# Supplementary material for: Spatial Resolution and Refractive Index Contrast of Resonant Photonic Crystal Surfaces for Biosensing
Source: IEEE Photonics J. Author manuscript; Available in PMC 2015 Sep 7. (PMC4561521; doi:10.1109/JPHOT.2015.2435699)
Supplement: fig6_data [file NIHMS64775-supplement-fig6_data.gz › Volumes/graham/MacBook_backup/PhD_folder_2015_06_02/paper_improvements/IEEE_J_Photonics/final_files/data_files/fig6/meep_data/7/ref.dat]

flux1:	0.627777777777778	8.27964244041291e-7	8.27965806562774e-7	8.27961628713614e-7	8.27954629593681e-7	8.27950007797066e-7	8.27951463481103e-7	8.27958220083161e-7	8.27965221094341e-7	8.27966758994185e-7	8.27961111017103e-7	8.27952505518745e-7	8.2794826205503e-7	8.2795266520014e-7	8.27962447033115e-7	8.27968570930095e-7	8.27964286179398e-7	8.27952970394589e-7	8.27946916230712e-7	8.27954688654766e-7	8.27967973920981e-7	8.27966952340773e-7	8.27948929279744e-7	8.27945259234758e-7	8.27972851842257e-7	8.2797031656148e-7	8.27929356468491e-7	8.2798451229668e-7	8.27926483087479e-7	8.28005054516094e-7	8.27948808167534e-7	8.27920703778551e-7	8.27948808167531e-7	8.28005054516094e-7	8.27926483087483e-7	8.27984512296674e-7	8.27929356468494e-7	8.27970316561487e-7	8.27972851842256e-7	8.27945259234767e-7	8.27948929279748e-7	8.27966952340775e-7	8.27967973920979e-7	8.27954688654771e-7	8.27946916230722e-7	8.27952970394586e-7	8.27964286179395e-7	8.2796857093009e-7	8.27962447033107e-7
flux1:	0.628040226681531	9.45171709702139e-7	9.45173715497131e-7	9.45168724077782e-7	9.45160249399785e-7	9.4515459290514e-7	9.45156247852055e-7	9.45164306653233e-7	9.45172723702055e-7	9.45174680616606e-7	9.45168099245205e-7	9.45157938289076e-7	9.45152795775657e-7	9.45157731859712e-7	9.45169028505788e-7	9.45176275761605e-7	9.45171652275661e-7	9.45158898552596e-7	9.45151916055173e-7	9.45160410250942e-7	9.45175063860479e-7	9.4517371671752e-7	9.4515364705389e-7	9.45150267379865e-7	9.45181936048293e-7	9.45178455352701e-7	9.45131324978435e-7	9.45193951523886e-7	9.45127599540819e-7	9.45217833335424e-7	9.45154131845399e-7	9.45122245899548e-7	9.45154131845409e-7	9.45217833335422e-7	9.4512759954082e-7	9.45193951523883e-7	9.45131324978435e-7	9.45178455352707e-7	9.45181936048289e-7	9.45150267379869e-7	9.45153647053883e-7	9.4517371671752e-7	9.45175063860469e-7	9.45160410250947e-7	9.45151916055177e-7	9.45158898552595e-7	9.45171652275664e-7	9.45176275761598e-7	9.45169028505782e-7
flux1:	0.628302675585284	1.07801643683815e-6	1.07801892819786e-6	1.0780129885961e-6	1.0780028262594e-6	1.07799600363997e-6	1.07799790625491e-6	1.07800745962414e-6	1.07801748268533e-6	1.07801989961581e-6	1.07801224472732e-6	1.07800031851193e-6	1.07799416720967e-6	1.07799971576523e-6	1.07801272445619e-6	1.07802123286208e-6	1.07801622543577e-6	1.07800186294685e-6	1.07799385052025e-6	1.07800315242275e-6	1.07801931008077e-6	1.07801756049782e-6	1.07799520557046e-6	1.07799222627486e-6	1.07802852046434e-6	1.07802390967801e-6	1.07796978308118e-6	1.07804086334065e-6	1.0779650597199e-6	1.07806855006957e-6	1.07799642424645e-6	1.07796025950288e-6	1.07799642424646e-6	1.07806855006956e-6	1.07796505971991e-6	1.07804086334064e-6	1.07796978308117e-6	1.07802390967802e-6	1.07802852046433e-6	1.07799222627487e-6	1.07799520557045e-6	1.07801756049783e-6	1.07801931008077e-6	1.07800315242276e-6	1.07799385052025e-6	1.07800186294685e-6	1.07801622543577e-6	1.07802123286207e-6	1.07801272445619e-6
flux1:	0.628565124489038	1.22844490787837e-6	1.22844791850319e-6	1.22844088542916e-6	1.22842881865863e-6	1.22842070388236e-6	1.2284229145866e-6	1.22843416455369e-6	1.22844598290952e-6	1.22844888930008e-6	1.22844000671294e-6	1.22842610049061e-6	1.22841884041345e-6	1.22842509903369e-6	1.22844002820908e-6	1.22844992792931e-6	1.22844446847968e-6	1.22842830849822e-6	1.22841917252764e-6	1.22842939970091e-6	1.22844721937241e-6	1.22844496947152e-6	1.22842004460534e-6	1.22841757826136e-6	1.22845911077999e-6	1.22845316828448e-6	1.22839114017486e-6	1.22847179377167e-6	1.22838526416756e-6	1.22850378950176e-6	1.22842213026149e-6	1.22838111864068e-6	1.22842213026149e-6	1.22850378950177e-6	1.22838526416757e-6	1.22847179377166e-6	1.22839114017487e-6	1.22845316828448e-6	1.22845911077999e-6	1.22841757826137e-6	1.22842004460534e-6	1.22844496947152e-6	1.2284472193724e-6	1.22842939970093e-6	1.22841917252766e-6	1.22842830849821e-6	1.22844446847968e-6	1.22844992792931e-6	1.22844002820907e-6
flux1:	0.628827573392791	1.39862636721587e-6	1.39862992055761e-6	1.39862164198812e-6	1.39860745620084e-6	1.39859793373983e-6	1.3986005248165e-6	1.39861367770191e-6	1.39862747295238e-6	1.39863088283373e-6	1.39862060630352e-6	1.39860450703498e-6	1.39859605484747e-6	1.39860314154446e-6	1.39862020674928e-6	1.39863161221354e-6	1.39862560320362e-6	1.39860743912193e-6	1.39859710136484e-6	1.39860841277694e-6	1.39862807880062e-6	1.39862520360946e-6	1.3985973668944e-6	1.3985955245035e-6	1.39864297796656e-6	1.39863548692392e-6	1.39856457055591e-6	1.3986560735113e-6	1.39855738001872e-6	1.39869291890797e-6	1.39860045508607e-6	1.39855394682425e-6	1.39860045508606e-6	1.39869291890797e-6	1.39855738001874e-6	1.39865607351129e-6	1.39856457055591e-6	1.39863548692392e-6	1.39864297796656e-6	1.39859552450351e-6	1.3985973668944e-6	1.39862520360947e-6	1.39862807880061e-6	1.39860841277695e-6	1.39859710136486e-6	1.39860743912193e-6	1.39862560320362e-6	1.39863161221352e-6	1.39862020674928e-6
flux1:	0.629090022296544	1.59097571610409e-6	1.5909798244812e-6	1.59097014723469e-6	1.59095363830218e-6	1.59094260849338e-6	1.59094566290067e-6	1.59096092233119e-6	1.59097686027296e-6	1.59098076848641e-6	1.59096892292421e-6	1.59095042748964e-6	1.59094072427915e-6	1.59094877946717e-6	1.59096819786384e-6	1.59098119816059e-6	1.59097450540214e-6	1.59095411345359e-6	1.59094252004028e-6	1.59095512726928e-6	1.59097685465626e-6	1.59097319472037e-6	1.59094203402322e-6	1.59094092021991e-6	1.59099505433209e-6	1.59098578506743e-6	1.59090491058836e-6	1.59100871739498e-6	1.5908962383541e-6	1.59105098652352e-6	1.59094625984324e-6	1.59089351128807e-6	1.59094625984324e-6	1.59105098652353e-6	1.5908962383541e-6	1.59100871739498e-6	1.59090491058836e-6	1.59098578506744e-6	1.59099505433208e-6	1.59094092021992e-6	1.5909420340232e-6	1.59097319472037e-6	1.59097685465625e-6	1.59095512726928e-6	1.59094252004029e-6	1.59095411345358e-6	1.59097450540215e-6	1.59098119816059e-6	1.59096819786384e-6
flux1:	0.629352471200297	1.80817843222991e-6	1.80818309699093e-6	1.80817187401844e-6	1.80815285777888e-6	1.80814024217225e-6	1.80814385112631e-6	1.80816140942909e-6	1.80817963097494e-6	1.80818400969983e-6	1.80817041573567e-6	1.80814934065327e-6	1.80813836040612e-6	1.80814754833924e-6	1.80816953177457e-6	1.80818417962426e-6	1.80817662461068e-6	1.80815376541623e-6	1.8081408974757e-6	1.80815507725697e-6	1.80817911604031e-6	1.80817446865136e-6	1.8081394868836e-6	1.80813919461919e-6	1.80820085441339e-6	1.80818956740912e-6	1.80809758052782e-6	1.80821534859087e-6	1.80808725609007e-6	1.80826364479377e-6	1.80814498191228e-6	1.80808514191541e-6	1.80814498191228e-6	1.80826364479376e-6	1.80808725609007e-6	1.80821534859086e-6	1.80809758052782e-6	1.80818956740912e-6	1.80820085441339e-6	1.80813919461919e-6	1.80813948688359e-6	1.80817446865136e-6	1.80817911604031e-6	1.80815507725698e-6	1.80814089747571e-6	1.80815376541622e-6	1.80817662461067e-6	1.80818417962426e-6	1.80816953177456e-6
flux1:	0.629614920104051	2.05321765349915e-6	2.05322286648026e-6	2.05320996585577e-6	2.05318828862521e-6	2.05317403501857e-6	2.0531782941998e-6	2.05319832226989e-6	2.05321893366453e-6	2.05322372948188e-6	2.0532082094292e-6	2.05318440193683e-6	2.05317216048438e-6	2.05318266999033e-6	2.05320741663427e-6	2.05322371610813e-6	2.05321506807021e-6	2.05318948909903e-6	2.05317537494658e-6	2.05319148289589e-6	2.05321812237535e-6	2.05321223137025e-6	2.05317283011606e-6	2.05317343502396e-6	2.05324356019429e-6	2.053230009584e-6	2.05312567034192e-6	2.05325928681671e-6	2.05311352171293e-6	2.05331423779919e-6	2.05317971942127e-6	2.05311181431009e-6	2.05317971942128e-6	2.05331423779918e-6	2.05311352171293e-6	2.05325928681671e-6	2.05312567034192e-6	2.05323000958401e-6	2.05324356019429e-6	2.05317343502397e-6	2.05317283011606e-6	2.05321223137025e-6	2.05321812237534e-6	2.0531914828959e-6	2.05317537494658e-6	2.05318948909903e-6	2.05321506807021e-6	2.05322371610812e-6	2.05320741663427e-6
flux1:	0.629877369007804	2.32940357054818e-6	2.32940931700824e-6	2.32939463247344e-6	2.32937018219783e-6	2.32935426904034e-6	2.32935927335688e-6	2.32938190921543e-6	2.32940497188491e-6	2.32941010360031e-6	2.32939248878619e-6	2.32936583902992e-6	2.32935240317512e-6	2.32936444755863e-6	2.32939213222701e-6	2.32941002547378e-6	2.32939999338536e-6	2.329371432372e-6	2.32935616109793e-6	2.32937464636294e-6	2.3294042190737e-6	2.329396763219e-6	2.3293522249247e-6	2.32935377964108e-6	2.32943341510605e-6	2.32941735247865e-6	2.32929933380885e-6	2.32945094482031e-6	2.32928518910614e-6	2.32951319720024e-6	2.32936062432484e-6	2.32928354146735e-6	2.32936062432484e-6	2.32951319720024e-6	2.32928518910616e-6	2.3294509448203e-6	2.32929933380885e-6	2.32941735247866e-6	2.32943341510605e-6	2.32935377964109e-6	2.3293522249247e-6	2.329396763219e-6	2.32940421907369e-6	2.32937464636295e-6	2.32935616109793e-6	2.329371432372e-6	2.32939999338538e-6	2.32941002547378e-6	2.329392132227e-6
flux1:	0.630139817911557	2.64040527704858e-6	2.64041154016751e-6	2.64039500293438e-6	2.64036772052084e-6	2.64035016037524e-6	2.64035599732831e-6	2.64038133372476e-6	2.64040685417049e-6	2.64041221158564e-6	2.64039235089539e-6	2.64036280485049e-6	2.64034830133743e-6	2.6403621173788e-6	2.64039288076854e-6	2.64041223411309e-6	2.64040045889783e-6	2.64036864819191e-6	2.64035238438028e-6	2.64037380488729e-6	2.64040669011443e-6	2.64039727016556e-6	2.64034673919983e-6	2.6403492679872e-6	2.64043957580922e-6	2.64042075404314e-6	2.64028763969701e-6	2.64045968188187e-6	2.64027132824289e-6	2.64052989558173e-6	2.64035675303347e-6	2.64026922304565e-6	2.64035675303346e-6	2.64052989558174e-6	2.6402713282429e-6	2.64045968188187e-6	2.64028763969702e-6	2.64042075404315e-6	2.64043957580921e-6	2.64034926798719e-6	2.64034673919983e-6	2.64039727016557e-6	2.64040669011441e-6	2.64037380488731e-6	2.64035238438028e-6	2.64036864819189e-6	2.64040045889784e-6	2.64041223411307e-6	2.64039288076854e-6
flux1:	0.63040226681531	2.99028523092184e-6	2.99029199781058e-6	2.9902735891584e-6	2.99024347943376e-6	2.99022432122986e-6	2.99023106306708e-6	2.99025913462446e-6	2.99028705483064e-6	2.99029249858923e-6	2.99027026793615e-6	2.9902378405622e-6	2.99022246452077e-6	2.99023831057318e-6	2.99027224776895e-6	2.99029283764885e-6	2.99027888484922e-6	2.99024355658934e-6	2.99022655577055e-6	2.99025159364915e-6	2.99028822031594e-6	2.99027634493084e-6	2.99021880794321e-6	2.99022230203748e-6	2.99032457480648e-6	2.99030275155192e-6	2.99015303285868e-6	2.99034826712641e-6	2.99013438555217e-6	2.99042711012029e-6	2.9902305276128e-6	2.99013110529562e-6	2.9902305276128e-6	2.9904271101203e-6	2.99013438555217e-6	2.9903482671264e-6	2.99015303285868e-6	2.99030275155193e-6	2.99032457480647e-6	2.99022230203748e-6	2.99021880794321e-6	2.99027634493085e-6	2.99028822031593e-6	2.99025159364917e-6	2.99022655577055e-6	2.99024355658935e-6	2.99027888484921e-6	2.99029283764886e-6	2.99027224776893e-6
flux1:	0.630664715719064	3.38353648300338e-6	3.3835437520004e-6	3.38352351602785e-6	3.38349065770714e-6	3.38346998759953e-6	3.38347768260925e-6	3.38350845315831e-6	3.38353864201476e-6	3.38354400455413e-6	3.38351931682761e-6	3.3834841048404e-6	3.38346812732975e-6	3.38348628061959e-6	3.38352342937621e-6	3.38354492867886e-6	3.38352828183975e-6	3.38348917373897e-6	3.3834717980496e-6	3.3835012747385e-6	3.38354212351542e-6	3.38352719430466e-6	3.38346146043246e-6	3.38346587460325e-6	3.38358155036323e-6	3.38355649067901e-6	3.38338856148696e-6	3.38361010885259e-6	3.38336741018972e-6	3.38369825292979e-6	3.38347496400303e-6	3.38336200813546e-6	3.38347496400303e-6	3.38369825292978e-6	3.38336741018974e-6	3.38361010885259e-6	3.38338856148697e-6	3.38355649067901e-6	3.38358155036323e-6	3.38346587460325e-6	3.38346146043246e-6	3.38352719430467e-6	3.3835421235154e-6	3.38350127473853e-6	3.38347179804959e-6	3.38348917373896e-6	3.38352828183977e-6	3.38354492867886e-6	3.38352342937621e-6
flux1:	0.630927164622817	3.82512283239874e-6	3.8251306212206e-6	3.82510867694241e-6	3.82507323096006e-6	3.82505117172397e-6	3.82505983521522e-6	3.82509318609905e-6	3.82512543234277e-6	3.82513051985554e-6	3.82510333473013e-6	3.82506552826682e-6	3.82504930255964e-6	3.82507005592079e-6	3.82511038537601e-6	3.82513235082096e-6	3.82511240580959e-6	3.82506926721984e-6	3.82505200060983e-6	3.82508689108111e-6	3.82513249559803e-6	3.82511379170685e-6	3.82503847330317e-6	3.82504372417649e-6	3.82517440293535e-6	3.82514588047088e-6	3.82495802950391e-6	3.82520940880812e-6	3.82493420517306e-6	3.82530752716705e-6	3.82505382643846e-6	3.82492547859082e-6	3.82505382643847e-6	3.82530752716706e-6	3.82493420517307e-6	3.82520940880812e-6	3.82495802950391e-6	3.8251458804709e-6	3.82517440293533e-6	3.82504372417651e-6	3.82503847330316e-6	3.82511379170687e-6	3.82513249559802e-6	3.82508689108111e-6	3.82505200060985e-6	3.82506926721985e-6	3.82511240580959e-6	3.82513235082096e-6	3.82511038537599e-6
flux1:	0.63118961352657	4.32052206961107e-6	4.32053042369397e-6	4.32050697551819e-6	4.3204691910891e-6	4.32044590015373e-6	4.32045550586839e-6	4.32049122611393e-6	4.3205252332547e-6	4.32052982840573e-6	4.32050016121963e-6	4.32046005358982e-6	4.32044401989116e-6	4.32046767831084e-6	4.3205110789314e-6	4.32053294020551e-6	4.32050900063305e-6	4.32046159842375e-6	4.32044506062226e-6	4.32048650611122e-6	4.32053745320908e-6	4.32051411594623e-6	4.320427610616e-6	4.32043357735408e-6	4.32058103916697e-6	4.32054883516301e-6	4.32033923491843e-6	4.3206244022239e-6	4.32031256422445e-6	4.32073316986329e-6	4.32044486912068e-6	4.32029903168805e-6	4.32044486912069e-6	4.32073316986329e-6	4.32031256422448e-6	4.32062440222389e-6	4.32033923491844e-6	4.32054883516301e-6	4.32058103916697e-6	4.3204335773541e-6	4.320427610616e-6	4.32051411594624e-6	4.32053745320906e-6	4.32048650611122e-6	4.32044506062225e-6	4.32046159842375e-6	4.32050900063307e-6	4.32053294020549e-6	4.32051107893139e-6
flux1:	0.631452062430323	4.87577246939595e-6	4.87578146952087e-6	4.87575681502497e-6	4.87571703287389e-6	4.875692699296e-6	4.87570317220381e-6	4.87574095153632e-6	4.87577633514603e-6	4.87578020010528e-6	4.8757481288493e-6	4.87570612351325e-6	4.8756908118962e-6	4.87571768941346e-6	4.87576396511408e-6	4.8757850164981e-6	4.87575629032698e-6	4.87570441397165e-6	4.87568937231182e-6	4.87573869091644e-6	4.87579561994353e-6	4.87576663808964e-6	4.875667112921e-6	4.87567364088186e-6	4.87583986543994e-6	4.8758037647093e-6	4.87557045593282e-6	4.87589384536911e-6	4.87554075611878e-6	4.87601394338744e-6	4.87568632712832e-6	4.87552064081161e-6	4.87568632712832e-6	4.87601394338745e-6	4.87554075611882e-6	4.87589384536911e-6	4.87557045593283e-6	4.87580376470931e-6	4.87583986543993e-6	4.87567364088187e-6	4.87566711292099e-6	4.87576663808966e-6	4.87579561994351e-6	4.87573869091645e-6	4.87568937231184e-6	4.87570441397164e-6	4.87575629032699e-6	4.8757850164981e-6	4.87576396511408e-6
flux1:	0.631714511334077	5.49752269502474e-6	5.4975324630822e-6	5.49750699693752e-6	5.49746564926805e-6	5.49744049018621e-6	5.49745170180377e-6	5.49749112751085e-6	5.4975274151233e-6	5.49753029426881e-6	5.4974959635786e-6	5.49745257748908e-6	5.49743860895349e-6	5.49746902662304e-6	5.49751789011161e-6	5.49753728533191e-6	5.49750288264189e-6	5.49744634776933e-6	5.4974337258831e-6	5.49749242040258e-6	5.49755602164906e-6	5.49752021818987e-6	5.49740559714245e-6	5.49741250514354e-6	5.49759969273261e-6	5.49755947568431e-6	5.49730034638925e-6	5.49766691222111e-6	5.49726741816065e-6	5.4977990372615e-6	5.49742681833794e-6	5.49723863932158e-6	5.49742681833793e-6	5.4977990372615e-6	5.49726741816067e-6	5.4976669122211e-6	5.49730034638925e-6	5.49755947568434e-6	5.49759969273261e-6	5.49741250514356e-6	5.49740559714246e-6	5.49752021818986e-6	5.49755602164906e-6	5.4974924204026e-6	5.49743372588312e-6	5.49744634776931e-6	5.49750288264188e-6	5.49753728533191e-6	5.49751789011159e-6
flux1:	0.63197696023783	6.19308527420845e-6	6.19309597574499e-6	6.19307018864274e-6	6.1930277956157e-6	6.19300205298505e-6	6.19301382051596e-6	6.19305437913602e-6	6.19309101281763e-6	6.19309263425005e-6	6.19305625518414e-6	6.19301211767399e-6	6.19300020339894e-6	6.19303448920282e-6	6.19308556167951e-6	6.19310231266689e-6	6.19306124442239e-6	6.19299989395727e-6	6.19299077629949e-6	6.19306053872599e-6	6.19313155118992e-6	6.193087572315e-6	6.19295552776791e-6	6.19296261955317e-6	6.19317321317467e-6	6.19312864286681e-6	6.19284140082881e-6	6.193256660545e-6	6.19280501911567e-6	6.19340154071914e-6	6.1929788167747e-6	6.19276519385565e-6	6.19297881677469e-6	6.19340154071913e-6	6.19280501911568e-6	6.19325666054499e-6	6.19284140082883e-6	6.19312864286684e-6	6.19317321317466e-6	6.1929626195532e-6	6.19295552776791e-6	6.193087572315e-6	6.19313155118992e-6	6.19306053872601e-6	6.19299077629952e-6	6.19299989395727e-6	6.1930612444224e-6	6.1931023126669e-6	6.19308556167951e-6
flux1:	0.632239409141583	6.9704938039057e-6	6.97050564593222e-6	6.97048011744866e-6	6.97043728020362e-6	6.97041121887563e-6	6.97042330957577e-6	6.97046439428146e-6	6.97050073570126e-6	6.97050081050282e-6	6.97046265482801e-6	6.97041850133646e-6	6.97040944039125e-6	6.97044793213482e-6	6.97050074850087e-6	6.97051372863657e-6	6.97046490614032e-6	6.97039860805342e-6	6.97039423921067e-6	6.97047695137194e-6	6.97055616016143e-6	6.97050246743715e-6	6.9703504168975e-6	6.97035749734919e-6	6.97059420572348e-6	6.97054500888125e-6	6.9702271465463e-6	6.97069722481135e-6	6.97018704904384e-6	6.97085564349075e-6	6.97037585486516e-6	6.97013350678049e-6	6.97037585486517e-6	6.97085564349075e-6	6.97018704904385e-6	6.97069722481133e-6	6.9702271465463e-6	6.97054500888126e-6	6.97059420572349e-6	6.97035749734922e-6	6.9703504168975e-6	6.97050246743715e-6	6.97055616016141e-6	6.97047695137197e-6	6.97039423921069e-6	6.97039860805344e-6	6.97046490614032e-6	6.97051372863656e-6	6.97050074850085e-6
flux1:	0.632501858045337	7.83856403695511e-6	7.83857725940874e-6	7.83855264393266e-6	7.83851003450595e-6	7.83848394296957e-6	7.83849608517222e-6	7.8385370095317e-6	7.83857234708621e-6	7.83857056507398e-6	7.83853095279072e-6	7.83848761289839e-6	7.83848228889763e-6	7.8385253412508e-6	7.83857936194306e-6	7.83858731421287e-6	7.83852954876639e-6	7.83845818938006e-6	7.83845996717308e-6	7.8385576971548e-6	7.83864593094406e-6	7.83858079760199e-6	7.83840590651849e-6	7.83841280306074e-6	7.83867862416302e-6	7.8386244650922e-6	7.83827321588977e-6	7.83880488927462e-6	7.83822908936604e-6	7.83897771813759e-6	7.83843360785905e-6	7.83815890103162e-6	7.83843360785905e-6	7.83897771813762e-6	7.83822908936607e-6	7.83880488927461e-6	7.83827321588977e-6	7.83862446509223e-6	7.83867862416302e-6	7.83841280306074e-6	7.83840590651848e-6	7.83858079760201e-6	7.83864593094405e-6	7.83855769715483e-6	7.83845996717308e-6	7.83845818938003e-6	7.8385295487664e-6	7.83858731421282e-6	7.83857936194307e-6
flux1:	0.63276430694909	8.80695899721188e-6	8.80697385647612e-6	8.80695086160867e-6	8.80690921047013e-6	8.80688340578011e-6	8.80689530795601e-6	8.8069353264808e-6	8.80696888372837e-6	8.8069649043126e-6	8.80692418324485e-6	8.80688256273742e-6	8.80688194016104e-6	8.80692993708187e-6	8.80698456753504e-6	8.80698611779762e-6	8.80691811991766e-6	8.80684159169019e-6	8.80685105320208e-6	8.80696604735187e-6	8.80706417642034e-6	8.80698568868408e-6	8.80678488019218e-6	8.80679146970401e-6	8.80708971442445e-6	8.80703016079201e-6	8.80664244595937e-6	8.80724318846617e-6	8.80659391041128e-6	8.80743143112092e-6	8.8068150074968e-6	8.80650393436743e-6	8.80681500749684e-6	8.80743143112093e-6	8.80659391041128e-6	8.80724318846616e-6	8.80664244595936e-6	8.80703016079204e-6	8.80708971442444e-6	8.806791469704e-6	8.80678488019217e-6	8.80698568868408e-6	8.80706417642033e-6	8.80696604735188e-6	8.80685105320209e-6	8.80684159169017e-6	8.8069181199177e-6	8.8069861177976e-6	8.80698456753502e-6
flux1:	0.633026755852843	9.88625826193221e-6	9.88627500495807e-6	9.88625436219135e-6	9.88621444450762e-6	9.88618928307273e-6	9.88620066212658e-6	9.88623899765607e-6	9.88626994200599e-6	9.88626337869154e-6	9.8862218951618e-6	9.88618295215808e-6	9.88618807328992e-6	9.88624144707711e-6	9.88629606561405e-6	9.88628974092049e-6	9.88621011829779e-6	9.88612830104985e-6	9.88614710091156e-6	9.88628177144685e-6	9.88639070692379e-6	9.88629677121891e-6	9.8860667434582e-6	9.88607298484808e-6	9.88640730032684e-6	9.88634177988077e-6	9.88591414508165e-6	9.88659217461122e-6	9.88586073592228e-6	9.88679702196396e-6	9.8860995241112e-6	9.88574768215212e-6	9.88609952411125e-6	9.88679702196396e-6	9.88586073592231e-6	9.88659217461122e-6	9.88591414508167e-6	9.88634177988083e-6	9.88640730032684e-6	9.88607298484809e-6	9.8860667434582e-6	9.88629677121889e-6	9.88639070692378e-6	9.88628177144688e-6	9.88614710091158e-6	9.88612830104984e-6	9.88621011829779e-6	9.88628974092048e-6	9.88629606561402e-6
flux1:	0.633289204756596	1.10880315401484e-5	1.10880503680017e-5	1.10880327959746e-5	1.10879954180979e-5	1.1087971314048e-5	1.10879819337551e-5	1.1088017811289e-5	1.10880452615941e-5	1.10880356586847e-5	1.10879937185936e-5	1.1087958434152e-5	1.10879704178051e-5	1.10880296759532e-5	1.10880836706072e-5	1.10880679221894e-5	1.10879751754403e-5	1.10878879101041e-5	1.10879177906523e-5	1.10880746991509e-5	1.10881953941592e-5	1.10880837509004e-5	1.10878210022836e-5	1.10878269746779e-5	1.10882013668493e-5	1.10881291143222e-5	1.10876576555917e-5	1.10884219816572e-5	1.10875988041542e-5	1.10886448799534e-5	1.10878567463743e-5	1.10874593177738e-5	1.10878567463743e-5	1.10886448799534e-5	1.10875988041542e-5	1.10884219816572e-5	1.10876576555917e-5	1.10881291143222e-5	1.10882013668493e-5	1.1087826974678e-5	1.10878210022836e-5	1.10880837509004e-5	1.10881953941592e-5	1.10880746991509e-5	1.10879177906523e-5	1.10878879101041e-5	1.10879751754403e-5	1.10880679221894e-5	1.10880836706072e-5
flux1:	0.63355165366035	1.24249166636031e-5	1.24249376837014e-5	1.24249238449094e-5	1.2424889832939e-5	1.24248672857139e-5	1.24248770057691e-5	1.24249096918595e-5	1.24249327233058e-5	1.24249195234988e-5	1.24248773435479e-5	1.24248466875922e-5	1.24248667309582e-5	1.24249324918135e-5	1.24249853061929e-5	1.24249585363847e-5	1.24248510515463e-5	1.24247581057281e-5	1.24248008590171e-5	1.24249826963571e-5	1.24251161497818e-5	1.24249843942001e-5	1.24246852566757e-5	1.24246912029479e-5	1.24251100578472e-5	1.24250300515293e-5	1.24245103303972e-5	1.24253708035758e-5	1.24244453431414e-5	1.2425613535695e-5	1.24247243757005e-5	1.24242761075807e-5	1.24247243757005e-5	1.2425613535695e-5	1.24244453431414e-5	1.24253708035758e-5	1.24245103303972e-5	1.24250300515293e-5	1.24251100578472e-5	1.24246912029479e-5	1.24246852566757e-5	1.24249843942001e-5	1.24251161497817e-5	1.24249826963571e-5	1.24248008590172e-5	1.24247581057281e-5	1.24248510515463e-5	1.24249585363847e-5	1.24249853061928e-5
flux1:	0.633814102564103	1.39107020923436e-5	1.39107252592472e-5	1.39107157117144e-5	1.39106859042563e-5	1.39106655368308e-5	1.39106743724134e-5	1.39107032186905e-5	1.39107208631904e-5	1.39107033650202e-5	1.39106610143409e-5	1.39106359081997e-5	1.39106652932683e-5	1.39107383311929e-5	1.39107895190087e-5	1.39107501109851e-5	1.39106261476702e-5	1.39105271726225e-5	1.39105845947228e-5	1.3910794158346e-5	1.39109414219332e-5	1.39107870320865e-5	1.3910447712029e-5	1.3910454087147e-5	1.39109221905922e-5	1.39108330783876e-5	1.39102600264223e-5	1.39112273902438e-5	1.39101880633185e-5	1.39114921703745e-5	1.39104907377829e-5	1.39099859226512e-5	1.39104907377829e-5	1.39114921703745e-5	1.39101880633184e-5	1.39112273902438e-5	1.39102600264223e-5	1.39108330783876e-5	1.39109221905922e-5	1.3910454087147e-5	1.3910447712029e-5	1.39107870320865e-5	1.39109414219332e-5	1.3910794158346e-5	1.39105845947228e-5	1.39105271726225e-5	1.39106261476702e-5	1.39107501109851e-5	1.39107895190087e-5
flux1:	0.634076551467856	1.55604140200992e-5	1.55604390654721e-5	1.55604342115429e-5	1.55604094589539e-5	1.55603920677151e-5	1.55604002587867e-5	1.55604247476398e-5	1.55604359878589e-5	1.55604132923529e-5	1.55603706254383e-5	1.55603519027513e-5	1.55603920087588e-5	1.55604733090936e-5	1.5560522596397e-5	1.55604689452399e-5	1.55603266194021e-5	1.55602210984214e-5	1.55602949369599e-5	1.55605351066451e-5	1.55606972960542e-5	1.55605176677533e-5	1.55601342936331e-5	1.55601418170487e-5	1.55606643724187e-5	1.55605643876006e-5	1.55599322010781e-5	1.55610181472721e-5	1.55598522537069e-5	1.55613077285279e-5	1.55601818966281e-5	1.55596143525787e-5	1.55601818966281e-5	1.55613077285279e-5	1.55598522537069e-5	1.55610181472721e-5	1.55599322010781e-5	1.55605643876006e-5	1.55606643724187e-5	1.55601418170487e-5	1.55601342936331e-5	1.55605176677533e-5	1.55606972960542e-5	1.55605351066451e-5	1.556029493696e-5	1.55602210984214e-5	1.55603266194021e-5	1.55604689452399e-5	1.5560522596397e-5
flux1:	0.634339000371609	1.73904081449786e-5	1.73904344982149e-5	1.73904345332514e-5	1.73904157056594e-5	1.73904023223632e-5	1.73904104111182e-5	1.73904302010409e-5	1.73904339562389e-5	1.73904049027199e-5	1.73903614852732e-5	1.73903498534431e-5	1.73904021767104e-5	1.73904930002855e-5	1.73905403538153e-5	1.73904708970546e-5	1.73903081574509e-5	1.7390195346236e-5	1.73902872427229e-5	1.73905609563477e-5	1.73907392666244e-5	1.73905317545074e-5	1.73901004299595e-5	1.7390110141005e-5	1.73906927850039e-5	1.73905796523666e-5	1.73898816782843e-5	1.73910989065412e-5	1.73897925482322e-5	1.73914167004077e-5	1.73901534366763e-5	1.7389516486647e-5	1.73901534366763e-5	1.73914167004077e-5	1.73897925482323e-5	1.73910989065412e-5	1.73898816782843e-5	1.73905796523667e-5	1.73906927850039e-5	1.7390110141005e-5	1.73901004299595e-5	1.73905317545074e-5	1.73907392666244e-5	1.73905609563477e-5	1.73902872427229e-5	1.7390195346236e-5	1.73903081574509e-5	1.73904708970545e-5	1.73905403538153e-5
flux1:	0.634601449275363	1.94184661486069e-5	1.94184928505935e-5	1.94184977148977e-5	1.94184857211016e-5	1.94184776865713e-5	1.94184866005966e-5	1.94185015682574e-5	1.94184966703453e-5	1.94184597620349e-5	1.94184147921108e-5	1.94184107968522e-5	1.94184769791359e-5	1.94185789354033e-5	1.94186246347514e-5	1.94185378802283e-5	1.94183524779077e-5	1.94182313380423e-5	1.94183427671507e-5	1.94186529981908e-5	1.94188487238835e-5	1.94186106872841e-5	1.94181275476182e-5	1.94181408626406e-5	1.94187896791582e-5	1.94186605128182e-5	1.94178891280353e-5	1.9419251411669e-5	1.94177894061632e-5	1.94196016173992e-5	1.94181869559151e-5	1.94174734050837e-5	1.94181869559151e-5	1.94196016173992e-5	1.94177894061633e-5	1.9419251411669e-5	1.94178891280353e-5	1.94186605128182e-5	1.94187896791582e-5	1.94181408626406e-5	1.94181275476182e-5	1.94186106872841e-5	1.94188487238834e-5	1.94186529981908e-5	1.94183427671507e-5	1.94182313380424e-5	1.94183524779077e-5	1.94185378802283e-5	1.94186246347514e-5
flux1:	0.634863898179116	2.16638969015118e-5	2.16639225150084e-5	2.16639318526972e-5	2.16639276716325e-5	2.16639267199152e-5	2.16639378577224e-5	2.16639481335041e-5	2.16639332921241e-5	2.16638866130552e-5	2.16638388406729e-5	2.16638428364667e-5	2.1663924702564e-5	2.16640398296461e-5	2.16640845402436e-5	2.16639790889119e-5	2.16637685394177e-5	2.16636376668537e-5	2.16637698754667e-5	2.16641196141763e-5	2.16643341739928e-5	2.16640630255982e-5	2.16635242951992e-5	2.16635430649572e-5	2.16642645974226e-5	2.16641157921237e-5	2.16632622780014e-5	2.16647845371173e-5	2.16631503251158e-5	2.1665172278349e-5	2.16635912872727e-5	2.1662793397427e-5	2.16635912872727e-5	2.1665172278349e-5	2.16631503251159e-5	2.16647845371173e-5	2.16632622780014e-5	2.16641157921238e-5	2.16642645974226e-5	2.16635430649573e-5	2.16635242951992e-5	2.16640630255982e-5	2.16643341739928e-5	2.16641196141763e-5	2.16637698754667e-5	2.16636376668537e-5	2.16637685394177e-5	2.16639790889119e-5	2.16640845402436e-5
flux1:	0.635126347082869	2.41476423840782e-5	2.41476649051818e-5	2.41476780339323e-5	2.41476827597305e-5	2.41476911103427e-5	2.41477064250774e-5	2.41477124186741e-5	2.41476861747151e-5	2.41476273004423e-5	2.41475749495955e-5	2.4147587078992e-5	2.41476866837873e-5	2.41478175328649e-5	2.41478623761076e-5	2.41477369372716e-5	2.41474984757329e-5	2.41473560269365e-5	2.41475099763961e-5	2.41479022167484e-5	2.41481371822263e-5	2.41478304368118e-5	2.41472324842924e-5	2.41472590499881e-5	2.41480603129567e-5	2.41478874313826e-5	2.41469418468856e-5	2.4148640230852e-5	2.41468157762403e-5	2.41490716958126e-5	2.4147308436709e-5	2.41464178961985e-5	2.4147308436709e-5	2.41490716958126e-5	2.41468157762404e-5	2.41486402308521e-5	2.41469418468857e-5	2.41478874313826e-5	2.41480603129567e-5	2.41472590499881e-5	2.41472324842924e-5	2.41478304368118e-5	2.41481371822263e-5	2.41479022167485e-5	2.41475099763962e-5	2.41473560269365e-5	2.4147498475733e-5	2.41477369372716e-5	2.41478623761075e-5
flux1:	0.635388795986622	2.6892388280761e-5	2.68924050567993e-5	2.68924209523245e-5	2.68924358530834e-5	2.68924563077883e-5	2.68924783841548e-5	2.68924807968818e-5	2.68924414646533e-5	2.6892367370287e-5	2.68923080679699e-5	2.68923282526234e-5	2.68924479370663e-5	2.68925976576012e-5	2.6892644273816e-5	2.68924976703269e-5	2.68922282002182e-5	2.68920718194561e-5	2.68922481350253e-5	2.68926858695068e-5	2.68929429966672e-5	2.68925983164728e-5	2.68919377038966e-5	2.68919749501273e-5	2.68928634412354e-5	2.68926611004842e-5	2.68916121572724e-5	2.68935041384467e-5	2.68914698191667e-5	2.68939867191917e-5	2.68920241944064e-5	2.68910320820402e-5	2.68920241944064e-5	2.68939867191916e-5	2.68914698191667e-5	2.68935041384467e-5	2.68916121572724e-5	2.68926611004842e-5	2.68928634412354e-5	2.68919749501273e-5	2.68919377038966e-5	2.68925983164729e-5	2.68929429966672e-5	2.68926858695068e-5	2.68922481350253e-5	2.68920718194561e-5	2.68922282002183e-5	2.68924976703268e-5	2.6892644273816e-5
flux1:	0.635651244890376	2.99226791701282e-5	2.99226868300132e-5	2.9922704128754e-5	2.99227307179878e-5	2.99227667573304e-5	2.99227988761678e-5	2.99227986969613e-5	2.99227442962408e-5	2.99226512664098e-5	2.99225819838016e-5	2.9922609929874e-5	2.99227523845184e-5	2.99229248058749e-5	2.9922975405335e-5	2.99228065664448e-5	2.99225026035047e-5	2.99223293555744e-5	2.99225282875907e-5	2.9923014511849e-5	2.99232957742284e-5	2.99229110068236e-5	2.99221845288495e-5	2.99222359317655e-5	2.99232196456166e-5	2.9922981406629e-5	2.9921816350177e-5	2.99239208309333e-5	2.99216553186956e-5	2.99244632561599e-5	2.99222833399359e-5	2.99211800809868e-5	2.9922283339936e-5	2.99244632561599e-5	2.99216553186957e-5	2.99239208309333e-5	2.9921816350177e-5	2.9922981406629e-5	2.99232196456166e-5	2.99222359317655e-5	2.99221845288495e-5	2.99229110068236e-5	2.99232957742283e-5	2.9923014511849e-5	2.99225282875907e-5	2.99223293555743e-5	2.99225026035047e-5	2.99228065664448e-5	2.9922975405335e-5
flux1:	0.635913693794129	3.32650381947616e-5	3.32650325982332e-5	3.32650496210423e-5	3.32650897394333e-5	3.32651456130768e-5	3.32651917976695e-5	3.32651902803505e-5	3.3265118460678e-5	3.32650020070369e-5	3.32649190183302e-5	3.326495423841e-5	3.32651225721813e-5	3.32653222763198e-5	3.32653796731887e-5	3.32651876131239e-5	3.32648452267237e-5	3.32646515401926e-5	3.32648729417354e-5	3.32654106708409e-5	3.32657182916607e-5	3.32652914954875e-5	3.32644962039321e-5	3.32645658729821e-5	3.32656533189931e-5	3.32653715832976e-5	3.32640760844934e-5	3.32664135196318e-5	3.32638936461447e-5	3.32670259747788e-5	3.32646093233566e-5	3.32633846356574e-5	3.32646093233566e-5	3.32670259747788e-5	3.32638936461447e-5	3.32664135196318e-5	3.32640760844934e-5	3.32653715832976e-5	3.32656533189931e-5	3.32645658729821e-5	3.32644962039321e-5	3.32652914954875e-5	3.32657182916607e-5	3.32654106708409e-5	3.32648729417354e-5	3.32646515401926e-5	3.32648452267237e-5	3.32651876131239e-5	3.32653796731886e-5
flux1:	0.636176142697882	3.69480910528462e-5	3.69480672650767e-5	3.6948082063598e-5	3.69481379671834e-5	3.6948218771053e-5	3.69482838092087e-5	3.69482824294838e-5	3.69481903903327e-5	3.69480451831375e-5	3.69479440475654e-5	3.69479859005271e-5	3.69481837113306e-5	3.69484160904748e-5	3.69484837144474e-5	3.69482674953205e-5	3.69478822504217e-5	3.69476638771102e-5	3.69479072031437e-5	3.69484995008428e-5	3.69488359814254e-5	3.69483654336475e-5	3.69474986427673e-5	3.6947591354622e-5	3.69487915813026e-5	3.6948457499927e-5	3.69470155618863e-5	3.69496080984482e-5	3.69468087055612e-5	3.69503023260854e-5	3.69476282617109e-5	3.69462710897005e-5	3.69476282617108e-5	3.69503023260853e-5	3.69468087055612e-5	3.69496080984482e-5	3.69470155618863e-5	3.69484574999271e-5	3.69487915813026e-5	3.6947591354622e-5	3.69474986427674e-5	3.69483654336476e-5	3.69488359814254e-5	3.69484995008428e-5	3.69479072031438e-5	3.69476638771102e-5	3.69478822504217e-5	3.69482674953205e-5	3.69484837144474e-5
flux1:	0.636438591601635	4.10026941073467e-5	4.10026464049595e-5	4.10026568309937e-5	4.1002731280374e-5	4.100284301281e-5	4.10029324490685e-5	4.10029328409167e-5	4.10028172526763e-5	4.10026370736325e-5	4.1002512646004e-5	4.1002560395285e-5	4.10027918379984e-5	4.10030631305856e-5	4.10031450111598e-5	4.10029036895698e-5	4.10024705932645e-5	4.10022225902053e-5	4.10024869230906e-5	4.10031369448913e-5	4.10035050857805e-5	4.10029892666632e-5	4.1002048534454e-5	4.1002169758019e-5	4.10034923865987e-5	4.10030957863203e-5	4.10014896712696e-5	4.10043613076442e-5	4.10012550785562e-5	4.1005150680642e-5	4.1002197044234e-5	4.10006954787625e-5	4.1002197044234e-5	4.1005150680642e-5	4.10012550785562e-5	4.10043613076442e-5	4.10014896712696e-5	4.10030957863203e-5	4.10034923865987e-5	4.1002169758019e-5	4.1002048534454e-5	4.10029892666631e-5	4.10035050857804e-5	4.10031369448913e-5	4.10024869230906e-5	4.10022225902053e-5	4.10024705932645e-5	4.10029036895697e-5	4.10031450111597e-5
flux1:	0.636701040505389	4.54620663590699e-5	4.54619882727291e-5	4.54619920691606e-5	4.54620884128198e-5	4.54622380014891e-5	4.54623580945724e-5	4.54623619670994e-5	4.54622188990492e-5	4.54619966230398e-5	4.546184309749e-5	4.54618959870896e-5	4.54621658334633e-5	4.54624831313542e-5	4.54625838501263e-5	4.54623164077187e-5	4.54618298651538e-5	4.54615466055283e-5	4.54618307114523e-5	4.54625417617096e-5	4.54629446723643e-5	4.54623822202069e-5	4.54613653012486e-5	4.5461521213121e-5	4.54629764837945e-5	4.54625058160549e-5	4.54607159970467e-5	4.54638927630033e-5	4.54604500315269e-5	4.54647923227088e-5	4.54615352899736e-5	4.54598764716898e-5	4.54615352899735e-5	4.54647923227088e-5	4.5460450031527e-5	4.54638927630032e-5	4.54607159970467e-5	4.54625058160549e-5	4.54629764837945e-5	4.54615212131209e-5	4.54613653012486e-5	4.54623822202069e-5	4.54629446723642e-5	4.54625417617096e-5	4.54618307114523e-5	4.54615466055283e-5	4.54618298651538e-5	4.54623164077187e-5	4.54625838501263e-5
flux1:	0.636963489409142	5.03619249761839e-5	5.03618093734789e-5	5.0361804283396e-5	5.03619265268999e-5	5.0362121818198e-5	5.03622794600127e-5	5.0362288497478e-5	5.03621133600426e-5	5.0361840973344e-5	5.03616519640272e-5	5.03617093102098e-5	5.03620229942968e-5	5.03623942142229e-5	5.03625188213976e-5	5.03622240807067e-5	5.03616778658843e-5	5.03613530854225e-5	5.03616555056636e-5	5.03624311080236e-5	5.03628722004627e-5	5.03622618311691e-5	5.03611665970279e-5	5.03613640872941e-5	5.03629629216421e-5	5.03624052393496e-5	5.03604103812512e-5	5.03639205401877e-5	5.03601090749782e-5	5.0364946991888e-5	5.03613608479241e-5	5.0359530852199e-5	5.03613608479241e-5	5.0364946991888e-5	5.03601090749783e-5	5.03639205401877e-5	5.03604103812512e-5	5.03624052393497e-5	5.03629629216421e-5	5.03613640872942e-5	5.0361166597028e-5	5.03622618311691e-5	5.03628722004627e-5	5.03624311080238e-5	5.03616555056636e-5	5.03613530854225e-5	5.03616778658845e-5	5.03622240807067e-5	5.03625188213975e-5
flux1:	0.637225938312895	5.57406240158575e-5	5.57404632262679e-5	5.57404471148436e-5	5.57405999666774e-5	5.57408496698886e-5	5.57410522640275e-5	5.57410680134826e-5	5.57408555228908e-5	5.57405241850362e-5	5.57402928461057e-5	5.57403541413569e-5	5.57407177834371e-5	5.57411515960562e-5	5.5741305488499e-5	5.57409820165519e-5	5.57403692640026e-5	5.57399961489588e-5	5.57403153289704e-5	5.57411593086406e-5	5.57416422700836e-5	5.57409826558292e-5	5.57398069798014e-5	5.57400536487233e-5	5.57418077319848e-5	5.57411486990603e-5	5.57389256726659e-5	5.57427999469108e-5	5.57385847076306e-5	5.5743971605306e-5	5.57400284732726e-5	5.57380121748397e-5	5.57400284732726e-5	5.57439716053059e-5	5.57385847076306e-5	5.57427999469108e-5	5.57389256726659e-5	5.57411486990603e-5	5.57418077319848e-5	5.57400536487233e-5	5.57398069798014e-5	5.57409826558292e-5	5.57416422700835e-5	5.57411593086408e-5	5.57403153289705e-5	5.57399961489588e-5	5.57403692640026e-5	5.57409820165519e-5	5.57413054884989e-5
flux1:	0.637488387216649	6.16392959121242e-5	6.16390818934501e-5	6.16390528751187e-5	6.16392417593626e-5	6.16395553389738e-5	6.16398106387182e-5	6.16398343914292e-5	6.16395785653603e-5	6.1639178720836e-5	6.16388979063288e-5	6.16389629306604e-5	6.16393833322492e-5	6.16398890430391e-5	6.16400778026735e-5	6.16397238060235e-5	6.16390370295949e-5	6.16386083516478e-5	6.16389428096913e-5	6.16398593850465e-5	6.16403881244836e-5	6.16396777266573e-5	6.16384193306977e-5	6.16387234775434e-5	6.16406453643894e-5	6.16398693022194e-5	6.16373932344648e-5	6.16416650539157e-5	6.16370079165023e-5	6.1643001732208e-5	6.16386712524414e-5	6.16364521682789e-5	6.16386712524413e-5	6.1643001732208e-5	6.16370079165023e-5	6.16416650539157e-5	6.16373932344649e-5	6.16398693022195e-5	6.16406453643894e-5	6.16387234775435e-5	6.16384193306977e-5	6.16396777266573e-5	6.16403881244835e-5	6.16398593850466e-5	6.16389428096913e-5	6.16386083516478e-5	6.1639037029595e-5	6.16397238060235e-5	6.16400778026735e-5
flux1:	0.637750836120402	6.8101995239654e-5	6.81017197825318e-5	6.81016763441308e-5	6.8101907370226e-5	6.81022948815736e-5	6.81026107897812e-5	6.81026434642085e-5	6.81023376569722e-5	6.81018592013891e-5	6.81015216635678e-5	6.81015905969087e-5	6.81020751995103e-5	6.81026625770687e-5	6.81028917701855e-5	6.81025049861969e-5	6.81017361311072e-5	6.81012444333295e-5	6.81015929688542e-5	6.81025868489343e-5	6.81031654127119e-5	6.81024022654334e-5	6.81010585284614e-5	6.81014291344934e-5	6.81035323816802e-5	6.81026223555953e-5	6.80998667177009e-5	6.8104572491453e-5	6.80994319400283e-5	6.81060953290161e-5	6.81013442861033e-5	6.80989043955677e-5	6.81013442861034e-5	6.81060953290161e-5	6.80994319400283e-5	6.8104572491453e-5	6.80998667177009e-5	6.81026223555953e-5	6.81035323816802e-5	6.81014291344934e-5	6.81010585284614e-5	6.81024022654335e-5	6.81031654127118e-5	6.81025868489344e-5	6.81015929688544e-5	6.81012444333295e-5	6.81017361311071e-5	6.81025049861969e-5	6.81028917701854e-5
flux1:	0.638013285024155	7.51758441947681e-5	7.51754991589105e-5	7.51754402679943e-5	7.51757201486011e-5	7.51761920144516e-5	7.51765763503271e-5	7.51766183857509e-5	7.51762553709082e-5	7.51756878741928e-5	7.51752864966114e-5	7.51753600248445e-5	7.51759168256558e-5	7.51765958748273e-5	7.51768708149002e-5	7.5176448405128e-5	7.51755889389326e-5	7.51750267753261e-5	7.51753887154928e-5	7.51764651990545e-5	7.51770976510501e-5	7.51762790930742e-5	7.51748468214631e-5	7.51752935298547e-5	7.5177592858628e-5	7.51765308061359e-5	7.51734675400531e-5	7.51786469499591e-5	7.51729777334892e-5	7.5180378175447e-5	7.51751700722013e-5	7.51724896140146e-5	7.51751700722013e-5	7.51803781754469e-5	7.51729777334893e-5	7.51786469499592e-5	7.51734675400531e-5	7.5176530806136e-5	7.51775928586279e-5	7.51752935298547e-5	7.51748468214631e-5	7.51762790930742e-5	7.51770976510501e-5	7.51764651990545e-5	7.51753887154928e-5	7.51750267753262e-5	7.51755889389327e-5	7.51764484051279e-5	7.51768708149002e-5
flux1:	0.638275733927908	8.29111791634548e-5	8.29107567362422e-5	8.29106819228505e-5	8.29110178323767e-5	8.29115845610592e-5	8.29120448015074e-5	8.29120960722694e-5	8.29116681792821e-5	8.29110011657724e-5	8.29105292249113e-5	8.29106086312918e-5	8.29112460501754e-5	8.29120267297684e-5	8.29123522085473e-5	8.29118906608592e-5	8.29109317080224e-5	8.29102919370089e-5	8.29106674177587e-5	8.2911832488778e-5	8.29125227515892e-5	8.29116451063389e-5	8.29101202692571e-5	8.29106533654089e-5	8.29131648557235e-5	8.29119317564503e-5	8.2908531438278e-5	8.29142277526469e-5	8.29079805052268e-5	8.29161903818145e-5	8.29104849608326e-5	8.29075422072446e-5	8.29104849608327e-5	8.29161903818145e-5	8.29079805052269e-5	8.2914227752647e-5	8.29085314382779e-5	8.29119317564504e-5	8.29131648557234e-5	8.29106533654089e-5	8.2910120269257e-5	8.2911645106339e-5	8.29125227515892e-5	8.29118324887781e-5	8.29106674177586e-5	8.29102919370088e-5	8.29109317080224e-5	8.29118906608592e-5	8.29123522085473e-5
flux1:	0.638538182831662	9.13616976717166e-5	9.13611906369595e-5	9.13611000369747e-5	9.13614994057738e-5	9.13621712550074e-5	9.13627142608511e-5	9.13627740214646e-5	9.13622733309079e-5	9.1361496613124e-5	9.1360948060045e-5	9.13610352933281e-5	9.136176198712e-5	9.13626538747626e-5	9.13630338686593e-5	9.13625289152305e-5	9.13614614385134e-5	9.13607375682599e-5	9.13611278442115e-5	9.13623882581759e-5	9.13631399130111e-5	9.13621981187905e-5	9.13605755530808e-5	9.13612059494298e-5	9.13639472669585e-5	9.13625233521364e-5	9.13587553892407e-5	9.13650157941095e-5	9.13581366187375e-5	9.1367233264556e-5	9.13609859800643e-5	9.135775698935e-5	9.13609859800645e-5	9.1367233264556e-5	9.13581366187377e-5	9.13650157941093e-5	9.13587553892407e-5	9.13625233521367e-5	9.13639472669585e-5	9.13612059494298e-5	9.13605755530808e-5	9.13621981187906e-5	9.1363139913011e-5	9.13623882581759e-5	9.13611278442115e-5	9.13607375682598e-5	9.13614614385134e-5	9.13625289152306e-5	9.13630338686592e-5
flux1:	0.638800631735415	1.00584604936374e-4	1.00584006938694e-4	1.00583901287677e-4	1.00584371530212e-4	1.00585158124632e-4	1.00585789864273e-4	1.00585856735203e-4	1.00585275334281e-4	1.00584379393654e-4	1.0058374914489e-4	1.00583846855692e-4	1.00584671478264e-4	1.00585683388101e-4	1.00586120749061e-4	1.00585567307421e-4	1.00584382337321e-4	1.00583568917904e-4	1.0058397669321e-4	1.00585340048255e-4	1.00586156092885e-4	1.00585143287979e-4	1.00583416379413e-4	1.00584155609275e-4	1.00587146264753e-4	1.00585511261673e-4	1.00581344118135e-4	1.00588220062811e-4	1.00580650079696e-4	1.00590715811271e-4	1.00583877256212e-4	1.00580335605593e-4	1.00583877256212e-4	1.00590715811271e-4	1.00580650079696e-4	1.00588220062811e-4	1.00581344118135e-4	1.00585511261673e-4	1.00587146264753e-4	1.00584155609275e-4	1.00583416379413e-4	1.00585143287978e-4	1.00586156092885e-4	1.00585340048255e-4	1.0058397669321e-4	1.00583568917904e-4	1.00584382337321e-4	1.00585567307421e-4	1.00586120749061e-4
flux1:	0.639063080639168	1.10640759155332e-4	1.10640064943991e-4	1.10639945512191e-4	1.10640493691533e-4	1.10641403605918e-4	1.10642128890782e-4	1.10642200893398e-4	1.10641531189999e-4	1.10640507594163e-4	1.10639791819199e-4	1.10639903356958e-4	1.10640834266436e-4	1.10641973828755e-4	1.10642469970772e-4	1.10641862114656e-4	1.10640551025609e-4	1.10639644079889e-4	1.10640073850117e-4	1.10641548637138e-4	1.10642431203364e-4	1.10641338273642e-4	1.10639498623539e-4	1.10640358848796e-4	1.10643620487535e-4	1.10641753891699e-4	1.10637155334483e-4	1.10644702887388e-4	1.10636377749229e-4	1.10647499879019e-4	1.10640015174784e-4	1.10636131676843e-4	1.10640015174784e-4	1.10647499879019e-4	1.10636377749229e-4	1.10644702887388e-4	1.10637155334483e-4	1.10641753891699e-4	1.10643620487535e-4	1.10640358848796e-4	1.10639498623539e-4	1.10641338273642e-4	1.10642431203364e-4	1.10641548637139e-4	1.10640073850117e-4	1.10639644079889e-4	1.10640551025609e-4	1.10641862114656e-4	1.10642469970772e-4
flux1:	0.639325529542921	1.21594814595402e-4	1.21594020230707e-4	1.21593888692873e-4	1.21594521128606e-4	1.21595561452717e-4	1.21596383699861e-4	1.21596458346815e-4	1.21595693436254e-4	1.21594535278818e-4	1.21593731670165e-4	1.21593861034668e-4	1.21594905952724e-4	1.21596179168091e-4	1.21596733762138e-4	1.21596064727868e-4	1.2159461955696e-4	1.21593617038746e-4	1.21594075431999e-4	1.21595671058343e-4	1.21596621092892e-4	1.21595436192651e-4	1.21593473280926e-4	1.2159446731835e-4	1.21598024035764e-4	1.21595905400625e-4	1.21590842756648e-4	1.21599122966888e-4	1.2158997234511e-4	1.21602243190139e-4	1.21594051348868e-4	1.21589793755568e-4	1.21594051348868e-4	1.21602243190138e-4	1.2158997234511e-4	1.21599122966888e-4	1.21590842756649e-4	1.21595905400625e-4	1.21598024035764e-4	1.2159446731835e-4	1.21593473280926e-4	1.21595436192651e-4	1.21596621092892e-4	1.21595671058343e-4	1.21594075431999e-4	1.21593617038746e-4	1.2159461955696e-4	1.21596064727868e-4	1.21596733762138e-4
flux1:	0.639587978446675	1.33515361453851e-4	1.33514464459829e-4	1.33514322697442e-4	1.33515044529266e-4	1.33516220433677e-4	1.33517141470977e-4	1.33517215915126e-4	1.33516349989157e-4	1.33515052334414e-4	1.33514160345695e-4	1.33514312089514e-4	1.33515477721602e-4	1.33516888505443e-4	1.33517499196668e-4	1.33516761429166e-4	1.33515175229751e-4	1.33514077494577e-4	1.33514573598549e-4	1.33516300380816e-4	1.33517317296381e-4	1.33516025356264e-4	1.33513926213847e-4	1.3351506758458e-4	1.33518946261339e-4	1.33516555492617e-4	1.33510995904743e-4	1.33520075164413e-4	1.33510022212009e-4	1.33523539109318e-4	1.33514572381257e-4	1.33509905080682e-4	1.33514572381257e-4	1.33523539109318e-4	1.33510022212009e-4	1.33520075164413e-4	1.33510995904743e-4	1.33516555492617e-4	1.33518946261339e-4	1.3351506758458e-4	1.33513926213847e-4	1.33516025356264e-4	1.33517317296381e-4	1.33516300380816e-4	1.33514573598549e-4	1.33514077494577e-4	1.3351517522975e-4	1.33516761429166e-4	1.33517499196668e-4
flux1:	0.639850427350428	1.46475061387907e-4	1.46474060836836e-4	1.46473910675467e-4	1.46474725400029e-4	1.4647603972514e-4	1.46477059653481e-4	1.46477130894369e-4	1.46476159677262e-4	1.46474719989339e-4	1.46473741027037e-4	1.46473920108354e-4	1.46475211737972e-4	1.46476761474628e-4	1.46477423636112e-4	1.46476608876393e-4	1.46474876095362e-4	1.46473686366112e-4	1.46474232026741e-4	1.46476101149644e-4	1.46477182455763e-4	1.46475764694665e-4	1.46473513599791e-4	1.46474816605843e-4	1.46479047253902e-4	1.46476364892631e-4	1.46470275560651e-4	1.4648022596261e-4	1.46469186760991e-4	1.4648405210467e-4	1.46474235325464e-4	1.46469119037403e-4	1.46474235325464e-4	1.46484052104669e-4	1.46469186760991e-4	1.4648022596261e-4	1.46470275560652e-4	1.46476364892631e-4	1.46479047253902e-4	1.46474816605844e-4	1.46473513599791e-4	1.46475764694665e-4	1.46477182455763e-4	1.46476101149644e-4	1.46474232026741e-4	1.46473686366112e-4	1.46474876095362e-4	1.46476608876392e-4	1.46477423636112e-4
flux1:	0.640112876254181	1.60550777524521e-4	1.60549674042291e-4	1.60549516932616e-4	1.60550425936297e-4	1.6055187882846e-4	1.60552995953053e-4	1.60553061095134e-4	1.60551982286896e-4	1.60550400820626e-4	1.60549338376415e-4	1.60549549965554e-4	1.60550971039887e-4	1.6055265816767e-4	1.60553364704668e-4	1.60552464117823e-4	1.60550580981594e-4	1.60549305788485e-4	1.60549915865423e-4	1.60551939305512e-4	1.60553080232136e-4	1.6055151369274e-4	1.60549091906709e-4	1.60550571737401e-4	1.6055518784571e-4	1.60552195321529e-4	1.60545543712612e-4	1.60556443398409e-4	1.6054432639738e-4	1.60560647714235e-4	1.60549897669284e-4	1.60544289146601e-4	1.60549897669284e-4	1.60560647714236e-4	1.60544326397381e-4	1.60556443398409e-4	1.60545543712612e-4	1.60552195321529e-4	1.6055518784571e-4	1.60550571737401e-4	1.60549091906709e-4	1.6055151369274e-4	1.60553080232136e-4	1.60551939305513e-4	1.60549915865423e-4	1.60549305788485e-4	1.60550580981594e-4	1.60552464117823e-4	1.60553364704667e-4
flux1:	0.640375325157934	1.75823697682362e-4	1.75822493368504e-4	1.75822330025958e-4	1.75823332140828e-4	1.75824920759994e-4	1.75826131599395e-4	1.75826188150754e-4	1.75825001853183e-4	1.75823281982787e-4	1.75822141695726e-4	1.7582239094309e-4	1.75823942671448e-4	1.75825762321979e-4	1.75826503539337e-4	1.75825507878673e-4	1.75823472769302e-4	1.75822122341664e-4	1.7582281490606e-4	1.75825005321437e-4	1.75826198451043e-4	1.75824455580956e-4	1.75821841139515e-4	1.75823514009448e-4	1.75828552875771e-4	1.75825232709782e-4	1.7581798672165e-4	1.75829920214488e-4	1.75816625676154e-4	1.75834515759039e-4	1.75822740583796e-4	1.758165923273e-4	1.75822740583796e-4	1.75834515759039e-4	1.75816625676154e-4	1.75829920214488e-4	1.7581798672165e-4	1.75825232709782e-4	1.75828552875771e-4	1.75823514009448e-4	1.75821841139515e-4	1.75824455580956e-4	1.75826198451043e-4	1.75825005321437e-4	1.7582281490606e-4	1.75822122341664e-4	1.75823472769302e-4	1.75825507878673e-4	1.75826503539337e-4
flux1:	0.640637774061688	1.92379449459432e-4	1.9237814772186e-4	1.92377977746467e-4	1.92379068860171e-4	1.92380787182343e-4	1.92382086558974e-4	1.92382132753595e-4	1.92380841851177e-4	1.92378990312946e-4	1.92377779954221e-4	1.92378071732106e-4	1.92379752722166e-4	1.92381696438002e-4	1.92382459981239e-4	1.92381359780516e-4	1.92379173580065e-4	1.92377762166002e-4	1.9237855862717e-4	1.92380929216968e-4	1.92382164143946e-4	1.92380212446046e-4	1.92377380022413e-4	1.92379263340935e-4	1.92384766374014e-4	1.92381102308805e-4	1.92373230368347e-4	1.92386288886409e-4	1.92371708345228e-4	1.92391285464521e-4	1.92378384100995e-4	1.92371644095969e-4	1.92378384100995e-4	1.92391285464521e-4	1.92371708345228e-4	1.92386288886409e-4	1.92373230368347e-4	1.92381102308805e-4	1.92384766374014e-4	1.92379263340935e-4	1.92377380022413e-4	1.92380212446046e-4	1.92382164143945e-4	1.92380929216968e-4	1.9237855862717e-4	1.92377762166002e-4	1.92379173580065e-4	1.92381359780516e-4	1.92382459981239e-4
flux1:	0.640900222965441	2.10308205764447e-4	2.1030681107629e-4	2.10306632580502e-4	2.10307805332919e-4	2.10309644067886e-4	2.10311025277979e-4	2.10311060398934e-4	2.10309670864047e-4	2.10307697890692e-4	2.10306427268063e-4	2.10306765903679e-4	2.10308571863298e-4	2.10310627417388e-4	2.1031139829484e-4	2.10310184076592e-4	2.10307850455198e-4	2.1030639654492e-4	2.1030732169436e-4	2.10309886034706e-4	2.10311149073106e-4	2.10308950849547e-4	2.10305871704206e-4	2.10307984274436e-4	2.10313997248862e-4	2.10309974282379e-4	2.10301445362492e-4	2.10315727108675e-4	2.10299742861133e-4	2.10321131075574e-4	2.10306992805901e-4	2.10299604288722e-4	2.10306992805901e-4	2.10321131075574e-4	2.10299742861133e-4	2.10315727108675e-4	2.10301445362491e-4	2.10309974282379e-4	2.10313997248861e-4	2.10307984274436e-4	2.10305871704206e-4	2.10308950849547e-4	2.10311149073106e-4	2.10309886034706e-4	2.1030732169436e-4	2.1030639654492e-4	2.10307850455198e-4	2.10310184076592e-4	2.1031139829484e-4
flux1:	0.641162671869194	2.297047792982e-4	2.29703296892166e-4	2.2970310617e-4	2.29704349769776e-4	2.29706296409963e-4	2.2970775146412e-4	2.29707776139878e-4	2.2970629723061e-4	2.29704216558092e-4	2.29702897342561e-4	2.29703286364222e-4	2.29705209898265e-4	2.29707361236945e-4	2.29708121926311e-4	2.29706784410378e-4	2.29704310031562e-4	2.29702836461056e-4	2.29703918425078e-4	2.29706690291256e-4	2.2970796425375e-4	2.29705476467847e-4	2.29702118498545e-4	2.29704480741899e-4	2.2971105398675e-4	2.29706658286647e-4	2.2969744182496e-4	2.2971305225004e-4	2.29695536888158e-4	2.29718866476251e-4	2.29703370554074e-4	2.29695271817257e-4	2.29703370554073e-4	2.29718866476251e-4	2.29695536888158e-4	2.2971305225004e-4	2.2969744182496e-4	2.29706658286648e-4	2.2971105398675e-4	2.29704480741899e-4	2.29702118498545e-4	2.29705476467847e-4	2.2970796425375e-4	2.29706690291256e-4	2.29703918425079e-4	2.29702836461056e-4	2.29704310031562e-4	2.29706784410378e-4	2.29708121926311e-4
flux1:	0.641425120772948	2.50668704424347e-4	2.5066713994836e-4	2.50666931223211e-4	2.50668231415391e-4	2.50670270425277e-4	2.50671790343611e-4	2.50671806785407e-4	2.50670251104916e-4	2.50668079837274e-4	2.50666725320491e-4	2.5066716724304e-4	2.50669197774922e-4	2.50671425102848e-4	2.50672155740746e-4	2.50670686033473e-4	2.50668080649551e-4	2.50666614563368e-4	2.50667884659161e-4	2.50670877846674e-4	2.50672141918445e-4	2.50669316197348e-4	2.50665644100139e-4	2.50668278300134e-4	2.50675466801688e-4	2.50670685477777e-4	2.50660751182739e-4	2.50677803220159e-4	2.50658619223397e-4	2.50684027255485e-4	2.50667042654912e-4	2.50658166898461e-4	2.50667042654912e-4	2.50684027255485e-4	2.50658619223397e-4	2.50677803220159e-4	2.50660751182739e-4	2.50670685477777e-4	2.50675466801688e-4	2.50668278300134e-4	2.50665644100139e-4	2.50669316197348e-4	2.50672141918445e-4	2.50670877846674e-4	2.50667884659161e-4	2.50666614563368e-4	2.50668080649551e-4	2.50670686033473e-4	2.50672155740746e-4
flux1:	0.641687569676701	2.73304304807384e-4	2.73302663973181e-4	2.7330242926385e-4	2.73303768475537e-4	2.73305881623088e-4	2.73307456761682e-4	2.73307468907029e-4	2.73305852296022e-4	2.7330361062002e-4	2.73302235417304e-4	2.7330273159595e-4	2.73304855442151e-4	2.73307135462776e-4	2.7330781411057e-4	2.73306203852131e-4	2.73303480263144e-4	2.73302052918696e-4	2.73303545412976e-4	2.73306773572878e-4	2.73308003303969e-4	2.73304786102328e-4	2.73300761651172e-4	2.73303692208048e-4	2.73311555607081e-4	2.73306376321718e-4	2.7329569385411e-4	2.73314308126055e-4	2.73293307525848e-4	2.73320938594916e-4	2.7330232389472e-4	2.73292599130825e-4	2.7330232389472e-4	2.73320938594916e-4	2.73293307525848e-4	2.73314308126055e-4	2.7329569385411e-4	2.73306376321718e-4	2.73311555607081e-4	2.73303692208048e-4	2.73300761651172e-4	2.73304786102328e-4	2.73308003303969e-4	2.73306773572877e-4	2.73303545412976e-4	2.73302052918696e-4	2.73303480263144e-4	2.73306203852131e-4	2.7330781411057e-4
flux1:	0.641950018580454	2.97720745140776e-4	2.97719033404051e-4	2.97718762548259e-4	2.9772012023252e-4	2.97722287054862e-4	2.97723907433475e-4	2.97723920959898e-4	2.97722262198652e-4	2.97719972947743e-4	2.97718592667905e-4	2.97719143251409e-4	2.97721343873937e-4	2.9772365019294e-4	2.97724253166469e-4	2.97722494611603e-4	2.97719668463407e-4	2.97718314864105e-4	2.97720066638342e-4	2.97723543144378e-4	2.97724710582582e-4	2.97721043523474e-4	2.97716625971689e-4	2.97719879657418e-4	2.97728482122652e-4	2.97722892522324e-4	2.97711431043956e-4	2.9773173603981e-4	2.97708760170009e-4	2.97738767295929e-4	2.97718370713685e-4	2.97707719730552e-4	2.97718370713685e-4	2.97738767295929e-4	2.97708760170009e-4	2.9773173603981e-4	2.97711431043956e-4	2.97722892522324e-4	2.97728482122653e-4	2.97719879657418e-4	2.97716625971689e-4	2.97721043523474e-4	2.97724710582582e-4	2.97723543144377e-4	2.97720066638342e-4	2.97718314864105e-4	2.97719668463406e-4	2.97722494611602e-4	2.97724253166469e-4
flux1:	0.642212467484207	3.24032065240319e-4	3.24030287556082e-4	3.24029968427633e-4	3.24031321616653e-4	3.24033520002164e-4	3.24035175597429e-4	3.24035197771813e-4	3.24033518075189e-4	3.24031206151071e-4	3.24029837060048e-4	3.24030441074309e-4	3.24032699530776e-4	3.24035003222313e-4	3.24035505467502e-4	3.24033591474051e-4	3.24030680875074e-4	3.24029439225958e-4	3.24031489357428e-4	3.24035227224003e-4	3.24036301207519e-4	3.24032121611491e-4	3.2402726821356e-4	3.24030874415061e-4	3.24040284376585e-4	3.24034271332742e-4	3.24021998918498e-4	3.24044131148478e-4	3.24019010493234e-4	3.24051556210658e-4	3.24029215797305e-4	3.24017556186228e-4	3.24029215797305e-4	3.24051556210657e-4	3.24019010493234e-4	3.24044131148478e-4	3.24021998918497e-4	3.24034271332742e-4	3.24040284376585e-4	3.24030874415061e-4	3.2402726821356e-4	3.24032121611491e-4	3.24036301207518e-4	3.24035227224003e-4	3.24031489357428e-4	3.24029439225958e-4	3.24030680875074e-4	3.24033591474051e-4	3.24035505467502e-4
flux1:	0.642474916387961	3.523571947379e-4	3.52355355437451e-4	3.52354974386968e-4	3.52356298454214e-4	3.52358505312946e-4	3.52360186277298e-4	3.52360225610024e-4	3.52358547908202e-4	3.52356239577718e-4	3.52354898287844e-4	3.52355553878885e-4	3.52357849482566e-4	3.52360119809731e-4	3.52360495300917e-4	3.52358419201077e-4	3.52355444142939e-4	3.52354355129992e-4	3.52356744403239e-4	3.52360756273662e-4	3.52361702898349e-4	3.52356944504834e-4	3.52351611151731e-4	3.52355602088903e-4	3.52365891818726e-4	3.5235944047197e-4	3.52346323386735e-4	3.52370427514997e-4	3.52342981663056e-4	3.52378239297485e-4	3.52353783297653e-4	3.52341027545286e-4	3.52353783297653e-4	3.52378239297485e-4	3.52342981663056e-4	3.52370427514997e-4	3.52346323386735e-4	3.5235944047197e-4	3.52365891818726e-4	3.52355602088903e-4	3.52351611151731e-4	3.52356944504834e-4	3.52361702898348e-4	3.52360756273662e-4	3.52356744403239e-4	3.52354355129992e-4	3.52355444142939e-4	3.52358419201077e-4	3.52360495300917e-4
flux1:	0.642737365291714	3.82819946579903e-4	3.82818049415264e-4	3.82817591955003e-4	3.82818861573084e-4	3.82821053557672e-4	3.82822750322498e-4	3.82822816002273e-4	3.82821164010967e-4	3.82818886105707e-4	3.82817589325811e-4	3.82818294186945e-4	3.82820605379955e-4	3.8282281065169e-4	3.82823032784989e-4	3.82820788116507e-4	3.82817769691181e-4	3.82816875594035e-4	3.82819645962433e-4	3.82823944186205e-4	3.82824727456394e-4	3.82819321333888e-4	3.82813463289476e-4	3.82817874194049e-4	3.82829119225578e-4	3.82822211834633e-4	3.82808213682558e-4	3.82834442645581e-4	3.82804480356626e-4	3.82842635486209e-4	3.82815882863492e-4	3.82801938508914e-4	3.82815882863492e-4	3.82842635486209e-4	3.82804480356626e-4	3.82834442645581e-4	3.82808213682558e-4	3.82822211834633e-4	3.82829119225578e-4	3.82817874194049e-4	3.82813463289476e-4	3.82819321333888e-4	3.82824727456394e-4	3.82823944186205e-4	3.82819645962433e-4	3.82816875594034e-4	3.82817769691181e-4	3.82820788116507e-4	3.82823032784989e-4
flux1:	0.642999814195467	4.15548987513247e-4	4.15547035910902e-4	4.1554648765164e-4	4.15547677918483e-4	4.1554983214921e-4	4.15551535371766e-4	4.15551636466455e-4	4.15550033563031e-4	4.15547812618215e-4	4.15546577001057e-4	4.15547329002337e-4	4.15549634434167e-4	4.15551742971452e-4	4.15551784922326e-4	4.15549365001094e-4	4.15546324416416e-4	4.15545668073328e-4	4.15548862095088e-4	4.155534589109e-4	4.15554041575298e-4	4.15547917207889e-4	4.15541489928253e-4	4.15546359169669e-4	4.15558637553745e-4	4.15551252158938e-4	4.15536332919067e-4	4.15564848036339e-4	4.15532167420794e-4	4.15573419513562e-4	4.15544180632903e-4	4.15528950486172e-4	4.15544180632903e-4	4.15573419513561e-4	4.15532167420794e-4	4.15564848036339e-4	4.15536332919067e-4	4.15551252158938e-4	4.15558637553744e-4	4.15546359169669e-4	4.15541489928253e-4	4.15547917207889e-4	4.15554041575298e-4	4.155534589109e-4	4.15548862095088e-4	4.15545668073328e-4	4.15546324416416e-4	4.15549365001094e-4	4.15551784922326e-4
flux1:	0.64326226309922	4.50677783730888e-4	4.50675781288549e-4	4.50675129121341e-4	4.50676216812906e-4	4.50678311554214e-4	4.50680011872102e-4	4.50680156293044e-4	4.50678624228418e-4	4.50676485605675e-4	4.50675327728219e-4	4.50676125757126e-4	4.50678405548623e-4	4.50680386723771e-4	4.50680221736349e-4	4.50677619058094e-4	4.50674576463954e-4	4.50674200117424e-4	4.50677860394072e-4	4.50682768231645e-4	4.5068311279705e-4	4.50676199325512e-4	4.50669159337636e-4	4.50674528483262e-4	4.50687919885264e-4	4.50680028805589e-4	4.50664143774587e-4	4.50695114859524e-4	4.50659503668403e-4	4.50704067875791e-4	4.50672145327539e-4	4.50655527743462e-4	4.50672145327539e-4	4.50704067875791e-4	4.50659503668404e-4	4.50695114859523e-4	4.50664143774587e-4	4.50680028805589e-4	4.50687919885264e-4	4.50674528483262e-4	4.50669159337636e-4	4.50676199325512e-4	4.50683112797049e-4	4.50682768231645e-4	4.50677860394073e-4	4.50674200117424e-4	4.50674576463954e-4	4.50677619058094e-4	4.50680221736349e-4
flux1:	0.643524712002974	4.8834451984835e-4	4.88342471096557e-4	4.88341704594819e-4	4.88342669488954e-4	4.88344684721103e-4	4.88346372285827e-4	4.88346565527557e-4	4.88345123017494e-4	4.88343090062449e-4	4.88342026570667e-4	4.88342871581653e-4	4.88345108741537e-4	4.88346934046245e-4	4.88346535622315e-4	4.88343741089265e-4	4.88340714238558e-4	4.88340658299188e-4	4.88344826947101e-4	4.8835005885585e-4	4.88350128761535e-4	4.88342356347334e-4	4.88334662158619e-4	4.88340575957704e-4	4.88355160608264e-4	4.88346728800802e-4	4.88329827470354e-4	4.88363432949944e-4	4.88324668965679e-4	4.88372778043869e-4	4.88337967585936e-4	4.88319856783581e-4	4.88337967585936e-4	4.8837277804387e-4	4.88324668965679e-4	4.88363432949944e-4	4.88329827470355e-4	4.88346728800802e-4	4.88355160608264e-4	4.88340575957704e-4	4.88334662158619e-4	4.88342356347334e-4	4.88350128761534e-4	4.8835005885585e-4	4.88344826947101e-4	4.88340658299188e-4	4.88340714238558e-4	4.88343741089265e-4	4.88346535622315e-4
flux1:	0.643787160906727	5.28691989395677e-4	5.28689900830048e-4	5.28689013828983e-4	5.28689840033019e-4	5.28691757862648e-4	5.286934216349e-4	5.28693665318442e-4	5.28692326570895e-4	5.28690419860257e-4	5.28689467803487e-4	5.28690364060631e-4	5.28692546008511e-4	5.28694190099711e-4	5.28693532057901e-4	5.28690534036432e-4	5.28687536817055e-4	5.28687838591849e-4	5.28692556778418e-4	5.2869812698432e-4	5.2869788790912e-4	5.28689189180102e-4	5.28680802186162e-4	5.2868730847014e-4	5.28703165990612e-4	5.28694149311151e-4	5.28676174214098e-4	5.28712601265682e-4	5.28670452778992e-4	5.28722359099868e-4	5.28684450686325e-4	5.28664737101612e-4	5.28684450686325e-4	5.28722359099868e-4	5.28670452778992e-4	5.28712601265682e-4	5.28676174214098e-4	5.28694149311152e-4	5.28703165990612e-4	5.28687308470141e-4	5.28680802186162e-4	5.28689189180103e-4	5.2869788790912e-4	5.28698126984321e-4	5.28692556778418e-4	5.28687838591849e-4	5.28687536817055e-4	5.28690534036432e-4	5.28693532057901e-4
flux1:	0.64404960981048	5.718674550332e-4	5.71865336404137e-4	5.71864328695891e-4	5.71865005901447e-4	5.71866810758834e-4	5.71868437562701e-4	5.71868727827762e-4	5.71867501074432e-4	5.71865737808024e-4	5.71864915178171e-4	5.71865871660487e-4	5.71867991797856e-4	5.71869433465795e-4	5.71868489846531e-4	5.71865273073376e-4	5.71862313959979e-4	5.71863006398578e-4	5.71868313973772e-4	5.71874238557775e-4	5.71873659820796e-4	5.71863971348302e-4	5.71854856703477e-4	5.71862006199379e-4	5.71879214332427e-4	5.71869557745921e-4	5.7185044331111e-4	5.71889888024163e-4	5.7184411437569e-4	5.71900091979678e-4	5.71858870836123e-4	5.71837441491742e-4	5.71858870836123e-4	5.71900091979678e-4	5.7184411437569e-4	5.71889888024163e-4	5.7185044331111e-4	5.71869557745921e-4	5.71879214332426e-4	5.71862006199379e-4	5.71854856703477e-4	5.71863971348302e-4	5.71873659820796e-4	5.71874238557775e-4	5.71868313973772e-4	5.71863006398579e-4	5.71862313959979e-4	5.71865273073377e-4	5.71868489846531e-4
flux1:	0.644312058714234	6.18022476738857e-4	6.18020342563933e-4	6.18019221629367e-4	6.18019746212571e-4	6.18021424791934e-4	6.18022998142394e-4	6.18023323950989e-4	6.18022210060316e-4	6.18020603650623e-4	6.18019930129099e-4	6.18020962052464e-4	6.1802302131193e-4	6.18024244313118e-4	6.18022989112395e-4	6.18019533479773e-4	6.18016613965727e-4	6.18017724483606e-4	6.18023659734963e-4	6.18029957417085e-4	6.1802901342187e-4	6.1801827717105e-4	6.18008404584655e-4	6.18016250643566e-4	6.18034883928442e-4	6.18024519727056e-4	6.1800419118782e-4	6.18046858757429e-4	6.17997210916601e-4	6.18057557550584e-4	6.18012805249314e-4	6.17989544123405e-4	6.18012805249314e-4	6.18057557550584e-4	6.17997210916601e-4	6.18046858757429e-4	6.1800419118782e-4	6.18024519727056e-4	6.18034883928442e-4	6.18016250643567e-4	6.18008404584655e-4	6.18018277171051e-4	6.18029013421869e-4	6.18029957417085e-4	6.18023659734963e-4	6.18017724483606e-4	6.18016613965727e-4	6.18019533479772e-4	6.18022989112395e-4
flux1:	0.644574507617987	6.67312706267551e-4	6.67310577509015e-4	6.67309360192169e-4	6.67309736076807e-4	6.673112769889e-4	6.67312775726398e-4	6.67313117156607e-4	6.67312108410949e-4	6.67310668316125e-4	6.67310166216545e-4	6.67311296610734e-4	6.67313304904929e-4	6.67314298603607e-4	6.67312705328557e-4	6.67308984591892e-4	6.67306097672388e-4	6.67307647113262e-4	6.67314246667534e-4	6.67320939670775e-4	6.67319611332396e-4	6.67307776021229e-4	6.6729712044264e-4	6.67305718691147e-4	6.67325847132136e-4	6.67314693226568e-4	6.67293065631417e-4	6.67339170588232e-4	6.67285391735925e-4	6.6735043081134e-4	6.67301926293065e-4	6.67276714665707e-4	6.67301926293065e-4	6.6735043081134e-4	6.67285391735926e-4	6.67339170588232e-4	6.67293065631417e-4	6.67314693226569e-4	6.67325847132136e-4	6.67305718691147e-4	6.6729712044264e-4	6.67307776021229e-4	6.67319611332396e-4	6.67320939670776e-4	6.67314246667535e-4	6.67307647113261e-4	6.67306097672388e-4	6.67308984591892e-4	6.67312705328557e-4
flux1:	0.64483695652174	7.19897646253105e-4	7.19895552080437e-4	7.19894266100617e-4	7.19894505306746e-4	7.19895898430181e-4	7.19897295216393e-4	7.19897621838726e-4	7.19896700959926e-4	7.19895432795568e-4	7.1989512817356e-4	7.19896389438447e-4	7.19898366924093e-4	7.19899126690616e-4	7.19897167741667e-4	7.19893148206752e-4	7.19890276992452e-4	7.19892278792573e-4	7.19899577680321e-4	7.19906692638185e-4	7.19904968723576e-4	7.19891991022067e-4	7.19880533179704e-4	7.1988994110882e-4	7.19911628893389e-4	7.19899587249354e-4	7.19876564625544e-4	7.19926331104617e-4	7.19868157180755e-4	7.19938239580414e-4	7.19885760064367e-4	7.19858476819105e-4	7.19885760064366e-4	7.19938239580414e-4	7.19868157180755e-4	7.19926331104616e-4	7.19876564625544e-4	7.19899587249354e-4	7.19911628893389e-4	7.1988994110882e-4	7.19880533179704e-4	7.19891991022068e-4	7.19904968723576e-4	7.19906692638185e-4	7.19899577680321e-4	7.19892278792572e-4	7.19890276992452e-4	7.19893148206752e-4	7.19897167741667e-4
flux1:	0.645099405425493	7.75940372408939e-4	7.75938351945578e-4	7.75937037136394e-4	7.75937159947483e-4	7.75938395485945e-4	7.75939655235119e-4	7.75939924674326e-4	7.75939064178379e-4	7.75937970128956e-4	7.75937894012873e-4	7.75939329365394e-4	7.7594130743599e-4	7.75941834758531e-4	7.75939480656615e-4	7.75935119915333e-4	7.75932236461534e-4	7.75934696075914e-4	7.75942727966724e-4	7.75950296827811e-4	7.75948175132604e-4	7.75934020632001e-4	7.7592174739525e-4	7.759320239082e-4	7.75955328238108e-4	7.75942283533932e-4	7.75917758254715e-4	7.75971420302517e-4	7.75908580475458e-4	7.75984086132967e-4	7.75927407854242e-4	7.75897929710908e-4	7.75927407854242e-4	7.75984086132967e-4	7.75908580475458e-4	7.75971420302517e-4	7.75917758254717e-4	7.75942283533931e-4	7.75955328238108e-4	7.759320239082e-4	7.7592174739525e-4	7.75934020632001e-4	7.75948175132604e-4	7.75950296827811e-4	7.75942727966725e-4	7.75934696075914e-4	7.75932236461534e-4	7.75935119915333e-4	7.75939480656615e-4
flux1:	0.645361854329247	8.3560721738877e-4	8.35605321325077e-4	8.35604030490269e-4	8.3560406518862e-4	8.35605132464501e-4	8.35606210803368e-4	8.35606367594144e-4	8.35605529546906e-4	8.35604609080107e-4	8.35604798758796e-4	8.35606463472999e-4	8.35608485395921e-4	8.35608787673582e-4	8.35606006165292e-4	8.35601251959447e-4	8.35598316397992e-4	8.35601231042593e-4	8.35610028648115e-4	8.35618089521886e-4	8.35615577802444e-4	8.3560022168595e-4	8.3558712622485e-4	8.35598331171938e-4	8.35623301275382e-4	8.35609119857853e-4	8.3558297226234e-4	8.35640774177859e-4	8.35572991189361e-4	8.35654330362823e-4	8.3559322907497e-4	8.35561430729783e-4	8.35593229074971e-4	8.35654330362823e-4	8.35572991189362e-4	8.35640774177859e-4	8.3558297226234e-4	8.35609119857853e-4	8.35623301275381e-4	8.35598331171939e-4	8.3558712622485e-4	8.3560022168595e-4	8.35615577802444e-4	8.35618089521885e-4	8.35610028648115e-4	8.35601231042592e-4	8.35598316397991e-4	8.35601251959448e-4	8.35606006165292e-4
flux1:	0.645624303233	8.99067414991796e-4	8.99065706934531e-4	8.99064506218317e-4	8.99064488360534e-4	8.99065374400286e-4	8.9906621626511e-4	8.99066191110131e-4	8.99065327341808e-4	8.99064578208682e-4	8.99065078496266e-4	8.99067040833528e-4	8.99069161954483e-4	8.9906925195473e-4	8.9906600704309e-4	8.99060796343764e-4	8.99057756402963e-4	8.99061115157424e-4	8.99070710787994e-4	8.99079308667792e-4	8.99076425245823e-4	8.99059852597111e-4	8.99045934322238e-4	8.99058128057426e-4	8.99084804452688e-4	8.99069333666689e-4	8.99041431976974e-4	8.99103628678971e-4	8.99030619017116e-4	8.9911823317941e-4	8.99052484362094e-4	8.99018238511956e-4	8.99052484362094e-4	8.99118233179409e-4	8.99030619017117e-4	8.99103628678971e-4	8.99041431976974e-4	8.9906933366669e-4	8.99084804452688e-4	8.99058128057425e-4	8.99045934322238e-4	8.99059852597111e-4	8.99076425245822e-4	8.99079308667792e-4	8.99070710787994e-4	8.99061115157423e-4	8.99057756402963e-4	8.99060796343764e-4	8.99066007043091e-4
flux1:	0.645886752136753	9.66492703542463e-4	9.66491260966245e-4	9.66490229651416e-4	9.66490200882543e-4	9.6649088887349e-4	9.66491427363793e-4	9.66491136895943e-4	9.66490189712833e-4	9.66489609194816e-4	9.66490473578381e-4	9.66492815304779e-4	9.66495102754848e-4	9.66494997735734e-4	9.66491248698256e-4	9.66485507092213e-4	9.66482298083695e-4	9.66486082386571e-4	9.66496508634991e-4	9.66505695928555e-4	9.665024698881e-4	9.66484675582233e-4	9.66469939856602e-4	9.66483182855836e-4	9.66511596936575e-4	9.66494664898587e-4	9.6646486547238e-4	9.66531722880831e-4	9.66453196734029e-4	9.66547559005813e-4	9.66476937721846e-4	9.66440114951749e-4	9.66476937721846e-4	9.66547559005813e-4	9.66453196734029e-4	9.66531722880831e-4	9.6646486547238e-4	9.66494664898587e-4	9.66511596936575e-4	9.66483182855837e-4	9.66469939856603e-4	9.66484675582233e-4	9.665024698881e-4	9.66505695928555e-4	9.6649650863499e-4	9.66486082386571e-4	9.66482298083695e-4	9.66485507092214e-4	9.66491248698257e-4
flux1:	0.646149201040506	0.00103805688744016	0.00103805580210998	0.00103805503178003	0.00103805503821513	0.0010380555059362	0.00103805566154955	0.00103805500868669	0.00103805391209459	0.00103805349843625	0.00103805479000242	0.00103805760639588	0.00103806013825354	0.00103805985877068	0.00103805555923861	0.00103804920071331	0.00103804574605355	0.00103804993060625	0.00103806122112015	0.00103807105791485	0.00103806752881808	0.00103804851695127	0.00103803297457655	0.00103804732716208	0.00103807750117044	0.00103805891704741	0.00103802706499551	0.00103809886041149	0.00103801452135949	0.00103811613641833	0.00103804041677194	0.00103800088528742	0.00103804041677194	0.00103811613641833	0.00103801452135949	0.00103809886041149	0.00103802706499551	0.00103805891704741	0.00103807750117044	0.00103804732716208	0.00103803297457655	0.00103804851695127	0.00103806752881808	0.00103807105791485	0.00103806122112015	0.00103804993060625	0.00103804574605355	0.00103804920071331	0.00103805555923861
flux1:	0.64641164994426	0.00111393535606403	0.00111393473381048	0.00111393432684225	0.00111393441707636	0.00111393463542371	0.00111393431579379	0.00111393319075386	0.00111393187218	0.00111393162612535	0.00111393341815649	0.00111393681741818	0.00111393968130056	0.00111393924973931	0.0011139343469215	0.00111392727413512	0.0011139234864534	0.00111392804053093	0.00111394023082394	0.00111395078481437	0.00111394700187344	0.00111392678470336	0.00111391045119411	0.00111392597341121	0.0011139579208579	0.0011139374757002	0.00111390340588725	0.00111398042835181	0.0011138899727551	0.00111399937616497	0.00111391833032374	0.00111387595551474	0.00111391833032374	0.00111399937616497	0.0011138899727551	0.00111398042835181	0.00111390340588725	0.0011139374757002	0.0011139579208579	0.00111392597341121	0.00111391045119411	0.00111392678470336	0.00111394700187344	0.00111395078481437	0.00111394023082394	0.00111392804053093	0.0011139234864534	0.00111392727413512	0.0011139343469215
flux1:	0.646674098848013	0.00119430455942919	0.00119430451918067	0.00119430458657009	0.00119430480940903	0.00119430474115076	0.00119430384140025	0.00119430212341734	0.00119430050588782	0.00119430043221958	0.00119430280835139	0.00119430691035424	0.00119431020143753	0.00119430964033112	0.00119430407447164	0.00119429617958397	0.00119429196244816	0.00119429685159487	0.00119430997983692	0.00119432132584694	0.00119431734650478	0.00119429594289098	0.0011942788375625	0.00119429558925509	0.00119432931583425	0.00119430678399571	0.00119427032242971	0.00119435287303922	0.00119425598909607	0.00119437374601591	0.00119428714277221	0.00119424178660007	0.0011942871427722	0.00119437374601591	0.00119425598909607	0.00119435287303922	0.00119427032242971	0.00119430678399571	0.00119432931583425	0.00119429558925509	0.0011942788375625	0.00119429594289098	0.00119431734650478	0.00119432132584694	0.00119430997983692	0.00119429685159487	0.00119429196244816	0.00119429617958397	0.00119430407447164
flux1:	0.646936547751766	0.00127934144022822	0.00127934211223612	0.00127934277079952	0.00127934317283377	0.00127934277173321	0.00127934117553428	0.0012793387352832	0.00127933673998208	0.00127933684894935	0.00127933990278943	0.00127934483712107	0.00127934865561857	0.00127934798583194	0.00127934168999163	0.00127933285611557	0.00127932810638238	0.00127933329445018	0.00127934740217002	0.00127935962121009	0.00127935550910254	0.00127933294245742	0.00127931508736416	0.00127933312849315	0.0012793686335252	0.00127934377468341	0.00127930474028528	0.00127939313243855	0.0012792894988896	0.00127941620213733	0.00127932380500145	0.00127927532520736	0.00127932380500145	0.00127941620213733	0.0012792894988896	0.00127939313243855	0.00127930474028528	0.00127934377468342	0.0012793686335252	0.00127933312849315	0.00127931508736416	0.00127933294245742	0.00127935550910254	0.00127935962121009	0.00127934740217002	0.00127933329445018	0.00127932810638238	0.00127933285611557	0.00127934168999163
flux1:	0.647198996655519	0.00136922282215051	0.00136922434538344	0.00136922571441959	0.00136922633758735	0.00136922554803147	0.0013692231294387	0.00136921983213803	0.0013692173812452	0.00136921768975655	0.0013692215238788	0.00136922742716663	0.0013692318753231	0.00136923111419809	0.00136922401444554	0.00136921411775729	0.001369208728526	0.00136921417999192	0.00136922931262089	0.00136924249043487	0.00136923831273014	0.00136921460851307	0.0013691960272852	0.00136921541852781	0.00136925269694499	0.00136922525871322	0.00136918346544215	0.00136927802499302	0.0013691673094665	0.0013693035769359	0.00136920514177155	0.00136915339091193	0.00136920514177155	0.0013693035769359	0.0013691673094665	0.00136927802499302	0.00136918346544215	0.00136922525871322	0.00136925269694499	0.00136921541852781	0.0013691960272852	0.00136921460851307	0.00136923831273014	0.00136924249043487	0.00136922931262089	0.00136921417999192	0.001369208728526	0.00136921411775729	0.00136922401444555
flux1:	0.647461445559273	0.00146412475465485	0.00146412727338547	0.00146412947092438	0.00146413035022768	0.00146412910748366	0.00146412573356892	0.00146412144269251	0.00146411846237084	0.00146411899482885	0.00146412371908131	0.00146413073162191	0.00146413591031292	0.00146413506988275	0.00146412708597004	0.00146411599848891	0.0014641098626076	0.00146411554508832	0.00146413175227396	0.00146414597734728	0.00146414180148592	0.00146411698429616	0.00146409770093086	0.00146411850459061	0.0014641575494583	0.00146412727055587	0.0014640825298503	0.00146418359513997	0.00146406545214565	0.00146421192359668	0.00146410719583006	0.00146405202015279	0.00146410719583006	0.00146421192359668	0.00146406545214565	0.00146418359513997	0.0014640825298503	0.00146412727055587	0.0014641575494583	0.00146411850459061	0.00146409770093086	0.00146411698429616	0.00146414180148592	0.00146414597734728	0.00146413175227396	0.00146411554508832	0.0014641098626076	0.00146411599848891	0.00146412708597004
flux1:	0.647723894463026	0.00156422181467788	0.00156422547433694	0.00156422861313963	0.00156422977468504	0.00156422800588471	0.00156422354016123	0.00156421812164714	0.00156421454502891	0.00156421533368905	0.00156422106278301	0.00156422932453625	0.00156423532958967	0.00156423441497705	0.00156422546155841	0.00156421305457643	0.0015642060686186	0.00156421195548301	0.00156422929110538	0.0015642446521288	0.00156424054201609	0.0015642146323633	0.00156419467003429	0.00156421695127946	0.00156425775682195	0.00156422437074411	0.00156417649422276	0.0015642844159668	0.00156415848456447	0.00156431581783323	0.00156420452928858	0.00156414576747215	0.00156420452928858	0.00156431581783323	0.00156415848456447	0.0015642844159668	0.00156417649422276	0.00156422437074411	0.00156425775682195	0.00156421695127946	0.00156419467003429	0.0015642146323633	0.00156424054201609	0.0015642446521288	0.00156422929110538	0.00156421195548302	0.0015642060686186	0.00156421305457643	0.00156422546155841
flux1:	0.647986343366779	0.00166968636608526	0.0016696913085107	0.00166969549201542	0.00166969695154806	0.0016696945774663	0.0016696888840419	0.00166968221084931	0.00166967798085792	0.00166967906561079	0.00166968591599481	0.00166969556204232	0.00166970248042399	0.0016697014885375	0.00166969147696662	0.0016696776250731	0.00166966969367264	0.00166967576664017	0.00166969428847266	0.0016697108712814	0.00166970688301496	0.00166967989386777	0.00166965927382009	0.001669683102254	0.00166972566732746	0.00166968890642982	0.0016696377087821	0.00166975284979061	0.00166961875097713	0.0016697876176775	0.00166966948311426	0.0016696069649007	0.00166966948311426	0.0016697876176775	0.00166961875097713	0.00166975284979061	0.0016696377087821	0.00166968890642982	0.00166972566732745	0.001669683102254	0.00166965927382009	0.00166967989386777	0.00166970688301496	0.0016697108712814	0.00166969428847266	0.00166967576664017	0.00166966969367264	0.0016696776250731	0.00166969147696662
flux1:	0.648248792270532	0.00178068777801948	0.00178069413627959	0.00178069945471137	0.00178070121679555	0.00178069815444584	0.00178069110279581	0.00178068305962619	0.00178067813146486	0.00178067955896502	0.00178068764502937	0.00178069880063577	0.00178070670666058	0.00178070562529718	0.00178069446601005	0.0017806790516202	0.00178067009202433	0.00178067634362869	0.00178069611259896	0.00178071399663571	0.00178071017388144	0.00178068210711371	0.00178066084771197	0.00178068629926079	0.00178073063118863	0.00178069023107578	0.00178063553305793	0.00178075826777148	0.00178061560165031	0.00178079668246583	0.0017806713959142	0.00178060494067516	0.0017806713959142	0.00178079668246583	0.00178061560165031	0.00178075826777148	0.00178063553305794	0.00178069023107578	0.00178073063118863	0.00178068629926079	0.00178066084771198	0.00178068210711371	0.00178071017388144	0.00178071399663571	0.00178069611259896	0.00178067634362869	0.00178067009202433	0.0017806790516202	0.00178069446601005
flux1:	0.648511241174286	0.00189739160365763	0.00189739949667241	0.00189740602354293	0.00189740808151515	0.00189740424753528	0.00189739571773611	0.00189738620570799	0.00189738054885224	0.00189738237095062	0.00189739180065147	0.00189740457610238	0.00189741352784465	0.00189741233529161	0.00189739994074864	0.0018973828590089	0.00189737280568459	0.00189737924148007	0.00189740032050509	0.00189741957488594	0.0018974159440444	0.00189738678691453	0.00189736490290926	0.00189739206199401	0.00189743818065321	0.0018973938847375	0.0018973355161801	0.00189746623001013	0.00189731457282617	0.00189750855251604	0.00189737578352835	0.00189730519881119	0.00189737578352836	0.00189750855251604	0.00189731457282617	0.00189746623001013	0.0018973355161801	0.0018973938847375	0.00189743818065321	0.00189739206199401	0.00189736490290926	0.00189738678691453	0.00189741594404439	0.00189741957488594	0.00189740032050509	0.00189737924148007	0.00189737280568459	0.0018973828590089	0.00189739994074864
flux1:	0.648773690078039	0.00201995872126913	0.00201996824849027	0.00201997603771019	0.00201997837449025	0.00201997368923568	0.00201996357745496	0.00201995251850484	0.00201994611805246	0.00201994838952919	0.00201995925956764	0.00201997374498889	0.00201998378106984	0.00201998244627727	0.00201996873440212	0.00201994989830978	0.00201993870742068	0.00201994534781162	0.00201996780020376	0.00201998847949684	0.002019985044828	0.00201995476663801	0.00201993226870795	0.00201996123064633	0.00202000917266744	0.00201996073674362	0.00201989853946814	0.0020200376279381	0.00201987652907983	0.0020200840913455	0.00201994348129852	0.00201986856140659	0.00201994348129852	0.0020200840913455	0.00201987652907983	0.0020200376279381	0.00201989853946814	0.00201996073674362	0.00202000917266744	0.00201996123064633	0.00201993226870795	0.00201995476663801	0.002019985044828	0.00201998847949684	0.00201996780020376	0.00201994534781162	0.00201993870742068	0.00201994989830978	0.00201996873440212
flux1:	0.649036138981792	0.00214854443984481	0.00214855567627801	0.00214856476008452	0.00214856734987966	0.00214856174208456	0.00214854996608361	0.00214853730685969	0.00214853016411946	0.00214853293976066	0.00214854533049472	0.00214856159088012	0.00214857272780435	0.00214857121117062	0.00214855610918454	0.00214853545472887	0.00214852310828804	0.00214852998987295	0.00214855387734006	0.00214857601719661	0.0021485727560925	0.00214854130517842	0.00214851819979599	0.00214854907335828	0.00214859889627912	0.00214854609294461	0.00214847992348265	0.00214862779117455	0.00214845677026175	0.00214867859264039	0.00214852975123877	0.00214845027590502	0.00214852975123877	0.00214867859264039	0.00214845677026175	0.00214862779117455	0.00214847992348265	0.00214854609294461	0.00214859889627912	0.00214854907335828	0.00214851819979599	0.00214854130517842	0.0021485727560925	0.0021485760171966	0.00214855387734006	0.00214852998987295	0.00214852310828804	0.00214853545472887	0.00214855610918454
flux1:	0.649298587885546	0.00228329757196	0.00228331056382042	0.00228332095168718	0.00228332376256494	0.00228331717437509	0.0022833036787518	0.00228328939377574	0.00228328152601436	0.00228328485712558	0.00228329882743245	0.00228331689812026	0.00228332912831766	0.00228332738309487	0.00228331083160763	0.00228328832271451	0.00228327483221512	0.00228328200855399	0.00228330738884505	0.00228333100164965	0.00228332786025947	0.00228329516146429	0.00228327145111652	0.00228330436113939	0.00228335614733377	0.00228329877007313	0.00228322850208203	0.00228338556140259	0.00228320410559259	0.00228344085455836	0.0022832833566994	0.00228319908991651	0.0022832833566994	0.00228344085455836	0.00228320410559259	0.00228338556140259	0.00228322850208203	0.00228329877007313	0.00228335614733376	0.0022833043611394	0.00228327145111652	0.00228329516146429	0.00228332786025947	0.00228333100164965	0.00228330738884505	0.00228328200855399	0.00228327483221512	0.00228328832271451	0.00228331083160763
flux1:	0.649561036789299	0.00242435947692242	0.00242437423820368	0.00242438591685026	0.00242438891409091	0.00242438130622203	0.00242436606710542	0.00242435016099903	0.00242434160031341	0.00242434553081285	0.00242436111315028	0.00242438099599009	0.00242439428669351	0.00242439226098048	0.00242437421816356	0.00242434985120866	0.00242433526054105	0.00242434280227832	0.00242436972655563	0.00242439479728499	0.00242439168670488	0.00242435763947729	0.0024243333232572	0.00242436841319985	0.00242442227338912	0.00242436014013801	0.00242428566641053	0.00242445233620124	0.00242425989785667	0.00242451222431955	0.00242434560748492	0.00242425629655671	0.00242434560748492	0.00242451222431955	0.00242425989785667	0.00242445233620124	0.00242428566641053	0.00242436014013801	0.00242442227338912	0.00242436841319985	0.0024243333232572	0.00242435763947729	0.00242439168670488	0.00242439479728499	0.00242436972655563	0.00242434280227832	0.00242433526054105	0.00242434985120865	0.00242437421816356
flux1:	0.649823485693052	0.00257186307764605	0.00257187958785297	0.00257189252240775	0.00257189567248045	0.00257188702921452	0.00257187005812217	0.00257185256673303	0.00257184335806906	0.00257184792035115	0.00257186511628778	0.00257188677672838	0.00257190106978197	0.00257189870902998	0.00257187915466747	0.00257185296231583	0.00257183734979493	0.00257184534410009	0.00257187385414795	0.00257190033664387	0.00257189712988311	0.00257186160713018	0.00257183668169328	0.00257187411600419	0.00257193019215324	0.0025718631481594	0.00257178438213479	0.00257196108615967	0.00257175708102668	0.00257202561642125	0.00257184937876019	0.00257175475363832	0.00257184937876019	0.00257202561642125	0.00257175708102668	0.00257196108615967	0.00257178438213479	0.0025718631481594	0.00257193019215324	0.00257187411600419	0.00257183668169328	0.00257186160713018	0.00257189712988311	0.00257190033664387	0.00257187385414795	0.00257184534410009	0.00257183734979493	0.00257185296231583	0.00257187915466747
flux1:	0.650085934596805	0.00272593185506926	0.00272595005831564	0.00272596419461312	0.00272596746955663	0.00272595780326072	0.00272593914984633	0.00272592014015568	0.00272591033855386	0.00272591554935555	0.00272593432584916	0.00272595769115328	0.00272597290380211	0.00272597015371643	0.00272594909290575	0.00272592114703951	0.00272590462639299	0.00272591317571446	0.00272594330112063	0.00272597111499165	0.00272596764491619	0.00272593049271677	0.00272590495357545	0.00272594491972603	0.0027260033871262	0.00272593130693646	0.00272584818363319	0.00272603534898765	0.00272581915503436	0.00272610450818507	0.00272591810744628	0.00272581788041319	0.00272591810744628	0.00272610450818507	0.00272581915503436	0.00272603534898765	0.00272584818363319	0.00272593130693646	0.0027260033871262	0.00272594491972603	0.00272590495357545	0.00272593049271677	0.00272596764491619	0.00272597111499165	0.00272594330112063	0.00272591317571446	0.002725904626393	0.00272592114703951	0.00272594909290575
flux1:	0.650348383500559	0.00288667882430665	0.00288669862991244	0.00288671389782684	0.00288671727975926	0.00288670663459987	0.00288668638805323	0.00288666595681072	0.00288665562401844	0.00288666148055312	0.00288668176724954	0.00288670672600327	0.00288672275266488	0.00288671956234469	0.0028866970286061	0.00288666744211814	0.00288665016232059	0.00288665938248603	0.00288669113795452	0.00288672016631985	0.00288671622475419	0.00288667726301099	0.00288665110611732	0.00288669381615203	0.00288675488450308	0.00288667767292454	0.00288659014923318	0.00288678820472535	0.0028865591617842	0.00288686191672038	0.00288666477017583	0.00288655863592851	0.00288666477017583	0.00288686191672038	0.0028865591617842	0.00288678820472535	0.00288659014923318	0.00288667767292453	0.00288675488450308	0.00288669381615203	0.00288665110611732	0.00288667726301099	0.00288671622475419	0.00288672016631985	0.00288669113795453	0.00288665938248602	0.00288665016232059	0.00288666744211814	0.0028866970286061
flux1:	0.650610832404312	0.00305420549707548	0.00305422678171557	0.00305424309935286	0.00305424658479075	0.00305423503932509	0.00305421332823764	0.00305419159933802	0.00305418079998434	0.0030541872766285	0.00305420896443259	0.00305423536746705	0.00305425208243037	0.00305424840755492	0.00305422446510676	0.00305419339236676	0.00305417553624917	0.00305418555398313	0.00305421893695319	0.00305424902523205	0.00305424436336999	0.00305420338744465	0.00305417661099048	0.00305422230244206	0.00305428621576463	0.00305420380767479	0.00305411186197104	0.00305432123653345	0.00305407864687975	0.00305439936175178	0.00305419084723381	0.00305407848341493	0.0030541908472338	0.00305439936175178	0.00305407864687975	0.00305432123653345	0.00305411186197104	0.00305420380767479	0.00305428621576463	0.00305422230244206	0.00305417661099047	0.00305420338744465	0.00305424436336998	0.00305424902523205	0.00305421893695319	0.00305418555398313	0.00305417553624917	0.00305419339236676	0.00305422446510676
flux1:	0.650873281308065	0.00322860083527551	0.00322862344663977	0.00322864072513473	0.00322864432877501	0.00322863199712811	0.00322860898770604	0.00322858610839717	0.00322857490597654	0.003228581951799	0.00322860489293071	0.00322863255571266	0.00322864981665413	0.00322864562249617	0.00322862036746338	0.00322858800330406	0.00322856978491861	0.00322858073488579	0.00322861572364022	0.00322864667956775	0.00322864100980294	0.00322859779313982	0.00322857039948304	0.0032286193355089	0.00322868637074634	0.00322859872966229	0.00322850236072519	0.0032287234819186	0.00322846661189812	0.00322880581911566	0.00322858527726135	0.00322846634547276	0.00322858527726135	0.00322880581911566	0.00322846661189812	0.0032287234819186	0.00322850236072519	0.00322859872966229	0.00322868637074634	0.0032286193355089	0.00322857039948304	0.00322859779313982	0.00322864100980294	0.00322864667956775	0.00322861572364022	0.00322858073488579	0.00322856978491861	0.00322858800330406	0.00322862036746339
flux1:	0.651135730211818	0.00340994020091317	0.00340996396273887	0.00340998211133855	0.00340998586894908	0.00340997290033646	0.00340994879292387	0.00340992492901165	0.00340991338196029	0.0034099209193721	0.00340994492906747	0.00340997363554603	0.00340999128769886	0.0034099865517291	0.00340996011207837	0.00340992668920168	0.0034099083499774	0.00340992037149394	0.00340995692393933	0.0034099885189577	0.0034099815181966	0.00340993581589971	0.00340990781350942	0.00340996028211883	0.00341003074632479	0.00340993786168274	0.00340983708692993	0.00341007037960256	0.00340979846239625	0.00341015667007161	0.00340992340783358	0.00340979755515354	0.00340992340783358	0.0034101566700716	0.00340979846239625	0.00341007037960256	0.00340983708692993	0.00340993786168274	0.00341003074632479	0.00340996028211884	0.00340990781350942	0.00340993581589971	0.0034099815181966	0.0034099885189577	0.00340995692393933	0.00340992037149394	0.0034099083499774	0.00340992668920167	0.00340996011207837
flux1:	0.651398179115572	0.00359828430785141	0.0035983090260917	0.00359832795715692	0.00359833192723793	0.00359831850366296	0.00359829352762824	0.00359826885791548	0.00359825701608905	0.00359826494086128	0.00359828980080948	0.00359831930863231	0.00359833718939641	0.00359833190323932	0.00359830443727212	0.00359827022203885	0.00359825202582099	0.00359826525940486	0.00359830331269547	0.00359833528482525	0.00359832659928984	0.0035982781525746	0.00359824955787577	0.00359830587014065	0.00359838009619398	0.00359828197933754	0.00359817683241804	0.00359842271758132	0.00359813495716283	0.00359851265189721	0.00359826594734065	0.00359813280835085	0.00359826594734064	0.0035985126518972	0.00359813495716283	0.00359842271758132	0.00359817683241804	0.00359828197933754	0.00359838009619398	0.00359830587014065	0.00359824955787576	0.0035982781525746	0.00359832659928984	0.00359833528482525	0.00359830331269547	0.00359826525940486	0.00359825202582099	0.00359827022203885	0.00359830443727212
flux1:	0.651660628019325	0.00379367818113503	0.00379370365093632	0.00379372328446439	0.00379372754838315	0.00379371388042619	0.0037936882875606	0.00379366299781937	0.00379365089968621	0.00379365908253415	0.00379368454606249	0.00379371459299918	0.00379373253673944	0.00379372670725068	0.00379369840053906	0.00379366368717388	0.00379364591429814	0.00379366049825064	0.00379369996940573	0.00379373202764941	0.00379372127911665	0.00379366982051655	0.00379364065950853	0.00379370114668046	0.00379377948752147	0.0037936761664484	0.00379356669426153	0.00379382558823823	0.00379352116454291	0.00379391881554229	0.00379365792390338	0.00379351712321413	0.00379365792390338	0.00379391881554229	0.00379352116454291	0.00379382558823823	0.00379356669426153	0.0037936761664484	0.00379377948752147	0.00379370114668046	0.00379364065950853	0.00379366982051655	0.00379372127911665	0.00379373202764941	0.00379369996940573	0.00379366049825064	0.00379364591429813	0.00379366368717388	0.00379369840053905
flux1:	0.651923076923078	0.00399615012987724	0.00399617614296294	0.0039961964102305	0.0039962010705966	0.00399618739131491	0.0039961614479863	0.00399613572481263	0.00399612339566267	0.00399613168552804	0.00399615748445817	0.00399618779579667	0.00399620563854993	0.0039961992878113	0.00399617034852513	0.00399613545184547	0.00399611839245053	0.00399613445967294	0.00399617524730478	0.00399620707757355	0.00399619387093491	0.00399613913010429	0.00399610943962779	0.00399617444912225	0.00399625727056212	0.00399614878353263	0.00399603504276893	0.00399630735666006	0.00399598543194174	0.00399640349639398	0.0039961276573283	0.00399597881257271	0.0039961276573283	0.00399640349639398	0.00399598543194174	0.00399630735666006	0.00399603504276894	0.00399614878353263	0.00399625727056211	0.00399617444912225	0.00399610943962779	0.00399613913010429	0.00399619387093491	0.00399620707757355	0.00399617524730478	0.00399613445967294	0.00399611839245053	0.00399613545184547	0.00399617034852513
flux1:	0.652185525826831	0.00420571073990836	0.00420573709191087	0.00420575793785978	0.00420576311499522	0.00420574967206368	0.00420572365045659	0.00420569767538585	0.00420568512682084	0.00420569335590223	0.00420571920890846	0.00420574950552537	0.00420576708932387	0.00420576025339234	0.0042057309060417	0.00420569615289377	0.00420568009972387	0.00420569777497364	0.0042057397622	0.00420577103468655	0.00420575496664916	0.00420569667656886	0.00420566650510375	0.00420573639535592	0.00420582406757322	0.00420571045573632	0.00420559250906097	0.00420587864856532	0.00420553837487137	0.00420597730445849	0.00420568575035943	0.00420552847560764	0.00420568575035943	0.0042059773044585	0.00420553837487137	0.00420587864856532	0.00420559250906097	0.00420571045573632	0.00420582406757322	0.00420573639535592	0.00420566650510375	0.00420569667656886	0.00420575496664916	0.00420577103468655	0.0042057397622	0.00420569777497364	0.00420568009972387	0.00420569615289377	0.0042057309060417
flux1:	0.652447974730585	0.00442235189256991	0.0044223783898242	0.00442239977386524	0.00442240560033023	0.0044223926466664	0.00442236681551402	0.00442234075978542	0.00442232799069972	0.00442233598118683	0.00442236160339613	0.00442239161014906	0.00442240878667131	0.00442240151297435	0.00442237199067205	0.00442233771033171	0.00442232295131714	0.00442234234909681	0.00442238540765969	0.00442241578551065	0.0044223964541991	0.00442233435756564	0.00442230376545666	0.00442237889970316	0.00442247178760388	0.00442235308684949	0.0044222309988694	0.00442253136447324	0.0044221718921214	0.00442263214048294	0.00442232410570203	0.00442215801522969	0.00442232410570202	0.00442263214048293	0.00442217189212139	0.00442253136447324	0.0044222309988694	0.00442235308684949	0.00442247178760387	0.00442237889970316	0.00442230376545666	0.00442233435756564	0.0044223964541991	0.00442241578551065	0.00442238540765969	0.00442234234909681	0.00442232295131714	0.00442233771033171	0.00442237199067204
flux1:	0.652710423634338	0.00464604581619725	0.00464607228151191	0.00464609417650146	0.00464610078975693	0.00464608857298365	0.00464606318825388	0.00464603720859588	0.00464602420778095	0.00464603178014753	0.00464605689363497	0.0046460863476876	0.00464610298097072	0.00464609532430824	0.0046460658597422	0.00464603237360484	0.00464601918453395	0.00464604040778244	0.00464608440333442	0.0046461135524034	0.00464609056756907	0.00464602442312872	0.00464599348215907	0.00464607422125262	0.00464617267393122	0.00464604890622293	0.00464592273939479	0.00464623772693008	0.00464585821382245	0.00464634024473019	0.00464601497548633	0.00464583968781275	0.00464601497548633	0.0046463402447302	0.00464585821382245	0.00464623772693007	0.00464592273939479	0.00464604890622293	0.00464617267393122	0.00464607422125262	0.00464599348215907	0.00464602442312872	0.00464609056756907	0.0046461135524034	0.00464608440333442	0.00464604040778244	0.00464601918453395	0.00464603237360484	0.0046460658597422
flux1:	0.652972872538091	0.00487674417695991	0.00487677045391647	0.0048767928431662	0.00487680037658158	0.00487678912777847	0.00487676442380855	0.00487673865957679	0.00487672540999112	0.00487673239259685	0.00487675673735652	0.00487678539602909	0.00487680136401615	0.00487679338120786	0.0048767641965964	0.00487673180753703	0.00487672044514346	0.00487674358486316	0.00487678838331782	0.00487681598271321	0.00487678897621099	0.0048767185647924	0.00487668735705433	0.00487677405147172	0.00487687839106886	0.00487674955555169	0.00487661936619832	0.00487694936774613	0.00487654898931046	0.00487705328526406	0.00487671004998725	0.00487652519208432	0.00487671004998725	0.00487705328526406	0.00487654898931046	0.00487694936774613	0.00487661936619832	0.00487674955555169	0.00487687839106886	0.00487677405147172	0.00487668735705432	0.0048767185647924	0.00487678897621099	0.00487681598271321	0.00487678838331782	0.00487674358486316	0.00487672044514346	0.00487673180753703	0.0048767641965964
flux1:	0.653235321441844	0.0051143772158296	0.00511440317123128	0.00511442604353591	0.0051144346160782	0.00511442453835321	0.00511440071993197	0.0051143752918655	0.00511436177650605	0.00511436801615818	0.0051143913610717	0.00511441900881337	0.00511443420356712	0.00511442594686943	0.0051143972432507	0.00511436622507755	0.00511435692086088	0.00511438205676724	0.00511442753154255	0.00511445328462254	0.00511442192078112	0.00511434705078311	0.00511431566683026	0.00511440864808742	0.0051145191583896	0.0051143852225986	0.00511425105720365	0.00511459646229694	0.00511417442180301	0.00511470149271134	0.00511433959253258	0.00511414480409218	0.00511433959253258	0.00511470149271134	0.005114174421803	0.00511459646229694	0.00511425105720365	0.0051143852225986	0.0051145191583896	0.00511440864808742	0.00511431566683026	0.00511434705078311	0.00511442192078111	0.00511445328462254	0.00511442753154255	0.00511438205676724	0.00511435692086089	0.00511436622507755	0.0051143972432507
flux1:	0.653497770345598	0.00535885293851297	0.0053588784627042	0.00535890180551103	0.00535891151057	0.00535890276803641	0.00535888000390833	0.00535885501468163	0.00535884122388152	0.00535884659691662	0.00535886875020587	0.00535889520431113	0.00535890953079869	0.00535890104030191	0.00535887298657645	0.00535884357402653	0.00535883652910231	0.00535886373132599	0.00535890977124373	0.00535893341665928	0.0053588974021513	0.00535881791425667	0.00535878645056307	0.00535888602229944	0.00535900293746689	0.00535886382898197	0.00535872572092994	0.00535908691798543	0.00535864245694935	0.00535919284852847	0.0053588116276012	0.00535860656523935	0.0053588116276012	0.00535919284852847	0.00535864245694935	0.00535908691798543	0.00535872572092994	0.00535886382898197	0.00535900293746689	0.00535888602229944	0.00535878645056307	0.00535881791425667	0.0053588974021513	0.00535893341665928	0.00535890977124373	0.00535886373132599	0.00535883652910231	0.00535884357402653	0.00535887298657645
flux1:	0.653760219249351	0.00561005636522569	0.00561008137013321	0.00561010516112104	0.00561011605502674	0.0056101087627952	0.00561008718100414	0.00561006271764509	0.00561004865751012	0.00561005308088217	0.00561007389952089	0.00561009901426237	0.00561011238769983	0.00561010368300221	0.00561007640520029	0.00561004878493048	0.00561004416616614	0.00561007349797488	0.00561012001551689	0.00561014133786592	0.00561010043068017	0.00561001620159254	0.00560998475738576	0.00561009118642329	0.00561021468026034	0.00561007027916056	0.0056099282460771	0.00561030562396384	0.0056098380323248	0.0056104123338203	0.00561001118914255	0.00560979553041283	0.00561001118914255	0.00561041233382029	0.0056098380323248	0.00561030562396383	0.0056099282460771	0.00561007027916055	0.00561021468026034	0.00561009118642328	0.00560998475738576	0.00561001620159254	0.00561010043068017	0.00561014133786592	0.00561012001551689	0.00561007349797489	0.00561004416616614	0.00561004878493048	0.00561007640520029
flux1:	0.654022668153104	0.00586784884718211	0.00586787326207806	0.00586789745955243	0.00586790955041796	0.00586790376620224	0.00586788345160683	0.00586785958973027	0.0058678452913205	0.00586784873313004	0.00586786813070574	0.00586789179962631	0.00586790414146581	0.00586789521299729	0.00586786878427717	0.00586784308728719	0.00586784102492641	0.00586787254636584	0.00586791948593557	0.00586793832556966	0.00586789234269973	0.00586780328773798	0.00586777196131782	0.00586788546903323	0.00586801564522957	0.00586786577769355	0.00586771981952261	0.00586811376915355	0.00586762239488976	0.00586822124572224	0.00586779963612441	0.00586757308321252	0.00586779963612441	0.00586822124572224	0.00586762239488976	0.00586811376915355	0.00586771981952261	0.00586786577769355	0.00586801564522958	0.00586788546903323	0.00586777196131782	0.00586780328773798	0.00586789234269973	0.00586793832556966	0.00586791948593557	0.00586787254636584	0.00586784102492642	0.00586784308728719	0.00586786878427717
flux1:	0.654285117056858	0.00613206745664102	0.00613209122179041	0.00613211575442777	0.00613212899199411	0.00613212470988198	0.00613210570406296	0.0061320825137421	0.00613206804251312	0.00613207053138647	0.00613208848394892	0.00613211064014628	0.00613212187288353	0.00613211267331672	0.00613208710521057	0.00613206340109666	0.00613206398800601	0.00613209776029182	0.00613214510608748	0.00613216136760969	0.00613211019110492	0.0061320162655355	0.0061319851502316	0.00613210590460271	0.00613224278837125	0.00613208722175015	0.00613193731967905	0.00613234823549377	0.00613183249333866	0.00613245658827647	0.00613201404224688	0.00613177632522044	0.00613201404224688	0.00613245658827647	0.00613183249333866	0.00613234823549378	0.00613193731967905	0.00613208722175015	0.00613224278837125	0.00613210590460271	0.0061319851502316	0.0061320162655355	0.00613211019110491	0.00613216136760969	0.00613214510608749	0.00613209776029182	0.00613206398800601	0.00613206340109666	0.00613208710521057
flux1:	0.654547565960611	0.00640252445726458	0.0064025475157832	0.00640257227235947	0.00640258653952511	0.00640258368638181	0.00640256599002819	0.00640254354299969	0.00640252900794613	0.00640253064068	0.00640254719018509	0.00640256780452725	0.00640257784560101	0.00640256828183301	0.00640254351724618	0.00640252181062148	0.00640252510321457	0.00640256119364428	0.00640260897672549	0.00640262263573476	0.00640256621680594	0.00640246741584872	0.00640243659580871	0.00640256470450412	0.00640270823602135	0.00640254667567508	0.00640239279198759	0.00640282107318108	0.00640228045210667	0.00640293054459177	0.00640246666663342	0.00640221754613128	0.00640246666663342	0.00640293054459177	0.00640228045210667	0.00640282107318107	0.00640239279198759	0.00640254667567509	0.00640270823602136	0.00640256470450413	0.00640243659580871	0.00640246741584872	0.00640256621680593	0.00640262263573476	0.00640260897672549	0.00640256119364429	0.00640252510321457	0.00640252181062148	0.00640254351724618
flux1:	0.654810014864364	0.00667900686142534	0.00667902914982978	0.00667905396963724	0.00667906907632013	0.00667906751117442	0.00667905108888824	0.00667902946666935	0.00667901502856882	0.00667901597549398	0.00667903123055092	0.00667905030787602	0.0066790590630152	0.00667904898922876	0.00667902489765626	0.00667900512699575	0.0066790111478041	0.0066790496349001	0.00667909793902043	0.00667910904669784	0.00667904740763496	0.00667894376513738	0.0066789133111685	0.00667904881604319	0.00667919884605986	0.00667903093419987	0.00667887301310033	0.00667931906444469	0.00667875313359933	0.00667943003689055	0.00667894451213525	0.00667868378139246	0.00667894451213525	0.00667943003689055	0.00667875313359933	0.00667931906444468	0.00667887301310033	0.00667903093419987	0.00667919884605986	0.00667904881604319	0.0066789133111685	0.00667894376513738	0.00667904740763496	0.00667910904669784	0.00667909793902043	0.0066790496349001	0.0066790111478041	0.00667900512699575	0.00667902489765626
flux1:	0.655072463768117	0.00696127608091223	0.0069612975189778	0.00696132218366441	0.00696133786356543	0.00696133738018123	0.00696132216748771	0.00696130146988438	0.00696128734802791	0.006961287855617	0.00696130198936796	0.00696131956283972	0.00696132691928444	0.00696131613159527	0.00696129250695614	0.00696127454602381	0.00696128328779553	0.00696132426634657	0.00696137323213921	0.00696138191732911	0.00696131515106544	0.00696120673690294	0.00696117670261279	0.00696131957594903	0.00696147586388412	0.00696130118060276	0.00696113915001606	0.00696160338212031	0.0069610117949418	0.0069617163807928	0.00696120897764648	0.00696093646376994	0.00696120897764647	0.0069617163807928	0.0069610117949418	0.00696160338212031	0.00696113915001606	0.00696130118060276	0.00696147586388412	0.00696131957594903	0.00696117670261279	0.00696120673690294	0.00696131515106544	0.00696138191732911	0.00696137323213921	0.00696132426634657	0.00696128328779553	0.00696127454602381	0.00696129250695613
flux1:	0.655334912671871	0.0072490676772488	0.00724908815789408	0.00724911238544408	0.00724912829616239	0.00724912862883058	0.00724911454103081	0.00724909489444145	0.00724908137125837	0.00724908176160744	0.00724909500670583	0.00724911113061188	0.00724911695068493	0.00724910518385324	0.0072490817452522	0.00724906540715888	0.00724907683827941	0.0072491204239177	0.00724917025105331	0.0072491767195736	0.00724910498682007	0.00724899190314246	0.00724896232163663	0.00724911246442962	0.00724927467918765	0.00724909274578398	0.00724892652009348	0.00724940934895285	0.00724879184522506	0.00724952503988425	0.00724899561053334	0.00724871117496554	0.00724899561053333	0.00724952503988425	0.00724879184522506	0.00724940934895285	0.00724892652009348	0.00724909274578398	0.00724927467918765	0.00724911246442962	0.00724896232163663	0.00724899190314246	0.00724910498682007	0.0072491767195736	0.00724917025105331	0.0072491204239177	0.00724907683827941	0.00724906540715889	0.0072490817452522
flux1:	0.655597361575624	0.00754209121753957	0.00754211059751901	0.00754213403902898	0.00754214976582355	0.00754215059822737	0.00754213754059507	0.00754211910547173	0.00754210652851934	0.00754210719546377	0.00754211983626423	0.00754213457764953	0.00754213869318009	0.00754212561980748	0.00754210201542147	0.00754208705924182	0.00754210113019139	0.00754214746313095	0.00754219841012441	0.00754220294113534	0.00754212646510579	0.00754200884160816	0.0075419797230017	0.00754213696553257	0.00754230468919819	0.00754211497382829	0.00754194445747396	0.00754244630317338	0.00754180270885493	0.00754256548625589	0.00754201396493351	0.00754171750306781	0.00754201396493351	0.00754256548625589	0.00754180270885493	0.00754244630317338	0.00754194445747396	0.00754211497382829	0.00754230468919819	0.00754213696553257	0.0075419797230017	0.00754200884160815	0.00754212646510578	0.00754220294113534	0.00754219841012441	0.00754214746313095	0.00754210113019139	0.00754208705924182	0.00754210201542146
flux1:	0.655859810479377	0.0078400302413853	0.0078400483335849	0.00784007057337916	0.00784008563668658	0.00784008661350994	0.00784007449222094	0.0078400574690457	0.00784004624992845	0.00784004765170851	0.00784006001393206	0.00784007344354737	0.00784007565164694	0.00784006088419385	0.0078400366983516	0.00784002283810688	0.00784003948860255	0.00784008873617256	0.00784014111759099	0.00784014405696397	0.00784006311581255	0.00783994110426094	0.00783991243424569	0.00784007653911338	0.00784024927357804	0.00784005119917274	0.00783987629099206	0.00784039757544993	0.00783972780017439	0.00784052117227892	0.00783994757126505	0.00783963901120447	0.00783994757126505	0.00784052117227892	0.00783972780017439	0.00784039757544993	0.00783987629099206	0.00784005119917274	0.00784024927357805	0.00784007653911337	0.00783991243424569	0.00783994110426094	0.00784006311581254	0.00784014405696397	0.00784014111759099	0.00784008873617256	0.00784003948860255	0.00784002283810688	0.0078400366983516
flux1:	0.65612225938313	0.00814254234397083	0.00814255891206341	0.00814257947153724	0.00814259333814991	0.00814259407892424	0.00814258281202569	0.00814256744519501	0.00814255805511047	0.00814256070367193	0.00814257314195166	0.00814258532506104	0.00814258538571887	0.00814256848156796	0.00814254324494888	0.00814253016064506	0.00814254932706222	0.00814260168469994	0.00814265586561964	0.00814265761636783	0.00814257253355954	0.00814244630184363	0.00814241804152588	0.00814258870922297	0.00814276588569142	0.00814255883999617	0.00814237943815495	0.00814292058182349	0.00814222461405035	0.00814304961840719	0.00814245402181761	0.00814213332230052	0.00814245402181761	0.00814304961840719	0.00814222461405035	0.00814292058182349	0.00814237943815496	0.00814255883999618	0.00814276588569142	0.00814258870922296	0.00814241804152588	0.00814244630184363	0.00814257253355954	0.00814265761636783	0.00814265586561964	0.00814260168469994	0.00814254932706222	0.00814253016064506	0.00814254324494889
flux1:	0.656384708286884	0.00844925937990855	0.00844927413603151	0.00844929248141877	0.00844930457901544	0.00844930469354609	0.00844929422123093	0.00844928080031771	0.00844927376208461	0.00844927820927607	0.00844929109311662	0.0084493020807446	0.00844929971664664	0.0084492801863053	0.00844925338903599	0.00844924073933764	0.00844926236197612	0.0084493180523948	0.00844937444006622	0.00844937545002498	0.00844928658295405	0.00844915630896907	0.00844912839614842	0.00844930527317127	0.00844948626438281	0.00844926961188838	0.00844908561921986	0.00844964703669336	0.00844892493657655	0.0084497826212641	0.00844916517676668	0.00844883232431434	0.00844916517676668	0.0084497826212641	0.00844892493657654	0.00844964703669335	0.00844908561921986	0.00844926961188838	0.00844948626438281	0.00844930527317127	0.00844912839614842	0.00844915630896907	0.00844928658295405	0.00844937545002498	0.00844937444006622	0.0084493180523948	0.00844926236197611	0.00844924073933764	0.00844925338903599
flux1:	0.656647157190637	0.00875978779183401	0.00875980039780891	0.00875981595185025	0.00875982568636182	0.00875982479095309	0.00875981508440656	0.00875980394238651	0.00875979981899074	0.00875980664009277	0.00875982033888263	0.00875983016008387	0.00875982505896686	0.00875980237735394	0.00875977348463507	0.0087597609206648	0.00875978495041429	0.00875984422073463	0.00875990325353632	0.00875990400060701	0.00875981172786228	0.00875967759353707	0.00875964994554242	0.00875983263492176	0.00876001676980974	0.0087597898652603	0.00875960119480809	0.00876018328933405	0.00875943517946398	0.00876032658569192	0.00875968749437157	0.00875934249974264	0.00875968749437157	0.00876032658569191	0.00875943517946398	0.00876018328933405	0.00875960119480808	0.0087597898652603	0.00876001676980974	0.00875983263492176	0.00875964994554242	0.00875967759353707	0.00875981172786228	0.00875990400060701	0.00875990325353632	0.00875984422073463	0.00875978495041429	0.0087597609206648	0.00875977348463507
flux1:	0.65690960609439	0.00907370906707909	0.00907371913950049	0.0090737312967551	0.00907373807185761	0.00907373580547399	0.00907372687360866	0.00907371838178894	0.0090737177616748	0.009073727536858	0.00907374240464667	0.00907375106034941	0.00907374288008321	0.00907371650068895	0.00907368497044832	0.00907367215012951	0.00907369855410696	0.00907376167083057	0.00907382380472107	0.00907382478011096	0.0090737294878573	0.0090735916736446	0.00907356419177629	0.00907375226580825	0.00907393884621236	0.00907370104930591	0.00907350762985294	0.00907411078678762	0.00907333684105308	0.0090742629837995	0.00907360248847201	0.00907324538254056	0.00907360248847201	0.00907426298379949	0.00907333684105308	0.00907411078678762	0.00907350762985294	0.00907370104930591	0.00907393884621235	0.00907375226580825	0.00907356419177629	0.0090735916736446	0.0090737294878573	0.00907382478011095	0.00907382380472107	0.00907376167083056	0.00907369855410695	0.00907367215012951	0.00907368497044832
flux1:	0.657172054998143	0.00939058032501512	0.0093905874443113	0.00939059558961793	0.00939059882748524	0.00939059486695327	0.00939058676044427	0.00939058132001226	0.00939058479954099	0.00939059809398595	0.00939061445477766	0.00939062191368563	0.00939061029013753	0.00939057966168669	0.00939054496363365	0.00939053156595203	0.00939056033172282	0.00939062757353184	0.00939069326633845	0.00939069495633639	0.00939059702433148	0.00939045570445923	0.00939042828000985	0.00939062129486227	0.00939080961381017	0.00939056030464568	0.00939036208600658	0.009390986665307	0.00939018709620952	0.0093911489433654	0.00939046731571181	0.00939009814490965	0.00939046731571181	0.0093911489433654	0.00939018709620952	0.009390986665307	0.00939036208600658	0.00939056030464568	0.00939080961381017	0.00939062129486227	0.00939042828000985	0.00939045570445923	0.00939059702433148	0.0093906949563364	0.00939069326633845	0.00939062757353184	0.00939056033172282	0.00939053156595203	0.00939054496363365
flux1:	0.657434503901897	0.00970993503685132	0.00970993876016838	0.00970994228954125	0.0097099414518727	0.00970993552524848	0.00970992833741922	0.00970992636772787	0.0097099345314084	0.00970995187492882	0.00970997000924122	0.00970997620617947	0.00970996076375871	0.00970992534885643	0.00970988698421659	0.00970987272276027	0.009709903860822	0.00970997550930458	0.00971004520330932	0.00971004807022648	0.00970994785802259	0.00970980319677095	0.00970977571851728	0.00970997323028651	0.0097101625912758	0.00970990118605555	0.00970969814391653	0.00971034447181199	0.00970951951664387	0.00971051796721895	0.00970981549417314	0.00970943431566128	0.00970981549417313	0.00971051796721894	0.00970951951664387	0.00971034447181199	0.00970969814391653	0.00970990118605555	0.0097101625912758	0.00970997323028651	0.00970977571851728	0.00970980319677095	0.00970994785802259	0.00971004807022648	0.00971004520330932	0.00970997550930458	0.009709903860822	0.00970987272276027	0.00970988698421659
flux1:	0.65769695280565	0.0100312838788203	0.0100312837563242	0.0100312820993758	0.0100312767076494	0.0100312686049512	0.0100312624692364	0.01003126439315	0.0100312777924098	0.0100312996594843	0.0100313197928782	0.0100313246298383	0.0100313049944593	0.0100312642895635	0.0100312218107056	0.010031206445862	0.0100312399901549	0.0100313163186765	0.0100313904220723	0.0100313948850434	0.0100312927189301	0.010031144868149	0.0100311172311225	0.0100313188128273	0.0100315085494728	0.0100312345159418	0.0100310266560471	0.010031695016083	0.0100308449224478	0.0100318807844584	0.0100311577543286	0.0100307646310794	0.0100311577543286	0.0100318807844584	0.0100308449224478	0.010031695016083	0.0100310266560471	0.0100312345159418	0.0100315085494728	0.0100313188128273	0.0100311172311225	0.010031144868149	0.0100312927189301	0.0100313948850434	0.0100313904220723	0.0100313163186765	0.0100312399901549	0.010031206445862	0.0100312218107056
flux1:	0.657959401709403	0.0103541157187687	0.0103541113127093	0.0103541039555436	0.0103540936094402	0.0103540831900736	0.0103540782739906	0.0103540845008162	0.0103541036322114	0.0103541304233517	0.0103541527175503	0.0103541560675402	0.0103541318815835	0.0103540854375358	0.0103540384666713	0.0103540218159076	0.0103540578222215	0.0103541390832812	0.0103542179511619	0.0103542243675428	0.0103541205287676	0.0103539696267866	0.0103539417420492	0.010354147000975	0.0103543364963405	0.0103540493684365	0.0103538367299462	0.0103545273536393	0.0103536523648468	0.010354726333554	0.01035398302239	0.0103535780183723	0.01035398302239	0.010354726333554	0.0103536523648468	0.0103545273536393	0.0103538367299462	0.0103540493684365	0.0103543364963405	0.010354147000975	0.0103539417420492	0.0103539696267866	0.0103541205287676	0.0103542243675428	0.0103542179511619	0.0103541390832812	0.0103540578222215	0.0103540218159076	0.0103540384666713
flux1:	0.658221850613157	0.0106778987352328	0.0106778896408905	0.0106778761483156	0.0106778605413158	0.0106778477376939	0.0106778442334734	0.0106778551401895	0.0106778804240414	0.0106779124493963	0.0106779369964907	0.0106779387101274	0.0106779096488291	0.0106778570910957	0.010677805337237	0.0106777872829717	0.0106778258252385	0.01067791223676	0.0106779961523775	0.0106780048004835	0.0106778995152433	0.0106777456872536	0.0106777174923291	0.0106779260870825	0.0106781147919962	0.010677814183196	0.0106775968410734	0.010678309898458	0.0106774102393619	0.0106785228765519	0.0106777595352843	0.0106773427109484	0.0106777595352843	0.0106785228765519	0.0106774102393619	0.010678309898458	0.0106775968410734	0.010677814183196	0.0106781147919962	0.0106779260870825	0.0106777174923291	0.0106777456872536	0.0106778995152433	0.0106780048004835	0.0106779961523775	0.01067791223676	0.0106778258252385	0.0106777872829717	0.010677805337237
flux1:	0.65848429951691	0.0110020816671077	0.0110020675345598	0.0110020475704389	0.0110020265017163	0.0110020113187907	0.0110020094310434	0.0110020253426935	0.0110020571031808	0.0110020945691956	0.0110021213892758	0.0110021213038861	0.0110020870924591	0.0110020281401903	0.0110019714135996	0.0110019519082811	0.0110019930728632	0.0110020848039678	0.0110021739610299	0.0110021850249381	0.0110020784565696	0.0110019218164735	0.0110018932860214	0.011002104942623	0.0110022923922832	0.0110019780071638	0.0110017560734926	0.0110024916638686	0.0110015675277285	0.0110027192427303	0.011001936085601	0.0110015074938569	0.011001936085601	0.0110027192427303	0.0110015675277285	0.0110024916638685	0.0110017560734926	0.0110019780071638	0.0110022923922832	0.011002104942623	0.0110018932860214	0.0110019218164735	0.0110020784565696	0.0110021850249381	0.0110021739610299	0.0110020848039678	0.0110019930728632	0.0110019519082811	0.0110019714135996
flux1:	0.658746748420663	0.0113260951910509	0.0113260757465698	0.0113260490911699	0.0113260224730787	0.0113260049837381	0.0113260049147462	0.0113260260849796	0.0113260645326999	0.0113261075325296	0.0113261365748978	0.0113261345257231	0.0113260949564172	0.0113260294394308	0.0113259676628769	0.0113259467310142	0.0113259906092287	0.011326087766115	0.0113261822529024	0.0113261958099855	0.0113260880536934	0.0113259287073366	0.0113258998636015	0.0113261143899415	0.0113263002181519	0.0113259718617387	0.0113257454859158	0.0113265036291314	0.0113255551660773	0.0113267461991835	0.0113259433939639	0.0113255030768368	0.0113259433939639	0.0113267461991835	0.0113255551660773	0.0113265036291314	0.0113257454859158	0.0113259718617387	0.0113263002181519	0.0113261143899415	0.0113258998636015	0.0113259287073366	0.0113260880536934	0.0113261958099855	0.0113261822529024	0.011326087766115	0.0113259906092287	0.0113259467310142	0.0113259676628769
flux1:	0.659009197324416	0.0116493534227874	0.011649328488622	0.0116492950519294	0.0116492629126128	0.0116492432491585	0.0116492451825725	0.0116492717753806	0.0116493169933263	0.0116493655015292	0.0116493966494572	0.0116493924824057	0.0116493474306471	0.011649275303487	0.0116492085197458	0.0116491862567856	0.01164923293602	0.0116493355486226	0.0116494353346802	0.011649451346455	0.0116493424268114	0.0116491804764273	0.0116491513989672	0.0116493686969706	0.0116495526474082	0.011649210231953	0.0116489795997531	0.011649760228364	0.0116487875360097	0.0116500179449208	0.0116491956053648	0.0116487435914909	0.0116491956053648	0.0116500179449208	0.0116487875360097	0.011649760228364	0.0116489795997531	0.011649210231953	0.0116495526474082	0.0116493686969706	0.0116491513989672	0.0116491804764273	0.0116493424268114	0.011649451346455	0.0116494353346802	0.0116493355486226	0.01164923293602	0.0116491862567856	0.0116492085197458
flux1:	0.65927164622817	0.0119712555375341	0.0119712250488439	0.0119711848789934	0.0119711473599025	0.0119711257020604	0.0119711297859311	0.0119711618596356	0.0119712137934038	0.0119712676652427	0.0119713007440319	0.0119712943292891	0.0119712437680252	0.0119711651203286	0.0119710934955175	0.0119710700636174	0.0119711196174978	0.0119712276276213	0.0119713325537127	0.0119713508604722	0.0119712407318049	0.0119710762814246	0.011971047115608	0.0119712671905066	0.0119714491245114	0.0119710926734291	0.0119708580049878	0.0119716609576316	0.0119706640743326	0.0119719337241637	0.0119710919050827	0.0119706282081882	0.0119710919050827	0.0119719337241637	0.0119706640743326	0.0119716609576316	0.0119708580049878	0.0119710926734291	0.0119714491245114	0.0119712671905066	0.011971047115608	0.0119710762814246	0.0119712407318049	0.0119713508604722	0.0119713325537127	0.0119712276276213	0.0119711196174978	0.0119710700636174	0.0119710934955175
flux1:	0.659534095131923	0.0122911875038494	0.0122911515216542	0.0122911048078561	0.0122910621562528	0.0122910387164155	0.0122910450465935	0.0122910825410902	0.0122911409939718	0.0122911999694221	0.0122912347573311	0.012291226003044	0.0122911700144413	0.0122910850769804	0.0122910088994919	0.0122909845203977	0.012291036998556	0.0122911502501658	0.0122912600220846	0.0122912803416433	0.0122911688913036	0.0122910020528178	0.0122909730165902	0.0122911959827785	0.0122913758832674	0.0122910055320623	0.0122907670788738	0.0122915920951775	0.0122905709963555	0.0122918795536496	0.0122910182489122	0.0122905428673809	0.0122910182489122	0.0122918795536496	0.0122905709963555	0.0122915920951775	0.0122907670788738	0.0122910055320623	0.0122913758832674	0.0122911959827785	0.0122909730165902	0.0122910020528178	0.0122911688913036	0.0122912803416433	0.0122912600220846	0.0122911502501658	0.012291036998556	0.0122909845203977	0.0122910088994919
flux1:	0.659796544035676	0.0126085239243369	0.012608482643515	0.0126084297131462	0.0126083822699586	0.0126083572765448	0.0126083658815234	0.0126084086096731	0.0126084732430467	0.0126085369553735	0.0126085731968028	0.0126085620619965	0.0126085008457143	0.0126084099916417	0.0126083296666363	0.0126083046120217	0.012608360030064	0.0126084782623677	0.0126085924490722	0.0126086143797992	0.0126085014341744	0.0126083323336789	0.0126083037221359	0.0126085298051917	0.0126087077764281	0.0126083237705456	0.012608081811617	0.0126089285289253	0.012607883126786	0.0126092300578568	0.0126083492015206	0.0126078621191252	0.0126083492015206	0.0126092300578568	0.012607883126786	0.0126089285289253	0.012608081811617	0.0126083237705456	0.0126087077764281	0.0126085298051917	0.0126083037221359	0.0126083323336789	0.0126085014341744	0.0126086143797992	0.0126085924490722	0.0126084782623677	0.012608360030064	0.0126083046120217	0.0126083296666363
flux1:	0.660058992939429	0.0129226299758165	0.0129225837274231	0.0129225250372668	0.0129224732209382	0.0129224469009076	0.0129224577291651	0.012922505373052	0.012922575712261	0.0129226437007872	0.0129226811209654	0.0129226676268413	0.0129226015042207	0.0129225052452456	0.0129224212848628	0.0129223958646252	0.0129224541949344	0.0129225770388058	0.0129226950751849	0.0129227181033295	0.012922603436341	0.0129224322203656	0.0129224044077265	0.0129226339423047	0.012922810205405	0.0129224128950594	0.0129221677324012	0.012923035684565	0.0129219658314247	0.0129233504052151	0.012922449875892	0.0129219510637184	0.012922449875892	0.0129233504052151	0.0129219658314247	0.012923035684565	0.0129221677324012	0.0129224128950594	0.012922810205405	0.0129226339423047	0.0129224044077265	0.0129224322203656	0.012922603436341	0.0129227181033295	0.0129226950751849	0.0129225770388058	0.0129224541949344	0.0129223958646252	0.0129224212848628
flux1:	0.660321441843183	0.0132328634408167	0.01323281268829	0.0132327488102307	0.013232693097454	0.0132326656591071	0.0132326785699152	0.0132327306824732	0.0132328061280925	0.0132328778545581	0.0132329161748684	0.0132329004136719	0.0132328298273415	0.0132327288047815	0.0132326418144264	0.0132326163635442	0.0132326775275389	0.013232804505722	0.0132329257001276	0.013232949211267	0.0132328325549853	0.0132326593961875	0.0132326328348483	0.0132328662583009	0.0132330411425107	0.0132326309746522	0.0132323829283172	0.0132332715467218	0.0132321770420331	0.0132335983375304	0.0132326779659697	0.0132321673855233	0.0132326779659697	0.0132335983375304	0.0132321770420331	0.0132332715467218	0.0132323829283172	0.0132326309746522	0.0132330411425107	0.0132328662583009	0.0132326328348483	0.0132326593961875	0.0132328325549852	0.013232949211267	0.0132329257001276	0.013232804505722	0.0132326775275389	0.0132326163635442	0.0132326418144264
flux1:	0.660583890746936	0.0135385768215539	0.0135385221507092	0.0135384537525151	0.0135383946569429	0.0135383662741513	0.0135383810326689	0.0135384370449175	0.0135385168890446	0.0135385917567618	0.0135386307097885	0.0135386128505222	0.0135385383591165	0.0135384333299971	0.0135383439912455	0.0135383188558829	0.0135383827183166	0.0135385132497037	0.0135386367961913	0.0135386600904609	0.0135385411473712	0.0135383662492848	0.0135383414657292	0.0135385793074643	0.0135387532374019	0.0135383307450912	0.0135380801479934	0.0135389887649343	0.0135378693659669	0.013539326284058	0.013538385863814	0.0135378634712519	0.013538385863814	0.013539326284058	0.0135378693659669	0.0135389887649343	0.0135380801479934	0.0135383307450912	0.0135387532374019	0.0135385793074643	0.0135383414657292	0.0135383662492848	0.0135385411473712	0.0135386600904609	0.0135386367961913	0.0135385132497037	0.0135383827183166	0.0135383188558829	0.0135383439912455
flux1:	0.660846339650689	0.0138391195269378	0.0138390616300081	0.0138389894521211	0.0138389275022781	0.013838898301245	0.0138389145785062	0.0138389738123516	0.0138390572592937	0.0138391346341443	0.0138391739775146	0.0138391542679096	0.0138390765358162	0.0138389683544233	0.0138388774052477	0.0138388529288393	0.0138389192946457	0.0138390527027573	0.0138391776977826	0.0138392000083874	0.0138390784647655	0.0138389020652244	0.0138388796526912	0.0138391225194489	0.0138392959986648	0.0138388617882252	0.0138386089809806	0.0138395368354156	0.0138383922714072	0.0138398835509053	0.0138389228518382	0.0138383886032261	0.0138389228518382	0.0138398835509053	0.0138383922714072	0.0138395368354156	0.0138386089809806	0.0138388617882252	0.0138392959986648	0.0138391225194489	0.0138388796526912	0.0138389020652244	0.0138390784647655	0.0138392000083874	0.0138391776977826	0.0138390527027573	0.0138389192946457	0.0138388529288393	0.0138388774052477
flux1:	0.661108788554442	0.014133840122592	0.0141337797769221	0.0141337046064225	0.014133640324114	0.0141336103736412	0.0141336277517925	0.0141336894380554	0.014133775628546	0.0141338548607652	0.0141338943889079	0.01413387315324	0.01413379293553	0.0141336825310339	0.0141335907441846	0.0141335672542415	0.0141336358683232	0.0141337713939361	0.0141338968570616	0.0141339173714265	0.0141337929112343	0.0141336152841423	0.01413359589208	0.0141338444494682	0.0141340180408209	0.0141335727772187	0.0141333181032471	0.0141342643488667	0.0141330943383217	0.0141346185757421	0.0141336373599895	0.014133091217443	0.0141336373599895	0.0141346185757421	0.0141330943383217	0.0141342643488667	0.0141333181032471	0.0141335727772187	0.0141340180408209	0.0141338444494682	0.01413359589208	0.0141336152841423	0.0141337929112343	0.0141339173714265	0.0141338968570616	0.0141337713939361	0.0141336358683232	0.0141335672542415	0.0141335907441846
flux1:	0.661371237458196	0.0144220886333852	0.0144220266757204	0.0144219493188137	0.0144218831993089	0.0144218525053568	0.01442187048821	0.0144219337892511	0.0144220218271362	0.0144221022727738	0.0144221418258225	0.0144221194583683	0.0144220375813053	0.0144219259322711	0.0144218340927374	0.0144218118890807	0.014421882439302	0.0144220192569825	0.0144221441549692	0.0144221620377675	0.0144220343564546	0.014421855811646	0.0144218401321225	0.0144220950829143	0.0144222693863916	0.0144218137773652	0.0144215575784784	0.0144225212939473	0.0144213255646286	0.0144228812371551	0.014421879277108	0.0144213212156393	0.014421879277108	0.0144228812371551	0.0144213255646286	0.0144225212939473	0.0144215575784784	0.0144218137773652	0.0144222693863916	0.0144220950829143	0.0144218401321225	0.014421855811646	0.0144220343564546	0.0144221620377675	0.0144221441549692	0.0144220192569825	0.014421882439302	0.0144218118890807	0.0144218340927374
flux1:	0.661633686361949	0.014703218887549	0.0147031561851367	0.0147030774396154	0.0147030099347923	0.0147029784398775	0.0147029964685389	0.0147030605045917	0.0147031494847783	0.0147032305257448	0.0147032699949591	0.0147032469491202	0.0147031642868718	0.0147030523936318	0.0147029612761519	0.0147029406212099	0.0147030127446988	0.0147031499828093	0.0147032732563069	0.0147032876735241	0.0147031564911304	0.0147029773721529	0.0147029661235276	0.0147032281833692	0.0147034038120935	0.014702938591597	0.0147026812042713	0.0147036614054068	0.0147024397164455	0.0147040252074038	0.0147030023051353	0.0147024323199926	0.0147030023051353	0.0147040252074038	0.0147024397164455	0.0147036614054068	0.0147026812042713	0.014702938591597	0.0147034038120935	0.0147032281833692	0.0147029661235276	0.0147029773721529	0.0147031564911304	0.0147032876735241	0.0147032732563069	0.0147031499828093	0.0147030127446988	0.0147029406212099	0.0147029612761519
flux1:	0.661896135265702	0.0149765908910903	0.014976528311035	0.0149764489401827	0.0149763804456509	0.0149763480333364	0.0149763655063664	0.014976429384459	0.0149765184208423	0.0149765994825182	0.0149766388117941	0.0149766155851543	0.0149765330335427	0.0149764218895215	0.0149763322371122	0.0149763133488083	0.014976386641499	0.0149765234050695	0.0149766439969908	0.0149766541401261	0.0149765192131148	0.0149763398928724	0.0149763338011719	0.0149766036724701	0.0149767812277131	0.0149763071392636	0.0149760488917604	0.0149770445453292	0.014975796710772	0.0149774103368279	0.0149763663443508	0.0149757844586182	0.0149763663443508	0.0149774103368279	0.014975796710772	0.0149770445453292	0.0149760488917604	0.0149763071392636	0.0149767812277131	0.0149766036724701	0.0149763338011719	0.0149763398928724	0.0149765192131148	0.0149766541401261	0.0149766439969908	0.0149765234050695	0.014976386641499	0.0149763133488083	0.0149763322371122
flux1:	0.662158584169456	0.0152415732208903	0.0152415115993314	0.0152414323086711	0.0152413631556518	0.0152413296600708	0.0152413459573462	0.0152414088015256	0.0152414970535928	0.0152415776191171	0.0152416168023784	0.0152415939181994	0.0152415123665003	0.0152414029296522	0.015241315434075	0.0152412984816949	0.0152413725108661	0.0152415079065642	0.0152416247911345	0.015241629900634	0.0152414910319491	0.0152413119062515	0.0152413116848127	0.0152415900296747	0.015241770075752	0.0152412878562729	0.0152410290667232	0.0152420391054633	0.0152407650185002	0.0152424050577239	0.0152413398974068	0.0152407461696091	0.0152413398974068	0.0152424050577239	0.0152407650185001	0.0152420391054633	0.0152410290667232	0.0152412878562729	0.015241770075752	0.0152415900296747	0.0152413116848127	0.0152413119062515	0.0152414910319491	0.015241629900634	0.0152416247911345	0.0152415079065642	0.0152413725108661	0.0152412984816949	0.015241315434075
flux1:	0.662421033073209	0.0154975454246248	0.0154974855373574	0.0154974069554823	0.0154973374079331	0.0154973026279671	0.0154973171371668	0.0154973781186325	0.015497464815505	0.0154975444360403	0.0154975835105503	0.015497561496427	0.0154974817983593	0.0154973749638886	0.0154972902488763	0.0154972753521381	0.0154973496715311	0.0154974828338366	0.015497595045253	0.0154975944322954	0.0154974514792264	0.0154972729584057	0.0154972792864514	0.0154975666996123	0.0154977497395571	0.0154972601042821	0.0154970010798018	0.0154980244182146	0.0154967240752665	0.0154983887951625	0.0154973024796087	0.015496697011061	0.0154973024796087	0.0154983887951625	0.0154967240752665	0.0154980244182146	0.0154970010798018	0.0154972601042821	0.0154977497395571	0.0154975666996123	0.0154972792864514	0.0154972729584057	0.0154974514792264	0.0154975944322954	0.015497595045253	0.0154974828338366	0.0154973496715311	0.0154972753521381	0.0154972902488763
flux1:	0.662683481976962	0.015743900415418	0.0157438429515171	0.0157437656160103	0.0157436958731549	0.015743659590577	0.0157436717350171	0.0157437301007444	0.0157438145615411	0.015743892862046	0.0157439318979234	0.015743911262514	0.01574383420764	0.0157437307831322	0.0157436493910569	0.0157436366224323	0.015743710789371	0.0157438409069646	0.0157439475665963	0.0157439406324185	0.0157437935119616	0.015743616010832	0.0157436295117283	0.0157439264944342	0.0157441129473261	0.0157436165762875	0.0157433576131313	0.0157443931635386	0.0157430666873642	0.0157447543719511	0.0157436470226429	0.015743029964288	0.0157436470226429	0.0157447543719511	0.0157430666873642	0.0157443931635386	0.0157433576131313	0.0157436165762875	0.0157441129473261	0.0157439264944343	0.0157436295117283	0.015743616010832	0.0157437935119616	0.0157439406324185	0.0157439475665963	0.0157438409069646	0.015743710789371	0.0157436366224323	0.0157436493910569
flux1:	0.662945930880715	0.015980046848974	0.0159799923888339	0.0159799167379789	0.0159798469420579	0.0159798089426756	0.0159798182090968	0.0159798733075703	0.0159799549571685	0.0159800316374632	0.0159800707239283	0.0159800519328199	0.0159799782195966	0.0159798789035866	0.0159798012860808	0.0159797906762251	0.0159798642700279	0.0159799906113558	0.0159800909524503	0.0159800772045002	0.0159799258960336	0.0159797498225678	0.0159797710425615	0.0159800779783731	0.0159802681591508	0.0159797656857038	0.0159795070704111	0.0159805537587437	0.0159792014197237	0.0159809103947721	0.0159797822588115	0.015979153817294	0.0159797822588115	0.0159809103947721	0.0159792014197237	0.0159805537587437	0.0159795070704111	0.0159797656857038	0.0159802681591508	0.0159800779783731	0.0159797710425615	0.0159797498225677	0.0159799258960336	0.0159800772045002	0.0159800909524503	0.0159799906113558	0.0159798642700279	0.0159797906762251	0.0159798012860808
flux1:	0.663208379784469	0.0162054114707951	0.0162053604697583	0.0162052868403964	0.0162052170891117	0.0162051771857206	0.0162051831505726	0.0162052344533808	0.0162053128328906	0.0162053876640747	0.0162054268931677	0.0162054103450351	0.0162053405567164	0.0162052459215725	0.0162051724344115	0.0162051639803865	0.0162052366212487	0.0162053585582159	0.0162054519471605	0.0162054310115006	0.0162052755567208	0.0162051012999092	0.0162051306881661	0.0162054478215976	0.0162056419241044	0.0162051339258576	0.0162048759372847	0.0162059327180594	0.0162045549528526	0.016206283608442	0.0162051350727668	0.016204495515517	0.0162051350727668	0.0162062836084419	0.0162045549528526	0.0162059327180594	0.0162048759372847	0.0162051339258576	0.0162056419241044	0.0162054478215976	0.0162051306881661	0.0162051012999092	0.0162052755567208	0.0162054310115006	0.0162054519471606	0.0162053585582159	0.0162052366212487	0.0162051639803865	0.0162051724344115
flux1:	0.663470828688222	0.0164194414210222	0.016419394199455	0.0164193228309677	0.0164192531937866	0.0164192112495836	0.016419213602389	0.0164192607206191	0.0164193354921688	0.016419408308726	0.0164194477574175	0.0164194337616707	0.0164193683461583	0.0164192788259639	0.0164192097283032	0.0164192034041045	0.0164192747715678	0.0164193918003551	0.0164194777536682	0.0164194493832105	0.0164192898834133	0.0164191178008399	0.0164191556915891	0.0164194831104234	0.0164196811943156	0.0164191681867357	0.016418911098821	0.0164199769687706	0.0164185743956028	0.0164203212052454	0.0164191528077758	0.0164185024669036	0.0164191528077758	0.0164203212052454	0.0164185743956028	0.0164199769687706	0.0164189110988209	0.0164191681867357	0.0164196811943156	0.0164194831104234	0.0164191556915891	0.0164191178008399	0.0164192898834133	0.0164194493832105	0.0164194777536682	0.0164193918003551	0.0164192747715678	0.0164192034041045	0.0164192097283032
flux1:	0.663733277591975	0.0166216064843934	0.0166215632246973	0.0166214942687176	0.01662142480593	0.016621380756957	0.0166213793194469	0.0166214220140767	0.0166214929598143	0.0166215636479917	0.0166216033597351	0.0166215921168257	0.0166215313714098	0.0166214472552974	0.0166213827131385	0.0166213784819007	0.0166214483319951	0.0166215600900832	0.0166216382864723	0.016621602364802	0.0166214389757233	0.0166212693814361	0.0166213159789813	0.0166216536009777	0.0166218555829924	0.0166213380158444	0.0166210821009049	0.0166221561107628	0.0166207295407039	0.0166224930763983	0.0166213055136618	0.0166206447884979	0.0166213055136618	0.0166224930763984	0.0166207295407039	0.0166221561107628	0.0166210821009049	0.0166213380158444	0.0166218555829924	0.0166216536009777	0.0166213159789813	0.0166212693814361	0.0166214389757233	0.016621602364802	0.0166216382864723	0.0166215600900832	0.0166214483319951	0.0166213784819007	0.0166213827131385
flux1:	0.663995726495728	0.0168114012728498	0.016811362023491	0.0168112955585913	0.0168112263418186	0.0168111802170101	0.0168111749569126	0.0168112131427004	0.016811280158225	0.0168113486414977	0.0168113886083481	0.0168113801938181	0.0168113242555401	0.0168112456866804	0.0168111857802247	0.0168111836073664	0.0168112517875319	0.0168113580661479	0.0168114283531647	0.0168113848938953	0.0168112178184454	0.0168110509717191	0.0168111063389909	0.0168114539035608	0.0168116595534801	0.0168111378101463	0.0168108833424733	0.0168119646064632	0.0168105150501686	0.0168122939928877	0.0168110881237863	0.0168104174819487	0.0168110881237863	0.0168122939928877	0.0168105150501686	0.0168119646064632	0.0168108833424733	0.0168111378101463	0.0168116595534801	0.0168114539035608	0.0168111063389909	0.0168110509717191	0.0168112178184454	0.0168113848938953	0.0168114283531647	0.0168113580661479	0.0168112517875319	0.0168111836073664	0.0168111857802247
flux1:	0.664258175399482	0.016988347328407	0.0169883120146337	0.0169882480649264	0.0169881791976572	0.0169881311351565	0.0169881221737819	0.016988155916485	0.0169882189992246	0.016988285221837	0.016988325368267	0.0169883197214748	0.0169882685635984	0.0169881955437831	0.0169881402781407	0.0169881401446401	0.0169882066056025	0.0169883073569736	0.01698836975201	0.016988318893804	0.0169881483731298	0.0169879844687073	0.0169880485199216	0.0169884055851706	0.0169886145266445	0.0169880889262547	0.0169878361857494	0.0169889238884065	0.0169874525579448	0.0169892457032196	0.0169880225487262	0.0169873425256415	0.0169880225487262	0.0169892457032196	0.0169874525579448	0.0169889238884065	0.0169878361857494	0.0169880889262547	0.0169886145266445	0.0169884055851706	0.0169880485199216	0.0169879844687073	0.0169881483731298	0.016988318893804	0.01698836975201	0.0169883073569736	0.0169882066056025	0.0169881401446401	0.0169881402781407
flux1:	0.664520624303235	0.0171519951340833	0.0171519635746046	0.0171519021309479	0.0171518337676439	0.0171517840262257	0.0171517716393017	0.0171518011464031	0.0171518603797247	0.0171519242894146	0.017151964458907	0.017151961377163	0.0171519148119633	0.0171518472114661	0.0171517965300197	0.0171517984449852	0.0171518632488656	0.0171519585878709	0.0171520132734691	0.0171519552710316	0.0171517815744238	0.0171516207347805	0.0171516932326256	0.0171520591779724	0.0171522708941862	0.0171517416963757	0.0171514909719601	0.0171525843719987	0.0171510926775464	0.0171528989359856	0.017151659674694	0.0171509708715496	0.017151659674694	0.0171528989359856	0.0171510926775464	0.0171525843719987	0.0171514909719601	0.0171517416963757	0.0171522708941862	0.0171520591779724	0.0171516932326256	0.0171516207347805	0.0171517815744238	0.0171519552710316	0.0171520132734691	0.0171519585878709	0.0171518632488656	0.0171517984449852	0.0171517965300197
flux1:	0.664783073206988	0.0173019260209301	0.0173018979494771	0.0173018389918119	0.0173017713541859	0.0173017203188752	0.0173017049304341	0.0173017305358924	0.0173017860699579	0.0173018476010296	0.0173018875464014	0.0173018866850024	0.0173018443727974	0.0173017819449498	0.0173017357445487	0.0173017397562681	0.0173018030803585	0.0173018932803922	0.0173019405940687	0.0173018758055915	0.0173016992198018	0.0173015414899125	0.0173016220475236	0.0173019960818996	0.0173022099258927	0.0173016773379098	0.0173014289304478	0.0173025273614939	0.0173010169028501	0.0173028352956157	0.017301581255208	0.0173008843353648	0.017301581255208	0.0173028352956157	0.0173010169028501	0.0173025273614939	0.0173014289304477	0.0173016773379098	0.0173022099258927	0.0173019960818996	0.0173016220475236	0.0173015414899125	0.0173016992198018	0.0173018758055915	0.0173019405940687	0.0173018932803922	0.0173018030803585	0.0173017397562681	0.0173017357445487
flux1:	0.665045522110741	0.0174377539595622	0.0174377290499648	0.0174376725692397	0.0174376059584586	0.0174375541397397	0.0174375363092275	0.0174375584530754	0.0174376104836216	0.0174376695415197	0.0174377089197593	0.0174377097981329	0.0174376712621904	0.0174376136618998	0.0174375718089777	0.0174375780136938	0.0174376401495113	0.017437725632609	0.0174377660516173	0.0174376949232869	0.0174375157418462	0.0174373610868341	0.0174374491746386	0.0174378303500695	0.0174380455593411	0.0174375097451337	0.0174372639696166	0.0174383668377411	0.0174368393907937	0.017438669040232	0.017437401685066	0.0174366973690138	0.017437401685066	0.017438669040232	0.0174368393907937	0.0174383668377411	0.0174372639696166	0.0174375097451337	0.0174380455593411	0.0174378303500695	0.0174374491746386	0.0174373610868341	0.0174375157418462	0.0174376949232869	0.0174377660516173	0.017437725632609	0.0174376401495113	0.0174375780136938	0.0174375718089777
flux1:	0.665307971014495	0.0175591272250446	0.0175591051182552	0.0175590511364204	0.0175589859402149	0.0175589339665806	0.0175589143697158	0.0175589335735992	0.0175589823199233	0.017559038768372	0.017559077140544	0.0175590791544196	0.017559043801104	0.0175589906063677	0.0175589529530458	0.0175589615008144	0.0175590228482549	0.0175591041697788	0.0175591382914335	0.0175590613397268	0.0175588798528469	0.0175587281587807	0.0175588231161079	0.0175592103462789	0.0175594260611591	0.0175588871520009	0.0175586443387861	0.0175597511168886	0.0175582086153364	0.0175600487311479	0.0175587696462946	0.0175580587052787	0.0175587696462946	0.0175600487311479	0.0175582086153364	0.0175597511168886	0.0175586443387861	0.0175588871520009	0.0175594260611591	0.0175592103462789	0.0175588231161079	0.0175587281587807	0.0175588798528469	0.0175590613397268	0.0175591382914335	0.0175591041697788	0.0175590228482549	0.0175589615008144	0.0175589529530458
flux1:	0.665570419918248	0.0176657299245638	0.0176657102559524	0.01766565884263	0.017665595536592	0.0176655441405533	0.0176655235448031	0.017665540384754	0.0176655860682069	0.0176656397198404	0.0176656765563472	0.0176656789955774	0.0176656461388573	0.0176655968742017	0.0176655632734559	0.0176655743705897	0.0176656354272229	0.0176657132556277	0.0176657417739916	0.0176656595665611	0.0176654760521597	0.017665327130131	0.0176654281812943	0.0176658202645124	0.0176660355496443	0.0176654936558127	0.0176652541507402	0.0176663643699619	0.0176648088827648	0.0176666587442505	0.0176653696164397	0.0176646528649305	0.0176653696164397	0.0176666587442505	0.0176648088827648	0.0176663643699619	0.0176652541507402	0.0176654936558127	0.0176660355496443	0.0176658202645124	0.0176654281812943	0.017665327130131	0.0176654760521597	0.0176656595665611	0.0176657417739916	0.0176657132556277	0.0176656354272229	0.0176655743705897	0.0176655632734559
flux1:	0.665832868822001	0.0177572833779958	0.0177572658032448	0.017757217087894	0.0177571562305908	0.0177571062286428	0.0177570854644695	0.0177571005423396	0.0177571433665831	0.0177571939777821	0.0177572286689886	0.0177572307403606	0.017757199629601	0.0177571537903053	0.0177571241093511	0.0177571380171263	0.0177571993629014	0.0177572744553154	0.0177572981351888	0.0177572112711715	0.017757025987501	0.0177568795809658	0.0177569858553467	0.0177573815011493	0.0177575953693182	0.0177570505923049	0.0177568147555767	0.0177579279940307	0.017756361699211	0.0177582206342842	0.0177569232303121	0.0177562015175318	0.0177569232303121	0.0177582206342842	0.017756361699211	0.0177579279940307	0.0177568147555767	0.0177570505923049	0.0177575953693182	0.0177573815011493	0.0177569858553467	0.0177568795809657	0.017757025987501	0.0177572112711715	0.0177572981351888	0.0177572744553154	0.0177571993629014	0.0177571380171263	0.017757124109351
flux1:	0.666095317725754	0.0178335473422931	0.0178335315603206	0.0178334857390055	0.0178334279609174	0.0178333802283068	0.0178333601575673	0.0178333740726014	0.0178334142067572	0.0178334614771635	0.0178334933490971	0.0178334942032232	0.0178334640530377	0.0178334211289965	0.0178333952601534	0.0178334122896574	0.0178334745675059	0.0178335477420431	0.0178335673912925	0.017833476481879	0.0178332896621398	0.0178331454573621	0.0178332560128588	0.0178336538713845	0.0178338653088516	0.0178333177535824	0.0178330859573446	0.0178342018265672	0.0178326269821148	0.0178344943438792	0.0178331904871231	0.0178324646878681	0.0178331904871231	0.0178344943438792	0.0178326269821148	0.0178342018265672	0.0178330859573446	0.0178333177535824	0.0178338653088516	0.0178336538713845	0.0178332560128588	0.0178331454573621	0.0178332896621398	0.017833476481879	0.0178335673912925	0.017833547742043	0.0178334745675059	0.0178334122896574	0.0178333952601534
flux1:	0.666357766629508	0.0178943210715285	0.0178943068430755	0.0178942641792945	0.0178942101659625	0.0178941656074064	0.0178941470904389	0.0178941604124328	0.0178941979780672	0.0178942415549686	0.0178942698895252	0.0178942686506932	0.0178942386715479	0.0178941981696676	0.0178941760381266	0.0178941965413297	0.0178942604343562	0.0178943325402133	0.0178943489815281	0.0178942546315843	0.017894066480797	0.0178939241200848	0.0178940379691506	0.0178944366622807	0.0178946446547361	0.0178940944412921	0.0178938670659307	0.0178949851955462	0.0178934041082844	0.0178952792500757	0.0178939707958165	0.0178932418008399	0.0178939707958165	0.0178952792500757	0.0178934041082844	0.0178949851955462	0.0178938670659307	0.0178940944412921	0.0178946446547361	0.0178944366622807	0.0178940379691506	0.0178939241200848	0.017894066480797	0.0178942546315843	0.0178943489815281	0.0178943325402133	0.0178942604343562	0.0178941965413297	0.0178941760381266
flux1:	0.666620215533261	0.0179394442054653	0.0179394313662691	0.0179393921856839	0.0179393426558198	0.0179393021735705	0.0179392860365678	0.0179392992819448	0.0179393343445886	0.0179393738320734	0.0179393978909036	0.0179393936886118	0.0179393631168526	0.0179393245809865	0.017939306149084	0.0179393305064302	0.0179393967125501	0.017939468599042	0.0179394826422119	0.0179393854336699	0.0179391961279523	0.0179390552252392	0.0179391713626224	0.017939569515842	0.0179397730740815	0.0179392203484515	0.0179389977776744	0.0179401177988488	0.0179385327921925	0.0179404150420293	0.0179391038523223	0.0179383725585517	0.0179391038523224	0.0179404150420293	0.0179385327921925	0.0179401177988488	0.0179389977776744	0.0179392203484515	0.0179397730740815	0.017939569515842	0.0179391713626224	0.0179390552252392	0.0179391961279523	0.0179393854336699	0.0179394826422119	0.017939468599042	0.0179393967125501	0.0179393305064302	0.017939306149084
flux1:	0.666882664437014	0.017968797480649	0.0179687859484808	0.0179687506277822	0.0179687063074116	0.0179686707682252	0.0179686577724697	0.0179686713844246	0.0179687039500464	0.0179687389225402	0.0179687579735723	0.0179687499743863	0.0179687181004029	0.0179686811279798	0.0179686663957923	0.0179686950007977	0.017968764205819	0.0179688366915464	0.0179688491073086	0.0179687495849374	0.0179685592731994	0.0179684194314047	0.0179685368626243	0.017968933136528	0.0179691313209833	0.0179685762644342	0.0179683588792816	0.0179694804075938	0.0179678937891691	0.0179697824245853	0.0179684703434276	0.0179677376442944	0.0179684703434276	0.0179697824245853	0.0179678937891691	0.0179694804075938	0.0179683588792817	0.0179685762644342	0.0179691313209833	0.017968933136528	0.0179685368626243	0.0179684194314047	0.0179685592731994	0.0179687495849374	0.0179688491073086	0.0179688366915464	0.0179687642058189	0.0179686950007977	0.0179686663957923
flux1:	0.667145113340768	0.0179823032592234	0.0179822930344664	0.0179822619849919	0.0179822235789632	0.0179821937816063	0.0179821845960343	0.0179821989296434	0.0179822289461906	0.0179822589657167	0.017982272311115	0.0179822597494562	0.017982225942808	0.0179821901975024	0.0179821791997876	0.0179822124413105	0.0179822852915457	0.0179823591348869	0.0179823706313009	0.0179822692913301	0.0179820780992646	0.0179819389287716	0.0179820566983256	0.0179824498187095	0.0179826417620227	0.0179820845987464	0.0179818727707281	0.017982995389123	0.0179814094192239	0.0179833036434373	0.0179819924729617	0.0179812592491139	0.0179819924729616	0.0179833036434373	0.0179814094192239	0.017982995389123	0.0179818727707281	0.0179820845987464	0.0179826417620227	0.0179824498187095	0.0179820566983256	0.0179819389287716	0.0179820780992646	0.0179822692913302	0.0179823706313009	0.0179823591348869	0.0179822852915457	0.0179822124413105	0.0179821791997875
flux1:	0.667407562244521	0.0179799258719523	0.0179799170318109	0.0179798906788751	0.0179798588412448	0.0179798354861586	0.0179798306645272	0.0179798459774272	0.0179798733412445	0.0179798979775194	0.0179799049817694	0.0179798871882954	0.0179798509187855	0.0179798161388013	0.0179798089385254	0.0179798471815149	0.0179799242570503	0.0179800001291043	0.0179800113312874	0.0179799086132077	0.0179797166493284	0.0179795777868465	0.0179796950051486	0.0179800837906933	0.0179802687176129	0.0179797097203938	0.017979503804008	0.0179806270465013	0.0179790439083295	0.0179809428286516	0.0179796343070344	0.0179789014176848	0.0179796343070344	0.0179809428286516	0.0179790439083295	0.0179806270465013	0.017979503804008	0.0179797097203938	0.0179802687176129	0.0179800837906933	0.0179796950051486	0.0179795777868465	0.0179797166493284	0.0179799086132077	0.0179800113312874	0.0179800001291043	0.0179799242570503	0.0179798471815149	0.0179798089385254
flux1:	0.667670011148274	0.0179616717732439	0.0179616644600833	0.0179616432192617	0.0179616185241625	0.0179616021867919	0.0179616021504645	0.0179616185993801	0.0179616431660161	0.0179616620183059	0.0179616621350935	0.0179616385614429	0.0179615994153391	0.0179615654171186	0.017961562096005	0.0179616056616352	0.0179616874513732	0.0179617659123789	0.0179617773462657	0.0179616736279652	0.01796148099133	0.0179613421183726	0.0179614579864569	0.0179618413731004	0.0179620186170947	0.0179614581108336	0.0179612584357604	0.0179623817725488	0.0179608035451157	0.0179627061544243	0.017961401936128	0.0179606702112658	0.017961401936128	0.0179627061544243	0.0179608035451157	0.0179623817725488	0.0179612584357604	0.0179614581108336	0.0179620186170947	0.0179618413731004	0.0179614579864569	0.0179613421183726	0.01796148099133	0.0179616736279653	0.0179617773462657	0.0179617659123789	0.0179616874513732	0.0179616056616352	0.017961562096005
flux1:	0.667932460052027	0.0179275895073235	0.0179275839120074	0.0179275681638215	0.0179275510784095	0.017927542187515	0.0179275472145658	0.0179275648576279	0.0179275864562838	0.0179275991758277	0.0179275919724151	0.0179275622112611	0.0179275199021123	0.0179274865795245	0.0179274872262309	0.0179275363723878	0.0179276232519169	0.0179277047320138	0.0179277168126227	0.0179276124088548	0.0179274191980126	0.0179272800582171	0.0179273938893294	0.0179277709505634	0.0179279399666814	0.01792737832971	0.0179271851930013	0.0179283080175871	0.0179267366520642	0.0179286418140472	0.0179273434529282	0.0179266136865876	0.0179273434529282	0.0179286418140472	0.0179267366520642	0.0179283080175871	0.0179271851930013	0.01792737832971	0.0179279399666814	0.0179277709505634	0.0179273938893294	0.0179272800582171	0.0179274191980126	0.0179276124088548	0.0179277168126227	0.0179277047320138	0.0179276232519169	0.0179275363723878	0.0179274872262309
flux1:	0.668194908955781	0.0178777694860419	0.0178777658274487	0.0178777558920111	0.0178777467529945	0.0178777455749942	0.0178777557959859	0.0178777746004588	0.0178777930511145	0.0178777993628675	0.0178777845407747	0.017877748340363	0.0178777027141258	0.0178776700334247	0.0178776747300923	0.0178777296331845	0.0178778218464169	0.0178779066314307	0.0178779196559101	0.0178778148199262	0.0178776211425603	0.0178774815571092	0.0178775927944197	0.0178779627569003	0.017878123130562	0.0178775607937764	0.01787737445238	0.0178784960712531	0.0178769333714288	0.0178788398101701	0.0178775487458771	0.0178768216906188	0.0178775487458771	0.0178788398101701	0.0178769333714288	0.0178784960712531	0.01787737445238	0.0178775607937764	0.017878123130562	0.0178779627569003	0.0178775927944197	0.0178774815571092	0.0178776211425603	0.0178778148199262	0.0178779196559101	0.0178779066314307	0.0178778218464169	0.0178777296331845	0.0178776747300923
flux1:	0.668457357859534	0.0178123435801313	0.0178123420822609	0.0178123381954588	0.0178123371905198	0.0178123438205842	0.0178123592210108	0.0178123790757488	0.0178123942078514	0.017812393930312	0.017812371341287	0.0178123286138911	0.0178122796483629	0.0178122476394186	0.0178122564474299	0.0178123171864559	0.0178124148318194	0.0178125030545354	0.0178125172000524	0.0178124121280916	0.0178122181107846	0.0178120779912496	0.0178121862210684	0.0178125484751143	0.0178126999266723	0.0178121373706068	0.0178119580345575	0.0178130776598858	0.0178115252672446	0.017813431561565	0.0178121491095326	0.0178114254722467	0.0178121491095326	0.017813431561565	0.0178115252672446	0.0178130776598858	0.0178119580345575	0.0178121373706068	0.0178126999266723	0.0178125484751143	0.0178121862210684	0.0178120779912496	0.0178122181107846	0.0178124121280916	0.0178125172000524	0.0178125030545354	0.0178124148318194	0.0178123171864559	0.0178122564474299
flux1:	0.668719806763287	0.0177314845270064	0.0177314853952308	0.0177314876879383	0.0177314948430932	0.017731509203357	0.0177315296323896	0.0177315503640952	0.0177315620355986	0.0177315550975792	0.0177315247540613	0.0177314755780847	0.0177314233769086	0.0177313921213929	0.017731405067222	0.0177314716109323	0.0177315746327114	0.0177316662698675	0.0177316815961986	0.0177315764343962	0.017731382231931	0.0177312415899582	0.0177313465500079	0.0177317006547519	0.0177318430398264	0.0177312807898685	0.0177311086164647	0.0177322253621407	0.017730684745911	0.0177325893287045	0.0177313166739205	0.0177305971130164	0.0177313166739205	0.0177325893287045	0.017730684745911	0.0177322253621407	0.0177311086164647	0.0177312807898685	0.0177318430398264	0.0177317006547519	0.0177313465500079	0.0177312415899582	0.017731382231931	0.0177315764343962	0.0177316815961986	0.0177316662698675	0.0177315746327114	0.0177314716109323	0.017731405067222
flux1:	0.66898225566704	0.0176354051594254	0.0176354085574745	0.0176354170391143	0.0176354322127346	0.017635454057605	0.0176354792424538	0.0176355006346156	0.0176355087501559	0.0176354952034991	0.0176354572830465	0.0176354018987938	0.0176353466805507	0.0176353162979006	0.0176353333599355	0.0176354055577993	0.0176355137430014	0.0176356086179914	0.017635625074475	0.0176355199276585	0.0176353257312856	0.0176351846846636	0.0176352862671473	0.0176356319503097	0.017635765256054	0.0176352038760742	0.0176350389653241	0.0176361518465901	0.0176346242989365	0.0176365254615661	0.0176352636561575	0.0176345487801521	0.0176352636561575	0.0176365254615661	0.0176346242989365	0.0176361518465901	0.0176350389653241	0.0176352038760743	0.017635765256054	0.0176356319503097	0.0176352862671473	0.0176351846846636	0.0176353257312856	0.0176355199276585	0.017635625074475	0.0176356086179915	0.0176355137430014	0.0176354055577993	0.0176353333599355
flux1:	0.669244704570794	0.0175243574604766	0.0175243634896862	0.0175243780372034	0.017524400921052	0.0175244298492271	0.0175244594141506	0.017524481227421	0.0175244857544625	0.0175244657819198	0.017524420625361	0.0175243594247988	0.0175243015079204	0.0175242721399871	0.0175242932371534	0.0175243708146669	0.0175244837955521	0.0175245815866002	0.017524599022944	0.0175244939647109	0.0175243000088612	0.0175241587836545	0.0175242570330623	0.0175245941855075	0.0175247185231066	0.0175241586078276	0.0175240009994035	0.0175251089361518	0.0175235955725058	0.017525491474143	0.0175242414386935	0.0175235318061689	0.0175242414386935	0.017525491474143	0.0175235955725058	0.0175251089361518	0.0175240009994035	0.0175241586078276	0.0175247185231066	0.0175245941855074	0.0175242570330623	0.0175241587836545	0.0175243000088612	0.0175244939647109	0.017524599022944	0.0175245815866002	0.0175244837955521	0.0175243708146669	0.0175242932371534
flux1:	0.669507153474547	0.0173986314514122	0.0173986401336031	0.0173986604865946	0.0173986906138471	0.0173987260863112	0.0173987595750892	0.0173987815678173	0.0173987825497308	0.0173987564674683	0.017398704570843	0.0173986380819369	0.0173985778663452	0.0173985496616784	0.0173985746445955	0.0173986572032708	0.0173987744654484	0.0173988747187891	0.0173988928990804	0.0173987879825227	0.0173985945495179	0.017398453478111	0.0173985485838985	0.0173988772493266	0.017398992843157	0.0173984350096273	0.0173982846815096	0.0173993865052163	0.0173978882695627	0.0173997769511863	0.0173985394795778	0.0173978356004263	0.0173985394795778	0.0173997769511863	0.0173978882695627	0.0173993865052163	0.0173982846815096	0.0173984350096273	0.017398992843157	0.0173988772493266	0.0173985485838985	0.017398453478111	0.0173985945495179	0.0173987879825227	0.0173988928990804	0.0173988747187891	0.0173987744654484	0.0173986572032708	0.0173985746445955
flux1:	0.6697696023783	0.0172585539198129	0.017258565184925	0.0172585909473045	0.0172586277071502	0.0172586690701173	0.0172587059706584	0.0172587279183224	0.0172587254835483	0.0172586937380235	0.0172586357386724	0.0172585646051263	0.0172585025516262	0.0172584756503263	0.0172585042955881	0.0172585913177477	0.0172587122135033	0.0172588143609171	0.0172588329800756	0.0172587282485113	0.0172585356709221	0.0172583951859834	0.0172584874704543	0.0172588078307449	0.0172589150047288	0.0172583598832835	0.0172582167522068	0.0172593112163276	0.0172578288910988	0.0172597082937067	0.0172584840611596	0.0172577863989999	0.0172584840611596	0.0172597082937067	0.0172578288910988	0.0172593112163277	0.0172582167522069	0.0172583598832835	0.0172589150047288	0.0172588078307449	0.0172584874704543	0.0172583951859834	0.0172585356709221	0.0172587282485113	0.0172588329800756	0.0172588143609171	0.0172587122135033	0.0172585913177477	0.0172585042955881
flux1:	0.670032051282053	0.0171044869964308	0.0171045006757216	0.0171045313239199	0.017104573981983	0.0171046204935295	0.0171046602632184	0.0171046819756113	0.0171046763422882	0.0171046395015395	0.0171045761589776	0.0171045011163893	0.017104437724905	0.0171044122449082	0.0171044442529141	0.0171045351111929	0.0171046588774965	0.0171047622573843	0.0171047809592315	0.0171046764563344	0.017104485116754	0.017104345741297	0.0171044356431937	0.0171047480000632	0.0171048471618315	0.0171042953869247	0.017104159310668	0.0171052451041962	0.0171037793242728	0.0171056473107245	0.017104436884615	0.0171037458602227	0.017104436884615	0.0171056473107245	0.0171037793242728	0.0171052451041962	0.017104159310668	0.0171042953869247	0.0171048471618315	0.0171047480000632	0.0171044356431937	0.017104345741297	0.017104485116754	0.0171046764563344	0.0171047809592315	0.0171047622573843	0.0171046588774965	0.0171045351111929	0.0171044442529141
flux1:	0.670294500185807	0.0169368265898135	0.0169368424150741	0.0169368773123926	0.0169369250359167	0.0169369758948865	0.0169370179852962	0.0169370393204845	0.0169370307961949	0.0169369895358721	0.0169369217083193	0.0169368435579007	0.0169367793456526	0.0169367553712051	0.0169367903677731	0.0169368843390112	0.016937010119465	0.0169371140005307	0.0169371323966182	0.0169370281754002	0.0169368385035272	0.0169367008374077	0.0169367888918679	0.0169370936456158	0.0169371852691467	0.0169366374704233	0.0169365082519069	0.0169375840156801	0.016936135285869	0.0169379896656585	0.0169367935186091	0.0169361095141789	0.0169367935186091	0.0169379896656585	0.016936135285869	0.0169375840156801	0.0169365082519069	0.0169366374704233	0.0169371852691467	0.0169370936456158	0.0169367888918679	0.0169367008374077	0.0169368385035272	0.0169370281754002	0.0169371323966182	0.0169371140005307	0.016937010119465	0.0169368843390112	0.0169367903677731
flux1:	0.67055694908956	0.0167560006884749	0.0167560182973339	0.0167560567137211	0.0167561086002206	0.0167561629759175	0.0167562068556038	0.0167562277299057	0.0167562167064748	0.0167561717912093	0.016756100408844	0.0167560199899262	0.0167559554705943	0.0167559330435179	0.0167559705853099	0.0167560668683189	0.0167561937381512	0.0167562973446821	0.0167563150330372	0.0167562111632237	0.0167560236302842	0.0167558883336156	0.0167559751492802	0.0167562727754807	0.0167563573829019	0.016755814176845	0.0167556915699249	0.0167567559151679	0.0167553246304204	0.0167571631865934	0.0167559817112717	0.0167553050753062	0.0167559817112717	0.0167571631865934	0.0167553246304204	0.0167567559151679	0.0167556915699249	0.016755814176845	0.0167563573829019	0.0167562727754807	0.0167559751492802	0.0167558883336156	0.0167560236302842	0.0167562111632237	0.0167563150330372	0.0167562973446821	0.0167561937381513	0.0167560668683189	0.0167559705853099
flux1:	0.670819397993313	0.0165624675409455	0.0165624864879508	0.0165625276241676	0.0165625827320958	0.0165626397932881	0.0165626849675517	0.0165627053610412	0.016562692304609	0.0165626445655607	0.0165625706016931	0.0165624887642484	0.0165624244290633	0.0165624035432393	0.0165624431268248	0.0165625408633327	0.0165626678564317	0.0165627703941415	0.0165627869771361	0.0165626835505831	0.0165624986612518	0.0165623664353497	0.0165624526694969	0.0165627436945351	0.0165628218377753	0.0165622838202193	0.0165621675369955	0.0165632190655079	0.0165618055330687	0.0165636260504372	0.0165624595754635	0.0165617906280698	0.0165624595754635	0.0165636260504372	0.0165618055330687	0.0165632190655079	0.0165621675369955	0.0165622838202193	0.0165628218377753	0.0165627436945351	0.0165624526694969	0.0165623664353497	0.0165624986612518	0.0165626835505831	0.0165627869771361	0.0165627703941415	0.0165626678564317	0.0165625408633327	0.0165624431268248
flux1:	0.671081846897066	0.0163567137245122	0.0163567334973298	0.0163567765122333	0.0163568338921436	0.0163568928340061	0.0163569388607303	0.0163569588180595	0.0163569442549138	0.016356894564516	0.0163568190059523	0.0163567365843109	0.0163566728858686	0.0163566534851673	0.0163566945593575	0.0163567928572953	0.0163569189942121	0.0163570196756285	0.0163570347762647	0.016356931910188	0.0163567501922977	0.0163566217588591	0.0163567080914959	0.0163569930678585	0.0163570653108018	0.0163565330505432	0.0163564227699356	0.0163574600952755	0.0163560645579087	0.0163578648516917	0.0163567136580357	0.0163560526964083	0.0163567136580357	0.0163578648516917	0.0163560645579087	0.0163574600952756	0.0163564227699356	0.0163565330505432	0.0163570653108018	0.0163569930678585	0.0163567080914959	0.0163566217588591	0.0163567501922977	0.016356931910188	0.0163570347762647	0.0163570196756285	0.0163569189942121	0.0163567928572953	0.0163566945593575
flux1:	0.67134429580082	0.0161392521138582	0.0161392721536208	0.0161393161931412	0.0161393749178372	0.0161394349856228	0.0161394814865615	0.0161395011131796	0.0161394856120768	0.016139434857135	0.0161393586750041	0.016139276463837	0.0161392138032473	0.0161391957829284	0.0161392377638449	0.0161393357220346	0.0161394600378699	0.0161395581063097	0.0161395713823272	0.016139469220244	0.0161392912126788	0.0161391672919746	0.0161392543998357	0.0161395338820356	0.0161396007837748	0.0161390748174497	0.0161389701947421	0.0161399919637278	0.0161386146231511	0.0161403925671762	0.0161392569044345	0.0161386042083043	0.0161392569044345	0.0161403925671762	0.0161386146231511	0.0161399919637278	0.0161389701947421	0.0161390748174497	0.0161396007837748	0.0161395338820356	0.0161392543998357	0.0161391672919746	0.0161392912126788	0.016139469220244	0.0161395713823272	0.0161395581063097	0.0161394600378699	0.0161393357220346	0.0161392377638449
flux1:	0.671606744704573	0.0159106197611456	0.0159106394857461	0.0159106837120624	0.0159107429043332	0.0159108034128002	0.0159108500799859	0.0159108695341104	0.0159108536859977	0.0159108027403642	0.0159107268626234	0.015910645596103	0.0159105843138771	0.0159105675252858	0.0159106098134822	0.0159107065467324	0.0159108281178523	0.0159109228691298	0.0159109340244781	0.0159108327348893	0.0159106589741518	0.015910540263044	0.0159106287944261	0.0159109033163831	0.0159109654160918	0.0159104462444197	0.0159103469214285	0.0159113518352712	0.015909992874956	0.0159117464285907	0.0159106265305665	0.0159099823674082	0.0159106265305665	0.0159117464285907	0.015909992874956	0.0159113518352712	0.0159103469214285	0.0159104462444197	0.0159109654160918	0.0159109033163831	0.0159106287944261	0.015910540263044	0.0159106589741518	0.0159108327348893	0.0159109340244781	0.0159109228691298	0.0159108281178523	0.0159107065467324	0.0159106098134822
flux1:	0.671869193608326	0.0156713756993484	0.0156713945283171	0.0156714381477562	0.0156714970044712	0.0156715573523713	0.0156716039496091	0.0156716234305491	0.015671607826742	0.0156715575247922	0.0156714828115082	0.0156714031463619	0.0156713435172252	0.0156713277754279	0.0156713697742787	0.0156714644378829	0.0156715824064888	0.0156716732076387	0.0156716820010033	0.0156715817739721	0.0156714127799819	0.0156712999305785	0.0156713904818823	0.0156716605364877	0.015671718340338	0.0156712064257614	0.0156711120412624	0.0156720988756654	0.0156707584822047	0.0156724857152522	0.0156713818143053	0.0156707464441152	0.0156713818143053	0.0156724857152522	0.0156707584822047	0.0156720988756654	0.0156711120412624	0.0156712064257614	0.015671718340338	0.0156716605364877	0.0156713904818823	0.0156712999305785	0.0156714127799819	0.0156715817739721	0.0156716820010033	0.0156716732076387	0.0156715824064888	0.0156714644378829	0.0156713697742787
flux1:	0.67213164251208	0.0154220986808597	0.0154221160603916	0.0154221583486836	0.015422216160265	0.0154222758394999	0.0154223221992069	0.015422341932842	0.0154223271427815	0.0154222782548558	0.0154222054771895	0.0154221279801376	0.0154220702117346	0.0154220553055796	0.0154220964400894	0.0154221882527601	0.0154223018484563	0.0154223881529107	0.0154223944031425	0.0154222954450306	0.0154221317067506	0.0154220253064808	0.0154221184012449	0.0154223844227278	0.0154224383931724	0.0154219341588543	0.0154218443588866	0.0154228119824878	0.0154214903648173	0.0154231894797018	0.0154221018194083	0.015421475498886	0.0154221018194083	0.0154231894797018	0.0154214903648173	0.0154228119824878	0.0154218443588866	0.0154219341588543	0.0154224383931724	0.0154223844227278	0.0154221184012449	0.0154220253064808	0.0154221317067506	0.0154222954450306	0.0154223944031425	0.0154223881529107	0.0154223018484563	0.0154221882527601	0.0154220964400894
flux1:	0.672394091415833	0.0151633848635551	0.0151634002902743	0.0151634406139776	0.0151634967785553	0.0151635553779281	0.0151636013938363	0.015163621616204	0.015163608165929	0.0151635613767833	0.015163491200396	0.0151634163402268	0.0151633605754818	0.0151633462794448	0.015163386014611	0.0151634742789659	0.01516358283662	0.0151636641954599	0.0151636677839081	0.0151635703106286	0.0151634122721306	0.0151633128259545	0.015163408897046	0.0151636712466211	0.015163721794249	0.0151632256243311	0.0151631400720028	0.0151640874626059	0.015162784868464	0.01516445421914	0.0151633830648772	0.0151627660508787	0.0151633830648772	0.01516445421914	0.015162784868464	0.0151640874626059	0.0151631400720028	0.0151632256243311	0.015163721794249	0.0151636712466211	0.0151634088970461	0.0151633128259545	0.0151634122721306	0.0151635703106286	0.0151636677839081	0.0151636641954599	0.01516358283662	0.0151634742789659	0.015163386014611
flux1:	0.672656540319586	0.0148958454566102	0.0148958584987651	0.0148958963319245	0.0148959503637929	0.0148960075675821	0.0148960531840429	0.0148960741240737	0.01489606247649	0.0148960183676269	0.01489595134099	0.0148958794852836	0.0148958258079961	0.0148958118950904	0.0148958497529776	0.0148959338728147	0.0148960368461859	0.0148961129152707	0.0148961137851676	0.0148960180143804	0.0148958660619427	0.0148957739773206	0.0148958733528101	0.0148961323079418	0.0148961797860006	0.0148956920269699	0.0148956104114117	0.0148965366695342	0.0148952533986671	0.0148968915058155	0.0148958371529844	0.0148952297051445	0.0148958371529844	0.0148968915058155	0.014895253398667	0.0148965366695342	0.0148956104114117	0.0148956920269699	0.0148961797860006	0.0148961323079418	0.0148958733528101	0.0148957739773206	0.0148958660619427	0.0148960180143804	0.0148961137851676	0.0148961129152707	0.0148960368461859	0.0148959338728147	0.0148958497529776
flux1:	0.672918989223339	0.0146201043384397	0.0146201146534029	0.0146201495887922	0.0146202011211172	0.0146202567029774	0.0146203019017728	0.014620323764238	0.0146203143021504	0.0146202733386908	0.0146202098865276	0.0146201413028155	0.0146200897459219	0.0146200760009051	0.0146201115756597	0.0146201910694118	0.0146202880402163	0.0146203585831813	0.0146203567363539	0.0146202628790776	0.0146201173298645	0.0146200329049915	0.0146201357980807	0.0146203915455472	0.0146204362471162	0.0146199572100857	0.0146198792542322	0.014620783613601	0.0146195200273582	0.0146211255895679	0.0146200883692603	0.014619490751719	0.0146200883692603	0.0146211255895679	0.0146195200273582	0.014620783613601	0.0146198792542322	0.0146199572100857	0.0146204362471162	0.0146203915455472	0.0146201357980807	0.0146200329049915	0.0146201173298645	0.0146202628790776	0.0146203567363539	0.0146203585831813	0.0146202880402163	0.0146201910694118	0.0146201115756597
flux1:	0.673181438127093	0.0143367956591386	0.0143368030063329	0.0143368347609562	0.0143368835429882	0.0143369373559159	0.0143369821415828	0.014337005091278	0.0143369981039915	0.0143369606265083	0.0143369010483455	0.0143368359092864	0.0143367864651049	0.0143367726972198	0.0143368056673588	0.014336880177295	0.014336970859579	0.0143370357468643	0.0143370312381592	0.0143369394902918	0.014336800583094	0.0143367239987703	0.0143368305019802	0.0143370831347676	0.0143371252924607	0.0143366552561402	0.0143365807230666	0.0143374625578054	0.0143362190849103	0.0143377909856889	0.0143367712677102	0.0143361837499141	0.0143367712677102	0.0143377909856889	0.0143362190849103	0.0143374625578054	0.0143365807230666	0.0143366552561402	0.0143371252924607	0.0143370831347676	0.0143368305019802	0.0143367239987703	0.014336800583094	0.0143369394902918	0.0143370312381592	0.0143370357468643	0.014336970859579	0.014336880177295	0.0143368056673588
flux1:	0.673443887030846	0.0140465614397786	0.0140465656884377	0.0140465941032877	0.0140466399926242	0.0140466919559032	0.0140467363406174	0.0140467604887069	0.0140467561627973	0.0140467223842785	0.0140466668578459	0.0140466052498279	0.0140465578815386	0.0140465439360687	0.0140465740735128	0.0140466433704488	0.0140467276103379	0.0140467868145721	0.0140467797444589	0.0140466902786909	0.0140465581671182	0.0140464894824782	0.0140465995661357	0.0140468490840454	0.0140468888720341	0.0140464280861506	0.0140463567837528	0.0140472156121203	0.0140459927505511	0.0140475300611503	0.0140465282544064	0.0140459511109922	0.0140465282544064	0.0140475300611503	0.0140459927505511	0.0140472156121203	0.0140463567837528	0.0140464280861506	0.0140468888720341	0.0140468490840454	0.0140465995661357	0.0140464894824782	0.0140465581671182	0.0140466902786909	0.0140467797444589	0.0140467868145721	0.0140467276103379	0.0140466433704488	0.0140465740735128
flux1:	0.673706335934599	0.0137500491808148	0.0137500503123065	0.0137500753466912	0.0137501182973661	0.0137501683815218	0.0137502123705622	0.0137502377638596	0.0137502361784844	0.0137502061863436	0.0137501547753454	0.0137500967097938	0.013750051363382	0.013750037131384	0.0137500643068668	0.0137501282903404	0.0137502060614216	0.0137502596496158	0.0137502501554915	0.0137501631140633	0.0137500378624687	0.0137499770146408	0.0137500905295411	0.0137503368432641	0.0137503743813339	0.0137499230702544	0.013749854854126	0.0137506903387884	0.0137494886538451	0.0137509906320228	0.0137500071823776	0.0137494406921795	0.0137500071823777	0.0137509906320228	0.0137494886538451	0.0137506903387884	0.013749854854126	0.0137499230702544	0.0137503743813339	0.0137503368432641	0.0137500905295411	0.0137499770146408	0.0137500378624687	0.0137501631140633	0.0137502501554915	0.0137502596496158	0.0137502060614216	0.0137501282903404	0.0137500643068668
flux1:	0.673968784838352	0.0134479094917099	0.0134479075964658	0.0134479293174959	0.0134479693648572	0.0134480175756964	0.0134480611544227	0.0134480877681912	0.0134480888950679	0.0134480626578804	0.0134480153234833	0.0134479607500705	0.0134479173659821	0.0134479027916709	0.0134479269763327	0.0134479856703964	0.0134480570651544	0.0134481051882669	0.0134480934350056	0.0134480089237054	0.0134478905060075	0.0134478373136196	0.0134479539975923	0.0134481969358854	0.0134482322951795	0.0134477906614996	0.0134477254359317	0.0134485373808701	0.0134473574996416	0.0134488235846099	0.0134478589704043	0.0134473034146561	0.0134478589704043	0.0134488235846099	0.0134473574996416	0.0134485373808702	0.0134477254359317	0.0134477906614995	0.0134482322951795	0.0134481969358854	0.0134479539975923	0.0134478373136196	0.0134478905060075	0.0134480089237054	0.0134480934350056	0.0134481051882669	0.0134480570651544	0.0134479856703964	0.0134479269763327
flux1:	0.674231233742106	0.013140793753646	0.0131407890230519	0.0131408075911135	0.0131408448345633	0.0131408911973569	0.0131409343204951	0.0131409620551349	0.0131409657630726	0.0131409431415057	0.0131408997567529	0.0131408485776666	0.0131408071014868	0.0131407921868908	0.0131408134500433	0.0131408669950027	0.0131409322128725	0.0131409750933785	0.0131409612636697	0.0131408793473919	0.013140767648831	0.01314072181914	0.0131408413071132	0.013141080626618	0.013141113836683	0.0131406820645638	0.0131406197816683	0.0131414081259313	0.0131402507284938	0.0131416805324147	0.0131407352579147	0.0131401909177463	0.0131407352579147	0.0131416805324147	0.0131402507284938	0.0131414081259313	0.0131406197816683	0.0131406820645638	0.013141113836683	0.013141080626618	0.0131408413071132	0.01314072181914	0.013140767648831	0.0131408793473919	0.0131409612636697	0.0131409750933785	0.0131409322128724	0.0131408669950027	0.0131408134500433
flux1:	0.674493682645859	0.0128293518269032	0.0128293445407712	0.0128293601919854	0.0128293947767035	0.0128294393214869	0.0128294819053381	0.0128295105870956	0.0128295166507367	0.0128294974119669	0.0128294577782381	0.0128294098626762	0.0128293702542401	0.0128293550608988	0.0128293735641246	0.0128294222047117	0.0128294815374145	0.0128295194555537	0.0128295037405374	0.0128294244406346	0.012829319262382	0.012829280401667	0.0128294022387135	0.0128296376358879	0.0128296686926157	0.0128292469506822	0.0128291876077097	0.0128299524163214	0.0128288182241093	0.0128302115205925	0.0128292861076959	0.0128287532610437	0.0128292861076959	0.0128302115205925	0.0128288182241093	0.0128299524163214	0.0128291876077097	0.0128292469506822	0.0128296686926157	0.0128296376358879	0.0128294022387135	0.012829280401667	0.012829319262382	0.0128294244406346	0.0128295037405374	0.0128295194555537	0.0128294815374145	0.0128294222047117	0.0128293735641246
flux1:	0.674756131549612	0.0125142298140883	0.0125142203245585	0.0125142333513325	0.0125142654500833	0.012514308198917	0.0125143501168934	0.0125143795024959	0.0125143876147247	0.0125143714495048	0.0125143353141063	0.0125142905122205	0.0125142527526884	0.0125142374003262	0.0125142533882427	0.0125142974588384	0.0125143512737436	0.0125143845531226	0.0125143671437779	0.0125142904373397	0.0125141915037549	0.0125141591305091	0.0125142827872724	0.0125145139118588	0.0125145427859147	0.0125141312295663	0.0125140748645623	0.0125148163169806	0.0125137060788497	0.0125150627889804	0.0125141577675594	0.0125136366856279	0.0125141577675594	0.0125150627889804	0.0125137060788497	0.0125148163169806	0.0125140748645623	0.0125141312295663	0.0125145427859147	0.0125145139118588	0.0125142827872724	0.0125141591305091	0.0125141915037549	0.0125142904373397	0.0125143671437779	0.0125143845531226	0.0125143512737436	0.0125142974588384	0.0125142533882427
flux1:	0.675018580453365	0.0121960678899341	0.0121960566028135	0.0121960673336301	0.0121960971296673	0.0121961380865182	0.0121961791681888	0.0121962089530919	0.0121962187404022	0.0121962052818619	0.0121961723558394	0.0121961305114402	0.0121960946080172	0.0121960792702923	0.0121960930584454	0.0121961329660665	0.0121961816883525	0.0121962106815563	0.0121961917612228	0.0121961175823132	0.0121960245505433	0.0121959981109052	0.0121961230007468	0.0121963494701802	0.0121963761155265	0.0121959748885519	0.0121959215745509	0.0121966399511393	0.0121955544277074	0.0121968746041829	0.012195990501468	0.0121954814448897	0.012195990501468	0.0121968746041829	0.0121955544277074	0.0121966399511393	0.0121959215745509	0.0121959748885519	0.0121963761155265	0.0121963494701802	0.0121961230007468	0.0121959981109052	0.0121960245505433	0.0121961175823132	0.0121961917612228	0.0121962106815563	0.0121961816883525	0.0121961329660665	0.0121960930584454
flux1:	0.675281029357119	0.0118754982078247	0.011875485562467	0.0118754943420246	0.0118755220139687	0.0118755611576694	0.0118756011912722	0.011875631021017	0.0118756420610121	0.0118756309042427	0.0118756008795698	0.0118755618410285	0.01187552782916	0.0118755127267349	0.011875524687212	0.0118755608930314	0.0118756049874208	0.0118756300622282	0.011875609800553	0.0118755380433378	0.0118754505148603	0.0118754293996653	0.0118755548968445	0.0118757763110095	0.0118758006731593	0.0118754099085998	0.0118753597466132	0.0118760554136353	0.0118749953605181	0.0118762791704986	0.0118754164999275	0.0118749197147716	0.0118754164999275	0.0118762791704986	0.0118749953605181	0.0118760554136353	0.0118753597466133	0.0118754099085998	0.0118758006731593	0.0118757763110095	0.0118755548968445	0.0118754293996653	0.0118754505148603	0.0118755380433378	0.011875609800553	0.0118756300622282	0.0118756049874208	0.0118755608930314	0.011875524687212
flux1:	0.675543478260872	0.0115531428925654	0.0115531293414203	0.0115531365121422	0.0115531622215238	0.0115531995020427	0.0115532382402109	0.0115532677242308	0.0115532795643579	0.0115532702858554	0.011553242851245	0.0115532064801758	0.0115531744232093	0.0115531598145233	0.0115531703599495	0.0115532033601465	0.0115532433129525	0.0115532648396768	0.0115532433881793	0.0115531739117815	0.0115530914454218	0.0115530750082169	0.0115532004664151	0.0115534164221876	0.0115534384458741	0.0115530582661195	0.0115530113772118	0.011553684770885	0.0115526509214624	0.0115538986287449	0.0115530578786945	0.0115525735924755	0.0115530578786945	0.0115538986287449	0.0115526509214624	0.011553684770885	0.0115530113772118	0.0115530582661195	0.0115534384458741	0.0115534164221876	0.0115532004664151	0.0115530750082169	0.0115530914454218	0.0115531739117815	0.0115532433881793	0.0115532648396768	0.0115532433129524	0.0115532033601465	0.0115531703599495
flux1:	0.675805927164625	0.0112296121281848	0.0112295981171008	0.0112296040028855	0.0112296278848368	0.0112296632228687	0.0112297003911312	0.0112297291182405	0.0112297412948423	0.0112297334709476	0.0112297083256655	0.0112296745031246	0.0112296444895761	0.0112296306598073	0.0112296402264435	0.011229670533162	0.0112297068353167	0.0112297251756933	0.0112297026650419	0.0112296352998791	0.0112295574257881	0.0112295450011454	0.0112296697716724	0.0112298798767311	0.0112298995127258	0.0112295300288783	0.0112294865456519	0.0112301381558065	0.0112291312041376	0.0112303431512464	0.0112295247740514	0.0112290531918802	0.0112295247740514	0.0112303431512464	0.0112291312041376	0.0112301381558065	0.011229486545652	0.0112295300288783	0.0112298995127258	0.0112298798767311	0.0112296697716724	0.0112295450011454	0.0112295574257881	0.0112296352998791	0.0112297026650419	0.0112297251756933	0.0112297068353167	0.011229670533162	0.0112296402264435
flux1:	0.676068376068379	0.0109055023487619	0.0109054882990229	0.0109054931919165	0.0109055153492663	0.010905548638943	0.0109055839464117	0.0109056115011431	0.0109056235579383	0.0109056167815204	0.0109055936467325	0.0109055622768353	0.0109055344155296	0.0109055216643133	0.0109055306949837	0.0109055588181286	0.0109055919497744	0.0109056074477092	0.0109055839867018	0.0109055185419942	0.0109054447760443	0.0109054356975277	0.0109055591465992	0.0109057630320574	0.0109057802429349	0.010905421553514	0.0109053816113405	0.0109060119652123	0.0109050325496883	0.0109062091404355	0.0109054135420651	0.0109049548430751	0.0109054135420651	0.0109062091404355	0.0109050325496883	0.0109060119652123	0.0109053816113405	0.010905421553514	0.0109057802429349	0.0109057630320574	0.0109055591465992	0.0109054356975277	0.0109054447760443	0.0109055185419942	0.0109055839867018	0.0109056074477092	0.0109055919497744	0.0109055588181286	0.0109055306949837
flux1:	0.676330824972132	0.0105813945393996	0.010581380832318	0.010581384982572	0.0105814054833742	0.0105814365977119	0.0105814697492582	0.010581495728203	0.010581507233383	0.0105815011281506	0.0105814797555001	0.0105814507665108	0.0105814251799787	0.0105814138084932	0.0105814227360477	0.0105814491665723	0.0105814795836824	0.0105814925580593	0.0105814682342098	0.0105814045062971	0.0105813343643567	0.0105813279815398	0.0105814495060865	0.0105816468375725	0.0105816616022844	0.0105813137913832	0.010581277519714	0.0105818871663704	0.0105809358546387	0.0105820775376551	0.0105813050683779	0.0105808594025402	0.0105813050683779	0.0105820775376551	0.0105809358546387	0.0105818871663704	0.010581277519714	0.0105813137913832	0.0105816616022844	0.0105816468375725	0.0105814495060865	0.0105813279815398	0.0105813343643567	0.0105814045062971	0.0105814682342098	0.0105814925580593	0.0105814795836824	0.0105814491665723	0.0105814227360477
flux1:	0.676593273875885	0.0102578526535501	0.0102578396182429	0.0102578432279928	0.0102578621063066	0.0102578909048534	0.0102579216140179	0.0102579456413564	0.0102579562025976	0.0102579504345845	0.0102579306118682	0.0102579039549577	0.0102578807715526	0.0102578710695975	0.0102578803015611	0.0102579054967923	0.0102579336201651	0.0102579443597961	0.0102579192413492	0.0102578570224237	0.0102577900339928	0.0102577857279905	0.0102579047695491	0.0102580952564522	0.0102581075736351	0.0102577707086646	0.0102577382227456	0.0102583277185936	0.0102574049942178	0.0102585122478831	0.0102577631941965	0.0102573306796238	0.0102577631941965	0.0102585122478831	0.0102574049942178	0.0102583277185936	0.0102577382227456	0.0102577707086646	0.0102581075736351	0.0102580952564522	0.0102579047695491	0.0102577857279905	0.0102577900339928	0.0102578570224237	0.0102579192413492	0.0102579443597961	0.0102579336201651	0.0102579054967923	0.0102578803015611
flux1:	0.676855722779638	0.00993542215193802	0.00993541005669252	0.00993541327726191	0.00993543053681621	0.00993545687485833	0.00993548487672313	0.00993550661821136	0.00993551589504715	0.00993551018099069	0.00993549173496455	0.00993546738095182	0.00993544672620358	0.0099354389598744	0.00993544886485155	0.0099354732362805	0.00993549944312019	0.00993550820381216	0.00993548234294074	0.00993542142979697	0.00993535715053013	0.00993535434759236	0.0099354704039262	0.00993565380661768	0.00993566369662517	0.00993533782580374	0.00993530921908874	0.00993587911485253	0.00993498536608912	0.00993605868521133	0.00993533326325637	0.00993491398406823	0.00993533326325637	0.00993605868521132	0.00993498536608911	0.00993587911485253	0.00993530921908874	0.00993533782580374	0.00993566369662517	0.00993565380661768	0.00993547040392619	0.00993535434759236	0.00993535715053014	0.00993542142979697	0.00993548234294074	0.00993550820381215	0.00993549944312019	0.0099354732362805	0.00993544886485155
flux1:	0.677118171683392	0.00961462866733802	0.00961461771474065	0.00961462064736591	0.00961463626758997	0.00961466000621209	0.00961468506950014	0.00961470424429015	0.00961471195744997	0.00961470606995943	0.00961468886645514	0.00961466680093882	0.00961464878868276	0.0096146431891953	0.00961465408549298	0.00961467798932359	0.00961470260749012	0.00961470961110318	0.00961468304799869	0.00961462325040695	0.00961456127311257	0.00961455945592344	0.00961467209013246	0.0096148482250621	0.00961485573076752	0.00961454088052201	0.00961451621804511	0.00961506704752674	0.00961420255850641	0.0096152424430133	0.00961454079362861	0.00961413479843271	0.00961454079362861	0.0096152424430133	0.00961420255850642	0.00961506704752674	0.00961451621804511	0.00961454088052201	0.00961485573076753	0.0096148482250621	0.00961467209013246	0.00961455945592344	0.00961456127311257	0.00961462325040694	0.00961468304799868	0.00961470961110318	0.00961470260749012	0.00961467798932359	0.00961465408549298
flux1:	0.677380620587145	0.00929597679846887	0.00929596712424798	0.00929596982383407	0.00929598376762841	0.00929600478391065	0.00929602672164911	0.00929604311146558	0.00929604904896339	0.00929604281854074	0.0092960267602005	0.00929600697755317	0.00929599170136097	0.00929598845550454	0.00929600060231618	0.00929602433292749	0.00929604763781521	0.00929605307310399	0.0092960258406379	0.00929596698898147	0.00929590695276404	0.00929590566919682	0.00929601451618248	0.00929618325884308	0.00929618844530778	0.00929588461775585	0.00929586393067721	0.00929639620153165	0.00929556114603713	0.00929656809185031	0.00929589027735673	0.00929549757837422	0.00929589027735672	0.00929656809185031	0.00929556114603713	0.00929639620153165	0.00929586393067721	0.00929588461775586	0.00929618844530777	0.00929618325884308	0.00929601451618248	0.00929590566919683	0.00929590695276404	0.00929596698898147	0.00929602584063791	0.00929605307310399	0.00929604763781522	0.00929602433292749	0.00929600060231619
flux1:	0.677643069490898	0.00897994903527433	0.00897994071059887	0.00897994319196877	0.00897995541453092	0.00897997361119399	0.00897999228939051	0.00898000574474347	0.00898000976467297	0.00898000307880283	0.00897998810084174	0.00897997059756745	0.00897995812296924	0.008979957365569	0.00897997095693108	0.00897999474327465	0.00898001695716727	0.00898002098213022	0.00897999311075693	0.00897993506261528	0.00897987665991487	0.00897987552910262	0.0089799802993632	0.0089801415851952	0.00898014453834069	0.00897985170901484	0.00897983499050131	0.00898034917717471	0.0089795436151055	0.00898051810727813	0.0089798641100213	0.00897948468286289	0.00897986411002129	0.00898051810727813	0.00897954361510551	0.0089803491771747	0.00897983499050131	0.00897985170901484	0.00898014453834069	0.0089801415851952	0.0089799802993632	0.00897987552910261	0.00897987665991487	0.00897993506261528	0.00897999311075693	0.00898002098213022	0.00898001695716726	0.00897999474327465	0.00897997095693107
flux1:	0.677905518394651	0.00866700481688852	0.00866699785368835	0.00866700009968731	0.00866701055769104	0.00866702587157343	0.00866704121548885	0.00866705165877325	0.0086670536889316	0.00866704648858571	0.00866703255305929	0.00866701732101802	0.00866700767893943	0.00866700948759798	0.00866702464919861	0.00866704865402451	0.00866706994767975	0.00866707269309508	0.00866704421567416	0.00866698686109508	0.00866692984247172	0.00866692855816278	0.00866702903899411	0.00866718286237703	0.00866718368682854	0.0086669018027874	0.00866688900533389	0.0086673855442258	0.00866660942074608	0.00866755192885756	0.00866692165147409	0.00866655543555153	0.00866692165147409	0.00866755192885757	0.00866660942074609	0.00866738554422579	0.00866688900533389	0.00866690180278741	0.00866718368682854	0.00866718286237703	0.00866702903899411	0.00866692855816279	0.00866692984247172	0.00866698686109508	0.00866704421567416	0.00866707269309507	0.00866706994767975	0.00866704865402451	0.00866702464919861
flux1:	0.678167967298405	0.00835757972264012	0.00835757408137576	0.00835757605213449	0.00835758471259239	0.00835759712144736	0.00835760911920089	0.00835761654469932	0.00835761657930956	0.00835760885331091	0.00835759594240339	0.00835758296237564	0.00835757614413039	0.00835758053639962	0.00835759732518906	0.00835762164688303	0.00835764214302452	0.00835764371682524	0.00835761467306671	0.00835755793833742	0.00835750211494577	0.00835750044621551	0.00835759650048319	0.00835774291201953	0.00835774172830891	0.00835747070676005	0.00835746174099851	0.00835794102782789	0.00835719417510143	0.00835810515082241	0.00835749841814097	0.00835714531767844	0.00835749841814097	0.00835810515082242	0.00835719417510143	0.00835794102782789	0.00835746174099852	0.00835747070676005	0.00835774172830891	0.00835774291201953	0.00835759650048319	0.00835750044621551	0.00835750211494577	0.00835755793833742	0.00835761467306671	0.00835764371682524	0.00835764214302451	0.00835762164688303	0.00835759732518906
flux1:	0.678430416202158	0.00805208479555654	0.00805208039477323	0.00805208203742429	0.00805208888563352	0.00805209841286336	0.00805210711626573	0.00805211158722698	0.00805210968115102	0.00805210145891223	0.00805208956776593	0.00805207880377755	0.00805207475785721	0.00805208169087071	0.00805210009730604	0.00805212477402588	0.00805214455236647	0.00805214504450198	0.00805211548477742	0.00805205933458004	0.00805200457837115	0.00805200236785672	0.0080520939305818	0.00805223303292656	0.00805222997425193	0.00805196970178254	0.0080519644367677	0.00805242682604525	0.00805170896738119	0.00805258884405106	0.00805200540648973	0.00805166529208341	0.00805200540648973	0.00805258884405106	0.00805170896738119	0.00805242682604525	0.0080519644367677	0.00805196970178254	0.00805222997425193	0.00805223303292656	0.0080520939305818	0.00805200236785672	0.00805200457837115	0.00805205933458004	0.00805211548477743	0.00805214504450197	0.00805214455236647	0.00805212477402589	0.00805210009730604
flux1:	0.678692865105911	0.00775090599698237	0.00775090272393717	0.00775090398211471	0.00775090902818736	0.00775091574527662	0.00775092126794233	0.00775092291104488	0.00775091917197266	0.00775091051515772	0.00775089964473993	0.00775089103949328	0.00775088967029003	0.00775089904276977	0.00775091899542302	0.00775094401115	0.0077509631145403	0.00775096260198357	0.00775093259029709	0.00775087702821018	0.00775082326998566	0.00775082042989024	0.00775090750295257	0.00775103944547275	0.00775103465421252	0.00775078498669309	0.00775078325160033	0.00775122905804056	0.00775053981420303	0.00775138900820166	0.00775082854648475	0.00775050125714378	0.00775082854648476	0.00775138900820166	0.00775053981420303	0.00775122905804055	0.00775078325160033	0.00775078498669309	0.00775103465421252	0.00775103944547275	0.00775090750295257	0.00775082042989024	0.00775082326998566	0.00775087702821018	0.00775093259029709	0.00775096260198357	0.0077509631145403	0.00775094401115	0.00775091899542302
flux1:	0.678955314009665	0.0074544037901484	0.00745440151179925	0.00745440233432426	0.00745440561792986	0.0074544096444895	0.00745441215742351	0.00745441115504449	0.00745440573420464	0.00745439672786602	0.00745438687831984	0.00745438034998704	0.00745438151847731	0.00745439317492452	0.00745441454709928	0.00745443983917176	0.00745445828045828	0.00745445683204792	0.00745442644801919	0.00745437151540233	0.00745431874092242	0.00745431524710187	0.00745439789240903	0.00745452286497627	0.00745451648914376	0.00745427725233731	0.0074542788394571	0.0074547083411071	0.00745404723848585	0.00745486615213488	0.00745432828311944	0.00745401362871102	0.00745432828311944	0.00745486615213488	0.00745404723848585	0.00745470834110709	0.0074542788394571	0.00745427725233731	0.00745451648914376	0.00745452286497626	0.00745439789240903	0.00745431524710187	0.00745431874092242	0.00745437151540233	0.00745442644801919	0.00745445683204792	0.00745445828045828	0.00745443983917176	0.00745441454709928
flux1:	0.679217762913418	0.00716291284980221	0.00716291142349186	0.00716291177174956	0.00716291336483726	0.00716291486631784	0.00716291459129572	0.00716291117208653	0.00716290425405125	0.00716289499776741	0.00716288616262099	0.00716288160315923	0.00716288512947194	0.00716289886626129	0.00716292148420199	0.00716294695187272	0.00716296472106261	0.00716296240191158	0.00716293174168612	0.00716287751505367	0.00716282575946522	0.00716282164395851	0.00716289997545577	0.00716301820167746	0.0071630103914862	0.00716278138236188	0.00716278605123384	0.00716319949404853	0.00716256597434557	0.0071633550000404	0.00716283928342266	0.00716253704743702	0.00716283928342266	0.00716335500004039	0.00716256597434557	0.00716319949404853	0.00716278605123384	0.00716278138236188	0.0071630103914862	0.00716301820167746	0.00716289997545577	0.00716282164395852	0.00716282575946522	0.00716287751505367	0.00716293174168613	0.00716296240191158	0.00716296472106261	0.00716294695187272	0.00716292148420199
flux1:	0.679480211817171	0.00687674189437026	0.00687674117761718	0.00687674103125946	0.00687674103867064	0.00687674022193546	0.00687673742309557	0.00687673185141405	0.00687672364356498	0.00687671424304976	0.0068767064045732	0.00687670367962047	0.00687670934732105	0.00687672492034586	0.0068767485725855	0.00687677408614318	0.00687679115750181	0.00687678803275704	0.00687675720882226	0.00687670379587491	0.0068766531367743	0.00687664847917003	0.006876722654076	0.00687683438426198	0.0068768252889471	0.00687660627766487	0.00687661376015905	0.00687701136372114	0.00687640479478209	0.00687716432003616	0.0068766702656959	0.00687638020824227	0.0068766702656959	0.00687716432003616	0.00687640479478209	0.00687701136372114	0.00687661376015905	0.00687660627766487	0.0068768252889471	0.00687683438426198	0.006876722654076	0.00687664847917003	0.0068766531367743	0.00687670379587491	0.00687675720882226	0.00687678803275704	0.00687679115750181	0.00687677408614318	0.00687674857258551
flux1:	0.679742660720924	0.00659617363653409	0.00659617349545235	0.00659617285619545	0.00659617141421726	0.00659616852128037	0.00659616349541446	0.00659615606018021	0.00659614678236707	0.00659613734194833	0.00659613046785112	0.00659612941816539	0.00659613698000618	0.00659615411347368	0.00659617856085164	0.00659620397086522	0.00659622030961909	0.00659621644741618	0.00659618558736186	0.00659613312189418	0.00659608367137431	0.00659607858941821	0.00659614879906523	0.00659625430320553	0.00659624406821874	0.00659603480072266	0.00659604480685088	0.00659642677091409	0.0065958464583213	0.00659657687139769	0.00659610394713669	0.00659582580808236	0.00659610394713669	0.00659657687139769	0.0065958464583213	0.00659642677091409	0.00659604480685088	0.00659603480072266	0.00659624406821875	0.00659625430320552	0.00659614879906523	0.00659607858941821	0.00659608367137431	0.00659613312189418	0.00659618558736186	0.00659621644741618	0.00659622030961908	0.00659620397086522	0.00659617856085164
flux1:	0.680005109624678	0.00632146484759566	0.00632146516359335	0.00632146405702311	0.0063214613300585	0.00632145663038006	0.00632144969644672	0.00632144069996936	0.00632143057483383	0.0063214211911098	0.00632141523267457	0.00632141567699104	0.00632142486181739	0.00632144325776486	0.00632146824365445	0.00632149338993822	0.00632150895831086	0.00632150443182893	0.00632147367614647	0.00632142231208781	0.00632137420813437	0.00632136884797869	0.00632143530861585	0.0063215348696157	0.00632152363427971	0.00632132383541252	0.00632133605963685	0.00632170257116525	0.00632114777021291	0.00632184946602477	0.00632139710546214	0.0063211306076271	0.00632139710546214	0.00632184946602477	0.00632114777021291	0.00632170257116526	0.00632133605963685	0.00632132383541252	0.00632152363427971	0.0063215348696157	0.00632143530861585	0.00632136884797869	0.00632137420813438	0.00632142231208781	0.00632147367614647	0.00632150443182893	0.00632150895831087	0.00632149338993822	0.00632146824365445
flux1:	0.680267558528431	0.00605284653055219	0.00605284720509744	0.00605284568052744	0.00605284185616292	0.00605283563795383	0.00605282712634542	0.00605281687363331	0.00605280611798961	0.00605279687487406	0.00605279176652667	0.00605279350563422	0.00605280402609335	0.00605282337419117	0.00605284863450582	0.00605287335445448	0.00605288811682864	0.00605288300541262	0.00605285250447268	0.00605280240934236	0.00605275580694581	0.00605275033342184	0.00605281327730538	0.0060529071846862	0.00605289508036307	0.00605270445739409	0.00605271858519357	0.0060530698255771	0.00605253975326455	0.00605321313924362	0.00605278074964507	0.00605252560197255	0.00605278074964507	0.00605321313924362	0.00605253975326455	0.0060530698255771	0.00605271858519358	0.00605270445739409	0.00605289508036306	0.0060529071846862	0.00605281327730538	0.00605275033342184	0.00605275580694581	0.00605280240934236	0.00605285250447268	0.00605288300541262	0.00605288811682864	0.00605287335445448	0.00605284863450582
flux1:	0.680530007432184	0.00579052419641873	0.00579052515380052	0.00579052328235005	0.00579051856518245	0.00579051112619886	0.00579050136826792	0.00579049015725786	0.00579047897482897	0.00579046994009622	0.0057904656003264	0.00579046842210483	0.0057904799827835	0.0057904999700075	0.00579052524260003	0.0057905493786091	0.00579056330567435	0.00579055769504815	0.00579052760543335	0.00579047895350279	0.00579043401583745	0.00579042860309849	0.00579048827015203	0.0057905768143854	0.00579056396318156	0.00579038220962587	0.00579039792408724	0.00579073407623073	0.00579022792293875	0.00579087342459875	0.0057904603944378	0.00579021629506697	0.0057904603944378	0.00579087342459875	0.00579022792293875	0.00579073407623073	0.00579039792408724	0.00579038220962587	0.00579056396318156	0.0057905768143854	0.00579048827015204	0.00579042860309849	0.00579043401583745	0.0057904789535028	0.00579052760543336	0.00579055769504815	0.00579056330567435	0.00579054937860909	0.00579052524260003
flux1:	0.680792456335937	0.00553467823800621	0.0055346794261481	0.00553467729730493	0.0055346719019406	0.00553466354024747	0.0055346528585509	0.00553464097161446	0.00553462954732213	0.00553462077066685	0.00553461710413898	0.00553462078926054	0.00553463309487647	0.00553465341466598	0.00553467844779615	0.0055347018535529	0.00553471492536645	0.00553470890701143	0.00553467938740562	0.00553463235285534	0.00553458924284978	0.005534584065688	0.00553464069596413	0.00553472416356135	0.00553471067756326	0.00553453747716192	0.00553455446537123	0.00553487572038391	0.00553439266093581	0.00553501072689253	0.00553461643296858	0.00553438307214627	0.00553461643296858	0.00553501072689253	0.00553439266093581	0.00553487572038391	0.00553455446537124	0.00553453747716192	0.00553471067756326	0.00553472416356135	0.00553464069596414	0.005534584065688	0.00553458924284978	0.00553463235285534	0.00553467938740562	0.00553470890701143	0.00553471492536645	0.00553470185355291	0.00553467844779614
flux1:	0.681054905239691	0.00528546439508101	0.0052854657845811	0.00528546350158854	0.00528545764525126	0.00528544865040674	0.00528543735005346	0.00528542504703979	0.00528541354294468	0.00528540505548388	0.00528540195611969	0.00528540628409704	0.00528541904738803	0.00528543940795701	0.00528546396757189	0.00528548651307658	0.00528549872102847	0.00528549239084284	0.00528546359769093	0.0052854183480358	0.00528537722061902	0.0052853724467065	0.00528542627382724	0.00528550494326262	0.00528549092427111	0.00528532595499999	0.00528534391403342	0.00528565047728133	0.00528518968113619	0.00528578078738836	0.00528540460135596	0.0052851816641342	0.00528540460135596	0.00528578078738836	0.00528518968113619	0.00528565047728133	0.00528534391403342	0.00528532595499999	0.00528549092427111	0.00528550494326262	0.00528542627382724	0.00528537244670651	0.00528537722061902	0.0052854183480358	0.00528546359769093	0.00528549239084283	0.00528549872102847	0.00528548651307658	0.00528546396757188
flux1:	0.681317354143444	0.0050430143046087	0.00504301588627133	0.00504301356072569	0.00504300745590408	0.00504299810096266	0.00504298646236608	0.00504297397533981	0.00504296252823183	0.00504295434330178	0.00504295169807631	0.0050429564533385	0.00504296940232782	0.00504298953385804	0.00504301340950546	0.00504303498475648	0.00504304633248709	0.00504303978887326	0.00504301187202751	0.00504296856205618	0.00504292955731624	0.00504292534056207	0.00504297658625946	0.00504305072476249	0.00504303626447279	0.00504287920245154	0.00504289784478992	0.00504318994111599	0.005042750581492	0.00504331523481103	0.00504295652900775	0.00504274369768717	0.00504295652900775	0.00504331523481103	0.005042750581492	0.00504318994111599	0.00504289784478992	0.00504287920245154	0.00504303626447279	0.00504305072476249	0.00504297658625946	0.00504292534056207	0.00504292955731624	0.00504296856205618	0.0050430118720275	0.00504303978887326	0.00504304633248709	0.00504303498475648	0.00504301340950546
flux1:	0.681579803047197	0.00480743612959567	0.00480743791078882	0.0048074356568507	0.00480742950438511	0.00480742003904765	0.00480740831228812	0.00480739584202041	0.00480738456257155	0.00480737667761367	0.00480737437078391	0.00480737934847829	0.00480739223284419	0.00480741189336037	0.00480743490263209	0.00480745541997648	0.00480746592334315	0.0048074592648908	0.00480743236344965	0.00480739112988762	0.00480735436732501	0.00480735084248034	0.00480739971230312	0.00480746957351503	0.00480745475407292	0.00480730527725471	0.00480732433547799	0.00480760221344191	0.00480718347522032	0.00480772221554516	0.00480738036803896	0.00480717732432787	0.00480738036803896	0.00480772221554516	0.00480718347522032	0.00480760221344191	0.00480732433547799	0.00480730527725471	0.00480745475407292	0.00480746957351503	0.00480739971230312	0.00480735084248034	0.00480735436732501	0.00480739112988763	0.00480743236344965	0.0048074592648908	0.00480746592334315	0.00480745541997647	0.00480743490263209
flux1:	0.68184225195095	0.00457881525990261	0.00457881726011448	0.00457881518872946	0.00457880917168482	0.00457879981683897	0.00457878821774352	0.00457877593192019	0.00457876490523992	0.00457875730452846	0.00457875522201094	0.00457876023326082	0.00457877282959707	0.00457879180939672	0.00457881380087301	0.00457883319608564	0.00457884288231326	0.00457883620525471	0.00457881044378021	0.00457877140084377	0.00457873697484515	0.00457873425342687	0.00457878093362676	0.00457884675608268	0.00457883165093616	0.00457868944247266	0.00457870867312579	0.00457897260816314	0.00457857369447825	0.00457908709625721	0.00457876149506719	0.00457856792194062	0.00457876149506719	0.00457908709625721	0.00457857369447825	0.00457897260816314	0.00457870867312579	0.00457868944247266	0.00457883165093615	0.00457884675608268	0.00457878093362676	0.00457873425342687	0.00457873697484515	0.00457877140084377	0.00457881044378021	0.00457883620525471	0.00457884288231326	0.00457883319608564	0.00457881380087301
flux1:	0.682104700854704	0.00435721507829548	0.00435721732427647	0.00435721553776676	0.00435720981636963	0.00435720076017302	0.00435718946812401	0.0043571775011522	0.00435716678852768	0.00435715944647023	0.00435715748009647	0.00435716235648819	0.00435717447230815	0.00435719259689363	0.00435721345162867	0.00435723168383523	0.00435724059001224	0.00435723398562548	0.00435720947089839	0.0043571727068587	0.00435714068345811	0.00435713885100462	0.00435718350656856	0.00435724551293749	0.00435723018789738	0.00435709493909188	0.00435711412564982	0.00435736442209878	0.00435698455957134	0.0043574732320385	0.00435716327851456	0.00435697886176637	0.00435716327851457	0.0043574732320385	0.00435698455957134	0.00435736442209878	0.00435711412564982	0.00435709493909189	0.00435723018789738	0.00435724551293749	0.00435718350656856	0.00435713885100461	0.00435714068345811	0.0043571727068587	0.00435720947089839	0.00435723398562547	0.00435724059001223	0.00435723168383523	0.00435721345162867
flux1:	0.682367149758457	0.00414267778493589	0.0041426803057992	0.00414267889313612	0.00414267360097309	0.00414266499653953	0.00414265415393628	0.00414264260816234	0.00414263224972792	0.00414262513446426	0.00414262318587138	0.00414262778299876	0.00414263925940298	0.00414265639093225	0.00414267602258037	0.00414269307317898	0.00414270124427533	0.00414269479639947	0.0041426716148377	0.00414263718966519	0.00414260760460415	0.00414260671922395	0.00414264949297837	0.00414270788997037	0.00414269240439311	0.00414256381717378	0.00414258277207096	0.00414281976406116	0.00414245820668168	0.00414292279309588	0.00414262790447204	0.00414245233396523	0.00414262790447204	0.00414292279309588	0.00414245820668168	0.00414281976406116	0.00414258277207096	0.00414256381717378	0.00414269240439311	0.00414270788997037	0.00414264949297838	0.00414260671922395	0.00414260760460415	0.00414263718966519	0.0041426716148377	0.00414269479639947	0.00414270124427533	0.00414269307317898	0.00414267602258037
flux1:	0.68262959866221	0.00393522527347878	0.00393522809609708	0.00393522712909647	0.00393522237068583	0.00393521433534711	0.00393520404856942	0.00393519299667005	0.00393518301472964	0.00393517609176709	0.00393517407572032	0.00393517827567165	0.00393518898866593	0.00393520502600229	0.00393522337973358	0.0039352392504989	0.00393524673708732	0.00393524051989572	0.00393521873572341	0.00393518667983374	0.00393515953788042	0.00393515963000836	0.00393520064268732	0.0039352556215225	0.0039352400295311	0.00393511781839971	0.0039351363841246	0.00393536043536477	0.00393501646707799	0.00393545764298978	0.00393517725415101	0.00393501022477957	0.00393517725415101	0.00393545764298978	0.00393501646707799	0.00393536043536477	0.0039351363841246	0.00393511781839971	0.0039352400295311	0.00393525562152251	0.00393520064268732	0.00393515963000835	0.00393515953788042	0.00393518667983373	0.00393521873572341	0.00393524051989572	0.00393524673708732	0.0039352392504989	0.00393522337973358
flux1:	0.682892047565963	0.00373486005195276	0.00373486319693528	0.00373486272754171	0.00373485857730553	0.00373485119334222	0.00373484153500474	0.00373483102328019	0.00373482142600439	0.00373481466165315	0.00373481250864454	0.00373481622137891	0.00373482608189141	0.00373484095938509	0.00373485800977661	0.00373487272034577	0.0037348795762008	0.00373487365235252	0.00373485330656868	0.00373482362064542	0.00373479889608685	0.00373479996932476	0.00373483932046987	0.00373489105779385	0.00373487540946178	0.00373475930289514	0.00373477735218334	0.00373498885472266	0.0037346617908026	0.00373508026144441	0.00373481382596867	0.00373465503835218	0.00373481382596867	0.00373508026144441	0.0037346617908026	0.00373498885472266	0.00373477735218334	0.00373475930289514	0.00373487540946178	0.00373489105779385	0.00373483932046987	0.00373479996932476	0.00373479889608685	0.00373482362064542	0.00373485330656868	0.00373487365235252	0.0037348795762008	0.00373487272034577	0.00373485800977661
flux1:	0.683154496469717	0.00354156620163481	0.00354156968010265	0.00354156973884832	0.00354156624143291	0.00354155955810245	0.00354155057034583	0.00354154062262975	0.00354153140786247	0.00354152477227212	0.00354152243029282	0.00354152559391011	0.00354153454661071	0.00354154823178809	0.00354156397990082	0.00354157756484516	0.00354158384458073	0.00354157826384042	0.00354155937399621	0.00354153202982352	0.00354150966800753	0.0035415117008972	0.00354154947043989	0.00354159812956805	0.00354158247200106	0.00354147221330457	0.00354148964849351	0.00354168902056289	0.00354137820789906	0.00354177470481903	0.0035415216953731	0.00354137085631129	0.0035415216953731	0.00354177470481903	0.00354137820789906	0.00354168902056289	0.00354148964849351	0.00354147221330457	0.00354158247200106	0.00354159812956805	0.00354154947043989	0.0035415117008972	0.00354150966800753	0.00354153202982352	0.00354155937399621	0.00354157826384042	0.00354158384458073	0.00354157756484516	0.00354156397990082
flux1:	0.68341694537347	0.00335531036721145	0.0033553141785157	0.00335531477416212	0.00335531194598509	0.00335530598262472	0.00335529768116537	0.00335528830306847	0.00335527946200531	0.00335527293164824	0.00335527036708554	0.00335527294704858	0.00335528096811879	0.00335529345848474	0.00335530792834855	0.00335532043402874	0.00335532619091264	0.00335532098929733	0.00335530355005485	0.00335527849225782	0.00335525841203144	0.00335526136058775	0.00335529761095616	0.00335534334333212	0.00335532772159599	0.00335522306922979	0.00335523982086252	0.00335542750392702	0.00335513232036639	0.00335550759744331	0.00335526750562344	0.00335512432834221	0.00335526750562344	0.00335550759744331	0.00335513232036639	0.00335542750392701	0.00335523982086252	0.00335522306922979	0.00335532772159599	0.00335534334333212	0.00335529761095616	0.00335526136058775	0.00335525841203144	0.00335527849225782	0.00335530355005485	0.00335532098929733	0.00335532619091264	0.00335532043402874	0.00335530792834855
flux1:	0.683679394277223	0.00317604277162872	0.00317604690208024	0.00317604802237949	0.00317604585422593	0.00317604060417485	0.00317603298282767	0.00317602416605013	0.00317601568658856	0.00317600924608571	0.0031760064437485	0.0031760084311623	0.00317601552519755	0.00317602684437387	0.00317604007910267	0.00317605156048935	0.00317605684454668	0.00317605204402516	0.00317603602843711	0.00317601317699929	0.00317599527387003	0.00317599907469145	0.00317603385328319	0.00317607680004423	0.0031760612579011	0.00317596198531752	0.00317597801010245	0.00317615446527394	0.00317587431817942	0.00317622914716772	0.00317600148288364	0.003175865687107	0.00317600148288364	0.00317622914716772	0.00317587431817942	0.00317615446527394	0.00317597801010245	0.00317596198531752	0.00317606125790111	0.00317607680004423	0.00317603385328319	0.00317599907469145	0.00317599527387003	0.00317601317699928	0.00317603602843711	0.00317605204402516	0.00317605684454668	0.00317605156048935	0.00317604007910267
flux1:	0.683941843180977	0.00300369824918533	0.00300370267179354	0.00300370428524442	0.00300370274569348	0.0030036981807631	0.003003691216161	0.00300368294263933	0.00300367481224505	0.0030036684554799	0.00300366541780343	0.00300366682689353	0.00300367302314227	0.0030036832165703	0.00300369527431916	0.00300370579193848	0.00300371064842632	0.00300370625716543	0.00300369161858773	0.00300367087199406	0.00300365502182909	0.00300365959560055	0.00300369293746868	0.00300373323102269	0.00300371781145356	0.00300362370650003	0.00300363898474747	0.00300380468871731	0.00300353901291211	0.00300387417866985	0.00300365846917406	0.00300352978105718	0.00300365846917406	0.00300387417866985	0.00300353901291211	0.00300380468871731	0.00300363898474748	0.00300362370650003	0.00300371781145356	0.0030037332310227	0.00300369293746868	0.00300365959560055	0.00300365502182909	0.00300367087199406	0.00300369161858773	0.00300370625716543	0.00300371064842632	0.00300370579193848	0.00300369527431916
flux1:	0.68420429208473	0.00283819729060625	0.00283820196575868	0.00283820402418623	0.00283820306362514	0.00283819913884608	0.00283819279510335	0.00283818504079718	0.00283817724878023	0.00283817097929547	0.00283816772481708	0.00283816858977598	0.00283817393793007	0.00283818306835983	0.00283819401831627	0.00283820363545205	0.00283820810375629	0.00283820411688006	0.00283819079140734	0.00283817203024923	0.00283815809332454	0.00283816334853341	0.0028381952791441	0.00283823304467723	0.00283821779018219	0.00283812865413659	0.00283814318680079	0.00283829862745603	0.00283804688272461	0.00283836317827608	0.00283815896693968	0.00283803711889867	0.00283815896693968	0.00283836317827608	0.00283804688272461	0.00283829862745603	0.00283814318680079	0.00283812865413659	0.00283821779018219	0.00283823304467723	0.0028381952791441	0.00283816334853341	0.00283815809332454	0.00283817203024923	0.00283819079140734	0.00283820411688006	0.00283820810375629	0.00283820363545205	0.00283819401831627
flux1:	0.684466740988483	0.00267944709405785	0.00267945197101943	0.00267945441277274	0.00267945396774678	0.00267945062613737	0.00267944485923822	0.00267943759740876	0.00267943013655158	0.00267942396726665	0.00267942052849607	0.00267942089988262	0.00267942546563264	0.0026794336086049	0.00267944352718045	0.00267945230743305	0.00267945642040896	0.00267945282121226	0.00267944073051151	0.00267942382138527	0.00267941164660206	0.00267941748330027	0.00267944802123727	0.0026794833780874	0.00267946833076944	0.00267938397708262	0.00267939778254119	0.00267954345442514	0.00267930512273689	0.00267960334431405	0.00267941018924566	0.00267929491971714	0.00267941018924566	0.00267960334431405	0.00267930512273689	0.00267954345442514	0.00267939778254119	0.00267938397708262	0.00267946833076944	0.0026794833780874	0.00267944802123727	0.00267941748330027	0.00267941164660206	0.00267942382138526	0.00267944073051151	0.00267945282121226	0.00267945642040896	0.00267945230743305	0.00267944352718045
flux1:	0.684729189892236	0.00252734261632171	0.00252734763539145	0.0025273503889378	0.00252735038659183	0.00252734756372025	0.00252734232545618	0.00252733552933663	0.00252732839686339	0.00252732234918822	0.00252731877001806	0.00252731871090012	0.00252732257145836	0.00252732981096239	0.0025273387783195	0.0025273467835895	0.00252735056733864	0.00252734732887793	0.00252733638328721	0.00252732118282075	0.00252731061191898	0.0025273169253821	0.00252734608489199	0.00252737914774045	0.00252736434918968	0.00252728460201569	0.00252729771271508	0.00252743411248474	0.00252720869509548	0.00252748963729137	0.0025273071098883	0.00252719816305021	0.0025273071098883	0.00252748963729137	0.00252720869509548	0.00252743411248474	0.00252729771271508	0.00252728460201569	0.00252736434918968	0.00252737914774045	0.00252734608489199	0.0025273169253821	0.00252731061191898	0.00252732118282075	0.00252733638328721	0.00252734732887793	0.00252735056733864	0.0025273467835895	0.0025273387783195
flux1:	0.68499163879599	0.00238176761862896	0.0023817727137661	0.002381775701457	0.00238177606384389	0.00238177369199332	0.00238176893332041	0.00238176257812738	0.00238175577604517	0.00238174987849438	0.00238174621130891	0.00238174579333453	0.00238174903310866	0.002381755457569	0.00238176355458434	0.00238177084351733	0.00238177431756985	0.00238177140453988	0.00238176150629772	0.00238174786514986	0.00238173873676579	0.00238174542092188	0.00238177321421599	0.00238180409406692	0.00238178958507228	0.00238171427766724	0.00238172673675638	0.00238185435877586	0.00238164137334764	0.0023819058244992	0.00238173350800981	0.00238163063349101	0.00238173350800981	0.0023819058244992	0.00238164137334764	0.00238185435877586	0.00238172673675638	0.00238171427766724	0.00238178958507228	0.00238180409406692	0.00238177321421599	0.00238174542092188	0.00238173873676578	0.00238174786514986	0.00238176150629772	0.00238177140453988	0.00238177431756985	0.00238177084351733	0.00238176355458434
flux1:	0.685254087699743	0.0022425957019773	0.002242600803697	0.00224260394549334	0.00224260459355542	0.00224260260534552	0.00224259827908078	0.00224259234336053	0.00224258587823835	0.00224258016466951	0.0022425764673125	0.0022425757668812	0.00224257847345581	0.0022425841721675	0.00224259147789878	0.0022425981047981	0.00224260128264924	0.00224259865344689	0.00224258969992252	0.0022425774666146	0.00224256962005225	0.00224257657057794	0.00224260300982863	0.00224263181476103	0.0022426176348837	0.00224254660795255	0.00224255846601545	0.00224267779820734	0.00224247677606789	0.00224272551396784	0.00224256300213292	0.00224246595473471	0.00224256300213292	0.00224272551396784	0.00224247677606789	0.00224267779820734	0.00224255846601545	0.00224254660795255	0.0022426176348837	0.00224263181476103	0.00224260300982863	0.00224257657057794	0.00224256962005225	0.0022425774666146	0.00224258969992252	0.00224259865344689	0.00224260128264924	0.0022425981047981	0.00224259147789878
flux1:	0.685516536603496	0.0021096913270923	0.00210969636543401	0.0021096995824	0.00210970043946812	0.00210969877083225	0.0021096948336555	0.00210968929999926	0.00210968318227707	0.00210967768988755	0.00210967402264308	0.00210967311732829	0.00210967537787986	0.00210968043797706	0.00210968702766679	0.00210969304185523	0.00210969593178986	0.00210969354066434	0.00210968542746957	0.0021096744519286	0.00210966773053995	0.00210967484754687	0.00210969994653805	0.00210972678223046	0.00210971296927783	0.0021096460693427	0.00210965738132654	0.00210976890138344	0.00210957938502567	0.00210981317304355	0.0021096600688709	0.00210956860831986	0.0021096600688709	0.00210981317304355	0.00210957938502567	0.00210976890138344	0.00210965738132655	0.0021096460693427	0.00210971296927782	0.00210972678223046	0.00210969994653805	0.00210967484754687	0.00210966773053995	0.0021096744519286	0.00210968542746957	0.00210969354066434	0.00210969593178986	0.00210969304185523	0.00210968702766679
flux1:	0.685778985507249	0.00198291081456144	0.00198291572194682	0.00198291893935463	0.00198291993405233	0.0019829185265174	0.00198291494028789	0.00198290979548234	0.00198290403842089	0.00198289880563883	0.00198289522836524	0.001982894193712	0.00198289609195001	0.0019829005959575	0.00198290653957707	0.00198291198516686	0.00198291459129698	0.00198291239048883	0.00198290501436631	0.00198289515108228	0.00198288940517776	0.00198289659543846	0.00198292037085095	0.00198294534089057	0.00198293193033208	0.00198286900818838	0.00198287983060745	0.0019829840026436	0.00198280554354318	0.00198302512721469	0.00198288104192844	0.00198279493267486	0.00198288104192844	0.00198302512721469	0.00198280554354318	0.0019829840026436	0.00198287983060745	0.00198286900818838	0.00198293193033208	0.00198294534089057	0.00198292037085095	0.00198289659543846	0.00198288940517776	0.00198289515108228	0.00198290501436631	0.00198291239048883	0.00198291459129698	0.00198291198516686	0.00198290653957707
flux1:	0.686041434411003	0.00186210332104689	0.00186210803486906	0.00186211118479378	0.00186211225327864	0.00186211105553791	0.00186210778797183	0.0018621030226761	0.00186209764106692	0.00186209270546547	0.00186208927500243	0.00186208818179509	0.00186208979548714	0.00186209381947156	0.00186209918078205	0.0018621040967965	0.00186210642023167	0.00186210436201091	0.00186209762341224	0.00186208873413652	0.00186208382337444	0.00186209100206196	0.00186211347439282	0.00186213668039107	0.00186212370475702	0.00186206461407302	0.00186207500255076	0.00186217227425167	0.00186200443105765	0.00186221053518165	0.00186207508737409	0.0018619940984458	0.00186207508737409	0.00186221053518165	0.00186200443105765	0.00186217227425167	0.00186207500255076	0.00186206461407302	0.00186212370475702	0.00186213668039107	0.00186211347439282	0.00186209100206196	0.00186208382337444	0.00186208873413652	0.00186209762341224	0.00186210436201091	0.00186210642023167	0.0018621040967965	0.00186209918078205
flux1:	0.686303883314756	0.00174711178787917	0.00174711625269677	0.00174711927602211	0.00174712036353989	0.00174711933234855	0.00174711635713295	0.00174711196518872	0.00174710697394474	0.00174710237029543	0.00174709913823901	0.0017470980503017	0.00174709944940789	0.00174710306171581	0.00174710789780047	0.00174711231857909	0.0017471143586511	0.00174711239717662	0.00174710620246374	0.00174709815840076	0.00174709395363043	0.00174710104556818	0.00174712223969965	0.00174714378124327	0.00174713126954533	0.00174707586565042	0.00174708587284334	0.00174717667314852	0.00174701901028006	0.00174721233654236	0.00174708515154382	0.00174700905646095	0.00174708515154382	0.00174721233654236	0.00174701901028006	0.00174717667314852	0.00174708587284334	0.00174707586565042	0.00174713126954533	0.00174714378124327	0.00174712223969965	0.00174710104556818	0.00174709395363043	0.00174709815840076	0.00174710620246374	0.00174711239717662	0.0017471143586511	0.00174711231857909	0.00174710789780047
flux1:	0.686566332218509	0.00163777385873186	0.00163777802797758	0.00163778087577401	0.00163778193754068	0.00163778103799663	0.00163777833443629	0.0016377743119253	0.00163776972466574	0.00163776548322784	0.00163776249414156	0.00163776146670342	0.00163776271211439	0.00163776597265924	0.00163777033386594	0.00163777428967939	0.00163777604514703	0.00163777413808368	0.00163776840130831	0.00163776108477762	0.00163775746933509	0.00163776440977392	0.00163778435522029	0.00163780432969211	0.00163779230690019	0.00163774044579437	0.00163775011972349	0.00163783485705634	0.00163768694371758	0.00163786816884277	0.00163774887831316	0.0016376774550653	0.00163774887831316	0.00163786816884277	0.00163768694371757	0.00163783485705634	0.00163775011972349	0.00163774044579437	0.00163779230690019	0.00163780432969211	0.00163778435522029	0.00163776440977392	0.00163775746933509	0.00163776108477762	0.00163776840130831	0.00163777413808368	0.00163777604514703	0.00163777428967939	0.00163777033386594
flux1:	0.686828781122262	0.00153392276348196	0.00153392660063308	0.00153392923490899	0.00153393023636998	0.00153392944166666	0.00153392699397325	0.00153392333813566	0.00153391916586631	0.00153391531098682	0.00153391260108852	0.00153391167971573	0.00153391282256257	0.00153391578260254	0.00153391971282352	0.00153392323062339	0.00153392470079199	0.00153392281063829	0.00153391745487553	0.00153391076044418	0.00153390763092061	0.00153391436587669	0.00153393309674807	0.0015339515990533	0.00153394008565813	0.00153389162326313	0.00153390100606123	0.00153398006710033	0.00153384147670679	0.00153401125112333	0.00153389949285878	0.00153383252394252	0.00153389949285878	0.00153401125112333	0.00153384147670679	0.00153398006710033	0.00153390100606123	0.00153389162326313	0.00153394008565813	0.0015339515990533	0.00153393309674807	0.00153391436587669	0.00153390763092061	0.00153391076044418	0.00153391745487553	0.00153392281063829	0.00153392470079199	0.00153392323062339	0.00153391971282352
flux1:	0.687091230026016	0.00143538816575822	0.00143539164495379	0.00143539403881445	0.0014353949553575	0.00143539424611282	0.00143539204244993	0.00143538875056974	0.00143538500054197	0.00143538154961677	0.00143537914595359	0.00143537836602436	0.00143537944750659	0.00143538214984097	0.00143538568705163	0.00143538879128369	0.00143538997698518	0.00143538807208158	0.00143538303031416	0.0014353768654199	0.00143537413194081	0.00143538061814086	0.00143539817286899	0.00143541529510355	0.00143540430678751	0.00143535909844798	0.00143536822551502	0.0014354419744839	0.00143531228447757	0.00143547123146737	0.00143536664940665	0.00143530392191843	0.00143536664940665	0.00143547123146737	0.00143531228447757	0.0014354419744839	0.00143536822551502	0.00143535909844798	0.00143540430678751	0.00143541529510355	0.00143539817286899	0.00143538061814086	0.00143537413194081	0.0014353768654199	0.00143538303031416	0.00143538807208158	0.00143538997698518	0.00143538879128369	0.00143538568705163
flux1:	0.687353678929769	0.00134199697207489	0.00134200007819806	0.00134200221547568	0.00134200303169331	0.0013420023949665	0.00134200042636146	0.00134199749471223	0.00134199416952392	0.00134199113234561	0.00134198905244459	0.00134198843912083	0.00134198949078261	0.00134199197028528	0.00134199514726291	0.00134199786067894	0.00134199876507126	0.00134199682027597	0.00134199203584397	0.001341986320947	0.00134198390701469	0.00134199011150489	0.00134200653238041	0.00134202236347523	0.00134201191090703	0.00134196981113918	0.00134197871068438	0.00134204748912222	0.00134192628113909	0.00134207499643176	0.00134197724084039	0.00134191854661739	0.00134197724084039	0.00134207499643176	0.00134192628113909	0.00134204748912222	0.00134197871068438	0.00134196981113918	0.00134201191090703	0.00134202236347523	0.00134200653238041	0.00134199011150489	0.00134198390701469	0.001341986320947	0.00134199203584397	0.00134199682027597	0.00134199876507126	0.00134199786067894	0.00134199514726291
flux1:	0.687616127833522	0.00125357410082913	0.00125357682910203	0.00125357870354169	0.00125357941215031	0.0012535788402599	0.00125357709948396	0.001253574522411	0.00125357161939048	0.00125356899788532	0.00125356724984519	0.00125356681847753	0.00125356786285091	0.00125357014725614	0.00125357299240287	0.00125357533681624	0.00125357596597468	0.00125357396300995	0.00125356938965676	0.00125356405797204	0.00125356189993372	0.00125356779941386	0.0012535831319852	0.00125359775735741	0.00125358784611903	0.00125354870859374	0.00125355740153145	0.00125362152849559	0.00125350838883927	0.00125364744060274	0.0012535561684072	0.00125350130420702	0.0012535561684072	0.00125364744060274	0.00125350838883926	0.00125362152849559	0.00125355740153145	0.00125354870859374	0.00125358784611903	0.00125359775735741	0.0012535831319852	0.00125356779941386	0.00125356189993372	0.00125356405797204	0.00125356938965676	0.00125357396300995	0.00125357596597468	0.00125357533681624	0.00125357299240287
flux1:	0.687878576737275	0.00116994320980949	0.00116994556497093	0.00116994717907071	0.00116994777959788	0.00116994726884767	0.0011699457493523	0.00116994351854808	0.00116994102944041	0.00116993881777545	0.0011699374007476	0.00116993715763803	0.00116993820916699	0.0011699403200236	0.00116994285822515	0.0011699448551661	0.00116994521845326	0.00116994314593945	0.00116993874749783	0.00116993374436952	0.0011699317905802	0.00116993737052743	0.00116995166290997	0.00116996516414684	0.0011699557947941	0.00116991947253346	0.00116992797269063	0.00116998774533322	0.00116988226570097	0.00117001219487447	0.00116992707011588	0.00116987583782497	0.00116992707011588	0.00117001219487447	0.00116988226570097	0.00116998774533322	0.00116992797269063	0.00116991947253347	0.0011699557947941	0.00116996516414684	0.00116995166290997	0.00116993737052743	0.0011699317905802	0.00116993374436952	0.00116993874749783	0.00116994314593945	0.00116994521845326	0.0011699448551661	0.00116994285822515
flux1:	0.688141025641029	0.00109092738121189	0.00109092937636391	0.00109093073997453	0.00109093123732211	0.00109093078673088	0.00109092948171057	0.00109092758571966	0.00109092549667391	0.00109092368169767	0.00109092258669127	0.00109092253013121	0.00109092359628924	0.00109092555000463	0.0010909278034659	0.00109092947470542	0.00109092958491921	0.001090927438126	0.00109092318789754	0.00109091846988407	0.0010909166796358	0.00109092193328136	0.00109093523542201	0.00109094769001848	0.00109093885827001	0.00109090520402925	0.00109091351861605	0.00109096921307191	0.00109087099147526	0.00109099231238754	0.00109091300676217	0.00109086521362207	0.00109091300676217	0.00109099231238754	0.00109087099147526	0.00109096921307191	0.00109091351861605	0.00109090520402925	0.00109093885827001	0.00109094769001848	0.00109093523542201	0.00109092193328136	0.0010909166796358	0.00109091846988407	0.00109092318789754	0.001090927438126	0.00109092958491921	0.00109092947470542	0.0010909278034659
flux1:	0.688403474544782	0.00101634976349243	0.00101635141871091	0.00101635254749911	0.00101635295048176	0.00101635256059701	0.00101635146222967	0.00101634988619938	0.00101634817803774	0.00101634674000386	0.001016345950942	0.00101634607244099	0.00101634715495917	0.00101634896386306	0.00101635095287299	0.00101635232079617	0.00101635219410744	0.00101634997446117	0.001016345854349	0.00101634138808959	0.00101633973037815	0.00101634465759719	0.00101635702053459	0.00101636850169885	0.0010163601987428	0.0010163290655447	0.00101633719583603	0.00101638906835599	0.00101629771017689	0.00101641091139176	0.00101633710484581	0.00101629256368646	0.00101633710484581	0.00101641091139176	0.0010162977101769	0.00101638906835599	0.00101633719583603	0.0010163290655447	0.0010163601987428	0.00101636850169885	0.0010163570205346	0.00101634465759719	0.00101633973037815	0.00101634138808959	0.001016345854349	0.00101634997446117	0.00101635219410744	0.00101635232079617	0.00101635095287299
flux1:	0.688665923448535	9.46034169696452e-4	9.46035510502761e-4	9.46036424376817e-4	9.46036744321349e-4	9.46036416179502e-4	9.46035515076029e-4	9.46034240750607e-4	9.46032889484957e-4	9.46031802998762e-4	9.46031297948817e-4	9.46031583572057e-4	9.46032679701591e-4	9.46034353070039e-4	9.4603609666055e-4	9.46037184482603e-4	9.46036840183586e-4	9.46034554576347e-4	9.46030554033877e-4	9.4602631496703e-4	9.46024767163683e-4	9.46029373332794e-4	9.46040848486899e-4	9.46051425023301e-4	9.46043637926292e-4	9.46014879712058e-4	9.46022821886088e-4	9.46071110150645e-4	9.45986229275071e-4	9.46091774607673e-4	9.46023155954684e-4	9.45981685424604e-4	9.46023155954684e-4	9.46091774607673e-4	9.4598622927507e-4	9.46071110150645e-4	9.46022821886089e-4	9.46014879712059e-4	9.46043637926293e-4	9.460514250233e-4	9.46040848486898e-4	9.46029373332795e-4	9.46024767163683e-4	9.4602631496703e-4	9.46030554033878e-4	9.46034554576348e-4	9.46036840183586e-4	9.46037184482603e-4	9.4603609666055e-4
flux1:	0.688928372352288	8.79805632190605e-4	8.79806687977714e-4	8.79807409561665e-4	8.79807659036671e-4	8.79807393312882e-4	8.79806678188627e-4	8.79805684128856e-4	8.79804661679633e-4	8.79803896802175e-4	8.7980364930454e-4	8.79804081043146e-4	8.7980518478671e-4	8.79806729779303e-4	8.79808246255404e-4	8.79809078083913e-4	8.79808538176471e-4	8.79806198126573e-4	8.79802312985297e-4	8.79798283986337e-4	8.7979683047631e-4	8.79801125346494e-4	8.79811763864612e-4	8.79821500137157e-4	8.79814212336595e-4	8.79787684696006e-4	8.79795430776838e-4	8.79840355326977e-4	8.79761575301348e-4	8.79859904951955e-4	8.79796172483814e-4	8.79757597267453e-4	8.79796172483814e-4	8.79859904951955e-4	8.79761575301347e-4	8.79840355326976e-4	8.79795430776838e-4	8.79787684696006e-4	8.79814212336595e-4	8.79821500137157e-4	8.79811763864612e-4	8.79801125346494e-4	8.7979683047631e-4	8.79798283986337e-4	8.79802312985297e-4	8.79806198126571e-4	8.79808538176471e-4	8.79809078083913e-4	8.79808246255404e-4
flux1:	0.689190821256042	8.17490913991712e-4	8.17491716488995e-4	8.17492269717675e-4	8.17492461444244e-4	8.17492257816285e-4	8.17491715380301e-4	8.17490977377618e-4	8.17490252442378e-4	8.17489775885528e-4	8.17489756309371e-4	8.17490313416603e-4	8.17491416674532e-4	8.17492839150239e-4	8.17494146480217e-4	8.17494747236509e-4	8.17494035894617e-4	8.17491656609297e-4	8.17487887845598e-4	8.17484057844613e-4	8.17482688686493e-4	8.17486685311226e-4	8.17496537490637e-4	8.17505493465509e-4	8.17498685323984e-4	8.17474246267842e-4	8.1748178512205e-4	8.17523550849111e-4	8.17450506009851e-4	8.17542037766254e-4	8.17482899831613e-4	8.17447050845624e-4	8.17482899831613e-4	8.17542037766253e-4	8.17450506009851e-4	8.17523550849111e-4	8.1748178512205e-4	8.17474246267842e-4	8.17498685323984e-4	8.17505493465509e-4	8.17496537490637e-4	8.17486685311226e-4	8.17482688686493e-4	8.17484057844613e-4	8.17487887845598e-4	8.17491656609296e-4	8.17494035894617e-4	8.17494747236509e-4	8.17494146480217e-4
flux1:	0.689453270159795	7.58918977128346e-4	7.58919558976588e-4	7.58919967866351e-4	7.58920113842293e-4	7.58919970575303e-4	7.58919585619072e-4	7.58919077264175e-4	7.58918616280112e-4	7.58918392628758e-4	7.58918569490976e-4	7.58919229728772e-4	7.58920323319144e-4	7.58921628509098e-4	7.58922744574088e-4	7.58923139793639e-4	7.58922282737387e-4	7.58919882127343e-4	7.5891623462379e-4	7.58912597257686e-4	7.58911306909076e-4	7.58915020658579e-4	7.58924135458736e-4	7.5893236682018e-4	7.58926016219592e-4	7.58903526959466e-4	7.58910845300604e-4	7.58949642942659e-4	7.58881979475682e-4	7.5896710994117e-4	7.58912285469247e-4	7.58879000030672e-4	7.58912285469247e-4	7.58967109941169e-4	7.58881979475681e-4	7.58949642942659e-4	7.58910845300604e-4	7.58903526959466e-4	7.58926016219591e-4	7.5893236682018e-4	7.58924135458737e-4	7.58915020658579e-4	7.58911306909076e-4	7.58912597257686e-4	7.5891623462379e-4	7.58919882127343e-4	7.58922282737387e-4	7.58923139793639e-4	7.58922744574089e-4
flux1:	0.689715719063548	7.03921408692496e-4	7.03921802185205e-4	7.03922089817405e-4	7.03922200669517e-4	7.03922114413164e-4	7.03921870069419e-4	7.03921563429821e-4	7.03921331574773e-4	7.03921324477912e-4	7.03921665671532e-4	7.03922406424031e-4	7.03923480948587e-4	7.03924673975694e-4	7.03925616686992e-4	7.03925832223839e-4	7.03924856043123e-4	7.03922453735076e-4	7.03918935084644e-4	7.0391548742832e-4	7.03914273573656e-4	7.03917721257936e-4	7.03926145909059e-4	7.03933704239414e-4	7.0392778719246e-4	7.0390711289578e-4	7.0391419625652e-4	7.03950203856134e-4	7.038875807503e-4	7.03966686560512e-4	7.03915905512265e-4	7.03885027473063e-4	7.03915905512265e-4	7.03966686560511e-4	7.03887580750299e-4	7.03950203856134e-4	7.0391419625652e-4	7.0390711289578e-4	7.0392778719246e-4	7.03933704239414e-4	7.03926145909059e-4	7.03917721257936e-4	7.03914273573656e-4	7.0391548742832e-4	7.03918935084644e-4	7.03922453735076e-4	7.03924856043123e-4	7.03925832223839e-4	7.03925616686992e-4
flux1:	0.689978167967302	6.52332805436277e-4	6.52333041466731e-4	6.5233322920355e-4	6.52333313766536e-4	6.52333279543541e-4	6.52333157678342e-4	6.52333024037342e-4	6.52332986217322e-4	6.52333159497981e-4	6.52333633387403e-4	6.52334432611011e-4	6.52335479151402e-4	6.52336565397046e-4	6.52337352696497e-4	6.52337414359641e-4	6.52336345824275e-4	6.52333962212666e-4	6.52330581606529e-4	6.5232732301857e-4	6.52326185525413e-4	6.52329384640438e-4	6.52337164349529e-4	6.5234409736188e-4	6.5233858861952e-4	6.5231959911212e-4	6.52326432750104e-4	6.52359817036143e-4	6.52301906902556e-4	6.52375345901266e-4	6.52328349634501e-4	6.52299729478471e-4	6.52328349634502e-4	6.52375345901266e-4	6.52301906902555e-4	6.52359817036143e-4	6.52326432750104e-4	6.52319599112121e-4	6.5233858861952e-4	6.5234409736188e-4	6.52337164349529e-4	6.52329384640439e-4	6.52326185525413e-4	6.52327323018569e-4	6.52330581606529e-4	6.52333962212665e-4	6.52336345824274e-4	6.52337414359641e-4	6.52337352696497e-4
flux1:	0.690240616871055	6.03991117947362e-4	6.03991225184083e-4	6.03991332120104e-4	6.03991397227168e-4	6.03991408583017e-4	6.0399139028004e-4	6.03991400890849e-4	6.03991522668223e-4	6.03991841311923e-4	6.03992417664552e-4	6.03993254656584e-4	6.03994265296572e-4	6.03995250623471e-4	6.03995900387357e-4	6.03995833537989e-4	6.03994698927987e-4	6.03992354300521e-4	6.03989121531242e-4	6.03986052639886e-4	6.03984992660762e-4	6.03987960764536e-4	6.03995138515013e-4	6.04001490325417e-4	6.03996363960866e-4	6.03978934353852e-4	6.03985504064334e-4	6.04016421728704e-4	6.03962911465606e-4	6.04031023816325e-4	6.03987565355663e-4	6.03961060255286e-4	6.03987565355663e-4	6.04031023816325e-4	6.03962911465606e-4	6.04016421728704e-4	6.03985504064334e-4	6.03978934353852e-4	6.03996363960866e-4	6.04001490325417e-4	6.03995138515013e-4	6.03987960764537e-4	6.03984992660762e-4	6.03986052639886e-4	6.03989121531242e-4	6.0399235430052e-4	6.03994698927987e-4	6.03995833537989e-4	6.03995900387357e-4
flux1:	0.690503065774808	5.58737955593215e-4	5.58737959890731e-4	5.58738002529711e-4	5.58738052989478e-4	5.58738102267058e-4	5.58738168362197e-4	5.58738295174835e-4	5.58738543599217e-4	5.58738974591388e-4	5.58739625327079e-4	5.587404813066e-4	5.58741449485773e-4	5.58742340332655e-4	5.58742870202499e-4	5.58742699340104e-4	5.58741523825445e-4	5.58739237589893e-4	5.58736162192928e-4	5.58733284038607e-4	5.58732303266815e-4	5.58735057485513e-4	5.58741673922929e-4	5.58747485348591e-4	5.58742715300862e-4	5.58726726523911e-4	5.58733019339289e-4	5.58761618187589e-4	5.58712209478447e-4	5.58775318695319e-4	5.58735162902166e-4	5.58710636734386e-4	5.58735162902165e-4	5.58775318695319e-4	5.58712209478447e-4	5.58761618187589e-4	5.58733019339289e-4	5.58726726523911e-4	5.58742715300862e-4	5.58747485348591e-4	5.58741673922929e-4	5.58735057485513e-4	5.58732303266815e-4	5.58733284038607e-4	5.58736162192927e-4	5.58739237589893e-4	5.58741523825445e-4	5.58742699340105e-4	5.58742870202499e-4
flux1:	0.690765514678561	5.16418853562774e-4	5.1641877760057e-4	5.16418769735595e-4	5.16418808462561e-4	5.16418887162867e-4	5.16419018789133e-4	5.16419235113761e-4	5.16419579426828e-4	5.16420092420614e-4	5.16420792171668e-4	5.16421650676301e-4	5.16422571388605e-4	5.16423374757196e-4	5.16423801922104e-4	5.164235502851e-4	5.16422357378869e-4	5.16420147410936e-4	5.16417237958548e-4	5.16414551300536e-4	5.16413651380723e-4	5.16416208039479e-4	5.16422301432891e-4	5.16427610302858e-4	5.16423170866057e-4	5.16408510094524e-4	5.16414514857956e-4	5.16440934820861e-4	5.16395344460318e-4	5.16453758348014e-4	5.16416681989599e-4	5.16394005310864e-4	5.16416681989599e-4	5.16453758348014e-4	5.16395344460317e-4	5.16440934820862e-4	5.16414514857956e-4	5.16408510094523e-4	5.16423170866057e-4	5.16427610302858e-4	5.16422301432891e-4	5.16416208039479e-4	5.16413651380723e-4	5.16414551300537e-4	5.16417237958547e-4	5.16420147410936e-4	5.16422357378869e-4	5.164235502851e-4	5.16423801922103e-4
flux1:	0.691027963582315	4.76883503452617e-4	4.76883366583552e-4	4.76883319350545e-4	4.76883347612169e-4	4.76883446802306e-4	4.76883625909253e-4	4.76883906987107e-4	4.76884319182223e-4	4.76884886988535e-4	4.76885613473054e-4	4.76886460584024e-4	4.76887330440363e-4	4.76888053797927e-4	4.76888394752582e-4	4.76888083955647e-4	4.76886895058423e-4	4.76884777182896e-4	4.76882040736307e-4	4.76879545523133e-4	4.76878727610944e-4	4.76881101979522e-4	4.76886708246302e-4	4.7689154971219e-4	4.76887415959989e-4	4.76873976928576e-4	4.76879684735347e-4	4.76904058734657e-4	4.76862018783704e-4	4.76916030281531e-4	4.76881822001511e-4	4.76860871983595e-4	4.76881822001511e-4	4.76916030281531e-4	4.76862018783704e-4	4.76904058734657e-4	4.76879684735347e-4	4.76873976928576e-4	4.76887415959989e-4	4.7689154971219e-4	4.76886708246302e-4	4.76881101979521e-4	4.76878727610944e-4	4.76879545523133e-4	4.76882040736307e-4	4.76884777182896e-4	4.76886895058424e-4	4.76888083955647e-4	4.76888394752582e-4
flux1:	0.691290412486068	4.39985948947476e-4	4.39985767228219e-4	4.39985689297477e-4	4.39985707039837e-4	4.39985817772262e-4	4.3998602759006e-4	4.39986351051423e-4	4.39986806278451e-4	4.39987405179813e-4	4.39988139399718e-4	4.39988963813897e-4	4.39989780991954e-4	4.39990432113629e-4	4.39990702414177e-4	4.39990352140008e-4	4.39989186187211e-4	4.39987173797288e-4	4.39984615515577e-4	4.39982310512221e-4	4.39981574972111e-4	4.39983781112409e-4	4.3998893389345e-4	4.39993340729119e-4	4.3998948886744e-4	4.39977172068032e-4	4.39982576574379e-4	4.40005031244069e-4	4.3996628902137e-4	4.40016176951617e-4	4.39984637147668e-4	4.39965297476774e-4	4.39984637147668e-4	4.40016176951617e-4	4.3996628902137e-4	4.40005031244068e-4	4.39982576574379e-4	4.39977172068032e-4	4.3998948886744e-4	4.39993340729118e-4	4.3998893389345e-4	4.39983781112409e-4	4.39981574972111e-4	4.39982310512222e-4	4.39984615515577e-4	4.39987173797288e-4	4.39989186187212e-4	4.39990352140008e-4	4.39990702414177e-4
flux1:	0.691552861389821	4.05584748228978e-4	4.05584534599098e-4	4.05584432467462e-4	4.05584438682713e-4	4.05584552394188e-4	4.05584777819528e-4	4.05585124016685e-4	4.055856008313e-4	4.05586210729198e-4	4.05586937010966e-4	4.05587729983215e-4	4.05588494089654e-4	4.05589080864176e-4	4.05589294901285e-4	4.05588922659757e-4	4.05587795877573e-4	4.05585899690823e-4	4.055835225887e-4	4.05581405148205e-4	4.05580751374563e-4	4.05582802074948e-4	4.05587532847055e-4	4.05591535728018e-4	4.05587943372262e-4	4.05576656138157e-4	4.05581753742386e-4	4.05602410010377e-4	4.0556672793137e-4	4.05612757656005e-4	4.05583698272193e-4	4.05565859014625e-4	4.05583698272193e-4	4.05612757656004e-4	4.0556672793137e-4	4.05602410010377e-4	4.05581753742385e-4	4.05576656138157e-4	4.05587943372262e-4	4.05591535728018e-4	4.05587532847055e-4	4.05582802074948e-4	4.05580751374563e-4	4.05581405148205e-4	4.055835225887e-4	4.05585899690823e-4	4.05587795877573e-4	4.05588922659756e-4	4.05589294901285e-4
flux1:	0.691815310293574	3.73543104816516e-4	3.73542869389908e-4	3.73542747736418e-4	3.73542740838863e-4	3.73542849703518e-4	3.73543077591993e-4	3.73543429803238e-4	3.73543910267848e-4	3.73544514679959e-4	3.73545220580919e-4	3.73545975762657e-4	3.73546687633105e-4	3.73547217853731e-4	3.73547388658417e-4	3.73547009621098e-4	3.73545935391016e-4	3.73544163334661e-4	3.73541968176245e-4	3.73540034139324e-4	3.73539460483512e-4	3.73541367263833e-4	3.73545705476811e-4	3.73549333232235e-4	3.73545979608688e-4	3.73535636091259e-4	3.73540425996338e-4	3.73559399537086e-4	3.73526554816133e-4	3.73568978808994e-4	3.73542223052486e-4	3.73525780490796e-4	3.73542223052486e-4	3.73568978808994e-4	3.73526554816133e-4	3.73559399537086e-4	3.73540425996338e-4	3.73535636091259e-4	3.73545979608687e-4	3.73549333232235e-4	3.73545705476811e-4	3.73541367263833e-4	3.73539460483512e-4	3.73540034139324e-4	3.73541968176245e-4	3.7354416333466e-4	3.73545935391016e-4	3.73547009621098e-4	3.73547388658417e-4
flux1:	0.692077759197328	3.43728968596927e-4	3.43728719028886e-4	3.43728581099459e-4	3.43728559281953e-4	3.43728656499608e-4	3.43728875856753e-4	3.4372922036489e-4	3.43729690014657e-4	3.43730275943225e-4	3.43730952049198e-4	3.43731665249934e-4	3.43732326711054e-4	3.43732807870515e-4	3.43732946964247e-4	3.4373257387747e-4	3.4373156270443e-4	3.43729919918185e-4	3.43727905230015e-4	3.43726148933593e-4	3.43725652718001e-4	3.43727425889194e-4	3.43731399116197e-4	3.43734678948548e-4	3.43731545022432e-4	3.43722066069533e-4	3.43726550239643e-4	3.43743951810948e-4	3.43713736044422e-4	3.43752794388422e-4	3.43728176381322e-4	3.43713032825148e-4	3.43728176381322e-4	3.43752794388422e-4	3.43713736044422e-4	3.43743951810947e-4	3.43726550239643e-4	3.43722066069533e-4	3.43731545022432e-4	3.43734678948548e-4	3.43731399116197e-4	3.43727425889194e-4	3.43725652718001e-4	3.43726148933593e-4	3.43727905230015e-4	3.43729919918185e-4	3.4373156270443e-4	3.4373257387747e-4	3.43732946964247e-4
flux1:	0.692340208101081	3.16015108839759e-4	3.16014850734899e-4	3.16014698725869e-4	3.16014660274425e-4	3.16014740282161e-4	3.16014942352238e-4	3.16015268407203e-4	3.16015716099586e-4	3.16016273795288e-4	3.160169134365e-4	3.16017582334374e-4	3.16018195949954e-4	3.1601863505487e-4	3.16018752351226e-4	3.16018395526467e-4	3.16017455101619e-4	3.16015944042725e-4	3.16014106226845e-4	3.16012520600995e-4	3.16012098200953e-4	3.16013746963692e-4	3.16017381055038e-4	3.16020338724568e-4	3.16017407259632e-4	3.16008720207489e-4	3.16012903233479e-4	3.1602883891322e-4	3.16001057563001e-4	3.16036978383334e-4	3.1601434276107e-4	3.16000406337194e-4	3.1601434276107e-4	3.16036978383334e-4	3.16001057563001e-4	3.16028838913219e-4	3.16012903233479e-4	3.16008720207489e-4	3.16017407259633e-4	3.16020338724568e-4	3.16017381055038e-4	3.16013746963692e-4	3.16012098200953e-4	3.16012520600995e-4	3.16014106226845e-4	3.16015944042725e-4	3.16017455101619e-4	3.16018395526467e-4	3.16018752351226e-4
flux1:	0.692602657004834	2.90279161020156e-4	2.90278898350092e-4	2.90278733765872e-4	2.90278677316731e-4	2.90278735918434e-4	2.90278914176166e-4	2.90279213856341e-4	2.90279631525776e-4	2.90280154172808e-4	2.90280753084655e-4	2.90281376910064e-4	2.90281945729948e-4	2.90282349146199e-4	2.90282452907304e-4	2.90282120283856e-4	2.90281255629638e-4	2.90279876262572e-4	2.90278209789119e-4	2.90276786521532e-4	2.90276433496475e-4	2.90277966064732e-4	2.90281285297096e-4	2.90283945270386e-4	2.90281200826993e-4	2.90273239219027e-4	2.90277128109163e-4	2.90291699448927e-4	2.90266171246489e-4	2.90299171091566e-4	2.9027837255947e-4	2.90265556985571e-4	2.9027837255947e-4	2.90299171091566e-4	2.90266171246489e-4	2.90291699448927e-4	2.90277128109163e-4	2.90273239219027e-4	2.90281200826993e-4	2.90283945270386e-4	2.90281285297096e-4	2.90277966064732e-4	2.90276433496475e-4	2.90276786521531e-4	2.90278209789118e-4	2.90279876262571e-4	2.90281255629638e-4	2.90282120283855e-4	2.90282452907304e-4
flux1:	0.692865105908588	2.66403649283275e-4	2.66403384787915e-4	2.66403208754219e-4	2.66403133484147e-4	2.66403167898745e-4	2.66403317954183e-4	2.66403585944323e-4	2.66403968285355e-4	2.66404451633407e-4	2.66405007586864e-4	2.66405586800329e-4	2.66406114127312e-4	2.66406487463987e-4	2.66406584311266e-4	2.66406281583076e-4	2.66405495266209e-4	2.66404245318221e-4	2.66402742976811e-4	2.66401472724672e-4	2.6640118398124e-4	2.66402607718293e-4	2.66405634933144e-4	2.6640802049672e-4	2.66405449376741e-4	2.66398152623807e-4	2.66401756536832e-4	2.66415060649848e-4	2.66391616940976e-4	2.66421901122941e-4	2.66402803982417e-4	2.66391028328893e-4	2.66402803982417e-4	2.66421901122941e-4	2.66391616940976e-4	2.66415060649848e-4	2.66401756536832e-4	2.66398152623807e-4	2.66405449376741e-4	2.6640802049672e-4	2.66405634933144e-4	2.66402607718293e-4	2.6640118398124e-4	2.66401472724672e-4	2.6640274297681e-4	2.66404245318221e-4	2.66405495266209e-4	2.66406281583076e-4	2.66406584311266e-4
flux1:	0.693127554812341	2.44275986384491e-4	2.44275721936551e-4	2.44275535456827e-4	2.44275441203398e-4	2.44275450037633e-4	2.44275569467967e-4	2.4427580277373e-4	2.44276146876084e-4	2.44276588843408e-4	2.44277101267251e-4	2.44277637249105e-4	2.44278126435038e-4	2.44278474470819e-4	2.44278569446438e-4	2.44278300242729e-4	2.44277592639406e-4	2.44276467902956e-4	2.44275121092847e-4	2.44273993723352e-4	2.44273763695071e-4	2.44275085251528e-4	2.44277841978507e-4	2.44279975320064e-4	2.44277565467899e-4	2.44270878464679e-4	2.44274208402086e-4	2.4428633800249e-4	2.44264822051879e-4	2.44292584958096e-4	2.4427506261313e-4	2.44264251057156e-4	2.4427506261313e-4	2.44292584958096e-4	2.44264822051879e-4	2.4428633800249e-4	2.44274208402086e-4	2.44270878464679e-4	2.44277565467899e-4	2.44279975320064e-4	2.44277841978507e-4	2.44275085251528e-4	2.44273763695071e-4	2.44273993723352e-4	2.44275121092847e-4	2.44276467902956e-4	2.44277592639406e-4	2.44278300242729e-4	2.44278569446438e-4
flux1:	0.693390003716094	2.23788452927148e-4	2.23788189845538e-4	2.23787993994249e-4	2.23787881308129e-4	2.23787864463677e-4	2.23787952588261e-4	2.23788150207879e-4	2.23788455165926e-4	2.23788855435269e-4	2.23789325048823e-4	2.23789819814435e-4	2.23790274092908e-4	2.23790600745387e-4	2.23790697418194e-4	2.23790463525998e-4	2.2378983312324e-4	2.23788827787003e-4	2.23787626827574e-4	2.2378663167042e-4	2.23786454500756e-4	2.23787679946337e-4	2.23790186509086e-4	2.23792088770007e-4	2.23789829639509e-4	2.23783702351508e-4	2.23786770825147e-4	2.23797814234668e-4	2.23778080508225e-4	2.23803505894226e-4	2.2378744034819e-4	2.23777521923823e-4	2.2378744034819e-4	2.23803505894226e-4	2.23778080508225e-4	2.23797814234668e-4	2.23786770825147e-4	2.23783702351508e-4	2.23789829639509e-4	2.23792088770008e-4	2.23790186509086e-4	2.23787679946337e-4	2.23786454500756e-4	2.2378663167042e-4	2.23787626827574e-4	2.23788827787003e-4	2.2378983312324e-4	2.23790463525998e-4	2.23790697418194e-4
flux1:	0.693652452619847	2.04838157696966e-4	2.04837897000572e-4	2.04837693052346e-4	2.04837563187856e-4	2.04837521715408e-4	2.04837579331283e-4	2.04837741904365e-4	2.04838008421378e-4	2.048383680474e-4	2.04838796518679e-4	2.04839252468957e-4	2.0483967482833e-4	2.04839983163887e-4	2.04840083771873e-4	2.04839885387902e-4	2.04839329105487e-4	2.04838436097037e-4	2.04837370542149e-4	2.04836496639746e-4	2.0483636635789e-4	2.04837501300802e-4	2.04839776904325e-4	2.0484146820806e-4	2.0483935060509e-4	2.04833737639941e-4	2.04836558329764e-4	2.04846599466355e-4	2.04828512907252e-4	2.04851774180467e-4	2.04837055532012e-4	2.04827963879754e-4	2.04837055532012e-4	2.04851774180467e-4	2.04828512907252e-4	2.04846599466355e-4	2.04836558329764e-4	2.04833737639941e-4	2.0483935060509e-4	2.0484146820806e-4	2.04839776904325e-4	2.04837501300802e-4	2.0483636635789e-4	2.04836496639746e-4	2.0483737054215e-4	2.04838436097037e-4	2.04839329105487e-4	2.04839885387902e-4	2.04840083771873e-4
flux1:	0.693914901523601	1.87326980858532e-4	1.87326723457286e-4	1.87326512955434e-4	1.87326367808898e-4	1.87326303723386e-4	1.87326332818542e-4	1.87326462270378e-4	1.87326692275157e-4	1.87327013318284e-4	1.87327402958501e-4	1.87327822671623e-4	1.87328215768976e-4	1.87328508048568e-4	1.87328613668694e-4	1.87328449668047e-4	1.87327963186489e-4	1.87327174511704e-4	1.87326233454062e-4	1.8732546979789e-4	1.8732538047902e-4	1.8732643016886e-4	1.87328492968832e-4	1.87329992430205e-4	1.87328008340201e-4	1.873228685157e-4	1.87325455930778e-4	1.87334574291929e-4	1.8731800960435e-4	1.87339270106433e-4	1.87325796052116e-4	1.87317469170892e-4	1.87325796052115e-4	1.87339270106433e-4	1.8731800960435e-4	1.87334574291929e-4	1.87325455930778e-4	1.873228685157e-4	1.87328008340201e-4	1.87329992430205e-4	1.87328492968832e-4	1.8732643016886e-4	1.8732538047902e-4	1.8732546979789e-4	1.87326233454062e-4	1.87327174511704e-4	1.87327963186489e-4	1.87328449668047e-4	1.87328613668694e-4
flux1:	0.694177350427354	1.71161501737035e-4	1.71161248561841e-4	1.71161033333272e-4	1.71160875340616e-4	1.71160791412248e-4	1.71160794872829e-4	1.71160894070229e-4	1.7116109036033e-4	1.71161375558236e-4	1.71161729059749e-4	1.71162115126655e-4	1.71162481240561e-4	1.71162758995185e-4	1.71162869730964e-4	1.71162737940778e-4	1.7116231602248e-4	1.71161623089047e-4	1.71160795443302e-4	1.71160131187573e-4	1.71160077091853e-4	1.71161046503778e-4	1.71162913659305e-4	1.71164239379973e-4	1.71162381789189e-4	1.71157677709005e-4	1.71160046862952e-4	1.71168317514352e-4	1.71153158466589e-4	1.71172571760669e-4	1.71160247110608e-4	1.71152627114659e-4	1.71160247110608e-4	1.71172571760669e-4	1.71153158466588e-4	1.71168317514352e-4	1.71160046862953e-4	1.71157677709005e-4	1.71162381789189e-4	1.71164239379973e-4	1.71162913659305e-4	1.71161046503778e-4	1.71160077091853e-4	1.71160131187573e-4	1.71160795443302e-4	1.71161623089047e-4	1.7116231602248e-4	1.71162737940778e-4	1.71162869730964e-4
flux1:	0.694439799331107	1.56252912857097e-4	1.56252664933854e-4	1.56252447059796e-4	1.56252279065924e-4	1.56252178601171e-4	1.56252159926955e-4	1.56252232358749e-4	1.5625239828107e-4	1.56252650765148e-4	1.5625297098642e-4	1.56253325889616e-4	1.56253666907617e-4	1.56253931036181e-4	1.56254046213517e-4	1.56253943680844e-4	1.56253580473533e-4	1.56252974388449e-4	1.56252249144618e-4	1.56251673791036e-4	1.56251649477811e-4	1.5625254337731e-4	1.56254231089429e-4	1.56255400144674e-4	1.56253662862738e-4	1.56249360509036e-4	1.56251526618906e-4	1.56259020196873e-4	1.56245158953119e-4	1.56262869120644e-4	1.56251605332274e-4	1.56244638214974e-4	1.56251605332274e-4	1.56262869120644e-4	1.56245158953119e-4	1.56259020196873e-4	1.56251526618906e-4	1.56249360509037e-4	1.56253662862738e-4	1.56255400144674e-4	1.56254231089429e-4	1.5625254337731e-4	1.56251649477811e-4	1.56251673791037e-4	1.56252249144618e-4	1.56252974388449e-4	1.56253580473533e-4	1.56253943680844e-4	1.56254046213517e-4
flux1:	0.69470224823486	1.42516921852253e-4	1.42516680327917e-4	1.42516462081285e-4	1.42516287193663e-4	1.42516173819028e-4	1.42516136859127e-4	1.42516186351316e-4	1.42516325527206e-4	1.42516548587959e-4	1.42516838385948e-4	1.42517164418833e-4	1.42517481854019e-4	1.42517732735984e-4	1.4251785109841e-4	1.42517774343146e-4	1.42517463656894e-4	1.42516935490485e-4	1.42516301931913e-4	1.42515805481807e-4	1.42515805897437e-4	1.42516628886358e-4	1.42518152425065e-4	1.42519180846715e-4	1.42517558337058e-4	1.425136266874e-4	1.4251560490292e-4	1.42522387636923e-4	1.42509724124819e-4	1.42525866075142e-4	1.42515580808838e-4	1.42509216214999e-4	1.42515580808838e-4	1.42525866075142e-4	1.42509724124819e-4	1.42522387636923e-4	1.4251560490292e-4	1.425136266874e-4	1.42517558337058e-4	1.42519180846716e-4	1.42518152425065e-4	1.42516628886358e-4	1.42515805897437e-4	1.42515805481807e-4	1.42516301931913e-4	1.42516935490485e-4	1.42517463656894e-4	1.42517774343146e-4	1.4251785109841e-4
flux1:	0.694964697138614	1.2987364279327e-4	1.29873408923592e-4	1.29873192684198e-4	1.2987301412232e-4	1.29872891581808e-4	1.29872840299813e-4	1.2987287077212e-4	1.29872986870853e-4	1.29873183772963e-4	1.2987344588085e-4	1.29873745102963e-4	1.29874040133232e-4	1.29874277748517e-4	1.29874397644023e-4	1.29874342889457e-4	1.29874078440907e-4	1.29873619452421e-4	1.29873067335005e-4	1.29872640407297e-4	1.29872660946763e-4	1.2987341749225e-4	1.29874791215087e-4	1.2987569397486e-4	1.29874181198246e-4	1.29870591872344e-4	1.29872397040274e-4	1.29878530799719e-4	1.29866972118548e-4	1.29881671912944e-4	1.29872288612117e-4	1.29866479619918e-4	1.29872288612117e-4	1.29881671912944e-4	1.29866972118547e-4	1.29878530799719e-4	1.29872397040274e-4	1.29870591872344e-4	1.29874181198246e-4	1.2987569397486e-4	1.29874791215087e-4	1.2987341749225e-4	1.29872660946763e-4	1.29872640407297e-4	1.29873067335005e-4	1.2987361945242e-4	1.29874078440907e-4	1.29874342889457e-4	1.29874397644023e-4
flux1:	0.695227146042367	1.18247478413362e-4	1.18247253522655e-4	1.18247041681091e-4	1.1824686263198e-4	1.18246734606909e-4	1.18246672881838e-4	1.18246688149324e-4	1.18246784710789e-4	1.18246958556035e-4	1.18247195502178e-4	1.18247469724616e-4	1.18247743247905e-4	1.18247967297094e-4	1.18248086850022e-4	1.18248050225527e-4	1.1824782584519e-4	1.18247427667376e-4	1.18246947359029e-4	1.18246581274379e-4	1.18246617818121e-4	1.18247312266797e-4	1.18248549632041e-4	1.18249340628921e-4	1.18247932904069e-4	1.18244659844121e-4	1.18246306310538e-4	1.18251848678087e-4	1.18241308550527e-4	1.18254683741008e-4	1.18246131238247e-4	1.18240834151514e-4	1.18246131238247e-4	1.18254683741008e-4	1.18241308550527e-4	1.18251848678087e-4	1.18246306310538e-4	1.18244659844121e-4	1.1824793290407e-4	1.18249340628921e-4	1.18248549632041e-4	1.18247312266797e-4	1.18246617818121e-4	1.18246581274379e-4	1.18246947359029e-4	1.18247427667376e-4	1.1824782584519e-4	1.18248050225527e-4	1.18248086850023e-4
flux1:	0.69548959494612	1.07566994633195e-4	1.07566780056399e-4	1.07566574916315e-4	1.07566398404374e-4	1.07566268361669e-4	1.07566199828294e-4	1.07566203448923e-4	1.07566283753811e-4	1.07566437387956e-4	1.07566651450607e-4	1.07566902245228e-4	1.07567154944149e-4	1.07567364962957e-4	1.07567482225975e-4	1.07567459938233e-4	1.0756726973884e-4	1.07566924521062e-4	1.07566507102265e-4	1.0756619393524e-4	1.075662428637e-4	1.07566879443871e-4	1.07567993021205e-4	1.07568685075706e-4	1.07567377959651e-4	1.07564397146373e-4	1.0756589859787e-4	1.07570902969845e-4	1.07561301238459e-4	1.07573461220647e-4	1.07565673370506e-4	1.0756084752175e-4	1.07565673370505e-4	1.07573461220647e-4	1.07561301238459e-4	1.07570902969845e-4	1.0756589859787e-4	1.07564397146373e-4	1.07567377959651e-4	1.07568685075706e-4	1.07567993021205e-4	1.07566879443871e-4	1.075662428637e-4	1.0756619393524e-4	1.07566507102265e-4	1.07566924521062e-4	1.0756726973884e-4	1.07567459938233e-4	1.07567482225975e-4
flux1:	0.695752043849873	9.77647887104007e-5	9.77645857269388e-5	9.77643894139005e-5	9.77642181912626e-5	9.77640892639085e-5	9.7764017193486e-5	9.77640123600777e-5	9.77640793438494e-5	9.77642153021498e-5	9.77644084936325e-5	9.77646372195552e-5	9.77648696294471e-5	9.77650650925049e-5	9.77651781751883e-5	9.77651666461906e-5	9.77650051520135e-5	9.77647056632189e-5	9.77643429910581e-5	9.77640755933273e-5	9.77641337823455e-5	9.77647165971764e-5	9.77657180783707e-5	9.77663229357369e-5	9.77651121254137e-5	9.77624013303247e-5	9.77637706735917e-5	9.77682863865593e-5	9.77595485546799e-5	9.77705949330609e-5	9.77635102713424e-5	9.77591178356536e-5	9.77635102713423e-5	9.77705949330609e-5	9.77595485546798e-5	9.77682863865594e-5	9.77637706735917e-5	9.77624013303248e-5	9.77651121254138e-5	9.77663229357369e-5	9.77657180783707e-5	9.77647165971763e-5	9.77641337823455e-5	9.77640755933273e-5	9.77643429910583e-5	9.77647056632188e-5	9.77650051520135e-5	9.77651666461906e-5	9.77651781751883e-5
flux1:	0.696014492753627	8.877735225722e-5	8.87771620248586e-5	8.87769764081261e-5	8.87768128694751e-5	8.87766877704857e-5	8.87766149906723e-5	8.87766044637877e-5	8.87766606692171e-5	8.87767811542738e-5	8.87769552280309e-5	8.87771630692282e-5	8.8777375644426e-5	8.87775560547057e-5	8.87776632268277e-5	8.87776591985258e-5	8.87775214371617e-5	8.87772611315021e-5	8.87769458707649e-5	8.87767178691058e-5	8.87767826697102e-5	8.87773156842714e-5	8.87782158959791e-5	8.87787442395934e-5	8.87776254950118e-5	8.87751640682747e-5	8.87764133461758e-5	8.87804858276118e-5	8.87725426430943e-5	8.87825696062711e-5	8.87761310350015e-5	8.87721368546627e-5	8.87761310350015e-5	8.87825696062714e-5	8.87725426430943e-5	8.87804858276118e-5	8.87764133461758e-5	8.87751640682748e-5	8.87776254950118e-5	8.87787442395935e-5	8.87782158959791e-5	8.87773156842712e-5	8.87767826697102e-5	8.87767178691058e-5	8.87769458707649e-5	8.8777261131502e-5	8.87775214371616e-5	8.87776591985258e-5	8.87776632268278e-5
flux1:	0.69627694165738	8.0544930288036e-5	8.05447537833533e-5	8.05445804149669e-5	8.05444265386756e-5	8.05443075078813e-5	8.0544236358811e-5	8.05442224356817e-5	8.05442699978303e-5	8.05443768831202e-5	8.05445333571604e-5	8.05447213655454e-5	8.05449145397047e-5	8.05450795011657e-5	8.05451792701744e-5	8.05451798771091e-5	8.05450614365744e-5	8.05448344855455e-5	8.05445601112202e-5	8.05443658846175e-5	8.05444350908491e-5	8.05449221157509e-5	8.05457310360348e-5	8.05461925115439e-5	8.05451615999752e-5	8.05429302919924e-5	8.05440706332645e-5	8.05477415732985e-5	8.05405286526506e-5	8.05496233556951e-5	8.05437778524972e-5	8.05401492719939e-5	8.05437778524972e-5	8.05496233556952e-5	8.05405286526505e-5	8.05477415732984e-5	8.05440706332645e-5	8.05429302919926e-5	8.05451615999754e-5	8.0546192511544e-5	8.05457310360349e-5	8.05449221157508e-5	8.05444350908491e-5	8.05443658846175e-5	8.05445601112202e-5	8.05448344855455e-5	8.05450614365744e-5	8.05451798771091e-5	8.05451792701746e-5
flux1:	0.696539390561133	7.30113773749194e-5	7.30112153452128e-5	7.30110554188464e-5	7.30109127344145e-5	7.30108015156766e-5	7.30107338378309e-5	7.30107183515056e-5	7.30107590085466e-5	7.30108538609919e-5	7.30109940517432e-5	7.30111631909924e-5	7.30113374283688e-5	7.30114867006564e-5	7.30115778640912e-5	7.30115806764555e-5	7.30114777313893e-5	7.30112790271179e-5	7.30110398031282e-5	7.30108744433847e-5	7.30109462517423e-5	7.30113909257305e-5	7.30121177054089e-5	7.30125209554173e-5	7.30115736152278e-5	7.30095544293713e-5	7.30105960282894e-5	7.30139035688918e-5	7.30073610586128e-5	7.30156040093159e-5	7.30103023595476e-5	7.30070090705052e-5	7.30103023595476e-5	7.3015604009316e-5	7.30073610586128e-5	7.30139035688918e-5	7.30105960282895e-5	7.30095544293713e-5	7.3011573615228e-5	7.30125209554174e-5	7.3012117705409e-5	7.30113909257305e-5	7.30109462517422e-5	7.30108744433846e-5	7.30110398031282e-5	7.30112790271178e-5	7.30114777313892e-5	7.30115806764555e-5	7.30115778640912e-5
flux1:	0.696801839464887	6.61240119070746e-5	6.61238648367679e-5	6.6123719167041e-5	6.61235887471999e-5	6.6123486592386e-5	6.61234237409821e-5	6.61234080834302e-5	6.61234432067307e-5	6.61235273220736e-5	6.61236523833746e-5	6.61238035696939e-5	6.61239594053836e-5	6.61240929404978e-5	6.6124174615122e-5	6.61241776556102e-5	6.61240869670525e-5	6.61239121017448e-5	6.61237030409035e-5	6.61235623011409e-5	6.61236352649342e-5	6.61240410384288e-5	6.61246940278306e-5	6.61250467364405e-5	6.6124178658604e-5	6.61223547318538e-5	6.61233068537172e-5	6.61262857913046e-5	6.61203580628389e-5	6.61278235085189e-5	6.61230200583116e-5	6.6120033953801e-5	6.61230200583116e-5	6.61278235085189e-5	6.6120358062839e-5	6.61262857913046e-5	6.61233068537173e-5	6.6122354731854e-5	6.61241786586041e-5	6.61250467364404e-5	6.61246940278307e-5	6.61240410384288e-5	6.61236352649342e-5	6.61235623011409e-5	6.61237030409034e-5	6.61239121017447e-5	6.61240869670525e-5	6.61241776556101e-5	6.61241746151221e-5
flux1:	0.69706428836864	5.9833469367681e-5	5.98333374606059e-5	5.98332064820323e-5	5.98330889566684e-5	5.98329966518428e-5	5.98329395320229e-5	5.98329246948976e-5	5.98329553321148e-5	5.98330297775238e-5	5.98331407403846e-5	5.98332748774367e-5	5.98334129456131e-5	5.98335309074365e-5	5.98336025376497e-5	5.98336042760173e-5	5.98335231695723e-5	5.98333683962695e-5	5.98331852063232e-5	5.98330654414747e-5	5.98331384230164e-5	5.98335085441189e-5	5.98340953253749e-5	5.98344042713958e-5	5.98336110962779e-5	5.98319666041602e-5	5.98328376121939e-5	5.98355196094977e-5	5.98301549839834e-5	5.9836911295539e-5	5.98325637237694e-5	5.98298587613636e-5	5.98325637237694e-5	5.98369112955389e-5	5.98301549839834e-5	5.98355196094976e-5	5.98328376121939e-5	5.98319666041603e-5	5.9833611096278e-5	5.98344042713959e-5	5.9834095325375e-5	5.98335085441189e-5	5.98331384230164e-5	5.98330654414746e-5	5.98331852063232e-5	5.98333683962694e-5	5.98335231695723e-5	5.98336042760172e-5	5.98336025376498e-5
flux1:	0.697326737272393	5.40935554612447e-5	5.40934386387221e-5	5.40933224222773e-5	5.40932180104454e-5	5.40931359192697e-5	5.40930850363098e-5	5.40930716633826e-5	5.4093098588966e-5	5.40931642481556e-5	5.40932620578864e-5	5.40933800640875e-5	5.40935011141824e-5	5.40936038825048e-5	5.40936652311655e-5	5.40936645607341e-5	5.40935908880072e-5	5.40934530676435e-5	5.40932920879955e-5	5.40931901909683e-5	5.40932623140625e-5	5.40935998181104e-5	5.40941272426959e-5	5.40943983600135e-5	5.40936756867749e-5	5.40921957688247e-5	5.409299316805e-5	5.40954069711214e-5	5.40905574700872e-5	5.40966675201468e-5	5.40927366273548e-5	5.40902887003029e-5	5.40927366273547e-5	5.40966675201468e-5	5.40905574700872e-5	5.40954069711214e-5	5.40929931680499e-5	5.40921957688247e-5	5.40936756867749e-5	5.40943983600136e-5	5.40941272426958e-5	5.40935998181104e-5	5.40932623140626e-5	5.40931901909683e-5	5.40932920879955e-5	5.40934530676434e-5	5.40935908880073e-5	5.40936645607339e-5	5.40936652311655e-5
flux1:	0.697589186176146	4.88610998461761e-5	4.88609977596199e-5	4.88608960440218e-5	4.88608045998462e-5	4.88607327190878e-5	4.88606882381224e-5	4.88606766839923e-5	4.88607004522849e-5	4.88607580693771e-5	4.88608436176625e-5	4.8860946444973e-5	4.88610513465093e-5	4.88611395077472e-5	4.88611906328297e-5	4.88611868332503e-5	4.88611189212874e-5	4.88609954607035e-5	4.88608535939263e-5	4.88607669306147e-5	4.88608375352917e-5	4.88611452386028e-5	4.88616194695272e-5	4.88618579129141e-5	4.88612013187584e-5	4.88598720207299e-5	4.88606025144962e-5	4.88627741709523e-5	4.88583952892531e-5	4.88639168215208e-5	4.88603663338563e-5	4.88581531497397e-5	4.88603663338562e-5	4.88639168215208e-5	4.88583952892531e-5	4.88627741709523e-5	4.88606025144963e-5	4.885987202073e-5	4.88612013187584e-5	4.88618579129142e-5	4.88616194695272e-5	4.88611452386028e-5	4.88608375352917e-5	4.88607669306147e-5	4.88608535939263e-5	4.88609954607034e-5	4.88611189212874e-5	4.88611868332503e-5	4.88611906328297e-5
flux1:	0.6978516350799	4.4095811151196e-5	4.40957232070858e-5	4.40956354413626e-5	4.40955565094601e-5	4.40954945317185e-5	4.40954563419917e-5	4.40954467324389e-5	4.40954677295054e-5	4.40955179488256e-5	4.40955920992466e-5	4.40956807433673e-5	4.4095770480753e-5	4.40958448079081e-5	4.40958860285315e-5	4.40958787189634e-5	4.40958153120634e-5	4.40957040971579e-5	4.40955787388429e-5	4.40955050845865e-5	4.40955736855457e-5	4.40958541836042e-5	4.40962807413882e-5	4.40964909559219e-5	4.40958960224644e-5	4.40947042516695e-5	4.40953738068246e-5	4.40973268817785e-5	4.40933773792931e-5	4.40983633665469e-5	4.40951597529497e-5	4.40931607192221e-5	4.40951597529498e-5	4.40983633665468e-5	4.40933773792931e-5	4.40973268817785e-5	4.40953738068246e-5	4.40947042516696e-5	4.40958960224644e-5	4.40964909559219e-5	4.40962807413882e-5	4.40958541836042e-5	4.40955736855457e-5	4.40955050845865e-5	4.40955787388429e-5	4.40957040971578e-5	4.40958153120634e-5	4.40958787189633e-5	4.40958860285315e-5
flux1:	0.698114083983653	3.97601338812029e-5	3.97600592756772e-5	3.9759984669381e-5	3.97599175455832e-5	3.97598649247929e-5	3.97598327041769e-5	3.97598249944093e-5	3.97598434856631e-5	3.97598868856099e-5	3.97599504919387e-5	3.97600259944657e-5	3.97601016534585e-5	3.97601630780247e-5	3.97601949332863e-5	3.97601840198393e-5	3.97601242176508e-5	3.97600235452334e-5	3.97599125151104e-5	3.97598499946217e-5	3.97599162443445e-5	3.97601719143446e-5	3.97605557257643e-5	3.97607415180395e-5	3.97602038622076e-5	3.97591373526353e-5	3.97597512696916e-5	3.97615070562539e-5	3.97579487652141e-5	3.97624477537919e-5	3.97595600547788e-5	3.97577561706321e-5	3.97595600547788e-5	3.97624477537918e-5	3.97579487652141e-5	3.97615070562538e-5	3.97597512696917e-5	3.97591373526354e-5	3.97602038622076e-5	3.97607415180395e-5	3.97605557257643e-5	3.97601719143445e-5	3.97599162443445e-5	3.97598499946216e-5	3.97599125151105e-5	3.97600235452334e-5	3.97601242176508e-5	3.97601840198393e-5	3.97601949332863e-5
flux1:	0.698376532887406	3.58191077482124e-5	3.58190455082657e-5	3.58189830857381e-5	3.58189268792592e-5	3.58188828951728e-5	3.58188561714945e-5	3.58188501994599e-5	3.58188663710899e-5	3.58189034910486e-5	3.58189574083343e-5	3.58190208519147e-5	3.58190835997153e-5	3.58191331782235e-5	3.58191563820359e-5	3.58191420028902e-5	3.58190851981045e-5	3.58189937093948e-5	3.58188951860035e-5	3.58188422182152e-5	3.58189058752863e-5	3.58191388826823e-5	3.58194843311706e-5	3.5819648940567e-5	3.5819164247675e-5	3.58182115319055e-5	3.58187745170459e-5	3.58203522387713e-5	3.58171498839826e-5	3.58212063230206e-5	3.58186059896413e-5	3.58169797436917e-5	3.58186059896412e-5	3.58212063230206e-5	3.58171498839826e-5	3.58203522387713e-5	3.58187745170459e-5	3.58182115319055e-5	3.5819164247675e-5	3.58196489405671e-5	3.58194843311707e-5	3.58191388826822e-5	3.58189058752863e-5	3.58188422182153e-5	3.58188951860034e-5	3.58189937093947e-5	3.58190851981045e-5	3.58191420028902e-5	3.58191563820359e-5
flux1:	0.698638981791159	3.22402298964784e-5	3.22401789247143e-5	3.22401275800992e-5	3.2240081273839e-5	3.22400450924225e-5	3.22400232990096e-5	3.22400188318318e-5	3.22400328248775e-5	3.2240064184885e-5	3.22401092738905e-5	3.22401617717343e-5	3.22402128327461e-5	3.22402517104937e-5	3.22402671052582e-5	3.22402495763483e-5	3.22401953946927e-5	3.22401120127409e-5	3.2240024473325e-5	3.22399797220889e-5	3.22400406248791e-5	3.22402529333941e-5	3.22405639099776e-5	3.22407100784001e-5	3.2240274135354e-5	3.22394245206864e-5	3.22399407569475e-5	3.22413577601339e-5	3.22384787897642e-5	3.2242133343873e-5	3.22397940856113e-5	3.22383293589635e-5	3.22397940856113e-5	3.22421333438731e-5	3.22384787897642e-5	3.22413577601338e-5	3.22399407569475e-5	3.22394245206864e-5	3.2240274135354e-5	3.22407100784001e-5	3.22405639099776e-5	3.2240252933394e-5	3.2240040624879e-5	3.22399797220889e-5	3.2240024473325e-5	3.22401120127408e-5	3.22401953946927e-5	3.22402495763482e-5	3.22402671052583e-5
flux1:	0.698901430694913	2.89933204278268e-5	2.89932795479142e-5	2.89932380980554e-5	2.8993200604372e-5	2.89931713318321e-5	2.89931538555266e-5	2.89931506279521e-5	2.89931625646113e-5	2.89931886780566e-5	2.89932258040005e-5	2.89932684852806e-5	2.89933091145177e-5	2.89933384887612e-5	2.89933470002769e-5	2.89933267638693e-5	2.89932750084699e-5	2.89931988811456e-5	2.8993121047862e-5	2.89930833789643e-5	2.89931414245289e-5	2.89933348089371e-5	2.89936147626323e-5	2.89937448013526e-5	2.89933535282611e-5	2.89925970749281e-5	2.89930702904281e-5	2.89943422246948e-5	2.89917566497359e-5	2.89950464942182e-5	2.89929441348175e-5	2.89916261091231e-5	2.89929441348175e-5	2.89950464942183e-5	2.89917566497359e-5	2.89943422246948e-5	2.89930702904281e-5	2.89925970749281e-5	2.89933535282611e-5	2.89937448013526e-5	2.89936147626323e-5	2.89933348089371e-5	2.89931414245289e-5	2.89930833789643e-5	2.8993121047862e-5	2.89931988811455e-5	2.89932750084698e-5	2.89933267638692e-5	2.89933470002769e-5
flux1:	0.699163879598666	2.6050391573943e-5	2.605035957428e-5	2.60503268071949e-5	2.60502970171805e-5	2.60502737461085e-5	2.6050259966772e-5	2.60502577112364e-5	2.60502677135851e-5	2.60502890936712e-5	2.60503191204676e-5	2.60503531131772e-5	2.60503845691415e-5	2.6050405653692e-5	2.60504082492179e-5	2.60503858271376e-5	2.60503364287146e-5	2.60502668783276e-5	2.60501976713537e-5	2.6050166115932e-5	2.60502212437375e-5	2.60503973046749e-5	2.60506492913638e-5	2.60507651438303e-5	2.60504146226632e-5	2.60497421224404e-5	2.60501756540293e-5	2.60513166401068e-5	2.60489968810199e-5	2.60519559791199e-5	2.60500683195096e-5	2.60488833896986e-5	2.60500683195096e-5	2.60519559791199e-5	2.60489968810199e-5	2.60513166401068e-5	2.60501756540293e-5	2.60497421224404e-5	2.60504146226632e-5	2.60507651438303e-5	2.60506492913638e-5	2.60503973046749e-5	2.60502212437374e-5	2.6050166115932e-5	2.60501976713537e-5	2.60502668783275e-5	2.60503364287146e-5	2.60503858271375e-5	2.6050408249218e-5
flux1:	0.699426328502419	2.33855208066189e-5	2.33854964801723e-5	2.33854711974003e-5	2.33854480223789e-5	2.33854298692185e-5	2.33854191904374e-5	2.33854176589376e-5	2.33854258607042e-5	2.33854430216892e-5	2.33854668029917e-5	2.33854932157502e-5	2.33855167343577e-5	2.33855307271337e-5	2.33855283780313e-5	2.33855043307445e-5	2.33854573045496e-5	2.33853937846457e-5	2.3385332282341e-5	2.33853060064722e-5	2.33853581864033e-5	2.33855183664456e-5	2.33857450953861e-5	2.33858483951214e-5	2.33855348944078e-5	2.33849378483656e-5	2.33853346995542e-5	2.33863574836792e-5	2.33842782231163e-5	2.33869375851459e-5	2.33852442728321e-5	2.33841799642468e-5	2.33852442728321e-5	2.33869375851459e-5	2.33842782231163e-5	2.33863574836792e-5	2.33853346995542e-5	2.33849378483656e-5	2.33855348944078e-5	2.33858483951215e-5	2.33857450953861e-5	2.33855183664456e-5	2.33853581864032e-5	2.33853060064722e-5	2.33853322823409e-5	2.33853937846456e-5	2.33854573045496e-5	2.33855043307445e-5	2.33855283780313e-5
flux1:	0.699688777406172	2.0974728125083e-5	2.09747103038985e-5	2.0974691355633e-5	2.09746737602461e-5	2.09746598939094e-5	2.09746517651632e-5	2.09746507435913e-5	2.09746572959403e-5	2.09746707503281e-5	2.09746891186797e-5	2.09747090228253e-5	2.09747257936591e-5	2.09747338483474e-5	2.09747274982588e-5	2.09747023905159e-5	2.09746578004259e-5	2.09745998598689e-5	2.09745452657957e-5	2.0974523545799e-5	2.09745727698005e-5	2.09747183700838e-5	2.0974922247365e-5	2.09750143703381e-5	2.09747343652359e-5	2.09742049597684e-5	2.09745678522321e-5	2.09754839469591e-5	2.09736219877839e-5	2.09760099122771e-5	2.09744923167179e-5	2.0973537206431e-5	2.09744923167179e-5	2.09760099122771e-5	2.09736219877839e-5	2.09754839469591e-5	2.09745678522321e-5	2.09742049597684e-5	2.09747343652359e-5	2.0975014370338e-5	2.0974922247365e-5	2.09747183700838e-5	2.09745727698005e-5	2.0974523545799e-5	2.09745452657957e-5	2.09745998598689e-5	2.09746578004259e-5	2.09747023905158e-5	2.09747274982587e-5
flux1:	0.699951226309926	1.87958577112013e-5	1.8795845294614e-5	1.87958316070968e-5	1.87958186339083e-5	1.87958082958886e-5	1.87958022268769e-5	1.87958015427755e-5	1.87958066152393e-5	1.87958168681439e-5	1.87958306234388e-5	1.87958450365219e-5	1.87958561823753e-5	1.87958593849536e-5	1.87958499240309e-5	1.87958242973326e-5	1.87957822271023e-5	1.87957294812013e-5	1.87956810975515e-5	1.87956633003889e-5	1.87957095770519e-5	1.87958417737863e-5	1.87960249422135e-5	1.87961070533163e-5	1.8795857240692e-5	1.87953883213252e-5	1.87957197396558e-5	1.87965395512437e-5	1.87948736793698e-5	1.87970159766764e-5	1.87956570703005e-5	1.87948007124378e-5	1.87956570703004e-5	1.87970159766764e-5	1.87948736793698e-5	1.87965395512437e-5	1.87957197396557e-5	1.87953883213252e-5	1.8795857240692e-5	1.87961070533163e-5	1.87960249422136e-5	1.87958417737863e-5	1.87957095770519e-5	1.87956633003889e-5	1.87956810975515e-5	1.87957294812013e-5	1.87957822271024e-5	1.87958242973326e-5	1.87958499240309e-5
flux1:	0.700213675213679	1.68284640987943e-5	1.68284560748788e-5	1.68284466700495e-5	1.68284374560685e-5	1.68284299727883e-5	1.68284255409157e-5	1.68284250658084e-5	1.68284288435751e-5	1.68284363854238e-5	1.68284462837309e-5	1.68284561552716e-5	1.68284627156165e-5	1.68284620661264e-5	1.68284503114456e-5	1.68284246632202e-5	1.68283851945718e-5	1.68283373027443e-5	1.68282945095295e-5	1.68282800776043e-5	1.68283234290169e-5	1.68284432893344e-5	1.68286076644005e-5	1.68286807578947e-5	1.68284580663273e-5	1.68280431091025e-5	1.68283453388058e-5	1.6829078281635e-5	1.68275891334284e-5	1.68295093323698e-5	1.68282935770091e-5	1.68275264319338e-5	1.68282935770091e-5	1.68295093323698e-5	1.68275891334285e-5	1.68290782816349e-5	1.68283453388058e-5	1.68280431091025e-5	1.68284580663273e-5	1.68286807578947e-5	1.68286076644005e-5	1.68284432893344e-5	1.68283234290169e-5	1.68282800776043e-5	1.68282945095295e-5	1.68283373027442e-5	1.68283851945718e-5	1.68284246632202e-5	1.68284503114456e-5
flux1:	0.700476124117432	1.50537029622829e-5	1.50536984225369e-5	1.50536924303411e-5	1.50536862162205e-5	1.50536810046359e-5	1.50536778568287e-5	1.5053677504356e-5	1.50536801830963e-5	1.50536854817186e-5	1.50536922253091e-5	1.50536984254194e-5	1.50537013441279e-5	1.50536977437572e-5	1.50536844257291e-5	1.50536591948226e-5	1.50536223917928e-5	1.50535790410723e-5	1.50535412803304e-5	1.50535297199416e-5	1.50535701801674e-5	1.5053678676865e-5	1.50538259786305e-5	1.50538909126324e-5	1.50536925074853e-5	1.50533255879726e-5	1.50536007469666e-5	1.50542553456632e-5	1.50529252798483e-5	1.50546448182165e-5	1.50535580568092e-5	1.50528714240448e-5	1.50535580568092e-5	1.50546448182165e-5	1.50529252798483e-5	1.50542553456632e-5	1.50536007469666e-5	1.50533255879727e-5	1.50536925074854e-5	1.50538909126324e-5	1.50538259786306e-5	1.50536786768649e-5	1.50535701801674e-5	1.50535297199416e-5	1.50535412803304e-5	1.50535790410723e-5	1.50536223917928e-5	1.50536591948226e-5	1.50536844257291e-5
flux1:	0.700738573021185	1.34542265923084e-5	1.34542247399415e-5	1.34542214040324e-5	1.34542175369473e-5	1.34542141045862e-5	1.34542119546907e-5	1.34542116757621e-5	1.34542134550759e-5	1.34542169480601e-5	1.3454221177264e-5	1.34542244884696e-5	1.34542246058457e-5	1.34542188491097e-5	1.34542046034471e-5	1.34541801613008e-5	1.34541460601075e-5	1.34541069536911e-5	1.34540737179049e-5	1.34540645906363e-5	1.34541022052529e-5	1.34542002301045e-5	1.3454332010964e-5	1.34543895362091e-5	1.34542128200985e-5	1.34538885802897e-5	1.3454138644356e-5	1.34547226244721e-5	1.34535355986093e-5	1.34550739984114e-5	1.34541033518907e-5	1.34534893066853e-5	1.34541033518908e-5	1.34550739984115e-5	1.34535355986094e-5	1.34547226244721e-5	1.3454138644356e-5	1.34538885802897e-5	1.34542128200985e-5	1.34543895362091e-5	1.3454332010964e-5	1.34542002301045e-5	1.34541022052528e-5	1.34540645906363e-5	1.34540737179049e-5	1.34541069536911e-5	1.34541460601075e-5	1.34541801613007e-5	1.34542046034472e-5
flux1:	0.701001021924939	1.20140840919216e-5	1.20140842444114e-5	1.20140829221941e-5	1.20140808535489e-5	1.20140787942255e-5	1.2014077417216e-5	1.20140771932998e-5	1.20140782697163e-5	1.2014080357713e-5	1.20140826450016e-5	1.20140837573722e-5	1.20140818063121e-5	1.20140745779071e-5	1.20140599425231e-5	1.20140365892774e-5	1.20140051928603e-5	1.20139700428411e-5	1.20139408667724e-5	1.20139337831389e-5	1.20139686093596e-5	1.20140569847923e-5	1.2014174653235e-5	1.20142254365037e-5	1.20140680456329e-5	1.20137816591067e-5	1.201400848189e-5	1.20145288500966e-5	1.20134703017955e-5	1.20148453302136e-5	1.20139790995433e-5	1.20134304329832e-5	1.20139790995433e-5	1.20148453302136e-5	1.20134703017955e-5	1.20145288500966e-5	1.20140084818901e-5	1.20137816591067e-5	1.20140680456329e-5	1.20142254365037e-5	1.2014174653235e-5	1.20140569847923e-5	1.20139686093596e-5	1.20139337831389e-5	1.20139408667724e-5	1.20139700428411e-5	1.20140051928603e-5	1.20140365892774e-5	1.20140599425231e-5
flux1:	0.701263470828692	1.07186262959991e-5	1.07186278827774e-5	1.07186280408744e-5	1.07186273200367e-5	1.07186263064577e-5	1.07186255305949e-5	1.07186253661251e-5	1.07186259264076e-5	1.07186269678628e-5	1.07186278143458e-5	1.07186273238287e-5	1.07186239297501e-5	1.0718615805498e-5	1.07186012215901e-5	1.07185791862689e-5	1.07185504626264e-5	1.07185189860628e-5	1.07184934412408e-5	1.07184880559892e-5	1.07185201629841e-5	1.07185996520184e-5	1.07187044926062e-5	1.07187491352941e-5	1.07186089322211e-5	1.07183560680715e-5	1.07185613963098e-5	1.07190245111176e-5	1.0718081244196e-5	1.07193090612754e-5	1.07185366346106e-5	1.07180467972017e-5	1.07185366346106e-5	1.07193090612754e-5	1.0718081244196e-5	1.07190245111176e-5	1.07185613963099e-5	1.07183560680715e-5	1.07186089322211e-5	1.07187491352942e-5	1.07187044926062e-5	1.07185996520184e-5	1.0718520162984e-5	1.07184880559892e-5	1.07184934412408e-5	1.07185189860628e-5	1.07185504626264e-5	1.07185791862689e-5	1.07186012215901e-5
flux1:	0.701525919732445	9.55441538901863e-6	9.55441794526276e-6	9.55441915151927e-6	9.55441941674684e-6	9.55441919113682e-6	9.55441888907817e-6	9.55441880378451e-6	9.55441901909989e-6	9.5544193267004e-6	9.55441916103923e-6	9.5544175707352e-6	9.55441325477639e-6	9.5544047059797e-6	9.5543905224988e-6	9.55436996640776e-6	9.55434384986525e-6	9.55431576737991e-6	9.55429345855738e-6	9.55428946710317e-6	9.55431893623376e-6	9.55439025068828e-6	9.55448344055415e-6	9.5545224929423e-6	9.55439755640291e-6	9.55417434247098e-6	9.55435982718264e-6	9.55477146122787e-6	9.55393153704709e-6	9.55502683112967e-6	9.55433859608771e-6	9.55390164472111e-6	9.55433859608767e-6	9.55502683112969e-6	9.5539315370471e-6	9.55477146122784e-6	9.55435982718265e-6	9.55417434247098e-6	9.55439755640293e-6	9.55452249294233e-6	9.55448344055417e-6	9.55439025068829e-6	9.55431893623374e-6	9.5542894671032e-6	9.5542934585574e-6	9.55431576737988e-6	9.55434384986525e-6	9.55436996640774e-6	9.5543905224988e-6
flux1:	0.701788368636199	8.50913917153062e-6	8.50914232907096e-6	8.50914424218363e-6	8.5091452098224e-6	8.50914557355697e-6	8.5091456532488e-6	8.50914567502942e-6	8.50914569635325e-6	8.50914553529261e-6	8.50914471487977e-6	8.50914243887257e-6	8.50913762378137e-6	8.50912902426454e-6	8.50911550495105e-6	8.50909652745055e-6	8.50907292204756e-6	8.50904795822635e-6	8.50902852120184e-6	8.50902565678252e-6	8.50905258155572e-6	8.50911638859218e-6	8.50919901082717e-6	8.50923298264419e-6	8.50912159507542e-6	8.50892458104074e-6	8.50909178539766e-6	8.50945718030705e-6	8.50870981450126e-6	8.50968592640229e-6	8.509073187425e-6	8.50868373564297e-6	8.50907318742501e-6	8.50968592640229e-6	8.50870981450123e-6	8.50945718030704e-6	8.50909178539768e-6	8.50892458104076e-6	8.50912159507543e-6	8.5092329826442e-6	8.50919901082715e-6	8.5091163885922e-6	8.5090525815557e-6	8.50902565678252e-6	8.50902852120182e-6	8.50904795822634e-6	8.50907292204758e-6	8.50909652745053e-6	8.50911550495106e-6
flux1:	0.702050817539952	7.57152990407398e-6	7.57153338039535e-6	7.57153573816276e-6	7.57153719105713e-6	7.57153799412503e-6	7.57153839012549e-6	7.57153854889446e-6	7.57153850384891e-6	7.57153809187103e-6	7.57153690600479e-6	7.57153427528087e-6	7.57152929337257e-6	7.57152092848109e-6	7.57150826069374e-6	7.57149090656558e-6	7.57146969083199e-6	7.57144757578747e-6	7.57143067609243e-6	7.57142870730876e-6	7.57145319293724e-6	7.57151012008629e-6	7.57158317441708e-6	7.5716125422954e-6	7.57151317569213e-6	7.57133929656169e-6	7.57148970115271e-6	7.57181361595642e-6	7.57114908074183e-6	7.572018117631e-6	7.57147301839856e-6	7.57112618987155e-6	7.57147301839856e-6	7.572018117631e-6	7.5711490807418e-6	7.5718136159564e-6	7.57148970115275e-6	7.5713392965617e-6	7.57151317569215e-6	7.57161254229541e-6	7.5715831744171e-6	7.57151012008624e-6	7.57145319293723e-6	7.57142870730875e-6	7.57143067609243e-6	7.57144757578745e-6	7.57146969083199e-6	7.57149090656555e-6	7.57150826069374e-6
flux1:	0.702313266443705	6.73128763824435e-6	6.73129122447695e-6	6.73129383153746e-6	6.73129560743332e-6	6.73129673836963e-6	6.73129740406487e-6	6.73129772683591e-6	6.73129771800811e-6	6.7312972270677e-6	6.73129590177574e-6	6.73129317172762e-6	6.73128827429043e-6	6.73128035115843e-6	6.73126865577867e-6	6.73125292349696e-6	6.73123395598947e-6	6.73121442755723e-6	6.73119975960907e-6	6.73119848811633e-6	6.7312206506428e-6	6.73127128949426e-6	6.73133570066879e-6	6.73136091308247e-6	6.7312722137866e-6	6.7311187542765e-6	6.7312537604117e-6	6.73154051440391e-6	6.73095004660801e-6	6.73172298649941e-6	6.73123843733862e-6	6.7309298224557e-6	6.73123843733864e-6	6.73172298649942e-6	6.730950046608e-6	6.73154051440391e-6	6.73125376041171e-6	6.73111875427653e-6	6.73127221378662e-6	6.73136091308249e-6	6.73133570066881e-6	6.73127128949423e-6	6.73122065064281e-6	6.73119848811634e-6	6.73119975960904e-6	6.73121442755722e-6	6.73123395598948e-6	6.73125292349691e-6	6.73126865577868e-6
flux1:	0.702575715347458	5.97900792829965e-6	5.97901147697418e-6	5.97901419274574e-6	5.97901617329279e-6	5.97901755004576e-6	5.97901845105235e-6	5.97901895836822e-6	5.9790190630338e-6	5.9790186223286e-6	5.97901732644547e-6	5.97901468545035e-6	5.9790100530102e-6	5.97900271146897e-6	5.97899205325758e-6	5.97897790357478e-6	5.97896102865611e-6	5.9789438348036e-6	5.97893112122097e-6	5.9789303794125e-6	5.97895034441199e-6	5.97899525318132e-6	5.97905187747373e-6	5.97907335770955e-6	5.97899413067659e-6	5.97885869092233e-6	5.97897962256109e-6	5.97923313342522e-6	5.97870884831667e-6	5.97939563601152e-6	5.97896524621092e-6	5.9786908616804e-6	5.97896524621089e-6	5.97939563601154e-6	5.97870884831667e-6	5.97923313342521e-6	5.97897962256112e-6	5.97885869092235e-6	5.97899413067659e-6	5.97907335770956e-6	5.97905187747375e-6	5.97899525318133e-6	5.97895034441197e-6	5.9789303794125e-6	5.97893112122096e-6	5.97894383480357e-6	5.97896102865611e-6	5.97897790357477e-6	5.97899205325758e-6
flux1:	0.702838164251212	5.30611380278172e-6	5.30611721598127e-6	5.30611994335215e-6	5.30612204413914e-6	5.30612360616538e-6	5.30612471506103e-6	5.30612541875317e-6	5.30612568984214e-6	5.3061253899185e-6	5.30612424201036e-6	5.30612182059654e-6	5.30611757351073e-6	5.30611089709621e-6	5.30610129497875e-6	5.30608865935239e-6	5.30607371280735e-6	5.30605861393669e-6	5.30604760480661e-6	5.30604725340034e-6	5.30606515431591e-6	5.30610485950877e-6	5.30615448973549e-6	5.30617263740046e-6	5.30610183042125e-6	5.30598229337884e-6	5.30609039818575e-6	5.30631421610719e-6	5.30584902704674e-6	5.30645866230135e-6	5.30607667722048e-6	5.30583292856729e-6	5.30607667722047e-6	5.30645866230135e-6	5.30584902704673e-6	5.30631421610719e-6	5.30609039818577e-6	5.30598229337887e-6	5.30610183042125e-6	5.30617263740049e-6	5.3061544897355e-6	5.30610485950876e-6	5.30606515431589e-6	5.30604725340033e-6	5.30604760480661e-6	5.30605861393666e-6	5.30607371280734e-6	5.30608865935236e-6	5.30610129497876e-6
flux1:	0.703100613154965	4.70479186405906e-6	4.70479508244871e-6	4.70479775760734e-6	4.70479991950509e-6	4.70480162124061e-6	4.70480291363974e-6	4.70480381580799e-6	4.7048042838859e-6	4.70480418149689e-6	4.70480325724025e-6	4.70480113740431e-6	4.70479734632704e-6	4.704791372938e-6	4.70478280980381e-6	4.70477159829992e-6	4.7047584124909e-6	4.70474518341672e-6	4.70473565537895e-6	4.70473558087424e-6	4.70475155707061e-6	4.70478655446626e-6	4.70482992387198e-6	4.70484511538095e-6	4.70478180365902e-6	4.70467630448196e-6	4.70477275442779e-6	4.70497009282397e-6	4.70455763669272e-6	4.70509825531237e-6	4.70475949814345e-6	4.70454314498425e-6	4.70475949814345e-6	4.70509825531239e-6	4.70455763669272e-6	4.70497009282397e-6	4.70477275442781e-6	4.70467630448197e-6	4.70478180365903e-6	4.70484511538097e-6	4.70482992387198e-6	4.70478655446626e-6	4.70475155707059e-6	4.70473558087425e-6	4.70473565537894e-6	4.7047451834167e-6	4.70475841249092e-6	4.7047715982999e-6	4.70478280980381e-6
flux1:	0.703363062058718	4.16793237424897e-6	4.16793536731477e-6	4.16793795095563e-6	4.16794013289949e-6	4.1679419386316e-6	4.16794339052443e-6	4.1679444835611e-6	4.16794515956983e-6	4.16794528296669e-6	4.16794462262198e-6	4.16794284691888e-6	4.16793954276694e-6	4.16793427462652e-6	4.16792670633356e-6	4.16791681474983e-6	4.16790522311367e-6	4.16789365457935e-6	4.16788540966177e-6	4.16788552167517e-6	4.16789971631061e-6	4.16793047147325e-6	4.16796825680337e-6	4.16798084522364e-6	4.16792421663215e-6	4.16783111422776e-6	4.16791700606979e-6	4.1680907694704e-6	4.16772533777118e-6	4.16820428626043e-6	4.16790410427501e-6	4.16771222824341e-6	4.16790410427501e-6	4.16820428626044e-6	4.16772533777118e-6	4.1680907694704e-6	4.16791700606981e-6	4.16783111422778e-6	4.16792421663216e-6	4.16798084522365e-6	4.16796825680336e-6	4.16793047147323e-6	4.1678997163106e-6	4.16788552167518e-6	4.1678854096618e-6	4.16789365457935e-6	4.16790522311366e-6	4.16791681474981e-6	4.16792670633356e-6
flux1:	0.703625510962471	3.68907317853548e-6	3.68907593622689e-6	3.6890784062377e-6	3.68908057946551e-6	3.68908245953294e-6	3.68908404573935e-6	3.6890853131818e-6	3.68908619167464e-6	3.68908654603541e-6	3.68908616170602e-6	3.68908474180886e-6	3.68908192494328e-6	3.6890773376133e-6	3.68907070099044e-6	3.68906201703839e-6	3.68905185781162e-6	3.6890417574814e-6	3.68903462167095e-6	3.68903485019045e-6	3.6890474080126e-6	3.68907435651655e-6	3.68910718054749e-6	3.68911749511116e-6	3.6890668363736e-6	3.68898468726649e-6	3.68906104315879e-6	3.68921385268099e-6	3.68889032815332e-6	3.68931423248325e-6	3.68904844757419e-6	3.68887842276409e-6	3.68904844757419e-6	3.68931423248325e-6	3.68889032815333e-6	3.68921385268098e-6	3.68906104315882e-6	3.68898468726649e-6	3.68906683637361e-6	3.68911749511117e-6	3.6891071805475e-6	3.68907435651655e-6	3.68904740801259e-6	3.68903485019043e-6	3.68903462167094e-6	3.68904175748139e-6	3.68905185781161e-6	3.68906201703837e-6	3.68907070099045e-6
flux1:	0.703887959866225	3.26234731126792e-6	3.26234983711698e-6	3.26235218274385e-6	3.26235432641204e-6	3.2623562545939e-6	3.26235794813935e-6	3.2623593661214e-6	3.26236042874021e-6	3.26236100147674e-6	3.26236088390301e-6	3.26235980840188e-6	3.26235745682871e-6	3.26235350711766e-6	3.26234772684655e-6	3.26234013531556e-6	3.26233125444857e-6	3.26232244736642e-6	3.26231626893859e-6	3.26231656155357e-6	3.26232762672143e-6	3.2623511742527e-6	3.26237960800185e-6	3.2623879535296e-6	3.26234263749683e-6	3.26227017205454e-6	3.26233794046503e-6	3.26247215724326e-6	3.26218595578531e-6	3.26256078477504e-6	3.2623256480852e-6	3.26217511387655e-6	3.2623256480852e-6	3.26256078477505e-6	3.26218595578531e-6	3.26247215724326e-6	3.26233794046503e-6	3.26227017205456e-6	3.26234263749683e-6	3.26238795352961e-6	3.26237960800186e-6	3.26235117425271e-6	3.26232762672142e-6	3.26231656155357e-6	3.26231626893858e-6	3.26232244736642e-6	3.26233125444856e-6	3.26234013531554e-6	3.26234772684655e-6
flux1:	0.704150408769978	2.88243412628743e-6	2.88243643197922e-6	2.88243864938106e-6	2.88244074741802e-6	2.88244269932823e-6	2.88244447153016e-6	2.88244601060729e-6	2.88244722957661e-6	2.88244799530761e-6	2.88244812000806e-6	2.88244736129388e-6	2.88244543776609e-6	2.88244207045222e-6	2.88243706478809e-6	2.88243045168206e-6	2.88242270495788e-6	2.88241503350917e-6	2.88240968116595e-6	2.88241000033848e-6	2.88241971436108e-6	2.88244023682539e-6	2.8824648016155e-6	2.8824714580349e-6	2.88243093216159e-6	2.88236703317592e-6	2.88242709022017e-6	2.88254483707842e-6	2.88229185472753e-6	2.88262297848012e-6	2.88241512889455e-6	2.88228196502135e-6	2.88241512889454e-6	2.88262297848011e-6	2.88229185472753e-6	2.88254483707841e-6	2.88242709022019e-6	2.88236703317593e-6	2.8824309321616e-6	2.88247145803492e-6	2.88246480161551e-6	2.88244023682539e-6	2.88241971436107e-6	2.88241000033848e-6	2.88240968116595e-6	2.88241503350916e-6	2.88242270495788e-6	2.88243045168205e-6	2.88243706478809e-6
flux1:	0.704412857673731	2.54451379048915e-6	2.54451589178279e-6	2.54451798082766e-6	2.5445200198419e-6	2.54452197212508e-6	2.54452379317915e-6	2.54452542032115e-6	2.54452676177135e-6	2.54452768680127e-6	2.54452801943526e-6	2.54452753958189e-6	2.54452599755569e-6	2.5445231509163e-6	2.54451883626906e-6	2.54451309196057e-6	2.54450634637707e-6	2.54449966981629e-6	2.54449503069559e-6	2.5444953511383e-6	2.54450385100767e-6	2.54452169474593e-6	2.54454286425323e-6	2.54454808633657e-6	2.54451186240505e-6	2.54445554596781e-6	2.5445086972136e-6	2.54461187880189e-6	2.54438844349719e-6	2.54468068727747e-6	2.54449711354536e-6	2.54437941726746e-6	2.54449711354534e-6	2.54468068727747e-6	2.5443884434972e-6	2.54461187880189e-6	2.54450869721361e-6	2.54445554596782e-6	2.54451186240505e-6	2.54454808633657e-6	2.54454286425323e-6	2.54452169474594e-6	2.54450385100764e-6	2.54449535113831e-6	2.54449503069559e-6	2.54449966981627e-6	2.54450634637706e-6	2.54451309196055e-6	2.54451883626907e-6
flux1:	0.704675306577484	2.24422497855533e-6	2.24422689240134e-6	2.24422885452042e-6	2.24423082256155e-6	2.24423275268538e-6	2.24423459255459e-6	2.2442362731309e-6	2.24423770010479e-6	2.24423874630078e-6	2.24423924718588e-6	2.24423900280424e-6	2.24423779126297e-6	2.24423540145467e-6	2.2442316958999e-6	2.24422671738535e-6	2.24422085188753e-6	2.24421504551256e-6	2.24421102313919e-6	2.24421132935926e-6	2.24421874593445e-6	2.24423422811669e-6	2.2442524304901e-6	2.24425644789011e-6	2.24422409297748e-6	2.24417449154769e-6	2.24422147429763e-6	2.24431179586388e-6	2.24411462369046e-6	2.24437231758786e-6	2.24421032383649e-6	2.24410638907518e-6	2.24421032383648e-6	2.24437231758787e-6	2.24411462369045e-6	2.24431179586387e-6	2.24422147429764e-6	2.24417449154769e-6	2.24422409297748e-6	2.24425644789013e-6	2.2442524304901e-6	2.24423422811669e-6	2.24421874593444e-6	2.24421132935926e-6	2.2442110231392e-6	2.24421504551255e-6	2.24422085188753e-6	2.24422671738533e-6	2.24423169589991e-6
flux1:	0.704937755481238	1.97762560694255e-6	1.97762734961246e-6	1.97762918651072e-6	1.97763107248093e-6	1.9776329589321e-6	1.97763478836853e-6	1.97763648798634e-6	1.97763796302864e-6	1.97763909103581e-6	1.97763971880334e-6	1.97763966489289e-6	1.97763873209797e-6	1.97763673647523e-6	1.97763356229882e-6	1.97762925466385e-6	1.97762416032913e-6	1.97761911439024e-6	1.97761562663554e-6	1.97761591069279e-6	1.97762236737521e-6	1.97763577661533e-6	1.97765139671928e-6	1.9776544143385e-6	1.97762554298546e-6	1.97758189051156e-6	1.97762337653661e-6	1.9777023614584e-6	1.97752851706128e-6	1.97775554174408e-6	1.97761271614364e-6	1.97752101444527e-6	1.97761271614363e-6	1.97775554174408e-6	1.97752851706128e-6	1.9777023614584e-6	1.97762337653662e-6	1.97758189051156e-6	1.97762554298547e-6	1.97765441433851e-6	1.97765139671927e-6	1.97763577661534e-6	1.97762236737521e-6	1.97761591069279e-6	1.97761562663554e-6	1.97761911439023e-6	1.97762416032913e-6	1.97762925466384e-6	1.97763356229882e-6
flux1:	0.705200204384991	1.74115644642135e-6	1.74115803245204e-6	1.74115974547622e-6	1.74116153900114e-6	1.74116336171549e-6	1.74116515327552e-6	1.7411668393696e-6	1.74116832663965e-6	1.74116949841993e-6	1.74117021283604e-6	1.74117030569738e-6	1.74116960196117e-6	1.74116794144838e-6	1.74116522685003e-6	1.74116150406754e-6	1.74115708385382e-6	1.74115270228423e-6	1.74114967939469e-6	1.74114993891072e-6	1.74115555063012e-6	1.74116714783967e-6	1.741180529642e-6	1.74118272833904e-6	1.74115699584815e-6	1.74111861478642e-6	1.74115521345612e-6	1.74122421962629e-6	1.74107108047687e-6	1.74127090930994e-6	1.74114509565302e-6	1.74106425884629e-6	1.741145095653e-6	1.74127090930995e-6	1.74107108047687e-6	1.74122421962628e-6	1.74115521345612e-6	1.74111861478643e-6	1.74115699584816e-6	1.74118272833905e-6	1.74118052964201e-6	1.74116714783968e-6	1.74115555063011e-6	1.74114993891071e-6	1.74114967939469e-6	1.74115270228421e-6	1.74115708385382e-6	1.74116150406752e-6	1.74116522685004e-6
flux1:	0.705462653288744	1.53160745462317e-6	1.53160889638144e-6	1.53161048635795e-6	1.53161217794901e-6	1.53161391883561e-6	1.53161564778392e-6	1.53161729089406e-6	1.53161875778084e-6	1.53161993849663e-6	1.53162070250865e-6	1.53162090181082e-6	1.53162038140914e-6	1.53161900205843e-6	1.53161668214881e-6	1.53161346733667e-6	1.53160963550051e-6	1.53160583454934e-6	1.53160321729492e-6	1.53160345373389e-6	1.53160832624865e-6	1.53161834572728e-6	1.53162979483014e-6	1.53163133244073e-6	1.53160842921026e-6	1.53157471926616e-6	1.53160698100551e-6	1.53166721613807e-6	1.53153244033733e-6	1.53170817811188e-6	1.53159745007497e-6	1.53152625449399e-6	1.53159745007496e-6	1.53170817811187e-6	1.53153244033732e-6	1.53166721613807e-6	1.53160698100552e-6	1.53157471926616e-6	1.53160842921027e-6	1.53163133244074e-6	1.53162979483014e-6	1.53161834572728e-6	1.53160832624865e-6	1.53160345373389e-6	1.53160321729491e-6	1.53160583454933e-6	1.5316096355005e-6	1.53161346733667e-6	1.5316166821488e-6
flux1:	0.705725102192497	1.34608667301098e-6	1.34608798069886e-6	1.34608944807682e-6	1.34609102944452e-6	1.34609267289558e-6	1.3460943179272e-6	1.34609589263322e-6	1.34609731088377e-6	1.34609847017559e-6	1.34609925126795e-6	1.34609952138166e-6	1.34609914373602e-6	1.34609799760927e-6	1.34609601483747e-6	1.34609324009915e-6	1.34608992138449e-6	1.34608662822281e-6	1.34608436620197e-6	1.34608458343241e-6	1.34608881293232e-6	1.3460974636754e-6	1.34610724996824e-6	1.34610826260076e-6	1.34608790938742e-6	1.34605833780093e-6	1.34608675779319e-6	1.34613929369953e-6	1.34602079101056e-6	1.34617520951084e-6	1.34607784737578e-6	1.34601519952519e-6	1.34607784737577e-6	1.34617520951084e-6	1.34602079101056e-6	1.34613929369954e-6	1.34608675779319e-6	1.34605833780094e-6	1.34608790938742e-6	1.34610826260076e-6	1.34610724996825e-6	1.3460974636754e-6	1.34608881293231e-6	1.34608458343241e-6	1.34608436620198e-6	1.34608662822281e-6	1.34608992138449e-6	1.34609324009914e-6	1.34609601483748e-6
flux1:	0.705987551096251	1.18199153634727e-6	1.18199271828984e-6	1.1819940634521e-6	1.18199552786063e-6	1.18199706117047e-6	1.18199860491149e-6	1.18200009042425e-6	1.18200143682106e-6	1.18200254954994e-6	1.18200332050853e-6	1.18200363122592e-6	1.18200336148907e-6	1.18200240700143e-6	1.18200071114283e-6	1.18199831710408e-6	1.18199544579076e-6	1.18199259714849e-6	1.18199064727594e-6	1.18199085040936e-6	1.18199452339702e-6	1.1820019905895e-6	1.18201035099112e-6	1.18201095454437e-6	1.1819928985409e-6	1.18196699173692e-6	1.18199201378894e-6	1.18203779966217e-6	1.18193370547632e-6	1.18206927609255e-6	1.1819837457146e-6	1.18192866926014e-6	1.18198374571459e-6	1.18206927609255e-6	1.18193370547632e-6	1.18203779966217e-6	1.18199201378895e-6	1.18196699173692e-6	1.18199289854091e-6	1.18201095454437e-6	1.18201035099113e-6	1.1820019905895e-6	1.18199452339702e-6	1.18199085040935e-6	1.18199064727594e-6	1.18199259714849e-6	1.18199544579076e-6	1.18199831710407e-6	1.18200071114283e-6
flux1:	0.706250000000004	1.03698244696413e-6	1.03698351004945e-6	1.0369847336836e-6	1.03698607626737e-6	1.03698748991367e-6	1.03698891918765e-6	1.03699029961787e-6	1.0369915562595e-6	1.03699260279628e-6	1.0369933419866e-6	1.03699366874934e-6	1.03699347792378e-6	1.03699267977731e-6	1.03699122760085e-6	1.03698916274406e-6	1.0369866816305e-6	1.03698422250909e-6	1.0369825476996e-6	1.0369827421918e-6	1.03698593561056e-6	1.0369923822674e-6	1.03699952351567e-6	1.03699981536095e-6	1.03698382697404e-6	1.03696116340466e-6	1.03698318389286e-6	1.03702305863157e-6	1.0369317105885e-6	1.03705063417027e-6	1.03697556799305e-6	1.03692719196677e-6	1.03697556799304e-6	1.03705063417028e-6	1.0369317105885e-6	1.03702305863157e-6	1.03698318389287e-6	1.03696116340466e-6	1.03698382697405e-6	1.03699981536095e-6	1.03699952351568e-6	1.0369923822674e-6	1.03698593561055e-6	1.0369827421918e-6	1.03698254769959e-6	1.03698422250908e-6	1.0369866816305e-6	1.03698916274405e-6	1.03699122760085e-6
[truncated: 13 more columns]
