# Supplementary material for: Spatial Resolution and Refractive Index Contrast of Resonant Photonic Crystal Surfaces for Biosensing
Source: IEEE Photonics J. Author manuscript; Available in PMC 2015 Sep 7. (PMC4561521; doi:10.1109/JPHOT.2015.2435699)
Supplement: fig6_data [file NIHMS64775-supplement-fig6_data.gz › Volumes/graham/MacBook_backup/PhD_folder_2015_06_02/paper_improvements/IEEE_J_Photonics/final_files/data_files/fig6/meep_data/7/ref.out]

-----------
Initializing structure...
Working in 2D dimensions.
Computational cell is 150 x 10 x 0 with resolution 25
     block, center = (0,-2.56637,0)
          size (150,4.86726,1e+20)
          axes (1,0,0), (0,1,0), (0,0,1)
          dielectric constant epsilon diagonal = (2.0736,2.0736,2.0736)
     block, center = (0,2.43363,0)
          size (150,5.13274,1e+20)
          axes (1,0,0), (0,1,0), (0,0,1)
          dielectric constant epsilon diagonal = (1.88238,1.88238,1.88238)
     block, center = (-37.5,0.309735,0)
          size (75,0.884956,1e+20)
          axes (1,0,0), (0,1,0), (0,0,1)
          dielectric constant epsilon diagonal = (1.88238,1.88238,1.88238)
     block, center = (74.5,0,0)
          size (0.65,0.265487,1e+20)
          axes (1,0,0), (0,1,0), (0,0,1)
          dielectric constant epsilon diagonal = (1.88238,1.88238,1.88238)
     block, center = (73.5,0,0)
          size (0.65,0.265487,1e+20)
          axes (1,0,0), (0,1,0), (0,0,1)
          dielectric constant epsilon diagonal = (1.88238,1.88238,1.88238)
     block, center = (72.5,0,0)
          size (0.65,0.265487,1e+20)
          axes (1,0,0), (0,1,0), (0,0,1)
          dielectric constant epsilon diagonal = (1.88238,1.88238,1.88238)
     block, center = (71.5,0,0)
          size (0.65,0.265487,1e+20)
          axes (1,0,0), (0,1,0), (0,0,1)
          dielectric constant epsilon diagonal = (1.88238,1.88238,1.88238)
     block, center = (70.5,0,0)
          size (0.65,0.265487,1e+20)
          axes (1,0,0), (0,1,0), (0,0,1)
          dielectric constant epsilon diagonal = (1.88238,1.88238,1.88238)
     block, center = (69.5,0,0)
          size (0.65,0.265487,1e+20)
          axes (1,0,0), (0,1,0), (0,0,1)
          dielectric constant epsilon diagonal = (1.88238,1.88238,1.88238)
     block, center = (68.5,0,0)
          size (0.65,0.265487,1e+20)
          axes (1,0,0), (0,1,0), (0,0,1)
          dielectric constant epsilon diagonal = (1.88238,1.88238,1.88238)
     block, center = (67.5,0,0)
          size (0.65,0.265487,1e+20)
          axes (1,0,0), (0,1,0), (0,0,1)
          dielectric constant epsilon diagonal = (1.88238,1.88238,1.88238)
     block, center = (66.5,0,0)
          size (0.65,0.265487,1e+20)
          axes (1,0,0), (0,1,0), (0,0,1)
          dielectric constant epsilon diagonal = (1.88238,1.88238,1.88238)
     block, center = (65.5,0,0)
          size (0.65,0.265487,1e+20)
          axes (1,0,0), (0,1,0), (0,0,1)
          dielectric constant epsilon diagonal = (1.88238,1.88238,1.88238)
     block, center = (64.5,0,0)
          size (0.65,0.265487,1e+20)
          axes (1,0,0), (0,1,0), (0,0,1)
          dielectric constant epsilon diagonal = (1.88238,1.88238,1.88238)
     block, center = (63.5,0,0)
          size (0.65,0.265487,1e+20)
          axes (1,0,0), (0,1,0), (0,0,1)
          dielectric constant epsilon diagonal = (1.88238,1.88238,1.88238)
     block, center = (62.5,0,0)
          size (0.65,0.265487,1e+20)
          axes (1,0,0), (0,1,0), (0,0,1)
          dielectric constant epsilon diagonal = (1.88238,1.88238,1.88238)
     block, center = (61.5,0,0)
          size (0.65,0.265487,1e+20)
          axes (1,0,0), (0,1,0), (0,0,1)
          dielectric constant epsilon diagonal = (1.88238,1.88238,1.88238)
     block, center = (60.5,0,0)
          size (0.65,0.265487,1e+20)
          axes (1,0,0), (0,1,0), (0,0,1)
          dielectric constant epsilon diagonal = (1.88238,1.88238,1.88238)
     block, center = (59.5,0,0)
          size (0.65,0.265487,1e+20)
          axes (1,0,0), (0,1,0), (0,0,1)
          dielectric constant epsilon diagonal = (1.88238,1.88238,1.88238)
     block, center = (58.5,0,0)
          size (0.65,0.265487,1e+20)
          axes (1,0,0), (0,1,0), (0,0,1)
          dielectric constant epsilon diagonal = (1.88238,1.88238,1.88238)
     block, center = (57.5,0,0)
          size (0.65,0.265487,1e+20)
          axes (1,0,0), (0,1,0), (0,0,1)
          dielectric constant epsilon diagonal = (1.88238,1.88238,1.88238)
     block, center = (56.5,0,0)
          size (0.65,0.265487,1e+20)
          axes (1,0,0), (0,1,0), (0,0,1)
          dielectric constant epsilon diagonal = (1.88238,1.88238,1.88238)
     block, center = (55.5,0,0)
          size (0.65,0.265487,1e+20)
          axes (1,0,0), (0,1,0), (0,0,1)
          dielectric constant epsilon diagonal = (1.88238,1.88238,1.88238)
     block, center = (54.5,0,0)
          size (0.65,0.265487,1e+20)
          axes (1,0,0), (0,1,0), (0,0,1)
          dielectric constant epsilon diagonal = (1.88238,1.88238,1.88238)
     block, center = (53.5,0,0)
          size (0.65,0.265487,1e+20)
          axes (1,0,0), (0,1,0), (0,0,1)
          dielectric constant epsilon diagonal = (1.88238,1.88238,1.88238)
     block, center = (52.5,0,0)
          size (0.65,0.265487,1e+20)
          axes (1,0,0), (0,1,0), (0,0,1)
          dielectric constant epsilon diagonal = (1.88238,1.88238,1.88238)
     block, center = (51.5,0,0)
          size (0.65,0.265487,1e+20)
          axes (1,0,0), (0,1,0), (0,0,1)
          dielectric constant epsilon diagonal = (1.88238,1.88238,1.88238)
     block, center = (50.5,0,0)
          size (0.65,0.265487,1e+20)
          axes (1,0,0), (0,1,0), (0,0,1)
          dielectric constant epsilon diagonal = (1.88238,1.88238,1.88238)
     block, center = (49.5,0,0)
          size (0.65,0.265487,1e+20)
          axes (1,0,0), (0,1,0), (0,0,1)
          dielectric constant epsilon diagonal = (1.88238,1.88238,1.88238)
     block, center = (48.5,0,0)
          size (0.65,0.265487,1e+20)
          axes (1,0,0), (0,1,0), (0,0,1)
          dielectric constant epsilon diagonal = (1.88238,1.88238,1.88238)
     block, center = (47.5,0,0)
          size (0.65,0.265487,1e+20)
          axes (1,0,0), (0,1,0), (0,0,1)
          dielectric constant epsilon diagonal = (1.88238,1.88238,1.88238)
     block, center = (46.5,0,0)
          size (0.65,0.265487,1e+20)
          axes (1,0,0), (0,1,0), (0,0,1)
          dielectric constant epsilon diagonal = (1.88238,1.88238,1.88238)
     block, center = (45.5,0,0)
          size (0.65,0.265487,1e+20)
          axes (1,0,0), (0,1,0), (0,0,1)
          dielectric constant epsilon diagonal = (1.88238,1.88238,1.88238)
     block, center = (44.5,0,0)
          size (0.65,0.265487,1e+20)
          axes (1,0,0), (0,1,0), (0,0,1)
          dielectric constant epsilon diagonal = (1.88238,1.88238,1.88238)
     block, center = (43.5,0,0)
          size (0.65,0.265487,1e+20)
          axes (1,0,0), (0,1,0), (0,0,1)
          dielectric constant epsilon diagonal = (1.88238,1.88238,1.88238)
     block, center = (42.5,0,0)
          size (0.65,0.265487,1e+20)
          axes (1,0,0), (0,1,0), (0,0,1)
          dielectric constant epsilon diagonal = (1.88238,1.88238,1.88238)
     block, center = (41.5,0,0)
          size (0.65,0.265487,1e+20)
          axes (1,0,0), (0,1,0), (0,0,1)
          dielectric constant epsilon diagonal = (1.88238,1.88238,1.88238)
     block, center = (40.5,0,0)
          size (0.65,0.265487,1e+20)
          axes (1,0,0), (0,1,0), (0,0,1)
          dielectric constant epsilon diagonal = (1.88238,1.88238,1.88238)
     block, center = (39.5,0,0)
          size (0.65,0.265487,1e+20)
          axes (1,0,0), (0,1,0), (0,0,1)
          dielectric constant epsilon diagonal = (1.88238,1.88238,1.88238)
     block, center = (38.5,0,0)
          size (0.65,0.265487,1e+20)
          axes (1,0,0), (0,1,0), (0,0,1)
          dielectric constant epsilon diagonal = (1.88238,1.88238,1.88238)
     block, center = (37.5,0,0)
          size (0.65,0.265487,1e+20)
          axes (1,0,0), (0,1,0), (0,0,1)
          dielectric constant epsilon diagonal = (1.88238,1.88238,1.88238)
     block, center = (36.5,0,0)
          size (0.65,0.265487,1e+20)
          axes (1,0,0), (0,1,0), (0,0,1)
          dielectric constant epsilon diagonal = (1.88238,1.88238,1.88238)
     block, center = (35.5,0,0)
          size (0.65,0.265487,1e+20)
          axes (1,0,0), (0,1,0), (0,0,1)
          dielectric constant epsilon diagonal = (1.88238,1.88238,1.88238)
     block, center = (34.5,0,0)
          size (0.65,0.265487,1e+20)
          axes (1,0,0), (0,1,0), (0,0,1)
          dielectric constant epsilon diagonal = (1.88238,1.88238,1.88238)
     block, center = (33.5,0,0)
          size (0.65,0.265487,1e+20)
          axes (1,0,0), (0,1,0), (0,0,1)
          dielectric constant epsilon diagonal = (1.88238,1.88238,1.88238)
     block, center = (32.5,0,0)
          size (0.65,0.265487,1e+20)
          axes (1,0,0), (0,1,0), (0,0,1)
          dielectric constant epsilon diagonal = (1.88238,1.88238,1.88238)
     block, center = (31.5,0,0)
          size (0.65,0.265487,1e+20)
          axes (1,0,0), (0,1,0), (0,0,1)
          dielectric constant epsilon diagonal = (1.88238,1.88238,1.88238)
     block, center = (30.5,0,0)
          size (0.65,0.265487,1e+20)
          axes (1,0,0), (0,1,0), (0,0,1)
          dielectric constant epsilon diagonal = (1.88238,1.88238,1.88238)
     block, center = (29.5,0,0)
          size (0.65,0.265487,1e+20)
          axes (1,0,0), (0,1,0), (0,0,1)
          dielectric constant epsilon diagonal = (1.88238,1.88238,1.88238)
     block, center = (28.5,0,0)
          size (0.65,0.265487,1e+20)
          axes (1,0,0), (0,1,0), (0,0,1)
          dielectric constant epsilon diagonal = (1.88238,1.88238,1.88238)
     block, center = (27.5,0,0)
          size (0.65,0.265487,1e+20)
          axes (1,0,0), (0,1,0), (0,0,1)
          dielectric constant epsilon diagonal = (1.88238,1.88238,1.88238)
     block, center = (26.5,0,0)
          size (0.65,0.265487,1e+20)
          axes (1,0,0), (0,1,0), (0,0,1)
          dielectric constant epsilon diagonal = (1.88238,1.88238,1.88238)
     block, center = (25.5,0,0)
          size (0.65,0.265487,1e+20)
          axes (1,0,0), (0,1,0), (0,0,1)
          dielectric constant epsilon diagonal = (1.88238,1.88238,1.88238)
     block, center = (24.5,0,0)
          size (0.65,0.265487,1e+20)
          axes (1,0,0), (0,1,0), (0,0,1)
          dielectric constant epsilon diagonal = (1.88238,1.88238,1.88238)
     block, center = (23.5,0,0)
          size (0.65,0.265487,1e+20)
          axes (1,0,0), (0,1,0), (0,0,1)
          dielectric constant epsilon diagonal = (1.88238,1.88238,1.88238)
     block, center = (22.5,0,0)
          size (0.65,0.265487,1e+20)
          axes (1,0,0), (0,1,0), (0,0,1)
          dielectric constant epsilon diagonal = (1.88238,1.88238,1.88238)
     block, center = (21.5,0,0)
          size (0.65,0.265487,1e+20)
          axes (1,0,0), (0,1,0), (0,0,1)
          dielectric constant epsilon diagonal = (1.88238,1.88238,1.88238)
     block, center = (20.5,0,0)
          size (0.65,0.265487,1e+20)
          axes (1,0,0), (0,1,0), (0,0,1)
          dielectric constant epsilon diagonal = (1.88238,1.88238,1.88238)
     block, center = (19.5,0,0)
          size (0.65,0.265487,1e+20)
          axes (1,0,0), (0,1,0), (0,0,1)
          dielectric constant epsilon diagonal = (1.88238,1.88238,1.88238)
     block, center = (18.5,0,0)
          size (0.65,0.265487,1e+20)
          axes (1,0,0), (0,1,0), (0,0,1)
          dielectric constant epsilon diagonal = (1.88238,1.88238,1.88238)
     block, center = (17.5,0,0)
          size (0.65,0.265487,1e+20)
          axes (1,0,0), (0,1,0), (0,0,1)
          dielectric constant epsilon diagonal = (1.88238,1.88238,1.88238)
     block, center = (16.5,0,0)
          size (0.65,0.265487,1e+20)
          axes (1,0,0), (0,1,0), (0,0,1)
          dielectric constant epsilon diagonal = (1.88238,1.88238,1.88238)
     block, center = (15.5,0,0)
          size (0.65,0.265487,1e+20)
          axes (1,0,0), (0,1,0), (0,0,1)
          dielectric constant epsilon diagonal = (1.88238,1.88238,1.88238)
     block, center = (14.5,0,0)
          size (0.65,0.265487,1e+20)
          axes (1,0,0), (0,1,0), (0,0,1)
          dielectric constant epsilon diagonal = (1.88238,1.88238,1.88238)
     block, center = (13.5,0,0)
          size (0.65,0.265487,1e+20)
          axes (1,0,0), (0,1,0), (0,0,1)
          dielectric constant epsilon diagonal = (1.88238,1.88238,1.88238)
     block, center = (12.5,0,0)
          size (0.65,0.265487,1e+20)
          axes (1,0,0), (0,1,0), (0,0,1)
          dielectric constant epsilon diagonal = (1.88238,1.88238,1.88238)
     block, center = (11.5,0,0)
          size (0.65,0.265487,1e+20)
          axes (1,0,0), (0,1,0), (0,0,1)
          dielectric constant epsilon diagonal = (1.88238,1.88238,1.88238)
     block, center = (10.5,0,0)
          size (0.65,0.265487,1e+20)
          axes (1,0,0), (0,1,0), (0,0,1)
          dielectric constant epsilon diagonal = (1.88238,1.88238,1.88238)
     block, center = (9.5,0,0)
          size (0.65,0.265487,1e+20)
          axes (1,0,0), (0,1,0), (0,0,1)
          dielectric constant epsilon diagonal = (1.88238,1.88238,1.88238)
     block, center = (8.5,0,0)
          size (0.65,0.265487,1e+20)
          axes (1,0,0), (0,1,0), (0,0,1)
          dielectric constant epsilon diagonal = (1.88238,1.88238,1.88238)
     block, center = (7.5,0,0)
          size (0.65,0.265487,1e+20)
          axes (1,0,0), (0,1,0), (0,0,1)
          dielectric constant epsilon diagonal = (1.88238,1.88238,1.88238)
     block, center = (6.5,0,0)
          size (0.65,0.265487,1e+20)
          axes (1,0,0), (0,1,0), (0,0,1)
          dielectric constant epsilon diagonal = (1.88238,1.88238,1.88238)
     block, center = (5.5,0,0)
          size (0.65,0.265487,1e+20)
          axes (1,0,0), (0,1,0), (0,0,1)
          dielectric constant epsilon diagonal = (1.88238,1.88238,1.88238)
     block, center = (4.5,0,0)
          size (0.65,0.265487,1e+20)
          axes (1,0,0), (0,1,0), (0,0,1)
          dielectric constant epsilon diagonal = (1.88238,1.88238,1.88238)
     block, center = (3.5,0,0)
          size (0.65,0.265487,1e+20)
          axes (1,0,0), (0,1,0), (0,0,1)
          dielectric constant epsilon diagonal = (1.88238,1.88238,1.88238)
     block, center = (2.5,0,0)
          size (0.65,0.265487,1e+20)
          axes (1,0,0), (0,1,0), (0,0,1)
          dielectric constant epsilon diagonal = (1.88238,1.88238,1.88238)
     block, center = (1.5,0,0)
          size (0.65,0.265487,1e+20)
          axes (1,0,0), (0,1,0), (0,0,1)
          dielectric constant epsilon diagonal = (1.88238,1.88238,1.88238)
     block, center = (0.5,0,0)
          size (0.65,0.265487,1e+20)
          axes (1,0,0), (0,1,0), (0,0,1)
          dielectric constant epsilon diagonal = (1.88238,1.88238,1.88238)
     block, center = (-0.5,0,0)
          size (0.65,0.265487,1e+20)
          axes (1,0,0), (0,1,0), (0,0,1)
          dielectric constant epsilon diagonal = (1.88238,1.88238,1.88238)
     block, center = (-1.5,0,0)
          size (0.65,0.265487,1e+20)
          axes (1,0,0), (0,1,0), (0,0,1)
          dielectric constant epsilon diagonal = (1.88238,1.88238,1.88238)
     block, center = (-2.5,0,0)
          size (0.65,0.265487,1e+20)
          axes (1,0,0), (0,1,0), (0,0,1)
          dielectric constant epsilon diagonal = (1.88238,1.88238,1.88238)
     block, center = (-3.5,0,0)
          size (0.65,0.265487,1e+20)
          axes (1,0,0), (0,1,0), (0,0,1)
          dielectric constant epsilon diagonal = (1.88238,1.88238,1.88238)
     block, center = (-4.5,0,0)
          size (0.65,0.265487,1e+20)
          axes (1,0,0), (0,1,0), (0,0,1)
          dielectric constant epsilon diagonal = (1.88238,1.88238,1.88238)
     block, center = (-5.5,0,0)
          size (0.65,0.265487,1e+20)
          axes (1,0,0), (0,1,0), (0,0,1)
          dielectric constant epsilon diagonal = (1.88238,1.88238,1.88238)
     block, center = (-6.5,0,0)
          size (0.65,0.265487,1e+20)
          axes (1,0,0), (0,1,0), (0,0,1)
          dielectric constant epsilon diagonal = (1.88238,1.88238,1.88238)
     block, center = (-7.5,0,0)
          size (0.65,0.265487,1e+20)
          axes (1,0,0), (0,1,0), (0,0,1)
          dielectric constant epsilon diagonal = (1.88238,1.88238,1.88238)
     block, center = (-8.5,0,0)
          size (0.65,0.265487,1e+20)
          axes (1,0,0), (0,1,0), (0,0,1)
          dielectric constant epsilon diagonal = (1.88238,1.88238,1.88238)
     block, center = (-9.5,0,0)
          size (0.65,0.265487,1e+20)
          axes (1,0,0), (0,1,0), (0,0,1)
          dielectric constant epsilon diagonal = (1.88238,1.88238,1.88238)
     block, center = (-10.5,0,0)
          size (0.65,0.265487,1e+20)
          axes (1,0,0), (0,1,0), (0,0,1)
          dielectric constant epsilon diagonal = (1.88238,1.88238,1.88238)
     block, center = (-11.5,0,0)
          size (0.65,0.265487,1e+20)
          axes (1,0,0), (0,1,0), (0,0,1)
          dielectric constant epsilon diagonal = (1.88238,1.88238,1.88238)
     block, center = (-12.5,0,0)
          size (0.65,0.265487,1e+20)
          axes (1,0,0), (0,1,0), (0,0,1)
          dielectric constant epsilon diagonal = (1.88238,1.88238,1.88238)
     block, center = (-13.5,0,0)
          size (0.65,0.265487,1e+20)
          axes (1,0,0), (0,1,0), (0,0,1)
          dielectric constant epsilon diagonal = (1.88238,1.88238,1.88238)
     block, center = (-14.5,0,0)
          size (0.65,0.265487,1e+20)
          axes (1,0,0), (0,1,0), (0,0,1)
          dielectric constant epsilon diagonal = (1.88238,1.88238,1.88238)
     block, center = (-15.5,0,0)
          size (0.65,0.265487,1e+20)
          axes (1,0,0), (0,1,0), (0,0,1)
          dielectric constant epsilon diagonal = (1.88238,1.88238,1.88238)
     block, center = (-16.5,0,0)
          size (0.65,0.265487,1e+20)
          axes (1,0,0), (0,1,0), (0,0,1)
          dielectric constant epsilon diagonal = (1.88238,1.88238,1.88238)
     block, center = (-17.5,0,0)
          size (0.65,0.265487,1e+20)
          axes (1,0,0), (0,1,0), (0,0,1)
          dielectric constant epsilon diagonal = (1.88238,1.88238,1.88238)
     block, center = (-18.5,0,0)
          size (0.65,0.265487,1e+20)
          axes (1,0,0), (0,1,0), (0,0,1)
          dielectric constant epsilon diagonal = (1.88238,1.88238,1.88238)
     block, center = (-19.5,0,0)
          size (0.65,0.265487,1e+20)
          axes (1,0,0), (0,1,0), (0,0,1)
          dielectric constant epsilon diagonal = (1.88238,1.88238,1.88238)
     block, center = (-20.5,0,0)
          size (0.65,0.265487,1e+20)
          axes (1,0,0), (0,1,0), (0,0,1)
          dielectric constant epsilon diagonal = (1.88238,1.88238,1.88238)
     block, center = (-21.5,0,0)
          size (0.65,0.265487,1e+20)
          axes (1,0,0), (0,1,0), (0,0,1)
          dielectric constant epsilon diagonal = (1.88238,1.88238,1.88238)
     block, center = (-22.5,0,0)
          size (0.65,0.265487,1e+20)
          axes (1,0,0), (0,1,0), (0,0,1)
          dielectric constant epsilon diagonal = (1.88238,1.88238,1.88238)
     block, center = (-23.5,0,0)
          size (0.65,0.265487,1e+20)
          axes (1,0,0), (0,1,0), (0,0,1)
          dielectric constant epsilon diagonal = (1.88238,1.88238,1.88238)
     block, center = (-24.5,0,0)
          size (0.65,0.265487,1e+20)
          axes (1,0,0), (0,1,0), (0,0,1)
          dielectric constant epsilon diagonal = (1.88238,1.88238,1.88238)
     block, center = (-25.5,0,0)
          size (0.65,0.265487,1e+20)
          axes (1,0,0), (0,1,0), (0,0,1)
          dielectric constant epsilon diagonal = (1.88238,1.88238,1.88238)
     block, center = (-26.5,0,0)
          size (0.65,0.265487,1e+20)
          axes (1,0,0), (0,1,0), (0,0,1)
          dielectric constant epsilon diagonal = (1.88238,1.88238,1.88238)
     block, center = (-27.5,0,0)
          size (0.65,0.265487,1e+20)
          axes (1,0,0), (0,1,0), (0,0,1)
          dielectric constant epsilon diagonal = (1.88238,1.88238,1.88238)
     block, center = (-28.5,0,0)
          size (0.65,0.265487,1e+20)
          axes (1,0,0), (0,1,0), (0,0,1)
          dielectric constant epsilon diagonal = (1.88238,1.88238,1.88238)
     block, center = (-29.5,0,0)
          size (0.65,0.265487,1e+20)
          axes (1,0,0), (0,1,0), (0,0,1)
          dielectric constant epsilon diagonal = (1.88238,1.88238,1.88238)
     block, center = (-30.5,0,0)
          size (0.65,0.265487,1e+20)
          axes (1,0,0), (0,1,0), (0,0,1)
          dielectric constant epsilon diagonal = (1.88238,1.88238,1.88238)
     block, center = (-31.5,0,0)
          size (0.65,0.265487,1e+20)
          axes (1,0,0), (0,1,0), (0,0,1)
          dielectric constant epsilon diagonal = (1.88238,1.88238,1.88238)
     block, center = (-32.5,0,0)
          size (0.65,0.265487,1e+20)
          axes (1,0,0), (0,1,0), (0,0,1)
          dielectric constant epsilon diagonal = (1.88238,1.88238,1.88238)
     block, center = (-33.5,0,0)
          size (0.65,0.265487,1e+20)
          axes (1,0,0), (0,1,0), (0,0,1)
          dielectric constant epsilon diagonal = (1.88238,1.88238,1.88238)
     block, center = (-34.5,0,0)
          size (0.65,0.265487,1e+20)
          axes (1,0,0), (0,1,0), (0,0,1)
          dielectric constant epsilon diagonal = (1.88238,1.88238,1.88238)
     block, center = (-35.5,0,0)
          size (0.65,0.265487,1e+20)
          axes (1,0,0), (0,1,0), (0,0,1)
          dielectric constant epsilon diagonal = (1.88238,1.88238,1.88238)
     block, center = (-36.5,0,0)
          size (0.65,0.265487,1e+20)
          axes (1,0,0), (0,1,0), (0,0,1)
          dielectric constant epsilon diagonal = (1.88238,1.88238,1.88238)
     block, center = (-37.5,0,0)
          size (0.65,0.265487,1e+20)
          axes (1,0,0), (0,1,0), (0,0,1)
          dielectric constant epsilon diagonal = (1.88238,1.88238,1.88238)
     block, center = (-38.5,0,0)
          size (0.65,0.265487,1e+20)
          axes (1,0,0), (0,1,0), (0,0,1)
          dielectric constant epsilon diagonal = (1.88238,1.88238,1.88238)
     block, center = (-39.5,0,0)
          size (0.65,0.265487,1e+20)
          axes (1,0,0), (0,1,0), (0,0,1)
          dielectric constant epsilon diagonal = (1.88238,1.88238,1.88238)
     block, center = (-40.5,0,0)
          size (0.65,0.265487,1e+20)
          axes (1,0,0), (0,1,0), (0,0,1)
          dielectric constant epsilon diagonal = (1.88238,1.88238,1.88238)
     block, center = (-41.5,0,0)
          size (0.65,0.265487,1e+20)
          axes (1,0,0), (0,1,0), (0,0,1)
          dielectric constant epsilon diagonal = (1.88238,1.88238,1.88238)
     block, center = (-42.5,0,0)
          size (0.65,0.265487,1e+20)
          axes (1,0,0), (0,1,0), (0,0,1)
          dielectric constant epsilon diagonal = (1.88238,1.88238,1.88238)
     block, center = (-43.5,0,0)
          size (0.65,0.265487,1e+20)
          axes (1,0,0), (0,1,0), (0,0,1)
          dielectric constant epsilon diagonal = (1.88238,1.88238,1.88238)
     block, center = (-44.5,0,0)
          size (0.65,0.265487,1e+20)
          axes (1,0,0), (0,1,0), (0,0,1)
          dielectric constant epsilon diagonal = (1.88238,1.88238,1.88238)
     block, center = (-45.5,0,0)
          size (0.65,0.265487,1e+20)
          axes (1,0,0), (0,1,0), (0,0,1)
          dielectric constant epsilon diagonal = (1.88238,1.88238,1.88238)
     block, center = (-46.5,0,0)
          size (0.65,0.265487,1e+20)
          axes (1,0,0), (0,1,0), (0,0,1)
          dielectric constant epsilon diagonal = (1.88238,1.88238,1.88238)
     block, center = (-47.5,0,0)
          size (0.65,0.265487,1e+20)
          axes (1,0,0), (0,1,0), (0,0,1)
          dielectric constant epsilon diagonal = (1.88238,1.88238,1.88238)
     block, center = (-48.5,0,0)
          size (0.65,0.265487,1e+20)
          axes (1,0,0), (0,1,0), (0,0,1)
          dielectric constant epsilon diagonal = (1.88238,1.88238,1.88238)
     block, center = (-49.5,0,0)
          size (0.65,0.265487,1e+20)
          axes (1,0,0), (0,1,0), (0,0,1)
          dielectric constant epsilon diagonal = (1.88238,1.88238,1.88238)
     block, center = (-50.5,0,0)
          size (0.65,0.265487,1e+20)
          axes (1,0,0), (0,1,0), (0,0,1)
          dielectric constant epsilon diagonal = (1.88238,1.88238,1.88238)
     block, center = (-51.5,0,0)
          size (0.65,0.265487,1e+20)
          axes (1,0,0), (0,1,0), (0,0,1)
          dielectric constant epsilon diagonal = (1.88238,1.88238,1.88238)
     block, center = (-52.5,0,0)
          size (0.65,0.265487,1e+20)
          axes (1,0,0), (0,1,0), (0,0,1)
          dielectric constant epsilon diagonal = (1.88238,1.88238,1.88238)
     block, center = (-53.5,0,0)
          size (0.65,0.265487,1e+20)
          axes (1,0,0), (0,1,0), (0,0,1)
          dielectric constant epsilon diagonal = (1.88238,1.88238,1.88238)
     block, center = (-54.5,0,0)
          size (0.65,0.265487,1e+20)
          axes (1,0,0), (0,1,0), (0,0,1)
          dielectric constant epsilon diagonal = (1.88238,1.88238,1.88238)
     block, center = (-55.5,0,0)
          size (0.65,0.265487,1e+20)
          axes (1,0,0), (0,1,0), (0,0,1)
          dielectric constant epsilon diagonal = (1.88238,1.88238,1.88238)
     block, center = (-56.5,0,0)
          size (0.65,0.265487,1e+20)
          axes (1,0,0), (0,1,0), (0,0,1)
          dielectric constant epsilon diagonal = (1.88238,1.88238,1.88238)
     block, center = (-57.5,0,0)
          size (0.65,0.265487,1e+20)
          axes (1,0,0), (0,1,0), (0,0,1)
          dielectric constant epsilon diagonal = (1.88238,1.88238,1.88238)
     block, center = (-58.5,0,0)
          size (0.65,0.265487,1e+20)
          axes (1,0,0), (0,1,0), (0,0,1)
          dielectric constant epsilon diagonal = (1.88238,1.88238,1.88238)
     block, center = (-59.5,0,0)
          size (0.65,0.265487,1e+20)
          axes (1,0,0), (0,1,0), (0,0,1)
          dielectric constant epsilon diagonal = (1.88238,1.88238,1.88238)
     block, center = (-60.5,0,0)
          size (0.65,0.265487,1e+20)
          axes (1,0,0), (0,1,0), (0,0,1)
          dielectric constant epsilon diagonal = (1.88238,1.88238,1.88238)
     block, center = (-61.5,0,0)
          size (0.65,0.265487,1e+20)
          axes (1,0,0), (0,1,0), (0,0,1)
          dielectric constant epsilon diagonal = (1.88238,1.88238,1.88238)
     block, center = (-62.5,0,0)
          size (0.65,0.265487,1e+20)
          axes (1,0,0), (0,1,0), (0,0,1)
          dielectric constant epsilon diagonal = (1.88238,1.88238,1.88238)
     block, center = (-63.5,0,0)
          size (0.65,0.265487,1e+20)
          axes (1,0,0), (0,1,0), (0,0,1)
          dielectric constant epsilon diagonal = (1.88238,1.88238,1.88238)
     block, center = (-64.5,0,0)
          size (0.65,0.265487,1e+20)
          axes (1,0,0), (0,1,0), (0,0,1)
          dielectric constant epsilon diagonal = (1.88238,1.88238,1.88238)
     block, center = (-65.5,0,0)
          size (0.65,0.265487,1e+20)
          axes (1,0,0), (0,1,0), (0,0,1)
          dielectric constant epsilon diagonal = (1.88238,1.88238,1.88238)
     block, center = (-66.5,0,0)
          size (0.65,0.265487,1e+20)
          axes (1,0,0), (0,1,0), (0,0,1)
          dielectric constant epsilon diagonal = (1.88238,1.88238,1.88238)
     block, center = (-67.5,0,0)
          size (0.65,0.265487,1e+20)
          axes (1,0,0), (0,1,0), (0,0,1)
          dielectric constant epsilon diagonal = (1.88238,1.88238,1.88238)
     block, center = (-68.5,0,0)
          size (0.65,0.265487,1e+20)
          axes (1,0,0), (0,1,0), (0,0,1)
          dielectric constant epsilon diagonal = (1.88238,1.88238,1.88238)
     block, center = (-69.5,0,0)
          size (0.65,0.265487,1e+20)
          axes (1,0,0), (0,1,0), (0,0,1)
          dielectric constant epsilon diagonal = (1.88238,1.88238,1.88238)
     block, center = (-70.5,0,0)
          size (0.65,0.265487,1e+20)
          axes (1,0,0), (0,1,0), (0,0,1)
          dielectric constant epsilon diagonal = (1.88238,1.88238,1.88238)
     block, center = (-71.5,0,0)
          size (0.65,0.265487,1e+20)
          axes (1,0,0), (0,1,0), (0,0,1)
          dielectric constant epsilon diagonal = (1.88238,1.88238,1.88238)
     block, center = (-72.5,0,0)
          size (0.65,0.265487,1e+20)
          axes (1,0,0), (0,1,0), (0,0,1)
          dielectric constant epsilon diagonal = (1.88238,1.88238,1.88238)
     block, center = (-73.5,0,0)
          size (0.65,0.265487,1e+20)
          axes (1,0,0), (0,1,0), (0,0,1)
          dielectric constant epsilon diagonal = (1.88238,1.88238,1.88238)
     block, center = (-74.5,0,0)
          size (0.65,0.265487,1e+20)
          axes (1,0,0), (0,1,0), (0,0,1)
          dielectric constant epsilon diagonal = (1.88238,1.88238,1.88238)
time for set_epsilon = 12.3523 s
-----------
Meep: using output directory "ref-out"
creating output file "ref-out/eps-000000.00.h5"...
Meep progress: 1.52/377.433631896973 = 0.4% done in 4.0s, 993.6s to go
on time step 80 (time=1.6), 0.0502696 s/step
Meep progress: 3.04/377.433631896973 = 0.8% done in 8.1s, 992.7s to go
on time step 155 (time=3.1), 0.0534949 s/step
Meep progress: 4.68/377.433631896973 = 1.2% done in 12.1s, 964.5s to go
on time step 236 (time=4.72), 0.0494894 s/step
Meep progress: 6.02/377.433631896973 = 1.6% done in 16.2s, 996.9s to go
on time step 302 (time=6.04), 0.0607371 s/step
Meep progress: 7.2/377.433631896973 = 1.9% done in 20.2s, 1038.7s to go
on time step 361 (time=7.22), 0.0686129 s/step
Meep progress: 8.42/377.433631896973 = 2.2% done in 24.3s, 1062.9s to go
on time step 422 (time=8.44), 0.0665734 s/step
Meep progress: 9.5/377.433631896973 = 2.5% done in 28.3s, 1095.5s to go
on time step 476 (time=9.52), 0.0746647 s/step
Meep progress: 10.56/377.433631896973 = 2.8% done in 32.4s, 1124.0s to go
on time step 529 (time=10.58), 0.0768663 s/step
Meep progress: 11.62/377.433631896973 = 3.1% done in 36.4s, 1145.9s to go
on time step 582 (time=11.64), 0.0762605 s/step
Meep progress: 12.66/377.433631896973 = 3.4% done in 40.4s, 1165.4s to go
on time step 634 (time=12.68), 0.0778322 s/step
Meep progress: 13.72/377.433631896973 = 3.6% done in 44.5s, 1179.3s to go
on time step 687 (time=13.74), 0.0761868 s/step
Meep progress: 14.76/377.433631896973 = 3.9% done in 48.5s, 1191.9s to go
on time step 739 (time=14.78), 0.0774503 s/step
Meep progress: 15.82/377.433631896973 = 4.2% done in 52.6s, 1202.0s to go
on time step 792 (time=15.84), 0.0769742 s/step
Meep progress: 16.84/377.433631896973 = 4.5% done in 56.7s, 1213.1s to go
on time step 843 (time=16.86), 0.0796155 s/step
Meep progress: 17.92/377.433631896973 = 4.7% done in 60.7s, 1218.2s to go
on time step 897 (time=17.94), 0.0754241 s/step
Meep progress: 18.98/377.433631896973 = 5.0% done in 64.8s, 1223.5s to go
on time step 950 (time=19), 0.076509 s/step
Meep progress: 20.04/377.433631896973 = 5.3% done in 68.8s, 1226.7s to go
on time step 1003 (time=20.06), 0.0756197 s/step
Meep progress: 21.1/377.433631896973 = 5.6% done in 72.8s, 1229.8s to go
on time step 1056 (time=21.12), 0.0759849 s/step
Meep progress: 22.16/377.433631896973 = 5.9% done in 76.9s, 1232.5s to go
on time step 1109 (time=22.18), 0.0766287 s/step
Meep progress: 23.24/377.433631896973 = 6.2% done in 80.9s, 1233.7s to go
on time step 1163 (time=23.26), 0.0753548 s/step
Meep progress: 24.28/377.433631896973 = 6.4% done in 85.0s, 1236.4s to go
on time step 1215 (time=24.3), 0.0780473 s/step
Meep progress: 25.32/377.433631896973 = 6.7% done in 89.1s, 1238.4s to go
on time step 1267 (time=25.34), 0.0778674 s/step
Meep progress: 26.38/377.433631896973 = 7.0% done in 93.1s, 1239.0s to go
on time step 1320 (time=26.4), 0.076289 s/step
Meep progress: 27.44/377.433631896973 = 7.3% done in 97.1s, 1238.8s to go
on time step 1373 (time=27.46), 0.0761006 s/step
Meep progress: 28.46/377.433631896973 = 7.5% done in 101.1s, 1240.0s to go
on time step 1425 (time=28.5), 0.0781954 s/step
Meep progress: 29.48/377.433631896973 = 7.8% done in 105.2s, 1241.1s to go
on time step 1476 (time=29.52), 0.0800158 s/step
Meep progress: 30.54/377.433631896973 = 8.1% done in 109.2s, 1239.9s to go
on time step 1530 (time=30.6), 0.0753403 s/step
Meep progress: 31.56/377.433631896973 = 8.4% done in 113.2s, 1240.6s to go
on time step 1581 (time=31.62), 0.0785483 s/step
Meep progress: 32.64/377.433631896973 = 8.6% done in 117.3s, 1238.6s to go
on time step 1635 (time=32.7), 0.0750476 s/step
Meep progress: 33.68/377.433631896973 = 8.9% done in 121.3s, 1237.9s to go
on time step 1687 (time=33.74), 0.0782026 s/step
Meep progress: 34.72/377.433631896973 = 9.2% done in 125.3s, 1237.1s to go
on time step 1739 (time=34.78), 0.0770008 s/step
Meep progress: 35.74/377.433631896973 = 9.5% done in 129.4s, 1236.8s to go
on time step 1790 (time=35.8), 0.0796354 s/step
Meep progress: 36.78/377.433631896973 = 9.7% done in 133.4s, 1235.7s to go
on time step 1842 (time=36.84), 0.077625 s/step
Meep progress: 37.84/377.433631896973 = 10.0% done in 137.5s, 1233.7s to go
on time step 1895 (time=37.9), 0.0764354 s/step
Meep progress: 38.88/377.433631896973 = 10.3% done in 141.5s, 1231.9s to go
on time step 1947 (time=38.94), 0.0770232 s/step
Meep progress: 39.92/377.433631896973 = 10.6% done in 145.5s, 1230.3s to go
on time step 1999 (time=39.98), 0.0776789 s/step
Meep progress: 40.96/377.433631896973 = 10.9% done in 149.5s, 1228.3s to go
on time step 2051 (time=41.02), 0.0771016 s/step
Meep progress: 41.98/377.433631896973 = 11.1% done in 153.6s, 1227.2s to go
on time step 2102 (time=42.04), 0.0794553 s/step
Meep progress: 43.0/377.433631896973 = 11.4% done in 157.6s, 1225.9s to go
on time step 2153 (time=43.06), 0.0793267 s/step
Meep progress: 44.06/377.433631896973 = 11.7% done in 161.7s, 1223.5s to go
on time step 2206 (time=44.12), 0.0768492 s/step
Meep progress: 45.1/377.433631896973 = 11.9% done in 165.7s, 1221.1s to go
on time step 2258 (time=45.16), 0.0772047 s/step
Meep progress: 46.18/377.433631896973 = 12.2% done in 169.7s, 1217.6s to go
on time step 2312 (time=46.24), 0.0745039 s/step
Meep progress: 47.22/377.433631896973 = 12.5% done in 173.8s, 1215.2s to go
on time step 2364 (time=47.28), 0.0779602 s/step
Meep progress: 48.24/377.433631896973 = 12.8% done in 177.8s, 1213.2s to go
on time step 2416 (time=48.32), 0.0781704 s/step
Meep progress: 49.28/377.433631896973 = 13.1% done in 181.8s, 1210.7s to go
on time step 2468 (time=49.36), 0.0776759 s/step
Meep progress: 50.32/377.433631896973 = 13.3% done in 185.8s, 1208.1s to go
on time step 2520 (time=50.4), 0.0775391 s/step
Meep progress: 51.3/377.433631896973 = 13.6% done in 189.8s, 1206.9s to go
on time step 2570 (time=51.4), 0.0814571 s/step
Meep progress: 52.36/377.433631896973 = 13.9% done in 193.9s, 1203.9s to go
on time step 2622 (time=52.44), 0.0770313 s/step
Meep progress: 53.38/377.433631896973 = 14.1% done in 198.0s, 1201.9s to go
on time step 2673 (time=53.46), 0.0796064 s/step
Meep progress: 54.44/377.433631896973 = 14.4% done in 202.0s, 1198.7s to go
on time step 2726 (time=54.52), 0.0765624 s/step
Meep progress: 55.48/377.433631896973 = 14.7% done in 206.1s, 1195.9s to go
on time step 2778 (time=55.56), 0.0780907 s/step
Meep progress: 56.52/377.433631896973 = 15.0% done in 210.1s, 1192.9s to go
on time step 2831 (time=56.62), 0.0766821 s/step
Meep progress: 57.54/377.433631896973 = 15.2% done in 214.1s, 1190.3s to go
on time step 2882 (time=57.64), 0.0787137 s/step
Meep progress: 58.58/377.433631896973 = 15.5% done in 218.1s, 1187.2s to go
on time step 2934 (time=58.68), 0.0769291 s/step
Meep progress: 59.6/377.433631896973 = 15.8% done in 222.2s, 1184.7s to go
on time step 2985 (time=59.7), 0.0797901 s/step
Meep progress: 60.62/377.433631896973 = 16.1% done in 226.2s, 1182.2s to go
on time step 3036 (time=60.72), 0.079246 s/step
Meep progress: 61.62/377.433631896973 = 16.3% done in 230.3s, 1180.2s to go
on time step 3086 (time=61.72), 0.080752 s/step
Meep progress: 62.68/377.433631896973 = 16.6% done in 234.3s, 1176.7s to go
on time step 3138 (time=62.76), 0.0775093 s/step
Meep progress: 63.7/377.433631896973 = 16.9% done in 238.4s, 1174.1s to go
on time step 3189 (time=63.78), 0.0786934 s/step
Meep progress: 64.74/377.433631896973 = 17.2% done in 242.4s, 1171.0s to go
on time step 3241 (time=64.82), 0.0781475 s/step
Meep progress: 65.78/377.433631896973 = 17.4% done in 246.4s, 1167.6s to go
on time step 3294 (time=65.88), 0.076761 s/step
Meep progress: 66.8/377.433631896973 = 17.7% done in 250.5s, 1164.7s to go
on time step 3345 (time=66.9), 0.0792918 s/step
Meep progress: 67.84/377.433631896973 = 18.0% done in 254.5s, 1161.4s to go
on time step 3397 (time=67.94), 0.0769952 s/step
Meep progress: 68.86/377.433631896973 = 18.2% done in 258.6s, 1158.7s to go
on time step 3447 (time=68.94), 0.0807635 s/step
Meep progress: 69.9/377.433631896973 = 18.5% done in 262.6s, 1155.5s to go
on time step 3499 (time=69.98), 0.0777341 s/step
Meep progress: 70.92/377.433631896973 = 18.8% done in 266.7s, 1152.5s to go
on time step 3550 (time=71), 0.0789559 s/step
Meep progress: 71.98/377.433631896973 = 19.1% done in 270.7s, 1148.7s to go
on time step 3603 (time=72.06), 0.0762375 s/step
Meep progress: 73.02/377.433631896973 = 19.3% done in 274.7s, 1145.4s to go
on time step 3655 (time=73.1), 0.0775647 s/step
Meep progress: 74.08/377.433631896973 = 19.6% done in 278.7s, 1141.5s to go
on time step 3708 (time=74.16), 0.0757696 s/step
Meep progress: 75.12/377.433631896973 = 19.9% done in 282.8s, 1138.0s to go
on time step 3760 (time=75.2), 0.0773344 s/step
Meep progress: 76.18/377.433631896973 = 20.2% done in 286.8s, 1134.2s to go
on time step 3813 (time=76.26), 0.0758593 s/step
Meep progress: 77.24/377.433631896973 = 20.5% done in 290.8s, 1130.4s to go
on time step 3866 (time=77.32), 0.0763881 s/step
Meep progress: 78.3/377.433631896973 = 20.7% done in 294.9s, 1126.7s to go
on time step 3919 (time=78.38), 0.0766498 s/step
Meep progress: 79.32/377.433631896973 = 21.0% done in 299.0s, 1123.6s to go
on time step 3970 (time=79.4), 0.0793875 s/step
Meep progress: 80.34/377.433631896973 = 21.3% done in 303.0s, 1120.4s to go
on time step 4021 (time=80.42), 0.0787509 s/step
Meep progress: 81.36/377.433631896973 = 21.6% done in 307.0s, 1117.1s to go
on time step 4072 (time=81.44), 0.0787886 s/step
Meep progress: 82.42/377.433631896973 = 21.8% done in 311.0s, 1113.3s to go
on time step 4125 (time=82.5), 0.0759403 s/step
Meep progress: 83.46/377.433631896973 = 22.1% done in 315.0s, 1109.7s to go
on time step 4177 (time=83.54), 0.0776657 s/step
Meep progress: 84.5/377.433631896973 = 22.4% done in 319.1s, 1106.0s to go
on time step 4230 (time=84.6), 0.0766744 s/step
Meep progress: 85.56/377.433631896973 = 22.7% done in 323.1s, 1102.1s to go
on time step 4283 (time=85.66), 0.0759654 s/step
Meep progress: 86.62/377.433631896973 = 22.9% done in 327.1s, 1098.3s to go
on time step 4336 (time=86.72), 0.07617 s/step
Meep progress: 87.7/377.433631896973 = 23.2% done in 331.2s, 1094.1s to go
on time step 4390 (time=87.8), 0.0753708 s/step
Meep progress: 88.78/377.433631896973 = 23.5% done in 335.2s, 1089.8s to go
on time step 4445 (time=88.9), 0.0740214 s/step
Meep progress: 89.88/377.433631896973 = 23.8% done in 339.2s, 1085.2s to go
on time step 4500 (time=90), 0.0733413 s/step
Meep progress: 90.94/377.433631896973 = 24.1% done in 343.3s, 1081.5s to go
on time step 4553 (time=91.06), 0.076798 s/step
Meep progress: 92.02/377.433631896973 = 24.4% done in 347.3s, 1077.3s to go
on time step 4606 (time=92.12), 0.0760282 s/step
Meep progress: 93.08/377.433631896973 = 24.7% done in 351.4s, 1073.4s to go
on time step 4660 (time=93.2), 0.0750153 s/step
Meep progress: 94.14/377.433631896973 = 24.9% done in 355.4s, 1069.5s to go
on time step 4713 (time=94.26), 0.0765098 s/step
Meep progress: 95.2/377.433631896973 = 25.2% done in 359.4s, 1065.6s to go
on time step 4766 (time=95.32), 0.07572 s/step
Meep progress: 96.24/377.433631896973 = 25.5% done in 363.5s, 1062.0s to go
on time step 4818 (time=96.36), 0.0776424 s/step
Meep progress: 97.32/377.433631896973 = 25.8% done in 367.5s, 1057.9s to go
on time step 4872 (time=97.44), 0.0750631 s/step
Meep progress: 98.38/377.433631896973 = 26.1% done in 371.6s, 1053.9s to go
on time step 4925 (time=98.5), 0.0760501 s/step
Meep progress: 99.46/377.433631896973 = 26.4% done in 375.6s, 1049.8s to go
on time step 4979 (time=99.58), 0.0751863 s/step
Meep progress: 100.52/377.433631896973 = 26.6% done in 379.7s, 1045.9s to go
on time step 5032 (time=100.64), 0.0764807 s/step
Meep progress: 101.6/377.433631896973 = 26.9% done in 383.7s, 1041.8s to go
on time step 5085 (time=101.7), 0.0756121 s/step
Meep progress: 102.68/377.433631896973 = 27.2% done in 387.8s, 1037.6s to go
on time step 5140 (time=102.8), 0.0739985 s/step
Meep progress: 103.78/377.433631896973 = 27.5% done in 391.8s, 1033.2s to go
on time step 5195 (time=103.9), 0.0741033 s/step
Meep progress: 104.86/377.433631896973 = 27.8% done in 395.8s, 1029.0s to go
on time step 5249 (time=104.98), 0.07411 s/step
Meep progress: 105.94/377.433631896973 = 28.1% done in 399.9s, 1024.8s to go
on time step 5303 (time=106.06), 0.0747208 s/step
Meep progress: 107.04/377.433631896973 = 28.4% done in 403.9s, 1020.4s to go
on time step 5358 (time=107.16), 0.0735744 s/step
Meep progress: 108.14/377.433631896973 = 28.7% done in 408.0s, 1016.0s to go
on time step 5413 (time=108.26), 0.0739892 s/step
Meep progress: 109.26/377.433631896973 = 28.9% done in 412.0s, 1011.3s to go
on time step 5469 (time=109.38), 0.0722594 s/step
Meep progress: 110.34/377.433631896973 = 29.2% done in 416.1s, 1007.1s to go
on time step 5523 (time=110.46), 0.0745092 s/step
Meep progress: 111.42/377.433631896973 = 29.5% done in 420.1s, 1002.9s to go
on time step 5577 (time=111.54), 0.074532 s/step
Meep progress: 112.52/377.433631896973 = 29.8% done in 424.1s, 998.5s to go
on time step 5632 (time=112.64), 0.0735237 s/step
Meep progress: 113.6/377.433631896973 = 30.1% done in 428.2s, 994.4s to go
on time step 5686 (time=113.72), 0.0748194 s/step
Meep progress: 114.72/377.433631896973 = 30.4% done in 432.2s, 989.8s to go
on time step 5742 (time=114.84), 0.0726577 s/step
Meep progress: 115.82/377.433631896973 = 30.7% done in 436.3s, 985.5s to go
on time step 5797 (time=115.94), 0.0733497 s/step
Meep progress: 116.92/377.433631896973 = 31.0% done in 440.3s, 981.1s to go
on time step 5852 (time=117.04), 0.0738208 s/step
Meep progress: 118.02/377.433631896973 = 31.3% done in 444.3s, 976.7s to go
on time step 5907 (time=118.14), 0.0728316 s/step
Meep progress: 119.12/377.433631896973 = 31.6% done in 448.4s, 972.3s to go
on time step 5962 (time=119.24), 0.0729981 s/step
Meep progress: 120.24/377.433631896973 = 31.9% done in 452.4s, 967.7s to go
on time step 6018 (time=120.36), 0.0725265 s/step
Meep progress: 121.34/377.433631896973 = 32.1% done in 456.5s, 963.4s to go
on time step 6073 (time=121.46), 0.0734873 s/step
Meep progress: 122.34/377.433631896973 = 32.4% done in 460.5s, 960.2s to go
on time step 6123 (time=122.46), 0.0807443 s/step
Meep progress: 123.46/377.433631896973 = 32.7% done in 464.5s, 955.6s to go
on time step 6179 (time=123.58), 0.0717957 s/step
Meep progress: 124.56/377.433631896973 = 33.0% done in 468.6s, 951.2s to go
on time step 6234 (time=124.68), 0.0736096 s/step
Meep progress: 125.66/377.433631896973 = 33.3% done in 472.6s, 946.9s to go
on time step 6288 (time=125.76), 0.0743417 s/step
Meep progress: 126.66/377.433631896973 = 33.6% done in 476.6s, 943.7s to go
on time step 6339 (time=126.78), 0.0795411 s/step
Meep progress: 127.68/377.433631896973 = 33.8% done in 480.7s, 940.3s to go
on time step 6390 (time=127.8), 0.0798493 s/step
Meep progress: 128.76/377.433631896973 = 34.1% done in 484.7s, 936.2s to go
on time step 6444 (time=128.88), 0.0748366 s/step
Meep progress: 129.84/377.433631896973 = 34.4% done in 488.7s, 932.0s to go
on time step 6499 (time=129.98), 0.0739266 s/step
Meep progress: 130.94/377.433631896973 = 34.7% done in 492.8s, 927.6s to go
on time step 6554 (time=131.08), 0.0733965 s/step
Meep progress: 132.02/377.433631896973 = 35.0% done in 496.8s, 923.6s to go
on time step 6607 (time=132.14), 0.0761119 s/step
Meep progress: 133.08/377.433631896973 = 35.3% done in 500.9s, 919.6s to go
on time step 6661 (time=133.22), 0.0747503 s/step
Meep progress: 134.18/377.433631896973 = 35.6% done in 504.9s, 915.4s to go
on time step 6715 (time=134.3), 0.0744065 s/step
Meep progress: 135.24/377.433631896973 = 35.8% done in 509.0s, 911.5s to go
on time step 6767 (time=135.34), 0.0774914 s/step
Meep progress: 136.26/377.433631896973 = 36.1% done in 513.0s, 908.0s to go
on time step 6819 (time=136.38), 0.0775756 s/step
Meep progress: 137.34/377.433631896973 = 36.4% done in 517.0s, 903.8s to go
on time step 6873 (time=137.46), 0.0749332 s/step
Meep progress: 138.38/377.433631896973 = 36.7% done in 521.1s, 900.1s to go
on time step 6925 (time=138.5), 0.0769353 s/step
Meep progress: 139.46/377.433631896973 = 36.9% done in 525.1s, 896.0s to go
on time step 6979 (time=139.58), 0.0749042 s/step
Meep progress: 140.58/377.433631896973 = 37.2% done in 529.2s, 891.5s to go
on time step 7035 (time=140.7), 0.0723698 s/step
Meep progress: 141.66/377.433631896973 = 37.5% done in 533.2s, 887.4s to go
on time step 7089 (time=141.78), 0.0751347 s/step
Meep progress: 142.74/377.433631896973 = 37.8% done in 537.2s, 883.3s to go
on time step 7143 (time=142.86), 0.0749104 s/step
Meep progress: 143.82/377.433631896973 = 38.1% done in 541.3s, 879.2s to go
on time step 7197 (time=143.94), 0.0744012 s/step
Meep progress: 144.9/377.433631896973 = 38.4% done in 545.3s, 875.0s to go
on time step 7252 (time=145.04), 0.0738555 s/step
Meep progress: 145.96/377.433631896973 = 38.7% done in 549.3s, 871.1s to go
on time step 7305 (time=146.1), 0.0762612 s/step
Meep progress: 147.02/377.433631896973 = 39.0% done in 553.3s, 867.1s to go
on time step 7358 (time=147.16), 0.0755648 s/step
Meep progress: 148.08/377.433631896973 = 39.2% done in 557.4s, 863.3s to go
on time step 7412 (time=148.24), 0.0741174 s/step
Meep progress: 149.36/377.433631896973 = 39.6% done in 561.4s, 857.2s to go
on time step 7476 (time=149.52), 0.0634442 s/step
Meep progress: 150.62/377.433631896973 = 39.9% done in 565.4s, 851.4s to go
on time step 7540 (time=150.8), 0.0633427 s/step
Meep progress: 151.78/377.433631896973 = 40.2% done in 569.5s, 846.7s to go
on time step 7595 (time=151.9), 0.07327 s/step
Meep progress: 152.86/377.433631896973 = 40.5% done in 573.5s, 842.6s to go
on time step 7650 (time=153), 0.0740388 s/step
Meep progress: 153.98/377.433631896973 = 40.8% done in 577.5s, 838.1s to go
on time step 7706 (time=154.12), 0.072002 s/step
Meep progress: 155.02/377.433631896973 = 41.1% done in 581.6s, 834.4s to go
on time step 7759 (time=155.18), 0.0767775 s/step
Meep progress: 156.1/377.433631896973 = 41.4% done in 585.6s, 830.3s to go
on time step 7812 (time=156.24), 0.0760401 s/step
Meep progress: 157.32/377.433631896973 = 41.7% done in 589.6s, 825.0s to go
on time step 7876 (time=157.52), 0.0632638 s/step
Meep progress: 158.56/377.433631896973 = 42.0% done in 593.7s, 819.5s to go
on time step 7937 (time=158.74), 0.0663855 s/step
Meep progress: 159.76/377.433631896973 = 42.3% done in 597.7s, 814.4s to go
on time step 7995 (time=159.9), 0.0700853 s/step
Meep progress: 160.78/377.433631896973 = 42.6% done in 601.7s, 810.9s to go
on time step 8047 (time=160.94), 0.0775824 s/step
Meep progress: 161.88/377.433631896973 = 42.9% done in 605.8s, 806.7s to go
on time step 8102 (time=162.04), 0.0735898 s/step
Meep progress: 162.94/377.433631896973 = 43.2% done in 609.8s, 802.8s to go
on time step 8156 (time=163.12), 0.0746816 s/step
Meep progress: 164.06/377.433631896973 = 43.5% done in 613.8s, 798.3s to go
on time step 8212 (time=164.24), 0.0720857 s/step
Meep progress: 165.18/377.433631896973 = 43.8% done in 617.9s, 794.0s to go
on time step 8268 (time=165.36), 0.072165 s/step
Meep progress: 166.3/377.433631896973 = 44.1% done in 621.9s, 789.6s to go
on time step 8324 (time=166.48), 0.0727592 s/step
Meep progress: 167.42/377.433631896973 = 44.4% done in 626.0s, 785.2s to go
on time step 8380 (time=167.6), 0.0716571 s/step
Meep progress: 168.52/377.433631896973 = 44.6% done in 630.0s, 781.0s to go
on time step 8435 (time=168.7), 0.0730857 s/step
Meep progress: 169.6/377.433631896973 = 44.9% done in 634.0s, 776.9s to go
on time step 8489 (time=169.78), 0.0748381 s/step
Meep progress: 170.74/377.433631896973 = 45.2% done in 638.1s, 772.4s to go
on time step 8546 (time=170.92), 0.0703406 s/step
Meep progress: 171.86/377.433631896973 = 45.5% done in 642.1s, 768.1s to go
on time step 8601 (time=172.02), 0.0730289 s/step
Meep progress: 172.98/377.433631896973 = 45.8% done in 646.2s, 763.7s to go
on time step 8657 (time=173.14), 0.0720031 s/step
Meep progress: 174.1/377.433631896973 = 46.1% done in 650.2s, 759.4s to go
on time step 8712 (time=174.24), 0.0727931 s/step
Meep progress: 175.16/377.433631896973 = 46.4% done in 654.2s, 755.5s to go
on time step 8766 (time=175.32), 0.075183 s/step
Meep progress: 176.22/377.433631896973 = 46.7% done in 658.2s, 751.6s to go
on time step 8819 (time=176.38), 0.0762591 s/step
Meep progress: 177.3/377.433631896973 = 47.0% done in 662.3s, 747.6s to go
on time step 8873 (time=177.46), 0.0749664 s/step
Meep progress: 178.36/377.433631896973 = 47.3% done in 666.4s, 743.7s to go
on time step 8925 (time=178.5), 0.0770047 s/step
Meep progress: 179.48/377.433631896973 = 47.6% done in 670.4s, 739.4s to go
on time step 8981 (time=179.62), 0.0722199 s/step
Meep progress: 180.56/377.433631896973 = 47.8% done in 674.4s, 735.4s to go
on time step 9035 (time=180.7), 0.0745104 s/step
Meep progress: 181.66/377.433631896973 = 48.1% done in 678.5s, 731.2s to go
on time step 9089 (time=181.78), 0.0741699 s/step
Meep progress: 182.7/377.433631896973 = 48.4% done in 682.5s, 727.4s to go
on time step 9142 (time=182.84), 0.0760086 s/step
Meep progress: 183.78/377.433631896973 = 48.7% done in 686.6s, 723.5s to go
on time step 9195 (time=183.9), 0.0763562 s/step
Meep progress: 184.88/377.433631896973 = 49.0% done in 690.6s, 719.3s to go
on time step 9250 (time=185), 0.0731598 s/step
Meep progress: 185.94/377.433631896973 = 49.3% done in 694.7s, 715.4s to go
on time step 9302 (time=186.04), 0.077109 s/step
Meep progress: 187.12/377.433631896973 = 49.6% done in 698.7s, 710.7s to go
on time step 9361 (time=187.22), 0.0682129 s/step
Meep progress: 188.28/377.433631896973 = 49.9% done in 702.8s, 706.0s to go
on time step 9420 (time=188.4), 0.068933 s/step
Meep progress: 189.44/377.433631896973 = 50.2% done in 706.8s, 701.4s to go
on time step 9478 (time=189.56), 0.069008 s/step
Meep progress: 190.56/377.433631896973 = 50.5% done in 710.9s, 697.1s to go
on time step 9532 (time=190.64), 0.0741661 s/step
Meep progress: 191.74/377.433631896973 = 50.8% done in 714.9s, 692.4s to go
on time step 9591 (time=191.82), 0.0683364 s/step
Meep progress: 192.86/377.433631896973 = 51.1% done in 719.0s, 688.1s to go
on time step 9647 (time=192.94), 0.0722423 s/step
Meep progress: 194.02/377.433631896973 = 51.4% done in 723.0s, 683.5s to go
on time step 9706 (time=194.12), 0.0688939 s/step
Meep progress: 195.16/377.433631896973 = 51.7% done in 727.0s, 679.0s to go
on time step 9762 (time=195.24), 0.0722048 s/step
Meep progress: 196.18/377.433631896973 = 52.0% done in 731.0s, 675.4s to go
on time step 9814 (time=196.28), 0.0779915 s/step
Meep progress: 197.36/377.433631896973 = 52.3% done in 735.1s, 670.7s to go
on time step 9874 (time=197.48), 0.067494 s/step
Meep progress: 198.46/377.433631896973 = 52.6% done in 739.1s, 666.5s to go
on time step 9928 (time=198.56), 0.0743156 s/step
Meep progress: 199.48/377.433631896973 = 52.9% done in 743.1s, 662.9s to go
on time step 9979 (time=199.58), 0.0787206 s/step
Meep progress: 200.42/377.433631896973 = 53.1% done in 747.1s, 659.9s to go
on time step 10026 (time=200.52), 0.0854156 s/step
Meep progress: 201.58/377.433631896973 = 53.4% done in 751.2s, 655.3s to go
on time step 10084 (time=201.68), 0.070416 s/step
Meep progress: 202.62/377.433631896973 = 53.7% done in 755.2s, 651.6s to go
on time step 10136 (time=202.72), 0.077333 s/step
Meep progress: 203.68/377.433631896973 = 54.0% done in 759.3s, 647.7s to go
on time step 10189 (time=203.78), 0.0763455 s/step
Meep progress: 204.72/377.433631896973 = 54.2% done in 763.3s, 643.9s to go
on time step 10241 (time=204.82), 0.0772671 s/step
Meep progress: 205.84/377.433631896973 = 54.5% done in 767.3s, 639.6s to go
on time step 10298 (time=205.96), 0.0709055 s/step
Meep progress: 206.92/377.433631896973 = 54.8% done in 771.3s, 635.6s to go
on time step 10352 (time=207.04), 0.0751769 s/step
Meep progress: 207.94/377.433631896973 = 55.1% done in 775.4s, 632.0s to go
on time step 10403 (time=208.06), 0.0793192 s/step
Meep progress: 209.08/377.433631896973 = 55.4% done in 779.4s, 627.6s to go
on time step 10460 (time=209.2), 0.0701953 s/step
Meep progress: 210.14/377.433631896973 = 55.7% done in 783.4s, 623.7s to go
on time step 10513 (time=210.26), 0.0760155 s/step
Meep progress: 211.24/377.433631896973 = 56.0% done in 787.5s, 619.5s to go
on time step 10567 (time=211.34), 0.0744585 s/step
Meep progress: 212.26/377.433631896973 = 56.2% done in 791.5s, 615.9s to go
on time step 10618 (time=212.36), 0.0794135 s/step
Meep progress: 213.24/377.433631896973 = 56.5% done in 795.6s, 612.6s to go
on time step 10666 (time=213.32), 0.0836015 s/step
Meep progress: 214.42/377.433631896973 = 56.8% done in 799.6s, 607.9s to go
on time step 10726 (time=214.52), 0.0679333 s/step
Meep progress: 215.5/377.433631896973 = 57.1% done in 803.7s, 603.9s to go
on time step 10780 (time=215.6), 0.0755736 s/step
Meep progress: 216.5/377.433631896973 = 57.4% done in 807.7s, 600.4s to go
on time step 10830 (time=216.6), 0.0816381 s/step
Meep progress: 217.64/377.433631896973 = 57.7% done in 811.8s, 596.0s to go
on time step 10887 (time=217.74), 0.0701846 s/step
Meep progress: 218.38/377.433631896973 = 57.9% done in 815.9s, 594.2s to go
on time step 10922 (time=218.44), 0.116319 s/step
Meep progress: 219.1/377.433631896973 = 58.0% done in 819.9s, 592.5s to go
on time step 10960 (time=219.2), 0.107068 s/step
Meep progress: 220.14/377.433631896973 = 58.3% done in 823.9s, 588.7s to go
on time step 11013 (time=220.26), 0.0759526 s/step
Meep progress: 221.2/377.433631896973 = 58.6% done in 827.9s, 584.8s to go
on time step 11066 (time=221.32), 0.0760418 s/step
Meep progress: 222.2/377.433631896973 = 58.9% done in 832.0s, 581.3s to go
on time step 11113 (time=222.26), 0.085466 s/step
Meep progress: 223.26/377.433631896973 = 59.2% done in 836.1s, 577.4s to go
on time step 11169 (time=223.38), 0.0721599 s/step
Meep progress: 224.52/377.433631896973 = 59.5% done in 840.1s, 572.2s to go
on time step 11232 (time=224.64), 0.0638654 s/step
Meep progress: 225.76/377.433631896973 = 59.8% done in 844.1s, 567.1s to go
on time step 11294 (time=225.88), 0.064585 s/step
Meep progress: 226.94/377.433631896973 = 60.1% done in 848.1s, 562.4s to go
on time step 11352 (time=227.04), 0.0694145 s/step
Meep progress: 228.2/377.433631896973 = 60.5% done in 852.2s, 557.3s to go
on time step 11415 (time=228.3), 0.0644005 s/step
Meep progress: 229.52/377.433631896973 = 60.8% done in 856.3s, 551.8s to go
on time step 11481 (time=229.62), 0.0611408 s/step
Meep progress: 230.86/377.433631896973 = 61.2% done in 860.3s, 546.2s to go
on time step 11549 (time=230.98), 0.0593718 s/step
Meep progress: 232.24/377.433631896973 = 61.5% done in 864.3s, 540.4s to go
on time step 11618 (time=232.36), 0.0582238 s/step
Meep progress: 233.76/377.433631896973 = 61.9% done in 868.3s, 533.7s to go
on time step 11694 (time=233.88), 0.0526899 s/step
Meep progress: 235.38/377.433631896973 = 62.4% done in 872.4s, 526.5s to go
on time step 11775 (time=235.5), 0.049731 s/step
Meep progress: 236.98/377.433631896973 = 62.8% done in 876.4s, 519.4s to go
on time step 11854 (time=237.08), 0.0507659 s/step
Meep progress: 238.58/377.433631896973 = 63.2% done in 880.4s, 512.4s to go
on time step 11934 (time=238.68), 0.0504135 s/step
Meep progress: 240.2/377.433631896973 = 63.6% done in 884.5s, 505.3s to go
on time step 12016 (time=240.32), 0.0491671 s/step
Meep progress: 241.82/377.433631896973 = 64.1% done in 888.5s, 498.3s to go
on time step 12097 (time=241.94), 0.0496454 s/step
Meep progress: 243.3/377.433631896973 = 64.5% done in 892.5s, 492.0s to go
on time step 12170 (time=243.4), 0.0552505 s/step
Meep progress: 244.94/377.433631896973 = 64.9% done in 896.5s, 485.0s to go
on time step 12254 (time=245.08), 0.0479645 s/step
Meep progress: 246.7/377.433631896973 = 65.4% done in 900.6s, 477.2s to go
on time step 12341 (time=246.82), 0.0461726 s/step
Meep progress: 248.46/377.433631896973 = 65.8% done in 904.6s, 469.6s to go
on time step 12428 (time=248.56), 0.0460906 s/step
Meep progress: 250.2/377.433631896973 = 66.3% done in 908.6s, 462.1s to go
on time step 12515 (time=250.3), 0.0460875 s/step
Meep progress: 251.88/377.433631896973 = 66.7% done in 912.6s, 454.9s to go
on time step 12598 (time=251.96), 0.0485483 s/step
Meep progress: 253.4/377.433631896973 = 67.1% done in 916.7s, 448.7s to go
on time step 12675 (time=253.5), 0.0524594 s/step
Meep progress: 255.06/377.433631896973 = 67.6% done in 920.7s, 441.7s to go
on time step 12759 (time=255.18), 0.0479236 s/step
Meep progress: 256.78/377.433631896973 = 68.0% done in 924.7s, 434.5s to go
on time step 12844 (time=256.88), 0.0471874 s/step
Meep progress: 258.5/377.433631896973 = 68.5% done in 928.7s, 427.3s to go
on time step 12930 (time=258.6), 0.0465429 s/step
Meep progress: 260.2/377.433631896973 = 68.9% done in 932.8s, 420.3s to go
on time step 13014 (time=260.28), 0.0477814 s/step
Meep progress: 261.92/377.433631896973 = 69.4% done in 936.8s, 413.2s to go
on time step 13100 (time=262), 0.0465285 s/step
Meep progress: 263.74/377.433631896973 = 69.9% done in 940.8s, 405.6s to go
on time step 13191 (time=263.82), 0.0443547 s/step
Meep progress: 265.56/377.433631896973 = 70.4% done in 944.9s, 398.0s to go
on time step 13282 (time=265.64), 0.0444216 s/step
Meep progress: 267.34/377.433631896973 = 70.8% done in 948.9s, 390.8s to go
on time step 13371 (time=267.42), 0.0451495 s/step
Meep progress: 269.12/377.433631896973 = 71.3% done in 952.9s, 383.5s to go
on time step 13460 (time=269.2), 0.0449979 s/step
Meep progress: 270.9/377.433631896973 = 71.8% done in 956.9s, 376.3s to go
on time step 13549 (time=270.98), 0.0449504 s/step
Meep progress: 272.74/377.433631896973 = 72.3% done in 961.0s, 368.9s to go
on time step 13640 (time=272.8), 0.0439798 s/step
Meep progress: 274.52/377.433631896973 = 72.7% done in 965.0s, 361.8s to go
on time step 13729 (time=274.58), 0.0452616 s/step
Meep progress: 276.32/377.433631896973 = 73.2% done in 969.0s, 354.6s to go
on time step 13818 (time=276.36), 0.0450254 s/step
Meep progress: 278.04/377.433631896973 = 73.7% done in 973.0s, 347.8s to go
on time step 13905 (time=278.1), 0.046374 s/step
Meep progress: 279.84/377.433631896973 = 74.1% done in 977.1s, 340.8s to go
on time step 13994 (time=279.88), 0.0450919 s/step
Meep progress: 281.64/377.433631896973 = 74.6% done in 981.1s, 333.7s to go
on time step 14084 (time=281.68), 0.0445409 s/step
Meep progress: 283.48/377.433631896973 = 75.1% done in 985.1s, 326.5s to go
on time step 14176 (time=283.52), 0.043608 s/step
Meep progress: 285.24/377.433631896973 = 75.6% done in 989.1s, 319.7s to go
on time step 14264 (time=285.28), 0.045532 s/step
Meep progress: 286.98/377.433631896973 = 76.0% done in 993.1s, 313.0s to go
on time step 14352 (time=287.04), 0.045901 s/step
Meep progress: 288.82/377.433631896973 = 76.5% done in 997.1s, 305.9s to go
on time step 14444 (time=288.88), 0.0437583 s/step
Meep progress: 290.68/377.433631896973 = 77.0% done in 1001.1s, 298.8s to go
on time step 14537 (time=290.74), 0.0432175 s/step
Meep progress: 292.44/377.433631896973 = 77.5% done in 1005.1s, 292.1s to go
on time step 14625 (time=292.5), 0.0455427 s/step
Meep progress: 294.14/377.433631896973 = 77.9% done in 1009.2s, 285.8s to go
on time step 14710 (time=294.2), 0.0472773 s/step
Meep progress: 296.0/377.433631896973 = 78.4% done in 1013.2s, 278.7s to go
on time step 14804 (time=296.08), 0.0428547 s/step
Meep progress: 297.92/377.433631896973 = 78.9% done in 1017.2s, 271.5s to go
on time step 14900 (time=298), 0.0421272 s/step
Meep progress: 299.8/377.433631896973 = 79.4% done in 1021.2s, 264.4s to go
on time step 14994 (time=299.88), 0.0428106 s/step
Meep progress: 301.76/377.433631896973 = 80.0% done in 1025.2s, 257.1s to go
on time step 15092 (time=301.84), 0.0408415 s/step
Meep progress: 303.68/377.433631896973 = 80.5% done in 1029.3s, 250.0s to go
on time step 15188 (time=303.76), 0.041697 s/step
Meep progress: 305.74/377.433631896973 = 81.0% done in 1033.3s, 242.3s to go
on time step 15291 (time=305.82), 0.0392177 s/step
Meep progress: 307.58/377.433631896973 = 81.5% done in 1037.3s, 235.6s to go
on time step 15382 (time=307.64), 0.0441712 s/step
Meep progress: 309.4/377.433631896973 = 82.0% done in 1041.4s, 229.0s to go
on time step 15473 (time=309.46), 0.0442222 s/step
Meep progress: 311.4/377.433631896973 = 82.5% done in 1045.4s, 221.7s to go
on time step 15573 (time=311.46), 0.0400452 s/step
Meep progress: 313.26/377.433631896973 = 83.0% done in 1049.4s, 215.0s to go
on time step 15666 (time=313.32), 0.0431572 s/step
Meep progress: 315.22/377.433631896973 = 83.5% done in 1053.4s, 207.9s to go
on time step 15764 (time=315.28), 0.0412109 s/step
Meep progress: 317.18/377.433631896973 = 84.0% done in 1057.5s, 200.9s to go
on time step 15862 (time=317.24), 0.0408543 s/step
Meep progress: 319.08/377.433631896973 = 84.5% done in 1061.5s, 194.1s to go
on time step 15957 (time=319.14), 0.0423546 s/step
Meep progress: 321.0/377.433631896973 = 85.0% done in 1065.5s, 187.3s to go
on time step 16052 (time=321.04), 0.0424065 s/step
Meep progress: 322.94/377.433631896973 = 85.6% done in 1069.5s, 180.5s to go
on time step 16150 (time=323), 0.0411519 s/step
Meep progress: 324.88/377.433631896973 = 86.1% done in 1073.5s, 173.7s to go
on time step 16247 (time=324.94), 0.0413909 s/step
Meep progress: 326.86/377.433631896973 = 86.6% done in 1077.5s, 166.7s to go
on time step 16346 (time=326.92), 0.0404743 s/step
Meep progress: 328.74/377.433631896973 = 87.1% done in 1081.6s, 160.2s to go
on time step 16440 (time=328.8), 0.042771 s/step
Meep progress: 330.76/377.433631896973 = 87.6% done in 1085.6s, 153.2s to go
on time step 16541 (time=330.82), 0.0397969 s/step
Meep progress: 332.76/377.433631896973 = 88.2% done in 1089.6s, 146.3s to go
on time step 16641 (time=332.82), 0.0401268 s/step
Meep progress: 334.74/377.433631896973 = 88.7% done in 1093.6s, 139.5s to go
on time step 16740 (time=334.8), 0.0407341 s/step
Meep progress: 336.74/377.433631896973 = 89.2% done in 1097.7s, 132.6s to go
on time step 16840 (time=336.8), 0.0401377 s/step
Meep progress: 338.68/377.433631896973 = 89.7% done in 1101.7s, 126.1s to go
on time step 16937 (time=338.74), 0.0414436 s/step
Meep progress: 340.6/377.433631896973 = 90.2% done in 1105.7s, 119.6s to go
on time step 17033 (time=340.66), 0.0419637 s/step
Meep progress: 342.3/377.433631896973 = 90.7% done in 1109.7s, 113.9s to go
on time step 17118 (time=342.36), 0.047596 s/step
Meep progress: 344.12/377.433631896973 = 91.2% done in 1113.7s, 107.8s to go
on time step 17210 (time=344.2), 0.0438785 s/step
Meep progress: 345.94/377.433631896973 = 91.7% done in 1117.8s, 101.8s to go
on time step 17300 (time=346), 0.0444504 s/step
Meep progress: 347.84/377.433631896973 = 92.2% done in 1121.8s, 95.4s to go
on time step 17395 (time=347.9), 0.0422561 s/step
Meep progress: 349.42/377.433631896973 = 92.6% done in 1125.8s, 90.3s to go
on time step 17474 (time=349.48), 0.0507604 s/step
Meep progress: 351.18/377.433631896973 = 93.0% done in 1129.8s, 84.5s to go
on time step 17562 (time=351.24), 0.0455541 s/step
Meep progress: 353.06/377.433631896973 = 93.5% done in 1133.8s, 78.3s to go
on time step 17657 (time=353.14), 0.0423831 s/step
Meep progress: 354.88/377.433631896973 = 94.0% done in 1137.8s, 72.3s to go
on time step 17748 (time=354.96), 0.0444106 s/step
Meep progress: 356.68/377.433631896973 = 94.5% done in 1141.9s, 66.4s to go
on time step 17837 (time=356.74), 0.0449954 s/step
Meep progress: 358.4/377.433631896973 = 95.0% done in 1145.9s, 60.9s to go
on time step 17923 (time=358.46), 0.0465767 s/step
Meep progress: 360.22/377.433631896973 = 95.4% done in 1149.9s, 54.9s to go
on time step 18014 (time=360.28), 0.044367 s/step
Meep progress: 362.02/377.433631896973 = 95.9% done in 1153.9s, 49.1s to go
on time step 18105 (time=362.1), 0.0443059 s/step
Meep progress: 364.12/377.433631896973 = 96.5% done in 1157.9s, 42.3s to go
on time step 18209 (time=364.18), 0.038484 s/step
Meep progress: 366.04/377.433631896973 = 97.0% done in 1161.9s, 36.2s to go
on time step 18306 (time=366.12), 0.0412739 s/step
Meep progress: 367.98/377.433631896973 = 97.5% done in 1165.9s, 30.0s to go
on time step 18403 (time=368.06), 0.0415248 s/step
Meep progress: 369.78/377.433631896973 = 98.0% done in 1170.0s, 24.2s to go
on time step 18493 (time=369.86), 0.0446426 s/step
Meep progress: 371.54/377.433631896973 = 98.4% done in 1174.0s, 18.6s to go
on time step 18580 (time=371.6), 0.0465731 s/step
Meep progress: 373.18/377.433631896973 = 98.9% done in 1178.0s, 13.4s to go
on time step 18662 (time=373.24), 0.0490484 s/step
Meep progress: 374.82/377.433631896973 = 99.3% done in 1182.0s, 8.2s to go
on time step 18745 (time=374.9), 0.0486971 s/step
Meep progress: 376.48/377.433631896973 = 99.7% done in 1186.1s, 3.0s to go
on time step 18828 (time=376.56), 0.048313 s/step
run 0 finished at t = 377.44 (18872 timesteps)
flux1:, 0.627777777777778, 8.27964244041291e-7, 8.27965806562774e-7, 8.27961628713614e-7, 8.27954629593681e-7, 8.27950007797066e-7, 8.27951463481103e-7, 8.27958220083161e-7, 8.27965221094341e-7, 8.27966758994185e-7, 8.27961111017103e-7, 8.27952505518745e-7, 8.2794826205503e-7, 8.2795266520014e-7, 8.27962447033115e-7, 8.27968570930095e-7, 8.27964286179398e-7, 8.27952970394589e-7, 8.27946916230712e-7, 8.27954688654766e-7, 8.27967973920981e-7, 8.27966952340773e-7, 8.27948929279744e-7, 8.27945259234758e-7, 8.27972851842257e-7, 8.2797031656148e-7, 8.27929356468491e-7, 8.2798451229668e-7, 8.27926483087479e-7, 8.28005054516094e-7, 8.27948808167534e-7, 8.27920703778551e-7, 8.27948808167531e-7, 8.28005054516094e-7, 8.27926483087483e-7, 8.27984512296674e-7, 8.27929356468494e-7, 8.27970316561487e-7, 8.27972851842256e-7, 8.27945259234767e-7, 8.27948929279748e-7, 8.27966952340775e-7, 8.27967973920979e-7, 8.27954688654771e-7, 8.27946916230722e-7, 8.27952970394586e-7, 8.27964286179395e-7, 8.2796857093009e-7, 8.27962447033107e-7, 8.27952665200143e-7, 8.27948262055036e-7, 8.27952505518743e-7, 8.27961111017108e-7, 8.27966758994188e-7, 8.27965221094338e-7, 8.27958220083157e-7, 8.27951463481113e-7, 8.27950007797068e-7, 8.2795462959369e-7, 8.27961628713618e-7, 8.2796580656277e-7, 8.27964244041293e-7
flux1:, 0.628040226681531, 9.45171709702139e-7, 9.45173715497131e-7, 9.45168724077782e-7, 9.45160249399785e-7, 9.4515459290514e-7, 9.45156247852055e-7, 9.45164306653233e-7, 9.45172723702055e-7, 9.45174680616606e-7, 9.45168099245205e-7, 9.45157938289076e-7, 9.45152795775657e-7, 9.45157731859712e-7, 9.45169028505788e-7, 9.45176275761605e-7, 9.45171652275661e-7, 9.45158898552596e-7, 9.45151916055173e-7, 9.45160410250942e-7, 9.45175063860479e-7, 9.4517371671752e-7, 9.4515364705389e-7, 9.45150267379865e-7, 9.45181936048293e-7, 9.45178455352701e-7, 9.45131324978435e-7, 9.45193951523886e-7, 9.45127599540819e-7, 9.45217833335424e-7, 9.45154131845399e-7, 9.45122245899548e-7, 9.45154131845409e-7, 9.45217833335422e-7, 9.4512759954082e-7, 9.45193951523883e-7, 9.45131324978435e-7, 9.45178455352707e-7, 9.45181936048289e-7, 9.45150267379869e-7, 9.45153647053883e-7, 9.4517371671752e-7, 9.45175063860469e-7, 9.45160410250947e-7, 9.45151916055177e-7, 9.45158898552595e-7, 9.45171652275664e-7, 9.45176275761598e-7, 9.45169028505782e-7, 9.45157731859721e-7, 9.45152795775654e-7, 9.45157938289071e-7, 9.45168099245214e-7, 9.45174680616608e-7, 9.45172723702053e-7, 9.45164306653221e-7, 9.45156247852057e-7, 9.45154592905144e-7, 9.45160249399794e-7, 9.45168724077783e-7, 9.45173715497129e-7, 9.45171709702146e-7
flux1:, 0.628302675585284, 1.07801643683815e-6, 1.07801892819786e-6, 1.0780129885961e-6, 1.0780028262594e-6, 1.07799600363997e-6, 1.07799790625491e-6, 1.07800745962414e-6, 1.07801748268533e-6, 1.07801989961581e-6, 1.07801224472732e-6, 1.07800031851193e-6, 1.07799416720967e-6, 1.07799971576523e-6, 1.07801272445619e-6, 1.07802123286208e-6, 1.07801622543577e-6, 1.07800186294685e-6, 1.07799385052025e-6, 1.07800315242275e-6, 1.07801931008077e-6, 1.07801756049782e-6, 1.07799520557046e-6, 1.07799222627486e-6, 1.07802852046434e-6, 1.07802390967801e-6, 1.07796978308118e-6, 1.07804086334065e-6, 1.0779650597199e-6, 1.07806855006957e-6, 1.07799642424645e-6, 1.07796025950288e-6, 1.07799642424646e-6, 1.07806855006956e-6, 1.07796505971991e-6, 1.07804086334064e-6, 1.07796978308117e-6, 1.07802390967802e-6, 1.07802852046433e-6, 1.07799222627487e-6, 1.07799520557045e-6, 1.07801756049783e-6, 1.07801931008077e-6, 1.07800315242276e-6, 1.07799385052025e-6, 1.07800186294685e-6, 1.07801622543577e-6, 1.07802123286207e-6, 1.07801272445619e-6, 1.07799971576524e-6, 1.07799416720967e-6, 1.07800031851193e-6, 1.07801224472733e-6, 1.07801989961581e-6, 1.07801748268533e-6, 1.07800745962413e-6, 1.07799790625491e-6, 1.07799600363996e-6, 1.0780028262594e-6, 1.07801298859611e-6, 1.07801892819786e-6, 1.07801643683816e-6
flux1:, 0.628565124489038, 1.22844490787837e-6, 1.22844791850319e-6, 1.22844088542916e-6, 1.22842881865863e-6, 1.22842070388236e-6, 1.2284229145866e-6, 1.22843416455369e-6, 1.22844598290952e-6, 1.22844888930008e-6, 1.22844000671294e-6, 1.22842610049061e-6, 1.22841884041345e-6, 1.22842509903369e-6, 1.22844002820908e-6, 1.22844992792931e-6, 1.22844446847968e-6, 1.22842830849822e-6, 1.22841917252764e-6, 1.22842939970091e-6, 1.22844721937241e-6, 1.22844496947152e-6, 1.22842004460534e-6, 1.22841757826136e-6, 1.22845911077999e-6, 1.22845316828448e-6, 1.22839114017486e-6, 1.22847179377167e-6, 1.22838526416756e-6, 1.22850378950176e-6, 1.22842213026149e-6, 1.22838111864068e-6, 1.22842213026149e-6, 1.22850378950177e-6, 1.22838526416757e-6, 1.22847179377166e-6, 1.22839114017487e-6, 1.22845316828448e-6, 1.22845911077999e-6, 1.22841757826137e-6, 1.22842004460534e-6, 1.22844496947152e-6, 1.2284472193724e-6, 1.22842939970093e-6, 1.22841917252766e-6, 1.22842830849821e-6, 1.22844446847968e-6, 1.22844992792931e-6, 1.22844002820907e-6, 1.2284250990337e-6, 1.22841884041344e-6, 1.22842610049061e-6, 1.22844000671295e-6, 1.22844888930009e-6, 1.22844598290952e-6, 1.22843416455367e-6, 1.2284229145866e-6, 1.22842070388236e-6, 1.22842881865864e-6, 1.22844088542916e-6, 1.22844791850319e-6, 1.22844490787837e-6
flux1:, 0.628827573392791, 1.39862636721587e-6, 1.39862992055761e-6, 1.39862164198812e-6, 1.39860745620084e-6, 1.39859793373983e-6, 1.3986005248165e-6, 1.39861367770191e-6, 1.39862747295238e-6, 1.39863088283373e-6, 1.39862060630352e-6, 1.39860450703498e-6, 1.39859605484747e-6, 1.39860314154446e-6, 1.39862020674928e-6, 1.39863161221354e-6, 1.39862560320362e-6, 1.39860743912193e-6, 1.39859710136484e-6, 1.39860841277694e-6, 1.39862807880062e-6, 1.39862520360946e-6, 1.3985973668944e-6, 1.3985955245035e-6, 1.39864297796656e-6, 1.39863548692392e-6, 1.39856457055591e-6, 1.3986560735113e-6, 1.39855738001872e-6, 1.39869291890797e-6, 1.39860045508607e-6, 1.39855394682425e-6, 1.39860045508606e-6, 1.39869291890797e-6, 1.39855738001874e-6, 1.39865607351129e-6, 1.39856457055591e-6, 1.39863548692392e-6, 1.39864297796656e-6, 1.39859552450351e-6, 1.3985973668944e-6, 1.39862520360947e-6, 1.39862807880061e-6, 1.39860841277695e-6, 1.39859710136486e-6, 1.39860743912193e-6, 1.39862560320362e-6, 1.39863161221352e-6, 1.39862020674928e-6, 1.39860314154446e-6, 1.39859605484747e-6, 1.39860450703498e-6, 1.39862060630354e-6, 1.39863088283373e-6, 1.39862747295238e-6, 1.39861367770191e-6, 1.39860052481649e-6, 1.39859793373983e-6, 1.39860745620084e-6, 1.39862164198812e-6, 1.3986299205576e-6, 1.39862636721587e-6
flux1:, 0.629090022296544, 1.59097571610409e-6, 1.5909798244812e-6, 1.59097014723469e-6, 1.59095363830218e-6, 1.59094260849338e-6, 1.59094566290067e-6, 1.59096092233119e-6, 1.59097686027296e-6, 1.59098076848641e-6, 1.59096892292421e-6, 1.59095042748964e-6, 1.59094072427915e-6, 1.59094877946717e-6, 1.59096819786384e-6, 1.59098119816059e-6, 1.59097450540214e-6, 1.59095411345359e-6, 1.59094252004028e-6, 1.59095512726928e-6, 1.59097685465626e-6, 1.59097319472037e-6, 1.59094203402322e-6, 1.59094092021991e-6, 1.59099505433209e-6, 1.59098578506743e-6, 1.59090491058836e-6, 1.59100871739498e-6, 1.5908962383541e-6, 1.59105098652352e-6, 1.59094625984324e-6, 1.59089351128807e-6, 1.59094625984324e-6, 1.59105098652353e-6, 1.5908962383541e-6, 1.59100871739498e-6, 1.59090491058836e-6, 1.59098578506744e-6, 1.59099505433208e-6, 1.59094092021992e-6, 1.5909420340232e-6, 1.59097319472037e-6, 1.59097685465625e-6, 1.59095512726928e-6, 1.59094252004029e-6, 1.59095411345358e-6, 1.59097450540215e-6, 1.59098119816059e-6, 1.59096819786384e-6, 1.59094877946717e-6, 1.59094072427914e-6, 1.59095042748962e-6, 1.59096892292422e-6, 1.59098076848641e-6, 1.59097686027295e-6, 1.59096092233118e-6, 1.59094566290067e-6, 1.59094260849337e-6, 1.59095363830218e-6, 1.59097014723468e-6, 1.5909798244812e-6, 1.59097571610408e-6
flux1:, 0.629352471200297, 1.80817843222991e-6, 1.80818309699093e-6, 1.80817187401844e-6, 1.80815285777888e-6, 1.80814024217225e-6, 1.80814385112631e-6, 1.80816140942909e-6, 1.80817963097494e-6, 1.80818400969983e-6, 1.80817041573567e-6, 1.80814934065327e-6, 1.80813836040612e-6, 1.80814754833924e-6, 1.80816953177457e-6, 1.80818417962426e-6, 1.80817662461068e-6, 1.80815376541623e-6, 1.8081408974757e-6, 1.80815507725697e-6, 1.80817911604031e-6, 1.80817446865136e-6, 1.8081394868836e-6, 1.80813919461919e-6, 1.80820085441339e-6, 1.80818956740912e-6, 1.80809758052782e-6, 1.80821534859087e-6, 1.80808725609007e-6, 1.80826364479377e-6, 1.80814498191228e-6, 1.80808514191541e-6, 1.80814498191228e-6, 1.80826364479376e-6, 1.80808725609007e-6, 1.80821534859086e-6, 1.80809758052782e-6, 1.80818956740912e-6, 1.80820085441339e-6, 1.80813919461919e-6, 1.80813948688359e-6, 1.80817446865136e-6, 1.80817911604031e-6, 1.80815507725698e-6, 1.80814089747571e-6, 1.80815376541622e-6, 1.80817662461067e-6, 1.80818417962426e-6, 1.80816953177456e-6, 1.80814754833924e-6, 1.80813836040613e-6, 1.80814934065327e-6, 1.80817041573568e-6, 1.80818400969983e-6, 1.80817963097494e-6, 1.80816140942908e-6, 1.80814385112631e-6, 1.80814024217225e-6, 1.80815285777887e-6, 1.80817187401844e-6, 1.80818309699092e-6, 1.80817843222991e-6
flux1:, 0.629614920104051, 2.05321765349915e-6, 2.05322286648026e-6, 2.05320996585577e-6, 2.05318828862521e-6, 2.05317403501857e-6, 2.0531782941998e-6, 2.05319832226989e-6, 2.05321893366453e-6, 2.05322372948188e-6, 2.0532082094292e-6, 2.05318440193683e-6, 2.05317216048438e-6, 2.05318266999033e-6, 2.05320741663427e-6, 2.05322371610813e-6, 2.05321506807021e-6, 2.05318948909903e-6, 2.05317537494658e-6, 2.05319148289589e-6, 2.05321812237535e-6, 2.05321223137025e-6, 2.05317283011606e-6, 2.05317343502396e-6, 2.05324356019429e-6, 2.053230009584e-6, 2.05312567034192e-6, 2.05325928681671e-6, 2.05311352171293e-6, 2.05331423779919e-6, 2.05317971942127e-6, 2.05311181431009e-6, 2.05317971942128e-6, 2.05331423779918e-6, 2.05311352171293e-6, 2.05325928681671e-6, 2.05312567034192e-6, 2.05323000958401e-6, 2.05324356019429e-6, 2.05317343502397e-6, 2.05317283011606e-6, 2.05321223137025e-6, 2.05321812237534e-6, 2.0531914828959e-6, 2.05317537494658e-6, 2.05318948909903e-6, 2.05321506807021e-6, 2.05322371610812e-6, 2.05320741663427e-6, 2.05318266999034e-6, 2.05317216048438e-6, 2.05318440193682e-6, 2.05320820942921e-6, 2.05322372948188e-6, 2.05321893366453e-6, 2.05319832226988e-6, 2.0531782941998e-6, 2.05317403501855e-6, 2.05318828862522e-6, 2.05320996585576e-6, 2.05322286648026e-6, 2.05321765349915e-6
flux1:, 0.629877369007804, 2.32940357054818e-6, 2.32940931700824e-6, 2.32939463247344e-6, 2.32937018219783e-6, 2.32935426904034e-6, 2.32935927335688e-6, 2.32938190921543e-6, 2.32940497188491e-6, 2.32941010360031e-6, 2.32939248878619e-6, 2.32936583902992e-6, 2.32935240317512e-6, 2.32936444755863e-6, 2.32939213222701e-6, 2.32941002547378e-6, 2.32939999338536e-6, 2.329371432372e-6, 2.32935616109793e-6, 2.32937464636294e-6, 2.3294042190737e-6, 2.329396763219e-6, 2.3293522249247e-6, 2.32935377964108e-6, 2.32943341510605e-6, 2.32941735247865e-6, 2.32929933380885e-6, 2.32945094482031e-6, 2.32928518910614e-6, 2.32951319720024e-6, 2.32936062432484e-6, 2.32928354146735e-6, 2.32936062432484e-6, 2.32951319720024e-6, 2.32928518910616e-6, 2.3294509448203e-6, 2.32929933380885e-6, 2.32941735247866e-6, 2.32943341510605e-6, 2.32935377964109e-6, 2.3293522249247e-6, 2.329396763219e-6, 2.32940421907369e-6, 2.32937464636295e-6, 2.32935616109793e-6, 2.329371432372e-6, 2.32939999338538e-6, 2.32941002547378e-6, 2.329392132227e-6, 2.32936444755862e-6, 2.32935240317512e-6, 2.32936583902992e-6, 2.3293924887862e-6, 2.32941010360031e-6, 2.32940497188493e-6, 2.32938190921543e-6, 2.32935927335689e-6, 2.32935426904033e-6, 2.32937018219782e-6, 2.32939463247343e-6, 2.32940931700824e-6, 2.32940357054819e-6
flux1:, 0.630139817911557, 2.64040527704858e-6, 2.64041154016751e-6, 2.64039500293438e-6, 2.64036772052084e-6, 2.64035016037524e-6, 2.64035599732831e-6, 2.64038133372476e-6, 2.64040685417049e-6, 2.64041221158564e-6, 2.64039235089539e-6, 2.64036280485049e-6, 2.64034830133743e-6, 2.6403621173788e-6, 2.64039288076854e-6, 2.64041223411309e-6, 2.64040045889783e-6, 2.64036864819191e-6, 2.64035238438028e-6, 2.64037380488729e-6, 2.64040669011443e-6, 2.64039727016556e-6, 2.64034673919983e-6, 2.6403492679872e-6, 2.64043957580922e-6, 2.64042075404314e-6, 2.64028763969701e-6, 2.64045968188187e-6, 2.64027132824289e-6, 2.64052989558173e-6, 2.64035675303347e-6, 2.64026922304565e-6, 2.64035675303346e-6, 2.64052989558174e-6, 2.6402713282429e-6, 2.64045968188187e-6, 2.64028763969702e-6, 2.64042075404315e-6, 2.64043957580921e-6, 2.64034926798719e-6, 2.64034673919983e-6, 2.64039727016557e-6, 2.64040669011441e-6, 2.64037380488731e-6, 2.64035238438028e-6, 2.64036864819189e-6, 2.64040045889784e-6, 2.64041223411307e-6, 2.64039288076854e-6, 2.64036211737879e-6, 2.64034830133743e-6, 2.6403628048505e-6, 2.6403923508954e-6, 2.64041221158565e-6, 2.64040685417049e-6, 2.64038133372475e-6, 2.64035599732831e-6, 2.64035016037524e-6, 2.64036772052085e-6, 2.64039500293439e-6, 2.6404115401675e-6, 2.64040527704859e-6
flux1:, 0.63040226681531, 2.99028523092184e-6, 2.99029199781058e-6, 2.9902735891584e-6, 2.99024347943376e-6, 2.99022432122986e-6, 2.99023106306708e-6, 2.99025913462446e-6, 2.99028705483064e-6, 2.99029249858923e-6, 2.99027026793615e-6, 2.9902378405622e-6, 2.99022246452077e-6, 2.99023831057318e-6, 2.99027224776895e-6, 2.99029283764885e-6, 2.99027888484922e-6, 2.99024355658934e-6, 2.99022655577055e-6, 2.99025159364915e-6, 2.99028822031594e-6, 2.99027634493084e-6, 2.99021880794321e-6, 2.99022230203748e-6, 2.99032457480648e-6, 2.99030275155192e-6, 2.99015303285868e-6, 2.99034826712641e-6, 2.99013438555217e-6, 2.99042711012029e-6, 2.9902305276128e-6, 2.99013110529562e-6, 2.9902305276128e-6, 2.9904271101203e-6, 2.99013438555217e-6, 2.9903482671264e-6, 2.99015303285868e-6, 2.99030275155193e-6, 2.99032457480647e-6, 2.99022230203748e-6, 2.99021880794321e-6, 2.99027634493085e-6, 2.99028822031593e-6, 2.99025159364917e-6, 2.99022655577055e-6, 2.99024355658935e-6, 2.99027888484921e-6, 2.99029283764886e-6, 2.99027224776893e-6, 2.99023831057318e-6, 2.99022246452077e-6, 2.9902378405622e-6, 2.99027026793617e-6, 2.99029249858923e-6, 2.99028705483064e-6, 2.99025913462445e-6, 2.99023106306707e-6, 2.99022432122985e-6, 2.99024347943377e-6, 2.99027358915842e-6, 2.99029199781058e-6, 2.99028523092185e-6
flux1:, 0.630664715719064, 3.38353648300338e-6, 3.3835437520004e-6, 3.38352351602785e-6, 3.38349065770714e-6, 3.38346998759953e-6, 3.38347768260925e-6, 3.38350845315831e-6, 3.38353864201476e-6, 3.38354400455413e-6, 3.38351931682761e-6, 3.3834841048404e-6, 3.38346812732975e-6, 3.38348628061959e-6, 3.38352342937621e-6, 3.38354492867886e-6, 3.38352828183975e-6, 3.38348917373897e-6, 3.3834717980496e-6, 3.3835012747385e-6, 3.38354212351542e-6, 3.38352719430466e-6, 3.38346146043246e-6, 3.38346587460325e-6, 3.38358155036323e-6, 3.38355649067901e-6, 3.38338856148696e-6, 3.38361010885259e-6, 3.38336741018972e-6, 3.38369825292979e-6, 3.38347496400303e-6, 3.38336200813546e-6, 3.38347496400303e-6, 3.38369825292978e-6, 3.38336741018974e-6, 3.38361010885259e-6, 3.38338856148697e-6, 3.38355649067901e-6, 3.38358155036323e-6, 3.38346587460325e-6, 3.38346146043246e-6, 3.38352719430467e-6, 3.3835421235154e-6, 3.38350127473853e-6, 3.38347179804959e-6, 3.38348917373896e-6, 3.38352828183977e-6, 3.38354492867886e-6, 3.38352342937621e-6, 3.38348628061959e-6, 3.38346812732974e-6, 3.38348410484039e-6, 3.38351931682762e-6, 3.38354400455414e-6, 3.38353864201475e-6, 3.38350845315831e-6, 3.38347768260924e-6, 3.38346998759952e-6, 3.38349065770714e-6, 3.38352351602785e-6, 3.38354375200039e-6, 3.38353648300339e-6
flux1:, 0.630927164622817, 3.82512283239874e-6, 3.8251306212206e-6, 3.82510867694241e-6, 3.82507323096006e-6, 3.82505117172397e-6, 3.82505983521522e-6, 3.82509318609905e-6, 3.82512543234277e-6, 3.82513051985554e-6, 3.82510333473013e-6, 3.82506552826682e-6, 3.82504930255964e-6, 3.82507005592079e-6, 3.82511038537601e-6, 3.82513235082096e-6, 3.82511240580959e-6, 3.82506926721984e-6, 3.82505200060983e-6, 3.82508689108111e-6, 3.82513249559803e-6, 3.82511379170685e-6, 3.82503847330317e-6, 3.82504372417649e-6, 3.82517440293535e-6, 3.82514588047088e-6, 3.82495802950391e-6, 3.82520940880812e-6, 3.82493420517306e-6, 3.82530752716705e-6, 3.82505382643846e-6, 3.82492547859082e-6, 3.82505382643847e-6, 3.82530752716706e-6, 3.82493420517307e-6, 3.82520940880812e-6, 3.82495802950391e-6, 3.8251458804709e-6, 3.82517440293533e-6, 3.82504372417651e-6, 3.82503847330316e-6, 3.82511379170687e-6, 3.82513249559802e-6, 3.82508689108111e-6, 3.82505200060985e-6, 3.82506926721985e-6, 3.82511240580959e-6, 3.82513235082096e-6, 3.82511038537599e-6, 3.8250700559208e-6, 3.82504930255963e-6, 3.82506552826681e-6, 3.82510333473015e-6, 3.82513051985555e-6, 3.82512543234278e-6, 3.82509318609905e-6, 3.82505983521522e-6, 3.82505117172394e-6, 3.82507323096007e-6, 3.82510867694241e-6, 3.82513062122059e-6, 3.82512283239872e-6
flux1:, 0.63118961352657, 4.32052206961107e-6, 4.32053042369397e-6, 4.32050697551819e-6, 4.3204691910891e-6, 4.32044590015373e-6, 4.32045550586839e-6, 4.32049122611393e-6, 4.3205252332547e-6, 4.32052982840573e-6, 4.32050016121963e-6, 4.32046005358982e-6, 4.32044401989116e-6, 4.32046767831084e-6, 4.3205110789314e-6, 4.32053294020551e-6, 4.32050900063305e-6, 4.32046159842375e-6, 4.32044506062226e-6, 4.32048650611122e-6, 4.32053745320908e-6, 4.32051411594623e-6, 4.320427610616e-6, 4.32043357735408e-6, 4.32058103916697e-6, 4.32054883516301e-6, 4.32033923491843e-6, 4.3206244022239e-6, 4.32031256422445e-6, 4.32073316986329e-6, 4.32044486912068e-6, 4.32029903168805e-6, 4.32044486912069e-6, 4.32073316986329e-6, 4.32031256422448e-6, 4.32062440222389e-6, 4.32033923491844e-6, 4.32054883516301e-6, 4.32058103916697e-6, 4.3204335773541e-6, 4.320427610616e-6, 4.32051411594624e-6, 4.32053745320906e-6, 4.32048650611122e-6, 4.32044506062225e-6, 4.32046159842375e-6, 4.32050900063307e-6, 4.32053294020549e-6, 4.32051107893139e-6, 4.32046767831086e-6, 4.32044401989115e-6, 4.32046005358982e-6, 4.32050016121966e-6, 4.32052982840573e-6, 4.3205252332547e-6, 4.32049122611391e-6, 4.32045550586839e-6, 4.32044590015371e-6, 4.32046919108909e-6, 4.3205069755182e-6, 4.32053042369397e-6, 4.32052206961109e-6
flux1:, 0.631452062430323, 4.87577246939595e-6, 4.87578146952087e-6, 4.87575681502497e-6, 4.87571703287389e-6, 4.875692699296e-6, 4.87570317220381e-6, 4.87574095153632e-6, 4.87577633514603e-6, 4.87578020010528e-6, 4.8757481288493e-6, 4.87570612351325e-6, 4.8756908118962e-6, 4.87571768941346e-6, 4.87576396511408e-6, 4.8757850164981e-6, 4.87575629032698e-6, 4.87570441397165e-6, 4.87568937231182e-6, 4.87573869091644e-6, 4.87579561994353e-6, 4.87576663808964e-6, 4.875667112921e-6, 4.87567364088186e-6, 4.87583986543994e-6, 4.8758037647093e-6, 4.87557045593282e-6, 4.87589384536911e-6, 4.87554075611878e-6, 4.87601394338744e-6, 4.87568632712832e-6, 4.87552064081161e-6, 4.87568632712832e-6, 4.87601394338745e-6, 4.87554075611882e-6, 4.87589384536911e-6, 4.87557045593283e-6, 4.87580376470931e-6, 4.87583986543993e-6, 4.87567364088187e-6, 4.87566711292099e-6, 4.87576663808966e-6, 4.87579561994351e-6, 4.87573869091645e-6, 4.87568937231184e-6, 4.87570441397164e-6, 4.87575629032699e-6, 4.8757850164981e-6, 4.87576396511408e-6, 4.87571768941346e-6, 4.8756908118962e-6, 4.87570612351323e-6, 4.87574812884932e-6, 4.87578020010529e-6, 4.87577633514604e-6, 4.87574095153631e-6, 4.87570317220381e-6, 4.87569269929599e-6, 4.87571703287389e-6, 4.87575681502496e-6, 4.87578146952087e-6, 4.87577246939594e-6
flux1:, 0.631714511334077, 5.49752269502474e-6, 5.4975324630822e-6, 5.49750699693752e-6, 5.49746564926805e-6, 5.49744049018621e-6, 5.49745170180377e-6, 5.49749112751085e-6, 5.4975274151233e-6, 5.49753029426881e-6, 5.4974959635786e-6, 5.49745257748908e-6, 5.49743860895349e-6, 5.49746902662304e-6, 5.49751789011161e-6, 5.49753728533191e-6, 5.49750288264189e-6, 5.49744634776933e-6, 5.4974337258831e-6, 5.49749242040258e-6, 5.49755602164906e-6, 5.49752021818987e-6, 5.49740559714245e-6, 5.49741250514354e-6, 5.49759969273261e-6, 5.49755947568431e-6, 5.49730034638925e-6, 5.49766691222111e-6, 5.49726741816065e-6, 5.4977990372615e-6, 5.49742681833794e-6, 5.49723863932158e-6, 5.49742681833793e-6, 5.4977990372615e-6, 5.49726741816067e-6, 5.4976669122211e-6, 5.49730034638925e-6, 5.49755947568434e-6, 5.49759969273261e-6, 5.49741250514356e-6, 5.49740559714246e-6, 5.49752021818986e-6, 5.49755602164906e-6, 5.4974924204026e-6, 5.49743372588312e-6, 5.49744634776931e-6, 5.49750288264188e-6, 5.49753728533191e-6, 5.49751789011159e-6, 5.49746902662305e-6, 5.49743860895348e-6, 5.49745257748907e-6, 5.49749596357862e-6, 5.49753029426882e-6, 5.49752741512331e-6, 5.49749112751083e-6, 5.49745170180376e-6, 5.4974404901862e-6, 5.49746564926805e-6, 5.49750699693754e-6, 5.4975324630822e-6, 5.49752269502473e-6
flux1:, 0.63197696023783, 6.19308527420845e-6, 6.19309597574499e-6, 6.19307018864274e-6, 6.1930277956157e-6, 6.19300205298505e-6, 6.19301382051596e-6, 6.19305437913602e-6, 6.19309101281763e-6, 6.19309263425005e-6, 6.19305625518414e-6, 6.19301211767399e-6, 6.19300020339894e-6, 6.19303448920282e-6, 6.19308556167951e-6, 6.19310231266689e-6, 6.19306124442239e-6, 6.19299989395727e-6, 6.19299077629949e-6, 6.19306053872599e-6, 6.19313155118992e-6, 6.193087572315e-6, 6.19295552776791e-6, 6.19296261955317e-6, 6.19317321317467e-6, 6.19312864286681e-6, 6.19284140082881e-6, 6.193256660545e-6, 6.19280501911567e-6, 6.19340154071914e-6, 6.1929788167747e-6, 6.19276519385565e-6, 6.19297881677469e-6, 6.19340154071913e-6, 6.19280501911568e-6, 6.19325666054499e-6, 6.19284140082883e-6, 6.19312864286684e-6, 6.19317321317466e-6, 6.1929626195532e-6, 6.19295552776791e-6, 6.193087572315e-6, 6.19313155118992e-6, 6.19306053872601e-6, 6.19299077629952e-6, 6.19299989395727e-6, 6.1930612444224e-6, 6.1931023126669e-6, 6.19308556167951e-6, 6.19303448920283e-6, 6.19300020339894e-6, 6.19301211767398e-6, 6.19305625518416e-6, 6.19309263425007e-6, 6.19309101281764e-6, 6.193054379136e-6, 6.19301382051596e-6, 6.19300205298504e-6, 6.19302779561569e-6, 6.19307018864275e-6, 6.19309597574497e-6, 6.19308527420845e-6
flux1:, 0.632239409141583, 6.9704938039057e-6, 6.97050564593222e-6, 6.97048011744866e-6, 6.97043728020362e-6, 6.97041121887563e-6, 6.97042330957577e-6, 6.97046439428146e-6, 6.97050073570126e-6, 6.97050081050282e-6, 6.97046265482801e-6, 6.97041850133646e-6, 6.97040944039125e-6, 6.97044793213482e-6, 6.97050074850087e-6, 6.97051372863657e-6, 6.97046490614032e-6, 6.97039860805342e-6, 6.97039423921067e-6, 6.97047695137194e-6, 6.97055616016143e-6, 6.97050246743715e-6, 6.9703504168975e-6, 6.97035749734919e-6, 6.97059420572348e-6, 6.97054500888125e-6, 6.9702271465463e-6, 6.97069722481135e-6, 6.97018704904384e-6, 6.97085564349075e-6, 6.97037585486516e-6, 6.97013350678049e-6, 6.97037585486517e-6, 6.97085564349075e-6, 6.97018704904385e-6, 6.97069722481133e-6, 6.9702271465463e-6, 6.97054500888126e-6, 6.97059420572349e-6, 6.97035749734922e-6, 6.9703504168975e-6, 6.97050246743715e-6, 6.97055616016141e-6, 6.97047695137197e-6, 6.97039423921069e-6, 6.97039860805344e-6, 6.97046490614032e-6, 6.97051372863656e-6, 6.97050074850085e-6, 6.97044793213484e-6, 6.97040944039124e-6, 6.97041850133645e-6, 6.97046265482804e-6, 6.97050081050282e-6, 6.97050073570126e-6, 6.97046439428145e-6, 6.97042330957577e-6, 6.97041121887562e-6, 6.97043728020361e-6, 6.97048011744864e-6, 6.97050564593222e-6, 6.97049380390568e-6
flux1:, 0.632501858045337, 7.83856403695511e-6, 7.83857725940874e-6, 7.83855264393266e-6, 7.83851003450595e-6, 7.83848394296957e-6, 7.83849608517222e-6, 7.8385370095317e-6, 7.83857234708621e-6, 7.83857056507398e-6, 7.83853095279072e-6, 7.83848761289839e-6, 7.83848228889763e-6, 7.8385253412508e-6, 7.83857936194306e-6, 7.83858731421287e-6, 7.83852954876639e-6, 7.83845818938006e-6, 7.83845996717308e-6, 7.8385576971548e-6, 7.83864593094406e-6, 7.83858079760199e-6, 7.83840590651849e-6, 7.83841280306074e-6, 7.83867862416302e-6, 7.8386244650922e-6, 7.83827321588977e-6, 7.83880488927462e-6, 7.83822908936604e-6, 7.83897771813759e-6, 7.83843360785905e-6, 7.83815890103162e-6, 7.83843360785905e-6, 7.83897771813762e-6, 7.83822908936607e-6, 7.83880488927461e-6, 7.83827321588977e-6, 7.83862446509223e-6, 7.83867862416302e-6, 7.83841280306074e-6, 7.83840590651848e-6, 7.83858079760201e-6, 7.83864593094405e-6, 7.83855769715483e-6, 7.83845996717308e-6, 7.83845818938003e-6, 7.8385295487664e-6, 7.83858731421282e-6, 7.83857936194307e-6, 7.83852534125082e-6, 7.83848228889761e-6, 7.8384876128984e-6, 7.83853095279077e-6, 7.838570565074e-6, 7.83857234708622e-6, 7.83853700953167e-6, 7.8384960851722e-6, 7.83848394296955e-6, 7.83851003450598e-6, 7.83855264393267e-6, 7.83857725940871e-6, 7.83856403695512e-6
flux1:, 0.63276430694909, 8.80695899721188e-6, 8.80697385647612e-6, 8.80695086160867e-6, 8.80690921047013e-6, 8.80688340578011e-6, 8.80689530795601e-6, 8.8069353264808e-6, 8.80696888372837e-6, 8.8069649043126e-6, 8.80692418324485e-6, 8.80688256273742e-6, 8.80688194016104e-6, 8.80692993708187e-6, 8.80698456753504e-6, 8.80698611779762e-6, 8.80691811991766e-6, 8.80684159169019e-6, 8.80685105320208e-6, 8.80696604735187e-6, 8.80706417642034e-6, 8.80698568868408e-6, 8.80678488019218e-6, 8.80679146970401e-6, 8.80708971442445e-6, 8.80703016079201e-6, 8.80664244595937e-6, 8.80724318846617e-6, 8.80659391041128e-6, 8.80743143112092e-6, 8.8068150074968e-6, 8.80650393436743e-6, 8.80681500749684e-6, 8.80743143112093e-6, 8.80659391041128e-6, 8.80724318846616e-6, 8.80664244595936e-6, 8.80703016079204e-6, 8.80708971442444e-6, 8.806791469704e-6, 8.80678488019217e-6, 8.80698568868408e-6, 8.80706417642033e-6, 8.80696604735188e-6, 8.80685105320209e-6, 8.80684159169017e-6, 8.8069181199177e-6, 8.8069861177976e-6, 8.80698456753502e-6, 8.80692993708186e-6, 8.80688194016103e-6, 8.80688256273738e-6, 8.80692418324486e-6, 8.80696490431261e-6, 8.80696888372836e-6, 8.80693532648079e-6, 8.806895307956e-6, 8.8068834057801e-6, 8.80690921047015e-6, 8.80695086160867e-6, 8.8069738564761e-6, 8.80695899721191e-6
flux1:, 0.633026755852843, 9.88625826193221e-6, 9.88627500495807e-6, 9.88625436219135e-6, 9.88621444450762e-6, 9.88618928307273e-6, 9.88620066212658e-6, 9.88623899765607e-6, 9.88626994200599e-6, 9.88626337869154e-6, 9.8862218951618e-6, 9.88618295215808e-6, 9.88618807328992e-6, 9.88624144707711e-6, 9.88629606561405e-6, 9.88628974092049e-6, 9.88621011829779e-6, 9.88612830104985e-6, 9.88614710091156e-6, 9.88628177144685e-6, 9.88639070692379e-6, 9.88629677121891e-6, 9.8860667434582e-6, 9.88607298484808e-6, 9.88640730032684e-6, 9.88634177988077e-6, 9.88591414508165e-6, 9.88659217461122e-6, 9.88586073592228e-6, 9.88679702196396e-6, 9.8860995241112e-6, 9.88574768215212e-6, 9.88609952411125e-6, 9.88679702196396e-6, 9.88586073592231e-6, 9.88659217461122e-6, 9.88591414508167e-6, 9.88634177988083e-6, 9.88640730032684e-6, 9.88607298484809e-6, 9.8860667434582e-6, 9.88629677121889e-6, 9.88639070692378e-6, 9.88628177144688e-6, 9.88614710091158e-6, 9.88612830104984e-6, 9.88621011829779e-6, 9.88628974092048e-6, 9.88629606561402e-6, 9.88624144707712e-6, 9.88618807328989e-6, 9.88618295215808e-6, 9.88622189516181e-6, 9.88626337869153e-6, 9.886269942006e-6, 9.88623899765606e-6, 9.8862006621266e-6, 9.8861892830727e-6, 9.88621444450765e-6, 9.88625436219137e-6, 9.88627500495808e-6, 9.88625826193225e-6
flux1:, 0.633289204756596, 1.10880315401484e-5, 1.10880503680017e-5, 1.10880327959746e-5, 1.10879954180979e-5, 1.1087971314048e-5, 1.10879819337551e-5, 1.1088017811289e-5, 1.10880452615941e-5, 1.10880356586847e-5, 1.10879937185936e-5, 1.1087958434152e-5, 1.10879704178051e-5, 1.10880296759532e-5, 1.10880836706072e-5, 1.10880679221894e-5, 1.10879751754403e-5, 1.10878879101041e-5, 1.10879177906523e-5, 1.10880746991509e-5, 1.10881953941592e-5, 1.10880837509004e-5, 1.10878210022836e-5, 1.10878269746779e-5, 1.10882013668493e-5, 1.10881291143222e-5, 1.10876576555917e-5, 1.10884219816572e-5, 1.10875988041542e-5, 1.10886448799534e-5, 1.10878567463743e-5, 1.10874593177738e-5, 1.10878567463743e-5, 1.10886448799534e-5, 1.10875988041542e-5, 1.10884219816572e-5, 1.10876576555917e-5, 1.10881291143222e-5, 1.10882013668493e-5, 1.1087826974678e-5, 1.10878210022836e-5, 1.10880837509004e-5, 1.10881953941592e-5, 1.10880746991509e-5, 1.10879177906523e-5, 1.10878879101041e-5, 1.10879751754403e-5, 1.10880679221894e-5, 1.10880836706072e-5, 1.10880296759532e-5, 1.1087970417805e-5, 1.1087958434152e-5, 1.10879937185937e-5, 1.10880356586847e-5, 1.10880452615941e-5, 1.1088017811289e-5, 1.10879819337551e-5, 1.10879713140479e-5, 1.10879954180979e-5, 1.10880327959746e-5, 1.10880503680017e-5, 1.10880315401484e-5
flux1:, 0.63355165366035, 1.24249166636031e-5, 1.24249376837014e-5, 1.24249238449094e-5, 1.2424889832939e-5, 1.24248672857139e-5, 1.24248770057691e-5, 1.24249096918595e-5, 1.24249327233058e-5, 1.24249195234988e-5, 1.24248773435479e-5, 1.24248466875922e-5, 1.24248667309582e-5, 1.24249324918135e-5, 1.24249853061929e-5, 1.24249585363847e-5, 1.24248510515463e-5, 1.24247581057281e-5, 1.24248008590171e-5, 1.24249826963571e-5, 1.24251161497818e-5, 1.24249843942001e-5, 1.24246852566757e-5, 1.24246912029479e-5, 1.24251100578472e-5, 1.24250300515293e-5, 1.24245103303972e-5, 1.24253708035758e-5, 1.24244453431414e-5, 1.2425613535695e-5, 1.24247243757005e-5, 1.24242761075807e-5, 1.24247243757005e-5, 1.2425613535695e-5, 1.24244453431414e-5, 1.24253708035758e-5, 1.24245103303972e-5, 1.24250300515293e-5, 1.24251100578472e-5, 1.24246912029479e-5, 1.24246852566757e-5, 1.24249843942001e-5, 1.24251161497817e-5, 1.24249826963571e-5, 1.24248008590172e-5, 1.24247581057281e-5, 1.24248510515463e-5, 1.24249585363847e-5, 1.24249853061928e-5, 1.24249324918135e-5, 1.24248667309582e-5, 1.24248466875922e-5, 1.2424877343548e-5, 1.24249195234988e-5, 1.24249327233058e-5, 1.24249096918594e-5, 1.24248770057691e-5, 1.24248672857138e-5, 1.2424889832939e-5, 1.24249238449094e-5, 1.24249376837014e-5, 1.24249166636031e-5
flux1:, 0.633814102564103, 1.39107020923436e-5, 1.39107252592472e-5, 1.39107157117144e-5, 1.39106859042563e-5, 1.39106655368308e-5, 1.39106743724134e-5, 1.39107032186905e-5, 1.39107208631904e-5, 1.39107033650202e-5, 1.39106610143409e-5, 1.39106359081997e-5, 1.39106652932683e-5, 1.39107383311929e-5, 1.39107895190087e-5, 1.39107501109851e-5, 1.39106261476702e-5, 1.39105271726225e-5, 1.39105845947228e-5, 1.3910794158346e-5, 1.39109414219332e-5, 1.39107870320865e-5, 1.3910447712029e-5, 1.3910454087147e-5, 1.39109221905922e-5, 1.39108330783876e-5, 1.39102600264223e-5, 1.39112273902438e-5, 1.39101880633185e-5, 1.39114921703745e-5, 1.39104907377829e-5, 1.39099859226512e-5, 1.39104907377829e-5, 1.39114921703745e-5, 1.39101880633184e-5, 1.39112273902438e-5, 1.39102600264223e-5, 1.39108330783876e-5, 1.39109221905922e-5, 1.3910454087147e-5, 1.3910447712029e-5, 1.39107870320865e-5, 1.39109414219332e-5, 1.3910794158346e-5, 1.39105845947228e-5, 1.39105271726225e-5, 1.39106261476702e-5, 1.39107501109851e-5, 1.39107895190087e-5, 1.39107383311929e-5, 1.39106652932683e-5, 1.39106359081997e-5, 1.39106610143409e-5, 1.39107033650203e-5, 1.39107208631904e-5, 1.39107032186904e-5, 1.39106743724134e-5, 1.39106655368308e-5, 1.39106859042563e-5, 1.39107157117144e-5, 1.39107252592472e-5, 1.39107020923436e-5
flux1:, 0.634076551467856, 1.55604140200992e-5, 1.55604390654721e-5, 1.55604342115429e-5, 1.55604094589539e-5, 1.55603920677151e-5, 1.55604002587867e-5, 1.55604247476398e-5, 1.55604359878589e-5, 1.55604132923529e-5, 1.55603706254383e-5, 1.55603519027513e-5, 1.55603920087588e-5, 1.55604733090936e-5, 1.5560522596397e-5, 1.55604689452399e-5, 1.55603266194021e-5, 1.55602210984214e-5, 1.55602949369599e-5, 1.55605351066451e-5, 1.55606972960542e-5, 1.55605176677533e-5, 1.55601342936331e-5, 1.55601418170487e-5, 1.55606643724187e-5, 1.55605643876006e-5, 1.55599322010781e-5, 1.55610181472721e-5, 1.55598522537069e-5, 1.55613077285279e-5, 1.55601818966281e-5, 1.55596143525787e-5, 1.55601818966281e-5, 1.55613077285279e-5, 1.55598522537069e-5, 1.55610181472721e-5, 1.55599322010781e-5, 1.55605643876006e-5, 1.55606643724187e-5, 1.55601418170487e-5, 1.55601342936331e-5, 1.55605176677533e-5, 1.55606972960542e-5, 1.55605351066451e-5, 1.556029493696e-5, 1.55602210984214e-5, 1.55603266194021e-5, 1.55604689452399e-5, 1.5560522596397e-5, 1.55604733090937e-5, 1.55603920087588e-5, 1.55603519027513e-5, 1.55603706254384e-5, 1.55604132923529e-5, 1.55604359878589e-5, 1.55604247476398e-5, 1.55604002587867e-5, 1.55603920677151e-5, 1.55604094589539e-5, 1.5560434211543e-5, 1.55604390654721e-5, 1.55604140200992e-5
flux1:, 0.634339000371609, 1.73904081449786e-5, 1.73904344982149e-5, 1.73904345332514e-5, 1.73904157056594e-5, 1.73904023223632e-5, 1.73904104111182e-5, 1.73904302010409e-5, 1.73904339562389e-5, 1.73904049027199e-5, 1.73903614852732e-5, 1.73903498534431e-5, 1.73904021767104e-5, 1.73904930002855e-5, 1.73905403538153e-5, 1.73904708970546e-5, 1.73903081574509e-5, 1.7390195346236e-5, 1.73902872427229e-5, 1.73905609563477e-5, 1.73907392666244e-5, 1.73905317545074e-5, 1.73901004299595e-5, 1.7390110141005e-5, 1.73906927850039e-5, 1.73905796523666e-5, 1.73898816782843e-5, 1.73910989065412e-5, 1.73897925482322e-5, 1.73914167004077e-5, 1.73901534366763e-5, 1.7389516486647e-5, 1.73901534366763e-5, 1.73914167004077e-5, 1.73897925482323e-5, 1.73910989065412e-5, 1.73898816782843e-5, 1.73905796523667e-5, 1.73906927850039e-5, 1.7390110141005e-5, 1.73901004299595e-5, 1.73905317545074e-5, 1.73907392666244e-5, 1.73905609563477e-5, 1.73902872427229e-5, 1.7390195346236e-5, 1.73903081574509e-5, 1.73904708970545e-5, 1.73905403538153e-5, 1.73904930002855e-5, 1.73904021767103e-5, 1.7390349853443e-5, 1.73903614852732e-5, 1.73904049027199e-5, 1.73904339562389e-5, 1.73904302010409e-5, 1.73904104111182e-5, 1.73904023223632e-5, 1.73904157056594e-5, 1.73904345332514e-5, 1.7390434498215e-5, 1.73904081449786e-5
flux1:, 0.634601449275363, 1.94184661486069e-5, 1.94184928505935e-5, 1.94184977148977e-5, 1.94184857211016e-5, 1.94184776865713e-5, 1.94184866005966e-5, 1.94185015682574e-5, 1.94184966703453e-5, 1.94184597620349e-5, 1.94184147921108e-5, 1.94184107968522e-5, 1.94184769791359e-5, 1.94185789354033e-5, 1.94186246347514e-5, 1.94185378802283e-5, 1.94183524779077e-5, 1.94182313380423e-5, 1.94183427671507e-5, 1.94186529981908e-5, 1.94188487238835e-5, 1.94186106872841e-5, 1.94181275476182e-5, 1.94181408626406e-5, 1.94187896791582e-5, 1.94186605128182e-5, 1.94178891280353e-5, 1.9419251411669e-5, 1.94177894061632e-5, 1.94196016173992e-5, 1.94181869559151e-5, 1.94174734050837e-5, 1.94181869559151e-5, 1.94196016173992e-5, 1.94177894061633e-5, 1.9419251411669e-5, 1.94178891280353e-5, 1.94186605128182e-5, 1.94187896791582e-5, 1.94181408626406e-5, 1.94181275476182e-5, 1.94186106872841e-5, 1.94188487238834e-5, 1.94186529981908e-5, 1.94183427671507e-5, 1.94182313380424e-5, 1.94183524779077e-5, 1.94185378802283e-5, 1.94186246347514e-5, 1.94185789354033e-5, 1.94184769791359e-5, 1.94184107968522e-5, 1.94184147921109e-5, 1.94184597620349e-5, 1.94184966703453e-5, 1.94185015682574e-5, 1.94184866005967e-5, 1.94184776865713e-5, 1.94184857211016e-5, 1.94184977148977e-5, 1.94184928505935e-5, 1.94184661486069e-5
flux1:, 0.634863898179116, 2.16638969015118e-5, 2.16639225150084e-5, 2.16639318526972e-5, 2.16639276716325e-5, 2.16639267199152e-5, 2.16639378577224e-5, 2.16639481335041e-5, 2.16639332921241e-5, 2.16638866130552e-5, 2.16638388406729e-5, 2.16638428364667e-5, 2.1663924702564e-5, 2.16640398296461e-5, 2.16640845402436e-5, 2.16639790889119e-5, 2.16637685394177e-5, 2.16636376668537e-5, 2.16637698754667e-5, 2.16641196141763e-5, 2.16643341739928e-5, 2.16640630255982e-5, 2.16635242951992e-5, 2.16635430649572e-5, 2.16642645974226e-5, 2.16641157921237e-5, 2.16632622780014e-5, 2.16647845371173e-5, 2.16631503251158e-5, 2.1665172278349e-5, 2.16635912872727e-5, 2.1662793397427e-5, 2.16635912872727e-5, 2.1665172278349e-5, 2.16631503251159e-5, 2.16647845371173e-5, 2.16632622780014e-5, 2.16641157921238e-5, 2.16642645974226e-5, 2.16635430649573e-5, 2.16635242951992e-5, 2.16640630255982e-5, 2.16643341739928e-5, 2.16641196141763e-5, 2.16637698754667e-5, 2.16636376668537e-5, 2.16637685394177e-5, 2.16639790889119e-5, 2.16640845402436e-5, 2.16640398296461e-5, 2.1663924702564e-5, 2.16638428364667e-5, 2.1663838840673e-5, 2.16638866130553e-5, 2.16639332921242e-5, 2.16639481335041e-5, 2.16639378577224e-5, 2.16639267199152e-5, 2.16639276716325e-5, 2.16639318526972e-5, 2.16639225150084e-5, 2.16638969015118e-5
flux1:, 0.635126347082869, 2.41476423840782e-5, 2.41476649051818e-5, 2.41476780339323e-5, 2.41476827597305e-5, 2.41476911103427e-5, 2.41477064250774e-5, 2.41477124186741e-5, 2.41476861747151e-5, 2.41476273004423e-5, 2.41475749495955e-5, 2.4147587078992e-5, 2.41476866837873e-5, 2.41478175328649e-5, 2.41478623761076e-5, 2.41477369372716e-5, 2.41474984757329e-5, 2.41473560269365e-5, 2.41475099763961e-5, 2.41479022167484e-5, 2.41481371822263e-5, 2.41478304368118e-5, 2.41472324842924e-5, 2.41472590499881e-5, 2.41480603129567e-5, 2.41478874313826e-5, 2.41469418468856e-5, 2.4148640230852e-5, 2.41468157762403e-5, 2.41490716958126e-5, 2.4147308436709e-5, 2.41464178961985e-5, 2.4147308436709e-5, 2.41490716958126e-5, 2.41468157762404e-5, 2.41486402308521e-5, 2.41469418468857e-5, 2.41478874313826e-5, 2.41480603129567e-5, 2.41472590499881e-5, 2.41472324842924e-5, 2.41478304368118e-5, 2.41481371822263e-5, 2.41479022167485e-5, 2.41475099763962e-5, 2.41473560269365e-5, 2.4147498475733e-5, 2.41477369372716e-5, 2.41478623761075e-5, 2.41478175328649e-5, 2.41476866837873e-5, 2.4147587078992e-5, 2.41475749495956e-5, 2.41476273004423e-5, 2.41476861747151e-5, 2.41477124186741e-5, 2.41477064250774e-5, 2.41476911103427e-5, 2.41476827597305e-5, 2.41476780339323e-5, 2.41476649051818e-5, 2.41476423840783e-5
flux1:, 0.635388795986622, 2.6892388280761e-5, 2.68924050567993e-5, 2.68924209523245e-5, 2.68924358530834e-5, 2.68924563077883e-5, 2.68924783841548e-5, 2.68924807968818e-5, 2.68924414646533e-5, 2.6892367370287e-5, 2.68923080679699e-5, 2.68923282526234e-5, 2.68924479370663e-5, 2.68925976576012e-5, 2.6892644273816e-5, 2.68924976703269e-5, 2.68922282002182e-5, 2.68920718194561e-5, 2.68922481350253e-5, 2.68926858695068e-5, 2.68929429966672e-5, 2.68925983164728e-5, 2.68919377038966e-5, 2.68919749501273e-5, 2.68928634412354e-5, 2.68926611004842e-5, 2.68916121572724e-5, 2.68935041384467e-5, 2.68914698191667e-5, 2.68939867191917e-5, 2.68920241944064e-5, 2.68910320820402e-5, 2.68920241944064e-5, 2.68939867191916e-5, 2.68914698191667e-5, 2.68935041384467e-5, 2.68916121572724e-5, 2.68926611004842e-5, 2.68928634412354e-5, 2.68919749501273e-5, 2.68919377038966e-5, 2.68925983164729e-5, 2.68929429966672e-5, 2.68926858695068e-5, 2.68922481350253e-5, 2.68920718194561e-5, 2.68922282002183e-5, 2.68924976703268e-5, 2.6892644273816e-5, 2.68925976576011e-5, 2.68924479370663e-5, 2.68923282526234e-5, 2.68923080679699e-5, 2.6892367370287e-5, 2.68924414646533e-5, 2.68924807968817e-5, 2.68924783841548e-5, 2.68924563077882e-5, 2.68924358530835e-5, 2.68924209523246e-5, 2.68924050567993e-5, 2.68923882807609e-5
flux1:, 0.635651244890376, 2.99226791701282e-5, 2.99226868300132e-5, 2.9922704128754e-5, 2.99227307179878e-5, 2.99227667573304e-5, 2.99227988761678e-5, 2.99227986969613e-5, 2.99227442962408e-5, 2.99226512664098e-5, 2.99225819838016e-5, 2.9922609929874e-5, 2.99227523845184e-5, 2.99229248058749e-5, 2.9922975405335e-5, 2.99228065664448e-5, 2.99225026035047e-5, 2.99223293555744e-5, 2.99225282875907e-5, 2.9923014511849e-5, 2.99232957742284e-5, 2.99229110068236e-5, 2.99221845288495e-5, 2.99222359317655e-5, 2.99232196456166e-5, 2.9922981406629e-5, 2.9921816350177e-5, 2.99239208309333e-5, 2.99216553186956e-5, 2.99244632561599e-5, 2.99222833399359e-5, 2.99211800809868e-5, 2.9922283339936e-5, 2.99244632561599e-5, 2.99216553186957e-5, 2.99239208309333e-5, 2.9921816350177e-5, 2.9922981406629e-5, 2.99232196456166e-5, 2.99222359317655e-5, 2.99221845288495e-5, 2.99229110068236e-5, 2.99232957742283e-5, 2.9923014511849e-5, 2.99225282875907e-5, 2.99223293555743e-5, 2.99225026035047e-5, 2.99228065664448e-5, 2.9922975405335e-5, 2.99229248058749e-5, 2.99227523845184e-5, 2.99226099298741e-5, 2.99225819838016e-5, 2.99226512664097e-5, 2.99227442962409e-5, 2.99227986969613e-5, 2.99227988761678e-5, 2.99227667573304e-5, 2.99227307179878e-5, 2.9922704128754e-5, 2.99226868300132e-5, 2.99226791701283e-5
flux1:, 0.635913693794129, 3.32650381947616e-5, 3.32650325982332e-5, 3.32650496210423e-5, 3.32650897394333e-5, 3.32651456130768e-5, 3.32651917976695e-5, 3.32651902803505e-5, 3.3265118460678e-5, 3.32650020070369e-5, 3.32649190183302e-5, 3.326495423841e-5, 3.32651225721813e-5, 3.32653222763198e-5, 3.32653796731887e-5, 3.32651876131239e-5, 3.32648452267237e-5, 3.32646515401926e-5, 3.32648729417354e-5, 3.32654106708409e-5, 3.32657182916607e-5, 3.32652914954875e-5, 3.32644962039321e-5, 3.32645658729821e-5, 3.32656533189931e-5, 3.32653715832976e-5, 3.32640760844934e-5, 3.32664135196318e-5, 3.32638936461447e-5, 3.32670259747788e-5, 3.32646093233566e-5, 3.32633846356574e-5, 3.32646093233566e-5, 3.32670259747788e-5, 3.32638936461447e-5, 3.32664135196318e-5, 3.32640760844934e-5, 3.32653715832976e-5, 3.32656533189931e-5, 3.32645658729821e-5, 3.32644962039321e-5, 3.32652914954875e-5, 3.32657182916607e-5, 3.32654106708409e-5, 3.32648729417354e-5, 3.32646515401926e-5, 3.32648452267237e-5, 3.32651876131239e-5, 3.32653796731886e-5, 3.32653222763198e-5, 3.32651225721813e-5, 3.32649542384099e-5, 3.32649190183303e-5, 3.32650020070369e-5, 3.3265118460678e-5, 3.32651902803505e-5, 3.32651917976695e-5, 3.32651456130768e-5, 3.32650897394333e-5, 3.32650496210423e-5, 3.32650325982332e-5, 3.32650381947616e-5
flux1:, 0.636176142697882, 3.69480910528462e-5, 3.69480672650767e-5, 3.6948082063598e-5, 3.69481379671834e-5, 3.6948218771053e-5, 3.69482838092087e-5, 3.69482824294838e-5, 3.69481903903327e-5, 3.69480451831375e-5, 3.69479440475654e-5, 3.69479859005271e-5, 3.69481837113306e-5, 3.69484160904748e-5, 3.69484837144474e-5, 3.69482674953205e-5, 3.69478822504217e-5, 3.69476638771102e-5, 3.69479072031437e-5, 3.69484995008428e-5, 3.69488359814254e-5, 3.69483654336475e-5, 3.69474986427673e-5, 3.6947591354622e-5, 3.69487915813026e-5, 3.6948457499927e-5, 3.69470155618863e-5, 3.69496080984482e-5, 3.69468087055612e-5, 3.69503023260854e-5, 3.69476282617109e-5, 3.69462710897005e-5, 3.69476282617108e-5, 3.69503023260853e-5, 3.69468087055612e-5, 3.69496080984482e-5, 3.69470155618863e-5, 3.69484574999271e-5, 3.69487915813026e-5, 3.6947591354622e-5, 3.69474986427674e-5, 3.69483654336476e-5, 3.69488359814254e-5, 3.69484995008428e-5, 3.69479072031438e-5, 3.69476638771102e-5, 3.69478822504217e-5, 3.69482674953205e-5, 3.69484837144474e-5, 3.69484160904748e-5, 3.69481837113306e-5, 3.69479859005271e-5, 3.69479440475654e-5, 3.69480451831375e-5, 3.69481903903327e-5, 3.69482824294837e-5, 3.69482838092087e-5, 3.69482187710529e-5, 3.69481379671834e-5, 3.6948082063598e-5, 3.69480672650767e-5, 3.69480910528462e-5
flux1:, 0.636438591601635, 4.10026941073467e-5, 4.10026464049595e-5, 4.10026568309937e-5, 4.1002731280374e-5, 4.100284301281e-5, 4.10029324490685e-5, 4.10029328409167e-5, 4.10028172526763e-5, 4.10026370736325e-5, 4.1002512646004e-5, 4.1002560395285e-5, 4.10027918379984e-5, 4.10030631305856e-5, 4.10031450111598e-5, 4.10029036895698e-5, 4.10024705932645e-5, 4.10022225902053e-5, 4.10024869230906e-5, 4.10031369448913e-5, 4.10035050857805e-5, 4.10029892666632e-5, 4.1002048534454e-5, 4.1002169758019e-5, 4.10034923865987e-5, 4.10030957863203e-5, 4.10014896712696e-5, 4.10043613076442e-5, 4.10012550785562e-5, 4.1005150680642e-5, 4.1002197044234e-5, 4.10006954787625e-5, 4.1002197044234e-5, 4.1005150680642e-5, 4.10012550785562e-5, 4.10043613076442e-5, 4.10014896712696e-5, 4.10030957863203e-5, 4.10034923865987e-5, 4.1002169758019e-5, 4.1002048534454e-5, 4.10029892666631e-5, 4.10035050857804e-5, 4.10031369448913e-5, 4.10024869230906e-5, 4.10022225902053e-5, 4.10024705932645e-5, 4.10029036895697e-5, 4.10031450111597e-5, 4.10030631305856e-5, 4.10027918379984e-5, 4.10025603952849e-5, 4.1002512646004e-5, 4.10026370736325e-5, 4.10028172526764e-5, 4.10029328409167e-5, 4.10029324490685e-5, 4.100284301281e-5, 4.10027312803741e-5, 4.10026568309937e-5, 4.10026464049595e-5, 4.10026941073467e-5
flux1:, 0.636701040505389, 4.54620663590699e-5, 4.54619882727291e-5, 4.54619920691606e-5, 4.54620884128198e-5, 4.54622380014891e-5, 4.54623580945724e-5, 4.54623619670994e-5, 4.54622188990492e-5, 4.54619966230398e-5, 4.546184309749e-5, 4.54618959870896e-5, 4.54621658334633e-5, 4.54624831313542e-5, 4.54625838501263e-5, 4.54623164077187e-5, 4.54618298651538e-5, 4.54615466055283e-5, 4.54618307114523e-5, 4.54625417617096e-5, 4.54629446723643e-5, 4.54623822202069e-5, 4.54613653012486e-5, 4.5461521213121e-5, 4.54629764837945e-5, 4.54625058160549e-5, 4.54607159970467e-5, 4.54638927630033e-5, 4.54604500315269e-5, 4.54647923227088e-5, 4.54615352899736e-5, 4.54598764716898e-5, 4.54615352899735e-5, 4.54647923227088e-5, 4.5460450031527e-5, 4.54638927630032e-5, 4.54607159970467e-5, 4.54625058160549e-5, 4.54629764837945e-5, 4.54615212131209e-5, 4.54613653012486e-5, 4.54623822202069e-5, 4.54629446723642e-5, 4.54625417617096e-5, 4.54618307114523e-5, 4.54615466055283e-5, 4.54618298651538e-5, 4.54623164077187e-5, 4.54625838501263e-5, 4.54624831313542e-5, 4.54621658334633e-5, 4.54618959870896e-5, 4.54618430974901e-5, 4.54619966230399e-5, 4.54622188990493e-5, 4.54623619670994e-5, 4.54623580945724e-5, 4.5462238001489e-5, 4.54620884128198e-5, 4.54619920691607e-5, 4.54619882727291e-5, 4.54620663590699e-5
flux1:, 0.636963489409142, 5.03619249761839e-5, 5.03618093734789e-5, 5.0361804283396e-5, 5.03619265268999e-5, 5.0362121818198e-5, 5.03622794600127e-5, 5.0362288497478e-5, 5.03621133600426e-5, 5.0361840973344e-5, 5.03616519640272e-5, 5.03617093102098e-5, 5.03620229942968e-5, 5.03623942142229e-5, 5.03625188213976e-5, 5.03622240807067e-5, 5.03616778658843e-5, 5.03613530854225e-5, 5.03616555056636e-5, 5.03624311080236e-5, 5.03628722004627e-5, 5.03622618311691e-5, 5.03611665970279e-5, 5.03613640872941e-5, 5.03629629216421e-5, 5.03624052393496e-5, 5.03604103812512e-5, 5.03639205401877e-5, 5.03601090749782e-5, 5.0364946991888e-5, 5.03613608479241e-5, 5.0359530852199e-5, 5.03613608479241e-5, 5.0364946991888e-5, 5.03601090749783e-5, 5.03639205401877e-5, 5.03604103812512e-5, 5.03624052393497e-5, 5.03629629216421e-5, 5.03613640872942e-5, 5.0361166597028e-5, 5.03622618311691e-5, 5.03628722004627e-5, 5.03624311080238e-5, 5.03616555056636e-5, 5.03613530854225e-5, 5.03616778658845e-5, 5.03622240807067e-5, 5.03625188213975e-5, 5.03623942142229e-5, 5.03620229942968e-5, 5.03617093102098e-5, 5.03616519640273e-5, 5.0361840973344e-5, 5.03621133600426e-5, 5.0362288497478e-5, 5.03622794600127e-5, 5.0362121818198e-5, 5.03619265268999e-5, 5.0361804283396e-5, 5.03618093734789e-5, 5.03619249761839e-5
flux1:, 0.637225938312895, 5.57406240158575e-5, 5.57404632262679e-5, 5.57404471148436e-5, 5.57405999666774e-5, 5.57408496698886e-5, 5.57410522640275e-5, 5.57410680134826e-5, 5.57408555228908e-5, 5.57405241850362e-5, 5.57402928461057e-5, 5.57403541413569e-5, 5.57407177834371e-5, 5.57411515960562e-5, 5.5741305488499e-5, 5.57409820165519e-5, 5.57403692640026e-5, 5.57399961489588e-5, 5.57403153289704e-5, 5.57411593086406e-5, 5.57416422700836e-5, 5.57409826558292e-5, 5.57398069798014e-5, 5.57400536487233e-5, 5.57418077319848e-5, 5.57411486990603e-5, 5.57389256726659e-5, 5.57427999469108e-5, 5.57385847076306e-5, 5.5743971605306e-5, 5.57400284732726e-5, 5.57380121748397e-5, 5.57400284732726e-5, 5.57439716053059e-5, 5.57385847076306e-5, 5.57427999469108e-5, 5.57389256726659e-5, 5.57411486990603e-5, 5.57418077319848e-5, 5.57400536487233e-5, 5.57398069798014e-5, 5.57409826558292e-5, 5.57416422700835e-5, 5.57411593086408e-5, 5.57403153289705e-5, 5.57399961489588e-5, 5.57403692640026e-5, 5.57409820165519e-5, 5.57413054884989e-5, 5.57411515960561e-5, 5.5740717783437e-5, 5.57403541413569e-5, 5.57402928461058e-5, 5.57405241850362e-5, 5.57408555228908e-5, 5.57410680134825e-5, 5.57410522640274e-5, 5.57408496698885e-5, 5.57405999666775e-5, 5.57404471148436e-5, 5.57404632262679e-5, 5.57406240158575e-5
flux1:, 0.637488387216649, 6.16392959121242e-5, 6.16390818934501e-5, 6.16390528751187e-5, 6.16392417593626e-5, 6.16395553389738e-5, 6.16398106387182e-5, 6.16398343914292e-5, 6.16395785653603e-5, 6.1639178720836e-5, 6.16388979063288e-5, 6.16389629306604e-5, 6.16393833322492e-5, 6.16398890430391e-5, 6.16400778026735e-5, 6.16397238060235e-5, 6.16390370295949e-5, 6.16386083516478e-5, 6.16389428096913e-5, 6.16398593850465e-5, 6.16403881244836e-5, 6.16396777266573e-5, 6.16384193306977e-5, 6.16387234775434e-5, 6.16406453643894e-5, 6.16398693022194e-5, 6.16373932344648e-5, 6.16416650539157e-5, 6.16370079165023e-5, 6.1643001732208e-5, 6.16386712524414e-5, 6.16364521682789e-5, 6.16386712524413e-5, 6.1643001732208e-5, 6.16370079165023e-5, 6.16416650539157e-5, 6.16373932344649e-5, 6.16398693022195e-5, 6.16406453643894e-5, 6.16387234775435e-5, 6.16384193306977e-5, 6.16396777266573e-5, 6.16403881244835e-5, 6.16398593850466e-5, 6.16389428096913e-5, 6.16386083516478e-5, 6.1639037029595e-5, 6.16397238060235e-5, 6.16400778026735e-5, 6.16398890430391e-5, 6.16393833322492e-5, 6.16389629306603e-5, 6.16388979063289e-5, 6.1639178720836e-5, 6.16395785653604e-5, 6.16398343914292e-5, 6.16398106387183e-5, 6.16395553389736e-5, 6.16392417593626e-5, 6.16390528751187e-5, 6.16390818934502e-5, 6.16392959121243e-5
flux1:, 0.637750836120402, 6.8101995239654e-5, 6.81017197825318e-5, 6.81016763441308e-5, 6.8101907370226e-5, 6.81022948815736e-5, 6.81026107897812e-5, 6.81026434642085e-5, 6.81023376569722e-5, 6.81018592013891e-5, 6.81015216635678e-5, 6.81015905969087e-5, 6.81020751995103e-5, 6.81026625770687e-5, 6.81028917701855e-5, 6.81025049861969e-5, 6.81017361311072e-5, 6.81012444333295e-5, 6.81015929688542e-5, 6.81025868489343e-5, 6.81031654127119e-5, 6.81024022654334e-5, 6.81010585284614e-5, 6.81014291344934e-5, 6.81035323816802e-5, 6.81026223555953e-5, 6.80998667177009e-5, 6.8104572491453e-5, 6.80994319400283e-5, 6.81060953290161e-5, 6.81013442861033e-5, 6.80989043955677e-5, 6.81013442861034e-5, 6.81060953290161e-5, 6.80994319400283e-5, 6.8104572491453e-5, 6.80998667177009e-5, 6.81026223555953e-5, 6.81035323816802e-5, 6.81014291344934e-5, 6.81010585284614e-5, 6.81024022654335e-5, 6.81031654127118e-5, 6.81025868489344e-5, 6.81015929688544e-5, 6.81012444333295e-5, 6.81017361311071e-5, 6.81025049861969e-5, 6.81028917701854e-5, 6.81026625770687e-5, 6.81020751995103e-5, 6.81015905969088e-5, 6.81015216635679e-5, 6.8101859201389e-5, 6.81023376569722e-5, 6.81026434642085e-5, 6.81026107897812e-5, 6.81022948815735e-5, 6.8101907370226e-5, 6.81016763441308e-5, 6.81017197825317e-5, 6.8101995239654e-5
flux1:, 0.638013285024155, 7.51758441947681e-5, 7.51754991589105e-5, 7.51754402679943e-5, 7.51757201486011e-5, 7.51761920144516e-5, 7.51765763503271e-5, 7.51766183857509e-5, 7.51762553709082e-5, 7.51756878741928e-5, 7.51752864966114e-5, 7.51753600248445e-5, 7.51759168256558e-5, 7.51765958748273e-5, 7.51768708149002e-5, 7.5176448405128e-5, 7.51755889389326e-5, 7.51750267753261e-5, 7.51753887154928e-5, 7.51764651990545e-5, 7.51770976510501e-5, 7.51762790930742e-5, 7.51748468214631e-5, 7.51752935298547e-5, 7.5177592858628e-5, 7.51765308061359e-5, 7.51734675400531e-5, 7.51786469499591e-5, 7.51729777334892e-5, 7.5180378175447e-5, 7.51751700722013e-5, 7.51724896140146e-5, 7.51751700722013e-5, 7.51803781754469e-5, 7.51729777334893e-5, 7.51786469499592e-5, 7.51734675400531e-5, 7.5176530806136e-5, 7.51775928586279e-5, 7.51752935298547e-5, 7.51748468214631e-5, 7.51762790930742e-5, 7.51770976510501e-5, 7.51764651990545e-5, 7.51753887154928e-5, 7.51750267753262e-5, 7.51755889389327e-5, 7.51764484051279e-5, 7.51768708149002e-5, 7.51765958748273e-5, 7.51759168256557e-5, 7.51753600248445e-5, 7.51752864966114e-5, 7.51756878741927e-5, 7.51762553709082e-5, 7.5176618385751e-5, 7.51765763503271e-5, 7.51761920144516e-5, 7.51757201486013e-5, 7.51754402679943e-5, 7.51754991589104e-5, 7.51758441947683e-5
flux1:, 0.638275733927908, 8.29111791634548e-5, 8.29107567362422e-5, 8.29106819228505e-5, 8.29110178323767e-5, 8.29115845610592e-5, 8.29120448015074e-5, 8.29120960722694e-5, 8.29116681792821e-5, 8.29110011657724e-5, 8.29105292249113e-5, 8.29106086312918e-5, 8.29112460501754e-5, 8.29120267297684e-5, 8.29123522085473e-5, 8.29118906608592e-5, 8.29109317080224e-5, 8.29102919370089e-5, 8.29106674177587e-5, 8.2911832488778e-5, 8.29125227515892e-5, 8.29116451063389e-5, 8.29101202692571e-5, 8.29106533654089e-5, 8.29131648557235e-5, 8.29119317564503e-5, 8.2908531438278e-5, 8.29142277526469e-5, 8.29079805052268e-5, 8.29161903818145e-5, 8.29104849608326e-5, 8.29075422072446e-5, 8.29104849608327e-5, 8.29161903818145e-5, 8.29079805052269e-5, 8.2914227752647e-5, 8.29085314382779e-5, 8.29119317564504e-5, 8.29131648557234e-5, 8.29106533654089e-5, 8.2910120269257e-5, 8.2911645106339e-5, 8.29125227515892e-5, 8.29118324887781e-5, 8.29106674177586e-5, 8.29102919370088e-5, 8.29109317080224e-5, 8.29118906608592e-5, 8.29123522085473e-5, 8.29120267297684e-5, 8.29112460501753e-5, 8.29106086312917e-5, 8.29105292249113e-5, 8.29110011657724e-5, 8.29116681792821e-5, 8.29120960722695e-5, 8.29120448015076e-5, 8.29115845610592e-5, 8.29110178323767e-5, 8.29106819228505e-5, 8.29107567362422e-5, 8.29111791634548e-5
flux1:, 0.638538182831662, 9.13616976717166e-5, 9.13611906369595e-5, 9.13611000369747e-5, 9.13614994057738e-5, 9.13621712550074e-5, 9.13627142608511e-5, 9.13627740214646e-5, 9.13622733309079e-5, 9.1361496613124e-5, 9.1360948060045e-5, 9.13610352933281e-5, 9.136176198712e-5, 9.13626538747626e-5, 9.13630338686593e-5, 9.13625289152305e-5, 9.13614614385134e-5, 9.13607375682599e-5, 9.13611278442115e-5, 9.13623882581759e-5, 9.13631399130111e-5, 9.13621981187905e-5, 9.13605755530808e-5, 9.13612059494298e-5, 9.13639472669585e-5, 9.13625233521364e-5, 9.13587553892407e-5, 9.13650157941095e-5, 9.13581366187375e-5, 9.1367233264556e-5, 9.13609859800643e-5, 9.135775698935e-5, 9.13609859800645e-5, 9.1367233264556e-5, 9.13581366187377e-5, 9.13650157941093e-5, 9.13587553892407e-5, 9.13625233521367e-5, 9.13639472669585e-5, 9.13612059494298e-5, 9.13605755530808e-5, 9.13621981187906e-5, 9.1363139913011e-5, 9.13623882581759e-5, 9.13611278442115e-5, 9.13607375682598e-5, 9.13614614385134e-5, 9.13625289152306e-5, 9.13630338686592e-5, 9.13626538747626e-5, 9.13617619871199e-5, 9.1361035293328e-5, 9.1360948060045e-5, 9.13614966131239e-5, 9.13622733309078e-5, 9.13627740214645e-5, 9.13627142608512e-5, 9.13621712550073e-5, 9.13614994057739e-5, 9.13611000369748e-5, 9.13611906369596e-5, 9.13616976717168e-5
flux1:, 0.638800631735415, 1.00584604936374e-4, 1.00584006938694e-4, 1.00583901287677e-4, 1.00584371530212e-4, 1.00585158124632e-4, 1.00585789864273e-4, 1.00585856735203e-4, 1.00585275334281e-4, 1.00584379393654e-4, 1.0058374914489e-4, 1.00583846855692e-4, 1.00584671478264e-4, 1.00585683388101e-4, 1.00586120749061e-4, 1.00585567307421e-4, 1.00584382337321e-4, 1.00583568917904e-4, 1.0058397669321e-4, 1.00585340048255e-4, 1.00586156092885e-4, 1.00585143287979e-4, 1.00583416379413e-4, 1.00584155609275e-4, 1.00587146264753e-4, 1.00585511261673e-4, 1.00581344118135e-4, 1.00588220062811e-4, 1.00580650079696e-4, 1.00590715811271e-4, 1.00583877256212e-4, 1.00580335605593e-4, 1.00583877256212e-4, 1.00590715811271e-4, 1.00580650079696e-4, 1.00588220062811e-4, 1.00581344118135e-4, 1.00585511261673e-4, 1.00587146264753e-4, 1.00584155609275e-4, 1.00583416379413e-4, 1.00585143287978e-4, 1.00586156092885e-4, 1.00585340048255e-4, 1.0058397669321e-4, 1.00583568917904e-4, 1.00584382337321e-4, 1.00585567307421e-4, 1.00586120749061e-4, 1.00585683388101e-4, 1.00584671478264e-4, 1.00583846855692e-4, 1.00583749144891e-4, 1.00584379393654e-4, 1.00585275334281e-4, 1.00585856735203e-4, 1.00585789864273e-4, 1.00585158124632e-4, 1.00584371530212e-4, 1.00583901287677e-4, 1.00584006938694e-4, 1.00584604936374e-4
flux1:, 0.639063080639168, 1.10640759155332e-4, 1.10640064943991e-4, 1.10639945512191e-4, 1.10640493691533e-4, 1.10641403605918e-4, 1.10642128890782e-4, 1.10642200893398e-4, 1.10641531189999e-4, 1.10640507594163e-4, 1.10639791819199e-4, 1.10639903356958e-4, 1.10640834266436e-4, 1.10641973828755e-4, 1.10642469970772e-4, 1.10641862114656e-4, 1.10640551025609e-4, 1.10639644079889e-4, 1.10640073850117e-4, 1.10641548637138e-4, 1.10642431203364e-4, 1.10641338273642e-4, 1.10639498623539e-4, 1.10640358848796e-4, 1.10643620487535e-4, 1.10641753891699e-4, 1.10637155334483e-4, 1.10644702887388e-4, 1.10636377749229e-4, 1.10647499879019e-4, 1.10640015174784e-4, 1.10636131676843e-4, 1.10640015174784e-4, 1.10647499879019e-4, 1.10636377749229e-4, 1.10644702887388e-4, 1.10637155334483e-4, 1.10641753891699e-4, 1.10643620487535e-4, 1.10640358848796e-4, 1.10639498623539e-4, 1.10641338273642e-4, 1.10642431203364e-4, 1.10641548637139e-4, 1.10640073850117e-4, 1.10639644079889e-4, 1.10640551025609e-4, 1.10641862114656e-4, 1.10642469970772e-4, 1.10641973828756e-4, 1.10640834266435e-4, 1.10639903356958e-4, 1.10639791819199e-4, 1.10640507594163e-4, 1.10641531189999e-4, 1.10642200893398e-4, 1.10642128890783e-4, 1.10641403605918e-4, 1.10640493691532e-4, 1.10639945512192e-4, 1.10640064943991e-4, 1.10640759155332e-4
flux1:, 0.639325529542921, 1.21594814595402e-4, 1.21594020230707e-4, 1.21593888692873e-4, 1.21594521128606e-4, 1.21595561452717e-4, 1.21596383699861e-4, 1.21596458346815e-4, 1.21595693436254e-4, 1.21594535278818e-4, 1.21593731670165e-4, 1.21593861034668e-4, 1.21594905952724e-4, 1.21596179168091e-4, 1.21596733762138e-4, 1.21596064727868e-4, 1.2159461955696e-4, 1.21593617038746e-4, 1.21594075431999e-4, 1.21595671058343e-4, 1.21596621092892e-4, 1.21595436192651e-4, 1.21593473280926e-4, 1.2159446731835e-4, 1.21598024035764e-4, 1.21595905400625e-4, 1.21590842756648e-4, 1.21599122966888e-4, 1.2158997234511e-4, 1.21602243190139e-4, 1.21594051348868e-4, 1.21589793755568e-4, 1.21594051348868e-4, 1.21602243190138e-4, 1.2158997234511e-4, 1.21599122966888e-4, 1.21590842756649e-4, 1.21595905400625e-4, 1.21598024035764e-4, 1.2159446731835e-4, 1.21593473280926e-4, 1.21595436192651e-4, 1.21596621092892e-4, 1.21595671058343e-4, 1.21594075431999e-4, 1.21593617038746e-4, 1.2159461955696e-4, 1.21596064727868e-4, 1.21596733762138e-4, 1.21596179168091e-4, 1.21594905952724e-4, 1.21593861034668e-4, 1.21593731670166e-4, 1.21594535278818e-4, 1.21595693436254e-4, 1.21596458346815e-4, 1.21596383699861e-4, 1.21595561452717e-4, 1.21594521128606e-4, 1.21593888692873e-4, 1.21594020230707e-4, 1.21594814595402e-4
flux1:, 0.639587978446675, 1.33515361453851e-4, 1.33514464459829e-4, 1.33514322697442e-4, 1.33515044529266e-4, 1.33516220433677e-4, 1.33517141470977e-4, 1.33517215915126e-4, 1.33516349989157e-4, 1.33515052334414e-4, 1.33514160345695e-4, 1.33514312089514e-4, 1.33515477721602e-4, 1.33516888505443e-4, 1.33517499196668e-4, 1.33516761429166e-4, 1.33515175229751e-4, 1.33514077494577e-4, 1.33514573598549e-4, 1.33516300380816e-4, 1.33517317296381e-4, 1.33516025356264e-4, 1.33513926213847e-4, 1.3351506758458e-4, 1.33518946261339e-4, 1.33516555492617e-4, 1.33510995904743e-4, 1.33520075164413e-4, 1.33510022212009e-4, 1.33523539109318e-4, 1.33514572381257e-4, 1.33509905080682e-4, 1.33514572381257e-4, 1.33523539109318e-4, 1.33510022212009e-4, 1.33520075164413e-4, 1.33510995904743e-4, 1.33516555492617e-4, 1.33518946261339e-4, 1.3351506758458e-4, 1.33513926213847e-4, 1.33516025356264e-4, 1.33517317296381e-4, 1.33516300380816e-4, 1.33514573598549e-4, 1.33514077494577e-4, 1.3351517522975e-4, 1.33516761429166e-4, 1.33517499196668e-4, 1.33516888505443e-4, 1.33515477721602e-4, 1.33514312089513e-4, 1.33514160345695e-4, 1.33515052334414e-4, 1.33516349989157e-4, 1.33517215915126e-4, 1.33517141470977e-4, 1.33516220433677e-4, 1.33515044529266e-4, 1.33514322697442e-4, 1.33514464459829e-4, 1.33515361453851e-4
flux1:, 0.639850427350428, 1.46475061387907e-4, 1.46474060836836e-4, 1.46473910675467e-4, 1.46474725400029e-4, 1.4647603972514e-4, 1.46477059653481e-4, 1.46477130894369e-4, 1.46476159677262e-4, 1.46474719989339e-4, 1.46473741027037e-4, 1.46473920108354e-4, 1.46475211737972e-4, 1.46476761474628e-4, 1.46477423636112e-4, 1.46476608876393e-4, 1.46474876095362e-4, 1.46473686366112e-4, 1.46474232026741e-4, 1.46476101149644e-4, 1.46477182455763e-4, 1.46475764694665e-4, 1.46473513599791e-4, 1.46474816605843e-4, 1.46479047253902e-4, 1.46476364892631e-4, 1.46470275560651e-4, 1.4648022596261e-4, 1.46469186760991e-4, 1.4648405210467e-4, 1.46474235325464e-4, 1.46469119037403e-4, 1.46474235325464e-4, 1.46484052104669e-4, 1.46469186760991e-4, 1.4648022596261e-4, 1.46470275560652e-4, 1.46476364892631e-4, 1.46479047253902e-4, 1.46474816605844e-4, 1.46473513599791e-4, 1.46475764694665e-4, 1.46477182455763e-4, 1.46476101149644e-4, 1.46474232026741e-4, 1.46473686366112e-4, 1.46474876095362e-4, 1.46476608876392e-4, 1.46477423636112e-4, 1.46476761474628e-4, 1.46475211737972e-4, 1.46473920108354e-4, 1.46473741027037e-4, 1.4647471998934e-4, 1.46476159677262e-4, 1.46477130894369e-4, 1.46477059653481e-4, 1.4647603972514e-4, 1.46474725400029e-4, 1.46473910675467e-4, 1.46474060836836e-4, 1.46475061387907e-4
flux1:, 0.640112876254181, 1.60550777524521e-4, 1.60549674042291e-4, 1.60549516932616e-4, 1.60550425936297e-4, 1.6055187882846e-4, 1.60552995953053e-4, 1.60553061095134e-4, 1.60551982286896e-4, 1.60550400820626e-4, 1.60549338376415e-4, 1.60549549965554e-4, 1.60550971039887e-4, 1.6055265816767e-4, 1.60553364704668e-4, 1.60552464117823e-4, 1.60550580981594e-4, 1.60549305788485e-4, 1.60549915865423e-4, 1.60551939305512e-4, 1.60553080232136e-4, 1.6055151369274e-4, 1.60549091906709e-4, 1.60550571737401e-4, 1.6055518784571e-4, 1.60552195321529e-4, 1.60545543712612e-4, 1.60556443398409e-4, 1.6054432639738e-4, 1.60560647714235e-4, 1.60549897669284e-4, 1.60544289146601e-4, 1.60549897669284e-4, 1.60560647714236e-4, 1.60544326397381e-4, 1.60556443398409e-4, 1.60545543712612e-4, 1.60552195321529e-4, 1.6055518784571e-4, 1.60550571737401e-4, 1.60549091906709e-4, 1.6055151369274e-4, 1.60553080232136e-4, 1.60551939305513e-4, 1.60549915865423e-4, 1.60549305788485e-4, 1.60550580981594e-4, 1.60552464117823e-4, 1.60553364704667e-4, 1.6055265816767e-4, 1.60550971039887e-4, 1.60549549965554e-4, 1.60549338376415e-4, 1.60550400820626e-4, 1.60551982286896e-4, 1.60553061095134e-4, 1.60552995953053e-4, 1.6055187882846e-4, 1.60550425936297e-4, 1.60549516932616e-4, 1.60549674042291e-4, 1.60550777524521e-4
flux1:, 0.640375325157934, 1.75823697682362e-4, 1.75822493368504e-4, 1.75822330025958e-4, 1.75823332140828e-4, 1.75824920759994e-4, 1.75826131599395e-4, 1.75826188150754e-4, 1.75825001853183e-4, 1.75823281982787e-4, 1.75822141695726e-4, 1.7582239094309e-4, 1.75823942671448e-4, 1.75825762321979e-4, 1.75826503539337e-4, 1.75825507878673e-4, 1.75823472769302e-4, 1.75822122341664e-4, 1.7582281490606e-4, 1.75825005321437e-4, 1.75826198451043e-4, 1.75824455580956e-4, 1.75821841139515e-4, 1.75823514009448e-4, 1.75828552875771e-4, 1.75825232709782e-4, 1.7581798672165e-4, 1.75829920214488e-4, 1.75816625676154e-4, 1.75834515759039e-4, 1.75822740583796e-4, 1.758165923273e-4, 1.75822740583796e-4, 1.75834515759039e-4, 1.75816625676154e-4, 1.75829920214488e-4, 1.7581798672165e-4, 1.75825232709782e-4, 1.75828552875771e-4, 1.75823514009448e-4, 1.75821841139515e-4, 1.75824455580956e-4, 1.75826198451043e-4, 1.75825005321437e-4, 1.7582281490606e-4, 1.75822122341664e-4, 1.75823472769302e-4, 1.75825507878673e-4, 1.75826503539337e-4, 1.7582576232198e-4, 1.75823942671448e-4, 1.7582239094309e-4, 1.75822141695727e-4, 1.75823281982787e-4, 1.75825001853183e-4, 1.75826188150754e-4, 1.75826131599395e-4, 1.75824920759994e-4, 1.75823332140829e-4, 1.75822330025959e-4, 1.75822493368504e-4, 1.75823697682362e-4
flux1:, 0.640637774061688, 1.92379449459432e-4, 1.9237814772186e-4, 1.92377977746467e-4, 1.92379068860171e-4, 1.92380787182343e-4, 1.92382086558974e-4, 1.92382132753595e-4, 1.92380841851177e-4, 1.92378990312946e-4, 1.92377779954221e-4, 1.92378071732106e-4, 1.92379752722166e-4, 1.92381696438002e-4, 1.92382459981239e-4, 1.92381359780516e-4, 1.92379173580065e-4, 1.92377762166002e-4, 1.9237855862717e-4, 1.92380929216968e-4, 1.92382164143946e-4, 1.92380212446046e-4, 1.92377380022413e-4, 1.92379263340935e-4, 1.92384766374014e-4, 1.92381102308805e-4, 1.92373230368347e-4, 1.92386288886409e-4, 1.92371708345228e-4, 1.92391285464521e-4, 1.92378384100995e-4, 1.92371644095969e-4, 1.92378384100995e-4, 1.92391285464521e-4, 1.92371708345228e-4, 1.92386288886409e-4, 1.92373230368347e-4, 1.92381102308805e-4, 1.92384766374014e-4, 1.92379263340935e-4, 1.92377380022413e-4, 1.92380212446046e-4, 1.92382164143945e-4, 1.92380929216968e-4, 1.9237855862717e-4, 1.92377762166002e-4, 1.92379173580065e-4, 1.92381359780516e-4, 1.92382459981239e-4, 1.92381696438002e-4, 1.92379752722166e-4, 1.92378071732106e-4, 1.92377779954221e-4, 1.92378990312945e-4, 1.92380841851177e-4, 1.92382132753595e-4, 1.92382086558974e-4, 1.92380787182343e-4, 1.92379068860171e-4, 1.92377977746467e-4, 1.9237814772186e-4, 1.92379449459432e-4
flux1:, 0.640900222965441, 2.10308205764447e-4, 2.1030681107629e-4, 2.10306632580502e-4, 2.10307805332919e-4, 2.10309644067886e-4, 2.10311025277979e-4, 2.10311060398934e-4, 2.10309670864047e-4, 2.10307697890692e-4, 2.10306427268063e-4, 2.10306765903679e-4, 2.10308571863298e-4, 2.10310627417388e-4, 2.1031139829484e-4, 2.10310184076592e-4, 2.10307850455198e-4, 2.1030639654492e-4, 2.1030732169436e-4, 2.10309886034706e-4, 2.10311149073106e-4, 2.10308950849547e-4, 2.10305871704206e-4, 2.10307984274436e-4, 2.10313997248862e-4, 2.10309974282379e-4, 2.10301445362492e-4, 2.10315727108675e-4, 2.10299742861133e-4, 2.10321131075574e-4, 2.10306992805901e-4, 2.10299604288722e-4, 2.10306992805901e-4, 2.10321131075574e-4, 2.10299742861133e-4, 2.10315727108675e-4, 2.10301445362491e-4, 2.10309974282379e-4, 2.10313997248861e-4, 2.10307984274436e-4, 2.10305871704206e-4, 2.10308950849547e-4, 2.10311149073106e-4, 2.10309886034706e-4, 2.1030732169436e-4, 2.1030639654492e-4, 2.10307850455198e-4, 2.10310184076592e-4, 2.1031139829484e-4, 2.10310627417388e-4, 2.10308571863298e-4, 2.10306765903679e-4, 2.10306427268063e-4, 2.10307697890691e-4, 2.10309670864047e-4, 2.10311060398934e-4, 2.10311025277979e-4, 2.10309644067886e-4, 2.10307805332919e-4, 2.10306632580502e-4, 2.1030681107629e-4, 2.10308205764447e-4
flux1:, 0.641162671869194, 2.297047792982e-4, 2.29703296892166e-4, 2.2970310617e-4, 2.29704349769776e-4, 2.29706296409963e-4, 2.2970775146412e-4, 2.29707776139878e-4, 2.2970629723061e-4, 2.29704216558092e-4, 2.29702897342561e-4, 2.29703286364222e-4, 2.29705209898265e-4, 2.29707361236945e-4, 2.29708121926311e-4, 2.29706784410378e-4, 2.29704310031562e-4, 2.29702836461056e-4, 2.29703918425078e-4, 2.29706690291256e-4, 2.2970796425375e-4, 2.29705476467847e-4, 2.29702118498545e-4, 2.29704480741899e-4, 2.2971105398675e-4, 2.29706658286647e-4, 2.2969744182496e-4, 2.2971305225004e-4, 2.29695536888158e-4, 2.29718866476251e-4, 2.29703370554074e-4, 2.29695271817257e-4, 2.29703370554073e-4, 2.29718866476251e-4, 2.29695536888158e-4, 2.2971305225004e-4, 2.2969744182496e-4, 2.29706658286648e-4, 2.2971105398675e-4, 2.29704480741899e-4, 2.29702118498545e-4, 2.29705476467847e-4, 2.2970796425375e-4, 2.29706690291256e-4, 2.29703918425079e-4, 2.29702836461056e-4, 2.29704310031562e-4, 2.29706784410378e-4, 2.29708121926311e-4, 2.29707361236945e-4, 2.29705209898265e-4, 2.29703286364222e-4, 2.29702897342561e-4, 2.29704216558092e-4, 2.2970629723061e-4, 2.29707776139878e-4, 2.2970775146412e-4, 2.29706296409963e-4, 2.29704349769776e-4, 2.2970310617e-4, 2.29703296892166e-4, 2.297047792982e-4
flux1:, 0.641425120772948, 2.50668704424347e-4, 2.5066713994836e-4, 2.50666931223211e-4, 2.50668231415391e-4, 2.50670270425277e-4, 2.50671790343611e-4, 2.50671806785407e-4, 2.50670251104916e-4, 2.50668079837274e-4, 2.50666725320491e-4, 2.5066716724304e-4, 2.50669197774922e-4, 2.50671425102848e-4, 2.50672155740746e-4, 2.50670686033473e-4, 2.50668080649551e-4, 2.50666614563368e-4, 2.50667884659161e-4, 2.50670877846674e-4, 2.50672141918445e-4, 2.50669316197348e-4, 2.50665644100139e-4, 2.50668278300134e-4, 2.50675466801688e-4, 2.50670685477777e-4, 2.50660751182739e-4, 2.50677803220159e-4, 2.50658619223397e-4, 2.50684027255485e-4, 2.50667042654912e-4, 2.50658166898461e-4, 2.50667042654912e-4, 2.50684027255485e-4, 2.50658619223397e-4, 2.50677803220159e-4, 2.50660751182739e-4, 2.50670685477777e-4, 2.50675466801688e-4, 2.50668278300134e-4, 2.50665644100139e-4, 2.50669316197348e-4, 2.50672141918445e-4, 2.50670877846674e-4, 2.50667884659161e-4, 2.50666614563368e-4, 2.50668080649551e-4, 2.50670686033473e-4, 2.50672155740746e-4, 2.50671425102847e-4, 2.50669197774922e-4, 2.5066716724304e-4, 2.5066672532049e-4, 2.50668079837274e-4, 2.50670251104917e-4, 2.50671806785407e-4, 2.50671790343611e-4, 2.50670270425278e-4, 2.50668231415391e-4, 2.50666931223211e-4, 2.5066713994836e-4, 2.50668704424347e-4
flux1:, 0.641687569676701, 2.73304304807384e-4, 2.73302663973181e-4, 2.7330242926385e-4, 2.73303768475537e-4, 2.73305881623088e-4, 2.73307456761682e-4, 2.73307468907029e-4, 2.73305852296022e-4, 2.7330361062002e-4, 2.73302235417304e-4, 2.7330273159595e-4, 2.73304855442151e-4, 2.73307135462776e-4, 2.7330781411057e-4, 2.73306203852131e-4, 2.73303480263144e-4, 2.73302052918696e-4, 2.73303545412976e-4, 2.73306773572878e-4, 2.73308003303969e-4, 2.73304786102328e-4, 2.73300761651172e-4, 2.73303692208048e-4, 2.73311555607081e-4, 2.73306376321718e-4, 2.7329569385411e-4, 2.73314308126055e-4, 2.73293307525848e-4, 2.73320938594916e-4, 2.7330232389472e-4, 2.73292599130825e-4, 2.7330232389472e-4, 2.73320938594916e-4, 2.73293307525848e-4, 2.73314308126055e-4, 2.7329569385411e-4, 2.73306376321718e-4, 2.73311555607081e-4, 2.73303692208048e-4, 2.73300761651172e-4, 2.73304786102328e-4, 2.73308003303969e-4, 2.73306773572877e-4, 2.73303545412976e-4, 2.73302052918696e-4, 2.73303480263144e-4, 2.73306203852131e-4, 2.7330781411057e-4, 2.73307135462775e-4, 2.73304855442151e-4, 2.73302731595949e-4, 2.73302235417304e-4, 2.7330361062002e-4, 2.73305852296022e-4, 2.73307468907029e-4, 2.73307456761682e-4, 2.73305881623088e-4, 2.73303768475538e-4, 2.7330242926385e-4, 2.73302663973181e-4, 2.73304304807384e-4
flux1:, 0.641950018580454, 2.97720745140776e-4, 2.97719033404051e-4, 2.97718762548259e-4, 2.9772012023252e-4, 2.97722287054862e-4, 2.97723907433475e-4, 2.97723920959898e-4, 2.97722262198652e-4, 2.97719972947743e-4, 2.97718592667905e-4, 2.97719143251409e-4, 2.97721343873937e-4, 2.9772365019294e-4, 2.97724253166469e-4, 2.97722494611603e-4, 2.97719668463407e-4, 2.97718314864105e-4, 2.97720066638342e-4, 2.97723543144378e-4, 2.97724710582582e-4, 2.97721043523474e-4, 2.97716625971689e-4, 2.97719879657418e-4, 2.97728482122652e-4, 2.97722892522324e-4, 2.97711431043956e-4, 2.9773173603981e-4, 2.97708760170009e-4, 2.97738767295929e-4, 2.97718370713685e-4, 2.97707719730552e-4, 2.97718370713685e-4, 2.97738767295929e-4, 2.97708760170009e-4, 2.9773173603981e-4, 2.97711431043956e-4, 2.97722892522324e-4, 2.97728482122653e-4, 2.97719879657418e-4, 2.97716625971689e-4, 2.97721043523474e-4, 2.97724710582582e-4, 2.97723543144377e-4, 2.97720066638342e-4, 2.97718314864105e-4, 2.97719668463406e-4, 2.97722494611602e-4, 2.97724253166469e-4, 2.97723650192941e-4, 2.97721343873937e-4, 2.97719143251409e-4, 2.97718592667905e-4, 2.97719972947743e-4, 2.97722262198651e-4, 2.97723920959898e-4, 2.97723907433475e-4, 2.97722287054862e-4, 2.9772012023252e-4, 2.97718762548259e-4, 2.97719033404051e-4, 2.97720745140776e-4
flux1:, 0.642212467484207, 3.24032065240319e-4, 3.24030287556082e-4, 3.24029968427633e-4, 3.24031321616653e-4, 3.24033520002164e-4, 3.24035175597429e-4, 3.24035197771813e-4, 3.24033518075189e-4, 3.24031206151071e-4, 3.24029837060048e-4, 3.24030441074309e-4, 3.24032699530776e-4, 3.24035003222313e-4, 3.24035505467502e-4, 3.24033591474051e-4, 3.24030680875074e-4, 3.24029439225958e-4, 3.24031489357428e-4, 3.24035227224003e-4, 3.24036301207519e-4, 3.24032121611491e-4, 3.2402726821356e-4, 3.24030874415061e-4, 3.24040284376585e-4, 3.24034271332742e-4, 3.24021998918498e-4, 3.24044131148478e-4, 3.24019010493234e-4, 3.24051556210658e-4, 3.24029215797305e-4, 3.24017556186228e-4, 3.24029215797305e-4, 3.24051556210657e-4, 3.24019010493234e-4, 3.24044131148478e-4, 3.24021998918497e-4, 3.24034271332742e-4, 3.24040284376585e-4, 3.24030874415061e-4, 3.2402726821356e-4, 3.24032121611491e-4, 3.24036301207518e-4, 3.24035227224003e-4, 3.24031489357428e-4, 3.24029439225958e-4, 3.24030680875074e-4, 3.24033591474051e-4, 3.24035505467502e-4, 3.24035003222313e-4, 3.24032699530776e-4, 3.24030441074308e-4, 3.24029837060048e-4, 3.24031206151071e-4, 3.2403351807519e-4, 3.24035197771813e-4, 3.24035175597429e-4, 3.24033520002164e-4, 3.24031321616653e-4, 3.24029968427633e-4, 3.24030287556082e-4, 3.24032065240319e-4
flux1:, 0.642474916387961, 3.523571947379e-4, 3.52355355437451e-4, 3.52354974386968e-4, 3.52356298454214e-4, 3.52358505312946e-4, 3.52360186277298e-4, 3.52360225610024e-4, 3.52358547908202e-4, 3.52356239577718e-4, 3.52354898287844e-4, 3.52355553878885e-4, 3.52357849482566e-4, 3.52360119809731e-4, 3.52360495300917e-4, 3.52358419201077e-4, 3.52355444142939e-4, 3.52354355129992e-4, 3.52356744403239e-4, 3.52360756273662e-4, 3.52361702898349e-4, 3.52356944504834e-4, 3.52351611151731e-4, 3.52355602088903e-4, 3.52365891818726e-4, 3.5235944047197e-4, 3.52346323386735e-4, 3.52370427514997e-4, 3.52342981663056e-4, 3.52378239297485e-4, 3.52353783297653e-4, 3.52341027545286e-4, 3.52353783297653e-4, 3.52378239297485e-4, 3.52342981663056e-4, 3.52370427514997e-4, 3.52346323386735e-4, 3.5235944047197e-4, 3.52365891818726e-4, 3.52355602088903e-4, 3.52351611151731e-4, 3.52356944504834e-4, 3.52361702898348e-4, 3.52360756273662e-4, 3.52356744403239e-4, 3.52354355129992e-4, 3.52355444142939e-4, 3.52358419201077e-4, 3.52360495300917e-4, 3.52360119809731e-4, 3.52357849482566e-4, 3.52355553878884e-4, 3.52354898287844e-4, 3.52356239577717e-4, 3.52358547908202e-4, 3.52360225610024e-4, 3.52360186277298e-4, 3.52358505312947e-4, 3.52356298454214e-4, 3.52354974386969e-4, 3.52355355437451e-4, 3.52357194737901e-4
flux1:, 0.642737365291714, 3.82819946579903e-4, 3.82818049415264e-4, 3.82817591955003e-4, 3.82818861573084e-4, 3.82821053557672e-4, 3.82822750322498e-4, 3.82822816002273e-4, 3.82821164010967e-4, 3.82818886105707e-4, 3.82817589325811e-4, 3.82818294186945e-4, 3.82820605379955e-4, 3.8282281065169e-4, 3.82823032784989e-4, 3.82820788116507e-4, 3.82817769691181e-4, 3.82816875594035e-4, 3.82819645962433e-4, 3.82823944186205e-4, 3.82824727456394e-4, 3.82819321333888e-4, 3.82813463289476e-4, 3.82817874194049e-4, 3.82829119225578e-4, 3.82822211834633e-4, 3.82808213682558e-4, 3.82834442645581e-4, 3.82804480356626e-4, 3.82842635486209e-4, 3.82815882863492e-4, 3.82801938508914e-4, 3.82815882863492e-4, 3.82842635486209e-4, 3.82804480356626e-4, 3.82834442645581e-4, 3.82808213682558e-4, 3.82822211834633e-4, 3.82829119225578e-4, 3.82817874194049e-4, 3.82813463289476e-4, 3.82819321333888e-4, 3.82824727456394e-4, 3.82823944186205e-4, 3.82819645962433e-4, 3.82816875594034e-4, 3.82817769691181e-4, 3.82820788116507e-4, 3.82823032784989e-4, 3.8282281065169e-4, 3.82820605379955e-4, 3.82818294186945e-4, 3.82817589325812e-4, 3.82818886105707e-4, 3.82821164010967e-4, 3.82822816002273e-4, 3.82822750322498e-4, 3.82821053557672e-4, 3.82818861573085e-4, 3.82817591955003e-4, 3.82818049415264e-4, 3.82819946579903e-4
flux1:, 0.642999814195467, 4.15548987513247e-4, 4.15547035910902e-4, 4.1554648765164e-4, 4.15547677918483e-4, 4.1554983214921e-4, 4.15551535371766e-4, 4.15551636466455e-4, 4.15550033563031e-4, 4.15547812618215e-4, 4.15546577001057e-4, 4.15547329002337e-4, 4.15549634434167e-4, 4.15551742971452e-4, 4.15551784922326e-4, 4.15549365001094e-4, 4.15546324416416e-4, 4.15545668073328e-4, 4.15548862095088e-4, 4.155534589109e-4, 4.15554041575298e-4, 4.15547917207889e-4, 4.15541489928253e-4, 4.15546359169669e-4, 4.15558637553745e-4, 4.15551252158938e-4, 4.15536332919067e-4, 4.15564848036339e-4, 4.15532167420794e-4, 4.15573419513562e-4, 4.15544180632903e-4, 4.15528950486172e-4, 4.15544180632903e-4, 4.15573419513561e-4, 4.15532167420794e-4, 4.15564848036339e-4, 4.15536332919067e-4, 4.15551252158938e-4, 4.15558637553744e-4, 4.15546359169669e-4, 4.15541489928253e-4, 4.15547917207889e-4, 4.15554041575298e-4, 4.155534589109e-4, 4.15548862095088e-4, 4.15545668073328e-4, 4.15546324416416e-4, 4.15549365001094e-4, 4.15551784922326e-4, 4.15551742971452e-4, 4.15549634434167e-4, 4.15547329002337e-4, 4.15546577001057e-4, 4.15547812618215e-4, 4.15550033563031e-4, 4.15551636466456e-4, 4.15551535371766e-4, 4.1554983214921e-4, 4.15547677918482e-4, 4.1554648765164e-4, 4.15547035910902e-4, 4.15548987513248e-4
flux1:, 0.64326226309922, 4.50677783730888e-4, 4.50675781288549e-4, 4.50675129121341e-4, 4.50676216812906e-4, 4.50678311554214e-4, 4.50680011872102e-4, 4.50680156293044e-4, 4.50678624228418e-4, 4.50676485605675e-4, 4.50675327728219e-4, 4.50676125757126e-4, 4.50678405548623e-4, 4.50680386723771e-4, 4.50680221736349e-4, 4.50677619058094e-4, 4.50674576463954e-4, 4.50674200117424e-4, 4.50677860394072e-4, 4.50682768231645e-4, 4.5068311279705e-4, 4.50676199325512e-4, 4.50669159337636e-4, 4.50674528483262e-4, 4.50687919885264e-4, 4.50680028805589e-4, 4.50664143774587e-4, 4.50695114859524e-4, 4.50659503668403e-4, 4.50704067875791e-4, 4.50672145327539e-4, 4.50655527743462e-4, 4.50672145327539e-4, 4.50704067875791e-4, 4.50659503668404e-4, 4.50695114859523e-4, 4.50664143774587e-4, 4.50680028805589e-4, 4.50687919885264e-4, 4.50674528483262e-4, 4.50669159337636e-4, 4.50676199325512e-4, 4.50683112797049e-4, 4.50682768231645e-4, 4.50677860394073e-4, 4.50674200117424e-4, 4.50674576463954e-4, 4.50677619058094e-4, 4.50680221736349e-4, 4.50680386723771e-4, 4.50678405548623e-4, 4.50676125757126e-4, 4.50675327728219e-4, 4.50676485605676e-4, 4.50678624228418e-4, 4.50680156293044e-4, 4.50680011872102e-4, 4.50678311554214e-4, 4.50676216812906e-4, 4.50675129121341e-4, 4.50675781288549e-4, 4.50677783730887e-4
flux1:, 0.643524712002974, 4.8834451984835e-4, 4.88342471096557e-4, 4.88341704594819e-4, 4.88342669488954e-4, 4.88344684721103e-4, 4.88346372285827e-4, 4.88346565527557e-4, 4.88345123017494e-4, 4.88343090062449e-4, 4.88342026570667e-4, 4.88342871581653e-4, 4.88345108741537e-4, 4.88346934046245e-4, 4.88346535622315e-4, 4.88343741089265e-4, 4.88340714238558e-4, 4.88340658299188e-4, 4.88344826947101e-4, 4.8835005885585e-4, 4.88350128761535e-4, 4.88342356347334e-4, 4.88334662158619e-4, 4.88340575957704e-4, 4.88355160608264e-4, 4.88346728800802e-4, 4.88329827470354e-4, 4.88363432949944e-4, 4.88324668965679e-4, 4.88372778043869e-4, 4.88337967585936e-4, 4.88319856783581e-4, 4.88337967585936e-4, 4.8837277804387e-4, 4.88324668965679e-4, 4.88363432949944e-4, 4.88329827470355e-4, 4.88346728800802e-4, 4.88355160608264e-4, 4.88340575957704e-4, 4.88334662158619e-4, 4.88342356347334e-4, 4.88350128761534e-4, 4.8835005885585e-4, 4.88344826947101e-4, 4.88340658299188e-4, 4.88340714238558e-4, 4.88343741089265e-4, 4.88346535622315e-4, 4.88346934046245e-4, 4.88345108741536e-4, 4.88342871581653e-4, 4.88342026570668e-4, 4.88343090062449e-4, 4.88345123017494e-4, 4.88346565527557e-4, 4.88346372285827e-4, 4.88344684721103e-4, 4.88342669488954e-4, 4.8834170459482e-4, 4.88342471096557e-4, 4.88344519848351e-4
flux1:, 0.643787160906727, 5.28691989395677e-4, 5.28689900830048e-4, 5.28689013828983e-4, 5.28689840033019e-4, 5.28691757862648e-4, 5.286934216349e-4, 5.28693665318442e-4, 5.28692326570895e-4, 5.28690419860257e-4, 5.28689467803487e-4, 5.28690364060631e-4, 5.28692546008511e-4, 5.28694190099711e-4, 5.28693532057901e-4, 5.28690534036432e-4, 5.28687536817055e-4, 5.28687838591849e-4, 5.28692556778418e-4, 5.2869812698432e-4, 5.2869788790912e-4, 5.28689189180102e-4, 5.28680802186162e-4, 5.2868730847014e-4, 5.28703165990612e-4, 5.28694149311151e-4, 5.28676174214098e-4, 5.28712601265682e-4, 5.28670452778992e-4, 5.28722359099868e-4, 5.28684450686325e-4, 5.28664737101612e-4, 5.28684450686325e-4, 5.28722359099868e-4, 5.28670452778992e-4, 5.28712601265682e-4, 5.28676174214098e-4, 5.28694149311152e-4, 5.28703165990612e-4, 5.28687308470141e-4, 5.28680802186162e-4, 5.28689189180103e-4, 5.2869788790912e-4, 5.28698126984321e-4, 5.28692556778418e-4, 5.28687838591849e-4, 5.28687536817055e-4, 5.28690534036432e-4, 5.28693532057901e-4, 5.2869419009971e-4, 5.28692546008511e-4, 5.28690364060631e-4, 5.28689467803488e-4, 5.28690419860257e-4, 5.28692326570896e-4, 5.28693665318442e-4, 5.286934216349e-4, 5.28691757862648e-4, 5.28689840033019e-4, 5.28689013828983e-4, 5.28689900830048e-4, 5.28691989395677e-4
flux1:, 0.64404960981048, 5.718674550332e-4, 5.71865336404137e-4, 5.71864328695891e-4, 5.71865005901447e-4, 5.71866810758834e-4, 5.71868437562701e-4, 5.71868727827762e-4, 5.71867501074432e-4, 5.71865737808024e-4, 5.71864915178171e-4, 5.71865871660487e-4, 5.71867991797856e-4, 5.71869433465795e-4, 5.71868489846531e-4, 5.71865273073376e-4, 5.71862313959979e-4, 5.71863006398578e-4, 5.71868313973772e-4, 5.71874238557775e-4, 5.71873659820796e-4, 5.71863971348302e-4, 5.71854856703477e-4, 5.71862006199379e-4, 5.71879214332427e-4, 5.71869557745921e-4, 5.7185044331111e-4, 5.71889888024163e-4, 5.7184411437569e-4, 5.71900091979678e-4, 5.71858870836123e-4, 5.71837441491742e-4, 5.71858870836123e-4, 5.71900091979678e-4, 5.7184411437569e-4, 5.71889888024163e-4, 5.7185044331111e-4, 5.71869557745921e-4, 5.71879214332426e-4, 5.71862006199379e-4, 5.71854856703477e-4, 5.71863971348302e-4, 5.71873659820796e-4, 5.71874238557775e-4, 5.71868313973772e-4, 5.71863006398579e-4, 5.71862313959979e-4, 5.71865273073377e-4, 5.71868489846531e-4, 5.71869433465795e-4, 5.71867991797856e-4, 5.71865871660487e-4, 5.7186491517817e-4, 5.71865737808024e-4, 5.71867501074432e-4, 5.71868727827762e-4, 5.71868437562701e-4, 5.71866810758834e-4, 5.71865005901447e-4, 5.71864328695891e-4, 5.71865336404137e-4, 5.718674550332e-4
flux1:, 0.644312058714234, 6.18022476738857e-4, 6.18020342563933e-4, 6.18019221629367e-4, 6.18019746212571e-4, 6.18021424791934e-4, 6.18022998142394e-4, 6.18023323950989e-4, 6.18022210060316e-4, 6.18020603650623e-4, 6.18019930129099e-4, 6.18020962052464e-4, 6.1802302131193e-4, 6.18024244313118e-4, 6.18022989112395e-4, 6.18019533479773e-4, 6.18016613965727e-4, 6.18017724483606e-4, 6.18023659734963e-4, 6.18029957417085e-4, 6.1802901342187e-4, 6.1801827717105e-4, 6.18008404584655e-4, 6.18016250643566e-4, 6.18034883928442e-4, 6.18024519727056e-4, 6.1800419118782e-4, 6.18046858757429e-4, 6.17997210916601e-4, 6.18057557550584e-4, 6.18012805249314e-4, 6.17989544123405e-4, 6.18012805249314e-4, 6.18057557550584e-4, 6.17997210916601e-4, 6.18046858757429e-4, 6.1800419118782e-4, 6.18024519727056e-4, 6.18034883928442e-4, 6.18016250643567e-4, 6.18008404584655e-4, 6.18018277171051e-4, 6.18029013421869e-4, 6.18029957417085e-4, 6.18023659734963e-4, 6.18017724483606e-4, 6.18016613965727e-4, 6.18019533479772e-4, 6.18022989112395e-4, 6.18024244313118e-4, 6.1802302131193e-4, 6.18020962052464e-4, 6.180199301291e-4, 6.18020603650623e-4, 6.18022210060315e-4, 6.18023323950989e-4, 6.18022998142394e-4, 6.18021424791933e-4, 6.18019746212572e-4, 6.18019221629367e-4, 6.18020342563933e-4, 6.18022476738857e-4
flux1:, 0.644574507617987, 6.67312706267551e-4, 6.67310577509015e-4, 6.67309360192169e-4, 6.67309736076807e-4, 6.673112769889e-4, 6.67312775726398e-4, 6.67313117156607e-4, 6.67312108410949e-4, 6.67310668316125e-4, 6.67310166216545e-4, 6.67311296610734e-4, 6.67313304904929e-4, 6.67314298603607e-4, 6.67312705328557e-4, 6.67308984591892e-4, 6.67306097672388e-4, 6.67307647113262e-4, 6.67314246667534e-4, 6.67320939670775e-4, 6.67319611332396e-4, 6.67307776021229e-4, 6.6729712044264e-4, 6.67305718691147e-4, 6.67325847132136e-4, 6.67314693226568e-4, 6.67293065631417e-4, 6.67339170588232e-4, 6.67285391735925e-4, 6.6735043081134e-4, 6.67301926293065e-4, 6.67276714665707e-4, 6.67301926293065e-4, 6.6735043081134e-4, 6.67285391735926e-4, 6.67339170588232e-4, 6.67293065631417e-4, 6.67314693226569e-4, 6.67325847132136e-4, 6.67305718691147e-4, 6.6729712044264e-4, 6.67307776021229e-4, 6.67319611332396e-4, 6.67320939670776e-4, 6.67314246667535e-4, 6.67307647113261e-4, 6.67306097672388e-4, 6.67308984591892e-4, 6.67312705328557e-4, 6.67314298603607e-4, 6.67313304904929e-4, 6.67311296610734e-4, 6.67310166216546e-4, 6.67310668316125e-4, 6.67312108410949e-4, 6.67313117156607e-4, 6.67312775726397e-4, 6.673112769889e-4, 6.67309736076807e-4, 6.67309360192169e-4, 6.67310577509015e-4, 6.67312706267551e-4
flux1:, 0.64483695652174, 7.19897646253105e-4, 7.19895552080437e-4, 7.19894266100617e-4, 7.19894505306746e-4, 7.19895898430181e-4, 7.19897295216393e-4, 7.19897621838726e-4, 7.19896700959926e-4, 7.19895432795568e-4, 7.1989512817356e-4, 7.19896389438447e-4, 7.19898366924093e-4, 7.19899126690616e-4, 7.19897167741667e-4, 7.19893148206752e-4, 7.19890276992452e-4, 7.19892278792573e-4, 7.19899577680321e-4, 7.19906692638185e-4, 7.19904968723576e-4, 7.19891991022067e-4, 7.19880533179704e-4, 7.1988994110882e-4, 7.19911628893389e-4, 7.19899587249354e-4, 7.19876564625544e-4, 7.19926331104617e-4, 7.19868157180755e-4, 7.19938239580414e-4, 7.19885760064367e-4, 7.19858476819105e-4, 7.19885760064366e-4, 7.19938239580414e-4, 7.19868157180755e-4, 7.19926331104616e-4, 7.19876564625544e-4, 7.19899587249354e-4, 7.19911628893389e-4, 7.1988994110882e-4, 7.19880533179704e-4, 7.19891991022068e-4, 7.19904968723576e-4, 7.19906692638185e-4, 7.19899577680321e-4, 7.19892278792572e-4, 7.19890276992452e-4, 7.19893148206752e-4, 7.19897167741667e-4, 7.19899126690615e-4, 7.19898366924093e-4, 7.19896389438447e-4, 7.19895128173561e-4, 7.19895432795568e-4, 7.19896700959927e-4, 7.19897621838726e-4, 7.19897295216393e-4, 7.19895898430181e-4, 7.19894505306746e-4, 7.19894266100617e-4, 7.19895552080438e-4, 7.19897646253105e-4
flux1:, 0.645099405425493, 7.75940372408939e-4, 7.75938351945578e-4, 7.75937037136394e-4, 7.75937159947483e-4, 7.75938395485945e-4, 7.75939655235119e-4, 7.75939924674326e-4, 7.75939064178379e-4, 7.75937970128956e-4, 7.75937894012873e-4, 7.75939329365394e-4, 7.7594130743599e-4, 7.75941834758531e-4, 7.75939480656615e-4, 7.75935119915333e-4, 7.75932236461534e-4, 7.75934696075914e-4, 7.75942727966724e-4, 7.75950296827811e-4, 7.75948175132604e-4, 7.75934020632001e-4, 7.7592174739525e-4, 7.759320239082e-4, 7.75955328238108e-4, 7.75942283533932e-4, 7.75917758254715e-4, 7.75971420302517e-4, 7.75908580475458e-4, 7.75984086132967e-4, 7.75927407854242e-4, 7.75897929710908e-4, 7.75927407854242e-4, 7.75984086132967e-4, 7.75908580475458e-4, 7.75971420302517e-4, 7.75917758254717e-4, 7.75942283533931e-4, 7.75955328238108e-4, 7.759320239082e-4, 7.7592174739525e-4, 7.75934020632001e-4, 7.75948175132604e-4, 7.75950296827811e-4, 7.75942727966725e-4, 7.75934696075914e-4, 7.75932236461534e-4, 7.75935119915333e-4, 7.75939480656615e-4, 7.7594183475853e-4, 7.7594130743599e-4, 7.75939329365393e-4, 7.75937894012873e-4, 7.75937970128956e-4, 7.75939064178379e-4, 7.75939924674326e-4, 7.75939655235119e-4, 7.75938395485946e-4, 7.75937159947483e-4, 7.75937037136394e-4, 7.75938351945578e-4, 7.75940372408939e-4
flux1:, 0.645361854329247, 8.3560721738877e-4, 8.35605321325077e-4, 8.35604030490269e-4, 8.3560406518862e-4, 8.35605132464501e-4, 8.35606210803368e-4, 8.35606367594144e-4, 8.35605529546906e-4, 8.35604609080107e-4, 8.35604798758796e-4, 8.35606463472999e-4, 8.35608485395921e-4, 8.35608787673582e-4, 8.35606006165292e-4, 8.35601251959447e-4, 8.35598316397992e-4, 8.35601231042593e-4, 8.35610028648115e-4, 8.35618089521886e-4, 8.35615577802444e-4, 8.3560022168595e-4, 8.3558712622485e-4, 8.35598331171938e-4, 8.35623301275382e-4, 8.35609119857853e-4, 8.3558297226234e-4, 8.35640774177859e-4, 8.35572991189361e-4, 8.35654330362823e-4, 8.3559322907497e-4, 8.35561430729783e-4, 8.35593229074971e-4, 8.35654330362823e-4, 8.35572991189362e-4, 8.35640774177859e-4, 8.3558297226234e-4, 8.35609119857853e-4, 8.35623301275381e-4, 8.35598331171939e-4, 8.3558712622485e-4, 8.3560022168595e-4, 8.35615577802444e-4, 8.35618089521885e-4, 8.35610028648115e-4, 8.35601231042592e-4, 8.35598316397991e-4, 8.35601251959448e-4, 8.35606006165292e-4, 8.35608787673582e-4, 8.35608485395921e-4, 8.35606463472998e-4, 8.35604798758796e-4, 8.35604609080107e-4, 8.35605529546906e-4, 8.35606367594144e-4, 8.35606210803369e-4, 8.35605132464501e-4, 8.3560406518862e-4, 8.35604030490269e-4, 8.35605321325078e-4, 8.35607217388771e-4
flux1:, 0.645624303233, 8.99067414991796e-4, 8.99065706934531e-4, 8.99064506218317e-4, 8.99064488360534e-4, 8.99065374400286e-4, 8.9906621626511e-4, 8.99066191110131e-4, 8.99065327341808e-4, 8.99064578208682e-4, 8.99065078496266e-4, 8.99067040833528e-4, 8.99069161954483e-4, 8.9906925195473e-4, 8.9906600704309e-4, 8.99060796343764e-4, 8.99057756402963e-4, 8.99061115157424e-4, 8.99070710787994e-4, 8.99079308667792e-4, 8.99076425245823e-4, 8.99059852597111e-4, 8.99045934322238e-4, 8.99058128057426e-4, 8.99084804452688e-4, 8.99069333666689e-4, 8.99041431976974e-4, 8.99103628678971e-4, 8.99030619017116e-4, 8.9911823317941e-4, 8.99052484362094e-4, 8.99018238511956e-4, 8.99052484362094e-4, 8.99118233179409e-4, 8.99030619017117e-4, 8.99103628678971e-4, 8.99041431976974e-4, 8.9906933366669e-4, 8.99084804452688e-4, 8.99058128057425e-4, 8.99045934322238e-4, 8.99059852597111e-4, 8.99076425245822e-4, 8.99079308667792e-4, 8.99070710787994e-4, 8.99061115157423e-4, 8.99057756402963e-4, 8.99060796343764e-4, 8.99066007043091e-4, 8.9906925195473e-4, 8.99069161954484e-4, 8.99067040833528e-4, 8.99065078496266e-4, 8.99064578208682e-4, 8.99065327341808e-4, 8.99066191110131e-4, 8.9906621626511e-4, 8.99065374400285e-4, 8.99064488360535e-4, 8.99064506218318e-4, 8.99065706934531e-4, 8.99067414991796e-4
flux1:, 0.645886752136753, 9.66492703542463e-4, 9.66491260966245e-4, 9.66490229651416e-4, 9.66490200882543e-4, 9.6649088887349e-4, 9.66491427363793e-4, 9.66491136895943e-4, 9.66490189712833e-4, 9.66489609194816e-4, 9.66490473578381e-4, 9.66492815304779e-4, 9.66495102754848e-4, 9.66494997735734e-4, 9.66491248698256e-4, 9.66485507092213e-4, 9.66482298083695e-4, 9.66486082386571e-4, 9.66496508634991e-4, 9.66505695928555e-4, 9.665024698881e-4, 9.66484675582233e-4, 9.66469939856602e-4, 9.66483182855836e-4, 9.66511596936575e-4, 9.66494664898587e-4, 9.6646486547238e-4, 9.66531722880831e-4, 9.66453196734029e-4, 9.66547559005813e-4, 9.66476937721846e-4, 9.66440114951749e-4, 9.66476937721846e-4, 9.66547559005813e-4, 9.66453196734029e-4, 9.66531722880831e-4, 9.6646486547238e-4, 9.66494664898587e-4, 9.66511596936575e-4, 9.66483182855837e-4, 9.66469939856603e-4, 9.66484675582233e-4, 9.665024698881e-4, 9.66505695928555e-4, 9.6649650863499e-4, 9.66486082386571e-4, 9.66482298083695e-4, 9.66485507092214e-4, 9.66491248698257e-4, 9.66494997735734e-4, 9.66495102754848e-4, 9.66492815304779e-4, 9.66490473578381e-4, 9.66489609194816e-4, 9.66490189712834e-4, 9.66491136895943e-4, 9.66491427363793e-4, 9.6649088887349e-4, 9.66490200882544e-4, 9.66490229651417e-4, 9.66491260966245e-4, 9.66492703542463e-4
flux1:, 0.646149201040506, 0.00103805688744016, 0.00103805580210998, 0.00103805503178003, 0.00103805503821513, 0.0010380555059362, 0.00103805566154955, 0.00103805500868669, 0.00103805391209459, 0.00103805349843625, 0.00103805479000242, 0.00103805760639588, 0.00103806013825354, 0.00103805985877068, 0.00103805555923861, 0.00103804920071331, 0.00103804574605355, 0.00103804993060625, 0.00103806122112015, 0.00103807105791485, 0.00103806752881808, 0.00103804851695127, 0.00103803297457655, 0.00103804732716208, 0.00103807750117044, 0.00103805891704741, 0.00103802706499551, 0.00103809886041149, 0.00103801452135949, 0.00103811613641833, 0.00103804041677194, 0.00103800088528742, 0.00103804041677194, 0.00103811613641833, 0.00103801452135949, 0.00103809886041149, 0.00103802706499551, 0.00103805891704741, 0.00103807750117044, 0.00103804732716208, 0.00103803297457655, 0.00103804851695127, 0.00103806752881808, 0.00103807105791485, 0.00103806122112015, 0.00103804993060625, 0.00103804574605355, 0.00103804920071331, 0.00103805555923861, 0.00103805985877068, 0.00103806013825354, 0.00103805760639588, 0.00103805479000242, 0.00103805349843625, 0.00103805391209459, 0.00103805500868669, 0.00103805566154955, 0.0010380555059362, 0.00103805503821513, 0.00103805503178003, 0.00103805580210998, 0.00103805688744016
flux1:, 0.64641164994426, 0.00111393535606403, 0.00111393473381048, 0.00111393432684225, 0.00111393441707636, 0.00111393463542371, 0.00111393431579379, 0.00111393319075386, 0.00111393187218, 0.00111393162612535, 0.00111393341815649, 0.00111393681741818, 0.00111393968130056, 0.00111393924973931, 0.0011139343469215, 0.00111392727413512, 0.0011139234864534, 0.00111392804053093, 0.00111394023082394, 0.00111395078481437, 0.00111394700187344, 0.00111392678470336, 0.00111391045119411, 0.00111392597341121, 0.0011139579208579, 0.0011139374757002, 0.00111390340588725, 0.00111398042835181, 0.0011138899727551, 0.00111399937616497, 0.00111391833032374, 0.00111387595551474, 0.00111391833032374, 0.00111399937616497, 0.0011138899727551, 0.00111398042835181, 0.00111390340588725, 0.0011139374757002, 0.0011139579208579, 0.00111392597341121, 0.00111391045119411, 0.00111392678470336, 0.00111394700187344, 0.00111395078481437, 0.00111394023082394, 0.00111392804053093, 0.0011139234864534, 0.00111392727413512, 0.0011139343469215, 0.00111393924973931, 0.00111393968130056, 0.00111393681741818, 0.00111393341815649, 0.00111393162612535, 0.00111393187218, 0.00111393319075386, 0.00111393431579379, 0.00111393463542371, 0.00111393441707636, 0.00111393432684225, 0.00111393473381048, 0.00111393535606403
flux1:, 0.646674098848013, 0.00119430455942919, 0.00119430451918067, 0.00119430458657009, 0.00119430480940903, 0.00119430474115076, 0.00119430384140025, 0.00119430212341734, 0.00119430050588782, 0.00119430043221958, 0.00119430280835139, 0.00119430691035424, 0.00119431020143753, 0.00119430964033112, 0.00119430407447164, 0.00119429617958397, 0.00119429196244816, 0.00119429685159487, 0.00119430997983692, 0.00119432132584694, 0.00119431734650478, 0.00119429594289098, 0.0011942788375625, 0.00119429558925509, 0.00119432931583425, 0.00119430678399571, 0.00119427032242971, 0.00119435287303922, 0.00119425598909607, 0.00119437374601591, 0.00119428714277221, 0.00119424178660007, 0.0011942871427722, 0.00119437374601591, 0.00119425598909607, 0.00119435287303922, 0.00119427032242971, 0.00119430678399571, 0.00119432931583425, 0.00119429558925509, 0.0011942788375625, 0.00119429594289098, 0.00119431734650478, 0.00119432132584694, 0.00119430997983692, 0.00119429685159487, 0.00119429196244816, 0.00119429617958397, 0.00119430407447164, 0.00119430964033112, 0.00119431020143753, 0.00119430691035424, 0.00119430280835139, 0.00119430043221958, 0.00119430050588782, 0.00119430212341734, 0.00119430384140025, 0.00119430474115076, 0.00119430480940903, 0.00119430458657009, 0.00119430451918067, 0.00119430455942919
flux1:, 0.646936547751766, 0.00127934144022822, 0.00127934211223612, 0.00127934277079952, 0.00127934317283377, 0.00127934277173321, 0.00127934117553428, 0.0012793387352832, 0.00127933673998208, 0.00127933684894935, 0.00127933990278943, 0.00127934483712107, 0.00127934865561857, 0.00127934798583194, 0.00127934168999163, 0.00127933285611557, 0.00127932810638238, 0.00127933329445018, 0.00127934740217002, 0.00127935962121009, 0.00127935550910254, 0.00127933294245742, 0.00127931508736416, 0.00127933312849315, 0.0012793686335252, 0.00127934377468341, 0.00127930474028528, 0.00127939313243855, 0.0012792894988896, 0.00127941620213733, 0.00127932380500145, 0.00127927532520736, 0.00127932380500145, 0.00127941620213733, 0.0012792894988896, 0.00127939313243855, 0.00127930474028528, 0.00127934377468342, 0.0012793686335252, 0.00127933312849315, 0.00127931508736416, 0.00127933294245742, 0.00127935550910254, 0.00127935962121009, 0.00127934740217002, 0.00127933329445018, 0.00127932810638238, 0.00127933285611557, 0.00127934168999163, 0.00127934798583194, 0.00127934865561857, 0.00127934483712107, 0.00127933990278943, 0.00127933684894935, 0.00127933673998208, 0.0012793387352832, 0.00127934117553428, 0.00127934277173321, 0.00127934317283377, 0.00127934277079952, 0.00127934211223612, 0.00127934144022822
flux1:, 0.647198996655519, 0.00136922282215051, 0.00136922434538344, 0.00136922571441959, 0.00136922633758735, 0.00136922554803147, 0.0013692231294387, 0.00136921983213803, 0.0013692173812452, 0.00136921768975655, 0.0013692215238788, 0.00136922742716663, 0.0013692318753231, 0.00136923111419809, 0.00136922401444554, 0.00136921411775729, 0.001369208728526, 0.00136921417999192, 0.00136922931262089, 0.00136924249043487, 0.00136923831273014, 0.00136921460851307, 0.0013691960272852, 0.00136921541852781, 0.00136925269694499, 0.00136922525871322, 0.00136918346544215, 0.00136927802499302, 0.0013691673094665, 0.0013693035769359, 0.00136920514177155, 0.00136915339091193, 0.00136920514177155, 0.0013693035769359, 0.0013691673094665, 0.00136927802499302, 0.00136918346544215, 0.00136922525871322, 0.00136925269694499, 0.00136921541852781, 0.0013691960272852, 0.00136921460851307, 0.00136923831273014, 0.00136924249043487, 0.00136922931262089, 0.00136921417999192, 0.001369208728526, 0.00136921411775729, 0.00136922401444555, 0.00136923111419809, 0.0013692318753231, 0.00136922742716663, 0.0013692215238788, 0.00136921768975655, 0.0013692173812452, 0.00136921983213803, 0.0013692231294387, 0.00136922554803147, 0.00136922633758735, 0.00136922571441959, 0.00136922434538344, 0.00136922282215051
flux1:, 0.647461445559273, 0.00146412475465485, 0.00146412727338547, 0.00146412947092438, 0.00146413035022768, 0.00146412910748366, 0.00146412573356892, 0.00146412144269251, 0.00146411846237084, 0.00146411899482885, 0.00146412371908131, 0.00146413073162191, 0.00146413591031292, 0.00146413506988275, 0.00146412708597004, 0.00146411599848891, 0.0014641098626076, 0.00146411554508832, 0.00146413175227396, 0.00146414597734728, 0.00146414180148592, 0.00146411698429616, 0.00146409770093086, 0.00146411850459061, 0.0014641575494583, 0.00146412727055587, 0.0014640825298503, 0.00146418359513997, 0.00146406545214565, 0.00146421192359668, 0.00146410719583006, 0.00146405202015279, 0.00146410719583006, 0.00146421192359668, 0.00146406545214565, 0.00146418359513997, 0.0014640825298503, 0.00146412727055587, 0.0014641575494583, 0.00146411850459061, 0.00146409770093086, 0.00146411698429616, 0.00146414180148592, 0.00146414597734728, 0.00146413175227396, 0.00146411554508832, 0.0014641098626076, 0.00146411599848891, 0.00146412708597004, 0.00146413506988275, 0.00146413591031292, 0.00146413073162191, 0.00146412371908131, 0.00146411899482885, 0.00146411846237084, 0.00146412144269251, 0.00146412573356892, 0.00146412910748366, 0.00146413035022768, 0.00146412947092438, 0.00146412727338547, 0.00146412475465485
flux1:, 0.647723894463026, 0.00156422181467788, 0.00156422547433694, 0.00156422861313963, 0.00156422977468504, 0.00156422800588471, 0.00156422354016123, 0.00156421812164714, 0.00156421454502891, 0.00156421533368905, 0.00156422106278301, 0.00156422932453625, 0.00156423532958967, 0.00156423441497705, 0.00156422546155841, 0.00156421305457643, 0.0015642060686186, 0.00156421195548301, 0.00156422929110538, 0.0015642446521288, 0.00156424054201609, 0.0015642146323633, 0.00156419467003429, 0.00156421695127946, 0.00156425775682195, 0.00156422437074411, 0.00156417649422276, 0.0015642844159668, 0.00156415848456447, 0.00156431581783323, 0.00156420452928858, 0.00156414576747215, 0.00156420452928858, 0.00156431581783323, 0.00156415848456447, 0.0015642844159668, 0.00156417649422276, 0.00156422437074411, 0.00156425775682195, 0.00156421695127946, 0.00156419467003429, 0.0015642146323633, 0.00156424054201609, 0.0015642446521288, 0.00156422929110538, 0.00156421195548302, 0.0015642060686186, 0.00156421305457643, 0.00156422546155841, 0.00156423441497705, 0.00156423532958967, 0.00156422932453625, 0.00156422106278301, 0.00156421533368905, 0.00156421454502891, 0.00156421812164714, 0.00156422354016123, 0.00156422800588471, 0.00156422977468504, 0.00156422861313963, 0.00156422547433694, 0.00156422181467788
flux1:, 0.647986343366779, 0.00166968636608526, 0.0016696913085107, 0.00166969549201542, 0.00166969695154806, 0.0016696945774663, 0.0016696888840419, 0.00166968221084931, 0.00166967798085792, 0.00166967906561079, 0.00166968591599481, 0.00166969556204232, 0.00166970248042399, 0.0016697014885375, 0.00166969147696662, 0.0016696776250731, 0.00166966969367264, 0.00166967576664017, 0.00166969428847266, 0.0016697108712814, 0.00166970688301496, 0.00166967989386777, 0.00166965927382009, 0.001669683102254, 0.00166972566732746, 0.00166968890642982, 0.0016696377087821, 0.00166975284979061, 0.00166961875097713, 0.0016697876176775, 0.00166966948311426, 0.0016696069649007, 0.00166966948311426, 0.0016697876176775, 0.00166961875097713, 0.00166975284979061, 0.0016696377087821, 0.00166968890642982, 0.00166972566732745, 0.001669683102254, 0.00166965927382009, 0.00166967989386777, 0.00166970688301496, 0.0016697108712814, 0.00166969428847266, 0.00166967576664017, 0.00166966969367264, 0.0016696776250731, 0.00166969147696662, 0.0016697014885375, 0.00166970248042399, 0.00166969556204232, 0.00166968591599481, 0.00166967906561079, 0.00166967798085792, 0.00166968221084931, 0.0016696888840419, 0.0016696945774663, 0.00166969695154806, 0.00166969549201542, 0.0016696913085107, 0.00166968636608526
flux1:, 0.648248792270532, 0.00178068777801948, 0.00178069413627959, 0.00178069945471137, 0.00178070121679555, 0.00178069815444584, 0.00178069110279581, 0.00178068305962619, 0.00178067813146486, 0.00178067955896502, 0.00178068764502937, 0.00178069880063577, 0.00178070670666058, 0.00178070562529718, 0.00178069446601005, 0.0017806790516202, 0.00178067009202433, 0.00178067634362869, 0.00178069611259896, 0.00178071399663571, 0.00178071017388144, 0.00178068210711371, 0.00178066084771197, 0.00178068629926079, 0.00178073063118863, 0.00178069023107578, 0.00178063553305793, 0.00178075826777148, 0.00178061560165031, 0.00178079668246583, 0.0017806713959142, 0.00178060494067516, 0.0017806713959142, 0.00178079668246583, 0.00178061560165031, 0.00178075826777148, 0.00178063553305794, 0.00178069023107578, 0.00178073063118863, 0.00178068629926079, 0.00178066084771198, 0.00178068210711371, 0.00178071017388144, 0.00178071399663571, 0.00178069611259896, 0.00178067634362869, 0.00178067009202433, 0.0017806790516202, 0.00178069446601005, 0.00178070562529718, 0.00178070670666058, 0.00178069880063577, 0.00178068764502937, 0.00178067955896502, 0.00178067813146486, 0.00178068305962618, 0.00178069110279581, 0.00178069815444584, 0.00178070121679555, 0.00178069945471138, 0.00178069413627959, 0.00178068777801948
flux1:, 0.648511241174286, 0.00189739160365763, 0.00189739949667241, 0.00189740602354293, 0.00189740808151515, 0.00189740424753528, 0.00189739571773611, 0.00189738620570799, 0.00189738054885224, 0.00189738237095062, 0.00189739180065147, 0.00189740457610238, 0.00189741352784465, 0.00189741233529161, 0.00189739994074864, 0.0018973828590089, 0.00189737280568459, 0.00189737924148007, 0.00189740032050509, 0.00189741957488594, 0.0018974159440444, 0.00189738678691453, 0.00189736490290926, 0.00189739206199401, 0.00189743818065321, 0.0018973938847375, 0.0018973355161801, 0.00189746623001013, 0.00189731457282617, 0.00189750855251604, 0.00189737578352835, 0.00189730519881119, 0.00189737578352836, 0.00189750855251604, 0.00189731457282617, 0.00189746623001013, 0.0018973355161801, 0.0018973938847375, 0.00189743818065321, 0.00189739206199401, 0.00189736490290926, 0.00189738678691453, 0.00189741594404439, 0.00189741957488594, 0.00189740032050509, 0.00189737924148007, 0.00189737280568459, 0.0018973828590089, 0.00189739994074864, 0.00189741233529161, 0.00189741352784465, 0.00189740457610238, 0.00189739180065147, 0.00189738237095062, 0.00189738054885224, 0.00189738620570799, 0.00189739571773611, 0.00189740424753528, 0.00189740808151515, 0.00189740602354293, 0.00189739949667241, 0.00189739160365763
flux1:, 0.648773690078039, 0.00201995872126913, 0.00201996824849027, 0.00201997603771019, 0.00201997837449025, 0.00201997368923568, 0.00201996357745496, 0.00201995251850484, 0.00201994611805246, 0.00201994838952919, 0.00201995925956764, 0.00201997374498889, 0.00201998378106984, 0.00201998244627727, 0.00201996873440212, 0.00201994989830978, 0.00201993870742068, 0.00201994534781162, 0.00201996780020376, 0.00201998847949684, 0.002019985044828, 0.00201995476663801, 0.00201993226870795, 0.00201996123064633, 0.00202000917266744, 0.00201996073674362, 0.00201989853946814, 0.0020200376279381, 0.00201987652907983, 0.0020200840913455, 0.00201994348129852, 0.00201986856140659, 0.00201994348129852, 0.0020200840913455, 0.00201987652907983, 0.0020200376279381, 0.00201989853946814, 0.00201996073674362, 0.00202000917266744, 0.00201996123064633, 0.00201993226870795, 0.00201995476663801, 0.002019985044828, 0.00201998847949684, 0.00201996780020376, 0.00201994534781162, 0.00201993870742068, 0.00201994989830978, 0.00201996873440212, 0.00201998244627727, 0.00201998378106984, 0.00201997374498889, 0.00201995925956764, 0.00201994838952919, 0.00201994611805246, 0.00201995251850484, 0.00201996357745496, 0.00201997368923568, 0.00201997837449025, 0.00201997603771019, 0.00201996824849027, 0.00201995872126913
flux1:, 0.649036138981792, 0.00214854443984481, 0.00214855567627801, 0.00214856476008452, 0.00214856734987966, 0.00214856174208456, 0.00214854996608361, 0.00214853730685969, 0.00214853016411946, 0.00214853293976066, 0.00214854533049472, 0.00214856159088012, 0.00214857272780435, 0.00214857121117062, 0.00214855610918454, 0.00214853545472887, 0.00214852310828804, 0.00214852998987295, 0.00214855387734006, 0.00214857601719661, 0.0021485727560925, 0.00214854130517842, 0.00214851819979599, 0.00214854907335828, 0.00214859889627912, 0.00214854609294461, 0.00214847992348265, 0.00214862779117455, 0.00214845677026175, 0.00214867859264039, 0.00214852975123877, 0.00214845027590502, 0.00214852975123877, 0.00214867859264039, 0.00214845677026175, 0.00214862779117455, 0.00214847992348265, 0.00214854609294461, 0.00214859889627912, 0.00214854907335828, 0.00214851819979599, 0.00214854130517842, 0.0021485727560925, 0.0021485760171966, 0.00214855387734006, 0.00214852998987295, 0.00214852310828804, 0.00214853545472887, 0.00214855610918454, 0.00214857121117062, 0.00214857272780435, 0.00214856159088012, 0.00214854533049472, 0.00214853293976066, 0.00214853016411946, 0.00214853730685969, 0.00214854996608361, 0.00214856174208456, 0.00214856734987966, 0.00214856476008452, 0.00214855567627801, 0.00214854443984481
flux1:, 0.649298587885546, 0.00228329757196, 0.00228331056382042, 0.00228332095168718, 0.00228332376256494, 0.00228331717437509, 0.0022833036787518, 0.00228328939377574, 0.00228328152601436, 0.00228328485712558, 0.00228329882743245, 0.00228331689812026, 0.00228332912831766, 0.00228332738309487, 0.00228331083160763, 0.00228328832271451, 0.00228327483221512, 0.00228328200855399, 0.00228330738884505, 0.00228333100164965, 0.00228332786025947, 0.00228329516146429, 0.00228327145111652, 0.00228330436113939, 0.00228335614733377, 0.00228329877007313, 0.00228322850208203, 0.00228338556140259, 0.00228320410559259, 0.00228344085455836, 0.0022832833566994, 0.00228319908991651, 0.0022832833566994, 0.00228344085455836, 0.00228320410559259, 0.00228338556140259, 0.00228322850208203, 0.00228329877007313, 0.00228335614733376, 0.0022833043611394, 0.00228327145111652, 0.00228329516146429, 0.00228332786025947, 0.00228333100164965, 0.00228330738884505, 0.00228328200855399, 0.00228327483221512, 0.00228328832271451, 0.00228331083160763, 0.00228332738309487, 0.00228332912831766, 0.00228331689812026, 0.00228329882743245, 0.00228328485712558, 0.00228328152601436, 0.00228328939377573, 0.0022833036787518, 0.00228331717437509, 0.00228332376256494, 0.00228332095168718, 0.00228331056382042, 0.00228329757196
flux1:, 0.649561036789299, 0.00242435947692242, 0.00242437423820368, 0.00242438591685026, 0.00242438891409091, 0.00242438130622203, 0.00242436606710542, 0.00242435016099903, 0.00242434160031341, 0.00242434553081285, 0.00242436111315028, 0.00242438099599009, 0.00242439428669351, 0.00242439226098048, 0.00242437421816356, 0.00242434985120866, 0.00242433526054105, 0.00242434280227832, 0.00242436972655563, 0.00242439479728499, 0.00242439168670488, 0.00242435763947729, 0.0024243333232572, 0.00242436841319985, 0.00242442227338912, 0.00242436014013801, 0.00242428566641053, 0.00242445233620124, 0.00242425989785667, 0.00242451222431955, 0.00242434560748492, 0.00242425629655671, 0.00242434560748492, 0.00242451222431955, 0.00242425989785667, 0.00242445233620124, 0.00242428566641053, 0.00242436014013801, 0.00242442227338912, 0.00242436841319985, 0.0024243333232572, 0.00242435763947729, 0.00242439168670488, 0.00242439479728499, 0.00242436972655563, 0.00242434280227832, 0.00242433526054105, 0.00242434985120865, 0.00242437421816356, 0.00242439226098048, 0.00242439428669351, 0.00242438099599009, 0.00242436111315028, 0.00242434553081285, 0.00242434160031341, 0.00242435016099903, 0.00242436606710542, 0.00242438130622203, 0.00242438891409091, 0.00242438591685026, 0.00242437423820368, 0.00242435947692242
flux1:, 0.649823485693052, 0.00257186307764605, 0.00257187958785297, 0.00257189252240775, 0.00257189567248045, 0.00257188702921452, 0.00257187005812217, 0.00257185256673303, 0.00257184335806906, 0.00257184792035115, 0.00257186511628778, 0.00257188677672838, 0.00257190106978197, 0.00257189870902998, 0.00257187915466747, 0.00257185296231583, 0.00257183734979493, 0.00257184534410009, 0.00257187385414795, 0.00257190033664387, 0.00257189712988311, 0.00257186160713018, 0.00257183668169328, 0.00257187411600419, 0.00257193019215324, 0.0025718631481594, 0.00257178438213479, 0.00257196108615967, 0.00257175708102668, 0.00257202561642125, 0.00257184937876019, 0.00257175475363832, 0.00257184937876019, 0.00257202561642125, 0.00257175708102668, 0.00257196108615967, 0.00257178438213479, 0.0025718631481594, 0.00257193019215324, 0.00257187411600419, 0.00257183668169328, 0.00257186160713018, 0.00257189712988311, 0.00257190033664387, 0.00257187385414795, 0.00257184534410009, 0.00257183734979493, 0.00257185296231583, 0.00257187915466747, 0.00257189870902998, 0.00257190106978197, 0.00257188677672838, 0.00257186511628778, 0.00257184792035115, 0.00257184335806906, 0.00257185256673304, 0.00257187005812217, 0.00257188702921452, 0.00257189567248045, 0.00257189252240775, 0.00257187958785296, 0.00257186307764605
flux1:, 0.650085934596805, 0.00272593185506926, 0.00272595005831564, 0.00272596419461312, 0.00272596746955663, 0.00272595780326072, 0.00272593914984633, 0.00272592014015568, 0.00272591033855386, 0.00272591554935555, 0.00272593432584916, 0.00272595769115328, 0.00272597290380211, 0.00272597015371643, 0.00272594909290575, 0.00272592114703951, 0.00272590462639299, 0.00272591317571446, 0.00272594330112063, 0.00272597111499165, 0.00272596764491619, 0.00272593049271677, 0.00272590495357545, 0.00272594491972603, 0.0027260033871262, 0.00272593130693646, 0.00272584818363319, 0.00272603534898765, 0.00272581915503436, 0.00272610450818507, 0.00272591810744628, 0.00272581788041319, 0.00272591810744628, 0.00272610450818507, 0.00272581915503436, 0.00272603534898765, 0.00272584818363319, 0.00272593130693646, 0.0027260033871262, 0.00272594491972603, 0.00272590495357545, 0.00272593049271677, 0.00272596764491619, 0.00272597111499165, 0.00272594330112063, 0.00272591317571446, 0.002725904626393, 0.00272592114703951, 0.00272594909290575, 0.00272597015371643, 0.00272597290380211, 0.00272595769115328, 0.00272593432584916, 0.00272591554935555, 0.00272591033855386, 0.00272592014015568, 0.00272593914984633, 0.00272595780326072, 0.00272596746955663, 0.00272596419461312, 0.00272595005831564, 0.00272593185506926
flux1:, 0.650348383500559, 0.00288667882430665, 0.00288669862991244, 0.00288671389782684, 0.00288671727975926, 0.00288670663459987, 0.00288668638805323, 0.00288666595681072, 0.00288665562401844, 0.00288666148055312, 0.00288668176724954, 0.00288670672600327, 0.00288672275266488, 0.00288671956234469, 0.0028866970286061, 0.00288666744211814, 0.00288665016232059, 0.00288665938248603, 0.00288669113795452, 0.00288672016631985, 0.00288671622475419, 0.00288667726301099, 0.00288665110611732, 0.00288669381615203, 0.00288675488450308, 0.00288667767292454, 0.00288659014923318, 0.00288678820472535, 0.0028865591617842, 0.00288686191672038, 0.00288666477017583, 0.00288655863592851, 0.00288666477017583, 0.00288686191672038, 0.0028865591617842, 0.00288678820472535, 0.00288659014923318, 0.00288667767292453, 0.00288675488450308, 0.00288669381615203, 0.00288665110611732, 0.00288667726301099, 0.00288671622475419, 0.00288672016631985, 0.00288669113795453, 0.00288665938248602, 0.00288665016232059, 0.00288666744211814, 0.0028866970286061, 0.00288671956234469, 0.00288672275266488, 0.00288670672600327, 0.00288668176724954, 0.00288666148055312, 0.00288665562401844, 0.00288666595681073, 0.00288668638805323, 0.00288670663459988, 0.00288671727975926, 0.00288671389782684, 0.00288669862991244, 0.00288667882430665
flux1:, 0.650610832404312, 0.00305420549707548, 0.00305422678171557, 0.00305424309935286, 0.00305424658479075, 0.00305423503932509, 0.00305421332823764, 0.00305419159933802, 0.00305418079998434, 0.0030541872766285, 0.00305420896443259, 0.00305423536746705, 0.00305425208243037, 0.00305424840755492, 0.00305422446510676, 0.00305419339236676, 0.00305417553624917, 0.00305418555398313, 0.00305421893695319, 0.00305424902523205, 0.00305424436336999, 0.00305420338744465, 0.00305417661099048, 0.00305422230244206, 0.00305428621576463, 0.00305420380767479, 0.00305411186197104, 0.00305432123653345, 0.00305407864687975, 0.00305439936175178, 0.00305419084723381, 0.00305407848341493, 0.0030541908472338, 0.00305439936175178, 0.00305407864687975, 0.00305432123653345, 0.00305411186197104, 0.00305420380767479, 0.00305428621576463, 0.00305422230244206, 0.00305417661099047, 0.00305420338744465, 0.00305424436336998, 0.00305424902523205, 0.00305421893695319, 0.00305418555398313, 0.00305417553624917, 0.00305419339236676, 0.00305422446510676, 0.00305424840755492, 0.00305425208243036, 0.00305423536746705, 0.00305420896443259, 0.0030541872766285, 0.00305418079998435, 0.00305419159933802, 0.00305421332823764, 0.00305423503932509, 0.00305424658479075, 0.00305424309935286, 0.00305422678171557, 0.00305420549707548
flux1:, 0.650873281308065, 0.00322860083527551, 0.00322862344663977, 0.00322864072513473, 0.00322864432877501, 0.00322863199712811, 0.00322860898770604, 0.00322858610839717, 0.00322857490597654, 0.003228581951799, 0.00322860489293071, 0.00322863255571266, 0.00322864981665413, 0.00322864562249617, 0.00322862036746338, 0.00322858800330406, 0.00322856978491861, 0.00322858073488579, 0.00322861572364022, 0.00322864667956775, 0.00322864100980294, 0.00322859779313982, 0.00322857039948304, 0.0032286193355089, 0.00322868637074634, 0.00322859872966229, 0.00322850236072519, 0.0032287234819186, 0.00322846661189812, 0.00322880581911566, 0.00322858527726135, 0.00322846634547276, 0.00322858527726135, 0.00322880581911566, 0.00322846661189812, 0.0032287234819186, 0.00322850236072519, 0.00322859872966229, 0.00322868637074634, 0.0032286193355089, 0.00322857039948304, 0.00322859779313982, 0.00322864100980294, 0.00322864667956775, 0.00322861572364022, 0.00322858073488579, 0.00322856978491861, 0.00322858800330406, 0.00322862036746339, 0.00322864562249617, 0.00322864981665413, 0.00322863255571266, 0.00322860489293071, 0.003228581951799, 0.00322857490597654, 0.00322858610839717, 0.00322860898770604, 0.00322863199712811, 0.00322864432877501, 0.00322864072513473, 0.00322862344663977, 0.00322860083527551
flux1:, 0.651135730211818, 0.00340994020091317, 0.00340996396273887, 0.00340998211133855, 0.00340998586894908, 0.00340997290033646, 0.00340994879292387, 0.00340992492901165, 0.00340991338196029, 0.0034099209193721, 0.00340994492906747, 0.00340997363554603, 0.00340999128769886, 0.0034099865517291, 0.00340996011207837, 0.00340992668920168, 0.0034099083499774, 0.00340992037149394, 0.00340995692393933, 0.0034099885189577, 0.0034099815181966, 0.00340993581589971, 0.00340990781350942, 0.00340996028211883, 0.00341003074632479, 0.00340993786168274, 0.00340983708692993, 0.00341007037960256, 0.00340979846239625, 0.00341015667007161, 0.00340992340783358, 0.00340979755515354, 0.00340992340783358, 0.0034101566700716, 0.00340979846239625, 0.00341007037960256, 0.00340983708692993, 0.00340993786168274, 0.00341003074632479, 0.00340996028211884, 0.00340990781350942, 0.00340993581589971, 0.0034099815181966, 0.0034099885189577, 0.00340995692393933, 0.00340992037149394, 0.0034099083499774, 0.00340992668920167, 0.00340996011207837, 0.00340998655172911, 0.00340999128769886, 0.00340997363554603, 0.00340994492906747, 0.0034099209193721, 0.00340991338196029, 0.00340992492901165, 0.00340994879292387, 0.00340997290033646, 0.00340998586894908, 0.00340998211133855, 0.00340996396273887, 0.00340994020091317
flux1:, 0.651398179115572, 0.00359828430785141, 0.0035983090260917, 0.00359832795715692, 0.00359833192723793, 0.00359831850366296, 0.00359829352762824, 0.00359826885791548, 0.00359825701608905, 0.00359826494086128, 0.00359828980080948, 0.00359831930863231, 0.00359833718939641, 0.00359833190323932, 0.00359830443727212, 0.00359827022203885, 0.00359825202582099, 0.00359826525940486, 0.00359830331269547, 0.00359833528482525, 0.00359832659928984, 0.0035982781525746, 0.00359824955787577, 0.00359830587014065, 0.00359838009619398, 0.00359828197933754, 0.00359817683241804, 0.00359842271758132, 0.00359813495716283, 0.00359851265189721, 0.00359826594734065, 0.00359813280835085, 0.00359826594734064, 0.0035985126518972, 0.00359813495716283, 0.00359842271758132, 0.00359817683241804, 0.00359828197933754, 0.00359838009619398, 0.00359830587014065, 0.00359824955787576, 0.0035982781525746, 0.00359832659928984, 0.00359833528482525, 0.00359830331269547, 0.00359826525940486, 0.00359825202582099, 0.00359827022203885, 0.00359830443727212, 0.00359833190323933, 0.00359833718939641, 0.0035983193086323, 0.00359828980080948, 0.00359826494086128, 0.00359825701608905, 0.00359826885791548, 0.00359829352762824, 0.00359831850366296, 0.00359833192723793, 0.00359832795715692, 0.00359830902609169, 0.00359828430785141
flux1:, 0.651660628019325, 0.00379367818113503, 0.00379370365093632, 0.00379372328446439, 0.00379372754838315, 0.00379371388042619, 0.0037936882875606, 0.00379366299781937, 0.00379365089968621, 0.00379365908253415, 0.00379368454606249, 0.00379371459299918, 0.00379373253673944, 0.00379372670725068, 0.00379369840053906, 0.00379366368717388, 0.00379364591429814, 0.00379366049825064, 0.00379369996940573, 0.00379373202764941, 0.00379372127911665, 0.00379366982051655, 0.00379364065950853, 0.00379370114668046, 0.00379377948752147, 0.0037936761664484, 0.00379356669426153, 0.00379382558823823, 0.00379352116454291, 0.00379391881554229, 0.00379365792390338, 0.00379351712321413, 0.00379365792390338, 0.00379391881554229, 0.00379352116454291, 0.00379382558823823, 0.00379356669426153, 0.0037936761664484, 0.00379377948752147, 0.00379370114668046, 0.00379364065950853, 0.00379366982051655, 0.00379372127911665, 0.00379373202764941, 0.00379369996940573, 0.00379366049825064, 0.00379364591429813, 0.00379366368717388, 0.00379369840053905, 0.00379372670725068, 0.00379373253673944, 0.00379371459299918, 0.00379368454606249, 0.00379365908253415, 0.00379365089968621, 0.00379366299781937, 0.0037936882875606, 0.00379371388042619, 0.00379372754838315, 0.00379372328446439, 0.00379370365093632, 0.00379367818113503
flux1:, 0.651923076923078, 0.00399615012987724, 0.00399617614296294, 0.0039961964102305, 0.0039962010705966, 0.00399618739131491, 0.0039961614479863, 0.00399613572481263, 0.00399612339566267, 0.00399613168552804, 0.00399615748445817, 0.00399618779579667, 0.00399620563854993, 0.0039961992878113, 0.00399617034852513, 0.00399613545184547, 0.00399611839245053, 0.00399613445967294, 0.00399617524730478, 0.00399620707757355, 0.00399619387093491, 0.00399613913010429, 0.00399610943962779, 0.00399617444912225, 0.00399625727056212, 0.00399614878353263, 0.00399603504276893, 0.00399630735666006, 0.00399598543194174, 0.00399640349639398, 0.0039961276573283, 0.00399597881257271, 0.0039961276573283, 0.00399640349639398, 0.00399598543194174, 0.00399630735666006, 0.00399603504276894, 0.00399614878353263, 0.00399625727056211, 0.00399617444912225, 0.00399610943962779, 0.00399613913010429, 0.00399619387093491, 0.00399620707757355, 0.00399617524730478, 0.00399613445967294, 0.00399611839245053, 0.00399613545184547, 0.00399617034852513, 0.00399619928781129, 0.00399620563854994, 0.00399618779579666, 0.00399615748445817, 0.00399613168552804, 0.00399612339566267, 0.00399613572481264, 0.0039961614479863, 0.00399618739131491, 0.0039962010705966, 0.0039961964102305, 0.00399617614296294, 0.00399615012987724
flux1:, 0.652185525826831, 0.00420571073990836, 0.00420573709191087, 0.00420575793785978, 0.00420576311499522, 0.00420574967206368, 0.00420572365045659, 0.00420569767538585, 0.00420568512682084, 0.00420569335590223, 0.00420571920890846, 0.00420574950552537, 0.00420576708932387, 0.00420576025339234, 0.0042057309060417, 0.00420569615289377, 0.00420568009972387, 0.00420569777497364, 0.0042057397622, 0.00420577103468655, 0.00420575496664916, 0.00420569667656886, 0.00420566650510375, 0.00420573639535592, 0.00420582406757322, 0.00420571045573632, 0.00420559250906097, 0.00420587864856532, 0.00420553837487137, 0.00420597730445849, 0.00420568575035943, 0.00420552847560764, 0.00420568575035943, 0.0042059773044585, 0.00420553837487137, 0.00420587864856532, 0.00420559250906097, 0.00420571045573632, 0.00420582406757322, 0.00420573639535592, 0.00420566650510375, 0.00420569667656886, 0.00420575496664916, 0.00420577103468655, 0.0042057397622, 0.00420569777497364, 0.00420568009972387, 0.00420569615289377, 0.0042057309060417, 0.00420576025339234, 0.00420576708932387, 0.00420574950552537, 0.00420571920890846, 0.00420569335590223, 0.00420568512682084, 0.00420569767538586, 0.0042057236504566, 0.00420574967206368, 0.00420576311499522, 0.00420575793785978, 0.00420573709191087, 0.00420571073990836
flux1:, 0.652447974730585, 0.00442235189256991, 0.0044223783898242, 0.00442239977386524, 0.00442240560033023, 0.0044223926466664, 0.00442236681551402, 0.00442234075978542, 0.00442232799069972, 0.00442233598118683, 0.00442236160339613, 0.00442239161014906, 0.00442240878667131, 0.00442240151297435, 0.00442237199067205, 0.00442233771033171, 0.00442232295131714, 0.00442234234909681, 0.00442238540765969, 0.00442241578551065, 0.0044223964541991, 0.00442233435756564, 0.00442230376545666, 0.00442237889970316, 0.00442247178760388, 0.00442235308684949, 0.0044222309988694, 0.00442253136447324, 0.0044221718921214, 0.00442263214048294, 0.00442232410570203, 0.00442215801522969, 0.00442232410570202, 0.00442263214048293, 0.00442217189212139, 0.00442253136447324, 0.0044222309988694, 0.00442235308684949, 0.00442247178760387, 0.00442237889970316, 0.00442230376545666, 0.00442233435756564, 0.0044223964541991, 0.00442241578551065, 0.00442238540765969, 0.00442234234909681, 0.00442232295131714, 0.00442233771033171, 0.00442237199067204, 0.00442240151297435, 0.00442240878667131, 0.00442239161014906, 0.00442236160339613, 0.00442233598118683, 0.00442232799069973, 0.00442234075978542, 0.00442236681551402, 0.0044223926466664, 0.00442240560033023, 0.00442239977386524, 0.0044223783898242, 0.00442235189256991
flux1:, 0.652710423634338, 0.00464604581619725, 0.00464607228151191, 0.00464609417650146, 0.00464610078975693, 0.00464608857298365, 0.00464606318825388, 0.00464603720859588, 0.00464602420778095, 0.00464603178014753, 0.00464605689363497, 0.0046460863476876, 0.00464610298097072, 0.00464609532430824, 0.0046460658597422, 0.00464603237360484, 0.00464601918453395, 0.00464604040778244, 0.00464608440333442, 0.0046461135524034, 0.00464609056756907, 0.00464602442312872, 0.00464599348215907, 0.00464607422125262, 0.00464617267393122, 0.00464604890622293, 0.00464592273939479, 0.00464623772693008, 0.00464585821382245, 0.00464634024473019, 0.00464601497548633, 0.00464583968781275, 0.00464601497548633, 0.0046463402447302, 0.00464585821382245, 0.00464623772693007, 0.00464592273939479, 0.00464604890622293, 0.00464617267393122, 0.00464607422125262, 0.00464599348215907, 0.00464602442312872, 0.00464609056756907, 0.0046461135524034, 0.00464608440333442, 0.00464604040778244, 0.00464601918453395, 0.00464603237360484, 0.0046460658597422, 0.00464609532430824, 0.00464610298097072, 0.0046460863476876, 0.00464605689363497, 0.00464603178014753, 0.00464602420778095, 0.00464603720859588, 0.00464606318825389, 0.00464608857298365, 0.00464610078975693, 0.00464609417650146, 0.00464607228151191, 0.00464604581619725
flux1:, 0.652972872538091, 0.00487674417695991, 0.00487677045391647, 0.0048767928431662, 0.00487680037658158, 0.00487678912777847, 0.00487676442380855, 0.00487673865957679, 0.00487672540999112, 0.00487673239259685, 0.00487675673735652, 0.00487678539602909, 0.00487680136401615, 0.00487679338120786, 0.0048767641965964, 0.00487673180753703, 0.00487672044514346, 0.00487674358486316, 0.00487678838331782, 0.00487681598271321, 0.00487678897621099, 0.0048767185647924, 0.00487668735705433, 0.00487677405147172, 0.00487687839106886, 0.00487674955555169, 0.00487661936619832, 0.00487694936774613, 0.00487654898931046, 0.00487705328526406, 0.00487671004998725, 0.00487652519208432, 0.00487671004998725, 0.00487705328526406, 0.00487654898931046, 0.00487694936774613, 0.00487661936619832, 0.00487674955555169, 0.00487687839106886, 0.00487677405147172, 0.00487668735705432, 0.0048767185647924, 0.00487678897621099, 0.00487681598271321, 0.00487678838331782, 0.00487674358486316, 0.00487672044514346, 0.00487673180753703, 0.0048767641965964, 0.00487679338120786, 0.00487680136401614, 0.00487678539602909, 0.00487675673735651, 0.00487673239259685, 0.00487672540999112, 0.00487673865957679, 0.00487676442380855, 0.00487678912777847, 0.00487680037658158, 0.0048767928431662, 0.00487677045391647, 0.00487674417695991
flux1:, 0.653235321441844, 0.0051143772158296, 0.00511440317123128, 0.00511442604353591, 0.0051144346160782, 0.00511442453835321, 0.00511440071993197, 0.0051143752918655, 0.00511436177650605, 0.00511436801615818, 0.0051143913610717, 0.00511441900881337, 0.00511443420356712, 0.00511442594686943, 0.0051143972432507, 0.00511436622507755, 0.00511435692086088, 0.00511438205676724, 0.00511442753154255, 0.00511445328462254, 0.00511442192078112, 0.00511434705078311, 0.00511431566683026, 0.00511440864808742, 0.0051145191583896, 0.0051143852225986, 0.00511425105720365, 0.00511459646229694, 0.00511417442180301, 0.00511470149271134, 0.00511433959253258, 0.00511414480409218, 0.00511433959253258, 0.00511470149271134, 0.005114174421803, 0.00511459646229694, 0.00511425105720365, 0.0051143852225986, 0.0051145191583896, 0.00511440864808742, 0.00511431566683026, 0.00511434705078311, 0.00511442192078111, 0.00511445328462254, 0.00511442753154255, 0.00511438205676724, 0.00511435692086089, 0.00511436622507755, 0.0051143972432507, 0.00511442594686943, 0.00511443420356712, 0.00511441900881337, 0.0051143913610717, 0.00511436801615818, 0.00511436177650605, 0.0051143752918655, 0.00511440071993197, 0.00511442453835321, 0.00511443461607821, 0.00511442604353591, 0.00511440317123128, 0.0051143772158296
flux1:, 0.653497770345598, 0.00535885293851297, 0.0053588784627042, 0.00535890180551103, 0.00535891151057, 0.00535890276803641, 0.00535888000390833, 0.00535885501468163, 0.00535884122388152, 0.00535884659691662, 0.00535886875020587, 0.00535889520431113, 0.00535890953079869, 0.00535890104030191, 0.00535887298657645, 0.00535884357402653, 0.00535883652910231, 0.00535886373132599, 0.00535890977124373, 0.00535893341665928, 0.0053588974021513, 0.00535881791425667, 0.00535878645056307, 0.00535888602229944, 0.00535900293746689, 0.00535886382898197, 0.00535872572092994, 0.00535908691798543, 0.00535864245694935, 0.00535919284852847, 0.0053588116276012, 0.00535860656523935, 0.0053588116276012, 0.00535919284852847, 0.00535864245694935, 0.00535908691798543, 0.00535872572092994, 0.00535886382898197, 0.00535900293746689, 0.00535888602229944, 0.00535878645056307, 0.00535881791425667, 0.0053588974021513, 0.00535893341665928, 0.00535890977124373, 0.00535886373132599, 0.00535883652910231, 0.00535884357402653, 0.00535887298657645, 0.00535890104030191, 0.00535890953079869, 0.00535889520431113, 0.00535886875020587, 0.00535884659691662, 0.00535884122388152, 0.00535885501468163, 0.00535888000390833, 0.00535890276803641, 0.00535891151057, 0.00535890180551103, 0.0053588784627042, 0.00535885293851297
flux1:, 0.653760219249351, 0.00561005636522569, 0.00561008137013321, 0.00561010516112104, 0.00561011605502674, 0.0056101087627952, 0.00561008718100414, 0.00561006271764509, 0.00561004865751012, 0.00561005308088217, 0.00561007389952089, 0.00561009901426237, 0.00561011238769983, 0.00561010368300221, 0.00561007640520029, 0.00561004878493048, 0.00561004416616614, 0.00561007349797488, 0.00561012001551689, 0.00561014133786592, 0.00561010043068017, 0.00561001620159254, 0.00560998475738576, 0.00561009118642329, 0.00561021468026034, 0.00561007027916056, 0.0056099282460771, 0.00561030562396384, 0.0056098380323248, 0.0056104123338203, 0.00561001118914255, 0.00560979553041283, 0.00561001118914255, 0.00561041233382029, 0.0056098380323248, 0.00561030562396383, 0.0056099282460771, 0.00561007027916055, 0.00561021468026034, 0.00561009118642328, 0.00560998475738576, 0.00561001620159254, 0.00561010043068017, 0.00561014133786592, 0.00561012001551689, 0.00561007349797489, 0.00561004416616614, 0.00561004878493048, 0.00561007640520029, 0.00561010368300221, 0.00561011238769983, 0.00561009901426237, 0.00561007389952089, 0.00561005308088217, 0.00561004865751012, 0.00561006271764509, 0.00561008718100414, 0.0056101087627952, 0.00561011605502673, 0.00561010516112104, 0.00561008137013321, 0.0056100563652257
flux1:, 0.654022668153104, 0.00586784884718211, 0.00586787326207806, 0.00586789745955243, 0.00586790955041796, 0.00586790376620224, 0.00586788345160683, 0.00586785958973027, 0.0058678452913205, 0.00586784873313004, 0.00586786813070574, 0.00586789179962631, 0.00586790414146581, 0.00586789521299729, 0.00586786878427717, 0.00586784308728719, 0.00586784102492641, 0.00586787254636584, 0.00586791948593557, 0.00586793832556966, 0.00586789234269973, 0.00586780328773798, 0.00586777196131782, 0.00586788546903323, 0.00586801564522957, 0.00586786577769355, 0.00586771981952261, 0.00586811376915355, 0.00586762239488976, 0.00586822124572224, 0.00586779963612441, 0.00586757308321252, 0.00586779963612441, 0.00586822124572224, 0.00586762239488976, 0.00586811376915355, 0.00586771981952261, 0.00586786577769355, 0.00586801564522958, 0.00586788546903323, 0.00586777196131782, 0.00586780328773798, 0.00586789234269973, 0.00586793832556966, 0.00586791948593557, 0.00586787254636584, 0.00586784102492642, 0.00586784308728719, 0.00586786878427717, 0.00586789521299729, 0.00586790414146581, 0.00586789179962632, 0.00586786813070575, 0.00586784873313004, 0.0058678452913205, 0.00586785958973027, 0.00586788345160683, 0.00586790376620225, 0.00586790955041796, 0.00586789745955244, 0.00586787326207806, 0.00586784884718211
flux1:, 0.654285117056858, 0.00613206745664102, 0.00613209122179041, 0.00613211575442777, 0.00613212899199411, 0.00613212470988198, 0.00613210570406296, 0.0061320825137421, 0.00613206804251312, 0.00613207053138647, 0.00613208848394892, 0.00613211064014628, 0.00613212187288353, 0.00613211267331672, 0.00613208710521057, 0.00613206340109666, 0.00613206398800601, 0.00613209776029182, 0.00613214510608748, 0.00613216136760969, 0.00613211019110492, 0.0061320162655355, 0.0061319851502316, 0.00613210590460271, 0.00613224278837125, 0.00613208722175015, 0.00613193731967905, 0.00613234823549377, 0.00613183249333866, 0.00613245658827647, 0.00613201404224688, 0.00613177632522044, 0.00613201404224688, 0.00613245658827647, 0.00613183249333866, 0.00613234823549378, 0.00613193731967905, 0.00613208722175015, 0.00613224278837125, 0.00613210590460271, 0.0061319851502316, 0.0061320162655355, 0.00613211019110491, 0.00613216136760969, 0.00613214510608749, 0.00613209776029182, 0.00613206398800601, 0.00613206340109666, 0.00613208710521057, 0.00613211267331672, 0.00613212187288353, 0.00613211064014628, 0.00613208848394892, 0.00613207053138647, 0.00613206804251312, 0.0061320825137421, 0.00613210570406296, 0.00613212470988198, 0.00613212899199411, 0.00613211575442777, 0.00613209122179041, 0.00613206745664102
flux1:, 0.654547565960611, 0.00640252445726458, 0.0064025475157832, 0.00640257227235947, 0.00640258653952511, 0.00640258368638181, 0.00640256599002819, 0.00640254354299969, 0.00640252900794613, 0.00640253064068, 0.00640254719018509, 0.00640256780452725, 0.00640257784560101, 0.00640256828183301, 0.00640254351724618, 0.00640252181062148, 0.00640252510321457, 0.00640256119364428, 0.00640260897672549, 0.00640262263573476, 0.00640256621680594, 0.00640246741584872, 0.00640243659580871, 0.00640256470450412, 0.00640270823602135, 0.00640254667567508, 0.00640239279198759, 0.00640282107318108, 0.00640228045210667, 0.00640293054459177, 0.00640246666663342, 0.00640221754613128, 0.00640246666663342, 0.00640293054459177, 0.00640228045210667, 0.00640282107318107, 0.00640239279198759, 0.00640254667567509, 0.00640270823602136, 0.00640256470450413, 0.00640243659580871, 0.00640246741584872, 0.00640256621680593, 0.00640262263573476, 0.00640260897672549, 0.00640256119364429, 0.00640252510321457, 0.00640252181062148, 0.00640254351724618, 0.00640256828183301, 0.00640257784560101, 0.00640256780452725, 0.00640254719018509, 0.00640253064068001, 0.00640252900794613, 0.00640254354299969, 0.00640256599002819, 0.00640258368638181, 0.00640258653952511, 0.00640257227235948, 0.0064025475157832, 0.00640252445726458
flux1:, 0.654810014864364, 0.00667900686142534, 0.00667902914982978, 0.00667905396963724, 0.00667906907632013, 0.00667906751117442, 0.00667905108888824, 0.00667902946666935, 0.00667901502856882, 0.00667901597549398, 0.00667903123055092, 0.00667905030787602, 0.0066790590630152, 0.00667904898922876, 0.00667902489765626, 0.00667900512699575, 0.0066790111478041, 0.0066790496349001, 0.00667909793902043, 0.00667910904669784, 0.00667904740763496, 0.00667894376513738, 0.0066789133111685, 0.00667904881604319, 0.00667919884605986, 0.00667903093419987, 0.00667887301310033, 0.00667931906444469, 0.00667875313359933, 0.00667943003689055, 0.00667894451213525, 0.00667868378139246, 0.00667894451213525, 0.00667943003689055, 0.00667875313359933, 0.00667931906444468, 0.00667887301310033, 0.00667903093419987, 0.00667919884605986, 0.00667904881604319, 0.0066789133111685, 0.00667894376513738, 0.00667904740763496, 0.00667910904669784, 0.00667909793902043, 0.0066790496349001, 0.0066790111478041, 0.00667900512699575, 0.00667902489765626, 0.00667904898922876, 0.00667905906301519, 0.00667905030787602, 0.00667903123055091, 0.00667901597549398, 0.00667901502856883, 0.00667902946666935, 0.00667905108888824, 0.00667906751117442, 0.00667906907632013, 0.00667905396963724, 0.00667902914982978, 0.00667900686142535
flux1:, 0.655072463768117, 0.00696127608091223, 0.0069612975189778, 0.00696132218366441, 0.00696133786356543, 0.00696133738018123, 0.00696132216748771, 0.00696130146988438, 0.00696128734802791, 0.006961287855617, 0.00696130198936796, 0.00696131956283972, 0.00696132691928444, 0.00696131613159527, 0.00696129250695614, 0.00696127454602381, 0.00696128328779553, 0.00696132426634657, 0.00696137323213921, 0.00696138191732911, 0.00696131515106544, 0.00696120673690294, 0.00696117670261279, 0.00696131957594903, 0.00696147586388412, 0.00696130118060276, 0.00696113915001606, 0.00696160338212031, 0.0069610117949418, 0.0069617163807928, 0.00696120897764648, 0.00696093646376994, 0.00696120897764647, 0.0069617163807928, 0.0069610117949418, 0.00696160338212031, 0.00696113915001606, 0.00696130118060276, 0.00696147586388412, 0.00696131957594903, 0.00696117670261279, 0.00696120673690294, 0.00696131515106544, 0.00696138191732911, 0.00696137323213921, 0.00696132426634657, 0.00696128328779553, 0.00696127454602381, 0.00696129250695613, 0.00696131613159527, 0.00696132691928444, 0.00696131956283973, 0.00696130198936796, 0.00696128785561701, 0.00696128734802791, 0.00696130146988438, 0.00696132216748771, 0.00696133738018123, 0.00696133786356544, 0.00696132218366441, 0.0069612975189778, 0.00696127608091223
flux1:, 0.655334912671871, 0.0072490676772488, 0.00724908815789408, 0.00724911238544408, 0.00724912829616239, 0.00724912862883058, 0.00724911454103081, 0.00724909489444145, 0.00724908137125837, 0.00724908176160744, 0.00724909500670583, 0.00724911113061188, 0.00724911695068493, 0.00724910518385324, 0.0072490817452522, 0.00724906540715888, 0.00724907683827941, 0.0072491204239177, 0.00724917025105331, 0.0072491767195736, 0.00724910498682007, 0.00724899190314246, 0.00724896232163663, 0.00724911246442962, 0.00724927467918765, 0.00724909274578398, 0.00724892652009348, 0.00724940934895285, 0.00724879184522506, 0.00724952503988425, 0.00724899561053334, 0.00724871117496554, 0.00724899561053333, 0.00724952503988425, 0.00724879184522506, 0.00724940934895285, 0.00724892652009348, 0.00724909274578398, 0.00724927467918765, 0.00724911246442962, 0.00724896232163663, 0.00724899190314246, 0.00724910498682007, 0.0072491767195736, 0.00724917025105331, 0.0072491204239177, 0.00724907683827941, 0.00724906540715889, 0.0072490817452522, 0.00724910518385323, 0.00724911695068494, 0.00724911113061188, 0.00724909500670583, 0.00724908176160744, 0.00724908137125838, 0.00724909489444145, 0.00724911454103081, 0.00724912862883058, 0.00724912829616239, 0.00724911238544408, 0.00724908815789407, 0.0072490676772488
flux1:, 0.655597361575624, 0.00754209121753957, 0.00754211059751901, 0.00754213403902898, 0.00754214976582355, 0.00754215059822737, 0.00754213754059507, 0.00754211910547173, 0.00754210652851934, 0.00754210719546377, 0.00754211983626423, 0.00754213457764953, 0.00754213869318009, 0.00754212561980748, 0.00754210201542147, 0.00754208705924182, 0.00754210113019139, 0.00754214746313095, 0.00754219841012441, 0.00754220294113534, 0.00754212646510579, 0.00754200884160816, 0.0075419797230017, 0.00754213696553257, 0.00754230468919819, 0.00754211497382829, 0.00754194445747396, 0.00754244630317338, 0.00754180270885493, 0.00754256548625589, 0.00754201396493351, 0.00754171750306781, 0.00754201396493351, 0.00754256548625589, 0.00754180270885493, 0.00754244630317338, 0.00754194445747396, 0.00754211497382829, 0.00754230468919819, 0.00754213696553257, 0.0075419797230017, 0.00754200884160815, 0.00754212646510578, 0.00754220294113534, 0.00754219841012441, 0.00754214746313095, 0.00754210113019139, 0.00754208705924182, 0.00754210201542146, 0.00754212561980748, 0.00754213869318009, 0.00754213457764953, 0.00754211983626424, 0.00754210719546378, 0.00754210652851934, 0.00754211910547173, 0.00754213754059507, 0.00754215059822737, 0.00754214976582355, 0.00754213403902899, 0.007542110597519, 0.00754209121753957
flux1:, 0.655859810479377, 0.0078400302413853, 0.0078400483335849, 0.00784007057337916, 0.00784008563668658, 0.00784008661350994, 0.00784007449222094, 0.0078400574690457, 0.00784004624992845, 0.00784004765170851, 0.00784006001393206, 0.00784007344354737, 0.00784007565164694, 0.00784006088419385, 0.0078400366983516, 0.00784002283810688, 0.00784003948860255, 0.00784008873617256, 0.00784014111759099, 0.00784014405696397, 0.00784006311581255, 0.00783994110426094, 0.00783991243424569, 0.00784007653911338, 0.00784024927357804, 0.00784005119917274, 0.00783987629099206, 0.00784039757544993, 0.00783972780017439, 0.00784052117227892, 0.00783994757126505, 0.00783963901120447, 0.00783994757126505, 0.00784052117227892, 0.00783972780017439, 0.00784039757544993, 0.00783987629099206, 0.00784005119917274, 0.00784024927357805, 0.00784007653911337, 0.00783991243424569, 0.00783994110426094, 0.00784006311581254, 0.00784014405696397, 0.00784014111759099, 0.00784008873617256, 0.00784003948860255, 0.00784002283810688, 0.0078400366983516, 0.00784006088419385, 0.00784007565164695, 0.00784007344354737, 0.00784006001393206, 0.00784004765170851, 0.00784004624992845, 0.00784005746904569, 0.00784007449222094, 0.00784008661350994, 0.00784008563668658, 0.00784007057337917, 0.0078400483335849, 0.0078400302413853
flux1:, 0.65612225938313, 0.00814254234397083, 0.00814255891206341, 0.00814257947153724, 0.00814259333814991, 0.00814259407892424, 0.00814258281202569, 0.00814256744519501, 0.00814255805511047, 0.00814256070367193, 0.00814257314195166, 0.00814258532506104, 0.00814258538571887, 0.00814256848156796, 0.00814254324494888, 0.00814253016064506, 0.00814254932706222, 0.00814260168469994, 0.00814265586561964, 0.00814265761636783, 0.00814257253355954, 0.00814244630184363, 0.00814241804152588, 0.00814258870922297, 0.00814276588569142, 0.00814255883999617, 0.00814237943815495, 0.00814292058182349, 0.00814222461405035, 0.00814304961840719, 0.00814245402181761, 0.00814213332230052, 0.00814245402181761, 0.00814304961840719, 0.00814222461405035, 0.00814292058182349, 0.00814237943815496, 0.00814255883999618, 0.00814276588569142, 0.00814258870922296, 0.00814241804152588, 0.00814244630184363, 0.00814257253355954, 0.00814265761636783, 0.00814265586561964, 0.00814260168469994, 0.00814254932706222, 0.00814253016064506, 0.00814254324494889, 0.00814256848156795, 0.00814258538571887, 0.00814258532506104, 0.00814257314195167, 0.00814256070367193, 0.00814255805511047, 0.00814256744519501, 0.00814258281202569, 0.00814259407892424, 0.00814259333814991, 0.00814257947153724, 0.00814255891206341, 0.00814254234397083
flux1:, 0.656384708286884, 0.00844925937990855, 0.00844927413603151, 0.00844929248141877, 0.00844930457901544, 0.00844930469354609, 0.00844929422123093, 0.00844928080031771, 0.00844927376208461, 0.00844927820927607, 0.00844929109311662, 0.0084493020807446, 0.00844929971664664, 0.0084492801863053, 0.00844925338903599, 0.00844924073933764, 0.00844926236197612, 0.0084493180523948, 0.00844937444006622, 0.00844937545002498, 0.00844928658295405, 0.00844915630896907, 0.00844912839614842, 0.00844930527317127, 0.00844948626438281, 0.00844926961188838, 0.00844908561921986, 0.00844964703669336, 0.00844892493657655, 0.0084497826212641, 0.00844916517676668, 0.00844883232431434, 0.00844916517676668, 0.0084497826212641, 0.00844892493657654, 0.00844964703669335, 0.00844908561921986, 0.00844926961188838, 0.00844948626438281, 0.00844930527317127, 0.00844912839614842, 0.00844915630896907, 0.00844928658295405, 0.00844937545002498, 0.00844937444006622, 0.0084493180523948, 0.00844926236197611, 0.00844924073933764, 0.00844925338903599, 0.0084492801863053, 0.00844929971664664, 0.0084493020807446, 0.00844929109311662, 0.00844927820927607, 0.00844927376208461, 0.0084492808003177, 0.00844929422123093, 0.00844930469354609, 0.00844930457901544, 0.00844929248141877, 0.00844927413603152, 0.00844925937990856
flux1:, 0.656647157190637, 0.00875978779183401, 0.00875980039780891, 0.00875981595185025, 0.00875982568636182, 0.00875982479095309, 0.00875981508440656, 0.00875980394238651, 0.00875979981899074, 0.00875980664009277, 0.00875982033888263, 0.00875983016008387, 0.00875982505896686, 0.00875980237735394, 0.00875977348463507, 0.0087597609206648, 0.00875978495041429, 0.00875984422073463, 0.00875990325353632, 0.00875990400060701, 0.00875981172786228, 0.00875967759353707, 0.00875964994554242, 0.00875983263492176, 0.00876001676980974, 0.0087597898652603, 0.00875960119480809, 0.00876018328933405, 0.00875943517946398, 0.00876032658569192, 0.00875968749437157, 0.00875934249974264, 0.00875968749437157, 0.00876032658569191, 0.00875943517946398, 0.00876018328933405, 0.00875960119480808, 0.0087597898652603, 0.00876001676980974, 0.00875983263492176, 0.00875964994554242, 0.00875967759353707, 0.00875981172786228, 0.00875990400060701, 0.00875990325353632, 0.00875984422073463, 0.00875978495041429, 0.0087597609206648, 0.00875977348463507, 0.00875980237735393, 0.00875982505896686, 0.00875983016008387, 0.00875982033888263, 0.00875980664009277, 0.00875979981899074, 0.0087598039423865, 0.00875981508440656, 0.00875982479095309, 0.00875982568636182, 0.00875981595185025, 0.00875980039780891, 0.00875978779183401
flux1:, 0.65690960609439, 0.00907370906707909, 0.00907371913950049, 0.0090737312967551, 0.00907373807185761, 0.00907373580547399, 0.00907372687360866, 0.00907371838178894, 0.0090737177616748, 0.009073727536858, 0.00907374240464667, 0.00907375106034941, 0.00907374288008321, 0.00907371650068895, 0.00907368497044832, 0.00907367215012951, 0.00907369855410696, 0.00907376167083057, 0.00907382380472107, 0.00907382478011096, 0.0090737294878573, 0.0090735916736446, 0.00907356419177629, 0.00907375226580825, 0.00907393884621236, 0.00907370104930591, 0.00907350762985294, 0.00907411078678762, 0.00907333684105308, 0.0090742629837995, 0.00907360248847201, 0.00907324538254056, 0.00907360248847201, 0.00907426298379949, 0.00907333684105308, 0.00907411078678762, 0.00907350762985294, 0.00907370104930591, 0.00907393884621235, 0.00907375226580825, 0.00907356419177629, 0.0090735916736446, 0.0090737294878573, 0.00907382478011095, 0.00907382380472107, 0.00907376167083056, 0.00907369855410695, 0.00907367215012951, 0.00907368497044832, 0.00907371650068895, 0.0090737428800832, 0.0090737510603494, 0.00907374240464668, 0.00907372753685799, 0.0090737177616748, 0.00907371838178893, 0.00907372687360866, 0.00907373580547399, 0.00907373807185761, 0.00907373129675511, 0.00907371913950049, 0.00907370906707909
flux1:, 0.657172054998143, 0.00939058032501512, 0.0093905874443113, 0.00939059558961793, 0.00939059882748524, 0.00939059486695327, 0.00939058676044427, 0.00939058132001226, 0.00939058479954099, 0.00939059809398595, 0.00939061445477766, 0.00939062191368563, 0.00939061029013753, 0.00939057966168669, 0.00939054496363365, 0.00939053156595203, 0.00939056033172282, 0.00939062757353184, 0.00939069326633845, 0.00939069495633639, 0.00939059702433148, 0.00939045570445923, 0.00939042828000985, 0.00939062129486227, 0.00939080961381017, 0.00939056030464568, 0.00939036208600658, 0.009390986665307, 0.00939018709620952, 0.0093911489433654, 0.00939046731571181, 0.00939009814490965, 0.00939046731571181, 0.0093911489433654, 0.00939018709620952, 0.009390986665307, 0.00939036208600658, 0.00939056030464568, 0.00939080961381017, 0.00939062129486227, 0.00939042828000985, 0.00939045570445923, 0.00939059702433148, 0.0093906949563364, 0.00939069326633845, 0.00939062757353184, 0.00939056033172282, 0.00939053156595203, 0.00939054496363365, 0.00939057966168669, 0.00939061029013754, 0.00939062191368563, 0.00939061445477765, 0.00939059809398596, 0.009390584799541, 0.00939058132001226, 0.00939058676044427, 0.00939059486695327, 0.00939059882748524, 0.00939059558961793, 0.0093905874443113, 0.00939058032501512
flux1:, 0.657434503901897, 0.00970993503685132, 0.00970993876016838, 0.00970994228954125, 0.0097099414518727, 0.00970993552524848, 0.00970992833741922, 0.00970992636772787, 0.0097099345314084, 0.00970995187492882, 0.00970997000924122, 0.00970997620617947, 0.00970996076375871, 0.00970992534885643, 0.00970988698421659, 0.00970987272276027, 0.009709903860822, 0.00970997550930458, 0.00971004520330932, 0.00971004807022648, 0.00970994785802259, 0.00970980319677095, 0.00970977571851728, 0.00970997323028651, 0.0097101625912758, 0.00970990118605555, 0.00970969814391653, 0.00971034447181199, 0.00970951951664387, 0.00971051796721895, 0.00970981549417314, 0.00970943431566128, 0.00970981549417313, 0.00971051796721894, 0.00970951951664387, 0.00971034447181199, 0.00970969814391653, 0.00970990118605555, 0.0097101625912758, 0.00970997323028651, 0.00970977571851728, 0.00970980319677095, 0.00970994785802259, 0.00971004807022648, 0.00971004520330932, 0.00970997550930458, 0.009709903860822, 0.00970987272276027, 0.00970988698421659, 0.00970992534885643, 0.0097099607637587, 0.00970997620617947, 0.00970997000924122, 0.00970995187492882, 0.0097099345314084, 0.00970992636772787, 0.00970992833741922, 0.00970993552524848, 0.0097099414518727, 0.00970994228954125, 0.00970993876016838, 0.00970993503685131
flux1:, 0.65769695280565, 0.0100312838788203, 0.0100312837563242, 0.0100312820993758, 0.0100312767076494, 0.0100312686049512, 0.0100312624692364, 0.01003126439315, 0.0100312777924098, 0.0100312996594843, 0.0100313197928782, 0.0100313246298383, 0.0100313049944593, 0.0100312642895635, 0.0100312218107056, 0.010031206445862, 0.0100312399901549, 0.0100313163186765, 0.0100313904220723, 0.0100313948850434, 0.0100312927189301, 0.010031144868149, 0.0100311172311225, 0.0100313188128273, 0.0100315085494728, 0.0100312345159418, 0.0100310266560471, 0.010031695016083, 0.0100308449224478, 0.0100318807844584, 0.0100311577543286, 0.0100307646310794, 0.0100311577543286, 0.0100318807844584, 0.0100308449224478, 0.010031695016083, 0.0100310266560471, 0.0100312345159418, 0.0100315085494728, 0.0100313188128273, 0.0100311172311225, 0.010031144868149, 0.0100312927189301, 0.0100313948850434, 0.0100313904220723, 0.0100313163186765, 0.0100312399901549, 0.010031206445862, 0.0100312218107056, 0.0100312642895635, 0.0100313049944593, 0.0100313246298383, 0.0100313197928782, 0.0100312996594843, 0.0100312777924098, 0.01003126439315, 0.0100312624692364, 0.0100312686049512, 0.0100312767076494, 0.0100312820993758, 0.0100312837563242, 0.0100312838788203
flux1:, 0.657959401709403, 0.0103541157187687, 0.0103541113127093, 0.0103541039555436, 0.0103540936094402, 0.0103540831900736, 0.0103540782739906, 0.0103540845008162, 0.0103541036322114, 0.0103541304233517, 0.0103541527175503, 0.0103541560675402, 0.0103541318815835, 0.0103540854375358, 0.0103540384666713, 0.0103540218159076, 0.0103540578222215, 0.0103541390832812, 0.0103542179511619, 0.0103542243675428, 0.0103541205287676, 0.0103539696267866, 0.0103539417420492, 0.010354147000975, 0.0103543364963405, 0.0103540493684365, 0.0103538367299462, 0.0103545273536393, 0.0103536523648468, 0.010354726333554, 0.01035398302239, 0.0103535780183723, 0.01035398302239, 0.010354726333554, 0.0103536523648468, 0.0103545273536393, 0.0103538367299462, 0.0103540493684365, 0.0103543364963405, 0.010354147000975, 0.0103539417420492, 0.0103539696267866, 0.0103541205287676, 0.0103542243675428, 0.0103542179511619, 0.0103541390832812, 0.0103540578222215, 0.0103540218159076, 0.0103540384666713, 0.0103540854375358, 0.0103541318815835, 0.0103541560675402, 0.0103541527175503, 0.0103541304233517, 0.0103541036322114, 0.0103540845008162, 0.0103540782739906, 0.0103540831900736, 0.0103540936094402, 0.0103541039555436, 0.0103541113127093, 0.0103541157187687
flux1:, 0.658221850613157, 0.0106778987352328, 0.0106778896408905, 0.0106778761483156, 0.0106778605413158, 0.0106778477376939, 0.0106778442334734, 0.0106778551401895, 0.0106778804240414, 0.0106779124493963, 0.0106779369964907, 0.0106779387101274, 0.0106779096488291, 0.0106778570910957, 0.010677805337237, 0.0106777872829717, 0.0106778258252385, 0.01067791223676, 0.0106779961523775, 0.0106780048004835, 0.0106778995152433, 0.0106777456872536, 0.0106777174923291, 0.0106779260870825, 0.0106781147919962, 0.010677814183196, 0.0106775968410734, 0.010678309898458, 0.0106774102393619, 0.0106785228765519, 0.0106777595352843, 0.0106773427109484, 0.0106777595352843, 0.0106785228765519, 0.0106774102393619, 0.010678309898458, 0.0106775968410734, 0.010677814183196, 0.0106781147919962, 0.0106779260870825, 0.0106777174923291, 0.0106777456872536, 0.0106778995152433, 0.0106780048004835, 0.0106779961523775, 0.01067791223676, 0.0106778258252385, 0.0106777872829717, 0.010677805337237, 0.0106778570910957, 0.0106779096488291, 0.0106779387101274, 0.0106779369964907, 0.0106779124493963, 0.0106778804240414, 0.0106778551401895, 0.0106778442334734, 0.0106778477376939, 0.0106778605413158, 0.0106778761483156, 0.0106778896408905, 0.0106778987352328
flux1:, 0.65848429951691, 0.0110020816671077, 0.0110020675345598, 0.0110020475704389, 0.0110020265017163, 0.0110020113187907, 0.0110020094310434, 0.0110020253426935, 0.0110020571031808, 0.0110020945691956, 0.0110021213892758, 0.0110021213038861, 0.0110020870924591, 0.0110020281401903, 0.0110019714135996, 0.0110019519082811, 0.0110019930728632, 0.0110020848039678, 0.0110021739610299, 0.0110021850249381, 0.0110020784565696, 0.0110019218164735, 0.0110018932860214, 0.011002104942623, 0.0110022923922832, 0.0110019780071638, 0.0110017560734926, 0.0110024916638686, 0.0110015675277285, 0.0110027192427303, 0.011001936085601, 0.0110015074938569, 0.011001936085601, 0.0110027192427303, 0.0110015675277285, 0.0110024916638685, 0.0110017560734926, 0.0110019780071638, 0.0110022923922832, 0.011002104942623, 0.0110018932860214, 0.0110019218164735, 0.0110020784565696, 0.0110021850249381, 0.0110021739610299, 0.0110020848039678, 0.0110019930728632, 0.0110019519082811, 0.0110019714135996, 0.0110020281401903, 0.0110020870924591, 0.011002121303886, 0.0110021213892758, 0.0110020945691956, 0.0110020571031808, 0.0110020253426935, 0.0110020094310434, 0.0110020113187907, 0.0110020265017163, 0.0110020475704389, 0.0110020675345598, 0.0110020816671077
flux1:, 0.658746748420663, 0.0113260951910509, 0.0113260757465698, 0.0113260490911699, 0.0113260224730787, 0.0113260049837381, 0.0113260049147462, 0.0113260260849796, 0.0113260645326999, 0.0113261075325296, 0.0113261365748978, 0.0113261345257231, 0.0113260949564172, 0.0113260294394308, 0.0113259676628769, 0.0113259467310142, 0.0113259906092287, 0.011326087766115, 0.0113261822529024, 0.0113261958099855, 0.0113260880536934, 0.0113259287073366, 0.0113258998636015, 0.0113261143899415, 0.0113263002181519, 0.0113259718617387, 0.0113257454859158, 0.0113265036291314, 0.0113255551660773, 0.0113267461991835, 0.0113259433939639, 0.0113255030768368, 0.0113259433939639, 0.0113267461991835, 0.0113255551660773, 0.0113265036291314, 0.0113257454859158, 0.0113259718617387, 0.0113263002181519, 0.0113261143899415, 0.0113258998636015, 0.0113259287073366, 0.0113260880536934, 0.0113261958099855, 0.0113261822529024, 0.011326087766115, 0.0113259906092287, 0.0113259467310142, 0.0113259676628769, 0.0113260294394308, 0.0113260949564172, 0.0113261345257231, 0.0113261365748978, 0.0113261075325296, 0.0113260645326999, 0.0113260260849796, 0.0113260049147462, 0.0113260049837381, 0.0113260224730787, 0.0113260490911699, 0.0113260757465698, 0.0113260951910509
flux1:, 0.659009197324416, 0.0116493534227874, 0.011649328488622, 0.0116492950519294, 0.0116492629126128, 0.0116492432491585, 0.0116492451825725, 0.0116492717753806, 0.0116493169933263, 0.0116493655015292, 0.0116493966494572, 0.0116493924824057, 0.0116493474306471, 0.011649275303487, 0.0116492085197458, 0.0116491862567856, 0.01164923293602, 0.0116493355486226, 0.0116494353346802, 0.011649451346455, 0.0116493424268114, 0.0116491804764273, 0.0116491513989672, 0.0116493686969706, 0.0116495526474082, 0.011649210231953, 0.0116489795997531, 0.011649760228364, 0.0116487875360097, 0.0116500179449208, 0.0116491956053648, 0.0116487435914909, 0.0116491956053648, 0.0116500179449208, 0.0116487875360097, 0.011649760228364, 0.0116489795997531, 0.011649210231953, 0.0116495526474082, 0.0116493686969706, 0.0116491513989672, 0.0116491804764273, 0.0116493424268114, 0.011649451346455, 0.0116494353346802, 0.0116493355486226, 0.01164923293602, 0.0116491862567856, 0.0116492085197458, 0.011649275303487, 0.0116493474306471, 0.0116493924824057, 0.0116493966494572, 0.0116493655015292, 0.0116493169933263, 0.0116492717753806, 0.0116492451825725, 0.0116492432491585, 0.0116492629126128, 0.0116492950519294, 0.011649328488622, 0.0116493534227874
flux1:, 0.65927164622817, 0.0119712555375341, 0.0119712250488439, 0.0119711848789934, 0.0119711473599025, 0.0119711257020604, 0.0119711297859311, 0.0119711618596356, 0.0119712137934038, 0.0119712676652427, 0.0119713007440319, 0.0119712943292891, 0.0119712437680252, 0.0119711651203286, 0.0119710934955175, 0.0119710700636174, 0.0119711196174978, 0.0119712276276213, 0.0119713325537127, 0.0119713508604722, 0.0119712407318049, 0.0119710762814246, 0.011971047115608, 0.0119712671905066, 0.0119714491245114, 0.0119710926734291, 0.0119708580049878, 0.0119716609576316, 0.0119706640743326, 0.0119719337241637, 0.0119710919050827, 0.0119706282081882, 0.0119710919050827, 0.0119719337241637, 0.0119706640743326, 0.0119716609576316, 0.0119708580049878, 0.0119710926734291, 0.0119714491245114, 0.0119712671905066, 0.011971047115608, 0.0119710762814246, 0.0119712407318049, 0.0119713508604722, 0.0119713325537127, 0.0119712276276213, 0.0119711196174978, 0.0119710700636174, 0.0119710934955175, 0.0119711651203286, 0.0119712437680252, 0.0119712943292891, 0.0119713007440319, 0.0119712676652427, 0.0119712137934038, 0.0119711618596356, 0.0119711297859311, 0.0119711257020604, 0.0119711473599025, 0.0119711848789934, 0.0119712250488439, 0.0119712555375341
flux1:, 0.659534095131923, 0.0122911875038494, 0.0122911515216542, 0.0122911048078561, 0.0122910621562528, 0.0122910387164155, 0.0122910450465935, 0.0122910825410902, 0.0122911409939718, 0.0122911999694221, 0.0122912347573311, 0.012291226003044, 0.0122911700144413, 0.0122910850769804, 0.0122910088994919, 0.0122909845203977, 0.012291036998556, 0.0122911502501658, 0.0122912600220846, 0.0122912803416433, 0.0122911688913036, 0.0122910020528178, 0.0122909730165902, 0.0122911959827785, 0.0122913758832674, 0.0122910055320623, 0.0122907670788738, 0.0122915920951775, 0.0122905709963555, 0.0122918795536496, 0.0122910182489122, 0.0122905428673809, 0.0122910182489122, 0.0122918795536496, 0.0122905709963555, 0.0122915920951775, 0.0122907670788738, 0.0122910055320623, 0.0122913758832674, 0.0122911959827785, 0.0122909730165902, 0.0122910020528178, 0.0122911688913036, 0.0122912803416433, 0.0122912600220846, 0.0122911502501658, 0.012291036998556, 0.0122909845203977, 0.0122910088994919, 0.0122910850769804, 0.0122911700144413, 0.012291226003044, 0.0122912347573311, 0.0122911999694221, 0.0122911409939718, 0.0122910825410902, 0.0122910450465935, 0.0122910387164155, 0.0122910621562528, 0.0122911048078561, 0.0122911515216542, 0.0122911875038494
flux1:, 0.659796544035676, 0.0126085239243369, 0.012608482643515, 0.0126084297131462, 0.0126083822699586, 0.0126083572765448, 0.0126083658815234, 0.0126084086096731, 0.0126084732430467, 0.0126085369553735, 0.0126085731968028, 0.0126085620619965, 0.0126085008457143, 0.0126084099916417, 0.0126083296666363, 0.0126083046120217, 0.012608360030064, 0.0126084782623677, 0.0126085924490722, 0.0126086143797992, 0.0126085014341744, 0.0126083323336789, 0.0126083037221359, 0.0126085298051917, 0.0126087077764281, 0.0126083237705456, 0.012608081811617, 0.0126089285289253, 0.012607883126786, 0.0126092300578568, 0.0126083492015206, 0.0126078621191252, 0.0126083492015206, 0.0126092300578568, 0.012607883126786, 0.0126089285289253, 0.012608081811617, 0.0126083237705456, 0.0126087077764281, 0.0126085298051917, 0.0126083037221359, 0.0126083323336789, 0.0126085014341744, 0.0126086143797992, 0.0126085924490722, 0.0126084782623677, 0.012608360030064, 0.0126083046120217, 0.0126083296666363, 0.0126084099916417, 0.0126085008457143, 0.0126085620619965, 0.0126085731968028, 0.0126085369553735, 0.0126084732430467, 0.0126084086096731, 0.0126083658815234, 0.0126083572765448, 0.0126083822699586, 0.0126084297131462, 0.012608482643515, 0.0126085239243369
flux1:, 0.660058992939429, 0.0129226299758165, 0.0129225837274231, 0.0129225250372668, 0.0129224732209382, 0.0129224469009076, 0.0129224577291651, 0.012922505373052, 0.012922575712261, 0.0129226437007872, 0.0129226811209654, 0.0129226676268413, 0.0129226015042207, 0.0129225052452456, 0.0129224212848628, 0.0129223958646252, 0.0129224541949344, 0.0129225770388058, 0.0129226950751849, 0.0129227181033295, 0.012922603436341, 0.0129224322203656, 0.0129224044077265, 0.0129226339423047, 0.012922810205405, 0.0129224128950594, 0.0129221677324012, 0.012923035684565, 0.0129219658314247, 0.0129233504052151, 0.012922449875892, 0.0129219510637184, 0.012922449875892, 0.0129233504052151, 0.0129219658314247, 0.012923035684565, 0.0129221677324012, 0.0129224128950594, 0.012922810205405, 0.0129226339423047, 0.0129224044077265, 0.0129224322203656, 0.012922603436341, 0.0129227181033295, 0.0129226950751849, 0.0129225770388058, 0.0129224541949344, 0.0129223958646252, 0.0129224212848628, 0.0129225052452456, 0.0129226015042207, 0.0129226676268413, 0.0129226811209654, 0.0129226437007872, 0.012922575712261, 0.012922505373052, 0.0129224577291651, 0.0129224469009076, 0.0129224732209382, 0.0129225250372668, 0.0129225837274231, 0.0129226299758165
flux1:, 0.660321441843183, 0.0132328634408167, 0.01323281268829, 0.0132327488102307, 0.013232693097454, 0.0132326656591071, 0.0132326785699152, 0.0132327306824732, 0.0132328061280925, 0.0132328778545581, 0.0132329161748684, 0.0132329004136719, 0.0132328298273415, 0.0132327288047815, 0.0132326418144264, 0.0132326163635442, 0.0132326775275389, 0.013232804505722, 0.0132329257001276, 0.013232949211267, 0.0132328325549853, 0.0132326593961875, 0.0132326328348483, 0.0132328662583009, 0.0132330411425107, 0.0132326309746522, 0.0132323829283172, 0.0132332715467218, 0.0132321770420331, 0.0132335983375304, 0.0132326779659697, 0.0132321673855233, 0.0132326779659697, 0.0132335983375304, 0.0132321770420331, 0.0132332715467218, 0.0132323829283172, 0.0132326309746522, 0.0132330411425107, 0.0132328662583009, 0.0132326328348483, 0.0132326593961875, 0.0132328325549852, 0.013232949211267, 0.0132329257001276, 0.013232804505722, 0.0132326775275389, 0.0132326163635442, 0.0132326418144264, 0.0132327288047815, 0.0132328298273415, 0.0132329004136719, 0.0132329161748684, 0.0132328778545581, 0.0132328061280925, 0.0132327306824732, 0.0132326785699152, 0.0132326656591071, 0.013232693097454, 0.0132327488102307, 0.01323281268829, 0.0132328634408167
flux1:, 0.660583890746936, 0.0135385768215539, 0.0135385221507092, 0.0135384537525151, 0.0135383946569429, 0.0135383662741513, 0.0135383810326689, 0.0135384370449175, 0.0135385168890446, 0.0135385917567618, 0.0135386307097885, 0.0135386128505222, 0.0135385383591165, 0.0135384333299971, 0.0135383439912455, 0.0135383188558829, 0.0135383827183166, 0.0135385132497037, 0.0135386367961913, 0.0135386600904609, 0.0135385411473712, 0.0135383662492848, 0.0135383414657292, 0.0135385793074643, 0.0135387532374019, 0.0135383307450912, 0.0135380801479934, 0.0135389887649343, 0.0135378693659669, 0.013539326284058, 0.013538385863814, 0.0135378634712519, 0.013538385863814, 0.013539326284058, 0.0135378693659669, 0.0135389887649343, 0.0135380801479934, 0.0135383307450912, 0.0135387532374019, 0.0135385793074643, 0.0135383414657292, 0.0135383662492848, 0.0135385411473712, 0.0135386600904609, 0.0135386367961913, 0.0135385132497037, 0.0135383827183166, 0.0135383188558829, 0.0135383439912455, 0.0135384333299971, 0.0135385383591165, 0.0135386128505222, 0.0135386307097885, 0.0135385917567618, 0.0135385168890446, 0.0135384370449175, 0.0135383810326689, 0.0135383662741513, 0.0135383946569429, 0.0135384537525151, 0.0135385221507092, 0.0135385768215538
flux1:, 0.660846339650689, 0.0138391195269378, 0.0138390616300081, 0.0138389894521211, 0.0138389275022781, 0.013838898301245, 0.0138389145785062, 0.0138389738123516, 0.0138390572592937, 0.0138391346341443, 0.0138391739775146, 0.0138391542679096, 0.0138390765358162, 0.0138389683544233, 0.0138388774052477, 0.0138388529288393, 0.0138389192946457, 0.0138390527027573, 0.0138391776977826, 0.0138392000083874, 0.0138390784647655, 0.0138389020652244, 0.0138388796526912, 0.0138391225194489, 0.0138392959986648, 0.0138388617882252, 0.0138386089809806, 0.0138395368354156, 0.0138383922714072, 0.0138398835509053, 0.0138389228518382, 0.0138383886032261, 0.0138389228518382, 0.0138398835509053, 0.0138383922714072, 0.0138395368354156, 0.0138386089809806, 0.0138388617882252, 0.0138392959986648, 0.0138391225194489, 0.0138388796526912, 0.0138389020652244, 0.0138390784647655, 0.0138392000083874, 0.0138391776977826, 0.0138390527027573, 0.0138389192946457, 0.0138388529288393, 0.0138388774052477, 0.0138389683544233, 0.0138390765358162, 0.0138391542679096, 0.0138391739775145, 0.0138391346341443, 0.0138390572592937, 0.0138389738123516, 0.0138389145785062, 0.013838898301245, 0.0138389275022781, 0.0138389894521211, 0.0138390616300081, 0.0138391195269378
flux1:, 0.661108788554442, 0.014133840122592, 0.0141337797769221, 0.0141337046064225, 0.014133640324114, 0.0141336103736412, 0.0141336277517925, 0.0141336894380554, 0.014133775628546, 0.0141338548607652, 0.0141338943889079, 0.01413387315324, 0.01413379293553, 0.0141336825310339, 0.0141335907441846, 0.0141335672542415, 0.0141336358683232, 0.0141337713939361, 0.0141338968570616, 0.0141339173714265, 0.0141337929112343, 0.0141336152841423, 0.01413359589208, 0.0141338444494682, 0.0141340180408209, 0.0141335727772187, 0.0141333181032471, 0.0141342643488667, 0.0141330943383217, 0.0141346185757421, 0.0141336373599895, 0.014133091217443, 0.0141336373599895, 0.0141346185757421, 0.0141330943383217, 0.0141342643488667, 0.0141333181032471, 0.0141335727772187, 0.0141340180408209, 0.0141338444494682, 0.01413359589208, 0.0141336152841423, 0.0141337929112343, 0.0141339173714265, 0.0141338968570616, 0.0141337713939361, 0.0141336358683232, 0.0141335672542415, 0.0141335907441846, 0.0141336825310339, 0.01413379293553, 0.01413387315324, 0.0141338943889079, 0.0141338548607652, 0.014133775628546, 0.0141336894380554, 0.0141336277517925, 0.0141336103736412, 0.014133640324114, 0.0141337046064225, 0.0141337797769221, 0.014133840122592
flux1:, 0.661371237458196, 0.0144220886333852, 0.0144220266757204, 0.0144219493188137, 0.0144218831993089, 0.0144218525053568, 0.01442187048821, 0.0144219337892511, 0.0144220218271362, 0.0144221022727738, 0.0144221418258225, 0.0144221194583683, 0.0144220375813053, 0.0144219259322711, 0.0144218340927374, 0.0144218118890807, 0.014421882439302, 0.0144220192569825, 0.0144221441549692, 0.0144221620377675, 0.0144220343564546, 0.014421855811646, 0.0144218401321225, 0.0144220950829143, 0.0144222693863916, 0.0144218137773652, 0.0144215575784784, 0.0144225212939473, 0.0144213255646286, 0.0144228812371551, 0.014421879277108, 0.0144213212156393, 0.014421879277108, 0.0144228812371551, 0.0144213255646286, 0.0144225212939473, 0.0144215575784784, 0.0144218137773652, 0.0144222693863916, 0.0144220950829143, 0.0144218401321225, 0.014421855811646, 0.0144220343564546, 0.0144221620377675, 0.0144221441549692, 0.0144220192569825, 0.014421882439302, 0.0144218118890807, 0.0144218340927374, 0.0144219259322711, 0.0144220375813053, 0.0144221194583683, 0.0144221418258225, 0.0144221022727738, 0.0144220218271362, 0.0144219337892511, 0.01442187048821, 0.0144218525053568, 0.0144218831993089, 0.0144219493188137, 0.0144220266757204, 0.0144220886333852
flux1:, 0.661633686361949, 0.014703218887549, 0.0147031561851367, 0.0147030774396154, 0.0147030099347923, 0.0147029784398775, 0.0147029964685389, 0.0147030605045917, 0.0147031494847783, 0.0147032305257448, 0.0147032699949591, 0.0147032469491202, 0.0147031642868718, 0.0147030523936318, 0.0147029612761519, 0.0147029406212099, 0.0147030127446988, 0.0147031499828093, 0.0147032732563069, 0.0147032876735241, 0.0147031564911304, 0.0147029773721529, 0.0147029661235276, 0.0147032281833692, 0.0147034038120935, 0.014702938591597, 0.0147026812042713, 0.0147036614054068, 0.0147024397164455, 0.0147040252074038, 0.0147030023051353, 0.0147024323199926, 0.0147030023051353, 0.0147040252074038, 0.0147024397164455, 0.0147036614054068, 0.0147026812042713, 0.014702938591597, 0.0147034038120935, 0.0147032281833692, 0.0147029661235276, 0.0147029773721529, 0.0147031564911304, 0.0147032876735241, 0.0147032732563069, 0.0147031499828093, 0.0147030127446988, 0.0147029406212099, 0.0147029612761519, 0.0147030523936318, 0.0147031642868718, 0.0147032469491202, 0.0147032699949592, 0.0147032305257448, 0.0147031494847783, 0.0147030605045917, 0.0147029964685389, 0.0147029784398775, 0.0147030099347923, 0.0147030774396154, 0.0147031561851367, 0.014703218887549
flux1:, 0.661896135265702, 0.0149765908910903, 0.014976528311035, 0.0149764489401827, 0.0149763804456509, 0.0149763480333364, 0.0149763655063664, 0.014976429384459, 0.0149765184208423, 0.0149765994825182, 0.0149766388117941, 0.0149766155851543, 0.0149765330335427, 0.0149764218895215, 0.0149763322371122, 0.0149763133488083, 0.014976386641499, 0.0149765234050695, 0.0149766439969908, 0.0149766541401261, 0.0149765192131148, 0.0149763398928724, 0.0149763338011719, 0.0149766036724701, 0.0149767812277131, 0.0149763071392636, 0.0149760488917604, 0.0149770445453292, 0.014975796710772, 0.0149774103368279, 0.0149763663443508, 0.0149757844586182, 0.0149763663443508, 0.0149774103368279, 0.014975796710772, 0.0149770445453292, 0.0149760488917604, 0.0149763071392636, 0.0149767812277131, 0.0149766036724701, 0.0149763338011719, 0.0149763398928724, 0.0149765192131148, 0.0149766541401261, 0.0149766439969908, 0.0149765234050695, 0.014976386641499, 0.0149763133488083, 0.0149763322371122, 0.0149764218895215, 0.0149765330335427, 0.0149766155851543, 0.0149766388117941, 0.0149765994825182, 0.0149765184208423, 0.0149764293844591, 0.0149763655063664, 0.0149763480333364, 0.0149763804456509, 0.0149764489401827, 0.014976528311035, 0.0149765908910903
flux1:, 0.662158584169456, 0.0152415732208903, 0.0152415115993314, 0.0152414323086711, 0.0152413631556518, 0.0152413296600708, 0.0152413459573462, 0.0152414088015256, 0.0152414970535928, 0.0152415776191171, 0.0152416168023784, 0.0152415939181994, 0.0152415123665003, 0.0152414029296522, 0.015241315434075, 0.0152412984816949, 0.0152413725108661, 0.0152415079065642, 0.0152416247911345, 0.015241629900634, 0.0152414910319491, 0.0152413119062515, 0.0152413116848127, 0.0152415900296747, 0.015241770075752, 0.0152412878562729, 0.0152410290667232, 0.0152420391054633, 0.0152407650185002, 0.0152424050577239, 0.0152413398974068, 0.0152407461696091, 0.0152413398974068, 0.0152424050577239, 0.0152407650185001, 0.0152420391054633, 0.0152410290667232, 0.0152412878562729, 0.015241770075752, 0.0152415900296747, 0.0152413116848127, 0.0152413119062515, 0.0152414910319491, 0.015241629900634, 0.0152416247911345, 0.0152415079065642, 0.0152413725108661, 0.0152412984816949, 0.015241315434075, 0.0152414029296522, 0.0152415123665003, 0.0152415939181994, 0.0152416168023784, 0.0152415776191171, 0.0152414970535928, 0.0152414088015256, 0.0152413459573462, 0.0152413296600708, 0.0152413631556518, 0.0152414323086711, 0.0152415115993314, 0.0152415732208903
flux1:, 0.662421033073209, 0.0154975454246248, 0.0154974855373574, 0.0154974069554823, 0.0154973374079331, 0.0154973026279671, 0.0154973171371668, 0.0154973781186325, 0.015497464815505, 0.0154975444360403, 0.0154975835105503, 0.015497561496427, 0.0154974817983593, 0.0154973749638886, 0.0154972902488763, 0.0154972753521381, 0.0154973496715311, 0.0154974828338366, 0.015497595045253, 0.0154975944322954, 0.0154974514792264, 0.0154972729584057, 0.0154972792864514, 0.0154975666996123, 0.0154977497395571, 0.0154972601042821, 0.0154970010798018, 0.0154980244182146, 0.0154967240752665, 0.0154983887951625, 0.0154973024796087, 0.015496697011061, 0.0154973024796087, 0.0154983887951625, 0.0154967240752665, 0.0154980244182146, 0.0154970010798018, 0.0154972601042821, 0.0154977497395571, 0.0154975666996123, 0.0154972792864514, 0.0154972729584057, 0.0154974514792264, 0.0154975944322954, 0.015497595045253, 0.0154974828338366, 0.0154973496715311, 0.0154972753521381, 0.0154972902488763, 0.0154973749638886, 0.0154974817983593, 0.015497561496427, 0.0154975835105503, 0.0154975444360403, 0.015497464815505, 0.0154973781186326, 0.0154973171371668, 0.0154973026279671, 0.0154973374079331, 0.0154974069554823, 0.0154974855373574, 0.0154975454246248
flux1:, 0.662683481976962, 0.015743900415418, 0.0157438429515171, 0.0157437656160103, 0.0157436958731549, 0.015743659590577, 0.0157436717350171, 0.0157437301007444, 0.0157438145615411, 0.015743892862046, 0.0157439318979234, 0.015743911262514, 0.01574383420764, 0.0157437307831322, 0.0157436493910569, 0.0157436366224323, 0.015743710789371, 0.0157438409069646, 0.0157439475665963, 0.0157439406324185, 0.0157437935119616, 0.015743616010832, 0.0157436295117283, 0.0157439264944342, 0.0157441129473261, 0.0157436165762875, 0.0157433576131313, 0.0157443931635386, 0.0157430666873642, 0.0157447543719511, 0.0157436470226429, 0.015743029964288, 0.0157436470226429, 0.0157447543719511, 0.0157430666873642, 0.0157443931635386, 0.0157433576131313, 0.0157436165762875, 0.0157441129473261, 0.0157439264944343, 0.0157436295117283, 0.015743616010832, 0.0157437935119616, 0.0157439406324185, 0.0157439475665963, 0.0157438409069646, 0.015743710789371, 0.0157436366224323, 0.0157436493910569, 0.0157437307831322, 0.01574383420764, 0.015743911262514, 0.0157439318979234, 0.015743892862046, 0.0157438145615411, 0.0157437301007444, 0.0157436717350171, 0.015743659590577, 0.0157436958731549, 0.0157437656160103, 0.0157438429515171, 0.015743900415418
flux1:, 0.662945930880715, 0.015980046848974, 0.0159799923888339, 0.0159799167379789, 0.0159798469420579, 0.0159798089426756, 0.0159798182090968, 0.0159798733075703, 0.0159799549571685, 0.0159800316374632, 0.0159800707239283, 0.0159800519328199, 0.0159799782195966, 0.0159798789035866, 0.0159798012860808, 0.0159797906762251, 0.0159798642700279, 0.0159799906113558, 0.0159800909524503, 0.0159800772045002, 0.0159799258960336, 0.0159797498225678, 0.0159797710425615, 0.0159800779783731, 0.0159802681591508, 0.0159797656857038, 0.0159795070704111, 0.0159805537587437, 0.0159792014197237, 0.0159809103947721, 0.0159797822588115, 0.015979153817294, 0.0159797822588115, 0.0159809103947721, 0.0159792014197237, 0.0159805537587437, 0.0159795070704111, 0.0159797656857038, 0.0159802681591508, 0.0159800779783731, 0.0159797710425615, 0.0159797498225677, 0.0159799258960336, 0.0159800772045002, 0.0159800909524503, 0.0159799906113558, 0.0159798642700279, 0.0159797906762251, 0.0159798012860808, 0.0159798789035866, 0.0159799782195966, 0.0159800519328199, 0.0159800707239283, 0.0159800316374632, 0.0159799549571685, 0.0159798733075703, 0.0159798182090968, 0.0159798089426756, 0.0159798469420579, 0.0159799167379789, 0.0159799923888339, 0.015980046848974
flux1:, 0.663208379784469, 0.0162054114707951, 0.0162053604697583, 0.0162052868403964, 0.0162052170891117, 0.0162051771857206, 0.0162051831505726, 0.0162052344533808, 0.0162053128328906, 0.0162053876640747, 0.0162054268931677, 0.0162054103450351, 0.0162053405567164, 0.0162052459215725, 0.0162051724344115, 0.0162051639803865, 0.0162052366212487, 0.0162053585582159, 0.0162054519471605, 0.0162054310115006, 0.0162052755567208, 0.0162051012999092, 0.0162051306881661, 0.0162054478215976, 0.0162056419241044, 0.0162051339258576, 0.0162048759372847, 0.0162059327180594, 0.0162045549528526, 0.016206283608442, 0.0162051350727668, 0.016204495515517, 0.0162051350727668, 0.0162062836084419, 0.0162045549528526, 0.0162059327180594, 0.0162048759372847, 0.0162051339258576, 0.0162056419241044, 0.0162054478215976, 0.0162051306881661, 0.0162051012999092, 0.0162052755567208, 0.0162054310115006, 0.0162054519471606, 0.0162053585582159, 0.0162052366212487, 0.0162051639803865, 0.0162051724344115, 0.0162052459215725, 0.0162053405567164, 0.0162054103450351, 0.0162054268931677, 0.0162053876640747, 0.0162053128328906, 0.0162052344533808, 0.0162051831505726, 0.0162051771857207, 0.0162052170891117, 0.0162052868403964, 0.0162053604697583, 0.0162054114707951
flux1:, 0.663470828688222, 0.0164194414210222, 0.016419394199455, 0.0164193228309677, 0.0164192531937866, 0.0164192112495836, 0.016419213602389, 0.0164192607206191, 0.0164193354921688, 0.016419408308726, 0.0164194477574175, 0.0164194337616707, 0.0164193683461583, 0.0164192788259639, 0.0164192097283032, 0.0164192034041045, 0.0164192747715678, 0.0164193918003551, 0.0164194777536682, 0.0164194493832105, 0.0164192898834133, 0.0164191178008399, 0.0164191556915891, 0.0164194831104234, 0.0164196811943156, 0.0164191681867357, 0.016418911098821, 0.0164199769687706, 0.0164185743956028, 0.0164203212052454, 0.0164191528077758, 0.0164185024669036, 0.0164191528077758, 0.0164203212052454, 0.0164185743956028, 0.0164199769687706, 0.0164189110988209, 0.0164191681867357, 0.0164196811943156, 0.0164194831104234, 0.0164191556915891, 0.0164191178008399, 0.0164192898834133, 0.0164194493832105, 0.0164194777536682, 0.0164193918003551, 0.0164192747715678, 0.0164192034041045, 0.0164192097283032, 0.0164192788259639, 0.0164193683461583, 0.0164194337616707, 0.0164194477574175, 0.016419408308726, 0.0164193354921688, 0.0164192607206191, 0.016419213602389, 0.0164192112495836, 0.0164192531937866, 0.0164193228309677, 0.016419394199455, 0.0164194414210222
flux1:, 0.663733277591975, 0.0166216064843934, 0.0166215632246973, 0.0166214942687176, 0.01662142480593, 0.016621380756957, 0.0166213793194469, 0.0166214220140767, 0.0166214929598143, 0.0166215636479917, 0.0166216033597351, 0.0166215921168257, 0.0166215313714098, 0.0166214472552974, 0.0166213827131385, 0.0166213784819007, 0.0166214483319951, 0.0166215600900832, 0.0166216382864723, 0.016621602364802, 0.0166214389757233, 0.0166212693814361, 0.0166213159789813, 0.0166216536009777, 0.0166218555829924, 0.0166213380158444, 0.0166210821009049, 0.0166221561107628, 0.0166207295407039, 0.0166224930763983, 0.0166213055136618, 0.0166206447884979, 0.0166213055136618, 0.0166224930763984, 0.0166207295407039, 0.0166221561107628, 0.0166210821009049, 0.0166213380158444, 0.0166218555829924, 0.0166216536009777, 0.0166213159789813, 0.0166212693814361, 0.0166214389757233, 0.016621602364802, 0.0166216382864723, 0.0166215600900832, 0.0166214483319951, 0.0166213784819007, 0.0166213827131385, 0.0166214472552974, 0.0166215313714097, 0.0166215921168257, 0.0166216033597351, 0.0166215636479917, 0.0166214929598143, 0.0166214220140767, 0.0166213793194469, 0.016621380756957, 0.01662142480593, 0.0166214942687176, 0.0166215632246973, 0.0166216064843934
flux1:, 0.663995726495728, 0.0168114012728498, 0.016811362023491, 0.0168112955585913, 0.0168112263418186, 0.0168111802170101, 0.0168111749569126, 0.0168112131427004, 0.016811280158225, 0.0168113486414977, 0.0168113886083481, 0.0168113801938181, 0.0168113242555401, 0.0168112456866804, 0.0168111857802247, 0.0168111836073664, 0.0168112517875319, 0.0168113580661479, 0.0168114283531647, 0.0168113848938953, 0.0168112178184454, 0.0168110509717191, 0.0168111063389909, 0.0168114539035608, 0.0168116595534801, 0.0168111378101463, 0.0168108833424733, 0.0168119646064632, 0.0168105150501686, 0.0168122939928877, 0.0168110881237863, 0.0168104174819487, 0.0168110881237863, 0.0168122939928877, 0.0168105150501686, 0.0168119646064632, 0.0168108833424733, 0.0168111378101463, 0.0168116595534801, 0.0168114539035608, 0.0168111063389909, 0.0168110509717191, 0.0168112178184454, 0.0168113848938953, 0.0168114283531647, 0.0168113580661479, 0.0168112517875319, 0.0168111836073664, 0.0168111857802247, 0.0168112456866804, 0.0168113242555401, 0.0168113801938181, 0.0168113886083481, 0.0168113486414977, 0.016811280158225, 0.0168112131427004, 0.0168111749569126, 0.0168111802170101, 0.0168112263418186, 0.0168112955585913, 0.016811362023491, 0.0168114012728498
flux1:, 0.664258175399482, 0.016988347328407, 0.0169883120146337, 0.0169882480649264, 0.0169881791976572, 0.0169881311351565, 0.0169881221737819, 0.016988155916485, 0.0169882189992246, 0.016988285221837, 0.016988325368267, 0.0169883197214748, 0.0169882685635984, 0.0169881955437831, 0.0169881402781407, 0.0169881401446401, 0.0169882066056025, 0.0169883073569736, 0.01698836975201, 0.016988318893804, 0.0169881483731298, 0.0169879844687073, 0.0169880485199216, 0.0169884055851706, 0.0169886145266445, 0.0169880889262547, 0.0169878361857494, 0.0169889238884065, 0.0169874525579448, 0.0169892457032196, 0.0169880225487262, 0.0169873425256415, 0.0169880225487262, 0.0169892457032196, 0.0169874525579448, 0.0169889238884065, 0.0169878361857494, 0.0169880889262547, 0.0169886145266445, 0.0169884055851706, 0.0169880485199216, 0.0169879844687073, 0.0169881483731298, 0.016988318893804, 0.01698836975201, 0.0169883073569736, 0.0169882066056025, 0.0169881401446401, 0.0169881402781407, 0.0169881955437831, 0.0169882685635984, 0.0169883197214748, 0.016988325368267, 0.016988285221837, 0.0169882189992246, 0.016988155916485, 0.0169881221737819, 0.0169881311351565, 0.0169881791976572, 0.0169882480649264, 0.0169883120146337, 0.016988347328407
flux1:, 0.664520624303235, 0.0171519951340833, 0.0171519635746046, 0.0171519021309479, 0.0171518337676439, 0.0171517840262257, 0.0171517716393017, 0.0171518011464031, 0.0171518603797247, 0.0171519242894146, 0.017151964458907, 0.017151961377163, 0.0171519148119633, 0.0171518472114661, 0.0171517965300197, 0.0171517984449852, 0.0171518632488656, 0.0171519585878709, 0.0171520132734691, 0.0171519552710316, 0.0171517815744238, 0.0171516207347805, 0.0171516932326256, 0.0171520591779724, 0.0171522708941862, 0.0171517416963757, 0.0171514909719601, 0.0171525843719987, 0.0171510926775464, 0.0171528989359856, 0.017151659674694, 0.0171509708715496, 0.017151659674694, 0.0171528989359856, 0.0171510926775464, 0.0171525843719987, 0.0171514909719601, 0.0171517416963757, 0.0171522708941862, 0.0171520591779724, 0.0171516932326256, 0.0171516207347805, 0.0171517815744238, 0.0171519552710316, 0.0171520132734691, 0.0171519585878709, 0.0171518632488656, 0.0171517984449852, 0.0171517965300197, 0.0171518472114661, 0.0171519148119633, 0.017151961377163, 0.017151964458907, 0.0171519242894146, 0.0171518603797247, 0.0171518011464031, 0.0171517716393017, 0.0171517840262257, 0.0171518337676439, 0.0171519021309479, 0.0171519635746046, 0.0171519951340833
flux1:, 0.664783073206988, 0.0173019260209301, 0.0173018979494771, 0.0173018389918119, 0.0173017713541859, 0.0173017203188752, 0.0173017049304341, 0.0173017305358924, 0.0173017860699579, 0.0173018476010296, 0.0173018875464014, 0.0173018866850024, 0.0173018443727974, 0.0173017819449498, 0.0173017357445487, 0.0173017397562681, 0.0173018030803585, 0.0173018932803922, 0.0173019405940687, 0.0173018758055915, 0.0173016992198018, 0.0173015414899125, 0.0173016220475236, 0.0173019960818996, 0.0173022099258927, 0.0173016773379098, 0.0173014289304478, 0.0173025273614939, 0.0173010169028501, 0.0173028352956157, 0.017301581255208, 0.0173008843353648, 0.017301581255208, 0.0173028352956157, 0.0173010169028501, 0.0173025273614939, 0.0173014289304477, 0.0173016773379098, 0.0173022099258927, 0.0173019960818996, 0.0173016220475236, 0.0173015414899125, 0.0173016992198018, 0.0173018758055915, 0.0173019405940687, 0.0173018932803922, 0.0173018030803585, 0.0173017397562681, 0.0173017357445487, 0.0173017819449498, 0.0173018443727974, 0.0173018866850024, 0.0173018875464014, 0.0173018476010296, 0.0173017860699579, 0.0173017305358924, 0.0173017049304341, 0.0173017203188752, 0.0173017713541859, 0.0173018389918119, 0.0173018979494771, 0.0173019260209301
flux1:, 0.665045522110741, 0.0174377539595622, 0.0174377290499648, 0.0174376725692397, 0.0174376059584586, 0.0174375541397397, 0.0174375363092275, 0.0174375584530754, 0.0174376104836216, 0.0174376695415197, 0.0174377089197593, 0.0174377097981329, 0.0174376712621904, 0.0174376136618998, 0.0174375718089777, 0.0174375780136938, 0.0174376401495113, 0.017437725632609, 0.0174377660516173, 0.0174376949232869, 0.0174375157418462, 0.0174373610868341, 0.0174374491746386, 0.0174378303500695, 0.0174380455593411, 0.0174375097451337, 0.0174372639696166, 0.0174383668377411, 0.0174368393907937, 0.017438669040232, 0.017437401685066, 0.0174366973690138, 0.017437401685066, 0.017438669040232, 0.0174368393907937, 0.0174383668377411, 0.0174372639696166, 0.0174375097451337, 0.0174380455593411, 0.0174378303500695, 0.0174374491746386, 0.0174373610868341, 0.0174375157418462, 0.0174376949232869, 0.0174377660516173, 0.017437725632609, 0.0174376401495113, 0.0174375780136938, 0.0174375718089777, 0.0174376136618997, 0.0174376712621904, 0.0174377097981329, 0.0174377089197593, 0.0174376695415197, 0.0174376104836217, 0.0174375584530754, 0.0174375363092275, 0.0174375541397398, 0.0174376059584586, 0.0174376725692397, 0.0174377290499648, 0.0174377539595622
flux1:, 0.665307971014495, 0.0175591272250446, 0.0175591051182552, 0.0175590511364204, 0.0175589859402149, 0.0175589339665806, 0.0175589143697158, 0.0175589335735992, 0.0175589823199233, 0.017559038768372, 0.017559077140544, 0.0175590791544196, 0.017559043801104, 0.0175589906063677, 0.0175589529530458, 0.0175589615008144, 0.0175590228482549, 0.0175591041697788, 0.0175591382914335, 0.0175590613397268, 0.0175588798528469, 0.0175587281587807, 0.0175588231161079, 0.0175592103462789, 0.0175594260611591, 0.0175588871520009, 0.0175586443387861, 0.0175597511168886, 0.0175582086153364, 0.0175600487311479, 0.0175587696462946, 0.0175580587052787, 0.0175587696462946, 0.0175600487311479, 0.0175582086153364, 0.0175597511168886, 0.0175586443387861, 0.0175588871520009, 0.0175594260611591, 0.0175592103462789, 0.0175588231161079, 0.0175587281587807, 0.0175588798528469, 0.0175590613397268, 0.0175591382914335, 0.0175591041697788, 0.0175590228482549, 0.0175589615008144, 0.0175589529530458, 0.0175589906063677, 0.0175590438011039, 0.0175590791544195, 0.017559077140544, 0.017559038768372, 0.0175589823199233, 0.0175589335735992, 0.0175589143697158, 0.0175589339665806, 0.0175589859402149, 0.0175590511364204, 0.0175591051182552, 0.0175591272250446
flux1:, 0.665570419918248, 0.0176657299245638, 0.0176657102559524, 0.01766565884263, 0.017665595536592, 0.0176655441405533, 0.0176655235448031, 0.017665540384754, 0.0176655860682069, 0.0176656397198404, 0.0176656765563472, 0.0176656789955774, 0.0176656461388573, 0.0176655968742017, 0.0176655632734559, 0.0176655743705897, 0.0176656354272229, 0.0176657132556277, 0.0176657417739916, 0.0176656595665611, 0.0176654760521597, 0.017665327130131, 0.0176654281812943, 0.0176658202645124, 0.0176660355496443, 0.0176654936558127, 0.0176652541507402, 0.0176663643699619, 0.0176648088827648, 0.0176666587442505, 0.0176653696164397, 0.0176646528649305, 0.0176653696164397, 0.0176666587442505, 0.0176648088827648, 0.0176663643699619, 0.0176652541507402, 0.0176654936558127, 0.0176660355496443, 0.0176658202645124, 0.0176654281812943, 0.017665327130131, 0.0176654760521597, 0.0176656595665611, 0.0176657417739916, 0.0176657132556277, 0.0176656354272229, 0.0176655743705897, 0.0176655632734559, 0.0176655968742017, 0.0176656461388573, 0.0176656789955774, 0.0176656765563472, 0.0176656397198404, 0.0176655860682069, 0.017665540384754, 0.0176655235448031, 0.0176655441405533, 0.017665595536592, 0.01766565884263, 0.0176657102559524, 0.0176657299245638
flux1:, 0.665832868822001, 0.0177572833779958, 0.0177572658032448, 0.017757217087894, 0.0177571562305908, 0.0177571062286428, 0.0177570854644695, 0.0177571005423396, 0.0177571433665831, 0.0177571939777821, 0.0177572286689886, 0.0177572307403606, 0.017757199629601, 0.0177571537903053, 0.0177571241093511, 0.0177571380171263, 0.0177571993629014, 0.0177572744553154, 0.0177572981351888, 0.0177572112711715, 0.017757025987501, 0.0177568795809658, 0.0177569858553467, 0.0177573815011493, 0.0177575953693182, 0.0177570505923049, 0.0177568147555767, 0.0177579279940307, 0.017756361699211, 0.0177582206342842, 0.0177569232303121, 0.0177562015175318, 0.0177569232303121, 0.0177582206342842, 0.017756361699211, 0.0177579279940307, 0.0177568147555767, 0.0177570505923049, 0.0177575953693182, 0.0177573815011493, 0.0177569858553467, 0.0177568795809657, 0.017757025987501, 0.0177572112711715, 0.0177572981351888, 0.0177572744553154, 0.0177571993629014, 0.0177571380171263, 0.017757124109351, 0.0177571537903053, 0.017757199629601, 0.0177572307403606, 0.0177572286689886, 0.0177571939777821, 0.0177571433665831, 0.0177571005423396, 0.0177570854644695, 0.0177571062286428, 0.0177571562305909, 0.017757217087894, 0.0177572658032448, 0.0177572833779958
flux1:, 0.666095317725754, 0.0178335473422931, 0.0178335315603206, 0.0178334857390055, 0.0178334279609174, 0.0178333802283068, 0.0178333601575673, 0.0178333740726014, 0.0178334142067572, 0.0178334614771635, 0.0178334933490971, 0.0178334942032232, 0.0178334640530377, 0.0178334211289965, 0.0178333952601534, 0.0178334122896574, 0.0178334745675059, 0.0178335477420431, 0.0178335673912925, 0.017833476481879, 0.0178332896621398, 0.0178331454573621, 0.0178332560128588, 0.0178336538713845, 0.0178338653088516, 0.0178333177535824, 0.0178330859573446, 0.0178342018265672, 0.0178326269821148, 0.0178344943438792, 0.0178331904871231, 0.0178324646878681, 0.0178331904871231, 0.0178344943438792, 0.0178326269821148, 0.0178342018265672, 0.0178330859573446, 0.0178333177535824, 0.0178338653088516, 0.0178336538713845, 0.0178332560128588, 0.0178331454573621, 0.0178332896621398, 0.017833476481879, 0.0178335673912925, 0.017833547742043, 0.0178334745675059, 0.0178334122896574, 0.0178333952601534, 0.0178334211289965, 0.0178334640530377, 0.0178334942032232, 0.0178334933490971, 0.0178334614771635, 0.0178334142067572, 0.0178333740726014, 0.0178333601575673, 0.0178333802283068, 0.0178334279609174, 0.0178334857390055, 0.0178335315603206, 0.0178335473422931
flux1:, 0.666357766629508, 0.0178943210715285, 0.0178943068430755, 0.0178942641792945, 0.0178942101659625, 0.0178941656074064, 0.0178941470904389, 0.0178941604124328, 0.0178941979780672, 0.0178942415549686, 0.0178942698895252, 0.0178942686506932, 0.0178942386715479, 0.0178941981696676, 0.0178941760381266, 0.0178941965413297, 0.0178942604343562, 0.0178943325402133, 0.0178943489815281, 0.0178942546315843, 0.017894066480797, 0.0178939241200848, 0.0178940379691506, 0.0178944366622807, 0.0178946446547361, 0.0178940944412921, 0.0178938670659307, 0.0178949851955462, 0.0178934041082844, 0.0178952792500757, 0.0178939707958165, 0.0178932418008399, 0.0178939707958165, 0.0178952792500757, 0.0178934041082844, 0.0178949851955462, 0.0178938670659307, 0.0178940944412921, 0.0178946446547361, 0.0178944366622807, 0.0178940379691506, 0.0178939241200848, 0.017894066480797, 0.0178942546315843, 0.0178943489815281, 0.0178943325402133, 0.0178942604343562, 0.0178941965413297, 0.0178941760381266, 0.0178941981696676, 0.0178942386715479, 0.0178942686506932, 0.0178942698895252, 0.0178942415549686, 0.0178941979780672, 0.0178941604124328, 0.0178941470904389, 0.0178941656074064, 0.0178942101659625, 0.0178942641792945, 0.0178943068430755, 0.0178943210715285
flux1:, 0.666620215533261, 0.0179394442054653, 0.0179394313662691, 0.0179393921856839, 0.0179393426558198, 0.0179393021735705, 0.0179392860365678, 0.0179392992819448, 0.0179393343445886, 0.0179393738320734, 0.0179393978909036, 0.0179393936886118, 0.0179393631168526, 0.0179393245809865, 0.017939306149084, 0.0179393305064302, 0.0179393967125501, 0.017939468599042, 0.0179394826422119, 0.0179393854336699, 0.0179391961279523, 0.0179390552252392, 0.0179391713626224, 0.017939569515842, 0.0179397730740815, 0.0179392203484515, 0.0179389977776744, 0.0179401177988488, 0.0179385327921925, 0.0179404150420293, 0.0179391038523223, 0.0179383725585517, 0.0179391038523224, 0.0179404150420293, 0.0179385327921925, 0.0179401177988488, 0.0179389977776744, 0.0179392203484515, 0.0179397730740815, 0.017939569515842, 0.0179391713626224, 0.0179390552252392, 0.0179391961279523, 0.0179393854336699, 0.0179394826422119, 0.017939468599042, 0.0179393967125501, 0.0179393305064302, 0.017939306149084, 0.0179393245809865, 0.0179393631168526, 0.0179393936886118, 0.0179393978909036, 0.0179393738320734, 0.0179393343445886, 0.0179392992819448, 0.0179392860365678, 0.0179393021735705, 0.0179393426558198, 0.0179393921856839, 0.0179394313662691, 0.0179394442054653
flux1:, 0.666882664437014, 0.017968797480649, 0.0179687859484808, 0.0179687506277822, 0.0179687063074116, 0.0179686707682252, 0.0179686577724697, 0.0179686713844246, 0.0179687039500464, 0.0179687389225402, 0.0179687579735723, 0.0179687499743863, 0.0179687181004029, 0.0179686811279798, 0.0179686663957923, 0.0179686950007977, 0.017968764205819, 0.0179688366915464, 0.0179688491073086, 0.0179687495849374, 0.0179685592731994, 0.0179684194314047, 0.0179685368626243, 0.017968933136528, 0.0179691313209833, 0.0179685762644342, 0.0179683588792816, 0.0179694804075938, 0.0179678937891691, 0.0179697824245853, 0.0179684703434276, 0.0179677376442944, 0.0179684703434276, 0.0179697824245853, 0.0179678937891691, 0.0179694804075938, 0.0179683588792817, 0.0179685762644342, 0.0179691313209833, 0.017968933136528, 0.0179685368626243, 0.0179684194314047, 0.0179685592731994, 0.0179687495849374, 0.0179688491073086, 0.0179688366915464, 0.0179687642058189, 0.0179686950007977, 0.0179686663957923, 0.0179686811279798, 0.0179687181004029, 0.0179687499743863, 0.0179687579735723, 0.0179687389225402, 0.0179687039500464, 0.0179686713844246, 0.0179686577724697, 0.0179686707682252, 0.0179687063074116, 0.0179687506277822, 0.0179687859484808, 0.017968797480649
flux1:, 0.667145113340768, 0.0179823032592234, 0.0179822930344664, 0.0179822619849919, 0.0179822235789632, 0.0179821937816063, 0.0179821845960343, 0.0179821989296434, 0.0179822289461906, 0.0179822589657167, 0.017982272311115, 0.0179822597494562, 0.017982225942808, 0.0179821901975024, 0.0179821791997876, 0.0179822124413105, 0.0179822852915457, 0.0179823591348869, 0.0179823706313009, 0.0179822692913301, 0.0179820780992646, 0.0179819389287716, 0.0179820566983256, 0.0179824498187095, 0.0179826417620227, 0.0179820845987464, 0.0179818727707281, 0.017982995389123, 0.0179814094192239, 0.0179833036434373, 0.0179819924729617, 0.0179812592491139, 0.0179819924729616, 0.0179833036434373, 0.0179814094192239, 0.017982995389123, 0.0179818727707281, 0.0179820845987464, 0.0179826417620227, 0.0179824498187095, 0.0179820566983256, 0.0179819389287716, 0.0179820780992646, 0.0179822692913302, 0.0179823706313009, 0.0179823591348869, 0.0179822852915457, 0.0179822124413105, 0.0179821791997875, 0.0179821901975024, 0.017982225942808, 0.0179822597494562, 0.017982272311115, 0.0179822589657167, 0.0179822289461906, 0.0179821989296434, 0.0179821845960343, 0.0179821937816063, 0.0179822235789632, 0.0179822619849919, 0.0179822930344664, 0.0179823032592234
flux1:, 0.667407562244521, 0.0179799258719523, 0.0179799170318109, 0.0179798906788751, 0.0179798588412448, 0.0179798354861586, 0.0179798306645272, 0.0179798459774272, 0.0179798733412445, 0.0179798979775194, 0.0179799049817694, 0.0179798871882954, 0.0179798509187855, 0.0179798161388013, 0.0179798089385254, 0.0179798471815149, 0.0179799242570503, 0.0179800001291043, 0.0179800113312874, 0.0179799086132077, 0.0179797166493284, 0.0179795777868465, 0.0179796950051486, 0.0179800837906933, 0.0179802687176129, 0.0179797097203938, 0.017979503804008, 0.0179806270465013, 0.0179790439083295, 0.0179809428286516, 0.0179796343070344, 0.0179789014176848, 0.0179796343070344, 0.0179809428286516, 0.0179790439083295, 0.0179806270465013, 0.017979503804008, 0.0179797097203938, 0.0179802687176129, 0.0179800837906933, 0.0179796950051486, 0.0179795777868465, 0.0179797166493284, 0.0179799086132077, 0.0179800113312874, 0.0179800001291043, 0.0179799242570503, 0.0179798471815149, 0.0179798089385254, 0.0179798161388013, 0.0179798509187855, 0.0179798871882954, 0.0179799049817694, 0.0179798979775194, 0.0179798733412445, 0.0179798459774272, 0.0179798306645272, 0.0179798354861586, 0.0179798588412448, 0.0179798906788751, 0.0179799170318109, 0.0179799258719523
flux1:, 0.667670011148274, 0.0179616717732439, 0.0179616644600833, 0.0179616432192617, 0.0179616185241625, 0.0179616021867919, 0.0179616021504645, 0.0179616185993801, 0.0179616431660161, 0.0179616620183059, 0.0179616621350935, 0.0179616385614429, 0.0179615994153391, 0.0179615654171186, 0.017961562096005, 0.0179616056616352, 0.0179616874513732, 0.0179617659123789, 0.0179617773462657, 0.0179616736279652, 0.01796148099133, 0.0179613421183726, 0.0179614579864569, 0.0179618413731004, 0.0179620186170947, 0.0179614581108336, 0.0179612584357604, 0.0179623817725488, 0.0179608035451157, 0.0179627061544243, 0.017961401936128, 0.0179606702112658, 0.017961401936128, 0.0179627061544243, 0.0179608035451157, 0.0179623817725488, 0.0179612584357604, 0.0179614581108336, 0.0179620186170947, 0.0179618413731004, 0.0179614579864569, 0.0179613421183726, 0.01796148099133, 0.0179616736279653, 0.0179617773462657, 0.0179617659123789, 0.0179616874513732, 0.0179616056616352, 0.017961562096005, 0.0179615654171186, 0.0179615994153391, 0.0179616385614429, 0.0179616621350935, 0.0179616620183059, 0.0179616431660161, 0.0179616185993801, 0.0179616021504645, 0.0179616021867919, 0.0179616185241625, 0.0179616432192617, 0.0179616644600833, 0.0179616717732439
flux1:, 0.667932460052027, 0.0179275895073235, 0.0179275839120074, 0.0179275681638215, 0.0179275510784095, 0.017927542187515, 0.0179275472145658, 0.0179275648576279, 0.0179275864562838, 0.0179275991758277, 0.0179275919724151, 0.0179275622112611, 0.0179275199021123, 0.0179274865795245, 0.0179274872262309, 0.0179275363723878, 0.0179276232519169, 0.0179277047320138, 0.0179277168126227, 0.0179276124088548, 0.0179274191980126, 0.0179272800582171, 0.0179273938893294, 0.0179277709505634, 0.0179279399666814, 0.01792737832971, 0.0179271851930013, 0.0179283080175871, 0.0179267366520642, 0.0179286418140472, 0.0179273434529282, 0.0179266136865876, 0.0179273434529282, 0.0179286418140472, 0.0179267366520642, 0.0179283080175871, 0.0179271851930013, 0.01792737832971, 0.0179279399666814, 0.0179277709505634, 0.0179273938893294, 0.0179272800582171, 0.0179274191980126, 0.0179276124088548, 0.0179277168126227, 0.0179277047320138, 0.0179276232519169, 0.0179275363723878, 0.0179274872262309, 0.0179274865795245, 0.0179275199021123, 0.0179275622112611, 0.0179275919724151, 0.0179275991758277, 0.0179275864562838, 0.017927564857628, 0.0179275472145658, 0.017927542187515, 0.0179275510784095, 0.0179275681638215, 0.0179275839120074, 0.0179275895073235
flux1:, 0.668194908955781, 0.0178777694860419, 0.0178777658274487, 0.0178777558920111, 0.0178777467529945, 0.0178777455749942, 0.0178777557959859, 0.0178777746004588, 0.0178777930511145, 0.0178777993628675, 0.0178777845407747, 0.017877748340363, 0.0178777027141258, 0.0178776700334247, 0.0178776747300923, 0.0178777296331845, 0.0178778218464169, 0.0178779066314307, 0.0178779196559101, 0.0178778148199262, 0.0178776211425603, 0.0178774815571092, 0.0178775927944197, 0.0178779627569003, 0.017878123130562, 0.0178775607937764, 0.01787737445238, 0.0178784960712531, 0.0178769333714288, 0.0178788398101701, 0.0178775487458771, 0.0178768216906188, 0.0178775487458771, 0.0178788398101701, 0.0178769333714288, 0.0178784960712531, 0.01787737445238, 0.0178775607937764, 0.017878123130562, 0.0178779627569003, 0.0178775927944197, 0.0178774815571092, 0.0178776211425603, 0.0178778148199262, 0.0178779196559101, 0.0178779066314307, 0.0178778218464169, 0.0178777296331845, 0.0178776747300923, 0.0178776700334247, 0.0178777027141258, 0.017877748340363, 0.0178777845407747, 0.0178777993628675, 0.0178777930511145, 0.0178777746004588, 0.0178777557959859, 0.0178777455749942, 0.0178777467529945, 0.0178777558920111, 0.0178777658274487, 0.0178777694860419
flux1:, 0.668457357859534, 0.0178123435801313, 0.0178123420822609, 0.0178123381954588, 0.0178123371905198, 0.0178123438205842, 0.0178123592210108, 0.0178123790757488, 0.0178123942078514, 0.017812393930312, 0.017812371341287, 0.0178123286138911, 0.0178122796483629, 0.0178122476394186, 0.0178122564474299, 0.0178123171864559, 0.0178124148318194, 0.0178125030545354, 0.0178125172000524, 0.0178124121280916, 0.0178122181107846, 0.0178120779912496, 0.0178121862210684, 0.0178125484751143, 0.0178126999266723, 0.0178121373706068, 0.0178119580345575, 0.0178130776598858, 0.0178115252672446, 0.017813431561565, 0.0178121491095326, 0.0178114254722467, 0.0178121491095326, 0.017813431561565, 0.0178115252672446, 0.0178130776598858, 0.0178119580345575, 0.0178121373706068, 0.0178126999266723, 0.0178125484751143, 0.0178121862210684, 0.0178120779912496, 0.0178122181107846, 0.0178124121280916, 0.0178125172000524, 0.0178125030545354, 0.0178124148318194, 0.0178123171864559, 0.0178122564474299, 0.0178122476394186, 0.0178122796483629, 0.0178123286138911, 0.017812371341287, 0.017812393930312, 0.0178123942078514, 0.0178123790757488, 0.0178123592210108, 0.0178123438205842, 0.0178123371905198, 0.0178123381954588, 0.0178123420822609, 0.0178123435801313
flux1:, 0.668719806763287, 0.0177314845270064, 0.0177314853952308, 0.0177314876879383, 0.0177314948430932, 0.017731509203357, 0.0177315296323896, 0.0177315503640952, 0.0177315620355986, 0.0177315550975792, 0.0177315247540613, 0.0177314755780847, 0.0177314233769086, 0.0177313921213929, 0.017731405067222, 0.0177314716109323, 0.0177315746327114, 0.0177316662698675, 0.0177316815961986, 0.0177315764343962, 0.017731382231931, 0.0177312415899582, 0.0177313465500079, 0.0177317006547519, 0.0177318430398264, 0.0177312807898685, 0.0177311086164647, 0.0177322253621407, 0.017730684745911, 0.0177325893287045, 0.0177313166739205, 0.0177305971130164, 0.0177313166739205, 0.0177325893287045, 0.017730684745911, 0.0177322253621407, 0.0177311086164647, 0.0177312807898685, 0.0177318430398264, 0.0177317006547519, 0.0177313465500079, 0.0177312415899582, 0.017731382231931, 0.0177315764343962, 0.0177316815961986, 0.0177316662698675, 0.0177315746327114, 0.0177314716109323, 0.017731405067222, 0.0177313921213929, 0.0177314233769086, 0.0177314755780847, 0.0177315247540613, 0.0177315550975792, 0.0177315620355986, 0.0177315503640952, 0.0177315296323896, 0.017731509203357, 0.0177314948430932, 0.0177314876879383, 0.0177314853952308, 0.0177314845270064
flux1:, 0.66898225566704, 0.0176354051594254, 0.0176354085574745, 0.0176354170391143, 0.0176354322127346, 0.017635454057605, 0.0176354792424538, 0.0176355006346156, 0.0176355087501559, 0.0176354952034991, 0.0176354572830465, 0.0176354018987938, 0.0176353466805507, 0.0176353162979006, 0.0176353333599355, 0.0176354055577993, 0.0176355137430014, 0.0176356086179914, 0.017635625074475, 0.0176355199276585, 0.0176353257312856, 0.0176351846846636, 0.0176352862671473, 0.0176356319503097, 0.017635765256054, 0.0176352038760742, 0.0176350389653241, 0.0176361518465901, 0.0176346242989365, 0.0176365254615661, 0.0176352636561575, 0.0176345487801521, 0.0176352636561575, 0.0176365254615661, 0.0176346242989365, 0.0176361518465901, 0.0176350389653241, 0.0176352038760743, 0.017635765256054, 0.0176356319503097, 0.0176352862671473, 0.0176351846846636, 0.0176353257312856, 0.0176355199276585, 0.017635625074475, 0.0176356086179915, 0.0176355137430014, 0.0176354055577993, 0.0176353333599355, 0.0176353162979006, 0.0176353466805507, 0.0176354018987939, 0.0176354572830465, 0.0176354952034991, 0.0176355087501559, 0.0176355006346156, 0.0176354792424538, 0.017635454057605, 0.0176354322127346, 0.0176354170391143, 0.0176354085574745, 0.0176354051594254
flux1:, 0.669244704570794, 0.0175243574604766, 0.0175243634896862, 0.0175243780372034, 0.017524400921052, 0.0175244298492271, 0.0175244594141506, 0.017524481227421, 0.0175244857544625, 0.0175244657819198, 0.017524420625361, 0.0175243594247988, 0.0175243015079204, 0.0175242721399871, 0.0175242932371534, 0.0175243708146669, 0.0175244837955521, 0.0175245815866002, 0.017524599022944, 0.0175244939647109, 0.0175243000088612, 0.0175241587836545, 0.0175242570330623, 0.0175245941855075, 0.0175247185231066, 0.0175241586078276, 0.0175240009994035, 0.0175251089361518, 0.0175235955725058, 0.017525491474143, 0.0175242414386935, 0.0175235318061689, 0.0175242414386935, 0.017525491474143, 0.0175235955725058, 0.0175251089361518, 0.0175240009994035, 0.0175241586078276, 0.0175247185231066, 0.0175245941855074, 0.0175242570330623, 0.0175241587836545, 0.0175243000088612, 0.0175244939647109, 0.017524599022944, 0.0175245815866002, 0.0175244837955521, 0.0175243708146669, 0.0175242932371534, 0.0175242721399871, 0.0175243015079204, 0.0175243594247988, 0.017524420625361, 0.0175244657819198, 0.0175244857544625, 0.017524481227421, 0.0175244594141506, 0.0175244298492271, 0.017524400921052, 0.0175243780372034, 0.0175243634896862, 0.0175243574604766
flux1:, 0.669507153474547, 0.0173986314514122, 0.0173986401336031, 0.0173986604865946, 0.0173986906138471, 0.0173987260863112, 0.0173987595750892, 0.0173987815678173, 0.0173987825497308, 0.0173987564674683, 0.017398704570843, 0.0173986380819369, 0.0173985778663452, 0.0173985496616784, 0.0173985746445955, 0.0173986572032708, 0.0173987744654484, 0.0173988747187891, 0.0173988928990804, 0.0173987879825227, 0.0173985945495179, 0.017398453478111, 0.0173985485838985, 0.0173988772493266, 0.017398992843157, 0.0173984350096273, 0.0173982846815096, 0.0173993865052163, 0.0173978882695627, 0.0173997769511863, 0.0173985394795778, 0.0173978356004263, 0.0173985394795778, 0.0173997769511863, 0.0173978882695627, 0.0173993865052163, 0.0173982846815096, 0.0173984350096273, 0.017398992843157, 0.0173988772493266, 0.0173985485838985, 0.017398453478111, 0.0173985945495179, 0.0173987879825227, 0.0173988928990804, 0.0173988747187891, 0.0173987744654484, 0.0173986572032708, 0.0173985746445955, 0.0173985496616784, 0.0173985778663452, 0.0173986380819369, 0.017398704570843, 0.0173987564674683, 0.0173987825497308, 0.0173987815678173, 0.0173987595750892, 0.0173987260863112, 0.0173986906138472, 0.0173986604865946, 0.0173986401336031, 0.0173986314514122
flux1:, 0.6697696023783, 0.0172585539198129, 0.017258565184925, 0.0172585909473045, 0.0172586277071502, 0.0172586690701173, 0.0172587059706584, 0.0172587279183224, 0.0172587254835483, 0.0172586937380235, 0.0172586357386724, 0.0172585646051263, 0.0172585025516262, 0.0172584756503263, 0.0172585042955881, 0.0172585913177477, 0.0172587122135033, 0.0172588143609171, 0.0172588329800756, 0.0172587282485113, 0.0172585356709221, 0.0172583951859834, 0.0172584874704543, 0.0172588078307449, 0.0172589150047288, 0.0172583598832835, 0.0172582167522068, 0.0172593112163276, 0.0172578288910988, 0.0172597082937067, 0.0172584840611596, 0.0172577863989999, 0.0172584840611596, 0.0172597082937067, 0.0172578288910988, 0.0172593112163277, 0.0172582167522069, 0.0172583598832835, 0.0172589150047288, 0.0172588078307449, 0.0172584874704543, 0.0172583951859834, 0.0172585356709221, 0.0172587282485113, 0.0172588329800756, 0.0172588143609171, 0.0172587122135033, 0.0172585913177477, 0.0172585042955881, 0.0172584756503262, 0.0172585025516262, 0.0172585646051263, 0.0172586357386724, 0.0172586937380235, 0.0172587254835483, 0.0172587279183224, 0.0172587059706584, 0.0172586690701173, 0.0172586277071502, 0.0172585909473045, 0.017258565184925, 0.0172585539198129
flux1:, 0.670032051282053, 0.0171044869964308, 0.0171045006757216, 0.0171045313239199, 0.017104573981983, 0.0171046204935295, 0.0171046602632184, 0.0171046819756113, 0.0171046763422882, 0.0171046395015395, 0.0171045761589776, 0.0171045011163893, 0.017104437724905, 0.0171044122449082, 0.0171044442529141, 0.0171045351111929, 0.0171046588774965, 0.0171047622573843, 0.0171047809592315, 0.0171046764563344, 0.017104485116754, 0.017104345741297, 0.0171044356431937, 0.0171047480000632, 0.0171048471618315, 0.0171042953869247, 0.017104159310668, 0.0171052451041962, 0.0171037793242728, 0.0171056473107245, 0.017104436884615, 0.0171037458602227, 0.017104436884615, 0.0171056473107245, 0.0171037793242728, 0.0171052451041962, 0.017104159310668, 0.0171042953869247, 0.0171048471618315, 0.0171047480000632, 0.0171044356431937, 0.017104345741297, 0.017104485116754, 0.0171046764563344, 0.0171047809592315, 0.0171047622573843, 0.0171046588774965, 0.0171045351111929, 0.0171044442529141, 0.0171044122449082, 0.017104437724905, 0.0171045011163893, 0.0171045761589776, 0.0171046395015395, 0.0171046763422882, 0.0171046819756113, 0.0171046602632184, 0.0171046204935295, 0.017104573981983, 0.0171045313239199, 0.0171045006757216, 0.0171044869964308
flux1:, 0.670294500185807, 0.0169368265898135, 0.0169368424150741, 0.0169368773123926, 0.0169369250359167, 0.0169369758948865, 0.0169370179852962, 0.0169370393204845, 0.0169370307961949, 0.0169369895358721, 0.0169369217083193, 0.0169368435579007, 0.0169367793456526, 0.0169367553712051, 0.0169367903677731, 0.0169368843390112, 0.016937010119465, 0.0169371140005307, 0.0169371323966182, 0.0169370281754002, 0.0169368385035272, 0.0169367008374077, 0.0169367888918679, 0.0169370936456158, 0.0169371852691467, 0.0169366374704233, 0.0169365082519069, 0.0169375840156801, 0.016936135285869, 0.0169379896656585, 0.0169367935186091, 0.0169361095141789, 0.0169367935186091, 0.0169379896656585, 0.016936135285869, 0.0169375840156801, 0.0169365082519069, 0.0169366374704233, 0.0169371852691467, 0.0169370936456158, 0.0169367888918679, 0.0169367008374077, 0.0169368385035272, 0.0169370281754002, 0.0169371323966182, 0.0169371140005307, 0.016937010119465, 0.0169368843390112, 0.0169367903677731, 0.0169367553712051, 0.0169367793456526, 0.0169368435579007, 0.0169369217083193, 0.0169369895358721, 0.0169370307961949, 0.0169370393204845, 0.0169370179852962, 0.0169369758948865, 0.0169369250359167, 0.0169368773123926, 0.0169368424150741, 0.0169368265898135
flux1:, 0.67055694908956, 0.0167560006884749, 0.0167560182973339, 0.0167560567137211, 0.0167561086002206, 0.0167561629759175, 0.0167562068556038, 0.0167562277299057, 0.0167562167064748, 0.0167561717912093, 0.016756100408844, 0.0167560199899262, 0.0167559554705943, 0.0167559330435179, 0.0167559705853099, 0.0167560668683189, 0.0167561937381512, 0.0167562973446821, 0.0167563150330372, 0.0167562111632237, 0.0167560236302842, 0.0167558883336156, 0.0167559751492802, 0.0167562727754807, 0.0167563573829019, 0.016755814176845, 0.0167556915699249, 0.0167567559151679, 0.0167553246304204, 0.0167571631865934, 0.0167559817112717, 0.0167553050753062, 0.0167559817112717, 0.0167571631865934, 0.0167553246304204, 0.0167567559151679, 0.0167556915699249, 0.016755814176845, 0.0167563573829019, 0.0167562727754807, 0.0167559751492802, 0.0167558883336156, 0.0167560236302842, 0.0167562111632237, 0.0167563150330372, 0.0167562973446821, 0.0167561937381513, 0.0167560668683189, 0.0167559705853099, 0.0167559330435179, 0.0167559554705943, 0.0167560199899262, 0.016756100408844, 0.0167561717912093, 0.0167562167064748, 0.0167562277299057, 0.0167562068556038, 0.0167561629759175, 0.0167561086002207, 0.0167560567137211, 0.0167560182973339, 0.0167560006884749
flux1:, 0.670819397993313, 0.0165624675409455, 0.0165624864879508, 0.0165625276241676, 0.0165625827320958, 0.0165626397932881, 0.0165626849675517, 0.0165627053610412, 0.016562692304609, 0.0165626445655607, 0.0165625706016931, 0.0165624887642484, 0.0165624244290633, 0.0165624035432393, 0.0165624431268248, 0.0165625408633327, 0.0165626678564317, 0.0165627703941415, 0.0165627869771361, 0.0165626835505831, 0.0165624986612518, 0.0165623664353497, 0.0165624526694969, 0.0165627436945351, 0.0165628218377753, 0.0165622838202193, 0.0165621675369955, 0.0165632190655079, 0.0165618055330687, 0.0165636260504372, 0.0165624595754635, 0.0165617906280698, 0.0165624595754635, 0.0165636260504372, 0.0165618055330687, 0.0165632190655079, 0.0165621675369955, 0.0165622838202193, 0.0165628218377753, 0.0165627436945351, 0.0165624526694969, 0.0165623664353497, 0.0165624986612518, 0.0165626835505831, 0.0165627869771361, 0.0165627703941415, 0.0165626678564317, 0.0165625408633327, 0.0165624431268248, 0.0165624035432393, 0.0165624244290633, 0.0165624887642484, 0.0165625706016931, 0.0165626445655607, 0.016562692304609, 0.0165627053610412, 0.0165626849675517, 0.0165626397932881, 0.0165625827320958, 0.0165625276241676, 0.0165624864879508, 0.0165624675409455
flux1:, 0.671081846897066, 0.0163567137245122, 0.0163567334973298, 0.0163567765122333, 0.0163568338921436, 0.0163568928340061, 0.0163569388607303, 0.0163569588180595, 0.0163569442549138, 0.016356894564516, 0.0163568190059523, 0.0163567365843109, 0.0163566728858686, 0.0163566534851673, 0.0163566945593575, 0.0163567928572953, 0.0163569189942121, 0.0163570196756285, 0.0163570347762647, 0.016356931910188, 0.0163567501922977, 0.0163566217588591, 0.0163567080914959, 0.0163569930678585, 0.0163570653108018, 0.0163565330505432, 0.0163564227699356, 0.0163574600952755, 0.0163560645579087, 0.0163578648516917, 0.0163567136580357, 0.0163560526964083, 0.0163567136580357, 0.0163578648516917, 0.0163560645579087, 0.0163574600952756, 0.0163564227699356, 0.0163565330505432, 0.0163570653108018, 0.0163569930678585, 0.0163567080914959, 0.0163566217588591, 0.0163567501922977, 0.016356931910188, 0.0163570347762647, 0.0163570196756285, 0.0163569189942121, 0.0163567928572953, 0.0163566945593575, 0.0163566534851673, 0.0163566728858686, 0.0163567365843109, 0.0163568190059523, 0.016356894564516, 0.0163569442549138, 0.0163569588180595, 0.0163569388607302, 0.0163568928340061, 0.0163568338921436, 0.0163567765122333, 0.0163567334973298, 0.0163567137245122
flux1:, 0.67134429580082, 0.0161392521138582, 0.0161392721536208, 0.0161393161931412, 0.0161393749178372, 0.0161394349856228, 0.0161394814865615, 0.0161395011131796, 0.0161394856120768, 0.016139434857135, 0.0161393586750041, 0.016139276463837, 0.0161392138032473, 0.0161391957829284, 0.0161392377638449, 0.0161393357220346, 0.0161394600378699, 0.0161395581063097, 0.0161395713823272, 0.016139469220244, 0.0161392912126788, 0.0161391672919746, 0.0161392543998357, 0.0161395338820356, 0.0161396007837748, 0.0161390748174497, 0.0161389701947421, 0.0161399919637278, 0.0161386146231511, 0.0161403925671762, 0.0161392569044345, 0.0161386042083043, 0.0161392569044345, 0.0161403925671762, 0.0161386146231511, 0.0161399919637278, 0.0161389701947421, 0.0161390748174497, 0.0161396007837748, 0.0161395338820356, 0.0161392543998357, 0.0161391672919746, 0.0161392912126788, 0.016139469220244, 0.0161395713823272, 0.0161395581063097, 0.0161394600378699, 0.0161393357220346, 0.0161392377638449, 0.0161391957829284, 0.0161392138032473, 0.016139276463837, 0.0161393586750041, 0.016139434857135, 0.0161394856120768, 0.0161395011131796, 0.0161394814865615, 0.0161394349856228, 0.0161393749178372, 0.0161393161931412, 0.0161392721536208, 0.0161392521138582
flux1:, 0.671606744704573, 0.0159106197611456, 0.0159106394857461, 0.0159106837120624, 0.0159107429043332, 0.0159108034128002, 0.0159108500799859, 0.0159108695341104, 0.0159108536859977, 0.0159108027403642, 0.0159107268626234, 0.015910645596103, 0.0159105843138771, 0.0159105675252858, 0.0159106098134822, 0.0159107065467324, 0.0159108281178523, 0.0159109228691298, 0.0159109340244781, 0.0159108327348893, 0.0159106589741518, 0.015910540263044, 0.0159106287944261, 0.0159109033163831, 0.0159109654160918, 0.0159104462444197, 0.0159103469214285, 0.0159113518352712, 0.015909992874956, 0.0159117464285907, 0.0159106265305665, 0.0159099823674082, 0.0159106265305665, 0.0159117464285907, 0.015909992874956, 0.0159113518352712, 0.0159103469214285, 0.0159104462444197, 0.0159109654160918, 0.0159109033163831, 0.0159106287944261, 0.015910540263044, 0.0159106589741518, 0.0159108327348893, 0.0159109340244781, 0.0159109228691298, 0.0159108281178523, 0.0159107065467324, 0.0159106098134822, 0.0159105675252858, 0.0159105843138771, 0.015910645596103, 0.0159107268626234, 0.0159108027403642, 0.0159108536859977, 0.0159108695341104, 0.0159108500799859, 0.0159108034128002, 0.0159107429043332, 0.0159106837120625, 0.0159106394857461, 0.0159106197611456
flux1:, 0.671869193608326, 0.0156713756993484, 0.0156713945283171, 0.0156714381477562, 0.0156714970044712, 0.0156715573523713, 0.0156716039496091, 0.0156716234305491, 0.015671607826742, 0.0156715575247922, 0.0156714828115082, 0.0156714031463619, 0.0156713435172252, 0.0156713277754279, 0.0156713697742787, 0.0156714644378829, 0.0156715824064888, 0.0156716732076387, 0.0156716820010033, 0.0156715817739721, 0.0156714127799819, 0.0156712999305785, 0.0156713904818823, 0.0156716605364877, 0.015671718340338, 0.0156712064257614, 0.0156711120412624, 0.0156720988756654, 0.0156707584822047, 0.0156724857152522, 0.0156713818143053, 0.0156707464441152, 0.0156713818143053, 0.0156724857152522, 0.0156707584822047, 0.0156720988756654, 0.0156711120412624, 0.0156712064257614, 0.015671718340338, 0.0156716605364877, 0.0156713904818823, 0.0156712999305785, 0.0156714127799819, 0.0156715817739721, 0.0156716820010033, 0.0156716732076387, 0.0156715824064888, 0.0156714644378829, 0.0156713697742787, 0.0156713277754279, 0.0156713435172251, 0.0156714031463619, 0.0156714828115081, 0.0156715575247922, 0.015671607826742, 0.0156716234305491, 0.0156716039496091, 0.0156715573523713, 0.0156714970044712, 0.0156714381477562, 0.0156713945283171, 0.0156713756993484
flux1:, 0.67213164251208, 0.0154220986808597, 0.0154221160603916, 0.0154221583486836, 0.015422216160265, 0.0154222758394999, 0.0154223221992069, 0.015422341932842, 0.0154223271427815, 0.0154222782548558, 0.0154222054771895, 0.0154221279801376, 0.0154220702117346, 0.0154220553055796, 0.0154220964400894, 0.0154221882527601, 0.0154223018484563, 0.0154223881529107, 0.0154223944031425, 0.0154222954450306, 0.0154221317067506, 0.0154220253064808, 0.0154221184012449, 0.0154223844227278, 0.0154224383931724, 0.0154219341588543, 0.0154218443588866, 0.0154228119824878, 0.0154214903648173, 0.0154231894797018, 0.0154221018194083, 0.015421475498886, 0.0154221018194083, 0.0154231894797018, 0.0154214903648173, 0.0154228119824878, 0.0154218443588866, 0.0154219341588543, 0.0154224383931724, 0.0154223844227278, 0.0154221184012449, 0.0154220253064808, 0.0154221317067506, 0.0154222954450306, 0.0154223944031425, 0.0154223881529107, 0.0154223018484563, 0.0154221882527601, 0.0154220964400894, 0.0154220553055796, 0.0154220702117346, 0.0154221279801376, 0.0154222054771895, 0.0154222782548558, 0.0154223271427815, 0.015422341932842, 0.0154223221992069, 0.0154222758394999, 0.015422216160265, 0.0154221583486836, 0.0154221160603916, 0.0154220986808597
flux1:, 0.672394091415833, 0.0151633848635551, 0.0151634002902743, 0.0151634406139776, 0.0151634967785553, 0.0151635553779281, 0.0151636013938363, 0.015163621616204, 0.015163608165929, 0.0151635613767833, 0.015163491200396, 0.0151634163402268, 0.0151633605754818, 0.0151633462794448, 0.015163386014611, 0.0151634742789659, 0.01516358283662, 0.0151636641954599, 0.0151636677839081, 0.0151635703106286, 0.0151634122721306, 0.0151633128259545, 0.015163408897046, 0.0151636712466211, 0.015163721794249, 0.0151632256243311, 0.0151631400720028, 0.0151640874626059, 0.015162784868464, 0.01516445421914, 0.0151633830648772, 0.0151627660508787, 0.0151633830648772, 0.01516445421914, 0.015162784868464, 0.0151640874626059, 0.0151631400720028, 0.0151632256243311, 0.015163721794249, 0.0151636712466211, 0.0151634088970461, 0.0151633128259545, 0.0151634122721306, 0.0151635703106286, 0.0151636677839081, 0.0151636641954599, 0.01516358283662, 0.0151634742789659, 0.015163386014611, 0.0151633462794448, 0.0151633605754818, 0.0151634163402268, 0.015163491200396, 0.0151635613767833, 0.015163608165929, 0.015163621616204, 0.0151636013938363, 0.0151635553779281, 0.0151634967785553, 0.0151634406139776, 0.0151634002902743, 0.0151633848635551
flux1:, 0.672656540319586, 0.0148958454566102, 0.0148958584987651, 0.0148958963319245, 0.0148959503637929, 0.0148960075675821, 0.0148960531840429, 0.0148960741240737, 0.01489606247649, 0.0148960183676269, 0.01489595134099, 0.0148958794852836, 0.0148958258079961, 0.0148958118950904, 0.0148958497529776, 0.0148959338728147, 0.0148960368461859, 0.0148961129152707, 0.0148961137851676, 0.0148960180143804, 0.0148958660619427, 0.0148957739773206, 0.0148958733528101, 0.0148961323079418, 0.0148961797860006, 0.0148956920269699, 0.0148956104114117, 0.0148965366695342, 0.0148952533986671, 0.0148968915058155, 0.0148958371529844, 0.0148952297051445, 0.0148958371529844, 0.0148968915058155, 0.014895253398667, 0.0148965366695342, 0.0148956104114117, 0.0148956920269699, 0.0148961797860006, 0.0148961323079418, 0.0148958733528101, 0.0148957739773206, 0.0148958660619427, 0.0148960180143804, 0.0148961137851676, 0.0148961129152707, 0.0148960368461859, 0.0148959338728147, 0.0148958497529776, 0.0148958118950904, 0.0148958258079961, 0.0148958794852836, 0.01489595134099, 0.0148960183676269, 0.01489606247649, 0.0148960741240737, 0.0148960531840429, 0.0148960075675821, 0.0148959503637929, 0.0148958963319245, 0.0148958584987651, 0.0148958454566102
flux1:, 0.672918989223339, 0.0146201043384397, 0.0146201146534029, 0.0146201495887922, 0.0146202011211172, 0.0146202567029774, 0.0146203019017728, 0.014620323764238, 0.0146203143021504, 0.0146202733386908, 0.0146202098865276, 0.0146201413028155, 0.0146200897459219, 0.0146200760009051, 0.0146201115756597, 0.0146201910694118, 0.0146202880402163, 0.0146203585831813, 0.0146203567363539, 0.0146202628790776, 0.0146201173298645, 0.0146200329049915, 0.0146201357980807, 0.0146203915455472, 0.0146204362471162, 0.0146199572100857, 0.0146198792542322, 0.014620783613601, 0.0146195200273582, 0.0146211255895679, 0.0146200883692603, 0.014619490751719, 0.0146200883692603, 0.0146211255895679, 0.0146195200273582, 0.014620783613601, 0.0146198792542322, 0.0146199572100857, 0.0146204362471162, 0.0146203915455472, 0.0146201357980807, 0.0146200329049915, 0.0146201173298645, 0.0146202628790776, 0.0146203567363539, 0.0146203585831813, 0.0146202880402163, 0.0146201910694118, 0.0146201115756597, 0.0146200760009051, 0.014620089745922, 0.0146201413028155, 0.0146202098865276, 0.0146202733386908, 0.0146203143021504, 0.014620323764238, 0.0146203019017728, 0.0146202567029774, 0.0146202011211172, 0.0146201495887922, 0.0146201146534029, 0.0146201043384397
flux1:, 0.673181438127093, 0.0143367956591386, 0.0143368030063329, 0.0143368347609562, 0.0143368835429882, 0.0143369373559159, 0.0143369821415828, 0.014337005091278, 0.0143369981039915, 0.0143369606265083, 0.0143369010483455, 0.0143368359092864, 0.0143367864651049, 0.0143367726972198, 0.0143368056673588, 0.014336880177295, 0.014336970859579, 0.0143370357468643, 0.0143370312381592, 0.0143369394902918, 0.014336800583094, 0.0143367239987703, 0.0143368305019802, 0.0143370831347676, 0.0143371252924607, 0.0143366552561402, 0.0143365807230666, 0.0143374625578054, 0.0143362190849103, 0.0143377909856889, 0.0143367712677102, 0.0143361837499141, 0.0143367712677102, 0.0143377909856889, 0.0143362190849103, 0.0143374625578054, 0.0143365807230666, 0.0143366552561402, 0.0143371252924607, 0.0143370831347676, 0.0143368305019802, 0.0143367239987703, 0.014336800583094, 0.0143369394902918, 0.0143370312381592, 0.0143370357468643, 0.014336970859579, 0.014336880177295, 0.0143368056673588, 0.0143367726972198, 0.0143367864651049, 0.0143368359092864, 0.0143369010483455, 0.0143369606265083, 0.0143369981039915, 0.014337005091278, 0.0143369821415828, 0.0143369373559159, 0.0143368835429882, 0.0143368347609562, 0.0143368030063329, 0.0143367956591386
flux1:, 0.673443887030846, 0.0140465614397786, 0.0140465656884377, 0.0140465941032877, 0.0140466399926242, 0.0140466919559032, 0.0140467363406174, 0.0140467604887069, 0.0140467561627973, 0.0140467223842785, 0.0140466668578459, 0.0140466052498279, 0.0140465578815386, 0.0140465439360687, 0.0140465740735128, 0.0140466433704488, 0.0140467276103379, 0.0140467868145721, 0.0140467797444589, 0.0140466902786909, 0.0140465581671182, 0.0140464894824782, 0.0140465995661357, 0.0140468490840454, 0.0140468888720341, 0.0140464280861506, 0.0140463567837528, 0.0140472156121203, 0.0140459927505511, 0.0140475300611503, 0.0140465282544064, 0.0140459511109922, 0.0140465282544064, 0.0140475300611503, 0.0140459927505511, 0.0140472156121203, 0.0140463567837528, 0.0140464280861506, 0.0140468888720341, 0.0140468490840454, 0.0140465995661357, 0.0140464894824782, 0.0140465581671182, 0.0140466902786909, 0.0140467797444589, 0.0140467868145721, 0.0140467276103379, 0.0140466433704488, 0.0140465740735128, 0.0140465439360687, 0.0140465578815386, 0.0140466052498279, 0.0140466668578459, 0.0140467223842785, 0.0140467561627973, 0.0140467604887069, 0.0140467363406174, 0.0140466919559032, 0.0140466399926242, 0.0140465941032877, 0.0140465656884377, 0.0140465614397786
flux1:, 0.673706335934599, 0.0137500491808148, 0.0137500503123065, 0.0137500753466912, 0.0137501182973661, 0.0137501683815218, 0.0137502123705622, 0.0137502377638596, 0.0137502361784844, 0.0137502061863436, 0.0137501547753454, 0.0137500967097938, 0.013750051363382, 0.013750037131384, 0.0137500643068668, 0.0137501282903404, 0.0137502060614216, 0.0137502596496158, 0.0137502501554915, 0.0137501631140633, 0.0137500378624687, 0.0137499770146408, 0.0137500905295411, 0.0137503368432641, 0.0137503743813339, 0.0137499230702544, 0.013749854854126, 0.0137506903387884, 0.0137494886538451, 0.0137509906320228, 0.0137500071823776, 0.0137494406921795, 0.0137500071823777, 0.0137509906320228, 0.0137494886538451, 0.0137506903387884, 0.013749854854126, 0.0137499230702544, 0.0137503743813339, 0.0137503368432641, 0.0137500905295411, 0.0137499770146408, 0.0137500378624687, 0.0137501631140633, 0.0137502501554915, 0.0137502596496158, 0.0137502060614216, 0.0137501282903404, 0.0137500643068668, 0.013750037131384, 0.013750051363382, 0.0137500967097938, 0.0137501547753454, 0.0137502061863436, 0.0137502361784844, 0.0137502377638596, 0.0137502123705622, 0.0137501683815218, 0.0137501182973661, 0.0137500753466912, 0.0137500503123065, 0.0137500491808148
flux1:, 0.673968784838352, 0.0134479094917099, 0.0134479075964658, 0.0134479293174959, 0.0134479693648572, 0.0134480175756964, 0.0134480611544227, 0.0134480877681912, 0.0134480888950679, 0.0134480626578804, 0.0134480153234833, 0.0134479607500705, 0.0134479173659821, 0.0134479027916709, 0.0134479269763327, 0.0134479856703964, 0.0134480570651544, 0.0134481051882669, 0.0134480934350056, 0.0134480089237054, 0.0134478905060075, 0.0134478373136196, 0.0134479539975923, 0.0134481969358854, 0.0134482322951795, 0.0134477906614996, 0.0134477254359317, 0.0134485373808701, 0.0134473574996416, 0.0134488235846099, 0.0134478589704043, 0.0134473034146561, 0.0134478589704043, 0.0134488235846099, 0.0134473574996416, 0.0134485373808702, 0.0134477254359317, 0.0134477906614995, 0.0134482322951795, 0.0134481969358854, 0.0134479539975923, 0.0134478373136196, 0.0134478905060075, 0.0134480089237054, 0.0134480934350056, 0.0134481051882669, 0.0134480570651544, 0.0134479856703964, 0.0134479269763327, 0.0134479027916709, 0.0134479173659821, 0.0134479607500705, 0.0134480153234833, 0.0134480626578804, 0.0134480888950679, 0.0134480877681912, 0.0134480611544227, 0.0134480175756964, 0.0134479693648572, 0.0134479293174959, 0.0134479075964658, 0.0134479094917099
flux1:, 0.674231233742106, 0.013140793753646, 0.0131407890230519, 0.0131408075911135, 0.0131408448345633, 0.0131408911973569, 0.0131409343204951, 0.0131409620551349, 0.0131409657630726, 0.0131409431415057, 0.0131408997567529, 0.0131408485776666, 0.0131408071014868, 0.0131407921868908, 0.0131408134500433, 0.0131408669950027, 0.0131409322128725, 0.0131409750933785, 0.0131409612636697, 0.0131408793473919, 0.013140767648831, 0.01314072181914, 0.0131408413071132, 0.013141080626618, 0.013141113836683, 0.0131406820645638, 0.0131406197816683, 0.0131414081259313, 0.0131402507284938, 0.0131416805324147, 0.0131407352579147, 0.0131401909177463, 0.0131407352579147, 0.0131416805324147, 0.0131402507284938, 0.0131414081259313, 0.0131406197816683, 0.0131406820645638, 0.013141113836683, 0.013141080626618, 0.0131408413071132, 0.01314072181914, 0.013140767648831, 0.0131408793473919, 0.0131409612636697, 0.0131409750933785, 0.0131409322128724, 0.0131408669950027, 0.0131408134500433, 0.0131407921868908, 0.0131408071014868, 0.0131408485776666, 0.0131408997567529, 0.0131409431415057, 0.0131409657630726, 0.0131409620551349, 0.0131409343204951, 0.0131408911973569, 0.0131408448345633, 0.0131408075911135, 0.0131407890230519, 0.013140793753646
flux1:, 0.674493682645859, 0.0128293518269032, 0.0128293445407712, 0.0128293601919854, 0.0128293947767035, 0.0128294393214869, 0.0128294819053381, 0.0128295105870956, 0.0128295166507367, 0.0128294974119669, 0.0128294577782381, 0.0128294098626762, 0.0128293702542401, 0.0128293550608988, 0.0128293735641246, 0.0128294222047117, 0.0128294815374145, 0.0128295194555537, 0.0128295037405374, 0.0128294244406346, 0.012829319262382, 0.012829280401667, 0.0128294022387135, 0.0128296376358879, 0.0128296686926157, 0.0128292469506822, 0.0128291876077097, 0.0128299524163214, 0.0128288182241093, 0.0128302115205925, 0.0128292861076959, 0.0128287532610437, 0.0128292861076959, 0.0128302115205925, 0.0128288182241093, 0.0128299524163214, 0.0128291876077097, 0.0128292469506822, 0.0128296686926157, 0.0128296376358879, 0.0128294022387135, 0.012829280401667, 0.012829319262382, 0.0128294244406346, 0.0128295037405374, 0.0128295194555537, 0.0128294815374145, 0.0128294222047117, 0.0128293735641246, 0.0128293550608988, 0.0128293702542401, 0.0128294098626762, 0.0128294577782381, 0.012829497411967, 0.0128295166507367, 0.0128295105870956, 0.0128294819053381, 0.0128294393214869, 0.0128293947767035, 0.0128293601919854, 0.0128293445407712, 0.0128293518269032
flux1:, 0.674756131549612, 0.0125142298140883, 0.0125142203245585, 0.0125142333513325, 0.0125142654500833, 0.012514308198917, 0.0125143501168934, 0.0125143795024959, 0.0125143876147247, 0.0125143714495048, 0.0125143353141063, 0.0125142905122205, 0.0125142527526884, 0.0125142374003262, 0.0125142533882427, 0.0125142974588384, 0.0125143512737436, 0.0125143845531226, 0.0125143671437779, 0.0125142904373397, 0.0125141915037549, 0.0125141591305091, 0.0125142827872724, 0.0125145139118588, 0.0125145427859147, 0.0125141312295663, 0.0125140748645623, 0.0125148163169806, 0.0125137060788497, 0.0125150627889804, 0.0125141577675594, 0.0125136366856279, 0.0125141577675594, 0.0125150627889804, 0.0125137060788497, 0.0125148163169806, 0.0125140748645623, 0.0125141312295663, 0.0125145427859147, 0.0125145139118588, 0.0125142827872724, 0.0125141591305091, 0.0125141915037549, 0.0125142904373397, 0.0125143671437779, 0.0125143845531226, 0.0125143512737436, 0.0125142974588384, 0.0125142533882427, 0.0125142374003262, 0.0125142527526884, 0.0125142905122205, 0.0125143353141063, 0.0125143714495048, 0.0125143876147247, 0.0125143795024959, 0.0125143501168934, 0.012514308198917, 0.0125142654500833, 0.0125142333513325, 0.0125142203245585, 0.0125142298140883
flux1:, 0.675018580453365, 0.0121960678899341, 0.0121960566028135, 0.0121960673336301, 0.0121960971296673, 0.0121961380865182, 0.0121961791681888, 0.0121962089530919, 0.0121962187404022, 0.0121962052818619, 0.0121961723558394, 0.0121961305114402, 0.0121960946080172, 0.0121960792702923, 0.0121960930584454, 0.0121961329660665, 0.0121961816883525, 0.0121962106815563, 0.0121961917612228, 0.0121961175823132, 0.0121960245505433, 0.0121959981109052, 0.0121961230007468, 0.0121963494701802, 0.0121963761155265, 0.0121959748885519, 0.0121959215745509, 0.0121966399511393, 0.0121955544277074, 0.0121968746041829, 0.012195990501468, 0.0121954814448897, 0.012195990501468, 0.0121968746041829, 0.0121955544277074, 0.0121966399511393, 0.0121959215745509, 0.0121959748885519, 0.0121963761155265, 0.0121963494701802, 0.0121961230007468, 0.0121959981109052, 0.0121960245505433, 0.0121961175823132, 0.0121961917612228, 0.0121962106815563, 0.0121961816883525, 0.0121961329660665, 0.0121960930584454, 0.0121960792702923, 0.0121960946080172, 0.0121961305114402, 0.0121961723558394, 0.0121962052818619, 0.0121962187404022, 0.0121962089530919, 0.0121961791681888, 0.0121961380865182, 0.0121960971296673, 0.0121960673336301, 0.0121960566028135, 0.0121960678899341
flux1:, 0.675281029357119, 0.0118754982078247, 0.011875485562467, 0.0118754943420246, 0.0118755220139687, 0.0118755611576694, 0.0118756011912722, 0.011875631021017, 0.0118756420610121, 0.0118756309042427, 0.0118756008795698, 0.0118755618410285, 0.01187552782916, 0.0118755127267349, 0.011875524687212, 0.0118755608930314, 0.0118756049874208, 0.0118756300622282, 0.011875609800553, 0.0118755380433378, 0.0118754505148603, 0.0118754293996653, 0.0118755548968445, 0.0118757763110095, 0.0118758006731593, 0.0118754099085998, 0.0118753597466132, 0.0118760554136353, 0.0118749953605181, 0.0118762791704986, 0.0118754164999275, 0.0118749197147716, 0.0118754164999275, 0.0118762791704986, 0.0118749953605181, 0.0118760554136353, 0.0118753597466133, 0.0118754099085998, 0.0118758006731593, 0.0118757763110095, 0.0118755548968445, 0.0118754293996653, 0.0118754505148603, 0.0118755380433378, 0.011875609800553, 0.0118756300622282, 0.0118756049874208, 0.0118755608930314, 0.011875524687212, 0.0118755127267349, 0.01187552782916, 0.0118755618410285, 0.0118756008795698, 0.0118756309042427, 0.0118756420610121, 0.011875631021017, 0.0118756011912722, 0.0118755611576694, 0.0118755220139687, 0.0118754943420246, 0.011875485562467, 0.0118754982078247
flux1:, 0.675543478260872, 0.0115531428925654, 0.0115531293414203, 0.0115531365121422, 0.0115531622215238, 0.0115531995020427, 0.0115532382402109, 0.0115532677242308, 0.0115532795643579, 0.0115532702858554, 0.011553242851245, 0.0115532064801758, 0.0115531744232093, 0.0115531598145233, 0.0115531703599495, 0.0115532033601465, 0.0115532433129525, 0.0115532648396768, 0.0115532433881793, 0.0115531739117815, 0.0115530914454218, 0.0115530750082169, 0.0115532004664151, 0.0115534164221876, 0.0115534384458741, 0.0115530582661195, 0.0115530113772118, 0.011553684770885, 0.0115526509214624, 0.0115538986287449, 0.0115530578786945, 0.0115525735924755, 0.0115530578786945, 0.0115538986287449, 0.0115526509214624, 0.011553684770885, 0.0115530113772118, 0.0115530582661195, 0.0115534384458741, 0.0115534164221876, 0.0115532004664151, 0.0115530750082169, 0.0115530914454218, 0.0115531739117815, 0.0115532433881793, 0.0115532648396768, 0.0115532433129524, 0.0115532033601465, 0.0115531703599495, 0.0115531598145233, 0.0115531744232093, 0.0115532064801758, 0.011553242851245, 0.0115532702858554, 0.0115532795643579, 0.0115532677242308, 0.0115532382402109, 0.0115531995020427, 0.0115531622215238, 0.0115531365121422, 0.0115531293414203, 0.0115531428925654
flux1:, 0.675805927164625, 0.0112296121281848, 0.0112295981171008, 0.0112296040028855, 0.0112296278848368, 0.0112296632228687, 0.0112297003911312, 0.0112297291182405, 0.0112297412948423, 0.0112297334709476, 0.0112297083256655, 0.0112296745031246, 0.0112296444895761, 0.0112296306598073, 0.0112296402264435, 0.011229670533162, 0.0112297068353167, 0.0112297251756933, 0.0112297026650419, 0.0112296352998791, 0.0112295574257881, 0.0112295450011454, 0.0112296697716724, 0.0112298798767311, 0.0112298995127258, 0.0112295300288783, 0.0112294865456519, 0.0112301381558065, 0.0112291312041376, 0.0112303431512464, 0.0112295247740514, 0.0112290531918802, 0.0112295247740514, 0.0112303431512464, 0.0112291312041376, 0.0112301381558065, 0.011229486545652, 0.0112295300288783, 0.0112298995127258, 0.0112298798767311, 0.0112296697716724, 0.0112295450011454, 0.0112295574257881, 0.0112296352998791, 0.0112297026650419, 0.0112297251756933, 0.0112297068353167, 0.011229670533162, 0.0112296402264435, 0.0112296306598073, 0.011229644489576, 0.0112296745031246, 0.0112297083256655, 0.0112297334709476, 0.0112297412948423, 0.0112297291182405, 0.0112297003911312, 0.0112296632228687, 0.0112296278848368, 0.0112296040028855, 0.0112295981171008, 0.0112296121281848
flux1:, 0.676068376068379, 0.0109055023487619, 0.0109054882990229, 0.0109054931919165, 0.0109055153492663, 0.010905548638943, 0.0109055839464117, 0.0109056115011431, 0.0109056235579383, 0.0109056167815204, 0.0109055936467325, 0.0109055622768353, 0.0109055344155296, 0.0109055216643133, 0.0109055306949837, 0.0109055588181286, 0.0109055919497744, 0.0109056074477092, 0.0109055839867018, 0.0109055185419942, 0.0109054447760443, 0.0109054356975277, 0.0109055591465992, 0.0109057630320574, 0.0109057802429349, 0.010905421553514, 0.0109053816113405, 0.0109060119652123, 0.0109050325496883, 0.0109062091404355, 0.0109054135420651, 0.0109049548430751, 0.0109054135420651, 0.0109062091404355, 0.0109050325496883, 0.0109060119652123, 0.0109053816113405, 0.010905421553514, 0.0109057802429349, 0.0109057630320574, 0.0109055591465992, 0.0109054356975277, 0.0109054447760443, 0.0109055185419942, 0.0109055839867018, 0.0109056074477092, 0.0109055919497744, 0.0109055588181286, 0.0109055306949837, 0.0109055216643133, 0.0109055344155296, 0.0109055622768353, 0.0109055936467325, 0.0109056167815205, 0.0109056235579383, 0.0109056115011431, 0.0109055839464117, 0.010905548638943, 0.0109055153492663, 0.0109054931919165, 0.0109054882990229, 0.0109055023487619
flux1:, 0.676330824972132, 0.0105813945393996, 0.010581380832318, 0.010581384982572, 0.0105814054833742, 0.0105814365977119, 0.0105814697492582, 0.010581495728203, 0.010581507233383, 0.0105815011281506, 0.0105814797555001, 0.0105814507665108, 0.0105814251799787, 0.0105814138084932, 0.0105814227360477, 0.0105814491665723, 0.0105814795836824, 0.0105814925580593, 0.0105814682342098, 0.0105814045062971, 0.0105813343643567, 0.0105813279815398, 0.0105814495060865, 0.0105816468375725, 0.0105816616022844, 0.0105813137913832, 0.010581277519714, 0.0105818871663704, 0.0105809358546387, 0.0105820775376551, 0.0105813050683779, 0.0105808594025402, 0.0105813050683779, 0.0105820775376551, 0.0105809358546387, 0.0105818871663704, 0.010581277519714, 0.0105813137913832, 0.0105816616022844, 0.0105816468375725, 0.0105814495060865, 0.0105813279815398, 0.0105813343643567, 0.0105814045062971, 0.0105814682342098, 0.0105814925580593, 0.0105814795836824, 0.0105814491665723, 0.0105814227360477, 0.0105814138084932, 0.0105814251799787, 0.0105814507665108, 0.0105814797555001, 0.0105815011281506, 0.010581507233383, 0.010581495728203, 0.0105814697492582, 0.0105814365977119, 0.0105814054833742, 0.010581384982572, 0.010581380832318, 0.0105813945393996
flux1:, 0.676593273875885, 0.0102578526535501, 0.0102578396182429, 0.0102578432279928, 0.0102578621063066, 0.0102578909048534, 0.0102579216140179, 0.0102579456413564, 0.0102579562025976, 0.0102579504345845, 0.0102579306118682, 0.0102579039549577, 0.0102578807715526, 0.0102578710695975, 0.0102578803015611, 0.0102579054967923, 0.0102579336201651, 0.0102579443597961, 0.0102579192413492, 0.0102578570224237, 0.0102577900339928, 0.0102577857279905, 0.0102579047695491, 0.0102580952564522, 0.0102581075736351, 0.0102577707086646, 0.0102577382227456, 0.0102583277185936, 0.0102574049942178, 0.0102585122478831, 0.0102577631941965, 0.0102573306796238, 0.0102577631941965, 0.0102585122478831, 0.0102574049942178, 0.0102583277185936, 0.0102577382227456, 0.0102577707086646, 0.0102581075736351, 0.0102580952564522, 0.0102579047695491, 0.0102577857279905, 0.0102577900339928, 0.0102578570224237, 0.0102579192413492, 0.0102579443597961, 0.0102579336201651, 0.0102579054967923, 0.0102578803015611, 0.0102578710695975, 0.0102578807715526, 0.0102579039549577, 0.0102579306118682, 0.0102579504345845, 0.0102579562025976, 0.0102579456413564, 0.0102579216140179, 0.0102578909048534, 0.0102578621063066, 0.0102578432279928, 0.0102578396182429, 0.0102578526535501
flux1:, 0.676855722779638, 0.00993542215193802, 0.00993541005669252, 0.00993541327726191, 0.00993543053681621, 0.00993545687485833, 0.00993548487672313, 0.00993550661821136, 0.00993551589504715, 0.00993551018099069, 0.00993549173496455, 0.00993546738095182, 0.00993544672620358, 0.0099354389598744, 0.00993544886485155, 0.0099354732362805, 0.00993549944312019, 0.00993550820381216, 0.00993548234294074, 0.00993542142979697, 0.00993535715053013, 0.00993535434759236, 0.0099354704039262, 0.00993565380661768, 0.00993566369662517, 0.00993533782580374, 0.00993530921908874, 0.00993587911485253, 0.00993498536608912, 0.00993605868521133, 0.00993533326325637, 0.00993491398406823, 0.00993533326325637, 0.00993605868521132, 0.00993498536608911, 0.00993587911485253, 0.00993530921908874, 0.00993533782580374, 0.00993566369662517, 0.00993565380661768, 0.00993547040392619, 0.00993535434759236, 0.00993535715053014, 0.00993542142979697, 0.00993548234294074, 0.00993550820381215, 0.00993549944312019, 0.0099354732362805, 0.00993544886485155, 0.0099354389598744, 0.00993544672620359, 0.00993546738095182, 0.00993549173496455, 0.0099355101809907, 0.00993551589504715, 0.00993550661821136, 0.00993548487672313, 0.00993545687485833, 0.00993543053681621, 0.00993541327726191, 0.00993541005669252, 0.00993542215193802
flux1:, 0.677118171683392, 0.00961462866733802, 0.00961461771474065, 0.00961462064736591, 0.00961463626758997, 0.00961466000621209, 0.00961468506950014, 0.00961470424429015, 0.00961471195744997, 0.00961470606995943, 0.00961468886645514, 0.00961466680093882, 0.00961464878868276, 0.0096146431891953, 0.00961465408549298, 0.00961467798932359, 0.00961470260749012, 0.00961470961110318, 0.00961468304799869, 0.00961462325040695, 0.00961456127311257, 0.00961455945592344, 0.00961467209013246, 0.0096148482250621, 0.00961485573076752, 0.00961454088052201, 0.00961451621804511, 0.00961506704752674, 0.00961420255850641, 0.0096152424430133, 0.00961454079362861, 0.00961413479843271, 0.00961454079362861, 0.0096152424430133, 0.00961420255850642, 0.00961506704752674, 0.00961451621804511, 0.00961454088052201, 0.00961485573076753, 0.0096148482250621, 0.00961467209013246, 0.00961455945592344, 0.00961456127311257, 0.00961462325040694, 0.00961468304799868, 0.00961470961110318, 0.00961470260749012, 0.00961467798932359, 0.00961465408549298, 0.0096146431891953, 0.00961464878868277, 0.00961466680093882, 0.00961468886645514, 0.00961470606995943, 0.00961471195744997, 0.00961470424429015, 0.00961468506950014, 0.00961466000621209, 0.00961463626758996, 0.00961462064736591, 0.00961461771474065, 0.00961462866733802
flux1:, 0.677380620587145, 0.00929597679846887, 0.00929596712424798, 0.00929596982383407, 0.00929598376762841, 0.00929600478391065, 0.00929602672164911, 0.00929604311146558, 0.00929604904896339, 0.00929604281854074, 0.0092960267602005, 0.00929600697755317, 0.00929599170136097, 0.00929598845550454, 0.00929600060231618, 0.00929602433292749, 0.00929604763781521, 0.00929605307310399, 0.0092960258406379, 0.00929596698898147, 0.00929590695276404, 0.00929590566919682, 0.00929601451618248, 0.00929618325884308, 0.00929618844530778, 0.00929588461775585, 0.00929586393067721, 0.00929639620153165, 0.00929556114603713, 0.00929656809185031, 0.00929589027735673, 0.00929549757837422, 0.00929589027735672, 0.00929656809185031, 0.00929556114603713, 0.00929639620153165, 0.00929586393067721, 0.00929588461775586, 0.00929618844530777, 0.00929618325884308, 0.00929601451618248, 0.00929590566919683, 0.00929590695276404, 0.00929596698898147, 0.00929602584063791, 0.00929605307310399, 0.00929604763781522, 0.00929602433292749, 0.00929600060231619, 0.00929598845550454, 0.00929599170136097, 0.00929600697755317, 0.0092960267602005, 0.00929604281854074, 0.00929604904896339, 0.00929604311146559, 0.00929602672164912, 0.00929600478391065, 0.00929598376762841, 0.00929596982383408, 0.00929596712424798, 0.00929597679846887
flux1:, 0.677643069490898, 0.00897994903527433, 0.00897994071059887, 0.00897994319196877, 0.00897995541453092, 0.00897997361119399, 0.00897999228939051, 0.00898000574474347, 0.00898000976467297, 0.00898000307880283, 0.00897998810084174, 0.00897997059756745, 0.00897995812296924, 0.008979957365569, 0.00897997095693108, 0.00897999474327465, 0.00898001695716727, 0.00898002098213022, 0.00897999311075693, 0.00897993506261528, 0.00897987665991487, 0.00897987552910262, 0.0089799802993632, 0.0089801415851952, 0.00898014453834069, 0.00897985170901484, 0.00897983499050131, 0.00898034917717471, 0.0089795436151055, 0.00898051810727813, 0.0089798641100213, 0.00897948468286289, 0.00897986411002129, 0.00898051810727813, 0.00897954361510551, 0.0089803491771747, 0.00897983499050131, 0.00897985170901484, 0.00898014453834069, 0.0089801415851952, 0.0089799802993632, 0.00897987552910261, 0.00897987665991487, 0.00897993506261528, 0.00897999311075693, 0.00898002098213022, 0.00898001695716726, 0.00897999474327465, 0.00897997095693107, 0.00897995736556899, 0.00897995812296924, 0.00897997059756745, 0.00897998810084174, 0.00898000307880283, 0.00898000976467297, 0.00898000574474348, 0.00897999228939051, 0.00897997361119399, 0.00897995541453093, 0.00897994319196876, 0.00897994071059887, 0.00897994903527433
flux1:, 0.677905518394651, 0.00866700481688852, 0.00866699785368835, 0.00866700009968731, 0.00866701055769104, 0.00866702587157343, 0.00866704121548885, 0.00866705165877325, 0.0086670536889316, 0.00866704648858571, 0.00866703255305929, 0.00866701732101802, 0.00866700767893943, 0.00866700948759798, 0.00866702464919861, 0.00866704865402451, 0.00866706994767975, 0.00866707269309508, 0.00866704421567416, 0.00866698686109508, 0.00866692984247172, 0.00866692855816278, 0.00866702903899411, 0.00866718286237703, 0.00866718368682854, 0.0086669018027874, 0.00866688900533389, 0.0086673855442258, 0.00866660942074608, 0.00866755192885756, 0.00866692165147409, 0.00866655543555153, 0.00866692165147409, 0.00866755192885757, 0.00866660942074609, 0.00866738554422579, 0.00866688900533389, 0.00866690180278741, 0.00866718368682854, 0.00866718286237703, 0.00866702903899411, 0.00866692855816279, 0.00866692984247172, 0.00866698686109508, 0.00866704421567416, 0.00866707269309507, 0.00866706994767975, 0.00866704865402451, 0.00866702464919861, 0.00866700948759798, 0.00866700767893943, 0.00866701732101802, 0.00866703255305929, 0.00866704648858571, 0.0086670536889316, 0.00866705165877325, 0.00866704121548885, 0.00866702587157343, 0.00866701055769104, 0.00866700009968731, 0.00866699785368835, 0.00866700481688852
flux1:, 0.678167967298405, 0.00835757972264012, 0.00835757408137576, 0.00835757605213449, 0.00835758471259239, 0.00835759712144736, 0.00835760911920089, 0.00835761654469932, 0.00835761657930956, 0.00835760885331091, 0.00835759594240339, 0.00835758296237564, 0.00835757614413039, 0.00835758053639962, 0.00835759732518906, 0.00835762164688303, 0.00835764214302452, 0.00835764371682524, 0.00835761467306671, 0.00835755793833742, 0.00835750211494577, 0.00835750044621551, 0.00835759650048319, 0.00835774291201953, 0.00835774172830891, 0.00835747070676005, 0.00835746174099851, 0.00835794102782789, 0.00835719417510143, 0.00835810515082241, 0.00835749841814097, 0.00835714531767844, 0.00835749841814097, 0.00835810515082242, 0.00835719417510143, 0.00835794102782789, 0.00835746174099852, 0.00835747070676005, 0.00835774172830891, 0.00835774291201953, 0.00835759650048319, 0.00835750044621551, 0.00835750211494577, 0.00835755793833742, 0.00835761467306671, 0.00835764371682524, 0.00835764214302451, 0.00835762164688303, 0.00835759732518906, 0.00835758053639962, 0.00835757614413039, 0.00835758296237564, 0.00835759594240339, 0.0083576088533109, 0.00835761657930957, 0.00835761654469932, 0.00835760911920089, 0.00835759712144736, 0.00835758471259239, 0.00835757605213449, 0.00835757408137576, 0.00835757972264012
flux1:, 0.678430416202158, 0.00805208479555654, 0.00805208039477323, 0.00805208203742429, 0.00805208888563352, 0.00805209841286336, 0.00805210711626573, 0.00805211158722698, 0.00805210968115102, 0.00805210145891223, 0.00805208956776593, 0.00805207880377755, 0.00805207475785721, 0.00805208169087071, 0.00805210009730604, 0.00805212477402588, 0.00805214455236647, 0.00805214504450198, 0.00805211548477742, 0.00805205933458004, 0.00805200457837115, 0.00805200236785672, 0.0080520939305818, 0.00805223303292656, 0.00805222997425193, 0.00805196970178254, 0.0080519644367677, 0.00805242682604525, 0.00805170896738119, 0.00805258884405106, 0.00805200540648973, 0.00805166529208341, 0.00805200540648973, 0.00805258884405106, 0.00805170896738119, 0.00805242682604525, 0.0080519644367677, 0.00805196970178254, 0.00805222997425193, 0.00805223303292656, 0.0080520939305818, 0.00805200236785672, 0.00805200457837115, 0.00805205933458004, 0.00805211548477743, 0.00805214504450197, 0.00805214455236647, 0.00805212477402589, 0.00805210009730604, 0.00805208169087071, 0.00805207475785721, 0.00805207880377756, 0.00805208956776593, 0.00805210145891223, 0.00805210968115102, 0.00805211158722699, 0.00805210711626573, 0.00805209841286337, 0.00805208888563352, 0.00805208203742429, 0.00805208039477323, 0.00805208479555654
flux1:, 0.678692865105911, 0.00775090599698237, 0.00775090272393717, 0.00775090398211471, 0.00775090902818736, 0.00775091574527662, 0.00775092126794233, 0.00775092291104488, 0.00775091917197266, 0.00775091051515772, 0.00775089964473993, 0.00775089103949328, 0.00775088967029003, 0.00775089904276977, 0.00775091899542302, 0.00775094401115, 0.0077509631145403, 0.00775096260198357, 0.00775093259029709, 0.00775087702821018, 0.00775082326998566, 0.00775082042989024, 0.00775090750295257, 0.00775103944547275, 0.00775103465421252, 0.00775078498669309, 0.00775078325160033, 0.00775122905804056, 0.00775053981420303, 0.00775138900820166, 0.00775082854648475, 0.00775050125714378, 0.00775082854648476, 0.00775138900820166, 0.00775053981420303, 0.00775122905804055, 0.00775078325160033, 0.00775078498669309, 0.00775103465421252, 0.00775103944547275, 0.00775090750295257, 0.00775082042989024, 0.00775082326998566, 0.00775087702821018, 0.00775093259029709, 0.00775096260198357, 0.0077509631145403, 0.00775094401115, 0.00775091899542302, 0.00775089904276977, 0.00775088967029002, 0.00775089103949328, 0.00775089964473993, 0.00775091051515772, 0.00775091917197266, 0.00775092291104488, 0.00775092126794234, 0.00775091574527662, 0.00775090902818736, 0.00775090398211471, 0.00775090272393717, 0.00775090599698238
flux1:, 0.678955314009665, 0.0074544037901484, 0.00745440151179925, 0.00745440233432426, 0.00745440561792986, 0.0074544096444895, 0.00745441215742351, 0.00745441115504449, 0.00745440573420464, 0.00745439672786602, 0.00745438687831984, 0.00745438034998704, 0.00745438151847731, 0.00745439317492452, 0.00745441454709928, 0.00745443983917176, 0.00745445828045828, 0.00745445683204792, 0.00745442644801919, 0.00745437151540233, 0.00745431874092242, 0.00745431524710187, 0.00745439789240903, 0.00745452286497627, 0.00745451648914376, 0.00745427725233731, 0.0074542788394571, 0.0074547083411071, 0.00745404723848585, 0.00745486615213488, 0.00745432828311944, 0.00745401362871102, 0.00745432828311944, 0.00745486615213488, 0.00745404723848585, 0.00745470834110709, 0.0074542788394571, 0.00745427725233731, 0.00745451648914376, 0.00745452286497626, 0.00745439789240903, 0.00745431524710187, 0.00745431874092242, 0.00745437151540233, 0.00745442644801919, 0.00745445683204792, 0.00745445828045828, 0.00745443983917176, 0.00745441454709928, 0.00745439317492451, 0.00745438151847731, 0.00745438034998704, 0.00745438687831984, 0.00745439672786602, 0.00745440573420464, 0.00745441115504449, 0.00745441215742351, 0.0074544096444895, 0.00745440561792985, 0.00745440233432426, 0.00745440151179925, 0.0074544037901484
flux1:, 0.679217762913418, 0.00716291284980221, 0.00716291142349186, 0.00716291177174956, 0.00716291336483726, 0.00716291486631784, 0.00716291459129572, 0.00716291117208653, 0.00716290425405125, 0.00716289499776741, 0.00716288616262099, 0.00716288160315923, 0.00716288512947194, 0.00716289886626129, 0.00716292148420199, 0.00716294695187272, 0.00716296472106261, 0.00716296240191158, 0.00716293174168612, 0.00716287751505367, 0.00716282575946522, 0.00716282164395851, 0.00716289997545577, 0.00716301820167746, 0.0071630103914862, 0.00716278138236188, 0.00716278605123384, 0.00716319949404853, 0.00716256597434557, 0.0071633550000404, 0.00716283928342266, 0.00716253704743702, 0.00716283928342266, 0.00716335500004039, 0.00716256597434557, 0.00716319949404853, 0.00716278605123384, 0.00716278138236188, 0.0071630103914862, 0.00716301820167746, 0.00716289997545577, 0.00716282164395852, 0.00716282575946522, 0.00716287751505367, 0.00716293174168613, 0.00716296240191158, 0.00716296472106261, 0.00716294695187272, 0.00716292148420199, 0.00716289886626129, 0.00716288512947194, 0.00716288160315923, 0.00716288616262099, 0.0071628949977674, 0.00716290425405125, 0.00716291117208653, 0.00716291459129572, 0.00716291486631784, 0.00716291336483726, 0.00716291177174956, 0.00716291142349186, 0.00716291284980221
flux1:, 0.679480211817171, 0.00687674189437026, 0.00687674117761718, 0.00687674103125946, 0.00687674103867064, 0.00687674022193546, 0.00687673742309557, 0.00687673185141405, 0.00687672364356498, 0.00687671424304976, 0.0068767064045732, 0.00687670367962047, 0.00687670934732105, 0.00687672492034586, 0.0068767485725855, 0.00687677408614318, 0.00687679115750181, 0.00687678803275704, 0.00687675720882226, 0.00687670379587491, 0.0068766531367743, 0.00687664847917003, 0.006876722654076, 0.00687683438426198, 0.0068768252889471, 0.00687660627766487, 0.00687661376015905, 0.00687701136372114, 0.00687640479478209, 0.00687716432003616, 0.0068766702656959, 0.00687638020824227, 0.0068766702656959, 0.00687716432003616, 0.00687640479478209, 0.00687701136372114, 0.00687661376015905, 0.00687660627766487, 0.0068768252889471, 0.00687683438426198, 0.006876722654076, 0.00687664847917003, 0.0068766531367743, 0.00687670379587491, 0.00687675720882226, 0.00687678803275704, 0.00687679115750181, 0.00687677408614318, 0.00687674857258551, 0.00687672492034586, 0.00687670934732105, 0.00687670367962047, 0.00687670640457321, 0.00687671424304976, 0.00687672364356497, 0.00687673185141406, 0.00687673742309556, 0.00687674022193547, 0.00687674103867064, 0.00687674103125946, 0.00687674117761718, 0.00687674189437026
flux1:, 0.679742660720924, 0.00659617363653409, 0.00659617349545235, 0.00659617285619545, 0.00659617141421726, 0.00659616852128037, 0.00659616349541446, 0.00659615606018021, 0.00659614678236707, 0.00659613734194833, 0.00659613046785112, 0.00659612941816539, 0.00659613698000618, 0.00659615411347368, 0.00659617856085164, 0.00659620397086522, 0.00659622030961909, 0.00659621644741618, 0.00659618558736186, 0.00659613312189418, 0.00659608367137431, 0.00659607858941821, 0.00659614879906523, 0.00659625430320553, 0.00659624406821874, 0.00659603480072266, 0.00659604480685088, 0.00659642677091409, 0.0065958464583213, 0.00659657687139769, 0.00659610394713669, 0.00659582580808236, 0.00659610394713669, 0.00659657687139769, 0.0065958464583213, 0.00659642677091409, 0.00659604480685088, 0.00659603480072266, 0.00659624406821875, 0.00659625430320552, 0.00659614879906523, 0.00659607858941821, 0.00659608367137431, 0.00659613312189418, 0.00659618558736186, 0.00659621644741618, 0.00659622030961908, 0.00659620397086522, 0.00659617856085164, 0.00659615411347367, 0.00659613698000618, 0.00659612941816539, 0.00659613046785112, 0.00659613734194833, 0.00659614678236707, 0.00659615606018021, 0.00659616349541446, 0.00659616852128037, 0.00659617141421726, 0.00659617285619545, 0.00659617349545235, 0.00659617363653409
flux1:, 0.680005109624678, 0.00632146484759566, 0.00632146516359335, 0.00632146405702311, 0.0063214613300585, 0.00632145663038006, 0.00632144969644672, 0.00632144069996936, 0.00632143057483383, 0.0063214211911098, 0.00632141523267457, 0.00632141567699104, 0.00632142486181739, 0.00632144325776486, 0.00632146824365445, 0.00632149338993822, 0.00632150895831086, 0.00632150443182893, 0.00632147367614647, 0.00632142231208781, 0.00632137420813437, 0.00632136884797869, 0.00632143530861585, 0.0063215348696157, 0.00632152363427971, 0.00632132383541252, 0.00632133605963685, 0.00632170257116525, 0.00632114777021291, 0.00632184946602477, 0.00632139710546214, 0.0063211306076271, 0.00632139710546214, 0.00632184946602477, 0.00632114777021291, 0.00632170257116526, 0.00632133605963685, 0.00632132383541252, 0.00632152363427971, 0.0063215348696157, 0.00632143530861585, 0.00632136884797869, 0.00632137420813438, 0.00632142231208781, 0.00632147367614647, 0.00632150443182893, 0.00632150895831087, 0.00632149338993822, 0.00632146824365445, 0.00632144325776485, 0.00632142486181739, 0.00632141567699104, 0.00632141523267457, 0.0063214211911098, 0.00632143057483383, 0.00632144069996936, 0.00632144969644672, 0.00632145663038005, 0.0063214613300585, 0.00632146405702311, 0.00632146516359335, 0.00632146484759566
flux1:, 0.680267558528431, 0.00605284653055219, 0.00605284720509744, 0.00605284568052744, 0.00605284185616292, 0.00605283563795383, 0.00605282712634542, 0.00605281687363331, 0.00605280611798961, 0.00605279687487406, 0.00605279176652667, 0.00605279350563422, 0.00605280402609335, 0.00605282337419117, 0.00605284863450582, 0.00605287335445448, 0.00605288811682864, 0.00605288300541262, 0.00605285250447268, 0.00605280240934236, 0.00605275580694581, 0.00605275033342184, 0.00605281327730538, 0.0060529071846862, 0.00605289508036307, 0.00605270445739409, 0.00605271858519357, 0.0060530698255771, 0.00605253975326455, 0.00605321313924362, 0.00605278074964507, 0.00605252560197255, 0.00605278074964507, 0.00605321313924362, 0.00605253975326455, 0.0060530698255771, 0.00605271858519358, 0.00605270445739409, 0.00605289508036306, 0.0060529071846862, 0.00605281327730538, 0.00605275033342184, 0.00605275580694581, 0.00605280240934236, 0.00605285250447268, 0.00605288300541262, 0.00605288811682864, 0.00605287335445448, 0.00605284863450582, 0.00605282337419117, 0.00605280402609335, 0.00605279350563422, 0.00605279176652667, 0.00605279687487406, 0.00605280611798961, 0.00605281687363331, 0.00605282712634542, 0.00605283563795383, 0.00605284185616292, 0.00605284568052744, 0.00605284720509744, 0.00605284653055219
flux1:, 0.680530007432184, 0.00579052419641873, 0.00579052515380052, 0.00579052328235005, 0.00579051856518245, 0.00579051112619886, 0.00579050136826792, 0.00579049015725786, 0.00579047897482897, 0.00579046994009622, 0.0057904656003264, 0.00579046842210483, 0.0057904799827835, 0.0057904999700075, 0.00579052524260003, 0.0057905493786091, 0.00579056330567435, 0.00579055769504815, 0.00579052760543335, 0.00579047895350279, 0.00579043401583745, 0.00579042860309849, 0.00579048827015203, 0.0057905768143854, 0.00579056396318156, 0.00579038220962587, 0.00579039792408724, 0.00579073407623073, 0.00579022792293875, 0.00579087342459875, 0.0057904603944378, 0.00579021629506697, 0.0057904603944378, 0.00579087342459875, 0.00579022792293875, 0.00579073407623073, 0.00579039792408724, 0.00579038220962587, 0.00579056396318156, 0.0057905768143854, 0.00579048827015204, 0.00579042860309849, 0.00579043401583745, 0.0057904789535028, 0.00579052760543336, 0.00579055769504815, 0.00579056330567435, 0.00579054937860909, 0.00579052524260003, 0.00579049997000751, 0.0057904799827835, 0.00579046842210483, 0.0057904656003264, 0.00579046994009622, 0.00579047897482897, 0.00579049015725786, 0.00579050136826792, 0.00579051112619885, 0.00579051856518245, 0.00579052328235005, 0.00579052515380052, 0.00579052419641873
flux1:, 0.680792456335937, 0.00553467823800621, 0.0055346794261481, 0.00553467729730493, 0.0055346719019406, 0.00553466354024747, 0.0055346528585509, 0.00553464097161446, 0.00553462954732213, 0.00553462077066685, 0.00553461710413898, 0.00553462078926054, 0.00553463309487647, 0.00553465341466598, 0.00553467844779615, 0.0055347018535529, 0.00553471492536645, 0.00553470890701143, 0.00553467938740562, 0.00553463235285534, 0.00553458924284978, 0.005534584065688, 0.00553464069596413, 0.00553472416356135, 0.00553471067756326, 0.00553453747716192, 0.00553455446537123, 0.00553487572038391, 0.00553439266093581, 0.00553501072689253, 0.00553461643296858, 0.00553438307214627, 0.00553461643296858, 0.00553501072689253, 0.00553439266093581, 0.00553487572038391, 0.00553455446537124, 0.00553453747716192, 0.00553471067756326, 0.00553472416356135, 0.00553464069596414, 0.005534584065688, 0.00553458924284978, 0.00553463235285534, 0.00553467938740562, 0.00553470890701143, 0.00553471492536645, 0.00553470185355291, 0.00553467844779614, 0.00553465341466598, 0.00553463309487647, 0.00553462078926054, 0.00553461710413898, 0.00553462077066684, 0.00553462954732213, 0.00553464097161446, 0.00553465285855089, 0.00553466354024747, 0.0055346719019406, 0.00553467729730493, 0.0055346794261481, 0.00553467823800621
flux1:, 0.681054905239691, 0.00528546439508101, 0.0052854657845811, 0.00528546350158854, 0.00528545764525126, 0.00528544865040674, 0.00528543735005346, 0.00528542504703979, 0.00528541354294468, 0.00528540505548388, 0.00528540195611969, 0.00528540628409704, 0.00528541904738803, 0.00528543940795701, 0.00528546396757189, 0.00528548651307658, 0.00528549872102847, 0.00528549239084284, 0.00528546359769093, 0.0052854183480358, 0.00528537722061902, 0.0052853724467065, 0.00528542627382724, 0.00528550494326262, 0.00528549092427111, 0.00528532595499999, 0.00528534391403342, 0.00528565047728133, 0.00528518968113619, 0.00528578078738836, 0.00528540460135596, 0.0052851816641342, 0.00528540460135596, 0.00528578078738836, 0.00528518968113619, 0.00528565047728133, 0.00528534391403342, 0.00528532595499999, 0.00528549092427111, 0.00528550494326262, 0.00528542627382724, 0.00528537244670651, 0.00528537722061902, 0.0052854183480358, 0.00528546359769093, 0.00528549239084283, 0.00528549872102847, 0.00528548651307658, 0.00528546396757188, 0.00528543940795701, 0.00528541904738803, 0.00528540628409703, 0.00528540195611969, 0.00528540505548388, 0.00528541354294468, 0.00528542504703979, 0.00528543735005346, 0.00528544865040674, 0.00528545764525126, 0.00528546350158854, 0.0052854657845811, 0.00528546439508101
flux1:, 0.681317354143444, 0.0050430143046087, 0.00504301588627133, 0.00504301356072569, 0.00504300745590408, 0.00504299810096266, 0.00504298646236608, 0.00504297397533981, 0.00504296252823183, 0.00504295434330178, 0.00504295169807631, 0.0050429564533385, 0.00504296940232782, 0.00504298953385804, 0.00504301340950546, 0.00504303498475648, 0.00504304633248709, 0.00504303978887326, 0.00504301187202751, 0.00504296856205618, 0.00504292955731624, 0.00504292534056207, 0.00504297658625946, 0.00504305072476249, 0.00504303626447279, 0.00504287920245154, 0.00504289784478992, 0.00504318994111599, 0.005042750581492, 0.00504331523481103, 0.00504295652900775, 0.00504274369768717, 0.00504295652900775, 0.00504331523481103, 0.005042750581492, 0.00504318994111599, 0.00504289784478992, 0.00504287920245154, 0.00504303626447279, 0.00504305072476249, 0.00504297658625946, 0.00504292534056207, 0.00504292955731624, 0.00504296856205618, 0.0050430118720275, 0.00504303978887326, 0.00504304633248709, 0.00504303498475648, 0.00504301340950546, 0.00504298953385804, 0.00504296940232782, 0.0050429564533385, 0.00504295169807632, 0.00504295434330179, 0.00504296252823183, 0.00504297397533981, 0.00504298646236608, 0.00504299810096266, 0.00504300745590408, 0.00504301356072569, 0.00504301588627133, 0.0050430143046087
flux1:, 0.681579803047197, 0.00480743612959567, 0.00480743791078882, 0.0048074356568507, 0.00480742950438511, 0.00480742003904765, 0.00480740831228812, 0.00480739584202041, 0.00480738456257155, 0.00480737667761367, 0.00480737437078391, 0.00480737934847829, 0.00480739223284419, 0.00480741189336037, 0.00480743490263209, 0.00480745541997648, 0.00480746592334315, 0.0048074592648908, 0.00480743236344965, 0.00480739112988762, 0.00480735436732501, 0.00480735084248034, 0.00480739971230312, 0.00480746957351503, 0.00480745475407292, 0.00480730527725471, 0.00480732433547799, 0.00480760221344191, 0.00480718347522032, 0.00480772221554516, 0.00480738036803896, 0.00480717732432787, 0.00480738036803896, 0.00480772221554516, 0.00480718347522032, 0.00480760221344191, 0.00480732433547799, 0.00480730527725471, 0.00480745475407292, 0.00480746957351503, 0.00480739971230312, 0.00480735084248034, 0.00480735436732501, 0.00480739112988763, 0.00480743236344965, 0.0048074592648908, 0.00480746592334315, 0.00480745541997647, 0.00480743490263209, 0.00480741189336036, 0.00480739223284419, 0.00480737934847829, 0.00480737437078391, 0.00480737667761367, 0.00480738456257155, 0.00480739584202041, 0.00480740831228812, 0.00480742003904765, 0.00480742950438511, 0.0048074356568507, 0.00480743791078882, 0.00480743612959567
flux1:, 0.68184225195095, 0.00457881525990261, 0.00457881726011448, 0.00457881518872946, 0.00457880917168482, 0.00457879981683897, 0.00457878821774352, 0.00457877593192019, 0.00457876490523992, 0.00457875730452846, 0.00457875522201094, 0.00457876023326082, 0.00457877282959707, 0.00457879180939672, 0.00457881380087301, 0.00457883319608564, 0.00457884288231326, 0.00457883620525471, 0.00457881044378021, 0.00457877140084377, 0.00457873697484515, 0.00457873425342687, 0.00457878093362676, 0.00457884675608268, 0.00457883165093616, 0.00457868944247266, 0.00457870867312579, 0.00457897260816314, 0.00457857369447825, 0.00457908709625721, 0.00457876149506719, 0.00457856792194062, 0.00457876149506719, 0.00457908709625721, 0.00457857369447825, 0.00457897260816314, 0.00457870867312579, 0.00457868944247266, 0.00457883165093615, 0.00457884675608268, 0.00457878093362676, 0.00457873425342687, 0.00457873697484515, 0.00457877140084377, 0.00457881044378021, 0.00457883620525471, 0.00457884288231326, 0.00457883319608564, 0.00457881380087301, 0.00457879180939671, 0.00457877282959707, 0.00457876023326082, 0.00457875522201094, 0.00457875730452846, 0.00457876490523992, 0.00457877593192019, 0.00457878821774352, 0.00457879981683897, 0.00457880917168482, 0.00457881518872946, 0.00457881726011448, 0.00457881525990261
flux1:, 0.682104700854704, 0.00435721507829548, 0.00435721732427647, 0.00435721553776676, 0.00435720981636963, 0.00435720076017302, 0.00435718946812401, 0.0043571775011522, 0.00435716678852768, 0.00435715944647023, 0.00435715748009647, 0.00435716235648819, 0.00435717447230815, 0.00435719259689363, 0.00435721345162867, 0.00435723168383523, 0.00435724059001224, 0.00435723398562548, 0.00435720947089839, 0.0043571727068587, 0.00435714068345811, 0.00435713885100462, 0.00435718350656856, 0.00435724551293749, 0.00435723018789738, 0.00435709493909188, 0.00435711412564982, 0.00435736442209878, 0.00435698455957134, 0.0043574732320385, 0.00435716327851456, 0.00435697886176637, 0.00435716327851457, 0.0043574732320385, 0.00435698455957134, 0.00435736442209878, 0.00435711412564982, 0.00435709493909189, 0.00435723018789738, 0.00435724551293749, 0.00435718350656856, 0.00435713885100461, 0.00435714068345811, 0.0043571727068587, 0.00435720947089839, 0.00435723398562547, 0.00435724059001223, 0.00435723168383523, 0.00435721345162867, 0.00435719259689363, 0.00435717447230814, 0.00435716235648819, 0.00435715748009647, 0.00435715944647023, 0.00435716678852768, 0.0043571775011522, 0.00435718946812401, 0.00435720076017303, 0.00435720981636963, 0.00435721553776676, 0.00435721732427647, 0.00435721507829548
flux1:, 0.682367149758457, 0.00414267778493589, 0.0041426803057992, 0.00414267889313612, 0.00414267360097309, 0.00414266499653953, 0.00414265415393628, 0.00414264260816234, 0.00414263224972792, 0.00414262513446426, 0.00414262318587138, 0.00414262778299876, 0.00414263925940298, 0.00414265639093225, 0.00414267602258037, 0.00414269307317898, 0.00414270124427533, 0.00414269479639947, 0.0041426716148377, 0.00414263718966519, 0.00414260760460415, 0.00414260671922395, 0.00414264949297837, 0.00414270788997037, 0.00414269240439311, 0.00414256381717378, 0.00414258277207096, 0.00414281976406116, 0.00414245820668168, 0.00414292279309588, 0.00414262790447204, 0.00414245233396523, 0.00414262790447204, 0.00414292279309588, 0.00414245820668168, 0.00414281976406116, 0.00414258277207096, 0.00414256381717378, 0.00414269240439311, 0.00414270788997037, 0.00414264949297838, 0.00414260671922395, 0.00414260760460415, 0.00414263718966519, 0.0041426716148377, 0.00414269479639947, 0.00414270124427533, 0.00414269307317898, 0.00414267602258037, 0.00414265639093225, 0.00414263925940298, 0.00414262778299876, 0.00414262318587138, 0.00414262513446426, 0.00414263224972791, 0.00414264260816234, 0.00414265415393628, 0.00414266499653953, 0.0041426736009731, 0.00414267889313612, 0.0041426803057992, 0.00414267778493589
flux1:, 0.68262959866221, 0.00393522527347878, 0.00393522809609708, 0.00393522712909647, 0.00393522237068583, 0.00393521433534711, 0.00393520404856942, 0.00393519299667005, 0.00393518301472964, 0.00393517609176709, 0.00393517407572032, 0.00393517827567165, 0.00393518898866593, 0.00393520502600229, 0.00393522337973358, 0.0039352392504989, 0.00393524673708732, 0.00393524051989572, 0.00393521873572341, 0.00393518667983374, 0.00393515953788042, 0.00393515963000836, 0.00393520064268732, 0.0039352556215225, 0.0039352400295311, 0.00393511781839971, 0.0039351363841246, 0.00393536043536477, 0.00393501646707799, 0.00393545764298978, 0.00393517725415101, 0.00393501022477957, 0.00393517725415101, 0.00393545764298978, 0.00393501646707799, 0.00393536043536477, 0.0039351363841246, 0.00393511781839971, 0.0039352400295311, 0.00393525562152251, 0.00393520064268732, 0.00393515963000835, 0.00393515953788042, 0.00393518667983373, 0.00393521873572341, 0.00393524051989572, 0.00393524673708732, 0.0039352392504989, 0.00393522337973358, 0.00393520502600229, 0.00393518898866593, 0.00393517827567165, 0.00393517407572031, 0.0039351760917671, 0.00393518301472964, 0.00393519299667005, 0.00393520404856942, 0.00393521433534711, 0.00393522237068583, 0.00393522712909647, 0.00393522809609708, 0.00393522527347878
flux1:, 0.682892047565963, 0.00373486005195276, 0.00373486319693528, 0.00373486272754171, 0.00373485857730553, 0.00373485119334222, 0.00373484153500474, 0.00373483102328019, 0.00373482142600439, 0.00373481466165315, 0.00373481250864454, 0.00373481622137891, 0.00373482608189141, 0.00373484095938509, 0.00373485800977661, 0.00373487272034577, 0.0037348795762008, 0.00373487365235252, 0.00373485330656868, 0.00373482362064542, 0.00373479889608685, 0.00373479996932476, 0.00373483932046987, 0.00373489105779385, 0.00373487540946178, 0.00373475930289514, 0.00373477735218334, 0.00373498885472266, 0.0037346617908026, 0.00373508026144441, 0.00373481382596867, 0.00373465503835218, 0.00373481382596867, 0.00373508026144441, 0.0037346617908026, 0.00373498885472266, 0.00373477735218334, 0.00373475930289514, 0.00373487540946178, 0.00373489105779385, 0.00373483932046987, 0.00373479996932476, 0.00373479889608685, 0.00373482362064542, 0.00373485330656868, 0.00373487365235252, 0.0037348795762008, 0.00373487272034577, 0.00373485800977661, 0.00373484095938509, 0.00373482608189141, 0.00373481622137891, 0.00373481250864454, 0.00373481466165315, 0.00373482142600439, 0.00373483102328019, 0.00373484153500474, 0.00373485119334222, 0.00373485857730553, 0.00373486272754171, 0.00373486319693528, 0.00373486005195276
flux1:, 0.683154496469717, 0.00354156620163481, 0.00354156968010265, 0.00354156973884832, 0.00354156624143291, 0.00354155955810245, 0.00354155057034583, 0.00354154062262975, 0.00354153140786247, 0.00354152477227212, 0.00354152243029282, 0.00354152559391011, 0.00354153454661071, 0.00354154823178809, 0.00354156397990082, 0.00354157756484516, 0.00354158384458073, 0.00354157826384042, 0.00354155937399621, 0.00354153202982352, 0.00354150966800753, 0.0035415117008972, 0.00354154947043989, 0.00354159812956805, 0.00354158247200106, 0.00354147221330457, 0.00354148964849351, 0.00354168902056289, 0.00354137820789906, 0.00354177470481903, 0.0035415216953731, 0.00354137085631129, 0.0035415216953731, 0.00354177470481903, 0.00354137820789906, 0.00354168902056289, 0.00354148964849351, 0.00354147221330457, 0.00354158247200106, 0.00354159812956805, 0.00354154947043989, 0.0035415117008972, 0.00354150966800753, 0.00354153202982352, 0.00354155937399621, 0.00354157826384042, 0.00354158384458073, 0.00354157756484516, 0.00354156397990082, 0.00354154823178809, 0.00354153454661071, 0.00354152559391011, 0.00354152243029282, 0.00354152477227212, 0.00354153140786247, 0.00354154062262975, 0.00354155057034583, 0.00354155955810245, 0.00354156624143291, 0.00354156973884832, 0.00354156968010266, 0.00354156620163481
flux1:, 0.68341694537347, 0.00335531036721145, 0.0033553141785157, 0.00335531477416212, 0.00335531194598509, 0.00335530598262472, 0.00335529768116537, 0.00335528830306847, 0.00335527946200531, 0.00335527293164824, 0.00335527036708554, 0.00335527294704858, 0.00335528096811879, 0.00335529345848474, 0.00335530792834855, 0.00335532043402874, 0.00335532619091264, 0.00335532098929733, 0.00335530355005485, 0.00335527849225782, 0.00335525841203144, 0.00335526136058775, 0.00335529761095616, 0.00335534334333212, 0.00335532772159599, 0.00335522306922979, 0.00335523982086252, 0.00335542750392702, 0.00335513232036639, 0.00335550759744331, 0.00335526750562344, 0.00335512432834221, 0.00335526750562344, 0.00335550759744331, 0.00335513232036639, 0.00335542750392701, 0.00335523982086252, 0.00335522306922979, 0.00335532772159599, 0.00335534334333212, 0.00335529761095616, 0.00335526136058775, 0.00335525841203144, 0.00335527849225782, 0.00335530355005485, 0.00335532098929733, 0.00335532619091264, 0.00335532043402874, 0.00335530792834855, 0.00335529345848474, 0.00335528096811879, 0.00335527294704858, 0.00335527036708554, 0.00335527293164824, 0.00335527946200531, 0.00335528830306847, 0.00335529768116537, 0.00335530598262471, 0.00335531194598509, 0.00335531477416212, 0.0033553141785157, 0.00335531036721145
flux1:, 0.683679394277223, 0.00317604277162872, 0.00317604690208024, 0.00317604802237949, 0.00317604585422593, 0.00317604060417485, 0.00317603298282767, 0.00317602416605013, 0.00317601568658856, 0.00317600924608571, 0.0031760064437485, 0.0031760084311623, 0.00317601552519755, 0.00317602684437387, 0.00317604007910267, 0.00317605156048935, 0.00317605684454668, 0.00317605204402516, 0.00317603602843711, 0.00317601317699929, 0.00317599527387003, 0.00317599907469145, 0.00317603385328319, 0.00317607680004423, 0.0031760612579011, 0.00317596198531752, 0.00317597801010245, 0.00317615446527394, 0.00317587431817942, 0.00317622914716772, 0.00317600148288364, 0.003175865687107, 0.00317600148288364, 0.00317622914716772, 0.00317587431817942, 0.00317615446527394, 0.00317597801010245, 0.00317596198531752, 0.00317606125790111, 0.00317607680004423, 0.00317603385328319, 0.00317599907469145, 0.00317599527387003, 0.00317601317699928, 0.00317603602843711, 0.00317605204402516, 0.00317605684454668, 0.00317605156048935, 0.00317604007910267, 0.00317602684437387, 0.00317601552519755, 0.0031760084311623, 0.0031760064437485, 0.00317600924608571, 0.00317601568658856, 0.00317602416605013, 0.00317603298282767, 0.00317604060417486, 0.00317604585422593, 0.00317604802237949, 0.00317604690208024, 0.00317604277162872
flux1:, 0.683941843180977, 0.00300369824918533, 0.00300370267179354, 0.00300370428524442, 0.00300370274569348, 0.0030036981807631, 0.003003691216161, 0.00300368294263933, 0.00300367481224505, 0.0030036684554799, 0.00300366541780343, 0.00300366682689353, 0.00300367302314227, 0.0030036832165703, 0.00300369527431916, 0.00300370579193848, 0.00300371064842632, 0.00300370625716543, 0.00300369161858773, 0.00300367087199406, 0.00300365502182909, 0.00300365959560055, 0.00300369293746868, 0.00300373323102269, 0.00300371781145356, 0.00300362370650003, 0.00300363898474747, 0.00300380468871731, 0.00300353901291211, 0.00300387417866985, 0.00300365846917406, 0.00300352978105718, 0.00300365846917406, 0.00300387417866985, 0.00300353901291211, 0.00300380468871731, 0.00300363898474748, 0.00300362370650003, 0.00300371781145356, 0.0030037332310227, 0.00300369293746868, 0.00300365959560055, 0.00300365502182909, 0.00300367087199406, 0.00300369161858773, 0.00300370625716543, 0.00300371064842632, 0.00300370579193848, 0.00300369527431916, 0.0030036832165703, 0.00300367302314227, 0.00300366682689353, 0.00300366541780343, 0.0030036684554799, 0.00300367481224505, 0.00300368294263933, 0.003003691216161, 0.0030036981807631, 0.00300370274569348, 0.00300370428524442, 0.00300370267179354, 0.00300369824918533
flux1:, 0.68420429208473, 0.00283819729060625, 0.00283820196575868, 0.00283820402418623, 0.00283820306362514, 0.00283819913884608, 0.00283819279510335, 0.00283818504079718, 0.00283817724878023, 0.00283817097929547, 0.00283816772481708, 0.00283816858977598, 0.00283817393793007, 0.00283818306835983, 0.00283819401831627, 0.00283820363545205, 0.00283820810375629, 0.00283820411688006, 0.00283819079140734, 0.00283817203024923, 0.00283815809332454, 0.00283816334853341, 0.0028381952791441, 0.00283823304467723, 0.00283821779018219, 0.00283812865413659, 0.00283814318680079, 0.00283829862745603, 0.00283804688272461, 0.00283836317827608, 0.00283815896693968, 0.00283803711889867, 0.00283815896693968, 0.00283836317827608, 0.00283804688272461, 0.00283829862745603, 0.00283814318680079, 0.00283812865413659, 0.00283821779018219, 0.00283823304467723, 0.0028381952791441, 0.00283816334853341, 0.00283815809332454, 0.00283817203024923, 0.00283819079140734, 0.00283820411688006, 0.00283820810375629, 0.00283820363545205, 0.00283819401831627, 0.00283818306835983, 0.00283817393793007, 0.00283816858977597, 0.00283816772481708, 0.00283817097929547, 0.00283817724878023, 0.00283818504079718, 0.00283819279510335, 0.00283819913884608, 0.00283820306362514, 0.00283820402418623, 0.00283820196575868, 0.00283819729060625
flux1:, 0.684466740988483, 0.00267944709405785, 0.00267945197101943, 0.00267945441277274, 0.00267945396774678, 0.00267945062613737, 0.00267944485923822, 0.00267943759740876, 0.00267943013655158, 0.00267942396726665, 0.00267942052849607, 0.00267942089988262, 0.00267942546563264, 0.0026794336086049, 0.00267944352718045, 0.00267945230743305, 0.00267945642040896, 0.00267945282121226, 0.00267944073051151, 0.00267942382138527, 0.00267941164660206, 0.00267941748330027, 0.00267944802123727, 0.0026794833780874, 0.00267946833076944, 0.00267938397708262, 0.00267939778254119, 0.00267954345442514, 0.00267930512273689, 0.00267960334431405, 0.00267941018924566, 0.00267929491971714, 0.00267941018924566, 0.00267960334431405, 0.00267930512273689, 0.00267954345442514, 0.00267939778254119, 0.00267938397708262, 0.00267946833076944, 0.0026794833780874, 0.00267944802123727, 0.00267941748330027, 0.00267941164660206, 0.00267942382138526, 0.00267944073051151, 0.00267945282121226, 0.00267945642040896, 0.00267945230743305, 0.00267944352718045, 0.00267943360860489, 0.00267942546563264, 0.00267942089988262, 0.00267942052849607, 0.00267942396726665, 0.00267943013655158, 0.00267943759740876, 0.00267944485923822, 0.00267945062613737, 0.00267945396774678, 0.00267945441277274, 0.00267945197101943, 0.00267944709405785
flux1:, 0.684729189892236, 0.00252734261632171, 0.00252734763539145, 0.0025273503889378, 0.00252735038659183, 0.00252734756372025, 0.00252734232545618, 0.00252733552933663, 0.00252732839686339, 0.00252732234918822, 0.00252731877001806, 0.00252731871090012, 0.00252732257145836, 0.00252732981096239, 0.0025273387783195, 0.0025273467835895, 0.00252735056733864, 0.00252734732887793, 0.00252733638328721, 0.00252732118282075, 0.00252731061191898, 0.0025273169253821, 0.00252734608489199, 0.00252737914774045, 0.00252736434918968, 0.00252728460201569, 0.00252729771271508, 0.00252743411248474, 0.00252720869509548, 0.00252748963729137, 0.0025273071098883, 0.00252719816305021, 0.0025273071098883, 0.00252748963729137, 0.00252720869509548, 0.00252743411248474, 0.00252729771271508, 0.00252728460201569, 0.00252736434918968, 0.00252737914774045, 0.00252734608489199, 0.0025273169253821, 0.00252731061191898, 0.00252732118282075, 0.00252733638328721, 0.00252734732887793, 0.00252735056733864, 0.0025273467835895, 0.0025273387783195, 0.00252732981096239, 0.00252732257145836, 0.00252731871090012, 0.00252731877001806, 0.00252732234918822, 0.00252732839686339, 0.00252733552933663, 0.00252734232545618, 0.00252734756372025, 0.00252735038659183, 0.0025273503889378, 0.00252734763539145, 0.00252734261632171
flux1:, 0.68499163879599, 0.00238176761862896, 0.0023817727137661, 0.002381775701457, 0.00238177606384389, 0.00238177369199332, 0.00238176893332041, 0.00238176257812738, 0.00238175577604517, 0.00238174987849438, 0.00238174621130891, 0.00238174579333453, 0.00238174903310866, 0.002381755457569, 0.00238176355458434, 0.00238177084351733, 0.00238177431756985, 0.00238177140453988, 0.00238176150629772, 0.00238174786514986, 0.00238173873676579, 0.00238174542092188, 0.00238177321421599, 0.00238180409406692, 0.00238178958507228, 0.00238171427766724, 0.00238172673675638, 0.00238185435877586, 0.00238164137334764, 0.0023819058244992, 0.00238173350800981, 0.00238163063349101, 0.00238173350800981, 0.0023819058244992, 0.00238164137334764, 0.00238185435877586, 0.00238172673675638, 0.00238171427766724, 0.00238178958507228, 0.00238180409406692, 0.00238177321421599, 0.00238174542092188, 0.00238173873676578, 0.00238174786514986, 0.00238176150629772, 0.00238177140453988, 0.00238177431756985, 0.00238177084351733, 0.00238176355458434, 0.002381755457569, 0.00238174903310866, 0.00238174579333453, 0.00238174621130891, 0.00238174987849438, 0.00238175577604517, 0.00238176257812738, 0.00238176893332041, 0.00238177369199332, 0.00238177606384389, 0.002381775701457, 0.0023817727137661, 0.00238176761862896
flux1:, 0.685254087699743, 0.0022425957019773, 0.002242600803697, 0.00224260394549334, 0.00224260459355542, 0.00224260260534552, 0.00224259827908078, 0.00224259234336053, 0.00224258587823835, 0.00224258016466951, 0.0022425764673125, 0.0022425757668812, 0.00224257847345581, 0.0022425841721675, 0.00224259147789878, 0.0022425981047981, 0.00224260128264924, 0.00224259865344689, 0.00224258969992252, 0.0022425774666146, 0.00224256962005225, 0.00224257657057794, 0.00224260300982863, 0.00224263181476103, 0.0022426176348837, 0.00224254660795255, 0.00224255846601545, 0.00224267779820734, 0.00224247677606789, 0.00224272551396784, 0.00224256300213292, 0.00224246595473471, 0.00224256300213292, 0.00224272551396784, 0.00224247677606789, 0.00224267779820734, 0.00224255846601545, 0.00224254660795255, 0.0022426176348837, 0.00224263181476103, 0.00224260300982863, 0.00224257657057794, 0.00224256962005225, 0.0022425774666146, 0.00224258969992252, 0.00224259865344689, 0.00224260128264924, 0.0022425981047981, 0.00224259147789878, 0.0022425841721675, 0.00224257847345581, 0.0022425757668812, 0.0022425764673125, 0.00224258016466951, 0.00224258587823835, 0.00224259234336053, 0.00224259827908078, 0.00224260260534552, 0.00224260459355542, 0.00224260394549334, 0.002242600803697, 0.0022425957019773
flux1:, 0.685516536603496, 0.0021096913270923, 0.00210969636543401, 0.0021096995824, 0.00210970043946812, 0.00210969877083225, 0.0021096948336555, 0.00210968929999926, 0.00210968318227707, 0.00210967768988755, 0.00210967402264308, 0.00210967311732829, 0.00210967537787986, 0.00210968043797706, 0.00210968702766679, 0.00210969304185523, 0.00210969593178986, 0.00210969354066434, 0.00210968542746957, 0.0021096744519286, 0.00210966773053995, 0.00210967484754687, 0.00210969994653805, 0.00210972678223046, 0.00210971296927783, 0.0021096460693427, 0.00210965738132654, 0.00210976890138344, 0.00210957938502567, 0.00210981317304355, 0.0021096600688709, 0.00210956860831986, 0.0021096600688709, 0.00210981317304355, 0.00210957938502567, 0.00210976890138344, 0.00210965738132655, 0.0021096460693427, 0.00210971296927782, 0.00210972678223046, 0.00210969994653805, 0.00210967484754687, 0.00210966773053995, 0.0021096744519286, 0.00210968542746957, 0.00210969354066434, 0.00210969593178986, 0.00210969304185523, 0.00210968702766679, 0.00210968043797706, 0.00210967537787986, 0.00210967311732829, 0.00210967402264308, 0.00210967768988755, 0.00210968318227707, 0.00210968929999926, 0.0021096948336555, 0.00210969877083225, 0.00210970043946812, 0.0021096995824, 0.00210969636543401, 0.0021096913270923
flux1:, 0.685778985507249, 0.00198291081456144, 0.00198291572194682, 0.00198291893935463, 0.00198291993405233, 0.0019829185265174, 0.00198291494028789, 0.00198290979548234, 0.00198290403842089, 0.00198289880563883, 0.00198289522836524, 0.001982894193712, 0.00198289609195001, 0.0019829005959575, 0.00198290653957707, 0.00198291198516686, 0.00198291459129698, 0.00198291239048883, 0.00198290501436631, 0.00198289515108228, 0.00198288940517776, 0.00198289659543846, 0.00198292037085095, 0.00198294534089057, 0.00198293193033208, 0.00198286900818838, 0.00198287983060745, 0.0019829840026436, 0.00198280554354318, 0.00198302512721469, 0.00198288104192844, 0.00198279493267486, 0.00198288104192844, 0.00198302512721469, 0.00198280554354318, 0.0019829840026436, 0.00198287983060745, 0.00198286900818838, 0.00198293193033208, 0.00198294534089057, 0.00198292037085095, 0.00198289659543846, 0.00198288940517776, 0.00198289515108228, 0.00198290501436631, 0.00198291239048883, 0.00198291459129698, 0.00198291198516686, 0.00198290653957707, 0.0019829005959575, 0.00198289609195001, 0.001982894193712, 0.00198289522836524, 0.00198289880563883, 0.00198290403842089, 0.00198290979548234, 0.00198291494028789, 0.0019829185265174, 0.00198291993405233, 0.00198291893935463, 0.00198291572194682, 0.00198291081456144
flux1:, 0.686041434411003, 0.00186210332104689, 0.00186210803486906, 0.00186211118479378, 0.00186211225327864, 0.00186211105553791, 0.00186210778797183, 0.0018621030226761, 0.00186209764106692, 0.00186209270546547, 0.00186208927500243, 0.00186208818179509, 0.00186208979548714, 0.00186209381947156, 0.00186209918078205, 0.0018621040967965, 0.00186210642023167, 0.00186210436201091, 0.00186209762341224, 0.00186208873413652, 0.00186208382337444, 0.00186209100206196, 0.00186211347439282, 0.00186213668039107, 0.00186212370475702, 0.00186206461407302, 0.00186207500255076, 0.00186217227425167, 0.00186200443105765, 0.00186221053518165, 0.00186207508737409, 0.0018619940984458, 0.00186207508737409, 0.00186221053518165, 0.00186200443105765, 0.00186217227425167, 0.00186207500255076, 0.00186206461407302, 0.00186212370475702, 0.00186213668039107, 0.00186211347439282, 0.00186209100206196, 0.00186208382337444, 0.00186208873413652, 0.00186209762341224, 0.00186210436201091, 0.00186210642023167, 0.0018621040967965, 0.00186209918078205, 0.00186209381947156, 0.00186208979548714, 0.00186208818179509, 0.00186208927500243, 0.00186209270546547, 0.00186209764106692, 0.0018621030226761, 0.00186210778797183, 0.00186211105553791, 0.00186211225327864, 0.00186211118479378, 0.00186210803486906, 0.00186210332104689
flux1:, 0.686303883314756, 0.00174711178787917, 0.00174711625269677, 0.00174711927602211, 0.00174712036353989, 0.00174711933234855, 0.00174711635713295, 0.00174711196518872, 0.00174710697394474, 0.00174710237029543, 0.00174709913823901, 0.0017470980503017, 0.00174709944940789, 0.00174710306171581, 0.00174710789780047, 0.00174711231857909, 0.0017471143586511, 0.00174711239717662, 0.00174710620246374, 0.00174709815840076, 0.00174709395363043, 0.00174710104556818, 0.00174712223969965, 0.00174714378124327, 0.00174713126954533, 0.00174707586565042, 0.00174708587284334, 0.00174717667314852, 0.00174701901028006, 0.00174721233654236, 0.00174708515154382, 0.00174700905646095, 0.00174708515154382, 0.00174721233654236, 0.00174701901028006, 0.00174717667314852, 0.00174708587284334, 0.00174707586565042, 0.00174713126954533, 0.00174714378124327, 0.00174712223969965, 0.00174710104556818, 0.00174709395363043, 0.00174709815840076, 0.00174710620246374, 0.00174711239717662, 0.0017471143586511, 0.00174711231857909, 0.00174710789780047, 0.00174710306171581, 0.00174709944940789, 0.0017470980503017, 0.00174709913823901, 0.00174710237029543, 0.00174710697394474, 0.00174711196518872, 0.00174711635713295, 0.00174711933234855, 0.00174712036353989, 0.00174711927602211, 0.00174711625269677, 0.00174711178787917
flux1:, 0.686566332218509, 0.00163777385873186, 0.00163777802797758, 0.00163778087577401, 0.00163778193754068, 0.00163778103799663, 0.00163777833443629, 0.0016377743119253, 0.00163776972466574, 0.00163776548322784, 0.00163776249414156, 0.00163776146670342, 0.00163776271211439, 0.00163776597265924, 0.00163777033386594, 0.00163777428967939, 0.00163777604514703, 0.00163777413808368, 0.00163776840130831, 0.00163776108477762, 0.00163775746933509, 0.00163776440977392, 0.00163778435522029, 0.00163780432969211, 0.00163779230690019, 0.00163774044579437, 0.00163775011972349, 0.00163783485705634, 0.00163768694371758, 0.00163786816884277, 0.00163774887831316, 0.0016376774550653, 0.00163774887831316, 0.00163786816884277, 0.00163768694371757, 0.00163783485705634, 0.00163775011972349, 0.00163774044579437, 0.00163779230690019, 0.00163780432969211, 0.00163778435522029, 0.00163776440977392, 0.00163775746933509, 0.00163776108477762, 0.00163776840130831, 0.00163777413808368, 0.00163777604514703, 0.00163777428967939, 0.00163777033386594, 0.00163776597265924, 0.00163776271211439, 0.00163776146670342, 0.00163776249414156, 0.00163776548322784, 0.00163776972466574, 0.0016377743119253, 0.00163777833443629, 0.00163778103799662, 0.00163778193754068, 0.00163778087577401, 0.00163777802797758, 0.00163777385873186
flux1:, 0.686828781122262, 0.00153392276348196, 0.00153392660063308, 0.00153392923490899, 0.00153393023636998, 0.00153392944166666, 0.00153392699397325, 0.00153392333813566, 0.00153391916586631, 0.00153391531098682, 0.00153391260108852, 0.00153391167971573, 0.00153391282256257, 0.00153391578260254, 0.00153391971282352, 0.00153392323062339, 0.00153392470079199, 0.00153392281063829, 0.00153391745487553, 0.00153391076044418, 0.00153390763092061, 0.00153391436587669, 0.00153393309674807, 0.0015339515990533, 0.00153394008565813, 0.00153389162326313, 0.00153390100606123, 0.00153398006710033, 0.00153384147670679, 0.00153401125112333, 0.00153389949285878, 0.00153383252394252, 0.00153389949285878, 0.00153401125112333, 0.00153384147670679, 0.00153398006710033, 0.00153390100606123, 0.00153389162326313, 0.00153394008565813, 0.0015339515990533, 0.00153393309674807, 0.00153391436587669, 0.00153390763092061, 0.00153391076044418, 0.00153391745487553, 0.00153392281063829, 0.00153392470079199, 0.00153392323062339, 0.00153391971282352, 0.00153391578260254, 0.00153391282256257, 0.00153391167971573, 0.00153391260108852, 0.00153391531098682, 0.00153391916586631, 0.00153392333813566, 0.00153392699397325, 0.00153392944166666, 0.00153393023636998, 0.00153392923490899, 0.00153392660063308, 0.00153392276348196
flux1:, 0.687091230026016, 0.00143538816575822, 0.00143539164495379, 0.00143539403881445, 0.0014353949553575, 0.00143539424611282, 0.00143539204244993, 0.00143538875056974, 0.00143538500054197, 0.00143538154961677, 0.00143537914595359, 0.00143537836602436, 0.00143537944750659, 0.00143538214984097, 0.00143538568705163, 0.00143538879128369, 0.00143538997698518, 0.00143538807208158, 0.00143538303031416, 0.0014353768654199, 0.00143537413194081, 0.00143538061814086, 0.00143539817286899, 0.00143541529510355, 0.00143540430678751, 0.00143535909844798, 0.00143536822551502, 0.0014354419744839, 0.00143531228447757, 0.00143547123146737, 0.00143536664940665, 0.00143530392191843, 0.00143536664940665, 0.00143547123146737, 0.00143531228447757, 0.0014354419744839, 0.00143536822551502, 0.00143535909844798, 0.00143540430678751, 0.00143541529510355, 0.00143539817286899, 0.00143538061814086, 0.00143537413194081, 0.0014353768654199, 0.00143538303031416, 0.00143538807208158, 0.00143538997698518, 0.00143538879128369, 0.00143538568705163, 0.00143538214984097, 0.00143537944750659, 0.00143537836602436, 0.00143537914595358, 0.00143538154961677, 0.00143538500054197, 0.00143538875056974, 0.00143539204244993, 0.00143539424611282, 0.0014353949553575, 0.00143539403881445, 0.00143539164495378, 0.00143538816575822
flux1:, 0.687353678929769, 0.00134199697207489, 0.00134200007819806, 0.00134200221547568, 0.00134200303169331, 0.0013420023949665, 0.00134200042636146, 0.00134199749471223, 0.00134199416952392, 0.00134199113234561, 0.00134198905244459, 0.00134198843912083, 0.00134198949078261, 0.00134199197028528, 0.00134199514726291, 0.00134199786067894, 0.00134199876507126, 0.00134199682027597, 0.00134199203584397, 0.001341986320947, 0.00134198390701469, 0.00134199011150489, 0.00134200653238041, 0.00134202236347523, 0.00134201191090703, 0.00134196981113918, 0.00134197871068438, 0.00134204748912222, 0.00134192628113909, 0.00134207499643176, 0.00134197724084039, 0.00134191854661739, 0.00134197724084039, 0.00134207499643176, 0.00134192628113909, 0.00134204748912222, 0.00134197871068438, 0.00134196981113918, 0.00134201191090703, 0.00134202236347523, 0.00134200653238041, 0.00134199011150489, 0.00134198390701469, 0.001341986320947, 0.00134199203584397, 0.00134199682027597, 0.00134199876507126, 0.00134199786067894, 0.00134199514726291, 0.00134199197028528, 0.00134198949078261, 0.00134198843912083, 0.00134198905244458, 0.00134199113234561, 0.00134199416952392, 0.00134199749471223, 0.00134200042636146, 0.0013420023949665, 0.00134200303169331, 0.00134200221547568, 0.00134200007819806, 0.00134199697207489
flux1:, 0.687616127833522, 0.00125357410082913, 0.00125357682910203, 0.00125357870354169, 0.00125357941215031, 0.0012535788402599, 0.00125357709948396, 0.001253574522411, 0.00125357161939048, 0.00125356899788532, 0.00125356724984519, 0.00125356681847753, 0.00125356786285091, 0.00125357014725614, 0.00125357299240287, 0.00125357533681624, 0.00125357596597468, 0.00125357396300995, 0.00125356938965676, 0.00125356405797204, 0.00125356189993372, 0.00125356779941386, 0.0012535831319852, 0.00125359775735741, 0.00125358784611903, 0.00125354870859374, 0.00125355740153145, 0.00125362152849559, 0.00125350838883927, 0.00125364744060274, 0.0012535561684072, 0.00125350130420702, 0.0012535561684072, 0.00125364744060274, 0.00125350838883926, 0.00125362152849559, 0.00125355740153145, 0.00125354870859374, 0.00125358784611903, 0.00125359775735741, 0.0012535831319852, 0.00125356779941386, 0.00125356189993372, 0.00125356405797204, 0.00125356938965676, 0.00125357396300995, 0.00125357596597468, 0.00125357533681624, 0.00125357299240287, 0.00125357014725614, 0.00125356786285091, 0.00125356681847752, 0.00125356724984519, 0.00125356899788532, 0.00125357161939048, 0.001253574522411, 0.00125357709948396, 0.0012535788402599, 0.00125357941215031, 0.00125357870354169, 0.00125357682910203, 0.00125357410082913
flux1:, 0.687878576737275, 0.00116994320980949, 0.00116994556497093, 0.00116994717907071, 0.00116994777959788, 0.00116994726884767, 0.0011699457493523, 0.00116994351854808, 0.00116994102944041, 0.00116993881777545, 0.0011699374007476, 0.00116993715763803, 0.00116993820916699, 0.0011699403200236, 0.00116994285822515, 0.0011699448551661, 0.00116994521845326, 0.00116994314593945, 0.00116993874749783, 0.00116993374436952, 0.0011699317905802, 0.00116993737052743, 0.00116995166290997, 0.00116996516414684, 0.0011699557947941, 0.00116991947253346, 0.00116992797269063, 0.00116998774533322, 0.00116988226570097, 0.00117001219487447, 0.00116992707011588, 0.00116987583782497, 0.00116992707011588, 0.00117001219487447, 0.00116988226570097, 0.00116998774533322, 0.00116992797269063, 0.00116991947253347, 0.0011699557947941, 0.00116996516414684, 0.00116995166290997, 0.00116993737052743, 0.0011699317905802, 0.00116993374436952, 0.00116993874749783, 0.00116994314593945, 0.00116994521845326, 0.0011699448551661, 0.00116994285822515, 0.0011699403200236, 0.00116993820916699, 0.00116993715763803, 0.0011699374007476, 0.00116993881777545, 0.00116994102944041, 0.00116994351854808, 0.0011699457493523, 0.00116994726884767, 0.00116994777959788, 0.00116994717907071, 0.00116994556497093, 0.00116994320980949
flux1:, 0.688141025641029, 0.00109092738121189, 0.00109092937636391, 0.00109093073997453, 0.00109093123732211, 0.00109093078673088, 0.00109092948171057, 0.00109092758571966, 0.00109092549667391, 0.00109092368169767, 0.00109092258669127, 0.00109092253013121, 0.00109092359628924, 0.00109092555000463, 0.0010909278034659, 0.00109092947470542, 0.00109092958491921, 0.001090927438126, 0.00109092318789754, 0.00109091846988407, 0.0010909166796358, 0.00109092193328136, 0.00109093523542201, 0.00109094769001848, 0.00109093885827001, 0.00109090520402925, 0.00109091351861605, 0.00109096921307191, 0.00109087099147526, 0.00109099231238754, 0.00109091300676217, 0.00109086521362207, 0.00109091300676217, 0.00109099231238754, 0.00109087099147526, 0.00109096921307191, 0.00109091351861605, 0.00109090520402925, 0.00109093885827001, 0.00109094769001848, 0.00109093523542201, 0.00109092193328136, 0.0010909166796358, 0.00109091846988407, 0.00109092318789754, 0.001090927438126, 0.00109092958491921, 0.00109092947470542, 0.0010909278034659, 0.00109092555000463, 0.00109092359628924, 0.00109092253013121, 0.00109092258669127, 0.00109092368169767, 0.00109092549667391, 0.00109092758571966, 0.00109092948171057, 0.00109093078673088, 0.00109093123732211, 0.00109093073997453, 0.00109092937636391, 0.00109092738121189
flux1:, 0.688403474544782, 0.00101634976349243, 0.00101635141871091, 0.00101635254749911, 0.00101635295048176, 0.00101635256059701, 0.00101635146222967, 0.00101634988619938, 0.00101634817803774, 0.00101634674000386, 0.001016345950942, 0.00101634607244099, 0.00101634715495917, 0.00101634896386306, 0.00101635095287299, 0.00101635232079617, 0.00101635219410744, 0.00101634997446117, 0.001016345854349, 0.00101634138808959, 0.00101633973037815, 0.00101634465759719, 0.00101635702053459, 0.00101636850169885, 0.0010163601987428, 0.0010163290655447, 0.00101633719583603, 0.00101638906835599, 0.00101629771017689, 0.00101641091139176, 0.00101633710484581, 0.00101629256368646, 0.00101633710484581, 0.00101641091139176, 0.0010162977101769, 0.00101638906835599, 0.00101633719583603, 0.0010163290655447, 0.0010163601987428, 0.00101636850169885, 0.0010163570205346, 0.00101634465759719, 0.00101633973037815, 0.00101634138808959, 0.001016345854349, 0.00101634997446117, 0.00101635219410744, 0.00101635232079617, 0.00101635095287299, 0.00101634896386306, 0.00101634715495917, 0.00101634607244099, 0.001016345950942, 0.00101634674000386, 0.00101634817803774, 0.00101634988619938, 0.00101635146222967, 0.00101635256059701, 0.00101635295048176, 0.00101635254749911, 0.00101635141871091, 0.00101634976349243
flux1:, 0.688665923448535, 9.46034169696452e-4, 9.46035510502761e-4, 9.46036424376817e-4, 9.46036744321349e-4, 9.46036416179502e-4, 9.46035515076029e-4, 9.46034240750607e-4, 9.46032889484957e-4, 9.46031802998762e-4, 9.46031297948817e-4, 9.46031583572057e-4, 9.46032679701591e-4, 9.46034353070039e-4, 9.4603609666055e-4, 9.46037184482603e-4, 9.46036840183586e-4, 9.46034554576347e-4, 9.46030554033877e-4, 9.4602631496703e-4, 9.46024767163683e-4, 9.46029373332794e-4, 9.46040848486899e-4, 9.46051425023301e-4, 9.46043637926292e-4, 9.46014879712058e-4, 9.46022821886088e-4, 9.46071110150645e-4, 9.45986229275071e-4, 9.46091774607673e-4, 9.46023155954684e-4, 9.45981685424604e-4, 9.46023155954684e-4, 9.46091774607673e-4, 9.4598622927507e-4, 9.46071110150645e-4, 9.46022821886089e-4, 9.46014879712059e-4, 9.46043637926293e-4, 9.460514250233e-4, 9.46040848486898e-4, 9.46029373332795e-4, 9.46024767163683e-4, 9.4602631496703e-4, 9.46030554033878e-4, 9.46034554576348e-4, 9.46036840183586e-4, 9.46037184482603e-4, 9.4603609666055e-4, 9.46034353070039e-4, 9.46032679701591e-4, 9.46031583572057e-4, 9.46031297948817e-4, 9.46031802998762e-4, 9.46032889484957e-4, 9.46034240750606e-4, 9.46035515076029e-4, 9.46036416179502e-4, 9.46036744321349e-4, 9.46036424376818e-4, 9.4603551050276e-4, 9.46034169696452e-4
flux1:, 0.688928372352288, 8.79805632190605e-4, 8.79806687977714e-4, 8.79807409561665e-4, 8.79807659036671e-4, 8.79807393312882e-4, 8.79806678188627e-4, 8.79805684128856e-4, 8.79804661679633e-4, 8.79803896802175e-4, 8.7980364930454e-4, 8.79804081043146e-4, 8.7980518478671e-4, 8.79806729779303e-4, 8.79808246255404e-4, 8.79809078083913e-4, 8.79808538176471e-4, 8.79806198126573e-4, 8.79802312985297e-4, 8.79798283986337e-4, 8.7979683047631e-4, 8.79801125346494e-4, 8.79811763864612e-4, 8.79821500137157e-4, 8.79814212336595e-4, 8.79787684696006e-4, 8.79795430776838e-4, 8.79840355326977e-4, 8.79761575301348e-4, 8.79859904951955e-4, 8.79796172483814e-4, 8.79757597267453e-4, 8.79796172483814e-4, 8.79859904951955e-4, 8.79761575301347e-4, 8.79840355326976e-4, 8.79795430776838e-4, 8.79787684696006e-4, 8.79814212336595e-4, 8.79821500137157e-4, 8.79811763864612e-4, 8.79801125346494e-4, 8.7979683047631e-4, 8.79798283986337e-4, 8.79802312985297e-4, 8.79806198126571e-4, 8.79808538176471e-4, 8.79809078083913e-4, 8.79808246255404e-4, 8.79806729779303e-4, 8.7980518478671e-4, 8.79804081043146e-4, 8.7980364930454e-4, 8.79803896802175e-4, 8.79804661679633e-4, 8.79805684128856e-4, 8.79806678188627e-4, 8.79807393312883e-4, 8.79807659036671e-4, 8.79807409561665e-4, 8.79806687977715e-4, 8.79805632190605e-4
flux1:, 0.689190821256042, 8.17490913991712e-4, 8.17491716488995e-4, 8.17492269717675e-4, 8.17492461444244e-4, 8.17492257816285e-4, 8.17491715380301e-4, 8.17490977377618e-4, 8.17490252442378e-4, 8.17489775885528e-4, 8.17489756309371e-4, 8.17490313416603e-4, 8.17491416674532e-4, 8.17492839150239e-4, 8.17494146480217e-4, 8.17494747236509e-4, 8.17494035894617e-4, 8.17491656609297e-4, 8.17487887845598e-4, 8.17484057844613e-4, 8.17482688686493e-4, 8.17486685311226e-4, 8.17496537490637e-4, 8.17505493465509e-4, 8.17498685323984e-4, 8.17474246267842e-4, 8.1748178512205e-4, 8.17523550849111e-4, 8.17450506009851e-4, 8.17542037766254e-4, 8.17482899831613e-4, 8.17447050845624e-4, 8.17482899831613e-4, 8.17542037766253e-4, 8.17450506009851e-4, 8.17523550849111e-4, 8.1748178512205e-4, 8.17474246267842e-4, 8.17498685323984e-4, 8.17505493465509e-4, 8.17496537490637e-4, 8.17486685311226e-4, 8.17482688686493e-4, 8.17484057844613e-4, 8.17487887845598e-4, 8.17491656609296e-4, 8.17494035894617e-4, 8.17494747236509e-4, 8.17494146480217e-4, 8.17492839150238e-4, 8.17491416674532e-4, 8.17490313416603e-4, 8.17489756309371e-4, 8.17489775885527e-4, 8.17490252442378e-4, 8.17490977377618e-4, 8.174917153803e-4, 8.17492257816285e-4, 8.17492461444245e-4, 8.17492269717676e-4, 8.17491716488995e-4, 8.17490913991712e-4
flux1:, 0.689453270159795, 7.58918977128346e-4, 7.58919558976588e-4, 7.58919967866351e-4, 7.58920113842293e-4, 7.58919970575303e-4, 7.58919585619072e-4, 7.58919077264175e-4, 7.58918616280112e-4, 7.58918392628758e-4, 7.58918569490976e-4, 7.58919229728772e-4, 7.58920323319144e-4, 7.58921628509098e-4, 7.58922744574088e-4, 7.58923139793639e-4, 7.58922282737387e-4, 7.58919882127343e-4, 7.5891623462379e-4, 7.58912597257686e-4, 7.58911306909076e-4, 7.58915020658579e-4, 7.58924135458736e-4, 7.5893236682018e-4, 7.58926016219592e-4, 7.58903526959466e-4, 7.58910845300604e-4, 7.58949642942659e-4, 7.58881979475682e-4, 7.5896710994117e-4, 7.58912285469247e-4, 7.58879000030672e-4, 7.58912285469247e-4, 7.58967109941169e-4, 7.58881979475681e-4, 7.58949642942659e-4, 7.58910845300604e-4, 7.58903526959466e-4, 7.58926016219591e-4, 7.5893236682018e-4, 7.58924135458737e-4, 7.58915020658579e-4, 7.58911306909076e-4, 7.58912597257686e-4, 7.5891623462379e-4, 7.58919882127343e-4, 7.58922282737387e-4, 7.58923139793639e-4, 7.58922744574089e-4, 7.58921628509098e-4, 7.58920323319143e-4, 7.58919229728772e-4, 7.58918569490976e-4, 7.58918392628758e-4, 7.58918616280111e-4, 7.58919077264175e-4, 7.58919585619072e-4, 7.58919970575303e-4, 7.58920113842294e-4, 7.58919967866351e-4, 7.58919558976588e-4, 7.58918977128346e-4
flux1:, 0.689715719063548, 7.03921408692496e-4, 7.03921802185205e-4, 7.03922089817405e-4, 7.03922200669517e-4, 7.03922114413164e-4, 7.03921870069419e-4, 7.03921563429821e-4, 7.03921331574773e-4, 7.03921324477912e-4, 7.03921665671532e-4, 7.03922406424031e-4, 7.03923480948587e-4, 7.03924673975694e-4, 7.03925616686992e-4, 7.03925832223839e-4, 7.03924856043123e-4, 7.03922453735076e-4, 7.03918935084644e-4, 7.0391548742832e-4, 7.03914273573656e-4, 7.03917721257936e-4, 7.03926145909059e-4, 7.03933704239414e-4, 7.0392778719246e-4, 7.0390711289578e-4, 7.0391419625652e-4, 7.03950203856134e-4, 7.038875807503e-4, 7.03966686560512e-4, 7.03915905512265e-4, 7.03885027473063e-4, 7.03915905512265e-4, 7.03966686560511e-4, 7.03887580750299e-4, 7.03950203856134e-4, 7.0391419625652e-4, 7.0390711289578e-4, 7.0392778719246e-4, 7.03933704239414e-4, 7.03926145909059e-4, 7.03917721257936e-4, 7.03914273573656e-4, 7.0391548742832e-4, 7.03918935084644e-4, 7.03922453735076e-4, 7.03924856043123e-4, 7.03925832223839e-4, 7.03925616686992e-4, 7.03924673975694e-4, 7.03923480948588e-4, 7.03922406424031e-4, 7.03921665671532e-4, 7.03921324477911e-4, 7.03921331574773e-4, 7.03921563429821e-4, 7.03921870069419e-4, 7.03922114413164e-4, 7.03922200669517e-4, 7.03922089817405e-4, 7.03921802185205e-4, 7.03921408692495e-4
flux1:, 0.689978167967302, 6.52332805436277e-4, 6.52333041466731e-4, 6.5233322920355e-4, 6.52333313766536e-4, 6.52333279543541e-4, 6.52333157678342e-4, 6.52333024037342e-4, 6.52332986217322e-4, 6.52333159497981e-4, 6.52333633387403e-4, 6.52334432611011e-4, 6.52335479151402e-4, 6.52336565397046e-4, 6.52337352696497e-4, 6.52337414359641e-4, 6.52336345824275e-4, 6.52333962212666e-4, 6.52330581606529e-4, 6.5232732301857e-4, 6.52326185525413e-4, 6.52329384640438e-4, 6.52337164349529e-4, 6.5234409736188e-4, 6.5233858861952e-4, 6.5231959911212e-4, 6.52326432750104e-4, 6.52359817036143e-4, 6.52301906902556e-4, 6.52375345901266e-4, 6.52328349634501e-4, 6.52299729478471e-4, 6.52328349634502e-4, 6.52375345901266e-4, 6.52301906902555e-4, 6.52359817036143e-4, 6.52326432750104e-4, 6.52319599112121e-4, 6.5233858861952e-4, 6.5234409736188e-4, 6.52337164349529e-4, 6.52329384640439e-4, 6.52326185525413e-4, 6.52327323018569e-4, 6.52330581606529e-4, 6.52333962212665e-4, 6.52336345824274e-4, 6.52337414359641e-4, 6.52337352696497e-4, 6.52336565397046e-4, 6.52335479151402e-4, 6.52334432611011e-4, 6.52333633387403e-4, 6.52333159497982e-4, 6.52332986217322e-4, 6.52333024037342e-4, 6.52333157678342e-4, 6.52333279543541e-4, 6.52333313766536e-4, 6.5233322920355e-4, 6.5233304146673e-4, 6.52332805436277e-4
flux1:, 0.690240616871055, 6.03991117947362e-4, 6.03991225184083e-4, 6.03991332120104e-4, 6.03991397227168e-4, 6.03991408583017e-4, 6.0399139028004e-4, 6.03991400890849e-4, 6.03991522668223e-4, 6.03991841311923e-4, 6.03992417664552e-4, 6.03993254656584e-4, 6.03994265296572e-4, 6.03995250623471e-4, 6.03995900387357e-4, 6.03995833537989e-4, 6.03994698927987e-4, 6.03992354300521e-4, 6.03989121531242e-4, 6.03986052639886e-4, 6.03984992660762e-4, 6.03987960764536e-4, 6.03995138515013e-4, 6.04001490325417e-4, 6.03996363960866e-4, 6.03978934353852e-4, 6.03985504064334e-4, 6.04016421728704e-4, 6.03962911465606e-4, 6.04031023816325e-4, 6.03987565355663e-4, 6.03961060255286e-4, 6.03987565355663e-4, 6.04031023816325e-4, 6.03962911465606e-4, 6.04016421728704e-4, 6.03985504064334e-4, 6.03978934353852e-4, 6.03996363960866e-4, 6.04001490325417e-4, 6.03995138515013e-4, 6.03987960764537e-4, 6.03984992660762e-4, 6.03986052639886e-4, 6.03989121531242e-4, 6.0399235430052e-4, 6.03994698927987e-4, 6.03995833537989e-4, 6.03995900387357e-4, 6.03995250623471e-4, 6.03994265296571e-4, 6.03993254656584e-4, 6.03992417664553e-4, 6.03991841311923e-4, 6.03991522668223e-4, 6.03991400890849e-4, 6.0399139028004e-4, 6.03991408583017e-4, 6.03991397227169e-4, 6.03991332120104e-4, 6.03991225184082e-4, 6.03991117947362e-4
flux1:, 0.690503065774808, 5.58737955593215e-4, 5.58737959890731e-4, 5.58738002529711e-4, 5.58738052989478e-4, 5.58738102267058e-4, 5.58738168362197e-4, 5.58738295174835e-4, 5.58738543599217e-4, 5.58738974591388e-4, 5.58739625327079e-4, 5.587404813066e-4, 5.58741449485773e-4, 5.58742340332655e-4, 5.58742870202499e-4, 5.58742699340104e-4, 5.58741523825445e-4, 5.58739237589893e-4, 5.58736162192928e-4, 5.58733284038607e-4, 5.58732303266815e-4, 5.58735057485513e-4, 5.58741673922929e-4, 5.58747485348591e-4, 5.58742715300862e-4, 5.58726726523911e-4, 5.58733019339289e-4, 5.58761618187589e-4, 5.58712209478447e-4, 5.58775318695319e-4, 5.58735162902166e-4, 5.58710636734386e-4, 5.58735162902165e-4, 5.58775318695319e-4, 5.58712209478447e-4, 5.58761618187589e-4, 5.58733019339289e-4, 5.58726726523911e-4, 5.58742715300862e-4, 5.58747485348591e-4, 5.58741673922929e-4, 5.58735057485513e-4, 5.58732303266815e-4, 5.58733284038607e-4, 5.58736162192927e-4, 5.58739237589893e-4, 5.58741523825445e-4, 5.58742699340105e-4, 5.58742870202499e-4, 5.58742340332654e-4, 5.58741449485773e-4, 5.587404813066e-4, 5.58739625327078e-4, 5.58738974591388e-4, 5.58738543599216e-4, 5.58738295174835e-4, 5.58738168362197e-4, 5.58738102267059e-4, 5.58738052989478e-4, 5.58738002529711e-4, 5.58737959890731e-4, 5.58737955593214e-4
flux1:, 0.690765514678561, 5.16418853562774e-4, 5.1641877760057e-4, 5.16418769735595e-4, 5.16418808462561e-4, 5.16418887162867e-4, 5.16419018789133e-4, 5.16419235113761e-4, 5.16419579426828e-4, 5.16420092420614e-4, 5.16420792171668e-4, 5.16421650676301e-4, 5.16422571388605e-4, 5.16423374757196e-4, 5.16423801922104e-4, 5.164235502851e-4, 5.16422357378869e-4, 5.16420147410936e-4, 5.16417237958548e-4, 5.16414551300536e-4, 5.16413651380723e-4, 5.16416208039479e-4, 5.16422301432891e-4, 5.16427610302858e-4, 5.16423170866057e-4, 5.16408510094524e-4, 5.16414514857956e-4, 5.16440934820861e-4, 5.16395344460318e-4, 5.16453758348014e-4, 5.16416681989599e-4, 5.16394005310864e-4, 5.16416681989599e-4, 5.16453758348014e-4, 5.16395344460317e-4, 5.16440934820862e-4, 5.16414514857956e-4, 5.16408510094523e-4, 5.16423170866057e-4, 5.16427610302858e-4, 5.16422301432891e-4, 5.16416208039479e-4, 5.16413651380723e-4, 5.16414551300537e-4, 5.16417237958547e-4, 5.16420147410936e-4, 5.16422357378869e-4, 5.164235502851e-4, 5.16423801922103e-4, 5.16423374757196e-4, 5.16422571388605e-4, 5.16421650676301e-4, 5.16420792171668e-4, 5.16420092420614e-4, 5.16419579426828e-4, 5.16419235113761e-4, 5.16419018789133e-4, 5.16418887162867e-4, 5.16418808462562e-4, 5.16418769735596e-4, 5.1641877760057e-4, 5.16418853562773e-4
flux1:, 0.691027963582315, 4.76883503452617e-4, 4.76883366583552e-4, 4.76883319350545e-4, 4.76883347612169e-4, 4.76883446802306e-4, 4.76883625909253e-4, 4.76883906987107e-4, 4.76884319182223e-4, 4.76884886988535e-4, 4.76885613473054e-4, 4.76886460584024e-4, 4.76887330440363e-4, 4.76888053797927e-4, 4.76888394752582e-4, 4.76888083955647e-4, 4.76886895058423e-4, 4.76884777182896e-4, 4.76882040736307e-4, 4.76879545523133e-4, 4.76878727610944e-4, 4.76881101979522e-4, 4.76886708246302e-4, 4.7689154971219e-4, 4.76887415959989e-4, 4.76873976928576e-4, 4.76879684735347e-4, 4.76904058734657e-4, 4.76862018783704e-4, 4.76916030281531e-4, 4.76881822001511e-4, 4.76860871983595e-4, 4.76881822001511e-4, 4.76916030281531e-4, 4.76862018783704e-4, 4.76904058734657e-4, 4.76879684735347e-4, 4.76873976928576e-4, 4.76887415959989e-4, 4.7689154971219e-4, 4.76886708246302e-4, 4.76881101979521e-4, 4.76878727610944e-4, 4.76879545523133e-4, 4.76882040736307e-4, 4.76884777182896e-4, 4.76886895058424e-4, 4.76888083955647e-4, 4.76888394752582e-4, 4.76888053797927e-4, 4.76887330440363e-4, 4.76886460584024e-4, 4.76885613473055e-4, 4.76884886988535e-4, 4.76884319182223e-4, 4.76883906987107e-4, 4.76883625909253e-4, 4.76883446802306e-4, 4.7688334761217e-4, 4.76883319350545e-4, 4.76883366583553e-4, 4.76883503452616e-4
flux1:, 0.691290412486068, 4.39985948947476e-4, 4.39985767228219e-4, 4.39985689297477e-4, 4.39985707039837e-4, 4.39985817772262e-4, 4.3998602759006e-4, 4.39986351051423e-4, 4.39986806278451e-4, 4.39987405179813e-4, 4.39988139399718e-4, 4.39988963813897e-4, 4.39989780991954e-4, 4.39990432113629e-4, 4.39990702414177e-4, 4.39990352140008e-4, 4.39989186187211e-4, 4.39987173797288e-4, 4.39984615515577e-4, 4.39982310512221e-4, 4.39981574972111e-4, 4.39983781112409e-4, 4.3998893389345e-4, 4.39993340729119e-4, 4.3998948886744e-4, 4.39977172068032e-4, 4.39982576574379e-4, 4.40005031244069e-4, 4.3996628902137e-4, 4.40016176951617e-4, 4.39984637147668e-4, 4.39965297476774e-4, 4.39984637147668e-4, 4.40016176951617e-4, 4.3996628902137e-4, 4.40005031244068e-4, 4.39982576574379e-4, 4.39977172068032e-4, 4.3998948886744e-4, 4.39993340729118e-4, 4.3998893389345e-4, 4.39983781112409e-4, 4.39981574972111e-4, 4.39982310512222e-4, 4.39984615515577e-4, 4.39987173797288e-4, 4.39989186187212e-4, 4.39990352140008e-4, 4.39990702414177e-4, 4.3999043211363e-4, 4.39989780991955e-4, 4.39988963813897e-4, 4.39988139399718e-4, 4.39987405179813e-4, 4.39986806278451e-4, 4.39986351051423e-4, 4.3998602759006e-4, 4.39985817772262e-4, 4.39985707039837e-4, 4.39985689297477e-4, 4.39985767228219e-4, 4.39985948947476e-4
flux1:, 0.691552861389821, 4.05584748228978e-4, 4.05584534599098e-4, 4.05584432467462e-4, 4.05584438682713e-4, 4.05584552394188e-4, 4.05584777819528e-4, 4.05585124016685e-4, 4.055856008313e-4, 4.05586210729198e-4, 4.05586937010966e-4, 4.05587729983215e-4, 4.05588494089654e-4, 4.05589080864176e-4, 4.05589294901285e-4, 4.05588922659757e-4, 4.05587795877573e-4, 4.05585899690823e-4, 4.055835225887e-4, 4.05581405148205e-4, 4.05580751374563e-4, 4.05582802074948e-4, 4.05587532847055e-4, 4.05591535728018e-4, 4.05587943372262e-4, 4.05576656138157e-4, 4.05581753742386e-4, 4.05602410010377e-4, 4.0556672793137e-4, 4.05612757656005e-4, 4.05583698272193e-4, 4.05565859014625e-4, 4.05583698272193e-4, 4.05612757656004e-4, 4.0556672793137e-4, 4.05602410010377e-4, 4.05581753742385e-4, 4.05576656138157e-4, 4.05587943372262e-4, 4.05591535728018e-4, 4.05587532847055e-4, 4.05582802074948e-4, 4.05580751374563e-4, 4.05581405148205e-4, 4.055835225887e-4, 4.05585899690823e-4, 4.05587795877573e-4, 4.05588922659756e-4, 4.05589294901285e-4, 4.05589080864176e-4, 4.05588494089654e-4, 4.05587729983215e-4, 4.05586937010966e-4, 4.05586210729198e-4, 4.055856008313e-4, 4.05585124016686e-4, 4.05584777819528e-4, 4.05584552394188e-4, 4.05584438682713e-4, 4.05584432467462e-4, 4.05584534599098e-4, 4.05584748228977e-4
flux1:, 0.691815310293574, 3.73543104816516e-4, 3.73542869389908e-4, 3.73542747736418e-4, 3.73542740838863e-4, 3.73542849703518e-4, 3.73543077591993e-4, 3.73543429803238e-4, 3.73543910267848e-4, 3.73544514679959e-4, 3.73545220580919e-4, 3.73545975762657e-4, 3.73546687633105e-4, 3.73547217853731e-4, 3.73547388658417e-4, 3.73547009621098e-4, 3.73545935391016e-4, 3.73544163334661e-4, 3.73541968176245e-4, 3.73540034139324e-4, 3.73539460483512e-4, 3.73541367263833e-4, 3.73545705476811e-4, 3.73549333232235e-4, 3.73545979608688e-4, 3.73535636091259e-4, 3.73540425996338e-4, 3.73559399537086e-4, 3.73526554816133e-4, 3.73568978808994e-4, 3.73542223052486e-4, 3.73525780490796e-4, 3.73542223052486e-4, 3.73568978808994e-4, 3.73526554816133e-4, 3.73559399537086e-4, 3.73540425996338e-4, 3.73535636091259e-4, 3.73545979608687e-4, 3.73549333232235e-4, 3.73545705476811e-4, 3.73541367263833e-4, 3.73539460483512e-4, 3.73540034139324e-4, 3.73541968176245e-4, 3.7354416333466e-4, 3.73545935391016e-4, 3.73547009621098e-4, 3.73547388658417e-4, 3.73547217853732e-4, 3.73546687633105e-4, 3.73545975762657e-4, 3.73545220580919e-4, 3.73544514679959e-4, 3.73543910267848e-4, 3.73543429803238e-4, 3.73543077591993e-4, 3.73542849703518e-4, 3.73542740838862e-4, 3.73542747736417e-4, 3.73542869389908e-4, 3.73543104816516e-4
flux1:, 0.692077759197328, 3.43728968596927e-4, 3.43728719028886e-4, 3.43728581099459e-4, 3.43728559281953e-4, 3.43728656499608e-4, 3.43728875856753e-4, 3.4372922036489e-4, 3.43729690014657e-4, 3.43730275943225e-4, 3.43730952049198e-4, 3.43731665249934e-4, 3.43732326711054e-4, 3.43732807870515e-4, 3.43732946964247e-4, 3.4373257387747e-4, 3.4373156270443e-4, 3.43729919918185e-4, 3.43727905230015e-4, 3.43726148933593e-4, 3.43725652718001e-4, 3.43727425889194e-4, 3.43731399116197e-4, 3.43734678948548e-4, 3.43731545022432e-4, 3.43722066069533e-4, 3.43726550239643e-4, 3.43743951810948e-4, 3.43713736044422e-4, 3.43752794388422e-4, 3.43728176381322e-4, 3.43713032825148e-4, 3.43728176381322e-4, 3.43752794388422e-4, 3.43713736044422e-4, 3.43743951810947e-4, 3.43726550239643e-4, 3.43722066069533e-4, 3.43731545022432e-4, 3.43734678948548e-4, 3.43731399116197e-4, 3.43727425889194e-4, 3.43725652718001e-4, 3.43726148933593e-4, 3.43727905230015e-4, 3.43729919918185e-4, 3.4373156270443e-4, 3.4373257387747e-4, 3.43732946964247e-4, 3.43732807870515e-4, 3.43732326711054e-4, 3.43731665249934e-4, 3.43730952049198e-4, 3.43730275943225e-4, 3.43729690014657e-4, 3.4372922036489e-4, 3.43728875856753e-4, 3.43728656499608e-4, 3.43728559281953e-4, 3.43728581099459e-4, 3.43728719028886e-4, 3.43728968596928e-4
flux1:, 0.692340208101081, 3.16015108839759e-4, 3.16014850734899e-4, 3.16014698725869e-4, 3.16014660274425e-4, 3.16014740282161e-4, 3.16014942352238e-4, 3.16015268407203e-4, 3.16015716099586e-4, 3.16016273795288e-4, 3.160169134365e-4, 3.16017582334374e-4, 3.16018195949954e-4, 3.1601863505487e-4, 3.16018752351226e-4, 3.16018395526467e-4, 3.16017455101619e-4, 3.16015944042725e-4, 3.16014106226845e-4, 3.16012520600995e-4, 3.16012098200953e-4, 3.16013746963692e-4, 3.16017381055038e-4, 3.16020338724568e-4, 3.16017407259632e-4, 3.16008720207489e-4, 3.16012903233479e-4, 3.1602883891322e-4, 3.16001057563001e-4, 3.16036978383334e-4, 3.1601434276107e-4, 3.16000406337194e-4, 3.1601434276107e-4, 3.16036978383334e-4, 3.16001057563001e-4, 3.16028838913219e-4, 3.16012903233479e-4, 3.16008720207489e-4, 3.16017407259633e-4, 3.16020338724568e-4, 3.16017381055038e-4, 3.16013746963692e-4, 3.16012098200953e-4, 3.16012520600995e-4, 3.16014106226845e-4, 3.16015944042725e-4, 3.16017455101619e-4, 3.16018395526467e-4, 3.16018752351226e-4, 3.1601863505487e-4, 3.16018195949953e-4, 3.16017582334374e-4, 3.160169134365e-4, 3.16016273795287e-4, 3.16015716099585e-4, 3.16015268407203e-4, 3.16014942352238e-4, 3.16014740282161e-4, 3.16014660274425e-4, 3.16014698725869e-4, 3.16014850734899e-4, 3.16015108839759e-4
flux1:, 0.692602657004834, 2.90279161020156e-4, 2.90278898350092e-4, 2.90278733765872e-4, 2.90278677316731e-4, 2.90278735918434e-4, 2.90278914176166e-4, 2.90279213856341e-4, 2.90279631525776e-4, 2.90280154172808e-4, 2.90280753084655e-4, 2.90281376910064e-4, 2.90281945729948e-4, 2.90282349146199e-4, 2.90282452907304e-4, 2.90282120283856e-4, 2.90281255629638e-4, 2.90279876262572e-4, 2.90278209789119e-4, 2.90276786521532e-4, 2.90276433496475e-4, 2.90277966064732e-4, 2.90281285297096e-4, 2.90283945270386e-4, 2.90281200826993e-4, 2.90273239219027e-4, 2.90277128109163e-4, 2.90291699448927e-4, 2.90266171246489e-4, 2.90299171091566e-4, 2.9027837255947e-4, 2.90265556985571e-4, 2.9027837255947e-4, 2.90299171091566e-4, 2.90266171246489e-4, 2.90291699448927e-4, 2.90277128109163e-4, 2.90273239219027e-4, 2.90281200826993e-4, 2.90283945270386e-4, 2.90281285297096e-4, 2.90277966064732e-4, 2.90276433496475e-4, 2.90276786521531e-4, 2.90278209789118e-4, 2.90279876262571e-4, 2.90281255629638e-4, 2.90282120283855e-4, 2.90282452907304e-4, 2.90282349146199e-4, 2.90281945729948e-4, 2.90281376910064e-4, 2.90280753084655e-4, 2.90280154172808e-4, 2.90279631525776e-4, 2.90279213856342e-4, 2.90278914176167e-4, 2.90278735918434e-4, 2.90278677316731e-4, 2.90278733765872e-4, 2.90278898350092e-4, 2.90279161020156e-4
flux1:, 0.692865105908588, 2.66403649283275e-4, 2.66403384787915e-4, 2.66403208754219e-4, 2.66403133484147e-4, 2.66403167898745e-4, 2.66403317954183e-4, 2.66403585944323e-4, 2.66403968285355e-4, 2.66404451633407e-4, 2.66405007586864e-4, 2.66405586800329e-4, 2.66406114127312e-4, 2.66406487463987e-4, 2.66406584311266e-4, 2.66406281583076e-4, 2.66405495266209e-4, 2.66404245318221e-4, 2.66402742976811e-4, 2.66401472724672e-4, 2.6640118398124e-4, 2.66402607718293e-4, 2.66405634933144e-4, 2.6640802049672e-4, 2.66405449376741e-4, 2.66398152623807e-4, 2.66401756536832e-4, 2.66415060649848e-4, 2.66391616940976e-4, 2.66421901122941e-4, 2.66402803982417e-4, 2.66391028328893e-4, 2.66402803982417e-4, 2.66421901122941e-4, 2.66391616940976e-4, 2.66415060649848e-4, 2.66401756536832e-4, 2.66398152623807e-4, 2.66405449376741e-4, 2.6640802049672e-4, 2.66405634933144e-4, 2.66402607718293e-4, 2.6640118398124e-4, 2.66401472724672e-4, 2.6640274297681e-4, 2.66404245318221e-4, 2.66405495266209e-4, 2.66406281583076e-4, 2.66406584311266e-4, 2.66406487463987e-4, 2.66406114127312e-4, 2.66405586800329e-4, 2.66405007586864e-4, 2.66404451633407e-4, 2.66403968285355e-4, 2.66403585944323e-4, 2.66403317954183e-4, 2.66403167898745e-4, 2.66403133484147e-4, 2.66403208754219e-4, 2.66403384787915e-4, 2.66403649283275e-4
flux1:, 0.693127554812341, 2.44275986384491e-4, 2.44275721936551e-4, 2.44275535456827e-4, 2.44275441203398e-4, 2.44275450037633e-4, 2.44275569467967e-4, 2.4427580277373e-4, 2.44276146876084e-4, 2.44276588843408e-4, 2.44277101267251e-4, 2.44277637249105e-4, 2.44278126435038e-4, 2.44278474470819e-4, 2.44278569446438e-4, 2.44278300242729e-4, 2.44277592639406e-4, 2.44276467902956e-4, 2.44275121092847e-4, 2.44273993723352e-4, 2.44273763695071e-4, 2.44275085251528e-4, 2.44277841978507e-4, 2.44279975320064e-4, 2.44277565467899e-4, 2.44270878464679e-4, 2.44274208402086e-4, 2.4428633800249e-4, 2.44264822051879e-4, 2.44292584958096e-4, 2.4427506261313e-4, 2.44264251057156e-4, 2.4427506261313e-4, 2.44292584958096e-4, 2.44264822051879e-4, 2.4428633800249e-4, 2.44274208402086e-4, 2.44270878464679e-4, 2.44277565467899e-4, 2.44279975320064e-4, 2.44277841978507e-4, 2.44275085251528e-4, 2.44273763695071e-4, 2.44273993723352e-4, 2.44275121092847e-4, 2.44276467902956e-4, 2.44277592639406e-4, 2.44278300242729e-4, 2.44278569446438e-4, 2.44278474470819e-4, 2.44278126435038e-4, 2.44277637249105e-4, 2.44277101267251e-4, 2.44276588843408e-4, 2.44276146876084e-4, 2.4427580277373e-4, 2.44275569467967e-4, 2.44275450037634e-4, 2.44275441203398e-4, 2.44275535456827e-4, 2.44275721936551e-4, 2.44275986384491e-4
flux1:, 0.693390003716094, 2.23788452927148e-4, 2.23788189845538e-4, 2.23787993994249e-4, 2.23787881308129e-4, 2.23787864463677e-4, 2.23787952588261e-4, 2.23788150207879e-4, 2.23788455165926e-4, 2.23788855435269e-4, 2.23789325048823e-4, 2.23789819814435e-4, 2.23790274092908e-4, 2.23790600745387e-4, 2.23790697418194e-4, 2.23790463525998e-4, 2.2378983312324e-4, 2.23788827787003e-4, 2.23787626827574e-4, 2.2378663167042e-4, 2.23786454500756e-4, 2.23787679946337e-4, 2.23790186509086e-4, 2.23792088770007e-4, 2.23789829639509e-4, 2.23783702351508e-4, 2.23786770825147e-4, 2.23797814234668e-4, 2.23778080508225e-4, 2.23803505894226e-4, 2.2378744034819e-4, 2.23777521923823e-4, 2.2378744034819e-4, 2.23803505894226e-4, 2.23778080508225e-4, 2.23797814234668e-4, 2.23786770825147e-4, 2.23783702351508e-4, 2.23789829639509e-4, 2.23792088770008e-4, 2.23790186509086e-4, 2.23787679946337e-4, 2.23786454500756e-4, 2.2378663167042e-4, 2.23787626827574e-4, 2.23788827787003e-4, 2.2378983312324e-4, 2.23790463525998e-4, 2.23790697418194e-4, 2.23790600745387e-4, 2.23790274092907e-4, 2.23789819814435e-4, 2.23789325048823e-4, 2.23788855435269e-4, 2.23788455165925e-4, 2.23788150207879e-4, 2.23787952588261e-4, 2.23787864463677e-4, 2.23787881308129e-4, 2.23787993994249e-4, 2.23788189845539e-4, 2.23788452927147e-4
flux1:, 0.693652452619847, 2.04838157696966e-4, 2.04837897000572e-4, 2.04837693052346e-4, 2.04837563187856e-4, 2.04837521715408e-4, 2.04837579331283e-4, 2.04837741904365e-4, 2.04838008421378e-4, 2.048383680474e-4, 2.04838796518679e-4, 2.04839252468957e-4, 2.0483967482833e-4, 2.04839983163887e-4, 2.04840083771873e-4, 2.04839885387902e-4, 2.04839329105487e-4, 2.04838436097037e-4, 2.04837370542149e-4, 2.04836496639746e-4, 2.0483636635789e-4, 2.04837501300802e-4, 2.04839776904325e-4, 2.0484146820806e-4, 2.0483935060509e-4, 2.04833737639941e-4, 2.04836558329764e-4, 2.04846599466355e-4, 2.04828512907252e-4, 2.04851774180467e-4, 2.04837055532012e-4, 2.04827963879754e-4, 2.04837055532012e-4, 2.04851774180467e-4, 2.04828512907252e-4, 2.04846599466355e-4, 2.04836558329764e-4, 2.04833737639941e-4, 2.0483935060509e-4, 2.0484146820806e-4, 2.04839776904325e-4, 2.04837501300802e-4, 2.0483636635789e-4, 2.04836496639746e-4, 2.0483737054215e-4, 2.04838436097037e-4, 2.04839329105487e-4, 2.04839885387902e-4, 2.04840083771873e-4, 2.04839983163887e-4, 2.0483967482833e-4, 2.04839252468957e-4, 2.04838796518679e-4, 2.048383680474e-4, 2.04838008421378e-4, 2.04837741904365e-4, 2.04837579331283e-4, 2.04837521715408e-4, 2.04837563187856e-4, 2.04837693052346e-4, 2.04837897000572e-4, 2.04838157696966e-4
flux1:, 0.693914901523601, 1.87326980858532e-4, 1.87326723457286e-4, 1.87326512955434e-4, 1.87326367808898e-4, 1.87326303723386e-4, 1.87326332818542e-4, 1.87326462270378e-4, 1.87326692275157e-4, 1.87327013318284e-4, 1.87327402958501e-4, 1.87327822671623e-4, 1.87328215768976e-4, 1.87328508048568e-4, 1.87328613668694e-4, 1.87328449668047e-4, 1.87327963186489e-4, 1.87327174511704e-4, 1.87326233454062e-4, 1.8732546979789e-4, 1.8732538047902e-4, 1.8732643016886e-4, 1.87328492968832e-4, 1.87329992430205e-4, 1.87328008340201e-4, 1.873228685157e-4, 1.87325455930778e-4, 1.87334574291929e-4, 1.8731800960435e-4, 1.87339270106433e-4, 1.87325796052116e-4, 1.87317469170892e-4, 1.87325796052115e-4, 1.87339270106433e-4, 1.8731800960435e-4, 1.87334574291929e-4, 1.87325455930778e-4, 1.873228685157e-4, 1.87328008340201e-4, 1.87329992430205e-4, 1.87328492968832e-4, 1.8732643016886e-4, 1.8732538047902e-4, 1.8732546979789e-4, 1.87326233454062e-4, 1.87327174511704e-4, 1.87327963186489e-4, 1.87328449668047e-4, 1.87328613668694e-4, 1.87328508048568e-4, 1.87328215768976e-4, 1.87327822671623e-4, 1.87327402958501e-4, 1.87327013318284e-4, 1.87326692275157e-4, 1.87326462270378e-4, 1.87326332818542e-4, 1.87326303723385e-4, 1.87326367808898e-4, 1.87326512955434e-4, 1.87326723457286e-4, 1.87326980858532e-4
flux1:, 0.694177350427354, 1.71161501737035e-4, 1.71161248561841e-4, 1.71161033333272e-4, 1.71160875340616e-4, 1.71160791412248e-4, 1.71160794872829e-4, 1.71160894070229e-4, 1.7116109036033e-4, 1.71161375558236e-4, 1.71161729059749e-4, 1.71162115126655e-4, 1.71162481240561e-4, 1.71162758995185e-4, 1.71162869730964e-4, 1.71162737940778e-4, 1.7116231602248e-4, 1.71161623089047e-4, 1.71160795443302e-4, 1.71160131187573e-4, 1.71160077091853e-4, 1.71161046503778e-4, 1.71162913659305e-4, 1.71164239379973e-4, 1.71162381789189e-4, 1.71157677709005e-4, 1.71160046862952e-4, 1.71168317514352e-4, 1.71153158466589e-4, 1.71172571760669e-4, 1.71160247110608e-4, 1.71152627114659e-4, 1.71160247110608e-4, 1.71172571760669e-4, 1.71153158466588e-4, 1.71168317514352e-4, 1.71160046862953e-4, 1.71157677709005e-4, 1.71162381789189e-4, 1.71164239379973e-4, 1.71162913659305e-4, 1.71161046503778e-4, 1.71160077091853e-4, 1.71160131187573e-4, 1.71160795443302e-4, 1.71161623089047e-4, 1.7116231602248e-4, 1.71162737940778e-4, 1.71162869730964e-4, 1.71162758995185e-4, 1.71162481240561e-4, 1.71162115126655e-4, 1.71161729059749e-4, 1.71161375558236e-4, 1.7116109036033e-4, 1.71160894070229e-4, 1.71160794872829e-4, 1.71160791412248e-4, 1.71160875340616e-4, 1.71161033333272e-4, 1.71161248561841e-4, 1.71161501737035e-4
flux1:, 0.694439799331107, 1.56252912857097e-4, 1.56252664933854e-4, 1.56252447059796e-4, 1.56252279065924e-4, 1.56252178601171e-4, 1.56252159926955e-4, 1.56252232358749e-4, 1.5625239828107e-4, 1.56252650765148e-4, 1.5625297098642e-4, 1.56253325889616e-4, 1.56253666907617e-4, 1.56253931036181e-4, 1.56254046213517e-4, 1.56253943680844e-4, 1.56253580473533e-4, 1.56252974388449e-4, 1.56252249144618e-4, 1.56251673791036e-4, 1.56251649477811e-4, 1.5625254337731e-4, 1.56254231089429e-4, 1.56255400144674e-4, 1.56253662862738e-4, 1.56249360509036e-4, 1.56251526618906e-4, 1.56259020196873e-4, 1.56245158953119e-4, 1.56262869120644e-4, 1.56251605332274e-4, 1.56244638214974e-4, 1.56251605332274e-4, 1.56262869120644e-4, 1.56245158953119e-4, 1.56259020196873e-4, 1.56251526618906e-4, 1.56249360509037e-4, 1.56253662862738e-4, 1.56255400144674e-4, 1.56254231089429e-4, 1.5625254337731e-4, 1.56251649477811e-4, 1.56251673791037e-4, 1.56252249144618e-4, 1.56252974388449e-4, 1.56253580473533e-4, 1.56253943680844e-4, 1.56254046213517e-4, 1.56253931036181e-4, 1.56253666907617e-4, 1.56253325889616e-4, 1.5625297098642e-4, 1.56252650765148e-4, 1.5625239828107e-4, 1.56252232358749e-4, 1.56252159926955e-4, 1.56252178601171e-4, 1.56252279065923e-4, 1.56252447059796e-4, 1.56252664933854e-4, 1.56252912857097e-4
flux1:, 0.69470224823486, 1.42516921852253e-4, 1.42516680327917e-4, 1.42516462081285e-4, 1.42516287193663e-4, 1.42516173819028e-4, 1.42516136859127e-4, 1.42516186351316e-4, 1.42516325527206e-4, 1.42516548587959e-4, 1.42516838385948e-4, 1.42517164418833e-4, 1.42517481854019e-4, 1.42517732735984e-4, 1.4251785109841e-4, 1.42517774343146e-4, 1.42517463656894e-4, 1.42516935490485e-4, 1.42516301931913e-4, 1.42515805481807e-4, 1.42515805897437e-4, 1.42516628886358e-4, 1.42518152425065e-4, 1.42519180846715e-4, 1.42517558337058e-4, 1.425136266874e-4, 1.4251560490292e-4, 1.42522387636923e-4, 1.42509724124819e-4, 1.42525866075142e-4, 1.42515580808838e-4, 1.42509216214999e-4, 1.42515580808838e-4, 1.42525866075142e-4, 1.42509724124819e-4, 1.42522387636923e-4, 1.4251560490292e-4, 1.425136266874e-4, 1.42517558337058e-4, 1.42519180846716e-4, 1.42518152425065e-4, 1.42516628886358e-4, 1.42515805897437e-4, 1.42515805481807e-4, 1.42516301931913e-4, 1.42516935490485e-4, 1.42517463656894e-4, 1.42517774343146e-4, 1.4251785109841e-4, 1.42517732735984e-4, 1.42517481854019e-4, 1.42517164418833e-4, 1.42516838385948e-4, 1.42516548587959e-4, 1.42516325527206e-4, 1.42516186351316e-4, 1.42516136859127e-4, 1.42516173819028e-4, 1.42516287193663e-4, 1.42516462081285e-4, 1.42516680327917e-4, 1.42516921852253e-4
flux1:, 0.694964697138614, 1.2987364279327e-4, 1.29873408923592e-4, 1.29873192684198e-4, 1.2987301412232e-4, 1.29872891581808e-4, 1.29872840299813e-4, 1.2987287077212e-4, 1.29872986870853e-4, 1.29873183772963e-4, 1.2987344588085e-4, 1.29873745102963e-4, 1.29874040133232e-4, 1.29874277748517e-4, 1.29874397644023e-4, 1.29874342889457e-4, 1.29874078440907e-4, 1.29873619452421e-4, 1.29873067335005e-4, 1.29872640407297e-4, 1.29872660946763e-4, 1.2987341749225e-4, 1.29874791215087e-4, 1.2987569397486e-4, 1.29874181198246e-4, 1.29870591872344e-4, 1.29872397040274e-4, 1.29878530799719e-4, 1.29866972118548e-4, 1.29881671912944e-4, 1.29872288612117e-4, 1.29866479619918e-4, 1.29872288612117e-4, 1.29881671912944e-4, 1.29866972118547e-4, 1.29878530799719e-4, 1.29872397040274e-4, 1.29870591872344e-4, 1.29874181198246e-4, 1.2987569397486e-4, 1.29874791215087e-4, 1.2987341749225e-4, 1.29872660946763e-4, 1.29872640407297e-4, 1.29873067335005e-4, 1.2987361945242e-4, 1.29874078440907e-4, 1.29874342889457e-4, 1.29874397644023e-4, 1.29874277748517e-4, 1.29874040133232e-4, 1.29873745102963e-4, 1.29873445880849e-4, 1.29873183772963e-4, 1.29872986870852e-4, 1.2987287077212e-4, 1.29872840299813e-4, 1.29872891581808e-4, 1.29873014122321e-4, 1.29873192684198e-4, 1.29873408923593e-4, 1.2987364279327e-4
flux1:, 0.695227146042367, 1.18247478413362e-4, 1.18247253522655e-4, 1.18247041681091e-4, 1.1824686263198e-4, 1.18246734606909e-4, 1.18246672881838e-4, 1.18246688149324e-4, 1.18246784710789e-4, 1.18246958556035e-4, 1.18247195502178e-4, 1.18247469724616e-4, 1.18247743247905e-4, 1.18247967297094e-4, 1.18248086850022e-4, 1.18248050225527e-4, 1.1824782584519e-4, 1.18247427667376e-4, 1.18246947359029e-4, 1.18246581274379e-4, 1.18246617818121e-4, 1.18247312266797e-4, 1.18248549632041e-4, 1.18249340628921e-4, 1.18247932904069e-4, 1.18244659844121e-4, 1.18246306310538e-4, 1.18251848678087e-4, 1.18241308550527e-4, 1.18254683741008e-4, 1.18246131238247e-4, 1.18240834151514e-4, 1.18246131238247e-4, 1.18254683741008e-4, 1.18241308550527e-4, 1.18251848678087e-4, 1.18246306310538e-4, 1.18244659844121e-4, 1.1824793290407e-4, 1.18249340628921e-4, 1.18248549632041e-4, 1.18247312266797e-4, 1.18246617818121e-4, 1.18246581274379e-4, 1.18246947359029e-4, 1.18247427667376e-4, 1.1824782584519e-4, 1.18248050225527e-4, 1.18248086850023e-4, 1.18247967297094e-4, 1.18247743247905e-4, 1.18247469724616e-4, 1.18247195502178e-4, 1.18246958556035e-4, 1.18246784710789e-4, 1.18246688149324e-4, 1.18246672881838e-4, 1.18246734606909e-4, 1.1824686263198e-4, 1.18247041681091e-4, 1.18247253522655e-4, 1.18247478413362e-4
flux1:, 0.69548959494612, 1.07566994633195e-4, 1.07566780056399e-4, 1.07566574916315e-4, 1.07566398404374e-4, 1.07566268361669e-4, 1.07566199828294e-4, 1.07566203448923e-4, 1.07566283753811e-4, 1.07566437387956e-4, 1.07566651450607e-4, 1.07566902245228e-4, 1.07567154944149e-4, 1.07567364962957e-4, 1.07567482225975e-4, 1.07567459938233e-4, 1.0756726973884e-4, 1.07566924521062e-4, 1.07566507102265e-4, 1.0756619393524e-4, 1.075662428637e-4, 1.07566879443871e-4, 1.07567993021205e-4, 1.07568685075706e-4, 1.07567377959651e-4, 1.07564397146373e-4, 1.0756589859787e-4, 1.07570902969845e-4, 1.07561301238459e-4, 1.07573461220647e-4, 1.07565673370506e-4, 1.0756084752175e-4, 1.07565673370505e-4, 1.07573461220647e-4, 1.07561301238459e-4, 1.07570902969845e-4, 1.0756589859787e-4, 1.07564397146373e-4, 1.07567377959651e-4, 1.07568685075706e-4, 1.07567993021205e-4, 1.07566879443871e-4, 1.075662428637e-4, 1.0756619393524e-4, 1.07566507102265e-4, 1.07566924521062e-4, 1.0756726973884e-4, 1.07567459938233e-4, 1.07567482225975e-4, 1.07567364962957e-4, 1.07567154944149e-4, 1.07566902245228e-4, 1.07566651450607e-4, 1.07566437387956e-4, 1.07566283753811e-4, 1.07566203448923e-4, 1.07566199828294e-4, 1.07566268361669e-4, 1.07566398404374e-4, 1.07566574916315e-4, 1.07566780056399e-4, 1.07566994633195e-4
flux1:, 0.695752043849873, 9.77647887104007e-5, 9.77645857269388e-5, 9.77643894139005e-5, 9.77642181912626e-5, 9.77640892639085e-5, 9.7764017193486e-5, 9.77640123600777e-5, 9.77640793438494e-5, 9.77642153021498e-5, 9.77644084936325e-5, 9.77646372195552e-5, 9.77648696294471e-5, 9.77650650925049e-5, 9.77651781751883e-5, 9.77651666461906e-5, 9.77650051520135e-5, 9.77647056632189e-5, 9.77643429910581e-5, 9.77640755933273e-5, 9.77641337823455e-5, 9.77647165971764e-5, 9.77657180783707e-5, 9.77663229357369e-5, 9.77651121254137e-5, 9.77624013303247e-5, 9.77637706735917e-5, 9.77682863865593e-5, 9.77595485546799e-5, 9.77705949330609e-5, 9.77635102713424e-5, 9.77591178356536e-5, 9.77635102713423e-5, 9.77705949330609e-5, 9.77595485546798e-5, 9.77682863865594e-5, 9.77637706735917e-5, 9.77624013303248e-5, 9.77651121254138e-5, 9.77663229357369e-5, 9.77657180783707e-5, 9.77647165971763e-5, 9.77641337823455e-5, 9.77640755933273e-5, 9.77643429910583e-5, 9.77647056632188e-5, 9.77650051520135e-5, 9.77651666461906e-5, 9.77651781751883e-5, 9.77650650925049e-5, 9.7764869629447e-5, 9.77646372195551e-5, 9.77644084936326e-5, 9.77642153021498e-5, 9.77640793438495e-5, 9.77640123600777e-5, 9.77640171934859e-5, 9.77640892639085e-5, 9.77642181912627e-5, 9.77643894139004e-5, 9.77645857269387e-5, 9.77647887104007e-5
[truncated: 52,256 more chars]
