# Supplementary material for: Spatial Resolution and Refractive Index Contrast of Resonant Photonic Crystal Surfaces for Biosensing
Source: IEEE Photonics J. Author manuscript; Available in PMC 2015 Sep 7. (PMC4561521; doi:10.1109/JPHOT.2015.2435699)
Supplement: fig6_data [file NIHMS64775-supplement-fig6_data.gz › Volumes/graham/MacBook_backup/PhD_folder_2015_06_02/paper_improvements/IEEE_J_Photonics/final_files/data_files/fig6/meep_data/7/t.dat]

flux1:	0.627777777777778	6.94217247885705e-7	6.88345770003474e-7	6.82380735827934e-7	6.76349344533895e-7	6.70726584954173e-7	6.66157418612824e-7	6.63122587231598e-7	6.61730921707334e-7	6.61717943060426e-7	6.62617969692206e-7	6.64002726669293e-7	6.65702712012481e-7	6.67964229364664e-7	6.71422486515726e-7	6.7673445055441e-7	6.83947135976354e-7	6.92048773212705e-7	6.99302019549391e-7	7.04629111781246e-7	7.09275489996255e-7	7.16584002989934e-7	7.28085393717482e-7	7.38780500538297e-7	7.41192542459503e-7	7.42207640764484e-7	7.58324608581539e-7	7.57350578200111e-7	7.53449955948075e-7	7.66700351385402e-7	8.06705745750198e-7	7.62820339951601e-7	7.20642933151258e-7	7.54197391371825e-7	7.52454050732426e-7	7.42421042574986e-7	7.29595186417649e-7	7.273174022133e-7	7.16846404996089e-7	7.04876689307787e-7	6.94829270461532e-7	6.86181420022903e-7	6.79093762054474e-7	6.74192252024861e-7	6.71570051796345e-7	6.70869448404241e-7	6.71816357642274e-7	6.74498710115962e-7	6.79250255046177e-7
flux1:	0.628040226681531	7.90060320536177e-7	7.82825632998063e-7	7.75344288573312e-7	7.67627368339783e-7	7.6031429720862e-7	7.54307085958837e-7	7.50272704314125e-7	7.48313203805704e-7	7.47978269761445e-7	7.48582708346688e-7	7.49622986014776e-7	7.51082560977945e-7	7.53502185111425e-7	7.57734169617067e-7	7.64379929637599e-7	7.73153024978775e-7	7.82653704763067e-7	7.91015863859391e-7	7.97448469468017e-7	8.03692441301306e-7	8.13264548494893e-7	8.27118095275268e-7	8.39282735365707e-7	8.42338354427371e-7	8.45086764141694e-7	8.64168365503961e-7	8.62224999122869e-7	8.59875827503141e-7	8.7342787805222e-7	9.19877095692659e-7	8.7159240162695e-7	8.25224252479528e-7	8.64524086783262e-7	8.66252473238639e-7	8.54247950316578e-7	8.42695327517507e-7	8.394587624669e-7	8.26839620292353e-7	8.14264600345776e-7	8.02988324512654e-7	7.91841385909019e-7	7.82425485873481e-7	7.76303521583378e-7	7.7321633280609e-7	7.72084699918229e-7	7.72413123375933e-7	7.74628445794785e-7	7.79519585853338e-7
flux1:	0.628302675585284	9.03006296140173e-7	8.94745632581267e-7	8.85987521294695e-7	8.76785888990039e-7	8.67997746786618e-7	8.60780143464106e-7	8.55916645075528e-7	8.53406190106995e-7	8.52558120682867e-7	8.52499924754456e-7	8.52755997560915e-7	8.53564146308231e-7	8.55775893896313e-7	8.60366443331003e-7	8.67747393069302e-7	8.77250260999221e-7	8.8720105092895e-7	8.95819802751139e-7	9.02730085339795e-7	9.10043930975542e-7	9.21155905944351e-7	9.36355263095575e-7	9.4912088670923e-7	9.52567070343444e-7	9.56908049170193e-7	9.78078720102334e-7	9.74990527823e-7	9.7430805244051e-7	9.88042009774842e-7	1.04075989737316e-6	9.87833335055479e-7	9.37214929797499e-7	9.83568394195951e-7	9.90312547763617e-7	9.76519572307631e-7	9.67521734903216e-7	9.65125647727376e-7	9.50770750302589e-7	9.38493028843383e-7	9.27507399399986e-7	9.14952876723291e-7	9.03594698073052e-7	8.96358328257799e-7	8.92953685330366e-7	8.91500916568395e-7	8.91037693652008e-7	8.92214344468128e-7	8.96366208966197e-7
flux1:	0.628565124489038	1.03703444624919e-6	1.02818209789655e-6	1.01848774102508e-6	1.00811479002023e-6	9.9817070427948e-7	9.90027470591883e-7	9.84486451482587e-7	9.81351804396063e-7	9.79678331204703e-7	9.7848756030506e-7	9.77454377597158e-7	9.77140101631646e-7	9.78656803472184e-7	9.82960166288794e-7	9.90158428165723e-7	9.99241794375332e-7	1.0084666709671e-6	1.01635710855801e-6	1.0229672528343e-6	1.03052657674364e-6	1.04203573987509e-6	1.05725982080843e-6	1.0697172135245e-6	1.07328083227318e-6	1.07867408737647e-6	1.10077188245524e-6	1.0966423788056e-6	1.09722377936193e-6	1.11143441104053e-6	1.1699919816804e-6	1.11179121653292e-6	1.05648981284563e-6	1.11101772491327e-6	1.12355435124247e-6	1.10832577094573e-6	1.10258371084369e-6	1.10310229452495e-6	1.08768868100352e-6	1.07654828814375e-6	1.06755060481355e-6	1.05517689330649e-6	1.04275923851461e-6	1.03483378245647e-6	1.03147476696247e-6	1.03005188611406e-6	1.02891676891092e-6	1.02875158326473e-6	1.0314391420496e-6
flux1:	0.628827573392791	1.19570651121817e-6	1.18675137365505e-6	1.17654240254445e-6	1.16540893997638e-6	1.15470389766421e-6	1.14593318421193e-6	1.13980499660443e-6	1.13586885402356e-6	1.13296930011582e-6	1.13014667995406e-6	1.12734006315498e-6	1.12543990394025e-6	1.12569313750509e-6	1.12887018422146e-6	1.13472517286673e-6	1.1420591445902e-6	1.149328124913e-6	1.15551796441458e-6	1.16097384682013e-6	1.16769304049159e-6	1.17813053470832e-6	1.1919334514899e-6	1.2032943463976e-6	1.20665529975989e-6	1.21210830027503e-6	1.23390347228425e-6	1.22909773997149e-6	1.22992888435242e-6	1.24536829475681e-6	1.30923318210027e-6	1.24463832232503e-6	1.18374301318836e-6	1.24723299018462e-6	1.26536561036453e-6	1.24924631611677e-6	1.2467296951641e-6	1.25222045619075e-6	1.23670033895368e-6	1.22741300940351e-6	1.22206610771157e-6	1.21180358140157e-6	1.19969008108939e-6	1.19186379433529e-6	1.18915200688676e-6	1.1883546349085e-6	1.18699444024176e-6	1.18555279262849e-6	1.18636285377759e-6
flux1:	0.629090022296544	1.38162202296119e-6	1.37306382658074e-6	1.3628215505024e-6	1.3514156787368e-6	1.34038749240076e-6	1.33126021077261e-6	1.32454973851772e-6	1.31954963116316e-6	1.31500592881988e-6	1.31012798502766e-6	1.30518969811617e-6	1.30132801067232e-6	1.29973063776922e-6	1.30083146164631e-6	1.30408128519443e-6	1.30835649429215e-6	1.31259687319525e-6	1.31628269025852e-6	1.31973976552101e-6	1.32435601079711e-6	1.33210087787939e-6	1.34315720153258e-6	1.35289752419954e-6	1.35563588708934e-6	1.35973076814525e-6	1.38020351361547e-6	1.37523661940347e-6	1.37471632829291e-6	1.39252236092238e-6	1.46127197833847e-6	1.38864752163234e-6	1.3207405252924e-6	1.39358291313344e-6	1.41617143355322e-6	1.3998989871236e-6	1.39988045350133e-6	1.41208353541992e-6	1.39766116584938e-6	1.3908118632432e-6	1.39054281676573e-6	1.38443316101199e-6	1.37435734670948e-6	1.36776117973271e-6	1.3665167680939e-6	1.36713509675017e-6	1.36628249835394e-6	1.36401645413175e-6	1.36294038904103e-6
flux1:	0.629352471200297	1.59599931914315e-6	1.58831124631112e-6	1.57855608840872e-6	1.56741971391422e-6	1.55651605520507e-6	1.54724769000322e-6	1.53987791807997e-6	1.53352133662315e-6	1.52700015696484e-6	1.5198395262025e-6	1.51264259916581e-6	1.50661142307016e-6	1.50263718423954e-6	1.5007248973786e-6	1.50019920843221e-6	1.5003629353686e-6	1.50087235371927e-6	1.50155829219807e-6	1.50226966144223e-6	1.50347512282741e-6	1.50699447518946e-6	1.51435967447432e-6	1.52231143664519e-6	1.52384306121302e-6	1.52486293962849e-6	1.54349178161265e-6	1.5388331217443e-6	1.53494023169278e-6	1.55644623408371e-6	1.6300146476701e-6	1.5472658825131e-6	1.47048519045457e-6	1.55273033009179e-6	1.5779899262691e-6	1.56246117961107e-6	1.56375113193929e-6	1.58384248359029e-6	1.57190379766669e-6	1.56799289831392e-6	1.57384052769966e-6	1.57376066442977e-6	1.56761849001126e-6	1.56362447848912e-6	1.56481080063244e-6	1.56772124418613e-6	1.56826982084429e-6	1.56593256249272e-6	1.56335835888363e-6
flux1:	0.629614920104051	1.83850466413011e-6	1.83210785913583e-6	1.82338019513941e-6	1.8130828648961e-6	1.80273274813503e-6	1.7934745612698e-6	1.78532191532105e-6	1.77737243134928e-6	1.76874193258358e-6	1.759379476425e-6	1.75011178090906e-6	1.74193561852525e-6	1.73520658912158e-6	1.7295092870889e-6	1.72434714522983e-6	1.71983427974154e-6	1.71645399228969e-6	1.71404583217191e-6	1.7114433662143e-6	1.70805690065218e-6	1.70618075472704e-6	1.70951747189982e-6	1.71588545387886e-6	1.71541024889678e-6	1.71156755837367e-6	1.72856937752646e-6	1.7243986030937e-6	1.71499929540094e-6	1.74145118080816e-6	1.82036974906396e-6	1.7250811027428e-6	1.63726993583817e-6	1.72882509560837e-6	1.75486557552694e-6	1.74105995192587e-6	1.74240632386961e-6	1.77086092552952e-6	1.76284633520125e-6	1.76236688507966e-6	1.77490451480035e-6	1.78228583842854e-6	1.78184791178347e-6	1.78188088105147e-6	1.78646863409966e-6	1.79247225029222e-6	1.79527580493012e-6	1.79373059736362e-6	1.79031698583323e-6
flux1:	0.629877369007804	2.10742003737773e-6	2.10267193597451e-6	2.09551283513701e-6	2.08662271070449e-6	2.0772152099337e-6	2.06806745115916e-6	2.05902527901981e-6	2.04940537650234e-6	2.03884285674632e-6	2.0277453023281e-6	2.01695036552676e-6	2.00692248612575e-6	1.99729249891785e-6	1.98736222881848e-6	1.97721849476455e-6	1.96813170769976e-6	1.9613412743728e-6	1.95617617490862e-6	1.94993782778492e-6	1.94109844776401e-6	1.933284727738e-6	1.93300549704895e-6	1.93830078804705e-6	1.93479276122915e-6	1.92453976562769e-6	1.94100344694758e-6	1.936975062783e-6	1.92023441775239e-6	1.95247026510016e-6	2.03805760236258e-6	1.92769105291374e-6	1.82660791714668e-6	1.92756159876444e-6	1.95307178593888e-6	1.94192853378023e-6	1.94249620132926e-6	1.97909687303268e-6	1.97631595356216e-6	1.97982504186215e-6	1.99916667471553e-6	2.01475395071524e-6	2.02133209597276e-6	2.02660621385116e-6	2.03538283625395e-6	2.04500697725693e-6	2.05062910512647e-6	2.05057548114181e-6	2.04701667804371e-6
flux1:	0.630139817911557	2.40018254108639e-6	2.39737688943461e-6	2.39230582586654e-6	2.38535715886938e-6	2.37722803508669e-6	2.36827230104527e-6	2.35833083308422e-6	2.3472197901508e-6	2.33528345477789e-6	2.32332284095684e-6	2.31188265940659e-6	2.30056367809932e-6	2.28818457887081e-6	2.27403643868519e-6	2.2592358001853e-6	2.24643249489533e-6	2.23733860095512e-6	2.23014306869148e-6	2.22024227112163e-6	2.20559823538572e-6	2.19213685050292e-6	2.18942424252053e-6	2.19432632065486e-6	2.18659171532945e-6	2.16896967279293e-6	2.18683925746535e-6	2.18192383923097e-6	2.15675312954547e-6	2.19492140059527e-6	2.28938191539199e-6	2.16149623703712e-6	2.04504063775911e-6	2.15606761889519e-6	2.18099480997876e-6	2.17325113704001e-6	2.17305943839408e-6	2.21705544662924e-6	2.22045461096683e-6	2.22859546198835e-6	2.25447275940754e-6	2.27816297119767e-6	2.29228113870644e-6	2.30349200085678e-6	2.31683568122677e-6	2.33012645006785e-6	2.33858244924372e-6	2.34024635333259e-6	2.33696474280875e-6
flux1:	0.63040226681531	2.71425388926957e-6	2.71362689820392e-6	2.71111333051765e-6	2.70657015745885e-6	2.6999949950346e-6	2.69133745681843e-6	2.6806620027977e-6	2.66856355191161e-6	2.65620415179966e-6	2.64460369634505e-6	2.63365824868712e-6	2.6218340245318e-6	2.60719218447919e-6	2.58939496907916e-6	2.57099574001228e-6	2.55605178190017e-6	2.54626251585277e-6	2.5380457525343e-6	2.52478104614455e-6	2.50464260967431e-6	2.48674985431038e-6	2.48343497543438e-6	2.48861284621463e-6	2.47543112880311e-6	2.45039486999893e-6	2.47228380247536e-6	2.46474906174413e-6	2.43119675249402e-6	2.47459471450975e-6	2.58099707980488e-6	2.43343771848089e-6	2.29983573175295e-6	2.42260574390954e-6	2.44865370104698e-6	2.44466168197111e-6	2.44484796271938e-6	2.49523216338014e-6	2.50514096774415e-6	2.51857859958379e-6	2.55045824813502e-6	2.58124849526943e-6	2.60237703426255e-6	2.61939786966172e-6	2.63704941968559e-6	2.65339132450851e-6	2.66393521221057e-6	2.66678811273496e-6	2.66361775758067e-6
flux1:	0.630664715719064	3.04820118274283e-6	3.04993650921126e-6	3.05036367519418e-6	3.04858073192645e-6	3.04377167644899e-6	3.03558484198124e-6	3.02457069352536e-6	3.01232687892368e-6	3.00082354532331e-6	2.99102769930975e-6	2.98183828536084e-6	2.97044145287379e-6	2.95435441384916e-6	2.93404755218688e-6	2.91378844178758e-6	2.89882895508027e-6	2.89022736412104e-6	2.88213090695176e-6	2.8661349893592e-6	2.84155730182843e-6	2.8213241823885e-6	2.81963088281122e-6	2.82556700655076e-6	2.80591002684295e-6	2.77455442165202e-6	2.80340591556776e-6	2.79097862661108e-6	2.75046566526298e-6	2.79756555996199e-6	2.91969149442119e-6	2.7506997626676e-6	2.59859446259697e-6	2.73608897495295e-6	2.76687069445773e-6	2.76642089544962e-6	2.76922006232288e-6	2.82506198578935e-6	2.84095758508701e-6	2.86021070568336e-6	2.89741218354751e-6	2.93346948739517e-6	2.95988161011934e-6	2.98152468888593e-6	3.00240193202968e-6	3.02040554779747e-6	3.03141709294086e-6	3.03399649748337e-6	3.02993618350118e-6
flux1:	0.630927164622817	3.40280700892011e-6	3.40703284130416e-6	3.41065507931007e-6	3.41183895751639e-6	3.40894161885482e-6	3.40149076791889e-6	3.3907746091848e-6	3.37950978671463e-6	3.37032803529885e-6	3.3638102254662e-6	3.35758621776143e-6	3.34759241997279e-6	3.33115974155331e-6	3.30997987653459e-6	3.29010095565608e-6	3.27751336584908e-6	3.27196594589673e-6	3.26510012751931e-6	3.24732693683452e-6	3.22009373885484e-6	3.20027335590993e-6	3.20246349564503e-6	3.2093277533878e-6	3.18262844259416e-6	3.14724680017486e-6	3.18589013921773e-6	3.16610238056466e-6	3.12141600036028e-6	3.17011281423495e-6	3.31218942244588e-6	3.12039013885397e-6	2.94879587780718e-6	3.1054379001768e-6	3.14617521178329e-6	3.14836143363416e-6	3.15674620710115e-6	3.21749965509065e-6	3.2378385122382e-6	3.26302094219109e-6	3.30479694952846e-6	3.34364460623274e-6	3.37244300749243e-6	3.39635041938975e-6	3.41845535769066e-6	3.43595201971452e-6	3.44497045996968e-6	3.44486732659279e-6	3.43798248252225e-6
flux1:	0.63118961352657	3.78199394460465e-6	3.78876846462858e-6	3.79566723609405e-6	3.79984305584148e-6	3.79893074932926e-6	3.79257287439763e-6	3.78298689376883e-6	3.77397842029511e-6	3.76856474162156e-6	3.76660146527781e-6	3.76431977420796e-6	3.7566344410073e-6	3.74114235891319e-6	3.72105605750863e-6	3.70400751951568e-6	3.69607684588078e-6	3.69512893902417e-6	3.69042960203072e-6	3.67211635093514e-6	3.64460561167316e-6	3.62825256591787e-6	3.63623142205212e-6	3.64384405243884e-6	3.61026287912647e-6	3.57418694631455e-6	3.62486813462375e-6	3.59554484485298e-6	3.5505406576817e-6	3.59860682509782e-6	3.76495831698256e-6	3.54920620037274e-6	3.35731151463914e-6	3.53883627326956e-6	3.5955908017117e-6	3.59875078878686e-6	3.61575638249247e-6	3.68146005174551e-6	3.70362769498128e-6	3.73414762490971e-6	3.779704171862e-6	3.81850255616881e-6	3.84584288293191e-6	3.86856161556468e-6	3.88902753956638e-6	3.90320099046711e-6	3.90713336277899e-6	3.90118962328689e-6	3.88872503516885e-6
flux1:	0.631452062430323	4.19335734124012e-6	4.20264362269137e-6	4.21269112287897e-6	4.21968173891447e-6	4.22074584056374e-6	4.2158938654408e-6	4.20835951131825e-6	4.20284727665634e-6	4.20239069017389e-6	4.20584174449736e-6	4.20809279077793e-6	4.20344601725393e-6	4.19023182049238e-6	4.17328682862737e-6	4.16136196730847e-6	4.15988792733151e-6	4.16450466294612e-6	4.1626386382431e-6	4.14523783347164e-6	4.12016683282287e-6	4.11017120557686e-6	4.125126011264e-6	4.13302888554976e-6	4.0936503102268e-6	4.06085618889295e-6	4.12483661591463e-6	4.0846360201574e-6	4.04365164772691e-6	4.08932997784145e-6	4.28400242663846e-6	4.04309606531809e-6	3.82993307136613e-6	4.04297182934508e-6	4.12150454655096e-6	4.12326441841759e-6	4.15110887784428e-6	4.22241960991627e-6	4.24284032697701e-6	4.27713614559509e-6	4.32559364679396e-6	4.36148112871261e-6	4.38298956889495e-6	4.40026329717251e-6	4.41557536479119e-6	4.42324378747846e-6	4.41874847857325e-6	4.40347245767656e-6	4.38220293902163e-6
flux1:	0.631714511334077	4.64815456862608e-6	4.6597913235189e-6	4.67263287915021e-6	4.68205808986081e-6	4.68499545450442e-6	4.68204794206386e-6	4.67741955201361e-6	4.67638202253093e-6	4.68158477892907e-6	4.69072344388391e-6	4.69761513423084e-6	4.69648043315455e-6	4.68676879430294e-6	4.67479243433291e-6	4.66974005484203e-6	4.67570516439402e-6	4.68611122814329e-6	4.68744706285718e-6	4.67252294957419e-6	4.65259078669663e-6	4.65117497677072e-6	4.67331965092038e-6	4.68094798726071e-6	4.63783627545046e-6	4.61234566794182e-6	4.68965929266166e-6	4.63854482608816e-6	4.60559092874085e-6	4.64820979082077e-6	4.87463187532944e-6	4.60693432540955e-6	4.37096602578641e-6	4.62237497151862e-6	4.72684038102729e-6	4.72427583276273e-6	4.7634625687276e-6	4.84150034633832e-6	4.85592830344627e-6	4.89133589671672e-6	4.94166049551174e-6	4.97211426418752e-6	4.98346301884368e-6	4.99073886663848e-6	4.99713745911853e-6	4.99517668500768e-6	4.97919073822051e-6	4.95135497928813e-6	4.91815380631769e-6
flux1:	0.63197696023783	5.16069270858566e-6	5.17437162864732e-6	5.1894378629662e-6	5.20073965125373e-6	5.20534018135695e-6	5.20458526326521e-6	5.20346693978413e-6	5.20740327115655e-6	5.21830728866079e-6	5.23273941122942e-6	5.24388133818983e-6	5.2464291433323e-6	5.24115819512556e-6	5.23544498933291e-6	5.23812700888751e-6	5.25148150114939e-6	5.26713577912484e-6	5.27177966687522e-6	5.26086564582964e-6	5.24833278312449e-6	5.25659576312762e-6	5.28507972454963e-6	5.29199738804218e-6	5.24805525770806e-6	5.2332091573805e-6	5.32264559979967e-6	5.26215806926964e-6	5.24001203168084e-6	5.28047911283713e-6	5.54122016916837e-6	5.24425044800106e-6	4.98295345217066e-6	5.27898356992572e-6	5.41074242079911e-6	5.40064908298807e-6	5.44928016084574e-6	5.53531416079293e-6	5.53929709401701e-6	5.57213750046839e-6	5.62309507955816e-6	5.64627249603304e-6	5.64384470741286e-6	5.63695189349238e-6	5.63099549708678e-6	5.6168679893562e-6	5.58721515319936e-6	5.54455780186389e-6	5.49711108024762e-6
flux1:	0.632239409141583	5.74717445615071e-6	5.76243669142285e-6	5.77899303487131e-6	5.79148935097e-6	5.797428279973e-6	5.79893830959186e-6	5.80150739757215e-6	5.81027021433975e-6	5.82618079862393e-6	5.84487790032195e-6	5.85945312760146e-6	5.86554303837839e-6	5.86520198592944e-6	5.86624051577648e-6	5.87639974879343e-6	5.89601220155483e-6	5.91572706460498e-6	5.92360685196404e-6	5.91802613663098e-6	5.91428949805698e-6	5.93188543097861e-6	5.9648958011418e-6	5.9710339826236e-6	5.92963913203224e-6	5.92736156660747e-6	6.02670217537171e-6	5.95992086128856e-6	5.94929091898532e-6	5.99032384316579e-6	6.28699772855717e-6	5.9570712177727e-6	5.66660276550019e-6	6.01206115228354e-6	6.16891856413517e-6	6.14816069537429e-6	6.20168188891306e-6	6.29673619529141e-6	6.28620676259289e-6	6.31215115686742e-6	6.36234682079164e-6	6.37737418225978e-6	6.35892489180957e-6	6.33484047031358e-6	6.31406851344937e-6	6.28639681256952e-6	6.24238815899377e-6	6.18430449024004e-6	6.1218542338499e-6
flux1:	0.632501858045337	6.42418088974365e-6	6.44044340855117e-6	6.45767804943535e-6	6.47064241813791e-6	6.47748220535743e-6	6.48102077950513e-6	6.48689541719961e-6	6.49961493865709e-6	6.51914869313936e-6	6.54059941589102e-6	6.55751358158689e-6	6.56672210404476e-6	6.57122387989596e-6	6.5785130496843e-6	6.59470299274982e-6	6.61849729201857e-6	6.64068210677863e-6	6.65164907803861e-6	6.65231010571802e-6	6.65754427389403e-6	6.68256865784024e-6	6.71761807272738e-6	6.72344627830578e-6	6.68788607663338e-6	6.69807878514363e-6	6.80456217239332e-6	6.73569414610484e-6	6.73463531067844e-6	6.78062375426265e-6	7.11396494885988e-6	6.74595842893357e-6	6.42098857816822e-6	6.81857284568321e-6	6.99470237673641e-6	6.96058789843768e-6	7.01212267171313e-6	7.11661569642848e-6	7.08853029831946e-6	7.10324374187466e-6	7.15130091050314e-6	7.15848576260657e-6	7.12369301360722e-6	7.08127614196324e-6	7.04487862815184e-6	7.00398092157524e-6	6.94690654449572e-6	6.87499972676168e-6	6.79897007951635e-6
flux1:	0.63276430694909	7.20706405753214e-6	7.22368104356151e-6	7.24082383286443e-6	7.25358208126648e-6	7.26078781681283e-6	7.26575185688738e-6	7.2739366046551e-6	7.28906355719927e-6	7.31032511374362e-6	7.33278531426591e-6	7.35086611246901e-6	7.36254082637424e-6	7.37115217836731e-6	7.38314839574769e-6	7.40285249119301e-6	7.42811703192036e-6	7.45109788562611e-6	7.46501060193554e-6	7.4722001400967e-6	7.48513666227963e-6	7.51426394200127e-6	7.54861786578247e-6	7.55518246809353e-6	7.52795806918568e-6	7.54816509523795e-6	7.65910782837696e-6	7.59271947467416e-6	7.59645973245702e-6	7.65292157742997e-6	8.02303251943315e-6	7.61032982752801e-6	7.24409153629183e-6	7.6940758345852e-6	7.88077425922025e-6	7.83139004348854e-6	7.8727055212558e-6	7.98624751420774e-6	7.93916565484426e-6	7.93916075884698e-6	7.98406459627102e-6	7.98501709751906e-6	7.93582114234443e-6	7.87637969362564e-6	7.8257570368432e-6	7.77405110038581e-6	7.70746388087235e-6	7.62582952143801e-6	7.54018791068917e-6
flux1:	0.633026755852843	8.1085687828956e-6	8.12492468263323e-6	8.14138060260034e-6	8.15341064444886e-6	8.16038070584223e-6	8.16579653147735e-6	8.174728812506e-6	8.190202701768e-6	8.21106892793199e-6	8.23286846438011e-6	8.25107670368072e-6	8.2644047983258e-6	8.27575193666973e-6	8.28997170899635e-6	8.30990769272612e-6	8.33372818863222e-6	8.35607720791733e-6	8.37283615265504e-6	8.38604408459151e-6	8.40394947583002e-6	8.43282522412715e-6	8.4639912481255e-6	8.4727813369396e-6	8.45489829353211e-6	8.48034861219702e-6	8.59380691890448e-6	8.53379716075584e-6	8.53507251565145e-6	8.60775524581891e-6	9.01449622882047e-6	8.54913586846542e-6	8.13370146519043e-6	8.63411038951643e-6	8.82135923922564e-6	8.75579783864828e-6	8.77880076674744e-6	8.90025255118589e-6	8.83473914036705e-6	8.81830018584993e-6	8.85988366959836e-6	8.85753956400585e-6	8.79818959903089e-6	8.72574794538608e-6	8.66483811038294e-6	8.60702205442949e-6	8.53673431179074e-6	8.45188366672682e-6	8.36311611687842e-6
flux1:	0.633289204756596	9.13798658072945e-6	9.15360772498074e-6	9.16908153435203e-6	9.18009894042217e-6	9.18620983630262e-6	9.19079390958531e-6	9.19849643407584e-6	9.21202087557167e-6	9.23048678486456e-6	9.25033559900599e-6	9.26794506764471e-6	9.28202473728848e-6	9.2941852809706e-6	9.30746441611904e-6	9.32403541928389e-6	9.34377553670497e-6	9.36457841591972e-6	9.38409430209698e-6	9.40191137128141e-6	9.42079986320177e-6	9.44464478483852e-6	9.4708292332167e-6	9.48346867691299e-6	9.4738600033411e-6	9.49793833375732e-6	9.61327773828505e-6	9.56177061895599e-6	9.55167813211575e-6	9.64544866462628e-6	1.00889190212856e-5	9.5619217401035e-6	9.08866229737626e-6	9.63599062055687e-6	9.81461038982566e-6	9.73303056308377e-6	9.73154513908611e-6	9.85938899476104e-6	9.77813290794083e-6	9.74611753508058e-6	9.78561437339502e-6	9.78415567512181e-6	9.72092095109439e-6	9.64208841112818e-6	9.57735421820436e-6	9.52029061593061e-6	9.45404028897021e-6	9.37441941202967e-6	9.29105533308024e-6
flux1:	0.63355165366035	1.03010623290667e-5	1.03157256536415e-5	1.03303114157954e-5	1.03403237250962e-5	1.03449853239574e-5	1.03472689209171e-5	1.03515924996079e-5	1.03609753743435e-5	1.03754985853703e-5	1.03927301554138e-5	1.04094389562202e-5	1.04233459611992e-5	1.04340278549588e-5	1.04429123109121e-5	1.04527367699828e-5	1.04664771823981e-5	1.04854786343851e-5	1.05075780598581e-5	1.05277079959334e-5	1.05427897418285e-5	1.05571301931565e-5	1.05775692220704e-5	1.05953800152096e-5	1.05906095825314e-5	1.06057284705182e-5	1.07239765042907e-5	1.06803622054546e-5	1.06496362810309e-5	1.07673768043158e-5	1.12484229131514e-5	1.06502343277636e-5	1.01103699970282e-5	1.07008034217045e-5	1.08648159522994e-5	1.07683042286271e-5	1.07397713405815e-5	1.0872770330665e-5	1.07803469511822e-5	1.07366529673208e-5	1.07771932124234e-5	1.07818632489358e-5	1.0722414140821e-5	1.06458082918468e-5	1.05858169877938e-5	1.05380810164114e-5	1.04848714941535e-5	1.042000047704e-5	1.03516992937075e-5
flux1:	0.633814102564103	1.16007378763156e-5	1.16145506694484e-5	1.16287625999125e-5	1.16380796180467e-5	1.16407950235585e-5	1.16392996458792e-5	1.16382209694353e-5	1.1641719488254e-5	1.16514942920737e-5	1.16661929556715e-5	1.16821432375251e-5	1.16949907910063e-5	1.17017870205841e-5	1.1703005844115e-5	1.17034390577487e-5	1.17102891804005e-5	1.17278814669302e-5	1.17521760951031e-5	1.1771594041775e-5	1.17779182253324e-5	1.17793272023908e-5	1.17944214195876e-5	1.18179459719847e-5	1.18123096263235e-5	1.18110729993666e-5	1.19349663191203e-5	1.1895328141867e-5	1.18358471401639e-5	1.19776113073653e-5	1.24982956454567e-5	1.18192463811591e-5	1.12043626554643e-5	1.18353462865358e-5	1.19840527148786e-5	1.18742886281061e-5	1.18209795890843e-5	1.19590200501886e-5	1.18612806055353e-5	1.18127914550061e-5	1.18596877302288e-5	1.1876496851978e-5	1.18290143969132e-5	1.17642655126042e-5	1.17188523580467e-5	1.16899516147283e-5	1.16591216337371e-5	1.16184482062072e-5	1.1574745168436e-5
flux1:	0.634076551467856	1.30386507375919e-5	1.30520764676184e-5	1.30668062970366e-5	1.30760016809661e-5	1.30764254114756e-5	1.30698648224985e-5	1.30617892510342e-5	1.30583930774239e-5	1.30634934257499e-5	1.30764727635992e-5	1.30921761607836e-5	1.31031722776577e-5	1.31038679647e-5	1.30948202612876e-5	1.30843761293679e-5	1.30845940615995e-5	1.31016485769931e-5	1.31274120349277e-5	1.31426813901343e-5	1.31358933829624e-5	1.31226140638252e-5	1.3133834106561e-5	1.31624319152937e-5	1.31485118518394e-5	1.31249879906132e-5	1.32586839919477e-5	1.32158054906354e-5	1.31220649233819e-5	1.32847337079461e-5	1.38487097240547e-5	1.30793818819141e-5	1.23817786949805e-5	1.30536882143229e-5	1.31929579233514e-5	1.30717254004461e-5	1.30011039893296e-5	1.31460468648747e-5	1.30491854006688e-5	1.30050823174917e-5	1.30657594151843e-5	1.31010795925836e-5	1.30732005482258e-5	1.30296416397682e-5	1.30087215270073e-5	1.30080493537337e-5	1.30081781744489e-5	1.29998002675215e-5	1.2988685435457e-5
flux1:	0.634339000371609	1.46171439558301e-5	1.46309568165776e-5	1.46473565906768e-5	1.46571864957886e-5	1.46551755120832e-5	1.46426532593694e-5	1.46266670524504e-5	1.46162590329918e-5	1.46176116215993e-5	1.46302405227685e-5	1.46464287273865e-5	1.46549391558995e-5	1.46478367119783e-5	1.46270161190361e-5	1.4605610123291e-5	1.46005017963943e-5	1.4618080338191e-5	1.46441848430042e-5	1.4651916314898e-5	1.46290165275505e-5	1.46013514759966e-5	1.4610929641333e-5	1.46425676245948e-5	1.4612210776916e-5	1.45630874557776e-5	1.471158080198e-5	1.46556339058e-5	1.4525897368887e-5	1.47035027208534e-5	1.53162602245159e-5	1.4447659417138e-5	1.36604218738371e-5	1.4378039293364e-5	1.45204057736064e-5	1.43890295827231e-5	1.43130279127451e-5	1.446935734227e-5	1.43787753517127e-5	1.43492191322018e-5	1.44326836908e-5	1.4492737474956e-5	1.44904774866089e-5	1.44756947093256e-5	1.44878589655672e-5	1.4523496235284e-5	1.45612861166583e-5	1.45907362147339e-5	1.46172925768329e-5
flux1:	0.634601449275363	1.63414207172378e-5	1.63565847444109e-5	1.63758901819354e-5	1.63871854433351e-5	1.63828396566518e-5	1.63640095350024e-5	1.63400312556472e-5	1.63233849314213e-5	1.63225655194499e-5	1.6336470889908e-5	1.63539094562277e-5	1.63595345886886e-5	1.63437549835588e-5	1.63110391568833e-5	1.62800017262347e-5	1.62716132890342e-5	1.62906256629865e-5	1.63155842826452e-5	1.63129885649109e-5	1.62729652859464e-5	1.62333482114435e-5	1.62438182469532e-5	1.62751493455414e-5	1.62207479063485e-5	1.61461372035435e-5	1.6314488988876e-5	1.62343740177758e-5	1.6071244361565e-5	1.62560094846123e-5	1.69249800932845e-5	1.5948446833818e-5	1.50651766255543e-5	1.58386742044506e-5	1.60020389817452e-5	1.58608498636106e-5	1.57940292965379e-5	1.59690955698587e-5	1.58882406574517e-5	1.58825623981812e-5	1.59983900548498e-5	1.60886538039853e-5	1.6115466643125e-5	1.61339326394303e-5	1.61850282463478e-5	1.62625511715012e-5	1.63418468054787e-5	1.64111379134453e-5	1.64764788396939e-5
flux1:	0.634863898179116	1.8221424336688e-5	1.82389093936853e-5	1.82622340791924e-5	1.82757906697653e-5	1.82694821718864e-5	1.82446438897666e-5	1.82134407211865e-5	1.81920436017696e-5	1.81909256969453e-5	1.8207629017952e-5	1.82269429645975e-5	1.82296129285523e-5	1.82053286112048e-5	1.81620782105253e-5	1.8123926840629e-5	1.81145862858829e-5	1.81354767533271e-5	1.81576166785548e-5	1.81430721243916e-5	1.80872867147016e-5	1.8040005625706e-5	1.80536887579267e-5	1.80804619870928e-5	1.79963328296582e-5	1.79000338457217e-5	1.80925701324876e-5	1.79777357531029e-5	1.7787976566173e-5	1.79719742230463e-5	1.87065107909599e-5	1.76133580634787e-5	1.6627574804939e-5	1.747277352942e-5	1.76777966179483e-5	1.75257349052146e-5	1.7482546256587e-5	1.76862598744475e-5	1.76156449642471e-5	1.76403158712963e-5	1.77972386516209e-5	1.79218010344935e-5	1.79779228016228e-5	1.80299487843411e-5	1.81218706203057e-5	1.82433450833639e-5	1.83644436079102e-5	1.84715486301056e-5	1.85722647570431e-5
flux1:	0.635126347082869	2.02730576998948e-5	2.02936207203279e-5	2.03217617077701e-5	2.03382575907392e-5	2.03306500944562e-5	2.03007627470694e-5	2.0263821603415e-5	2.02395476191327e-5	2.02398651510461e-5	2.02604275764862e-5	2.02819864419153e-5	2.0282070452477e-5	2.02506294228034e-5	2.01995690990918e-5	2.01575710776991e-5	2.01493671663223e-5	2.01719092937365e-5	2.01896698200297e-5	2.01632062131243e-5	2.00954383136679e-5	2.00460404257032e-5	2.00645920254113e-5	2.00823674668343e-5	1.99659766785324e-5	1.98550881916595e-5	2.00747429319603e-5	1.9917188086221e-5	1.97107570392498e-5	1.98879408775295e-5	2.06992036484574e-5	1.94801285098999e-5	1.83844262387489e-5	1.9322212988266e-5	1.9588764281853e-5	1.9423215765308e-5	1.94148030929264e-5	1.96587405350204e-5	1.9595344137708e-5	1.9652089360785e-5	1.98563756768742e-5	2.00173169373692e-5	2.00995102003974e-5	2.01807243548499e-5	2.03106472630141e-5	2.04739863456801e-5	2.06333609345657e-5	2.07722368573557e-5	2.09004898371614e-5
flux1:	0.635388795986622	2.25184751772473e-5	2.2542446769689e-5	2.25757444220735e-5	2.2595707771716e-5	2.25877688116863e-5	2.25543787557649e-5	2.25136498231006e-5	2.24883363858111e-5	2.24912436054246e-5	2.25159962509062e-5	2.25398933095876e-5	2.25383091998936e-5	2.25022206984385e-5	2.24471095547769e-5	2.24047067572173e-5	2.2399008276332e-5	2.24222655049636e-5	2.24345782882543e-5	2.23981739127399e-5	2.23242842661054e-5	2.22787529897566e-5	2.23028762098201e-5	2.23079444729495e-5	2.21607188485194e-5	2.20446084087859e-5	2.22925666805523e-5	2.20886472730267e-5	2.18770551581729e-5	2.20453062250776e-5	2.29460980880547e-5	2.15904707096033e-5	2.03755795692886e-5	2.14305210144704e-5	2.17738174448265e-5	2.1590737664502e-5	2.1621893024719e-5	2.19179045942856e-5	2.18551067787379e-5	2.1939560331811e-5	2.21934686162366e-5	2.23903480233446e-5	2.24921059403686e-5	2.25935964324408e-5	2.27538282476339e-5	2.29526557087163e-5	2.31431636751807e-5	2.33043482020978e-5	2.34486441214079e-5
flux1:	0.635651244890376	2.49853642514451e-5	2.50124846433171e-5	2.50507720552328e-5	2.50746159367408e-5	2.50676237831439e-5	2.50327184497296e-5	2.49902745425234e-5	2.49652821730489e-5	2.49709992119802e-5	2.49994201586955e-5	2.5025557756418e-5	2.50238582749242e-5	2.49866279364145e-5	2.49317631411671e-5	2.48919582987766e-5	2.48890707836987e-5	2.49115426052043e-5	2.49182199760957e-5	2.48758258404897e-5	2.48030578954325e-5	2.4766898947618e-5	2.47962996696551e-5	2.47866439603588e-5	2.46141603804495e-5	2.4502921275565e-5	2.47786636028615e-5	2.45303175228783e-5	2.43245700374598e-5	2.44873505062945e-5	2.54919428954911e-5	2.39871130686789e-5	2.26410534660429e-5	2.38394063681683e-5	2.42666030984565e-5	2.40609325926767e-5	2.41278597607201e-5	2.44863985349274e-5	2.4414525564265e-5	2.45157760735496e-5	2.48164061615747e-5	2.5045957113259e-5	2.51581594251643e-5	2.52673184262336e-5	2.54458704638886e-5	2.56699705193926e-5	2.58815502634662e-5	2.60532655137909e-5	2.6199822149772e-5
flux1:	0.635913693794129	2.77053473545869e-5	2.7734689693405e-5	2.77773503112754e-5	2.7805473754384e-5	2.78010188149309e-5	2.77668309321159e-5	2.7724504260618e-5	2.77003442868925e-5	2.77079632932427e-5	2.77387328473718e-5	2.77669981091047e-5	2.77674052837995e-5	2.77332295026906e-5	2.76828577627776e-5	2.7647671970418e-5	2.76467027631671e-5	2.76666317968418e-5	2.76686704403e-5	2.76259129420851e-5	2.75619209551547e-5	2.75393181897266e-5	2.75729255327979e-5	2.75490316205047e-5	2.73604741308669e-5	2.72631124506751e-5	2.75648792706066e-5	2.72799546961958e-5	2.70884373006818e-5	2.72556745014497e-5	2.83796554876889e-5	2.67104239756331e-5	2.52179386925444e-5	2.65853925672091e-5	2.70933887356461e-5	2.68597016925737e-5	2.6949159492464e-5	2.73776476169535e-5	2.72850927190848e-5	2.73863417030192e-5	2.77251875783372e-5	2.79813149473384e-5	2.80932569061329e-5	2.81952433880867e-5	2.83771022846352e-5	2.8613452239739e-5	2.88342419304807e-5	2.90038540442865e-5	2.91383656373164e-5
flux1:	0.636176142697882	3.07118313109827e-5	3.07418347575394e-5	3.07879636364215e-5	3.08209016407627e-5	3.08208790634782e-5	3.07896741245727e-5	3.07487385305893e-5	3.07248443637496e-5	3.07323406508576e-5	3.07635674136641e-5	3.07940564139831e-5	3.0799416705559e-5	3.07727693086782e-5	3.07305007855218e-5	3.07006020833437e-5	3.06995629440792e-5	3.0715336762906e-5	3.07150456943801e-5	3.06786127639572e-5	3.06303610740722e-5	3.06235569852217e-5	3.06599757100889e-5	3.06253019782892e-5	3.04322100172583e-5	3.03548765724132e-5	3.0680479949035e-5	3.03719977808605e-5	3.01987021427168e-5	3.03866408527868e-5	3.16468013933522e-5	2.97951771819596e-5	2.81375823831489e-5	2.96971506607241e-5	3.02721963182725e-5	3.00054706717528e-5	3.0095644085143e-5	3.05972315714062e-5	3.04720084253919e-5	3.05523705706125e-5	3.0915787925274e-5	3.1189935845439e-5	3.12905894085933e-5	3.13702137856811e-5	3.1539175872344e-5	3.17734648905833e-5	3.19912105695259e-5	3.21468315214392e-5	3.22563544909468e-5
flux1:	0.636438591601635	3.40377675052447e-5	3.40663799618504e-5	3.41150192387322e-5	3.41536086724015e-5	3.41601960848519e-5	3.41340780733358e-5	3.40950376361206e-5	3.40697287575057e-5	3.40741796612149e-5	3.41037503561521e-5	3.41369809210955e-5	3.41506233164806e-5	3.41357885114398e-5	3.41041121014272e-5	3.4078685895975e-5	3.40748137942086e-5	3.40853672815762e-5	3.40862534364737e-5	3.40630303811307e-5	3.40357437934939e-5	3.40447641584521e-5	3.40828721030408e-5	3.40438417058622e-5	3.38583167917008e-5	3.38029144846773e-5	3.41507418391797e-5	3.38351203872157e-5	3.36785705568954e-5	3.39085144268402e-5	3.53227724501198e-5	3.32680800400391e-5	3.14235948325308e-5	3.31940731020698e-5	3.38134449493346e-5	3.35098054834331e-5	3.35729288713243e-5	3.41459641531007e-5	3.39774550295246e-5	3.4014706381321e-5	3.43853576704536e-5	3.46672678144108e-5	3.474659268189e-5	3.47903377519329e-5	3.49311563971989e-5	3.51496062162554e-5	3.53531786738125e-5	3.54851694654591e-5	3.55598198978365e-5
flux1:	0.636701040505389	3.77138264440313e-5	3.77387318275309e-5	3.77891302360099e-5	3.78346490308458e-5	3.78502622007666e-5	3.78310282583267e-5	3.77935534076464e-5	3.77642033306548e-5	3.77621731155172e-5	3.77881480338138e-5	3.78251969350131e-5	3.78506928987814e-5	3.78513127263487e-5	3.78312985950981e-5	3.78081874395297e-5	3.77984188736197e-5	3.78035359126988e-5	3.7809925143324e-5	3.78060030598284e-5	3.78023527186687e-5	3.78251347428636e-5	3.78647020814689e-5	3.78301655717561e-5	3.76628283043136e-5	3.7626276532174e-5	3.79962776789665e-5	3.76907594491777e-5	3.75438792618505e-5	3.7839960760032e-5	3.94273106502088e-5	3.7146634596094e-5	3.50911459097883e-5	3.70864737399528e-5	3.77220788341019e-5	3.73793559637299e-5	3.73857479346758e-5	3.80241676083958e-5	3.78047703537023e-5	3.77786394166381e-5	3.81377919773479e-5	3.84166076655386e-5	3.84667160413115e-5	3.84645651801995e-5	3.85650850027365e-5	3.8756322810665e-5	3.89371395403441e-5	3.90392880780334e-5	3.90734657084725e-5
flux1:	0.636963489409142	4.17674211175007e-5	4.17863045990465e-5	4.1838139704641e-5	4.18923764919071e-5	4.19195972517994e-5	4.19086621905216e-5	4.18716858889505e-5	4.18350637271473e-5	4.18230757251283e-5	4.18440369148267e-5	4.18865487329752e-5	4.19273942458124e-5	4.19461028348588e-5	4.19373489413964e-5	4.19134397012587e-5	4.1894941748833e-5	4.18953722812008e-5	4.19118001379506e-5	4.19315191375552e-5	4.19511980186707e-5	4.19841070585471e-5	4.20263036023224e-5	4.20065276384883e-5	4.18645935536174e-5	4.18389221401538e-5	4.22333604088917e-5	4.19530631496289e-5	4.18040522215428e-5	4.21903809564761e-5	4.39708516337887e-5	4.14397248037976e-5	3.9147841537843e-5	4.13775484379317e-5	4.200089858849e-5	4.16188688265194e-5	4.15417085863968e-5	4.22363823506393e-5	4.19627547089115e-5	4.18581995692019e-5	4.21885648458102e-5	4.24541655799539e-5	4.24701625593689e-5	4.24169197019885e-5	4.2469847199168e-5	4.26265511437284e-5	4.27797066175467e-5	4.28499071591266e-5	4.28428388532531e-5
flux1:	0.637225938312895	4.62228438835108e-5	4.62336360643299e-5	4.62871401853294e-5	4.63523619420277e-5	4.63938373884285e-5	4.63922358369229e-5	4.63541908627695e-5	4.63069097317313e-5	4.62819057348815e-5	4.62971712284512e-5	4.63472122991154e-5	4.6406473546717e-5	4.64446821666478e-5	4.64455205740826e-5	4.64173106724271e-5	4.63879601683901e-5	4.63853076001693e-5	4.64157710100371e-5	4.64609719055262e-5	4.65007518784063e-5	4.653939719277e-5	4.65870726327767e-5	4.65924164509823e-5	4.64782670614559e-5	4.64515609834988e-5	4.6875347081134e-5	4.66304724520188e-5	4.64645591543799e-5	4.69622547772507e-5	4.89568641559414e-5	4.6150040182327e-5	4.35962114923596e-5	4.6066925171904e-5	4.66545912013847e-5	4.62348190239583e-5	4.60547754458637e-5	4.6795643178758e-5	4.64692951721425e-5	4.62791557058239e-5	4.65678105138113e-5	4.68121990792784e-5	4.67925686327469e-5	4.66884270096097e-5	4.66924245339781e-5	4.6812477376548e-5	4.69374218480422e-5	4.69777665478485e-5	4.69332817608259e-5
flux1:	0.637488387216649	5.11025443310562e-5	5.11035858762838e-5	5.11595333542208e-5	5.12383386151206e-5	5.12966578040033e-5	5.13051180570655e-5	5.12642686043683e-5	5.1203251179689e-5	5.11629386161029e-5	5.11725830402159e-5	5.12323496121963e-5	5.13123298924588e-5	5.13702060064063e-5	5.13781388710934e-5	5.13423791872835e-5	5.13010928749134e-5	5.12974795506655e-5	5.13446839661005e-5	5.14143195819558e-5	5.14685974040779e-5	5.15087970830013e-5	5.15664640229976e-5	5.1605986278322e-5	5.15165424907215e-5	5.14745935716849e-5	5.19351019374137e-5	5.17288452312438e-5	5.15306015210028e-5	5.21552811328585e-5	5.43859867231236e-5	5.12781024910942e-5	4.84375401218544e-5	5.11553256704255e-5	5.16938107523447e-5	5.12390869732603e-5	5.09478627409318e-5	5.17265156124989e-5	5.13536052740954e-5	5.10800849673224e-5	5.13209460238761e-5	5.15394715144275e-5	5.14859491794595e-5	5.13361874450261e-5	5.1296074950841e-5	5.13830227744866e-5	5.14836919866323e-5	5.14999835404075e-5	5.14255727684853e-5
flux1:	0.637750836120402	5.64293209408537e-5	5.64194039335525e-5	5.64789460876917e-5	5.65740171116903e-5	5.66515796428772e-5	5.66706516224045e-5	5.66254543445171e-5	5.65483221025714e-5	5.64913327336656e-5	5.64959976253491e-5	5.65674247870825e-5	5.66694159470912e-5	5.67460685059461e-5	5.67583609550389e-5	5.67126579159449e-5	5.66595089791556e-5	5.66570822465159e-5	5.67218372393923e-5	5.68120389434101e-5	5.68737865508034e-5	5.69124983259494e-5	5.69860100605878e-5	5.70662838763466e-5	5.69933508911606e-5	5.69217270929533e-5	5.74281035236916e-5	5.72557062108185e-5	5.70114809836539e-5	5.77717204988833e-5	6.02613812879556e-5	5.68273227151633e-5	5.36764883137056e-5	5.66496138523103e-5	5.71386298867788e-5	5.66520845698849e-5	5.62540847825155e-5	5.70663140971625e-5	5.66566418439263e-5	5.63112566314964e-5	5.65066115049286e-5	5.66988093364878e-5	5.66157656282014e-5	5.64296008991001e-5	5.63555938546058e-5	5.64183076115467e-5	5.65026841027536e-5	5.65034736019762e-5	5.64088116044847e-5
flux1:	0.638013285024155	6.22289844142445e-5	6.22072534181595e-5	6.2271622496237e-5	6.23854157547806e-5	6.24843134359885e-5	6.25145255871622e-5	6.24639508123814e-5	6.23692603131479e-5	6.22950859497408e-5	6.22956129666411e-5	6.23799609987211e-5	6.25041350065076e-5	6.25979817338389e-5	6.26123074667329e-5	6.25555741689692e-5	6.24916773899102e-5	6.24920626695894e-5	6.25729652028373e-5	6.26775798337804e-5	6.2739532732224e-5	6.27755685194713e-5	6.28715494002375e-5	6.29959410847391e-5	6.29275106418839e-5	6.28136592768957e-5	6.33757429111233e-5	6.3224929289682e-5	6.29249144794039e-5	6.382204037752e-5	6.6594418432804e-5	6.28092538486396e-5	5.93257491373277e-5	6.25673754784328e-5	6.30207733089889e-5	6.25048146072801e-5	6.20164770322027e-5	6.28642772365639e-5	6.24296239028937e-5	6.20315279311907e-5	6.21922635786311e-5	6.2362134592367e-5	6.22555739557593e-5	6.20443542214845e-5	6.19504325937584e-5	6.20019957299476e-5	6.2081164925937e-5	6.20764931986585e-5	6.19717056136724e-5
flux1:	0.638275733927908	6.85329263948079e-5	6.84986555401034e-5	6.85687924125958e-5	6.87032263756686e-5	6.88251620395715e-5	6.88671794417945e-5	6.88109335558854e-5	6.86982174623145e-5	6.86069398234648e-5	6.86039054839671e-5	6.87014149976955e-5	6.88468897102809e-5	6.89561464660372e-5	6.89711682745625e-5	6.8903843005609e-5	6.88310417934811e-5	6.8834870908933e-5	6.89283694478025e-5	6.90398911365676e-5	6.90957547865041e-5	6.9130133652737e-5	6.92552747774792e-5	6.94238618661438e-5	6.93461649442528e-5	6.91811459834717e-5	6.98082230264797e-5	6.96609984526443e-5	6.93004992409946e-5	7.03298180329765e-5	7.34096541334464e-5	6.92480857462899e-5	6.54099031970618e-5	6.89401968436125e-5	6.93842483348068e-5	6.88395259870994e-5	6.82863019385177e-5	6.91788845916948e-5	6.87309679078251e-5	6.83038784374217e-5	6.84482741073701e-5	6.86039073881649e-5	6.84802522450835e-5	6.82552963154799e-5	6.81569582720067e-5	6.82129328673596e-5	6.8299770830412e-5	6.82998313180328e-5	6.81938262834704e-5
flux1:	0.638538182831662	7.53800268907086e-5	7.53323216688302e-5	7.54085055710091e-5	7.55647122185168e-5	7.57109767073144e-5	7.57657349504713e-5	7.57043475695706e-5	7.55739626710656e-5	7.54658445459033e-5	7.54591051458498e-5	7.55688066050595e-5	7.57338873265517e-5	7.58570917871577e-5	7.58728667040704e-5	7.57968616534747e-5	7.57172941891725e-5	7.57239304916013e-5	7.58247921641424e-5	7.59355310131699e-5	7.59809717048281e-5	7.6016832392759e-5	7.61771964468223e-5	7.63873768184607e-5	7.62873182141239e-5	7.60668264191876e-5	7.67664849180442e-5	7.66019979668108e-5	7.61816281765719e-5	7.73349130910501e-5	8.07481053869158e-5	7.61834931621875e-5	7.19677232755148e-5	7.58149982514689e-5	7.62842705081632e-5	7.57088719032731e-5	7.51203334331953e-5	7.60738807275428e-5	7.56222871067588e-5	7.51905200878122e-5	7.53417448386903e-5	7.54943014927564e-5	7.53591679400047e-5	7.51296339035165e-5	7.50414078113121e-5	7.51177413629506e-5	7.52254240492081e-5	7.52393640021064e-5	7.51385301960352e-5
flux1:	0.638800631735415	8.281746305366e-5	8.27549588768403e-5	8.28365243776671e-5	8.30147226746323e-5	8.31862412122405e-5	8.32550364516766e-5	8.3189805903202e-5	8.30426353268082e-5	8.29176769427584e-5	8.29060387650913e-5	8.30257752132269e-5	8.32083361927813e-5	8.33448042878972e-5	8.33629313085399e-5	8.32813260069737e-5	8.31969750092824e-5	8.32045215239996e-5	8.3306642716382e-5	8.34099163246066e-5	8.34431355674379e-5	8.34852133756239e-5	8.36856919347544e-5	8.3933392151875e-5	8.38009045821949e-5	8.35253756897714e-5	8.43027261004688e-5	8.4100668763464e-5	8.36254071961813e-5	8.489419437982e-5	8.86680918108138e-5	8.36712026265579e-5	7.90524207052688e-5	8.32531073577851e-5	8.37846937467963e-5	8.31737466991069e-5	8.25777135720759e-5	8.3613843553712e-5	8.31643068217019e-5	8.27486380053309e-5	8.29313603019441e-5	8.30935584026014e-5	8.29507323063434e-5	8.27218988552335e-5	8.26550428363286e-5	8.27659466280301e-5	8.29064939933014e-5	8.29415299392535e-5	8.28490226351434e-5
flux1:	0.639063080639168	9.09002172967209e-5	9.08208546627773e-5	9.09060678165982e-5	9.11055935551731e-5	9.13030371432694e-5	9.1387560409954e-5	9.13203814575711e-5	9.1157473188267e-5	9.1015051931974e-5	9.09961617333528e-5	9.11228402516754e-5	9.13207757837153e-5	9.14708936837868e-5	9.14943665190201e-5	9.14109094772986e-5	9.13232445315473e-5	9.13288642562797e-5	9.14262901388388e-5	9.15174087786008e-5	9.15391748583308e-5	9.15929321618925e-5	9.18369658255861e-5	9.21182242879495e-5	9.19480783002696e-5	9.16218596513833e-5	9.2479322715887e-5	9.22232132346999e-5	9.17004930949438e-5	9.30795519391688e-5	9.72433476222414e-5	9.17810524412253e-5	8.67296928742167e-5	9.13271732359872e-5	9.19544354643238e-5	9.1300219367114e-5	9.07170519412352e-5	9.18602346212161e-5	9.14135740496734e-5	9.10277086120577e-5	9.12644286676517e-5	9.14487781832394e-5	9.12995667100769e-5	9.10718421453571e-5	9.103263760594e-5	9.11887804441962e-5	9.13718386237616e-5	9.14327909015717e-5	9.13485042400886e-5
flux1:	0.639325529542921	9.96893743556781e-5	9.95903193301076e-5	9.96764528311506e-5	9.98959436903574e-5	1.00119882587339e-4	1.00222194084936e-4	1.00155315951573e-4	9.99775564033428e-5	9.98162553836146e-5	9.97867624551212e-5	9.99167989291363e-5	1.00128450436181e-4	1.00293728228829e-4	1.00326508518826e-4	1.00245026979632e-4	1.00154828949311e-4	1.00155339911757e-4	1.00243308097562e-4	1.00320156396977e-4	1.00333270515264e-4	1.00403838343799e-4	1.00693451325183e-4	1.01006060686817e-4	1.00798763513241e-4	1.00428526011395e-4	1.01366278551874e-4	1.01045974212004e-4	1.00483185572877e-4	1.01973464946273e-4	1.06558644858968e-4	1.00592809582791e-4	9.50738566015803e-5	1.00116445929655e-4	1.00863581693648e-4	1.00156150533612e-4	9.95943760155796e-5	1.00868772756917e-4	1.00420677971508e-4	1.00069021097005e-4	1.00376827133738e-4	1.00593933224288e-4	1.00437002585191e-4	1.00205844827764e-4	1.00194789662522e-4	1.00402102248046e-4	1.00634124699055e-4	1.00723389365673e-4	1.00644571459643e-4
flux1:	0.639587978446675	1.09249579501671e-4	1.09127329246661e-4	1.09210931335056e-4	1.094486261139e-4	1.09699685142698e-4	1.09822130591218e-4	1.09757905846855e-4	1.09565821214877e-4	1.0938351430718e-4	1.0933949698894e-4	1.09469371617511e-4	1.09693831642702e-4	1.09876684204133e-4	1.09923062200818e-4	1.09846896592607e-4	1.09754314657649e-4	1.09746961586369e-4	1.0982277269992e-4	1.09885866401907e-4	1.09894153693104e-4	1.09985279145595e-4	1.10321408179182e-4	1.10666274726284e-4	1.10427870697596e-4	1.10020604898005e-4	1.11037637877825e-4	1.10650566476824e-4	1.10052484583943e-4	1.11662919436246e-4	1.16703696287693e-4	1.10190479505394e-4	1.04162750962822e-4	1.09701291444425e-4	1.10579924002119e-4	1.09808140367389e-4	1.09262351031965e-4	1.10688695052552e-4	1.10230378016036e-4	1.09907559259045e-4	1.1029595875441e-4	1.10553223348296e-4	1.1038494967937e-4	1.10141711138447e-4	1.10153756111217e-4	1.10413037615725e-4	1.10696958357409e-4	1.10814850596424e-4	1.10737187779962e-4
flux1:	0.639850427350428	1.1964623728488e-4	1.19496909116381e-4	1.19574212761361e-4	1.19828288898119e-4	1.20107253128156e-4	1.20252328692718e-4	1.20193011951859e-4	1.19986762310523e-4	1.19780968006058e-4	1.19718557248751e-4	1.19845366382481e-4	1.20082576027526e-4	1.20285845439675e-4	1.20349695306461e-4	1.20281268535434e-4	1.20186110542806e-4	1.20169374512512e-4	1.20232923251942e-4	1.20284925407259e-4	1.20291939890965e-4	1.20405132272736e-4	1.20788161084437e-4	1.21170086111884e-4	1.20910898427901e-4	1.2047193545272e-4	1.21567546252473e-4	1.2111840120069e-4	1.20485079333348e-4	1.22232860144168e-4	1.27766509187854e-4	1.20656196322382e-4	1.1407237854622e-4	1.20158001213924e-4	1.21166601252153e-4	1.2031939212668e-4	1.19770910923573e-4	1.21364066660522e-4	1.20883624290824e-4	1.20575882606361e-4	1.21046169763844e-4	1.21347166416513e-4	1.21162438027234e-4	1.20895974306677e-4	1.20921752123415e-4	1.21229128933168e-4	1.21564539075077e-4	1.21709876923802e-4	1.21628781704747e-4
flux1:	0.640112876254181	1.30943110028572e-4	1.30762868093076e-4	1.30830247153753e-4	1.31099100164214e-4	1.31406918669658e-4	1.31577093938769e-4	1.31524734393139e-4	1.31304322019145e-4	1.31072777826756e-4	1.30988862309595e-4	1.31110744400666e-4	1.31361336125349e-4	1.31587619214706e-4	1.31671676555464e-4	1.31612279939487e-4	1.31514487095355e-4	1.31488784504705e-4	1.31542654378432e-4	1.31587449819456e-4	1.31595145390066e-4	1.31729172276155e-4	1.32159533299407e-4	1.32587236284972e-4	1.32319817213281e-4	1.31851320638799e-4	1.33026762687466e-4	1.32525727271696e-4	1.3185130229547e-4	1.33760522485977e-4	1.39827540951089e-4	1.32064925911215e-4	1.24872356293415e-4	1.31554937853734e-4	1.32681305912123e-4	1.31748898767282e-4	1.31169136544097e-4	1.32936858094033e-4	1.32421040207567e-4	1.32109193104475e-4	1.32655516008267e-4	1.33000197015775e-4	1.32793528582424e-4	1.32492264584938e-4	1.32520072995663e-4	1.3286820573046e-4	1.332519621869e-4	1.33422725066136e-4	1.33334528282801e-4
flux1:	0.640375325157934	1.43200903417208e-4	1.42986440239898e-4	1.43040798503947e-4	1.43323167740526e-4	1.43660815045e-4	1.43858325737358e-4	1.43814773304549e-4	1.43580437408222e-4	1.43321794717826e-4	1.43214668143321e-4	1.43331001520377e-4	1.43595888400473e-4	1.43846772644434e-4	1.43952057978908e-4	1.43901891069027e-4	1.4380210950277e-4	1.43770255522319e-4	1.43819374947079e-4	1.43860900246379e-4	1.43868531998731e-4	1.44019342839076e-4	1.4449802929593e-4	1.44983392335173e-4	1.44720125977223e-4	1.4422040865779e-4	1.45480379825285e-4	1.44940263633304e-4	1.44212931326259e-4	1.46311871213185e-4	1.5295590790285e-4	1.44481106160265e-4	1.3662313056717e-4	1.43950825751584e-4	1.45177205345396e-4	1.44152100090037e-4	1.43507949580106e-4	1.45451122000669e-4	1.44887111071461e-4	1.44550491544232e-4	1.45162434583731e-4	1.45548171413024e-4	1.45314938152449e-4	1.44968999073071e-4	1.449871550061e-4	1.45366953214857e-4	1.45794080008671e-4	1.45987978444739e-4	1.45890756507933e-4
flux1:	0.640637774061688	1.56477213223354e-4	1.56226183804278e-4	1.56265168009313e-4	1.56560037618726e-4	1.56928216666916e-4	1.57154841161181e-4	1.57121858557162e-4	1.5687458501137e-4	1.5658909373228e-4	1.56458912134971e-4	1.56570227357686e-4	1.56849993180558e-4	1.5712532563419e-4	1.57250809302223e-4	1.5720925898793e-4	1.57109401695883e-4	1.57076766145302e-4	1.57127722354848e-4	1.57168807853446e-4	1.57172284528134e-4	1.57333348859014e-4	1.57862197836494e-4	1.58418881308989e-4	1.5816976823472e-4	1.57633614461968e-4	1.58987292499801e-4	1.58420207311044e-4	1.57623372267542e-4	1.59940978518827e-4	1.67208521988192e-4	1.57957992648638e-4	1.49375585776727e-4	1.57395581848369e-4	1.58705383142503e-4	1.57582864956014e-4	1.56843018354637e-4	1.58957356955615e-4	1.58334159953451e-4	1.57954684782397e-4	1.58620856742068e-4	1.59044145242683e-4	1.58781727231501e-4	1.58384733694093e-4	1.58383845448034e-4	1.58786357173201e-4	1.59251057016615e-4	1.59465885628964e-4	1.59359741310885e-4
flux1:	0.640900222965441	1.70827896732248e-4	1.70539206782066e-4	1.70561167184397e-4	1.70867416228326e-4	1.71266119637814e-4	1.71522956500704e-4	1.71502405523697e-4	1.71244452660222e-4	1.70934503543988e-4	1.70783458656363e-4	1.70891069589317e-4	1.71185260065136e-4	1.71482571626096e-4	1.71625127986211e-4	1.7159122356411e-4	1.7149492048246e-4	1.71469274021248e-4	1.7152946134684e-4	1.71570946817589e-4	1.71562763046495e-4	1.71725721956205e-4	1.72307379557738e-4	1.72949102046593e-4	1.72720225288475e-4	1.72140178898272e-4	1.73601604110418e-4	1.73015920735811e-4	1.72130266736683e-4	1.74692575742369e-4	1.82632440709614e-4	1.72539936120951e-4	1.63173198539797e-4	1.71933566413607e-4	1.7331829367452e-4	1.72096385176886e-4	1.71237232726251e-4	1.73516100375195e-4	1.72825233087025e-4	1.72390719411168e-4	1.73102607423367e-4	1.73561123363799e-4	1.73269770113897e-4	1.72819969024789e-4	1.72794694085698e-4	1.73212809373677e-4	1.73709393923652e-4	1.73943099838506e-4	1.7382984013891e-4
flux1:	0.641162671869194	1.86309594053376e-4	1.85983472253094e-4	1.85987148697532e-4	1.86302981590138e-4	1.86730963073898e-4	1.87018230152433e-4	1.87012285469946e-4	1.86747622238449e-4	1.86418043845731e-4	1.86250220248125e-4	1.86355642497769e-4	1.86662085652484e-4	1.86976266119786e-4	1.87130907040532e-4	1.8710385214542e-4	1.87016712032354e-4	1.87007831090373e-4	1.87084651847504e-4	1.87124984035866e-4	1.87094738654565e-4	1.87250201164456e-4	1.87887753379038e-4	1.88626610652347e-4	1.88419639658549e-4	1.87787999805007e-4	1.89375743465411e-4	1.88774024777167e-4	1.87780044127887e-4	1.9060733008764e-4	1.99270031465986e-4	1.88267197977142e-4	1.78056354569267e-4	1.87608620649129e-4	1.89073509809357e-4	1.87752379653821e-4	1.86762207861194e-4	1.8919995959038e-4	1.88435255993727e-4	1.87941247585081e-4	1.88696517393586e-4	1.89191118631897e-4	1.88874397796274e-4	1.88374939224582e-4	1.88324904068517e-4	1.88754554859359e-4	1.89278127997066e-4	1.89528597326823e-4	1.89410886640127e-4
flux1:	0.641425120772948	2.02982837309225e-4	2.02620669049357e-4	2.02604645622782e-4	2.02926890920776e-4	2.03381128044828e-4	2.03698006135705e-4	2.03709346956949e-4	2.03443918947122e-4	2.03101979699989e-4	2.02922935141799e-4	2.03027213316832e-4	2.03341499426976e-4	2.03664771875327e-4	2.03825093021733e-4	2.03804759660311e-4	2.03734408580117e-4	2.03753561464251e-4	2.03853889214541e-4	2.03889307174175e-4	2.03824687137526e-4	2.03962972918527e-4	2.04659304367003e-4	2.05504501599977e-4	2.05317362536667e-4	2.04628459830429e-4	2.06364671732237e-4	2.05743075045032e-4	2.0462348810402e-4	2.077287790421e-4	2.17165919434356e-4	2.05182344492656e-4	1.94067967165198e-4	2.04469858518527e-4	2.06036976029178e-4	2.04617939406997e-4	2.0349849778063e-4	2.06093635320184e-4	2.05250207950966e-4	2.0469988435781e-4	2.05504403018867e-4	2.06040665091674e-4	2.05705436267968e-4	2.05163783285759e-4	2.05093517565093e-4	2.05534164225037e-4	2.06080949388304e-4	2.06345579854393e-4	2.06225761174578e-4
flux1:	0.641687569676701	2.20915020045869e-4	2.2051897667354e-4	2.20481009087821e-4	2.20804417579639e-4	2.21279662510381e-4	2.21624206265033e-4	2.21656145260343e-4	2.21397922632113e-4	2.21053054155213e-4	2.20869227521159e-4	2.20972320968822e-4	2.21287547156377e-4	2.21609732246094e-4	2.21768462342224e-4	2.21755739826774e-4	2.2171164746981e-4	2.21771107956703e-4	2.21901164007714e-4	2.21926448007913e-4	2.21814454687026e-4	2.21926098868104e-4	2.22683108219807e-4	2.23640393696561e-4	2.2346896953312e-4	2.22721215880047e-4	2.2463028101522e-4	2.23979605104713e-4	2.22721121482052e-4	2.26110443646287e-4	2.36374253466748e-4	2.2333687889523e-4	2.11259223162746e-4	2.22576986925987e-4	2.24285074893667e-4	2.22769412931014e-4	2.21534489653408e-4	2.24291940042509e-4	2.23364510700129e-4	2.22766668784672e-4	2.23634784045126e-4	2.24223733190369e-4	2.23879673186035e-4	2.23306308915952e-4	2.2322425372781e-4	2.23678600186192e-4	2.24245879965108e-4	2.2452105469349e-4	2.24399900894275e-4
flux1:	0.641950018580454	2.40182499596155e-4	2.39755049510406e-4	2.39691411284319e-4	2.40008101589572e-4	2.40496612456598e-4	2.40865746171721e-4	2.40922272528367e-4	2.40681082272373e-4	2.40344402698981e-4	2.4016249684874e-4	2.40262869242781e-4	2.40569705247194e-4	2.40878709279295e-4	2.41028231883152e-4	2.41025152590577e-4	2.41018298591863e-4	2.411310204849e-4	2.41296716965995e-4	2.4130634762727e-4	2.41134487755165e-4	2.41210380807709e-4	2.42028221022899e-4	2.43100155222866e-4	2.42940636509661e-4	2.42137873368217e-4	2.44244994276734e-4	2.43553180573943e-4	2.42147200368102e-4	2.45821542135868e-4	2.56964696401733e-4	2.42796668478502e-4	2.29694212946085e-4	2.42003993611638e-4	2.43905057766508e-4	2.42292925461309e-4	2.40964243524261e-4	2.4389626487017e-4	2.42877235639e-4	2.42242765080874e-4	2.43195746029767e-4	2.43853605944781e-4	2.43512388902349e-4	2.42919124978518e-4	2.4283596972545e-4	2.43309014233042e-4	2.43894733884183e-4	2.44175331247939e-4	2.44050997982427e-4
flux1:	0.642212467484207	2.60871278272363e-4	2.60414701125724e-4	2.60319705794936e-4	2.60618890695664e-4	2.61110410852254e-4	2.6150001605521e-4	2.615857501095e-4	2.61372941168326e-4	2.61056700964034e-4	2.60883196991564e-4	2.60977717836762e-4	2.61264787367552e-4	2.61547204682338e-4	2.61679929102464e-4	2.61689537613386e-4	2.61731996183212e-4	2.61911535108814e-4	2.62119223560272e-4	2.62108699912736e-4	2.61865871651649e-4	2.61896996209327e-4	2.62773510535618e-4	2.63960515407527e-4	2.63811859109712e-4	2.62963667694468e-4	2.65293704131837e-4	2.64549269420318e-4	2.62991366210514e-4	2.66949977132144e-4	2.79025770328914e-4	2.63644939444157e-4	2.49452403894992e-4	2.62840363634932e-4	2.64993732870638e-4	2.63283407220658e-4	2.61884773174815e-4	2.65010299617967e-4	2.63888007215911e-4	2.63225633009971e-4	2.64288581232694e-4	2.65035548096274e-4	2.64709837547399e-4	2.64108100185981e-4	2.6403484258526e-4	2.64532515137085e-4	2.6513467564135e-4	2.65413740608306e-4	2.65281141277491e-4
flux1:	0.642474916387961	2.83076020841574e-4	2.82592053953834e-4	2.82457885923426e-4	2.82725965989538e-4	2.83207974928291e-4	2.83613060582497e-4	2.83733134888531e-4	2.83561156810115e-4	2.83278243691483e-4	2.83119175509686e-4	2.8320337854933e-4	2.83457888560393e-4	2.83699589417622e-4	2.83808081539765e-4	2.83834064570493e-4	2.8393859158234e-4	2.84199289675769e-4	2.84456749701706e-4	2.84423772431064e-4	2.8410064872528e-4	2.84077476986136e-4	2.85007966822881e-4	2.86309919271709e-4	2.86175829053006e-4	2.85296684205186e-4	2.8787351990422e-4	2.87069175861057e-4	2.8535748942465e-4	2.89601833102738e-4	3.02664730872003e-4	2.85982112495552e-4	2.7062835951198e-4	2.85189503380311e-4	2.87654674128256e-4	2.858423169418e-4	2.84393379753263e-4	2.87735979839249e-4	2.8649355304842e-4	2.85805806943994e-4	2.87003696957992e-4	2.87861960344089e-4	2.87564390274641e-4	2.86963847923084e-4	2.86910025512157e-4	2.87437754878888e-4	2.88053771321651e-4	2.88322439501448e-4	2.88173164169999e-4
flux1:	0.642737365291714	3.06897546782625e-4	3.0638727012666e-4	3.06204199778481e-4	3.06425240838607e-4	3.06883446753395e-4	3.07298373691151e-4	3.07458264640607e-4	3.07340250311991e-4	3.07103869760716e-4	3.06964928606019e-4	3.07033597049128e-4	3.07242099559317e-4	3.0742868424918e-4	3.07505522637994e-4	3.07551663674177e-4	3.07731355280412e-4	3.08088727472558e-4	3.0840616136717e-4	3.08351413079564e-4	3.07940245746178e-4	3.07851953390982e-4	3.08829349377546e-4	3.10247353241342e-4	3.10137284616527e-4	3.09244684272566e-4	3.12091263836121e-4	3.11226921043283e-4	3.0935985155139e-4	3.13897382381474e-4	3.28003898898818e-4	3.09922437380431e-4	2.93328701055103e-4	3.0916465862955e-4	3.11994533595642e-4	3.10074522364641e-4	3.08585624400928e-4	3.1217058013375e-4	3.10785702897688e-4	3.10066063933423e-4	3.11419785342887e-4	3.12411176202775e-4	3.12153481143644e-4	3.11561283308466e-4	3.1153377893709e-4	3.12095351033181e-4	3.12721568244239e-4	3.12969284305186e-4	3.12792062373769e-4
flux1:	0.642999814195467	3.32439297840266e-4	3.31903314573515e-4	3.31660295451548e-4	3.31816827811279e-4	3.32235819176388e-4	3.32654531890282e-4	3.32859864617911e-4	3.32809292574955e-4	3.32632890377942e-4	3.32519851078042e-4	3.32567829803979e-4	3.32716979173469e-4	3.3283401673907e-4	3.32871403081988e-4	3.32940958020279e-4	3.33209018269922e-4	3.33680214814718e-4	3.34070999378728e-4	3.33998344177519e-4	3.33492256931603e-4	3.33325971008016e-4	3.34341398558088e-4	3.35879322743141e-4	3.35808224221611e-4	3.34920152109011e-4	3.38059167045769e-4	3.37143645634248e-4	3.35117420054837e-4	3.39964391443008e-4	3.5517417967241e-4	3.35588106445886e-4	3.17666926761714e-4	3.34883177753455e-4	3.38119237984305e-4	3.36084979261326e-4	3.34554365408007e-4	3.38405604377486e-4	3.36851299777924e-4	3.36083209722302e-4	3.37606508059142e-4	3.38750241123724e-4	3.38542645374578e-4	3.37963386122761e-4	3.37966072693977e-4	3.38563081724019e-4	3.39194617346451e-4	3.39409636920555e-4	3.39191226987926e-4
flux1:	0.64326226309922	3.59803536833931e-4	3.59242441260571e-4	3.58928006134197e-4	3.59002014207547e-4	3.59365948709185e-4	3.59782154708846e-4	3.60038492857067e-4	3.60068968510859e-4	3.59966393484008e-4	3.59885776446072e-4	3.59908863706985e-4	3.59986042625353e-4	3.60019070640106e-4	3.60008282539552e-4	3.60103384082276e-4	3.60472999089919e-4	3.61077184276443e-4	3.61558176125835e-4	3.61474237360533e-4	3.60866211193021e-4	3.60606524819748e-4	3.61650177943889e-4	3.63315598335968e-4	3.63302380530131e-4	3.62434608007441e-4	3.65889646755766e-4	3.64940698993046e-4	3.6274743002231e-4	3.67930161861954e-4	3.84307164932635e-4	3.63102121248325e-4	3.43757205432172e-4	3.62460363116936e-4	3.66130879606567e-4	3.63975894103767e-4	3.62390026719168e-4	3.66527700080356e-4	3.6477403327472e-4	3.63932092748374e-4	3.65630129282709e-4	3.669410938566e-4	3.66791998336566e-4	3.66228334757786e-4	3.66262624692655e-4	3.66894690119866e-4	3.6752571886483e-4	3.67695839340851e-4	3.67422146509551e-4
flux1:	0.643524712002974	3.89088117133202e-4	3.88503176789587e-4	3.88106484696786e-4	3.88080413108409e-4	3.88373607349137e-4	3.88780841481949e-4	3.89093456442423e-4	3.89218603838551e-4	3.89204439262512e-4	3.8916426323908e-4	3.89160021068251e-4	3.89153749588851e-4	3.89088077149179e-4	3.89018891998698e-4	3.89140078502901e-4	3.89624356412378e-4	3.90382847705429e-4	3.90974134664065e-4	3.90887361574342e-4	3.90169209138193e-4	3.89798159468803e-4	3.90860339565099e-4	3.92664659639944e-4	3.9272967491085e-4	3.91893442008835e-4	3.95690292839376e-4	3.94732923465376e-4	3.9235968583661e-4	3.97914075716837e-4	4.15527581571451e-4	3.92581508991279e-4	3.71708525695129e-4	3.92004277192706e-4	3.96125963516727e-4	3.93844950531459e-4	3.9218196802746e-4	3.96621342495399e-4	3.94637742290819e-4	3.93690914295287e-4	3.95560820911083e-4	3.97048760511487e-4	3.9696468820592e-4	3.96418375241834e-4	3.96484521357741e-4	3.97150273344775e-4	3.97774785234532e-4	3.97888224665892e-4	3.97545414833832e-4
flux1:	0.643787160906727	4.20384547139281e-4	4.1977847696219e-4	4.19290331763497e-4	4.19147930035407e-4	4.19355228450978e-4	4.19746749851095e-4	4.20120347375724e-4	4.20353756748837e-4	4.20443695939675e-4	4.20454151973534e-4	4.20422499899006e-4	4.20322604834137e-4	4.20143018999743e-4	4.20003250196565e-4	4.20149181563112e-4	4.20761090158958e-4	4.21697145427621e-4	4.22421262562632e-4	4.22340727671731e-4	4.21502380305023e-4	4.21000003602049e-4	4.22072155660287e-4	4.24029874950542e-4	4.241919225191e-4	4.23392446965951e-4	4.27560185561161e-4	4.26623647628415e-4	4.24052874073166e-4	4.30022350693429e-4	4.48947821835921e-4	4.24132449800824e-4	4.01620538115991e-4	4.23612685595908e-4	4.28195374302975e-4	4.25784946264296e-4	4.24020561501638e-4	4.28772606522526e-4	4.26530371205057e-4	4.25446568597054e-4	4.27479935785275e-4	4.29149665692059e-4	4.29135360415232e-4	4.28608347951942e-4	4.28707153649163e-4	4.29405813325614e-4	4.30018788388493e-4	4.30065126795004e-4	4.29640535643738e-4
flux1:	0.64404960981048	4.53777780872137e-4	4.53155468449675e-4	4.52569140579175e-4	4.5229600666603e-4	4.52402852179785e-4	4.52771345034795e-4	4.53209716939365e-4	4.53564861415791e-4	4.53775980721873e-4	4.53849874699899e-4	4.5379339054514e-4	4.53590982790522e-4	4.53281494751954e-4	4.53056761681966e-4	4.53224137624673e-4	4.53976361431433e-4	4.55114574804364e-4	4.55995329576768e-4	4.55929576309569e-4	4.54958958116122e-4	4.54304423273499e-4	4.55380015619833e-4	4.57507321306615e-4	4.57780810313659e-4	4.57016874553602e-4	4.61588395376106e-4	4.60702551560269e-4	4.57913749568118e-4	4.64346243112594e-4	4.84665853324419e-4	4.57848474121603e-4	4.33582071282495e-4	4.57372857349498e-4	4.62426040862806e-4	4.59884873886296e-4	4.57999408713728e-4	4.63073072475932e-4	4.60547587870768e-4	4.59298704716833e-4	4.61485506914129e-4	4.63338090543614e-4	4.63396623700211e-4	4.62891827435074e-4	4.630263088194e-4	4.63759546005821e-4	4.64358405538877e-4	4.64329517238551e-4	4.63812230647189e-4
flux1:	0.644312058714234	4.89347758599691e-4	4.88716816701016e-4	4.88028553117421e-4	4.8761230955306e-4	4.87604503608465e-4	4.87941586538554e-4	4.88447156334727e-4	4.8893718343292e-4	4.89287981998465e-4	4.89440849364499e-4	4.89364780422374e-4	4.89052148109152e-4	4.88595919384946e-4	4.88269723488788e-4	4.88453368284509e-4	4.89358016571434e-4	4.90723368574394e-4	4.91784514529394e-4	4.91740777255803e-4	4.90624422849434e-4	4.89797625949064e-4	4.9087276738287e-4	4.93185793012147e-4	4.93578667621808e-4	4.92843271630401e-4	4.97855030266091e-4	4.97046926887484e-4	4.94019406428666e-4	5.00964160058961e-4	5.22767047352655e-4	4.93812200157716e-4	4.67672704767514e-4	4.93364298824204e-4	4.98903889907262e-4	4.96232153893949e-4	4.94217094340679e-4	4.99622862306615e-4	4.96795129372603e-4	4.95361469987894e-4	4.9769460341684e-4	4.99729194781211e-4	4.99861930420056e-4	4.99383344637542e-4	4.9955987354695e-4	5.0033354583534e-4	5.00919682178067e-4	5.00810614764007e-4	5.00191706653014e-4
flux1:	0.644574507617987	5.27172294651803e-4	5.2654336788252e-4	5.25752559361113e-4	5.25182688558548e-4	5.25045900370015e-4	5.25341486607762e-4	5.25914731889504e-4	5.2655205570378e-4	5.27062183371902e-4	5.27312062294922e-4	5.27224130844973e-4	5.26794690897448e-4	5.26174248885773e-4	5.25728359570943e-4	5.25921393465808e-4	5.26989517364663e-4	5.28606201741621e-4	5.29870239721575e-4	5.29854282072136e-4	5.28578692373837e-4	5.27562095975864e-4	5.28635854151627e-4	5.31149039202529e-4	5.31661898255903e-4	5.30943701152022e-4	5.36434601114431e-4	5.35726063555972e-4	5.32442118316459e-4	5.39947225317661e-4	5.63329547215352e-4	5.32100254299332e-4	5.03967071240282e-4	5.31663814097778e-4	5.37717376362412e-4	5.3491546398032e-4	5.32777980150359e-4	5.38531991457728e-4	5.35389222843121e-4	5.33762416631057e-4	5.36241879954221e-4	5.38457790252416e-4	5.38664091747028e-4	5.38216049107365e-4	5.38444599762002e-4	5.39269982094724e-4	5.39850146552851e-4	5.39659932267498e-4	5.38932457185015e-4
flux1:	0.64483695652174	5.67330565772151e-4	5.66717390572436e-4	5.65826460407658e-4	5.65093915601579e-4	5.64813062778663e-4	5.65054646274053e-4	5.65693405323453e-4	5.66489069898775e-4	5.67178741154394e-4	5.67545680104731e-4	5.67455828714184e-4	5.669042780944e-4	5.66102069523435e-4	5.65517150638858e-4	5.65711141630444e-4	5.66952056388608e-4	5.68842255552776e-4	5.70329614006516e-4	5.70346290785586e-4	5.6889985059327e-4	5.67680295157599e-4	5.68754755517527e-4	5.71479726673751e-4	5.72106292896594e-4	5.71391362758384e-4	5.77400908099238e-4	5.76807736137609e-4	5.73255597018967e-4	5.81366999823854e-4	6.06431934402531e-4	5.72790242493267e-4	5.42540899260064e-4	5.72351718492756e-4	5.78960732158903e-4	5.76027465567963e-4	5.7379176923611e-4	5.79919607597439e-4	5.7645487107575e-4	5.7463871033751e-4	5.7727453669701e-4	5.79673035118405e-4	5.7994966086251e-4	5.79535232378904e-4	5.79828537125716e-4	5.80722741110876e-4	5.8131008792351e-4	5.81042496834487e-4	5.80201418919827e-4
flux1:	0.645099405425493	6.09906278902653e-4	6.09325571835295e-4	6.08339731490437e-4	6.07436503842579e-4	6.06995162930008e-4	6.07167125677588e-4	6.07865825376577e-4	6.08828668559239e-4	6.09717843125971e-4	6.10223292962877e-4	6.10143540589925e-4	6.09466309134311e-4	6.08465562005056e-4	6.07721908858048e-4	6.07906896437449e-4	6.09327345322616e-4	6.11510136509764e-4	6.13238892806802e-4	6.13293367439086e-4	6.11668509084267e-4	6.10238724205884e-4	6.11318891806637e-4	6.14264172075559e-4	6.14992946558653e-4	6.14266247129199e-4	6.20832249023746e-4	6.20365218580175e-4	6.16541131046661e-4	6.25303490194772e-4	6.52161348871734e-4	6.15968103469456e-4	5.83477355261474e-4	6.15517720418682e-4	6.22736121655041e-4	6.19666742252399e-4	6.17371863553276e-4	6.23911182668133e-4	6.20122293385909e-4	6.18131417797463e-4	6.20944755720833e-4	6.23530182282894e-4	6.23870399456063e-4	6.23489125481003e-4	6.23860777791267e-4	6.24846216999138e-4	6.25460856588903e-4	6.2512511085579e-4	6.24167385443736e-4
flux1:	0.645361854329247	6.54989640539265e-4	6.54460948238372e-4	6.53388010896299e-4	6.5230685309812e-4	6.51686858033925e-4	6.51769895159625e-4	6.52518764217514e-4	6.53654469675457e-4	6.54761948465364e-4	6.55428228109903e-4	6.55372789043475e-4	6.54568825440575e-4	6.53354612441554e-4	6.52432835885852e-4	6.52597142493717e-4	6.54200373616851e-4	6.56690916154004e-4	6.5867708936171e-4	6.58776473337295e-4	6.56971696760889e-4	6.55331298457239e-4	6.56424980972678e-4	6.59596641965462e-4	6.60413295028474e-4	6.59659386777566e-4	6.66815619351018e-4	6.66483068224669e-4	6.6239203092765e-4	6.7185143602244e-4	7.00620033806129e-4	6.61734013173506e-4	6.26872113476226e-4	6.61265011899016e-4	6.69154126507881e-4	6.65938435647054e-4	6.63632828363182e-4	6.7063421287765e-4	6.66522252171708e-4	6.64379115356368e-4	6.67401292832702e-4	6.70181232219482e-4	6.70573759355329e-4	6.70219065083457e-4	6.70680839283486e-4	6.71783787425425e-4	6.72452783499637e-4	6.7206424507049e-4	6.70989243405529e-4
flux1:	0.645624303233	7.02677507896116e-4	7.02223175438518e-4	7.01073612778167e-4	6.99808086583926e-4	6.98989432910588e-4	6.98960172283636e-4	6.99744520432915e-4	7.01054688388138e-4	7.02397308788105e-4	7.03247325437726e-4	7.03233081435859e-4	7.02304917629237e-4	7.00865255206901e-4	6.99746752733967e-4	6.99876545666627e-4	7.0166139544926e-4	7.04470484360352e-4	7.067287883903e-4	7.06883852287931e-4	7.04905223409457e-4	7.03061088927372e-4	7.04178899862542e-4	7.0758205066229e-4	7.08471920940294e-4	7.07674536386592e-4	7.15448758786118e-4	7.1526014892507e-4	7.10915149530988e-4	7.21123199968953e-4	7.51928567633261e-4	7.1020527748107e-4	6.72835819672055e-4	7.09711476732251e-4	7.18332356131405e-4	7.14953356792837e-4	7.12687495907773e-4	7.20213345614339e-4	7.15781267914047e-4	7.13512236712515e-4	7.16782127541049e-4	7.19766630182974e-4	7.20194582922431e-4	7.19851322323426e-4	7.20410157456436e-4	7.21658629188185e-4	7.22415464969845e-4	7.21996287110665e-4	7.20806672491691e-4
flux1:	0.645886752136753	7.53071519745628e-4	7.52716912663582e-4	7.51504280546632e-4	7.50049214318019e-4	7.49010314264383e-4	7.48841169742113e-4	7.49640814661069e-4	7.51122197264366e-4	7.5271430342343e-4	7.53771652246487e-4	7.53818976356721e-4	7.52773933278188e-4	7.51100725658207e-4	7.4976782130967e-4	7.49846449110859e-4	7.51806532972723e-4	7.5494052231261e-4	7.574853520025e-4	7.57711919843011e-4	7.55573766647764e-4	7.53539807329003e-4	7.54695394357026e-4	7.58336201352028e-4	7.59286248417123e-4	7.58426679419741e-4	7.66839371237903e-4	7.66808972217733e-4	7.62228898883078e-4	7.7324733382908e-4	8.06224765778664e-4	7.61515300448997e-4	7.21493176545422e-4	7.60987562522524e-4	7.70392409221137e-4	7.66825701415874e-4	7.64644334525479e-4	7.72766003215415e-4	7.6801776102124e-4	7.65649414189354e-4	7.69209843821342e-4	7.72409929406547e-4	7.72849974927856e-4	7.72492543804856e-4	7.73147722746129e-4	7.74569041402812e-4	7.75452661683933e-4	7.7503236401337e-4	7.73735407310098e-4
flux1:	0.646149201040506	8.06274485682353e-4	8.06048535497248e-4	8.04790291377834e-4	8.03142620922249e-4	8.01860865204118e-4	8.01520115276011e-4	8.02309023350172e-4	8.03953053212626e-4	8.05806364703938e-4	8.0709584004688e-4	8.07229669045032e-4	8.06081008033112e-4	8.04170662383799e-4	8.0260637049309e-4	8.02613561518247e-4	8.04736663957604e-4	8.08197686055776e-4	8.11044047734004e-4	8.11363739882557e-4	8.09088428980173e-4	8.06884905322226e-4	8.08095448127347e-4	8.11983253610708e-4	8.12982947349927e-4	8.12037492353326e-4	8.21101502931972e-4	8.21251293492162e-4	8.16458005702225e-4	8.28362894933975e-4	8.63658225617015e-4	8.15808607153392e-4	7.72978643740483e-4	8.15231127390845e-4	8.25455798708571e-4	8.21669825227045e-4	8.1960565454161e-4	8.28399470782436e-4	8.23339944676339e-4	8.20896596798581e-4	8.2479077384582e-4	8.282166537075e-4	8.28638570174197e-4	8.28229932087209e-4	8.28970956724615e-4	8.30589429403783e-4	8.31643020459946e-4	8.31258916473315e-4	8.29868108345071e-4
flux1:	0.64641164994426	8.62385741440749e-4	8.62321788237031e-4	8.610403998642e-4	8.59200248089257e-4	8.57652746167127e-4	8.57104784495635e-4	8.57850962605676e-4	8.59643655678028e-4	8.61767572283557e-4	8.63316013293042e-4	8.63566978407861e-4	8.62334783187393e-4	8.60188379167021e-4	8.58375836581137e-4	8.58286900302788e-4	8.60554636410395e-4	8.64340990726257e-4	8.67505100137682e-4	8.67945224842502e-4	8.65562093305608e-4	8.6321470518095e-4	8.64501654729334e-4	8.68650740919093e-4	8.69691644987274e-4	8.68628633556495e-4	8.78349755543639e-4	8.78710808967998e-4	8.73726044805669e-4	8.86610608674154e-4	9.24381521930008e-4	8.73232828541901e-4	8.27429538307819e-4	8.72580286696136e-4	8.83639705103235e-4	8.7959676413235e-4	8.77667029813725e-4	8.87210078616425e-4	8.81845875572472e-4	8.79349055847502e-4	8.83618029881711e-4	8.87277587933578e-4	8.8764437680257e-4	8.87136176409491e-4	8.87941701530392e-4	8.89776786867252e-4	8.91046474407382e-4	8.90743858977833e-4	8.89280566515989e-4
flux1:	0.646674098848013	9.21496448025994e-4	9.21633248230963e-4	9.20357379659174e-4	9.18329137895799e-4	9.16493451941567e-4	9.1569912572639e-4	9.16364766542013e-4	9.1828701401481e-4	9.20689294861146e-4	9.22526588709609e-4	9.22931962967965e-4	9.21643563274708e-4	9.19266546143518e-4	9.17188244127917e-4	9.16973446252045e-4	9.19361240291829e-4	9.23467811466173e-4	9.2696716471718e-4	9.27559744080632e-4	9.25103436493818e-4	9.2264245311895e-4	9.24032416820689e-4	9.28463053840108e-4	9.29537208028748e-4	9.28314281802263e-4	9.38692569390235e-4	9.39304539292241e-4	9.34147367830147e-4	9.48122767711975e-4	9.88539888373458e-4	9.3392929829813e-4	8.84977952638411e-4	9.33165777241514e-4	9.45053477998717e-4	9.4071125724776e-4	9.38918027870205e-4	9.49284615762557e-4	9.43625546244354e-4	9.41095673850229e-4	9.45777588869864e-4	9.49675637056231e-4	9.49944257721553e-4	9.49277993124007e-4	9.5011596689838e-4	9.52181202702898e-4	9.53714826048236e-4	9.53546825177657e-4	9.52041679032747e-4
flux1:	0.646936547751766	9.83685851961384e-4	9.84068531474057e-4	9.82834018708816e-4	9.8062715128012e-4	9.78481827819103e-4	9.77398774260656e-4	9.77940626633083e-4	9.7996882083698e-4	9.82656486413384e-4	9.84816486531617e-4	9.85420705654374e-4	9.84110521477868e-4	9.81511984085742e-4	9.79148994608419e-4	9.78773277586512e-4	9.81250677377926e-4	9.85669269734684e-4	9.89522127857101e-4	9.90302236068784e-4	9.87810811405123e-4	9.8527047014656e-4	9.86796100300096e-4	9.91534701226962e-4	9.92632245370693e-4	9.911945852457e-4	0.00100222609214403	0.00100313486824553	9.97820253636943e-4	0.00101301412445419	0.00105626163412884	9.98024282051924e-4	9.45743218596161e-4	9.97104500571806e-4	0.00100979664339325	0.00100510992609452	0.00100344402908021	0.00101470357551882	0.00100876439861793	0.00100622432830008	0.00101135581180885	0.00101549448566576	0.00101561718974285	0.00101472622529732	0.00101555514246583	0.00101785792659521	0.00101970399139459	0.00101973099078663	0.00101822469122495
flux1:	0.647198996655519	0.00104901931484456	0.0010497000011528	0.0010485503185817	0.00104617963792503	0.0010437043827989	0.00104228729796453	0.00104265721597291	0.00104476409969326	0.00104774434759744	0.00105026544975831	0.00105112001467475	0.00104982879556708	0.0010470204988558	0.00104435191461114	0.0010437751038495	0.00104630642694729	0.00105102596427579	0.00105525034570911	0.00105625408783235	0.00105376728450766	0.0010511855905491	0.00105288631707746	0.0010579647564285	0.00105907148263096	0.00105735152258302	0.00106903006843871	0.00107028412090606	0.0010648228788039	0.00108137586442016	0.00112765142763212	0.00106562275388399	0.00100982655190341	0.00106449565632562	0.00107795882672614	0.00107288100029362	0.00107132865035186	0.00108354538487022	0.0010773472765468	0.00107482687463725	0.00108044637146982	0.00108482678485156	0.00108475294055457	0.00108356500820153	0.0010843359697509	0.00108687809907255	0.00108908493523899	0.00108937353668836	0.00108791683469055
flux1:	0.647461445559273	0.00111754850471369	0.00111858638235026	0.00111757236125289	0.00111505761374744	0.00111223304572288	0.00111043387112888	0.00111057949585174	0.0011127350970854	0.0011160160116723	0.00111894117297984	0.0011201038358882	0.0011188773716995	0.00111587270575646	0.00111287549147152	0.00111205306912008	0.00111459836075778	0.00111960497840739	0.00112421738672281	0.00112547991587505	0.00112303788677959	0.00112045680768446	0.0011223792735129	0.00112783365019244	0.00112892925671659	0.00112684814423643	0.00113916674716429	0.00114081301491615	0.00113521307803582	0.00115327406443167	0.00120278793960157	0.00113680606227729	0.00107730901825198	0.00113542027789196	0.00114962154449457	0.00114410561542488	0.00114265613520871	0.00115589051764371	0.00114946170677155	0.0011470022851229	0.00115315463741663	0.00115777962726351	0.00115745786068624	0.00115589765181348	0.00115655679220088	0.00115933550626116	0.0011619505815849	0.00116257208112737	0.00116122480954914
flux1:	0.647723894463026	0.00118931361353137	0.00119077421773807	0.00118995290135206	0.00118731764729053	0.00118412468566133	0.00118189276545817	0.0011817583129678	0.00118393083488014	0.00118752171109843	0.00119089778791451	0.00119243104011399	0.00119131850458229	0.00118813159946533	0.00118478098643091	0.00118366543956258	0.00118618171322346	0.00119145884215954	0.00119647303321777	0.00119802697220624	0.00119566963996737	0.00119313554192646	0.00119533364578022	0.00120120293101168	0.00120226065255646	0.00119973136589495	0.0012126830969207	0.00121476341629851	0.00120903197139552	0.00122875298811001	0.00128172631237122	0.00121163391026608	0.00114825317776491	0.00120994416850829	0.00122486135596555	0.00121886032532211	0.00121751306773054	0.0012318244004018	0.00122519953934876	0.00122285690937692	0.00122959812243563	0.00123447565101567	0.00123385610326401	0.00123184760431597	0.00123233842590048	0.00123534761249345	0.00123841689535928	0.00123944532629335	0.00123827450022326
flux1:	0.647986343366779	0.00126434694932286	0.00126630063103289	0.00126573331235294	0.00126300324661277	0.00125942231140127	0.00125670464079617	0.00125623180259106	0.00125838837897835	0.00126229956274458	0.00126617596329893	0.00126814495563344	0.00126719709269017	0.00126384224732559	0.00126011270668507	0.00125865537933265	0.00126109810699618	0.00126662669527791	0.0012720527865776	0.00127392729153249	0.00127169426514517	0.00126925831706793	0.00127179283311853	0.00127811789652614	0.00127910591869616	0.00127603761243294	0.00128961580758908	0.00129216478439103	0.00128631058542741	0.00130784239528055	0.00136450474872528	0.0012901500245157	0.0012227078683909	0.00128812339634808	0.0013037535106032	0.00129722015906808	0.00129598891556024	0.00131143829338944	0.00130465636150423	0.00130250149787897	0.00130990250796507	0.00131504911401663	0.00131408562536477	0.00131155398515253	0.00131181923466065	0.00131505045660947	0.00131861769929456	0.00132012752766794	0.00131920467066035
flux1:	0.648248792270532	0.00134267687447956	0.00134519651102543	0.00134494616397079	0.00134214716890033	0.00133815746810844	0.0013348992027484	0.00133402820030245	0.00133613548896435	0.00134037774085197	0.00134480450924263	0.00134727461920177	0.00134654198235834	0.00134303349948472	0.00133890022331558	0.00133705353760945	0.00133937835565267	0.00134513737737312	0.00135098152009728	0.00135320202801162	0.00135113281674877	0.00134885102615838	0.00135178883852923	0.00135861227543191	0.00135949696476279	0.00135579986817417	0.0013699978331668	0.00137304275054985	0.00136707781941831	0.00139056702532589	0.00145115347393294	0.00137238995822175	0.00130071479681858	0.00137001084536621	0.00138637506499698	0.00137926138863936	0.00137817517341175	0.00139482780491027	0.00138792863479442	0.00138604541398044	0.00139419382586984	0.00139963747138057	0.00139828955091046	0.00139516245147716	0.00139514536197546	0.00139858845911371	0.00140269429428266	0.0014047578869446	0.00140415584094239
flux1:	0.648511241174286	0.00142433092035287	0.00142748907887254	0.00142761752188091	0.00142477383425017	0.00142035305417276	0.00141649846397111	0.00141516932443273	0.00141719397698418	0.00142177746708252	0.00142680300923859	0.00142983730356669	0.00142936871157924	0.001425721125606	0.00142116185219107	0.00141888172585757	0.00142104632189832	0.00142701368346968	0.00143327837326199	0.00143586686092865	0.00143400097357885	0.00143193353449828	0.00143534658289315	0.00144271358748632	0.00144346416995772	0.0014390542682276	0.00145386478110049	0.0014574276784802	0.00145136770462079	0.00147695581327783	0.00154170368047428	0.00145838889605946	0.00138231511551064	0.00145566200230723	0.00147280652075456	0.00146506320032861	0.00146416320080657	0.00148208926447272	0.00147510906661343	0.00147358916424146	0.00148258832623169	0.00148837008613779	0.00148660459442055	0.00148281328318441	0.00148245824057292	0.00148610142654922	0.00149078223167002	0.00149346723354863	0.00149325675440848
flux1:	0.648773690078039	0.00150933704535603	0.00151320289842333	0.00151376808958053	0.00151090097336269	0.00150602565917667	0.001501519678564	0.00149967380227133	0.00150158289981486	0.0015065160139169	0.00151218472071221	0.00151584154139953	0.00151568283066732	0.00151191141784954	0.00150690838037693	0.00150415666395806	0.00150612280822778	0.00151227668568878	0.00151896161720201	0.00152193702144875	0.00152031349070068	0.00151852322108375	0.00152248729069597	0.0015304475750642	0.00153104157124057	0.00152584438357919	0.00154125940059764	0.00154536096184775	0.00153922398857652	0.00156704837532482	0.00163619398966362	0.00154818726092698	0.00146755410778878	0.00154513827893354	0.001563131341779	0.00155470768139431	0.00155404114928619	0.00157331470154953	0.00156628117643575	0.00156521682694151	0.00157518217118529	0.0015813564388251	0.00157914898371873	0.00157462926365174	0.00157388217970137	0.00157771175008405	0.00158299832527044	0.0015863650832374	0.00158661150442776
flux1:	0.649036138981792	0.00159772239588405	0.00160235871862988	0.00160341255572484	0.00160053979398274	0.00159518660825911	0.00158997705823859	0.00158755912385027	0.00158932068782953	0.00159460885007603	0.00160095885792374	0.0016052896890464	0.00160548274615022	0.00160160413701376	0.00159614590723967	0.00159289269510351	0.00159462837711902	0.0016009489247658	0.00160805214174061	0.00161143049916831	0.001610086442307	0.00160863625081042	0.00161322974961694	0.00162184025687741	0.00162226881094733	0.00161622182527734	0.00163223279816753	0.00163689727051045	0.00163070064852061	0.0016608968847403	0.0017346724977452	0.00164183239740605	0.00155648250917804	0.00163850670878518	0.00165743317994863	0.00164827789677857	0.00164789058203354	0.00166858652453808	0.00166151424173916	0.00166099003762384	0.00167204320568061	0.00167867638691962	0.00167601248933275	0.00167070601760891	0.00166951484381852	0.00167351479109445	0.00167943099521213	0.00168353015456262	0.00168429032818502
flux1:	0.649298587885546	0.00168950949026999	0.00169497002712336	0.00169655691728448	0.00169369328249765	0.00168784117560304	0.00168188162267957	0.00167884182300113	0.00168042549175242	0.00168607017986344	0.00169313143940289	0.00169817911127895	0.00169876108305646	0.0016947937737536	0.0016888768164583	0.0016851025436326	0.00168658417186749	0.00169305545618344	0.00170057445476857	0.00170436834304511	0.00170333635242947	0.00170228586887674	0.00170758871902075	0.00171691668263942	0.00171718895021281	0.00171024262422274	0.0017268417390209	0.00173210186951367	0.00172585787627706	0.00175856252843257	0.00183719350661871	0.00173937552818459	0.00164915377906933	0.00173583570252179	0.00175579116508987	0.00174585425677444	0.00174578345097756	0.00176797307966102	0.00176085974755793	0.00176094486930618	0.00177320662744473	0.00178037460172218	0.00177725071400037	0.00177110690931144	0.00176942276447854	0.0017735747101928	0.00178013628427298	0.00178500666667138	0.00178632628621183
flux1:	0.649561036789299	0.00178471034584033	0.001791037732496	0.00179319402765863	0.00179035269246679	0.00178398584195967	0.00177723893598583	0.00177353546585739	0.00177491337280878	0.00178091142653716	0.00178870414416932	0.00179450132660582	0.00179550385330882	0.00179146844274485	0.00178509828299881	0.00178079559103068	0.00178201021107713	0.00178862216777634	0.00179655460385634	0.00180077160769897	0.00180007602112227	0.00179947770971627	0.00180557044296222	0.00181569625283655	0.00181584223501393	0.00180795984341287	0.0018251423120868	0.00183104329679427	0.00182475416491566	0.0018601070419733	0.0019438093337009	0.00184086433546595	0.00174561762195955	0.00183718749903647	0.00185827407342776	0.0018475097649183	0.00184777999542269	0.00187152606521199	0.0018643501246512	0.00186509229129085	0.00187867550088399	0.00188646036625302	0.00188288481325071	0.00187586352440676	0.00187364281712202	0.0018779266883638	0.00188514054253252	0.00189080739787478	0.00189271870142941
flux1:	0.649823485693052	0.00188331956465453	0.0018905438524432	0.00189329805797275	0.00189049271183361	0.00188360392659694	0.00187604495019844	0.00187164659272342	0.00187279440530072	0.00187913762690702	0.00188767103043051	0.00189423888680547	0.00189568720109596	0.00189160625807752	0.00188479827042936	0.00187997369189932	0.00188092117777099	0.00188767137943978	0.0018960151172371	0.00190065527242045	0.00190030764729602	0.00190020285408657	0.00190716595380119	0.00191818532680548	0.00191825690382538	0.00190941380909227	0.00192718112360198	0.00193378281773602	0.00192743610107541	0.00196558105201732	0.00205455884002909	0.00194633263185011	0.00184591100586004	0.00194260878123637	0.0019649344656093	0.00195330499153681	0.00195392788334703	0.00197928032574985	0.00197200002002732	0.00197342205498297	0.00198842593549974	0.0019969126702073	0.00199290653458258	0.0019849814089752	0.00198218912866278	0.00198658491405462	0.0019944491493074	0.00200092286336777	0.00200344263984971
flux1:	0.650085934596805	0.00198530766253237	0.00199344535367316	0.00199681885391005	0.00199406614185389	0.00198666031831588	0.00197828061054343	0.0019731692083975	0.0019740672084019	0.00198074215385522	0.00199001344357104	0.0019973602847504	0.00199927206813208	0.00199516963882713	0.00198794956821571	0.00198262512327272	0.0019833202963509	0.00199021535740465	0.00199896775882578	0.00200402019464415	0.00200401453641133	0.00200442997003316	0.00201234345427236	0.00202436856411653	0.00202443890186795	0.00201462197289744	0.00203298581667614	0.00204036289472316	0.00203392807968957	0.00207501180130162	0.00216945519956381	0.00205578937683254	0.00195004860107771	0.00205212142737242	0.00207580390793503	0.00206328367650848	0.00206426258760103	0.00209125595760929	0.00208380972692075	0.00208590903646102	0.00210241564594991	0.00211168928355325	0.00210728718449006	0.00209844944300371	0.00209506351261647	0.00209955424596886	0.0021080591208911	0.00211533445777615	0.00211846225429158
flux1:	0.650348383500559	0.00209061589774098	0.00209966929798617	0.00210367724558392	0.0021009990799343	0.00209309626930447	0.00208390617416789	0.00207807874620129	0.00207871277588139	0.0020857005660902	0.00209569387257961	0.00210381367512537	0.0021061976529538	0.00210209852662794	0.00209450291785603	0.00208871772348991	0.00208919235227531	0.00209624887719149	0.00210540543110788	0.00211084467143155	0.00211115308911931	0.00211209818165627	0.00212104138274263	0.00213420084202319	0.00213436271409157	0.00212357057058621	0.00214255692284742	0.00215079720155618	0.00214422424264528	0.00218839306861495	0.00228847572277968	0.00216920955777991	0.00205801478853163	0.00216571540651843	0.00219089014475229	0.00217746970504101	0.0021788086520575	0.0022074620625942	0.00219976985755995	0.00220252046301192	0.00222059379679774	0.00223073753418448	0.00222598817178225	0.00221625030178562	0.00221226659396527	0.00221684246876295	0.00222597241156885	0.00223402837308584	0.00223774483796932
flux1:	0.650610832404312	0.00219915352953392	0.00220911018812525	0.00221376219973193	0.0022111875320263	0.00220282523822747	0.00219285628120902	0.00218632656222544	0.00218668864470046	0.00219396460960479	0.00220464980293734	0.00221352053570695	0.00221637490001043	0.00221230383138772	0.00220438055694804	0.0021981925148264	0.00219849714367338	0.00220574222316551	0.00221529480156795	0.00222107733639794	0.00222164678281653	0.00222311223348926	0.00223316370482384	0.00224760155065582	0.00224796534257546	0.00223620986604691	0.00225586276606491	0.00226506438324529	0.00225828445703132	0.00230567964298797	0.00241155615018448	0.00228652910360746	0.00216975909119499	0.00228334537535049	0.00231017662701171	0.00229586585524764	0.00229758123881065	0.00232790103575853	0.00231986600512799	0.00232322221549986	0.00234290971433214	0.00235400409650831	0.00234897037427617	0.00233836914288839	0.00233380652634229	0.00233846979306672	0.00234820641982266	0.00235700680778426	0.0023612721930436
flux1:	0.650873281308065	0.00231079788403549	0.00232162993191629	0.00232693032405987	0.00232449609550117	0.00231573056152023	0.0023050366656416	0.00229783591039594	0.00229792438828418	0.00230545740241063	0.00231678868258074	0.00232637050115691	0.00232968134893515	0.00232566246502011	0.00231747149187145	0.00231095904753392	0.00231116459204487	0.00231863594383796	0.00232857109925818	0.00233463286115346	0.00233538345951761	0.00233734105717285	0.00234857853000737	0.0023644525771518	0.00236514475757904	0.00235245393323522	0.0023728384105066	0.00238310687020958	0.00237603519014009	0.00242678765547334	0.00253859082038	0.00240764510044765	0.0022851961201194	0.0024049316877025	0.00243362422768753	0.00241845426524033	0.00242058722273774	0.00245257207914621	0.0024440820978142	0.00244798259503942	0.00246931830863654	0.00248144133015099	0.00247619984456251	0.00246479804067416	0.00245970270081768	0.00246447279674722	0.00247479875309243	0.00248429351834024	0.00248904648492194
flux1:	0.651135730211818	0.00242539695378253	0.00243706026121521	0.00244300772538743	0.00244075890890254	0.00243166533337683	0.00242032302870801	0.00241250001991405	0.00241231913901857	0.00242007060838011	0.00243198493469272	0.00244221842528381	0.00244595846146103	0.00244201504729456	0.00243362947898671	0.00242689334800534	0.00242709237875196	0.0024348382902431	0.00244513604149997	0.00245139130360567	0.00245221649827512	0.00245462009472398	0.00246712041484715	0.00248460045130206	0.0024857630968767	0.00247218482231855	0.00249338863581952	0.00250483480438623	0.00249737492763772	0.00255160065435135	0.00266943872235219	0.00253242133514946	0.00240421007057183	0.00253036548405769	0.00256117442628723	0.00254519811855277	0.00254782514849591	0.00258147274999171	0.00257240141488738	0.00257677253161896	0.00259978083895057	0.00261300854728941	0.00260764825789794	0.00259553469771828	0.00258998299693583	0.00259490124980331	0.00260580457302933	0.00261593201967564	0.00262108900678127
flux1:	0.651398179115572	0.00254277366251943	0.00255520688848071	0.0025617937009906	0.00255978255777783	0.00255045436994512	0.00253856209515844	0.00253018241011987	0.00252974138998689	0.00253766398509202	0.00255007954203253	0.00256088429326132	0.00256501205272481	0.00256116681773782	0.00255267411073379	0.00254583876763891	0.00254614638515421	0.00255422562825013	0.00256485910828971	0.00257120108665227	0.00257196954245274	0.00257475685884691	0.00258859585189951	0.00260786213158228	0.00260965372300614	0.00259525984422494	0.00261739387912934	0.00263013382365919	0.00262218261104538	0.00267997987063328	0.00280393399659696	0.00266069790123246	0.00252666270587832	0.00265951653654052	0.00269275285814628	0.00267604371177115	0.00267928358135193	0.00271459775897373	0.00270480475427613	0.00270956205794668	0.00273426079120966	0.00274866783978627	0.00274328780699294	0.00273057536096443	0.00272467466836712	0.00272980792595085	0.00274128654943312	0.00275197642972716	0.00275743193119865
flux1:	0.651660628019325	0.00266273053339037	0.00267585428967089	0.0026830653267748	0.00268135017050926	0.00267189763410529	0.00265957434239335	0.00265071903888618	0.00265003079356626	0.00265806715953736	0.0026708821722902	0.00268215599691816	0.00268661578296684	0.00268289157616638	0.00267439469016891	0.00266760933820645	0.00266816352646329	0.00267664537724975	0.00268758155351895	0.00269388469954332	0.00269444358522636	0.00269753842313915	0.00271279066288895	0.00273403300225884	0.00273663025852059	0.00272151986763592	0.00274471726501506	0.00275887440772063	0.0027503267357682	0.00281177601836135	0.00294189831253237	0.0027923025818461	0.00265240289741532	0.00279224183280321	0.00282827200125488	0.00281092193533633	0.00281493772138762	0.00285193484085158	0.00284126589268611	0.00284631377226499	0.00287271584661484	0.00288837546379914	0.00288308165358398	0.00286990332659703	0.00286379052132943	0.00286923318698575	0.00288129919235542	0.00289247667559026	0.00289810478437459
flux1:	0.651923076923078	0.00278505340563698	0.00279876986345052	0.00280658179502092	0.0028052256407938	0.00279577411935467	0.00278315745668698	0.00277392141169994	0.00277300118312187	0.00278108296062719	0.00279417523254007	0.00280579433562978	0.00281051696195564	0.00280693776054609	0.00279855589709393	0.00279199460360732	0.00279295594412236	0.0028019203631551	0.00281312182730036	0.00281924550756925	0.0028194246041965	0.00282273902997494	0.00283947751188489	0.00286289505967105	0.00286649515933654	0.00285079617607408	0.00287521046987505	0.00289091998608307	0.00288167247452694	0.00294683949533503	0.00308315201402247	0.00292706123743141	0.0027812753716432	0.00292839267001402	0.00296763195477211	0.0029497483092059	0.0029547445350574	0.00299345818531956	0.0029817451079039	0.00298697475014184	0.00301508790836239	0.00303207092569543	0.00302697221154483	0.00301347557572046	0.00300731325286593	0.00301318742398282	0.00302587068803034	0.00303746111926533	0.00304311864083143
flux1:	0.652185525826831	0.0029095130805757	0.00292370637012734	0.00293208740111189	0.00293115684713973	0.00292184502701053	0.00290908933487257	0.00289957949248034	0.00289844371022267	0.00290649124130525	0.00291971876793469	0.00293153906335677	0.00293644334635995	0.00293303522363947	0.00292490376501897	0.00291876447305495	0.00292031511499862	0.00292985305097114	0.00294128066453231	0.00294707371563729	0.00294668973863817	0.0029501259171693	0.00296842166635978	0.00299422315006425	0.0029990454131518	0.00298291368822966	0.0030087163508875	0.00302613119547827	0.00301608456564324	0.00308502613589308	0.00322752114395647	0.00306480460980943	0.00291312646662823	0.0030678183651459	0.00311071871657086	0.00309242105245252	0.00309863700070392	0.00313912048238442	0.00312618198646915	0.0031314687541589	0.00316129367260883	0.00317966655147941	0.00317487016825143	0.003161210651908	0.00315518136551405	0.00316163502965929	0.00317498600002292	0.00318692028828758	0.00319245158857733
flux1:	0.652447974730585	0.00303586429083525	0.00305040196696857	0.00305931237660641	0.0030588769266132	0.0030498551672609	0.00303712947920642	0.00302746323081213	0.003026128900862	0.00303405195663403	0.00304725487379597	0.00305911450416547	0.00306410931346607	0.00306090102920819	0.00305317032792747	0.00304767254229324	0.0030500143607283	0.00306022805954298	0.00307184408990729	0.00307714965798354	0.00307601028662615	0.00307946183527209	0.00309938350077629	0.00312778753134553	0.00313407358075047	0.00311768916438113	0.00314506699138325	0.00316436453000214	0.00315342466423128	0.0032261966733129	0.00337483840206797	0.00320536978371763	0.00304780540023086	0.00321036550307641	0.00325739999114937	0.00323881715607087	0.00324651828525056	0.00328884496709282	0.00327448890604607	0.00327969053034377	0.00331121814170599	0.00333104028341707	0.00332664708133207	0.00331298071785136	0.00330727981640772	0.00331448330169841	0.00332857474555124	0.00334079514638349	0.00334603870953292
flux1:	0.652710423634338	0.00316384205761182	0.00317857773460347	0.00318797125040641	0.00318810306497087	0.00317953186098634	0.00316701793496347	0.00315732177499823	0.00315580662616438	0.00316350638154929	0.00317651034415797	0.00318823329018298	0.00319321986015942	0.00319024272971535	0.00318307551686342	0.00317845660149503	0.00318180853645396	0.00319281169516074	0.00320458302147774	0.00320924316978389	0.00320715051471855	0.00321050348359435	0.00323211698740331	0.00326335188607644	0.00327136349951621	0.00325492422539303	0.00328407691649327	0.00330546496475324	0.00329354318081786	0.00337020956859136	0.00352493754437468	0.00334859583337005	0.00318516064129521	0.00335587275084762	0.0034075192067458	0.00338878695643345	0.00339825671456218	0.00344251886054614	0.00342654641632303	0.00343150347757784	0.00346471279119631	0.0034860337255235	0.00348213361640443	0.00346860983624637	0.00346343753786907	0.00347157858793038	0.00348650626463712	0.00349897225867728	0.00350376871730805
flux1:	0.652972872538091	0.00329315616786576	0.00330793319600123	0.00331775898109905	0.00331853280233535	0.00331058114768991	0.0032984714398471	0.00328887993387553	0.00328720342906731	0.00329457574409919	0.00330719664019063	0.00331859715015906	0.00332347130972811	0.00332075809916052	0.00331432545880203	0.00331083564890806	0.00331543029654277	0.00332734791281007	0.00333924893969792	0.00334310871386516	0.00333986226236832	0.00334299606458744	0.00336636438220422	0.00340066701707127	0.0034106812841608	0.00339439431438583	0.00342553245497046	0.00344925363577911	0.0034362670090926	0.00351690849681313	0.00367764234930701	0.00349431461669748	0.0033250321923211	0.0035041623970331	0.00356088893223395	0.00354214814379433	0.00355368225644564	0.00359998929071361	0.00358220128086564	0.00358674114607412	0.00362159897252958	0.00364445621501077	0.00364112418944815	0.00362787911020692	0.00362343241531272	0.00363271033085173	0.00364859261886089	0.00366128654571021	0.00366548775057816
flux1:	0.653235321441844	0.00342348500289023	0.00343814081967012	0.00344834561256377	0.00344983840433289	0.00344268170306707	0.00343117708406479	0.00342183208284396	0.00342001726064636	0.00342695714243305	0.00343900686259894	0.00344989432499353	0.00345454832865383	0.0034521310762422	0.00344660713840633	0.00344450353449937	0.00345058314595975	0.00346355097895671	0.00347556605133852	0.00347847697628504	0.00347387635479556	0.00347666511211333	0.00350184825892751	0.00353946154356772	0.00355176346920907	0.00353583581394838	0.00356917926299611	0.00359551295584839	0.00358138562986293	0.00366610714787211	0.00383275265411555	0.00364233890770445	0.00346724163541242	0.00365503064708433	0.0037172851279453	0.00369868037384783	0.00371258493328618	0.00376106220890555	0.00374126729356393	0.00374521206088488	0.00378167582835941	0.00380609422221566	0.0038033872501174	0.00379053772193285	0.00378700259275011	0.00379762184307411	0.00381459838762345	0.00382753047809751	0.00383100902972459
flux1:	0.653497770345598	0.00355447015445814	0.0035688407522379	0.00357937054233236	0.00358166028848593	0.00357547740512392	0.00356478438177078	0.00355583434317643	0.00355391032561506	0.00356031727935841	0.00357161012460011	0.00358179396963775	0.00358611770522208	0.00358402455326169	0.0035795802481995	0.00357912018749869	0.0035869323053172	0.00360109596707229	0.00361322128985542	0.00361504455749171	0.0036088926593665	0.00361120745240173	0.00363826273523165	0.00367943171181313	0.00369430493475189	0.00367893411477286	0.00371471061428315	0.00374397230453263	0.00372863858905861	0.00381757474465025	0.00399003075175627	0.0037924507628965	0.00361158239509624	0.00380823909183555	0.00387644356814209	0.00385812161392841	0.00387471518868102	0.00392550412970988	0.0039035283032282	0.00390670650945513	0.00394473083249792	0.00397072403191277	0.00396867905596539	0.00395631750803092	0.00395386150887921	0.00396602508775055	0.00398425452641548	0.0039974669884832	0.0040001255855701
flux1:	0.653760219249351	0.00368571311653391	0.003699636977037	0.00371043757679609	0.00371360072218307	0.00370856983685591	0.0036988970897967	0.00369049635210087	0.00368850126681673	0.00369428513327466	0.00370464438213009	0.00371393863803694	0.00371782012489107	0.00371607142025648	0.00371286777149573	0.00371430203887737	0.00372409504759957	0.00373960885639458	0.00375185412862968	0.00375246394049407	0.00374457102036884	0.00374628342238707	0.0037752659873716	0.00382023272769298	0.0038379494264021	0.00382331534943365	0.00386175903096475	0.00389429744275795	0.00387770713425603	0.003971025602253	0.0041491914171052	0.00394439300763782	0.00375781266692543	0.00396350955431379	0.00403805934550929	0.00402016704619534	0.00403978583924153	0.00409304587876502	0.00406874233495714	0.00407100339096141	0.00411055033010903	0.00413812476594467	0.00413675788146023	0.00412494784790737	0.00412371320660151	0.00413761583127418	0.00415727260974212	0.00417084246169217	0.00417262243788983
flux1:	0.654022668153104	0.00381677486563207	0.00383009575062747	0.00384111175577805	0.00384521896553222	0.0038415120905412	0.00383306627065978	0.00382537416286128	0.00382335820090294	0.00382844504319235	0.00383770922242334	0.00384593645806969	0.00384926170165402	0.0038478657507934	0.0038460472356384	0.00384961356728259	0.00386163244170979	0.00387865825707558	0.0038910483709165	0.00389033596139342	0.00388052516929935	0.00388151221449178	0.00391247588295128	0.00396147371710299	0.00398228495626017	0.00396854375186973	0.00400989316355723	0.00404608603695796	0.0040282118832285	0.00412611514046509	0.00430989798276273	0.00409786598358232	0.00390565283225458	0.00412052374315958	0.004201789700709	0.00418447083244938	0.00420747494069377	0.00426338709074675	0.0042366454235425	0.00423787513899616	0.00427892733448879	0.0043080885974431	0.0043073954082374	0.00429616753468209	0.00429626442216527	0.00431208550871377	0.00433335574137161	0.00434739614492478	0.00434828465764386
flux1:	0.654285117056858	0.00394717844788643	0.00395974660562438	0.00397091850230806	0.00397602872413528	0.00397380501674572	0.00396678593374844	0.00395996570188816	0.00395799406867161	0.00396233171635261	0.00397036021880703	0.0039773547491976	0.00398000714925991	0.00397895606553208	0.00397864452929946	0.00398456177969623	0.00399904427491622	0.00401775056779478	0.00403032775216437	0.0040282065074658	0.0040163210442271	0.00401647148157828	0.00404946981965811	0.00410271757484179	0.00412684525941536	0.00411412534059343	0.00415862066733214	0.00419887030094281	0.0041797169922886	0.00428244322098625	0.00447176539775679	0.00425253038484547	0.00405478806671073	0.00427892797558968	0.00436725966653433	0.00435065043741427	0.00437742875842438	0.00443620006991335	0.0044069538450611	0.00440708912919907	0.00444966437692705	0.00448042554496943	0.00448038261408119	0.00446973098217703	0.00447123076532779	0.00448912701250216	0.00451220329919569	0.00452686321868191	0.00452689869696974
flux1:	0.654547565960611	0.00407641393868633	0.00408808555741429	0.00409934508891477	0.00410549826883276	0.0041048965806226	0.00409949212323918	0.00409370977048847	0.00409186537259076	0.00409542833882262	0.00410210617973035	0.00410771655933164	0.00410957614916465	0.00410884219796236	0.00411013168438302	0.00411859489030873	0.00413576833743271	0.00415632971257324	0.00416915640211224	0.00416556822331754	0.00415147990487093	0.00415070128369127	0.00418578880812149	0.00424348576666593	0.00427111703694764	0.00425951714690238	0.00430739643871361	0.00435212609883706	0.00433173972639409	0.00443956387871234	0.0046343694332727	0.00440801544316491	0.00420487551887149	0.00443834195836628	0.00453406935759989	0.00451829265445291	0.0045492640915309	0.00461113184413354	0.0045793638380469	0.00457840478309748	0.00462257028814055	0.00465496140429597	0.00465552869141107	0.00464540744036751	0.00464833576152572	0.00466843317884268	0.0046935082868317	0.00470897038156477	0.00470824600204263
flux1:	0.654810014864364	0.00420394451266511	0.00421457957020727	0.00422584384137867	0.00423305298532669	0.0042341843503714	0.0042305656461815	0.00422598889353659	0.00422437470945909	0.00422716833540325	0.00423240999577482	0.00423650094144283	0.00423744374866145	0.00423697648947753	0.00423992917577786	0.0042511055911113	0.00427118435640562	0.00429378163923609	0.00430694413731289	0.00430186683021882	0.00428548544313964	0.00428371133836367	0.00432094473038767	0.00438326689002163	0.00441455129112451	0.00440413987833382	0.00445563430765901	0.00450528630757197	0.00448376299444659	0.00459699889743636	0.00479725958697954	0.00456393029003018	0.00435555421634977	0.0045983695475786	0.00470180133754189	0.00468696011663571	0.00472256944512786	0.00478780376319778	0.00475354855380116	0.00475156659365951	0.00479745116268975	0.00483152890481187	0.00483265309735861	0.00482297353195634	0.00482730329071122	0.00484968862754568	0.00487694800401918	0.00489342474441688	0.00489208985177117
flux1:	0.655072463768117	0.0043292120143727	0.00433867096788158	0.00434983606135412	0.00435807957319673	0.00436102048926948	0.004359337894601	0.00435613553163637	0.00435487670559594	0.00435694051563903	0.00436069294881857	0.00436314689285786	0.00436304465825475	0.00436276903199398	0.00436741227697767	0.00438143830764146	0.00440462186332006	0.00442944271191082	0.00444305544022157	0.00443651053763622	0.00441779305048138	0.00441498962557081	0.00445442881885323	0.00452152679265218	0.00455657600932529	0.00454739105909533	0.00460271945288955	0.00465775520345987	0.00463524764613047	0.004754251657899	0.004959972194843	0.00471987539400982	0.00450645506103302	0.00475860882136619	0.0048700264632771	0.00485619700108484	0.00489690492259529	0.00496580869200552	0.00492915271427802	0.00492629428691549	0.0049740970965418	0.00500995370414035	0.00501157239192907	0.0050022009887151	0.00500784559560269	0.00503255734914928	0.00506217054853071	0.00507989862920638	0.00507815812524318
flux1:	0.655334912671871	0.00445164044667735	0.00445978041412702	0.00447071545019842	0.00447993075061936	0.00448471810417677	0.00448509857862589	0.00448344046209469	0.00448268620436945	0.00448409653977131	0.0044863414836942	0.00448705994764783	0.00448578033587955	0.0044855956908255	0.00449192006341331	0.00450889893722794	0.00453537040495909	0.00456261024548884	0.00457682010046636	0.00456888022928393	0.00454783877754718	0.00454400993411063	0.00458571896792266	0.00465771755957447	0.00469660705658195	0.00468865555158214	0.00474801864017754	0.00480892038944756	0.00478564134375189	0.00491081753600401	0.00512204006887852	0.00487545079639651	0.00465720811875397	0.00491865885634575	0.00503830696033318	0.00502553287209273	0.00507180112966313	0.0051447065615064	0.00510578610845608	0.00510227206012533	0.00515226727153853	0.00519003799230867	0.0051920846832422	0.0051828425758382	0.0051896501401764	0.00521666959599122	0.00524878087538729	0.00526801407923505	0.00526612586004199
flux1:	0.655597361575624	0.00457063620166125	0.00457730736080079	0.00458784991405792	0.00459792922985499	0.00460455754524446	0.0046071038049268	0.00460716166634357	0.00460708702195367	0.00460795903578232	0.00460871476517915	0.00460761967393258	0.0046050269885759	0.00460480692108965	0.00461276501123774	0.00463276499632401	0.00466268998116668	0.00469255293435342	0.00470754307386356	0.00469833784943421	0.00467504548168776	0.00467023605509319	0.00471428364272563	0.00479128285268466	0.00483405451495607	0.00482731099479618	0.00489088594426874	0.00495815940348465	0.0049343816466015	0.0050661879160051	0.00528299571700738	0.00503025851733702	0.00480744495183288	0.00507812130460903	0.00520619614994424	0.00519448410815782	0.0052467577450041	0.00532401959107648	0.0052830174645052	0.00527913912322432	0.00533167635032431	0.00537154498526159	0.00537395498620809	0.00536461957130882	0.00537236889789222	0.00540161192411185	0.0054363304529234	0.00545733119922933	0.00545560172752249
flux1:	0.655859810479377	0.00468558456416666	0.00469062742117226	0.00470058101323263	0.00471136994079033	0.00471979132360634	0.0047245829056201	0.00472653195831994	0.00472733941659947	0.00472782845552201	0.00472715103195142	0.00472418597952375	0.00472014229062571	0.00471973512870886	0.00472924096928669	0.00475229401203962	0.00478581955691777	0.0048185189594874	0.00483451127826412	0.00482423078511969	0.00479882423957698	0.00479312102849541	0.00483958087574486	0.00492165790707414	0.00496832279340147	0.00496272696410082	0.00503066278523973	0.00510483951241438	0.00508089239653153	0.00521984643828533	0.00544236671084557	0.00518389784148425	0.00495679487182444	0.005236596067381	0.00537323507265157	0.0053625530018887	0.00542124262706151	0.00550322874649439	0.00546037029187471	0.00545648354332246	0.00551198484401916	0.00555418732145802	0.00555690449228402	0.00554721371720646	0.00555561305457149	0.00558692356333483	0.00562431387338222	0.00564734376041161	0.0056461218380642
flux1:	0.65612225938313	0.0047958428657463	0.0047990868460239	0.00480822090847628	0.00481951995720777	0.00482964671165646	0.00483674276875913	0.00484076389219339	0.00484268467203869	0.00484298695822038	0.00484097091729168	0.00483610228419142	0.00483046881935411	0.00482969861197504	0.00484062765163629	0.00486672842599612	0.00490398198290438	0.00493974013281368	0.00495699577702981	0.00494589097165304	0.00491857018983911	0.00491210098447634	0.00496105198871042	0.0050482637741664	0.00509880437640803	0.00509425826533912	0.00516667261400382	0.00524831097699112	0.00522457422740886	0.00537125805612891	0.00559966369304017	0.00533595390297928	0.00510487543948614	0.00539367176929448	0.00553894703494927	0.00552922525133578	0.00559469233558836	0.00568177287807667	0.00563732197302404	0.00563384070114589	0.00569279519184652	0.00573762139707275	0.00574060571607712	0.00573026538583832	0.00573895475811512	0.00577210081116513	0.00581217424437568	0.0058374839718485	0.00583715275346178
flux1:	0.656384708286884	0.00490073146446095	0.00490199500429588	0.00491004732377494	0.00492161622098617	0.0049333257328899	0.00494276907707094	0.00494905114775169	0.00495234584246289	0.00495269823636931	0.00494947652930834	0.00494269427156003	0.00493533292934067	0.00493400091245597	0.00494619064484595	0.00497529615555956	0.0050163845727737	0.00505543143777005	0.00507424894457448	0.0050626287368675	0.00503365331873632	0.00502658443265735	0.00507811097754938	0.0051704968498099	0.0052248687117428	0.00522123433214424	0.0052982120482391	0.00538789583332058	0.00536479161021602	0.00551985335096115	0.00575436338619637	0.00548598165679172	0.00525127895593698	0.00554891300887351	0.00570283164859768	0.00569396701599725	0.00576651473639942	0.0058590515109361	0.00581330676530113	0.00581069667451698	0.00587365396742245	0.00592144822135364	0.00592468398039054	0.00591337808985863	0.00592193576007281	0.0059566092016237	0.00599931716303495	0.00602713628966603	0.0060281035810364
flux1:	0.656647157190637	0.00499952428984936	0.00499861633047914	0.00500529763745799	0.00501686181854827	0.00503000299259214	0.005041824684928	0.00505056646994541	0.00505552461525046	0.00505620313110774	0.00505194605303485	0.00504326396171614	0.00503403887803805	0.00503192553878717	0.00504517706485263	0.00507720708499214	0.00512221572139015	0.00516478652281171	0.00518549749944575	0.00517372274206702	0.00514340599190936	0.00513593902625596	0.00519013163701886	0.00528771597903137	0.00534584905061251	0.00534294780512795	0.00542454131404744	0.00552287552701707	0.00550085988392862	0.00566501187719178	0.00590589030938992	0.00563348852877432	0.00539555771797196	0.00570184717604216	0.00586436009245129	0.00585622286784752	0.00593609396717492	0.00603443153506976	0.00598772258909669	0.00598649580202368	0.00605405921957083	0.00610521979821106	0.00610872409399104	0.00609612780816053	0.00610408100768881	0.00613990126104438	0.00618513103920828	0.00621565809020594	0.00621834502844229
flux1:	0.65690960609439	0.00509144089036463	0.00508816346654474	0.00509316359138142	0.00510442208625388	0.00511882247347276	0.00513304616621772	0.00514445713874218	0.00515139521857429	0.00515271191952055	0.00514762474234076	0.00513708002095	0.0051258592360383	0.00512272724465419	0.00513680816914368	0.0051716468724042	0.00522063903734755	0.00526697081277669	0.00528993341707308	0.00527840844836378	0.0052471099504666	0.00523947857207942	0.00529643519107006	0.00539923016763972	0.00546103070781877	0.00545864574094222	0.00554487720607372	0.00565248121606634	0.0056320359290793	0.00580604872806618	0.00605360137427425	0.0057779194668308	0.00553721118446287	0.00585195377216873	0.00602297305018063	0.00601541577506134	0.00610279755201261	0.00620725722977492	0.00615994070909143	0.0061606508020957	0.00623347080705865	0.00628844872943758	0.00629227976372868	0.00627807430982996	0.00628491390067199	0.00632143620298754	0.00636900997933241	0.00640240346188706	0.00640723178654984
flux1:	0.657172054998143	0.00517564170435309	0.00516979323034732	0.00517278817619004	0.00518342207689593	0.00519889485690954	0.00521554015506751	0.00522983965439111	0.00523909710821573	0.00524139505493594	0.00523571415425591	0.00522336627177646	0.00521002367343824	0.00520562204984705	0.00522027114491362	0.00525777028309196	0.00531078723347803	0.00536111464432408	0.00538670541305749	0.0053758680645099	0.00534398579496142	0.00533645317545725	0.00539628124827394	0.00550428995186614	0.00556964401984322	0.0055675264096318	0.00565839132235437	0.00577589007897118	0.00575751543570001	0.00594220790221862	0.00619677698162211	0.00591864764430461	0.00567567781096391	0.00599865859136104	0.00617808211774302	0.00617094974815322	0.00626598496996142	0.00637686234113757	0.00632931683941234	0.00633255333758773	0.00641132097599478	0.00647061801306062	0.00647488259371845	0.00645877106293851	0.00646396936354743	0.00650069729722775	0.00655037474976742	0.0065867456538622	0.00659412394418637
flux1:	0.657434503901897	0.00525122769344417	0.00524260660065169	0.00524326598224596	0.00525294683452216	0.00526929701440644	0.005288381326264	0.00530579566414862	0.00531772861219349	0.00532137468252853	0.00531536209919685	0.00530129102420752	0.00528570884384161	0.00527977873381274	0.00529471271642267	0.00533469657895142	0.00539175826629257	0.00544630900748753	0.00547491373529826	0.00546522476979338	0.00543318758289276	0.00542604485252759	0.00548886428406387	0.00560208475202422	0.00567086426665214	0.00566874338415003	0.0057642151454218	0.00589222961693948	0.00587643824724948	0.00607266453295808	0.00633462078499651	0.0060549727924834	0.00581033323762199	0.00614133395313901	0.00632907458385667	0.00632221507118777	0.00642501661736465	0.00654258247932973	0.00649520195456136	0.00650158293839459	0.00658702250540327	0.0066511880589356	0.00665604763777782	0.00663777057291671	0.00664080125442723	0.00667720303610594	0.00672868768371366	0.0067680940343145	0.00677840348366714
flux1:	0.65769695280565	0.00531724466381223	0.00530565321686097	0.0053036477504462	0.00531204550283766	0.00532907500761981	0.00535061365215347	0.00537137103207764	0.00538634367115837	0.00539171928992796	0.0053856558700789	0.00536995993914335	0.00535203211481158	0.00534431444982392	0.00535923701743216	0.00540150920469119	0.00546261585462421	0.0055216060197318	0.00555361038601854	0.00554554317229638	0.00551380414192465	0.00550736982775539	0.00557331669510449	0.0056917472233865	0.00576381921777769	0.00576141689635762	0.00586145190248066	0.0060005900364729	0.00598790137241899	0.00619653597686284	0.00646626827692388	0.00618612736607973	0.00594049501774071	0.00627930469895117	0.00647532058149063	0.00646859530672377	0.00657926194233995	0.00670376602091293	0.00665695122325999	0.00666711271721275	0.00675997249321829	0.00682959875662741	0.00683527337020892	0.006814623058675	0.00681498186088658	0.00685050953590467	0.0069034587058003	0.00694590268563015	0.00695948317636256
flux1:	0.657959401709403	0.00537269174702415	0.005357940104593	0.00535294913277719	0.00535973961683119	0.00537725129372779	0.00540125595965048	0.00542557937479016	0.00544395327674737	0.00545144335508476	0.00544562082533197	0.00542841460831834	0.00540805128336592	0.00539829639591767	0.00541290937732184	0.00545726115818333	0.0055223956025481	0.00558602526094383	0.00562180574428668	0.00561583664547569	0.00558486728726821	0.0055794873216321	0.00564871804769481	0.00577236402959999	0.00584760315139573	0.00584465064904279	0.00594919344504026	0.00610004280612776	0.00609097741005558	0.00631289965122421	0.00659080228034026	0.00631128891179513	0.00606543252185601	0.00641185824681503	0.00661618091791079	0.0066094746895026	0.00672810561603543	0.00685978201167305	0.00681392996847593	0.00682851120820029	0.00692955109045389	0.0070052658138967	0.00701203541392052	0.00698886799757347	0.00698609303962914	0.00702020354660614	0.00707424161557937	0.0071196696928884	0.00713680708349166
flux1:	0.658221850613157	0.00541653282097287	0.0053984436371269	0.00539016294074212	0.00539503514619433	0.00541283599565552	0.00543931192742299	0.00546741047654973	0.00548953229054414	0.00549951292075902	0.00549422542990197	0.0054756379944866	0.00545277128920903	0.0054407502835358	0.0054547664425236	0.00550098620139728	0.00557011670507099	0.00563856578709996	0.00567848114620074	0.00567508069852199	0.00564536566761652	0.00564141326488226	0.00571410880056576	0.00584299099384333	0.00592129462791284	0.00591755088190137	0.00602653907139354	0.00618966190048451	0.00618473479598349	0.00642081389165348	0.00670727181833737	0.00642959558001144	0.0061843794393054	0.00653825600315408	0.00675101360078638	0.00674424426652286	0.00687095092927788	0.0070100241980351	0.00696551627755932	0.00698514070682744	0.00709511591403146	0.00717757220201971	0.00718577505987982	0.00716001986724546	0.00715371051233148	0.00718588754318263	0.0072406219275296	0.00728892830127164	0.00730984390763542
flux1:	0.65848429951691	0.00544770928998208	0.00542612329227985	0.00541427359077499	0.00541693715435601	0.00543484125978394	0.00546378371688702	0.00549584296979237	0.00552203123593225	0.00553485686997167	0.00553039262437735	0.00551056655601543	0.00548515755335088	0.00547067494165584	0.00548383168456311	0.00553171475131587	0.00560479792660788	0.00567822233599921	0.00572260565075834	0.00572223024583752	0.00569426181351656	0.00569213639455757	0.0057685058634851	0.00590266960711273	0.00598397438126108	0.00597924385618416	0.00609261262386273	0.00626854348911256	0.00626825580789151	0.00651933739275292	0.00681471010819405	0.00654016106652239	0.00629654574394082	0.00665774312486271	0.00687917728200163	0.00687230528408248	0.00700722010139032	0.0071539111247964	0.00711110066978425	0.00713635343597378	0.00725599412966012	0.00734585700041454	0.00735588511583263	0.00732755095095564	0.00731738446915591	0.0073471601360937	0.00740219939560934	0.00745323291500931	0.00747807613424555
flux1:	0.658746748420663	0.00546515270335447	0.00543993567526789	0.00542427218917923	0.00542446548316002	0.00544229709609013	0.00547368765775056	0.00550985977715684	0.00554039166224696	0.00555638258067907	0.00555301619329215	0.00553210759943905	0.00550415426003137	0.00548706112462378	0.00549913416968848	0.00554849221586657	0.00562547553784415	0.00570400327326843	0.00575315431500617	0.00575623787962135	0.00573050942293266	0.00573063385242518	0.0058109171033095	0.00595044165593328	0.00603473967557232	0.00602888823527309	0.00614657450620463	0.00633582011644353	0.00634064880292685	0.00660754319833787	0.00691214778733593	0.00664208557968995	0.00640112625134577	0.00676955410638313	0.00700003051379995	0.00699306885350383	0.00713635175639017	0.00729088303705709	0.00725008388815588	0.00728148747685423	0.00741147498353286	0.00750940486709454	0.00752169656505756	0.00749087497983665	0.00747662056111578	0.00750359604799678	0.00755856941814871	0.00761214395124357	0.00764098883209344
flux1:	0.659009197324416	0.00546779616693924	0.00543884758058591	0.00541917081123366	0.0054166697963865	0.0054342668492375	0.00546807001876237	0.00550846429591907	0.0055435630455277	0.00556299388341681	0.00556097994486178	0.005539159486324	0.00550870499818076	0.00548891178172337	0.00549972778985167	0.00555039699443563	0.00563122044832039	0.00571494746443791	0.00576912507025415	0.00577607022792527	0.00575306814614275	0.0057558838225591	0.00584035241526217	0.00598535935493435	0.00607271239700234	0.00606568005359203	0.00618762644224563	0.00639066671119765	0.00640105260930231	0.00668452464966141	0.00699861886326443	0.00673446064251202	0.0064973039259444	0.00687291283734726	0.0071129267107077	0.00710595173715873	0.00725779633850357	0.00742039693014649	0.00738187426131491	0.00741986453229707	0.00756080567687998	0.00766743953660665	0.00768246966000884	0.00764933543593227	0.00763086535936913	0.00765472991990102	0.00770930757257281	0.00776521559745949	0.00779806191618774
flux1:	0.65927164622817	0.00545458428787555	0.00542184750042734	0.00539801501253197	0.00539264266046915	0.0054098606753462	0.00544602101604419	0.00549069532474591	0.00553051909952522	0.00555360904579992	0.00555317723226922	0.00553063201693788	0.00549777293233417	0.00547526092356766	0.00548470817915937	0.00553655551577675	0.00562115202722043	0.00571013762413506	0.0057695518212194	0.0057807202319289	0.00576091409472237	0.00576687383389154	0.00585583013850005	0.00600648970495554	0.0060970398105633	0.00608884981381947	0.00621500857314892	0.00643229776844588	0.0064486330134284	0.00674939284249918	0.00707315895840858	0.00681636737012839	0.00658424765390706	0.00696702735936311	0.00721720580552791	0.00721036900159443	0.00737101059102276	0.00754192136399183	0.00750588609019534	0.0075507911996839	0.00770319288386356	0.00781912410865479	0.00783739237446924	0.00780220151530243	0.00777949942453211	0.00780004723567133	0.00785396056512507	0.00791198954840777	0.00794876863004992
flux1:	0.659534095131923	0.00542448230829666	0.00538795581622629	0.0053598943726644	0.0053515300566088	0.00536824608148202	0.00540668585663453	0.00545563932259204	0.00550027188581747	0.00552717694790388	0.0055285287444551	0.00550546473068892	0.0054703581771174	0.0054451888522868	0.00545322529836311	0.00550615254283154	0.00559444704240336	0.00568870873453707	0.0057535125835909	0.00576921454132866	0.0057530457808638	0.00576260486422305	0.00585637914189182	0.00601291353243476	0.00610688891921133	0.00609765329619294	0.00622799044641846	0.0064599572835731	0.00648257338896676	0.00680126746340494	0.00713479768060539	0.00688686985734711	0.00666110589662517	0.00705108115614308	0.00731218451560541	0.00730572507023108	0.0074754523320072	0.00765493253740663	0.00762154015204011	0.00767356461215546	0.00783781104521918	0.00796356957984112	0.00798558774775667	0.00794867324147726	0.00792183948761108	0.00793898393160726	0.00799204514323899	0.00805199606366354	0.00809258123335027
flux1:	0.659796544035676	0.00537648591491608	0.00533623474799489	0.00530395175178487	0.00529253966405573	0.00530865559590264	0.00534927266744785	0.0054024396469883	0.00545188314533966	0.00548269062056252	0.00548599750833042	0.00546264193302035	0.00542551121512208	0.00539783279141015	0.00540449101600276	0.00545843636404362	0.00555034357519694	0.00564985161849923	0.0057201330637908	0.00574061688683785	0.00572848684008299	0.00574209294994437	0.0058410384621715	0.00600372137773645	0.00610143722847877	0.00609135940641522	0.00622585910555174	0.00647290493487035	0.00650206317982511	0.00683926479110746	0.0071825488175758	0.00694500696018377	0.00672699904774277	0.00712422403243033	0.00739714766455329	0.00739140518056399	0.00757057660287728	0.0077589126363329	0.00772826677008884	0.00778748225374564	0.00796381710069752	0.00809985139141013	0.00812612989772967	0.0080878953813196	0.00805714929121478	0.00807093421137279	0.00812305444140899	0.00818476162477835	0.00822898282427675
flux1:	0.660058992939429	0.00530963375915956	0.00526579979129083	0.00522939274593993	0.00521494822721233	0.00523039276234234	0.00527305839583093	0.00533030371690267	0.0053844736010051	0.00541919867328053	0.00542460144985578	0.00540120474211537	0.00536234276508428	0.00533239357440477	0.00533778264846325	0.00539272010289696	0.00548814136169387	0.00559281335120642	0.00566858768908702	0.00569402983988504	0.00568628829576563	0.00570437123899336	0.00580885755099112	0.00597800965889708	0.00607986397873717	0.00606923939516196	0.00620790842780381	0.0064704031269524	0.00650628874802275	0.00686248766856125	0.00721540304187078	0.0069897866270067	0.00678101406446331	0.00718556615257671	0.00747134299256352	0.00746676928675269	0.00765583387817314	0.00785335074769879	0.00782551112812654	0.00789185471833438	0.00808036989910883	0.00822703211017593	0.00825806676577706	0.00821897808086849	0.00818465684376055	0.00819526421669812	0.00824646933205445	0.00830982059854635	0.00835748239695131
flux1:	0.660321441843183	0.00522302485091918	0.0051758346899769	0.00513549737406002	0.00511811010011978	0.00513283863618121	0.00517739490380816	0.00523851028166709	0.00529723228894052	0.00533581651634855	0.00534342532113893	0.00532026199055011	0.00528003210183296	0.00524814064320247	0.0052524449566872	0.00530838183027155	0.00540720138955239	0.00551689750936503	0.0055981013195326	0.00562859842118307	0.00562553392851836	0.00564849600294113	0.00575890067223475	0.00593488101533392	0.00604134623403677	0.00603056179094986	0.0061734338313351	0.00645170952898765	0.00649443080965647	0.00687002209795644	0.00723232764594188	0.00702018678261184	0.00682220481957935	0.0072341784670261	0.00753398132178709	0.00753115002857142	0.00773067049770098	0.00793774584572014	0.00791273980430736	0.00798601941221888	0.00818665148181517	0.00834418711486778	0.00838044638522264	0.00834102091371861	0.00830357462790497	0.00831132796639526	0.00836177110351786	0.00842672710273973	0.00847762909505362
flux1:	0.660583890746936	0.00511584265871613	0.00506561189556527	0.00502163618855646	0.00500146946600574	0.00501546156827512	0.00506171823701599	0.00512641984541598	0.00518942893500217	0.00523174033326874	0.00524163494418348	0.00521900302810652	0.00517783705306974	0.00514441877527694	0.00514789415601825	0.00520486709877189	0.00530694839856411	0.00542146795532459	0.00550795539931285	0.00554351929379635	0.00554535229678071	0.0055735598815464	0.00569025864333918	0.00587345229461151	0.00598506351397946	0.00597459638204933	0.0061217354726064	0.0064160786487496	0.00646567135719681	0.00686094379970575	0.00723227651781365	0.00703516560127139	0.0068496006295379	0.00726910161489325	0.0075842429453761	0.00758385560544348	0.00779453094249509	0.00801161070613452	0.00798944703473738	0.00806935288228028	0.00828188701927698	0.00845042961404237	0.00849234292555767	0.00845313659907634	0.00841311895976981	0.00841848166872446	0.00846845150020202	0.00853506303423607	0.00858902147094968
flux1:	0.660846339650689	0.00498738702886499	0.00493451996773176	0.00488729272906319	0.00486457865243324	0.00487783313500416	0.00492556422951826	0.00499349156100277	0.00506043274088087	0.0051062671965053	0.00511849723868459	0.00509671602828752	0.00505510942802869	0.0050206603952625	0.00502362780197397	0.00508169768924826	0.00518687997463916	0.00530595974307348	0.00539750198178977	0.00543805868095755	0.00544493809687959	0.00547871460516754	0.00560206999804881	0.00579287237566865	0.00591021308379934	0.00590062880036437	0.00605213131821184	0.00636277403738421	0.00641921091761348	0.00683433591636528	0.00721421142087719	0.00703368209068111	0.00686222378215773	0.00728936371693624	0.00762128991407903	0.00762417743679898	0.00784686115760779	0.00807447525351492	0.00805515911634731	0.00814127966677523	0.00836536048707502	0.00854493159485355	0.00859287907209049	0.00855447108777775	0.00851252528640953	0.00851609320340243	0.00856601690980653	0.00863443902983821	0.00869130845347141
flux1:	0.661108788554442	0.00483711408912415	0.00478209858677021	0.00473209359131489	0.00470712440902983	0.00471965257232457	0.00476859313460075	0.00483930946785749	0.00490974055411056	0.00495882439197287	0.00497340922349239	0.00495281512951106	0.00491131930825155	0.00487640690105987	0.00487924387006135	0.00493848970275194	0.00504658515729784	0.00516989981755686	0.0052661879460663	0.00531158080814762	0.00532358404086082	0.00536320386174997	0.00549355202403026	0.00569235022875194	0.00581603596202556	0.00580798514042235	0.00596397943411371	0.00629109040511684	0.00635429472880848	0.00678931656591146	0.00717713318266382	0.00701472571338453	0.00685911501088711	0.00729400567074619	0.00764428279385448	0.00765140159441965	0.00788711193871352	0.00812588789689019	0.0081094356594539	0.00820127626983682	0.00843642412287933	0.00862693831910979	0.00868124236361369	0.00864421790597777	0.00860105757444882	0.00860354508152856	0.00865398508858433	0.00872448680322691	0.008784180470883
flux1:	0.661371237458196	0.00466468334816252	0.00460808095864455	0.00455584650633172	0.00452896310215085	0.00454078109390402	0.00459062493021249	0.00466361987085017	0.00473701631847636	0.00478900995963857	0.0048059381340394	0.00478687867152518	0.00474609049936196	0.00471134122304936	0.00471447106255795	0.00477498278583309	0.004885774068682	0.0050129386639856	0.00511359007048083	0.00516358689759863	0.00518072262815297	0.00522640522600019	0.0053640403948032	0.00557119174179858	0.00570185168017323	0.00569606412421751	0.00585670700965515	0.00620038283391298	0.0062702445053589	0.00672507278065228	0.00712011924540088	0.00697735184456053	0.00683936420867119	0.00728211107644566	0.00765239973861852	0.00766482238773975	0.00791474150690318	0.00816541386643323	0.00815186704896659	0.00824886989647355	0.00849450108233579	0.00869577549294618	0.00875669465870351	0.00872162628037792	0.00867801173256652	0.0086802311439451	0.00873187488458838	0.00880484344039702	0.00886735136443142
flux1:	0.661633686361949	0.00447001046443531	0.00441244260508841	0.00435858592084344	0.00433016471362339	0.00434128623135667	0.00439168555646326	0.00446638016556918	0.00454214215702398	0.00459664488698777	0.00461587320091268	0.00459869914999863	0.00455924775776007	0.00452533211583121	0.00452921064810238	0.00459108055879206	0.00470431835129987	0.00483489231135098	0.00493945983840552	0.00499376297168902	0.00501597553334501	0.00506787858150653	0.00521303470742081	0.00542884237116655	0.0055670983520416	0.00556437309225939	0.00572984250069805	0.00609009894406175	0.00616649140605005	0.00664089606818272	0.00704236273980372	0.00692071869846471	0.00680214266582013	0.00725283713336414	0.00764485555616876	0.00766375633139889	0.00792921679111981	0.00819263034045387	0.00818206833423909	0.00828363271910089	0.00853908218653009	0.00875084987391157	0.00881857555011671	0.00878600423315641	0.00874271477131002	0.00874554916172949	0.00879919144242345	0.00887513032727096	0.00894053384803555
flux1:	0.661896135265702	0.00425332380609959	0.00419545502674268	0.0041406248453359	0.0041110645502848	0.00412149510574311	0.00417206290986944	0.00424781783916515	0.00432527977166325	0.00438183566118817	0.00440328785225448	0.004388343688258	0.00435087456561908	0.00431848886527898	0.00432358838585106	0.00438690063988735	0.00450230058971718	0.00463579253224569	0.00474377536384542	0.00480203338693144	0.00482920723772353	0.00488741761607198	0.00504024651656854	0.00526493198364715	0.00541137406615117	0.0054125638886488	0.00558304714393158	0.00595980966621992	0.00604260590110734	0.00653621474882315	0.00694320815839526	0.00684412125987049	0.00674673301934533	0.00720544296365693	0.00762091889795881	0.00764755507643951	0.00793001354540242	0.00820711908189197	0.00819967065520618	0.0083051734254986	0.00856971888474431	0.00879164545422783	0.00886630189317768	0.00883671911298063	0.0087945226908743	0.00879889287844144	0.00885541085104531	0.00893493092220542	0.00900341282160527
flux1:	0.662158584169456	0.00401522302348218	0.00395774261034382	0.00390261134637342	0.00387232089089926	0.00388205459379877	0.00393237026180807	0.00400849706688522	0.00408693942828459	0.00414504439206503	0.00416860955111662	0.00415622224709259	0.0041213786722378	0.00409122361724535	0.00409801372874973	0.00416283142995077	0.00428006978066044	0.00441594209161739	0.0045267970041358	0.00458861645093745	0.00462057926743635	0.00468510097067118	0.00484564660999379	0.0050793185303775	0.00523447615074016	0.00524046557985645	0.0054161430153131	0.00580923526213086	0.00589832146929657	0.00641061940352721	0.00682217986745524	0.00674701877217228	0.00667255395372228	0.00713931281776403	0.00757992667307691	0.00761561666319427	0.00791661611701835	0.00820845818079732	0.00820431203197399	0.00831312840580826	0.00858601526463309	0.00881771815060048	0.00889936633388942	0.00887319860257406	0.00883282057360919	0.00883964753221748	0.00889996875913929	0.00898377219936484	0.00905562146550097
flux1:	0.662421033073209	0.00375673834152802	0.00370034140943636	0.00364558805814039	0.0036149765390688	0.00362399587495368	0.00367361412415038	0.00374938956001619	0.00382805294299752	0.00388716279580783	0.00391269351294203	0.0039031598272661	0.00387156171265869	0.00384431774281535	0.00385324285636791	0.00391959232705124	0.00403829956479575	0.00417597171010132	0.00428912326313538	0.00435407879738697	0.00439060201813021	0.00446134046254752	0.00462950925463327	0.00487212835890012	0.00503643633786196	0.00504811268246118	0.00522913655185204	0.00563826518551941	0.00573355113778324	0.00626387992447467	0.00667900182552764	0.00662905421339924	0.00657917828673828	0.0070539732493492	0.007521296032744	0.00756739545917226	0.0078885182900042	0.00819621512264063	0.00819562973637019	0.00830715504411587	0.00858762197655406	0.00882869196400494	0.00891733764879913	0.00889493497061257	0.00885702791276029	0.00886719237971096	0.00893225698105064	0.00902111412447185	0.00909672459153529
flux1:	0.662683481976962	0.00347938995434185	0.00342475892107346	0.00337105339647626	0.00334052239902452	0.00334880087481317	0.0033972635363505	0.00347194621949185	0.00355004694100022	0.00360958615019999	0.00363689635581098	0.00363046875585756	0.00360268913294552	0.00357898869752494	0.00359044226967896	0.00365829435704344	0.00377804638534764	0.00391689602754502	0.00403174443055705	0.00409938628756977	0.00414018245149048	0.00421692523696671	0.00439245267830377	0.00464379270372325	0.00481755187014218	0.00483576971086305	0.0050222385654657	0.00544697277531493	0.00554839827974106	0.00609595525025299	0.00651360942785267	0.00649006645510752	0.0064663450004273	0.00694910519076932	0.0074445354674504	0.00750241210966653	0.00784522699894544	0.00816994361997496	0.00817325643686399	0.00828692917429548	0.00857423430969112	0.00882425885788184	0.0089198648708568	0.00890149428292287	0.00886661093012472	0.00888091232189277	0.00895163065604245	0.00904635008751614	0.00912621231764581
flux1:	0.662945930880715	0.00318524747086961	0.00313303445643345	0.00308102356963178	0.00305096157805306	0.00305846852188402	0.00310531818503709	0.00317816662168642	0.00325491315466837	0.00331428384197713	0.00334314627066846	0.00334001773489987	0.00331655732312204	0.00329695460470719	0.00331125055044232	0.00338049916412029	0.00350080579408599	0.00364016704078669	0.00375609276013018	0.00382595071972448	0.00387066754107468	0.00395306229853535	0.00413547668362346	0.00439508169491542	0.00457841457819012	0.0046039547932798	0.00479588366219332	0.00523562797756202	0.00534316516664095	0.00590699920818725	0.00632615669633759	0.00633009784948208	0.0063339675254234	0.00682455341973557	0.00734925736959118	0.00742026547325783	0.00778627072153332	0.00812918638835187	0.00813682186129869	0.00825214794092699	0.00854559553038476	0.00880418333118877	0.00890668579055936	0.00889253071385465	0.00886110182439669	0.00888021873098697	0.00895742643910916	0.00905881914274298	0.00914350511087717
flux1:	0.663208379784469	0.00287698948477336	0.00282779984686215	0.00277809469389218	0.0027488728522187	0.00275557921547548	0.00280037339698781	0.00287066411745096	0.00294527337396524	0.00300386404121307	0.00303400727325594	0.00303429536904803	0.00301555596158875	0.00300049494865954	0.0030178370763968	0.00308827551770263	0.0032085663769907	0.00334772481239068	0.00346408939082077	0.00353567305578158	0.00358388470504844	0.00367141511624991	0.00385999949671663	0.00412713852645971	0.00431994130435608	0.00435346625615279	0.00455075307029155	0.00500471266696435	0.00511836394415908	0.00569736733317675	0.0061170234480843	0.0061494012616767	0.00618214167225682	0.00668033674175611	0.00723519457980901	0.00732064861980476	0.00771121396461437	0.008073485346203	0.00808596094121129	0.00820253826324484	0.00850150524592199	0.00876831115649634	0.00887763883967552	0.0088678043904587	0.00884012298032087	0.0088645774637269	0.00894898997292402	0.00905782867642455	0.00914796908909653
flux1:	0.663470828688222	0.00255796272780373	0.00251233973504494	0.00246550401611445	0.00243747226008429	0.00244335608205406	0.00248568045980658	0.00255272493249427	0.00262443741711971	0.00268163090277453	0.00271273604775444	0.00271646689574399	0.00270272460918848	0.00269250678922765	0.00271295747291281	0.00278425344111307	0.00290386170186641	0.00304204617830417	0.00315818912730748	0.00323098468934472	0.00328218108785157	0.00337414241722734	0.00356789627622143	0.00384151675394912	0.00404340927787451	0.00408541601832241	0.00428780477288673	0.00475494322841987	0.00487473457395696	0.00546762964117923	0.00588682716870008	0.00594845067049263	0.00601115669110623	0.00651666204685353	0.00710222283818909	0.00720337043439639	0.00761967848882097	0.0080023996941903	0.0080203284402464	0.00813787006411111	0.00844183131193194	0.00871658038732479	0.00883267598300464	0.00882719978094048	0.00880341261299525	0.00883354030948594	0.00892570902695597	0.00904268424772216	0.00913893868961095
flux1:	0.663733277591975	0.00223223874305841	0.0021906493660087	0.00214718816216448	0.00212067079893604	0.0021257211056557	0.00216520050425339	0.00222835966207953	0.00229645267034426	0.00235163300657901	0.00238333029086896	0.00239042327788471	0.00238180301063433	0.00237655626290988	0.00240000584351028	0.00247167624398843	0.00258982080618807	0.00272619224539302	0.00284142416359226	0.00291488806522174	0.00296846308826891	0.0030639385877085	0.00326154088207069	0.00354022278282388	0.00375049892948511	0.00380127222048614	0.00400831340864824	0.00448730370843481	0.00461327277678608	0.00521859298232053	0.00563644297676042	0.00572795829811499	0.00582151194083061	0.00633394420305841	0.00695038976537259	0.00706838324784488	0.00751137088383318	0.0079155311692676	0.00793961911237302	0.00805797261515894	0.00836652294659375	0.00864903184845873	0.00877187340984521	0.00877074085846658	0.00875084749416438	0.00878677516122991	0.00888704760691872	0.00901272224209043	0.00911574280384928
flux1:	0.663995726495728	0.00190466360442826	0.00186748558142321	0.0018278343706296	0.00180312451892978	0.00180734281732037	0.00184364903268283	0.00190234461482785	0.00196614297575253	0.00201870110218815	0.00205056688910922	0.00206082124984726	0.00205727393407793	0.00205692440385388	0.00208306297226921	0.00215444979333055	0.00227021672570467	0.00240385437839501	0.00251744661768837	0.00259099654744243	0.00264623588505185	0.00274407526075701	0.00294385053996183	0.00322576350186604	0.00344334427047694	0.00350291092749415	0.00371391984619771	0.00420309025443185	0.00433526838468289	0.00495133402248939	0.0053670325413456	0.00548889901737672	0.00561393974325069	0.0061328317561853	0.00677994924252242	0.00691581540209877	0.0073861149835781	0.00781255468455412	0.00784359165936035	0.00796275191945871	0.00827562243669535	0.00856581612402892	0.00869543674642046	0.00869859933381078	0.00868245850845994	0.00872409022530365	0.0088325762594511	0.00896734086057634	0.00907773044315562
flux1:	0.664258175399482	0.00158089316751792	0.00154840383007741	0.00151291796488274	0.00149027080454228	0.00149366991863387	0.00152652604643595	0.0015802484831835	0.00163913279564964	0.00168847146088195	0.00172002653572708	0.00173311115420118	0.00173439554129259	0.00173864436459712	0.00176693762996306	0.00183718622298939	0.00194951038369308	0.00207939614255599	0.00219056741596711	0.00226357096403383	0.00231964010409152	0.00241844096652127	0.00261833024975654	0.00290119606572976	0.00312458777713518	0.00319267347149285	0.00340668714813619	0.00390396424497221	0.00404235131149273	0.00466724065858826	0.00508007966665309	0.00523254002054262	0.00538943261526849	0.00591423606445704	0.00659139821022245	0.00674600606730872	0.00724388660011353	0.00769325175057044	0.00773209429090438	0.00785220706488013	0.0081692731627869	0.00846719459754788	0.00860369823586895	0.00861109315933856	0.00859843580044828	0.00864544858240232	0.00876199470585522	0.00890602581845687	0.00902429289662703
flux1:	0.664520624303235	0.00126740315467532	0.00123977087875575	0.00120871625477174	0.00118834164327885	0.0011909422970548	0.00122012387764398	0.00126843703790171	0.0013218498590171	0.00136738844951203	0.00139809869667628	0.00141354665218545	0.00141921743388408	0.0014275241726306	0.0014571951053176	0.00152523624889663	0.00163288413546868	0.00175788564701414	0.00186578602708751	0.00193754719619665	0.00199347971782036	0.00209157269854402	0.002289110741468	0.00257017364300933	0.00279743338515023	0.0028734227477178	0.00308915650286181	0.00359200820062062	0.00373653929941123	0.00436805650665725	0.00477742723150587	0.00496047107979765	0.00514927077981246	0.00567935937089742	0.00638551138066779	0.00655953830975168	0.00708484734638269	0.00755754365975393	0.00760508959253655	0.00772644389059551	0.00804772252775191	0.00835353324534493	0.00849710469756747	0.00850867406958889	0.00849912197181934	0.00855097113324957	0.00867514458618401	0.00882836868662738	0.00895488089122792
flux1:	0.664783073206988	9.71460725686205e-4	9.48740190769282e-4	9.22286271531755e-4	9.0434182297793e-4	9.06167968608163e-4	9.31501860763449e-4	9.74045543156589e-4	0.00102149647323631	0.00106267688708687	0.00109195772744186	0.00110916720521778	0.00111857125169959	0.00113014583117251	0.00116016374489207	0.00122470095860937	0.00132625603250609	0.00144510958048009	0.00154880247821833	0.00161854623218851	0.00167323248275855	0.00176867061676466	0.00196097118944206	0.00223697825928549	0.00246568847667379	0.00254858927743944	0.00276439433798405	0.00326977601817486	0.00342027941291295	0.00405592077269408	0.00446130801842984	0.00467462885625154	0.00489504423621726	0.00542971594994774	0.00616336852486704	0.00635726568389569	0.00690937405032581	0.00740552145313268	0.00746267665330753	0.00758568498284354	0.00791131952037974	0.00822528936671376	0.00837619677766785	0.00839190479921147	0.00838499379425801	0.00844092800579579	0.00857201206753517	0.00873407765863883	0.00886901703143719
flux1:	0.665045522110741	7.01042828040371e-4	6.83175403850021e-4	6.61392010957298e-4	6.45978076607528e-4	6.47052383234928e-4	6.68414729980276e-4	7.04906221831563e-4	7.45977220150358e-4	7.82272189827187e-4	8.0949829319444e-4	8.27741485270735e-4	8.40023895265088e-4	8.53828750846749e-4	8.82907502243732e-4	9.42411245552785e-4	0.00103626328497571	0.00114755778145415	0.00124600081527217	0.00131285607567443	0.00136503246984343	0.00145558558442531	0.00163933644949611	0.00190653037898829	0.00213378432715624	0.00222219673953552	0.00243602082868999	0.00294032791399351	0.00309647447743386	0.00373339491176775	0.00413436125997107	0.00437730813323669	0.00462866316801521	0.00516714024887591	0.0059263690940067	0.00614032769435554	0.00671808049477698	0.00723747013344533	0.00730510890451199	0.00743027576847462	0.00776050779669004	0.00808299290250709	0.00824158165836472	0.00826142840073068	0.00825663478064735	0.00831572040484203	0.00845272189526557	0.00862298218927631	0.00876630529761888
flux1:	0.665307971014495	4.64687276802091e-4	4.51507743185613e-4	4.34366995166073e-4	4.21525062054475e-4	4.21866151598337e-4	4.39181040892547e-4	4.69417335474879e-4	5.03769837381328e-4	5.34695253624419e-4	5.59217063999673e-4	5.77658595097839e-4	5.91780117261429e-4	6.06544178634141e-4	6.33151233467503e-4	6.85861884763679e-4	7.70202341818436e-4	8.72366277589738e-4	9.6439248105256e-4	0.00102737450554548	0.00107561416527651	0.00115876938834008	0.00133023880726497	0.00158436508810364	0.00180676482427482	0.00189885730152683	0.00210821069695986	0.00260724102806754	0.00276848654105347	0.00340346827504598	0.00379962771948863	0.00407115378507447	0.00435235128160315	0.00489377701839589	0.00567623000689904	0.00591015038913403	0.00651182891511146	0.00705388532384287	0.00713280673548973	0.00726068711498482	0.00759581603969534	0.00792722511029764	0.00809390264084985	0.00811793339666046	0.00811470231365213	0.00817585624217549	0.00831752572844446	0.00849503401607372	0.00864644021254768
flux1:	0.665570419918248	2.71265716388869e-4	2.62516139690551e-4	2.49900618388153e-4	2.39616445905723e-4	2.39239380800564e-4	2.5247981828296e-4	2.76342146155649e-4	3.03727605437959e-4	3.28860374939773e-4	3.50028865777434e-4	3.67755085116545e-4	3.82522281969307e-4	3.96768340247543e-4	4.19146551863565e-4	4.63088361208834e-4	5.3591417658725e-4	6.27207999435319e-4	7.11509537470951e-4	7.69503389632325e-4	8.12209574470818e-4	8.85179591147721e-4	0.00104023633686792	0.0012765668401104	0.00149023548222038	0.00158372945569196	0.00178565953101351	0.00227458888888236	0.00244011184922276	0.00306953732362413	0.00346051866940336	0.00375912961831707	0.00406861870118033	0.00461205063612176	0.00541496432121626	0.00566842997175778	0.00629172972948259	0.00685548143012836	0.00694636453646694	0.00707751522416741	0.00741784776131358	0.00775859787921225	0.00793380959242081	0.00796211908376855	0.00795989361015993	0.00802192343725792	0.00816678804527761	0.00835030729975552	0.00850921821743886
flux1:	0.665832868822001	1.29673571425846e-4	1.25024557983619e-4	1.16742253189348e-4	1.08954653912216e-4	1.07875894500579e-4	1.17068524694656e-4	1.34530730343005e-4	1.5480607652199e-4	1.73808847984817e-4	1.9100964950006e-4	2.07069817652829e-4	2.21179075695555e-4	2.33265938578781e-4	2.49469922147886e-4	2.82478357877514e-4	3.41607096331474e-4	4.20124081108198e-4	4.95241419618675e-4	5.46989124907041e-4	5.82393715512132e-4	6.42134902762593e-4	7.7628381286029e-4	9.89658508908042e-4	0.00119026857318939	0.00128243482736135	0.00147351245771299	0.00194688646270589	0.00211552530079176	0.00273535647651276	0.00312075772743464	0.00344446348511488	0.00378021390672526	0.00432461375190165	0.00514484086689435	0.00541709937191424	0.00605912918325253	0.00664319117486712	0.00674655225116328	0.00688147964991372	0.00722727255818916	0.00757773677735801	0.00776193404625402	0.00779466507506395	0.00779291453613697	0.00785456447257339	0.00800097249158824	0.00818899998653125	0.00835455284417711
flux1:	0.666095317725754	4.8440578475488e-5	4.75194015282279e-5	4.33253378505093e-5	3.79409769967184e-5	3.61886154207239e-5	4.142330931525e-5	5.25653223096702e-5	6.57145144320637e-5	7.83682324233121e-5	9.10658333959149e-5	1.045257773943e-4	1.16621864854981e-4	1.24802415481872e-4	1.3275125310027e-4	1.52516164483537e-4	1.95615508863613e-4	2.59294575701305e-4	3.23614678468628e-4	3.67709429570593e-4	3.93879391780111e-4	4.37122245697281e-4	5.45557179981643e-4	7.30445402558459e-4	9.13264975744369e-4	0.00100093492685637	0.00117725622770067	0.0016290016296916	0.0017991962013394	0.00240496253044978	0.00278429840879096	0.00313057158950524	0.00349005730666751	0.00403427843476175	0.00486832731454663	0.00515827981562259	0.00581558575530263	0.00641815699362625	0.00653431173682656	0.00667341999726604	0.0070248201832433	0.00738527009118711	0.00757887183450892	0.00761620821573796	0.00761445430934568	0.00767445478062388	0.00782063045659572	0.0080114372153802	0.0081824936776653
flux1:	0.666357766629508	3.52758082339251e-5	3.77001826292059e-5	3.73239897815906e-5	3.42380371884962e-5	3.18676669635063e-5	3.33126981994179e-5	3.833994571918e-5	4.45023422127375e-5	5.07470427920932e-5	5.85391561935896e-5	6.85473304562375e-5	7.72965959256983e-5	7.97923222827425e-5	7.73398569619075e-5	8.14664880260813e-5	1.06100887674155e-4	1.52754811142859e-4	2.04522187386434e-4	2.39413358461671e-4	2.54268383420621e-4	2.77562531141045e-4	3.55238080040575e-4	5.05820134762237e-4	6.65778286736572e-4	7.453732771543e-4	9.025798590116e-4	0.00132603784989625	0.00149578058270197	0.00208257803651979	0.00245522362869909	0.00282096794358021	0.00320116173666749	0.00374393555017078	0.00458802113325557	0.00489422120132876	0.00556283711459034	0.00618171513971166	0.00631074822723335	0.0064542913716858	0.00681127782298797	0.00718182484661308	0.00738517474688865	0.00742732859445945	0.00742516772249861	0.0074822861490472	0.00762639224299831	0.00781807604887811	0.00799324729520889
flux1:	0.666620215533261	9.65720992100733e-5	1.01987774898169e-4	1.05165928117978e-4	1.04287932263868e-4	1.01404089438501e-4	9.93271880200677e-5	9.85962972864558e-5	9.81019608426813e-5	9.80855137717999e-5	1.00766899482895e-4	1.06631939314237e-4	1.10809362003636e-4	1.05901016920708e-4	9.09240686545236e-5	7.70130505714341e-5	8.07095142207591e-5	1.08071371847696e-4	1.45415459393532e-4	1.69427989497634e-4	1.70772182656936e-4	1.70547610533052e-4	2.12269962964269e-4	3.22538951612476e-4	4.54311022217704e-4	5.21892010706277e-4	6.55212219672995e-4	0.00104319578423078	0.00120999776454614	0.00177250135363851	0.00213763555216738	0.00251916685020151	0.00291654691230357	0.00345646962672829	0.00430657410771464	0.00462723620811258	0.00530276000400614	0.00593537343366004	0.00607711704003067	0.00622515810312376	0.00658748992642912	0.00696802939554202	0.00718135115748268	0.00722854482898193	0.00722566504998993	0.007278754948386	0.00741895987351958	0.00760950944978067	0.00778719684213157
flux1:	0.666882664437014	2.36905058605343e-4	2.45024995903756e-4	2.51536082851927e-4	2.52820081103715e-4	2.49602807804415e-4	2.44397912395412e-4	2.38448458927901e-4	2.31859781227002e-4	2.25993416413667e-4	2.23627472904724e-4	2.24905241878225e-4	2.23493348953663e-4	2.09626085157925e-4	1.80129496105032e-4	1.45875463092177e-4	1.26209051925681e-4	1.31998492825803e-4	1.52979813667877e-4	1.6435059991595e-4	1.49920093593754e-4	1.22565003477057e-4	1.23101034562872e-4	1.8698349605928e-4	2.85095657013496e-4	3.36434330326782e-4	4.40746816146213e-4	7.85623236027216e-4	9.46499809088187e-4	0.00147899191238679	0.00183554473793149	0.00222858672393218	0.00263915530111565	0.00317467669724739	0.0040266163527761	0.00435963337057537	0.00503732562167091	0.00568078348933172	0.00583480547394951	0.00598718484313788	0.00635435907557413	0.00674452092644667	0.00696787418860225	0.00702031747444993	0.00701650861503698	0.00706455397696994	0.00719909972638614	0.00738646666396825	0.00756491609335367
flux1:	0.667145113340768	4.58569628445978e-4	4.69212323513116e-4	4.78913479319908e-4	4.82391083116857e-4	4.79126778756014e-4	4.71345771681443e-4	4.60937122338249e-4	4.49095283476762e-4	4.38113725040386e-4	4.31109011063254e-4	4.27695839564856e-4	4.19992016734136e-4	3.9589164684728e-4	3.50127181868813e-4	2.93433657323058e-4	2.48131225317741e-4	2.30140232645378e-4	2.32816013820346e-4	2.2974833641004e-4	1.97275091144251e-4	1.39229126269757e-4	9.34311167972105e-5	1.04923549805436e-4	1.63874429110612e-4	1.94544919708504e-4	2.6446441233883e-4	5.58262839124293e-4	7.09742028498814e-4	0.00120615847921884	0.00155276645098589	0.00195246249456012	0.00237177598499086	0.00290119153168188	0.00375068511149405	0.00409365386392141	0.00476855291243865	0.00541970807186566	0.00558530972962183	0.0057416239717356	0.00611284592992338	0.00651195547504529	0.00674519505459015	0.0068030585444804	0.00679821433771226	0.00684036632158468	0.00696763306297079	0.00714980725758053	0.00732717403209598
flux1:	0.667407562244521	7.61201141152594e-4	7.74325646346464e-4	7.87188172113938e-4	7.93003090305e-4	7.90118353812942e-4	7.80506400383924e-4	7.66657851431914e-4	7.50731625921729e-4	7.35754524045026e-4	7.24942099696115e-4	7.17169458530765e-4	7.02896492974677e-4	6.67691580946141e-4	6.04285538716407e-4	5.23391411714271e-4	4.50449749429531e-4	4.06645205037864e-4	3.89152891493699e-4	3.69887761872585e-4	3.17177818370335e-4	2.2503751350972e-4	1.27979171528663e-4	8.12958709584727e-5	9.56912343820099e-5	1.01179565562523e-4	1.31163095377048e-4	3.65705660009017e-4	5.03861058289959e-4	9.57856249681182e-4	0.00129282969836541	0.00169377160212099	0.00211698113126665	0.00263842862104462	0.00348116227543963	0.00383141563421609	0.0044984617933472	0.00515398413196111	0.00533020676715974	0.00548979843697232	0.00586396632840117	0.00627101781772572	0.00651375890175362	0.0065771448729968	0.00657125654759568	0.00660685991367384	0.00672542314672825	0.00690050702647996	0.00707492718365256
flux1:	0.667670011148274	0.00114152662172065	0.0011572618668175	0.00117340390866072	0.0011818459974836	0.00117994254475322	0.0011694748216728	0.00115350623108618	0.00113503954294665	0.00111762970191864	0.00110433587978967	0.0010930602629628	0.00107247325281857	0.00102581578181283	9.43897985681269e-4	8.37508547310128e-4	7.35320627701223e-4	6.63958480869162e-4	6.24613098144677e-4	5.87514108425501e-4	5.12536492752636e-4	3.83168021771471e-4	2.3028591725084e-4	1.20012072886609e-4	8.47068790421107e-5	6.05333136634463e-5	4.50034736645169e-5	2.12056814252828e-4	3.32564777286643e-4	7.37596038664752e-4	0.0010589016372702	0.00145517578830687	0.00187707719138978	0.00238853874031266	0.00322022288696006	0.00357486708683017	0.00422902787617938	0.00488548213146953	0.00507112134319788	0.00523307968381206	0.00560878418032969	0.00602242902974856	0.00627402073318365	0.00634293334581338	0.00633607484595298	0.00636468229050755	0.00647335888662583	0.00663963565181807	0.00680929895658155
flux1:	0.667932460052027	0.00159328523544928	0.00161195130663677	0.00163166522996577	0.00164320160957739	0.0016430895302246	0.00163300611157143	0.0016165751056917	0.00159752858998367	0.00157974134601691	0.00156584926271034	0.00155252976167548	0.00152651105504748	0.0014686867448082	0.00136801173379584	0.00123542524882501	0.00110290614635859	0.00100264974853818	9.40048817752484e-4	8.83694989257825e-4	7.84675752644217e-4	6.15328716869847e-4	4.02562155340532e-4	2.23805103176974e-4	1.34046014019166e-4	7.58940064876588e-5	9.37443732932038e-6	1.00816973090176e-4	1.99036203601386e-4	5.48466408495278e-4	8.53727288149779e-4	0.00123897822870937	0.00165407051892422	0.00215338051874158	0.00296979528320659	0.00332575115996205	0.00396213987700023	0.00461606258687839	0.00480968904150849	0.00497286112389965	0.00534839969503409	0.00576695034995072	0.00602645974012171	0.00610077672438214	0.00609308261869555	0.00611445616838148	0.00621233643522985	0.00636832793266847	0.00653154764320585
flux1:	0.668194908955781	0.00210734437822918	0.00212946338742363	0.00215323509475681	0.0021685351440874	0.00217126077378861	0.00216309531791111	0.00214822601740134	0.00213100679262041	0.00211542395235151	0.0021034164993237	0.00209017167515225	0.00206030455497244	0.00199232285775321	0.00187337295901006	0.00171459250459619	0.00155129517137527	0.00142132879098219	0.00133445688983962	0.00125773658656994	0.00113325144157891	9.21666859908563e-4	6.45588858166834e-4	3.94119994460181e-4	2.4568092059211e-4	1.49525646491077e-4	2.67829167939317e-5	3.47818685972727e-5	1.05852012634977e-4	3.93067933459764e-4	6.79582644723063e-4	0.00104709367654435	0.00144964531577175	0.00193450471923503	0.00273153237778831	0.00308557956760621	0.0036995607317125	0.00434753129378586	0.00454751684593074	0.00471052850334164	0.00508393357803657	0.00550538308381848	0.00577159131948521	0.00585103961463829	0.00584267763466344	0.00585677744484321	0.00594324151428992	0.00608775220865159	0.0062430269863572
flux1:	0.668457357859534	0.00267202091995716	0.00269831499809651	0.00272683195549973	0.0027467821835369	0.00275364584679836	0.00274924265569789	0.00273833989214271	0.00272581297321406	0.0027155541798216	0.0027085304874968	0.00269816593597043	0.00266677762734224	0.0025904313241402	0.0024544911811546	0.00227031132020191	0.00207652209549953	0.00191665012612374	0.00180497458383305	0.00170717309355043	0.00155623203791502	0.00130073803682138	9.58670564903587e-4	6.31050889632133e-4	4.20354555403011e-4	2.82584168137405e-4	9.87697585822428e-5	1.59610041645795e-5	5.49158522882432e-5	2.73458338311527e-4	5.38238726442473e-4	8.81028610405794e-4	0.0012651510561494	0.00173314821848138	0.00250679306210018	0.00285561648770661	0.00344289350775694	0.00408159536259123	0.00428614356617656	0.0044474293571073	0.00481650881978281	0.00523856532998129	0.00550997697325305	0.00559411483336035	0.00558525572337858	0.00559221783441773	0.00566693603740026	0.0057990807391829	0.00594514481722206
flux1:	0.668719806763287	0.00327359725448111	0.00330497111413808	0.00333911541849911	0.00336481951023212	0.00337737756697878	0.00337889081761147	0.00337473324090288	0.0033702077525058	0.00336891221514833	0.00337057027592018	0.00336656894767088	0.00333673440925891	0.00325461977063229	0.00310381302809801	0.00289587199255427	0.00267267668878663	0.00248339981275272	0.0023469496175806	0.00222782365447287	0.00204994191725967	0.00174953187452089	0.00133963988457767	9.33323453551916e-4	6.57543288591897e-4	4.75067103953312e-4	2.25853337186212e-4	4.55168329868298e-5	4.74071796560942e-5	1.91108000839783e-4	4.30934904730908e-4	7.41868965415983e-4	0.00110159689356403	0.00155023504889436	0.00229663286482683	0.00263687102351214	0.003193553465346	0.00381982283789477	0.00402700304950945	0.00418484431882177	0.00454723240413769	0.00496736709167934	0.00524223292943311	0.00533044078344868	0.00532122860824897	0.00532133428322602	0.00538425258534849	0.00550346701413009	0.00563932583537076
flux1:	0.66898225566704	0.0038970013670753	0.00393450696518071	0.0039753296319807	0.0040080886595961	0.00402813396771207	0.00403800273662559	0.00404370831214608	0.00405089212745785	0.0040626645249105	0.00407724383030349	0.00408371284544816	0.00405921281542182	0.00397470354597629	0.00381198477810505	0.00358277521638208	0.00333208885530591	0.00311465041121088	0.00295407216935578	0.00281390624016591	0.0026091576940788	0.00226354757339578	0.00178490837225892	0.00129831995788695	9.554586800347e-4	7.25798218493272e-4	4.0750266703159e-4	1.23726432519793e-4	8.37475768535162e-5	1.46866930549973e-4	3.58361596750577e-4	6.30274589066684e-4	9.59651807116633e-4	0.00138638307913632	0.00210180365796706	0.00243009823871188	0.00295274794742328	0.00356360910758024	0.00377139343203224	0.00392396325008883	0.00427717952378783	0.00469268567711956	0.00496903855770219	0.00506052037024812	0.00505104651209578	0.00504468654943	0.00509599939700897	0.00520203413122687	0.00532698398868377
flux1:	0.669244704570794	0.0045266016691539	0.00457138296741315	0.00462005601241784	0.0046613241880683	0.0046908395794116	0.00471173298150516	0.00473069138449786	0.00475360920007434	0.00478292537799977	0.00481510570086699	0.00483667609164549	0.00482190593359479	0.00473907746413103	0.0045681759009456	0.00432101067859307	0.00404556721241088	0.00380196599629953	0.00361855344716015	0.00345819544621745	0.00322724696133292	0.00283691093148574	0.00228955784656362	0.00172214353357271	0.00131108723856933	0.00103244812348223	6.42142145001141e-4	2.49968658561263e-4	1.63587831288683e-4	1.40946194121595e-4	3.20654500493051e-4	5.46481525408574e-4	8.39650916476464e-4	0.00124191650571197	0.00192276301498877	0.00223580919049874	0.00272146598721354	0.00331415336160976	0.00352045557993769	0.0036658689014828	0.0040073826632918	0.00441544315704194	0.00469114545713971	0.00478494150901903	0.00477522524601386	0.00476286301347765	0.00480297691665775	0.00489587662956929	0.00500950823212948
flux1:	0.669507153474547	0.00514705335707344	0.00520027022186973	0.00525801428286755	0.00530932695527045	0.00535040784933355	0.00538513638713439	0.00542090486603639	0.00546377711353622	0.00551534795137667	0.00557010356358703	0.00561178294413127	0.00561161274882802	0.00553511756642979	0.00536043335150434	0.00509936697352145	0.00480266918186704	0.00453563843877329	0.00433133514374597	0.00415221122825626	0.00389633882088907	0.0034625245292974	0.00284746615049923	0.00219971801546875	0.0017202669846462	0.0013915916949358	9.27190093549558e-4	4.22740268917321e-4	2.8581980550006e-4	1.72918100827211e-4	3.17404153873778e-4	4.90314884858794e-4	7.41609886467827e-4	0.00111688572610781	0.00175969442364072	0.00205429083453256	0.00250047943404474	0.00307244791948151	0.00327516328976242	0.00341153013762817	0.00373882725647353	0.00413658710588531	0.00440938756685304	0.00450439854332644	0.00449437636627519	0.00447651318546883	0.00450600492148387	0.00458607586927012	0.00468826305032908
flux1:	0.6697696023783	0.00574412556079056	0.00580685758402328	0.00587484490292097	0.00593771787780177	0.00599246280933676	0.00604385492462974	0.00610001731923043	0.00616710064484852	0.00624569604094368	0.00632810850916714	0.00639509080897647	0.00641468156636482	0.00634958071801855	0.0061760388050074	0.00590574920204144	0.00559198283842992	0.00530493869572601	0.00508231650082858	0.00488642769471446	0.00460751724153813	0.00413224384782975	0.00345146197180368	0.00272491997651061	0.00217779929780876	0.00179880231605356	0.00125913248605723	6.39703992304488e-4	4.48616695051327e-4	2.41739622437704e-4	3.47685034125174e-4	4.61215748015523e-4	6.65250079986569e-4	0.00101109682862525	0.00161253958872133	0.00188563666126226	0.00229035687793677	0.00283928228065731	0.00303632678804951	0.00316180574741322	0.00347245468534593	0.00385709506529119	0.00412469197365714	0.00421971314319593	0.00420923793578949	0.0041863838815331	0.00420595728049066	0.00427372667878208	0.00436460252435817
flux1:	0.670032051282053	0.00630543880861324	0.00637857224519129	0.0064578077535564	0.00653361035906676	0.00660398184791629	0.00667472852044184	0.00675472108563848	0.00685011515885811	0.00696035418018466	0.00707539107133513	0.00717283174905553	0.00721741671259027	0.0071689768306779	0.00700184761208994	0.00672748670353474	0.00640140626947139	0.00609837172530258	0.00586058987950818	0.00565049445113448	0.00535103076372816	0.00483707366789654	0.00409350407250335	0.00329073946728978	0.00267759357041675	0.00224878126543415	0.00163363133217506	8.97769662064258e-4	6.49503383970701e-4	3.45802119125952e-4	4.10107253669704e-4	4.58284864323377e-4	6.10036717907846e-4	9.24152518325825e-4	0.00148104332720077	0.0017297882719189	0.00209149065802976	0.00261526233854808	0.0028046097094184	0.00291745866939895	0.00320917235128264	0.00357798233864362	0.00383808947488255	0.00393185271730424	0.00392070274859291	0.00389335501243557	0.00390379990788878	0.00395997105520545	0.00403989445121097
flux1:	0.670294500185807	0.00682105058630165	0.00690515449529359	0.00699634125425712	0.00708614955840485	0.00717381204281004	0.0072662867076228	0.00737319881140531	0.00750062854460637	0.00764674597706659	0.00779901686331722	0.00793178593285276	0.00800643001525076	0.00797989863824683	0.00782459744597737	0.00755162152026874	0.0072184172454662	0.00690392955228597	0.00665468049597827	0.00643346659910912	0.00611651454051448	0.00556738047724081	0.00476488062003984	0.00388946528189631	0.00321284042578784	0.00273551794564749	0.00204566422490398	0.00119320638940313	8.85455356962504e-4	4.8300750404338e-4	5.02891157715857e-4	4.80343789141268e-4	5.75230685302403e-4	8.5550474614124e-4	0.00136481006604516	0.00158658681768112	0.00190413584170059	0.00240084350798219	0.0025805582193054	0.00267917926968676	0.00294986960577244	0.00330031204530449	0.00355072358035324	0.00364194423566724	0.00362984077601999	0.00359847062981395	0.00360062680483131	0.00364603360153311	0.00371554954144722
flux1:	0.67055694908956	0.00728384216250146	0.00737904283152658	0.0074824417041929	0.00758688239105304	0.00769302831324053	0.00780909379491161	0.00794545586739616	0.00810804219298255	0.00829364548053164	0.00848715004089114	0.00865957827899197	0.00876893094670186	0.00876930507843657	0.00863118437621923	0.00836517652970647	0.00803033288900631	0.00770934246755042	0.00745279007042819	0.00722404232252685	0.00689322239827078	0.00631311726309651	0.00545642394588952	0.00451288915489372	0.00377620681494097	0.00325247342380037	0.00248968791093086	0.00152177977507796	0.00115302053105107	6.50866974124872e-4	6.23961244242769e-4	5.26010908481336e-4	5.59952046391895e-4	8.04516885427234e-4	0.00126336893243561	0.00145583150011714	0.00172845844734526	0.0021963747924006	0.00236463950165782	0.00244761528554804	0.00269543762842808	0.00302520596770547	0.00326385660971042	0.00335128169216764	0.0033379131394449	0.00330296140377861	0.00329768938103285	0.00333325332858715	0.003393050294531
flux1:	0.670819397993313	0.0076896805358687	0.00779554585020795	0.00791084242092614	0.00802994137117674	0.00815512024610301	0.0082959381448973	0.00846351280053134	0.00866354835853268	0.00889138168332189	0.00912926695663927	0.00934490237938901	0.00949296067836811	0.00952476414549792	0.00940891232760095	0.00915540882797601	0.00882456414210858	0.00850233200519703	0.00824304650035686	0.00801080827760232	0.00767026701858565	0.00706405673150405	0.00615873494521801	0.00515252134936096	0.00436004360622286	0.00379277654310576	0.00295981514958929	0.00187890413862207	0.00144845426437717	8.46614190519272e-4	7.71051637808697e-4	5.93786222884325e-4	5.63250355655001e-4	7.70530546522577e-4	0.00117624229133048	0.00133734051524423	0.00156458862759548	0.00200214933395748	0.00215728566946654	0.0022234053273495	0.00244679096702701	0.0027538546611054	0.00297887186006783	0.00306132618541391	0.00304637601318186	0.00300825596009148	0.0029964154381442	0.00302310740926226	0.00307397480371383
flux1:	0.671081846897066	0.0080373527255701	0.00815279974832656	0.00827899349311945	0.00841204538486959	0.00855601308098112	0.00872187340046923	0.0089214677983567	0.0091602156666918	0.00943194921237467	0.00971629377163622	0.00997768557342583	0.0101675834352595	0.0102346675881464	0.0101457268316592	0.00991005743523084	0.00958887197784713	0.00927087030889697	0.00901376169822696	0.0087824923951853	0.00843686536240132	0.00781002774135125	0.00686240973023735	0.00579980807651429	0.00495659396467588	0.00434941942993887	0.00344999143070039	0.0022597966269008	0.00176785466586418	0.0010673213134926	9.41811873251598e-4	6.82135681684436e-4	5.84174213129617e-4	7.52929727633524e-4	0.0011030108466488	0.00123100835031658	0.00141267333925818	0.00181845600048219	0.00195893845468503	0.00200721249200308	0.00220488841409607	0.00248752552061252	0.00269727138375094	0.00277369859109602	0.00275687427690994	0.00271598021181387	0.00269841600011162	0.002717224189573	0.00276001224909055
flux1:	0.67134429580082	0.008328292688131	0.00845153183385558	0.00858686281597363	0.00873233845882709	0.00889394437138974	0.00908413358026933	0.00931545131859608	0.00959298484082427	0.00990904676573457	0.0102406885383137	0.0105492140893708	0.0107830519719355	0.0108884317892698	0.0108304446486628	0.0106175939663423	0.0103116309799249	0.0100034485184536	0.00975369739737364	0.00952822135381847	0.00918258435731011	0.00854114794981167	0.00755825954696731	0.00644633969911957	0.00555818957957212	0.00491543830355399	0.00395415712749362	0.00265961872997868	0.00210728405505665	0.00131000452886048	0.00113389995076286	7.89564136413572e-4	6.21830943015846e-4	7.51193650788935e-4	0.00104336756809054	0.00113685262751843	0.00127292248010374	0.00164562625213376	0.0017700899006013	0.0017997546976761	0.00197075112483626	0.0022275678966253	0.00242066955392432	0.00249016579443965	0.00247122614776909	0.00242794559475444	0.00240548017300111	0.00241738480908644	0.00245296878724462
flux1:	0.671606744704573	0.00856614097102051	0.00869466844077554	0.00883659498963388	0.00899210125801283	0.00916922920466554	0.00938195305434426	0.00964350194187428	0.00995860157268563	0.0103180677920475	0.0106964894527941	0.0110522367840484	0.0113309622538481	0.011476696327317	0.0114529871756933	0.0112674806968939	0.0109821014209647	0.010689352325679	0.010452334585092	0.010237776497462	0.00989757925562309	0.00924804392404465	0.00823751394663968	0.00708403831014666	0.00615742220841528	0.00548406660911128	0.00446638189959186	0.00307359176933268	0.00246286357653335	0.00157170629376642	0.00134505018203241	9.14666241305206e-4	6.75427329232148e-4	7.6492982519201e-4	9.97153082700857e-4	0.00105504402862416	0.00114564275666356	0.00148407097581937	0.00159131473174114	0.00160182875679694	0.00174547627635419	0.00197541476659376	0.00215078311087842	0.00221262219082378	0.00219140109681911	0.00214612855403738	0.00211955994807996	0.00212551467180386	0.00215476444058271
flux1:	0.671869193608326	0.00875619137390998	0.00888683789994326	0.00903207477632798	0.00919437788300899	0.00938395238347163	0.00961632566550349	0.00990539361532738	0.0102555125989745	0.0106560652921603	0.0110793468526765	0.01148106066645	0.0118044061714625	0.0119915248820723	0.0120046184721754	0.0118504334462208	0.0115907043490384	0.0113189369210657	0.0111001372867427	0.0109018382764025	0.010572814729845	0.00992204892500665	0.00889199729617341	0.00770531446331517	0.00674728033758081	0.00604885076797736	0.00498096173228707	0.00349707645090935	0.00283083164121235	0.00184954464862735	0.00157310644912388	0.0010561470881607	7.4428424297464e-4	7.93880802745944e-4	9.64366890743101e-4	9.8591432639721e-4	0.00103125470647991	0.00133430313124175	0.00142329103985234	0.00141432587250925	0.00153024501083975	0.00173258076559018	0.00188941860774544	0.00194306844330677	0.00191949383309264	0.00187264440242973	0.00184274793484283	0.00184366729748278	0.00186742296351828
flux1:	0.67213164251208	0.00890478580468296	0.0090338244753825	0.00917844523915132	0.00934356203509187	0.00954162552032866	0.00978973491712706	0.0101024403401976	0.0104837453479112	0.0109217055835581	0.0113865484526776	0.0118316425958466	0.0121981219608087	0.012426603989548	0.0124781799151263	0.0123586785452503	0.0121292870091227	0.011883887616762	0.011688796955062	0.0115122064096003	0.0112002574759383	0.0105553687431343	0.00951427023312589	0.00830318566879852	0.00732124488345589	0.00660372393806433	0.00549247449610433	0.00392561217023567	0.00320756258015285	0.00214072520330184	0.00181601677138844	0.00121280875361287	8.27821562816225e-4	8.37901547350002e-4	9.45151661933355e-4	9.29940050985254e-4	9.30290215725272e-4	0.00119694375395336	0.00126680724777989	0.00123823705835822	0.00132632379752821	0.00150065645763046	0.00163845802246792	0.0016835892125067	0.00165769689739605	0.0016097186059994	0.00157725119221283	0.00157400348676255	0.00159305719332289
flux1:	0.672394091415833	0.00901871768941851	0.00914202725785557	0.00928162759340423	0.00944498230306179	0.00964684145465741	0.00990588041841153	0.010237296532308	0.0106447827572893	0.0111152163912382	0.0116170374018556	0.0121016715248549	0.012508632201001	0.0127774258797079	0.0128683050524004	0.0127861858163465	0.0125913599396162	0.0123774479939809	0.0122114409270474	0.012061981792733	0.0117730294133258	0.0111412076356096	0.0100977306199148	0.00887135348333219	0.00787334322278833	0.00714303932991243	0.00599579646483518	0.004354918501341	0.00358954869765464	0.00244251791595553	0.0020717916323198	0.00138350453289947	9.25514444355585e-4	8.96908776802692e-4	9.39751510698276e-4	8.87702467450985e-4	8.43370281259158e-4	0.00107271085160886	0.00112275479432767	0.0010746478255509	0.00113505863403359	0.00128129857589921	0.00139984278758657	0.00143633078741724	0.00140827349284002	0.00135965767259471	0.00132536359763413	0.00131876818551352	0.00133385197599489
flux1:	0.672656540319586	0.00910469634938386	0.00921796979405999	0.00934788133621013	0.00950451761199181	0.00970494943626943	0.00996941656612371	0.0103137618616142	0.0107414353208849	0.0112383251167441	0.0117714134789512	0.0122906268772024	0.0127343512035514	0.0130414345151949	0.0131715922389381	0.0131288548171861	0.01297228386364	0.0127945957301049	0.0126627881935273	0.0125456972565217	0.0122855127280255	0.0116738495123211	0.0106366725842502	0.00940424099449544	0.00839816655970864	0.00766157075440788	0.00648608865941413	0.00478086795052574	0.00397335552936245	0.00275220731112179	0.00233843512076084	0.0015670683890832	0.00103682688766325	9.70808245108254e-4	9.48448921847406e-4	8.59827809042837e-4	7.71165290949028e-4	9.62392706753746e-4	9.92107406690149e-4	9.24722257245607e-4	9.57861682454067e-4	0.00107621563488487	0.00117555572978131	0.00120347841714837	0.0011735307983386	0.00112482034125821	0.00108943775595496	0.00108026610404456	0.00109204552920002
flux1:	0.672918989223339	0.00916891130989154	0.00926789347025932	0.00938343125639733	0.00952826274933695	0.00972176422218025	0.00998570993022355	0.0103365906110869	0.0107777043955501	0.011294175901821	0.0118519013893582	0.0123997932894299	0.0128756393371535	0.0132181108364625	0.0133867107346582	0.0133846309368352	0.0132693850799557	0.013132148020323	0.0130392384597184	0.0129593876872645	0.012733401815135	0.0121486936283127	0.0111263067092874	0.00989699735945926	0.00889086065619871	0.00815449301521375	0.00695876693197097	0.0051994442892295	0.00435556522326183	0.00306703001282456	0.00261386325979406	0.00176223190970613	0.00116113271385243	0.00105940981680773	9.71488219621618e-4	8.4691451858276e-4	7.14342324970842e-4	8.66808767396337e-4	8.75889000389962e-4	7.8967722649022e-4	7.9619004161096e-4	8.87147946652021e-4	9.67599604788792e-4	9.872319408829e-4	9.55792492573437e-4	9.0758806074651e-4	8.71855677929151e-4	8.60835400541809e-4	8.69908412104492e-4
flux1:	0.673181438127093	0.00921671887073341	0.00929745265483808	0.00939417470546116	0.00952225252142757	0.00970331270123148	0.00996061401553763	0.0103112994199636	0.0107586261400464	0.0112872108792902	0.0118622682883343	0.0124322114409463	0.0129347825888211	0.0133089751386261	0.0135144189098574	0.0135535318237841	0.013481982724398	0.0133887837260489	0.0133388859201405	0.0133005953252944	0.0131137020707424	0.0125622484829326	0.0115627485541377	0.0103454798823668	0.00934710327388132	0.00861735748702798	0.00740947230353058	0.00560670348367728	0.0047327254718619	0.00338411628197175	0.00289582679699813	0.00196754382771332	0.0012976366341656	0.0011623425504784	0.00100899553646584	8.4945607886368e-4	6.73505541950801e-4	7.86762429790889e-4	7.75133033293279e-4	6.70747982391801e-4	6.51516465870187e-4	7.15840814156235e-4	7.77970291596213e-4	7.89777341510651e-4	7.57367934555202e-4	7.10332234097377e-4	6.74995816787329e-4	6.62817052896082e-4	6.69717591830653e-4
flux1:	0.673443887030846	0.00925245606284891	0.00931151476353231	0.00938547023327869	0.00949224344680367	0.00965561459506004	0.00990025545167957	0.0102439649214786	0.0106900851714287	0.0112230025938212	0.0118076759244822	0.0123925494344669	0.0129158816310023	0.0133174914444005	0.0135574808415783	0.0136375726854143	0.0136113194573955	0.0135649773446612	0.0135614565135234	0.0135683124063563	0.0134246806269511	0.0129120915946309	0.0119429856468177	0.0107462261162672	0.00976308257585477	0.00904607810560054	0.00783405758644856	0.00599875375648512	0.00510132071258559	0.00370045197583025	0.00318185552477294	0.00218130729170401	0.00144530850384208	0.00127898234034341	0.00106090573817214	8.67768515619537e-4	6.49136349402983e-4	7.22990462055517e-4	6.9083648036862e-4	5.69146632761707e-4	5.25292031723038e-4	5.64009674602353e-4	6.08622483460758e-4	6.13251381952498e-4	5.80514743765815e-4	5.35374796178895e-4	5.01192991182261e-4	4.88516399796662e-4	4.93721923861899e-4
flux1:	0.673706335934599	0.00927937182890194	0.00931405590237835	0.009361999145961	0.00944354535834887	0.00958449019293903	0.00981082485887857	0.0101410045512572	0.0105785911082466	0.0111080306950526	0.011694460644856	0.01228688842482	0.0128246449216113	0.0132488696295777	0.0135204787165391	0.0136405899716682	0.0136603975376935	0.0136628493066757	0.0137081754336616	0.0137628696089264	0.0136657785936523	0.0131968055623398	0.0122648342885275	0.0110964281931934	0.0101354889449775	0.00943693994106797	0.00822860271455855	0.00637176760905959	0.00545777838716988	0.00401287393010013	0.00346923781306348	0.00240154744050663	0.00160284194839074	0.00140840284227396	0.00112690558449079	9.01930733993389e-4	6.41539676544567e-4	6.76113571158284e-4	6.23911512383993e-4	4.86015224504792e-4	4.18901086955903e-4	4.33296325774566e-4	4.61426022451723e-4	4.59696704361466e-4	4.27391629197906e-4	3.849386673473e-4	3.52687579313181e-4	3.40153105670423e-4	3.44095099914818e-4
flux1:	0.673968784838352	0.00929965386536119	0.00930813411760571	0.009327685823715	0.00938089249213806	0.00949538813264064	0.00969836838842321	0.0100089390377036	0.0104310186234255	0.0109494053600506	0.0115298453916286	0.0121224282082444	0.0126680930661011	0.0131097739936927	0.0134095311635209	0.0135679749652822	0.0136337330868925	0.0136859463472965	0.0137815789564405	0.0138857839026282	0.013837497352189	0.0134159018073844	0.0125268966630301	0.0113939189993111	0.010461528447024	0.00978663702073528	0.00858946505187163	0.00672203231559714	0.00579851656398173	0.00431810577777614	0.00375504303661898	0.00262601688271697	0.00176864464462863	0.00154935674036329	0.00120639975279549	9.51743673286182e-4	6.50801363942415e-4	6.46591789287195e-4	5.75137550796921e-4	4.22375216205823e-4	3.33609319576412e-4	3.25216113734391e-4	3.38111903578121e-4	3.31005729122659e-4	2.99999302796719e-4	2.6108559326614e-4	2.31561287476849e-4	2.19796678459252e-4	2.22872974783397e-4
flux1:	0.674231233742106	0.00931452321749208	0.00929591827099959	0.00928566101715811	0.00930834439852681	0.00939322930408462	0.00956858119039731	0.00985414236143566	0.0102543207000894	0.0107545504733125	0.0113215995352642	0.0119071309380873	0.012454194429167	0.012907959580961	0.013231939640461	0.013426339720181	0.0135370507279048	0.0136389731507461	0.0137852899262575	0.0139395824579325	0.0139412724082793	0.0135697424253456	0.0127285259875561	0.0116371753680365	0.0107389602606384	0.0100923391058207	0.00891336336582868	0.00704603762516195	0.00612003136427841	0.00461283377195454	0.00403618707055182	0.00285224031204912	0.00194086235068406	0.00170028956877655	0.00129850271168032	0.00101671124551897	6.76759721691791e-4	6.34687154782303e-4	5.45115778499627e-4	3.7907520499216e-4	2.70506435833546e-4	2.41097032167979e-4	2.40208341421766e-4	2.28853282739168e-4	2.00109070975453e-4	1.65640738352703e-4	1.39658697947029e-4	1.29286592921966e-4	1.31874136634251e-4
flux1:	0.674493682645859	0.00932436766139637	0.00927875102452164	0.009238254301457	0.00922921042694274	0.00928226777795229	0.00942661024003965	0.00968259241580486	0.010055233352956	0.0105308690742858	0.01107767250422	0.0116493315530602	0.0121914623518277	0.012651867495567	0.0129957941140137	0.0132231456664357	0.0133769470409873	0.0135275008346194	0.0137237786277192	0.0139276197723454	0.0139793471211797	0.0136594678688437	0.0128698032960254	0.0118253380006326	0.0109661539281339	0.0103517800226438	0.00919748656249776	0.00734059165090058	0.00641901487735915	0.00489381468977978	0.00430953343261981	0.00307759290413058	0.00211743328472354	0.00185938319797933	0.00140205547082242	0.00109604272726317	7.18992065556704e-4	6.40434847133617e-4	5.34227575137801e-4	3.56738856386225e-4	2.30445676795243e-4	1.82012946779394e-4	1.68968959326952e-4	1.54619880041736e-4	1.29180961381343e-4	1.0010586163797e-4	7.84963967209611e-5	7.01387649252614e-5	7.26053655614364e-5
flux1:	0.674756131549612	0.00932888848047006	0.00925722845535465	0.0091870062720613	0.00914599625563923	0.00916597469223765	0.00927687931932953	0.00949964131756151	0.00983999612285652	0.0102854198695644	0.0108058335539418	0.0113573497905646	0.0118885502983071	0.0123502158600869	0.0127095738365712	0.0129663286430935	0.013160553351739	0.0133576784147788	0.0136021299049734	0.0138539030880741	0.0139546555753299	0.0136869342889155	0.0129515247304124	0.0119582424074096	0.0111421565090104	0.0105633542754993	0.00943961215158224	0.00760294967964745	0.00669248808269822	0.00515800179948094	0.00457201641399838	0.00329940158429688	0.002296164685565	0.00202462167634302	0.00151566267272625	0.00118867330837901	7.76814939032997e-4	6.63622765571179e-4	5.42597862418613e-4	3.55715115537008e-4	2.13983136939289e-4	1.4871442593381e-4	1.25296871050015e-4	1.09309667228635e-4	8.82756363405922e-5	6.55655518325418e-5	4.91643279746792e-5	4.34431288582851e-5	4.61567739797979e-5
flux1:	0.675018580453365	0.00932724208746041	0.00923128500084481	0.00913269643939932	0.00906037546439788	0.00904695475784354	0.00912295198903659	0.00930982679339229	0.00961411467315792	0.0100246352350744	0.0105133512682792	0.0110391395078987	0.0115538816558589	0.0120116229313872	0.0123817782448708	0.0126639525674484	0.0128952259592934	0.013135970169674	0.0134258335493173	0.0137229370072384	0.0138707196042333	0.0136546600848897	0.0129751938803909	0.0120364508724183	0.0112667557844031	0.0107262051817274	0.00963821593950111	0.00783093711290202	0.00693792990039753	0.00540267133468694	0.00482076883559951	0.00351505476234201	0.00247482022828661	0.00219386918854716	0.00163774295727942	0.00129329739092675	8.49295145765389e-4	7.03778726814443e-4	5.70064087505751e-4	3.76032947712678e-4	2.21320466726624e-4	1.41561728054479e-4	1.09669897014735e-4	9.34688495449049e-5	7.79664574756514e-5	6.25933654274873e-5	5.2226607904879e-5	4.97598493495964e-5	5.30943779711488e-5
flux1:	0.675281029357119	0.00931816629862398	0.00920027910956863	0.00907538763434294	0.00897319216802183	0.00892690633423743	0.00896744813270075	0.00911674449522378	0.0093821891505697	0.00975410757806837	0.0102067421177189	0.010702006200798	0.0111953456333593	0.0116442932552958	0.0120206170724736	0.0123239177673093	0.0125882855712371	0.0128689355071072	0.0132006089716819	0.0135395928233327	0.0137315603917984	0.0135657774254965	0.0129430106379099	0.0120612731508339	0.0113405243603941	0.0108402873724956	0.0097925543333928	0.00802304763393518	0.00715338350484873	0.00562553159178493	0.00505323655712887	0.00372210531178159	0.00265120595976809	0.00236494894072788	0.00176658443143458	0.00140840831566781	9.3526791052532e-4	7.6016411963281e-4	6.16151571996191e-4	4.17363033117336e-4	2.52254938419156e-4	1.60465183869497e-4	1.22073139284077e-4	1.07111666160339e-4	9.82595238160308e-5	9.11663668974749e-5	8.76308742526894e-5	8.90237261100031e-5	9.33600546279824e-5
flux1:	0.675543478260872	0.00930008912657199	0.00916308062665841	0.00901449087020145	0.00888450137759054	0.00880663434550305	0.00881202588518363	0.00892299553132747	0.00914782492114823	0.00947846270426897	0.00989160830609852	0.0103524139362137	0.0108200807163692	0.0112557876719525	0.0116337788271092	0.0119537403968211	0.0122468186806317	0.0125630597726445	0.0129322681978529	0.0133090025509679	0.0135416210802497	0.013423981974944	0.0128578468560251	0.0120347637927381	0.0113648311350483	0.0109063893030734	0.00990270392408976	0.00817850100212849	0.00733752443322467	0.0058247996605415	0.00526726457483993	0.00391835350161591	0.00282324366961301	0.00253571289432187	0.00190039753141683	0.00153233856149947	0.00103335854993108	8.31773000737209e-4	6.80056167683933e-4	4.78988968879671e-4	3.06140945341446e-4	2.04838385496596e-4	1.61945449329377e-4	1.49661407837705e-4	1.48530037127993e-4	1.50597196385407e-4	1.54635985216687e-4	1.60467219032101e-4	1.66189851046381e-4
flux1:	0.675805927164625	0.0092712242017887	0.00911816444583051	0.00894885532740416	0.00879365177794403	0.00868612081978623	0.00865743402737975	0.00873021484022943	0.00891363205041622	0.00920132737941021	0.00957257284368717	0.00999589015646885	0.0104343542651489	0.0108528853342039	0.0112282846763779	0.0115604081162062	0.01187754358934	0.0122246359588169	0.012626614583767	0.0130364729968998	0.0133056941722694	0.0132334732883558	0.0127232000739745	0.0119596866432767	0.0113418108435013	0.010926106904817	0.00996954909263531	0.00829725095727135	0.00748968111819326	0.00599923629825824	0.00546114486300074	0.00410190079905199	0.00298902377854014	0.00270409512118046	0.00203735938433759	0.00166329594382375	0.00114200487615506	9.17336147709994e-4	7.60635482851053e-4	5.59790536660187e-4	3.81866737154087e-4	2.73569193835106e-4	2.28145878121251e-4	2.19913496141618e-4	2.27482827825998e-4	2.39492236423813e-4	2.51767329158565e-4	2.62572010551806e-4	2.70061172659326e-4
flux1:	0.676068376068379	0.00922966037722926	0.0090637157768313	0.00887688635186927	0.00869941137542957	0.00856465134376439	0.0085036314321787	0.00853917582337005	0.00868130829692753	0.00892538564391765	0.00925330650185821	0.00963702326151236	0.010043533401776	0.0104415329419686	0.0108104226810165	0.0111503063523914	0.0114867345415391	0.0118596899863438	0.0122893695204192	0.0127274122894681	0.0130288466911735	0.0129988794660283	0.0125431195153775	0.0118394417047536	0.011274288483917	0.0109017666670326	0.00999471611408271	0.00837994140107415	0.00760980608261044	0.00614813645348326	0.00563362294142165	0.00427117105094528	0.00314683420077561	0.00286814548656857	0.00217564651247559	0.00179939354380943	0.00125947892927851	0.00101533031497549	8.56410229302472e-4	6.58241402783827e-4	4.77849554691607e-4	3.65012617808488e-4	3.18945024922325e-4	3.16026287000715e-4	3.33143337999436e-4	3.55742749605736e-4	3.76807188247727e-4	3.93057138764448e-4	4.02677474907284e-4
flux1:	0.676330824972132	0.00917345340527122	0.00899775060098503	0.00879669058788097	0.00860013086918429	0.00844098848032057	0.0083499614635207	0.0083499567515277	0.00845178952112214	0.00865250689010407	0.00893662938529287	0.00927953591355804	0.00965213066083906	0.0100268653597666	0.010385747281293	0.0107292008080421	0.0110801905242486	0.0114739373251167	0.0119261165933535	0.0123872605002816	0.0127163371304535	0.0127251624209322	0.012322102913263	0.0116779552852	0.0111656622157544	0.0108363039360271	0.00998046017884134	0.00842781685743835	0.00769840370254166	0.00627128007133817	0.005783867129111	0.00442490138352842	0.00329516630293143	0.00302604454493863	0.0023134557712941	0.00193867351569488	0.00138390818541042	0.00112399363988158	9.65577339131744e-4	7.72423168000915e-4	5.92051344955595e-4	4.77008191722591e-4	4.32044424418386e-4	4.35543180616394e-4	4.62882987217385e-4	4.96553219594944e-4	5.26824734510924e-4	5.48908700344923e-4	5.60995930813859e-4
flux1:	0.676593273875885	0.0091007251572673	0.00891825117560035	0.00870624253884647	0.00849393382694714	0.00831357662760997	0.00819536198816264	0.00816214666601116	0.0082254432010168	0.00838392024734777	0.00862466133046418	0.00892640863080877	0.00926389988535961	0.00961327444231518	0.00995912255250369	0.0103022567693335	0.0106632317256973	0.011072756863013	0.0115422524847811	0.0120214173258674	0.012373520865517	0.0124175039343113	0.0120649676211569	0.0114795401207972	0.011019754557328	0.0107331086987911	0.00992951847259524	0.00844259975912354	0.00775642675900087	0.00636885373086858	0.00591141024208757	0.0045621101026598	0.00343270311088059	0.00317610411219248	0.00244901613711906	0.00207912701068281	0.00151329774075112	0.00124134859643047	0.00108603628784494	9.00056944510812e-4	7.22015974103709e-4	6.06922722881097e-4	5.64624931337597e-4	5.7544706142281e-4	6.13479934995115e-4	6.58507884375726e-4	6.98246696522422e-4	7.2645233237104e-4	7.41299558515019e-4
flux1:	0.676855722779638	0.00900977157228897	0.00882331183619062	0.00860356211405283	0.00837891803716806	0.00818075819925803	0.00803858720335555	0.00797506418355216	0.00800227657794638	0.00812040581081889	0.00831899152619993	0.00858002468814111	0.00888195466886747	0.0092045002317588	0.00953478580159363	0.00987407475015504	0.0102407067239984	0.0106611691416159	0.011142936122513	0.0116351627950994	0.0120057442865061	0.0120811767621484	0.0117767039914267	0.0112487368812341	0.0108406462740603	0.010595855447194	0.00984494678350215	0.00842635122827563	0.0077851578588784	0.0064413573327683	0.00601607707724613	0.00468205203340688	0.00355829755849498	0.00331676028259083	0.00258059582905218	0.00221871378505271	0.00164555580344991	0.00136523392790114	0.00121542947196561	0.00103855261997221	8.64927408273736e-4	7.51717375603127e-4	7.13422719457048e-4	7.32245355207334e-4	7.81213154683613e-4	8.37673010084731e-4	8.86965975215077e-4	9.21465634117393e-4	9.39310997033188e-4
flux1:	0.677118171683392	0.00889917557115268	0.00871128600619609	0.00848688918315846	0.00825334977689246	0.00804097928644653	0.00787841661239441	0.00778796247715102	0.00778213142007981	0.0078624741832733	0.0080208390418999	0.00824230890761328	0.00850888345227596	0.00880372076611668	0.00911641049668722	0.00944872486111021	0.00981699679547503	0.0102438097869423	0.0107330314942673	0.0112335708644406	0.0116182316412993	0.011721408584364	0.011462322289287	0.0109901513069343	0.0106325094741902	0.0104283352055815	0.0097299583679506	0.00838133308732424	0.00778609263344608	0.00648951092237793	0.0060979118513747	0.00478417261755476	0.0036709494019112	0.00344656631269817	0.00270650993367576	0.00235538537023972	0.00177852493429998	0.00149334653205483	0.00135119653702044	0.00118507473268337	0.00101768681580089	9.08036184567009e-4	8.74829257438917e-4	9.02081382318636e-4	9.61984807246554e-4	0.00102972922994902	0.00108848197518355	0.00112932390076956	0.00115034107585855
flux1:	0.677380620587145	0.00876791679379147	0.00858092231320219	0.00835483965636635	0.00811583277047495	0.00789296446875171	0.00771382930589925	0.00760019764304673	0.0075648422010942	0.00761051123086936	0.00773118176502103	0.00791483892048343	0.00814684141808736	0.00841362272024009	0.00870715340876026	0.009029768048888	0.00939600927987631	0.00982489415067653	0.0103170441718175	0.0108214196512946	0.0112159716517541	0.0113432488622022	0.011126705869476	0.0107083017266467	0.0103994558345499	0.010234306320619	0.00958778193871031	0.00830988684486061	0.00776083945312951	0.00651417482532549	0.00615711786950786	0.00486807068511389	0.00376978840866477	0.00356419178357577	0.00282513313349151	0.00248711494503052	0.00191002082536104	0.00162329335827116	0.00149064132938007	0.00133662253813476	0.00117700509030525	0.00107231142425746	0.00104500968382191	0.00108086548092764	0.00115146346859029	0.00123012562875931	0.00129806356350649	0.00134516946900685	0.00136946203767543
flux1:	0.677643069490898	0.00861546723956089	0.00843147675714963	0.00820652853736372	0.00796543637983325	0.00773584490451105	0.0075441276565428	0.0074113448322975	0.00735034257417274	0.00736487363173474	0.00745084021232477	0.00759891645589353	0.007797608087235	0.00803644348517252	0.00830967871727605	0.00862025957878621	0.00898115836189203	0.00940817461093222	0.00989905586705308	0.0104031050832805	0.0108036127468466	0.010951449255751	0.0107744827444828	0.0104074898617625	0.0101454128057862	0.0100173765875384	0.00942155116883662	0.00821434092348287	0.00771104583979786	0.00651629216029592	0.0061940176528098	0.00493347658471984	0.00385406891948132	0.00366843210422625	0.00293492051542626	0.00261193546009501	0.00203787912168815	0.00175265214291955	0.00163100881454319	0.00149012054189652	0.00133950603633709	0.00124087995088385	0.00122003255842659	0.00126441778590929	0.00134523906224721	0.00143424545816186	0.00151092367289064	0.00156409295756116	0.00159169311983625
flux1:	0.677905518394651	0.00844186133450392	0.008262789250869	0.0080416486624886	0.00780177260312166	0.00756923044810685	0.00736900248942233	0.00722125553310203	0.00713871476669807	0.00712593094906364	0.00718051291984608	0.00729559625160004	0.00746260912147002	0.0076739842434976	0.0079261599515958	0.00822273723182131	0.0085753375114358	0.00899689648012265	0.00948266435953887	0.00998256628052927	0.0103853758924263	0.0105503670624882	0.0104099251861466	0.0100917040751572	0.0098740357826395	0.00978092359967224	0.00923423201595945	0.00809695144686559	0.00763835584476644	0.00649685743852656	0.00620903652608779	0.00498024809000602	0.00392317750246431	0.00375822931768807	0.00303443715608174	0.00272798549178334	0.00216000914244382	0.00187903847247578	0.00176956806772633	0.00164251467345395	0.00150183452421763	0.00141010379111801	0.00139600313848538	0.00144861371147923	0.00153897952403324	0.00163757257332178	0.00172239379306143	0.00178131390563161	0.00181218538323152
flux1:	0.678167967298405	0.00824773074028627	0.00807531634134705	0.00786049889303735	0.00762501789554611	0.00739322414650146	0.00718854032427091	0.0070300585936547	0.00693018611845984	0.00689405967002008	0.00692076966788146	0.00700567933258657	0.00714290937230577	0.0073276013314743	0.00755826737571177	0.00783920222752559	0.00818089198759264	0.00859376113762914	0.00907093730586671	0.00956323075273547	0.00996499248104552	0.0101438984230322	0.0100368831390459	0.00976455933162766	0.00958865854781486	0.00952805398734134	0.00902858768738139	0.00795987570493661	0.007544396615184	0.00645690950066067	0.00620270738045193	0.00500838214051162	0.0039766519405153	0.00383270201826299	0.00312239476080909	0.00283356020344341	0.0022744516901897	0.00200017547259806	0.0019036965069401	0.00179086854017735	0.00166076341462668	0.00157648794877647	0.00156919217108993	0.00162952314902119	0.00172857931758646	0.00183584791601703	0.00192808696297122	0.0019923487843419	0.00202639321622055
flux1:	0.678430416202158	0.0080342979906151	0.0078701168911758	0.00766396149397145	0.00743588257070515	0.00720838477703767	0.00700318095574371	0.00683811540722179	0.0067250847852029	0.0066696022302764	0.00667201598291166	0.00672968404333586	0.00683919017241498	0.00699818830622648	0.00720715256576679	0.00747110387586565	0.00779960152521856	0.00820090540282402	0.0086663876025311	0.00914798557626873	0.00954567189674414	0.00973544433350734	0.0096587527238494	0.00942927302947675	0.00929227886497035	0.00926159660195087	0.00880717539183824	0.00780517214426309	0.0074307873505621	0.00639754254821894	0.0061756900446288	0.00501803692064232	0.00401420694519445	0.0038911796510423	0.00319769158988402	0.00292716311609046	0.00237943680317743	0.00211396160946684	0.00203096007630822	0.00193245395675328	0.00181329304897671	0.00173678866077216	0.00173615270134191	0.00180353512449452	0.00191029087425405	0.00202520655004004	0.00212403927581292	0.0021931559472796	0.00223022168571898
flux1:	0.678692865105911	0.00780332804488963	0.00764879305749371	0.00745343430021807	0.00723553649756136	0.00701564894914196	0.00681363925573395	0.00664594494140388	0.00652377144324419	0.00645280834419658	0.00643444609574571	0.00646781135515166	0.0065517263548273	0.00668616291245043	0.00687344289867754	0.00711933902513504	0.00743268242853692	0.00781990435375717	0.00827097539277646	0.0087391775506566	0.00913009975454145	0.00932790849509794	0.00927847678103801	0.00908867143432136	0.00898757183304246	0.00898412063627218	0.00857236510975207	0.00763481728077247	0.00729916071819325	0.00631992628768374	0.00612879618955907	0.00500955668959653	0.00403576032188731	0.00393323503832214	0.00325945064730244	0.00300755348112251	0.002473436589593	0.00221853182916349	0.00214918420228152	0.0020648302620468	0.00195673762520892	0.00188810613458047	0.00189381850195188	0.00196746106097052	0.0020808317120941	0.00220228770910493	0.00230682212669812	0.0023802495455719	0.0024201415749545
flux1:	0.678955314009665	0.00755704213137653	0.00741339408012624	0.00723072809468713	0.00702550408482023	0.00681622788758601	0.00662080791908722	0.00645413635054535	0.00632656512890031	0.00624377655476924	0.00620800149970235	0.00621992037896157	0.00628037739081991	0.00639147156032741	0.00655725658213925	0.00678427476106293	0.00708081518822553	0.00745180129975892	0.00788613809524818	0.00833864157883056	0.0087204641172211	0.00892372242474789	0.00889857096801845	0.00874521839113445	0.00867692114361667	0.00869796771059521	0.00832636898788071	0.00745072876054762	0.00715118596831016	0.00622532558765122	0.00606301030148979	0.00498349145651235	0.0040414530843111	0.0039587088934338	0.00330705086281583	0.003073784082062	0.00255520834475384	0.00231230762764209	0.00225651105206556	0.00218590780713959	0.00208879380151815	0.00202795707124755	0.00203957931904709	0.00211861170379398	0.00223746220123296	0.00236431281002729	0.00247362019094266	0.0025507774387712	0.00259326717448401
flux1:	0.679217762913418	0.00729800285492782	0.00716629432968784	0.00699794269316043	0.00680754360501161	0.0066114949918764	0.00642565776384585	0.00626326577415982	0.00613367930140165	0.0060424111202239	0.00599234887727711	0.00598552622412042	0.00602460296272426	0.00611361965344597	0.00625824444082231	0.00646579831077735	0.00674419924319179	0.00709716426858697	0.0075128457944827	0.0079477529123737	0.00831850387279012	0.00852489062735145	0.00852116686993783	0.00840105668244998	0.0083624579286997	0.00840528719966894	0.00807127065985144	0.00725478486364806	0.00698858438852641	0.00611511145872567	0.00597949887214862	0.0049406049653349	0.00403165817350084	0.00396772127946849	0.00334014677410809	0.00312522524962606	0.00262382399731569	0.00239403260283894	0.0023514398418898	0.00229399234073655	0.00220758830521506	0.00215432390657986	0.00217133004519691	0.00225484499193685	0.00237803145323892	0.00250912914597947	0.00262227311201816	0.00270256133665099	0.00274739529028277
flux1:	0.679480211817171	0.00702898269166525	0.00691005919135589	0.00675733619845743	0.00658352564652104	0.00640287876348121	0.0062291495152712	0.0060738301884637	0.00594517961041266	0.00584840409575143	0.00578688548628517	0.00576382646084111	0.00578350737393242	0.00585173029349456	0.00597565907185755	0.00616339282390597	0.00642263167594419	0.00675616412446342	0.00715167579140987	0.00756749611724095	0.00792557142176656	0.00813304734315183	0.0081480631098841	0.00805805284758094	0.00804609826375718	0.00810806619479729	0.00780904638652768	0.00704883357365305	0.00681313084480294	0.00599075810269071	0.00587960305271416	0.00488186708757067	0.00400697463643885	0.00396066712755092	0.00335867381573283	0.00316157255236065	0.00267868341179476	0.00246279145237404	0.00243284851052579	0.00238780867644253	0.00231170302930067	0.00226567953729732	0.00228749299172955	0.00237458448144032	0.00250099137224186	0.00263521973125246	0.00275128179999493	0.00283410047570249	0.00288100713415429
flux1:	0.679742660720924	0.00675282922831854	0.00664731245416659	0.00651120078995176	0.00635532319545175	0.00619177226815659	0.00603216654634334	0.00588620585016436	0.00576096885854029	0.00566124605342534	0.00559077349716525	0.00555375587731786	0.00555591084381574	0.00560462789252609	0.00570844647706817	0.00587623281993998	0.00611560249953833	0.00642866615666328	0.00680289773218562	0.00719854210877621	0.00754270113993343	0.0077495165115977	0.00778077642951747	0.00771783815516551	0.00772957308429051	0.00780814882900252	0.00754157364450038	0.00683468813503558	0.00662663915993354	0.00585382447758748	0.00576481382342052	0.0048084299673447	0.00396820683186659	0.00393819555273966	0.00336283839498844	0.00318283769035454	0.00271951092717857	0.00251801202861506	0.00249999677428155	0.00246650379714883	0.00240017789460034	0.00236098816225371	0.00238701444414826	0.00247681012566053	0.00260538127416272	0.00274168226400645	0.00285978282437224	0.00294454278299202	0.00299323746438815
flux1:	0.680005109624678	0.00647233975058886	0.00638061709548421	0.00626175564514002	0.00612472215858833	0.00597946578643404	0.00583547284016753	0.00570063313699324	0.00558079858286808	0.00548026269534003	0.00540299866545876	0.00535406337174577	0.00534044028774446	0.00537093830668955	0.00545535101580616	0.0056032896009475	0.00582239657517976	0.00611432527127519	0.00646655990199615	0.00684132455805138	0.00717067574135354	0.00737536794484632	0.00742058678046522	0.00738184117100031	0.00741444757382361	0.00750724341880989	0.00727062676771992	0.0066141098916049	0.00643093306584322	0.00570592244244291	0.00563673239065281	0.00472159040139069	0.00391633086242629	0.00390117524417979	0.00335309406257576	0.00318932418283678	0.00274633640841573	0.00255945169507137	0.0025525121804278	0.00252963121409202	0.00247249344244482	0.00243968457738263	0.00246933845880801	0.00256102509072967	0.00269078744510457	0.00282818219097412	0.00294749641491327	0.00303362949586819	0.0030838173341618
flux1:	0.680267558528431	0.00619015532872963	0.00611237816303087	0.00601106378279943	0.00589335683076853	0.00576710462122435	0.00563969551226971	0.00551722456195525	0.00540430170200948	0.00530466983318166	0.00522244426571636	0.00516340079002485	0.00513562866730888	0.00514919418602095	0.00521502228436813	0.00534343545164671	0.0055421915250085	0.0058126750168844	0.00614256803600321	0.00649610827071047	0.00681008441185873	0.00701146488649624	0.00706857308702839	0.00705131033011176	0.00710213024865339	0.0072069191945199	0.00699786262220688	0.00638878232792947	0.00622780761580271	0.00554867633667346	0.0054970212975707	0.00462274333404276	0.0038524524575418	0.00385065017040852	0.00333010686795886	0.00318159113761389	0.00275946370733582	0.00258717060265218	0.00259036206697079	0.00257711974917195	0.00252853651428589	0.00250163564691141	0.00253436223372993	0.00262720366981097	0.00275728340659876	0.00289488624020297	0.00301465491585272	0.00310162046009123	0.00315299796776926
flux1:	0.680530007432184	0.00590868095028247	0.00584477252413224	0.00576097550993329	0.00566267067563866	0.00555567000152879	0.00544532742096733	0.00533598924966864	0.00523103759152938	0.00513363659026116	0.00504796909920078	0.00498041192708196	0.0049400109362618	0.00493793372923995	0.00498611260669842	0.00509553613258384	0.00527414226973702	0.00552320242838826	0.00583075009193107	0.00616304442421832	0.00646136898386296	0.00665850064423281	0.00672563894557239	0.00672732749932309	0.00679387438855448	0.00690859668761622	0.00672480144834451	0.00616028205635304	0.00601898769870116	0.00538368032199774	0.00534735313926735	0.00451333258452148	0.00377776159713796	0.00378779089910633	0.0032947141251821	0.00316040945266915	0.00275943051750978	0.0026014954340562	0.00261381516658795	0.00260923079676858	0.00256855332149886	0.00254708859949059	0.00258237824435832	0.00267572614914794	0.00280535738493861	0.00294238344869762	0.00306191910702592	0.00314920778098845	0.00320146360632265
flux1:	0.680792456335937	0.00563003421317955	0.00557970628703016	0.00551309743984859	0.00543389947527763	0.00534597822852851	0.00525274320718686	0.00515686563136387	0.00506054008533327	0.00496634645882426	0.00487847875418185	0.00480381080120337	0.00475220596561735	0.00473578281538091	0.00476735599903338	0.00485852370338818	0.00501744562254334	0.00524540361033227	0.00553090334058382	0.00584221030717846	0.00612485697567939	0.00631702433343603	0.00639252963347901	0.0064108152642421	0.00649077577078346	0.00661353679784425	0.00645280865297663	0.00593005278259213	0.00580609045224522	0.00521245980645455	0.00518936366105303	0.00439480486339641	0.00369348915038661	0.00371384686381647	0.00324788115510946	0.00312671510021848	0.00274696402204807	0.00260297754783246	0.0026233968917377	0.00262650846844385	0.00259309462478003	0.0025766111899282	0.00261400862010676	0.00270730663494884	0.00283583352153439	0.00297160064498963	0.00309028962616008	0.00317742519644588	0.0032302407203303
flux1:	0.681054905239691	0.00535602131722237	0.00531879733009393	0.00526878325177037	0.00520807181212145	0.0051386919162643	0.00506222165687673	0.00497975451077272	0.00489236008786616	0.00480204772890352	0.00471298175537756	0.00463244121632768	0.00457097707224587	0.00454151396814311	0.00455762311605192	0.00463144542507766	0.00477138202706339	0.00497881843480736	0.0052428232425151	0.00553363388782089	0.00580078255374235	0.00598745755920709	0.0060698431009144	0.00610254139101254	0.00619377077463543	0.00632283317955945	0.00618308254522606	0.0056993871753771	0.005590597077382	0.00503644194974743	0.00502461457434314	0.00426857192358437	0.00360086981932879	0.00363010401617649	0.00319066013314911	0.00308156370772947	0.00272293646587761	0.00259234928790548	0.00261984212579575	0.00262972683895905	0.00260295761858928	0.00259102861863402	0.00263013696372941	0.00272291941046581	0.00284979276794447	0.00298371862598204	0.00310101989315162	0.00318755959495224	0.00324060992307027
flux1:	0.681317354143444	0.00508813614465832	0.00506337803836346	0.00502914076610337	0.00498602108801292	0.00493433731670587	0.00487396832395313	0.00480454656204564	0.00472609715827943	0.00464008810987954	0.00455062601279107	0.00446531371221178	0.0043952680314165	0.00435407991394605	0.00435595092392334	0.00441348853639654	0.00453533524631884	0.00472304599263131	0.00496631629695675	0.00523730567887774	0.00548929804909495	0.00567010487175853	0.00575803801577795	0.00580312364724569	0.00590363802434546	0.00603741116123685	0.00591665115925714	0.00546941948077479	0.00537383725478307	0.00485693804655326	0.00485456909512796	0.00413598369970303	0.00350111402593231	0.00353785075479744	0.00312415412444488	0.00302608964049743	0.00268832395171429	0.00257048160005176	0.00260404872059509	0.00261983788395723	0.00259912852056604	0.00259136147726093	0.00263184206649221	0.00272372846602495	0.00284849831277523	0.00298009403790223	0.00309553560840906	0.00318106969169444	0.00323402543121251
flux1:	0.681579803047197	0.00482757644462869	0.00481451223290676	0.0047950495350152	0.00476840370401706	0.00473332295326978	0.00468813438204727	0.0046311410789456	0.00456141779805122	0.00447993219908431	0.00439071511436126	0.00430162028294051	0.00422421574205616	0.00417262366362735	0.00416154976916052	0.00420398424852246	0.00430879386548368	0.00447774491527963	0.00470120092296001	0.00495318165803124	0.00519047940262034	0.00536516102132519	0.00545744153470106	0.00551303717387931	0.00562100521411276	0.00575803442750993	0.00565437895545113	0.00524112924530634	0.00515698666349689	0.00467513807026689	0.00468058057931812	0.0039983130115785	0.0033953894696834	0.00343835319612614	0.0030494879983684	0.00296147145805053	0.0026441705720455	0.00253834517396642	0.00257703401914846	0.00259792277851564	0.00258272893258123	0.00257876801842136	0.00262033688948059	0.00271102359628657	0.00283332897349027	0.00296219043076148	0.00307536427797997	0.0031595152115007	0.00321204522643654
flux1:	0.68184225195095	0.00457527061699706	0.00457302032898829	0.00456718379031549	0.00455571926850044	0.00453595662245664	0.00450483006138786	0.00445945565981635	0.00439806140749395	0.00432116392569098	0.00423270758910842	0.00414073081280694	0.00405714415698761	0.00399647025774671	0.0039737933772634	0.00400239671538972	0.00409134035242937	0.00424262400861741	0.00444730123421983	0.00468118134915625	0.00490432884780846	0.00507271755221128	0.00516825854224752	0.00523262525833058	0.00534636108069167	0.00548531869426885	0.00539698194287604	0.00501535424714851	0.00494107562603258	0.00449211540625035	0.0045038922791198	0.00385675034076587	0.00328481132579774	0.00333283913624192	0.00296778648397131	0.00288890424477569	0.00259155870276528	0.00249697630250588	0.00253989576243987	0.00256514819264966	0.0025549679436068	0.0025544928993003	0.00259691494330225	0.00268616508557222	0.00280572246908509	0.0029315203284923	0.0030420765329416	0.00312449823000727	0.00317627339032786
flux1:	0.682104700854704	0.00433190917540389	0.00433950771602447	0.00434603689339687	0.00434833032274768	0.00434245973107162	0.00432413317383784	0.00428942883293485	0.00423583728992293	0.0041634785199317	0.00407620461872437	0.00398217738941181	0.00389354609411907	0.00382510703999946	0.00379219868301698	0.00380830368160066	0.0038826339143654	0.00401742871686953	0.00420443831444834	0.00442118467379998	0.00463077744510621	0.00479277036743952	0.00489058297114368	0.00496211306751179	0.00508007109433908	0.00521975006994095	0.00514504812784997	0.00479280916637535	0.0047270051563738	0.00430883825986249	0.00432564462862405	0.00371240572752279	0.00317043878479054	0.00322248876416456	0.00288015843165123	0.00280957815834892	0.00253158514311905	0.00244744770777056	0.00249377786879988	0.00252272825240735	0.00251710086833501	0.00251982340574712	0.00256290499106233	0.00265053770205444	0.00276712908152458	0.00288959866147703	0.00299723947457511	0.00307761679797734	0.00312831460470942
flux1:	0.682367149758457	0.00409797633002846	0.00411439283863382	0.00413194498293232	0.00414648063804313	0.00415297947003034	0.00414609468799916	0.00412101896784153	0.00407461726621906	0.00400666955537996	0.00392093246951964	0.00382563323280756	0.00373305989287303	0.00365815941368219	0.00361640219409283	0.00362137500219925	0.00368239259956173	0.00380192794410547	0.0039724225189004	0.00417303010372027	0.00436968903677629	0.00452522886670876	0.00462441081032738	0.00470162298089413	0.00482239463655431	0.00496170502711684	0.00489905947255205	0.00457410592366769	0.00451556595313954	0.00412618363091119	0.00414688582631628	0.00356631419789188	0.00305327504226302	0.00310842951793662	0.0027876855760112	0.00272466177690236	0.00246534197991104	0.00239084387594567	0.00243984092046773	0.00247189207572581	0.00247039461903192	0.00247605318872471	0.00251963398652664	0.00260551366351223	0.00271897509150279	0.00283790672547347	0.00294238106642057	0.00302042978081177	0.00306973967415697
flux1:	0.68262959866221	0.00387377885575573	0.00389793307053411	0.00392510893894366	0.0039503123114304	0.00396760020416165	0.00397074386873514	0.00395420302987757	0.00391432833819649	0.00385061617675577	0.00376672520946837	0.0036708920413473	0.0035754467413776	0.003495367712945	0.00344613809437223	0.00344135359162814	0.00349037838203006	0.00359590407959391	0.00375104878872827	0.00393651532297166	0.0041208660995356	0.00426992638331108	0.00436965376133728	0.00445118980136878	0.00457350134529156	0.00471146899515525	0.00465941180210601	0.00435977200022167	0.00430745618811459	0.00394495010534652	0.00396858181788088	0.00341944133160093	0.00293426795574856	0.0029917324633957	0.00269141383217261	0.00263528853429672	0.00239390068143818	0.00232824005354629	0.00237923682110924	0.00241385632452089	0.00241609909998375	0.00242445285641794	0.00246839745568642	0.00255242353360306	0.00266263465196837	0.00277786507774482	0.00287896382255076	0.00295443108713283	0.00300206021917542
flux1:	0.682892047565963	0.00365947109917323	0.00369024786679963	0.00372561480776462	0.0037598824900986	0.00378635560098539	0.00379809516626623	0.00378897794651579	0.0037549486334226	0.00369527406968001	0.00361351144809718	0.00351785153332007	0.00342057234640662	0.00333656858446554	0.00328122102342243	0.00326804112018708	0.0033063868485021	0.00339914717846699	0.00354009538108514	0.00371140037820451	0.00388405709337503	0.00402663110650582	0.00412615232427368	0.00421077433040168	0.00433348486395898	0.00446925139790377	0.00442643015144136	0.00415026420899044	0.00410329508535645	0.00376586681864617	0.0037916228827873	0.00327268645488956	0.00281430926386071	0.0028734081198743	0.00259234537024564	0.00254254468468266	0.00231829798885721	0.00226068399700097	0.00231308700078456	0.00234980205381201	0.0023554237354399	0.00236624641608901	0.0024104361842259	0.00249253369834035	0.00259940847724519	0.0027108134940508	0.00280836574373714	0.00288103116549639	0.00292671042260919
flux1:	0.683154496469717	0.00345507631365205	0.00349133962816107	0.00353345333674457	0.00357518057502741	0.00360924253807027	0.00362815805736831	0.00362536590773593	0.00359650802053496	0.00354067157696399	0.00346130647361143	0.0033665024783348	0.00326839408723857	0.00318168176559109	0.00312153404951589	0.00310128852830625	0.00313024111832756	0.00321145259815252	0.00333932515109648	0.00349741241919094	0.00365896440258524	0.00379505654417667	0.00389368735176382	0.00398027443832311	0.00410237320382478	0.00423519621130133	0.00420037854870411	0.0039459769527703	0.00390363090102863	0.00358959744543308	0.00361682554118783	0.00312688219900838	0.00269423127772952	0.00275440055353019	0.00249143027544371	0.00244745771986221	0.00223952258151997	0.00218917977754186	0.00224246368345694	0.00228085523620952	0.00228951826536225	0.00230259253361921	0.00234691806395051	0.00242702912312811	0.00253050783282084	0.00263799624345379	0.00273186658557827	0.00280154377263217	0.00284503383933322
flux1:	0.68341694537347	0.00326050531714297	0.00330111313019008	0.0033485392707292	0.00339614632335723	0.00343623696048765	0.00346094975648306	0.00346342326943071	0.00343909283611086	0.00338691021255308	0.00331020889310865	0.00321692220978213	0.00311895252828009	0.00303070098207494	0.00296702036580714	0.00294098969187382	0.00296178820666857	0.00303262032524335	0.0031484878096379	0.00329425074605201	0.00344525188433064	0.00357487080999032	0.00367198966050076	0.00375953360524689	0.00388013601217374	0.00400938843820336	0.00398146477406806	0.00374724555828863	0.00370894357156683	0.00341673957395911	0.00344493002814887	0.00298279047282596	0.00257480103203488	0.00263557955985556	0.00238955733557335	0.00235098481260995	0.00215850209949653	0.00211467331798858	0.00216837399988764	0.00220807060012207	0.00221945718373082	0.00223456979867208	0.00227892419537997	0.00235700040384525	0.00245704270068604	0.00256055137693461	0.00265063799362105	0.00271717645464872	0.0027582736990097
flux1:	0.683679394277223	0.00307557371175882	0.00311939431139524	0.00317073069877325	0.00322268860413733	0.00326731090738947	0.00329650950442659	0.00330325131056675	0.00328285260261911	0.00323416718953094	0.00316039923850263	0.00306927001288063	0.00297236466435974	0.00288368633567556	0.00281767609207354	0.00278707568365288	0.00280089544221675	0.0028624539087025	0.00296732149925869	0.00310159098619894	0.00324255131474292	0.00336570447515883	0.00346074793008958	0.00354834768814659	0.00366668992449551	0.00379185794715445	0.0037698418306469	0.0035543464479002	0.00351964361388198	0.00324782098991135	0.00327659478533297	0.00284109596108887	0.00245671277524375	0.00251773162940358	0.00228754421544001	0.00225400150346285	0.00207609073964096	0.00203803975035578	0.00209174701531307	0.0021324187256397	0.00214622753298513	0.0021631655328232	0.00220743871909332	0.0022834345645018	0.00238001351625696	0.00247950331246185	0.00256573665492908	0.00262902378906117	0.00266756571008261
flux1:	0.683941843180977	0.00290001868436138	0.0029459488265375	0.00299984820619829	0.00305470390438726	0.00310244916934128	0.00313491231784408	0.00314500624374541	0.00312800578264669	0.00308269679890072	0.00301213730328727	0.00292378118712213	0.00282881579879279	0.00274075522755192	0.00267354142159628	0.00263950713536518	0.00264744480238614	0.00270075730994703	0.00279555249665594	0.00291908770502478	0.00305046750645567	0.00316715723030272	0.0032596156407291	0.00334647116113745	0.00346190364027843	0.00358258265449846	0.0035656084591973	0.00336749646430885	0.00333606957872171	0.00308329500199306	0.00311239007376243	0.00270239888094516	0.00234058021628622	0.00240155096541572	0.00218612782334814	0.00215729134299131	0.0019930581458248	0.001960073015045	0.00201342394851289	0.00205477658311	0.00207072008179247	0.00208926802837253	0.00213334222150429	0.00220720947388524	0.00230030636618233	0.00239575856519757	0.00247810022615649	0.00253806305312121	0.00257393296826127
flux1:	0.68420429208473	0.00273351590212516	0.0027805002499941	0.0028356930864801	0.00289209323406669	0.00294166367084898	0.00297627982423916	0.00298890575341997	0.00297484163692939	0.00293282764699437	0.00286575528382445	0.00278075701213685	0.00268854749626576	0.00260206951726005	0.00253468812101953	0.00249826307469407	0.00250132395557269	0.00254732888899345	0.00263289266029288	0.00274637541689966	0.0028685823857393	0.0029788039890933	0.00306821804908681	0.00315362415019174	0.0032656042994053	0.00338149295293918	0.0033688109339823	0.00318685353606389	0.00315848639106681	0.00292353693091923	0.00295279285079871	0.00256720884044603	0.00222693006359734	0.00228763202021856	0.00208595595347547	0.00206153745612431	0.00191008058139139	0.00188147828872111	0.00193415192156031	0.00197592179693031	0.00199372410113892	0.00201366234571145	0.00205740881630276	0.00212909203201624	0.00221869186778941	0.00231010487284853	0.00238854625827831	0.00244515247292435	0.00247828305879815
flux1:	0.684466740988483	0.00257569643232074	0.00262274734649838	0.00267806355823855	0.00273477596033358	0.0027850037708441	0.00282078613910687	0.0028352299046906	0.00282371604517761	0.00278495374153896	0.00272164492845697	0.00264054907997714	0.00255184035755	0.00246781796995915	0.0024012027681829	0.00236332597335497	0.00236241408211622	0.00240195286750551	0.00247903513345669	0.00258306859415507	0.00269645869875863	0.00280020121498495	0.00288616010816777	0.00296950123252539	0.00307758619387107	0.00318847867275641	0.00317944768400941	0.0030125201715042	0.00298708634527685	0.00276884334637989	0.00279818456762472	0.00243594130307381	0.00211619813302929	0.00217646485484696	0.0019875812770355	0.00196731698509101	0.00182773535963772	0.00180286779227376	0.00185458147702799	0.00189653083851833	0.00191592595919466	0.00193702985677773	0.00198030706796189	0.00204974033937774	0.00213582803858179	0.00222321411084807	0.00229777454924618	0.00235103247067811	0.00238140773014621
flux1:	0.684729189892236	0.00242616313231401	0.00247237955045634	0.00252676789837831	0.0025826993347443	0.00263256119038624	0.00266865754343721	0.00268431533579764	0.00267504044941943	0.00263951889262448	0.00258023848754864	0.00250353810327627	0.00241899202071958	0.00233819467619204	0.00227316667910897	0.00223466419026731	0.00223057580891829	0.00226438962262535	0.00233364953300882	0.00242876169242456	0.00253364415695875	0.00263089412525577	0.00271303583373253	0.00279378230160224	0.00289762199356784	0.00300339890305504	0.00299747722150965	0.0028445502340875	0.00282199357531592	0.00261943477859784	0.0026488527293466	0.00230891752636918	0.00200872878485083	0.00206843419546576	0.00189145849878962	0.00187509912903174	0.00174649924035939	0.0017247603076226	0.0017752678561435	0.00181718111549423	0.00183791157571949	0.00185995158505553	0.00190260478156986	0.00196970989409129	0.00205226729253959	0.00213564925639706	0.00220637328459261	0.00225633032507871	0.00228398556836111
flux1:	0.68499163879599	0.00228450569263415	0.00232908977326625	0.00238163364291242	0.0024358429920491	0.00248446906787006	0.00252016577293522	0.00253654292896208	0.00252926453699007	0.00249699546381095	0.00244198487346436	0.00237010891599266	0.00229029234778741	0.00221337559072591	0.00215063480270258	0.0021122141368336	0.00210563550148616	0.00213436680526039	0.00219637821748444	0.00228303031548758	0.00237967669996019	0.00247042506377177	0.00254843902291301	0.00262614499842873	0.00272547573346675	0.00282609397003398	0.00282282872931006	0.00268295837939769	0.00266327177501941	0.00247546170807933	0.00250499616669374	0.00218636811008444	0.00190477783837631	0.00196382249639672	0.00179794508414088	0.00178524711080112	0.0016667510554899	0.00164758438096174	0.00169667570727265	0.00173835658863554	0.00176017245971108	0.00178291509673959	0.00182477737325497	0.00188946351138152	0.00196846731946416	0.00204787528998647	0.00211482900691316	0.00216156841462932	0.00218658793129584
flux1:	0.685254087699743	0.00215031351254043	0.00219258387653523	0.0022425124506081	0.00229421836385009	0.00234089551340037	0.00237561577998441	0.00239232033782577	0.00238685454130383	0.00235785978737973	0.0023073236831965	0.00224062455116623	0.00216599881590446	0.00209349626024363	0.00203361661574881	0.00199586504432159	0.00198737448953875	0.00201157339240301	0.00206683515583116	0.00214543441787692	0.00223409119662321	0.00231834284074191	0.00239197460550682	0.00246627749441375	0.00256091604955477	0.00265639803805607	0.00265541375490742	0.00252773070207356	0.00251093407392652	0.00233701288753631	0.0023667332275553	0.00206843965048109	0.00180451856311125	0.00186281676410214	0.00170730550535308	0.00169802396358597	0.00158877831386871	0.00157168479501165	0.00161918656765484	0.00166045619883213	0.00168311468313871	0.00170632432297155	0.00174721914106169	0.00180938421923151	0.00188480511582148	0.00196027341881273	0.00202353997912269	0.00206717580159237	0.00208968806954146
flux1:	0.685516536603496	0.00202318580912632	0.00206258653275111	0.00210928075626883	0.00215786360995594	0.00220203279290024	0.00223532964855539	0.00225206158118757	0.00224826983178469	0.00222256726888127	0.00217666033468701	0.00211540274805479	0.00204631545895016	0.00197863398395358	0.00192206206074181	0.00188544905503284	0.00187552349237356	0.00189565836365732	0.001944608445145	0.00201552396126267	0.0020964274257744	0.00217421235225695	0.00224326942476986	0.00231388996933298	0.00240372775654643	0.00249415037264914	0.00249513699820502	0.00237883474385595	0.00236495348047547	0.00220412463920885	0.00223411166843265	0.00195520358880862	0.00170804997368126	0.0017655184627995	0.00161971855443681	0.0016136016347788	0.00151278706699402	0.00149733154350487	0.00154310820970654	0.00158380411058523	0.00160706981602394	0.00163051133978584	0.00167025638272086	0.00172978997011429	0.00180159296747738	0.00187315749937378	0.00193283199770579	0.00197350244433498	0.00199367295761646
flux1:	0.685778985507249	0.00190273872037879	0.00193884363621001	0.00198183683602223	0.0020268351875201	0.00206808377263934	0.00209962878108775	0.00211616624564785	0.00211394065439789	0.00209153023157389	0.00205034542434466	0.0019946979366908	0.00193137825248361	0.00186879706077771	0.00181585485438314	0.00178073854675189	0.00176976365072909	0.00178623485599347	0.00182926678323277	0.00189284683385547	0.00196623870945502	0.00203762344777818	0.00210198103327874	0.00216872307601804	0.00225371992873188	0.00233920337736539	0.00234190425491023	0.00223622712253698	0.00222527227162939	0.00207678975945788	0.00210711896903911	0.00184666622013043	0.00161540651476247	0.00167195557470462	0.00153528699593107	0.0015320726201199	0.00143891398563653	0.00142473031141485	0.00146868482421177	0.00150866064557163	0.00153230665004844	0.0015557488960268	0.00159416105559023	0.0016509487315303	0.00171909485850736	0.00178679115640399	0.00184297529938098	0.00188083491546242	0.00189885698374293
flux1:	0.686041434411003	0.00178860955078302	0.00182112181747631	0.00186009526469726	0.00190119746351466	0.00193924742484185	0.00196881648777528	0.00198500065717896	0.00198424948819892	0.00196510094320823	0.00192866061296882	0.0018786907859857	0.00182124874385444	0.00176392258790993	0.00171481424497943	0.00168145134249521	0.00166973437992771	0.00168288960785883	0.00172036937712906	0.00177695826655962	0.00184310023733794	0.00190819790446899	0.0019678032114214	0.00203055203946563	0.002110729157904	0.00219142605754333	0.00219562614460309	0.00209985759607328	0.00209180909820529	0.00195496500317484	0.00198569206325437	0.00174277896739898	0.00152656829736755	0.00158209583491883	0.00145404871496559	0.00145346319983884	0.00136723945391447	0.00135403339740575	0.00139610705225567	0.00143523282407159	0.00145904252399998	0.00148226242747037	0.00151916361792439	0.0015730924567203	0.00163754168499531	0.00170140394155287	0.00175420099155175	0.00178941225190106	0.00180549638701802
flux1:	0.686303883314756	0.00168045862562029	0.00170920587255485	0.00174397990769128	0.00178101180302961	0.00181570504550376	0.00184316274664625	0.00185888278474091	0.00185951764997301	0.00184356121843219	0.00181181211959544	0.00176748604005737	0.00171591627927708	0.00166388278286154	0.00161870481507222	0.00158726305459027	0.00157504701603804	0.00158519649947479	0.0016174780569254	0.00166743057452128	0.00172661600648631	0.00178559352718495	0.00184046734975532	0.00189918572209435	0.0019746174956151	0.00205070243185774	0.00205621715138019	0.00196966921173943	0.00196446324870383	0.00183857668191064	0.00186972595292517	0.00164344833481146	0.00144147127171777	0.00149586026418608	0.00137598854353176	0.00137774734660064	0.00129780053975056	0.00128535011577645	0.00132552106563604	0.00136368364695451	0.00138745324563268	0.00141024045152643	0.0014454638571176	0.00149642862096152	0.00155714382480603	0.00161720499511706	0.0016667154806759	0.00169944053194204	0.00171380324433726
flux1:	0.686566332218509	0.00157796940110858	0.00160289500453544	0.00163341655101841	0.001666326368025	0.00169760844577277	0.00172289229695025	0.00173807180952197	0.00173999773943427	0.0017271187733469	0.0016999315538369	0.00166111793498103	0.00161530771213157	0.00156849834931466	0.00152725254849598	0.00149782457866427	0.00148530220873748	0.0014927322516836	0.00152016992198234	0.00156386190847238	0.00161642343384145	0.00166950478933456	0.00171973948613844	0.00177446084370607	0.0018452655469732	0.00191692539541613	0.00192359050591631	0.00184559508543651	0.00184311627423399	0.00172752451827173	0.00175908118627512	0.00154854531213685	0.00136001699954004	0.00141313631514889	0.00130105007896968	0.00130486048055931	0.00123060291397449	0.00121875595297913	0.0012570361896296	0.00129413959143376	0.0013176809465833	0.00133984257656178	0.00137323887615697	0.00142114841254218	0.00147810003027248	0.00153439305369607	0.0015807116724803	0.0016111049740782	0.00162395791333297
flux1:	0.686828781122262	0.00148084750130587	0.00150199869844301	0.00152832607376452	0.00155716751617981	0.00158507086806461	0.00160817654370202	0.00162276244112668	0.00162587152181105	0.00161590940682867	0.00159308265172824	0.00155956130151377	0.0015193023110973	0.00147755630797263	0.00144016440054588	0.00141278194661625	0.00140010842982951	0.00140509200958949	0.00142804875867637	0.00146588284075346	0.00151219504686639	0.00155965997408719	0.00160541350987814	0.00165623238366867	0.00172256205408983	0.00178998740829186	0.0017976503006227	0.00172755309075436	0.0017276318225681	0.00162168438776003	0.00165359058715465	0.00145791429113763	0.00128208192679681	0.00133379015676486	0.00122914698673678	0.00123471241303969	0.00116563110160688	0.00115430007165136	0.00119073089965998	0.0012266961884307	0.00124983963951616	0.00127120481666837	0.00130264790591247	0.00134743121655297	0.00140060219387837	0.0014531622154314	0.00149637621746758	0.00152457874410459	0.00153611910794
flux1:	0.687091230026016	0.00138881924222915	0.0014063328547261	0.0014286187765392	0.00145353329400505	0.00147816087380664	0.00149912914467263	0.00151308337246681	0.00151725210170742	0.00151000332092801	0.00149127173085924	0.00146274575206294	0.00142774894950888	0.00139082917784422	0.00135714821016326	0.00133179551413979	0.00131909891381216	0.00132190265738332	0.0013407537347686	0.00137315999278712	0.00141363713828513	0.00145581534640762	0.00149730168083769	0.00154436183329645	0.00160639190253693	0.00166976995068878	0.00167828276104645	0.00161544014455908	0.00161785490581417	0.00152091082833328	0.00155306580996804	0.00137138169588616	0.00120752619046143	0.0012576777896949	0.00116017345041547	0.00116719900034465	0.00110285678411896	0.00109201108461	0.00112665733636576	0.00116142191741306	0.00118401868059198	0.00120444238464988	0.00123383414126085	0.00127544561874393	0.001324836175628	0.00137370352280867	0.00141389267689894	0.00144002816207885	0.00145043116267287
flux1:	0.687353678929769	0.00130163001298323	0.00131571655914182	0.00133419017518085	0.00135538916191556	0.00137689905300715	0.00139580473529226	0.00140909885858186	0.00141418887524194	0.0014094135912743	0.00139445946258924	0.00137057022708038	0.00134048263910988	0.00130809249165471	0.00127793001777667	0.00125455580875413	0.00124194480253725	0.00124283223196085	0.00125796441647983	0.00128539643867546	0.00132048577435553	0.00135774736027201	0.00139522402789033	0.00143870527838929	0.00149662468701488	0.0015561338392132	0.00156534869222074	0.00150912777859202	0.00151361185890518	0.00142504016158638	0.00145730423356076	0.00128876449457689	0.0011362019959933	0.00118465478358037	0.00109401355771882	0.0011022121875906	0.00104224516379561	0.00103190129851515	0.00106484471345491	0.00109836092468331	0.00112028468881631	0.00113965054718493	0.00116692426040934	0.00120534767355773	0.00125097945358468	0.00129620302709153	0.00133344107250604	0.00135761452071868	0.00136702845408488
flux1:	0.687616127833522	0.00121904267895656	0.00122996963329456	0.00124491831592435	0.00126266583320579	0.00128125717300978	0.00129820006947607	0.00131081231629624	0.00131667377582692	0.00131410495910015	0.00130257185511065	0.00128291560186004	0.00125733801867086	0.00122913828814543	0.00120226660700697	0.00118079418301798	0.00116836309856555	0.00116759458791854	0.00117940183763774	0.00120232917191978	0.0012325009630344	0.00126524418415105	0.00129899830753281	0.00133910322251556	0.00139310575791103	0.0014489122255847	0.00145867878034998	0.00140846030840387	0.00141471195156749	0.00133389478012821	0.00136609643459554	0.00120987858140442	0.0010679614957662	0.00111458445775701	0.00103054947760055	0.00103964824217462	9.83759604730055e-4	9.73969805948802e-4	0.00100530210321613	0.00103753519683279	0.00105868267171589	0.0010769043883477	0.00110202659296168	0.00113727753038501	0.00117919676164358	0.00122083744765013	0.001255194749009	0.00127749316490765	0.00128603731563148
flux1:	0.687878576737275	0.00114083601198502	0.00114891094075312	0.00116066250482479	0.00117525897718384	0.00119115931903649	0.00120625689588676	0.00121817102449487	0.00122464767593511	0.00122400163370853	0.00121550901961233	0.00119965387600035	0.0011781583487914	0.00115378325612282	0.00112995217279334	0.00111028749900378	0.00109811904098353	0.00109594933338348	0.00110482602344925	0.00112372438097845	0.00114946003429562	0.00117809786018381	0.00120843200720884	0.00124537364238788	0.00129565110495457	0.00134790748177938	0.00135807275825944	0.0013132562628154	0.00132095109063328	0.0012472887093169	0.00127923409256954	0.00113454676597746	0.00100266393689389	0.00104734431828009	9.6966829955992e-4	9.79414058925619e-4	9.27364861550949e-4	9.18204865609533e-4	9.4802106766413e-4	9.78946789864812e-4	9.99237124474932e-4	0.00101625839728645	0.00103922900220723	0.00107135563785828	0.00110963504520758	0.00114776875926265	0.00117931574366457	0.00119981076386377	0.00120757604301127
flux1:	0.688141025641029	0.00106680307301834	0.00107235734143784	0.00108126327689522	0.00109303051474912	0.00110648464206691	0.00111986607794297	0.00113107135229161	0.00113800633063954	0.00113899349286079	0.00113315114995535	0.00112065346002219	0.00110279965827804	0.00108187136020426	0.00106081918077163	0.00104285717169009	0.00103102348396209	0.0010276978225554	0.0010340308981339	0.00104937155630195	0.00107115131787643	0.00109609820272538	0.00112331742328477	0.00115730910118718	0.00120404665449554	0.00125289236549502	0.0012633026055148	0.00122331298425672	0.00123211743796125	0.00116503407755736	0.00119651779689042	0.00106260587620423	9.40181699008426e-4	9.82830557047306e-4	9.11267397749521e-4	9.21431479208564e-4	8.73029206549428e-4	8.6458596099721e-4	8.92978478938001e-4	9.22580548400395e-4	9.41953717900243e-4	9.57746672058861e-4	9.78597434635621e-4	0.00100767963848155	0.0010424189810615	0.00107713900656398	0.00110594988819409	0.00112470179560515	0.00113175370603039
flux1:	0.688403474544782	9.96749480992046e-4	0.00100012318586984	0.00100654343768417	0.00101581128097406	0.00102707145321745	0.00103887270423621	0.00104936432299497	0.0010566057836292	0.00105894075369062	0.00105536196480687	0.00104578099969901	0.00103113068676696	0.00101327180537789	9.94734479527471e-4	9.78363797797512e-4	9.66926593718743e-4	9.62676513943196e-4	9.66837794024712e-4	9.79077505457726e-4	9.97369030963039e-4	0.00101902914565211	0.00104343023592694	0.0010746779821671	0.00111805173499298	0.00116361503856745	0.00117411914334932	0.00113841362948866	0.00114799822741202	0.00108694775559878	0.00111776396591776	9.93912352094686e-4	8.80404771912847e-4	9.209604516809e-4	8.55258181681495e-4	8.656396245891e-4	8.2072569909027e-4	8.13085799012498e-4	8.40139681910265e-4	8.68407498096786e-4	8.86821916075861e-4	9.01384254628116e-4	9.20175802795561e-4	9.46322763694589e-4	9.77648008685022e-4	0.00100906638530729	0.00103522268156991	0.00105228516215876	0.00105866845755979
flux1:	0.688665923448535	9.30491576405266e-4	9.32020292196215e-4	9.36310053357928e-4	9.43404891436795e-4	9.52722516952198e-4	9.63082129648205e-4	9.72861615871994e-4	9.80267558384201e-4	9.83677692361588e-4	9.8199045720664e-4	9.74900844236699e-4	9.63029973350639e-4	9.47873900489511e-4	9.31592376146142e-4	9.1669913610729e-4	9.05709563997383e-4	9.00749206868709e-4	9.03088798364808e-4	9.12661194745735e-4	9.27909960569044e-4	9.46667756041598e-4	9.68531372198027e-4	9.97229200778677e-4	0.00103740576800428	0.00107980684771698	0.00109026077157585	0.00105833533748367	0.00106838671954438	0.0010128572455736	0.00104281002567789	9.2834573482861e-4	8.23243268862612e-4	8.6167260037921e-4	8.01568129315933e-4	8.11995319063086e-4	7.70432748566653e-4	7.63672345392481e-4	7.89461946514457e-4	8.1638882233994e-4	8.33818537546013e-4	8.47169752160924e-4	8.63987478061488e-4	8.87334118100132e-4	9.15395383380298e-4	9.43643216296435e-4	9.67236625880506e-4	9.82661605932656e-4	9.88405887589506e-4
flux1:	0.688928372352288	8.67854590195953e-4	8.67858412813258e-4	8.70357303309834e-4	8.75592681109921e-4	8.83211443844632e-4	8.92266970703852e-4	9.01342236970442e-4	9.08784135905942e-4	9.1301621639958e-4	9.12872062307747e-4	9.07873557706957e-4	8.98381740597266e-4	8.85580655639623e-4	8.71306598357039e-4	8.57777322343207e-4	8.47276051487751e-4	8.41799552966533e-4	8.42640952513493e-4	8.49950020713927e-4	8.62572122356649e-4	8.78785648882611e-4	8.98371419184515e-4	9.24699241015075e-4	9.61836795553035e-4	0.00100119139239012	0.00101146279256578	9.82857171043271e-4	9.93088155581897e-4	9.42604953946407e-4	9.71517153710436e-4	8.6580964579229e-4	7.68627738240784e-4	8.04925083752983e-4	7.50141080508864e-4	7.60471769203575e-4	7.22134042204198e-4	7.16310839823845e-4	7.40897986621229e-4	7.66480105224823e-4	7.82911971085339e-4	7.9508904034941e-4	8.10038265753457e-4	8.30740795202905e-4	8.55709285512028e-4	8.80935966202434e-4	9.02070297469745e-4	9.15912270954417e-4	9.21037759150728e-4
flux1:	0.689190821256042	8.0867101348321e-4	8.07446236259814e-4	8.08470110674303e-4	8.12139560076444e-4	8.18290043525018e-4	8.26175029282635e-4	8.34560033480426e-4	8.41925156042735e-4	8.46750021476546e-4	8.4783027369606e-4	8.44554781116148e-4	8.37072109613267e-4	8.26302796524901e-4	8.13802859227903e-4	8.0152693031964e-4	7.91544703584708e-4	7.85724872078496e-4	7.85361934207742e-4	7.90777726594366e-4	8.01155188110667e-4	8.15152157194857e-4	8.32696514094749e-4	8.56820121354512e-4	8.91070321228316e-4	9.27493348542083e-4	9.37465810944017e-4	9.1176658969249e-4	9.21923764413833e-4	8.7605024762383e-4	9.03770234791391e-4	8.0623016716253e-4	7.16507294352168e-4	7.50691842023201e-4	7.00935894810433e-4	7.11055782902844e-4	6.7581786851297e-4	6.70965627090106e-4	6.94399223144148e-4	7.1863538584909e-4	7.34066544378896e-4	7.45119562737734e-4	7.58320400894446e-4	7.76551387233555e-4	7.98615602842944e-4	8.20987039344948e-4	8.39779024037709e-4	8.52098424230299e-4	8.56621239657452e-4
flux1:	0.689453270159795	7.52779395611767e-4	7.50592959614537e-4	7.50428418597522e-4	7.52800548572608e-4	7.57696380773627e-4	7.64537959553588e-4	7.72252018624717e-4	7.79444519920849e-4	7.846597538745e-4	7.86679381543833e-4	7.84795352731813e-4	7.7898674018341e-4	7.69954394412445e-4	7.5901321707464e-4	7.47884944097651e-4	7.38443608166645e-4	7.32431796300755e-4	7.31127410004678e-4	7.34983806944175e-4	7.4346217543253e-4	7.55538398515924e-4	7.71254542608432e-4	7.93326944277332e-4	8.24837112351123e-4	8.58445765267052e-4	8.68022042801248e-4	8.44863611244239e-4	8.54732275868914e-4	8.13069096909736e-4	8.39475117941115e-4	7.49551908213391e-4	6.66845880718732e-4	6.98957750637422e-4	6.53923726612031e-4	6.63743917370098e-4	6.31475875710715e-4	6.27601602529639e-4	6.49918458332283e-4	6.72810548449355e-4	6.87246462177822e-4	6.97234590577108e-4	7.08816901671712e-4	7.24760208278196e-4	7.4412172110758e-4	7.63817756860248e-4	7.80396734088227e-4	7.91262090623304e-4	7.95198557471814e-4
flux1:	0.689715719063548	7.00023759125077e-4	6.97110402424611e-4	6.96011892741476e-4	6.97327638267794e-4	7.01163121869845e-4	7.07080281279996e-4	7.1414719264585e-4	7.21088212430569e-4	7.26519164595928e-4	7.29228500076118e-4	7.28443026393728e-4	7.24010369182611e-4	7.16450649375136e-4	7.06872743582287e-4	6.96793041016803e-4	6.87906886017913e-4	6.81833750175877e-4	6.79819844976537e-4	6.82413964799247e-4	6.89301735810333e-4	6.99721355535802e-4	7.13800611316764e-4	7.33963976291361e-4	7.62879012546988e-4	7.93795016649968e-4	8.0289890943783e-4	7.81962355890956e-4	7.91368894402127e-4	7.53551551043311e-4	7.78553703255452e-4	6.95732384478328e-4	6.19617239750886e-4	6.49713024976986e-4	6.09084311424168e-4	6.185380321745e-4	5.8910135411198e-4	5.86185101912083e-4	6.07411701006561e-4	6.28965665188136e-4	6.42418788435162e-4	6.51406812124442e-4	6.6150557887268e-4	6.75351477927324e-4	6.92220552597177e-4	7.0943180147758e-4	7.23938387500907e-4	7.33427205051996e-4	7.36796904450386e-4
flux1:	0.689978167967302	6.50253715800654e-4	6.46815530601828e-4	6.45004729496885e-4	6.45476516129515e-4	6.48425618660467e-4	6.5352815150912e-4	6.59975283944809e-4	6.66602320900823e-4	6.72101814907416e-4	6.75286547009965e-4	6.753455532904e-4	6.72028090776828e-4	6.65707701346143e-4	6.57318349891382e-4	6.48195964950002e-4	6.39873112961107e-4	6.33849862137263e-4	6.31328280053997e-4	6.32921046267093e-4	6.38490375984113e-4	6.4748723725094e-4	6.60101069480287e-4	6.7848865273836e-4	7.04952336511588e-4	7.3330315103795e-4	7.41879890631896e-4	7.2289020796721e-4	7.3170216867472e-4	6.97397667434293e-4	7.20937722174753e-4	6.44735572321727e-4	5.74799330991194e-4	6.0294764748752e-4	5.66401756770856e-4	5.75440760759028e-4	5.48687201290564e-4	5.46684151647877e-4	5.66839015264482e-4	5.87066084658668e-4	5.99555121463413e-4	6.07610764740533e-4	6.16362115398103e-4	6.28302807509082e-4	6.42894103367071e-4	6.57818443498345e-4	6.70402397504337e-4	6.78600863756541e-4	6.81428383640553e-4
flux1:	0.690240616871055	6.03325222887974e-4	5.99533147435489e-4	5.97200169317545e-4	5.97012623427796e-4	5.99229106926533e-4	6.03617203250945e-4	6.09474677078484e-4	6.15740501008163e-4	6.21187594444485e-4	6.24667466189675e-4	6.25354455403242e-4	6.22927733768186e-4	6.17643830400149e-4	6.10289119389443e-4	6.02041323165973e-4	5.94284906169267e-4	5.88404666881819e-4	5.85548476015508e-4	5.86365888201792e-4	5.90854082466476e-4	5.98633655266309e-4	6.09935754454653e-4	6.26673392197281e-4	6.5082893858332e-4	6.76747905538204e-4	6.84763136112851e-4	6.67485257453152e-4	6.75609547836538e-4	6.44512742892363e-4	6.66562233995724e-4	5.96525577986294e-4	5.32368978117087e-4	5.58646468327038e-4	5.25860364352356e-4	5.34451389152003e-4	5.10223792061316e-4	5.09068107437631e-4	5.28164422822694e-4	5.47082274073705e-4	5.58631854988132e-4	5.65823864259858e-4	5.73361860142037e-4	5.83587553291153e-4	5.96116089186749e-4	6.08955044461361e-4	6.19772591333274e-4	6.26774346603372e-4	6.29089857058319e-4
flux1:	0.690503065774808	5.59101770796699e-4	5.55098423562144e-4	5.52404287493458e-4	5.51716037245204e-4	5.533344288909e-4	5.57098786751144e-4	5.62398793841948e-4	5.68270097483577e-4	5.73568216770921e-4	5.77194831477784e-4	5.78328611517328e-4	5.76602442647705e-4	5.72181141745903e-4	5.65727246401252e-4	5.58279941716814e-4	5.51088887562794e-4	5.45427924644271e-4	5.42382876189026e-4	5.42617651475993e-4	5.46229043425932e-4	5.52970466852585e-4	5.63098530641647e-4	5.78305532972094e-4	6.00295457390211e-4	6.23921039687979e-4	6.31358678519352e-4	6.15592915253269e-4	6.22972576299843e-4	5.94802733142483e-4	6.15359817219116e-4	5.51061264392375e-4	4.92297425026997e-4	5.16785487011802e-4	4.87440965530596e-4	4.95562541329697e-4	4.73697007765959e-4	4.73306816716121e-4	4.91355034141166e-4	5.08988626348846e-4	5.19629172095854e-4	5.26026062933428e-4	5.32480263908696e-4	5.41175888316661e-4	5.51853395516473e-4	5.62808600022437e-4	5.72019478720083e-4	5.77923745851217e-4	5.79762653587856e-4
flux1:	0.690765514678561	5.17455682008831e-4	5.13358907799221e-4	5.1043868033542e-4	5.0938476769306e-4	5.1052183542581e-4	5.1374411379685e-4	5.18520359079615e-4	5.23976277625093e-4	5.29050980172749e-4	5.32705056735498e-4	5.34136825655948e-4	5.32952588319973e-4	5.29246839286519e-4	5.23578701385179e-4	5.16865969750313e-4	5.10235337138021e-4	5.0485402634926e-4	5.01740019529981e-4	5.01553426492725e-4	5.04461415647957e-4	5.10319429712873e-4	5.19396503138675e-4	5.33185990303463e-4	5.53151471512808e-4	5.74625827470439e-4	5.81485205659333e-4	5.67062605716231e-4	5.73672627665345e-4	5.48170601790074e-4	5.67256207343896e-4	5.08292437013066e-4	4.54547267554742e-4	4.77329603921958e-4	4.51118135856041e-4	4.58757928654416e-4	4.39086666088935e-4	4.39369515495364e-4	4.56379684594115e-4	4.72761591425642e-4	4.82529127015333e-4	4.88198416284385e-4	4.93692154885061e-4	5.01034727050435e-4	5.10066465506972e-4	5.19336362065669e-4	5.27100840626239e-4	5.32010222198034e-4	5.33412214350991e-4
flux1:	0.691027963582315	4.78269156294915e-4	4.74175701908322e-4	4.71141784647061e-4	4.69836249963099e-4	4.70592660677424e-4	4.73346079308864e-4	4.77633279485745e-4	4.82663841373539e-4	4.8746038299943e-4	4.9104872305491e-4	4.92658813775677e-4	4.91886383280871e-4	4.88773433475276e-4	4.83792989653505e-4	4.77756179565409e-4	4.71677111287722e-4	4.66620711101821e-4	4.63533280158944e-4	4.630571291398e-4	4.65406308071035e-4	4.70513025204298e-4	4.78648462467138e-4	4.9112734006097e-4	5.0920733508352e-4	5.28674521840869e-4	5.34967240860582e-4	5.21745252816184e-4	5.27587847426056e-4	5.04514059437237e-4	5.22167783676941e-4	4.68157859562298e-4	4.19070948102115e-4	4.40231879725331e-4	4.16858488104595e-4	4.24011249658836e-4	4.0636553187109e-4	4.07223696832725e-4	4.23207390923514e-4	4.38377556820699e-4	4.4731328999699e-4	4.52321008809753e-4	4.56970250456857e-4	4.63126853829576e-4	4.70708927918342e-4	4.78485806863406e-4	4.8496185467115e-4	4.88980065980002e-4	4.89987846163944e-4
flux1:	0.691290412486068	4.41434732986611e-4	4.37423592249931e-4	4.34368744846355e-4	4.32907044569895e-4	4.33368945670999e-4	4.35718860609402e-4	4.39552224111073e-4	4.44156756517682e-4	4.48637580410499e-4	4.52089933950867e-4	4.53784439472722e-4	4.53318965032246e-4	4.50697613756027e-4	4.4632174949803e-4	4.40908273942713e-4	4.3536773680502e-4	4.3066711419905e-4	4.27679050420284e-4	4.27017898538292e-4	4.28926302818126e-4	4.33392904406778e-4	4.40683140386415e-4	4.51951969381842e-4	4.68282323285476e-4	4.858864090814e-4	4.91633303448331e-4	4.79491960671333e-4	4.84591633028397e-4	4.63724812531578e-4	4.80000920378085e-4	4.30585024775139e-4	3.85810716224414e-4	4.05434106781542e-4	3.84620059447793e-4	3.91286156373925e-4	3.75498992451138e-4	3.76834162989562e-4	3.91805917578511e-4	4.05810879015737e-4	4.13960444972445e-4	4.18370749364128e-4	4.22283395237721e-4	4.27409717719676e-4	4.33726900824091e-4	4.40194345696777e-4	4.4553509438489e-4	4.48764832518846e-4	4.49422796510436e-4
flux1:	0.691552861389821	4.06854950733002e-4	4.02990090026448e-4	3.99989942567637e-4	3.98450996862096e-4	3.98691360988783e-4	4.00695703813748e-4	4.04110338096616e-4	4.08295839168451e-4	4.12438062118772e-4	4.15704015255048e-4	4.17411442875508e-4	4.17170128079283e-4	4.14957929698069e-4	4.11116335170482e-4	4.06278379581829e-4	4.0125890629403e-4	3.96931412501265e-4	3.94094663845757e-4	3.93328323021887e-4	3.94889887512316e-4	3.98808391694753e-4	4.05337748577831e-4	4.15490740551197e-4	4.30203466146175e-4	4.46086773028093e-4	4.51315263530068e-4	4.40153933727534e-4	4.44552616444883e-4	4.25689121349746e-4	4.40652876847133e-4	3.95491317165609e-4	3.54699726803373e-4	3.72868323110526e-4	3.5435264205948e-4	3.60537064322715e-4	3.4644536890571e-4	3.48162406200769e-4	3.62140664700613e-4	3.75032368848368e-4	3.8244474514399e-4	3.86319496975419e-4	3.89594993760529e-4	3.93834351221647e-4	3.99058412480013e-4	4.04389188994911e-4	4.08740757320269e-4	4.11281828496166e-4	4.11634844878807e-4
flux1:	0.691815310293574	3.74441144595592e-4	3.70773507047527e-4	3.67888488539343e-4	3.66336301329964e-4	3.66415986746107e-4	3.6812553416024e-4	3.71155771524431e-4	3.74935273496332e-4	3.78728225898855e-4	3.817741898394e-4	3.83442235096935e-4	3.83361222501865e-4	3.81491761472004e-4	3.78124848097845e-4	3.73818182993526e-4	3.69297818643447e-4	3.65348482949093e-4	3.62696436184203e-4	3.61882841409648e-4	3.63170131410129e-4	3.66615366465863e-4	3.72457077928227e-4	3.81582357180031e-4	3.94805161503886e-4	4.09106775480967e-4	4.13848760150279e-4	4.03583374250185e-4	4.07335811856343e-4	3.90289236008193e-4	4.04013677065803e-4	3.62786027078445e-4	3.25663811046876e-4	3.42458815270087e-4	3.25998787561966e-4	3.31710498183381e-4	3.19156731993078e-4	3.2116637300839e-4	3.34173982376679e-4	3.46008389842836e-4	3.52734576558662e-4	3.56132839459138e-4	3.58861988484892e-4	3.62344764384437e-4	3.66633282005014e-4	3.70987685781849e-4	3.74487399463305e-4	3.76435155891528e-4	3.76527531284092e-4
flux1:	0.692077759197328	3.44111493795578e-4	3.40680348996267e-4	3.37957109205388e-4	3.36442029871113e-4	3.36410610806119e-4	3.37869128306613e-4	3.40547812913206e-4	3.43938784230468e-4	3.47381656526646e-4	3.50188009830832e-4	3.51780500848239e-4	3.51811920239322e-4	3.50232244343101e-4	3.4728924604824e-4	3.43472293977726e-4	3.39424885872525e-4	3.35848013973457e-4	3.3339817887918e-4	3.3257660049581e-4	3.33643825883374e-4	3.36675676313024e-4	3.41893214780993e-4	3.50073371654812e-4	3.61929407858533e-4	3.74784004575843e-4	3.79074297999126e-4	3.69634899976862e-4	3.7280440932139e-4	3.57405179488702e-4	3.69968351823357e-4	3.323726332916e-4	2.98623432089467e-4	3.14124169485772e-4	2.99495162459628e-4	3.04746645066629e-4	2.93580020815787e-4	2.95800577310388e-4	3.07864906421068e-4	3.18700574981178e-4	3.24792195441095e-4	3.27769660665735e-4	3.30034557374117e-4	3.32877996230807e-4	3.36373636027695e-4	3.39898301097858e-4	3.42673309595276e-4	3.44117395347816e-4	3.43992033267986e-4
flux1:	0.692340208101081	3.15788582694603e-4	3.12622410902502e-4	3.1009491554096e-4	3.08654696296487e-4	3.08551187423427e-4	3.09795547023883e-4	3.12153366623794e-4	3.15176223505654e-4	3.18275874446178e-4	3.20834297023956e-4	3.2232833665851e-4	3.22437548856319e-4	3.21105813721692e-4	3.18543149814578e-4	3.15176386192586e-4	3.11572261258295e-4	3.08353416658555e-4	3.0611042829422e-4	3.0530492374834e-4	3.06191163365647e-4	3.0885706134159e-4	3.13505738009553e-4	3.2081858793994e-4	3.31426338546496e-4	3.42963298558245e-4	3.46838522007916e-4	3.38166973328736e-4	3.40821659650255e-4	3.26916383626068e-4	3.38398989666616e-4	3.04150857272073e-4	2.73495417930432e-4	2.87779027340964e-4	2.74773947295762e-4	2.79580829643951e-4	2.69658237300624e-4	2.72016458515166e-4	2.83169223892153e-4	2.93066039466652e-4	2.98574035298582e-4	3.01182444291157e-4	3.03056517072168e-4	3.05364819174948e-4	3.08195051062998e-4	3.11022211707581e-4	3.13188489398593e-4	3.14211866990214e-4	3.1390958552528e-4
flux1:	0.692602657004834	2.89396831055662e-4	2.8651398983519e-4	2.84204510422287e-4	2.82865344090368e-4	2.82718968947049e-4	2.83779363340547e-4	2.85844326626265e-4	2.88521133993545e-4	2.91290116811664e-4	2.93601148200315e-4	2.94984471449963e-4	2.95147524373706e-4	2.94030874711485e-4	2.91810801075152e-4	2.88856490354656e-4	2.8566346488065e-4	2.82781708258494e-4	2.80740472520126e-4	2.79963398009666e-4	2.80695887339775e-4	2.83033431369255e-4	2.87162138375909e-4	2.93681528230636e-4	3.03154694335819e-4	3.13497435943278e-4	3.16995199341799e-4	3.09042917988501e-4	3.11252394464404e-4	2.98702831428209e-4	3.09186226359055e-4	2.78018170626408e-4	2.50194219045258e-4	2.63335353134199e-4	2.51764045165199e-4	2.56144714759302e-4	2.4733151341668e-4	2.49762847342295e-4	2.60039728316614e-4	2.69057889630967e-4	2.74031460347918e-4	2.76318114928552e-4	2.77866261784763e-4	2.79730934671387e-4	2.82008151926687e-4	2.84255341663069e-4	2.85917056715474e-4	2.86595280566467e-4	2.86154239844267e-4
flux1:	0.692865105908588	2.64860169360478e-4	2.6226958388898e-4	2.60189783750205e-4	2.58967483405581e-4	2.58798616487164e-4	2.5969897699377e-4	2.61496126155403e-4	2.6384955860383e-4	2.66304414136606e-4	2.68375264864174e-4	2.6964382753707e-4	2.69845135763122e-4	2.68917828493008e-4	2.67007359479219e-4	2.64429559923632e-4	2.61614146875346e-4	2.59044336055212e-4	2.57193090285512e-4	2.56448452505276e-4	2.57045742075055e-4	2.59085263028279e-4	2.62738168239213e-4	2.68534651204156e-4	2.7698193504694e-4	2.86247379095536e-4	2.89405586602292e-4	2.82131279785831e-4	2.83963916945417e-4	2.72645567540521e-4	2.82210041255405e-4	2.53870655982677e-4	2.28632622181639e-4	2.40703185688285e-4	2.30391972825062e-4	2.34367143956304e-4	2.26537912077071e-4	2.28986406993551e-4	2.38426520670755e-4	2.46625811873246e-4	2.51111693031563e-4	2.53119138513872e-4	2.54397975895528e-4	2.55898402905979e-4	2.57720398904786e-4	2.59490560120862e-4	2.60739794904838e-4	2.61140507735057e-4	2.60595708985293e-4
flux1:	0.693127554812341	2.42100280117665e-4	2.39802337018988e-4	2.37954586688125e-4	2.36856003552489e-4	2.36677359307278e-4	2.37436038436253e-4	2.3898744947989e-4	2.41040055538061e-4	2.43199904746681e-4	2.45042544256066e-4	2.46198361081571e-4	2.46428620696749e-4	2.45670382978888e-4	2.4404043561148e-4	2.41805161766886e-4	2.39333798638926e-4	2.37048727075622e-4	2.35371783963265e-4	2.34658217134895e-4	2.35133004147066e-4	2.36899881197525e-4	2.40117880342215e-4	2.45259113197958e-4	2.52783829871621e-4	2.61081926350579e-4	2.63938073683584e-4	2.57305508958671e-4	2.5882622455304e-4	2.48626649798028e-4	2.57349958766581e-4	2.31603324842966e-4	2.08722019629072e-4	2.19790989657188e-4	2.10582422240649e-4	2.14174652151783e-4	2.07213909588578e-4	2.09631955883956e-4	2.18277246867492e-4	2.25716565527696e-4	2.2975866709248e-4	2.3152460355837e-4	2.32582843127192e-4	2.33787030555984e-4	2.35237776769158e-4	2.3661974191527e-4	2.37536548693608e-4	2.37719192980374e-4	2.37102036747788e-4
flux1:	0.693390003716094	2.21035612150354e-4	2.19023341644066e-4	2.17402302216872e-4	2.16426991317316e-4	2.16245057410389e-4	2.1687577241605e-4	2.18200843018688e-4	2.1997461645094e-4	2.21860060795914e-4	2.23489596749802e-4	2.24538848777113e-4	2.2479320208067e-4	2.24187812600053e-4	2.22812511399309e-4	2.20887930440247e-4	2.18728052492559e-4	2.16700230094947e-4	2.15180218449117e-4	2.14493419876862e-4	2.14854891663602e-4	2.16371449227132e-4	2.19193224681965e-4	2.23744013362002e-4	2.30443534282208e-4	2.37876815275847e-4	2.40467212634915e-4	2.34443139721488e-4	2.35711725456044e-4	2.26528776282017e-4	2.34484919867041e-4	2.11110138117451e-4	1.90372447543968e-4	2.00505811184049e-4	1.92258575754165e-4	1.95491754357801e-4	1.89294595853727e-4	1.91642636523565e-4	1.99537221498949e-4	2.0627428225525e-4	2.09913638533501e-4	2.11471071413603e-4	2.12350030071822e-4	2.13315493145027e-4	2.14466152564312e-4	2.15535443892963e-4	2.16188215146048e-4	2.16203965169885e-4	2.15541884992307e-4
flux1:	0.693652452619847	2.01581229063654e-4	1.99841757073009e-4	1.98436173984256e-4	1.97578231538415e-4	1.97394868780138e-4	1.97907837383508e-4	1.99023807237703e-4	2.00540027217986e-4	2.02172338764722e-4	2.03605690847414e-4	2.04557120368362e-4	2.04833586561375e-4	2.0436766933267e-4	2.03223754003591e-4	2.01580309646057e-4	1.9970113495549e-4	1.97904082079298e-4	1.9652357922576e-4	1.95858115031014e-4	1.96113710078394e-4	1.97400591814736e-4	1.99863206736231e-4	2.03885215271675e-4	2.09850311333923e-4	2.16513475938279e-4	2.18872404791107e-4	2.13424772759843e-4	2.14494739275176e-4	2.06234899684618e-4	2.13493159471946e-4	1.92284029933328e-4	1.73492647266133e-4	1.82753466097705e-4	1.75342315192085e-4	1.78241164870994e-4	1.72713697987666e-4	1.7495995647322e-4	1.8214945227674e-4	1.88240567120637e-4	1.91515497686373e-4	1.92893093311132e-4	1.9362732460098e-4	1.94402070411746e-4	1.95312174593114e-4	1.9613205632548e-4	1.96578179280649e-4	1.96470103663904e-4	1.95786312559768e-4
flux1:	0.693914901523601	1.83649407597031e-4	1.8216557254021e-4	1.80960147520256e-4	1.80210080375593e-4	1.80024156135267e-4	1.80427305972291e-4	1.8134991139646e-4	1.82629179068777e-4	1.84029738786212e-4	1.85284596980377e-4	1.86148202095592e-4	1.86446388119532e-4	1.86108411839329e-4	1.8517470712808e-4	1.83785104977237e-4	1.82158065634284e-4	1.80567080582763e-4	1.79309627481747e-4	1.78660109896469e-4	1.78816683716486e-4	1.79893683365456e-4	1.82032731660858e-4	1.85583951494589e-4	1.90898149908585e-4	1.96877721553613e-4	1.99036596395709e-4	1.94133201455979e-4	1.95051106561262e-4	1.87628123990291e-4	1.94252394401115e-4	1.75017200433111e-4	1.57990369263053e-4	1.66438948475303e-4	1.59754475979541e-4	1.62344096388352e-4	1.57403569148196e-4	1.59523775372883e-4	1.66054632034904e-4	1.71554477545796e-4	1.74500835271822e-4	1.7572341170845e-4	1.76341428577808e-4	1.76964993009193e-4	1.77683710209227e-4	1.78306417315691e-4	1.78593168410903e-4	1.78396625962741e-4	1.77710019485441e-4
flux1:	0.694177350427354	1.67150785878449e-4	1.65902762068761e-4	1.64879933183465e-4	1.64226392576792e-4	1.64035290827237e-4	1.64335401741413e-4	1.65079544931475e-4	1.66141924994408e-4	1.6733185235028e-4	1.68425897242041e-4	1.69211927783991e-4	1.69532026830308e-4	1.69311506451337e-4	1.68568437058869e-4	1.67407475839373e-4	1.66006305533419e-4	1.64598755732726e-4	1.63449335072445e-4	1.62811053648563e-4	1.62875514059281e-4	1.63761924820359e-4	1.65611338303897e-4	1.68745469103282e-4	1.73484553453779e-4	1.7885866930858e-4	1.80845311821031e-4	1.76452964244959e-4	1.77258172770263e-4	1.70592081658344e-4	1.76640512950605e-4	1.59201837980385e-4	1.43773047581557e-4	1.51467160655376e-4	1.45415265158011e-4	1.47720746435252e-4	1.43295281603275e-4	1.45272335388698e-4	1.51191192324417e-4	1.56152506004609e-4	1.58803896170268e-4	1.59892962296811e-4	1.60418007568691e-4	1.60922504451977e-4	1.61489931510005e-4	1.61957995297112e-4	1.62123615577344e-4	1.61866870227962e-4	1.61192119788238e-4
flux1:	0.694439799331107	1.51995796299524e-4	1.50962555464785e-4	1.50104019704672e-4	1.49535243354294e-4	1.49336106787166e-4	1.49539754128022e-4	1.50120072063809e-4	1.50985248195999e-4	1.51985160539447e-4	1.52935513417857e-4	1.53653756606255e-4	1.53995830785213e-4	1.53882729079588e-4	1.53311885334357e-4	1.52356166101399e-4	1.51156719954161e-4	1.4991197700184e-4	1.48857097873313e-4	1.48226243039994e-4	1.48205776591047e-4	1.48920382861767e-4	1.50512048575761e-4	1.53277956468984e-4	1.57509722055422e-4	1.62348113569949e-4	1.64186249492043e-4	1.60270477549351e-4	1.60995286379642e-4	1.55011845092536e-4	1.60536798377843e-4	1.44731289763214e-4	1.3074885267976e-4	1.377439590458e-4	1.32244900180737e-4	1.34291011892824e-4	1.30318925302703e-4	1.3214242670239e-4	1.37495509212812e-4	1.41968700643312e-4	1.44356589021611e-4	1.45330848102135e-4	1.4578166333751e-4	1.4619280823251e-4	1.46641229307364e-4	1.46988822990958e-4	1.47063703695229e-4	1.46768721968751e-4	1.46116568646736e-4
flux1:	0.69470224823486	1.38096110739777e-4	1.37256582994507e-4	1.36544438204854e-4	1.36049290984986e-4	1.35839894237101e-4	1.35954098397593e-4	1.36385344820895e-4	1.37072715790762e-4	1.37902562075767e-4	1.3872542663558e-4	1.39384756621328e-4	1.39748286325017e-4	1.39732610376605e-4	1.39316386250103e-4	1.38543965250535e-4	1.37523889088093e-4	1.36423064635913e-4	1.3545062417466e-4	1.34824263933751e-4	1.34726302625819e-4	1.35287168603867e-4	1.36650522271732e-4	1.39091916046211e-4	1.42876247919098e-4	1.4724045230724e-4	1.48949512774521e-4	1.45474745049994e-4	1.46144796216563e-4	1.40775275224103e-4	1.45823559679245e-4	1.31501561724043e-4	1.18828015311232e-4	1.25177411738939e-4	1.20164452179719e-4	1.2197539999396e-4	1.18404152290379e-4	1.20069748146646e-4	1.24902320858975e-4	1.28935026286917e-4	1.31088703348646e-4	1.31964458786932e-4	1.32356005762724e-4	1.3269408359412e-4	1.33049152963764e-4	1.3330339031028e-4	1.33311292587693e-4	1.32994665588274e-4	1.32372394352061e-4
flux1:	0.694964697138614	1.25365871880663e-4	1.24699726599734e-4	1.24117176846166e-4	1.23685748228842e-4	1.234649645656e-4	1.23497507253508e-4	1.23794705515741e-4	1.24323379298341e-4	1.25002306853259e-4	1.25712762457721e-4	1.26320915073468e-4	1.26704582991636e-4	1.2677616380837e-4	1.26497494157623e-4	1.25887557955114e-4	1.25025934442142e-4	1.24051573027295e-4	1.23150654385951e-4	1.22526613367717e-4	1.22358686567595e-4	1.22782892392259e-4	1.23944629117753e-4	1.26100038463146e-4	1.29489319979734e-4	1.33433130405869e-4	1.35028388892631e-4	1.31958492128955e-4	1.32593392023353e-4	1.27774591229118e-4	1.32387924364605e-4	1.19412928745987e-4	1.07924232349384e-4	1.13679097571382e-4	1.09096812432942e-4	1.10696044058819e-4	1.07480939506748e-4	1.08989475246067e-4	1.13345367515897e-4	1.16982007767259e-4	1.1892842730107e-4	1.19719861074186e-4	1.20063961605144e-4	1.20344716076669e-4	1.20626537708904e-4	1.20808673228384e-4	1.20767909046706e-4	1.20441826204139e-4	1.19853871403578e-4
flux1:	0.695227146042367	1.13722567336433e-4	1.13210606435073e-4	1.12742249956185e-4	1.12366039371786e-4	1.12133930906598e-4	1.12093358697442e-4	1.12271732626145e-4	1.12660410865276e-4	1.13206641943848e-4	1.13818550122018e-4	1.14382074725221e-4	1.14783739865615e-4	1.14932173917261e-4	1.14774392043671e-4	1.14307024954351e-4	1.13584104352073e-4	1.12719955658064e-4	1.11880680396039e-4	1.1125743245685e-4	1.11027018408428e-4	1.11330461314313e-4	1.12314451676839e-4	1.14217519904436e-4	1.17257319963964e-4	1.20827445890618e-4	1.22320463124548e-4	1.19619474606116e-4	1.20233539209302e-4	1.15907885974314e-4	1.20123496260256e-4	1.08371396122209e-4	9.79559348267688e-5	1.03165255474132e-4	9.89676594649148e-5	1.00377697918577e-4	9.7480484535567e-5	9.88369966358451e-5	1.02758211399504e-4	1.06039625716529e-4	1.07803176714677e-4	1.08522506431607e-4	1.08828382724011e-4	1.09063814716345e-4	1.09287905904432e-4	1.09414403554459e-4	1.09338916536166e-4	1.09012114445078e-4	1.08460727011546e-4
flux1:	0.69548959494612	1.03087501185293e-4	1.02711724806918e-4	1.02343509195055e-4	1.02015292072807e-4	1.01772910648036e-4	1.01668297683144e-4	1.01743030603158e-4	1.02009807014269e-4	1.02440519165368e-4	1.02966509263889e-4	1.03490844960935e-4	1.03907653709593e-4	1.04122375352999e-4	1.04069197498499e-4	1.03725285677949e-4	1.03122367488111e-4	1.02353305938379e-4	1.01566800924449e-4	1.00943434417266e-4	1.00657879556916e-4	1.00855206169373e-4	1.01682640149714e-4	1.03362675104157e-4	1.06092616258555e-4	1.09329493761114e-4	1.10728790681692e-4	1.08361678827012e-4	1.08964732915256e-4	1.05080321961166e-4	1.089316045937e-4	9.82897788415025e-5	8.88472227127311e-5	9.35576192009726e-5	8.9706294878081e-5	9.09485805505882e-5	8.83361136950998e-5	8.95487379872496e-5	9.30751500912129e-5	9.60383708973097e-5	9.764066270376e-5	9.82982127161883e-5	9.85729279309089e-5	9.8771998681013e-5	9.89501368241817e-5	9.90335928586148e-5	9.89338961898173e-5	9.8612514087466e-5	9.80984138661429e-5
flux1:	0.695752043849873	9.33859075863507e-5	9.3129360545482e-5	9.28483322257663e-5	9.25618373321722e-5	9.23108580672734e-5	9.21514318637008e-5	9.2137331596359e-5	9.22994487849168e-5	9.26306658455244e-5	9.30821713454593e-5	9.35717957333262e-5	9.40003745203511e-5	9.4270820433122e-5	9.43064451496608e-5	9.40677268479792e-5	9.35672075239331e-5	9.2879306861512e-5	9.21377867372269e-5	9.15140494625455e-5	9.11805744981317e-5	9.12852548932838e-5	9.19749743098254e-5	9.34576511956796e-5	9.59123379998209e-5	9.88510099933142e-5	1.00162854866815e-4	9.80961677528295e-5	9.86943389367044e-5	9.52048146998231e-5	9.87219576719596e-5	8.90882450925149e-5	8.05283401689276e-5	8.47838359166706e-5	8.12462385250951e-5	8.23409700015108e-5	7.99840762532343e-5	8.10629699451035e-5	8.42321133455893e-5	8.69103224694437e-5	8.83700616264484e-5	8.89743007960593e-5	8.92231142178485e-5	8.93923559374623e-5	8.95333154288496e-5	8.9583237203222e-5	8.94671876831432e-5	8.91554798222784e-5	8.86784241860542e-5
flux1:	0.696014492753627	8.45468154412077e-5	8.4393343252044e-5	8.41873306956447e-5	8.3936867523916e-5	8.36791842186497e-5	8.34739262024425e-5	8.33850816295919e-5	8.34586977962746e-5	8.37052043977569e-5	8.40925273325007e-5	8.45511319099567e-5	8.49878098916348e-5	8.53036328833441e-5	8.54129254939352e-5	8.52621624076002e-5	8.48477167407913e-5	8.42284360415001e-5	8.35253560122153e-5	8.29017466220401e-5	8.25275175369516e-5	8.2552025151665e-5	8.31209614253377e-5	8.44290498779762e-5	8.66389404012898e-5	8.93099225013889e-5	9.05391092510683e-5	8.87414198974488e-5	8.93378839970247e-5	8.62021226776589e-5	8.94126398420143e-5	8.06942814481663e-5	7.29356593910312e-5	7.67774498881977e-5	7.35255203225146e-5	7.44914944713542e-5	7.23641217451231e-5	7.33204977100592e-5	7.61674343465564e-5	7.85901071570705e-5	7.99231225751561e-5	8.04807233654124e-5	8.07073837231654e-5	8.08514248443575e-5	8.09616148179684e-5	8.09850690695615e-5	8.08584779592455e-5	8.05593583622651e-5	8.01185784280303e-5
flux1:	0.69627694165738	7.65028014687337e-5	7.64368359005445e-5	7.62941887155441e-5	7.60743432919108e-5	7.58117355013337e-5	7.55690518052316e-5	7.54185548136778e-5	7.54185650857581e-5	7.55938568131096e-5	7.5926243324764e-5	7.63568998276257e-5	7.67979194528703e-5	7.71492105383665e-5	7.73179307090934e-5	7.72391493178003e-5	7.68959797834677e-5	7.63343859388518e-5	7.56645950995808e-5	7.50424468055022e-5	7.46346644626093e-5	7.45906976967273e-5	7.50543139355017e-5	7.62083110594193e-5	7.82004413152441e-5	8.06305004412126e-5	8.1781011338634e-5	8.02231279970787e-5	8.08187783840467e-5	7.80003858251937e-5	8.09295216436538e-5	7.30421508667785e-5	6.60112366144183e-5	6.9477513927547e-5	6.64866641881791e-5	6.73411256033393e-5	6.54198020509369e-5	6.62651533711202e-5	6.88224112640127e-5	7.10156204686266e-5	7.2235058572384e-5	7.27510201334515e-5	7.29580229383789e-5	7.30800372823752e-5	7.31640512989839e-5	7.31662017347217e-5	7.30333007597735e-5	7.27487223462287e-5	7.23432057155361e-5
flux1:	0.696539390561133	6.91897608774743e-5	6.91962219545372e-5	6.91056879992213e-5	6.89111639562811e-5	6.86451065682051e-5	6.83726308634296e-5	6.81724110238904e-5	6.81123510934293e-5	6.82286264733945e-5	6.85143415411085e-5	6.89196359782574e-5	6.93613226631704e-5	6.97388070485886e-5	6.99538336603616e-5	6.99325733406573e-5	6.96476487299529e-5	6.91345935353748e-5	6.84944186691305e-5	6.78759212318863e-5	6.74418779463189e-5	6.73405531645684e-5	6.77131988263571e-5	6.87317848436322e-5	7.05302978636376e-5	7.27430941536726e-5	7.38185756972106e-5	7.24735413594882e-5	7.30675694779127e-5	7.05342582288013e-5	7.32052591571683e-5	6.6072004309489e-5	5.97020782740398e-5	6.28279527867095e-5	6.00764150144513e-5	6.08349309508498e-5	5.90984943446747e-5	5.98440513388286e-5	6.21416165381942e-5	6.41284404666141e-5	6.52451134281181e-5	6.57229695671034e-5	6.59118002535611e-5	6.60138894613729e-5	6.60749762696712e-5	6.60595314259658e-5	6.59233235702266e-5	6.56545162393794e-5	6.52831438684246e-5
flux1:	0.696801839464887	6.25467876180178e-5	6.26111418805261e-5	6.25619130836279e-5	6.23875435066796e-5	6.21191816504909e-5	6.18237297120097e-5	6.15845156257343e-5	6.14765534791863e-5	6.15447455471006e-5	6.17911393087734e-5	6.2173263469691e-5	6.26121405046612e-5	6.30073239645706e-5	6.32568366079963e-5	6.32803446738309e-5	6.3042557333837e-5	6.25707432151412e-5	6.19579533980052e-5	6.1346076943217e-5	6.0893140156925e-5	6.07450998738301e-5	6.10402171520866e-5	6.1940500043216e-5	6.35669776578597e-5	6.55835499192388e-5	6.6587576501565e-5	6.54305228337037e-5	6.60209086885045e-5	6.37438435721364e-5	6.61781172785507e-5	5.97288538961321e-5	5.39592934774359e-5	5.67768322604718e-5	5.42452999524371e-5	5.4921678121766e-5	5.3351192267039e-5	5.40076124486976e-5	5.60729593070242e-5	5.78739261590489e-5	5.88967637948194e-5	5.93388713583078e-5	5.95102473473523e-5	5.95937645440245e-5	5.96342262255769e-5	5.96038156609438e-5	5.9466344243801e-5	5.92139512133856e-5	5.88755197027874e-5
flux1:	0.69706428836864	5.65162030863292e-5	5.66246688125449e-5	5.66065760082296e-5	5.64474826474228e-5	5.61777492380582e-5	5.5865404869676e-5	5.55967942505611e-5	5.54517950647966e-5	5.54816323887191e-5	5.56951943694242e-5	5.6055996152712e-5	5.64888449067001e-5	5.68940998682369e-5	5.71676887812878e-5	5.72250191009424e-5	5.70252146000925e-5	5.65891147564799e-5	5.60027500053097e-5	5.54010618573515e-5	5.49365679817456e-5	5.4751975865288e-5	5.49821394671757e-5	5.57797064876828e-5	5.72533419332944e-5	5.90924460136669e-5	6.00285909783883e-5	5.90365310179503e-5	5.96204502682488e-5	5.75736529470619e-5	5.97908539806091e-5	5.39616132875626e-5	4.87373055798081e-5	5.12756817433385e-5	4.89471328777983e-5	4.95533958822437e-5	4.8132149556397e-5	4.87094030229734e-5	5.05675496663949e-5	5.22010515298844e-5	5.31375881773e-5	5.35454688579124e-5	5.36995830698707e-5	5.37654037288485e-5	5.37869250608333e-5	5.37434167285945e-5	5.3605983263373e-5	5.33701398913569e-5	5.30633147479796e-5
flux1:	0.697326737272393	5.10437180522719e-5	5.11835681300399e-5	5.1187366805191e-5	5.1039207124181e-5	5.07690269861376e-5	5.04453095879529e-5	5.01559070560587e-5	4.99835418487278e-5	4.99836240258025e-5	5.01700250530495e-5	5.05110276170662e-5	5.0934903927209e-5	5.13434970118047e-5	5.16321899172857e-5	5.1714186225637e-5	5.15450524215417e-5	5.11406888576185e-5	5.05807713089483e-5	4.99931659347414e-5	4.9524233772798e-5	4.9312660860108e-5	4.94894754182564e-5	5.0198310555245e-5	5.15359857608906e-5	5.32143180167369e-5	5.40860863096614e-5	5.3237726356049e-5	5.38118847648616e-5	5.1971766865748e-5	5.39898535258459e-5	4.87223647377389e-5	4.3993255607266e-5	4.62789813899513e-5	4.4138563982558e-5	4.46849869688276e-5	4.33984759820266e-5	4.39058627380436e-5	4.55794427863416e-5	4.70620694142267e-5	4.79188945741194e-5	4.82935886277919e-5	4.84303472327342e-5	4.84790912679772e-5	4.84830028421815e-5	4.84277688170928e-5	4.82911221786197e-5	4.80715169810287e-5	4.77947653306413e-5
flux1:	0.697589186176146	4.60786705783457e-5	4.62385605780476e-5	4.62562299448037e-5	4.61154554801151e-5	4.58459646832276e-5	4.55160154497151e-5	4.5213587051064e-5	4.50224503356068e-5	4.5000322421606e-5	4.51644469827873e-5	4.54868515420865e-5	4.58990754795295e-5	4.63051480763959e-5	4.66013592336722e-5	4.67005302120158e-5	4.65563655550928e-5	4.61809820152748e-5	4.56481562953032e-5	4.50785406581906e-5	4.46118360816997e-5	4.43820713718211e-5	4.45159830755315e-5	4.51483320062198e-5	4.63646709300803e-5	4.78970215190778e-5	4.87077160684867e-5	4.79833444361336e-5	4.8544251379564e-5	4.68893102708754e-5	4.87246125317036e-5	4.39659370405477e-5	3.96866664310495e-5	4.17438693378757e-5	3.97787489978071e-5	4.02739582752382e-5	3.91097783028683e-5	3.9556004568259e-5	4.1065350970906e-5	4.24121184162948e-5	4.31952333279643e-5	4.35376199094853e-5	4.36568604875867e-5	4.36890682363514e-5	4.36765460501665e-5	4.36106792081902e-5	4.34751883241727e-5	4.32711342787125e-5	4.30226778926243e-5
flux1:	0.6978516350799	4.15742612014372e-5	4.17445070018329e-5	4.17694861655211e-5	4.1633539129372e-5	4.13662520466696e-5	4.10349795829442e-5	4.07265769935742e-5	4.05242828310272e-5	4.04864968520695e-5	4.06324709220026e-5	4.0937158827262e-5	4.1335296385293e-5	4.17338155225826e-5	4.20312357626009e-5	4.2141550276876e-5	4.20179559093784e-5	4.16696442530979e-5	4.11648082874148e-5	4.06167952027643e-5	4.01582914942919e-5	3.99181280798895e-5	4.00182225721411e-5	4.0584487424202e-5	4.16919468185959e-5	4.30913286475645e-5	4.38439220002117e-5	4.32253986676998e-5	4.37695901175267e-5	4.22802615666892e-5	4.39475866128008e-5	3.96497946014881e-5	3.57793659895482e-5	3.76300643198517e-5	3.58291728554144e-5	3.62802949024803e-5	3.52279129379423e-5	3.56211609089538e-5	3.69844020329567e-5	3.82088786940324e-5	3.89239258004622e-5	3.92349715487568e-5	3.93366456176388e-5	3.93529098328412e-5	3.93251155069512e-5	3.92495972549731e-5	3.91154096014658e-5	3.89259386717067e-5	3.87037530511768e-5
flux1:	0.698114083983653	3.74877081078882e-5	3.76604523721128e-5	3.76877565897462e-5	3.75551521532726e-5	3.72920284948757e-5	3.69641725198827e-5	3.66561951300525e-5	3.64494325236672e-5	3.64015908769621e-5	3.65328115299114e-5	3.68203585935867e-5	3.72022108094665e-5	3.75889086102279e-5	3.7882362676844e-5	3.79990059068544e-5	3.78925577575179e-5	3.75699018366934e-5	3.70938880141009e-5	3.65705469067019e-5	3.61253260258224e-5	3.58813778188358e-5	3.59552331059203e-5	3.646396064877e-5	3.74729967527012e-5	3.87507869876422e-5	3.94478531018195e-5	3.89186892731243e-5	3.94429081676851e-5	3.81015358858144e-5	3.96143202820364e-5	3.57341651757157e-5	3.22356072686302e-5	3.38999484884644e-5	3.22536208054622e-5	3.26664651112289e-5	3.17168797989366e-5	3.20648260047345e-5	3.3297996869089e-5	3.44123527652764e-5	3.50647144770456e-5	3.53456270581841e-5	3.54299332261912e-5	3.54309894643382e-5	3.53891573743787e-5	3.53049763634508e-5	3.51721571994447e-5	3.49961362154054e-5	3.47980032063509e-5
flux1:	0.698376532887406	3.37802660898572e-5	3.39495003286353e-5	3.39756908287936e-5	3.38459632407134e-5	3.35893563866458e-5	3.32694542292588e-5	3.29676388288034e-5	3.2762182673474e-5	3.27089658389165e-5	3.2828139023518e-5	3.30988499552756e-5	3.34624588971186e-5	3.38337757474664e-5	3.41190740254494e-5	3.42382068433995e-5	3.41461612337365e-5	3.38479522402641e-5	3.34013034780832e-5	3.29050032878259e-5	3.24771331982981e-5	3.22347275919454e-5	3.22883714565495e-5	3.27463668961124e-5	3.36656877866295e-5	3.48318032914172e-5	3.54755375921005e-5	3.50210264325097e-5	3.55223655777631e-5	3.4313226657363e-5	3.56837270116106e-5	3.21822877005097e-5	2.90222848087886e-5	3.05187246740014e-5	2.90182556485774e-5	2.93975122905583e-5	2.85428477733983e-5	2.88526127987772e-5	2.99697850789866e-5	3.09848043412423e-5	3.1579594425363e-5	3.1831876764414e-5	3.18993366402807e-5	3.18861153031283e-5	3.18315950275428e-5	3.17398185782695e-5	3.16084623743183e-5	3.14447172508079e-5	3.12683217658137e-5
flux1:	0.698638981791159	3.04170861455509e-5	3.05785272712922e-5	3.06015415026721e-5	3.04750648235854e-5	3.02275632788829e-5	2.99198309238738e-5	2.96291805651492e-5	2.94298690935907e-5	2.93750565084401e-5	2.9484248135404e-5	2.97382128019861e-5	3.00818865107926e-5	3.04349270516188e-5	3.07087334739456e-5	3.08272893178558e-5	3.07473609210299e-5	3.04724166068234e-5	3.00552776178955e-5	2.95876351524507e-5	2.91801407841731e-5	2.89433130092013e-5	2.89813054832498e-5	2.93938686443368e-5	3.02307548044183e-5	3.12938651347651e-5	3.18861914369766e-5	3.14935366352207e-5	3.1969546934308e-5	3.08788680141294e-5	3.21183691507732e-5	2.89606495092856e-5	2.61091381738315e-5	2.74545561046482e-5	2.60917395933935e-5	2.64411735293593e-5	2.56742705458824e-5	2.59523102190516e-5	2.69657433522291e-5	2.78908426513808e-5	2.84328320668102e-5	2.86582512648257e-5	2.8709728023141e-5	2.86833724754808e-5	2.86176364211647e-5	2.85194393131505e-5	2.83897453970533e-5	2.8237175178902e-5	2.8080224733436e-5
flux1:	0.698901430694913	2.73669282066605e-5	2.75177775152212e-5	2.75366550590462e-5	2.74143761019066e-5	2.71785745448948e-5	2.68867354883094e-5	2.66114159030083e-5	2.64221160724198e-5	2.63686125814166e-5	2.64693157240997e-5	2.67064831411517e-5	2.70288348289647e-5	2.73613387997388e-5	2.76210674423611e-5	2.77366062270073e-5	2.7666835479914e-5	2.74139290713367e-5	2.70260467721462e-5	2.65879714046896e-5	2.62028967813262e-5	2.59744879378527e-5	2.60001186394072e-5	2.63713687478476e-5	2.71320249946643e-5	2.80997909425871e-5	2.86425288418965e-5	2.83009182474618e-5	2.87496835556871e-5	2.77655944215419e-5	2.88846080510482e-5	2.60391027002173e-5	2.34688507288624e-5	2.46786131753877e-5	2.34453360775484e-5	2.3767964175259e-5	2.30820331334743e-5	2.33340019146365e-5	2.42543148168069e-5	2.50976023718384e-5	2.55911281206494e-5	2.57916265107191e-5	2.58282937468429e-5	2.57901500623019e-5	2.57147765329158e-5	2.56114348566768e-5	2.54837431144328e-5	2.53414059515803e-5	2.52017469149221e-5
flux1:	0.699163879598666	2.46017687809756e-5	2.47404010415655e-5	2.47549579496132e-5	2.46380945614092e-5	2.44163446756894e-5	2.41434512851168e-5	2.38866913811626e-5	2.37102776341679e-5	2.36601577980284e-5	2.3753375751701e-5	2.39736374008677e-5	2.42736294314294e-5	2.45839530553685e-5	2.48276953703025e-5	2.49383170039448e-5	2.48770212979459e-5	2.46449012610173e-5	2.4285706320635e-5	2.38775140113277e-5	2.35160555500427e-5	2.32978943586352e-5	2.3313459323612e-5	2.36466954401772e-5	2.4336589279371e-5	2.52159046955407e-5	2.57109558053868e-5	2.54115414076209e-5	2.58317207824336e-5	2.49441155301867e-5	2.59525437983555e-5	2.33907937481182e-5	2.10769896863029e-5	2.21649844166849e-5	2.10529392742247e-5	2.13511818827125e-5	2.07395672814666e-5	2.09701944116593e-5	2.18065538016324e-5	2.25749477873068e-5	2.30238481120965e-5	2.32014300431903e-5	2.32247045299652e-5	2.31762892455908e-5	2.30929304791995e-5	2.29857905125747e-5	2.28605785795903e-5	2.27277374188948e-5	2.26034442878014e-5
flux1:	0.699426328502419	2.20963620635982e-5	2.22219995869081e-5	2.22325079716808e-5	2.21222678572502e-5	2.19164599728652e-5	2.16647517672177e-5	2.14287830921831e-5	2.12671519483408e-5	2.12217308695766e-5	2.13080726474947e-5	2.15113446028791e-5	2.17883258628771e-5	2.20754252882494e-5	2.23019007796232e-5	2.24062059343933e-5	2.2351990657691e-5	2.21394553903774e-5	2.18081841323964e-5	2.14297440527757e-5	2.10924238524516e-5	2.08855569684044e-5	2.08926652455495e-5	2.11907047961559e-5	2.18148499969693e-5	2.26120613224852e-5	2.30615697009148e-5	2.27973378787375e-5	2.31881763489462e-5	2.23884804396882e-5	2.32957263963205e-5	2.09918952513621e-5	1.89117794218228e-5	1.98904477255655e-5	1.88910021403833e-5	1.91668070556365e-5	1.86228863681956e-5	1.88359032310535e-5	1.95962212787466e-5	2.02956274848928e-5	2.07032321100675e-5	2.08598583029275e-5	2.08713133433802e-5	2.08142659710725e-5	2.07246090069048e-5	2.06150419613538e-5	2.04928910190453e-5	2.03690154626656e-5	2.02584375430266e-5
flux1:	0.699688777406172	1.98278148584448e-5	1.99402360522767e-5	1.99471571269705e-5	1.98445221381018e-5	1.96559379021733e-5	1.94267704475203e-5	1.92128303975573e-5	1.90669646880244e-5	1.90268979768282e-5	1.9106680178604e-5	1.92929738042222e-5	1.95467001224219e-5	1.9810107175682e-5	2.00186246046047e-5	2.01157008238808e-5	2.00674964051374e-5	1.98734816212976e-5	1.95692958360709e-5	1.9220172720375e-5	1.8907017651554e-5	1.87119476615883e-5	1.87118064724973e-5	1.8977253616065e-5	1.95404109826553e-5	2.02614924128911e-5	2.06679429394436e-5	2.04334839214506e-5	2.07947938989604e-5	2.00756612575859e-5	2.08906797139238e-5	1.88211797670619e-5	1.69537426275859e-5	1.78341332028963e-5	1.69383610610372e-5	1.71933027354801e-5	1.67105131551424e-5	1.69086580983159e-5	1.75997899017284e-5	1.82353212587571e-5	1.86045058610207e-5	1.87420188775071e-5	1.87432947634006e-5	1.86793216659999e-5	1.85850477225031e-5	1.84744005232728e-5	1.83559410789078e-5	1.8240670974202e-5	1.81424319294651e-5
flux1:	0.699951226309926	1.77752239048952e-5	1.78745407671154e-5	1.7878341762929e-5	1.77839437652727e-5	1.76132013974518e-5	1.74070619395781e-5	1.72154701228769e-5	1.70855549383233e-5	1.70509636197896e-5	1.71243110294358e-5	1.72937843475361e-5	1.75244150753993e-5	1.77641972184256e-5	1.79546120799562e-5	1.80440207097077e-5	1.80011115655768e-5	1.7824752806155e-5	1.75468235723428e-5	1.72263871791187e-5	1.69370844548303e-5	1.67539786119783e-5	1.67476161220336e-5	1.69830310636222e-5	1.74898167326409e-5	1.81404875120719e-5	1.85067225305595e-5	1.82979292052124e-5	1.86300460011941e-5	1.79850279018304e-5	1.8716322271038e-5	1.68595113434476e-5	1.51852732811469e-5	1.59771326752668e-5	1.51759796024036e-5	1.54113394988758e-5	1.49833002285643e-5	1.51684088206926e-5	1.57963395878285e-5	1.6372548637681e-5	1.67058435111013e-5	1.68259357004259e-5	1.68186607314968e-5	1.67494763750182e-5	1.66522222207778e-5	1.6541772456533e-5	1.64276233547995e-5	1.63207069306318e-5	1.62336636850029e-5
flux1:	0.700213675213679	1.59194034021094e-5	1.6005922320352e-5	1.60069859660127e-5	1.59210783343501e-5	1.5768170640026e-5	1.55847769434955e-5	1.54150776002472e-5	1.53006582662012e-5	1.52712685442764e-5	1.5338205615929e-5	1.54911911342319e-5	1.56992598324019e-5	1.59159600458242e-5	1.60886168742222e-5	1.61703604154045e-5	1.61323799888099e-5	1.59730258885404e-5	1.57205629521146e-5	1.54280496725202e-5	1.51620601699407e-5	1.49909044228015e-5	1.4979307338567e-5	1.518727139445e-5	1.56421815669206e-5	1.62279629415261e-5	1.65571173382609e-5	1.63708563525082e-5	1.66745726299219e-5	1.60978061836494e-5	1.67533868266236e-5	1.50893439630207e-5	1.35902162421645e-5	1.43021189299526e-5	1.35866502722525e-5	1.38034850569181e-5	1.34241668020728e-5	1.3597336213882e-5	1.41673491105439e-5	1.46884408940437e-5	1.49881693843902e-5	1.50923918831772e-5	1.50781224552298e-5	1.50053931112599e-5	1.49067161086214e-5	1.47976364239514e-5	1.46883495327557e-5	1.45895726933939e-5	1.45127485121358e-5
flux1:	0.700476124117432	1.42427067192485e-5	1.43168670371105e-5	1.431548196299e-5	1.42379907989288e-5	1.41023971679224e-5	1.39408590390588e-5	1.37920087457965e-5	1.36921721774452e-5	1.36674564001503e-5	1.37279829864468e-5	1.38649919047224e-5	1.40513540616238e-5	1.42459112506407e-5	1.44015650753082e-5	1.44760235203011e-5	1.44429033428645e-5	1.43000727642005e-5	1.40722988078355e-5	1.38068255504936e-5	1.35634492407345e-5	1.34041375739777e-5	1.33883016986434e-5	1.35713948966209e-5	1.39787703391013e-5	1.45049903267672e-5	1.48003633109583e-5	1.46341636724939e-5	1.49106488007871e-5	1.43966071723019e-5	1.49839324406334e-5	1.34943070183864e-5	1.21535201589841e-5	1.2793029856769e-5	1.21546986927455e-5	1.23539017598984e-5	1.20177915384778e-5	1.21795921932248e-5	1.26964103483626e-5	1.31664076265755e-5	1.34348232449284e-5	1.35246242324351e-5	1.35048069341372e-5	1.34301007679829e-5	1.33314481216821e-5	1.32247822751152e-5	1.31208021921877e-5	1.30299253482481e-5	1.29624358716495e-5
flux1:	0.700738573021185	1.27289254486421e-5	1.27912949629589e-5	1.2787700839876e-5	1.27183263476279e-5	1.25991674339309e-5	1.24581796582277e-5	1.23287515972062e-5	1.22423080997618e-5	1.22216127404061e-5	1.22757597337121e-5	1.23974661361297e-5	1.25632308568402e-5	1.27368860161697e-5	1.28766042270082e-5	1.29444399573266e-5	1.29163158511877e-5	1.27896089986726e-5	1.2585693657471e-5	1.23462368582616e-5	1.21246368837702e-5	1.19770013369047e-5	1.1957911696105e-5	1.21186350436907e-5	1.24825961303726e-5	1.29543581275704e-5	1.32192522519283e-5	1.30710489702528e-5	1.33217599446447e-5	1.28650915080324e-5	1.33910132358048e-5	1.2058930956976e-5	1.08610074209203e-5	1.14348528019295e-5	1.08657292862263e-5	1.10480886078717e-5	1.07503064494274e-5	1.09010056663211e-5	1.13689052369788e-5	1.17917486792476e-5	1.20311416125242e-5	1.21079161504099e-5	1.20838698564498e-5	1.20086161308837e-5	1.19112984260518e-5	1.18079486017122e-5	1.17095922268935e-5	1.16263072357137e-5	1.15672973772478e-5
flux1:	0.701001021924939	1.13632355743138e-5	1.14145342188555e-5	1.14089891035356e-5	1.13473224115833e-5	1.12435220935523e-5	1.11215547545819e-5	1.10099298623037e-5	1.0935573434281e-5	1.09182223640104e-5	1.09660858517109e-5	1.10732970406768e-5	1.12197519053936e-5	1.13739485894138e-5	1.14990007062073e-5	1.15610416141122e-5	1.15381328621442e-5	1.14271189110813e-5	1.12460971454267e-5	1.10314573257136e-5	1.08306578042362e-5	1.06944562575714e-5	1.06730254923955e-5	1.08137060317061e-5	1.11380887158114e-5	1.15602236025215e-5	1.17977857594605e-5	1.16657412342431e-5	1.18923319582822e-5	1.14877958666676e-5	1.19585269289915e-5	1.07685298204607e-5	9.69927429395262e-6	1.02135186279475e-5	9.70643802919752e-6	9.87269042907716e-6	9.60903174062439e-6	9.74879413992999e-6	1.0171688914463e-5	1.0551268784735e-5	1.07640214512325e-5	1.08291546507668e-5	1.08020671934536e-5	1.07275261521698e-5	1.06326953712788e-5	1.0533418540523e-5	1.04408745640055e-5	1.03647882189245e-5	1.0313392909504e-5
flux1:	0.701263470828692	1.01321566828783e-5	1.01732798133712e-5	1.01661192754397e-5	1.01117433319817e-5	1.00221667350576e-5	9.91762380246564e-6	9.82214462517998e-6	9.75857539727519e-6	9.74394142620604e-6	9.78569690307513e-6	9.87931707480496e-6	1.00078555716011e-5	1.01441445169007e-5	1.02558913936027e-5	1.03130086358445e-5	1.02954933410095e-5	1.01996024400522e-5	1.00403041690663e-5	9.84907772067244e-6	9.66795374947964e-6	9.54283845591225e-6	9.51983591214514e-6	9.64254911676579e-6	9.93086513523396e-6	1.03078856777811e-5	1.05209808167763e-5	1.04033888483339e-5	1.06076241131077e-5	1.02501102487957e-5	1.06712244185266e-5	9.60922126431889e-6	8.65570425254277e-6	9.11589003246973e-6	8.66450021239291e-6	8.81537974635008e-6	8.58227811928344e-6	8.71131528243783e-6	9.09281635557779e-6	9.43294578805543e-6	9.62153024003766e-6	9.6764196382542e-6	9.64735223408426e-6	9.57459617758111e-6	9.48322877310131e-6	9.38863912622361e-6	9.3019834488482e-6	9.23262715457768e-6	9.18796155548948e-6
flux1:	0.701525919732445	9.02349535671697e-6	9.05551499942223e-6	9.04718140213835e-6	8.99973443716705e-6	8.92328123192825e-6	8.83460888287977e-6	8.75368201875572e-6	8.69968293121029e-6	8.68722633121696e-6	8.72312689659255e-6	8.80412089270682e-6	8.9161801630688e-6	9.03613705929265e-6	9.13593208122271e-6	9.18893094848985e-6	9.17684163335561e-6	9.09528686499894e-6	8.95629991081682e-6	8.78687522754586e-6	8.62415174605589e-6	8.50964110661823e-6	8.48564068963694e-6	8.59217373628546e-6	8.84760711860641e-6	9.18367887028895e-6	9.37481680599085e-6	9.27007761020136e-6	9.45375707542756e-6	9.13836350106836e-6	9.51482921158168e-6	8.56803724967141e-6	7.71855491370895e-6	8.12981037256652e-6	7.72852405061164e-6	7.86480085906176e-6	7.6592255861653e-6	7.77788036448222e-6	8.12133643800669e-6	8.42568652379952e-6	8.59261028276898e-6	8.63866056016106e-6	8.60855370056364e-6	8.53845887495051e-6	8.45134484027686e-6	8.36191946417588e-6	8.28114004786235e-6	8.21799947206666e-6	8.1791765039517e-6
flux1:	0.701788368636199	8.02625555829936e-6	8.05038904007159e-6	8.04142178869648e-6	8.00061502909041e-6	7.93626069568168e-6	7.86199998751255e-6	7.79414481746828e-6	7.74861382096131e-6	7.73789197519336e-6	7.76825586280796e-6	7.83761806959361e-6	7.93463174291645e-6	8.03979451041822e-6	8.12890735827672e-6	8.17844709479111e-6	8.17160534735279e-6	8.10335174338258e-6	7.98303015150907e-6	7.83361671782406e-6	7.68788706051417e-6	7.58335732923298e-6	7.55872187831136e-6	7.65058643315128e-6	7.87602619927904e-6	8.17496227355703e-6	8.34628426629983e-6	8.25292724434542e-6	8.41782324775756e-6	8.13995695416443e-6	8.47619877524409e-6	7.63306534726308e-6	6.87706831420561e-6	7.24417106458458e-6	6.88804830930321e-6	7.01055435563783e-6	6.82987058332603e-6	6.93863607903899e-6	7.2471606842431e-6	7.51918231680799e-6	7.66690028006293e-6	7.70549165669976e-6	7.67516815162826e-6	7.60841636176759e-6	7.52615534158369e-6	7.44224112714372e-6	7.36726509189791e-6	7.30981990580067e-6	7.27598662513312e-6
flux1:	0.702050817539952	7.13051312340886e-6	7.14806040467761e-6	7.13905059429936e-6	7.10464491316202e-6	7.05143570646165e-6	6.99022665714801e-6	6.93407880513825e-6	6.89602565263422e-6	6.88668196391155e-6	6.91187503850814e-6	6.97060617236104e-6	7.05397359895023e-6	7.14580184648284e-6	7.22537112345847e-6	7.27192324712862e-6	7.26992279522146e-6	7.2137085382287e-6	7.11022624874226e-6	6.97891543705819e-6	6.84868258196797e-6	6.753387204282e-6	6.72829413500488e-6	6.8067825769108e-6	7.00488136873641e-6	7.27016122073477e-6	7.42347949514984e-6	7.34020570806029e-6	7.48801697295686e-6	7.24348471313754e-6	7.54346099550437e-6	6.79356288544308e-6	6.12155661395626e-6	6.44895825662999e-6	6.13355622644475e-6	6.24319562771741e-6	6.08502042177203e-6	6.18450654921455e-6	6.46099800315808e-6	6.70385423473423e-6	6.83467025898384e-6	6.86710893440405e-6	6.83727247601815e-6	6.77436082020118e-6	6.69736600847098e-6	6.61918685373253e-6	6.5499036585876e-6	6.49766654030065e-6	6.46804734718503e-6
flux1:	0.702313266443705	6.327264483481e-6	6.33952526961618e-6	6.33104793799239e-6	6.30280391997105e-6	6.25982095602679e-6	6.21037409936804e-6	6.16465945190099e-6	6.13318097620206e-6	6.12492301103725e-6	6.14534110450862e-6	6.1944332159698e-6	6.26550324189042e-6	6.34535874405956e-6	6.41637437952688e-6	6.46022097714715e-6	6.46245766009019e-6	6.41686041905051e-6	6.32829925545349e-6	6.21314699103336e-6	6.09688291143515e-6	6.00999767473603e-6	5.98449842098934e-6	6.05076636558767e-6	6.22400877550105e-6	6.4588151322198e-6	6.59568819286598e-6	6.52140667422487e-6	6.65372816388834e-6	6.43879226430127e-6	6.7060753784137e-6	6.04000157034812e-6	5.44342851920864e-6	5.73525093679229e-6	5.4564793900592e-6	5.55422315681925e-6	5.41630758577693e-6	5.50717656904257e-6	5.75433506621491e-6	5.97086151686701e-6	6.08684326540451e-6	6.11430652460304e-6	6.08553672202331e-6	6.02679353068315e-6	5.95530344018326e-6	5.88296780474101e-6	5.81924457554443e-6	5.77179031575989e-6	5.74572469881807e-6
flux1:	0.702575715347458	5.60826833373739e-6	5.61645558024511e-6	5.6089977741376e-6	5.58661844661956e-6	5.55293090301682e-6	5.51398638757573e-6	5.47748431924284e-6	5.45173326370338e-6	5.44430967281568e-6	5.46036412230436e-6	5.50079220085453e-6	5.56085739758458e-6	5.63000128693087e-6	5.69331246894854e-6	5.73457814476536e-6	5.74031559519979e-6	5.7038474898343e-6	5.62830106826623e-6	5.52741718931871e-6	5.42363022660803e-6	5.34431473067459e-6	5.31841192139114e-6	5.37356467280188e-6	5.52432805390256e-6	5.73159252866547e-6	5.85341397266471e-6	5.78725370278023e-6	5.90556120968581e-6	5.71694775433517e-6	5.95479465085986e-6	5.36402347002283e-6	4.83514134836498e-6	5.0951591334314e-6	4.84917260269974e-6	4.93603994041544e-6	4.81619738729699e-6	4.89909220075432e-6	5.11943655952067e-6	5.31213815985289e-6	5.41506340291202e-6	5.43855275178473e-6	5.41129942894662e-6	5.35690437282117e-6	5.29100167052699e-6	5.22451116466458e-6	5.16619896301396e-6	5.1231780652454e-6	5.10014325323893e-6
flux1:	0.702838164251212	4.96590154677009e-6	4.97106852833064e-6	4.96497109466575e-6	4.94805590410148e-6	4.92268244992023e-6	4.89297552386563e-6	4.86448820049645e-6	4.8436484081066e-6	4.83683184053987e-6	4.84893975511608e-6	4.88165717475219e-6	4.93195348615963e-6	4.99155398802698e-6	5.04789457447071e-6	5.08659999616584e-6	5.09505359140814e-6	5.06626351915016e-6	5.0019363509449e-6	4.91356438351446e-6	4.82086229663432e-6	4.74832406564062e-6	4.72204699203763e-6	4.76720862666111e-6	4.89780272878762e-6	5.08024988582567e-6	5.18832892414794e-6	5.12961892688466e-6	5.23526568766814e-6	5.07012598565513e-6	5.28153069021662e-6	4.75831393329596e-6	4.29008429039297e-6	4.5217078563833e-6	4.30485160362102e-6	4.38188189284789e-6	4.27796936630296e-6	4.35345610550767e-6	4.54934082291527e-6	4.72042331045383e-6	4.81176690355747e-6	4.83208000792226e-6	4.80666028552795e-6	4.7566666877624e-6	4.69630239541735e-6	4.63556223560123e-6	4.58249458924772e-6	4.54363013159798e-6	4.52324364768403e-6
flux1:	0.703100613154965	4.3930472861733e-6	4.39604149741124e-6	4.3914677164164e-6	4.37949114753766e-6	4.36138337087813e-6	4.33962965558009e-6	4.31796895808881e-6	4.30124500559899e-6	4.29482479414954e-6	4.30340385528553e-6	4.32933868727369e-6	4.37104579793874e-6	4.42218998368563e-6	4.47221160126622e-6	4.5083340188541e-6	4.51875390960747e-6	4.49631652389395e-6	4.44160031114636e-6	4.3641743143399e-6	4.28131180882207e-6	4.21485923588461e-6	4.18832013836766e-6	4.22467023350749e-6	4.33734861986729e-6	4.49753005865559e-6	4.59314729677564e-6	4.54136800067506e-6	4.63558984338728e-6	4.49142740529613e-6	4.67915228882767e-6	4.21641712236587e-6	3.80241504171789e-6	4.00868583968129e-6	3.81749681686403e-6	3.88571752921823e-6	3.79566338429733e-6	3.86420128554546e-6	4.03783311458215e-6	4.18925955196986e-6	4.27022023583825e-6	4.28794748262337e-6	4.26454874017807e-6	4.21890635726555e-6	4.16392704254729e-6	4.10875890937137e-6	4.06074568756988e-6	4.02581629084598e-6	4.00781867220914e-6
flux1:	0.703363062058718	3.88302554278596e-6	3.88447586727977e-6	3.88141251865789e-6	3.87373292754586e-6	3.86178660112101e-6	3.84669276381305e-6	3.83068921822488e-6	3.81731282524783e-6	3.81109759420017e-6	3.81656394372487e-6	3.83661377007525e-6	3.87085285226851e-6	3.91455691811326e-6	3.9588604333542e-6	3.99238738684495e-6	4.00412407842464e-6	3.98689986978554e-6	3.94041558572019e-6	3.87258656183073e-6	3.79848998331624e-6	3.73756373625147e-6	3.71098359712478e-6	3.73975595613476e-6	3.83669979482454e-6	3.9770133906236e-6	4.06144373893503e-6	4.01616093966239e-6	4.10008626564014e-6	3.9746683244213e-6	4.14125617833531e-6	3.73253121643011e-6	3.36688122807028e-6	3.55048525795711e-6	3.38173531968084e-6	3.44213122397946e-6	3.36399258378527e-6	3.42593611481999e-6	3.57938861495244e-6	3.71294640379231e-6	3.78450381657062e-6	3.80004941715143e-6	3.7787399027069e-6	3.73731679076631e-6	3.68749209101015e-6	3.63764934300874e-6	3.5944697645685e-6	3.56328438618147e-6	3.54750692790464e-6
flux1:	0.703625510962471	3.4295666327806e-6	3.42990248466521e-6	3.42819085954568e-6	3.4240868578598e-6	3.41717861645475e-6	3.40747606601229e-6	3.39600710030241e-6	3.38525732141815e-6	3.3790847036545e-6	3.38185189148114e-6	3.39687589959148e-6	3.42470329088383e-6	3.46191786401732e-6	3.50107623244748e-6	3.53204233881678e-6	3.54458427770093e-6	3.53164326533336e-6	3.49224609312907e-6	3.43287748807723e-6	3.36664471762966e-6	3.31082295093903e-6	3.28452379184418e-6	3.30697123706621e-6	3.39025272722705e-6	3.51294639783052e-6	3.58744998363401e-6	3.54824685046725e-6	3.62290810315927e-6	3.51418204859065e-6	3.66195494987577e-6	3.30132142103818e-6	2.97865858197339e-6	3.14195851739942e-6	2.99271813898851e-6	3.04620625204155e-6	2.97823455063863e-6	3.03386308688476e-6	3.16908756692593e-6	3.28645067365061e-6	3.34943740578067e-6	3.3630596108307e-6	3.34380667784669e-6	3.30640918010618e-6	3.261457176614e-6	3.2166417199673e-6	3.17803992426546e-6	3.15041135964661e-6	3.13673667334221e-6
flux1:	0.703887959866225	3.02681918418522e-6	3.02631367316497e-6	3.02570143583772e-6	3.02442655711286e-6	3.02146697378653e-6	3.01595994007004e-6	3.00798946189553e-6	2.9992199601318e-6	2.99296889307293e-6	2.99344596399672e-6	3.00425442276844e-6	3.02665169433154e-6	3.05826104340329e-6	3.09282996956527e-6	3.12133202710636e-6	3.1343121828636e-6	3.12492247936208e-6	3.09167485953359e-6	3.03981310160184e-6	2.98069204370388e-6	2.92967107854892e-6	2.90403993973963e-6	2.92137693717542e-6	2.99291381409442e-6	3.10007699217853e-6	3.16586646651867e-6	3.13228862850898e-6	3.19863269064255e-6	3.10466406491862e-6	3.23571699247864e-6	2.91778075995457e-6	2.63323071988475e-6	2.7783119010672e-6	2.64601015010946e-6	2.6934232598327e-6	2.63411721651439e-6	2.68368131364279e-6	2.80251316059114e-6	2.90528721479197e-6	2.96045927965273e-6	2.97232066926396e-6	2.95501487591479e-6	2.92140519410558e-6	2.88101374598423e-6	2.84089334548802e-6	2.80657878628098e-6	2.78230216545411e-6	2.77062612866274e-6
flux1:	0.704150408769978	2.66937794072427e-6	2.668203001476e-6	2.66840407099095e-6	2.66924684768215e-6	2.66923734110947e-6	2.66685341379644e-6	2.66147213503477e-6	2.65413738182942e-6	2.6477381946751e-6	2.64632564388629e-6	2.65366799798407e-6	2.67153033875119e-6	2.69834653414523e-6	2.72886300385012e-6	2.7550542653774e-6	2.76822989057032e-6	2.76181975838254e-6	2.73394380108521e-6	2.68877419527182e-6	2.63612731044105e-6	2.58968474885834e-6	2.565120600666e-6	2.57845952675731e-6	2.6399730792531e-6	2.73352161940204e-6	2.79171875299014e-6	2.76324328633571e-6	2.82213929275564e-6	2.74108076310259e-6	2.8572777348332e-6	2.57715435185473e-6	2.3263232121778e-6	2.45504557568599e-6	2.3375058405089e-6	2.37958548331484e-6	2.32771654707497e-6	2.37148691861229e-6	2.47564723547905e-6	2.56539065418369e-6	2.6134822464947e-6	2.62369985172744e-6	2.60818189292658e-6	2.57809308197127e-6	2.54193609310401e-6	2.50616068085848e-6	2.47581402498414e-6	2.45465461258033e-6	2.44485700429608e-6
flux1:	0.704412857673731	2.3523145311566e-6	2.35059506149294e-6	2.35134436109209e-6	2.35368082499548e-6	2.35576176477243e-6	2.35559305025121e-6	2.35204941091434e-6	2.34572248906497e-6	2.33916103950942e-6	2.33624430667581e-6	2.34079781407659e-6	2.35492338923359e-6	2.37767795995235e-6	2.40464970469044e-6	2.42871875553172e-6	2.44193376200522e-6	2.43804022008709e-6	2.41486344450818e-6	2.37566327059198e-6	2.32892754636869e-6	2.28687791079856e-6	2.26373549765634e-6	2.27403221596797e-6	2.32701918825312e-6	2.40868030359734e-6	2.46027560605847e-6	2.43630824471504e-6	2.48855238769337e-6	2.41864453689249e-6	2.52162301916036e-6	2.27492665445571e-6	2.05389098442585e-6	2.16793818657914e-6	2.06337749330327e-6	2.10077543968672e-6	2.05537934920232e-6	2.09368555562995e-6	2.18477901367477e-6	2.26299974316188e-6	2.30475356339293e-6	2.31343978314817e-6	2.29952670902901e-6	2.27267521624939e-6	2.2404237506523e-6	2.20863939872896e-6	2.18192307055467e-6	2.16361495840437e-6	2.15554328225308e-6
flux1:	0.704675306577484	2.07119627170961e-6	2.06905245965153e-6	2.0701451279452e-6	2.07347370873096e-6	2.07695408000531e-6	2.07828012706599e-6	2.07599459167753e-6	2.0703718793204e-6	2.06368590160609e-6	2.05962701545004e-6	2.06198797168895e-6	2.07307083892984e-6	2.09240706471404e-6	2.11629780555035e-6	2.13844014264893e-6	2.15158190667514e-6	2.14979982070288e-6	2.13070737260294e-6	2.09680670950205e-6	2.05545806781266e-6	2.01761150395256e-6	1.99615527874713e-6	2.00417589067215e-6	2.04990038809982e-6	2.12120342038626e-6	2.16702998959863e-6	2.14692796728404e-6	2.19324580127511e-6	2.13284286248844e-6	2.22402908340301e-6	2.00685709302511e-6	1.81214635928664e-6	1.91306478635283e-6	1.82005486848859e-6	1.85334082221721e-6	1.81367800424731e-6	1.84692783603285e-6	1.92643840846058e-6	1.994571631418e-6	2.03074276851396e-6	2.03803111992283e-6	2.02553858597341e-6	2.00163461942215e-6	1.97296359821712e-6	1.94482322626392e-6	1.9213946050483e-6	1.90564916031375e-6	1.89911668665013e-6
flux1:	0.704937755481238	1.82208317000583e-6	1.81965448142e-6	1.82096392658157e-6	1.82491767969733e-6	1.82928162701177e-6	1.83157008881042e-6	1.83012997823163e-6	1.82502149803977e-6	1.818289497009e-6	1.81341817693122e-6	1.81409734794671e-6	1.82272575687018e-6	1.83919441760799e-6	1.86041008527369e-6	1.88080089248312e-6	1.89376263629689e-6	1.89370580012811e-6	1.87810860725591e-6	1.84886588494307e-6	1.81239465733894e-6	1.77852721290284e-6	1.75890470834744e-6	1.76521921446269e-6	1.80472556155939e-6	1.86700234805871e-6	1.90773030051747e-6	1.89084263503436e-6	1.93189000528848e-6	1.87949853380478e-6	1.96013299539644e-6	1.76904064045505e-6	1.59760777937717e-6	1.68683118147244e-6	1.60422907455929e-6	1.63390163537598e-6	1.5993964897795e-6	1.62807272572447e-6	1.69735932643344e-6	1.75673528955296e-6	1.78807296498035e-6	1.79412672682316e-6	1.78288498086481e-6	1.76164103740796e-6	1.73623278892849e-6	1.71140325945608e-6	1.6909280308788e-6	1.6774488663992e-6	1.67224466634347e-6
flux1:	0.705200204384991	1.60150000617049e-6	1.59894947879e-6	1.60042410961784e-6	1.60476074169515e-6	1.60965181722883e-6	1.61253808371263e-6	1.61167472633581e-6	1.60698238859681e-6	1.60030728203703e-6	1.59491309497671e-6	1.59433617603458e-6	1.60099690591069e-6	1.61505729725293e-6	1.63393746964082e-6	1.65271244891703e-6	1.66536921009021e-6	1.66665020134035e-6	1.65397318802603e-6	1.628767848614e-6	1.59666840448882e-6	1.56650866939092e-6	1.54874712900391e-6	1.55374901132853e-6	1.58789175120029e-6	1.64228770261445e-6	1.67843979776627e-6	1.66415374495975e-6	1.7005176923354e-6	1.65483450796571e-6	1.7260042607369e-6	1.55796771127941e-6	1.40714759410823e-6	1.48600679205424e-6	1.41286939230552e-6	1.43936740405812e-6	1.40954056415475e-6	1.43417761946752e-6	1.49447155963996e-6	1.54628388042306e-6	1.57349985462116e-6	1.57850560091977e-6	1.56836825919456e-6	1.54950609555873e-6	1.52705221070096e-6	1.50521807099629e-6	1.48738139417162e-6	1.47588156566e-6	1.47178798912735e-6
flux1:	0.705462653288744	1.40638691084991e-6	1.40388914172943e-6	1.40553237322078e-6	1.4101072834149e-6	1.41529591483236e-6	1.41854736392567e-6	1.41810106991351e-6	1.41378959576333e-6	1.40728044516167e-6	1.40160746863603e-6	1.40012042998431e-6	1.40520857246421e-6	1.41723523141543e-6	1.43405218422752e-6	1.45130029946447e-6	1.46350195969587e-6	1.46573193760962e-6	1.45542089736139e-6	1.43366104780894e-6	1.4054349068551e-6	1.37866745153646e-6	1.36269181270868e-6	1.3666368748663e-6	1.39612081305553e-6	1.4436152508337e-6	1.47559916525418e-6	1.46338144619639e-6	1.49558228884463e-6	1.45551980144044e-6	1.51819248882229e-6	1.37056183828243e-6	1.2380209185351e-6	1.3077414372543e-6	1.24324094433395e-6	1.26695301995707e-6	1.24136087170281e-6	1.26250840043654e-6	1.31491405714588e-6	1.36019750473495e-6	1.38393181839188e-6	1.38808280612324e-6	1.37892886494162e-6	1.36218509378871e-6	1.34238787294484e-6	1.32325248902742e-6	1.30776633912028e-6	1.29798355396834e-6	1.29479563309745e-6
flux1:	0.705725102192497	1.23403672657501e-6	1.23175620722767e-6	1.23359739856677e-6	1.23832791428521e-6	1.24367048868653e-6	1.24714363286848e-6	1.24702404104786e-6	1.24309051606217e-6	1.23684590086018e-6	1.23109083470202e-6	1.22896914603778e-6	1.23280172157295e-6	1.24309596746005e-6	1.25806156123078e-6	1.27383007394e-6	1.28541022752756e-6	1.28821477000167e-6	1.27975610598434e-6	1.26089570130835e-6	1.23606439918335e-6	1.21234656934945e-6	1.19801232227959e-6	1.20106669926608e-6	1.226488657926e-6	1.26792105399101e-6	1.29607032097573e-6	1.28549424693964e-6	1.31398959596133e-6	1.27868100089696e-6	1.33373552084152e-6	1.20418222771875e-6	1.08786493911887e-6	1.14955773958888e-6	1.0929131066497e-6	1.11418414437158e-6	1.09237666121969e-6	1.11055951410486e-6	1.15605883089997e-6	1.19568227729789e-6	1.21647614339205e-6	1.21995196078545e-6	1.21168261981109e-6	1.19681300313983e-6	1.17938735801479e-6	1.1626724529988e-6	1.14927849816076e-6	1.14098516859257e-6	1.13852685207149e-6
flux1:	0.705987551096251	1.08202970179319e-6	1.08009739152591e-6	1.08216224997449e-6	1.08699195292358e-6	1.09239054614768e-6	1.09598980107542e-6	1.09613924257908e-6	1.09258691145503e-6	1.08668284877951e-6	1.08099680708308e-6	1.07845694532057e-6	1.08128817043769e-6	1.09009257477314e-6	1.10337126202732e-6	1.11768036718613e-6	1.12847608636469e-6	1.13151975147803e-6	1.12446491833183e-6	1.10802345511147e-6	1.08614568141028e-6	1.06513174211138e-6	1.05226370115024e-6	1.05455028497829e-6	1.07643506128557e-6	1.11253292262395e-6	1.13714741492646e-6	1.12790129532446e-6	1.15309216637541e-6	1.12187461990875e-6	1.17012434883333e-6	1.05658880615245e-6	9.54666920360686e-7	1.00931821511079e-6	9.59752590989288e-7	9.78887184709178e-7	9.60389673760558e-7	9.76073448911768e-7	1.01553405608337e-6	1.05021006923214e-6	1.06849269537588e-6	1.07144136405175e-6	1.06397388821066e-6	1.0507563215491e-6	1.03543245250593e-6	1.02087707395059e-6	1.00934546589596e-6	1.00235207746462e-6	1.00048573353873e-6
flux1:	0.706250000000004	9.48175535235405e-7	9.46670762821843e-7	9.48958532596688e-7	9.53829178077628e-7	9.59199486747643e-7	9.62844729734551e-7	9.63210613828591e-7	9.6003094581262e-7	9.54514993826526e-7	9.4900848620228e-7	9.46219929548382e-7	9.48255909425873e-7	9.5576935650406e-7	9.67494313670024e-7	9.80356685171941e-7	9.9023222640047e-7	9.93243349889138e-7	9.87229755328542e-7	9.72807806077735e-7	9.53495127219475e-7	9.34860922294559e-7	9.23288851904528e-7	9.24923269107963e-7	9.43748712814777e-7	9.75153023236803e-7	9.9653099159002e-7	9.88408005150346e-7	1.01064659945292e-6	9.83025884381648e-7	1.02523234884645e-6	9.25877041079766e-7	8.36707258901597e-7	8.85172696209218e-7	8.41899980890938e-7	8.59163521596117e-7	8.43481752105271e-7	8.57050857396236e-7	8.91236900002378e-7	9.21545398810283e-7	9.37637291087638e-7	9.40164415193523e-7	9.33425355317456e-7	9.21661513325497e-7	9.08188168794847e-7	8.95547897833733e-7	8.85673153254202e-7	8.79825183537634e-7	8.78452943120696e-7
[truncated: 13 more columns]
