# Supplementary material for: Spatial Resolution and Refractive Index Contrast of Resonant Photonic Crystal Surfaces for Biosensing
Source: IEEE Photonics J. Author manuscript; Available in PMC 2015 Sep 7. (PMC4561521; doi:10.1109/JPHOT.2015.2435699)
Supplement: fig6_data [file NIHMS64775-supplement-fig6_data.gz › Volumes/graham/MacBook_backup/PhD_folder_2015_06_02/paper_improvements/IEEE_J_Photonics/final_files/data_files/fig6/meep_data/7/t.out]

-----------
Initializing structure...
Working in 2D dimensions.
Computational cell is 150 x 10 x 0 with resolution 25
     block, center = (0,-2.56637,0)
          size (150,4.86726,1e+20)
          axes (1,0,0), (0,1,0), (0,0,1)
          dielectric constant epsilon diagonal = (2.0736,2.0736,2.0736)
     block, center = (0,2.43363,0)
          size (150,5.13274,1e+20)
          axes (1,0,0), (0,1,0), (0,0,1)
          dielectric constant epsilon diagonal = (1.88238,1.88238,1.88238)
     block, center = (-37.5,0.309735,0)
          size (75,0.884956,1e+20)
          axes (1,0,0), (0,1,0), (0,0,1)
          dielectric constant epsilon diagonal = (2.0164,2.0164,2.0164)
     block, center = (74.5,0,0)
          size (0.65,0.265487,1e+20)
          axes (1,0,0), (0,1,0), (0,0,1)
          dielectric constant epsilon diagonal = (4,4,4)
     block, center = (73.5,0,0)
          size (0.65,0.265487,1e+20)
          axes (1,0,0), (0,1,0), (0,0,1)
          dielectric constant epsilon diagonal = (4,4,4)
     block, center = (72.5,0,0)
          size (0.65,0.265487,1e+20)
          axes (1,0,0), (0,1,0), (0,0,1)
          dielectric constant epsilon diagonal = (4,4,4)
     block, center = (71.5,0,0)
          size (0.65,0.265487,1e+20)
          axes (1,0,0), (0,1,0), (0,0,1)
          dielectric constant epsilon diagonal = (4,4,4)
     block, center = (70.5,0,0)
          size (0.65,0.265487,1e+20)
          axes (1,0,0), (0,1,0), (0,0,1)
          dielectric constant epsilon diagonal = (4,4,4)
     block, center = (69.5,0,0)
          size (0.65,0.265487,1e+20)
          axes (1,0,0), (0,1,0), (0,0,1)
          dielectric constant epsilon diagonal = (4,4,4)
     block, center = (68.5,0,0)
          size (0.65,0.265487,1e+20)
          axes (1,0,0), (0,1,0), (0,0,1)
          dielectric constant epsilon diagonal = (4,4,4)
     block, center = (67.5,0,0)
          size (0.65,0.265487,1e+20)
          axes (1,0,0), (0,1,0), (0,0,1)
          dielectric constant epsilon diagonal = (4,4,4)
     block, center = (66.5,0,0)
          size (0.65,0.265487,1e+20)
          axes (1,0,0), (0,1,0), (0,0,1)
          dielectric constant epsilon diagonal = (4,4,4)
     block, center = (65.5,0,0)
          size (0.65,0.265487,1e+20)
          axes (1,0,0), (0,1,0), (0,0,1)
          dielectric constant epsilon diagonal = (4,4,4)
     block, center = (64.5,0,0)
          size (0.65,0.265487,1e+20)
          axes (1,0,0), (0,1,0), (0,0,1)
          dielectric constant epsilon diagonal = (4,4,4)
     block, center = (63.5,0,0)
          size (0.65,0.265487,1e+20)
          axes (1,0,0), (0,1,0), (0,0,1)
          dielectric constant epsilon diagonal = (4,4,4)
     block, center = (62.5,0,0)
          size (0.65,0.265487,1e+20)
          axes (1,0,0), (0,1,0), (0,0,1)
          dielectric constant epsilon diagonal = (4,4,4)
     block, center = (61.5,0,0)
          size (0.65,0.265487,1e+20)
          axes (1,0,0), (0,1,0), (0,0,1)
          dielectric constant epsilon diagonal = (4,4,4)
     block, center = (60.5,0,0)
          size (0.65,0.265487,1e+20)
          axes (1,0,0), (0,1,0), (0,0,1)
          dielectric constant epsilon diagonal = (4,4,4)
     block, center = (59.5,0,0)
          size (0.65,0.265487,1e+20)
          axes (1,0,0), (0,1,0), (0,0,1)
          dielectric constant epsilon diagonal = (4,4,4)
     block, center = (58.5,0,0)
          size (0.65,0.265487,1e+20)
          axes (1,0,0), (0,1,0), (0,0,1)
          dielectric constant epsilon diagonal = (4,4,4)
     block, center = (57.5,0,0)
          size (0.65,0.265487,1e+20)
          axes (1,0,0), (0,1,0), (0,0,1)
          dielectric constant epsilon diagonal = (4,4,4)
     block, center = (56.5,0,0)
          size (0.65,0.265487,1e+20)
          axes (1,0,0), (0,1,0), (0,0,1)
          dielectric constant epsilon diagonal = (4,4,4)
     block, center = (55.5,0,0)
          size (0.65,0.265487,1e+20)
          axes (1,0,0), (0,1,0), (0,0,1)
          dielectric constant epsilon diagonal = (4,4,4)
     block, center = (54.5,0,0)
          size (0.65,0.265487,1e+20)
          axes (1,0,0), (0,1,0), (0,0,1)
          dielectric constant epsilon diagonal = (4,4,4)
     block, center = (53.5,0,0)
          size (0.65,0.265487,1e+20)
          axes (1,0,0), (0,1,0), (0,0,1)
          dielectric constant epsilon diagonal = (4,4,4)
     block, center = (52.5,0,0)
          size (0.65,0.265487,1e+20)
          axes (1,0,0), (0,1,0), (0,0,1)
          dielectric constant epsilon diagonal = (4,4,4)
     block, center = (51.5,0,0)
          size (0.65,0.265487,1e+20)
          axes (1,0,0), (0,1,0), (0,0,1)
          dielectric constant epsilon diagonal = (4,4,4)
     block, center = (50.5,0,0)
          size (0.65,0.265487,1e+20)
          axes (1,0,0), (0,1,0), (0,0,1)
          dielectric constant epsilon diagonal = (4,4,4)
     block, center = (49.5,0,0)
          size (0.65,0.265487,1e+20)
          axes (1,0,0), (0,1,0), (0,0,1)
          dielectric constant epsilon diagonal = (4,4,4)
     block, center = (48.5,0,0)
          size (0.65,0.265487,1e+20)
          axes (1,0,0), (0,1,0), (0,0,1)
          dielectric constant epsilon diagonal = (4,4,4)
     block, center = (47.5,0,0)
          size (0.65,0.265487,1e+20)
          axes (1,0,0), (0,1,0), (0,0,1)
          dielectric constant epsilon diagonal = (4,4,4)
     block, center = (46.5,0,0)
          size (0.65,0.265487,1e+20)
          axes (1,0,0), (0,1,0), (0,0,1)
          dielectric constant epsilon diagonal = (4,4,4)
     block, center = (45.5,0,0)
          size (0.65,0.265487,1e+20)
          axes (1,0,0), (0,1,0), (0,0,1)
          dielectric constant epsilon diagonal = (4,4,4)
     block, center = (44.5,0,0)
          size (0.65,0.265487,1e+20)
          axes (1,0,0), (0,1,0), (0,0,1)
          dielectric constant epsilon diagonal = (4,4,4)
     block, center = (43.5,0,0)
          size (0.65,0.265487,1e+20)
          axes (1,0,0), (0,1,0), (0,0,1)
          dielectric constant epsilon diagonal = (4,4,4)
     block, center = (42.5,0,0)
          size (0.65,0.265487,1e+20)
          axes (1,0,0), (0,1,0), (0,0,1)
          dielectric constant epsilon diagonal = (4,4,4)
     block, center = (41.5,0,0)
          size (0.65,0.265487,1e+20)
          axes (1,0,0), (0,1,0), (0,0,1)
          dielectric constant epsilon diagonal = (4,4,4)
     block, center = (40.5,0,0)
          size (0.65,0.265487,1e+20)
          axes (1,0,0), (0,1,0), (0,0,1)
          dielectric constant epsilon diagonal = (4,4,4)
     block, center = (39.5,0,0)
          size (0.65,0.265487,1e+20)
          axes (1,0,0), (0,1,0), (0,0,1)
          dielectric constant epsilon diagonal = (4,4,4)
     block, center = (38.5,0,0)
          size (0.65,0.265487,1e+20)
          axes (1,0,0), (0,1,0), (0,0,1)
          dielectric constant epsilon diagonal = (4,4,4)
     block, center = (37.5,0,0)
          size (0.65,0.265487,1e+20)
          axes (1,0,0), (0,1,0), (0,0,1)
          dielectric constant epsilon diagonal = (4,4,4)
     block, center = (36.5,0,0)
          size (0.65,0.265487,1e+20)
          axes (1,0,0), (0,1,0), (0,0,1)
          dielectric constant epsilon diagonal = (4,4,4)
     block, center = (35.5,0,0)
          size (0.65,0.265487,1e+20)
          axes (1,0,0), (0,1,0), (0,0,1)
          dielectric constant epsilon diagonal = (4,4,4)
     block, center = (34.5,0,0)
          size (0.65,0.265487,1e+20)
          axes (1,0,0), (0,1,0), (0,0,1)
          dielectric constant epsilon diagonal = (4,4,4)
     block, center = (33.5,0,0)
          size (0.65,0.265487,1e+20)
          axes (1,0,0), (0,1,0), (0,0,1)
          dielectric constant epsilon diagonal = (4,4,4)
     block, center = (32.5,0,0)
          size (0.65,0.265487,1e+20)
          axes (1,0,0), (0,1,0), (0,0,1)
          dielectric constant epsilon diagonal = (4,4,4)
     block, center = (31.5,0,0)
          size (0.65,0.265487,1e+20)
          axes (1,0,0), (0,1,0), (0,0,1)
          dielectric constant epsilon diagonal = (4,4,4)
     block, center = (30.5,0,0)
          size (0.65,0.265487,1e+20)
          axes (1,0,0), (0,1,0), (0,0,1)
          dielectric constant epsilon diagonal = (4,4,4)
     block, center = (29.5,0,0)
          size (0.65,0.265487,1e+20)
          axes (1,0,0), (0,1,0), (0,0,1)
          dielectric constant epsilon diagonal = (4,4,4)
     block, center = (28.5,0,0)
          size (0.65,0.265487,1e+20)
          axes (1,0,0), (0,1,0), (0,0,1)
          dielectric constant epsilon diagonal = (4,4,4)
     block, center = (27.5,0,0)
          size (0.65,0.265487,1e+20)
          axes (1,0,0), (0,1,0), (0,0,1)
          dielectric constant epsilon diagonal = (4,4,4)
     block, center = (26.5,0,0)
          size (0.65,0.265487,1e+20)
          axes (1,0,0), (0,1,0), (0,0,1)
          dielectric constant epsilon diagonal = (4,4,4)
     block, center = (25.5,0,0)
          size (0.65,0.265487,1e+20)
          axes (1,0,0), (0,1,0), (0,0,1)
          dielectric constant epsilon diagonal = (4,4,4)
     block, center = (24.5,0,0)
          size (0.65,0.265487,1e+20)
          axes (1,0,0), (0,1,0), (0,0,1)
          dielectric constant epsilon diagonal = (4,4,4)
     block, center = (23.5,0,0)
          size (0.65,0.265487,1e+20)
          axes (1,0,0), (0,1,0), (0,0,1)
          dielectric constant epsilon diagonal = (4,4,4)
     block, center = (22.5,0,0)
          size (0.65,0.265487,1e+20)
          axes (1,0,0), (0,1,0), (0,0,1)
          dielectric constant epsilon diagonal = (4,4,4)
     block, center = (21.5,0,0)
          size (0.65,0.265487,1e+20)
          axes (1,0,0), (0,1,0), (0,0,1)
          dielectric constant epsilon diagonal = (4,4,4)
     block, center = (20.5,0,0)
          size (0.65,0.265487,1e+20)
          axes (1,0,0), (0,1,0), (0,0,1)
          dielectric constant epsilon diagonal = (4,4,4)
     block, center = (19.5,0,0)
          size (0.65,0.265487,1e+20)
          axes (1,0,0), (0,1,0), (0,0,1)
          dielectric constant epsilon diagonal = (4,4,4)
     block, center = (18.5,0,0)
          size (0.65,0.265487,1e+20)
          axes (1,0,0), (0,1,0), (0,0,1)
          dielectric constant epsilon diagonal = (4,4,4)
     block, center = (17.5,0,0)
          size (0.65,0.265487,1e+20)
          axes (1,0,0), (0,1,0), (0,0,1)
          dielectric constant epsilon diagonal = (4,4,4)
     block, center = (16.5,0,0)
          size (0.65,0.265487,1e+20)
          axes (1,0,0), (0,1,0), (0,0,1)
          dielectric constant epsilon diagonal = (4,4,4)
     block, center = (15.5,0,0)
          size (0.65,0.265487,1e+20)
          axes (1,0,0), (0,1,0), (0,0,1)
          dielectric constant epsilon diagonal = (4,4,4)
     block, center = (14.5,0,0)
          size (0.65,0.265487,1e+20)
          axes (1,0,0), (0,1,0), (0,0,1)
          dielectric constant epsilon diagonal = (4,4,4)
     block, center = (13.5,0,0)
          size (0.65,0.265487,1e+20)
          axes (1,0,0), (0,1,0), (0,0,1)
          dielectric constant epsilon diagonal = (4,4,4)
     block, center = (12.5,0,0)
          size (0.65,0.265487,1e+20)
          axes (1,0,0), (0,1,0), (0,0,1)
          dielectric constant epsilon diagonal = (4,4,4)
     block, center = (11.5,0,0)
          size (0.65,0.265487,1e+20)
          axes (1,0,0), (0,1,0), (0,0,1)
          dielectric constant epsilon diagonal = (4,4,4)
     block, center = (10.5,0,0)
          size (0.65,0.265487,1e+20)
          axes (1,0,0), (0,1,0), (0,0,1)
          dielectric constant epsilon diagonal = (4,4,4)
     block, center = (9.5,0,0)
          size (0.65,0.265487,1e+20)
          axes (1,0,0), (0,1,0), (0,0,1)
          dielectric constant epsilon diagonal = (4,4,4)
     block, center = (8.5,0,0)
          size (0.65,0.265487,1e+20)
          axes (1,0,0), (0,1,0), (0,0,1)
          dielectric constant epsilon diagonal = (4,4,4)
     block, center = (7.5,0,0)
          size (0.65,0.265487,1e+20)
          axes (1,0,0), (0,1,0), (0,0,1)
          dielectric constant epsilon diagonal = (4,4,4)
     block, center = (6.5,0,0)
          size (0.65,0.265487,1e+20)
          axes (1,0,0), (0,1,0), (0,0,1)
          dielectric constant epsilon diagonal = (4,4,4)
     block, center = (5.5,0,0)
          size (0.65,0.265487,1e+20)
          axes (1,0,0), (0,1,0), (0,0,1)
          dielectric constant epsilon diagonal = (4,4,4)
     block, center = (4.5,0,0)
          size (0.65,0.265487,1e+20)
          axes (1,0,0), (0,1,0), (0,0,1)
          dielectric constant epsilon diagonal = (4,4,4)
     block, center = (3.5,0,0)
          size (0.65,0.265487,1e+20)
          axes (1,0,0), (0,1,0), (0,0,1)
          dielectric constant epsilon diagonal = (4,4,4)
     block, center = (2.5,0,0)
          size (0.65,0.265487,1e+20)
          axes (1,0,0), (0,1,0), (0,0,1)
          dielectric constant epsilon diagonal = (4,4,4)
     block, center = (1.5,0,0)
          size (0.65,0.265487,1e+20)
          axes (1,0,0), (0,1,0), (0,0,1)
          dielectric constant epsilon diagonal = (4,4,4)
     block, center = (0.5,0,0)
          size (0.65,0.265487,1e+20)
          axes (1,0,0), (0,1,0), (0,0,1)
          dielectric constant epsilon diagonal = (4,4,4)
     block, center = (-0.5,0,0)
          size (0.65,0.265487,1e+20)
          axes (1,0,0), (0,1,0), (0,0,1)
          dielectric constant epsilon diagonal = (4,4,4)
     block, center = (-1.5,0,0)
          size (0.65,0.265487,1e+20)
          axes (1,0,0), (0,1,0), (0,0,1)
          dielectric constant epsilon diagonal = (4,4,4)
     block, center = (-2.5,0,0)
          size (0.65,0.265487,1e+20)
          axes (1,0,0), (0,1,0), (0,0,1)
          dielectric constant epsilon diagonal = (4,4,4)
     block, center = (-3.5,0,0)
          size (0.65,0.265487,1e+20)
          axes (1,0,0), (0,1,0), (0,0,1)
          dielectric constant epsilon diagonal = (4,4,4)
     block, center = (-4.5,0,0)
          size (0.65,0.265487,1e+20)
          axes (1,0,0), (0,1,0), (0,0,1)
          dielectric constant epsilon diagonal = (4,4,4)
     block, center = (-5.5,0,0)
          size (0.65,0.265487,1e+20)
          axes (1,0,0), (0,1,0), (0,0,1)
          dielectric constant epsilon diagonal = (4,4,4)
     block, center = (-6.5,0,0)
          size (0.65,0.265487,1e+20)
          axes (1,0,0), (0,1,0), (0,0,1)
          dielectric constant epsilon diagonal = (4,4,4)
     block, center = (-7.5,0,0)
          size (0.65,0.265487,1e+20)
          axes (1,0,0), (0,1,0), (0,0,1)
          dielectric constant epsilon diagonal = (4,4,4)
     block, center = (-8.5,0,0)
          size (0.65,0.265487,1e+20)
          axes (1,0,0), (0,1,0), (0,0,1)
          dielectric constant epsilon diagonal = (4,4,4)
     block, center = (-9.5,0,0)
          size (0.65,0.265487,1e+20)
          axes (1,0,0), (0,1,0), (0,0,1)
          dielectric constant epsilon diagonal = (4,4,4)
     block, center = (-10.5,0,0)
          size (0.65,0.265487,1e+20)
          axes (1,0,0), (0,1,0), (0,0,1)
          dielectric constant epsilon diagonal = (4,4,4)
     block, center = (-11.5,0,0)
          size (0.65,0.265487,1e+20)
          axes (1,0,0), (0,1,0), (0,0,1)
          dielectric constant epsilon diagonal = (4,4,4)
     block, center = (-12.5,0,0)
          size (0.65,0.265487,1e+20)
          axes (1,0,0), (0,1,0), (0,0,1)
          dielectric constant epsilon diagonal = (4,4,4)
     block, center = (-13.5,0,0)
          size (0.65,0.265487,1e+20)
          axes (1,0,0), (0,1,0), (0,0,1)
          dielectric constant epsilon diagonal = (4,4,4)
     block, center = (-14.5,0,0)
          size (0.65,0.265487,1e+20)
          axes (1,0,0), (0,1,0), (0,0,1)
          dielectric constant epsilon diagonal = (4,4,4)
     block, center = (-15.5,0,0)
          size (0.65,0.265487,1e+20)
          axes (1,0,0), (0,1,0), (0,0,1)
          dielectric constant epsilon diagonal = (4,4,4)
     block, center = (-16.5,0,0)
          size (0.65,0.265487,1e+20)
          axes (1,0,0), (0,1,0), (0,0,1)
          dielectric constant epsilon diagonal = (4,4,4)
     block, center = (-17.5,0,0)
          size (0.65,0.265487,1e+20)
          axes (1,0,0), (0,1,0), (0,0,1)
          dielectric constant epsilon diagonal = (4,4,4)
     block, center = (-18.5,0,0)
          size (0.65,0.265487,1e+20)
          axes (1,0,0), (0,1,0), (0,0,1)
          dielectric constant epsilon diagonal = (4,4,4)
     block, center = (-19.5,0,0)
          size (0.65,0.265487,1e+20)
          axes (1,0,0), (0,1,0), (0,0,1)
          dielectric constant epsilon diagonal = (4,4,4)
     block, center = (-20.5,0,0)
          size (0.65,0.265487,1e+20)
          axes (1,0,0), (0,1,0), (0,0,1)
          dielectric constant epsilon diagonal = (4,4,4)
     block, center = (-21.5,0,0)
          size (0.65,0.265487,1e+20)
          axes (1,0,0), (0,1,0), (0,0,1)
          dielectric constant epsilon diagonal = (4,4,4)
     block, center = (-22.5,0,0)
          size (0.65,0.265487,1e+20)
          axes (1,0,0), (0,1,0), (0,0,1)
          dielectric constant epsilon diagonal = (4,4,4)
     block, center = (-23.5,0,0)
          size (0.65,0.265487,1e+20)
          axes (1,0,0), (0,1,0), (0,0,1)
          dielectric constant epsilon diagonal = (4,4,4)
     block, center = (-24.5,0,0)
          size (0.65,0.265487,1e+20)
          axes (1,0,0), (0,1,0), (0,0,1)
          dielectric constant epsilon diagonal = (4,4,4)
     block, center = (-25.5,0,0)
          size (0.65,0.265487,1e+20)
          axes (1,0,0), (0,1,0), (0,0,1)
          dielectric constant epsilon diagonal = (4,4,4)
     block, center = (-26.5,0,0)
          size (0.65,0.265487,1e+20)
          axes (1,0,0), (0,1,0), (0,0,1)
          dielectric constant epsilon diagonal = (4,4,4)
     block, center = (-27.5,0,0)
          size (0.65,0.265487,1e+20)
          axes (1,0,0), (0,1,0), (0,0,1)
          dielectric constant epsilon diagonal = (4,4,4)
     block, center = (-28.5,0,0)
          size (0.65,0.265487,1e+20)
          axes (1,0,0), (0,1,0), (0,0,1)
          dielectric constant epsilon diagonal = (4,4,4)
     block, center = (-29.5,0,0)
          size (0.65,0.265487,1e+20)
          axes (1,0,0), (0,1,0), (0,0,1)
          dielectric constant epsilon diagonal = (4,4,4)
     block, center = (-30.5,0,0)
          size (0.65,0.265487,1e+20)
          axes (1,0,0), (0,1,0), (0,0,1)
          dielectric constant epsilon diagonal = (4,4,4)
     block, center = (-31.5,0,0)
          size (0.65,0.265487,1e+20)
          axes (1,0,0), (0,1,0), (0,0,1)
          dielectric constant epsilon diagonal = (4,4,4)
     block, center = (-32.5,0,0)
          size (0.65,0.265487,1e+20)
          axes (1,0,0), (0,1,0), (0,0,1)
          dielectric constant epsilon diagonal = (4,4,4)
     block, center = (-33.5,0,0)
          size (0.65,0.265487,1e+20)
          axes (1,0,0), (0,1,0), (0,0,1)
          dielectric constant epsilon diagonal = (4,4,4)
     block, center = (-34.5,0,0)
          size (0.65,0.265487,1e+20)
          axes (1,0,0), (0,1,0), (0,0,1)
          dielectric constant epsilon diagonal = (4,4,4)
     block, center = (-35.5,0,0)
          size (0.65,0.265487,1e+20)
          axes (1,0,0), (0,1,0), (0,0,1)
          dielectric constant epsilon diagonal = (4,4,4)
     block, center = (-36.5,0,0)
          size (0.65,0.265487,1e+20)
          axes (1,0,0), (0,1,0), (0,0,1)
          dielectric constant epsilon diagonal = (4,4,4)
     block, center = (-37.5,0,0)
          size (0.65,0.265487,1e+20)
          axes (1,0,0), (0,1,0), (0,0,1)
          dielectric constant epsilon diagonal = (4,4,4)
     block, center = (-38.5,0,0)
          size (0.65,0.265487,1e+20)
          axes (1,0,0), (0,1,0), (0,0,1)
          dielectric constant epsilon diagonal = (4,4,4)
     block, center = (-39.5,0,0)
          size (0.65,0.265487,1e+20)
          axes (1,0,0), (0,1,0), (0,0,1)
          dielectric constant epsilon diagonal = (4,4,4)
     block, center = (-40.5,0,0)
          size (0.65,0.265487,1e+20)
          axes (1,0,0), (0,1,0), (0,0,1)
          dielectric constant epsilon diagonal = (4,4,4)
     block, center = (-41.5,0,0)
          size (0.65,0.265487,1e+20)
          axes (1,0,0), (0,1,0), (0,0,1)
          dielectric constant epsilon diagonal = (4,4,4)
     block, center = (-42.5,0,0)
          size (0.65,0.265487,1e+20)
          axes (1,0,0), (0,1,0), (0,0,1)
          dielectric constant epsilon diagonal = (4,4,4)
     block, center = (-43.5,0,0)
          size (0.65,0.265487,1e+20)
          axes (1,0,0), (0,1,0), (0,0,1)
          dielectric constant epsilon diagonal = (4,4,4)
     block, center = (-44.5,0,0)
          size (0.65,0.265487,1e+20)
          axes (1,0,0), (0,1,0), (0,0,1)
          dielectric constant epsilon diagonal = (4,4,4)
     block, center = (-45.5,0,0)
          size (0.65,0.265487,1e+20)
          axes (1,0,0), (0,1,0), (0,0,1)
          dielectric constant epsilon diagonal = (4,4,4)
     block, center = (-46.5,0,0)
          size (0.65,0.265487,1e+20)
          axes (1,0,0), (0,1,0), (0,0,1)
          dielectric constant epsilon diagonal = (4,4,4)
     block, center = (-47.5,0,0)
          size (0.65,0.265487,1e+20)
          axes (1,0,0), (0,1,0), (0,0,1)
          dielectric constant epsilon diagonal = (4,4,4)
     block, center = (-48.5,0,0)
          size (0.65,0.265487,1e+20)
          axes (1,0,0), (0,1,0), (0,0,1)
          dielectric constant epsilon diagonal = (4,4,4)
     block, center = (-49.5,0,0)
          size (0.65,0.265487,1e+20)
          axes (1,0,0), (0,1,0), (0,0,1)
          dielectric constant epsilon diagonal = (4,4,4)
     block, center = (-50.5,0,0)
          size (0.65,0.265487,1e+20)
          axes (1,0,0), (0,1,0), (0,0,1)
          dielectric constant epsilon diagonal = (4,4,4)
     block, center = (-51.5,0,0)
          size (0.65,0.265487,1e+20)
          axes (1,0,0), (0,1,0), (0,0,1)
          dielectric constant epsilon diagonal = (4,4,4)
     block, center = (-52.5,0,0)
          size (0.65,0.265487,1e+20)
          axes (1,0,0), (0,1,0), (0,0,1)
          dielectric constant epsilon diagonal = (4,4,4)
     block, center = (-53.5,0,0)
          size (0.65,0.265487,1e+20)
          axes (1,0,0), (0,1,0), (0,0,1)
          dielectric constant epsilon diagonal = (4,4,4)
     block, center = (-54.5,0,0)
          size (0.65,0.265487,1e+20)
          axes (1,0,0), (0,1,0), (0,0,1)
          dielectric constant epsilon diagonal = (4,4,4)
     block, center = (-55.5,0,0)
          size (0.65,0.265487,1e+20)
          axes (1,0,0), (0,1,0), (0,0,1)
          dielectric constant epsilon diagonal = (4,4,4)
     block, center = (-56.5,0,0)
          size (0.65,0.265487,1e+20)
          axes (1,0,0), (0,1,0), (0,0,1)
          dielectric constant epsilon diagonal = (4,4,4)
     block, center = (-57.5,0,0)
          size (0.65,0.265487,1e+20)
          axes (1,0,0), (0,1,0), (0,0,1)
          dielectric constant epsilon diagonal = (4,4,4)
     block, center = (-58.5,0,0)
          size (0.65,0.265487,1e+20)
          axes (1,0,0), (0,1,0), (0,0,1)
          dielectric constant epsilon diagonal = (4,4,4)
     block, center = (-59.5,0,0)
          size (0.65,0.265487,1e+20)
          axes (1,0,0), (0,1,0), (0,0,1)
          dielectric constant epsilon diagonal = (4,4,4)
     block, center = (-60.5,0,0)
          size (0.65,0.265487,1e+20)
          axes (1,0,0), (0,1,0), (0,0,1)
          dielectric constant epsilon diagonal = (4,4,4)
     block, center = (-61.5,0,0)
          size (0.65,0.265487,1e+20)
          axes (1,0,0), (0,1,0), (0,0,1)
          dielectric constant epsilon diagonal = (4,4,4)
     block, center = (-62.5,0,0)
          size (0.65,0.265487,1e+20)
          axes (1,0,0), (0,1,0), (0,0,1)
          dielectric constant epsilon diagonal = (4,4,4)
     block, center = (-63.5,0,0)
          size (0.65,0.265487,1e+20)
          axes (1,0,0), (0,1,0), (0,0,1)
          dielectric constant epsilon diagonal = (4,4,4)
     block, center = (-64.5,0,0)
          size (0.65,0.265487,1e+20)
          axes (1,0,0), (0,1,0), (0,0,1)
          dielectric constant epsilon diagonal = (4,4,4)
     block, center = (-65.5,0,0)
          size (0.65,0.265487,1e+20)
          axes (1,0,0), (0,1,0), (0,0,1)
          dielectric constant epsilon diagonal = (4,4,4)
     block, center = (-66.5,0,0)
          size (0.65,0.265487,1e+20)
          axes (1,0,0), (0,1,0), (0,0,1)
          dielectric constant epsilon diagonal = (4,4,4)
     block, center = (-67.5,0,0)
          size (0.65,0.265487,1e+20)
          axes (1,0,0), (0,1,0), (0,0,1)
          dielectric constant epsilon diagonal = (4,4,4)
     block, center = (-68.5,0,0)
          size (0.65,0.265487,1e+20)
          axes (1,0,0), (0,1,0), (0,0,1)
          dielectric constant epsilon diagonal = (4,4,4)
     block, center = (-69.5,0,0)
          size (0.65,0.265487,1e+20)
          axes (1,0,0), (0,1,0), (0,0,1)
          dielectric constant epsilon diagonal = (4,4,4)
     block, center = (-70.5,0,0)
          size (0.65,0.265487,1e+20)
          axes (1,0,0), (0,1,0), (0,0,1)
          dielectric constant epsilon diagonal = (4,4,4)
     block, center = (-71.5,0,0)
          size (0.65,0.265487,1e+20)
          axes (1,0,0), (0,1,0), (0,0,1)
          dielectric constant epsilon diagonal = (4,4,4)
     block, center = (-72.5,0,0)
          size (0.65,0.265487,1e+20)
          axes (1,0,0), (0,1,0), (0,0,1)
          dielectric constant epsilon diagonal = (4,4,4)
     block, center = (-73.5,0,0)
          size (0.65,0.265487,1e+20)
          axes (1,0,0), (0,1,0), (0,0,1)
          dielectric constant epsilon diagonal = (4,4,4)
     block, center = (-74.5,0,0)
          size (0.65,0.265487,1e+20)
          axes (1,0,0), (0,1,0), (0,0,1)
          dielectric constant epsilon diagonal = (4,4,4)
time for set_epsilon = 12.6121 s
-----------
Meep: using output directory "t-out"
creating output file "t-out/eps-000000.00.h5"...
Meep progress: 1.76/377.433631896973 = 0.5% done in 4.0s, 854.8s to go
on time step 93 (time=1.86), 0.0433158 s/step
Meep progress: 3.48/377.433631896973 = 0.9% done in 8.0s, 863.8s to go
on time step 179 (time=3.58), 0.0469507 s/step
Meep progress: 5.26/377.433631896973 = 1.4% done in 12.1s, 854.1s to go
on time step 267 (time=5.34), 0.0454586 s/step
Meep progress: 7.02/377.433631896973 = 1.9% done in 16.1s, 849.6s to go
on time step 354 (time=7.08), 0.0464114 s/step
Meep progress: 8.84/377.433631896973 = 2.3% done in 20.1s, 839.9s to go
on time step 445 (time=8.9), 0.0442352 s/step
Meep progress: 10.38/377.433631896973 = 2.8% done in 24.1s, 853.9s to go
on time step 523 (time=10.46), 0.0516699 s/step
Meep progress: 11.94/377.433631896973 = 3.2% done in 28.2s, 863.6s to go
on time step 599 (time=11.98), 0.0526826 s/step
Meep progress: 13.54/377.433631896973 = 3.6% done in 32.2s, 865.8s to go
on time step 680 (time=13.6), 0.0498495 s/step
Meep progress: 15.2/377.433631896973 = 4.0% done in 36.2s, 863.4s to go
on time step 764 (time=15.28), 0.048084 s/step
Meep progress: 16.94/377.433631896973 = 4.5% done in 40.2s, 856.2s to go
on time step 851 (time=17.02), 0.046277 s/step
Meep progress: 18.54/377.433631896973 = 4.9% done in 44.3s, 857.3s to go
on time step 930 (time=18.6), 0.0507378 s/step
Meep progress: 20.18/377.433631896973 = 5.3% done in 48.3s, 855.3s to go
on time step 1012 (time=20.24), 0.0489709 s/step
Meep progress: 21.78/377.433631896973 = 5.8% done in 52.3s, 854.3s to go
on time step 1092 (time=21.84), 0.050072 s/step
Meep progress: 23.6/377.433631896973 = 6.3% done in 56.3s, 844.5s to go
on time step 1183 (time=23.66), 0.0444535 s/step
Meep progress: 25.44/377.433631896973 = 6.7% done in 60.4s, 835.3s to go
on time step 1276 (time=25.52), 0.0434041 s/step
Meep progress: 27.34/377.433631896973 = 7.2% done in 64.4s, 824.8s to go
on time step 1370 (time=27.4), 0.042832 s/step
Meep progress: 29.28/377.433631896973 = 7.8% done in 68.4s, 813.6s to go
on time step 1468 (time=29.36), 0.0411213 s/step
Meep progress: 31.16/377.433631896973 = 8.3% done in 72.5s, 805.3s to go
on time step 1562 (time=31.24), 0.0428281 s/step
Meep progress: 33.14/377.433631896973 = 8.8% done in 76.5s, 794.8s to go
on time step 1661 (time=33.22), 0.0407418 s/step
Meep progress: 35.02/377.433631896973 = 9.3% done in 80.5s, 787.5s to go
on time step 1754 (time=35.08), 0.0430884 s/step
Meep progress: 37.0/377.433631896973 = 9.8% done in 84.6s, 778.0s to go
on time step 1853 (time=37.06), 0.0406552 s/step
Meep progress: 38.64/377.433631896973 = 10.2% done in 88.6s, 776.7s to go
on time step 1935 (time=38.7), 0.049178 s/step
Meep progress: 40.38/377.433631896973 = 10.7% done in 92.6s, 773.0s to go
on time step 2022 (time=40.44), 0.0462891 s/step
Meep progress: 42.14/377.433631896973 = 11.2% done in 96.7s, 769.0s to go
on time step 2110 (time=42.2), 0.0459645 s/step
Meep progress: 43.82/377.433631896973 = 11.6% done in 100.7s, 766.5s to go
on time step 2194 (time=43.88), 0.04791 s/step
Meep progress: 45.56/377.433631896973 = 12.1% done in 104.7s, 762.7s to go
on time step 2281 (time=45.62), 0.0461711 s/step
Meep progress: 47.24/377.433631896973 = 12.5% done in 108.7s, 759.9s to go
on time step 2365 (time=47.3), 0.0479927 s/step
Meep progress: 48.9/377.433631896973 = 13.0% done in 112.8s, 757.5s to go
on time step 2448 (time=48.96), 0.0487198 s/step
Meep progress: 50.58/377.433631896973 = 13.4% done in 116.8s, 754.7s to go
on time step 2532 (time=50.64), 0.0478833 s/step
Meep progress: 52.24/377.433631896973 = 13.8% done in 120.8s, 752.2s to go
on time step 2614 (time=52.28), 0.0488588 s/step
Meep progress: 53.96/377.433631896973 = 14.3% done in 124.9s, 748.6s to go
on time step 2700 (time=54), 0.0469275 s/step
Meep progress: 55.62/377.433631896973 = 14.7% done in 128.9s, 745.8s to go
on time step 2783 (time=55.66), 0.0484571 s/step
Meep progress: 57.32/377.433631896973 = 15.2% done in 132.9s, 742.2s to go
on time step 2868 (time=57.36), 0.0471273 s/step
Meep progress: 59.0/377.433631896973 = 15.6% done in 136.9s, 739.1s to go
on time step 2952 (time=59.04), 0.0479274 s/step
Meep progress: 60.7/377.433631896973 = 16.1% done in 140.9s, 735.5s to go
on time step 3037 (time=60.74), 0.0473248 s/step
Meep progress: 62.4/377.433631896973 = 16.5% done in 145.0s, 731.9s to go
on time step 3122 (time=62.44), 0.0471861 s/step
Meep progress: 64.08/377.433631896973 = 17.0% done in 149.0s, 728.6s to go
on time step 3206 (time=64.12), 0.048049 s/step
Meep progress: 65.8/377.433631896973 = 17.4% done in 153.0s, 724.7s to go
on time step 3293 (time=65.86), 0.0465088 s/step
Meep progress: 67.5/377.433631896973 = 17.9% done in 157.1s, 721.1s to go
on time step 3377 (time=67.54), 0.0477315 s/step
Meep progress: 69.14/377.433631896973 = 18.3% done in 161.1s, 718.3s to go
on time step 3459 (time=69.18), 0.0491341 s/step
Meep progress: 70.8/377.433631896973 = 18.8% done in 165.1s, 715.0s to go
on time step 3542 (time=70.84), 0.0482618 s/step
Meep progress: 72.72/377.433631896973 = 19.3% done in 169.1s, 708.5s to go
on time step 3638 (time=72.76), 0.0418122 s/step
Meep progress: 74.54/377.433631896973 = 19.7% done in 173.1s, 703.5s to go
on time step 3729 (time=74.58), 0.0439851 s/step
Meep progress: 76.54/377.433631896973 = 20.3% done in 177.1s, 696.4s to go
on time step 3829 (time=76.58), 0.0402977 s/step
Meep progress: 78.32/377.433631896973 = 20.8% done in 181.2s, 691.9s to go
on time step 3918 (time=78.36), 0.0451475 s/step
Meep progress: 80.2/377.433631896973 = 21.2% done in 185.2s, 686.5s to go
on time step 4011 (time=80.22), 0.0431747 s/step
Meep progress: 82.14/377.433631896973 = 21.8% done in 189.3s, 680.4s to go
on time step 4108 (time=82.16), 0.0418564 s/step
Meep progress: 83.78/377.433631896973 = 22.2% done in 193.3s, 677.4s to go
on time step 4191 (time=83.82), 0.0485316 s/step
Meep progress: 85.5/377.433631896973 = 22.7% done in 197.3s, 673.6s to go
on time step 4277 (time=85.54), 0.0467632 s/step
Meep progress: 87.16/377.433631896973 = 23.1% done in 201.3s, 670.4s to go
on time step 4361 (time=87.22), 0.0481623 s/step
Meep progress: 88.78/377.433631896973 = 23.5% done in 205.3s, 667.5s to go
on time step 4442 (time=88.84), 0.0495532 s/step
Meep progress: 90.48/377.433631896973 = 24.0% done in 209.3s, 663.8s to go
on time step 4527 (time=90.54), 0.0473419 s/step
Meep progress: 92.16/377.433631896973 = 24.4% done in 213.3s, 660.4s to go
on time step 4611 (time=92.22), 0.0477079 s/step
Meep progress: 93.82/377.433631896973 = 24.9% done in 217.3s, 657.0s to go
on time step 4694 (time=93.88), 0.048318 s/step
Meep progress: 95.56/377.433631896973 = 25.3% done in 221.3s, 652.9s to go
on time step 4781 (time=95.62), 0.046076 s/step
Meep progress: 97.24/377.433631896973 = 25.8% done in 225.4s, 649.4s to go
on time step 4865 (time=97.3), 0.047846 s/step
Meep progress: 98.92/377.433631896973 = 26.2% done in 229.4s, 645.8s to go
on time step 4949 (time=98.98), 0.0478971 s/step
Meep progress: 100.64/377.433631896973 = 26.7% done in 233.4s, 642.0s to go
on time step 5035 (time=100.7), 0.0469482 s/step
Meep progress: 102.32/377.433631896973 = 27.1% done in 237.4s, 638.4s to go
on time step 5120 (time=102.4), 0.0474356 s/step
Meep progress: 104.02/377.433631896973 = 27.6% done in 241.5s, 634.7s to go
on time step 5204 (time=104.08), 0.0478223 s/step
Meep progress: 105.74/377.433631896973 = 28.0% done in 245.5s, 630.8s to go
on time step 5290 (time=105.8), 0.0467469 s/step
Meep progress: 107.44/377.433631896973 = 28.5% done in 249.5s, 627.0s to go
on time step 5375 (time=107.5), 0.047252 s/step
Meep progress: 109.14/377.433631896973 = 28.9% done in 253.5s, 623.3s to go
on time step 5460 (time=109.2), 0.0474516 s/step
Meep progress: 110.86/377.433631896973 = 29.4% done in 257.6s, 619.4s to go
on time step 5546 (time=110.92), 0.0469585 s/step
Meep progress: 112.56/377.433631896973 = 29.8% done in 261.6s, 615.6s to go
on time step 5631 (time=112.62), 0.0473105 s/step
Meep progress: 114.26/377.433631896973 = 30.3% done in 265.7s, 611.9s to go
on time step 5715 (time=114.3), 0.0476743 s/step
Meep progress: 116.0/377.433631896973 = 30.7% done in 269.7s, 607.8s to go
on time step 5802 (time=116.04), 0.0460994 s/step
Meep progress: 117.66/377.433631896973 = 31.2% done in 273.7s, 604.2s to go
on time step 5885 (time=117.7), 0.0482234 s/step
Meep progress: 119.46/377.433631896973 = 31.7% done in 277.7s, 599.7s to go
on time step 5975 (time=119.5), 0.0445787 s/step
Meep progress: 121.06/377.433631896973 = 32.1% done in 281.7s, 596.7s to go
on time step 6054 (time=121.08), 0.0508575 s/step
Meep progress: 122.72/377.433631896973 = 32.5% done in 285.8s, 593.2s to go
on time step 6137 (time=122.74), 0.0485766 s/step
Meep progress: 124.36/377.433631896973 = 32.9% done in 289.8s, 589.7s to go
on time step 6219 (time=124.38), 0.048786 s/step
Meep progress: 126.02/377.433631896973 = 33.4% done in 293.8s, 586.2s to go
on time step 6302 (time=126.04), 0.0487742 s/step
Meep progress: 127.76/377.433631896973 = 33.8% done in 297.8s, 582.1s to go
on time step 6389 (time=127.78), 0.0460503 s/step
Meep progress: 129.64/377.433631896973 = 34.3% done in 301.8s, 576.9s to go
on time step 6483 (time=129.66), 0.0425842 s/step
Meep progress: 131.52/377.433631896973 = 34.8% done in 305.9s, 571.9s to go
on time step 6577 (time=131.54), 0.0426245 s/step
Meep progress: 133.36/377.433631896973 = 35.3% done in 309.9s, 567.2s to go
on time step 6669 (time=133.38), 0.0438378 s/step
Meep progress: 135.18/377.433631896973 = 35.8% done in 313.9s, 562.6s to go
on time step 6760 (time=135.2), 0.0443951 s/step
Meep progress: 137.1/377.433631896973 = 36.3% done in 318.0s, 557.4s to go
on time step 6856 (time=137.12), 0.0421085 s/step
Meep progress: 138.8/377.433631896973 = 36.8% done in 322.0s, 553.6s to go
on time step 6941 (time=138.82), 0.047192 s/step
Meep progress: 140.48/377.433631896973 = 37.2% done in 326.0s, 549.9s to go
on time step 7025 (time=140.5), 0.0478449 s/step
Meep progress: 142.16/377.433631896973 = 37.7% done in 330.0s, 546.1s to go
on time step 7109 (time=142.18), 0.0476848 s/step
Meep progress: 143.8/377.433631896973 = 38.1% done in 334.0s, 542.7s to go
on time step 7191 (time=143.82), 0.0488937 s/step
Meep progress: 145.36/377.433631896973 = 38.5% done in 338.1s, 539.7s to go
on time step 7268 (time=145.36), 0.052009 s/step
Meep progress: 147.04/377.433631896973 = 39.0% done in 342.1s, 536.0s to go
on time step 7352 (time=147.04), 0.0479947 s/step
Meep progress: 148.72/377.433631896973 = 39.4% done in 346.1s, 532.3s to go
on time step 7436 (time=148.72), 0.0476763 s/step
Meep progress: 150.42/377.433631896973 = 39.9% done in 350.1s, 528.4s to go
on time step 7521 (time=150.42), 0.0471581 s/step
Meep progress: 152.08/377.433631896973 = 40.3% done in 354.1s, 524.8s to go
on time step 7604 (time=152.08), 0.0485862 s/step
Meep progress: 153.6/377.433631896973 = 40.7% done in 358.1s, 521.9s to go
on time step 7680 (time=153.6), 0.0526672 s/step
Meep progress: 155.02/377.433631896973 = 41.1% done in 362.2s, 519.6s to go
on time step 7751 (time=155.02), 0.0565968 s/step
Meep progress: 156.54/377.433631896973 = 41.5% done in 366.2s, 516.8s to go
on time step 7827 (time=156.54), 0.0532291 s/step
Meep progress: 158.1/377.433631896973 = 41.9% done in 370.2s, 513.6s to go
on time step 7905 (time=158.1), 0.0513868 s/step
Meep progress: 159.78/377.433631896973 = 42.3% done in 374.3s, 509.8s to go
on time step 7989 (time=159.78), 0.0481476 s/step
Meep progress: 161.4/377.433631896973 = 42.8% done in 378.3s, 506.3s to go
on time step 8070 (time=161.4), 0.0494094 s/step
Meep progress: 163.06/377.433631896973 = 43.2% done in 382.3s, 502.6s to go
on time step 8153 (time=163.06), 0.0488042 s/step
Meep progress: 164.74/377.433631896973 = 43.6% done in 386.4s, 498.8s to go
on time step 8237 (time=164.74), 0.0481177 s/step
Meep progress: 166.42/377.433631896973 = 44.1% done in 390.4s, 495.0s to go
on time step 8321 (time=166.42), 0.0478475 s/step
Meep progress: 168.42/377.433631896973 = 44.6% done in 394.4s, 489.5s to go
on time step 8421 (time=168.42), 0.0403966 s/step
Meep progress: 170.06/377.433631896973 = 45.1% done in 398.4s, 485.9s to go
on time step 8503 (time=170.06), 0.049067 s/step
Meep progress: 171.74/377.433631896973 = 45.5% done in 402.5s, 482.0s to go
on time step 8587 (time=171.74), 0.0479646 s/step
Meep progress: 173.5/377.433631896973 = 46.0% done in 406.5s, 477.8s to go
on time step 8675 (time=173.5), 0.0454834 s/step
Meep progress: 175.34/377.433631896973 = 46.5% done in 410.5s, 473.1s to go
on time step 8767 (time=175.34), 0.0435627 s/step
Meep progress: 177.26/377.433631896973 = 47.0% done in 414.5s, 468.1s to go
on time step 8863 (time=177.26), 0.0418323 s/step
Meep progress: 179.06/377.433631896973 = 47.4% done in 418.5s, 463.7s to go
on time step 8953 (time=179.06), 0.0445963 s/step
Meep progress: 180.94/377.433631896973 = 47.9% done in 422.5s, 458.9s to go
on time step 9047 (time=180.94), 0.0429055 s/step
Meep progress: 182.84/377.433631896973 = 48.4% done in 426.6s, 454.0s to go
on time step 9142 (time=182.84), 0.0422242 s/step
Meep progress: 184.58/377.433631896973 = 48.9% done in 430.6s, 449.9s to go
on time step 9229 (time=184.58), 0.0463931 s/step
Meep progress: 186.5/377.433631896973 = 49.4% done in 434.6s, 444.9s to go
on time step 9325 (time=186.5), 0.041905 s/step
Meep progress: 188.28/377.433631896973 = 49.9% done in 438.6s, 440.7s to go
on time step 9414 (time=188.28), 0.0450556 s/step
Meep progress: 189.8/377.433631896973 = 50.3% done in 442.6s, 437.6s to go
on time step 9490 (time=189.8), 0.0528948 s/step
Meep progress: 191.3/377.433631896973 = 50.7% done in 446.6s, 434.6s to go
on time step 9565 (time=191.3), 0.0534049 s/step
Meep progress: 193.06/377.433631896973 = 51.2% done in 450.7s, 430.4s to go
on time step 9653 (time=193.06), 0.0457941 s/step
Meep progress: 194.98/377.433631896973 = 51.7% done in 454.7s, 425.5s to go
on time step 9749 (time=194.98), 0.042103 s/step
Meep progress: 196.76/377.433631896973 = 52.1% done in 458.7s, 421.2s to go
on time step 9838 (time=196.76), 0.0451638 s/step
Meep progress: 198.68/377.433631896973 = 52.6% done in 462.8s, 416.3s to go
on time step 9934 (time=198.68), 0.0418813 s/step
Meep progress: 200.62/377.433631896973 = 53.2% done in 466.8s, 411.4s to go
on time step 10031 (time=200.62), 0.0414041 s/step
Meep progress: 202.46/377.433631896973 = 53.6% done in 470.8s, 406.9s to go
on time step 10123 (time=202.46), 0.0435773 s/step
Meep progress: 204.44/377.433631896973 = 54.2% done in 474.8s, 401.8s to go
on time step 10222 (time=204.44), 0.040646 s/step
Meep progress: 206.24/377.433631896973 = 54.6% done in 478.9s, 397.5s to go
on time step 10312 (time=206.24), 0.0449168 s/step
Meep progress: 208.14/377.433631896973 = 55.1% done in 482.9s, 392.8s to go
on time step 10407 (time=208.14), 0.0423203 s/step
Meep progress: 210.06/377.433631896973 = 55.7% done in 486.9s, 388.0s to go
on time step 10503 (time=210.06), 0.0419252 s/step
Meep progress: 211.9/377.433631896973 = 56.1% done in 490.9s, 383.5s to go
on time step 10595 (time=211.9), 0.043664 s/step
Meep progress: 213.74/377.433631896973 = 56.6% done in 494.9s, 379.1s to go
on time step 10687 (time=213.74), 0.0437973 s/step
Meep progress: 215.62/377.433631896973 = 57.1% done in 499.0s, 374.5s to go
on time step 10781 (time=215.62), 0.042902 s/step
Meep progress: 217.44/377.433631896973 = 57.6% done in 503.0s, 370.1s to go
on time step 10872 (time=217.44), 0.0440068 s/step
Meep progress: 219.36/377.433631896973 = 58.1% done in 507.0s, 365.4s to go
on time step 10968 (time=219.36), 0.0418939 s/step
Meep progress: 221.24/377.433631896973 = 58.6% done in 511.0s, 360.8s to go
on time step 11062 (time=221.24), 0.0425903 s/step
Meep progress: 223.1/377.433631896973 = 59.1% done in 515.0s, 356.3s to go
on time step 11155 (time=223.1), 0.0431963 s/step
Meep progress: 225.0/377.433631896973 = 59.6% done in 519.1s, 351.7s to go
on time step 11250 (time=225), 0.0424959 s/step
Meep progress: 226.7/377.433631896973 = 60.1% done in 523.1s, 347.8s to go
on time step 11335 (time=226.7), 0.0474226 s/step
Meep progress: 228.4/377.433631896973 = 60.5% done in 527.1s, 343.9s to go
on time step 11420 (time=228.4), 0.0472037 s/step
Meep progress: 230.12/377.433631896973 = 61.0% done in 531.1s, 340.0s to go
on time step 11506 (time=230.12), 0.046937 s/step
Meep progress: 231.82/377.433631896973 = 61.4% done in 535.2s, 336.2s to go
on time step 11591 (time=231.82), 0.047355 s/step
Meep progress: 233.52/377.433631896973 = 61.9% done in 539.2s, 332.3s to go
on time step 11676 (time=233.52), 0.0472403 s/step
Meep progress: 235.22/377.433631896973 = 62.3% done in 543.2s, 328.4s to go
on time step 11761 (time=235.22), 0.0473417 s/step
Meep progress: 236.94/377.433631896973 = 62.8% done in 547.2s, 324.5s to go
on time step 11847 (time=236.94), 0.0467124 s/step
Meep progress: 238.6/377.433631896973 = 63.2% done in 551.2s, 320.7s to go
on time step 11930 (time=238.6), 0.048354 s/step
Meep progress: 240.28/377.433631896973 = 63.7% done in 555.3s, 317.0s to go
on time step 12014 (time=240.28), 0.048159 s/step
Meep progress: 241.86/377.433631896973 = 64.1% done in 559.3s, 313.5s to go
on time step 12093 (time=241.86), 0.05079 s/step
Meep progress: 243.48/377.433631896973 = 64.5% done in 563.3s, 309.9s to go
on time step 12174 (time=243.48), 0.0493945 s/step
Meep progress: 245.18/377.433631896973 = 65.0% done in 567.3s, 306.0s to go
on time step 12259 (time=245.18), 0.0471517 s/step
Meep progress: 246.84/377.433631896973 = 65.4% done in 571.3s, 302.3s to go
on time step 12342 (time=246.84), 0.0486005 s/step
Meep progress: 248.56/377.433631896973 = 65.9% done in 575.4s, 298.3s to go
on time step 12428 (time=248.56), 0.0468444 s/step
Meep progress: 250.28/377.433631896973 = 66.3% done in 579.4s, 294.4s to go
on time step 12514 (time=250.28), 0.0468647 s/step
Meep progress: 251.92/377.433631896973 = 66.7% done in 583.4s, 290.7s to go
on time step 12596 (time=251.92), 0.0490781 s/step
Meep progress: 253.62/377.433631896973 = 67.2% done in 587.5s, 286.8s to go
on time step 12681 (time=253.62), 0.0474887 s/step
Meep progress: 255.32/377.433631896973 = 67.6% done in 591.5s, 282.9s to go
on time step 12766 (time=255.32), 0.0472365 s/step
Meep progress: 256.98/377.433631896973 = 68.1% done in 595.5s, 279.1s to go
on time step 12849 (time=256.98), 0.0485128 s/step
Meep progress: 258.68/377.433631896973 = 68.5% done in 599.5s, 275.2s to go
on time step 12934 (time=258.68), 0.0474717 s/step
Meep progress: 260.38/377.433631896973 = 69.0% done in 603.6s, 271.3s to go
on time step 13019 (time=260.38), 0.0472202 s/step
Meep progress: 262.06/377.433631896973 = 69.4% done in 607.6s, 267.5s to go
on time step 13103 (time=262.06), 0.0481088 s/step
Meep progress: 263.8/377.433631896973 = 69.9% done in 611.6s, 263.5s to go
on time step 13190 (time=263.8), 0.0464133 s/step
Meep progress: 265.48/377.433631896973 = 70.3% done in 615.6s, 259.6s to go
on time step 13274 (time=265.48), 0.0476587 s/step
Meep progress: 267.18/377.433631896973 = 70.8% done in 619.7s, 255.7s to go
on time step 13359 (time=267.18), 0.0476277 s/step
Meep progress: 268.9/377.433631896973 = 71.2% done in 623.7s, 251.7s to go
on time step 13445 (time=268.9), 0.0468508 s/step
Meep progress: 270.58/377.433631896973 = 71.7% done in 627.7s, 247.9s to go
on time step 13529 (time=270.58), 0.0477555 s/step
Meep progress: 272.28/377.433631896973 = 72.1% done in 631.8s, 244.0s to go
on time step 13614 (time=272.28), 0.0474232 s/step
Meep progress: 273.94/377.433631896973 = 72.6% done in 635.8s, 240.2s to go
on time step 13697 (time=273.94), 0.0481956 s/step
Meep progress: 275.62/377.433631896973 = 73.0% done in 639.8s, 236.3s to go
on time step 13781 (time=275.62), 0.0480091 s/step
Meep progress: 277.56/377.433631896973 = 73.5% done in 643.8s, 231.7s to go
on time step 13878 (time=277.56), 0.0415447 s/step
Meep progress: 279.46/377.433631896973 = 74.0% done in 647.8s, 227.1s to go
on time step 13973 (time=279.46), 0.0423869 s/step
Meep progress: 281.2/377.433631896973 = 74.5% done in 651.9s, 223.1s to go
on time step 14060 (time=281.2), 0.0464279 s/step
Meep progress: 283.02/377.433631896973 = 75.0% done in 656.0s, 218.8s to go
on time step 14151 (time=283.02), 0.0446592 s/step
Meep progress: 284.78/377.433631896973 = 75.5% done in 660.0s, 214.7s to go
on time step 14239 (time=284.78), 0.0456774 s/step
Meep progress: 286.72/377.433631896973 = 76.0% done in 664.0s, 210.1s to go
on time step 14336 (time=286.72), 0.0416525 s/step
Meep progress: 288.48/377.433631896973 = 76.4% done in 668.0s, 206.0s to go
on time step 14424 (time=288.48), 0.045735 s/step
Meep progress: 290.2/377.433631896973 = 76.9% done in 672.0s, 202.0s to go
on time step 14510 (time=290.2), 0.0466623 s/step
Meep progress: 291.94/377.433631896973 = 77.3% done in 676.1s, 198.0s to go
on time step 14597 (time=291.94), 0.0460411 s/step
Meep progress: 293.68/377.433631896973 = 77.8% done in 680.1s, 193.9s to go
on time step 14684 (time=293.68), 0.0462462 s/step
Meep progress: 295.38/377.433631896973 = 78.3% done in 684.1s, 190.0s to go
on time step 14769 (time=295.38), 0.0472306 s/step
Meep progress: 297.04/377.433631896973 = 78.7% done in 688.1s, 186.2s to go
on time step 14852 (time=297.04), 0.0485398 s/step
Meep progress: 298.76/377.433631896973 = 79.2% done in 692.1s, 182.3s to go
on time step 14938 (time=298.76), 0.046526 s/step
Meep progress: 300.46/377.433631896973 = 79.6% done in 696.1s, 178.3s to go
on time step 15023 (time=300.46), 0.0471451 s/step
Meep progress: 302.08/377.433631896973 = 80.0% done in 700.2s, 174.7s to go
on time step 15104 (time=302.08), 0.0497229 s/step
Meep progress: 303.7/377.433631896973 = 80.5% done in 704.2s, 171.0s to go
on time step 15185 (time=303.7), 0.0495441 s/step
Meep progress: 305.4/377.433631896973 = 80.9% done in 708.2s, 167.0s to go
on time step 15270 (time=305.4), 0.0475666 s/step
Meep progress: 307.08/377.433631896973 = 81.4% done in 712.2s, 163.2s to go
on time step 15354 (time=307.08), 0.0480114 s/step
Meep progress: 308.9/377.433631896973 = 81.8% done in 716.3s, 158.9s to go
on time step 15445 (time=308.9), 0.0441422 s/step
Meep progress: 310.6/377.433631896973 = 82.3% done in 720.3s, 155.0s to go
on time step 15530 (time=310.6), 0.0476645 s/step
Meep progress: 312.18/377.433631896973 = 82.7% done in 724.3s, 151.4s to go
on time step 15609 (time=312.18), 0.0508099 s/step
Meep progress: 313.76/377.433631896973 = 83.1% done in 728.4s, 147.8s to go
on time step 15688 (time=313.76), 0.051485 s/step
Meep progress: 315.32/377.433631896973 = 83.5% done in 732.4s, 144.3s to go
on time step 15766 (time=315.32), 0.0519248 s/step
Meep progress: 316.92/377.433631896973 = 84.0% done in 736.5s, 140.6s to go
on time step 15846 (time=316.92), 0.050166 s/step
Meep progress: 318.18/377.433631896973 = 84.3% done in 740.5s, 137.9s to go
on time step 15909 (time=318.18), 0.0637867 s/step
Meep progress: 319.42/377.433631896973 = 84.6% done in 744.5s, 135.2s to go
on time step 15971 (time=319.42), 0.0653857 s/step
Meep progress: 320.88/377.433631896973 = 85.0% done in 748.5s, 131.9s to go
on time step 16044 (time=320.88), 0.0549644 s/step
Meep progress: 322.44/377.433631896973 = 85.4% done in 752.6s, 128.4s to go
on time step 16122 (time=322.44), 0.0515864 s/step
Meep progress: 324.1/377.433631896973 = 85.9% done in 756.6s, 124.5s to go
on time step 16205 (time=324.1), 0.0485113 s/step
Meep progress: 325.68/377.433631896973 = 86.3% done in 760.6s, 120.9s to go
on time step 16284 (time=325.68), 0.0507341 s/step
Meep progress: 327.44/377.433631896973 = 86.8% done in 764.6s, 116.7s to go
on time step 16372 (time=327.44), 0.045958 s/step
Meep progress: 329.06/377.433631896973 = 87.2% done in 768.7s, 113.0s to go
on time step 16453 (time=329.06), 0.0495026 s/step
Meep progress: 330.68/377.433631896973 = 87.6% done in 772.7s, 109.2s to go
on time step 16534 (time=330.68), 0.0494363 s/step
Meep progress: 332.26/377.433631896973 = 88.0% done in 776.7s, 105.6s to go
on time step 16613 (time=332.26), 0.0512201 s/step
Meep progress: 334.1/377.433631896973 = 88.5% done in 780.7s, 101.3s to go
on time step 16705 (time=334.1), 0.0436597 s/step
Meep progress: 335.76/377.433631896973 = 89.0% done in 784.7s, 97.4s to go
on time step 16788 (time=335.76), 0.0482732 s/step
Meep progress: 337.44/377.433631896973 = 89.4% done in 788.8s, 93.5s to go
on time step 16872 (time=337.44), 0.0481433 s/step
Meep progress: 339.04/377.433631896973 = 89.8% done in 792.8s, 89.8s to go
on time step 16952 (time=339.04), 0.0504267 s/step
Meep progress: 340.74/377.433631896973 = 90.3% done in 796.8s, 85.8s to go
on time step 17037 (time=340.74), 0.0473992 s/step
Meep progress: 342.46/377.433631896973 = 90.7% done in 800.9s, 81.8s to go
on time step 17123 (time=342.46), 0.046819 s/step
Meep progress: 343.94/377.433631896973 = 91.1% done in 804.9s, 78.4s to go
on time step 17197 (time=343.94), 0.0548177 s/step
Meep progress: 345.44/377.433631896973 = 91.5% done in 809.0s, 74.9s to go
on time step 17272 (time=345.44), 0.0539223 s/step
Meep progress: 347.08/377.433631896973 = 92.0% done in 813.0s, 71.1s to go
on time step 17354 (time=347.08), 0.049038 s/step
Meep progress: 348.76/377.433631896973 = 92.4% done in 817.0s, 67.2s to go
on time step 17438 (time=348.76), 0.0480971 s/step
Meep progress: 350.5/377.433631896973 = 92.9% done in 821.1s, 63.1s to go
on time step 17525 (time=350.5), 0.0464019 s/step
Meep progress: 352.14/377.433631896973 = 93.3% done in 825.1s, 59.3s to go
on time step 17607 (time=352.14), 0.0490388 s/step
Meep progress: 353.9/377.433631896973 = 93.8% done in 829.1s, 55.1s to go
on time step 17695 (time=353.9), 0.0456768 s/step
Meep progress: 355.52/377.433631896973 = 94.2% done in 833.1s, 51.4s to go
on time step 17776 (time=355.52), 0.0497905 s/step
Meep progress: 357.24/377.433631896973 = 94.6% done in 837.1s, 47.3s to go
on time step 17862 (time=357.24), 0.0465857 s/step
Meep progress: 358.94/377.433631896973 = 95.1% done in 841.2s, 43.3s to go
on time step 17947 (time=358.94), 0.04725 s/step
Meep progress: 360.66/377.433631896973 = 95.6% done in 845.2s, 39.3s to go
on time step 18033 (time=360.66), 0.0465746 s/step
Meep progress: 362.44/377.433631896973 = 96.0% done in 849.2s, 35.1s to go
on time step 18122 (time=362.44), 0.0451957 s/step
Meep progress: 364.52/377.433631896973 = 96.6% done in 853.2s, 30.2s to go
on time step 18226 (time=364.52), 0.0388603 s/step
Meep progress: 366.6/377.433631896973 = 97.1% done in 857.3s, 25.3s to go
on time step 18330 (time=366.6), 0.0387068 s/step
Meep progress: 368.68/377.433631896973 = 97.7% done in 861.3s, 20.4s to go
on time step 18434 (time=368.68), 0.0386296 s/step
Meep progress: 370.82/377.433631896973 = 98.2% done in 865.3s, 15.4s to go
on time step 18541 (time=370.82), 0.0374723 s/step
Meep progress: 373.0/377.433631896973 = 98.8% done in 869.3s, 10.3s to go
on time step 18650 (time=373), 0.0367726 s/step
Meep progress: 375.16/377.433631896973 = 99.4% done in 873.3s, 5.3s to go
on time step 18758 (time=375.16), 0.0373654 s/step
Meep progress: 377.32/377.433631896973 = 100.0% done in 877.4s, 0.3s to go
on time step 18866 (time=377.32), 0.0373207 s/step
run 0 finished at t = 377.44 (18872 timesteps)
flux1:, 0.627777777777778, 6.94217247885705e-7, 6.88345770003474e-7, 6.82380735827934e-7, 6.76349344533895e-7, 6.70726584954173e-7, 6.66157418612824e-7, 6.63122587231598e-7, 6.61730921707334e-7, 6.61717943060426e-7, 6.62617969692206e-7, 6.64002726669293e-7, 6.65702712012481e-7, 6.67964229364664e-7, 6.71422486515726e-7, 6.7673445055441e-7, 6.83947135976354e-7, 6.92048773212705e-7, 6.99302019549391e-7, 7.04629111781246e-7, 7.09275489996255e-7, 7.16584002989934e-7, 7.28085393717482e-7, 7.38780500538297e-7, 7.41192542459503e-7, 7.42207640764484e-7, 7.58324608581539e-7, 7.57350578200111e-7, 7.53449955948075e-7, 7.66700351385402e-7, 8.06705745750198e-7, 7.62820339951601e-7, 7.20642933151258e-7, 7.54197391371825e-7, 7.52454050732426e-7, 7.42421042574986e-7, 7.29595186417649e-7, 7.273174022133e-7, 7.16846404996089e-7, 7.04876689307787e-7, 6.94829270461532e-7, 6.86181420022903e-7, 6.79093762054474e-7, 6.74192252024861e-7, 6.71570051796345e-7, 6.70869448404241e-7, 6.71816357642274e-7, 6.74498710115962e-7, 6.79250255046177e-7, 6.86308033377291e-7, 6.95486207370438e-7, 7.0607397854935e-7, 7.17033066916073e-7, 7.27390703933674e-7, 7.36592761509451e-7, 7.44580568011084e-7, 7.51519361519448e-7, 7.57360394067101e-7, 7.6157167300962e-7, 7.63274802550717e-7, 7.61732391193974e-7, 7.56860364901248e-7
flux1:, 0.628040226681531, 7.90060320536177e-7, 7.82825632998063e-7, 7.75344288573312e-7, 7.67627368339783e-7, 7.6031429720862e-7, 7.54307085958837e-7, 7.50272704314125e-7, 7.48313203805704e-7, 7.47978269761445e-7, 7.48582708346688e-7, 7.49622986014776e-7, 7.51082560977945e-7, 7.53502185111425e-7, 7.57734169617067e-7, 7.64379929637599e-7, 7.73153024978775e-7, 7.82653704763067e-7, 7.91015863859391e-7, 7.97448469468017e-7, 8.03692441301306e-7, 8.13264548494893e-7, 8.27118095275268e-7, 8.39282735365707e-7, 8.42338354427371e-7, 8.45086764141694e-7, 8.64168365503961e-7, 8.62224999122869e-7, 8.59875827503141e-7, 8.7342787805222e-7, 9.19877095692659e-7, 8.7159240162695e-7, 8.25224252479528e-7, 8.64524086783262e-7, 8.66252473238639e-7, 8.54247950316578e-7, 8.42695327517507e-7, 8.394587624669e-7, 8.26839620292353e-7, 8.14264600345776e-7, 8.02988324512654e-7, 7.91841385909019e-7, 7.82425485873481e-7, 7.76303521583378e-7, 7.7321633280609e-7, 7.72084699918229e-7, 7.72413123375933e-7, 7.74628445794785e-7, 7.79519585853338e-7, 7.87486065979494e-7, 7.98125475832727e-7, 8.10332978437845e-7, 8.22764696828287e-7, 8.34361851044554e-7, 8.44656730055911e-7, 8.53704390141937e-7, 8.61678565799755e-7, 8.68392308357403e-7, 8.73092125791239e-7, 8.74712222198355e-7, 8.72460237548637e-7, 8.66359138440119e-7
flux1:, 0.628302675585284, 9.03006296140173e-7, 8.94745632581267e-7, 8.85987521294695e-7, 8.76785888990039e-7, 8.67997746786618e-7, 8.60780143464106e-7, 8.55916645075528e-7, 8.53406190106995e-7, 8.52558120682867e-7, 8.52499924754456e-7, 8.52755997560915e-7, 8.53564146308231e-7, 8.55775893896313e-7, 8.60366443331003e-7, 8.67747393069302e-7, 8.77250260999221e-7, 8.8720105092895e-7, 8.95819802751139e-7, 9.02730085339795e-7, 9.10043930975542e-7, 9.21155905944351e-7, 9.36355263095575e-7, 9.4912088670923e-7, 9.52567070343444e-7, 9.56908049170193e-7, 9.78078720102334e-7, 9.74990527823e-7, 9.7430805244051e-7, 9.88042009774842e-7, 1.04075989737316e-6, 9.87833335055479e-7, 9.37214929797499e-7, 9.83568394195951e-7, 9.90312547763617e-7, 9.76519572307631e-7, 9.67521734903216e-7, 9.65125647727376e-7, 9.50770750302589e-7, 9.38493028843383e-7, 9.27507399399986e-7, 9.14952876723291e-7, 9.03594698073052e-7, 8.96358328257799e-7, 8.92953685330366e-7, 8.91500916568395e-7, 8.91037693652008e-7, 8.92214344468128e-7, 8.96366208966197e-7, 9.04236822557812e-7, 9.15333419347428e-7, 9.28176384152813e-7, 9.41079352188501e-7, 9.52885025422279e-7, 9.63262438095501e-7, 9.72471938570114e-7, 9.80777370210771e-7, 9.8788756269688e-7, 9.92813426146215e-7, 9.94268498060599e-7, 9.91383475734208e-7, 9.842869537336e-7
flux1:, 0.628565124489038, 1.03703444624919e-6, 1.02818209789655e-6, 1.01848774102508e-6, 1.00811479002023e-6, 9.9817070427948e-7, 9.90027470591883e-7, 9.84486451482587e-7, 9.81351804396063e-7, 9.79678331204703e-7, 9.7848756030506e-7, 9.77454377597158e-7, 9.77140101631646e-7, 9.78656803472184e-7, 9.82960166288794e-7, 9.90158428165723e-7, 9.99241794375332e-7, 1.0084666709671e-6, 1.01635710855801e-6, 1.0229672528343e-6, 1.03052657674364e-6, 1.04203573987509e-6, 1.05725982080843e-6, 1.0697172135245e-6, 1.07328083227318e-6, 1.07867408737647e-6, 1.10077188245524e-6, 1.0966423788056e-6, 1.09722377936193e-6, 1.11143441104053e-6, 1.1699919816804e-6, 1.11179121653292e-6, 1.05648981284563e-6, 1.11101772491327e-6, 1.12355435124247e-6, 1.10832577094573e-6, 1.10258371084369e-6, 1.10310229452495e-6, 1.08768868100352e-6, 1.07654828814375e-6, 1.06755060481355e-6, 1.05517689330649e-6, 1.04275923851461e-6, 1.03483378245647e-6, 1.03147476696247e-6, 1.03005188611406e-6, 1.02891676891092e-6, 1.02875158326473e-6, 1.0314391420496e-6, 1.03821564964768e-6, 1.04865608063481e-6, 1.06098212930373e-6, 1.07316668824111e-6, 1.08394667362633e-6, 1.09316389564793e-6, 1.10136594749661e-6, 1.10899917088121e-6, 1.11573262311268e-6, 1.12036465677087e-6, 1.12138389973679e-6, 1.11783520720057e-6, 1.10994937290793e-6
flux1:, 0.628827573392791, 1.19570651121817e-6, 1.18675137365505e-6, 1.17654240254445e-6, 1.16540893997638e-6, 1.15470389766421e-6, 1.14593318421193e-6, 1.13980499660443e-6, 1.13586885402356e-6, 1.13296930011582e-6, 1.13014667995406e-6, 1.12734006315498e-6, 1.12543990394025e-6, 1.12569313750509e-6, 1.12887018422146e-6, 1.13472517286673e-6, 1.1420591445902e-6, 1.149328124913e-6, 1.15551796441458e-6, 1.16097384682013e-6, 1.16769304049159e-6, 1.17813053470832e-6, 1.1919334514899e-6, 1.2032943463976e-6, 1.20665529975989e-6, 1.21210830027503e-6, 1.23390347228425e-6, 1.22909773997149e-6, 1.22992888435242e-6, 1.24536829475681e-6, 1.30923318210027e-6, 1.24463832232503e-6, 1.18374301318836e-6, 1.24723299018462e-6, 1.26536561036453e-6, 1.24924631611677e-6, 1.2467296951641e-6, 1.25222045619075e-6, 1.23670033895368e-6, 1.22741300940351e-6, 1.22206610771157e-6, 1.21180358140157e-6, 1.19969008108939e-6, 1.19186379433529e-6, 1.18915200688676e-6, 1.1883546349085e-6, 1.18699444024176e-6, 1.18555279262849e-6, 1.18636285377759e-6, 1.19123363152795e-6, 1.19996583223126e-6, 1.21060547025661e-6, 1.22083351789892e-6, 1.22928981441875e-6, 1.23601072614971e-6, 1.24189118126252e-6, 1.24764655266832e-6, 1.25298987129039e-6, 1.25656616856971e-6, 1.25667094691684e-6, 1.25227631408907e-6, 1.24371585174623e-6
flux1:, 0.629090022296544, 1.38162202296119e-6, 1.37306382658074e-6, 1.3628215505024e-6, 1.3514156787368e-6, 1.34038749240076e-6, 1.33126021077261e-6, 1.32454973851772e-6, 1.31954963116316e-6, 1.31500592881988e-6, 1.31012798502766e-6, 1.30518969811617e-6, 1.30132801067232e-6, 1.29973063776922e-6, 1.30083146164631e-6, 1.30408128519443e-6, 1.30835649429215e-6, 1.31259687319525e-6, 1.31628269025852e-6, 1.31973976552101e-6, 1.32435601079711e-6, 1.33210087787939e-6, 1.34315720153258e-6, 1.35289752419954e-6, 1.35563588708934e-6, 1.35973076814525e-6, 1.38020351361547e-6, 1.37523661940347e-6, 1.37471632829291e-6, 1.39252236092238e-6, 1.46127197833847e-6, 1.38864752163234e-6, 1.3207405252924e-6, 1.39358291313344e-6, 1.41617143355322e-6, 1.3998989871236e-6, 1.39988045350133e-6, 1.41208353541992e-6, 1.39766116584938e-6, 1.3908118632432e-6, 1.39054281676573e-6, 1.38443316101199e-6, 1.37435734670948e-6, 1.36776117973271e-6, 1.3665167680939e-6, 1.36713509675017e-6, 1.36628249835394e-6, 1.36401645413175e-6, 1.36294038904103e-6, 1.36542404200277e-6, 1.37161563558777e-6, 1.37953348088974e-6, 1.38666206626712e-6, 1.39157907700251e-6, 1.39452846006794e-6, 1.39678356020293e-6, 1.39939265318736e-6, 1.40219852528129e-6, 1.40377856973087e-6, 1.40230271436404e-6, 1.39671114772679e-6, 1.38745159881798e-6
flux1:, 0.629352471200297, 1.59599931914315e-6, 1.58831124631112e-6, 1.57855608840872e-6, 1.56741971391422e-6, 1.55651605520507e-6, 1.54724769000322e-6, 1.53987791807997e-6, 1.53352133662315e-6, 1.52700015696484e-6, 1.5198395262025e-6, 1.51264259916581e-6, 1.50661142307016e-6, 1.50263718423954e-6, 1.5007248973786e-6, 1.50019920843221e-6, 1.5003629353686e-6, 1.50087235371927e-6, 1.50155829219807e-6, 1.50226966144223e-6, 1.50347512282741e-6, 1.50699447518946e-6, 1.51435967447432e-6, 1.52231143664519e-6, 1.52384306121302e-6, 1.52486293962849e-6, 1.54349178161265e-6, 1.5388331217443e-6, 1.53494023169278e-6, 1.55644623408371e-6, 1.6300146476701e-6, 1.5472658825131e-6, 1.47048519045457e-6, 1.55273033009179e-6, 1.5779899262691e-6, 1.56246117961107e-6, 1.56375113193929e-6, 1.58384248359029e-6, 1.57190379766669e-6, 1.56799289831392e-6, 1.57384052769966e-6, 1.57376066442977e-6, 1.56761849001126e-6, 1.56362447848912e-6, 1.56481080063244e-6, 1.56772124418613e-6, 1.56826982084429e-6, 1.56593256249272e-6, 1.56335835888363e-6, 1.5633691581187e-6, 1.56651404019045e-6, 1.57092582991051e-6, 1.57402364289282e-6, 1.57439086146404e-6, 1.57249323226206e-6, 1.56998469789716e-6, 1.56827454814038e-6, 1.56740300309411e-6, 1.5659743652242e-6, 1.56212760673329e-6, 1.55484005891038e-6, 1.5447015602288e-6
flux1:, 0.629614920104051, 1.83850466413011e-6, 1.83210785913583e-6, 1.82338019513941e-6, 1.8130828648961e-6, 1.80273274813503e-6, 1.7934745612698e-6, 1.78532191532105e-6, 1.77737243134928e-6, 1.76874193258358e-6, 1.759379476425e-6, 1.75011178090906e-6, 1.74193561852525e-6, 1.73520658912158e-6, 1.7295092870889e-6, 1.72434714522983e-6, 1.71983427974154e-6, 1.71645399228969e-6, 1.71404583217191e-6, 1.7114433662143e-6, 1.70805690065218e-6, 1.70618075472704e-6, 1.70951747189982e-6, 1.71588545387886e-6, 1.71541024889678e-6, 1.71156755837367e-6, 1.72856937752646e-6, 1.7243986030937e-6, 1.71499929540094e-6, 1.74145118080816e-6, 1.82036974906396e-6, 1.7250811027428e-6, 1.63726993583817e-6, 1.72882509560837e-6, 1.75486557552694e-6, 1.74105995192587e-6, 1.74240632386961e-6, 1.77086092552952e-6, 1.76284633520125e-6, 1.76236688507966e-6, 1.77490451480035e-6, 1.78228583842854e-6, 1.78184791178347e-6, 1.78188088105147e-6, 1.78646863409966e-6, 1.79247225029222e-6, 1.79527580493012e-6, 1.79373059736362e-6, 1.79031698583323e-6, 1.78812324165779e-6, 1.78806405665795e-6, 1.78848959146952e-6, 1.78689960931223e-6, 1.78198439526547e-6, 1.77445889513087e-6, 1.76633878826573e-6, 1.75938070787762e-6, 1.7538531254172e-6, 1.74846818812582e-6, 1.74143909399192e-6, 1.73187169766136e-6, 1.72054566719825e-6
flux1:, 0.629877369007804, 2.10742003737773e-6, 2.10267193597451e-6, 2.09551283513701e-6, 2.08662271070449e-6, 2.0772152099337e-6, 2.06806745115916e-6, 2.05902527901981e-6, 2.04940537650234e-6, 2.03884285674632e-6, 2.0277453023281e-6, 2.01695036552676e-6, 2.00692248612575e-6, 1.99729249891785e-6, 1.98736222881848e-6, 1.97721849476455e-6, 1.96813170769976e-6, 1.9613412743728e-6, 1.95617617490862e-6, 1.94993782778492e-6, 1.94109844776401e-6, 1.933284727738e-6, 1.93300549704895e-6, 1.93830078804705e-6, 1.93479276122915e-6, 1.92453976562769e-6, 1.94100344694758e-6, 1.936975062783e-6, 1.92023441775239e-6, 1.95247026510016e-6, 2.03805760236258e-6, 1.92769105291374e-6, 1.82660791714668e-6, 1.92756159876444e-6, 1.95307178593888e-6, 1.94192853378023e-6, 1.94249620132926e-6, 1.97909687303268e-6, 1.97631595356216e-6, 1.97982504186215e-6, 1.99916667471553e-6, 2.01475395071524e-6, 2.02133209597276e-6, 2.02660621385116e-6, 2.03538283625395e-6, 2.04500697725693e-6, 2.05062910512647e-6, 2.05057548114181e-6, 2.04701667804371e-6, 2.04308524136412e-6, 2.03993609713158e-6, 2.03617104166816e-6, 2.02950391382789e-6, 2.01885886928031e-6, 2.00525123909584e-6, 1.99103264589221e-6, 1.97825464038611e-6, 1.96739493195087e-6, 1.95731793020588e-6, 1.94640505005119e-6, 1.93399219048859e-6, 1.92111536815581e-6
flux1:, 0.630139817911557, 2.40018254108639e-6, 2.39737688943461e-6, 2.39230582586654e-6, 2.38535715886938e-6, 2.37722803508669e-6, 2.36827230104527e-6, 2.35833083308422e-6, 2.3472197901508e-6, 2.33528345477789e-6, 2.32332284095684e-6, 2.31188265940659e-6, 2.30056367809932e-6, 2.28818457887081e-6, 2.27403643868519e-6, 2.2592358001853e-6, 2.24643249489533e-6, 2.23733860095512e-6, 2.23014306869148e-6, 2.22024227112163e-6, 2.20559823538572e-6, 2.19213685050292e-6, 2.18942424252053e-6, 2.19432632065486e-6, 2.18659171532945e-6, 2.16896967279293e-6, 2.18683925746535e-6, 2.18192383923097e-6, 2.15675312954547e-6, 2.19492140059527e-6, 2.28938191539199e-6, 2.16149623703712e-6, 2.04504063775911e-6, 2.15606761889519e-6, 2.18099480997876e-6, 2.17325113704001e-6, 2.17305943839408e-6, 2.21705544662924e-6, 2.22045461096683e-6, 2.22859546198835e-6, 2.25447275940754e-6, 2.27816297119767e-6, 2.29228113870644e-6, 2.30349200085678e-6, 2.31683568122677e-6, 2.33012645006785e-6, 2.33858244924372e-6, 2.34024635333259e-6, 2.33696474280875e-6, 2.33171274699352e-6, 2.32569001183654e-6, 2.31769854868699e-6, 2.30575805866834e-6, 2.28916363378352e-6, 2.26931154263535e-6, 2.24887362788118e-6, 2.230117154862e-6, 2.21365654755983e-6, 2.19849816846772e-6, 2.18325161695868e-6, 2.16757773421707e-6, 2.1528484475208e-6
flux1:, 0.63040226681531, 2.71425388926957e-6, 2.71362689820392e-6, 2.71111333051765e-6, 2.70657015745885e-6, 2.6999949950346e-6, 2.69133745681843e-6, 2.6806620027977e-6, 2.66856355191161e-6, 2.65620415179966e-6, 2.64460369634505e-6, 2.63365824868712e-6, 2.6218340245318e-6, 2.60719218447919e-6, 2.58939496907916e-6, 2.57099574001228e-6, 2.55605178190017e-6, 2.54626251585277e-6, 2.5380457525343e-6, 2.52478104614455e-6, 2.50464260967431e-6, 2.48674985431038e-6, 2.48343497543438e-6, 2.48861284621463e-6, 2.47543112880311e-6, 2.45039486999893e-6, 2.47228380247536e-6, 2.46474906174413e-6, 2.43119675249402e-6, 2.47459471450975e-6, 2.58099707980488e-6, 2.43343771848089e-6, 2.29983573175295e-6, 2.42260574390954e-6, 2.44865370104698e-6, 2.44466168197111e-6, 2.44484796271938e-6, 2.49523216338014e-6, 2.50514096774415e-6, 2.51857859958379e-6, 2.55045824813502e-6, 2.58124849526943e-6, 2.60237703426255e-6, 2.61939786966172e-6, 2.63704941968559e-6, 2.65339132450851e-6, 2.66393521221057e-6, 2.66678811273496e-6, 2.66361775758067e-6, 2.65712080159829e-6, 2.6483156292049e-6, 2.63606768958165e-6, 2.61872846533193e-6, 2.59608937078002e-6, 2.57003515344186e-6, 2.5435675296984e-6, 2.5190820502471e-6, 2.49721107507479e-6, 2.47702902360509e-6, 2.45738072937468e-6, 2.43832196609848e-6, 2.42164302727203e-6
flux1:, 0.630664715719064, 3.04820118274283e-6, 3.04993650921126e-6, 3.05036367519418e-6, 3.04858073192645e-6, 3.04377167644899e-6, 3.03558484198124e-6, 3.02457069352536e-6, 3.01232687892368e-6, 3.00082354532331e-6, 2.99102769930975e-6, 2.98183828536084e-6, 2.97044145287379e-6, 2.95435441384916e-6, 2.93404755218688e-6, 2.91378844178758e-6, 2.89882895508027e-6, 2.89022736412104e-6, 2.88213090695176e-6, 2.8661349893592e-6, 2.84155730182843e-6, 2.8213241823885e-6, 2.81963088281122e-6, 2.82556700655076e-6, 2.80591002684295e-6, 2.77455442165202e-6, 2.80340591556776e-6, 2.79097862661108e-6, 2.75046566526298e-6, 2.79756555996199e-6, 2.91969149442119e-6, 2.7506997626676e-6, 2.59859446259697e-6, 2.73608897495295e-6, 2.76687069445773e-6, 2.76642089544962e-6, 2.76922006232288e-6, 2.82506198578935e-6, 2.84095758508701e-6, 2.86021070568336e-6, 2.89741218354751e-6, 2.93346948739517e-6, 2.95988161011934e-6, 2.98152468888593e-6, 3.00240193202968e-6, 3.02040554779747e-6, 3.03141709294086e-6, 3.03399649748337e-6, 3.02993618350118e-6, 3.02166369008389e-6, 3.00981210901744e-6, 2.99310833949321e-6, 2.97018249347644e-6, 2.94141196636957e-6, 2.90929287987957e-6, 2.87720069288246e-6, 2.84758438113317e-6, 2.82094656579992e-6, 2.79629574447044e-6, 2.77265596805528e-6, 2.75050717305938e-6, 2.73213042960364e-6
flux1:, 0.630927164622817, 3.40280700892011e-6, 3.40703284130416e-6, 3.41065507931007e-6, 3.41183895751639e-6, 3.40894161885482e-6, 3.40149076791889e-6, 3.3907746091848e-6, 3.37950978671463e-6, 3.37032803529885e-6, 3.3638102254662e-6, 3.35758621776143e-6, 3.34759241997279e-6, 3.33115974155331e-6, 3.30997987653459e-6, 3.29010095565608e-6, 3.27751336584908e-6, 3.27196594589673e-6, 3.26510012751931e-6, 3.24732693683452e-6, 3.22009373885484e-6, 3.20027335590993e-6, 3.20246349564503e-6, 3.2093277533878e-6, 3.18262844259416e-6, 3.14724680017486e-6, 3.18589013921773e-6, 3.16610238056466e-6, 3.12141600036028e-6, 3.17011281423495e-6, 3.31218942244588e-6, 3.12039013885397e-6, 2.94879587780718e-6, 3.1054379001768e-6, 3.14617521178329e-6, 3.14836143363416e-6, 3.15674620710115e-6, 3.21749965509065e-6, 3.2378385122382e-6, 3.26302094219109e-6, 3.30479694952846e-6, 3.34364460623274e-6, 3.37244300749243e-6, 3.39635041938975e-6, 3.41845535769066e-6, 3.43595201971452e-6, 3.44497045996968e-6, 3.44486732659279e-6, 3.43798248252225e-6, 3.42663958631425e-6, 3.41095849249209e-6, 3.38929805077314e-6, 3.36043709478745e-6, 3.32537171419272e-6, 3.28732771791925e-6, 3.25013105093342e-6, 3.2162394731831e-6, 3.18587339213953e-6, 3.1577976480356e-6, 3.13109845251972e-6, 3.10665899800769e-6, 3.08730040776439e-6
flux1:, 0.63118961352657, 3.78199394460465e-6, 3.78876846462858e-6, 3.79566723609405e-6, 3.79984305584148e-6, 3.79893074932926e-6, 3.79257287439763e-6, 3.78298689376883e-6, 3.77397842029511e-6, 3.76856474162156e-6, 3.76660146527781e-6, 3.76431977420796e-6, 3.7566344410073e-6, 3.74114235891319e-6, 3.72105605750863e-6, 3.70400751951568e-6, 3.69607684588078e-6, 3.69512893902417e-6, 3.69042960203072e-6, 3.67211635093514e-6, 3.64460561167316e-6, 3.62825256591787e-6, 3.63623142205212e-6, 3.64384405243884e-6, 3.61026287912647e-6, 3.57418694631455e-6, 3.62486813462375e-6, 3.59554484485298e-6, 3.5505406576817e-6, 3.59860682509782e-6, 3.76495831698256e-6, 3.54920620037274e-6, 3.35731151463914e-6, 3.53883627326956e-6, 3.5955908017117e-6, 3.59875078878686e-6, 3.61575638249247e-6, 3.68146005174551e-6, 3.70362769498128e-6, 3.73414762490971e-6, 3.779704171862e-6, 3.81850255616881e-6, 3.84584288293191e-6, 3.86856161556468e-6, 3.88902753956638e-6, 3.90320099046711e-6, 3.90713336277899e-6, 3.90118962328689e-6, 3.88872503516885e-6, 3.87227163632234e-6, 3.85142701788003e-6, 3.82397344146943e-6, 3.78865107262089e-6, 3.74703736628361e-6, 3.70317666787594e-6, 3.66144201554998e-6, 3.62429486810146e-6, 3.59154163763406e-6, 3.56150866436479e-6, 3.53318148242923e-6, 3.50777577955835e-6, 3.48866884607432e-6
flux1:, 0.631452062430323, 4.19335734124012e-6, 4.20264362269137e-6, 4.21269112287897e-6, 4.21968173891447e-6, 4.22074584056374e-6, 4.2158938654408e-6, 4.20835951131825e-6, 4.20284727665634e-6, 4.20239069017389e-6, 4.20584174449736e-6, 4.20809279077793e-6, 4.20344601725393e-6, 4.19023182049238e-6, 4.17328682862737e-6, 4.16136196730847e-6, 4.15988792733151e-6, 4.16450466294612e-6, 4.1626386382431e-6, 4.14523783347164e-6, 4.12016683282287e-6, 4.11017120557686e-6, 4.125126011264e-6, 4.13302888554976e-6, 4.0936503102268e-6, 4.06085618889295e-6, 4.12483661591463e-6, 4.0846360201574e-6, 4.04365164772691e-6, 4.08932997784145e-6, 4.28400242663846e-6, 4.04309606531809e-6, 3.82993307136613e-6, 4.04297182934508e-6, 4.12150454655096e-6, 4.12326441841759e-6, 4.15110887784428e-6, 4.22241960991627e-6, 4.24284032697701e-6, 4.27713614559509e-6, 4.32559364679396e-6, 4.36148112871261e-6, 4.38298956889495e-6, 4.40026329717251e-6, 4.41557536479119e-6, 4.42324378747846e-6, 4.41874847857325e-6, 4.40347245767656e-6, 4.38220293902163e-6, 4.35809335532348e-6, 4.33034835610977e-6, 4.29603494780022e-6, 4.25364354083774e-6, 4.20522479861292e-6, 4.15567644887004e-6, 4.11001188714264e-6, 4.07072821967516e-6, 4.0371274902208e-6, 4.00691737393847e-6, 3.97880071580856e-6, 3.95421645394298e-6, 3.9370771105484e-6
flux1:, 0.631714511334077, 4.64815456862608e-6, 4.6597913235189e-6, 4.67263287915021e-6, 4.68205808986081e-6, 4.68499545450442e-6, 4.68204794206386e-6, 4.67741955201361e-6, 4.67638202253093e-6, 4.68158477892907e-6, 4.69072344388391e-6, 4.69761513423084e-6, 4.69648043315455e-6, 4.68676879430294e-6, 4.67479243433291e-6, 4.66974005484203e-6, 4.67570516439402e-6, 4.68611122814329e-6, 4.68744706285718e-6, 4.67252294957419e-6, 4.65259078669663e-6, 4.65117497677072e-6, 4.67331965092038e-6, 4.68094798726071e-6, 4.63783627545046e-6, 4.61234566794182e-6, 4.68965929266166e-6, 4.63854482608816e-6, 4.60559092874085e-6, 4.64820979082077e-6, 4.87463187532944e-6, 4.60693432540955e-6, 4.37096602578641e-6, 4.62237497151862e-6, 4.72684038102729e-6, 4.72427583276273e-6, 4.7634625687276e-6, 4.84150034633832e-6, 4.85592830344627e-6, 4.89133589671672e-6, 4.94166049551174e-6, 4.97211426418752e-6, 4.98346301884368e-6, 4.99073886663848e-6, 4.99713745911853e-6, 4.99517668500768e-6, 4.97919073822051e-6, 4.95135497928813e-6, 4.91815380631769e-6, 4.8837977205871e-6, 4.84735407966157e-6, 4.80514330611674e-6, 4.75521322956942e-6, 4.69992210306579e-6, 4.64498385156559e-6, 4.59611328536835e-6, 4.55589702977501e-6, 4.52309422028673e-6, 4.4946583835316e-6, 4.46884168938149e-6, 4.4471800911375e-6, 4.43406776535189e-6
flux1:, 0.63197696023783, 5.16069270858566e-6, 5.17437162864732e-6, 5.1894378629662e-6, 5.20073965125373e-6, 5.20534018135695e-6, 5.20458526326521e-6, 5.20346693978413e-6, 5.20740327115655e-6, 5.21830728866079e-6, 5.23273941122942e-6, 5.24388133818983e-6, 5.2464291433323e-6, 5.24115819512556e-6, 5.23544498933291e-6, 5.23812700888751e-6, 5.25148150114939e-6, 5.26713577912484e-6, 5.27177966687522e-6, 5.26086564582964e-6, 5.24833278312449e-6, 5.25659576312762e-6, 5.28507972454963e-6, 5.29199738804218e-6, 5.24805525770806e-6, 5.2332091573805e-6, 5.32264559979967e-6, 5.26215806926964e-6, 5.24001203168084e-6, 5.28047911283713e-6, 5.54122016916837e-6, 5.24425044800106e-6, 4.98295345217066e-6, 5.27898356992572e-6, 5.41074242079911e-6, 5.40064908298807e-6, 5.44928016084574e-6, 5.53531416079293e-6, 5.53929709401701e-6, 5.57213750046839e-6, 5.62309507955816e-6, 5.64627249603304e-6, 5.64384470741286e-6, 5.63695189349238e-6, 5.63099549708678e-6, 5.6168679893562e-6, 5.58721515319936e-6, 5.54455780186389e-6, 5.49711108024762e-6, 5.45050522618188e-6, 5.40400741898742e-6, 5.35328278455023e-6, 5.29580285067131e-6, 5.23403652138605e-6, 5.17439878791945e-6, 5.12330711496292e-6, 5.08348844834333e-6, 5.05316911210667e-6, 5.02847876671618e-6, 5.00709785393331e-6, 4.99054422516959e-6, 4.98362068323675e-6
flux1:, 0.632239409141583, 5.74717445615071e-6, 5.76243669142285e-6, 5.77899303487131e-6, 5.79148935097e-6, 5.797428279973e-6, 5.79893830959186e-6, 5.80150739757215e-6, 5.81027021433975e-6, 5.82618079862393e-6, 5.84487790032195e-6, 5.85945312760146e-6, 5.86554303837839e-6, 5.86520198592944e-6, 5.86624051577648e-6, 5.87639974879343e-6, 5.89601220155483e-6, 5.91572706460498e-6, 5.92360685196404e-6, 5.91802613663098e-6, 5.91428949805698e-6, 5.93188543097861e-6, 5.9648958011418e-6, 5.9710339826236e-6, 5.92963913203224e-6, 5.92736156660747e-6, 6.02670217537171e-6, 5.95992086128856e-6, 5.94929091898532e-6, 5.99032384316579e-6, 6.28699772855717e-6, 5.9570712177727e-6, 5.66660276550019e-6, 6.01206115228354e-6, 6.16891856413517e-6, 6.14816069537429e-6, 6.20168188891306e-6, 6.29673619529141e-6, 6.28620676259289e-6, 6.31215115686742e-6, 6.36234682079164e-6, 6.37737418225978e-6, 6.35892489180957e-6, 6.33484047031358e-6, 6.31406851344937e-6, 6.28639681256952e-6, 6.24238815899377e-6, 6.18430449024004e-6, 6.1218542338499e-6, 6.06228460828538e-6, 6.00541010168376e-6, 5.94644072053336e-6, 5.88222636760376e-6, 5.81515245520706e-6, 5.75215164523509e-6, 5.70026699169076e-6, 5.66238458858222e-6, 5.63623988135159e-6, 5.61714125846247e-6, 5.60214827989626e-6, 5.59268577114553e-6, 5.59389303386138e-6
flux1:, 0.632501858045337, 6.42418088974365e-6, 6.44044340855117e-6, 6.45767804943535e-6, 6.47064241813791e-6, 6.47748220535743e-6, 6.48102077950513e-6, 6.48689541719961e-6, 6.49961493865709e-6, 6.51914869313936e-6, 6.54059941589102e-6, 6.55751358158689e-6, 6.56672210404476e-6, 6.57122387989596e-6, 6.5785130496843e-6, 6.59470299274982e-6, 6.61849729201857e-6, 6.64068210677863e-6, 6.65164907803861e-6, 6.65231010571802e-6, 6.65754427389403e-6, 6.68256865784024e-6, 6.71761807272738e-6, 6.72344627830578e-6, 6.68788607663338e-6, 6.69807878514363e-6, 6.80456217239332e-6, 6.73569414610484e-6, 6.73463531067844e-6, 6.78062375426265e-6, 7.11396494885988e-6, 6.74595842893357e-6, 6.42098857816822e-6, 6.81857284568321e-6, 6.99470237673641e-6, 6.96058789843768e-6, 7.01212267171313e-6, 7.11661569642848e-6, 7.08853029831946e-6, 7.10324374187466e-6, 7.15130091050314e-6, 7.15848576260657e-6, 7.12369301360722e-6, 7.08127614196324e-6, 7.04487862815184e-6, 7.00398092157524e-6, 6.94690654449572e-6, 6.87499972676168e-6, 6.79897007951635e-6, 6.72764779929132e-6, 6.6616694541354e-6, 6.59605563601308e-6, 6.52708621804234e-6, 6.45690624526196e-6, 6.39273977384448e-6, 6.34209766066185e-6, 6.30798737290402e-6, 6.28770066081016e-6, 6.27578903525285e-6, 6.26872424276814e-6, 6.267826583514e-6, 6.27852437061397e-6
flux1:, 0.63276430694909, 7.20706405753214e-6, 7.22368104356151e-6, 7.24082383286443e-6, 7.25358208126648e-6, 7.26078781681283e-6, 7.26575185688738e-6, 7.2739366046551e-6, 7.28906355719927e-6, 7.31032511374362e-6, 7.33278531426591e-6, 7.35086611246901e-6, 7.36254082637424e-6, 7.37115217836731e-6, 7.38314839574769e-6, 7.40285249119301e-6, 7.42811703192036e-6, 7.45109788562611e-6, 7.46501060193554e-6, 7.4722001400967e-6, 7.48513666227963e-6, 7.51426394200127e-6, 7.54861786578247e-6, 7.55518246809353e-6, 7.52795806918568e-6, 7.54816509523795e-6, 7.65910782837696e-6, 7.59271947467416e-6, 7.59645973245702e-6, 7.65292157742997e-6, 8.02303251943315e-6, 7.61032982752801e-6, 7.24409153629183e-6, 7.6940758345852e-6, 7.88077425922025e-6, 7.83139004348854e-6, 7.8727055212558e-6, 7.98624751420774e-6, 7.93916565484426e-6, 7.93916075884698e-6, 7.98406459627102e-6, 7.98501709751906e-6, 7.93582114234443e-6, 7.87637969362564e-6, 7.8257570368432e-6, 7.77405110038581e-6, 7.70746388087235e-6, 7.62582952143801e-6, 7.54018791068917e-6, 7.46066842120577e-6, 7.38885619063846e-6, 7.31984724519521e-6, 7.24948211226663e-6, 7.17957166879873e-6, 7.11739941940509e-6, 7.07072324025421e-6, 7.04256584844238e-6, 7.02979852048596e-6, 7.02631609763546e-6, 7.02810942896678e-6, 7.03645702319356e-6, 7.05707505518954e-6
flux1:, 0.633026755852843, 8.1085687828956e-6, 8.12492468263323e-6, 8.14138060260034e-6, 8.15341064444886e-6, 8.16038070584223e-6, 8.16579653147735e-6, 8.174728812506e-6, 8.190202701768e-6, 8.21106892793199e-6, 8.23286846438011e-6, 8.25107670368072e-6, 8.2644047983258e-6, 8.27575193666973e-6, 8.28997170899635e-6, 8.30990769272612e-6, 8.33372818863222e-6, 8.35607720791733e-6, 8.37283615265504e-6, 8.38604408459151e-6, 8.40394947583002e-6, 8.43282522412715e-6, 8.4639912481255e-6, 8.4727813369396e-6, 8.45489829353211e-6, 8.48034861219702e-6, 8.59380691890448e-6, 8.53379716075584e-6, 8.53507251565145e-6, 8.60775524581891e-6, 9.01449622882047e-6, 8.54913586846542e-6, 8.13370146519043e-6, 8.63411038951643e-6, 8.82135923922564e-6, 8.75579783864828e-6, 8.77880076674744e-6, 8.90025255118589e-6, 8.83473914036705e-6, 8.81830018584993e-6, 8.85988366959836e-6, 8.85753956400585e-6, 8.79818959903089e-6, 8.72574794538608e-6, 8.66483811038294e-6, 8.60702205442949e-6, 8.53673431179074e-6, 8.45188366672682e-6, 8.36311611687842e-6, 8.2813679948119e-6, 8.20910403966179e-6, 8.14168363184868e-6, 8.07467353039901e-6, 8.00952844373035e-6, 7.95339519852473e-6, 7.91403243604988e-6, 7.89431163352259e-6, 7.89066011311925e-6, 7.8964163932718e-6, 7.90724400001959e-6, 7.92451020055772e-6, 7.9542777615871e-6
flux1:, 0.633289204756596, 9.13798658072945e-6, 9.15360772498074e-6, 9.16908153435203e-6, 9.18009894042217e-6, 9.18620983630262e-6, 9.19079390958531e-6, 9.19849643407584e-6, 9.21202087557167e-6, 9.23048678486456e-6, 9.25033559900599e-6, 9.26794506764471e-6, 9.28202473728848e-6, 9.2941852809706e-6, 9.30746441611904e-6, 9.32403541928389e-6, 9.34377553670497e-6, 9.36457841591972e-6, 9.38409430209698e-6, 9.40191137128141e-6, 9.42079986320177e-6, 9.44464478483852e-6, 9.4708292332167e-6, 9.48346867691299e-6, 9.4738600033411e-6, 9.49793833375732e-6, 9.61327773828505e-6, 9.56177061895599e-6, 9.55167813211575e-6, 9.64544866462628e-6, 1.00889190212856e-5, 9.5619217401035e-6, 9.08866229737626e-6, 9.63599062055687e-6, 9.81461038982566e-6, 9.73303056308377e-6, 9.73154513908611e-6, 9.85938899476104e-6, 9.77813290794083e-6, 9.74611753508058e-6, 9.78561437339502e-6, 9.78415567512181e-6, 9.72092095109439e-6, 9.64208841112818e-6, 9.57735421820436e-6, 9.52029061593061e-6, 9.45404028897021e-6, 9.37441941202967e-6, 9.29105533308024e-6, 9.21509250637557e-6, 9.14960940345517e-6, 9.09027180243281e-6, 9.03250903129001e-6, 8.97745544437844e-6, 8.93199670972834e-6, 8.9036724214317e-6, 8.89500665814988e-6, 8.90190527013229e-6, 8.91721463230929e-6, 8.93642950543921e-6, 8.96117897445738e-6, 8.99799091245974e-6
flux1:, 0.63355165366035, 1.03010623290667e-5, 1.03157256536415e-5, 1.03303114157954e-5, 1.03403237250962e-5, 1.03449853239574e-5, 1.03472689209171e-5, 1.03515924996079e-5, 1.03609753743435e-5, 1.03754985853703e-5, 1.03927301554138e-5, 1.04094389562202e-5, 1.04233459611992e-5, 1.04340278549588e-5, 1.04429123109121e-5, 1.04527367699828e-5, 1.04664771823981e-5, 1.04854786343851e-5, 1.05075780598581e-5, 1.05277079959334e-5, 1.05427897418285e-5, 1.05571301931565e-5, 1.05775692220704e-5, 1.05953800152096e-5, 1.05906095825314e-5, 1.06057284705182e-5, 1.07239765042907e-5, 1.06803622054546e-5, 1.06496362810309e-5, 1.07673768043158e-5, 1.12484229131514e-5, 1.06502343277636e-5, 1.01103699970282e-5, 1.07008034217045e-5, 1.08648159522994e-5, 1.07683042286271e-5, 1.07397713405815e-5, 1.0872770330665e-5, 1.07803469511822e-5, 1.07366529673208e-5, 1.07771932124234e-5, 1.07818632489358e-5, 1.0722414140821e-5, 1.06458082918468e-5, 1.05858169877938e-5, 1.05380810164114e-5, 1.04848714941535e-5, 1.042000047704e-5, 1.03516992937075e-5, 1.02907636222388e-5, 1.02404762773828e-5, 1.01966664410465e-5, 1.0154661372373e-5, 1.01153310319681e-5, 1.00852670165859e-5, 1.00716527990296e-5, 1.00764903209428e-5, 1.00950468571532e-5, 1.01196781661615e-5, 1.01458259218744e-5, 1.01755547180895e-5, 1.02160186523107e-5
flux1:, 0.633814102564103, 1.16007378763156e-5, 1.16145506694484e-5, 1.16287625999125e-5, 1.16380796180467e-5, 1.16407950235585e-5, 1.16392996458792e-5, 1.16382209694353e-5, 1.1641719488254e-5, 1.16514942920737e-5, 1.16661929556715e-5, 1.16821432375251e-5, 1.16949907910063e-5, 1.17017870205841e-5, 1.1703005844115e-5, 1.17034390577487e-5, 1.17102891804005e-5, 1.17278814669302e-5, 1.17521760951031e-5, 1.1771594041775e-5, 1.17779182253324e-5, 1.17793272023908e-5, 1.17944214195876e-5, 1.18179459719847e-5, 1.18123096263235e-5, 1.18110729993666e-5, 1.19349663191203e-5, 1.1895328141867e-5, 1.18358471401639e-5, 1.19776113073653e-5, 1.24982956454567e-5, 1.18192463811591e-5, 1.12043626554643e-5, 1.18353462865358e-5, 1.19840527148786e-5, 1.18742886281061e-5, 1.18209795890843e-5, 1.19590200501886e-5, 1.18612806055353e-5, 1.18127914550061e-5, 1.18596877302288e-5, 1.1876496851978e-5, 1.18290143969132e-5, 1.17642655126042e-5, 1.17188523580467e-5, 1.16899516147283e-5, 1.16591216337371e-5, 1.16184482062072e-5, 1.1574745168436e-5, 1.15381132073959e-5, 1.15115921687123e-5, 1.14908463896058e-5, 1.14709723448634e-5, 1.14525950792626e-5, 1.1442066746199e-5, 1.1446208151147e-5, 1.14664092577579e-5, 1.14971800381527e-5, 1.1530317232542e-5, 1.15612389766677e-5, 1.15925676099055e-5, 1.16322526692697e-5
flux1:, 0.634076551467856, 1.30386507375919e-5, 1.30520764676184e-5, 1.30668062970366e-5, 1.30760016809661e-5, 1.30764254114756e-5, 1.30698648224985e-5, 1.30617892510342e-5, 1.30583930774239e-5, 1.30634934257499e-5, 1.30764727635992e-5, 1.30921761607836e-5, 1.31031722776577e-5, 1.31038679647e-5, 1.30948202612876e-5, 1.30843761293679e-5, 1.30845940615995e-5, 1.31016485769931e-5, 1.31274120349277e-5, 1.31426813901343e-5, 1.31358933829624e-5, 1.31226140638252e-5, 1.3133834106561e-5, 1.31624319152937e-5, 1.31485118518394e-5, 1.31249879906132e-5, 1.32586839919477e-5, 1.32158054906354e-5, 1.31220649233819e-5, 1.32847337079461e-5, 1.38487097240547e-5, 1.30793818819141e-5, 1.23817786949805e-5, 1.30536882143229e-5, 1.31929579233514e-5, 1.30717254004461e-5, 1.30011039893296e-5, 1.31460468648747e-5, 1.30491854006688e-5, 1.30050823174917e-5, 1.30657594151843e-5, 1.31010795925836e-5, 1.30732005482258e-5, 1.30296416397682e-5, 1.30087215270073e-5, 1.30080493537337e-5, 1.30081781744489e-5, 1.29998002675215e-5, 1.2988685435457e-5, 1.29842575526496e-5, 1.29889706136447e-5, 1.29978608610293e-5, 1.30054636276162e-5, 1.30120767012835e-5, 1.30239234721688e-5, 1.30476122255158e-5, 1.30839791617908e-5, 1.31267138901067e-5, 1.3166933535431e-5, 1.31999485544938e-5, 1.32289570919678e-5, 1.32628332126298e-5
flux1:, 0.634339000371609, 1.46171439558301e-5, 1.46309568165776e-5, 1.46473565906768e-5, 1.46571864957886e-5, 1.46551755120832e-5, 1.46426532593694e-5, 1.46266670524504e-5, 1.46162590329918e-5, 1.46176116215993e-5, 1.46302405227685e-5, 1.46464287273865e-5, 1.46549391558995e-5, 1.46478367119783e-5, 1.46270161190361e-5, 1.4605610123291e-5, 1.46005017963943e-5, 1.4618080338191e-5, 1.46441848430042e-5, 1.4651916314898e-5, 1.46290165275505e-5, 1.46013514759966e-5, 1.4610929641333e-5, 1.46425676245948e-5, 1.4612210776916e-5, 1.45630874557776e-5, 1.471158080198e-5, 1.46556339058e-5, 1.4525897368887e-5, 1.47035027208534e-5, 1.53162602245159e-5, 1.4447659417138e-5, 1.36604218738371e-5, 1.4378039293364e-5, 1.45204057736064e-5, 1.43890295827231e-5, 1.43130279127451e-5, 1.446935734227e-5, 1.43787753517127e-5, 1.43492191322018e-5, 1.44326836908e-5, 1.4492737474956e-5, 1.44904774866089e-5, 1.44756947093256e-5, 1.44878589655672e-5, 1.4523496235284e-5, 1.45612861166583e-5, 1.45907362147339e-5, 1.46172925768329e-5, 1.46501866029247e-5, 1.46912005131685e-5, 1.47342409428893e-5, 1.47727517918728e-5, 1.4806459637794e-5, 1.48415694974778e-5, 1.48847782718387e-5, 1.49366223674861e-5, 1.49900301999725e-5, 1.50353094953364e-5, 1.50674621542065e-5, 1.50901337859568e-5, 1.51131573298592e-5
flux1:, 0.634601449275363, 1.63414207172378e-5, 1.63565847444109e-5, 1.63758901819354e-5, 1.63871854433351e-5, 1.63828396566518e-5, 1.63640095350024e-5, 1.63400312556472e-5, 1.63233849314213e-5, 1.63225655194499e-5, 1.6336470889908e-5, 1.63539094562277e-5, 1.63595345886886e-5, 1.63437549835588e-5, 1.63110391568833e-5, 1.62800017262347e-5, 1.62716132890342e-5, 1.62906256629865e-5, 1.63155842826452e-5, 1.63129885649109e-5, 1.62729652859464e-5, 1.62333482114435e-5, 1.62438182469532e-5, 1.62751493455414e-5, 1.62207479063485e-5, 1.61461372035435e-5, 1.6314488988876e-5, 1.62343740177758e-5, 1.6071244361565e-5, 1.62560094846123e-5, 1.69249800932845e-5, 1.5948446833818e-5, 1.50651766255543e-5, 1.58386742044506e-5, 1.60020389817452e-5, 1.58608498636106e-5, 1.57940292965379e-5, 1.59690955698587e-5, 1.58882406574517e-5, 1.58825623981812e-5, 1.59983900548498e-5, 1.60886538039853e-5, 1.6115466643125e-5, 1.61339326394303e-5, 1.61850282463478e-5, 1.62625511715012e-5, 1.63418468054787e-5, 1.64111379134453e-5, 1.64764788396939e-5, 1.65478784332801e-5, 1.66267477678625e-5, 1.67054530401046e-5, 1.67756643997826e-5, 1.68360929310925e-5, 1.68929632266789e-5, 1.69534708329679e-5, 1.70183199480694e-5, 1.70799205903217e-5, 1.71276942880224e-5, 1.71560425259768e-5, 1.71687624252469e-5, 1.71765344642363e-5
flux1:, 0.634863898179116, 1.8221424336688e-5, 1.82389093936853e-5, 1.82622340791924e-5, 1.82757906697653e-5, 1.82694821718864e-5, 1.82446438897666e-5, 1.82134407211865e-5, 1.81920436017696e-5, 1.81909256969453e-5, 1.8207629017952e-5, 1.82269429645975e-5, 1.82296129285523e-5, 1.82053286112048e-5, 1.81620782105253e-5, 1.8123926840629e-5, 1.81145862858829e-5, 1.81354767533271e-5, 1.81576166785548e-5, 1.81430721243916e-5, 1.80872867147016e-5, 1.8040005625706e-5, 1.80536887579267e-5, 1.80804619870928e-5, 1.79963328296582e-5, 1.79000338457217e-5, 1.80925701324876e-5, 1.79777357531029e-5, 1.7787976566173e-5, 1.79719742230463e-5, 1.87065107909599e-5, 1.76133580634787e-5, 1.6627574804939e-5, 1.747277352942e-5, 1.76777966179483e-5, 1.75257349052146e-5, 1.7482546256587e-5, 1.76862598744475e-5, 1.76156449642471e-5, 1.76403158712963e-5, 1.77972386516209e-5, 1.79218010344935e-5, 1.79779228016228e-5, 1.80299487843411e-5, 1.81218706203057e-5, 1.82433450833639e-5, 1.83644436079102e-5, 1.84715486301056e-5, 1.85722647570431e-5, 1.86787547648986e-5, 1.87928195324727e-5, 1.8905102013002e-5, 1.90047559341652e-5, 1.90888280010632e-5, 1.9163454213964e-5, 1.92367722760287e-5, 1.93103132660025e-5, 1.93764354334707e-5, 1.94237197712349e-5, 1.94456373551471e-5, 1.9445680642767e-5, 1.94350844343198e-5
flux1:, 0.635126347082869, 2.02730576998948e-5, 2.02936207203279e-5, 2.03217617077701e-5, 2.03382575907392e-5, 2.03306500944562e-5, 2.03007627470694e-5, 2.0263821603415e-5, 2.02395476191327e-5, 2.02398651510461e-5, 2.02604275764862e-5, 2.02819864419153e-5, 2.0282070452477e-5, 2.02506294228034e-5, 2.01995690990918e-5, 2.01575710776991e-5, 2.01493671663223e-5, 2.01719092937365e-5, 2.01896698200297e-5, 2.01632062131243e-5, 2.00954383136679e-5, 2.00460404257032e-5, 2.00645920254113e-5, 2.00823674668343e-5, 1.99659766785324e-5, 1.98550881916595e-5, 2.00747429319603e-5, 1.9917188086221e-5, 1.97107570392498e-5, 1.98879408775295e-5, 2.06992036484574e-5, 1.94801285098999e-5, 1.83844262387489e-5, 1.9322212988266e-5, 1.9588764281853e-5, 1.9423215765308e-5, 1.94148030929264e-5, 1.96587405350204e-5, 1.9595344137708e-5, 1.9652089360785e-5, 1.98563756768742e-5, 2.00173169373692e-5, 2.00995102003974e-5, 2.01807243548499e-5, 2.03106472630141e-5, 2.04739863456801e-5, 2.06333609345657e-5, 2.07722368573557e-5, 2.09004898371614e-5, 2.10340457398444e-5, 2.11763094318704e-5, 2.13163625055904e-5, 2.14401621479491e-5, 2.15422751244771e-5, 2.16284362254396e-5, 2.17081045509579e-5, 2.17844236366694e-5, 2.18503954126722e-5, 2.18939897560097e-5, 2.19074512512949e-5, 2.18933900505402e-5, 2.1863108578976e-5
flux1:, 0.635388795986622, 2.25184751772473e-5, 2.2542446769689e-5, 2.25757444220735e-5, 2.2595707771716e-5, 2.25877688116863e-5, 2.25543787557649e-5, 2.25136498231006e-5, 2.24883363858111e-5, 2.24912436054246e-5, 2.25159962509062e-5, 2.25398933095876e-5, 2.25383091998936e-5, 2.25022206984385e-5, 2.24471095547769e-5, 2.24047067572173e-5, 2.2399008276332e-5, 2.24222655049636e-5, 2.24345782882543e-5, 2.23981739127399e-5, 2.23242842661054e-5, 2.22787529897566e-5, 2.23028762098201e-5, 2.23079444729495e-5, 2.21607188485194e-5, 2.20446084087859e-5, 2.22925666805523e-5, 2.20886472730267e-5, 2.18770551581729e-5, 2.20453062250776e-5, 2.29460980880547e-5, 2.15904707096033e-5, 2.03755795692886e-5, 2.14305210144704e-5, 2.17738174448265e-5, 2.1590737664502e-5, 2.1621893024719e-5, 2.19179045942856e-5, 2.18551067787379e-5, 2.1939560331811e-5, 2.21934686162366e-5, 2.23903480233446e-5, 2.24921059403686e-5, 2.25935964324408e-5, 2.27538282476339e-5, 2.29526557087163e-5, 2.31431636751807e-5, 2.33043482020978e-5, 2.34486441214079e-5, 2.35973384872877e-5, 2.37570092021266e-5, 2.39157506954863e-5, 2.40558390749012e-5, 2.41684585477132e-5, 2.42583984433087e-5, 2.43366514967568e-5, 2.44087837974383e-5, 2.44693266040794e-5, 2.45060891429955e-5, 2.45099057025752e-5, 2.44818720195424e-5, 2.44326973802266e-5
flux1:, 0.635651244890376, 2.49853642514451e-5, 2.50124846433171e-5, 2.50507720552328e-5, 2.50746159367408e-5, 2.50676237831439e-5, 2.50327184497296e-5, 2.49902745425234e-5, 2.49652821730489e-5, 2.49709992119802e-5, 2.49994201586955e-5, 2.5025557756418e-5, 2.50238582749242e-5, 2.49866279364145e-5, 2.49317631411671e-5, 2.48919582987766e-5, 2.48890707836987e-5, 2.49115426052043e-5, 2.49182199760957e-5, 2.48758258404897e-5, 2.48030578954325e-5, 2.4766898947618e-5, 2.47962996696551e-5, 2.47866439603588e-5, 2.46141603804495e-5, 2.4502921275565e-5, 2.47786636028615e-5, 2.45303175228783e-5, 2.43245700374598e-5, 2.44873505062945e-5, 2.54919428954911e-5, 2.39871130686789e-5, 2.26410534660429e-5, 2.38394063681683e-5, 2.42666030984565e-5, 2.40609325926767e-5, 2.41278597607201e-5, 2.44863985349274e-5, 2.4414525564265e-5, 2.45157760735496e-5, 2.48164061615747e-5, 2.5045957113259e-5, 2.51581594251643e-5, 2.52673184262336e-5, 2.54458704638886e-5, 2.56699705193926e-5, 2.58815502634662e-5, 2.60532655137909e-5, 2.6199822149772e-5, 2.63491850762922e-5, 2.65128480427673e-5, 2.66789024246883e-5, 2.68257713704257e-5, 2.69403782699505e-5, 2.70258058979283e-5, 2.70945386772195e-5, 2.71552756281835e-5, 2.72050709898746e-5, 2.72322457357877e-5, 2.72262216749883e-5, 2.71859798997731e-5, 2.71208533046408e-5
flux1:, 0.635913693794129, 2.77053473545869e-5, 2.7734689693405e-5, 2.77773503112754e-5, 2.7805473754384e-5, 2.78010188149309e-5, 2.77668309321159e-5, 2.7724504260618e-5, 2.77003442868925e-5, 2.77079632932427e-5, 2.77387328473718e-5, 2.77669981091047e-5, 2.77674052837995e-5, 2.77332295026906e-5, 2.76828577627776e-5, 2.7647671970418e-5, 2.76467027631671e-5, 2.76666317968418e-5, 2.76686704403e-5, 2.76259129420851e-5, 2.75619209551547e-5, 2.75393181897266e-5, 2.75729255327979e-5, 2.75490316205047e-5, 2.73604741308669e-5, 2.72631124506751e-5, 2.75648792706066e-5, 2.72799546961958e-5, 2.70884373006818e-5, 2.72556745014497e-5, 2.83796554876889e-5, 2.67104239756331e-5, 2.52179386925444e-5, 2.65853925672091e-5, 2.70933887356461e-5, 2.68597016925737e-5, 2.6949159492464e-5, 2.73776476169535e-5, 2.72850927190848e-5, 2.73863417030192e-5, 2.77251875783372e-5, 2.79813149473384e-5, 2.80932569061329e-5, 2.81952433880867e-5, 2.83771022846352e-5, 2.8613452239739e-5, 2.88342419304807e-5, 2.90038540442865e-5, 2.91383656373164e-5, 2.92732117116423e-5, 2.94264825756768e-5, 2.95875801981211e-5, 2.97312908835175e-5, 2.98395481493104e-5, 2.9912809632134e-5, 2.99647030241903e-5, 3.00075456291665e-5, 3.00419002212374e-5, 3.00574528079506e-5, 3.00424379714039e-5, 2.99932461954227e-5, 2.9917006991768e-5
flux1:, 0.636176142697882, 3.07118313109827e-5, 3.07418347575394e-5, 3.07879636364215e-5, 3.08209016407627e-5, 3.08208790634782e-5, 3.07896741245727e-5, 3.07487385305893e-5, 3.07248443637496e-5, 3.07323406508576e-5, 3.07635674136641e-5, 3.07940564139831e-5, 3.0799416705559e-5, 3.07727693086782e-5, 3.07305007855218e-5, 3.07006020833437e-5, 3.06995629440792e-5, 3.0715336762906e-5, 3.07150456943801e-5, 3.06786127639572e-5, 3.06303610740722e-5, 3.06235569852217e-5, 3.06599757100889e-5, 3.06253019782892e-5, 3.04322100172583e-5, 3.03548765724132e-5, 3.0680479949035e-5, 3.03719977808605e-5, 3.01987021427168e-5, 3.03866408527868e-5, 3.16468013933522e-5, 2.97951771819596e-5, 2.81375823831489e-5, 2.96971506607241e-5, 3.02721963182725e-5, 3.00054706717528e-5, 3.0095644085143e-5, 3.05972315714062e-5, 3.04720084253919e-5, 3.05523705706125e-5, 3.0915787925274e-5, 3.1189935845439e-5, 3.12905894085933e-5, 3.13702137856811e-5, 3.1539175872344e-5, 3.17734648905833e-5, 3.19912105695259e-5, 3.21468315214392e-5, 3.22563544909468e-5, 3.23627908184638e-5, 3.24921989194455e-5, 3.26367847250084e-5, 3.27683156379039e-5, 3.28632698177171e-5, 3.29185002259115e-5, 3.29481191489183e-5, 3.29682199369592e-5, 3.29837197640008e-5, 3.29866243920902e-5, 3.29644458709492e-5, 3.29107154690606e-5, 3.2829583676238e-5
flux1:, 0.636438591601635, 3.40377675052447e-5, 3.40663799618504e-5, 3.41150192387322e-5, 3.41536086724015e-5, 3.41601960848519e-5, 3.41340780733358e-5, 3.40950376361206e-5, 3.40697287575057e-5, 3.40741796612149e-5, 3.41037503561521e-5, 3.41369809210955e-5, 3.41506233164806e-5, 3.41357885114398e-5, 3.41041121014272e-5, 3.4078685895975e-5, 3.40748137942086e-5, 3.40853672815762e-5, 3.40862534364737e-5, 3.40630303811307e-5, 3.40357437934939e-5, 3.40447641584521e-5, 3.40828721030408e-5, 3.40438417058622e-5, 3.38583167917008e-5, 3.38029144846773e-5, 3.41507418391797e-5, 3.38351203872157e-5, 3.36785705568954e-5, 3.39085144268402e-5, 3.53227724501198e-5, 3.32680800400391e-5, 3.14235948325308e-5, 3.31940731020698e-5, 3.38134449493346e-5, 3.35098054834331e-5, 3.35729288713243e-5, 3.41459641531007e-5, 3.39774550295246e-5, 3.4014706381321e-5, 3.43853576704536e-5, 3.46672678144108e-5, 3.474659268189e-5, 3.47903377519329e-5, 3.49311563971989e-5, 3.51496062162554e-5, 3.53531786738125e-5, 3.54851694654591e-5, 3.55598198978365e-5, 3.56270997517045e-5, 3.57218909446523e-5, 3.58406821768207e-5, 3.59531853618048e-5, 3.60303004299535e-5, 3.60643519508459e-5, 3.6069016729648e-5, 3.60639359637908e-5, 3.60589644579913e-5, 3.60493788707776e-5, 3.60226476997399e-5, 3.59694412012633e-5, 3.58903028833458e-5
flux1:, 0.636701040505389, 3.77138264440313e-5, 3.77387318275309e-5, 3.77891302360099e-5, 3.78346490308458e-5, 3.78502622007666e-5, 3.78310282583267e-5, 3.77935534076464e-5, 3.77642033306548e-5, 3.77621731155172e-5, 3.77881480338138e-5, 3.78251969350131e-5, 3.78506928987814e-5, 3.78513127263487e-5, 3.78312985950981e-5, 3.78081874395297e-5, 3.77984188736197e-5, 3.78035359126988e-5, 3.7809925143324e-5, 3.78060030598284e-5, 3.78023527186687e-5, 3.78251347428636e-5, 3.78647020814689e-5, 3.78301655717561e-5, 3.76628283043136e-5, 3.7626276532174e-5, 3.79962776789665e-5, 3.76907594491777e-5, 3.75438792618505e-5, 3.7839960760032e-5, 3.94273106502088e-5, 3.7146634596094e-5, 3.50911459097883e-5, 3.70864737399528e-5, 3.77220788341019e-5, 3.73793559637299e-5, 3.73857479346758e-5, 3.80241676083958e-5, 3.78047703537023e-5, 3.77786394166381e-5, 3.81377919773479e-5, 3.84166076655386e-5, 3.84667160413115e-5, 3.84645651801995e-5, 3.85650850027365e-5, 3.8756322810665e-5, 3.89371395403441e-5, 3.90392880780334e-5, 3.90734657084725e-5, 3.90953636197511e-5, 3.91489080641586e-5, 3.92361336498769e-5, 3.93258846225892e-5, 3.93837257489778e-5, 3.9396698545052e-5, 3.93769571482349e-5, 3.93470764289167e-5, 3.93220803138763e-5, 3.93013536279495e-5, 3.92731570873065e-5, 3.92255903659234e-5, 3.91551905413806e-5
flux1:, 0.636963489409142, 4.17674211175007e-5, 4.17863045990465e-5, 4.1838139704641e-5, 4.18923764919071e-5, 4.19195972517994e-5, 4.19086621905216e-5, 4.18716858889505e-5, 4.18350637271473e-5, 4.18230757251283e-5, 4.18440369148267e-5, 4.18865487329752e-5, 4.19273942458124e-5, 4.19461028348588e-5, 4.19373489413964e-5, 4.19134397012587e-5, 4.1894941748833e-5, 4.18953722812008e-5, 4.19118001379506e-5, 4.19315191375552e-5, 4.19511980186707e-5, 4.19841070585471e-5, 4.20263036023224e-5, 4.20065276384883e-5, 4.18645935536174e-5, 4.18389221401538e-5, 4.22333604088917e-5, 4.19530631496289e-5, 4.18040522215428e-5, 4.21903809564761e-5, 4.39708516337887e-5, 4.14397248037976e-5, 3.9147841537843e-5, 4.13775484379317e-5, 4.200089858849e-5, 4.16188688265194e-5, 4.15417085863968e-5, 4.22363823506393e-5, 4.19627547089115e-5, 4.18581995692019e-5, 4.21885648458102e-5, 4.24541655799539e-5, 4.24701625593689e-5, 4.24169197019885e-5, 4.2469847199168e-5, 4.26265511437284e-5, 4.27797066175467e-5, 4.28499071591266e-5, 4.28428388532531e-5, 4.28182970992347e-5, 4.28288436166668e-5, 4.28829416711236e-5, 4.29498141547015e-5, 4.29902563432151e-5, 4.29855248657153e-5, 4.29451186601613e-5, 4.28936076197985e-5, 4.28510300627727e-5, 4.28215105923161e-5, 4.27950172797457e-5, 4.27576490740239e-5, 4.27018158773468e-5
flux1:, 0.637225938312895, 4.62228438835108e-5, 4.62336360643299e-5, 4.62871401853294e-5, 4.63523619420277e-5, 4.63938373884285e-5, 4.63922358369229e-5, 4.63541908627695e-5, 4.63069097317313e-5, 4.62819057348815e-5, 4.62971712284512e-5, 4.63472122991154e-5, 4.6406473546717e-5, 4.64446821666478e-5, 4.64455205740826e-5, 4.64173106724271e-5, 4.63879601683901e-5, 4.63853076001693e-5, 4.64157710100371e-5, 4.64609719055262e-5, 4.65007518784063e-5, 4.653939719277e-5, 4.65870726327767e-5, 4.65924164509823e-5, 4.64782670614559e-5, 4.64515609834988e-5, 4.6875347081134e-5, 4.66304724520188e-5, 4.64645591543799e-5, 4.69622547772507e-5, 4.89568641559414e-5, 4.6150040182327e-5, 4.35962114923596e-5, 4.6066925171904e-5, 4.66545912013847e-5, 4.62348190239583e-5, 4.60547754458637e-5, 4.6795643178758e-5, 4.64692951721425e-5, 4.62791557058239e-5, 4.65678105138113e-5, 4.68121990792784e-5, 4.67925686327469e-5, 4.66884270096097e-5, 4.66924245339781e-5, 4.6812477376548e-5, 4.69374218480422e-5, 4.69777665478485e-5, 4.69332817608259e-5, 4.68662040155259e-5, 4.68368318214828e-5, 4.68604707091879e-5, 4.69078474494469e-5, 4.6935768136703e-5, 4.69194875401277e-5, 4.68647952750234e-5, 4.67971067084528e-5, 4.67409650959161e-5, 4.67056096138414e-5, 4.6683630347567e-5, 4.66599268474121e-5, 4.66229489637651e-5
flux1:, 0.637488387216649, 5.11025443310562e-5, 5.11035858762838e-5, 5.11595333542208e-5, 5.12383386151206e-5, 5.12966578040033e-5, 5.13051180570655e-5, 5.12642686043683e-5, 5.1203251179689e-5, 5.11629386161029e-5, 5.11725830402159e-5, 5.12323496121963e-5, 5.13123298924588e-5, 5.13702060064063e-5, 5.13781388710934e-5, 5.13423791872835e-5, 5.13010928749134e-5, 5.12974795506655e-5, 5.13446839661005e-5, 5.14143195819558e-5, 5.14685974040779e-5, 5.15087970830013e-5, 5.15664640229976e-5, 5.1605986278322e-5, 5.15165424907215e-5, 5.14745935716849e-5, 5.19351019374137e-5, 5.17288452312438e-5, 5.15306015210028e-5, 5.21552811328585e-5, 5.43859867231236e-5, 5.12781024910942e-5, 4.84375401218544e-5, 5.11553256704255e-5, 5.16938107523447e-5, 5.12390869732603e-5, 5.09478627409318e-5, 5.17265156124989e-5, 5.13536052740954e-5, 5.10800849673224e-5, 5.13209460238761e-5, 5.15394715144275e-5, 5.14859491794595e-5, 5.13361874450261e-5, 5.1296074950841e-5, 5.13830227744866e-5, 5.14836919866323e-5, 5.14999835404075e-5, 5.14255727684853e-5, 5.13237956646129e-5, 5.12615578210396e-5, 5.12609653428146e-5, 5.12950964247125e-5, 5.13176062264979e-5, 5.12977828421605e-5, 5.12368289163568e-5, 5.11597896666893e-5, 5.10949451235289e-5, 5.10567715537409e-5, 5.10413316449283e-5, 5.10332849634583e-5, 5.10175412198576e-5
flux1:, 0.637750836120402, 5.64293209408537e-5, 5.64194039335525e-5, 5.64789460876917e-5, 5.65740171116903e-5, 5.66515796428772e-5, 5.66706516224045e-5, 5.66254543445171e-5, 5.65483221025714e-5, 5.64913327336656e-5, 5.64959976253491e-5, 5.65674247870825e-5, 5.66694159470912e-5, 5.67460685059461e-5, 5.67583609550389e-5, 5.67126579159449e-5, 5.66595089791556e-5, 5.66570822465159e-5, 5.67218372393923e-5, 5.68120389434101e-5, 5.68737865508034e-5, 5.69124983259494e-5, 5.69860100605878e-5, 5.70662838763466e-5, 5.69933508911606e-5, 5.69217270929533e-5, 5.74281035236916e-5, 5.72557062108185e-5, 5.70114809836539e-5, 5.77717204988833e-5, 6.02613812879556e-5, 5.68273227151633e-5, 5.36764883137056e-5, 5.66496138523103e-5, 5.71386298867788e-5, 5.66520845698849e-5, 5.62540847825155e-5, 5.70663140971625e-5, 5.66566418439263e-5, 5.63112566314964e-5, 5.65066115049286e-5, 5.66988093364878e-5, 5.66157656282014e-5, 5.64296008991001e-5, 5.63555938546058e-5, 5.64183076115467e-5, 5.65026841027536e-5, 5.65034736019762e-5, 5.64088116044847e-5, 5.62824394068672e-5, 5.61968433345645e-5, 5.61805557885748e-5, 5.62094769515552e-5, 5.62348295568265e-5, 5.62201253750037e-5, 5.61613278457775e-5, 5.60819781067173e-5, 5.60132115259322e-5, 5.59746756656223e-5, 5.59666602394678e-5, 5.59746178661251e-5, 5.59805165149181e-5
flux1:, 0.638013285024155, 6.22289844142445e-5, 6.22072534181595e-5, 6.2271622496237e-5, 6.23854157547806e-5, 6.24843134359885e-5, 6.25145255871622e-5, 6.24639508123814e-5, 6.23692603131479e-5, 6.22950859497408e-5, 6.22956129666411e-5, 6.23799609987211e-5, 6.25041350065076e-5, 6.25979817338389e-5, 6.26123074667329e-5, 6.25555741689692e-5, 6.24916773899102e-5, 6.24920626695894e-5, 6.25729652028373e-5, 6.26775798337804e-5, 6.2739532732224e-5, 6.27755685194713e-5, 6.28715494002375e-5, 6.29959410847391e-5, 6.29275106418839e-5, 6.28136592768957e-5, 6.33757429111233e-5, 6.3224929289682e-5, 6.29249144794039e-5, 6.382204037752e-5, 6.6594418432804e-5, 6.28092538486396e-5, 5.93257491373277e-5, 6.25673754784328e-5, 6.30207733089889e-5, 6.25048146072801e-5, 6.20164770322027e-5, 6.28642772365639e-5, 6.24296239028937e-5, 6.20315279311907e-5, 6.21922635786311e-5, 6.2362134592367e-5, 6.22555739557593e-5, 6.20443542214845e-5, 6.19504325937584e-5, 6.20019957299476e-5, 6.2081164925937e-5, 6.20764931986585e-5, 6.19717056136724e-5, 6.18311160514486e-5, 6.17322149724145e-5, 6.17094681323832e-5, 6.17416733909323e-5, 6.1778055836951e-5, 6.17765505638567e-5, 6.17274416638145e-5, 6.16518348713262e-5, 6.15828945182813e-5, 6.15452990268954e-5, 6.15442304649127e-5, 6.15669613103063e-5, 6.15931938011861e-5
flux1:, 0.638275733927908, 6.85329263948079e-5, 6.84986555401034e-5, 6.85687924125958e-5, 6.87032263756686e-5, 6.88251620395715e-5, 6.88671794417945e-5, 6.88109335558854e-5, 6.86982174623145e-5, 6.86069398234648e-5, 6.86039054839671e-5, 6.87014149976955e-5, 6.88468897102809e-5, 6.89561464660372e-5, 6.89711682745625e-5, 6.8903843005609e-5, 6.88310417934811e-5, 6.8834870908933e-5, 6.89283694478025e-5, 6.90398911365676e-5, 6.90957547865041e-5, 6.9130133652737e-5, 6.92552747774792e-5, 6.94238618661438e-5, 6.93461649442528e-5, 6.91811459834717e-5, 6.98082230264797e-5, 6.96609984526443e-5, 6.93004992409946e-5, 7.03298180329765e-5, 7.34096541334464e-5, 6.92480857462899e-5, 6.54099031970618e-5, 6.89401968436125e-5, 6.93842483348068e-5, 6.88395259870994e-5, 6.82863019385177e-5, 6.91788845916948e-5, 6.87309679078251e-5, 6.83038784374217e-5, 6.84482741073701e-5, 6.86039073881649e-5, 6.84802522450835e-5, 6.82552963154799e-5, 6.81569582720067e-5, 6.82129328673596e-5, 6.8299770830412e-5, 6.82998313180328e-5, 6.81938262834704e-5, 6.80477209123155e-5, 6.79441693673651e-5, 6.79232241869831e-5, 6.79663326607302e-5, 6.80207575826277e-5, 6.80389001389016e-5, 6.80050628590079e-5, 6.79372569715173e-5, 6.7870062784463e-5, 6.78331155540816e-5, 6.78371095481509e-5, 6.787209582044e-5, 6.79161550182892e-5
flux1:, 0.638538182831662, 7.53800268907086e-5, 7.53323216688302e-5, 7.54085055710091e-5, 7.55647122185168e-5, 7.57109767073144e-5, 7.57657349504713e-5, 7.57043475695706e-5, 7.55739626710656e-5, 7.54658445459033e-5, 7.54591051458498e-5, 7.55688066050595e-5, 7.57338873265517e-5, 7.58570917871577e-5, 7.58728667040704e-5, 7.57968616534747e-5, 7.57172941891725e-5, 7.57239304916013e-5, 7.58247921641424e-5, 7.59355310131699e-5, 7.59809717048281e-5, 7.6016832392759e-5, 7.61771964468223e-5, 7.63873768184607e-5, 7.62873182141239e-5, 7.60668264191876e-5, 7.67664849180442e-5, 7.66019979668108e-5, 7.61816281765719e-5, 7.73349130910501e-5, 8.07481053869158e-5, 7.61834931621875e-5, 7.19677232755148e-5, 7.58149982514689e-5, 7.62842705081632e-5, 7.57088719032731e-5, 7.51203334331953e-5, 7.60738807275428e-5, 7.56222871067588e-5, 7.51905200878122e-5, 7.53417448386903e-5, 7.54943014927564e-5, 7.53591679400047e-5, 7.51296339035165e-5, 7.50414078113121e-5, 7.51177413629506e-5, 7.52254240492081e-5, 7.52393640021064e-5, 7.51385301960352e-5, 7.49923954341512e-5, 7.48898342046737e-5, 7.48765458197692e-5, 7.49362021085266e-5, 7.50136989241425e-5, 7.5055639704707e-5, 7.50400632952106e-5, 7.49815048883861e-5, 7.49156770670667e-5, 7.48773016635976e-5, 7.48832263421288e-5, 7.49271352099925e-5, 7.49860011836885e-5
flux1:, 0.638800631735415, 8.281746305366e-5, 8.27549588768403e-5, 8.28365243776671e-5, 8.30147226746323e-5, 8.31862412122405e-5, 8.32550364516766e-5, 8.3189805903202e-5, 8.30426353268082e-5, 8.29176769427584e-5, 8.29060387650913e-5, 8.30257752132269e-5, 8.32083361927813e-5, 8.33448042878972e-5, 8.33629313085399e-5, 8.32813260069737e-5, 8.31969750092824e-5, 8.32045215239996e-5, 8.3306642716382e-5, 8.34099163246066e-5, 8.34431355674379e-5, 8.34852133756239e-5, 8.36856919347544e-5, 8.3933392151875e-5, 8.38009045821949e-5, 8.35253756897714e-5, 8.43027261004688e-5, 8.4100668763464e-5, 8.36254071961813e-5, 8.489419437982e-5, 8.86680918108138e-5, 8.36712026265579e-5, 7.90524207052688e-5, 8.32531073577851e-5, 8.37846937467963e-5, 8.31737466991069e-5, 8.25777135720759e-5, 8.3613843553712e-5, 8.31643068217019e-5, 8.27486380053309e-5, 8.29313603019441e-5, 8.30935584026014e-5, 8.29507323063434e-5, 8.27218988552335e-5, 8.26550428363286e-5, 8.27659466280301e-5, 8.29064939933014e-5, 8.29415299392535e-5, 8.28490226351434e-5, 8.27042873770326e-5, 8.26043635708326e-5, 8.26012582215606e-5, 8.26804583501568e-5, 8.27836952573601e-5, 8.28511082952268e-5, 8.28540795895086e-5, 8.28035079245661e-5, 8.27363327111124e-5, 8.26927960392613e-5, 8.26966296949501e-5, 8.27458905767411e-5, 8.28167572665198e-5
flux1:, 0.639063080639168, 9.09002172967209e-5, 9.08208546627773e-5, 9.09060678165982e-5, 9.11055935551731e-5, 9.13030371432694e-5, 9.1387560409954e-5, 9.13203814575711e-5, 9.1157473188267e-5, 9.1015051931974e-5, 9.09961617333528e-5, 9.11228402516754e-5, 9.13207757837153e-5, 9.14708936837868e-5, 9.14943665190201e-5, 9.14109094772986e-5, 9.13232445315473e-5, 9.13288642562797e-5, 9.14262901388388e-5, 9.15174087786008e-5, 9.15391748583308e-5, 9.15929321618925e-5, 9.18369658255861e-5, 9.21182242879495e-5, 9.19480783002696e-5, 9.16218596513833e-5, 9.2479322715887e-5, 9.22232132346999e-5, 9.17004930949438e-5, 9.30795519391688e-5, 9.72433476222414e-5, 9.17810524412253e-5, 8.67296928742167e-5, 9.13271732359872e-5, 9.19544354643238e-5, 9.1300219367114e-5, 9.07170519412352e-5, 9.18602346212161e-5, 9.14135740496734e-5, 9.10277086120577e-5, 9.12644286676517e-5, 9.14487781832394e-5, 9.12995667100769e-5, 9.10718421453571e-5, 9.103263760594e-5, 9.11887804441962e-5, 9.13718386237616e-5, 9.14327909015717e-5, 9.13485042400886e-5, 9.1202541493224e-5, 9.11027483274961e-5, 9.11087766546393e-5, 9.12077267948815e-5, 9.13371034770744e-5, 9.14295007423937e-5, 9.1449033831709e-5, 9.14029263069296e-5, 9.13297888465461e-5, 9.12761559979761e-5, 9.12735075204038e-5, 9.13249050141858e-5, 9.14058143958485e-5
flux1:, 0.639325529542921, 9.96893743556781e-5, 9.95903193301076e-5, 9.96764528311506e-5, 9.98959436903574e-5, 1.00119882587339e-4, 1.00222194084936e-4, 1.00155315951573e-4, 9.99775564033428e-5, 9.98162553836146e-5, 9.97867624551212e-5, 9.99167989291363e-5, 1.00128450436181e-4, 1.00293728228829e-4, 1.00326508518826e-4, 1.00245026979632e-4, 1.00154828949311e-4, 1.00155339911757e-4, 1.00243308097562e-4, 1.00320156396977e-4, 1.00333270515264e-4, 1.00403838343799e-4, 1.00693451325183e-4, 1.01006060686817e-4, 1.00798763513241e-4, 1.00428526011395e-4, 1.01366278551874e-4, 1.01045974212004e-4, 1.00483185572877e-4, 1.01973464946273e-4, 1.06558644858968e-4, 1.00592809582791e-4, 9.50738566015803e-5, 1.00116445929655e-4, 1.00863581693648e-4, 1.00156150533612e-4, 9.95943760155796e-5, 1.00868772756917e-4, 1.00420677971508e-4, 1.00069021097005e-4, 1.00376827133738e-4, 1.00593933224288e-4, 1.00437002585191e-4, 1.00205844827764e-4, 1.00194789662522e-4, 1.00402102248046e-4, 1.00634124699055e-4, 1.00723389365673e-4, 1.00644571459643e-4, 1.00491522213524e-4, 1.00385883442368e-4, 1.00396888771938e-4, 1.00513398946929e-4, 1.00667550832583e-4, 1.00782982452615e-4, 1.0081567061301e-4, 1.007691351913e-4, 1.00684353952395e-4, 1.00615217387569e-4, 1.00601945207022e-4, 1.0065313732207e-4, 1.00743406030142e-4
flux1:, 0.639587978446675, 1.09249579501671e-4, 1.09127329246661e-4, 1.09210931335056e-4, 1.094486261139e-4, 1.09699685142698e-4, 1.09822130591218e-4, 1.09757905846855e-4, 1.09565821214877e-4, 1.0938351430718e-4, 1.0933949698894e-4, 1.09469371617511e-4, 1.09693831642702e-4, 1.09876684204133e-4, 1.09923062200818e-4, 1.09846896592607e-4, 1.09754314657649e-4, 1.09746961586369e-4, 1.0982277269992e-4, 1.09885866401907e-4, 1.09894153693104e-4, 1.09985279145595e-4, 1.10321408179182e-4, 1.10666274726284e-4, 1.10427870697596e-4, 1.10020604898005e-4, 1.11037637877825e-4, 1.10650566476824e-4, 1.10052484583943e-4, 1.11662919436246e-4, 1.16703696287693e-4, 1.10190479505394e-4, 1.04162750962822e-4, 1.09701291444425e-4, 1.10579924002119e-4, 1.09808140367389e-4, 1.09262351031965e-4, 1.10688695052552e-4, 1.10230378016036e-4, 1.09907559259045e-4, 1.1029595875441e-4, 1.10553223348296e-4, 1.1038494967937e-4, 1.10141711138447e-4, 1.10153756111217e-4, 1.10413037615725e-4, 1.10696958357409e-4, 1.10814850596424e-4, 1.10737187779962e-4, 1.10569419924563e-4, 1.10449877923857e-4, 1.10459680645852e-4, 1.10589992273332e-4, 1.10766562891476e-4, 1.10902511568018e-4, 1.10944588906579e-4, 1.10892508306621e-4, 1.10790417723357e-4, 1.10700790303332e-4, 1.10673636285198e-4, 1.10723523295e-4, 1.10823887195463e-4
flux1:, 0.639850427350428, 1.1964623728488e-4, 1.19496909116381e-4, 1.19574212761361e-4, 1.19828288898119e-4, 1.20107253128156e-4, 1.20252328692718e-4, 1.20193011951859e-4, 1.19986762310523e-4, 1.19780968006058e-4, 1.19718557248751e-4, 1.19845366382481e-4, 1.20082576027526e-4, 1.20285845439675e-4, 1.20349695306461e-4, 1.20281268535434e-4, 1.20186110542806e-4, 1.20169374512512e-4, 1.20232923251942e-4, 1.20284925407259e-4, 1.20291939890965e-4, 1.20405132272736e-4, 1.20788161084437e-4, 1.21170086111884e-4, 1.20910898427901e-4, 1.2047193545272e-4, 1.21567546252473e-4, 1.2111840120069e-4, 1.20485079333348e-4, 1.22232860144168e-4, 1.27766509187854e-4, 1.20656196322382e-4, 1.1407237854622e-4, 1.20158001213924e-4, 1.21166601252153e-4, 1.2031939212668e-4, 1.19770910923573e-4, 1.21364066660522e-4, 1.20883624290824e-4, 1.20575882606361e-4, 1.21046169763844e-4, 1.21347166416513e-4, 1.21162438027234e-4, 1.20895974306677e-4, 1.20921752123415e-4, 1.21229128933168e-4, 1.21564539075077e-4, 1.21709876923802e-4, 1.21628781704747e-4, 1.21438669812355e-4, 1.21296898190849e-4, 1.21298780262988e-4, 1.21438646367122e-4, 1.21635133663134e-4, 1.21789369134543e-4, 1.21837717924062e-4, 1.21775887809132e-4, 1.2165195534716e-4, 1.21538177127411e-4, 1.2149532613394e-4, 1.2154422468639e-4, 1.21656682372636e-4
flux1:, 0.640112876254181, 1.30943110028572e-4, 1.30762868093076e-4, 1.30830247153753e-4, 1.31099100164214e-4, 1.31406918669658e-4, 1.31577093938769e-4, 1.31524734393139e-4, 1.31304322019145e-4, 1.31072777826756e-4, 1.30988862309595e-4, 1.31110744400666e-4, 1.31361336125349e-4, 1.31587619214706e-4, 1.31671676555464e-4, 1.31612279939487e-4, 1.31514487095355e-4, 1.31488784504705e-4, 1.31542654378432e-4, 1.31587449819456e-4, 1.31595145390066e-4, 1.31729172276155e-4, 1.32159533299407e-4, 1.32587236284972e-4, 1.32319817213281e-4, 1.31851320638799e-4, 1.33026762687466e-4, 1.32525727271696e-4, 1.3185130229547e-4, 1.33760522485977e-4, 1.39827540951089e-4, 1.32064925911215e-4, 1.24872356293415e-4, 1.31554937853734e-4, 1.32681305912123e-4, 1.31748898767282e-4, 1.31169136544097e-4, 1.32936858094033e-4, 1.32421040207567e-4, 1.32109193104475e-4, 1.32655516008267e-4, 1.33000197015775e-4, 1.32793528582424e-4, 1.32492264584938e-4, 1.32520072995663e-4, 1.3286820573046e-4, 1.332519621869e-4, 1.33422725066136e-4, 1.33334528282801e-4, 1.33116178439145e-4, 1.32945458663414e-4, 1.32933759831519e-4, 1.33079556766472e-4, 1.33294033716815e-4, 1.33465204704369e-4, 1.33518051398562e-4, 1.33444046442289e-4, 1.33295792174906e-4, 1.33156289256713e-4, 1.33097775435577e-4, 1.33147390525724e-4, 1.33274786792699e-4
flux1:, 0.640375325157934, 1.43200903417208e-4, 1.42986440239898e-4, 1.43040798503947e-4, 1.43323167740526e-4, 1.43660815045e-4, 1.43858325737358e-4, 1.43814773304549e-4, 1.43580437408222e-4, 1.43321794717826e-4, 1.43214668143321e-4, 1.43331001520377e-4, 1.43595888400473e-4, 1.43846772644434e-4, 1.43952057978908e-4, 1.43901891069027e-4, 1.4380210950277e-4, 1.43770255522319e-4, 1.43819374947079e-4, 1.43860900246379e-4, 1.43868531998731e-4, 1.44019342839076e-4, 1.4449802929593e-4, 1.44983392335173e-4, 1.44720125977223e-4, 1.4422040865779e-4, 1.45480379825285e-4, 1.44940263633304e-4, 1.44212931326259e-4, 1.46311871213185e-4, 1.5295590790285e-4, 1.44481106160265e-4, 1.3662313056717e-4, 1.43950825751584e-4, 1.45177205345396e-4, 1.44152100090037e-4, 1.43507949580106e-4, 1.45451122000669e-4, 1.44887111071461e-4, 1.44550491544232e-4, 1.45162434583731e-4, 1.45548171413024e-4, 1.45314938152449e-4, 1.44968999073071e-4, 1.449871550061e-4, 1.45366953214857e-4, 1.45794080008671e-4, 1.45987978444739e-4, 1.45890756507933e-4, 1.45641317490735e-4, 1.45438111781049e-4, 1.45409636283568e-4, 1.45559293855896e-4, 1.45790844653428e-4, 1.4597865013513e-4, 1.46035759392473e-4, 1.45949311485499e-4, 1.4577682894822e-4, 1.45612583556868e-4, 1.45540490098785e-4, 1.45593717254704e-4, 1.45739160728786e-4
flux1:, 0.640637774061688, 1.56477213223354e-4, 1.56226183804278e-4, 1.56265168009313e-4, 1.56560037618726e-4, 1.56928216666916e-4, 1.57154841161181e-4, 1.57121858557162e-4, 1.5687458501137e-4, 1.5658909373228e-4, 1.56458912134971e-4, 1.56570227357686e-4, 1.56849993180558e-4, 1.5712532563419e-4, 1.57250809302223e-4, 1.5720925898793e-4, 1.57109401695883e-4, 1.57076766145302e-4, 1.57127722354848e-4, 1.57168807853446e-4, 1.57172284528134e-4, 1.57333348859014e-4, 1.57862197836494e-4, 1.58418881308989e-4, 1.5816976823472e-4, 1.57633614461968e-4, 1.58987292499801e-4, 1.58420207311044e-4, 1.57623372267542e-4, 1.59940978518827e-4, 1.67208521988192e-4, 1.57957992648638e-4, 1.49375585776727e-4, 1.57395581848369e-4, 1.58705383142503e-4, 1.57582864956014e-4, 1.56843018354637e-4, 1.58957356955615e-4, 1.58334159953451e-4, 1.57954684782397e-4, 1.58620856742068e-4, 1.59044145242683e-4, 1.58781727231501e-4, 1.58384733694093e-4, 1.58383845448034e-4, 1.58786357173201e-4, 1.59251057016615e-4, 1.59465885628964e-4, 1.59359741310885e-4, 1.59080035791492e-4, 1.58844957202906e-4, 1.58799938837101e-4, 1.58953529150265e-4, 1.59202320146004e-4, 1.5940720542372e-4, 1.59469494278962e-4, 1.59372267691732e-4, 1.59178220102171e-4, 1.58992861974432e-4, 1.58911297997095e-4, 1.58971921972447e-4, 1.59138166715068e-4
flux1:, 0.640900222965441, 1.70827896732248e-4, 1.70539206782066e-4, 1.70561167184397e-4, 1.70867416228326e-4, 1.71266119637814e-4, 1.71522956500704e-4, 1.71502405523697e-4, 1.71244452660222e-4, 1.70934503543988e-4, 1.70783458656363e-4, 1.70891069589317e-4, 1.71185260065136e-4, 1.71482571626096e-4, 1.71625127986211e-4, 1.7159122356411e-4, 1.7149492048246e-4, 1.71469274021248e-4, 1.7152946134684e-4, 1.71570946817589e-4, 1.71562763046495e-4, 1.71725721956205e-4, 1.72307379557738e-4, 1.72949102046593e-4, 1.72720225288475e-4, 1.72140178898272e-4, 1.73601604110418e-4, 1.73015920735811e-4, 1.72130266736683e-4, 1.74692575742369e-4, 1.82632440709614e-4, 1.72539936120951e-4, 1.63173198539797e-4, 1.71933566413607e-4, 1.7331829367452e-4, 1.72096385176886e-4, 1.71237232726251e-4, 1.73516100375195e-4, 1.72825233087025e-4, 1.72390719411168e-4, 1.73102607423367e-4, 1.73561123363799e-4, 1.73269770113897e-4, 1.72819969024789e-4, 1.72794694085698e-4, 1.73212809373677e-4, 1.73709393923652e-4, 1.73943099838506e-4, 1.7382984013891e-4, 1.73524197351141e-4, 1.73262207867057e-4, 1.73204681283619e-4, 1.73364592677102e-4, 1.73631593853899e-4, 1.73854036445195e-4, 1.73922665912325e-4, 1.73817444520319e-4, 1.73606515936145e-4, 1.73406016664387e-4, 1.73320896055956e-4, 1.73393273582531e-4, 1.73582205258542e-4
flux1:, 0.641162671869194, 1.86309594053376e-4, 1.85983472253094e-4, 1.85987148697532e-4, 1.86302981590138e-4, 1.86730963073898e-4, 1.87018230152433e-4, 1.87012285469946e-4, 1.86747622238449e-4, 1.86418043845731e-4, 1.86250220248125e-4, 1.86355642497769e-4, 1.86662085652484e-4, 1.86976266119786e-4, 1.87130907040532e-4, 1.8710385214542e-4, 1.87016712032354e-4, 1.87007831090373e-4, 1.87084651847504e-4, 1.87124984035866e-4, 1.87094738654565e-4, 1.87250201164456e-4, 1.87887753379038e-4, 1.88626610652347e-4, 1.88419639658549e-4, 1.87787999805007e-4, 1.89375743465411e-4, 1.88774024777167e-4, 1.87780044127887e-4, 1.9060733008764e-4, 1.99270031465986e-4, 1.88267197977142e-4, 1.78056354569267e-4, 1.87608620649129e-4, 1.89073509809357e-4, 1.87752379653821e-4, 1.86762207861194e-4, 1.8919995959038e-4, 1.88435255993727e-4, 1.87941247585081e-4, 1.88696517393586e-4, 1.89191118631897e-4, 1.88874397796274e-4, 1.88374939224582e-4, 1.88324904068517e-4, 1.88754554859359e-4, 1.89278127997066e-4, 1.89528597326823e-4, 1.89410886640127e-4, 1.89086228966165e-4, 1.88806059506452e-4, 1.88743614288277e-4, 1.88914335295614e-4, 1.89200800287793e-4, 1.89440358337798e-4, 1.89515486877637e-4, 1.89404920419635e-4, 1.8918281499952e-4, 1.88974844527878e-4, 1.88893528441343e-4, 1.88982346349427e-4, 1.8919469675295e-4
flux1:, 0.641425120772948, 2.02982837309225e-4, 2.02620669049357e-4, 2.02604645622782e-4, 2.02926890920776e-4, 2.03381128044828e-4, 2.03698006135705e-4, 2.03709346956949e-4, 2.03443918947122e-4, 2.03101979699989e-4, 2.02922935141799e-4, 2.03027213316832e-4, 2.03341499426976e-4, 2.03664771875327e-4, 2.03825093021733e-4, 2.03804759660311e-4, 2.03734408580117e-4, 2.03753561464251e-4, 2.03853889214541e-4, 2.03889307174175e-4, 2.03824687137526e-4, 2.03962972918527e-4, 2.04659304367003e-4, 2.05504501599977e-4, 2.05317362536667e-4, 2.04628459830429e-4, 2.06364671732237e-4, 2.05743075045032e-4, 2.0462348810402e-4, 2.077287790421e-4, 2.17165919434356e-4, 2.05182344492656e-4, 1.94067967165198e-4, 2.04469858518527e-4, 2.06036976029178e-4, 2.04617939406997e-4, 2.0349849778063e-4, 2.06093635320184e-4, 2.05250207950966e-4, 2.0469988435781e-4, 2.05504403018867e-4, 2.06040665091674e-4, 2.05705436267968e-4, 2.05163783285759e-4, 2.05093517565093e-4, 2.05534164225037e-4, 2.06080949388304e-4, 2.06345579854393e-4, 2.06225761174578e-4, 2.05890153883078e-4, 2.05603100803361e-4, 2.05546123759418e-4, 2.05733750168922e-4, 2.06040628339675e-4, 2.06294994030938e-4, 2.06374466792545e-4, 2.06259626827501e-4, 2.06031806088442e-4, 2.05824877176692e-4, 2.05755766001482e-4, 2.05865950565776e-4, 2.06101322556744e-4
flux1:, 0.641687569676701, 2.20915020045869e-4, 2.2051897667354e-4, 2.20481009087821e-4, 2.20804417579639e-4, 2.21279662510381e-4, 2.21624206265033e-4, 2.21656145260343e-4, 2.21397922632113e-4, 2.21053054155213e-4, 2.20869227521159e-4, 2.20972320968822e-4, 2.21287547156377e-4, 2.21609732246094e-4, 2.21768462342224e-4, 2.21755739826774e-4, 2.2171164746981e-4, 2.21771107956703e-4, 2.21901164007714e-4, 2.21926448007913e-4, 2.21814454687026e-4, 2.21926098868104e-4, 2.22683108219807e-4, 2.23640393696561e-4, 2.2346896953312e-4, 2.22721215880047e-4, 2.2463028101522e-4, 2.23979605104713e-4, 2.22721121482052e-4, 2.26110443646287e-4, 2.36374253466748e-4, 2.2333687889523e-4, 2.11259223162746e-4, 2.22576986925987e-4, 2.24285074893667e-4, 2.22769412931014e-4, 2.21534489653408e-4, 2.24291940042509e-4, 2.23364510700129e-4, 2.22766668784672e-4, 2.23634784045126e-4, 2.24223733190369e-4, 2.23879673186035e-4, 2.23306308915952e-4, 2.2322425372781e-4, 2.23678600186192e-4, 2.24245879965108e-4, 2.2452105469349e-4, 2.24399900894275e-4, 2.24060882393306e-4, 2.2377925811111e-4, 2.23739869738194e-4, 2.23951505188554e-4, 2.24278981644928e-4, 2.24543296128856e-4, 2.24621573666103e-4, 2.245006209666e-4, 2.24271026566506e-4, 2.24073593373976e-4, 2.24025759140879e-4, 2.24162579810308e-4, 2.24419805596578e-4
flux1:, 0.641950018580454, 2.40182499596155e-4, 2.39755049510406e-4, 2.39691411284319e-4, 2.40008101589572e-4, 2.40496612456598e-4, 2.40865746171721e-4, 2.40922272528367e-4, 2.40681082272373e-4, 2.40344402698981e-4, 2.4016249684874e-4, 2.40262869242781e-4, 2.40569705247194e-4, 2.40878709279295e-4, 2.41028231883152e-4, 2.41025152590577e-4, 2.41018298591863e-4, 2.411310204849e-4, 2.41296716965995e-4, 2.4130634762727e-4, 2.41134487755165e-4, 2.41210380807709e-4, 2.42028221022899e-4, 2.43100155222866e-4, 2.42940636509661e-4, 2.42137873368217e-4, 2.44244994276734e-4, 2.43553180573943e-4, 2.42147200368102e-4, 2.45821542135868e-4, 2.56964696401733e-4, 2.42796668478502e-4, 2.29694212946085e-4, 2.42003993611638e-4, 2.43905057766508e-4, 2.42292925461309e-4, 2.40964243524261e-4, 2.4389626487017e-4, 2.42877235639e-4, 2.42242765080874e-4, 2.43195746029767e-4, 2.43853605944781e-4, 2.43512388902349e-4, 2.42919124978518e-4, 2.4283596972545e-4, 2.43309014233042e-4, 2.43894733884183e-4, 2.44175331247939e-4, 2.44050997982427e-4, 2.43714043807881e-4, 2.43449617675427e-4, 2.43440558770381e-4, 2.43683792669095e-4, 2.440311250241e-4, 2.44297764543938e-4, 2.44365355995183e-4, 2.44232606367212e-4, 2.44002620325449e-4, 2.43822301226419e-4, 2.43805235034061e-4, 2.43974601220546e-4, 2.442523915169e-4
flux1:, 0.642212467484207, 2.60871278272363e-4, 2.60414701125724e-4, 2.60319705794936e-4, 2.60618890695664e-4, 2.61110410852254e-4, 2.6150001605521e-4, 2.615857501095e-4, 2.61372941168326e-4, 2.61056700964034e-4, 2.60883196991564e-4, 2.60977717836762e-4, 2.61264787367552e-4, 2.61547204682338e-4, 2.61679929102464e-4, 2.61689537613386e-4, 2.61731996183212e-4, 2.61911535108814e-4, 2.62119223560272e-4, 2.62108699912736e-4, 2.61865871651649e-4, 2.61896996209327e-4, 2.62773510535618e-4, 2.63960515407527e-4, 2.63811859109712e-4, 2.62963667694468e-4, 2.65293704131837e-4, 2.64549269420318e-4, 2.62991366210514e-4, 2.66949977132144e-4, 2.79025770328914e-4, 2.63644939444157e-4, 2.49452403894992e-4, 2.62840363634932e-4, 2.64993732870638e-4, 2.63283407220658e-4, 2.61884773174815e-4, 2.65010299617967e-4, 2.63888007215911e-4, 2.63225633009971e-4, 2.64288581232694e-4, 2.65035548096274e-4, 2.64709837547399e-4, 2.64108100185981e-4, 2.6403484258526e-4, 2.64532515137085e-4, 2.6513467564135e-4, 2.65413740608306e-4, 2.65281141277491e-4, 2.64948571321195e-4, 2.64711318270265e-4, 2.64745031549444e-4, 2.65027644652987e-4, 2.65393394371693e-4, 2.65652338720084e-4, 2.6569590420686e-4, 2.65541500802897e-4, 2.65309343831789e-4, 2.6515240403509e-4, 2.65175917477857e-4, 2.65384818941582e-4, 2.65682601328557e-4
flux1:, 0.642474916387961, 2.83076020841574e-4, 2.82592053953834e-4, 2.82457885923426e-4, 2.82725965989538e-4, 2.83207974928291e-4, 2.83613060582497e-4, 2.83733134888531e-4, 2.83561156810115e-4, 2.83278243691483e-4, 2.83119175509686e-4, 2.8320337854933e-4, 2.83457888560393e-4, 2.83699589417622e-4, 2.83808081539765e-4, 2.83834064570493e-4, 2.8393859158234e-4, 2.84199289675769e-4, 2.84456749701706e-4, 2.84423772431064e-4, 2.8410064872528e-4, 2.84077476986136e-4, 2.85007966822881e-4, 2.86309919271709e-4, 2.86175829053006e-4, 2.85296684205186e-4, 2.8787351990422e-4, 2.87069175861057e-4, 2.8535748942465e-4, 2.89601833102738e-4, 3.02664730872003e-4, 2.85982112495552e-4, 2.7062835951198e-4, 2.85189503380311e-4, 2.87654674128256e-4, 2.858423169418e-4, 2.84393379753263e-4, 2.87735979839249e-4, 2.8649355304842e-4, 2.85805806943994e-4, 2.87003696957992e-4, 2.87861960344089e-4, 2.87564390274641e-4, 2.86963847923084e-4, 2.86910025512157e-4, 2.87437754878888e-4, 2.88053771321651e-4, 2.88322439501448e-4, 2.88173164169999e-4, 2.878436902008e-4, 2.87641073985777e-4, 2.87729156628424e-4, 2.8805913265937e-4, 2.8844179027491e-4, 2.88681556425929e-4, 2.88684703416421e-4, 2.88494977224607e-4, 2.88255649509349e-4, 2.8812681286495e-4, 2.88201084540259e-4, 2.88458083480359e-4, 2.88776886675044e-4
flux1:, 0.642737365291714, 3.06897546782625e-4, 3.0638727012666e-4, 3.06204199778481e-4, 3.06425240838607e-4, 3.06883446753395e-4, 3.07298373691151e-4, 3.07458264640607e-4, 3.07340250311991e-4, 3.07103869760716e-4, 3.06964928606019e-4, 3.07033597049128e-4, 3.07242099559317e-4, 3.0742868424918e-4, 3.07505522637994e-4, 3.07551663674177e-4, 3.07731355280412e-4, 3.08088727472558e-4, 3.0840616136717e-4, 3.08351413079564e-4, 3.07940245746178e-4, 3.07851953390982e-4, 3.08829349377546e-4, 3.10247353241342e-4, 3.10137284616527e-4, 3.09244684272566e-4, 3.12091263836121e-4, 3.11226921043283e-4, 3.0935985155139e-4, 3.13897382381474e-4, 3.28003898898818e-4, 3.09922437380431e-4, 2.93328701055103e-4, 3.0916465862955e-4, 3.11994533595642e-4, 3.10074522364641e-4, 3.08585624400928e-4, 3.1217058013375e-4, 3.10785702897688e-4, 3.10066063933423e-4, 3.11419785342887e-4, 3.12411176202775e-4, 3.12153481143644e-4, 3.11561283308466e-4, 3.1153377893709e-4, 3.12095351033181e-4, 3.12721568244239e-4, 3.12969284305186e-4, 3.12792062373769e-4, 3.1246101838654e-4, 3.12297894969781e-4, 3.12450987940692e-4, 3.12836816649877e-4, 3.13235717408399e-4, 3.13444712793139e-4, 3.13389363228912e-4, 3.13147817983834e-4, 3.12893566834847e-4, 3.12796143091174e-4, 3.12931851538787e-4, 3.13247506602985e-4, 3.13590731377445e-4
flux1:, 0.642999814195467, 3.32439297840266e-4, 3.31903314573515e-4, 3.31660295451548e-4, 3.31816827811279e-4, 3.32235819176388e-4, 3.32654531890282e-4, 3.32859864617911e-4, 3.32809292574955e-4, 3.32632890377942e-4, 3.32519851078042e-4, 3.32567829803979e-4, 3.32716979173469e-4, 3.3283401673907e-4, 3.32871403081988e-4, 3.32940958020279e-4, 3.33209018269922e-4, 3.33680214814718e-4, 3.34070999378728e-4, 3.33998344177519e-4, 3.33492256931603e-4, 3.33325971008016e-4, 3.34341398558088e-4, 3.35879322743141e-4, 3.35808224221611e-4, 3.34920152109011e-4, 3.38059167045769e-4, 3.37143645634248e-4, 3.35117420054837e-4, 3.39964391443008e-4, 3.5517417967241e-4, 3.35588106445886e-4, 3.17666926761714e-4, 3.34883177753455e-4, 3.38119237984305e-4, 3.36084979261326e-4, 3.34554365408007e-4, 3.38405604377486e-4, 3.36851299777924e-4, 3.36083209722302e-4, 3.37606508059142e-4, 3.38750241123724e-4, 3.38542645374578e-4, 3.37963386122761e-4, 3.37966072693977e-4, 3.38563081724019e-4, 3.39194617346451e-4, 3.39409636920555e-4, 3.39191226987926e-4, 3.38851364800011e-4, 3.38730432871081e-4, 3.38958487997693e-4, 3.39409653747309e-4, 3.39825998278998e-4, 3.39994050309174e-4, 3.3986213406112e-4, 3.39550861099738e-4, 3.39272044275076e-4, 3.39208277544398e-4, 3.39416722303062e-4, 3.39803817872827e-4, 3.4017774805016e-4
flux1:, 0.64326226309922, 3.59803536833931e-4, 3.59242441260571e-4, 3.58928006134197e-4, 3.59002014207547e-4, 3.59365948709185e-4, 3.59782154708846e-4, 3.60038492857067e-4, 3.60068968510859e-4, 3.59966393484008e-4, 3.59885776446072e-4, 3.59908863706985e-4, 3.59986042625353e-4, 3.60019070640106e-4, 3.60008282539552e-4, 3.60103384082276e-4, 3.60472999089919e-4, 3.61077184276443e-4, 3.61558176125835e-4, 3.61474237360533e-4, 3.60866211193021e-4, 3.60606524819748e-4, 3.61650177943889e-4, 3.63315598335968e-4, 3.63302380530131e-4, 3.62434608007441e-4, 3.65889646755766e-4, 3.64940698993046e-4, 3.6274743002231e-4, 3.67930161861954e-4, 3.84307164932635e-4, 3.63102121248325e-4, 3.43757205432172e-4, 3.62460363116936e-4, 3.66130879606567e-4, 3.63975894103767e-4, 3.62390026719168e-4, 3.66527700080356e-4, 3.6477403327472e-4, 3.63932092748374e-4, 3.65630129282709e-4, 3.669410938566e-4, 3.66791998336566e-4, 3.66228334757786e-4, 3.66262624692655e-4, 3.66894690119866e-4, 3.6752571886483e-4, 3.67695839340851e-4, 3.67422146509551e-4, 3.67064751178015e-4, 3.66987338505228e-4, 3.67300094476817e-4, 3.67827577128854e-4, 3.68265330959424e-4, 3.68385106066618e-4, 3.68160270958584e-4, 3.67761514756442e-4, 3.67447644717842e-4, 3.67419130957655e-4, 3.67712224461459e-4, 3.68185695510639e-4, 3.68599641238231e-4
flux1:, 0.643524712002974, 3.89088117133202e-4, 3.88503176789587e-4, 3.88106484696786e-4, 3.88080413108409e-4, 3.88373607349137e-4, 3.88780841481949e-4, 3.89093456442423e-4, 3.89218603838551e-4, 3.89204439262512e-4, 3.8916426323908e-4, 3.89160021068251e-4, 3.89153749588851e-4, 3.89088077149179e-4, 3.89018891998698e-4, 3.89140078502901e-4, 3.89624356412378e-4, 3.90382847705429e-4, 3.90974134664065e-4, 3.90887361574342e-4, 3.90169209138193e-4, 3.89798159468803e-4, 3.90860339565099e-4, 3.92664659639944e-4, 3.9272967491085e-4, 3.91893442008835e-4, 3.95690292839376e-4, 3.94732923465376e-4, 3.9235968583661e-4, 3.97914075716837e-4, 4.15527581571451e-4, 3.92581508991279e-4, 3.71708525695129e-4, 3.92004277192706e-4, 3.96125963516727e-4, 3.93844950531459e-4, 3.9218196802746e-4, 3.96621342495399e-4, 3.94637742290819e-4, 3.93690914295287e-4, 3.95560820911083e-4, 3.97048760511487e-4, 3.9696468820592e-4, 3.96418375241834e-4, 3.96484521357741e-4, 3.97150273344775e-4, 3.97774785234532e-4, 3.97888224665892e-4, 3.97545414833832e-4, 3.97161429284085e-4, 3.97128318629968e-4, 3.97535748903147e-4, 3.98152337359327e-4, 3.98618794249688e-4, 3.98686842285941e-4, 3.98355877950823e-4, 3.97853455245908e-4, 3.97494179202311e-4, 3.97502180680429e-4, 3.97892202269483e-4, 3.98468684092289e-4, 3.98934706729606e-4
flux1:, 0.643787160906727, 4.20384547139281e-4, 4.1977847696219e-4, 4.19290331763497e-4, 4.19147930035407e-4, 4.19355228450978e-4, 4.19746749851095e-4, 4.20120347375724e-4, 4.20353756748837e-4, 4.20443695939675e-4, 4.20454151973534e-4, 4.20422499899006e-4, 4.20322604834137e-4, 4.20143018999743e-4, 4.20003250196565e-4, 4.20149181563112e-4, 4.20761090158958e-4, 4.21697145427621e-4, 4.22421262562632e-4, 4.22340727671731e-4, 4.21502380305023e-4, 4.21000003602049e-4, 4.22072155660287e-4, 4.24029874950542e-4, 4.241919225191e-4, 4.23392446965951e-4, 4.27560185561161e-4, 4.26623647628415e-4, 4.24052874073166e-4, 4.30022350693429e-4, 4.48947821835921e-4, 4.24132449800824e-4, 4.01620538115991e-4, 4.23612685595908e-4, 4.28195374302975e-4, 4.25784946264296e-4, 4.24020561501638e-4, 4.28772606522526e-4, 4.26530371205057e-4, 4.25446568597054e-4, 4.27479935785275e-4, 4.29149665692059e-4, 4.29135360415232e-4, 4.28608347951942e-4, 4.28707153649163e-4, 4.29405813325614e-4, 4.30018788388493e-4, 4.30065126795004e-4, 4.29640535643738e-4, 4.29221397047145e-4, 4.29233384553766e-4, 4.29745870566162e-4, 4.3046611087128e-4, 4.30971966379973e-4, 4.30989210279615e-4, 4.30542961743004e-4, 4.2992329162655e-4, 4.29509093786942e-4, 4.29554603890162e-4, 4.30053644319415e-4, 4.30750631350121e-4, 4.31282863577199e-4
flux1:, 0.64404960981048, 4.53777780872137e-4, 4.53155468449675e-4, 4.52569140579175e-4, 4.5229600666603e-4, 4.52402852179785e-4, 4.52771345034795e-4, 4.53209716939365e-4, 4.53564861415791e-4, 4.53775980721873e-4, 4.53849874699899e-4, 4.5379339054514e-4, 4.53590982790522e-4, 4.53281494751954e-4, 4.53056761681966e-4, 4.53224137624673e-4, 4.53976361431433e-4, 4.55114574804364e-4, 4.55995329576768e-4, 4.55929576309569e-4, 4.54958958116122e-4, 4.54304423273499e-4, 4.55380015619833e-4, 4.57507321306615e-4, 4.57780810313659e-4, 4.57016874553602e-4, 4.61588395376106e-4, 4.60702551560269e-4, 4.57913749568118e-4, 4.64346243112594e-4, 4.84665853324419e-4, 4.57848474121603e-4, 4.33582071282495e-4, 4.57372857349498e-4, 4.62426040862806e-4, 4.59884873886296e-4, 4.57999408713728e-4, 4.63073072475932e-4, 4.60547587870768e-4, 4.59298704716833e-4, 4.61485506914129e-4, 4.63338090543614e-4, 4.63396623700211e-4, 4.62891827435074e-4, 4.630263088194e-4, 4.63759546005821e-4, 4.64358405538877e-4, 4.64329517238551e-4, 4.63812230647189e-4, 4.63350209605851e-4, 4.63408155383698e-4, 4.64036190835493e-4, 4.64875856041984e-4, 4.65434735289038e-4, 4.65406351764016e-4, 4.64840030521468e-4, 4.64092647391726e-4, 4.63615147357104e-4, 4.63698626177368e-4, 4.64317711199929e-4, 4.65152370506255e-4, 4.65766004219964e-4
flux1:, 0.644312058714234, 4.89347758599691e-4, 4.88716816701016e-4, 4.88028553117421e-4, 4.8761230955306e-4, 4.87604503608465e-4, 4.87941586538554e-4, 4.88447156334727e-4, 4.8893718343292e-4, 4.89287981998465e-4, 4.89440849364499e-4, 4.89364780422374e-4, 4.89052148109152e-4, 4.88595919384946e-4, 4.88269723488788e-4, 4.88453368284509e-4, 4.89358016571434e-4, 4.90723368574394e-4, 4.91784514529394e-4, 4.91740777255803e-4, 4.90624422849434e-4, 4.89797625949064e-4, 4.9087276738287e-4, 4.93185793012147e-4, 4.93578667621808e-4, 4.92843271630401e-4, 4.97855030266091e-4, 4.97046926887484e-4, 4.94019406428666e-4, 5.00964160058961e-4, 5.22767047352655e-4, 4.93812200157716e-4, 4.67672704767514e-4, 4.93364298824204e-4, 4.98903889907262e-4, 4.96232153893949e-4, 4.94217094340679e-4, 4.99622862306615e-4, 4.96795129372603e-4, 4.95361469987894e-4, 4.9769460341684e-4, 4.99729194781211e-4, 4.99861930420056e-4, 4.99383344637542e-4, 4.9955987354695e-4, 5.0033354583534e-4, 5.00919682178067e-4, 5.00810614764007e-4, 5.00191706653014e-4, 4.99679683014319e-4, 4.99783943287093e-4, 5.00537278343456e-4, 5.01512341601144e-4, 5.02139835826752e-4, 5.02074610088568e-4, 5.01387563487025e-4, 5.00505131792773e-4, 4.999569763214e-4, 5.00077772189869e-4, 5.00825725796231e-4, 5.01813467525101e-4, 5.02523524695142e-4
flux1:, 0.644574507617987, 5.27172294651803e-4, 5.2654336788252e-4, 5.25752559361113e-4, 5.25182688558548e-4, 5.25045900370015e-4, 5.25341486607762e-4, 5.25914731889504e-4, 5.2655205570378e-4, 5.27062183371902e-4, 5.27312062294922e-4, 5.27224130844973e-4, 5.26794690897448e-4, 5.26174248885773e-4, 5.25728359570943e-4, 5.25921393465808e-4, 5.26989517364663e-4, 5.28606201741621e-4, 5.29870239721575e-4, 5.29854282072136e-4, 5.28578692373837e-4, 5.27562095975864e-4, 5.28635854151627e-4, 5.31149039202529e-4, 5.31661898255903e-4, 5.30943701152022e-4, 5.36434601114431e-4, 5.35726063555972e-4, 5.32442118316459e-4, 5.39947225317661e-4, 5.63329547215352e-4, 5.32100254299332e-4, 5.03967071240282e-4, 5.31663814097778e-4, 5.37717376362412e-4, 5.3491546398032e-4, 5.32777980150359e-4, 5.38531991457728e-4, 5.35389222843121e-4, 5.33762416631057e-4, 5.36241879954221e-4, 5.38457790252416e-4, 5.38664091747028e-4, 5.38216049107365e-4, 5.38444599762002e-4, 5.39269982094724e-4, 5.39850146552851e-4, 5.39659932267498e-4, 5.38932457185015e-4, 5.38363228791782e-4, 5.38512521356923e-4, 5.39398786211951e-4, 5.40523980125322e-4, 5.41236343645739e-4, 5.41145695698452e-4, 5.40340831335652e-4, 5.39318823948936e-4, 5.38693298448984e-4, 5.38848871255627e-4, 5.39731048034001e-4, 5.40883996612969e-4, 5.41704017173683e-4
flux1:, 0.64483695652174, 5.67330565772151e-4, 5.66717390572436e-4, 5.65826460407658e-4, 5.65093915601579e-4, 5.64813062778663e-4, 5.65054646274053e-4, 5.65693405323453e-4, 5.66489069898775e-4, 5.67178741154394e-4, 5.67545680104731e-4, 5.67455828714184e-4, 5.669042780944e-4, 5.66102069523435e-4, 5.65517150638858e-4, 5.65711141630444e-4, 5.66952056388608e-4, 5.68842255552776e-4, 5.70329614006516e-4, 5.70346290785586e-4, 5.6889985059327e-4, 5.67680295157599e-4, 5.68754755517527e-4, 5.71479726673751e-4, 5.72106292896594e-4, 5.71391362758384e-4, 5.77400908099238e-4, 5.76807736137609e-4, 5.73255597018967e-4, 5.81366999823854e-4, 6.06431934402531e-4, 5.72790242493267e-4, 5.42540899260064e-4, 5.72351718492756e-4, 5.78960732158903e-4, 5.76027465567963e-4, 5.7379176923611e-4, 5.79919607597439e-4, 5.7645487107575e-4, 5.7463871033751e-4, 5.7727453669701e-4, 5.79673035118405e-4, 5.7994966086251e-4, 5.79535232378904e-4, 5.79828537125716e-4, 5.80722741110876e-4, 5.8131008792351e-4, 5.81042496834487e-4, 5.80201418919827e-4, 5.79566781930257e-4, 5.79756693608194e-4, 5.80779669024473e-4, 5.82066799853535e-4, 5.82879518915991e-4, 5.82776461699636e-4, 5.81859607067307e-4, 5.80695910872034e-4, 5.79986498982167e-4, 5.80171643066123e-4, 5.81188709467946e-4, 5.8251423796405e-4, 5.8345501191463e-4
flux1:, 0.645099405425493, 6.09906278902653e-4, 6.09325571835295e-4, 6.08339731490437e-4, 6.07436503842579e-4, 6.06995162930008e-4, 6.07167125677588e-4, 6.07865825376577e-4, 6.08828668559239e-4, 6.09717843125971e-4, 6.10223292962877e-4, 6.10143540589925e-4, 6.09466309134311e-4, 6.08465562005056e-4, 6.07721908858048e-4, 6.07906896437449e-4, 6.09327345322616e-4, 6.11510136509764e-4, 6.13238892806802e-4, 6.13293367439086e-4, 6.11668509084267e-4, 6.10238724205884e-4, 6.11318891806637e-4, 6.14264172075559e-4, 6.14992946558653e-4, 6.14266247129199e-4, 6.20832249023746e-4, 6.20365218580175e-4, 6.16541131046661e-4, 6.25303490194772e-4, 6.52161348871734e-4, 6.15968103469456e-4, 5.83477355261474e-4, 6.15517720418682e-4, 6.22736121655041e-4, 6.19666742252399e-4, 6.17371863553276e-4, 6.23911182668133e-4, 6.20122293385909e-4, 6.18131417797463e-4, 6.20944755720833e-4, 6.23530182282894e-4, 6.23870399456063e-4, 6.23489125481003e-4, 6.23860777791267e-4, 6.24846216999138e-4, 6.25460856588903e-4, 6.2512511085579e-4, 6.24167385443736e-4, 6.23457311270769e-4, 6.23678769793885e-4, 6.24836568404714e-4, 6.26292803808871e-4, 6.27219257269443e-4, 6.27117541088923e-4, 6.26097026558265e-4, 6.24791771135808e-4, 6.23991937718253e-4, 6.24198243556054e-4, 6.25345207152077e-4, 6.26844689547302e-4, 6.27913131268139e-4
flux1:, 0.645361854329247, 6.54989640539265e-4, 6.54460948238372e-4, 6.53388010896299e-4, 6.5230685309812e-4, 6.51686858033925e-4, 6.51769895159625e-4, 6.52518764217514e-4, 6.53654469675457e-4, 6.54761948465364e-4, 6.55428228109903e-4, 6.55372789043475e-4, 6.54568825440575e-4, 6.53354612441554e-4, 6.52432835885852e-4, 6.52597142493717e-4, 6.54200373616851e-4, 6.56690916154004e-4, 6.5867708936171e-4, 6.58776473337295e-4, 6.56971696760889e-4, 6.55331298457239e-4, 6.56424980972678e-4, 6.59596641965462e-4, 6.60413295028474e-4, 6.59659386777566e-4, 6.66815619351018e-4, 6.66483068224669e-4, 6.6239203092765e-4, 6.7185143602244e-4, 7.00620033806129e-4, 6.61734013173506e-4, 6.26872113476226e-4, 6.61265011899016e-4, 6.69154126507881e-4, 6.65938435647054e-4, 6.63632828363182e-4, 6.7063421287765e-4, 6.66522252171708e-4, 6.64379115356368e-4, 6.67401292832702e-4, 6.70181232219482e-4, 6.70573759355329e-4, 6.70219065083457e-4, 6.70680839283486e-4, 6.71783787425425e-4, 6.72452783499637e-4, 6.7206424507049e-4, 6.70989243405529e-4, 6.70191484825742e-4, 6.70429560167999e-4, 6.71713024199204e-4, 6.73339377285238e-4, 6.74389764594103e-4, 6.74303388151293e-4, 6.7319006870768e-4, 6.7174592473626e-4, 6.70849373713691e-4, 6.71065155066559e-4, 6.72330822743651e-4, 6.73998726934191e-4, 6.75196946690022e-4
flux1:, 0.645624303233, 7.02677507896116e-4, 7.02223175438518e-4, 7.01073612778167e-4, 6.99808086583926e-4, 6.98989432910588e-4, 6.98960172283636e-4, 6.99744520432915e-4, 7.01054688388138e-4, 7.02397308788105e-4, 7.03247325437726e-4, 7.03233081435859e-4, 7.02304917629237e-4, 7.00865255206901e-4, 6.99746752733967e-4, 6.99876545666627e-4, 7.0166139544926e-4, 7.04470484360352e-4, 7.067287883903e-4, 7.06883852287931e-4, 7.04905223409457e-4, 7.03061088927372e-4, 7.04178899862542e-4, 7.0758205066229e-4, 7.08471920940294e-4, 7.07674536386592e-4, 7.15448758786118e-4, 7.1526014892507e-4, 7.10915149530988e-4, 7.21123199968953e-4, 7.51928567633261e-4, 7.1020527748107e-4, 6.72835819672055e-4, 7.09711476732251e-4, 7.18332356131405e-4, 7.14953356792837e-4, 7.12687495907773e-4, 7.20213345614339e-4, 7.15781267914047e-4, 7.13512236712515e-4, 7.16782127541049e-4, 7.19766630182974e-4, 7.20194582922431e-4, 7.19851322323426e-4, 7.20410157456436e-4, 7.21658629188185e-4, 7.22415464969845e-4, 7.21996287110665e-4, 7.20806672491691e-4, 7.19907055550428e-4, 7.20140415246315e-4, 7.21532014135959e-4, 7.23322205215528e-4, 7.2450283213649e-4, 7.24445976027791e-4, 7.23253769322299e-4, 7.2167684030885e-4, 7.20678404815546e-4, 7.208892499231e-4, 7.22256241839966e-4, 7.24079636790723e-4, 7.25404218832215e-4
flux1:, 0.645886752136753, 7.53071519745628e-4, 7.52716912663582e-4, 7.51504280546632e-4, 7.50049214318019e-4, 7.49010314264383e-4, 7.48841169742113e-4, 7.49640814661069e-4, 7.51122197264366e-4, 7.5271430342343e-4, 7.53771652246487e-4, 7.53818976356721e-4, 7.52773933278188e-4, 7.51100725658207e-4, 7.4976782130967e-4, 7.49846449110859e-4, 7.51806532972723e-4, 7.5494052231261e-4, 7.574853520025e-4, 7.57711919843011e-4, 7.55573766647764e-4, 7.53539807329003e-4, 7.54695394357026e-4, 7.58336201352028e-4, 7.59286248417123e-4, 7.58426679419741e-4, 7.66839371237903e-4, 7.66808972217733e-4, 7.62228898883078e-4, 7.7324733382908e-4, 8.06224765778664e-4, 7.61515300448997e-4, 7.21493176545422e-4, 7.60987562522524e-4, 7.70392409221137e-4, 7.66825701415874e-4, 7.64644334525479e-4, 7.72766003215415e-4, 7.6801776102124e-4, 7.65649414189354e-4, 7.69209843821342e-4, 7.72409929406547e-4, 7.72849974927856e-4, 7.72492543804856e-4, 7.73147722746129e-4, 7.74569041402812e-4, 7.75452661683933e-4, 7.7503236401337e-4, 7.73735407310098e-4, 7.72718921687109e-4, 7.72920148766827e-4, 7.74393579052188e-4, 7.76333381459155e-4, 7.77646291321784e-4, 7.77633586757599e-4, 7.76380434835164e-4, 7.74681695812076e-4, 7.73578872131536e-4, 7.73768865473657e-4, 7.75214230860753e-4, 7.77172724997574e-4, 7.786141853391e-4
flux1:, 0.646149201040506, 8.06274485682353e-4, 8.06048535497248e-4, 8.04790291377834e-4, 8.03142620922249e-4, 8.01860865204118e-4, 8.01520115276011e-4, 8.02309023350172e-4, 8.03953053212626e-4, 8.05806364703938e-4, 8.0709584004688e-4, 8.07229669045032e-4, 8.06081008033112e-4, 8.04170662383799e-4, 8.0260637049309e-4, 8.02613561518247e-4, 8.04736663957604e-4, 8.08197686055776e-4, 8.11044047734004e-4, 8.11363739882557e-4, 8.09088428980173e-4, 8.06884905322226e-4, 8.08095448127347e-4, 8.11983253610708e-4, 8.12982947349927e-4, 8.12037492353326e-4, 8.21101502931972e-4, 8.21251293492162e-4, 8.16458005702225e-4, 8.28362894933975e-4, 8.63658225617015e-4, 8.15808607153392e-4, 7.72978643740483e-4, 8.15231127390845e-4, 8.25455798708571e-4, 8.21669825227045e-4, 8.1960565454161e-4, 8.28399470782436e-4, 8.23339944676339e-4, 8.20896596798581e-4, 8.2479077384582e-4, 8.282166537075e-4, 8.28638570174197e-4, 8.28229932087209e-4, 8.28970956724615e-4, 8.30589429403783e-4, 8.31643020459946e-4, 8.31258916473315e-4, 8.29868108345071e-4, 8.28720728776702e-4, 8.28857544827598e-4, 8.30378113374938e-4, 8.32445200727495e-4, 8.33888046972817e-4, 8.3393496864246e-4, 8.32643970823628e-4, 8.30841030596269e-4, 8.29636001040515e-4, 8.2978952858646e-4, 8.31285917723851e-4, 8.33351994103618e-4, 8.34894373391102e-4
flux1:, 0.64641164994426, 8.62385741440749e-4, 8.62321788237031e-4, 8.610403998642e-4, 8.59200248089257e-4, 8.57652746167127e-4, 8.57104784495635e-4, 8.57850962605676e-4, 8.59643655678028e-4, 8.61767572283557e-4, 8.63316013293042e-4, 8.63566978407861e-4, 8.62334783187393e-4, 8.60188379167021e-4, 8.58375836581137e-4, 8.58286900302788e-4, 8.60554636410395e-4, 8.64340990726257e-4, 8.67505100137682e-4, 8.67945224842502e-4, 8.65562093305608e-4, 8.6321470518095e-4, 8.64501654729334e-4, 8.68650740919093e-4, 8.69691644987274e-4, 8.68628633556495e-4, 8.78349755543639e-4, 8.78710808967998e-4, 8.73726044805669e-4, 8.86610608674154e-4, 9.24381521930008e-4, 8.73232828541901e-4, 8.27429538307819e-4, 8.72580286696136e-4, 8.83639705103235e-4, 8.7959676413235e-4, 8.77667029813725e-4, 8.87210078616425e-4, 8.81845875572472e-4, 8.79349055847502e-4, 8.83618029881711e-4, 8.87277587933578e-4, 8.8764437680257e-4, 8.87136176409491e-4, 8.87941701530392e-4, 8.89776786867252e-4, 8.91046474407382e-4, 8.90743858977833e-4, 8.89280566515989e-4, 8.87991562808766e-4, 8.88028819565978e-4, 8.89554557606244e-4, 8.91718789830756e-4, 8.93284790249153e-4, 8.93407892436534e-4, 8.92108249627914e-4, 8.90227072914013e-4, 8.88928914506794e-4, 8.89032838803935e-4, 8.90550101190119e-4, 8.92689778733891e-4, 8.9431033151789e-4
flux1:, 0.646674098848013, 9.21496448025994e-4, 9.21633248230963e-4, 9.20357379659174e-4, 9.18329137895799e-4, 9.16493451941567e-4, 9.1569912572639e-4, 9.16364766542013e-4, 9.1828701401481e-4, 9.20689294861146e-4, 9.22526588709609e-4, 9.22931962967965e-4, 9.21643563274708e-4, 9.19266546143518e-4, 9.17188244127917e-4, 9.16973446252045e-4, 9.19361240291829e-4, 9.23467811466173e-4, 9.2696716471718e-4, 9.27559744080632e-4, 9.25103436493818e-4, 9.2264245311895e-4, 9.24032416820689e-4, 9.28463053840108e-4, 9.29537208028748e-4, 9.28314281802263e-4, 9.38692569390235e-4, 9.39304539292241e-4, 9.34147367830147e-4, 9.48122767711975e-4, 9.88539888373458e-4, 9.3392929829813e-4, 8.84977952638411e-4, 9.33165777241514e-4, 9.45053477998717e-4, 9.4071125724776e-4, 9.38918027870205e-4, 9.49284615762557e-4, 9.43625546244354e-4, 9.41095673850229e-4, 9.45777588869864e-4, 9.49675637056231e-4, 9.49944257721553e-4, 9.49277993124007e-4, 9.5011596689838e-4, 9.52181202702898e-4, 9.53714826048236e-4, 9.53546825177657e-4, 9.52041679032747e-4, 9.50606042758516e-4, 9.50508193945703e-4, 9.51991533725761e-4, 9.54215567963636e-4, 9.55893379435397e-4, 9.56110101236326e-4, 9.54837488827037e-4, 9.52913648359305e-4, 9.51540329892453e-4, 9.5158622998614e-4, 9.53093248972289e-4, 9.55266984816643e-4, 9.56935955068148e-4
flux1:, 0.646936547751766, 9.83685851961384e-4, 9.84068531474057e-4, 9.82834018708816e-4, 9.8062715128012e-4, 9.78481827819103e-4, 9.77398774260656e-4, 9.77940626633083e-4, 9.7996882083698e-4, 9.82656486413384e-4, 9.84816486531617e-4, 9.85420705654374e-4, 9.84110521477868e-4, 9.81511984085742e-4, 9.79148994608419e-4, 9.78773277586512e-4, 9.81250677377926e-4, 9.85669269734684e-4, 9.89522127857101e-4, 9.90302236068784e-4, 9.87810811405123e-4, 9.8527047014656e-4, 9.86796100300096e-4, 9.91534701226962e-4, 9.92632245370693e-4, 9.911945852457e-4, 0.00100222609214403, 0.00100313486824553, 9.97820253636943e-4, 0.00101301412445419, 0.00105626163412884, 9.98024282051924e-4, 9.45743218596161e-4, 9.97104500571806e-4, 0.00100979664339325, 0.00100510992609452, 0.00100344402908021, 0.00101470357551882, 0.00100876439861793, 0.00100622432830008, 0.00101135581180885, 0.00101549448566576, 0.00101561718974285, 0.00101472622529732, 0.00101555514246583, 0.00101785792659521, 0.00101970399139459, 0.00101973099078663, 0.00101822469122495, 0.0010166452537696, 0.00101637892870244, 0.00101776870226009, 0.00102000880442638, 0.00102178221243574, 0.00102211006527445, 0.00102090612485312, 0.00101898518228809, 0.0010175649368452, 0.00101755107292877, 0.00101901762373947, 0.00102118138085654, 0.00102286189790144
flux1:, 0.647198996655519, 0.00104901931484456, 0.0010497000011528, 0.0010485503185817, 0.00104617963792503, 0.0010437043827989, 0.00104228729796453, 0.00104265721597291, 0.00104476409969326, 0.00104774434759744, 0.00105026544975831, 0.00105112001467475, 0.00104982879556708, 0.0010470204988558, 0.00104435191461114, 0.0010437751038495, 0.00104630642694729, 0.00105102596427579, 0.00105525034570911, 0.00105625408783235, 0.00105376728450766, 0.0010511855905491, 0.00105288631707746, 0.0010579647564285, 0.00105907148263096, 0.00105735152258302, 0.00106903006843871, 0.00107028412090606, 0.0010648228788039, 0.00108137586442016, 0.00112765142763212, 0.00106562275388399, 0.00100982655190341, 0.00106449565632562, 0.00107795882672614, 0.00107288100029362, 0.00107132865035186, 0.00108354538487022, 0.0010773472765468, 0.00107482687463725, 0.00108044637146982, 0.00108482678485156, 0.00108475294055457, 0.00108356500820153, 0.0010843359697509, 0.00108687809907255, 0.00108908493523899, 0.00108937353668836, 0.00108791683469055, 0.00108620568678014, 0.00108574197806248, 0.00108698548307832, 0.00108919244713128, 0.00109103986483228, 0.00109149496703836, 0.00109040576536794, 0.00108854250278431, 0.00108711423341508, 0.00108704692598499, 0.0010884453605894, 0.00109055179260444, 0.00109219997043046
flux1:, 0.647461445559273, 0.00111754850471369, 0.00111858638235026, 0.00111757236125289, 0.00111505761374744, 0.00111223304572288, 0.00111043387112888, 0.00111057949585174, 0.0011127350970854, 0.0011160160116723, 0.00111894117297984, 0.0011201038358882, 0.0011188773716995, 0.00111587270575646, 0.00111287549147152, 0.00111205306912008, 0.00111459836075778, 0.00111960497840739, 0.00112421738672281, 0.00112547991587505, 0.00112303788677959, 0.00112045680768446, 0.0011223792735129, 0.00112783365019244, 0.00112892925671659, 0.00112684814423643, 0.00113916674716429, 0.00114081301491615, 0.00113521307803582, 0.00115327406443167, 0.00120278793960157, 0.00113680606227729, 0.00107730901825198, 0.00113542027789196, 0.00114962154449457, 0.00114410561542488, 0.00114265613520871, 0.00115589051764371, 0.00114946170677155, 0.0011470022851229, 0.00115315463741663, 0.00115777962726351, 0.00115745786068624, 0.00115589765181348, 0.00115655679220088, 0.00115933550626116, 0.0011619505815849, 0.00116257208112737, 0.00116122480954914, 0.00115940374875943, 0.00115871989858565, 0.00115976481942385, 0.00116188496364613, 0.0011637788559659, 0.00116437396130346, 0.00116344747579258, 0.00116170389320654, 0.00116031641340359, 0.00116021061543055, 0.00116151722832457, 0.00116351697020869, 0.00116508233273004
flux1:, 0.647723894463026, 0.00118931361353137, 0.00119077421773807, 0.00118995290135206, 0.00118731764729053, 0.00118412468566133, 0.00118189276545817, 0.0011817583129678, 0.00118393083488014, 0.00118752171109843, 0.00119089778791451, 0.00119243104011399, 0.00119131850458229, 0.00118813159946533, 0.00118478098643091, 0.00118366543956258, 0.00118618171322346, 0.00119145884215954, 0.00119647303321777, 0.00119802697220624, 0.00119566963996737, 0.00119313554192646, 0.00119533364578022, 0.00120120293101168, 0.00120226065255646, 0.00119973136589495, 0.0012126830969207, 0.00121476341629851, 0.00120903197139552, 0.00122875298811001, 0.00128172631237122, 0.00121163391026608, 0.00114825317776491, 0.00120994416850829, 0.00122486135596555, 0.00121886032532211, 0.00121751306773054, 0.0012318244004018, 0.00122519953934876, 0.00122285690937692, 0.00122959812243563, 0.00123447565101567, 0.00123385610326401, 0.00123184760431597, 0.00123233842590048, 0.00123534761249345, 0.00123841689535928, 0.00123944532629335, 0.00123827450022326, 0.00123637440333621, 0.00123545470748848, 0.00123625076606121, 0.00123822704931175, 0.00124013350662735, 0.00124087584308932, 0.00124015874953511, 0.00123860096704312, 0.00123731106484616, 0.00123719003323448, 0.00123838603283613, 0.00124022911922657, 0.00124165549173325
flux1:, 0.647986343366779, 0.00126434694932286, 0.00126630063103289, 0.00126573331235294, 0.00126300324661277, 0.00125942231140127, 0.00125670464079617, 0.00125623180259106, 0.00125838837897835, 0.00126229956274458, 0.00126617596329893, 0.00126814495563344, 0.00126719709269017, 0.00126384224732559, 0.00126011270668507, 0.00125865537933265, 0.00126109810699618, 0.00126662669527791, 0.0012720527865776, 0.00127392729153249, 0.00127169426514517, 0.00126925831706793, 0.00127179283311853, 0.00127811789652614, 0.00127910591869616, 0.00127603761243294, 0.00128961580758908, 0.00129216478439103, 0.00128631058542741, 0.00130784239528055, 0.00136450474872528, 0.0012901500245157, 0.0012227078683909, 0.00128812339634808, 0.0013037535106032, 0.00129722015906808, 0.00129598891556024, 0.00131143829338944, 0.00130465636150423, 0.00130250149787897, 0.00130990250796507, 0.00131504911401663, 0.00131408562536477, 0.00131155398515253, 0.00131181923466065, 0.00131505045660947, 0.00131861769929456, 0.00132012752766794, 0.00131920467066035, 0.00131726387249028, 0.00131609978436789, 0.00131660010032047, 0.0013183734629079, 0.00132025221523158, 0.00132114156458953, 0.00132067577499436, 0.00131937018143807, 0.00131823968551728, 0.00131813379584803, 0.00131920587798195, 0.0013208433276879, 0.0013220703211921
flux1:, 0.648248792270532, 0.00134267687447956, 0.00134519651102543, 0.00134494616397079, 0.00134214716890033, 0.00133815746810844, 0.0013348992027484, 0.00133402820030245, 0.00133613548896435, 0.00134037774085197, 0.00134480450924263, 0.00134727461920177, 0.00134654198235834, 0.00134303349948472, 0.00133890022331558, 0.00133705353760945, 0.00133937835565267, 0.00134513737737312, 0.00135098152009728, 0.00135320202801162, 0.00135113281674877, 0.00134885102615838, 0.00135178883852923, 0.00135861227543191, 0.00135949696476279, 0.00135579986817417, 0.0013699978331668, 0.00137304275054985, 0.00136707781941831, 0.00139056702532589, 0.00145115347393294, 0.00137238995822175, 0.00130071479681858, 0.00137001084536621, 0.00138637506499698, 0.00137926138863936, 0.00137817517341175, 0.00139482780491027, 0.00138792863479442, 0.00138604541398044, 0.00139419382586984, 0.00139963747138057, 0.00139828955091046, 0.00139516245147716, 0.00139514536197546, 0.00139858845911371, 0.00140269429428266, 0.0014047578869446, 0.00140415584094239, 0.00140221775775181, 0.00140080732642845, 0.00140096955994921, 0.0014024806223651, 0.00140428578655332, 0.00140531326288799, 0.0014051327472394, 0.0014041418747498, 0.00140323405084463, 0.00140317891571803, 0.00140411948939386, 0.00140550508583472, 0.00140647025312878
flux1:, 0.648511241174286, 0.00142433092035287, 0.00142748907887254, 0.00142761752188091, 0.00142477383425017, 0.00142035305417276, 0.00141649846397111, 0.00141516932443273, 0.00141719397698418, 0.00142177746708252, 0.00142680300923859, 0.00142983730356669, 0.00142936871157924, 0.001425721125606, 0.00142116185219107, 0.00141888172585757, 0.00142104632189832, 0.00142701368346968, 0.00143327837326199, 0.00143586686092865, 0.00143400097357885, 0.00143193353449828, 0.00143534658289315, 0.00144271358748632, 0.00144346416995772, 0.0014390542682276, 0.00145386478110049, 0.0014574276784802, 0.00145136770462079, 0.00147695581327783, 0.00154170368047428, 0.00145838889605946, 0.00138231511551064, 0.00145566200230723, 0.00147280652075456, 0.00146506320032861, 0.00146416320080657, 0.00148208926447272, 0.00147510906661343, 0.00147358916424146, 0.00148258832623169, 0.00148837008613779, 0.00148660459442055, 0.00148281328318441, 0.00148245824057292, 0.00148610142654922, 0.00149078223167002, 0.00149346723354863, 0.00149325675440848, 0.00149136708288524, 0.00148971396231702, 0.00148950136928503, 0.00149069260428116, 0.00149237438623576, 0.00149352230125782, 0.00149365070511257, 0.0014930293494166, 0.00149240503336755, 0.00149243915364937, 0.00149324629052926, 0.0014943385499807, 0.00149498021376083
flux1:, 0.648773690078039, 0.00150933704535603, 0.00151320289842333, 0.00151376808958053, 0.00151090097336269, 0.00150602565917667, 0.001501519678564, 0.00149967380227133, 0.00150158289981486, 0.0015065160139169, 0.00151218472071221, 0.00151584154139953, 0.00151568283066732, 0.00151191141784954, 0.00150690838037693, 0.00150415666395806, 0.00150612280822778, 0.00151227668568878, 0.00151896161720201, 0.00152193702144875, 0.00152031349070068, 0.00151852322108375, 0.00152248729069597, 0.0015304475750642, 0.00153104157124057, 0.00152584438357919, 0.00154125940059764, 0.00154536096184775, 0.00153922398857652, 0.00156704837532482, 0.00163619398966362, 0.00154818726092698, 0.00146755410778878, 0.00154513827893354, 0.001563131341779, 0.00155470768139431, 0.00155404114928619, 0.00157331470154953, 0.00156628117643575, 0.00156521682694151, 0.00157518217118529, 0.0015813564388251, 0.00157914898371873, 0.00157462926365174, 0.00157388217970137, 0.00157771175008405, 0.00158299832527044, 0.0015863650832374, 0.00158661150442776, 0.00158481533699846, 0.00158292763362034, 0.00158231016524796, 0.00158312859306236, 0.00158463603424879, 0.0015858790800084, 0.00158632852256256, 0.00158612056417252, 0.0015858344282516, 0.00158599661433546, 0.00158667377614569, 0.00158743803267273, 0.00158769868758836
flux1:, 0.649036138981792, 0.00159772239588405, 0.00160235871862988, 0.00160341255572484, 0.00160053979398274, 0.00159518660825911, 0.00158997705823859, 0.00158755912385027, 0.00158932068782953, 0.00159460885007603, 0.00160095885792374, 0.0016052896890464, 0.00160548274615022, 0.00160160413701376, 0.00159614590723967, 0.00159289269510351, 0.00159462837711902, 0.0016009489247658, 0.00160805214174061, 0.00161143049916831, 0.001610086442307, 0.00160863625081042, 0.00161322974961694, 0.00162184025687741, 0.00162226881094733, 0.00161622182527734, 0.00163223279816753, 0.00163689727051045, 0.00163070064852061, 0.0016608968847403, 0.0017346724977452, 0.00164183239740605, 0.00155648250917804, 0.00163850670878518, 0.00165743317994863, 0.00164827789677857, 0.00164789058203354, 0.00166858652453808, 0.00166151424173916, 0.00166099003762384, 0.00167204320568061, 0.00167867638691962, 0.00167601248933275, 0.00167070601760891, 0.00166951484381852, 0.00167351479109445, 0.00167943099521213, 0.00168353015456262, 0.00168429032818502, 0.0016826294536294, 0.00168051863083862, 0.00167947415599568, 0.00167987450985353, 0.00168115919827984, 0.0016824669661994, 0.00168323819938774, 0.00168347442767541, 0.0016835716862948, 0.00168389843516933, 0.00168445398279608, 0.00168486444179036, 0.00168469452923369
flux1:, 0.649298587885546, 0.00168950949026999, 0.00169497002712336, 0.00169655691728448, 0.00169369328249765, 0.00168784117560304, 0.00168188162267957, 0.00167884182300113, 0.00168042549175242, 0.00168607017986344, 0.00169313143940289, 0.00169817911127895, 0.00169876108305646, 0.0016947937737536, 0.0016888768164583, 0.0016851025436326, 0.00168658417186749, 0.00169305545618344, 0.00170057445476857, 0.00170436834304511, 0.00170333635242947, 0.00170228586887674, 0.00170758871902075, 0.00171691668263942, 0.00171718895021281, 0.00171024262422274, 0.0017268417390209, 0.00173210186951367, 0.00172585787627706, 0.00175856252843257, 0.00183719350661871, 0.00173937552818459, 0.00164915377906933, 0.00173583570252179, 0.00175579116508987, 0.00174585425677444, 0.00174578345097756, 0.00176797307966102, 0.00176085974755793, 0.00176094486930618, 0.00177320662744473, 0.00178037460172218, 0.00177725071400037, 0.00177110690931144, 0.00176942276447854, 0.0017735747101928, 0.00178013628427298, 0.00178500666667138, 0.00178632628621183, 0.00178483681317959, 0.0017825167580606, 0.00178103238863012, 0.00178098057909006, 0.00178200107446483, 0.00178334170945648, 0.00178442558435481, 0.00178512262351765, 0.00178563633932607, 0.0017861592606673, 0.00178660567990884, 0.00178664721773442, 0.00178600898219157
flux1:, 0.649561036789299, 0.00178471034584033, 0.001791037732496, 0.00179319402765863, 0.00179035269246679, 0.00178398584195967, 0.00177723893598583, 0.00177353546585739, 0.00177491337280878, 0.00178091142653716, 0.00178870414416932, 0.00179450132660582, 0.00179550385330882, 0.00179146844274485, 0.00178509828299881, 0.00178079559103068, 0.00178201021107713, 0.00178862216777634, 0.00179655460385634, 0.00180077160769897, 0.00180007602112227, 0.00179947770971627, 0.00180557044296222, 0.00181569625283655, 0.00181584223501393, 0.00180795984341287, 0.0018251423120868, 0.00183104329679427, 0.00182475416491566, 0.0018601070419733, 0.0019438093337009, 0.00184086433546595, 0.00174561762195955, 0.00183718749903647, 0.00185827407342776, 0.0018475097649183, 0.00184777999542269, 0.00187152606521199, 0.0018643501246512, 0.00186509229129085, 0.00187867550088399, 0.00188646036625302, 0.00188288481325071, 0.00187586352440676, 0.00187364281712202, 0.0018779266883638, 0.00188514054253252, 0.00189080739787478, 0.00189271870142941, 0.00189142898891093, 0.00188891520041962, 0.00188698858303025, 0.00188646518168237, 0.0018871917694199, 0.0018885363777004, 0.00188991635441937, 0.00189107658825105, 0.00189202558073829, 0.00189276886102228, 0.00189312157502626, 0.00189279100901273, 0.001891662084222
flux1:, 0.649823485693052, 0.00188331956465453, 0.0018905438524432, 0.00189329805797275, 0.00189049271183361, 0.00188360392659694, 0.00187604495019844, 0.00187164659272342, 0.00187279440530072, 0.00187913762690702, 0.00188767103043051, 0.00189423888680547, 0.00189568720109596, 0.00189160625807752, 0.00188479827042936, 0.00187997369189932, 0.00188092117777099, 0.00188767137943978, 0.0018960151172371, 0.00190065527242045, 0.00190030764729602, 0.00190020285408657, 0.00190716595380119, 0.00191818532680548, 0.00191825690382538, 0.00190941380909227, 0.00192718112360198, 0.00193378281773602, 0.00192743610107541, 0.00196558105201732, 0.00205455884002909, 0.00194633263185011, 0.00184591100586004, 0.00194260878123637, 0.0019649344656093, 0.00195330499153681, 0.00195392788334703, 0.00197928032574985, 0.00197200002002732, 0.00197342205498297, 0.00198842593549974, 0.0019969126702073, 0.00199290653458258, 0.0019849814089752, 0.00198218912866278, 0.00198658491405462, 0.0019944491493074, 0.00200092286336777, 0.00200344263984971, 0.00200237138640363, 0.00199968010590646, 0.0019973204381699, 0.00199632382886435, 0.00199674314691291, 0.00199807047517265, 0.00199972577487369, 0.00200133801650084, 0.00200272524699088, 0.00200370305872277, 0.00200397865982469, 0.00200328519738822, 0.00200166155133437
flux1:, 0.650085934596805, 0.00198530766253237, 0.00199344535367316, 0.00199681885391005, 0.00199406614185389, 0.00198666031831588, 0.00197828061054343, 0.0019731692083975, 0.0019740672084019, 0.00198074215385522, 0.00199001344357104, 0.0019973602847504, 0.00199927206813208, 0.00199516963882713, 0.00198794956821571, 0.00198262512327272, 0.0019833202963509, 0.00199021535740465, 0.00199896775882578, 0.00200402019464415, 0.00200401453641133, 0.00200442997003316, 0.00201234345427236, 0.00202436856411653, 0.00202443890186795, 0.00201462197289744, 0.00203298581667614, 0.00204036289472316, 0.00203392807968957, 0.00207501180130162, 0.00216945519956381, 0.00205578937683254, 0.00195004860107771, 0.00205212142737242, 0.00207580390793503, 0.00206328367650848, 0.00206426258760103, 0.00209125595760929, 0.00208380972692075, 0.00208590903646102, 0.00210241564594991, 0.00211168928355325, 0.00210728718449006, 0.00209844944300371, 0.00209506351261647, 0.00209955424596886, 0.0021080591208911, 0.00211533445777615, 0.00211846225429158, 0.0021176165256442, 0.0021147635403924, 0.00211199200603401, 0.00211054083317179, 0.00211065992340586, 0.00211196082513016, 0.00211386978784899, 0.00211591037840683, 0.00211772162457212, 0.00211893535772348, 0.00211914910121453, 0.00211811371004464, 0.00211601160512732
flux1:, 0.650348383500559, 0.00209061589774098, 0.00209966929798617, 0.00210367724558392, 0.0021009990799343, 0.00209309626930447, 0.00208390617416789, 0.00207807874620129, 0.00207871277588139, 0.0020857005660902, 0.00209569387257961, 0.00210381367512537, 0.0021061976529538, 0.00210209852662794, 0.00209450291785603, 0.00208871772348991, 0.00208919235227531, 0.00209624887719149, 0.00210540543110788, 0.00211084467143155, 0.00211115308911931, 0.00211209818165627, 0.00212104138274263, 0.00213420084202319, 0.00213436271409157, 0.00212357057058621, 0.00214255692284742, 0.00215079720155618, 0.00214422424264528, 0.00218839306861495, 0.00228847572277968, 0.00216920955777991, 0.00205801478853163, 0.00216571540651843, 0.00219089014475229, 0.00217746970504101, 0.0021788086520575, 0.0022074620625942, 0.00219976985755995, 0.00220252046301192, 0.00222059379679774, 0.00223073753418448, 0.00222598817178225, 0.00221625030178562, 0.00221226659396527, 0.00221684246876295, 0.00222597241156885, 0.00223402837308584, 0.00223774483796932, 0.00223711782462009, 0.002234116661971, 0.00223096597808873, 0.00222910056274572, 0.00222894998048868, 0.00223023127785567, 0.00223237456133465, 0.00223480862199241, 0.00223701128104497, 0.00223844651271873, 0.0022386089817528, 0.00223726250684179, 0.00223471920276875
flux1:, 0.650610832404312, 0.00219915352953392, 0.00220911018812525, 0.00221376219973193, 0.0022111875320263, 0.00220282523822747, 0.00219285628120902, 0.00218632656222544, 0.00218668864470046, 0.00219396460960479, 0.00220464980293734, 0.00221352053570695, 0.00221637490001043, 0.00221230383138772, 0.00220438055694804, 0.0021981925148264, 0.00219849714367338, 0.00220574222316551, 0.00221529480156795, 0.00222107733639794, 0.00222164678281653, 0.00222311223348926, 0.00223316370482384, 0.00224760155065582, 0.00224796534257546, 0.00223620986604691, 0.00225586276606491, 0.00226506438324529, 0.00225828445703132, 0.00230567964298797, 0.00241155615018448, 0.00228652910360746, 0.00216975909119499, 0.00228334537535049, 0.00231017662701171, 0.00229586585524764, 0.00229758123881065, 0.00232790103575853, 0.00231986600512799, 0.00232322221549986, 0.00234290971433214, 0.00235400409650831, 0.00234897037427617, 0.00233836914288839, 0.00233380652634229, 0.00233846979306672, 0.00234820641982266, 0.00235700680778426, 0.0023612721930436, 0.0023608405888146, 0.00235769989506099, 0.00235421273340108, 0.00235199522213004, 0.00235163097138283, 0.00235291848001139, 0.00235528188883599, 0.00235806458025566, 0.00236060654865818, 0.00236222977400517, 0.00236234274497799, 0.00236072272495764, 0.00235779575716056
flux1:, 0.650873281308065, 0.00231079788403549, 0.00232162993191629, 0.00232693032405987, 0.00232449609550117, 0.00231573056152023, 0.0023050366656416, 0.00229783591039594, 0.00229792438828418, 0.00230545740241063, 0.00231678868258074, 0.00232637050115691, 0.00232968134893515, 0.00232566246502011, 0.00231747149187145, 0.00231095904753392, 0.00231116459204487, 0.00231863594383796, 0.00232857109925818, 0.00233463286115346, 0.00233538345951761, 0.00233734105717285, 0.00234857853000737, 0.0023644525771518, 0.00236514475757904, 0.00235245393323522, 0.0023728384105066, 0.00238310687020958, 0.00237603519014009, 0.00242678765547334, 0.00253859082038, 0.00240764510044765, 0.0022851961201194, 0.0024049316877025, 0.00243362422768753, 0.00241845426524033, 0.00242058722273774, 0.00245257207914621, 0.0024440820978142, 0.00244798259503942, 0.00246931830863654, 0.00248144133015099, 0.00247619984456251, 0.00246479804067416, 0.00245970270081768, 0.00246447279674722, 0.00247479875309243, 0.00248429351834024, 0.00248904648492194, 0.00248876754457381, 0.00248548759680974, 0.00248171377072942, 0.00247922691025634, 0.00247873112456418, 0.00248007178850712, 0.00248264871347112, 0.00248572653744557, 0.00248853527879295, 0.00249029058145009, 0.00249034227569813, 0.00248848856368772, 0.00248525355422108
flux1:, 0.651135730211818, 0.00242539695378253, 0.00243706026121521, 0.00244300772538743, 0.00244075890890254, 0.00243166533337683, 0.00242032302870801, 0.00241250001991405, 0.00241231913901857, 0.00242007060838011, 0.00243198493469272, 0.00244221842528381, 0.00244595846146103, 0.00244201504729456, 0.00243362947898671, 0.00242689334800534, 0.00242709237875196, 0.0024348382902431, 0.00244513604149997, 0.00245139130360567, 0.00245221649827512, 0.00245462009472398, 0.00246712041484715, 0.00248460045130206, 0.0024857630968767, 0.00247218482231855, 0.00249338863581952, 0.00250483480438623, 0.00249737492763772, 0.00255160065435135, 0.00266943872235219, 0.00253242133514946, 0.00240421007057183, 0.00253036548405769, 0.00256117442628723, 0.00254519811855277, 0.00254782514849591, 0.00258147274999171, 0.00257240141488738, 0.00257677253161896, 0.00259978083895057, 0.00261300854728941, 0.00260764825789794, 0.00259553469771828, 0.00258998299693583, 0.00259490124980331, 0.00260580457302933, 0.00261593201967564, 0.00262108900678127, 0.00262089753808147, 0.00261746604061602, 0.00261345851754762, 0.00261080308587442, 0.00261028350836732, 0.002611746743949, 0.00261454036200442, 0.00261785271767098, 0.00262083480429471, 0.00262264081294741, 0.00262260088566294, 0.00262055033580332, 0.00261709741942809
flux1:, 0.651398179115572, 0.00254277366251943, 0.00255520688848071, 0.0025617937009906, 0.00255978255777783, 0.00255045436994512, 0.00253856209515844, 0.00253018241011987, 0.00252974138998689, 0.00253766398509202, 0.00255007954203253, 0.00256088429326132, 0.00256501205272481, 0.00256116681773782, 0.00255267411073379, 0.00254583876763891, 0.00254614638515421, 0.00255422562825013, 0.00256485910828971, 0.00257120108665227, 0.00257196954245274, 0.00257475685884691, 0.00258859585189951, 0.00260786213158228, 0.00260965372300614, 0.00259525984422494, 0.00261739387912934, 0.00263013382365919, 0.00262218261104538, 0.00267997987063328, 0.00280393399659696, 0.00266069790123246, 0.00252666270587832, 0.00265951653654052, 0.00269275285814628, 0.00267604371177115, 0.00267928358135193, 0.00271459775897373, 0.00270480475427613, 0.00270956205794668, 0.00273426079120966, 0.00274866783978627, 0.00274328780699294, 0.00273057536096443, 0.00272467466836712, 0.00272980792595085, 0.00274128654943312, 0.00275197642972716, 0.00275743193119865, 0.00275723765662001, 0.00275362518198897, 0.00274943515603506, 0.00274672620080565, 0.00274631460112253, 0.00274799302820897, 0.00275101851078237, 0.00275449983621256, 0.00275754138228115, 0.00275928899862703, 0.00275910375640028, 0.002756884371973, 0.00275331343130082
flux1:, 0.651660628019325, 0.00266273053339037, 0.00267585428967089, 0.0026830653267748, 0.00268135017050926, 0.00267189763410529, 0.00265957434239335, 0.00265071903888618, 0.00265003079356626, 0.00265806715953736, 0.0026708821722902, 0.00268215599691816, 0.00268661578296684, 0.00268289157616638, 0.00267439469016891, 0.00266760933820645, 0.00266816352646329, 0.00267664537724975, 0.00268758155351895, 0.00269388469954332, 0.00269444358522636, 0.00269753842313915, 0.00271279066288895, 0.00273403300225884, 0.00273663025852059, 0.00272151986763592, 0.00274471726501506, 0.00275887440772063, 0.0027503267357682, 0.00281177601836135, 0.00294189831253237, 0.0027923025818461, 0.00265240289741532, 0.00279224183280321, 0.00282827200125488, 0.00281092193533633, 0.00281493772138762, 0.00285193484085158, 0.00284126589268611, 0.00284631377226499, 0.00287271584661484, 0.00288837546379914, 0.00288308165358398, 0.00286990332659703, 0.00286379052132943, 0.00286923318698575, 0.00288129919235542, 0.00289247667559026, 0.00289810478437459, 0.00289779062381268, 0.00289394622618701, 0.00288961763362758, 0.00288697975200743, 0.0028868294365009, 0.00288883916164492, 0.00289212612877868, 0.00289570897409381, 0.00289867742295541, 0.00290022887510276, 0.00289981729837118, 0.00289744232962135, 0.00289385731791449
flux1:, 0.651923076923078, 0.00278505340563698, 0.00279876986345052, 0.00280658179502092, 0.0028052256407938, 0.00279577411935467, 0.00278315745668698, 0.00277392141169994, 0.00277300118312187, 0.00278108296062719, 0.00279417523254007, 0.00280579433562978, 0.00281051696195564, 0.00280693776054609, 0.00279855589709393, 0.00279199460360732, 0.00279295594412236, 0.0028019203631551, 0.00281312182730036, 0.00281924550756925, 0.0028194246041965, 0.00282273902997494, 0.00283947751188489, 0.00286289505967105, 0.00286649515933654, 0.00285079617607408, 0.00287521046987505, 0.00289091998608307, 0.00288167247452694, 0.00294683949533503, 0.00308315201402247, 0.00292706123743141, 0.0027812753716432, 0.00292839267001402, 0.00296763195477211, 0.0029497483092059, 0.0029547445350574, 0.00299345818531956, 0.0029817451079039, 0.00298697475014184, 0.00301508790836239, 0.00303207092569543, 0.00302697221154483, 0.00301347557572046, 0.00300731325286593, 0.00301318742398282, 0.00302587068803034, 0.00303746111926533, 0.00304311864083143, 0.00304254048573924, 0.00303838810279081, 0.00303395205738918, 0.00303151398881087, 0.00303179651668469, 0.00303427702757129, 0.00303787236061489, 0.00304149163180276, 0.00304423929071549, 0.00304542903712148, 0.00304468019098396, 0.00304214270674373, 0.00303864538963252
flux1:, 0.652185525826831, 0.0029095130805757, 0.00292370637012734, 0.00293208740111189, 0.00293115684713973, 0.00292184502701053, 0.00290908933487257, 0.00289957949248034, 0.00289844371022267, 0.00290649124130525, 0.00291971876793469, 0.00293153906335677, 0.00293644334635995, 0.00293303522363947, 0.00292490376501897, 0.00291876447305495, 0.00292031511499862, 0.00292985305097114, 0.00294128066453231, 0.00294707371563729, 0.00294668973863817, 0.0029501259171693, 0.00296842166635978, 0.00299422315006425, 0.0029990454131518, 0.00298291368822966, 0.0030087163508875, 0.00302613119547827, 0.00301608456564324, 0.00308502613589308, 0.00322752114395647, 0.00306480460980943, 0.00291312646662823, 0.0030678183651459, 0.00311071871657086, 0.00309242105245252, 0.00309863700070392, 0.00313912048238442, 0.00312618198646915, 0.0031314687541589, 0.00316129367260883, 0.00317966655147941, 0.00317487016825143, 0.003161210651908, 0.00315518136551405, 0.00316163502965929, 0.00317498600002292, 0.00318692028828758, 0.00319245158857733, 0.00319144004682824, 0.00318687629277352, 0.00318234594248263, 0.00318023473966319, 0.00318113587320813, 0.0031842494375959, 0.00318822034862345, 0.00319181874358598, 0.0031941882737506, 0.00319482614839602, 0.00319359848707326, 0.00319086692053563, 0.0031875503897857
flux1:, 0.652447974730585, 0.00303586429083525, 0.00305040196696857, 0.00305931237660641, 0.0030588769266132, 0.0030498551672609, 0.00303712947920642, 0.00302746323081213, 0.003026128900862, 0.00303405195663403, 0.00304725487379597, 0.00305911450416547, 0.00306410931346607, 0.00306090102920819, 0.00305317032792747, 0.00304767254229324, 0.0030500143607283, 0.00306022805954298, 0.00307184408990729, 0.00307714965798354, 0.00307601028662615, 0.00307946183527209, 0.00309938350077629, 0.00312778753134553, 0.00313407358075047, 0.00311768916438113, 0.00314506699138325, 0.00316436453000214, 0.00315342466423128, 0.0032261966733129, 0.00337483840206797, 0.00320536978371763, 0.00304780540023086, 0.00321036550307641, 0.00325739999114937, 0.00323881715607087, 0.00324651828525056, 0.00328884496709282, 0.00327448890604607, 0.00327969053034377, 0.00331121814170599, 0.00333104028341707, 0.00332664708133207, 0.00331298071785136, 0.00330727981640772, 0.00331448330169841, 0.00332857474555124, 0.00334079514638349, 0.00334603870953292, 0.00334440311037204, 0.00333929694759112, 0.00333466320937797, 0.00333299821840561, 0.00333471304511413, 0.00333864332939109, 0.00334308033227865, 0.00334661470373134, 0.00334844649973569, 0.00334832326449458, 0.00334644618011752, 0.00334346127289411, 0.00334040358349825
flux1:, 0.652710423634338, 0.00316384205761182, 0.00317857773460347, 0.00318797125040641, 0.00318810306497087, 0.00317953186098634, 0.00316701793496347, 0.00315732177499823, 0.00315580662616438, 0.00316350638154929, 0.00317651034415797, 0.00318823329018298, 0.00319321986015942, 0.00319024272971535, 0.00318307551686342, 0.00317845660149503, 0.00318180853645396, 0.00319281169516074, 0.00320458302147774, 0.00320924316978389, 0.00320715051471855, 0.00321050348359435, 0.00323211698740331, 0.00326335188607644, 0.00327136349951621, 0.00325492422539303, 0.00328407691649327, 0.00330546496475324, 0.00329354318081786, 0.00337020956859136, 0.00352493754437468, 0.00334859583337005, 0.00318516064129521, 0.00335587275084762, 0.0034075192067458, 0.00338878695643345, 0.00339825671456218, 0.00344251886054614, 0.00342654641632303, 0.00343150347757784, 0.00346471279119631, 0.0034860337255235, 0.00348213361640443, 0.00346860983624637, 0.00346343753786907, 0.00347157858793038, 0.00348650626463712, 0.00349897225867728, 0.00350376871730805, 0.00350130341002597, 0.00349549799072348, 0.00349072652008026, 0.00348961335819611, 0.00349234046503601, 0.00349728995454987, 0.00350230915662848, 0.00350575724272477, 0.00350689832327935, 0.00350579351405296, 0.00350307127338355, 0.00349974472937595, 0.00349700299613523
flux1:, 0.652972872538091, 0.00329315616786576, 0.00330793319600123, 0.00331775898109905, 0.00331853280233535, 0.00331058114768991, 0.0032984714398471, 0.00328887993387553, 0.00328720342906731, 0.00329457574409919, 0.00330719664019063, 0.00331859715015906, 0.00332347130972811, 0.00332075809916052, 0.00331432545880203, 0.00331083564890806, 0.00331543029654277, 0.00332734791281007, 0.00333924893969792, 0.00334310871386516, 0.00333986226236832, 0.00334299606458744, 0.00336636438220422, 0.00340066701707127, 0.0034106812841608, 0.00339439431438583, 0.00342553245497046, 0.00344925363577911, 0.0034362670090926, 0.00351690849681313, 0.00367764234930701, 0.00349431461669748, 0.0033250321923211, 0.0035041623970331, 0.00356088893223395, 0.00354214814379433, 0.00355368225644564, 0.00359998929071361, 0.00358220128086564, 0.00358674114607412, 0.00362159897252958, 0.00364445621501077, 0.00364112418944815, 0.00362787911020692, 0.00362343241531272, 0.00363271033085173, 0.00364859261886089, 0.00366128654571021, 0.00366548775057816, 0.00366198045653399, 0.00365529718740766, 0.00365032680850676, 0.0036498515000247, 0.00365378608761994, 0.00365997185305191, 0.00366571585217526, 0.0036690825842406, 0.00366939632776918, 0.00366708799569411, 0.00366330598270529, 0.00365952101530092, 0.00365712628734916
flux1:, 0.653235321441844, 0.00342348500289023, 0.00343814081967012, 0.00344834561256377, 0.00344983840433289, 0.00344268170306707, 0.00343117708406479, 0.00342183208284396, 0.00342001726064636, 0.00342695714243305, 0.00343900686259894, 0.00344989432499353, 0.00345454832865383, 0.0034521310762422, 0.00344660713840633, 0.00344450353449937, 0.00345058314595975, 0.00346355097895671, 0.00347556605133852, 0.00347847697628504, 0.00347387635479556, 0.00347666511211333, 0.00350184825892751, 0.00353946154356772, 0.00355176346920907, 0.00353583581394838, 0.00356917926299611, 0.00359551295584839, 0.00358138562986293, 0.00366610714787211, 0.00383275265411555, 0.00364233890770445, 0.00346724163541242, 0.00365503064708433, 0.0037172851279453, 0.00369868037384783, 0.00371258493328618, 0.00376106220890555, 0.00374126729356393, 0.00374521206088488, 0.00378167582835941, 0.00380609422221566, 0.0038033872501174, 0.00379053772193285, 0.00378700259275011, 0.00379762184307411, 0.00381459838762345, 0.00382753047809751, 0.00383100902972459, 0.00382625076611577, 0.0038184954136451, 0.00381323810379184, 0.00381346153599337, 0.00381878744895285, 0.00382643488964975, 0.00383307156652212, 0.00383639405325231, 0.00383576990777646, 0.00383204561680881, 0.00382697859109573, 0.00382259242458305, 0.00382054564355883
flux1:, 0.653497770345598, 0.00355447015445814, 0.0035688407522379, 0.00357937054233236, 0.00358166028848593, 0.00357547740512392, 0.00356478438177078, 0.00355583434317643, 0.00355391032561506, 0.00356031727935841, 0.00357161012460011, 0.00358179396963775, 0.00358611770522208, 0.00358402455326169, 0.0035795802481995, 0.00357912018749869, 0.0035869323053172, 0.00360109596707229, 0.00361322128985542, 0.00361504455749171, 0.0036088926593665, 0.00361120745240173, 0.00363826273523165, 0.00367943171181313, 0.00369430493475189, 0.00367893411477286, 0.00371471061428315, 0.00374397230453263, 0.00372863858905861, 0.00381757474465025, 0.00399003075175627, 0.0037924507628965, 0.00361158239509624, 0.00380823909183555, 0.00387644356814209, 0.00385812161392841, 0.00387471518868102, 0.00392550412970988, 0.0039035283032282, 0.00390670650945513, 0.00394473083249792, 0.00397072403191277, 0.00396867905596539, 0.00395631750803092, 0.00395386150887921, 0.00396602508775055, 0.00398425452641548, 0.0039974669884832, 0.0040001255855701, 0.00399392151386386, 0.00398489197833738, 0.00397923439186667, 0.00398018728844806, 0.00398706810210616, 0.00399640250862975, 0.00400412116529147, 0.00400747149878535, 0.00400583371963519, 0.00400050200895657, 0.00399392393037909, 0.00398877221495466, 0.00398704155666336
flux1:, 0.653760219249351, 0.00368571311653391, 0.003699636977037, 0.00371043757679609, 0.00371360072218307, 0.00370856983685591, 0.0036988970897967, 0.00369049635210087, 0.00368850126681673, 0.00369428513327466, 0.00370464438213009, 0.00371393863803694, 0.00371782012489107, 0.00371607142025648, 0.00371286777149573, 0.00371430203887737, 0.00372409504759957, 0.00373960885639458, 0.00375185412862968, 0.00375246394049407, 0.00374457102036884, 0.00374628342238707, 0.0037752659873716, 0.00382023272769298, 0.0038379494264021, 0.00382331534943365, 0.00386175903096475, 0.00389429744275795, 0.00387770713425603, 0.003971025602253, 0.0041491914171052, 0.00394439300763782, 0.00375781266692543, 0.00396350955431379, 0.00403805934550929, 0.00402016704619534, 0.00403978583924153, 0.00409304587876502, 0.00406874233495714, 0.00407100339096141, 0.00411055033010903, 0.00413812476594467, 0.00413675788146023, 0.00412494784790737, 0.00412371320660151, 0.00413761583127418, 0.00415727260974212, 0.00417084246169217, 0.00417262243788983, 0.00416480292533417, 0.00415429819799757, 0.00414810464605568, 0.00414978331779794, 0.00415835283400847, 0.00416958891729415, 0.00417859351097649, 0.00418207874290626, 0.00417939328129525, 0.00417229475843602, 0.00416398963540327, 0.00415789266161974, 0.00415641255722837
flux1:, 0.654022668153104, 0.00381677486563207, 0.00383009575062747, 0.00384111175577805, 0.00384521896553222, 0.0038415120905412, 0.00383306627065978, 0.00382537416286128, 0.00382335820090294, 0.00382844504319235, 0.00383770922242334, 0.00384593645806969, 0.00384926170165402, 0.0038478657507934, 0.0038460472356384, 0.00384961356728259, 0.00386163244170979, 0.00387865825707558, 0.0038910483709165, 0.00389033596139342, 0.00388052516929935, 0.00388151221449178, 0.00391247588295128, 0.00396147371710299, 0.00398228495626017, 0.00396854375186973, 0.00400989316355723, 0.00404608603695796, 0.0040282118832285, 0.00412611514046509, 0.00430989798276273, 0.00409786598358232, 0.00390565283225458, 0.00412052374315958, 0.004201789700709, 0.00418447083244938, 0.00420747494069377, 0.00426338709074675, 0.0042366454235425, 0.00423787513899616, 0.00427892733448879, 0.0043080885974431, 0.0043073954082374, 0.00429616753468209, 0.00429626442216527, 0.00431208550871377, 0.00433335574137161, 0.00434739614492478, 0.00434828465764386, 0.00433871587892095, 0.00432654566918794, 0.00431966244586616, 0.00432202564742666, 0.00433237836940881, 0.0043457082468475, 0.00435620785259484, 0.00435996681471383, 0.00435624568120951, 0.00434726297883898, 0.00433703617326276, 0.00432980672295711, 0.00432847884309201
flux1:, 0.654285117056858, 0.00394717844788643, 0.00395974660562438, 0.00397091850230806, 0.00397602872413528, 0.00397380501674572, 0.00396678593374844, 0.00395996570188816, 0.00395799406867161, 0.00396233171635261, 0.00397036021880703, 0.0039773547491976, 0.00398000714925991, 0.00397895606553208, 0.00397864452929946, 0.00398456177969623, 0.00399904427491622, 0.00401775056779478, 0.00403032775216437, 0.0040282065074658, 0.0040163210442271, 0.00401647148157828, 0.00404946981965811, 0.00410271757484179, 0.00412684525941536, 0.00411412534059343, 0.00415862066733214, 0.00419887030094281, 0.0041797169922886, 0.00428244322098625, 0.00447176539775679, 0.00425253038484547, 0.00405478806671073, 0.00427892797558968, 0.00436725966653433, 0.00435065043741427, 0.00437742875842438, 0.00443620006991335, 0.0044069538450611, 0.00440708912919907, 0.00444966437692705, 0.00448042554496943, 0.00448038261408119, 0.00446973098217703, 0.00447123076532779, 0.00448912701250216, 0.00451220329919569, 0.00452686321868191, 0.00452689869696974, 0.00451549222415784, 0.00450148679210057, 0.00449374774385185, 0.00449671501619729, 0.00450889734510507, 0.00452447778593711, 0.00453667481868169, 0.00454087184937166, 0.00453617456696753, 0.00452524054909376, 0.00451293000138645, 0.00450438263587729, 0.00450307908478856
flux1:, 0.654547565960611, 0.00407641393868633, 0.00408808555741429, 0.00409934508891477, 0.00410549826883276, 0.0041048965806226, 0.00409949212323918, 0.00409370977048847, 0.00409186537259076, 0.00409542833882262, 0.00410210617973035, 0.00410771655933164, 0.00410957614916465, 0.00410884219796236, 0.00411013168438302, 0.00411859489030873, 0.00413576833743271, 0.00415632971257324, 0.00416915640211224, 0.00416556822331754, 0.00415147990487093, 0.00415070128369127, 0.00418578880812149, 0.00424348576666593, 0.00427111703694764, 0.00425951714690238, 0.00430739643871361, 0.00435212609883706, 0.00433173972639409, 0.00443956387871234, 0.0046343694332727, 0.00440801544316491, 0.00420487551887149, 0.00443834195836628, 0.00453406935759989, 0.00451829265445291, 0.0045492640915309, 0.00461113184413354, 0.0045793638380469, 0.00457840478309748, 0.00462257028814055, 0.00465496140429597, 0.00465552869141107, 0.00464540744036751, 0.00464833576152572, 0.00466843317884268, 0.0046935082868317, 0.00470897038156477, 0.00470824600204263, 0.00469496699681636, 0.00467898682190942, 0.00467022007587548, 0.00467367196029421, 0.00468767494011169, 0.00470561488847565, 0.00471969194828337, 0.00472450796139616, 0.00471894004362633, 0.00470604384483878, 0.00469153074204067, 0.00468149228746627, 0.00468006118000763
flux1:, 0.654810014864364, 0.00420394451266511, 0.00421457957020727, 0.00422584384137867, 0.00423305298532669, 0.0042341843503714, 0.0042305656461815, 0.00422598889353659, 0.00422437470945909, 0.00422716833540325, 0.00423240999577482, 0.00423650094144283, 0.00423744374866145, 0.00423697648947753, 0.00423992917577786, 0.0042511055911113, 0.00427118435640562, 0.00429378163923609, 0.00430694413731289, 0.00430186683021882, 0.00428548544313964, 0.00428371133836367, 0.00432094473038767, 0.00438326689002163, 0.00441455129112451, 0.00440413987833382, 0.00445563430765901, 0.00450528630757197, 0.00448376299444659, 0.00459699889743636, 0.00479725958697954, 0.00456393029003018, 0.00435555421634977, 0.0045983695475786, 0.00470180133754189, 0.00468696011663571, 0.00472256944512786, 0.00478780376319778, 0.00475354855380116, 0.00475156659365951, 0.00479745116268975, 0.00483152890481187, 0.00483265309735861, 0.00482297353195634, 0.00482730329071122, 0.00484968862754568, 0.00487694800401918, 0.00489342474441688, 0.00489208985177117, 0.00487696363906889, 0.00485890866126252, 0.00484894443481246, 0.00485272488816104, 0.00486847929322509, 0.00488882876069193, 0.00490493516992216, 0.00491055679367527, 0.00490426547110586, 0.00488945614868582, 0.00487267461841187, 0.00486099554567748, 0.00485926901675838
flux1:, 0.655072463768117, 0.0043292120143727, 0.00433867096788158, 0.00434983606135412, 0.00435807957319673, 0.00436102048926948, 0.004359337894601, 0.00435613553163637, 0.00435487670559594, 0.00435694051563903, 0.00436069294881857, 0.00436314689285786, 0.00436304465825475, 0.00436276903199398, 0.00436741227697767, 0.00438143830764146, 0.00440462186332006, 0.00442944271191082, 0.00444305544022157, 0.00443651053763622, 0.00441779305048138, 0.00441498962557081, 0.00445442881885323, 0.00452152679265218, 0.00455657600932529, 0.00454739105909533, 0.00460271945288955, 0.00465775520345987, 0.00463524764613047, 0.004754251657899, 0.004959972194843, 0.00471987539400982, 0.00450645506103302, 0.00475860882136619, 0.0048700264632771, 0.00485619700108484, 0.00489690492259529, 0.00496580869200552, 0.00492915271427802, 0.00492629428691549, 0.0049740970965418, 0.00500995370414035, 0.00501157239192907, 0.0050022009887151, 0.00500784559560269, 0.00503255734914928, 0.00506217054853071, 0.00507989862920638, 0.00507815812524318, 0.00506127505148335, 0.00504109329724045, 0.00502977268429866, 0.00503369390012302, 0.00505106830727361, 0.00507380964154413, 0.00509204878464753, 0.00509865645779065, 0.00509182408044661, 0.00507521181289446, 0.00505615726039509, 0.00504272356269857, 0.00504052808468303
flux1:, 0.655334912671871, 0.00445164044667735, 0.00445978041412702, 0.00447071545019842, 0.00447993075061936, 0.00448471810417677, 0.00448509857862589, 0.00448344046209469, 0.00448268620436945, 0.00448409653977131, 0.0044863414836942, 0.00448705994764783, 0.00448578033587955, 0.0044855956908255, 0.00449192006341331, 0.00450889893722794, 0.00453537040495909, 0.00456261024548884, 0.00457682010046636, 0.00456888022928393, 0.00454783877754718, 0.00454400993411063, 0.00458571896792266, 0.00465771755957447, 0.00469660705658195, 0.00468865555158214, 0.00474801864017754, 0.00480892038944756, 0.00478564134375189, 0.00491081753600401, 0.00512204006887852, 0.00487545079639651, 0.00465720811875397, 0.00491865885634575, 0.00503830696033318, 0.00502553287209273, 0.00507180112966313, 0.0051447065615064, 0.00510578610845608, 0.00510227206012533, 0.00515226727153853, 0.00519003799230867, 0.0051920846832422, 0.0051828425758382, 0.0051896501401764, 0.00521666959599122, 0.00524878087538729, 0.00526801407923505, 0.00526612586004199, 0.00524764439483751, 0.00522533982116437, 0.00521252437850855, 0.00521637403379231, 0.00523517627028404, 0.00526021858089542, 0.0052806370383222, 0.00528839296178321, 0.00528122859920918, 0.00526298345193033, 0.00524171915449677, 0.00522646419909247, 0.00522363286548093
flux1:, 0.655597361575624, 0.00457063620166125, 0.00457730736080079, 0.00458784991405792, 0.00459792922985499, 0.00460455754524446, 0.0046071038049268, 0.00460716166634357, 0.00460708702195367, 0.00460795903578232, 0.00460871476517915, 0.00460761967393258, 0.0046050269885759, 0.00460480692108965, 0.00461276501123774, 0.00463276499632401, 0.00466268998116668, 0.00469255293435342, 0.00470754307386356, 0.00469833784943421, 0.00467504548168776, 0.00467023605509319, 0.00471428364272563, 0.00479128285268466, 0.00483405451495607, 0.00482731099479618, 0.00489088594426874, 0.00495815940348465, 0.0049343816466015, 0.0050661879160051, 0.00528299571700738, 0.00503025851733702, 0.00480744495183288, 0.00507812130460903, 0.00520619614994424, 0.00519448410815782, 0.0052467577450041, 0.00532401959107648, 0.0052830174645052, 0.00527913912322432, 0.00533167635032431, 0.00537154498526159, 0.00537395498620809, 0.00536461957130882, 0.00537236889789222, 0.00540161192411185, 0.0054363304529234, 0.00545733119922933, 0.00545560172752249, 0.00543574975029413, 0.00541138909410925, 0.00539697093354054, 0.00540052165855185, 0.00542050370936448, 0.00544768091241397, 0.00547026013728509, 0.00547929686146717, 0.0054720266102559, 0.00545237490880586, 0.00542903644519269, 0.00541195213136448, 0.00540833832417029
flux1:, 0.655859810479377, 0.00468558456416666, 0.00469062742117226, 0.00470058101323263, 0.00471136994079033, 0.00471979132360634, 0.0047245829056201, 0.00472653195831994, 0.00472733941659947, 0.00472782845552201, 0.00472715103195142, 0.00472418597952375, 0.00472014229062571, 0.00471973512870886, 0.00472924096928669, 0.00475229401203962, 0.00478581955691777, 0.0048185189594874, 0.00483451127826412, 0.00482423078511969, 0.00479882423957698, 0.00479312102849541, 0.00483958087574486, 0.00492165790707414, 0.00496832279340147, 0.00496272696410082, 0.00503066278523973, 0.00510483951241438, 0.00508089239653153, 0.00521984643828533, 0.00544236671084557, 0.00518389784148425, 0.00495679487182444, 0.005236596067381, 0.00537323507265157, 0.0053625530018887, 0.00542124262706151, 0.00550322874649439, 0.00546037029187471, 0.00545648354332246, 0.00551198484401916, 0.00555418732145802, 0.00555690449228402, 0.00554721371720646, 0.00555561305457149, 0.00558692356333483, 0.00562431387338222, 0.00564734376041161, 0.0056461218380642, 0.00562519597702497, 0.00559891429626135, 0.0055828262409619, 0.00558584688148529, 0.00560671302819963, 0.00563578562580527, 0.00566043660911195, 0.00567084683939437, 0.00566370326287892, 0.00564292158859877, 0.00561771863228929, 0.00559886505004854, 0.00559435667193268
flux1:, 0.65612225938313, 0.0047958428657463, 0.0047990868460239, 0.00480822090847628, 0.00481951995720777, 0.00482964671165646, 0.00483674276875913, 0.00484076389219339, 0.00484268467203869, 0.00484298695822038, 0.00484097091729168, 0.00483610228419142, 0.00483046881935411, 0.00482969861197504, 0.00484062765163629, 0.00486672842599612, 0.00490398198290438, 0.00493974013281368, 0.00495699577702981, 0.00494589097165304, 0.00491857018983911, 0.00491210098447634, 0.00496105198871042, 0.0050482637741664, 0.00509880437640803, 0.00509425826533912, 0.00516667261400382, 0.00524831097699112, 0.00522457422740886, 0.00537125805612891, 0.00559966369304017, 0.00533595390297928, 0.00510487543948614, 0.00539367176929448, 0.00553894703494927, 0.00552922525133578, 0.00559469233558836, 0.00568177287807667, 0.00563732197302404, 0.00563384070114589, 0.00569279519184652, 0.00573762139707275, 0.00574060571607712, 0.00573026538583832, 0.00573895475811512, 0.00577210081116513, 0.00581217424437568, 0.0058374839718485, 0.00583715275346178, 0.00581551554937498, 0.00578752001541777, 0.00576974522660284, 0.00577201326741864, 0.00579343096630868, 0.00582409136989941, 0.00585065244979125, 0.00586248044139235, 0.00585569145972783, 0.0058340982513158, 0.00580731322901818, 0.00578682591638362, 0.0057813591704306
flux1:, 0.656384708286884, 0.00490073146446095, 0.00490199500429588, 0.00491004732377494, 0.00492161622098617, 0.0049333257328899, 0.00494276907707094, 0.00494905114775169, 0.00495234584246289, 0.00495269823636931, 0.00494947652930834, 0.00494269427156003, 0.00493533292934067, 0.00493400091245597, 0.00494619064484595, 0.00497529615555956, 0.0050163845727737, 0.00505543143777005, 0.00507424894457448, 0.0050626287368675, 0.00503365331873632, 0.00502658443265735, 0.00507811097754938, 0.0051704968498099, 0.0052248687117428, 0.00522123433214424, 0.0052982120482391, 0.00538789583332058, 0.00536479161021602, 0.00551985335096115, 0.00575436338619637, 0.00548598165679172, 0.00525127895593698, 0.00554891300887351, 0.00570283164859768, 0.00569396701599725, 0.00576651473639942, 0.0058590515109361, 0.00581330676530113, 0.00581069667451698, 0.00587365396742245, 0.00592144822135364, 0.00592468398039054, 0.00591337808985863, 0.00592193576007281, 0.0059566092016237, 0.00599931716303495, 0.00602713628966603, 0.0060281035810364, 0.00600617817652771, 0.00597674956618931, 0.00595732992071052, 0.00595864429505521, 0.00598025712177024, 0.0060121381133124, 0.00604037586950261, 0.00605361062185892, 0.00604738809929795, 0.00602533285245758, 0.00599731600098194, 0.00597540987658938, 0.00596898144997342
flux1:, 0.656647157190637, 0.00499952428984936, 0.00499861633047914, 0.00500529763745799, 0.00501686181854827, 0.00503000299259214, 0.005041824684928, 0.00505056646994541, 0.00505552461525046, 0.00505620313110774, 0.00505194605303485, 0.00504326396171614, 0.00503403887803805, 0.00503192553878717, 0.00504517706485263, 0.00507720708499214, 0.00512221572139015, 0.00516478652281171, 0.00518549749944575, 0.00517372274206702, 0.00514340599190936, 0.00513593902625596, 0.00519013163701886, 0.00528771597903137, 0.00534584905061251, 0.00534294780512795, 0.00542454131404744, 0.00552287552701707, 0.00550085988392862, 0.00566501187719178, 0.00590589030938992, 0.00563348852877432, 0.00539555771797196, 0.00570184717604216, 0.00586436009245129, 0.00585622286784752, 0.00593609396717492, 0.00603443153506976, 0.00598772258909669, 0.00598649580202368, 0.00605405921957083, 0.00610521979821106, 0.00610872409399104, 0.00609612780816053, 0.00610408100768881, 0.00613990126104438, 0.00618513103920828, 0.00621565809020594, 0.00621834502844229, 0.00619660707806391, 0.0061660983605288, 0.00614514079165094, 0.00614533423106801, 0.00616677613850696, 0.00619946196453254, 0.00622907503670513, 0.00624364543163277, 0.00623817371589148, 0.0062160238599789, 0.0061871843371735, 0.00616415346744178, 0.00615682994740993
flux1:, 0.65690960609439, 0.00509144089036463, 0.00508816346654474, 0.00509316359138142, 0.00510442208625388, 0.00511882247347276, 0.00513304616621772, 0.00514445713874218, 0.00515139521857429, 0.00515271191952055, 0.00514762474234076, 0.00513708002095, 0.0051258592360383, 0.00512272724465419, 0.00513680816914368, 0.0051716468724042, 0.00522063903734755, 0.00526697081277669, 0.00528993341707308, 0.00527840844836378, 0.0052471099504666, 0.00523947857207942, 0.00529643519107006, 0.00539923016763972, 0.00546103070781877, 0.00545864574094222, 0.00554487720607372, 0.00565248121606634, 0.0056320359290793, 0.00580604872806618, 0.00605360137427425, 0.0057779194668308, 0.00553721118446287, 0.00585195377216873, 0.00602297305018063, 0.00601541577506134, 0.00610279755201261, 0.00620725722977492, 0.00615994070909143, 0.0061606508020957, 0.00623347080705865, 0.00628844872943758, 0.00629227976372868, 0.00627807430982996, 0.00628491390067199, 0.00632143620298754, 0.00636900997933241, 0.00640240346188706, 0.00640723178654984, 0.00638619837278775, 0.00635502982752223, 0.00633270985222125, 0.00633165993814151, 0.00635257008354918, 0.00638560968412141, 0.00641623536422267, 0.00643200743376015, 0.00642743220884765, 0.00640555792314379, 0.00637635085743782, 0.00635256341764742, 0.0063444868551972
flux1:, 0.657172054998143, 0.00517564170435309, 0.00516979323034732, 0.00517278817619004, 0.00518342207689593, 0.00519889485690954, 0.00521554015506751, 0.00522983965439111, 0.00523909710821573, 0.00524139505493594, 0.00523571415425591, 0.00522336627177646, 0.00521002367343824, 0.00520562204984705, 0.00522027114491362, 0.00525777028309196, 0.00531078723347803, 0.00536111464432408, 0.00538670541305749, 0.0053758680645099, 0.00534398579496142, 0.00533645317545725, 0.00539628124827394, 0.00550428995186614, 0.00556964401984322, 0.0055675264096318, 0.00565839132235437, 0.00577589007897118, 0.00575751543570001, 0.00594220790221862, 0.00619677698162211, 0.00591864764430461, 0.00567567781096391, 0.00599865859136104, 0.00617808211774302, 0.00617094974815322, 0.00626598496996142, 0.00637686234113757, 0.00632931683941234, 0.00633255333758773, 0.00641132097599478, 0.00647061801306062, 0.00647488259371845, 0.00645877106293851, 0.00646396936354743, 0.00650069729722775, 0.00655037474976742, 0.0065867456538622, 0.00659412394418637, 0.0065743394784696, 0.00654298993142496, 0.00651955168822168, 0.00651718984076396, 0.006537227307717, 0.00657014925709419, 0.00660137279413383, 0.00661814942872185, 0.00661456743340483, 0.00659332493756974, 0.0065642346287892, 0.00654012273037262, 0.00653151146996497
flux1:, 0.657434503901897, 0.00525122769344417, 0.00524260660065169, 0.00524326598224596, 0.00525294683452216, 0.00526929701440644, 0.005288381326264, 0.00530579566414862, 0.00531772861219349, 0.00532137468252853, 0.00531536209919685, 0.00530129102420752, 0.00528570884384161, 0.00527977873381274, 0.00529471271642267, 0.00533469657895142, 0.00539175826629257, 0.00544630900748753, 0.00547491373529826, 0.00546522476979338, 0.00543318758289276, 0.00542604485252759, 0.00548886428406387, 0.00560208475202422, 0.00567086426665214, 0.00566874338415003, 0.0057642151454218, 0.00589222961693948, 0.00587643824724948, 0.00607266453295808, 0.00633462078499651, 0.0060549727924834, 0.00581033323762199, 0.00614133395313901, 0.00632907458385667, 0.00632221507118777, 0.00642501661736465, 0.00654258247932973, 0.00649520195456136, 0.00650158293839459, 0.00658702250540327, 0.0066511880589356, 0.00665604763777782, 0.00663777057291671, 0.00664080125442723, 0.00667720303610594, 0.00672868768371366, 0.0067680940343145, 0.00677840348366714, 0.00676042285295452, 0.0067294168757471, 0.00670516918268771, 0.00670148694395214, 0.00672034477350348, 0.00675267359364321, 0.00678404025418743, 0.00680156381389167, 0.00679901420731356, 0.00677872838339401, 0.00675024826340157, 0.00672629272049392, 0.0067174369187352
flux1:, 0.65769695280565, 0.00531724466381223, 0.00530565321686097, 0.0053036477504462, 0.00531204550283766, 0.00532907500761981, 0.00535061365215347, 0.00537137103207764, 0.00538634367115837, 0.00539171928992796, 0.0053856558700789, 0.00536995993914335, 0.00535203211481158, 0.00534431444982392, 0.00535923701743216, 0.00540150920469119, 0.00546261585462421, 0.0055216060197318, 0.00555361038601854, 0.00554554317229638, 0.00551380414192465, 0.00550736982775539, 0.00557331669510449, 0.0056917472233865, 0.00576381921777769, 0.00576141689635762, 0.00586145190248066, 0.0060005900364729, 0.00598790137241899, 0.00619653597686284, 0.00646626827692388, 0.00618612736607973, 0.00594049501774071, 0.00627930469895117, 0.00647532058149063, 0.00646859530672377, 0.00657926194233995, 0.00670376602091293, 0.00665695122325999, 0.00666711271721275, 0.00675997249321829, 0.00682959875662741, 0.00683527337020892, 0.006814623058675, 0.00681498186088658, 0.00685050953590467, 0.0069034587058003, 0.00694590268563015, 0.00695948317636256, 0.00694385272666333, 0.00691374397989932, 0.00688905217473046, 0.00688410429022304, 0.00690152230296248, 0.00693279584584841, 0.00696382582240163, 0.00698178422008713, 0.00698024257627605, 0.00696119009348601, 0.00693380046693453, 0.00691051102146985, 0.00690176265579651
flux1:, 0.657959401709403, 0.00537269174702415, 0.005357940104593, 0.00535294913277719, 0.00535973961683119, 0.00537725129372779, 0.00540125595965048, 0.00542557937479016, 0.00544395327674737, 0.00545144335508476, 0.00544562082533197, 0.00542841460831834, 0.00540805128336592, 0.00539829639591767, 0.00541290937732184, 0.00545726115818333, 0.0055223956025481, 0.00558602526094383, 0.00562180574428668, 0.00561583664547569, 0.00558486728726821, 0.0055794873216321, 0.00564871804769481, 0.00577236402959999, 0.00584760315139573, 0.00584465064904279, 0.00594919344504026, 0.00610004280612776, 0.00609097741005558, 0.00631289965122421, 0.00659080228034026, 0.00631128891179513, 0.00606543252185601, 0.00641185824681503, 0.00661618091791079, 0.0066094746895026, 0.00672810561603543, 0.00685978201167305, 0.00681392996847593, 0.00682851120820029, 0.00692955109045389, 0.0070052658138967, 0.00701203541392052, 0.00698886799757347, 0.00698609303962914, 0.00702020354660614, 0.00707424161557937, 0.0071196696928884, 0.00713680708349166, 0.00712404435866168, 0.00709539563209214, 0.00707066924824175, 0.00706457320110783, 0.00708034911154616, 0.00711013664824211, 0.00714034284075088, 0.00715837965553227, 0.0071577556662328, 0.00714015001457145, 0.00711429496439173, 0.00709218692773231, 0.00708394451018715
flux1:, 0.658221850613157, 0.00541653282097287, 0.0053984436371269, 0.00539016294074212, 0.00539503514619433, 0.00541283599565552, 0.00543931192742299, 0.00546741047654973, 0.00548953229054414, 0.00549951292075902, 0.00549422542990197, 0.0054756379944866, 0.00545277128920903, 0.0054407502835358, 0.0054547664425236, 0.00550098620139728, 0.00557011670507099, 0.00563856578709996, 0.00567848114620074, 0.00567508069852199, 0.00564536566761652, 0.00564141326488226, 0.00571410880056576, 0.00584299099384333, 0.00592129462791284, 0.00591755088190137, 0.00602653907139354, 0.00618966190048451, 0.00618473479598349, 0.00642081389165348, 0.00670727181833737, 0.00642959558001144, 0.0061843794393054, 0.00653825600315408, 0.00675101360078638, 0.00674424426652286, 0.00687095092927788, 0.0070100241980351, 0.00696551627755932, 0.00698514070682744, 0.00709511591403146, 0.00717757220201971, 0.00718577505987982, 0.00716001986724546, 0.00715371051233148, 0.00718588754318263, 0.0072406219275296, 0.00728892830127164, 0.00730984390763542, 0.00730041732814689, 0.00727377818426305, 0.00724945481512915, 0.00724238661199186, 0.00725638490365926, 0.00728430539343234, 0.00731321387500028, 0.00733094287816961, 0.00733108277831024, 0.00731506270844587, 0.00729112780528014, 0.00727069645084567, 0.00726338507098651
flux1:, 0.65848429951691, 0.00544770928998208, 0.00542612329227985, 0.00541427359077499, 0.00541693715435601, 0.00543484125978394, 0.00546378371688702, 0.00549584296979237, 0.00552203123593225, 0.00553485686997167, 0.00553039262437735, 0.00551056655601543, 0.00548515755335088, 0.00547067494165584, 0.00548383168456311, 0.00553171475131587, 0.00560479792660788, 0.00567822233599921, 0.00572260565075834, 0.00572223024583752, 0.00569426181351656, 0.00569213639455757, 0.0057685058634851, 0.00590266960711273, 0.00598397438126108, 0.00597924385618416, 0.00609261262386273, 0.00626854348911256, 0.00626825580789151, 0.00651933739275292, 0.00681471010819405, 0.00654016106652239, 0.00629654574394082, 0.00665774312486271, 0.00687917728200163, 0.00687230528408248, 0.00700722010139032, 0.0071539111247964, 0.00711110066978425, 0.00713635343597378, 0.00725599412966012, 0.00734585700041454, 0.00735588511583263, 0.00732755095095564, 0.00731738446915591, 0.0073471601360937, 0.00740219939560934, 0.00745323291500931, 0.00747807613424555, 0.00747238595752485, 0.00744826917076598, 0.00742479515102571, 0.00741698129449265, 0.00742913925806957, 0.0074548790224008, 0.00748205164842337, 0.00749907577116037, 0.00749977024270073, 0.00748539301395371, 0.00746368556496635, 0.0074453798738291, 0.00743942756043492
flux1:, 0.658746748420663, 0.00546515270335447, 0.00543993567526789, 0.00542427218917923, 0.00542446548316002, 0.00544229709609013, 0.00547368765775056, 0.00550985977715684, 0.00554039166224696, 0.00555638258067907, 0.00555301619329215, 0.00553210759943905, 0.00550415426003137, 0.00548706112462378, 0.00549913416968848, 0.00554849221586657, 0.00562547553784415, 0.00570400327326843, 0.00575315431500617, 0.00575623787962135, 0.00573050942293266, 0.00573063385242518, 0.0058109171033095, 0.00595044165593328, 0.00603473967557232, 0.00602888823527309, 0.00614657450620463, 0.00633582011644353, 0.00634064880292685, 0.00660754319833787, 0.00691214778733593, 0.00664208557968995, 0.00640112625134577, 0.00676955410638313, 0.00700003051379995, 0.00699306885350383, 0.00713635175639017, 0.00729088303705709, 0.00725008388815588, 0.00728148747685423, 0.00741147498353286, 0.00750940486709454, 0.00752169656505756, 0.00749087497983665, 0.00747662056111578, 0.00750359604799678, 0.00755856941814871, 0.00761214395124357, 0.00764098883209344, 0.0076393507526616, 0.00761820891446138, 0.00759601767725198, 0.00758772339715898, 0.00759805367449218, 0.00762138242370742, 0.00764644060537257, 0.00766237488066628, 0.00766337274784481, 0.00765061329241377, 0.00763134677813357, 0.00761554426732531, 0.0076113559509236
flux1:, 0.659009197324416, 0.00546779616693924, 0.00543884758058591, 0.00541917081123366, 0.0054166697963865, 0.0054342668492375, 0.00546807001876237, 0.00550846429591907, 0.0055435630455277, 0.00556299388341681, 0.00556097994486178, 0.005539159486324, 0.00550870499818076, 0.00548891178172337, 0.00549972778985167, 0.00555039699443563, 0.00563122044832039, 0.00571494746443791, 0.00576912507025415, 0.00577607022792527, 0.00575306814614275, 0.0057558838225591, 0.00584035241526217, 0.00598535935493435, 0.00607271239700234, 0.00606568005359203, 0.00618762644224563, 0.00639066671119765, 0.00640105260930231, 0.00668452464966141, 0.00699861886326443, 0.00673446064251202, 0.0064973039259444, 0.00687291283734726, 0.0071129267107077, 0.00710595173715873, 0.00725779633850357, 0.00742039693014649, 0.00738187426131491, 0.00741986453229707, 0.00756080567687998, 0.00766743953660665, 0.00768246966000884, 0.00764933543593227, 0.00763086535936913, 0.00765472991990102, 0.00770930757257281, 0.00776521559745949, 0.00779806191618774, 0.00780069453349723, 0.00778289824339604, 0.00776238738234573, 0.00775390134933933, 0.00776249032269616, 0.00778327425331968, 0.00780592247544466, 0.00782041991835421, 0.00782144737065823, 0.00781020401601623, 0.00779348809885059, 0.00778047244023637, 0.00777840299941368
flux1:, 0.65927164622817, 0.00545458428787555, 0.00542184750042734, 0.00539801501253197, 0.00539264266046915, 0.0054098606753462, 0.00544602101604419, 0.00549069532474591, 0.00553051909952522, 0.00555360904579992, 0.00555317723226922, 0.00553063201693788, 0.00549777293233417, 0.00547526092356766, 0.00548470817915937, 0.00553655551577675, 0.00562115202722043, 0.00571013762413506, 0.0057695518212194, 0.0057807202319289, 0.00576091409472237, 0.00576687383389154, 0.00585583013850005, 0.00600648970495554, 0.0060970398105633, 0.00608884981381947, 0.00621500857314892, 0.00643229776844588, 0.0064486330134284, 0.00674939284249918, 0.00707315895840858, 0.00681636737012839, 0.00658424765390706, 0.00696702735936311, 0.00721720580552791, 0.00721036900159443, 0.00737101059102276, 0.00754192136399183, 0.00750588609019534, 0.0075507911996839, 0.00770319288386356, 0.00781912410865479, 0.00783739237446924, 0.00780220151530243, 0.00777949942453211, 0.00780004723567133, 0.00785396056512507, 0.00791198954840777, 0.00794876863004992, 0.0079557857527235, 0.0079416047385932, 0.00792311290966863, 0.00791472883354243, 0.00792173029722189, 0.00793994087418391, 0.00795998819127078, 0.00797276703983969, 0.00797355149065006, 0.00796365830164451, 0.00794949537970793, 0.00793943835701204, 0.00793976633546383
flux1:, 0.659534095131923, 0.00542448230829666, 0.00538795581622629, 0.0053598943726644, 0.0053515300566088, 0.00536824608148202, 0.00540668585663453, 0.00545563932259204, 0.00550027188581747, 0.00552717694790388, 0.0055285287444551, 0.00550546473068892, 0.0054703581771174, 0.0054451888522868, 0.00545322529836311, 0.00550615254283154, 0.00559444704240336, 0.00568870873453707, 0.0057535125835909, 0.00576921454132866, 0.0057530457808638, 0.00576260486422305, 0.00585637914189182, 0.00601291353243476, 0.00610688891921133, 0.00609765329619294, 0.00622799044641846, 0.0064599572835731, 0.00648257338896676, 0.00680126746340494, 0.00713479768060539, 0.00688686985734711, 0.00666110589662517, 0.00705108115614308, 0.00731218451560541, 0.00730572507023108, 0.0074754523320072, 0.00765493253740663, 0.00762154015204011, 0.00767356461215546, 0.00783781104521918, 0.00796356957984112, 0.00798558774775667, 0.00794867324147726, 0.00792183948761108, 0.00793898393160726, 0.00799204514323899, 0.00805199606366354, 0.00809258123335027, 0.00810398963901837, 0.00809357796549681, 0.00807736280932963, 0.00806935853599574, 0.00807498231406879, 0.00809069943393081, 0.00810807701584215, 0.00811894734172611, 0.00811924444827343, 0.00811048963562298, 0.00809877841525968, 0.00809172749673927, 0.0080946310903211
flux1:, 0.659796544035676, 0.00537648591491608, 0.00533623474799489, 0.00530395175178487, 0.00529253966405573, 0.00530865559590264, 0.00534927266744785, 0.0054024396469883, 0.00545188314533966, 0.00548269062056252, 0.00548599750833042, 0.00546264193302035, 0.00542551121512208, 0.00539783279141015, 0.00540449101600276, 0.00545843636404362, 0.00555034357519694, 0.00564985161849923, 0.0057201330637908, 0.00574061688683785, 0.00572848684008299, 0.00574209294994437, 0.0058410384621715, 0.00600372137773645, 0.00610143722847877, 0.00609135940641522, 0.00622585910555174, 0.00647290493487035, 0.00650206317982511, 0.00683926479110746, 0.0071825488175758, 0.00694500696018377, 0.00672699904774277, 0.00712422403243033, 0.00739714766455329, 0.00739140518056399, 0.00757057660287728, 0.0077589126363329, 0.00772826677008884, 0.00778748225374564, 0.00796381710069752, 0.00809985139141013, 0.00812612989772967, 0.0080878953813196, 0.00805714929121478, 0.00807093421137279, 0.00812305444140899, 0.00818476162477835, 0.00822898282427675, 0.00824468570464565, 0.00823807197229262, 0.00822429023151829, 0.00821690519001361, 0.00822140071963698, 0.00823480924492801, 0.0082495821229552, 0.00825846961940652, 0.00825809154589119, 0.00825024082325582, 0.0082407868577388, 0.00823665932053325, 0.00824219616623342
flux1:, 0.660058992939429, 0.00530963375915956, 0.00526579979129083, 0.00522939274593993, 0.00521494822721233, 0.00523039276234234, 0.00527305839583093, 0.00533030371690267, 0.0053844736010051, 0.00541919867328053, 0.00542460144985578, 0.00540120474211537, 0.00536234276508428, 0.00533239357440477, 0.00533778264846325, 0.00539272010289696, 0.00548814136169387, 0.00559281335120642, 0.00566858768908702, 0.00569402983988504, 0.00568628829576563, 0.00570437123899336, 0.00580885755099112, 0.00597800965889708, 0.00607986397873717, 0.00606923939516196, 0.00620790842780381, 0.0064704031269524, 0.00650628874802275, 0.00686248766856125, 0.00721540304187078, 0.0069897866270067, 0.00678101406446331, 0.00718556615257671, 0.00747134299256352, 0.00746676928675269, 0.00765583387817314, 0.00785335074769879, 0.00782551112812654, 0.00789185471833438, 0.00808036989910883, 0.00822703211017593, 0.00825806676577706, 0.00821897808086849, 0.00818465684376055, 0.00819526421669812, 0.00824646933205445, 0.00830982059854635, 0.00835748239695131, 0.00837728833946739, 0.0083743714874173, 0.00836306244488222, 0.00835647453943605, 0.0083601098931829, 0.00837148903646694, 0.0083838605346203, 0.00839082534536718, 0.00838966811335769, 0.00838249144342653, 0.00837502409495849, 0.00837360826360451, 0.00838170042912001
flux1:, 0.660321441843183, 0.00522302485091918, 0.0051758346899769, 0.00513549737406002, 0.00511811010011978, 0.00513283863618121, 0.00517739490380816, 0.00523851028166709, 0.00529723228894052, 0.00533581651634855, 0.00534342532113893, 0.00532026199055011, 0.00528003210183296, 0.00524814064320247, 0.0052524449566872, 0.00530838183027155, 0.00540720138955239, 0.00551689750936503, 0.0055981013195326, 0.00562859842118307, 0.00562553392851836, 0.00564849600294113, 0.00575890067223475, 0.00593488101533392, 0.00604134623403677, 0.00603056179094986, 0.0061734338313351, 0.00645170952898765, 0.00649443080965647, 0.00687002209795644, 0.00723232764594188, 0.00702018678261184, 0.00682220481957935, 0.0072341784670261, 0.00753398132178709, 0.00753115002857142, 0.00773067049770098, 0.00793774584572014, 0.00791273980430736, 0.00798601941221888, 0.00818665148181517, 0.00834418711486778, 0.00838044638522264, 0.00834102091371861, 0.00830357462790497, 0.00831132796639526, 0.00836177110351786, 0.00842672710273973, 0.00847762909505362, 0.00850126612764813, 0.00850181716565291, 0.00849289044496886, 0.00848719370598039, 0.00849023102179408, 0.00849993668220518, 0.00851024457036073, 0.00851549333346774, 0.00851356110067288, 0.00850686099770846, 0.00850105587082504, 0.00850201965856336, 0.00851244504269873
flux1:, 0.660583890746936, 0.00511584265871613, 0.00506561189556527, 0.00502163618855646, 0.00500146946600574, 0.00501546156827512, 0.00506171823701599, 0.00512641984541598, 0.00518942893500217, 0.00523174033326874, 0.00524163494418348, 0.00521900302810652, 0.00517783705306974, 0.00514441877527694, 0.00514789415601825, 0.00520486709877189, 0.00530694839856411, 0.00542146795532459, 0.00550795539931285, 0.00554351929379635, 0.00554535229678071, 0.0055735598815464, 0.00569025864333918, 0.00587345229461151, 0.00598506351397946, 0.00597459638204933, 0.0061217354726064, 0.0064160786487496, 0.00646567135719681, 0.00686094379970575, 0.00723227651781365, 0.00703516560127139, 0.0068496006295379, 0.00726910161489325, 0.0075842429453761, 0.00758385560544348, 0.00779453094249509, 0.00801161070613452, 0.00798944703473738, 0.00806935288228028, 0.00828188701927698, 0.00845042961404237, 0.00849234292555767, 0.00845313659907634, 0.00841311895976981, 0.00841848166872446, 0.00846845150020202, 0.00853506303423607, 0.00858902147094968, 0.0086161554500515, 0.00861982518698236, 0.00861305383934301, 0.00860823830493112, 0.00861090705607904, 0.00861934788171962, 0.00862805197755173, 0.00863194177379584, 0.00862936609920462, 0.00862300556302188, 0.00861851115257112, 0.00862141773832528, 0.00863380885312288
flux1:, 0.660846339650689, 0.00498738702886499, 0.00493451996773176, 0.00488729272906319, 0.00486457865243324, 0.00487783313500416, 0.00492556422951826, 0.00499349156100277, 0.00506043274088087, 0.0051062671965053, 0.00511849723868459, 0.00509671602828752, 0.00505510942802869, 0.0050206603952625, 0.00502362780197397, 0.00508169768924826, 0.00518687997463916, 0.00530595974307348, 0.00539750198178977, 0.00543805868095755, 0.00544493809687959, 0.00547871460516754, 0.00560206999804881, 0.00579287237566865, 0.00591021308379934, 0.00590062880036437, 0.00605213131821184, 0.00636277403738421, 0.00641921091761348, 0.00683433591636528, 0.00721421142087719, 0.00703368209068111, 0.00686222378215773, 0.00728936371693624, 0.00762128991407903, 0.00762417743679898, 0.00784686115760779, 0.00807447525351492, 0.00805515911634731, 0.00814127966677523, 0.00836536048707502, 0.00854493159485355, 0.00859287907209049, 0.00855447108777775, 0.00851252528640953, 0.00851609320340243, 0.00856601690980653, 0.00863443902983821, 0.00869130845347141, 0.00872156491268848, 0.00872789752796793, 0.00872291717636223, 0.00871885253901829, 0.00872132243611184, 0.00872893100285895, 0.0087365926742949, 0.0087396262052943, 0.00873667874298498, 0.00873060696597995, 0.00872707406030962, 0.00873140420014425, 0.00874525501291933
flux1:, 0.661108788554442, 0.00483711408912415, 0.00478209858677021, 0.00473209359131489, 0.00470712440902983, 0.00471965257232457, 0.00476859313460075, 0.00483930946785749, 0.00490974055411056, 0.00495882439197287, 0.00497340922349239, 0.00495281512951106, 0.00491131930825155, 0.00487640690105987, 0.00487924387006135, 0.00493848970275194, 0.00504658515729784, 0.00516989981755686, 0.0052661879460663, 0.00531158080814762, 0.00532358404086082, 0.00536320386174997, 0.00549355202403026, 0.00569235022875194, 0.00581603596202556, 0.00580798514042235, 0.00596397943411371, 0.00629109040511684, 0.00635429472880848, 0.00678931656591146, 0.00717713318266382, 0.00701472571338453, 0.00685911501088711, 0.00729400567074619, 0.00764428279385448, 0.00765140159441965, 0.00788711193871352, 0.00812588789689019, 0.0081094356594539, 0.00820127626983682, 0.00843642412287933, 0.00862693831910979, 0.00868124236361369, 0.00864421790597777, 0.00860105757444882, 0.00860354508152856, 0.00865398508858433, 0.00872448680322691, 0.008784180470883, 0.00881716895462702, 0.00882562107154134, 0.00882193569029258, 0.00881836018691435, 0.0088207157024214, 0.00882791667405237, 0.00883517134799475, 0.00883798332611684, 0.00883508086623652, 0.00882935503511255, 0.00882646729377265, 0.00883164744492205, 0.00884632860491262
flux1:, 0.661371237458196, 0.00466468334816252, 0.00460808095864455, 0.00455584650633172, 0.00452896310215085, 0.00454078109390402, 0.00459062493021249, 0.00466361987085017, 0.00473701631847636, 0.00478900995963857, 0.0048059381340394, 0.00478687867152518, 0.00474609049936196, 0.00471134122304936, 0.00471447106255795, 0.00477498278583309, 0.004885774068682, 0.0050129386639856, 0.00511359007048083, 0.00516358689759863, 0.00518072262815297, 0.00522640522600019, 0.0053640403948032, 0.00557119174179858, 0.00570185168017323, 0.00569606412421751, 0.00585670700965515, 0.00620038283391298, 0.0062702445053589, 0.00672507278065228, 0.00712011924540088, 0.00697735184456053, 0.00683936420867119, 0.00728211107644566, 0.00765239973861852, 0.00766482238773975, 0.00791474150690318, 0.00816541386643323, 0.00815186704896659, 0.00824886989647355, 0.00849450108233579, 0.00869577549294618, 0.00875669465870351, 0.00872162628037792, 0.00867801173256652, 0.0086802311439451, 0.00873187488458838, 0.00880484344039702, 0.00886735136443142, 0.00890269122052793, 0.00891265596897361, 0.00890965063694596, 0.00890616647619338, 0.00890838498911555, 0.00891556239580041, 0.00892308667876602, 0.00892642199836645, 0.00892412326320349, 0.00891892501533004, 0.00891642907006983, 0.0089218641849628, 0.00893664653786441
flux1:, 0.661633686361949, 0.00447001046443531, 0.00441244260508841, 0.00435858592084344, 0.00433016471362339, 0.00434128623135667, 0.00439168555646326, 0.00446638016556918, 0.00454214215702398, 0.00459664488698777, 0.00461587320091268, 0.00459869914999863, 0.00455924775776007, 0.00452533211583121, 0.00452921064810238, 0.00459108055879206, 0.00470431835129987, 0.00483489231135098, 0.00493945983840552, 0.00499376297168902, 0.00501597553334501, 0.00506787858150653, 0.00521303470742081, 0.00542884237116655, 0.0055670983520416, 0.00556437309225939, 0.00572984250069805, 0.00609009894406175, 0.00616649140605005, 0.00664089606818272, 0.00704236273980372, 0.00692071869846471, 0.00680214266582013, 0.00725283713336414, 0.00764485555616876, 0.00766375633139889, 0.00792921679111981, 0.00819263034045387, 0.00818206833423909, 0.00828363271910089, 0.00853908218653009, 0.00875084987391157, 0.00881857555011671, 0.00878600423315641, 0.00874271477131002, 0.00874554916172949, 0.00879919144242345, 0.00887513032727096, 0.00894053384803555, 0.00897788041508671, 0.00898871579369766, 0.00898567646969719, 0.00898175278641575, 0.00898368816395476, 0.00899115398793239, 0.00899962930607183, 0.00900431402272759, 0.00900330806642788, 0.00899895340941735, 0.00899668679048497, 0.00900179630831165, 0.00901588211158939
flux1:, 0.661896135265702, 0.00425332380609959, 0.00419545502674268, 0.0041406248453359, 0.0041110645502848, 0.00412149510574311, 0.00417206290986944, 0.00424781783916515, 0.00432527977166325, 0.00438183566118817, 0.00440328785225448, 0.004388343688258, 0.00435087456561908, 0.00431848886527898, 0.00432358838585106, 0.00438690063988735, 0.00450230058971718, 0.00463579253224569, 0.00474377536384542, 0.00480203338693144, 0.00482920723772353, 0.00488741761607198, 0.00504024651656854, 0.00526493198364715, 0.00541137406615117, 0.0054125638886488, 0.00558304714393158, 0.00595980966621992, 0.00604260590110734, 0.00653621474882315, 0.00694320815839526, 0.00684412125987049, 0.00674673301934533, 0.00720544296365693, 0.00762091889795881, 0.00764755507643951, 0.00793001354540242, 0.00820711908189197, 0.00819967065520618, 0.0083051734254986, 0.00856971888474431, 0.00879164545422783, 0.00886630189317768, 0.00883671911298063, 0.0087945226908743, 0.00879889287844144, 0.00885541085104531, 0.00893493092220542, 0.00900341282160527, 0.00904248289501616, 0.00905354353889552, 0.0090496835685627, 0.00904466749440308, 0.00904604059169186, 0.00905400670451833, 0.00906408147643575, 0.0090709879276432, 0.00907207434920803, 0.00906901608476957, 0.0090669312395116, 0.00907118646725742, 0.00908374717133709
flux1:, 0.662158584169456, 0.00401522302348218, 0.00395774261034382, 0.00390261134637342, 0.00387232089089926, 0.00388205459379877, 0.00393237026180807, 0.00400849706688522, 0.00408693942828459, 0.00414504439206503, 0.00416860955111662, 0.00415622224709259, 0.0041213786722378, 0.00409122361724535, 0.00409801372874973, 0.00416283142995077, 0.00428006978066044, 0.00441594209161739, 0.0045267970041358, 0.00458861645093745, 0.00462057926743635, 0.00468510097067118, 0.00484564660999379, 0.0050793185303775, 0.00523447615074016, 0.00524046557985645, 0.0054161430153131, 0.00580923526213086, 0.00589832146929657, 0.00641061940352721, 0.00682217986745524, 0.00674701877217228, 0.00667255395372228, 0.00713931281776403, 0.00757992667307691, 0.00761561666319427, 0.00791661611701835, 0.00820845818079732, 0.00820431203197399, 0.00831312840580826, 0.00858601526463309, 0.00881771815060048, 0.00889936633388942, 0.00887319860257406, 0.00883282057360919, 0.00883964753221748, 0.00889996875913929, 0.00898377219936484, 0.00905562146550097, 0.00909621684870652, 0.00910688806905963, 0.00910138075120993, 0.00909451672686096, 0.00909491384863902, 0.00910346906054979, 0.00911572136952685, 0.00912572894882091, 0.00912979041544869, 0.00912861232723763, 0.00912679498515054, 0.00912975574081468, 0.00913997462449541
flux1:, 0.662421033073209, 0.00375673834152802, 0.00370034140943636, 0.00364558805814039, 0.0036149765390688, 0.00362399587495368, 0.00367361412415038, 0.00374938956001619, 0.00382805294299752, 0.00388716279580783, 0.00391269351294203, 0.0039031598272661, 0.00387156171265869, 0.00384431774281535, 0.00385324285636791, 0.00391959232705124, 0.00403829956479575, 0.00417597171010132, 0.00428912326313538, 0.00435407879738697, 0.00439060201813021, 0.00446134046254752, 0.00462950925463327, 0.00487212835890012, 0.00503643633786196, 0.00504811268246118, 0.00522913655185204, 0.00563826518551941, 0.00573355113778324, 0.00626387992447467, 0.00667900182552764, 0.00662905421339924, 0.00657917828673828, 0.0070539732493492, 0.007521296032744, 0.00756739545917226, 0.0078885182900042, 0.00819621512264063, 0.00819562973637019, 0.00830715504411587, 0.00858762197655406, 0.00882869196400494, 0.00891733764879913, 0.00889493497061257, 0.00885702791276029, 0.00886719237971096, 0.00893225698105064, 0.00902111412447185, 0.00909672459153529, 0.00913875244269296, 0.00914848513365824, 0.00914050126521271, 0.00913095822901147, 0.00912983811775933, 0.00913893174798472, 0.00915383434838994, 0.00916778754771554, 0.00917575537641227, 0.00917715767646223, 0.00917583785764976, 0.00917718598753605, 0.00918430337682626
flux1:, 0.662683481976962, 0.00347938995434185, 0.00342475892107346, 0.00337105339647626, 0.00334052239902452, 0.00334880087481317, 0.0033972635363505, 0.00347194621949185, 0.00355004694100022, 0.00360958615019999, 0.00363689635581098, 0.00363046875585756, 0.00360268913294552, 0.00357898869752494, 0.00359044226967896, 0.00365829435704344, 0.00377804638534764, 0.00391689602754502, 0.00403174443055705, 0.00409938628756977, 0.00414018245149048, 0.00421692523696671, 0.00439245267830377, 0.00464379270372325, 0.00481755187014218, 0.00483576971086305, 0.0050222385654657, 0.00544697277531493, 0.00554839827974106, 0.00609595525025299, 0.00651360942785267, 0.00649006645510752, 0.0064663450004273, 0.00694910519076932, 0.0074445354674504, 0.00750241210966653, 0.00784522699894544, 0.00816994361997496, 0.00817325643686399, 0.00828692917429548, 0.00857423430969112, 0.00882425885788184, 0.0089198648708568, 0.00890149428292287, 0.00886661093012472, 0.00888091232189277, 0.00895163065604245, 0.00904635008751614, 0.00912621231764581, 0.00916970091265659, 0.00917804564110375, 0.00916679454535981, 0.00915370014766538, 0.00915040959124621, 0.009159842613805, 0.00917773195940245, 0.0091963973853199, 0.0092092111982943, 0.0092139870251745, 0.00921354113745446, 0.00921310837419828, 0.00921646669412098
flux1:, 0.662945930880715, 0.00318524747086961, 0.00313303445643345, 0.00308102356963178, 0.00305096157805306, 0.00305846852188402, 0.00310531818503709, 0.00317816662168642, 0.00325491315466837, 0.00331428384197713, 0.00334314627066846, 0.00334001773489987, 0.00331655732312204, 0.00329695460470719, 0.00331125055044232, 0.00338049916412029, 0.00350080579408599, 0.00364016704078669, 0.00375609276013018, 0.00382595071972448, 0.00387066754107468, 0.00395306229853535, 0.00413547668362346, 0.00439508169491542, 0.00457841457819012, 0.0046039547932798, 0.00479588366219332, 0.00523562797756202, 0.00534316516664095, 0.00590699920818725, 0.00632615669633759, 0.00633009784948208, 0.0063339675254234, 0.00682455341973557, 0.00734925736959118, 0.00742026547325783, 0.00778627072153332, 0.00812918638835187, 0.00813682186129869, 0.00825214794092699, 0.00854559553038476, 0.00880418333118877, 0.00890668579055936, 0.00889253071385465, 0.00886110182439669, 0.00888021873098697, 0.00895742643910916, 0.00905881914274298, 0.00914350511087717, 0.00918861360196394, 0.00919525194641495, 0.00918002409776158, 0.00916250463424183, 0.00915630235198162, 0.0091657268548492, 0.00918677772311691, 0.00921080192182897, 0.0092293647242216, 0.00923836789646432, 0.00923931067331937, 0.00923709833427321, 0.00923618391313596
flux1:, 0.663208379784469, 0.00287698948477336, 0.00282779984686215, 0.00277809469389218, 0.0027488728522187, 0.00275557921547548, 0.00280037339698781, 0.00287066411745096, 0.00294527337396524, 0.00300386404121307, 0.00303400727325594, 0.00303429536904803, 0.00301555596158875, 0.00300049494865954, 0.0030178370763968, 0.00308827551770263, 0.0032085663769907, 0.00334772481239068, 0.00346408939082077, 0.00353567305578158, 0.00358388470504844, 0.00367141511624991, 0.00385999949671663, 0.00412713852645971, 0.00431994130435608, 0.00435346625615279, 0.00455075307029155, 0.00500471266696435, 0.00511836394415908, 0.00569736733317675, 0.0061170234480843, 0.0061494012616767, 0.00618214167225682, 0.00668033674175611, 0.00723519457980901, 0.00732064861980476, 0.00771121396461437, 0.008073485346203, 0.00808596094121129, 0.00820253826324484, 0.00850150524592199, 0.00876831115649634, 0.00887763883967552, 0.0088678043904587, 0.00884012298032087, 0.0088645774637269, 0.00894898997292402, 0.00905782867642455, 0.00914796908909653, 0.00919498989241274, 0.00919976092683815, 0.0091799699494866, 0.00915719429406529, 0.00914728236775768, 0.00915620978884036, 0.00918041700597768, 0.00921028711777669, 0.00923541756786974, 0.00924952234804811, 0.00925248788524966, 0.00924867617643473, 0.00924315460968699
flux1:, 0.663470828688222, 0.00255796272780373, 0.00251233973504494, 0.00246550401611445, 0.00243747226008429, 0.00244335608205406, 0.00248568045980658, 0.00255272493249427, 0.00262443741711971, 0.00268163090277453, 0.00271273604775444, 0.00271646689574399, 0.00270272460918848, 0.00269250678922765, 0.00271295747291281, 0.00278425344111307, 0.00290386170186641, 0.00304204617830417, 0.00315818912730748, 0.00323098468934472, 0.00328218108785157, 0.00337414241722734, 0.00356789627622143, 0.00384151675394912, 0.00404340927787451, 0.00408541601832241, 0.00428780477288673, 0.00475494322841987, 0.00487473457395696, 0.00546762964117923, 0.00588682716870008, 0.00594845067049263, 0.00601115669110623, 0.00651666204685353, 0.00710222283818909, 0.00720337043439639, 0.00761967848882097, 0.0080023996941903, 0.0080203284402464, 0.00813787006411111, 0.00844183131193194, 0.00871658038732479, 0.00883267598300464, 0.00882719978094048, 0.00880341261299525, 0.00883354030948594, 0.00892570902695597, 0.00904268424772216, 0.00913893868961095, 0.00918829133048687, 0.00919121110990935, 0.00916643268531804, 0.00913765814351134, 0.00912321989206046, 0.00913103823197253, 0.00915820694487264, 0.00919421642310935, 0.00922660055749983, 0.00924665486999668, 0.00925236673386812, 0.00924731195482507, 0.00923705399499699
flux1:, 0.663733277591975, 0.00223223874305841, 0.0021906493660087, 0.00214718816216448, 0.00212067079893604, 0.0021257211056557, 0.00216520050425339, 0.00222835966207953, 0.00229645267034426, 0.00235163300657901, 0.00238333029086896, 0.00239042327788471, 0.00238180301063433, 0.00237655626290988, 0.00240000584351028, 0.00247167624398843, 0.00258982080618807, 0.00272619224539302, 0.00284142416359226, 0.00291488806522174, 0.00296846308826891, 0.0030639385877085, 0.00326154088207069, 0.00354022278282388, 0.00375049892948511, 0.00380127222048614, 0.00400831340864824, 0.00448730370843481, 0.00461327277678608, 0.00521859298232053, 0.00563644297676042, 0.00572795829811499, 0.00582151194083061, 0.00633394420305841, 0.00695038976537259, 0.00706838324784488, 0.00751137088383318, 0.0079155311692676, 0.00793961911237302, 0.00805797261515894, 0.00836652294659375, 0.00864903184845873, 0.00877187340984521, 0.00877074085846658, 0.00875084749416438, 0.00878677516122991, 0.00888704760691872, 0.00901272224209043, 0.00911574280384928, 0.00916795841538634, 0.00916923045921842, 0.00913923556385372, 0.00910385326777886, 0.00908409609404336, 0.00909009599819788, 0.00911984182282489, 0.00916206362482503, 0.00920220880034391, 0.00922898311924743, 0.00923821439429467, 0.00923243313112564, 0.00921752853006573
flux1:, 0.663995726495728, 0.00190466360442826, 0.00186748558142321, 0.0018278343706296, 0.00180312451892978, 0.00180734281732037, 0.00184364903268283, 0.00190234461482785, 0.00196614297575253, 0.00201870110218815, 0.00205056688910922, 0.00206082124984726, 0.00205727393407793, 0.00205692440385388, 0.00208306297226921, 0.00215444979333055, 0.00227021672570467, 0.00240385437839501, 0.00251744661768837, 0.00259099654744243, 0.00264623588505185, 0.00274407526075701, 0.00294385053996183, 0.00322576350186604, 0.00344334427047694, 0.00350291092749415, 0.00371391984619771, 0.00420309025443185, 0.00433526838468289, 0.00495133402248939, 0.0053670325413456, 0.00548889901737672, 0.00561393974325069, 0.0061328317561853, 0.00677994924252242, 0.00691581540209877, 0.0073861149835781, 0.00781255468455412, 0.00784359165936035, 0.00796275191945871, 0.00827562243669535, 0.00856581612402892, 0.00869543674642046, 0.00869859933381078, 0.00868245850845994, 0.00872409022530365, 0.0088325762594511, 0.00896734086057634, 0.00907773044315562, 0.00913342666085964, 0.0091334417775766, 0.00909822172415378, 0.00905579896594881, 0.00903000031036494, 0.00903340950278808, 0.00906516961696161, 0.00911343930415798, 0.00916163352250703, 0.00919576841187351, 0.00920929355568762, 0.00920343395915469, 0.0091841914432799
flux1:, 0.664258175399482, 0.00158089316751792, 0.00154840383007741, 0.00151291796488274, 0.00149027080454228, 0.00149366991863387, 0.00152652604643595, 0.0015802484831835, 0.00163913279564964, 0.00168847146088195, 0.00172002653572708, 0.00173311115420118, 0.00173439554129259, 0.00173864436459712, 0.00176693762996306, 0.00183718622298939, 0.00194951038369308, 0.00207939614255599, 0.00219056741596711, 0.00226357096403383, 0.00231964010409152, 0.00241844096652127, 0.00261833024975654, 0.00290119606572976, 0.00312458777713518, 0.00319267347149285, 0.00340668714813619, 0.00390396424497221, 0.00404235131149273, 0.00466724065858826, 0.00508007966665309, 0.00523254002054262, 0.00538943261526849, 0.00591423606445704, 0.00659139821022245, 0.00674600606730872, 0.00724388660011353, 0.00769325175057044, 0.00773209429090438, 0.00785220706488013, 0.0081692731627869, 0.00846719459754788, 0.00860369823586895, 0.00861109315933856, 0.00859843580044828, 0.00864544858240232, 0.00876199470585522, 0.00890602581845687, 0.00902429289662703, 0.00908413959742209, 0.00908346395831068, 0.00904324495768035, 0.00899356173363054, 0.00896111585103568, 0.00896114085146789, 0.00899419661836881, 0.00904810758585407, 0.00910438755510736, 0.00914634347802839, 0.00916488484437762, 0.00915968623170661, 0.00913661879636158
flux1:, 0.664520624303235, 0.00126740315467532, 0.00123977087875575, 0.00120871625477174, 0.00118834164327885, 0.0011909422970548, 0.00122012387764398, 0.00126843703790171, 0.0013218498590171, 0.00136738844951203, 0.00139809869667628, 0.00141354665218545, 0.00141921743388408, 0.0014275241726306, 0.0014571951053176, 0.00152523624889663, 0.00163288413546868, 0.00175788564701414, 0.00186578602708751, 0.00193754719619665, 0.00199347971782036, 0.00209157269854402, 0.002289110741468, 0.00257017364300933, 0.00279743338515023, 0.0028734227477178, 0.00308915650286181, 0.00359200820062062, 0.00373653929941123, 0.00436805650665725, 0.00477742723150587, 0.00496047107979765, 0.00514927077981246, 0.00567935937089742, 0.00638551138066779, 0.00655953830975168, 0.00708484734638269, 0.00755754365975393, 0.00760508959253655, 0.00772644389059551, 0.00804772252775191, 0.00835353324534493, 0.00849710469756747, 0.00850867406958889, 0.00849912197181934, 0.00855097113324957, 0.00867514458618401, 0.00882836868662738, 0.00895488089122792, 0.00901955803783986, 0.00901890916789747, 0.00897415458155514, 0.00891723163163428, 0.00887769449675558, 0.00887356786421861, 0.00890707883375113, 0.0089659913468968, 0.00903012249385149, 0.00908013587658119, 0.00910430861766751, 0.00910055179228923, 0.00907434767699207
flux1:, 0.664783073206988, 9.71460725686205e-4, 9.48740190769282e-4, 9.22286271531755e-4, 9.0434182297793e-4, 9.06167968608163e-4, 9.31501860763449e-4, 9.74045543156589e-4, 0.00102149647323631, 0.00106267688708687, 0.00109195772744186, 0.00110916720521778, 0.00111857125169959, 0.00113014583117251, 0.00116016374489207, 0.00122470095860937, 0.00132625603250609, 0.00144510958048009, 0.00154880247821833, 0.00161854623218851, 0.00167323248275855, 0.00176867061676466, 0.00196097118944206, 0.00223697825928549, 0.00246568847667379, 0.00254858927743944, 0.00276439433798405, 0.00326977601817486, 0.00342027941291295, 0.00405592077269408, 0.00446130801842984, 0.00467462885625154, 0.00489504423621726, 0.00542971594994774, 0.00616336852486704, 0.00635726568389569, 0.00690937405032581, 0.00740552145313268, 0.00746267665330753, 0.00758568498284354, 0.00791131952037974, 0.00822528936671376, 0.00837619677766785, 0.00839190479921147, 0.00838499379425801, 0.00844092800579579, 0.00857201206753517, 0.00873407765863883, 0.00886901703143719, 0.00893916672432626, 0.00893937798529196, 0.00889077709925498, 0.00882689291974648, 0.00878002222799103, 0.00877105280426991, 0.00880410096510715, 0.00886716578749742, 0.00893863689184522, 0.00899668642014783, 0.00902694604898797, 0.00902539776547381, 0.00899687870797466
flux1:, 0.665045522110741, 7.01042828040371e-4, 6.83175403850021e-4, 6.61392010957298e-4, 6.45978076607528e-4, 6.47052383234928e-4, 6.68414729980276e-4, 7.04906221831563e-4, 7.45977220150358e-4, 7.82272189827187e-4, 8.0949829319444e-4, 8.27741485270735e-4, 8.40023895265088e-4, 8.53828750846749e-4, 8.82907502243732e-4, 9.42411245552785e-4, 0.00103626328497571, 0.00114755778145415, 0.00124600081527217, 0.00131285607567443, 0.00136503246984343, 0.00145558558442531, 0.00163933644949611, 0.00190653037898829, 0.00213378432715624, 0.00222219673953552, 0.00243602082868999, 0.00294032791399351, 0.00309647447743386, 0.00373339491176775, 0.00413436125997107, 0.00437730813323669, 0.00462866316801521, 0.00516714024887591, 0.0059263690940067, 0.00614032769435554, 0.00671808049477698, 0.00723747013344533, 0.00730510890451199, 0.00743027576847462, 0.00776050779669004, 0.00808299290250709, 0.00824158165836472, 0.00826142840073068, 0.00825663478064735, 0.00831572040484203, 0.00845272189526557, 0.00862298218927631, 0.00876630529761888, 0.0088424809096445, 0.00884445602744051, 0.00879289902409208, 0.00872259374532939, 0.00866838079867046, 0.00865400368154089, 0.00868564571739191, 0.00875184191569843, 0.00882987607851826, 0.00889566274540389, 0.00893225981528867, 0.00893361559241959, 0.00890368512947635
flux1:, 0.665307971014495, 4.64687276802091e-4, 4.51507743185613e-4, 4.34366995166073e-4, 4.21525062054475e-4, 4.21866151598337e-4, 4.39181040892547e-4, 4.69417335474879e-4, 5.03769837381328e-4, 5.34695253624419e-4, 5.59217063999673e-4, 5.77658595097839e-4, 5.91780117261429e-4, 6.06544178634141e-4, 6.33151233467503e-4, 6.85861884763679e-4, 7.70202341818436e-4, 8.72366277589738e-4, 9.6439248105256e-4, 0.00102737450554548, 0.00107561416527651, 0.00115876938834008, 0.00133023880726497, 0.00158436508810364, 0.00180676482427482, 0.00189885730152683, 0.00210821069695986, 0.00260724102806754, 0.00276848654105347, 0.00340346827504598, 0.00379962771948863, 0.00407115378507447, 0.00435235128160315, 0.00489377701839589, 0.00567623000689904, 0.00591015038913403, 0.00651182891511146, 0.00705388532384287, 0.00713280673548973, 0.00726068711498482, 0.00759581603969534, 0.00792722511029764, 0.00809390264084985, 0.00811793339666046, 0.00811470231365213, 0.00817585624217549, 0.00831752572844446, 0.00849503401607372, 0.00864644021254768, 0.00872905608356379, 0.00873371622423602, 0.00868025601159824, 0.00860432069362799, 0.00854301104319856, 0.00852283344432179, 0.00855215763352682, 0.00862034276036679, 0.00870392510764533, 0.0087768686190467, 0.00881981469057538, 0.00882464458129823, 0.00879423014000082
flux1:, 0.665570419918248, 2.71265716388869e-4, 2.62516139690551e-4, 2.49900618388153e-4, 2.39616445905723e-4, 2.39239380800564e-4, 2.5247981828296e-4, 2.76342146155649e-4, 3.03727605437959e-4, 3.28860374939773e-4, 3.50028865777434e-4, 3.67755085116545e-4, 3.82522281969307e-4, 3.96768340247543e-4, 4.19146551863565e-4, 4.63088361208834e-4, 5.3591417658725e-4, 6.27207999435319e-4, 7.11509537470951e-4, 7.69503389632325e-4, 8.12209574470818e-4, 8.85179591147721e-4, 0.00104023633686792, 0.0012765668401104, 0.00149023548222038, 0.00158372945569196, 0.00178565953101351, 0.00227458888888236, 0.00244011184922276, 0.00306953732362413, 0.00346051866940336, 0.00375912961831707, 0.00406861870118033, 0.00461205063612176, 0.00541496432121626, 0.00566842997175778, 0.00629172972948259, 0.00685548143012836, 0.00694636453646694, 0.00707751522416741, 0.00741784776131358, 0.00775859787921225, 0.00793380959242081, 0.00796211908376855, 0.00795989361015993, 0.00802192343725792, 0.00816678804527761, 0.00835030729975552, 0.00850921821743886, 0.00859850372253102, 0.00860673044183592, 0.00855253304615036, 0.00847198384795849, 0.00840408398492866, 0.00837792287103665, 0.00840410634462479, 0.00847307580865682, 0.00856099680005258, 0.00864024964467871, 0.00868929795443934, 0.00869799984521687, 0.00866799303785555
flux1:, 0.665832868822001, 1.29673571425846e-4, 1.25024557983619e-4, 1.16742253189348e-4, 1.08954653912216e-4, 1.07875894500579e-4, 1.17068524694656e-4, 1.34530730343005e-4, 1.5480607652199e-4, 1.73808847984817e-4, 1.9100964950006e-4, 2.07069817652829e-4, 2.21179075695555e-4, 2.33265938578781e-4, 2.49469922147886e-4, 2.82478357877514e-4, 3.41607096331474e-4, 4.20124081108198e-4, 4.95241419618675e-4, 5.46989124907041e-4, 5.82393715512132e-4, 6.42134902762593e-4, 7.7628381286029e-4, 9.89658508908042e-4, 0.00119026857318939, 0.00128243482736135, 0.00147351245771299, 0.00194688646270589, 0.00211552530079176, 0.00273535647651276, 0.00312075772743464, 0.00344446348511488, 0.00378021390672526, 0.00432461375190165, 0.00514484086689435, 0.00541709937191424, 0.00605912918325253, 0.00664319117486712, 0.00674655225116328, 0.00688147964991372, 0.00722727255818916, 0.00757773677735801, 0.00776193404625402, 0.00779466507506395, 0.00779291453613697, 0.00785456447257339, 0.00800097249158824, 0.00818899998653125, 0.00835455284417711, 0.00845051464843922, 0.00846309262859164, 0.00840937887122383, 0.00832541665045403, 0.00825168483282053, 0.00821959243449549, 0.0082419539603951, 0.00831050520310351, 0.00840141685627033, 0.00848589579208643, 0.00854053886941167, 0.00855330338363326, 0.00852450319867685
flux1:, 0.666095317725754, 4.8440578475488e-5, 4.75194015282279e-5, 4.33253378505093e-5, 3.79409769967184e-5, 3.61886154207239e-5, 4.142330931525e-5, 5.25653223096702e-5, 6.57145144320637e-5, 7.83682324233121e-5, 9.10658333959149e-5, 1.045257773943e-4, 1.16621864854981e-4, 1.24802415481872e-4, 1.3275125310027e-4, 1.52516164483537e-4, 1.95615508863613e-4, 2.59294575701305e-4, 3.23614678468628e-4, 3.67709429570593e-4, 3.93879391780111e-4, 4.37122245697281e-4, 5.45557179981643e-4, 7.30445402558459e-4, 9.13264975744369e-4, 0.00100093492685637, 0.00117725622770067, 0.0016290016296916, 0.0017991962013394, 0.00240496253044978, 0.00278429840879096, 0.00313057158950524, 0.00349005730666751, 0.00403427843476175, 0.00486832731454663, 0.00515827981562259, 0.00581558575530263, 0.00641815699362625, 0.00653431173682656, 0.00667341999726604, 0.0070248201832433, 0.00738527009118711, 0.00757887183450892, 0.00761620821573796, 0.00761445430934568, 0.00767445478062388, 0.00782063045659572, 0.0080114372153802, 0.0081824936776653, 0.0082848896155263, 0.00830245337324385, 0.00825043542913034, 0.00816439254276676, 0.00808581299558914, 0.00804808696033411, 0.00806613039776045, 0.0081331267098606, 0.00822560767486959, 0.00831404076040259, 0.00837352577876493, 0.00839031593692011, 0.00836337936659475
flux1:, 0.666357766629508, 3.52758082339251e-5, 3.77001826292059e-5, 3.73239897815906e-5, 3.42380371884962e-5, 3.18676669635063e-5, 3.33126981994179e-5, 3.833994571918e-5, 4.45023422127375e-5, 5.07470427920932e-5, 5.85391561935896e-5, 6.85473304562375e-5, 7.72965959256983e-5, 7.97923222827425e-5, 7.73398569619075e-5, 8.14664880260813e-5, 1.06100887674155e-4, 1.52754811142859e-4, 2.04522187386434e-4, 2.39413358461671e-4, 2.54268383420621e-4, 2.77562531141045e-4, 3.55238080040575e-4, 5.05820134762237e-4, 6.65778286736572e-4, 7.453732771543e-4, 9.025798590116e-4, 0.00132603784989625, 0.00149578058270197, 0.00208257803651979, 0.00245522362869909, 0.00282096794358021, 0.00320116173666749, 0.00374393555017078, 0.00458802113325557, 0.00489422120132876, 0.00556283711459034, 0.00618171513971166, 0.00631074822723335, 0.0064542913716858, 0.00681127782298797, 0.00718182484661308, 0.00738517474688865, 0.00742732859445945, 0.00742516772249861, 0.0074822861490472, 0.00762639224299831, 0.00781807604887811, 0.00799324729520889, 0.00810157457001576, 0.00812456321737506, 0.00807538028167913, 0.00798865756073864, 0.00790639870109627, 0.00786357484992311, 0.00787701899201796, 0.00794144757300455, 0.00803407200048674, 0.00812505780782132, 0.00818841886807503, 0.00820896640149815, 0.00818437046703439
flux1:, 0.666620215533261, 9.65720992100733e-5, 1.01987774898169e-4, 1.05165928117978e-4, 1.04287932263868e-4, 1.01404089438501e-4, 9.93271880200677e-5, 9.85962972864558e-5, 9.81019608426813e-5, 9.80855137717999e-5, 1.00766899482895e-4, 1.06631939314237e-4, 1.10809362003636e-4, 1.05901016920708e-4, 9.09240686545236e-5, 7.70130505714341e-5, 8.07095142207591e-5, 1.08071371847696e-4, 1.45415459393532e-4, 1.69427989497634e-4, 1.70772182656936e-4, 1.70547610533052e-4, 2.12269962964269e-4, 3.22538951612476e-4, 4.54311022217704e-4, 5.21892010706277e-4, 6.55212219672995e-4, 0.00104319578423078, 0.00120999776454614, 0.00177250135363851, 0.00213763555216738, 0.00251916685020151, 0.00291654691230357, 0.00345646962672829, 0.00430657410771464, 0.00462723620811258, 0.00530276000400614, 0.00593537343366004, 0.00607711704003067, 0.00622515810312376, 0.00658748992642912, 0.00696802939554202, 0.00718135115748268, 0.00722854482898193, 0.00722566504998993, 0.007278754948386, 0.00741895987351958, 0.00760950944978067, 0.00778719684213157, 0.00790069618482549, 0.00792931983248834, 0.0078839774121482, 0.00779797532944809, 0.00771333419357375, 0.0076661614079125, 0.00767495308141444, 0.0077359723475372, 0.00782737703989692, 0.0079194515187535, 0.0079855565252314, 0.00800937528128073, 0.00798739346041211
flux1:, 0.666882664437014, 2.36905058605343e-4, 2.45024995903756e-4, 2.51536082851927e-4, 2.52820081103715e-4, 2.49602807804415e-4, 2.44397912395412e-4, 2.38448458927901e-4, 2.31859781227002e-4, 2.25993416413667e-4, 2.23627472904724e-4, 2.24905241878225e-4, 2.23493348953663e-4, 2.09626085157925e-4, 1.80129496105032e-4, 1.45875463092177e-4, 1.26209051925681e-4, 1.31998492825803e-4, 1.52979813667877e-4, 1.6435059991595e-4, 1.49920093593754e-4, 1.22565003477057e-4, 1.23101034562872e-4, 1.8698349605928e-4, 2.85095657013496e-4, 3.36434330326782e-4, 4.40746816146213e-4, 7.85623236027216e-4, 9.46499809088187e-4, 0.00147899191238679, 0.00183554473793149, 0.00222858672393218, 0.00263915530111565, 0.00317467669724739, 0.0040266163527761, 0.00435963337057537, 0.00503732562167091, 0.00568078348933172, 0.00583480547394951, 0.00598718484313788, 0.00635435907557413, 0.00674452092644667, 0.00696787418860225, 0.00702031747444993, 0.00701650861503698, 0.00706455397696994, 0.00719909972638614, 0.00738646666396825, 0.00756491609335367, 0.00768259224309371, 0.00771681278283285, 0.00767613001825802, 0.00759217881163925, 0.0075065153079328, 0.00745591384362026, 0.00746022274225908, 0.00751719489764785, 0.00760613939015603, 0.00769784515655478, 0.00776545363972835, 0.00779186900826104, 0.00777256382635637
flux1:, 0.667145113340768, 4.58569628445978e-4, 4.69212323513116e-4, 4.78913479319908e-4, 4.82391083116857e-4, 4.79126778756014e-4, 4.71345771681443e-4, 4.60937122338249e-4, 4.49095283476762e-4, 4.38113725040386e-4, 4.31109011063254e-4, 4.27695839564856e-4, 4.19992016734136e-4, 3.9589164684728e-4, 3.50127181868813e-4, 2.93433657323058e-4, 2.48131225317741e-4, 2.30140232645378e-4, 2.32816013820346e-4, 2.2974833641004e-4, 1.97275091144251e-4, 1.39229126269757e-4, 9.34311167972105e-5, 1.04923549805436e-4, 1.63874429110612e-4, 1.94544919708504e-4, 2.6446441233883e-4, 5.58262839124293e-4, 7.09742028498814e-4, 0.00120615847921884, 0.00155276645098589, 0.00195246249456012, 0.00237177598499086, 0.00290119153168188, 0.00375068511149405, 0.00409365386392141, 0.00476855291243865, 0.00541970807186566, 0.00558530972962183, 0.0057416239717356, 0.00611284592992338, 0.00651195547504529, 0.00674519505459015, 0.0068030585444804, 0.00679821433771226, 0.00684036632158468, 0.00696763306297079, 0.00714980725758053, 0.00732717403209598, 0.00744783153474368, 0.0074873593979186, 0.00745192828878394, 0.0073712221211949, 0.00728588789677592, 0.00723289416174887, 0.00723308975370171, 0.00728559613626312, 0.0073710111087462, 0.00746096378905952, 0.00752879109402636, 0.00755698298504708, 0.00754021512129153
flux1:, 0.667407562244521, 7.61201141152594e-4, 7.74325646346464e-4, 7.87188172113938e-4, 7.93003090305e-4, 7.90118353812942e-4, 7.80506400383924e-4, 7.66657851431914e-4, 7.50731625921729e-4, 7.35754524045026e-4, 7.24942099696115e-4, 7.17169458530765e-4, 7.02896492974677e-4, 6.67691580946141e-4, 6.04285538716407e-4, 5.23391411714271e-4, 4.50449749429531e-4, 4.06645205037864e-4, 3.89152891493699e-4, 3.69887761872585e-4, 3.17177818370335e-4, 2.2503751350972e-4, 1.27979171528663e-4, 8.12958709584727e-5, 9.56912343820099e-5, 1.01179565562523e-4, 1.31163095377048e-4, 3.65705660009017e-4, 5.03861058289959e-4, 9.57856249681182e-4, 0.00129282969836541, 0.00169377160212099, 0.00211698113126665, 0.00263842862104462, 0.00348116227543963, 0.00383141563421609, 0.0044984617933472, 0.00515398413196111, 0.00533020676715974, 0.00548979843697232, 0.00586396632840117, 0.00627101781772572, 0.00651375890175362, 0.0065771448729968, 0.00657125654759568, 0.00660685991367384, 0.00672542314672825, 0.00690050702647996, 0.00707492718365256, 0.0071972191917812, 0.00724152636323104, 0.00721168585374977, 0.00713522591280041, 0.00705149332630993, 0.00699719562556814, 0.00699380834442665, 0.00704164684508215, 0.00712266751276039, 0.00720961418909754, 0.00727639698101724, 0.00730545273228551, 0.00729090555185306
flux1:, 0.667670011148274, 0.00114152662172065, 0.0011572618668175, 0.00117340390866072, 0.0011818459974836, 0.00117994254475322, 0.0011694748216728, 0.00115350623108618, 0.00113503954294665, 0.00111762970191864, 0.00110433587978967, 0.0010930602629628, 0.00107247325281857, 0.00102581578181283, 9.43897985681269e-4, 8.37508547310128e-4, 7.35320627701223e-4, 6.63958480869162e-4, 6.24613098144677e-4, 5.87514108425501e-4, 5.12536492752636e-4, 3.83168021771471e-4, 2.3028591725084e-4, 1.20012072886609e-4, 8.47068790421107e-5, 6.05333136634463e-5, 4.50034736645169e-5, 2.12056814252828e-4, 3.32564777286643e-4, 7.37596038664752e-4, 0.0010589016372702, 0.00145517578830687, 0.00187707719138978, 0.00238853874031266, 0.00322022288696006, 0.00357486708683017, 0.00422902787617938, 0.00488548213146953, 0.00507112134319788, 0.00523307968381206, 0.00560878418032969, 0.00602242902974856, 0.00627402073318365, 0.00634293334581338, 0.00633607484595298, 0.00636468229050755, 0.00647335888662583, 0.00663963565181807, 0.00680929895658155, 0.00693178560170711, 0.00698013381046571, 0.00695596046734307, 0.00688451122166135, 0.00680350804336602, 0.00674897877871132, 0.00674264932640936, 0.00678581501688675, 0.0068617977199365, 0.00694466342630431, 0.00700922149528391, 0.00703819429545489, 0.00702541138579819
flux1:, 0.667932460052027, 0.00159328523544928, 0.00161195130663677, 0.00163166522996577, 0.00164320160957739, 0.0016430895302246, 0.00163300611157143, 0.0016165751056917, 0.00159752858998367, 0.00157974134601691, 0.00156584926271034, 0.00155252976167548, 0.00152651105504748, 0.0014686867448082, 0.00136801173379584, 0.00123542524882501, 0.00110290614635859, 0.00100264974853818, 9.40048817752484e-4, 8.83694989257825e-4, 7.84675752644217e-4, 6.15328716869847e-4, 4.02562155340532e-4, 2.23805103176974e-4, 1.34046014019166e-4, 7.58940064876588e-5, 9.37443732932038e-6, 1.00816973090176e-4, 1.99036203601386e-4, 5.48466408495278e-4, 8.53727288149779e-4, 0.00123897822870937, 0.00165407051892422, 0.00215338051874158, 0.00296979528320659, 0.00332575115996205, 0.00396213987700023, 0.00461606258687839, 0.00480968904150849, 0.00497286112389965, 0.00534839969503409, 0.00576695034995072, 0.00602645974012171, 0.00610077672438214, 0.00609308261869555, 0.00611445616838148, 0.00621233643522985, 0.00636832793266847, 0.00653154764320585, 0.00665275976142794, 0.00670424151523712, 0.00668555713203336, 0.0066196188323571, 0.00654227380867666, 0.00648850398228289, 0.00647992572517059, 0.00651857747443708, 0.00658909937170498, 0.00666701885376313, 0.00672830870578216, 0.00675627675020356, 0.0067447089406974
flux1:, 0.668194908955781, 0.00210734437822918, 0.00212946338742363, 0.00215323509475681, 0.0021685351440874, 0.00217126077378861, 0.00216309531791111, 0.00214822601740134, 0.00213100679262041, 0.00211542395235151, 0.0021034164993237, 0.00209017167515225, 0.00206030455497244, 0.00199232285775321, 0.00187337295901006, 0.00171459250459619, 0.00155129517137527, 0.00142132879098219, 0.00133445688983962, 0.00125773658656994, 0.00113325144157891, 9.21666859908563e-4, 6.45588858166834e-4, 3.94119994460181e-4, 2.4568092059211e-4, 1.49525646491077e-4, 2.67829167939317e-5, 3.47818685972727e-5, 1.05852012634977e-4, 3.93067933459764e-4, 6.79582644723063e-4, 0.00104709367654435, 0.00144964531577175, 0.00193450471923503, 0.00273153237778831, 0.00308557956760621, 0.0036995607317125, 0.00434753129378586, 0.00454751684593074, 0.00471052850334164, 0.00508393357803657, 0.00550538308381848, 0.00577159131948521, 0.00585103961463829, 0.00584267763466344, 0.00585677744484321, 0.00594324151428992, 0.00608775220865159, 0.0062430269863572, 0.00636153059911976, 0.00641511971305434, 0.00640151475096958, 0.00634131381738385, 0.00626831719600947, 0.00621615876208414, 0.00620601874787082, 0.00624043585858219, 0.00630527922129444, 0.00637761263204158, 0.00643476925147189, 0.00646089092478171, 0.00644994850644458
flux1:, 0.668457357859534, 0.00267202091995716, 0.00269831499809651, 0.00272683195549973, 0.0027467821835369, 0.00275364584679836, 0.00274924265569789, 0.00273833989214271, 0.00272581297321406, 0.0027155541798216, 0.0027085304874968, 0.00269816593597043, 0.00266677762734224, 0.0025904313241402, 0.0024544911811546, 0.00227031132020191, 0.00207652209549953, 0.00191665012612374, 0.00180497458383305, 0.00170717309355043, 0.00155623203791502, 0.00130073803682138, 9.58670564903587e-4, 6.31050889632133e-4, 4.20354555403011e-4, 2.82584168137405e-4, 9.87697585822428e-5, 1.59610041645795e-5, 5.49158522882432e-5, 2.73458338311527e-4, 5.38238726442473e-4, 8.81028610405794e-4, 0.0012651510561494, 0.00173314821848138, 0.00250679306210018, 0.00285561648770661, 0.00344289350775694, 0.00408159536259123, 0.00428614356617656, 0.0044474293571073, 0.00481650881978281, 0.00523856532998129, 0.00550997697325305, 0.00559411483336035, 0.00558525572337858, 0.00559221783441773, 0.00566693603740026, 0.0057990807391829, 0.00594514481722206, 0.00605960183613101, 0.00611420943243496, 0.00610507991816558, 0.00605057726458314, 0.00598235891613912, 0.00593247961179603, 0.00592140363312781, 0.0059519372564117, 0.00601106117391474, 0.00607739386145286, 0.00612975821092552, 0.00615331908935172, 0.00614242459474993
flux1:, 0.668719806763287, 0.00327359725448111, 0.00330497111413808, 0.00333911541849911, 0.00336481951023212, 0.00337737756697878, 0.00337889081761147, 0.00337473324090288, 0.0033702077525058, 0.00336891221514833, 0.00337057027592018, 0.00336656894767088, 0.00333673440925891, 0.00325461977063229, 0.00310381302809801, 0.00289587199255427, 0.00267267668878663, 0.00248339981275272, 0.0023469496175806, 0.00222782365447287, 0.00204994191725967, 0.00174953187452089, 0.00133963988457767, 9.33323453551916e-4, 6.57543288591897e-4, 4.75067103953312e-4, 2.25853337186212e-4, 4.55168329868298e-5, 4.74071796560942e-5, 1.91108000839783e-4, 4.30934904730908e-4, 7.41868965415983e-4, 0.00110159689356403, 0.00155023504889436, 0.00229663286482683, 0.00263687102351214, 0.003193553465346, 0.00381982283789477, 0.00402700304950945, 0.00418484431882177, 0.00454723240413769, 0.00496736709167934, 0.00524223292943311, 0.00533044078344868, 0.00532122860824897, 0.00532133428322602, 0.00538425258534849, 0.00550346701413009, 0.00563932583537076, 0.00574854695550168, 0.00580307864483007, 0.00579767313235636, 0.00574858893787187, 0.00568531502717075, 0.00563816893917125, 0.0056266753765894, 0.005653699622582, 0.00570720285146859, 0.00576733074819307, 0.00581446190142757, 0.00583491022617807, 0.00582354720954771
flux1:, 0.66898225566704, 0.0038970013670753, 0.00393450696518071, 0.0039753296319807, 0.0040080886595961, 0.00402813396771207, 0.00403800273662559, 0.00404370831214608, 0.00405089212745785, 0.0040626645249105, 0.00407724383030349, 0.00408371284544816, 0.00405921281542182, 0.00397470354597629, 0.00381198477810505, 0.00358277521638208, 0.00333208885530591, 0.00311465041121088, 0.00295407216935578, 0.00281390624016591, 0.0026091576940788, 0.00226354757339578, 0.00178490837225892, 0.00129831995788695, 9.554586800347e-4, 7.25798218493272e-4, 4.0750266703159e-4, 1.23726432519793e-4, 8.37475768535162e-5, 1.46866930549973e-4, 3.58361596750577e-4, 6.30274589066684e-4, 9.59651807116633e-4, 0.00138638307913632, 0.00210180365796706, 0.00243009823871188, 0.00295274794742328, 0.00356360910758024, 0.00377139343203224, 0.00392396325008883, 0.00427717952378783, 0.00469268567711956, 0.00496903855770219, 0.00506052037024812, 0.00505104651209578, 0.00504468654943, 0.00509599939700897, 0.00520203413122687, 0.00532698398868377, 0.00542997058791226, 0.00548338069343351, 0.00548085326162524, 0.00543670538702332, 0.005378292862464, 0.00533410835747261, 0.00532257439062998, 0.0053464416857262, 0.00539452084137563, 0.00544842406702024, 0.00549009621739631, 0.00550706461746711, 0.00549481838082187
flux1:, 0.669244704570794, 0.0045266016691539, 0.00457138296741315, 0.00462005601241784, 0.0046613241880683, 0.0046908395794116, 0.00471173298150516, 0.00473069138449786, 0.00475360920007434, 0.00478292537799977, 0.00481510570086699, 0.00483667609164549, 0.00482190593359479, 0.00473907746413103, 0.0045681759009456, 0.00432101067859307, 0.00404556721241088, 0.00380196599629953, 0.00361855344716015, 0.00345819544621745, 0.00322724696133292, 0.00283691093148574, 0.00228955784656362, 0.00172214353357271, 0.00131108723856933, 0.00103244812348223, 6.42142145001141e-4, 2.49968658561263e-4, 1.63587831288683e-4, 1.40946194121595e-4, 3.20654500493051e-4, 5.46481525408574e-4, 8.39650916476464e-4, 0.00124191650571197, 0.00192276301498877, 0.00223580919049874, 0.00272146598721354, 0.00331415336160976, 0.00352045557993769, 0.0036658689014828, 0.0040073826632918, 0.00441544315704194, 0.00469114545713971, 0.00478494150901903, 0.00477522524601386, 0.00476286301347765, 0.00480297691665775, 0.00489587662956929, 0.00500950823212948, 0.00510548119259788, 0.00515682040816182, 0.00515628546068186, 0.00511643776862662, 0.00506258445992683, 0.00502136944968261, 0.00501001182243908, 0.00503101628271287, 0.00507392359921292, 0.00512173166836309, 0.00515791750093197, 0.00517123002862727, 0.0051578171197993
flux1:, 0.669507153474547, 0.00514705335707344, 0.00520027022186973, 0.00525801428286755, 0.00530932695527045, 0.00535040784933355, 0.00538513638713439, 0.00542090486603639, 0.00546377711353622, 0.00551534795137667, 0.00557010356358703, 0.00561178294413127, 0.00561161274882802, 0.00553511756642979, 0.00536043335150434, 0.00509936697352145, 0.00480266918186704, 0.00453563843877329, 0.00433133514374597, 0.00415221122825626, 0.00389633882088907, 0.0034625245292974, 0.00284746615049923, 0.00219971801546875, 0.0017202669846462, 0.0013915916949358, 9.27190093549558e-4, 4.22740268917321e-4, 2.8581980550006e-4, 1.72918100827211e-4, 3.17404153873778e-4, 4.90314884858794e-4, 7.41609886467827e-4, 0.00111688572610781, 0.00175969442364072, 0.00205429083453256, 0.00250047943404474, 0.00307244791948151, 0.00327516328976242, 0.00341153013762817, 0.00373882725647353, 0.00413658710588531, 0.00440938756685304, 0.00450439854332644, 0.00449437636627519, 0.00447651318546883, 0.00450600492148387, 0.00458607586927012, 0.00468826305032908, 0.00477667762560078, 0.00482513132355067, 0.00482571617421984, 0.00478943252447015, 0.00473965952731186, 0.00470122256385314, 0.00469009363021174, 0.00470844517404165, 0.00474644970722146, 0.00478840215505496, 0.0048192451143664, 0.00482890998027502, 0.00481419445552447
flux1:, 0.6697696023783, 0.00574412556079056, 0.00580685758402328, 0.00587484490292097, 0.00593771787780177, 0.00599246280933676, 0.00604385492462974, 0.00610001731923043, 0.00616710064484852, 0.00624569604094368, 0.00632810850916714, 0.00639509080897647, 0.00641468156636482, 0.00634958071801855, 0.0061760388050074, 0.00590574920204144, 0.00559198283842992, 0.00530493869572601, 0.00508231650082858, 0.00488642769471446, 0.00460751724153813, 0.00413224384782975, 0.00345146197180368, 0.00272491997651061, 0.00217779929780876, 0.00179880231605356, 0.00125913248605723, 6.39703992304488e-4, 4.48616695051327e-4, 2.41739622437704e-4, 3.47685034125174e-4, 4.61215748015523e-4, 6.65250079986569e-4, 0.00101109682862525, 0.00161253958872133, 0.00188563666126226, 0.00229035687793677, 0.00283928228065731, 0.00303632678804951, 0.00316180574741322, 0.00347245468534593, 0.00385709506529119, 0.00412469197365714, 0.00421971314319593, 0.00420923793578949, 0.0041863838815331, 0.00420595728049066, 0.00427372667878208, 0.00436460252435817, 0.00444514955138355, 0.00449006496048559, 0.00449095676432814, 0.00445745643202112, 0.00441115880368878, 0.00437514335689997, 0.00436414179990202, 0.00437995256868796, 0.00441330808051137, 0.00444971439559746, 0.0044754931535911, 0.0044816827903262, 0.00446567857006545
flux1:, 0.670032051282053, 0.00630543880861324, 0.00637857224519129, 0.0064578077535564, 0.00653361035906676, 0.00660398184791629, 0.00667472852044184, 0.00675472108563848, 0.00685011515885811, 0.00696035418018466, 0.00707539107133513, 0.00717283174905553, 0.00721741671259027, 0.0071689768306779, 0.00700184761208994, 0.00672748670353474, 0.00640140626947139, 0.00609837172530258, 0.00586058987950818, 0.00565049445113448, 0.00535103076372816, 0.00483707366789654, 0.00409350407250335, 0.00329073946728978, 0.00267759357041675, 0.00224878126543415, 0.00163363133217506, 8.97769662064258e-4, 6.49503383970701e-4, 3.45802119125952e-4, 4.10107253669704e-4, 4.58284864323377e-4, 6.10036717907846e-4, 9.24152518325825e-4, 0.00148104332720077, 0.0017297882719189, 0.00209149065802976, 0.00261526233854808, 0.0028046097094184, 0.00291745866939895, 0.00320917235128264, 0.00357798233864362, 0.00383808947488255, 0.00393185271730424, 0.00392070274859291, 0.00389335501243557, 0.00390379990788878, 0.00395997105520545, 0.00403989445121097, 0.00411248922544682, 0.00415339075860695, 0.00415387518315866, 0.00412238583416433, 0.00407888743872173, 0.00404481597842642, 0.00403371050952239, 0.00404699403877451, 0.00407591598025981, 0.00410711849273152, 0.00412820737306535, 0.00413122850798009, 0.004114088522823
flux1:, 0.670294500185807, 0.00682105058630165, 0.00690515449529359, 0.00699634125425712, 0.00708614955840485, 0.00717381204281004, 0.0072662867076228, 0.00737319881140531, 0.00750062854460637, 0.00764674597706659, 0.00779901686331722, 0.00793178593285276, 0.00800643001525076, 0.00797989863824683, 0.00782459744597737, 0.00755162152026874, 0.0072184172454662, 0.00690392955228597, 0.00665468049597827, 0.00643346659910912, 0.00611651454051448, 0.00556738047724081, 0.00476488062003984, 0.00388946528189631, 0.00321284042578784, 0.00273551794564749, 0.00204566422490398, 0.00119320638940313, 8.85455356962504e-4, 4.8300750404338e-4, 5.02891157715857e-4, 4.80343789141268e-4, 5.75230685302403e-4, 8.5550474614124e-4, 0.00136481006604516, 0.00158658681768112, 0.00190413584170059, 0.00240084350798219, 0.0025805582193054, 0.00267917926968676, 0.00294986960577244, 0.00330031204530449, 0.00355072358035324, 0.00364194423566724, 0.00362984077601999, 0.00359847062981395, 0.00360062680483131, 0.00364603360153311, 0.00371554954144722, 0.00378031044488115, 0.00381690345050848, 0.00381639344823788, 0.00378619849561265, 0.00374480706126426, 0.00371213125089404, 0.00370059482304942, 0.00371127740113132, 0.00373593049501234, 0.00376227335855598, 0.00377910258318988, 0.00377935976518483, 0.00376135384814415
flux1:, 0.67055694908956, 0.00728384216250146, 0.00737904283152658, 0.0074824417041929, 0.00758688239105304, 0.00769302831324053, 0.00780909379491161, 0.00794545586739616, 0.00810804219298255, 0.00829364548053164, 0.00848715004089114, 0.00865957827899197, 0.00876893094670186, 0.00876930507843657, 0.00863118437621923, 0.00836517652970647, 0.00803033288900631, 0.00770934246755042, 0.00745279007042819, 0.00722404232252685, 0.00689322239827078, 0.00631311726309651, 0.00545642394588952, 0.00451288915489372, 0.00377620681494097, 0.00325247342380037, 0.00248968791093086, 0.00152177977507796, 0.00115302053105107, 6.50866974124872e-4, 6.23961244242769e-4, 5.26010908481336e-4, 5.59952046391895e-4, 8.04516885427234e-4, 0.00126336893243561, 0.00145583150011714, 0.00172845844734526, 0.0021963747924006, 0.00236463950165782, 0.00244761528554804, 0.00269543762842808, 0.00302520596770547, 0.00326385660971042, 0.00335128169216764, 0.0033379131394449, 0.00330296140377861, 0.00329768938103285, 0.00333325332858715, 0.003393050294531, 0.00345026974192662, 0.00348243378613052, 0.00348048780070146, 0.00345096582782289, 0.00341102480265829, 0.00337917814849859, 0.00336682974874707, 0.00337477256368365, 0.00339526954546899, 0.00341707622366255, 0.0034300956137275, 0.0034280520476937, 0.00340953654243501
flux1:, 0.670819397993313, 0.0076896805358687, 0.00779554585020795, 0.00791084242092614, 0.00802994137117674, 0.00815512024610301, 0.0082959381448973, 0.00846351280053134, 0.00866354835853268, 0.00889138168332189, 0.00912926695663927, 0.00934490237938901, 0.00949296067836811, 0.00952476414549792, 0.00940891232760095, 0.00915540882797601, 0.00882456414210858, 0.00850233200519703, 0.00824304650035686, 0.00801080827760232, 0.00767026701858565, 0.00706405673150405, 0.00615873494521801, 0.00515252134936096, 0.00436004360622286, 0.00379277654310576, 0.00295981514958929, 0.00187890413862207, 0.00144845426437717, 8.46614190519272e-4, 7.71051637808697e-4, 5.93786222884325e-4, 5.63250355655001e-4, 7.70530546522577e-4, 0.00117624229133048, 0.00133734051524423, 0.00156458862759548, 0.00200214933395748, 0.00215728566946654, 0.0022234053273495, 0.00244679096702701, 0.0027538546611054, 0.00297887186006783, 0.00306132618541391, 0.00304637601318186, 0.00300825596009148, 0.0029964154381442, 0.00302310740926226, 0.00307397480371383, 0.00312408524985471, 0.00315185864795621, 0.00314818845695137, 0.00311884329210709, 0.00307977777450131, 0.00304822736088431, 0.0030346782362554, 0.00303970824779221, 0.00305611940030938, 0.0030736801744959, 0.00308332938179898, 0.00307946893657882, 0.00306085165041344
flux1:, 0.671081846897066, 0.0080373527255701, 0.00815279974832656, 0.00827899349311945, 0.00841204538486959, 0.00855601308098112, 0.00872187340046923, 0.0089214677983567, 0.0091602156666918, 0.00943194921237467, 0.00971629377163622, 0.00997768557342583, 0.0101675834352595, 0.0102346675881464, 0.0101457268316592, 0.00991005743523084, 0.00958887197784713, 0.00927087030889697, 0.00901376169822696, 0.0087824923951853, 0.00843686536240132, 0.00781002774135125, 0.00686240973023735, 0.00579980807651429, 0.00495659396467588, 0.00434941942993887, 0.00344999143070039, 0.0022597966269008, 0.00176785466586418, 0.0010673213134926, 9.41811873251598e-4, 6.82135681684436e-4, 5.84174213129617e-4, 7.52929727633524e-4, 0.0011030108466488, 0.00123100835031658, 0.00141267333925818, 0.00181845600048219, 0.00195893845468503, 0.00200721249200308, 0.00220488841409607, 0.00248752552061252, 0.00269727138375094, 0.00277369859109602, 0.00275687427690994, 0.00271598021181387, 0.00269841600011162, 0.002717224189573, 0.00276001224909055, 0.00280354991696158, 0.00282710759973695, 0.00282157668968246, 0.0027920575417321, 0.00275341229177007, 0.00272170665539082, 0.00270660779678157, 0.00270855476191179, 0.00272092700368471, 0.00273449701578685, 0.00274118452775703, 0.00273597839694123, 0.00271768275789566
flux1:, 0.67134429580082, 0.008328292688131, 0.00845153183385558, 0.00858686281597363, 0.00873233845882709, 0.00889394437138974, 0.00908413358026933, 0.00931545131859608, 0.00959298484082427, 0.00990904676573457, 0.0102406885383137, 0.0105492140893708, 0.0107830519719355, 0.0108884317892698, 0.0108304446486628, 0.0106175939663423, 0.0103116309799249, 0.0100034485184536, 0.00975369739737364, 0.00952822135381847, 0.00918258435731011, 0.00854114794981167, 0.00755825954696731, 0.00644633969911957, 0.00555818957957212, 0.00491543830355399, 0.00395415712749362, 0.00265961872997868, 0.00210728405505665, 0.00131000452886048, 0.00113389995076286, 7.89564136413572e-4, 6.21830943015846e-4, 7.51193650788935e-4, 0.00104336756809054, 0.00113685262751843, 0.00127292248010374, 0.00164562625213376, 0.0017700899006013, 0.0017997546976761, 0.00197075112483626, 0.0022275678966253, 0.00242066955392432, 0.00249016579443965, 0.00247122614776909, 0.00242794559475444, 0.00240548017300111, 0.00241738480908644, 0.00245296878724462, 0.00249053749955073, 0.00251016443563133, 0.00250277828642038, 0.00247289002760174, 0.00243435823981527, 0.00240216890024471, 0.002385256692528, 0.00238399339377104, 0.00239237688127735, 0.00240218417230471, 0.00240627628966255, 0.00240015703685116, 0.00238258909305835
flux1:, 0.671606744704573, 0.00856614097102051, 0.00869466844077554, 0.00883659498963388, 0.00899210125801283, 0.00916922920466554, 0.00938195305434426, 0.00964350194187428, 0.00995860157268563, 0.0103180677920475, 0.0106964894527941, 0.0110522367840484, 0.0113309622538481, 0.011476696327317, 0.0114529871756933, 0.0112674806968939, 0.0109821014209647, 0.010689352325679, 0.010452334585092, 0.010237776497462, 0.00989757925562309, 0.00924804392404465, 0.00823751394663968, 0.00708403831014666, 0.00615742220841528, 0.00548406660911128, 0.00446638189959186, 0.00307359176933268, 0.00246286357653335, 0.00157170629376642, 0.00134505018203241, 9.14666241305206e-4, 6.75427329232148e-4, 7.6492982519201e-4, 9.97153082700857e-4, 0.00105504402862416, 0.00114564275666356, 0.00148407097581937, 0.00159131473174114, 0.00160182875679694, 0.00174547627635419, 0.00197541476659376, 0.00215078311087842, 0.00221262219082378, 0.00219140109681911, 0.00214612855403738, 0.00211955994807996, 0.00212551467180386, 0.00215476444058271, 0.00218700154220324, 0.00220306388316276, 0.00219395381063156, 0.00216365799066945, 0.00212510007399049, 0.0020922546840425, 0.00207339178309956, 0.00206887424881355, 0.00207335375962978, 0.00207961573558954, 0.00208143556011724, 0.00207478025006938, 0.00205830150846549
flux1:, 0.671869193608326, 0.00875619137390998, 0.00888683789994326, 0.00903207477632798, 0.00919437788300899, 0.00938395238347163, 0.00961632566550349, 0.00990539361532738, 0.0102555125989745, 0.0106560652921603, 0.0110793468526765, 0.01148106066645, 0.0118044061714625, 0.0119915248820723, 0.0120046184721754, 0.0118504334462208, 0.0115907043490384, 0.0113189369210657, 0.0111001372867427, 0.0109018382764025, 0.010572814729845, 0.00992204892500665, 0.00889199729617341, 0.00770531446331517, 0.00674728033758081, 0.00604885076797736, 0.00498096173228707, 0.00349707645090935, 0.00283083164121235, 0.00184954464862735, 0.00157310644912388, 0.0010561470881607, 7.4428424297464e-4, 7.93880802745944e-4, 9.64366890743101e-4, 9.8591432639721e-4, 0.00103125470647991, 0.00133430313124175, 0.00142329103985234, 0.00141432587250925, 0.00153024501083975, 0.00173258076559018, 0.00188941860774544, 0.00194306844330677, 0.00191949383309264, 0.00187264440242973, 0.00184274793484283, 0.00184366729748278, 0.00186742296351828, 0.00189496888351462, 0.00190788480632105, 0.00189728710507102, 0.00186669461059419, 0.0018281466722502, 0.00179465216663773, 0.00177386087603072, 0.00176616525343353, 0.001766893078499, 0.00176983891485687, 0.00176967421634635, 0.00176279713557579, 0.00174770526139932
flux1:, 0.67213164251208, 0.00890478580468296, 0.0090338244753825, 0.00917844523915132, 0.00934356203509187, 0.00954162552032866, 0.00978973491712706, 0.0101024403401976, 0.0104837453479112, 0.0109217055835581, 0.0113865484526776, 0.0118316425958466, 0.0121981219608087, 0.012426603989548, 0.0124781799151263, 0.0123586785452503, 0.0121292870091227, 0.011883887616762, 0.011688796955062, 0.0115122064096003, 0.0112002574759383, 0.0105553687431343, 0.00951427023312589, 0.00830318566879852, 0.00732124488345589, 0.00660372393806433, 0.00549247449610433, 0.00392561217023567, 0.00320756258015285, 0.00214072520330184, 0.00181601677138844, 0.00121280875361287, 8.27821562816225e-4, 8.37901547350002e-4, 9.45151661933355e-4, 9.29940050985254e-4, 9.30290215725272e-4, 0.00119694375395336, 0.00126680724777989, 0.00123823705835822, 0.00132632379752821, 0.00150065645763046, 0.00163845802246792, 0.0016835892125067, 0.00165769689739605, 0.0016097186059994, 0.00157725119221283, 0.00157400348676255, 0.00159305719332289, 0.00161652976767744, 0.00162674171500874, 0.00161497380582615, 0.00158433027885918, 0.0015460023743975, 0.00151205690148887, 0.00148954261730869, 0.00147889539774464, 0.00147612214704641, 0.0014760179242429, 0.00147413570555814, 0.00146728995133226, 0.001453808171948
flux1:, 0.672394091415833, 0.00901871768941851, 0.00914202725785557, 0.00928162759340423, 0.00944498230306179, 0.00964684145465741, 0.00990588041841153, 0.010237296532308, 0.0106447827572893, 0.0111152163912382, 0.0116170374018556, 0.0121016715248549, 0.012508632201001, 0.0127774258797079, 0.0128683050524004, 0.0127861858163465, 0.0125913599396162, 0.0123774479939809, 0.0122114409270474, 0.012061981792733, 0.0117730294133258, 0.0111412076356096, 0.0100977306199148, 0.00887135348333219, 0.00787334322278833, 0.00714303932991243, 0.00599579646483518, 0.004354918501341, 0.00358954869765464, 0.00244251791595553, 0.0020717916323198, 0.00138350453289947, 9.25514444355585e-4, 8.96908776802692e-4, 9.39751510698276e-4, 8.87702467450985e-4, 8.43370281259158e-4, 0.00107271085160886, 0.00112275479432767, 0.0010746478255509, 0.00113505863403359, 0.00128129857589921, 0.00139984278758657, 0.00143633078741724, 0.00140827349284002, 0.00135965767259471, 0.00132536359763413, 0.00131876818551352, 0.00133385197599489, 0.00135382626746887, 0.00136177597447228, 0.00134921114119944, 0.00131887638993117, 0.00128114092951115, 0.00124713379390906, 0.00122329650981982, 0.00121009506143355, 0.00120419474363726, 0.00120136768165103, 0.00119803245332802, 0.00119141857023434, 0.00117969340787156
flux1:, 0.672656540319586, 0.00910469634938386, 0.00921796979405999, 0.00934788133621013, 0.00950451761199181, 0.00970494943626943, 0.00996941656612371, 0.0103137618616142, 0.0107414353208849, 0.0112383251167441, 0.0117714134789512, 0.0122906268772024, 0.0127343512035514, 0.0130414345151949, 0.0131715922389381, 0.0131288548171861, 0.01297228386364, 0.0127945957301049, 0.0126627881935273, 0.0125456972565217, 0.0122855127280255, 0.0116738495123211, 0.0106366725842502, 0.00940424099449544, 0.00839816655970864, 0.00766157075440788, 0.00648608865941413, 0.00478086795052574, 0.00397335552936245, 0.00275220731112179, 0.00233843512076084, 0.0015670683890832, 0.00103682688766325, 9.70808245108254e-4, 9.48448921847406e-4, 8.59827809042837e-4, 7.71165290949028e-4, 9.62392706753746e-4, 9.92107406690149e-4, 9.24722257245607e-4, 9.57861682454067e-4, 0.00107621563488487, 0.00117555572978131, 0.00120347841714837, 0.0011735307983386, 0.00112482034125821, 0.00108943775595496, 0.00108026610404456, 0.00109204552920002, 0.00110903954468491, 0.0011151469195401, 0.0011021890590288, 0.00107261177814827, 0.00103598281578592, 0.00100248218370295, 9.7791464237515e-4, 9.62735522377822e-4, 9.54221549950375e-4, 9.49079655793064e-4, 9.44571974765815e-4, 9.38350985838661e-4, 9.28456853497654e-4
flux1:, 0.672918989223339, 0.00916891130989154, 0.00926789347025932, 0.00938343125639733, 0.00952826274933695, 0.00972176422218025, 0.00998570993022355, 0.0103365906110869, 0.0107777043955501, 0.011294175901821, 0.0118519013893582, 0.0123997932894299, 0.0128756393371535, 0.0132181108364625, 0.0133867107346582, 0.0133846309368352, 0.0132693850799557, 0.013132148020323, 0.0130392384597184, 0.0129593876872645, 0.012733401815135, 0.0121486936283127, 0.0111263067092874, 0.00989699735945926, 0.00889086065619871, 0.00815449301521375, 0.00695876693197097, 0.0051994442892295, 0.00435556522326183, 0.00306703001282456, 0.00261386325979406, 0.00176223190970613, 0.00116113271385243, 0.00105940981680773, 9.71488219621618e-4, 8.4691451858276e-4, 7.14342324970842e-4, 8.66808767396337e-4, 8.75889000389962e-4, 7.8967722649022e-4, 7.9619004161096e-4, 8.87147946652021e-4, 9.67599604788792e-4, 9.872319408829e-4, 9.55792492573437e-4, 9.0758806074651e-4, 8.71855677929151e-4, 8.60835400541809e-4, 8.69908412104492e-4, 8.84374817832548e-4, 8.89021424697907e-4, 8.7608105470854e-4, 8.47770249217964e-4, 8.12874753718416e-4, 7.80603502554353e-4, 7.56075365004163e-4, 7.39668681824355e-4, 7.29198104980424e-4, 7.22241906960157e-4, 7.16873701931399e-4, 7.11181430251282e-4, 7.03129816269825e-4
flux1:, 0.673181438127093, 0.00921671887073341, 0.00929745265483808, 0.00939417470546116, 0.00952225252142757, 0.00970331270123148, 0.00996061401553763, 0.0103112994199636, 0.0107586261400464, 0.0112872108792902, 0.0118622682883343, 0.0124322114409463, 0.0129347825888211, 0.0133089751386261, 0.0135144189098574, 0.0135535318237841, 0.013481982724398, 0.0133887837260489, 0.0133388859201405, 0.0133005953252944, 0.0131137020707424, 0.0125622484829326, 0.0115627485541377, 0.0103454798823668, 0.00934710327388132, 0.00861735748702798, 0.00740947230353058, 0.00560670348367728, 0.0047327254718619, 0.00338411628197175, 0.00289582679699813, 0.00196754382771332, 0.0012976366341656, 0.0011623425504784, 0.00100899553646584, 8.4945607886368e-4, 6.73505541950801e-4, 7.86762429790889e-4, 7.75133033293279e-4, 6.70747982391801e-4, 6.51516465870187e-4, 7.15840814156235e-4, 7.77970291596213e-4, 7.89777341510651e-4, 7.57367934555202e-4, 7.10332234097377e-4, 6.74995816787329e-4, 6.62817052896082e-4, 6.69717591830653e-4, 6.82041241605952e-4, 6.85558817718197e-4, 6.73031398925826e-4, 6.46525979624602e-4, 6.14068590811093e-4, 5.83869407448956e-4, 5.60297769540933e-4, 5.43566922208262e-4, 5.31931189145164e-4, 5.23755002091853e-4, 5.1787862549385e-4, 5.12838197770992e-4, 5.06588750088543e-4
flux1:, 0.673443887030846, 0.00925245606284891, 0.00931151476353231, 0.00938547023327869, 0.00949224344680367, 0.00965561459506004, 0.00990025545167957, 0.0102439649214786, 0.0106900851714287, 0.0112230025938212, 0.0118076759244822, 0.0123925494344669, 0.0129158816310023, 0.0133174914444005, 0.0135574808415783, 0.0136375726854143, 0.0136113194573955, 0.0135649773446612, 0.0135614565135234, 0.0135683124063563, 0.0134246806269511, 0.0129120915946309, 0.0119429856468177, 0.0107462261162672, 0.00976308257585477, 0.00904607810560054, 0.00783405758644856, 0.00599875375648512, 0.00510132071258559, 0.00370045197583025, 0.00318185552477294, 0.00218130729170401, 0.00144530850384208, 0.00127898234034341, 0.00106090573817214, 8.67768515619537e-4, 6.49136349402983e-4, 7.22990462055517e-4, 6.9083648036862e-4, 5.69146632761707e-4, 5.25292031723038e-4, 5.64009674602353e-4, 6.08622483460758e-4, 6.13251381952498e-4, 5.80514743765815e-4, 5.35374796178895e-4, 5.01192991182261e-4, 4.88516399796662e-4, 4.93721923861899e-4, 5.0422272735295e-4, 5.0688684624727e-4, 4.95134271427114e-4, 4.70972346418798e-4, 4.41695524616387e-4, 4.14487122709745e-4, 3.92894773439515e-4, 3.76862139261637e-4, 3.64963945200952e-4, 3.5624523204739e-4, 3.50254011198519e-4, 3.45983881891627e-4, 3.41454736740311e-4
flux1:, 0.673706335934599, 0.00927937182890194, 0.00931405590237835, 0.009361999145961, 0.00944354535834887, 0.00958449019293903, 0.00981082485887857, 0.0101410045512572, 0.0105785911082466, 0.0111080306950526, 0.011694460644856, 0.01228688842482, 0.0128246449216113, 0.0132488696295777, 0.0135204787165391, 0.0136405899716682, 0.0136603975376935, 0.0136628493066757, 0.0137081754336616, 0.0137628696089264, 0.0136657785936523, 0.0131968055623398, 0.0122648342885275, 0.0110964281931934, 0.0101354889449775, 0.00943693994106797, 0.00822860271455855, 0.00637176760905959, 0.00545777838716988, 0.00401287393010013, 0.00346923781306348, 0.00240154744050663, 0.00160284194839074, 0.00140840284227396, 0.00112690558449079, 9.01930733993389e-4, 6.41539676544567e-4, 6.76113571158284e-4, 6.23911512383993e-4, 4.86015224504792e-4, 4.18901086955903e-4, 4.33296325774566e-4, 4.61426022451723e-4, 4.59696704361466e-4, 4.27391629197906e-4, 3.849386673473e-4, 3.52687579313181e-4, 3.40153105670423e-4, 3.44095099914818e-4, 3.53035462790948e-4, 3.55064131743868e-4, 3.44400009015577e-4, 3.23089404923435e-4, 2.97731229468071e-4, 2.74458280830401e-4, 2.55922164304458e-4, 2.41682617060523e-4, 2.30499817943282e-4, 2.21976570310067e-4, 2.1629578399563e-4, 2.12911456547879e-4, 2.09986622961457e-4
flux1:, 0.673968784838352, 0.00929965386536119, 0.00930813411760571, 0.009327685823715, 0.00938089249213806, 0.00949538813264064, 0.00969836838842321, 0.0100089390377036, 0.0104310186234255, 0.0109494053600506, 0.0115298453916286, 0.0121224282082444, 0.0126680930661011, 0.0131097739936927, 0.0134095311635209, 0.0135679749652822, 0.0136337330868925, 0.0136859463472965, 0.0137815789564405, 0.0138857839026282, 0.013837497352189, 0.0134159018073844, 0.0125268966630301, 0.0113939189993111, 0.010461528447024, 0.00978663702073528, 0.00858946505187163, 0.00672203231559714, 0.00579851656398173, 0.00431810577777614, 0.00375504303661898, 0.00262601688271697, 0.00176864464462863, 0.00154935674036329, 0.00120639975279549, 9.51743673286182e-4, 6.50801363942415e-4, 6.46591789287195e-4, 5.75137550796921e-4, 4.22375216205823e-4, 3.33609319576412e-4, 3.25216113734391e-4, 3.38111903578121e-4, 3.31005729122659e-4, 2.99999302796719e-4, 2.6108559326614e-4, 2.31561287476849e-4, 2.19796678459252e-4, 2.22872974783397e-4, 2.30468754743777e-4, 2.3202541586243e-4, 2.22704519002714e-4, 2.04695997971219e-4, 1.83948097647486e-4, 1.65528057004972e-4, 1.5112133906285e-4, 1.39786707442877e-4, 1.3032567500704e-4, 1.22763169958342e-4, 1.17831706038558e-4, 1.15440437003854e-4, 1.13972864732482e-4
flux1:, 0.674231233742106, 0.00931452321749208, 0.00929591827099959, 0.00928566101715811, 0.00930834439852681, 0.00939322930408462, 0.00956858119039731, 0.00985414236143566, 0.0102543207000894, 0.0107545504733125, 0.0113215995352642, 0.0119071309380873, 0.012454194429167, 0.012907959580961, 0.013231939640461, 0.013426339720181, 0.0135370507279048, 0.0136389731507461, 0.0137852899262575, 0.0139395824579325, 0.0139412724082793, 0.0135697424253456, 0.0127285259875561, 0.0116371753680365, 0.0107389602606384, 0.0100923391058207, 0.00891336336582868, 0.00704603762516195, 0.00612003136427841, 0.00461283377195454, 0.00403618707055182, 0.00285224031204912, 0.00194086235068406, 0.00170028956877655, 0.00129850271168032, 0.00101671124551897, 6.76759721691791e-4, 6.34687154782303e-4, 5.45115778499627e-4, 3.7907520499216e-4, 2.70506435833546e-4, 2.41097032167979e-4, 2.40208341421766e-4, 2.28853282739168e-4, 2.00109070975453e-4, 1.65640738352703e-4, 1.39658697947029e-4, 1.29286592921966e-4, 1.31874136634251e-4, 1.38307811937509e-4, 1.39507924796056e-4, 1.31719907983756e-4, 1.17384381915924e-4, 1.01852531390651e-4, 8.91228827075251e-5, 7.9854702991241e-5, 7.24932639140981e-5, 6.57352712765551e-5, 5.98848912198127e-5, 5.61291684710804e-5, 5.48181573974721e-5, 5.46281419667614e-5
flux1:, 0.674493682645859, 0.00932436766139637, 0.00927875102452164, 0.009238254301457, 0.00922921042694274, 0.00928226777795229, 0.00942661024003965, 0.00968259241580486, 0.010055233352956, 0.0105308690742858, 0.01107767250422, 0.0116493315530602, 0.0121914623518277, 0.012651867495567, 0.0129957941140137, 0.0132231456664357, 0.0133769470409873, 0.0135275008346194, 0.0137237786277192, 0.0139276197723454, 0.0139793471211797, 0.0136594678688437, 0.0128698032960254, 0.0118253380006326, 0.0109661539281339, 0.0103517800226438, 0.00919748656249776, 0.00734059165090058, 0.00641901487735915, 0.00489381468977978, 0.00430953343261981, 0.00307759290413058, 0.00211743328472354, 0.00185938319797933, 0.00140205547082242, 0.00109604272726317, 7.18992065556704e-4, 6.40434847133617e-4, 5.34227575137801e-4, 3.56738856386225e-4, 2.30445676795243e-4, 1.82012946779394e-4, 1.68968959326952e-4, 1.54619880041736e-4, 1.29180961381343e-4, 1.0010586163797e-4, 7.84963967209611e-5, 7.01387649252614e-5, 7.26053655614364e-5, 7.80399494837831e-5, 7.8960101037175e-5, 7.28272966220806e-5, 6.24380766026167e-5, 5.26078365870839e-5, 4.62773348942469e-5, 4.30346401350084e-5, 4.0610345177157e-5, 3.74554328119577e-5, 3.40092825795208e-5, 3.181216161897e-5, 3.16318718992715e-5, 3.25015128921272e-5
flux1:, 0.674756131549612, 0.00932888848047006, 0.00925722845535465, 0.0091870062720613, 0.00914599625563923, 0.00916597469223765, 0.00927687931932953, 0.00949964131756151, 0.00983999612285652, 0.0102854198695644, 0.0108058335539418, 0.0113573497905646, 0.0118885502983071, 0.0123502158600869, 0.0127095738365712, 0.0129663286430935, 0.013160553351739, 0.0133576784147788, 0.0136021299049734, 0.0138539030880741, 0.0139546555753299, 0.0136869342889155, 0.0129515247304124, 0.0119582424074096, 0.0111421565090104, 0.0105633542754993, 0.00943961215158224, 0.00760294967964745, 0.00669248808269822, 0.00515800179948094, 0.00457201641399838, 0.00329940158429688, 0.002296164685565, 0.00202462167634302, 0.00151566267272625, 0.00118867330837901, 7.76814939032997e-4, 6.63622765571179e-4, 5.42597862418613e-4, 3.55715115537008e-4, 2.13983136939289e-4, 1.4871442593381e-4, 1.25296871050015e-4, 1.09309667228635e-4, 8.82756363405922e-5, 6.55655518325418e-5, 4.91643279746792e-5, 4.34431288582851e-5, 4.61567739797979e-5, 5.07489735384536e-5, 5.14373237498127e-5, 4.70161886280262e-5, 4.07369641878076e-5, 3.69463805084242e-5, 3.75535799801752e-5, 4.10493256443816e-5, 4.43655886775643e-5, 4.55787476828771e-5, 4.51244216728091e-5, 4.47926231209367e-5, 4.57377729502365e-5, 4.74031205448658e-5
flux1:, 0.675018580453365, 0.00932724208746041, 0.00923128500084481, 0.00913269643939932, 0.00906037546439788, 0.00904695475784354, 0.00912295198903659, 0.00930982679339229, 0.00961411467315792, 0.0100246352350744, 0.0105133512682792, 0.0110391395078987, 0.0115538816558589, 0.0120116229313872, 0.0123817782448708, 0.0126639525674484, 0.0128952259592934, 0.013135970169674, 0.0134258335493173, 0.0137229370072384, 0.0138707196042333, 0.0136546600848897, 0.0129751938803909, 0.0120364508724183, 0.0112667557844031, 0.0107262051817274, 0.00963821593950111, 0.00783093711290202, 0.00693792990039753, 0.00540267133468694, 0.00482076883559951, 0.00351505476234201, 0.00247482022828661, 0.00219386918854716, 0.00163774295727942, 0.00129329739092675, 8.49295145765389e-4, 7.03778726814443e-4, 5.70064087505751e-4, 3.76032947712678e-4, 2.21320466726624e-4, 1.41561728054479e-4, 1.09669897014735e-4, 9.34688495449049e-5, 7.79664574756514e-5, 6.25933654274873e-5, 5.2226607904879e-5, 4.97598493495964e-5, 5.30943779711488e-5, 5.70056190242397e-5, 5.74924775513096e-5, 5.47780590172016e-5, 5.26569154555875e-5, 5.50777585955843e-5, 6.29595289325986e-5, 7.36910053324974e-5, 8.3343507675384e-5, 8.95078714217703e-5, 9.24878259114949e-5, 9.42217045802171e-5, 9.62129759467318e-5, 9.8356120943826e-5
flux1:, 0.675281029357119, 0.00931816629862398, 0.00920027910956863, 0.00907538763434294, 0.00897319216802183, 0.00892690633423743, 0.00896744813270075, 0.00911674449522378, 0.0093821891505697, 0.00975410757806837, 0.0102067421177189, 0.010702006200798, 0.0111953456333593, 0.0116442932552958, 0.0120206170724736, 0.0123239177673093, 0.0125882855712371, 0.0128689355071072, 0.0132006089716819, 0.0135395928233327, 0.0137315603917984, 0.0135657774254965, 0.0129430106379099, 0.0120612731508339, 0.0113405243603941, 0.0108402873724956, 0.0097925543333928, 0.00802304763393518, 0.00715338350484873, 0.00562553159178493, 0.00505323655712887, 0.00372210531178159, 0.00265120595976809, 0.00236494894072788, 0.00176658443143458, 0.00140840831566781, 9.3526791052532e-4, 7.6016411963281e-4, 6.16151571996191e-4, 4.17363033117336e-4, 2.52254938419156e-4, 1.60465183869497e-4, 1.22073139284077e-4, 1.07111666160339e-4, 9.82595238160308e-5, 9.11663668974749e-5, 8.76308742526894e-5, 8.90237261100031e-5, 9.33600546279824e-5, 9.67642847399911e-5, 9.70717387099517e-5, 9.60044216034786e-5, 9.79738198935626e-5, 1.06602203996745e-4, 1.21874111727593e-4, 1.40094259331056e-4, 1.56436398268798e-4, 1.67917470462583e-4, 1.74597026186047e-4, 1.78466370849275e-4, 1.81335930861032e-4, 1.83579510082253e-4
flux1:, 0.675543478260872, 0.00930008912657199, 0.00916308062665841, 0.00901449087020145, 0.00888450137759054, 0.00880663434550305, 0.00881202588518363, 0.00892299553132747, 0.00914782492114823, 0.00947846270426897, 0.00989160830609852, 0.0103524139362137, 0.0108200807163692, 0.0112557876719525, 0.0116337788271092, 0.0119537403968211, 0.0122468186806317, 0.0125630597726445, 0.0129322681978529, 0.0133090025509679, 0.0135416210802497, 0.013423981974944, 0.0128578468560251, 0.0120347637927381, 0.0113648311350483, 0.0109063893030734, 0.00990270392408976, 0.00817850100212849, 0.00733752443322467, 0.0058247996605415, 0.00526726457483993, 0.00391835350161591, 0.00282324366961301, 0.00253571289432187, 0.00190039753141683, 0.00153233856149947, 0.00103335854993108, 8.31773000737209e-4, 6.80056167683933e-4, 4.78988968879671e-4, 3.06140945341446e-4, 2.04838385496596e-4, 1.61945449329377e-4, 1.49661407837705e-4, 1.48530037127993e-4, 1.50597196385407e-4, 1.54635985216687e-4, 1.60467219032101e-4, 1.66189851046381e-4, 1.69277462581691e-4, 1.69427228919245e-4, 1.69901016264393e-4, 1.75783323386965e-4, 1.90439868374589e-4, 2.12989338468655e-4, 2.38692777484507e-4, 2.61816202044568e-4, 2.78740057330476e-4, 2.89187155597579e-4, 2.95116022975007e-4, 2.98599530918187e-4, 3.00505896668603e-4
flux1:, 0.675805927164625, 0.0092712242017887, 0.00911816444583051, 0.00894885532740416, 0.00879365177794403, 0.00868612081978623, 0.00865743402737975, 0.00873021484022943, 0.00891363205041622, 0.00920132737941021, 0.00957257284368717, 0.00999589015646885, 0.0104343542651489, 0.0108528853342039, 0.0112282846763779, 0.0115604081162062, 0.01187754358934, 0.0122246359588169, 0.012626614583767, 0.0130364729968998, 0.0133056941722694, 0.0132334732883558, 0.0127232000739745, 0.0119596866432767, 0.0113418108435013, 0.010926106904817, 0.00996954909263531, 0.00829725095727135, 0.00748968111819326, 0.00599923629825824, 0.00546114486300074, 0.00410190079905199, 0.00298902377854014, 0.00270409512118046, 0.00203735938433759, 0.00166329594382375, 0.00114200487615506, 9.17336147709994e-4, 7.60635482851053e-4, 5.59790536660187e-4, 3.81866737154087e-4, 2.73569193835106e-4, 2.28145878121251e-4, 2.19913496141618e-4, 2.27482827825998e-4, 2.39492236423813e-4, 2.51767329158565e-4, 2.62572010551806e-4, 2.70061172659326e-4, 2.73038908011148e-4, 2.73057932404675e-4, 2.7492959619275e-4, 2.8444749637224e-4, 3.04786563572105e-4, 3.34278753896246e-4, 3.67203007081501e-4, 3.96934304268574e-4, 4.19181323382878e-4, 4.33259912353677e-4, 4.41022460421513e-4, 4.44759414095141e-4, 4.45836091699286e-4
flux1:, 0.676068376068379, 0.00922966037722926, 0.0090637157768313, 0.00887688635186927, 0.00869941137542957, 0.00856465134376439, 0.0085036314321787, 0.00853917582337005, 0.00868130829692753, 0.00892538564391765, 0.00925330650185821, 0.00963702326151236, 0.010043533401776, 0.0104415329419686, 0.0108104226810165, 0.0111503063523914, 0.0114867345415391, 0.0118596899863438, 0.0122893695204192, 0.0127274122894681, 0.0130288466911735, 0.0129988794660283, 0.0125431195153775, 0.0118394417047536, 0.011274288483917, 0.0109017666670326, 0.00999471611408271, 0.00837994140107415, 0.00760980608261044, 0.00614813645348326, 0.00563362294142165, 0.00427117105094528, 0.00314683420077561, 0.00286814548656857, 0.00217564651247559, 0.00179939354380943, 0.00125947892927851, 0.00101533031497549, 8.56410229302472e-4, 6.58241402783827e-4, 4.77849554691607e-4, 3.65012617808488e-4, 3.18945024922325e-4, 3.16026287000715e-4, 3.33143337999436e-4, 3.55742749605736e-4, 3.76807188247727e-4, 3.93057138764448e-4, 4.02677474907284e-4, 4.05764708251138e-4, 4.05688422476826e-4, 4.08787014541839e-4, 4.21577967156503e-4, 4.47104967180881e-4, 4.83000390588378e-4, 5.22641572325319e-4, 5.58554759852115e-4, 5.85768985288297e-4, 6.03146493895454e-4, 6.12374507161755e-4, 6.1591769315407e-4, 6.15629830449311e-4
flux1:, 0.676330824972132, 0.00917345340527122, 0.00899775060098503, 0.00879669058788097, 0.00860013086918429, 0.00844098848032057, 0.0083499614635207, 0.0083499567515277, 0.00845178952112214, 0.00865250689010407, 0.00893662938529287, 0.00927953591355804, 0.00965213066083906, 0.0100268653597666, 0.010385747281293, 0.0107292008080421, 0.0110801905242486, 0.0114739373251167, 0.0119261165933535, 0.0123872605002816, 0.0127163371304535, 0.0127251624209322, 0.012322102913263, 0.0116779552852, 0.0111656622157544, 0.0108363039360271, 0.00998046017884134, 0.00842781685743835, 0.00769840370254166, 0.00627128007133817, 0.005783867129111, 0.00442490138352842, 0.00329516630293143, 0.00302604454493863, 0.0023134557712941, 0.00193867351569488, 0.00138390818541042, 0.00112399363988158, 9.65577339131744e-4, 7.72423168000915e-4, 5.92051344955595e-4, 4.77008191722591e-4, 4.32044424418386e-4, 4.35543180616394e-4, 4.62882987217385e-4, 4.96553219594944e-4, 5.26824734510924e-4, 5.48908700344923e-4, 5.60995930813859e-4, 5.64418182621498e-4, 5.64291697188113e-4, 5.68428091621916e-4, 5.84061922264686e-4, 6.14157298651267e-4, 6.55739496963195e-4, 7.01380703472779e-4, 7.42823914649128e-4, 7.74436719020607e-4, 7.94604673978541e-4, 8.04806154612403e-4, 8.07639778683688e-4, 8.05429230723654e-4
flux1:, 0.676593273875885, 0.0091007251572673, 0.00891825117560035, 0.00870624253884647, 0.00849393382694714, 0.00831357662760997, 0.00819536198816264, 0.00816214666601116, 0.0082254432010168, 0.00838392024734777, 0.00862466133046418, 0.00892640863080877, 0.00926389988535961, 0.00961327444231518, 0.00995912255250369, 0.0103022567693335, 0.0106632317256973, 0.011072756863013, 0.0115422524847811, 0.0120214173258674, 0.012373520865517, 0.0124175039343113, 0.0120649676211569, 0.0114795401207972, 0.011019754557328, 0.0107331086987911, 0.00992951847259524, 0.00844259975912354, 0.00775642675900087, 0.00636885373086858, 0.00591141024208757, 0.0045621101026598, 0.00343270311088059, 0.00317610411219248, 0.00244901613711906, 0.00207912701068281, 0.00151329774075112, 0.00124134859643047, 0.00108603628784494, 9.00056944510812e-4, 7.22015974103709e-4, 6.06922722881097e-4, 5.64624931337597e-4, 5.7544706142281e-4, 6.13479934995115e-4, 6.58507884375726e-4, 6.98246696522422e-4, 7.2645233237104e-4, 7.41299558515019e-4, 7.45280414739894e-4, 7.45158200916898e-4, 7.50134502116311e-4, 7.68133195453582e-4, 8.02081436390262e-4, 8.48492494199109e-4, 8.99242349174188e-4, 9.4537609145169e-4, 9.80641698465346e-4, 0.00100294733111131, 0.00101353434666888, 0.00101509931259929, 0.00101040898019603
flux1:, 0.676855722779638, 0.00900977157228897, 0.00882331183619062, 0.00860356211405283, 0.00837891803716806, 0.00818075819925803, 0.00803858720335555, 0.00797506418355216, 0.00800227657794638, 0.00812040581081889, 0.00831899152619993, 0.00858002468814111, 0.00888195466886747, 0.0092045002317588, 0.00953478580159363, 0.00987407475015504, 0.0102407067239984, 0.0106611691416159, 0.011142936122513, 0.0116351627950994, 0.0120057442865061, 0.0120811767621484, 0.0117767039914267, 0.0112487368812341, 0.0108406462740603, 0.010595855447194, 0.00984494678350215, 0.00842635122827563, 0.0077851578588784, 0.0064413573327683, 0.00601607707724613, 0.00468205203340688, 0.00355829755849498, 0.00331676028259083, 0.00258059582905218, 0.00221871378505271, 0.00164555580344991, 0.00136523392790114, 0.00121542947196561, 0.00103855261997221, 8.64927408273736e-4, 7.51717375603127e-4, 7.13422719457048e-4, 7.32245355207334e-4, 7.81213154683613e-4, 8.37673010084731e-4, 8.86965975215077e-4, 9.21465634117393e-4, 9.39310997033188e-4, 9.44063722692032e-4, 9.44008478394332e-4, 9.49627230407907e-4, 9.69486004973066e-4, 0.00100650791278785, 0.00105678930683225, 0.00111162763675454, 0.00116147134633834, 0.0011995109450773, 0.00122319675585312, 0.00123351983905278, 0.00123324377851857, 0.0012255449979092
flux1:, 0.677118171683392, 0.00889917557115268, 0.00871128600619609, 0.00848688918315846, 0.00825334977689246, 0.00804097928644653, 0.00787841661239441, 0.00778796247715102, 0.00778213142007981, 0.0078624741832733, 0.0080208390418999, 0.00824230890761328, 0.00850888345227596, 0.00880372076611668, 0.00911641049668722, 0.00944872486111021, 0.00981699679547503, 0.0102438097869423, 0.0107330314942673, 0.0112335708644406, 0.0116182316412993, 0.011721408584364, 0.011462322289287, 0.0109901513069343, 0.0106325094741902, 0.0104283352055815, 0.0097299583679506, 0.00838133308732424, 0.00778609263344608, 0.00648951092237793, 0.0060979118513747, 0.00478417261755476, 0.0036709494019112, 0.00344656631269817, 0.00270650993367576, 0.00235538537023972, 0.00177852493429998, 0.00149334653205483, 0.00135119653702044, 0.00118507473268337, 0.00101768681580089, 9.08036184567009e-4, 8.74829257438917e-4, 9.02081382318636e-4, 9.61984807246554e-4, 0.00102972922994902, 0.00108848197518355, 0.00112932390076956, 0.00115034107585855, 0.00115606111617558, 0.00115614249156468, 0.00116221563834435, 0.00118342439442358, 0.00122271081923915, 0.00127584701012955, 0.00133367444092949, 0.00138615776430655, 0.00142600856261432, 0.00145025634000192, 0.00145964222859297, 0.00145697137732525, 0.00144579166955985
flux1:, 0.677380620587145, 0.00876791679379147, 0.00858092231320219, 0.00835483965636635, 0.00811583277047495, 0.00789296446875171, 0.00771382930589925, 0.00760019764304673, 0.0075648422010942, 0.00761051123086936, 0.00773118176502103, 0.00791483892048343, 0.00814684141808736, 0.00841362272024009, 0.00870715340876026, 0.009029768048888, 0.00939600927987631, 0.00982489415067653, 0.0103170441718175, 0.0108214196512946, 0.0112159716517541, 0.0113432488622022, 0.011126705869476, 0.0107083017266467, 0.0103994558345499, 0.010234306320619, 0.00958778193871031, 0.00830988684486061, 0.00776083945312951, 0.00651417482532549, 0.00615711786950786, 0.00486807068511389, 0.00376978840866477, 0.00356419178357577, 0.00282513313349151, 0.00248711494503052, 0.00191002082536104, 0.00162329335827116, 0.00149064132938007, 0.00133662253813476, 0.00117700509030525, 0.00107231142425746, 0.00104500968382191, 0.00108086548092764, 0.00115146346859029, 0.00123012562875931, 0.00129806356350649, 0.00134516946900685, 0.00136946203767543, 0.00137632131195743, 0.00137661500260588, 0.00138297247163872, 0.00140503669623732, 0.00144578198490655, 0.00150074423219418, 0.00156043257404891, 0.00161444785430699, 0.00165511341652692, 0.00167908915711906, 0.00168687857759609, 0.00168130849864657, 0.0016662569014208
flux1:, 0.677643069490898, 0.00861546723956089, 0.00843147675714963, 0.00820652853736372, 0.00796543637983325, 0.00773584490451105, 0.0075441276565428, 0.0074113448322975, 0.00735034257417274, 0.00736487363173474, 0.00745084021232477, 0.00759891645589353, 0.007797608087235, 0.00803644348517252, 0.00830967871727605, 0.00862025957878621, 0.00898115836189203, 0.00940817461093222, 0.00989905586705308, 0.0104031050832805, 0.0108036127468466, 0.010951449255751, 0.0107744827444828, 0.0104074898617625, 0.0101454128057862, 0.0100173765875384, 0.00942155116883662, 0.00821434092348287, 0.00771104583979786, 0.00651629216029592, 0.0061940176528098, 0.00493347658471984, 0.00385406891948132, 0.00366843210422625, 0.00293492051542626, 0.00261193546009501, 0.00203787912168815, 0.00175265214291955, 0.00163100881454319, 0.00149012054189652, 0.00133950603633709, 0.00124087995088385, 0.00122003255842659, 0.00126441778590929, 0.00134523906224721, 0.00143424545816186, 0.00151092367289064, 0.00156409295756116, 0.00159169311983625, 0.00159983659222851, 0.00160042403078454, 0.00160692166619351, 0.00162938185414692, 0.00167081535518545, 0.00172660342887885, 0.00178704398776524, 0.00184149675259517, 0.00188199529953485, 0.00190489179904615, 0.00191047430647683, 0.00190157676639418, 0.00188236428873981
flux1:, 0.677905518394651, 0.00844186133450392, 0.008262789250869, 0.0080416486624886, 0.00780177260312166, 0.00756923044810685, 0.00736900248942233, 0.00722125553310203, 0.00713871476669807, 0.00712593094906364, 0.00718051291984608, 0.00729559625160004, 0.00746260912147002, 0.0076739842434976, 0.0079261599515958, 0.00822273723182131, 0.0085753375114358, 0.00899689648012265, 0.00948266435953887, 0.00998256628052927, 0.0103853758924263, 0.0105503670624882, 0.0104099251861466, 0.0100917040751572, 0.0098740357826395, 0.00978092359967224, 0.00923423201595945, 0.00809695144686559, 0.00763835584476644, 0.00649685743852656, 0.00620903652608779, 0.00498024809000602, 0.00392317750246431, 0.00375822931768807, 0.00303443715608174, 0.00272798549178334, 0.00216000914244382, 0.00187903847247578, 0.00176956806772633, 0.00164251467345395, 0.00150183452421763, 0.00141010379111801, 0.00139600313848538, 0.00144861371147923, 0.00153897952403324, 0.00163757257332178, 0.00172239379306143, 0.00178131390563161, 0.00181218538323152, 0.00182172992292952, 0.00182269847786623, 0.0018292248764037, 0.00185167350329317, 0.00189308759449623, 0.00194876732768497, 0.00200891468486906, 0.00206276943838429, 0.00210217735835022, 0.00212325184630363, 0.00212609534855025, 0.00211353928159242, 0.00208999267692965
flux1:, 0.678167967298405, 0.00824773074028627, 0.00807531634134705, 0.00786049889303735, 0.00762501789554611, 0.00739322414650146, 0.00718854032427091, 0.0070300585936547, 0.00693018611845984, 0.00689405967002008, 0.00692076966788146, 0.00700567933258657, 0.00714290937230577, 0.0073276013314743, 0.00755826737571177, 0.00783920222752559, 0.00818089198759264, 0.00859376113762914, 0.00907093730586671, 0.00956323075273547, 0.00996499248104552, 0.0101438984230322, 0.0100368831390459, 0.00976455933162766, 0.00958865854781486, 0.00952805398734134, 0.00902858768738139, 0.00795987570493661, 0.007544396615184, 0.00645690950066067, 0.00620270738045193, 0.00500838214051162, 0.0039766519405153, 0.00383270201826299, 0.00312239476080909, 0.00283356020344341, 0.0022744516901897, 0.00200017547259806, 0.0019036965069401, 0.00179086854017735, 0.00166076341462668, 0.00157648794877647, 0.00156919217108993, 0.00162952314902119, 0.00172857931758646, 0.00183584791601703, 0.00192808696297122, 0.0019923487843419, 0.00202639321622055, 0.00203742832755374, 0.00203887162303757, 0.00204535328206463, 0.00206744837576932, 0.00210822165029052, 0.00216295660421396, 0.00222186588110621, 0.00227418510680611, 0.00231167362861987, 0.00233027858389403, 0.00232995198085871, 0.00231351731002934, 0.00228558523686899
flux1:, 0.678430416202158, 0.0080342979906151, 0.0078701168911758, 0.00766396149397145, 0.00743588257070515, 0.00720838477703767, 0.00700318095574371, 0.00683811540722179, 0.0067250847852029, 0.0066696022302764, 0.00667201598291166, 0.00672968404333586, 0.00683919017241498, 0.00699818830622648, 0.00720715256576679, 0.00747110387586565, 0.00779960152521856, 0.00820090540282402, 0.0086663876025311, 0.00914798557626873, 0.00954567189674414, 0.00973544433350734, 0.0096587527238494, 0.00942927302947675, 0.00929227886497035, 0.00926159660195087, 0.00880717539183824, 0.00780517214426309, 0.0074307873505621, 0.00639754254821894, 0.0061756900446288, 0.00501803692064232, 0.00401420694519445, 0.0038911796510423, 0.00319769158988402, 0.00292716311609046, 0.00237943680317743, 0.00211396160946684, 0.00203096007630822, 0.00193245395675328, 0.00181329304897671, 0.00173678866077216, 0.00173615270134191, 0.00180353512449452, 0.00191029087425405, 0.00202520655004004, 0.00212403927581292, 0.0021931559472796, 0.00223022168571898, 0.00224281137522914, 0.00224482914687268, 0.00225123327081161, 0.00227270771151455, 0.00231232218735935, 0.00236539807292895, 0.00242225420858648, 0.00247222912394812, 0.00250709283612556, 0.00252269892611529, 0.00251888714994174, 0.00249847113017093, 0.00246622271413551
flux1:, 0.678692865105911, 0.00780332804488963, 0.00764879305749371, 0.00745343430021807, 0.00723553649756136, 0.00701564894914196, 0.00681363925573395, 0.00664594494140388, 0.00652377144324419, 0.00645280834419658, 0.00643444609574571, 0.00646781135515166, 0.0065517263548273, 0.00668616291245043, 0.00687344289867754, 0.00711933902513504, 0.00743268242853692, 0.00781990435375717, 0.00827097539277646, 0.0087391775506566, 0.00913009975454145, 0.00932790849509794, 0.00927847678103801, 0.00908867143432136, 0.00898757183304246, 0.00898412063627218, 0.00857236510975207, 0.00763481728077247, 0.00729916071819325, 0.00631992628768374, 0.00612879618955907, 0.00500955668959653, 0.00403576032188731, 0.00393323503832214, 0.00325945064730244, 0.00300755348112251, 0.002473436589593, 0.00221853182916349, 0.00214918420228152, 0.0020648302620468, 0.00195673762520892, 0.00188810613458047, 0.00189381850195188, 0.00196746106097052, 0.0020808317120941, 0.00220228770910493, 0.00230682212669812, 0.0023802495455719, 0.0024201415749545, 0.00243432648144231, 0.00243702332593909, 0.00244335769577749, 0.00246402355879168, 0.00250207508398168, 0.00255291600365571, 0.00260705409380413, 0.00265402630861738, 0.00268570289563659, 0.00269791372584318, 0.00269042525401944, 0.00266604182485599, 0.00262965850048559
flux1:, 0.678955314009665, 0.00755704213137653, 0.00741339408012624, 0.00723072809468713, 0.00702550408482023, 0.00681622788758601, 0.00662080791908722, 0.00645413635054535, 0.00632656512890031, 0.00624377655476924, 0.00620800149970235, 0.00621992037896157, 0.00628037739081991, 0.00639147156032741, 0.00655725658213925, 0.00678427476106293, 0.00708081518822553, 0.00745180129975892, 0.00788613809524818, 0.00833864157883056, 0.0087204641172211, 0.00892372242474789, 0.00889857096801845, 0.00874521839113445, 0.00867692114361667, 0.00869796771059521, 0.00832636898788071, 0.00745072876054762, 0.00715118596831016, 0.00622532558765122, 0.00606301030148979, 0.00498349145651235, 0.0040414530843111, 0.0039587088934338, 0.00330705086281583, 0.003073784082062, 0.00255520834475384, 0.00231230762764209, 0.00225651105206556, 0.00218590780713959, 0.00208879380151815, 0.00202795707124755, 0.00203957931904709, 0.00211861170379398, 0.00223746220123296, 0.00236431281002729, 0.00247362019094266, 0.0025507774387712, 0.00259326717448401, 0.00260906613621363, 0.00261254861538073, 0.00261885811878859, 0.0026386056722687, 0.00267480709202859, 0.00272298313591814, 0.00277389940719557, 0.00281737320168956, 0.00284545436027973, 0.00285401333247383, 0.00284278087017249, 0.0028145541425353, 0.00277431631248219
flux1:, 0.679217762913418, 0.00729800285492782, 0.00716629432968784, 0.00699794269316043, 0.00680754360501161, 0.0066114949918764, 0.00642565776384585, 0.00626326577415982, 0.00613367930140165, 0.0060424111202239, 0.00599234887727711, 0.00598552622412042, 0.00602460296272426, 0.00611361965344597, 0.00625824444082231, 0.00646579831077735, 0.00674419924319179, 0.00709716426858697, 0.0075128457944827, 0.0079477529123737, 0.00831850387279012, 0.00852489062735145, 0.00852116686993783, 0.00840105668244998, 0.0083624579286997, 0.00840528719966894, 0.00807127065985144, 0.00725478486364806, 0.00698858438852641, 0.00611511145872567, 0.00597949887214862, 0.0049406049653349, 0.00403165817350084, 0.00396772127946849, 0.00334014677410809, 0.00312522524962606, 0.00262382399731569, 0.00239403260283894, 0.0023514398418898, 0.00229399234073655, 0.00220758830521506, 0.00215432390657986, 0.00217133004519691, 0.00225484499193685, 0.00237803145323892, 0.00250912914597947, 0.00262227311201816, 0.00270256133665099, 0.00274739529028277, 0.00276480574016959, 0.00276917754454752, 0.00277553727649182, 0.00279432864360746, 0.0028285057674819, 0.0028737320125855, 0.00292108553002023, 0.00296073097682183, 0.00298496495340107, 0.00298975497468434, 0.00297483041417016, 0.00294298380069079, 0.00289925422166931
flux1:, 0.679480211817171, 0.00702898269166525, 0.00691005919135589, 0.00675733619845743, 0.00658352564652104, 0.00640287876348121, 0.0062291495152712, 0.0060738301884637, 0.00594517961041266, 0.00584840409575143, 0.00578688548628517, 0.00576382646084111, 0.00578350737393242, 0.00585173029349456, 0.00597565907185755, 0.00616339282390597, 0.00642263167594419, 0.00675616412446342, 0.00715167579140987, 0.00756749611724095, 0.00792557142176656, 0.00813304734315183, 0.0081480631098841, 0.00805805284758094, 0.00804609826375718, 0.00810806619479729, 0.00780904638652768, 0.00704883357365305, 0.00681313084480294, 0.00599075810269071, 0.00587960305271416, 0.00488186708757067, 0.00400697463643885, 0.00396066712755092, 0.00335867381573283, 0.00316157255236065, 0.00267868341179476, 0.00246279145237404, 0.00243284851052579, 0.00238780867644253, 0.00231170302930067, 0.00226567953729732, 0.00228749299172955, 0.00237458448144032, 0.00250099137224186, 0.00263521973125246, 0.00275128179999493, 0.00283410047570249, 0.00288100713415429, 0.00290000404563659, 0.00290535926214626, 0.00291186449399479, 0.00292972244733436, 0.00296180337174682, 0.00300393087308079, 0.00304753659442304, 0.00308318420106478, 0.00310347075922367, 0.00310450782117925, 0.00308605277666381, 0.00305089539049978, 0.0030041012532315
flux1:, 0.679742660720924, 0.00675282922831854, 0.00664731245416659, 0.00651120078995176, 0.00635532319545175, 0.00619177226815659, 0.00603216654634334, 0.00588620585016436, 0.00576096885854029, 0.00566124605342534, 0.00559077349716525, 0.00555375587731786, 0.00555591084381574, 0.00560462789252609, 0.00570844647706817, 0.00587623281993998, 0.00611560249953833, 0.00642866615666328, 0.00680289773218562, 0.00719854210877621, 0.00754270113993343, 0.0077495165115977, 0.00778077642951747, 0.00771783815516551, 0.00772957308429051, 0.00780814882900252, 0.00754157364450038, 0.00683468813503558, 0.00662663915993354, 0.00585382447758748, 0.00576481382342052, 0.0048084299673447, 0.00396820683186659, 0.00393819555273966, 0.00336283839498844, 0.00318283769035454, 0.00271951092717857, 0.00251801202861506, 0.00249999677428155, 0.00246650379714883, 0.00240017789460034, 0.00236098816225371, 0.00238701444414826, 0.00247681012566053, 0.00260538127416272, 0.00274168226400645, 0.00285978282437224, 0.00294454278299202, 0.00299323746438815, 0.00301377094486263, 0.00302018583988554, 0.00302693955551734, 0.00304393237100557, 0.00307393122490928, 0.00311293111431565, 0.00315274539256021, 0.00318437333865509, 0.00320075223855055, 0.0031981740203871, 0.00317644723537912, 0.00313835905759788, 0.00308897450065442
flux1:, 0.680005109624678, 0.00647233975058886, 0.00638061709548421, 0.00626175564514002, 0.00612472215858833, 0.00597946578643404, 0.00583547284016753, 0.00570063313699324, 0.00558079858286808, 0.00548026269534003, 0.00540299866545876, 0.00535406337174577, 0.00534044028774446, 0.00537093830668955, 0.00545535101580616, 0.0056032896009475, 0.00582239657517976, 0.00611432527127519, 0.00646655990199615, 0.00684132455805138, 0.00717067574135354, 0.00737536794484632, 0.00742058678046522, 0.00738184117100031, 0.00741444757382361, 0.00750724341880989, 0.00727062676771992, 0.0066141098916049, 0.00643093306584322, 0.00570592244244291, 0.00563673239065281, 0.00472159040139069, 0.00391633086242629, 0.00390117524417979, 0.00335309406257576, 0.00318932418283678, 0.00274633640841573, 0.00255945169507137, 0.0025525121804278, 0.00252963121409202, 0.00247249344244482, 0.00243968457738263, 0.00246933845880801, 0.00256102509072967, 0.00269078744510457, 0.00282818219097412, 0.00294749641491327, 0.00303362949586819, 0.0030838173341618, 0.00310580930269488, 0.00311333335373042, 0.00312043239381297, 0.00313665608361738, 0.00316465270787055, 0.00320059497873179, 0.00323669504200249, 0.00326441041993111, 0.00327704468697258, 0.00327109536743022, 0.00324643815237811, 0.00320585516831008, 0.00315438552690911
flux1:, 0.680267558528431, 0.00619015532872963, 0.00611237816303087, 0.00601106378279943, 0.00589335683076853, 0.00576710462122435, 0.00563969551226971, 0.00551722456195525, 0.00540430170200948, 0.00530466983318166, 0.00522244426571636, 0.00516340079002485, 0.00513562866730888, 0.00514919418602095, 0.00521502228436813, 0.00534343545164671, 0.0055421915250085, 0.0058126750168844, 0.00614256803600321, 0.00649610827071047, 0.00681008441185873, 0.00701146488649624, 0.00706857308702839, 0.00705131033011176, 0.00710213024865339, 0.0072069191945199, 0.00699786262220688, 0.00638878232792947, 0.00622780761580271, 0.00554867633667346, 0.0054970212975707, 0.00462274333404276, 0.0038524524575418, 0.00385065017040852, 0.00333010686795886, 0.00318159113761389, 0.00275946370733582, 0.00258717060265218, 0.00259036206697079, 0.00257711974917195, 0.00252853651428589, 0.00250163564691141, 0.00253436223372993, 0.00262720366981097, 0.00275728340659876, 0.00289488624020297, 0.00301465491585272, 0.00310162046009123, 0.00315299796776926, 0.00317633859492442, 0.00318498571803505, 0.00319250679581722, 0.00320806630055038, 0.00323418368182037, 0.00326721257891952, 0.00329977184379773, 0.00332378756672461, 0.00333294295616128, 0.00332395538510516, 0.00329677602975128, 0.00325417614435571, 0.00320114468589602
flux1:, 0.680530007432184, 0.00590868095028247, 0.00584477252413224, 0.00576097550993329, 0.00566267067563866, 0.00555567000152879, 0.00544532742096733, 0.00533598924966864, 0.00523103759152938, 0.00513363659026116, 0.00504796909920078, 0.00498041192708196, 0.0049400109362618, 0.00493793372923995, 0.00498611260669842, 0.00509553613258384, 0.00527414226973702, 0.00552320242838826, 0.00583075009193107, 0.00616304442421832, 0.00646136898386296, 0.00665850064423281, 0.00672563894557239, 0.00672732749932309, 0.00679387438855448, 0.00690859668761622, 0.00672480144834451, 0.00616028205635304, 0.00601898769870116, 0.00538368032199774, 0.00534735313926735, 0.00451333258452148, 0.00377776159713796, 0.00378779089910633, 0.0032947141251821, 0.00316040945266915, 0.00275943051750978, 0.0026014954340562, 0.00261381516658795, 0.00260923079676858, 0.00256855332149886, 0.00254708859949059, 0.00258237824435832, 0.00267572614914794, 0.00280535738493861, 0.00294238344869762, 0.00306191910702592, 0.00314920778098845, 0.00320146360632265, 0.00322600829674697, 0.00323574928340426, 0.0032437361954067, 0.00325872719963257, 0.00328310860701089, 0.00331341671036526, 0.00334267796899659, 0.00336328716132746, 0.00336930928976924, 0.00335768560236037, 0.00332844347893507, 0.00328433362532186, 0.00323027097105318
flux1:, 0.680792456335937, 0.00563003421317955, 0.00557970628703016, 0.00551309743984859, 0.00543389947527763, 0.00534597822852851, 0.00525274320718686, 0.00515686563136387, 0.00506054008533327, 0.00496634645882426, 0.00487847875418185, 0.00480381080120337, 0.00475220596561735, 0.00473578281538091, 0.00476735599903338, 0.00485852370338818, 0.00501744562254334, 0.00524540361033227, 0.00553090334058382, 0.00584221030717846, 0.00612485697567939, 0.00631702433343603, 0.00639252963347901, 0.0064108152642421, 0.00649077577078346, 0.00661353679784425, 0.00645280865297663, 0.00593005278259213, 0.00580609045224522, 0.00521245980645455, 0.00518936366105303, 0.00439480486339641, 0.00369348915038661, 0.00371384686381647, 0.00324788115510946, 0.00312671510021848, 0.00274696402204807, 0.00260297754783246, 0.0026233968917377, 0.00262650846844385, 0.00259309462478003, 0.0025766111899282, 0.00261400862010676, 0.00270730663494884, 0.00283583352153439, 0.00297160064498963, 0.00309028962616008, 0.00317742519644588, 0.0032302407203303, 0.0032558083746712, 0.00326656546063489, 0.00327501870132887, 0.00328951162566964, 0.00331229931817866, 0.00334010237696213, 0.00336635090813444, 0.00338390061729335, 0.00338719122502292, 0.00337338289613375, 0.00334257277005771, 0.00329747729375761, 0.00324291326367293
flux1:, 0.681054905239691, 0.00535602131722237, 0.00531879733009393, 0.00526878325177037, 0.00520807181212145, 0.0051386919162643, 0.00506222165687673, 0.00497975451077272, 0.00489236008786616, 0.00480204772890352, 0.00471298175537756, 0.00463244121632768, 0.00457097707224587, 0.00454151396814311, 0.00455762311605192, 0.00463144542507766, 0.00477138202706339, 0.00497881843480736, 0.0052428232425151, 0.00553363388782089, 0.00580078255374235, 0.00598745755920709, 0.0060698431009144, 0.00610254139101254, 0.00619377077463543, 0.00632283317955945, 0.00618308254522606, 0.0056993871753771, 0.005590597077382, 0.00503644194974743, 0.00502461457434314, 0.00426857192358437, 0.00360086981932879, 0.00363010401617649, 0.00319066013314911, 0.00308156370772947, 0.00272293646587761, 0.00259234928790548, 0.00261984212579575, 0.00262972683895905, 0.00260295761858928, 0.00259102861863402, 0.00263013696372941, 0.00272291941046581, 0.00284979276794447, 0.00298371862598204, 0.00310101989315162, 0.00318755959495224, 0.00324060992307027, 0.00326698304653015, 0.00327862730817841, 0.00328749702876152, 0.00330152446233932, 0.00332284155584721, 0.00334835589085586, 0.0033718943690015, 0.00338676031863388, 0.00338775403797351, 0.00337224227579848, 0.00334037919271465, 0.00329482937084777, 0.00324028668020236
flux1:, 0.681317354143444, 0.00508813614465832, 0.00506337803836346, 0.00502914076610337, 0.00498602108801292, 0.00493433731670587, 0.00487396832395313, 0.00480454656204564, 0.00472609715827943, 0.00464008810987954, 0.00455062601279107, 0.00446531371221178, 0.0043952680314165, 0.00435407991394605, 0.00435595092392334, 0.00441348853639654, 0.00453533524631884, 0.00472304599263131, 0.00496631629695675, 0.00523730567887774, 0.00548929804909495, 0.00567010487175853, 0.00575803801577795, 0.00580312364724569, 0.00590363802434546, 0.00603741116123685, 0.00591665115925714, 0.00546941948077479, 0.00537383725478307, 0.00485693804655326, 0.00485456909512796, 0.00413598369970303, 0.00350111402593231, 0.00353785075479744, 0.00312415412444488, 0.00302608964049743, 0.00268832395171429, 0.00257048160005176, 0.00260404872059509, 0.00261983788395723, 0.00259912852056604, 0.00259136147726093, 0.00263184206649221, 0.00272372846602495, 0.00284849831277523, 0.00298009403790223, 0.00309553560840906, 0.00318106969169444, 0.00323402543121251, 0.00326095240611018, 0.00327330436218713, 0.00328248723677756, 0.00329603565115251, 0.00331597229412688, 0.00333939617377607, 0.00336052290228394, 0.00337308674735332, 0.00337222957662946, 0.00335550683694362, 0.00332311186074897, 0.00327763631337961, 0.00322362541989004
flux1:, 0.681579803047197, 0.00482757644462869, 0.00481451223290676, 0.0047950495350152, 0.00476840370401706, 0.00473332295326978, 0.00468813438204727, 0.0046311410789456, 0.00456141779805122, 0.00447993219908431, 0.00439071511436126, 0.00430162028294051, 0.00422421574205616, 0.00417262366362735, 0.00416154976916052, 0.00420398424852246, 0.00430879386548368, 0.00447774491527963, 0.00470120092296001, 0.00495318165803124, 0.00519047940262034, 0.00536516102132519, 0.00545744153470106, 0.00551303717387931, 0.00562100521411276, 0.00575803442750993, 0.00565437895545113, 0.00524112924530634, 0.00515698666349689, 0.00467513807026689, 0.00468058057931812, 0.0039983130115785, 0.0033953894696834, 0.00343835319612614, 0.0030494879983684, 0.00296147145805053, 0.0026441705720455, 0.00253834517396642, 0.00257703401914846, 0.00259792277851564, 0.00258272893258123, 0.00257876801842136, 0.00262033688948059, 0.00271102359628657, 0.00283332897349027, 0.00296219043076148, 0.00307536427797997, 0.0031595152115007, 0.00321204522643654, 0.00323924479101794, 0.00325207823980737, 0.00326141838169281, 0.00327442447902928, 0.00329302895411382, 0.00331452881734858, 0.00333352033575114, 0.00334415050230972, 0.00334188092704057, 0.00332443418569165, 0.00329202120826952, 0.00324713696479255, 0.00319415140357902
flux1:, 0.68184225195095, 0.00457527061699706, 0.00457302032898829, 0.00456718379031549, 0.00455571926850044, 0.00453595662245664, 0.00450483006138786, 0.00445945565981635, 0.00439806140749395, 0.00432116392569098, 0.00423270758910842, 0.00414073081280694, 0.00405714415698761, 0.00399647025774671, 0.0039737933772634, 0.00400239671538972, 0.00409134035242937, 0.00424262400861741, 0.00444730123421983, 0.00468118134915625, 0.00490432884780846, 0.00507271755221128, 0.00516825854224752, 0.00523262525833058, 0.00534636108069167, 0.00548531869426885, 0.00539698194287604, 0.00501535424714851, 0.00494107562603258, 0.00449211540625035, 0.0045038922791198, 0.00385675034076587, 0.00328481132579774, 0.00333283913624192, 0.00296778648397131, 0.00288890424477569, 0.00259155870276528, 0.00249697630250588, 0.00253989576243987, 0.00256514819264966, 0.0025549679436068, 0.0025544928993003, 0.00259691494330225, 0.00268616508557222, 0.00280572246908509, 0.0029315203284923, 0.0030420765329416, 0.00312449823000727, 0.00317627339032786, 0.00320344111888155, 0.00321648992236022, 0.00322578359577938, 0.00323813516480804, 0.00325540998702106, 0.0032751118133679, 0.00329221038585278, 0.00330124712589741, 0.00329798050805433, 0.00328027675581568, 0.00324834056426256, 0.00320454462693328, 0.00315305633362216
flux1:, 0.682104700854704, 0.00433190917540389, 0.00433950771602447, 0.00434603689339687, 0.00434833032274768, 0.00434245973107162, 0.00432413317383784, 0.00428942883293485, 0.00423583728992293, 0.0041634785199317, 0.00407620461872437, 0.00398217738941181, 0.00389354609411907, 0.00382510703999946, 0.00379219868301698, 0.00380830368160066, 0.0038826339143654, 0.00401742871686953, 0.00420443831444834, 0.00442118467379998, 0.00463077744510621, 0.00479277036743952, 0.00489058297114368, 0.00496211306751179, 0.00508007109433908, 0.00521975006994095, 0.00514504812784997, 0.00479280916637535, 0.0047270051563738, 0.00430883825986249, 0.00432564462862405, 0.00371240572752279, 0.00317043878479054, 0.00322248876416456, 0.00288015843165123, 0.00280957815834892, 0.00253158514311905, 0.00244744770777056, 0.00249377786879988, 0.00252272825240735, 0.00251710086833501, 0.00251982340574712, 0.00256290499106233, 0.00265053770205444, 0.00276712908152458, 0.00288959866147703, 0.00299723947457511, 0.00307761679797734, 0.00312831460470942, 0.00315513100397256, 0.00316809828915482, 0.00317710184572565, 0.00318864259753517, 0.00320454519801238, 0.00322253079186025, 0.00323793675224079, 0.00324568157509696, 0.00324179808105033, 0.00322427230773033, 0.00319327805878282, 0.00315103941630471, 0.00310149376814052
flux1:, 0.682367149758457, 0.00409797633002846, 0.00411439283863382, 0.00413194498293232, 0.00414648063804313, 0.00415297947003034, 0.00414609468799916, 0.00412101896784153, 0.00407461726621906, 0.00400666955537996, 0.00392093246951964, 0.00382563323280756, 0.00373305989287303, 0.00365815941368219, 0.00361640219409283, 0.00362137500219925, 0.00368239259956173, 0.00380192794410547, 0.0039724225189004, 0.00417303010372027, 0.00436968903677629, 0.00452522886670876, 0.00462441081032738, 0.00470162298089413, 0.00482239463655431, 0.00496170502711684, 0.00489905947255205, 0.00457410592366769, 0.00451556595313954, 0.00412618363091119, 0.00414688582631628, 0.00356631419789188, 0.00305327504226302, 0.00310842951793662, 0.0027876855760112, 0.00272466177690236, 0.00246534197991104, 0.00239084387594567, 0.00243984092046773, 0.00247189207572581, 0.00247039461903192, 0.00247605318872471, 0.00251963398652664, 0.00260551366351223, 0.00271897509150279, 0.00283790672547347, 0.00294238106642057, 0.00302042978081177, 0.00306973967415697, 0.00309587941599902, 0.0031084485256694, 0.00311688879531834, 0.00312742637586602, 0.00314187360431085, 0.0031581811386648, 0.00317204961693541, 0.00317875883582583, 0.00317459483668814, 0.00315764056649988, 0.00312801476799399, 0.00308776691506275, 0.00304057745364635
flux1:, 0.68262959866221, 0.00387377885575573, 0.00389793307053411, 0.00392510893894366, 0.0039503123114304, 0.00396760020416165, 0.00397074386873514, 0.00395420302987757, 0.00391432833819649, 0.00385061617675577, 0.00376672520946837, 0.0036708920413473, 0.0035754467413776, 0.003495367712945, 0.00344613809437223, 0.00344135359162814, 0.00349037838203006, 0.00359590407959391, 0.00375104878872827, 0.00393651532297166, 0.0041208660995356, 0.00426992638331108, 0.00436965376133728, 0.00445118980136878, 0.00457350134529156, 0.00471146899515525, 0.00465941180210601, 0.00435977200022167, 0.00430745618811459, 0.00394495010534652, 0.00396858181788088, 0.00341944133160093, 0.00293426795574856, 0.0029917324633957, 0.00269141383217261, 0.00263528853429672, 0.00239390068143818, 0.00232824005354629, 0.00237923682110924, 0.00241385632452089, 0.00241609909998375, 0.00242445285641794, 0.00246839745568642, 0.00255242353360306, 0.00266263465196837, 0.00277786507774482, 0.00287896382255076, 0.00295443108713283, 0.00300206021917542, 0.003027202014849, 0.00303904850650607, 0.00304663480032877, 0.00305595104876598, 0.00306882653272708, 0.00308345443498789, 0.00309589567911788, 0.00310177749057793, 0.00309762008943651, 0.00308158234107305, 0.00305370537509823, 0.00301583946133267, 0.00297138244790511
flux1:, 0.682892047565963, 0.00365947109917323, 0.00369024786679963, 0.00372561480776462, 0.0037598824900986, 0.00378635560098539, 0.00379809516626623, 0.00378897794651579, 0.0037549486334226, 0.00369527406968001, 0.00361351144809718, 0.00351785153332007, 0.00342057234640662, 0.00333656858446554, 0.00328122102342243, 0.00326804112018708, 0.0033063868485021, 0.00339914717846699, 0.00354009538108514, 0.00371140037820451, 0.00388405709337503, 0.00402663110650582, 0.00412615232427368, 0.00421077433040168, 0.00433348486395898, 0.00446925139790377, 0.00442643015144136, 0.00415026420899044, 0.00410329508535645, 0.00376586681864617, 0.0037916228827873, 0.00327268645488956, 0.00281430926386071, 0.0028734081198743, 0.00259234537024564, 0.00254254468468266, 0.00231829798885721, 0.00226068399700097, 0.00231308700078456, 0.00234980205381201, 0.0023554237354399, 0.00236624641608901, 0.0024104361842259, 0.00249253369834035, 0.00259940847724519, 0.0027108134940508, 0.00280836574373714, 0.00288103116549639, 0.00292671042260919, 0.00295054708618272, 0.0029613511282514, 0.00296778804887414, 0.00297565058161546, 0.0029868139487998, 0.00299972712385763, 0.00301080948700939, 0.00301602381903339, 0.00301210797468322, 0.00299727837379455, 0.00297147852493325, 0.00293633727756658, 0.0028949463420711
flux1:, 0.683154496469717, 0.00345507631365205, 0.00349133962816107, 0.00353345333674457, 0.00357518057502741, 0.00360924253807027, 0.00362815805736831, 0.00362536590773593, 0.00359650802053496, 0.00354067157696399, 0.00346130647361143, 0.0033665024783348, 0.00326839408723857, 0.00318168176559109, 0.00312153404951589, 0.00310128852830625, 0.00313024111832756, 0.00321145259815252, 0.00333932515109648, 0.00349741241919094, 0.00365896440258524, 0.00379505654417667, 0.00389368735176382, 0.00398027443832311, 0.00410237320382478, 0.00423519621130133, 0.00420037854870411, 0.0039459769527703, 0.00390363090102863, 0.00358959744543308, 0.00361682554118783, 0.00312688219900838, 0.00269423127772952, 0.00275440055353019, 0.00249143027544371, 0.00244745771986221, 0.00223952258151997, 0.00218917977754186, 0.00224246368345694, 0.00228085523620952, 0.00228951826536225, 0.00230259253361921, 0.00234691806395051, 0.00242702912312811, 0.00253050783282084, 0.00263799624345379, 0.00273186658557827, 0.00280154377263217, 0.00284503383933322, 0.00286728215401402, 0.00287674076644841, 0.00288174113423374, 0.00288791545032288, 0.0028972125235886, 0.00290834998093184, 0.00291810466657914, 0.00292276500057234, 0.00291927264759185, 0.00290588633857157, 0.00288243522935097, 0.00285030777376544, 0.00281226894565576
flux1:, 0.68341694537347, 0.00326050531714297, 0.00330111313019008, 0.0033485392707292, 0.00339614632335723, 0.00343623696048765, 0.00346094975648306, 0.00346342326943071, 0.00343909283611086, 0.00338691021255308, 0.00331020889310865, 0.00321692220978213, 0.00311895252828009, 0.00303070098207494, 0.00296702036580714, 0.00294098969187382, 0.00296178820666857, 0.00303262032524335, 0.0031484878096379, 0.00329425074605201, 0.00344525188433064, 0.00357487080999032, 0.00367198966050076, 0.00375953360524689, 0.00388013601217374, 0.00400938843820336, 0.00398146477406806, 0.00374724555828863, 0.00370894357156683, 0.00341673957395911, 0.00344493002814887, 0.00298279047282596, 0.00257480103203488, 0.00263557955985556, 0.00238955733557335, 0.00235098481260995, 0.00215850209949653, 0.00211467331798858, 0.00216837399988764, 0.00220807060012207, 0.00221945718373082, 0.00223456979867208, 0.00227892419537997, 0.00235700040384525, 0.00245704270068604, 0.00256055137693461, 0.00265063799362105, 0.00271717645464872, 0.0027582736990097, 0.00277868375713493, 0.0027865224495115, 0.00278981979512672, 0.00279408126965924, 0.002801354533353, 0.00281063767069623, 0.00281906448392029, 0.00282324095958812, 0.00282030156975235, 0.00280853556940425, 0.00278764487100411, 0.00275876252928376, 0.00272430989631563
flux1:, 0.683679394277223, 0.00307557371175882, 0.00311939431139524, 0.00317073069877325, 0.00322268860413733, 0.00326731090738947, 0.00329650950442659, 0.00330325131056675, 0.00328285260261911, 0.00323416718953094, 0.00316039923850263, 0.00306927001288063, 0.00297236466435974, 0.00288368633567556, 0.00281767609207354, 0.00278707568365288, 0.00280089544221675, 0.0028624539087025, 0.00296732149925869, 0.00310159098619894, 0.00324255131474292, 0.00336570447515883, 0.00346074793008958, 0.00354834768814659, 0.00366668992449551, 0.00379185794715445, 0.0037698418306469, 0.0035543464479002, 0.00351964361388198, 0.00324782098991135, 0.00327659478533297, 0.00284109596108887, 0.00245671277524375, 0.00251773162940358, 0.00228754421544001, 0.00225400150346285, 0.00207609073964096, 0.00203803975035578, 0.00209174701531307, 0.0021324187256397, 0.00214622753298513, 0.0021631655328232, 0.00220743871909332, 0.0022834345645018, 0.00238001351625696, 0.00247950331246185, 0.00256573665492908, 0.00262902378906117, 0.00266756571008261, 0.00268592942284685, 0.00269191286371443, 0.00269327306636866, 0.0026954183733898, 0.00270051722500383, 0.00270785826029443, 0.00271493184850858, 0.00271865515948381, 0.00271634732778369, 0.00270632003231174, 0.00268813932374799, 0.00266267242680139, 0.00263198458765079
flux1:, 0.683941843180977, 0.00290001868436138, 0.0029459488265375, 0.00299984820619829, 0.00305470390438726, 0.00310244916934128, 0.00313491231784408, 0.00314500624374541, 0.00312800578264669, 0.00308269679890072, 0.00301213730328727, 0.00292378118712213, 0.00282881579879279, 0.00274075522755192, 0.00267354142159628, 0.00263950713536518, 0.00264744480238614, 0.00270075730994703, 0.00279555249665594, 0.00291908770502478, 0.00305046750645567, 0.00316715723030272, 0.0032596156407291, 0.00334647116113745, 0.00346190364027843, 0.00358258265449846, 0.0035656084591973, 0.00336749646430885, 0.00333606957872171, 0.00308329500199306, 0.00311239007376243, 0.00270239888094516, 0.00234058021628622, 0.00240155096541572, 0.00218612782334814, 0.00215729134299131, 0.0019930581458248, 0.001960073015045, 0.00201342394851289, 0.00205477658311, 0.00207072008179247, 0.00208926802837253, 0.00213334222150429, 0.00220720947388524, 0.00230030636618233, 0.00239575856519757, 0.00247810022615649, 0.00253806305312121, 0.00257393296826127, 0.00259009142835605, 0.00259403281685039, 0.00259326455287031, 0.00259312219443586, 0.0025959126820214, 0.00260122295514122, 0.00260689927149355, 0.0026101650971558, 0.0026085189278303, 0.00260029060806244, 0.00258490630377762, 0.00256296202773232, 0.00253615942003185
flux1:, 0.68420429208473, 0.00273351590212516, 0.0027805002499941, 0.0028356930864801, 0.00289209323406669, 0.00294166367084898, 0.00297627982423916, 0.00298890575341997, 0.00297484163692939, 0.00293282764699437, 0.00286575528382445, 0.00278075701213685, 0.00268854749626576, 0.00260206951726005, 0.00253468812101953, 0.00249826307469407, 0.00250132395557269, 0.00254732888899345, 0.00263289266029288, 0.00274637541689966, 0.0028685823857393, 0.0029788039890933, 0.00306821804908681, 0.00315362415019174, 0.0032656042994053, 0.00338149295293918, 0.0033688109339823, 0.00318685353606389, 0.00315848639106681, 0.00292353693091923, 0.00295279285079871, 0.00256720884044603, 0.00222693006359734, 0.00228763202021856, 0.00208595595347547, 0.00206153745612431, 0.00191008058139139, 0.00188147828872111, 0.00193415192156031, 0.00197592179693031, 0.00199372410113892, 0.00201366234571145, 0.00205740881630276, 0.00212909203201624, 0.00221869186778941, 0.00231010487284853, 0.00238854625827831, 0.00244515247292435, 0.00247828305879815, 0.00249213239950817, 0.00249390120506171, 0.002490864902632, 0.00248830459224408, 0.00248867845650092, 0.00249187648916854, 0.00249609941680295, 0.00249887335327777, 0.00249787361857534, 0.00249144788549673, 0.00247888323004067, 0.00246050447421092, 0.00243764760143571
flux1:, 0.684466740988483, 0.00257569643232074, 0.00262274734649838, 0.00267806355823855, 0.00273477596033358, 0.0027850037708441, 0.00282078613910687, 0.0028352299046906, 0.00282371604517761, 0.00278495374153896, 0.00272164492845697, 0.00264054907997714, 0.00255184035755, 0.00246781796995915, 0.0024012027681829, 0.00236332597335497, 0.00236241408211622, 0.00240195286750551, 0.00247903513345669, 0.00258306859415507, 0.00269645869875863, 0.00280020121498495, 0.00288616010816777, 0.00296950123252539, 0.00307758619387107, 0.00318847867275641, 0.00317944768400941, 0.0030125201715042, 0.00298708634527685, 0.00276884334637989, 0.00279818456762472, 0.00243594130307381, 0.00211619813302929, 0.00217646485484696, 0.0019875812770355, 0.00196731698509101, 0.00182773535963772, 0.00180286779227376, 0.00185458147702799, 0.00189653083851833, 0.00191592595919466, 0.00193702985677773, 0.00198030706796189, 0.00204974033937774, 0.00213582803858179, 0.00222321411084807, 0.00229777454924618, 0.00235103247067811, 0.00238140773014621, 0.0023929030838396, 0.00239243079112577, 0.00238704577374238, 0.00238198642847807, 0.00237986930326699, 0.00238088857975262, 0.00238359677131157, 0.00238581987181887, 0.00238541007072696, 0.00238073642727011, 0.00237095264660346, 0.00235611800771598, 0.00233720657370128
flux1:, 0.684729189892236, 0.00242616313231401, 0.00247237955045634, 0.00252676789837831, 0.0025826993347443, 0.00263256119038624, 0.00266865754343721, 0.00268431533579764, 0.00267504044941943, 0.00263951889262448, 0.00258023848754864, 0.00250353810327627, 0.00241899202071958, 0.00233819467619204, 0.00227316667910897, 0.00223466419026731, 0.00223057580891829, 0.00226438962262535, 0.00233364953300882, 0.00242876169242456, 0.00253364415695875, 0.00263089412525577, 0.00271303583373253, 0.00279378230160224, 0.00289762199356784, 0.00300339890305504, 0.00299747722150965, 0.0028445502340875, 0.00282199357531592, 0.00261943477859784, 0.0026488527293466, 0.00230891752636918, 0.00200872878485083, 0.00206843419546576, 0.00189145849878962, 0.00187509912903174, 0.00174649924035939, 0.0017247603076226, 0.0017752678561435, 0.00181718111549423, 0.00183791157571949, 0.00185995158505553, 0.00190260478156986, 0.00196970989409129, 0.00205226729253959, 0.00213564925639706, 0.00220637328459261, 0.00225633032507871, 0.00228398556836111, 0.00229314271822738, 0.00229042619308808, 0.00228267566291731, 0.00227509171877595, 0.00227045030433979, 0.00226924671246189, 0.00227038070771471, 0.00227197578804865, 0.00227206330675273, 0.00226904098717282, 0.00226193976294006, 0.00225056471554936, 0.00223553770535041
flux1:, 0.68499163879599, 0.00228450569263415, 0.00232908977326625, 0.00238163364291242, 0.0024358429920491, 0.00248446906787006, 0.00252016577293522, 0.00253654292896208, 0.00252926453699007, 0.00249699546381095, 0.00244198487346436, 0.00237010891599266, 0.00229029234778741, 0.00221337559072591, 0.00215063480270258, 0.0021122141368336, 0.00210563550148616, 0.00213436680526039, 0.00219637821748444, 0.00228303031548758, 0.00237967669996019, 0.00247042506377177, 0.00254843902291301, 0.00262614499842873, 0.00272547573346675, 0.00282609397003398, 0.00282282872931006, 0.00268295837939769, 0.00266327177501941, 0.00247546170807933, 0.00250499616669374, 0.00218636811008444, 0.00190477783837631, 0.00196382249639672, 0.00179794508414088, 0.00178524711080112, 0.0016667510554899, 0.00164758438096174, 0.00169667570727265, 0.00173835658863554, 0.00176017245971108, 0.00178291509673959, 0.00182477737325497, 0.00188946351138152, 0.00196846731946416, 0.00204787528998647, 0.00211482900691316, 0.00216156841462932, 0.00218658793129584, 0.0021934823022787, 0.00218858441389353, 0.00217851791166235, 0.00216844362510549, 0.00216129156465457, 0.00215785033747446, 0.00215735993097495, 0.00215823873347629, 0.00215870128505096, 0.00215718459445597, 0.00215261206420324, 0.00214455150869012, 0.00213328831436273
flux1:, 0.685254087699743, 0.00215031351254043, 0.00219258387653523, 0.0022425124506081, 0.00229421836385009, 0.00234089551340037, 0.00237561577998441, 0.00239232033782577, 0.00238685454130383, 0.00235785978737973, 0.0023073236831965, 0.00224062455116623, 0.00216599881590446, 0.00209349626024363, 0.00203361661574881, 0.00199586504432159, 0.00198737448953875, 0.00201157339240301, 0.00206683515583116, 0.00214543441787692, 0.00223409119662321, 0.00231834284074191, 0.00239197460550682, 0.00246627749441375, 0.00256091604955477, 0.00265639803805607, 0.00265541375490742, 0.00252773070207356, 0.00251093407392652, 0.00233701288753631, 0.0023667332275553, 0.00206843965048109, 0.00180451856311125, 0.00186281676410214, 0.00170730550535308, 0.00169802396358597, 0.00158877831386871, 0.00157168479501165, 0.00161918656765484, 0.00166045619883213, 0.00168311468313871, 0.00170632432297155, 0.00174721914106169, 0.00180938421923151, 0.00188480511582148, 0.00196027341881273, 0.00202353997912269, 0.00206717580159237, 0.00208968806954146, 0.00209445083536258, 0.00208749805681105, 0.00207523107036404, 0.00206276244462329, 0.00205316454911751, 0.0020475064128599, 0.00204535808497299, 0.00204542924248164, 0.0020461226435905, 0.00204592793705547, 0.00204368040016286, 0.00203873276295234, 0.00203105551699094
flux1:, 0.685516536603496, 0.00202318580912632, 0.00206258653275111, 0.00210928075626883, 0.00215786360995594, 0.00220203279290024, 0.00223532964855539, 0.00225206158118757, 0.00224826983178469, 0.00222256726888127, 0.00217666033468701, 0.00211540274805479, 0.00204631545895016, 0.00197863398395358, 0.00192206206074181, 0.00188544905503284, 0.00187552349237356, 0.00189565836365732, 0.001944608445145, 0.00201552396126267, 0.0020964274257744, 0.00217421235225695, 0.00224326942476986, 0.00231388996933298, 0.00240372775654643, 0.00249415037264914, 0.00249513699820502, 0.00237883474385595, 0.00236495348047547, 0.00220412463920885, 0.00223411166843265, 0.00195520358880862, 0.00170804997368126, 0.0017655184627995, 0.00161971855443681, 0.0016136016347788, 0.00151278706699402, 0.00149733154350487, 0.00154310820970654, 0.00158380411058523, 0.00160706981602394, 0.00163051133978584, 0.00167025638272086, 0.00172978997011429, 0.00180159296747738, 0.00187315749937378, 0.00193283199770579, 0.00197350244433498, 0.00199367295761646, 0.0019964842499684, 0.00198766112476758, 0.00197337162617537, 0.00195866563669011, 0.00194674005727162, 0.0019389261684799, 0.0019351102140617, 0.00193428775258098, 0.0019350549041311, 0.00193596919508075, 0.00193580061327586, 0.00193371365850961, 0.00192939097680645
flux1:, 0.685778985507249, 0.00190273872037879, 0.00193884363621001, 0.00198183683602223, 0.0020268351875201, 0.00206808377263934, 0.00209962878108775, 0.00211616624564785, 0.00211394065439789, 0.00209153023157389, 0.00205034542434466, 0.0019946979366908, 0.00193137825248361, 0.00186879706077771, 0.00181585485438314, 0.00178073854675189, 0.00176976365072909, 0.00178623485599347, 0.00182926678323277, 0.00189284683385547, 0.00196623870945502, 0.00203762344777818, 0.00210198103327874, 0.00216872307601804, 0.00225371992873188, 0.00233920337736539, 0.00234190425491023, 0.00223622712253698, 0.00222527227162939, 0.00207678975945788, 0.00210711896903911, 0.00184666622013043, 0.00161540651476247, 0.00167195557470462, 0.00153528699593107, 0.0015320726201199, 0.00143891398563653, 0.00142473031141485, 0.00146868482421177, 0.00150866064557163, 0.00153230665004844, 0.0015557488960268, 0.00159416105559023, 0.0016509487315303, 0.00171909485850736, 0.00178679115640399, 0.00184297529938098, 0.00188083491546242, 0.00189885698374293, 0.00189993645632193, 0.0018894770538602, 0.0018733989292619, 0.00185666983683388, 0.00184258781191685, 0.00183272300120128, 0.00182725984162593, 0.00182547175627159, 0.00182615247299702, 0.0018279434587603, 0.00182957468816412, 0.00183005311551525, 0.00182880544089846
flux1:, 0.686041434411003, 0.00178860955078302, 0.00182112181747631, 0.00186009526469726, 0.00190119746351466, 0.00193924742484185, 0.00196881648777528, 0.00198500065717896, 0.00198424948819892, 0.00196510094320823, 0.00192866061296882, 0.0018786907859857, 0.00182124874385444, 0.00176392258790993, 0.00171481424497943, 0.00168145134249521, 0.00166973437992771, 0.00168288960785883, 0.00172036937712906, 0.00177695826655962, 0.00184310023733794, 0.00190819790446899, 0.0019678032114214, 0.00203055203946563, 0.002110729157904, 0.00219142605754333, 0.00219562614460309, 0.00209985759607328, 0.00209180909820529, 0.00195496500317484, 0.00198569206325437, 0.00174277896739898, 0.00152656829736755, 0.00158209583491883, 0.00145404871496559, 0.00145346319983884, 0.00136723945391447, 0.00135403339740575, 0.00139610705225567, 0.00143523282407159, 0.00145904252399998, 0.00148226242747037, 0.00151916361792439, 0.0015730924567203, 0.00163754168499531, 0.00170140394155287, 0.00175420099155175, 0.00178941225190106, 0.00180549638701802, 0.00180509167309158, 0.00179326843307034, 0.00177568201442183, 0.00175719474570059, 0.0017411776645889, 0.00172941152598494, 0.00172235661534011, 0.00171955289799368, 0.00171999402583821, 0.00172242110105503, 0.00172555060055169, 0.00172826536320086, 0.00172977202622744
flux1:, 0.686303883314756, 0.00168045862562029, 0.00170920587255485, 0.00174397990769128, 0.00178101180302961, 0.00181570504550376, 0.00184316274664625, 0.00185888278474091, 0.00185951764997301, 0.00184356121843219, 0.00181181211959544, 0.00176748604005737, 0.00171591627927708, 0.00166388278286154, 0.00161870481507222, 0.00158726305459027, 0.00157504701603804, 0.00158519649947479, 0.0016174780569254, 0.00166743057452128, 0.00172661600648631, 0.00178559352718495, 0.00184046734975532, 0.00189918572209435, 0.0019746174956151, 0.00205070243185774, 0.00205621715138019, 0.00196966921173943, 0.00196446324870383, 0.00183857668191064, 0.00186972595292517, 0.00164344833481146, 0.00144147127171777, 0.00149586026418608, 0.00137598854353176, 0.00137774734660064, 0.00129780053975056, 0.00128535011577645, 0.00132552106563604, 0.00136368364695451, 0.00138745324563268, 0.00141024045152643, 0.0014454638571176, 0.00149642862096152, 0.00155714382480603, 0.00161720499511706, 0.0016667154806759, 0.00169944053194204, 0.00171380324433726, 0.00171217710420906, 0.0016992877468923, 0.00168050792704328, 0.00166056874802416, 0.00164288246796637, 0.00162940795161567, 0.00162085471303832, 0.00161701414086082, 0.00161707925508704, 0.00161990489232254, 0.0016242204519006, 0.00162881954884852, 0.00163272752619952
flux1:, 0.686566332218509, 0.00157796940110858, 0.00160289500453544, 0.00163341655101841, 0.001666326368025, 0.00169760844577277, 0.00172289229695025, 0.00173807180952197, 0.00173999773943427, 0.0017271187733469, 0.0016999315538369, 0.00166111793498103, 0.00161530771213157, 0.00156849834931466, 0.00152725254849598, 0.00149782457866427, 0.00148530220873748, 0.0014927322516836, 0.00152016992198234, 0.00156386190847238, 0.00161642343384145, 0.00166950478933456, 0.00171973948613844, 0.00177446084370607, 0.0018452655469732, 0.00191692539541613, 0.00192359050591631, 0.00184559508543651, 0.00184311627423399, 0.00172752451827173, 0.00175908118627512, 0.00154854531213685, 0.00136001699954004, 0.00141313631514889, 0.00130105007896968, 0.00130486048055931, 0.00123060291397449, 0.00121875595297913, 0.0012570361896296, 0.00129413959143376, 0.0013176809465833, 0.00133984257656178, 0.00137323887615697, 0.00142114841254218, 0.00147810003027248, 0.00153439305369607, 0.0015807116724803, 0.0016111049740782, 0.00162395791333297, 0.00162137504971839, 0.00160772845700596, 0.00158809112485501, 0.00156703609682886, 0.00154798269866533, 0.00153303206761262, 0.00152311242517071, 0.00151824745738545, 0.00151782538126216, 0.00152082613065527, 0.00152601698901945, 0.00153213729489613, 0.00153807146464985
flux1:, 0.686828781122262, 0.00148084750130587, 0.00150199869844301, 0.00152832607376452, 0.00155716751617981, 0.00158507086806461, 0.00160817654370202, 0.00162276244112668, 0.00162587152181105, 0.00161590940682867, 0.00159308265172824, 0.00155956130151377, 0.0015193023110973, 0.00147755630797263, 0.00144016440054588, 0.00141278194661625, 0.00140010842982951, 0.00140509200958949, 0.00142804875867637, 0.00146588284075346, 0.00151219504686639, 0.00155965997408719, 0.00160541350987814, 0.00165623238366867, 0.00172256205408983, 0.00178998740829186, 0.0017976503006227, 0.00172755309075436, 0.0017276318225681, 0.00162168438776003, 0.00165359058715465, 0.00145791429113763, 0.00128208192679681, 0.00133379015676486, 0.00122914698673678, 0.00123471241303969, 0.00116563110160688, 0.00115430007165136, 0.00119073089965998, 0.0012266961884307, 0.00124983963951616, 0.00127120481666837, 0.00130264790591247, 0.00134743121655297, 0.00140060219387837, 0.0014531622154314, 0.00149637621746758, 0.00152457874410459, 0.00153611910794, 0.00153283369563775, 0.00151873580436013, 0.00149858352971582, 0.00147676547372611, 0.00145667290211755, 0.00144051116983004, 0.00142939345723389, 0.00142355273219116, 0.00142256417083666, 0.00142554049393757, 0.00143130910040997, 0.0014385886273368, 0.00144616312400326
flux1:, 0.687091230026016, 0.00138881924222915, 0.0014063328547261, 0.0014286187765392, 0.00145353329400505, 0.00147816087380664, 0.00149912914467263, 0.00151308337246681, 0.00151725210170742, 0.00151000332092801, 0.00149127173085924, 0.00146274575206294, 0.00142774894950888, 0.00139082917784422, 0.00135714821016326, 0.00133179551413979, 0.00131909891381216, 0.00132190265738332, 0.0013407537347686, 0.00137315999278712, 0.00141363713828513, 0.00145581534640762, 0.00149730168083769, 0.00154436183329645, 0.00160639190253693, 0.00166976995068878, 0.00167828276104645, 0.00161544014455908, 0.00161785490581417, 0.00152091082833328, 0.00155306580996804, 0.00137138169588616, 0.00120752619046143, 0.0012576777896949, 0.00116017345041547, 0.00116719900034465, 0.00110285678411896, 0.00109201108461, 0.00112665733636576, 0.00116142191741306, 0.00118401868059198, 0.00120444238464988, 0.00123383414126085, 0.00127544561874393, 0.001324836175628, 0.00137370352280867, 0.00141389267689894, 0.00144002816207885, 0.00145043116267287, 0.00144667607540003, 0.00143241683946598, 0.00141208483062713, 0.00138985969339691, 0.00136906995580674, 0.00135198618630679, 0.00133987048074654, 0.00133313863442293, 0.00133154037570897, 0.00133432459397506, 0.00134039723966786, 0.00134848711185619, 0.00135731720781955
flux1:, 0.687353678929769, 0.00130163001298323, 0.00131571655914182, 0.00133419017518085, 0.00135538916191556, 0.00137689905300715, 0.00139580473529226, 0.00140909885858186, 0.00141418887524194, 0.0014094135912743, 0.00139445946258924, 0.00137057022708038, 0.00134048263910988, 0.00130809249165471, 0.00127793001777667, 0.00125455580875413, 0.00124194480253725, 0.00124283223196085, 0.00125796441647983, 0.00128539643867546, 0.00132048577435553, 0.00135774736027201, 0.00139522402789033, 0.00143870527838929, 0.00149662468701488, 0.0015561338392132, 0.00156534869222074, 0.00150912777859202, 0.00151361185890518, 0.00142504016158638, 0.00145730423356076, 0.00128876449457689, 0.0011362019959933, 0.00118465478358037, 0.00109401355771882, 0.0011022121875906, 0.00104224516379561, 0.00103190129851515, 0.00106484471345491, 0.00109836092468331, 0.00112028468881631, 0.00113965054718493, 0.00116692426040934, 0.00120534767355773, 0.00125097945358468, 0.00129620302709153, 0.00133344107250604, 0.00135761452071868, 0.00136702845408488, 0.00136300698036655, 0.00134884934373068, 0.00132865267412811, 0.00130636625440188, 0.00128522300843133, 0.00126752009032399, 0.00125463129312693, 0.00124712609669766, 0.00124491246745108, 0.00124737426652671, 0.00125350987427331, 0.00126208526129869, 0.00127179907926414
flux1:, 0.687616127833522, 0.00121904267895656, 0.00122996963329456, 0.00124491831592435, 0.00126266583320579, 0.00128125717300978, 0.00129820006947607, 0.00131081231629624, 0.00131667377582692, 0.00131410495910015, 0.00130257185511065, 0.00128291560186004, 0.00125733801867086, 0.00122913828814543, 0.00120226660700697, 0.00118079418301798, 0.00116836309856555, 0.00116759458791854, 0.00117940183763774, 0.00120232917191978, 0.0012325009630344, 0.00126524418415105, 0.00129899830753281, 0.00133910322251556, 0.00139310575791103, 0.0014489122255847, 0.00145867878034998, 0.00140846030840387, 0.00141471195156749, 0.00133389478012821, 0.00136609643459554, 0.00120987858140442, 0.0010679614957662, 0.00111458445775701, 0.00103054947760055, 0.00103964824217462, 9.83759604730055e-4, 9.73969805948802e-4, 0.00100530210321613, 0.00103753519683279, 0.00105868267171589, 0.0010769043883477, 0.00110202659296168, 0.00113727753038501, 0.00117919676164358, 0.00122083744765013, 0.001255194749009, 0.00127749316490765, 0.00128603731563148, 0.0012819178642586, 0.00126808945613008, 0.00124831241000531, 0.00122628835592838, 0.00120512477054302, 0.00118710843168204, 0.00117368765252924, 0.00116555474594033, 0.00116275629025384, 0.00116480545437177, 0.00117080197036345, 0.00117957128084386, 0.00118982059946417
flux1:, 0.687878576737275, 0.00114083601198502, 0.00114891094075312, 0.00116066250482479, 0.00117525897718384, 0.00119115931903649, 0.00120625689588676, 0.00121817102449487, 0.00122464767593511, 0.00122400163370853, 0.00121550901961233, 0.00119965387600035, 0.0011781583487914, 0.00115378325612282, 0.00112995217279334, 0.00111028749900378, 0.00109811904098353, 0.00109594933338348, 0.00110482602344925, 0.00112372438097845, 0.00114946003429562, 0.00117809786018381, 0.00120843200720884, 0.00124537364238788, 0.00129565110495457, 0.00134790748177938, 0.00135807275825944, 0.0013132562628154, 0.00132095109063328, 0.0012472887093169, 0.00127923409256954, 0.00113454676597746, 0.00100266393689389, 0.00104734431828009, 9.6966829955992e-4, 9.79414058925619e-4, 9.27364861550949e-4, 9.18204865609533e-4, 9.4802106766413e-4, 9.78946789864812e-4, 9.99237124474932e-4, 0.00101625839728645, 0.00103922900220723, 0.00107135563785828, 0.00110963504520758, 0.00114776875926265, 0.00117931574366457, 0.00119981076386377, 0.00120757604301127, 0.0012034899914048, 0.00119017794292696, 0.00117106608524005, 0.00114959591772371, 0.00112872364205003, 0.00111069152970658, 0.00109698649189681, 0.0010883922294597, 0.00108507185425094, 0.00108665817655925, 0.0010923562286613, 0.00110106800840511, 0.00111153747209041
flux1:, 0.688141025641029, 0.00106680307301834, 0.00107235734143784, 0.00108126327689522, 0.00109303051474912, 0.00110648464206691, 0.00111986607794297, 0.00113107135229161, 0.00113800633063954, 0.00113899349286079, 0.00113315114995535, 0.00112065346002219, 0.00110279965827804, 0.00108187136020426, 0.00106081918077163, 0.00104285717169009, 0.00103102348396209, 0.0010276978225554, 0.0010340308981339, 0.00104937155630195, 0.00107115131787643, 0.00109609820272538, 0.00112331742328477, 0.00115730910118718, 0.00120404665449554, 0.00125289236549502, 0.0012633026055148, 0.00122331298425672, 0.00123211743796125, 0.00116503407755736, 0.00119651779689042, 0.00106260587620423, 9.40181699008426e-4, 9.82830557047306e-4, 9.11267397749521e-4, 9.21431479208564e-4, 8.73029206549428e-4, 8.6458596099721e-4, 8.92978478938001e-4, 9.22580548400395e-4, 9.41953717900243e-4, 9.57746672058861e-4, 9.78597434635621e-4, 0.00100767963848155, 0.0010424189810615, 0.00107713900656398, 0.00110594988819409, 0.00112470179560515, 0.00113175370603039, 0.00112779619544293, 0.0011151451310506, 0.00109690040148744, 0.00107623608095641, 0.00105593600566439, 0.00103816761281248, 0.00102442286265568, 0.00101554595203062, 0.00101179302285218, 0.00101290360790724, 0.0010181873549021, 0.00102663454379206, 0.00103704872331231
flux1:, 0.688403474544782, 9.96749480992046e-4, 0.00100012318586984, 0.00100654343768417, 0.00101581128097406, 0.00102707145321745, 0.00103887270423621, 0.00104936432299497, 0.0010566057836292, 0.00105894075369062, 0.00105536196480687, 0.00104578099969901, 0.00103113068676696, 0.00101327180537789, 9.94734479527471e-4, 9.78363797797512e-4, 9.66926593718743e-4, 9.62676513943196e-4, 9.66837794024712e-4, 9.79077505457726e-4, 9.97369030963039e-4, 0.00101902914565211, 0.00104343023592694, 0.0010746779821671, 0.00111805173499298, 0.00116361503856745, 0.00117411914334932, 0.00113841362948866, 0.00114799822741202, 0.00108694775559878, 0.00111776396591776, 9.93912352094686e-4, 8.80404771912847e-4, 9.209604516809e-4, 8.55258181681495e-4, 8.656396245891e-4, 8.2072569909027e-4, 8.13085799012498e-4, 8.40139681910265e-4, 8.68407498096786e-4, 8.86821916075861e-4, 9.01384254628116e-4, 9.20175802795561e-4, 9.46322763694589e-4, 9.77648008685022e-4, 0.00100906638530729, 0.00103522268156991, 0.00105228516215876, 0.00105866845755979, 0.00105490163975814, 0.00104301456873484, 0.00102579338073321, 0.00100614265365808, 9.86657931641273e-4, 9.69406016387022e-4, 9.55853687196104e-4, 9.46876375951088e-4, 9.42799412447773e-4, 9.43453819311291e-4, 9.48249175353489e-4, 9.56270625465979e-4, 9.66398578830052e-4
flux1:, 0.688665923448535, 9.30491576405266e-4, 9.32020292196215e-4, 9.36310053357928e-4, 9.43404891436795e-4, 9.52722516952198e-4, 9.63082129648205e-4, 9.72861615871994e-4, 9.80267558384201e-4, 9.83677692361588e-4, 9.8199045720664e-4, 9.74900844236699e-4, 9.63029973350639e-4, 9.47873900489511e-4, 9.31592376146142e-4, 9.1669913610729e-4, 9.05709563997383e-4, 9.00749206868709e-4, 9.03088798364808e-4, 9.12661194745735e-4, 9.27909960569044e-4, 9.46667756041598e-4, 9.68531372198027e-4, 9.97229200778677e-4, 0.00103740576800428, 0.00107980684771698, 0.00109026077157585, 0.00105833533748367, 0.00106838671954438, 0.0010128572455736, 0.00104281002567789, 9.2834573482861e-4, 8.23243268862612e-4, 8.6167260037921e-4, 8.01568129315933e-4, 8.11995319063086e-4, 7.70432748566653e-4, 7.63672345392481e-4, 7.89461946514457e-4, 8.1638882233994e-4, 8.33818537546013e-4, 8.47169752160924e-4, 8.63987478061488e-4, 8.87334118100132e-4, 9.15395383380298e-4, 9.43643216296435e-4, 9.67236625880506e-4, 9.82661605932656e-4, 9.88405887589506e-4, 9.84863920015402e-4, 9.73805491169178e-4, 9.57719531165567e-4, 9.39244011847304e-4, 9.20775554032225e-4, 9.04259503415117e-4, 8.91111267392263e-4, 8.82210809613456e-4, 8.7792950774917e-4, 8.78173347134948e-4, 8.82443991321117e-4, 8.899233996622e-4, 8.99580622377948e-4
flux1:, 0.688928372352288, 8.67854590195953e-4, 8.67858412813258e-4, 8.70357303309834e-4, 8.75592681109921e-4, 8.83211443844632e-4, 8.92266970703852e-4, 9.01342236970442e-4, 9.08784135905942e-4, 9.1301621639958e-4, 9.12872062307747e-4, 9.07873557706957e-4, 8.98381740597266e-4, 8.85580655639623e-4, 8.71306598357039e-4, 8.57777322343207e-4, 8.47276051487751e-4, 8.41799552966533e-4, 8.42640952513493e-4, 8.49950020713927e-4, 8.62572122356649e-4, 8.78785648882611e-4, 8.98371419184515e-4, 9.24699241015075e-4, 9.61836795553035e-4, 0.00100119139239012, 0.00101146279256578, 9.82857171043271e-4, 9.93088155581897e-4, 9.42604953946407e-4, 9.71517153710436e-4, 8.6580964579229e-4, 7.68627738240784e-4, 8.04925083752983e-4, 7.50141080508864e-4, 7.60471769203575e-4, 7.22134042204198e-4, 7.16310839823845e-4, 7.40897986621229e-4, 7.66480105224823e-4, 7.82911971085339e-4, 7.9508904034941e-4, 8.10038265753457e-4, 8.30740795202905e-4, 8.55709285512028e-4, 8.80935966202434e-4, 9.02070297469745e-4, 9.15912270954417e-4, 9.21037759150728e-4, 9.17732753170574e-4, 9.075341710492e-4, 8.92653378857976e-4, 8.7546908117942e-4, 8.58173499026696e-4, 8.42574865156449e-4, 8.30015530782133e-4, 8.21356563268214e-4, 8.16993858710102e-4, 8.16891538952993e-4, 8.2063328309718e-4, 8.27495911355373e-4, 8.36543806006918e-4
flux1:, 0.689190821256042, 8.0867101348321e-4, 8.07446236259814e-4, 8.08470110674303e-4, 8.12139560076444e-4, 8.18290043525018e-4, 8.26175029282635e-4, 8.34560033480426e-4, 8.41925156042735e-4, 8.46750021476546e-4, 8.4783027369606e-4, 8.44554781116148e-4, 8.37072109613267e-4, 8.26302796524901e-4, 8.13802859227903e-4, 8.0152693031964e-4, 7.91544703584708e-4, 7.85724872078496e-4, 7.85361934207742e-4, 7.90777726594366e-4, 8.01155188110667e-4, 8.15152157194857e-4, 8.32696514094749e-4, 8.56820121354512e-4, 8.91070321228316e-4, 9.27493348542083e-4, 9.37465810944017e-4, 9.1176658969249e-4, 9.21923764413833e-4, 8.7605024762383e-4, 9.03770234791391e-4, 8.0623016716253e-4, 7.16507294352168e-4, 7.50691842023201e-4, 7.00935894810433e-4, 7.11055782902844e-4, 6.7581786851297e-4, 6.70965627090106e-4, 6.94399223144148e-4, 7.1863538584909e-4, 7.34066544378896e-4, 7.45119562737734e-4, 7.58320400894446e-4, 7.76551387233555e-4, 7.98615602842944e-4, 8.20987039344948e-4, 8.39779024037709e-4, 8.52098424230299e-4, 8.56621239657452e-4, 8.53549391883823e-4, 8.44214240694263e-4, 8.30571332188509e-4, 8.14751195065662e-4, 7.98740957427133e-4, 7.84201178213193e-4, 7.72384188711715e-4, 7.64112486500386e-4, 7.59787282547657e-4, 7.59414594377378e-4, 7.62648766194856e-4, 7.68856479359577e-4, 7.77199682600962e-4
flux1:, 0.689453270159795, 7.52779395611767e-4, 7.50592959614537e-4, 7.50428418597522e-4, 7.52800548572608e-4, 7.57696380773627e-4, 7.64537959553588e-4, 7.72252018624717e-4, 7.79444519920849e-4, 7.846597538745e-4, 7.86679381543833e-4, 7.84795352731813e-4, 7.7898674018341e-4, 7.69954394412445e-4, 7.5901321707464e-4, 7.47884944097651e-4, 7.38443608166645e-4, 7.32431796300755e-4, 7.31127410004678e-4, 7.34983806944175e-4, 7.4346217543253e-4, 7.55538398515924e-4, 7.71254542608432e-4, 7.93326944277332e-4, 8.24837112351123e-4, 8.58445765267052e-4, 8.68022042801248e-4, 8.44863611244239e-4, 8.54732275868914e-4, 8.13069096909736e-4, 8.39475117941115e-4, 7.49551908213391e-4, 6.66845880718732e-4, 6.98957750637422e-4, 6.53923726612031e-4, 6.63743917370098e-4, 6.31475875710715e-4, 6.27601602529639e-4, 6.49918458332283e-4, 6.72810548449355e-4, 6.87246462177822e-4, 6.97234590577108e-4, 7.08816901671712e-4, 7.24760208278196e-4, 7.4412172110758e-4, 7.63817756860248e-4, 7.80396734088227e-4, 7.91262090623304e-4, 7.95198557471814e-4, 7.92345819736897e-4, 7.83856095203247e-4, 7.71451968318443e-4, 7.5702983192967e-4, 7.42375263006888e-4, 7.28995400312743e-4, 7.18040291973624e-4, 7.10278186014665e-4, 7.06099222577879e-4, 7.05536372338053e-4, 7.08302872859904e-4, 7.13848111868036e-4, 7.2143016612355e-4
flux1:, 0.689715719063548, 7.00023759125077e-4, 6.97110402424611e-4, 6.96011892741476e-4, 6.97327638267794e-4, 7.01163121869845e-4, 7.07080281279996e-4, 7.1414719264585e-4, 7.21088212430569e-4, 7.26519164595928e-4, 7.29228500076118e-4, 7.28443026393728e-4, 7.24010369182611e-4, 7.16450649375136e-4, 7.06872743582287e-4, 6.96793041016803e-4, 6.87906886017913e-4, 6.81833750175877e-4, 6.79819844976537e-4, 6.82413964799247e-4, 6.89301735810333e-4, 6.99721355535802e-4, 7.13800611316764e-4, 7.33963976291361e-4, 7.62879012546988e-4, 7.93795016649968e-4, 8.0289890943783e-4, 7.81962355890956e-4, 7.91368894402127e-4, 7.53551551043311e-4, 7.78553703255452e-4, 6.95732384478328e-4, 6.19617239750886e-4, 6.49713024976986e-4, 6.09084311424168e-4, 6.185380321745e-4, 5.8910135411198e-4, 5.86185101912083e-4, 6.07411701006561e-4, 6.28965665188136e-4, 6.42418788435162e-4, 6.51406812124442e-4, 6.6150557887268e-4, 6.75351477927324e-4, 6.92220552597177e-4, 7.0943180147758e-4, 7.23938387500907e-4, 7.33427205051996e-4, 7.36796904450386e-4, 7.34143741163489e-4, 7.26465527798143e-4, 7.15274960069361e-4, 7.0225044604465e-4, 6.88983121843523e-4, 6.76825324679195e-4, 6.66817037581737e-4, 6.59660592278487e-4, 6.55721757059964e-4, 6.55047322443022e-4, 6.57397944770207e-4, 6.62297252067947e-4, 6.6909518479449e-4
flux1:, 0.689978167967302, 6.50253715800654e-4, 6.46815530601828e-4, 6.45004729496885e-4, 6.45476516129515e-4, 6.48425618660467e-4, 6.5352815150912e-4, 6.59975283944809e-4, 6.66602320900823e-4, 6.72101814907416e-4, 6.75286547009965e-4, 6.753455532904e-4, 6.72028090776828e-4, 6.65707701346143e-4, 6.57318349891382e-4, 6.48195964950002e-4, 6.39873112961107e-4, 6.33849862137263e-4, 6.31328280053997e-4, 6.32921046267093e-4, 6.38490375984113e-4, 6.4748723725094e-4, 6.60101069480287e-4, 6.7848865273836e-4, 7.04952336511588e-4, 7.3330315103795e-4, 7.41879890631896e-4, 7.2289020796721e-4, 7.3170216867472e-4, 6.97397667434293e-4, 7.20937722174753e-4, 6.44735572321727e-4, 5.74799330991194e-4, 6.0294764748752e-4, 5.66401756770856e-4, 5.75440760759028e-4, 5.48687201290564e-4, 5.46684151647877e-4, 5.66839015264482e-4, 5.87066084658668e-4, 5.99555121463413e-4, 6.07610764740533e-4, 6.16362115398103e-4, 6.28302807509082e-4, 6.42894103367071e-4, 6.57818443498345e-4, 6.70402397504337e-4, 6.78600863756541e-4, 6.81428383640553e-4, 6.78953385599296e-4, 6.72041802816975e-4, 6.62018977727907e-4, 6.50362789875093e-4, 6.38479887639763e-4, 6.27570222414013e-4, 6.18560035888726e-4, 6.12077924307933e-4, 6.08455130594713e-4, 6.07741247695953e-4, 6.09733718093278e-4, 6.14021368228338e-4, 6.20039742059445e-4
flux1:, 0.690240616871055, 6.03325222887974e-4, 5.99533147435489e-4, 5.97200169317545e-4, 5.97012623427796e-4, 5.99229106926533e-4, 6.03617203250945e-4, 6.09474677078484e-4, 6.15740501008163e-4, 6.21187594444485e-4, 6.24667466189675e-4, 6.25354455403242e-4, 6.22927733768186e-4, 6.17643830400149e-4, 6.10289119389443e-4, 6.02041323165973e-4, 5.94284906169267e-4, 5.88404666881819e-4, 5.85548476015508e-4, 5.86365888201792e-4, 5.90854082466476e-4, 5.98633655266309e-4, 6.09935754454653e-4, 6.26673392197281e-4, 6.5082893858332e-4, 6.76747905538204e-4, 6.84763136112851e-4, 6.67485257453152e-4, 6.75609547836538e-4, 6.44512742892363e-4, 6.66562233995724e-4, 5.96525577986294e-4, 5.32368978117087e-4, 5.58646468327038e-4, 5.25860364352356e-4, 5.34451389152003e-4, 5.10223792061316e-4, 5.09068107437631e-4, 5.28164422822694e-4, 5.47082274073705e-4, 5.58631854988132e-4, 5.65823864259858e-4, 5.73361860142037e-4, 5.83587553291153e-4, 5.96116089186749e-4, 6.08955044461361e-4, 6.19772591333274e-4, 6.26774346603372e-4, 6.29089857058319e-4, 6.26772188509535e-4, 6.20575425526535e-4, 6.11658983526448e-4, 6.01318251756984e-4, 5.90787454616044e-4, 5.81119732534961e-4, 5.73127528049614e-4, 5.67361422458548e-4, 5.64111022127401e-4, 5.63419943520105e-4, 5.65112989840492e-4, 5.6883515876376e-4, 5.74100091841475e-4
flux1:, 0.690503065774808, 5.59101770796699e-4, 5.55098423562144e-4, 5.52404287493458e-4, 5.51716037245204e-4, 5.533344288909e-4, 5.57098786751144e-4, 5.62398793841948e-4, 5.68270097483577e-4, 5.73568216770921e-4, 5.77194831477784e-4, 5.78328611517328e-4, 5.76602442647705e-4, 5.72181141745903e-4, 5.65727246401252e-4, 5.58279941716814e-4, 5.51088887562794e-4, 5.45427924644271e-4, 5.42382876189026e-4, 5.42617651475993e-4, 5.46229043425932e-4, 5.52970466852585e-4, 5.63098530641647e-4, 5.78305532972094e-4, 6.00295457390211e-4, 6.23921039687979e-4, 6.31358678519352e-4, 6.15592915253269e-4, 6.22972576299843e-4, 5.94802733142483e-4, 6.15359817219116e-4, 5.51061264392375e-4, 4.92297425026997e-4, 5.16785487011802e-4, 4.87440965530596e-4, 4.95562541329697e-4, 4.73697007765959e-4, 4.73306816716121e-4, 4.91355034141166e-4, 5.08988626348846e-4, 5.19629172095854e-4, 5.26026062933428e-4, 5.32480263908696e-4, 5.41175888316661e-4, 5.51853395516473e-4, 5.62808600022437e-4, 5.72019478720083e-4, 5.77923745851217e-4, 5.79762653587856e-4, 5.77583472578765e-4, 5.72045904822667e-4, 5.64163370677286e-4, 5.55066781890969e-4, 5.45831417793582e-4, 5.37371677170887e-4, 5.30389207262664e-4, 5.25355427366677e-4, 5.22514007514995e-4, 5.21896020084445e-4, 5.23345611941033e-4, 5.2655537287946e-4, 5.31108919659304e-4
flux1:, 0.690765514678561, 5.17455682008831e-4, 5.13358907799221e-4, 5.1043868033542e-4, 5.0938476769306e-4, 5.1052183542581e-4, 5.1374411379685e-4, 5.18520359079615e-4, 5.23976277625093e-4, 5.29050980172749e-4, 5.32705056735498e-4, 5.34136825655948e-4, 5.32952588319973e-4, 5.29246839286519e-4, 5.23578701385179e-4, 5.16865969750313e-4, 5.10235337138021e-4, 5.0485402634926e-4, 5.01740019529981e-4, 5.01553426492725e-4, 5.04461415647957e-4, 5.10319429712873e-4, 5.19396503138675e-4, 5.33185990303463e-4, 5.53151471512808e-4, 5.74625827470439e-4, 5.81485205659333e-4, 5.67062605716231e-4, 5.73672627665345e-4, 5.48170601790074e-4, 5.67256207343896e-4, 5.08292437013066e-4, 4.54547267554742e-4, 4.77329603921958e-4, 4.51118135856041e-4, 4.58757928654416e-4, 4.39086666088935e-4, 4.39369515495364e-4, 4.56379684594115e-4, 4.72761591425642e-4, 4.82529127015333e-4, 4.88198416284385e-4, 4.93692154885061e-4, 5.01034727050435e-4, 5.10066465506972e-4, 5.19336362065669e-4, 5.27100840626239e-4, 5.32010222198034e-4, 5.33412214350991e-4, 5.31355306241667e-4, 5.26419810627559e-4, 5.19491375803594e-4, 5.1155394675733e-4, 5.0353812474044e-4, 4.9622947566144e-4, 4.90224327641627e-4, 4.85916455232804e-4, 4.83501788461947e-4, 4.82994362104312e-4, 4.84251123995881e-4, 4.87004409480145e-4, 4.90899562024932e-4
flux1:, 0.691027963582315, 4.78269156294915e-4, 4.74175701908322e-4, 4.71141784647061e-4, 4.69836249963099e-4, 4.70592660677424e-4, 4.73346079308864e-4, 4.77633279485745e-4, 4.82663841373539e-4, 4.8746038299943e-4, 4.9104872305491e-4, 4.92658813775677e-4, 4.91886383280871e-4, 4.88773433475276e-4, 4.83792989653505e-4, 4.77756179565409e-4, 4.71677111287722e-4, 4.66620711101821e-4, 4.63533280158944e-4, 4.630571291398e-4, 4.65406308071035e-4, 4.70513025204298e-4, 4.78648462467138e-4, 4.9112734006097e-4, 5.0920733508352e-4, 5.28674521840869e-4, 5.34967240860582e-4, 5.21745252816184e-4, 5.27587847426056e-4, 5.04514059437237e-4, 5.22167783676941e-4, 4.68157859562298e-4, 4.19070948102115e-4, 4.40231879725331e-4, 4.16858488104595e-4, 4.24011249658836e-4, 4.0636553187109e-4, 4.07223696832725e-4, 4.23207390923514e-4, 4.38377556820699e-4, 4.4731328999699e-4, 4.52321008809753e-4, 4.56970250456857e-4, 4.63126853829576e-4, 4.70708927918342e-4, 4.78485806863406e-4, 4.8496185467115e-4, 4.88980065980002e-4, 4.89987846163944e-4, 4.88039742474971e-4, 4.83649394161469e-4, 4.77591115624949e-4, 4.7071854678293e-4, 4.63832126976336e-4, 4.57599720755152e-4, 4.52519694258204e-4, 4.48911862070077e-4, 4.46924742365551e-4, 4.46552703574693e-4, 4.47660391752576e-4, 4.5001293184932e-4, 4.53309373331019e-4
flux1:, 0.691290412486068, 4.41434732986611e-4, 4.37423592249931e-4, 4.34368744846355e-4, 4.32907044569895e-4, 4.33368945670999e-4, 4.35718860609402e-4, 4.39552224111073e-4, 4.44156756517682e-4, 4.48637580410499e-4, 4.52089933950867e-4, 4.53784439472722e-4, 4.53318965032246e-4, 4.50697613756027e-4, 4.4632174949803e-4, 4.40908273942713e-4, 4.3536773680502e-4, 4.3066711419905e-4, 4.27679050420284e-4, 4.27017898538292e-4, 4.28926302818126e-4, 4.33392904406778e-4, 4.40683140386415e-4, 4.51951969381842e-4, 4.68282323285476e-4, 4.858864090814e-4, 4.91633303448331e-4, 4.79491960671333e-4, 4.84591633028397e-4, 4.63724812531578e-4, 4.80000920378085e-4, 4.30585024775139e-4, 3.85810716224414e-4, 4.05434106781542e-4, 3.84620059447793e-4, 3.91286156373925e-4, 3.75498992451138e-4, 3.76834162989562e-4, 3.91805917578511e-4, 4.05810879015737e-4, 4.13960444972445e-4, 4.18370749364128e-4, 4.22283395237721e-4, 4.27409717719676e-4, 4.33726900824091e-4, 4.40194345696777e-4, 4.4553509438489e-4, 4.48764832518846e-4, 4.49422796510436e-4, 4.47572625435153e-4, 4.43671966806777e-4, 4.3839847828843e-4, 4.32491076598553e-4, 4.26634362690729e-4, 4.21390296645481e-4, 4.17167951896102e-4, 4.14218535030118e-4, 4.12645226386089e-4, 4.12421713894228e-4, 4.1341657761119e-4, 4.15421728001962e-4, 4.18182362387012e-4
flux1:, 0.691552861389821, 4.06854950733002e-4, 4.02990090026448e-4, 3.99989942567637e-4, 3.98450996862096e-4, 3.98691360988783e-4, 4.00695703813748e-4, 4.04110338096616e-4, 4.08295839168451e-4, 4.12438062118772e-4, 4.15704015255048e-4, 4.17411442875508e-4, 4.17170128079283e-4, 4.14957929698069e-4, 4.11116335170482e-4, 4.06278379581829e-4, 4.0125890629403e-4, 3.96931412501265e-4, 3.94094663845757e-4, 3.93328323021887e-4, 3.94889887512316e-4, 3.98808391694753e-4, 4.05337748577831e-4, 4.15490740551197e-4, 4.30203466146175e-4, 4.46086773028093e-4, 4.51315263530068e-4, 4.40153933727534e-4, 4.44552616444883e-4, 4.25689121349746e-4, 4.40652876847133e-4, 3.95491317165609e-4, 3.54699726803373e-4, 3.72868323110526e-4, 3.5435264205948e-4, 3.60537064322715e-4, 3.4644536890571e-4, 3.48162406200769e-4, 3.62140664700613e-4, 3.75032368848368e-4, 3.8244474514399e-4, 3.86319496975419e-4, 3.89594993760529e-4, 3.93834351221647e-4, 3.99058412480013e-4, 4.04389188994911e-4, 4.08740757320269e-4, 4.11281828496166e-4, 4.11634844878807e-4, 4.09874094775053e-4, 4.06410131605756e-4, 4.01836957128712e-4, 3.96793131509967e-4, 3.91861203376115e-4, 3.8750920666281e-4, 3.84066376589587e-4, 3.81721846310689e-4, 3.80536889921164e-4, 3.8046484677821e-4, 3.81375664386091e-4, 3.8308298079867e-4, 3.85371186791285e-4
flux1:, 0.691815310293574, 3.74441144595592e-4, 3.70773507047527e-4, 3.67888488539343e-4, 3.66336301329964e-4, 3.66415986746107e-4, 3.6812553416024e-4, 3.71155771524431e-4, 3.74935273496332e-4, 3.78728225898855e-4, 3.817741898394e-4, 3.83442235096935e-4, 3.83361222501865e-4, 3.81491761472004e-4, 3.78124848097845e-4, 3.73818182993526e-4, 3.69297818643447e-4, 3.65348482949093e-4, 3.62696436184203e-4, 3.61882841409648e-4, 3.63170131410129e-4, 3.66615366465863e-4, 3.72457077928227e-4, 3.81582357180031e-4, 3.94805161503886e-4, 4.09106775480967e-4, 4.13848760150279e-4, 4.03583374250185e-4, 4.07335811856343e-4, 3.90289236008193e-4, 4.04013677065803e-4, 3.62786027078445e-4, 3.25663811046876e-4, 3.42458815270087e-4, 3.25998787561966e-4, 3.31710498183381e-4, 3.19156731993078e-4, 3.2116637300839e-4, 3.34173982376679e-4, 3.46008389842836e-4, 3.52734576558662e-4, 3.56132839459138e-4, 3.58861988484892e-4, 3.62344764384437e-4, 3.66633282005014e-4, 3.70987685781849e-4, 3.74487399463305e-4, 3.76435155891528e-4, 3.76527531284092e-4, 3.74849827485306e-4, 3.71772847208087e-4, 3.67818373991159e-4, 3.63537699422535e-4, 3.59424313998535e-4, 3.55864082897943e-4, 3.53116172854882e-4, 3.51314906990482e-4, 3.50484064998682e-4, 3.50558043218945e-4, 3.51406626880767e-4, 3.52861022761531e-4, 3.54738539180017e-4
flux1:, 0.692077759197328, 3.44111493795578e-4, 3.40680348996267e-4, 3.37957109205388e-4, 3.36442029871113e-4, 3.36410610806119e-4, 3.37869128306613e-4, 3.40547812913206e-4, 3.43938784230468e-4, 3.47381656526646e-4, 3.50188009830832e-4, 3.51780500848239e-4, 3.51811920239322e-4, 3.50232244343101e-4, 3.4728924604824e-4, 3.43472293977726e-4, 3.39424885872525e-4, 3.35848013973457e-4, 3.3339817887918e-4, 3.3257660049581e-4, 3.33643825883374e-4, 3.36675676313024e-4, 3.41893214780993e-4, 3.50073371654812e-4, 3.61929407858533e-4, 3.74784004575843e-4, 3.79074297999126e-4, 3.69634899976862e-4, 3.7280440932139e-4, 3.57405179488702e-4, 3.69968351823357e-4, 3.323726332916e-4, 2.98623432089467e-4, 3.14124169485772e-4, 2.99495162459628e-4, 3.04746645066629e-4, 2.93580020815787e-4, 2.95800577310388e-4, 3.07864906421068e-4, 3.18700574981178e-4, 3.24792195441095e-4, 3.27769660665735e-4, 3.30034557374117e-4, 3.32877996230807e-4, 3.36373636027695e-4, 3.39898301097858e-4, 3.42673309595276e-4, 3.44117395347816e-4, 3.43992033267986e-4, 3.42392953541064e-4, 3.39657197235395e-4, 3.36244323474888e-4, 3.32630151232455e-4, 3.29231140648888e-4, 3.26362206774525e-4, 3.2422213113122e-4, 3.228980085836e-4, 3.22381159883947e-4, 3.2258924963253e-4, 3.2339123890484e-4, 3.24632573263254e-4, 3.26157913051752e-4
flux1:, 0.692340208101081, 3.15788582694603e-4, 3.12622410902502e-4, 3.1009491554096e-4, 3.08654696296487e-4, 3.08551187423427e-4, 3.09795547023883e-4, 3.12153366623794e-4, 3.15176223505654e-4, 3.18275874446178e-4, 3.20834297023956e-4, 3.2232833665851e-4, 3.22437548856319e-4, 3.21105813721692e-4, 3.18543149814578e-4, 3.15176386192586e-4, 3.11572261258295e-4, 3.08353416658555e-4, 3.0611042829422e-4, 3.0530492374834e-4, 3.06191163365647e-4, 3.0885706134159e-4, 3.13505738009553e-4, 3.2081858793994e-4, 3.31426338546496e-4, 3.42963298558245e-4, 3.46838522007916e-4, 3.38166973328736e-4, 3.40821659650255e-4, 3.26916383626068e-4, 3.38398989666616e-4, 3.04150857272073e-4, 2.73495417930432e-4, 2.87779027340964e-4, 2.74773947295762e-4, 2.79580829643951e-4, 2.69658237300624e-4, 2.72016458515166e-4, 2.83169223892153e-4, 2.93066039466652e-4, 2.98574035298582e-4, 3.01182444291157e-4, 3.03056517072168e-4, 3.05364819174948e-4, 3.08195051062998e-4, 3.11022211707581e-4, 3.13188489398593e-4, 3.14211866990214e-4, 3.1390958552528e-4, 3.12386486616417e-4, 3.0995065718401e-4, 3.07008095697573e-4, 3.03969671765758e-4, 3.01185769486874e-4, 2.9891079899823e-4, 2.97292427747636e-4, 2.96378065988837e-4, 2.96131907099119e-4, 2.96457643132007e-4, 2.9722344597026e-4, 2.98286416738937e-4, 2.99513718679244e-4
flux1:, 0.692602657004834, 2.89396831055662e-4, 2.8651398983519e-4, 2.84204510422287e-4, 2.82865344090368e-4, 2.82718968947049e-4, 2.83779363340547e-4, 2.85844326626265e-4, 2.88521133993545e-4, 2.91290116811664e-4, 2.93601148200315e-4, 2.94984471449963e-4, 2.95147524373706e-4, 2.94030874711485e-4, 2.91810801075152e-4, 2.88856490354656e-4, 2.8566346488065e-4, 2.82781708258494e-4, 2.80740472520126e-4, 2.79963398009666e-4, 2.80695887339775e-4, 2.83033431369255e-4, 2.87162138375909e-4, 2.93681528230636e-4, 3.03154694335819e-4, 3.13497435943278e-4, 3.16995199341799e-4, 3.09042917988501e-4, 3.11252394464404e-4, 2.98702831428209e-4, 3.09186226359055e-4, 2.78018170626408e-4, 2.50194219045258e-4, 2.63335353134199e-4, 2.51764045165199e-4, 2.56144714759302e-4, 2.4733151341668e-4, 2.49762847342295e-4, 2.60039728316614e-4, 2.69057889630967e-4, 2.74031460347918e-4, 2.76318114928552e-4, 2.77866261784763e-4, 2.79730934671387e-4, 2.82008151926687e-4, 2.84255341663069e-4, 2.85917056715474e-4, 2.86595280566467e-4, 2.86154239844267e-4, 2.84706044609472e-4, 2.82533609268544e-4, 2.79996811598889e-4, 2.77450862495255e-4, 2.75189899009401e-4, 2.73417341616485e-4, 2.72238356872348e-4, 2.7166788222203e-4, 2.71648321377828e-4, 2.72072458445522e-4, 2.72808238158413e-4, 2.73722491372218e-4, 2.74700741033009e-4
flux1:, 0.692865105908588, 2.64860169360478e-4, 2.6226958388898e-4, 2.60189783750205e-4, 2.58967483405581e-4, 2.58798616487164e-4, 2.5969897699377e-4, 2.61496126155403e-4, 2.6384955860383e-4, 2.66304414136606e-4, 2.68375264864174e-4, 2.6964382753707e-4, 2.69845135763122e-4, 2.68917828493008e-4, 2.67007359479219e-4, 2.64429559923632e-4, 2.61614146875346e-4, 2.59044336055212e-4, 2.57193090285512e-4, 2.56448452505276e-4, 2.57045742075055e-4, 2.59085263028279e-4, 2.62738168239213e-4, 2.68534651204156e-4, 2.7698193504694e-4, 2.86247379095536e-4, 2.89405586602292e-4, 2.82131279785831e-4, 2.83963916945417e-4, 2.72645567540521e-4, 2.82210041255405e-4, 2.53870655982677e-4, 2.28632622181639e-4, 2.40703185688285e-4, 2.30391972825062e-4, 2.34367143956304e-4, 2.26537912077071e-4, 2.28986406993551e-4, 2.38426520670755e-4, 2.46625811873246e-4, 2.51111693031563e-4, 2.53119138513872e-4, 2.54397975895528e-4, 2.55898402905979e-4, 2.57720398904786e-4, 2.59490560120862e-4, 2.60739794904838e-4, 2.61140507735057e-4, 2.60595708985293e-4, 2.59222609692516e-4, 2.57281857844385e-4, 2.55093529367476e-4, 2.52965289039557e-4, 2.51143722655313e-4, 2.4978975977839e-4, 2.48973854923572e-4, 2.48685128075743e-4, 2.48849293237326e-4, 2.493513757777e-4, 2.50060016851416e-4, 2.50850413593656e-4, 2.51622987628778e-4
flux1:, 0.693127554812341, 2.42100280117665e-4, 2.39802337018988e-4, 2.37954586688125e-4, 2.36856003552489e-4, 2.36677359307278e-4, 2.37436038436253e-4, 2.3898744947989e-4, 2.41040055538061e-4, 2.43199904746681e-4, 2.45042544256066e-4, 2.46198361081571e-4, 2.46428620696749e-4, 2.45670382978888e-4, 2.4404043561148e-4, 2.41805161766886e-4, 2.39333798638926e-4, 2.37048727075622e-4, 2.35371783963265e-4, 2.34658217134895e-4, 2.35133004147066e-4, 2.36899881197525e-4, 2.40117880342215e-4, 2.45259113197958e-4, 2.52783829871621e-4, 2.61081926350579e-4, 2.63938073683584e-4, 2.57305508958671e-4, 2.5882622455304e-4, 2.48626649798028e-4, 2.57349958766581e-4, 2.31603324842966e-4, 2.08722019629072e-4, 2.19790989657188e-4, 2.10582422240649e-4, 2.14174652151783e-4, 2.07213909588578e-4, 2.09631955883956e-4, 2.18277246867492e-4, 2.25716565527696e-4, 2.2975866709248e-4, 2.3152460355837e-4, 2.32582843127192e-4, 2.33787030555984e-4, 2.35237776769158e-4, 2.3661974191527e-4, 2.37536548693608e-4, 2.37719192980374e-4, 2.37102036747788e-4, 2.35805097271474e-4, 2.34068939977857e-4, 2.32179142174515e-4, 2.30402823814922e-4, 2.28946608524754e-4, 2.27936390324062e-4, 2.27414784424151e-4, 2.27351039456682e-4, 2.2765885174737e-4, 2.28218530480575e-4, 2.28900541325662e-4, 2.29587546446648e-4, 2.30192049441516e-4
flux1:, 0.693390003716094, 2.21035612150354e-4, 2.19023341644066e-4, 2.17402302216872e-4, 2.16426991317316e-4, 2.16245057410389e-4, 2.1687577241605e-4, 2.18200843018688e-4, 2.1997461645094e-4, 2.21860060795914e-4, 2.23489596749802e-4, 2.24538848777113e-4, 2.2479320208067e-4, 2.24187812600053e-4, 2.22812511399309e-4, 2.20887930440247e-4, 2.18728052492559e-4, 2.16700230094947e-4, 2.15180218449117e-4, 2.14493419876862e-4, 2.14854891663602e-4, 2.16371449227132e-4, 2.19193224681965e-4, 2.23744013362002e-4, 2.30443534282208e-4, 2.37876815275847e-4, 2.40467212634915e-4, 2.34443139721488e-4, 2.35711725456044e-4, 2.26528776282017e-4, 2.34484919867041e-4, 2.11110138117451e-4, 1.90372447543968e-4, 2.00505811184049e-4, 1.92258575754165e-4, 1.95491754357801e-4, 1.89294595853727e-4, 1.91642636523565e-4, 1.99537221498949e-4, 2.0627428225525e-4, 2.09913638533501e-4, 2.11471071413603e-4, 2.12350030071822e-4, 2.13315493145027e-4, 2.14466152564312e-4, 2.15535443892963e-4, 2.16188215146048e-4, 2.16203965169885e-4, 2.15541884992307e-4, 2.14322560747946e-4, 2.12768095353506e-4, 2.11133968759891e-4, 2.09652725042411e-4, 2.08497561060412e-4, 2.07765768261269e-4, 2.07478052957734e-4, 2.07588946551418e-4, 2.08004240630538e-4, 2.08602310516977e-4, 2.09256636735683e-4, 2.09856803703807e-4, 2.10325170876442e-4
flux1:, 0.693652452619847, 2.01581229063654e-4, 1.99841757073009e-4, 1.98436173984256e-4, 1.97578231538415e-4, 1.97394868780138e-4, 1.97907837383508e-4, 1.99023807237703e-4, 2.00540027217986e-4, 2.02172338764722e-4, 2.03605690847414e-4, 2.04557120368362e-4, 2.04833586561375e-4, 2.0436766933267e-4, 2.03223754003591e-4, 2.01580309646057e-4, 1.9970113495549e-4, 1.97904082079298e-4, 1.9652357922576e-4, 1.95858115031014e-4, 1.96113710078394e-4, 1.97400591814736e-4, 1.99863206736231e-4, 2.03885215271675e-4, 2.09850311333923e-4, 2.16513475938279e-4, 2.18872404791107e-4, 2.13424772759843e-4, 2.14494739275176e-4, 2.06234899684618e-4, 2.13493159471946e-4, 1.92284029933328e-4, 1.73492647266133e-4, 1.82753466097705e-4, 1.75342315192085e-4, 1.78241164870994e-4, 1.72713697987666e-4, 1.7495995647322e-4, 1.8214945227674e-4, 1.88240567120637e-4, 1.91515497686373e-4, 1.92893093311132e-4, 1.9362732460098e-4, 1.94402070411746e-4, 1.95312174593114e-4, 1.9613205632548e-4, 1.96578179280649e-4, 1.96470103663904e-4, 1.95786312559768e-4, 1.946459395781e-4, 1.9325384033292e-4, 1.91839020251644e-4, 1.9060447559173e-4, 1.8969553121125e-4, 1.89186343147201e-4, 1.89080723849728e-4, 1.8932283030915e-4, 1.89814032358688e-4, 1.90433184472739e-4, 1.91057914353451e-4, 1.91584440842864e-4, 1.91943273677277e-4
flux1:, 0.693914901523601, 1.83649407597031e-4, 1.8216557254021e-4, 1.80960147520256e-4, 1.80210080375593e-4, 1.80024156135267e-4, 1.80427305972291e-4, 1.8134991139646e-4, 1.82629179068777e-4, 1.84029738786212e-4, 1.85284596980377e-4, 1.86148202095592e-4, 1.86446388119532e-4, 1.86108411839329e-4, 1.8517470712808e-4, 1.83785104977237e-4, 1.82158065634284e-4, 1.80567080582763e-4, 1.79309627481747e-4, 1.78660109896469e-4, 1.78816683716486e-4, 1.79893683365456e-4, 1.82032731660858e-4, 1.85583951494589e-4, 1.90898149908585e-4, 1.96877721553613e-4, 1.99036596395709e-4, 1.94133201455979e-4, 1.95051106561262e-4, 1.87628123990291e-4, 1.94252394401115e-4, 1.75017200433111e-4, 1.57990369263053e-4, 1.66438948475303e-4, 1.59754475979541e-4, 1.62344096388352e-4, 1.57403569148196e-4, 1.59523775372883e-4, 1.66054632034904e-4, 1.71554477545796e-4, 1.74500835271822e-4, 1.7572341170845e-4, 1.76341428577808e-4, 1.76964993009193e-4, 1.77683710209227e-4, 1.78306417315691e-4, 1.78593168410903e-4, 1.78396625962741e-4, 1.77710019485441e-4, 1.76649343101602e-4, 1.75403165202202e-4, 1.74176991848147e-4, 1.7314846167186e-4, 1.72439689231522e-4, 1.72106276901282e-4, 1.72139308685211e-4, 1.72476131748568e-4, 1.73016533017725e-4, 1.73641828761212e-4, 1.742347767603e-4, 1.74698099807015e-4, 1.74969188975659e-4
flux1:, 0.694177350427354, 1.67150785878449e-4, 1.65902762068761e-4, 1.64879933183465e-4, 1.64226392576792e-4, 1.64035290827237e-4, 1.64335401741413e-4, 1.65079544931475e-4, 1.66141924994408e-4, 1.6733185235028e-4, 1.68425897242041e-4, 1.69211927783991e-4, 1.69532026830308e-4, 1.69311506451337e-4, 1.68568437058869e-4, 1.67407475839373e-4, 1.66006305533419e-4, 1.64598755732726e-4, 1.63449335072445e-4, 1.62811053648563e-4, 1.62875514059281e-4, 1.63761924820359e-4, 1.65611338303897e-4, 1.68745469103282e-4, 1.73484553453779e-4, 1.7885866930858e-4, 1.80845311821031e-4, 1.76452964244959e-4, 1.77258172770263e-4, 1.70592081658344e-4, 1.76640512950605e-4, 1.59201837980385e-4, 1.43773047581557e-4, 1.51467160655376e-4, 1.45415265158011e-4, 1.47720746435252e-4, 1.43295281603275e-4, 1.45272335388698e-4, 1.51191192324417e-4, 1.56152506004609e-4, 1.58803896170268e-4, 1.59892962296811e-4, 1.60418007568691e-4, 1.60922504451977e-4, 1.61489931510005e-4, 1.61957995297112e-4, 1.62123615577344e-4, 1.61866870227962e-4, 1.61192119788238e-4, 1.60210933908429e-4, 1.59096427235267e-4, 1.58033065300708e-4, 1.57176593023763e-4, 1.56629780454873e-4, 1.56433466346907e-4, 1.56569411810353e-4, 1.56971011814839e-4, 1.57538698977554e-4, 1.58157789483934e-4, 1.58716946818579e-4, 1.59125339622221e-4, 1.59326315832292e-4
flux1:, 0.694439799331107, 1.51995796299524e-4, 1.50962555464785e-4, 1.50104019704672e-4, 1.49535243354294e-4, 1.49336106787166e-4, 1.49539754128022e-4, 1.50120072063809e-4, 1.50985248195999e-4, 1.51985160539447e-4, 1.52935513417857e-4, 1.53653756606255e-4, 1.53995830785213e-4, 1.53882729079588e-4, 1.53311885334357e-4, 1.52356166101399e-4, 1.51156719954161e-4, 1.4991197700184e-4, 1.48857097873313e-4, 1.48226243039994e-4, 1.48205776591047e-4, 1.48920382861767e-4, 1.50512048575761e-4, 1.53277956468984e-4, 1.57509722055422e-4, 1.62348113569949e-4, 1.64186249492043e-4, 1.60270477549351e-4, 1.60995286379642e-4, 1.55011845092536e-4, 1.60536798377843e-4, 1.44731289763214e-4, 1.3074885267976e-4, 1.377439590458e-4, 1.32244900180737e-4, 1.34291011892824e-4, 1.30318925302703e-4, 1.3214242670239e-4, 1.37495509212812e-4, 1.41968700643312e-4, 1.44356589021611e-4, 1.45330848102135e-4, 1.4578166333751e-4, 1.4619280823251e-4, 1.46641229307364e-4, 1.46988822990958e-4, 1.47063703695229e-4, 1.46768721968751e-4, 1.46116568646736e-4, 1.4521351883488e-4, 1.44218037001205e-4, 1.43295613770899e-4, 1.42582953112028e-4, 1.42166652517602e-4, 1.42075883909168e-4, 1.42285831430734e-4, 1.42728182488877e-4, 1.43305703022837e-4, 1.43908829405085e-4, 1.44432675938197e-4, 1.44792805109869e-4, 1.44937849200832e-4
flux1:, 0.69470224823486, 1.38096110739777e-4, 1.37256582994507e-4, 1.36544438204854e-4, 1.36049290984986e-4, 1.35839894237101e-4, 1.35954098397593e-4, 1.36385344820895e-4, 1.37072715790762e-4, 1.37902562075767e-4, 1.3872542663558e-4, 1.39384756621328e-4, 1.39748286325017e-4, 1.39732610376605e-4, 1.39316386250103e-4, 1.38543965250535e-4, 1.37523889088093e-4, 1.36423064635913e-4, 1.3545062417466e-4, 1.34824263933751e-4, 1.34726302625819e-4, 1.35287168603867e-4, 1.36650522271732e-4, 1.39091916046211e-4, 1.42876247919098e-4, 1.4724045230724e-4, 1.48949512774521e-4, 1.45474745049994e-4, 1.46144796216563e-4, 1.40775275224103e-4, 1.45823559679245e-4, 1.31501561724043e-4, 1.18828015311232e-4, 1.25177411738939e-4, 1.20164452179719e-4, 1.2197539999396e-4, 1.18404152290379e-4, 1.20069748146646e-4, 1.24902320858975e-4, 1.28935026286917e-4, 1.31088703348646e-4, 1.31964458786932e-4, 1.32356005762724e-4, 1.3269408359412e-4, 1.33049152963764e-4, 1.3330339031028e-4, 1.33311292587693e-4, 1.32994665588274e-4, 1.32372394352061e-4, 1.31544967208917e-4, 1.30657030575519e-4, 1.29856878562202e-4, 1.29264528135394e-4, 1.28952984839978e-4, 1.28942254166122e-4, 1.2920312939247e-4, 1.29667323835789e-4, 1.3024117320657e-4, 1.30820993531487e-4, 1.3130867278222e-4, 1.31626077807205e-4, 1.31726620412371e-4
flux1:, 0.694964697138614, 1.25365871880663e-4, 1.24699726599734e-4, 1.24117176846166e-4, 1.23685748228842e-4, 1.234649645656e-4, 1.23497507253508e-4, 1.23794705515741e-4, 1.24323379298341e-4, 1.25002306853259e-4, 1.25712762457721e-4, 1.26320915073468e-4, 1.26704582991636e-4, 1.2677616380837e-4, 1.26497494157623e-4, 1.25887557955114e-4, 1.25025934442142e-4, 1.24051573027295e-4, 1.23150654385951e-4, 1.22526613367717e-4, 1.22358686567595e-4, 1.22782892392259e-4, 1.23944629117753e-4, 1.26100038463146e-4, 1.29489319979734e-4, 1.33433130405869e-4, 1.35028388892631e-4, 1.31958492128955e-4, 1.32593392023353e-4, 1.27774591229118e-4, 1.32387924364605e-4, 1.19412928745987e-4, 1.07924232349384e-4, 1.13679097571382e-4, 1.09096812432942e-4, 1.10696044058819e-4, 1.07480939506748e-4, 1.08989475246067e-4, 1.13345367515897e-4, 1.16982007767259e-4, 1.1892842730107e-4, 1.19719861074186e-4, 1.20063961605144e-4, 1.20344716076669e-4, 1.20626537708904e-4, 1.20808673228384e-4, 1.20767909046706e-4, 1.20441826204139e-4, 1.19853871403578e-4, 1.19098557030266e-4, 1.18307592058625e-4, 1.17613647404052e-4, 1.17122011195753e-4, 1.16894185039374e-4, 1.1694300315004e-4, 1.17236586063736e-4, 1.17707992780527e-4, 1.18268009433949e-4, 1.1881930469727e-4, 1.19270673466603e-4, 1.19550139915855e-4, 1.1961548972928e-4
flux1:, 0.695227146042367, 1.13722567336433e-4, 1.13210606435073e-4, 1.12742249956185e-4, 1.12366039371786e-4, 1.12133930906598e-4, 1.12093358697442e-4, 1.12271732626145e-4, 1.12660410865276e-4, 1.13206641943848e-4, 1.13818550122018e-4, 1.14382074725221e-4, 1.14783739865615e-4, 1.14932173917261e-4, 1.14774392043671e-4, 1.14307024954351e-4, 1.13584104352073e-4, 1.12719955658064e-4, 1.11880680396039e-4, 1.1125743245685e-4, 1.11027018408428e-4, 1.11330461314313e-4, 1.12314451676839e-4, 1.14217519904436e-4, 1.17257319963964e-4, 1.20827445890618e-4, 1.22320463124548e-4, 1.19619474606116e-4, 1.20233539209302e-4, 1.15907885974314e-4, 1.20123496260256e-4, 1.08371396122209e-4, 9.79559348267688e-5, 1.03165255474132e-4, 9.89676594649148e-5, 1.00377697918577e-4, 9.7480484535567e-5, 9.88369966358451e-5, 1.02758211399504e-4, 1.06039625716529e-4, 1.07803176714677e-4, 1.08522506431607e-4, 1.08828382724011e-4, 1.09063814716345e-4, 1.09287905904432e-4, 1.09414403554459e-4, 1.09338916536166e-4, 1.09012114445078e-4, 1.08460727011546e-4, 1.07773309558207e-4, 1.07069549941347e-4, 1.0646791946274e-4, 1.06060628078125e-4, 1.05899360169081e-4, 1.05991351814425e-4, 1.06303380911074e-4, 1.06770842863232e-4, 1.0730958734708e-4, 1.07828900223076e-4, 1.08244474304729e-4, 1.0849028733757e-4, 1.08528144344283e-4
flux1:, 0.69548959494612, 1.03087501185293e-4, 1.02711724806918e-4, 1.02343509195055e-4, 1.02015292072807e-4, 1.01772910648036e-4, 1.01668297683144e-4, 1.01743030603158e-4, 1.02009807014269e-4, 1.02440519165368e-4, 1.02966509263889e-4, 1.03490844960935e-4, 1.03907653709593e-4, 1.04122375352999e-4, 1.04069197498499e-4, 1.03725285677949e-4, 1.03122367488111e-4, 1.02353305938379e-4, 1.01566800924449e-4, 1.00943434417266e-4, 1.00657879556916e-4, 1.00855206169373e-4, 1.01682640149714e-4, 1.03362675104157e-4, 1.06092616258555e-4, 1.09329493761114e-4, 1.10728790681692e-4, 1.08361678827012e-4, 1.08964732915256e-4, 1.05080321961166e-4, 1.089316045937e-4, 9.82897788415025e-5, 8.88472227127311e-5, 9.35576192009726e-5, 8.9706294878081e-5, 9.09485805505882e-5, 8.83361136950998e-5, 8.95487379872496e-5, 9.30751500912129e-5, 9.60383708973097e-5, 9.764066270376e-5, 9.82982127161883e-5, 9.85729279309089e-5, 9.8771998681013e-5, 9.89501368241817e-5, 9.90335928586148e-5, 9.89338961898173e-5, 9.8612514087466e-5, 9.80984138661429e-5, 9.74743244906196e-5, 9.68488300384667e-5, 9.63275058557352e-5, 9.59908970811503e-5, 9.5882237299547e-5, 9.60043901050373e-5, 9.63238001070276e-5, 9.67789284968403e-5, 9.72911063482232e-5, 9.77763626933226e-5, 9.81571883248652e-5, 9.83732702461517e-5, 9.83901029060037e-5
flux1:, 0.695752043849873, 9.33859075863507e-5, 9.3129360545482e-5, 9.28483322257663e-5, 9.25618373321722e-5, 9.23108580672734e-5, 9.21514318637008e-5, 9.2137331596359e-5, 9.22994487849168e-5, 9.26306658455244e-5, 9.30821713454593e-5, 9.35717957333262e-5, 9.40003745203511e-5, 9.4270820433122e-5, 9.43064451496608e-5, 9.40677268479792e-5, 9.35672075239331e-5, 9.2879306861512e-5, 9.21377867372269e-5, 9.15140494625455e-5, 9.11805744981317e-5, 9.12852548932838e-5, 9.19749743098254e-5, 9.34576511956796e-5, 9.59123379998209e-5, 9.88510099933142e-5, 1.00162854866815e-4, 9.80961677528295e-5, 9.86943389367044e-5, 9.52048146998231e-5, 9.87219576719596e-5, 8.90882450925149e-5, 8.05283401689276e-5, 8.47838359166706e-5, 8.12462385250951e-5, 8.23409700015108e-5, 7.99840762532343e-5, 8.10629699451035e-5, 8.42321133455893e-5, 8.69103224694437e-5, 8.83700616264484e-5, 8.89743007960593e-5, 8.92231142178485e-5, 8.93923559374623e-5, 8.95333154288496e-5, 8.9583237203222e-5, 8.94671876831432e-5, 8.91554798222784e-5, 8.86784241860542e-5, 8.81130852194577e-5, 8.75578181765034e-5, 8.71064956536118e-5, 8.6829225408576e-5, 8.67619052623995e-5, 8.69039704242098e-5, 8.72222768271652e-5, 8.765887013871e-5, 8.81408374743252e-5, 8.85909919596183e-5, 8.89384771782745e-5, 8.91284286622155e-5, 8.91297175550848e-5
flux1:, 0.696014492753627, 8.45468154412077e-5, 8.4393343252044e-5, 8.41873306956447e-5, 8.3936867523916e-5, 8.36791842186497e-5, 8.34739262024425e-5, 8.33850816295919e-5, 8.34586977962746e-5, 8.37052043977569e-5, 8.40925273325007e-5, 8.45511319099567e-5, 8.49878098916348e-5, 8.53036328833441e-5, 8.54129254939352e-5, 8.52621624076002e-5, 8.48477167407913e-5, 8.42284360415001e-5, 8.35253560122153e-5, 8.29017466220401e-5, 8.25275175369516e-5, 8.2552025151665e-5, 8.31209614253377e-5, 8.44290498779762e-5, 8.66389404012898e-5, 8.93099225013889e-5, 9.05391092510683e-5, 8.87414198974488e-5, 8.93378839970247e-5, 8.62021226776589e-5, 8.94126398420143e-5, 8.06942814481663e-5, 7.29356593910312e-5, 7.67774498881977e-5, 7.35255203225146e-5, 7.44914944713542e-5, 7.23641217451231e-5, 7.33204977100592e-5, 7.61674343465564e-5, 7.85901071570705e-5, 7.99231225751561e-5, 8.04807233654124e-5, 8.07073837231654e-5, 8.08514248443575e-5, 8.09616148179684e-5, 8.09850690695615e-5, 8.08584779592455e-5, 8.05593583622651e-5, 8.01185784280303e-5, 7.96076773161579e-5, 7.91155748090047e-5, 7.87255203882786e-5, 7.84982604066292e-5, 7.84632767174666e-5, 7.86172965060816e-5, 7.89281142348721e-5, 7.9341704474148e-5, 7.97910739745912e-5, 8.02058091444083e-5, 8.05215489531069e-5, 8.06886248452128e-5, 8.06789952457361e-5
flux1:, 0.69627694165738, 7.65028014687337e-5, 7.64368359005445e-5, 7.62941887155441e-5, 7.60743432919108e-5, 7.58117355013337e-5, 7.55690518052316e-5, 7.54185548136778e-5, 7.54185650857581e-5, 7.55938568131096e-5, 7.5926243324764e-5, 7.63568998276257e-5, 7.67979194528703e-5, 7.71492105383665e-5, 7.73179307090934e-5, 7.72391493178003e-5, 7.68959797834677e-5, 7.63343859388518e-5, 7.56645950995808e-5, 7.50424468055022e-5, 7.46346644626093e-5, 7.45906976967273e-5, 7.50543139355017e-5, 7.62083110594193e-5, 7.82004413152441e-5, 8.06305004412126e-5, 8.1781011338634e-5, 8.02231279970787e-5, 8.08187783840467e-5, 7.80003858251937e-5, 8.09295216436538e-5, 7.30421508667785e-5, 6.60112366144183e-5, 6.9477513927547e-5, 6.64866641881791e-5, 6.73411256033393e-5, 6.54198020509369e-5, 6.62651533711202e-5, 6.88224112640127e-5, 7.10156204686266e-5, 7.2235058572384e-5, 7.27510201334515e-5, 7.29580229383789e-5, 7.30800372823752e-5, 7.31640512989839e-5, 7.31662017347217e-5, 7.30333007597735e-5, 7.27487223462287e-5, 7.23432057155361e-5, 7.18828589637596e-5, 7.14478530745739e-5, 7.11117733216795e-5, 7.09269506011107e-5, 7.09172193173715e-5, 7.10771454307834e-5, 7.13758130603179e-5, 7.17633225445517e-5, 7.21786689701743e-5, 7.25581634031118e-5, 7.28437875962726e-5, 7.29908429418683e-5, 7.29741217817964e-5
flux1:, 0.696539390561133, 6.91897608774743e-5, 6.91962219545372e-5, 6.91056879992213e-5, 6.89111639562811e-5, 6.86451065682051e-5, 6.83726308634296e-5, 6.81724110238904e-5, 6.81123510934293e-5, 6.82286264733945e-5, 6.85143415411085e-5, 6.89196359782574e-5, 6.93613226631704e-5, 6.97388070485886e-5, 6.99538336603616e-5, 6.99325733406573e-5, 6.96476487299529e-5, 6.91345935353748e-5, 6.84944186691305e-5, 6.78759212318863e-5, 6.74418779463189e-5, 6.73405531645684e-5, 6.77131988263571e-5, 6.87317848436322e-5, 7.05302978636376e-5, 7.27430941536726e-5, 7.38185756972106e-5, 7.24735413594882e-5, 7.30675694779127e-5, 7.05342582288013e-5, 7.32052591571683e-5, 6.6072004309489e-5, 5.97020782740398e-5, 6.28279527867095e-5, 6.00764150144513e-5, 6.08349309508498e-5, 5.90984943446747e-5, 5.98440513388286e-5, 6.21416165381942e-5, 6.41284404666141e-5, 6.52451134281181e-5, 6.57229695671034e-5, 6.59118002535611e-5, 6.60138894613729e-5, 6.60749762696712e-5, 6.60595314259658e-5, 6.59233235702266e-5, 6.56545162393794e-5, 6.52831438684246e-5, 6.48699389162021e-5, 6.44868979492331e-5, 6.41987765538839e-5, 6.40503194663697e-5, 6.40603641460614e-5, 6.42217314227232e-5, 6.45050074200807e-5, 6.48644892028893e-5, 6.52451401095862e-5, 6.55899083080235e-5, 6.58469719685807e-5, 6.59764116420676e-5, 6.59556486518982e-5
flux1:, 0.696801839464887, 6.25467876180178e-5, 6.26111418805261e-5, 6.25619130836279e-5, 6.23875435066796e-5, 6.21191816504909e-5, 6.18237297120097e-5, 6.15845156257343e-5, 6.14765534791863e-5, 6.15447455471006e-5, 6.17911393087734e-5, 6.2173263469691e-5, 6.26121405046612e-5, 6.30073239645706e-5, 6.32568366079963e-5, 6.32803446738309e-5, 6.3042557333837e-5, 6.25707432151412e-5, 6.19579533980052e-5, 6.1346076943217e-5, 6.0893140156925e-5, 6.07450998738301e-5, 6.10402171520866e-5, 6.1940500043216e-5, 6.35669776578597e-5, 6.55835499192388e-5, 6.6587576501565e-5, 6.54305228337037e-5, 6.60209086885045e-5, 6.37438435721364e-5, 6.61781172785507e-5, 5.97288538961321e-5, 5.39592934774359e-5, 5.67768322604718e-5, 5.42452999524371e-5, 5.4921678121766e-5, 5.3351192267039e-5, 5.40076124486976e-5, 5.60729593070242e-5, 5.78739261590489e-5, 5.88967637948194e-5, 5.93388713583078e-5, 5.95102473473523e-5, 5.95937645440245e-5, 5.96342262255769e-5, 5.96038156609438e-5, 5.9466344243801e-5, 5.92139512133856e-5, 5.88755197027874e-5, 5.85064497106107e-5, 5.8171039440514e-5, 5.7925929848783e-5, 5.78090024248232e-5, 5.78346548753796e-5, 5.79942839779778e-5, 5.82600855920594e-5, 5.85905188902091e-5, 5.89364089811515e-5, 5.92472049937654e-5, 5.94771308281678e-5, 5.95908879510254e-5, 5.95683767204464e-5
flux1:, 0.69706428836864, 5.65162030863292e-5, 5.66246688125449e-5, 5.66065760082296e-5, 5.64474826474228e-5, 5.61777492380582e-5, 5.5865404869676e-5, 5.55967942505611e-5, 5.54517950647966e-5, 5.54816323887191e-5, 5.56951943694242e-5, 5.6055996152712e-5, 5.64888449067001e-5, 5.68940998682369e-5, 5.71676887812878e-5, 5.72250191009424e-5, 5.70252146000925e-5, 5.65891147564799e-5, 5.60027500053097e-5, 5.54010618573515e-5, 5.49365679817456e-5, 5.4751975865288e-5, 5.49821394671757e-5, 5.57797064876828e-5, 5.72533419332944e-5, 5.90924460136669e-5, 6.00285909783883e-5, 5.90365310179503e-5, 5.96204502682488e-5, 5.75736529470619e-5, 5.97908539806091e-5, 5.39616132875626e-5, 4.87373055798081e-5, 5.12756817433385e-5, 4.89471328777983e-5, 4.95533958822437e-5, 4.8132149556397e-5, 4.87094030229734e-5, 5.05675496663949e-5, 5.22010515298844e-5, 5.31375881773e-5, 5.35454688579124e-5, 5.36995830698707e-5, 5.37654037288485e-5, 5.37869250608333e-5, 5.37434167285945e-5, 5.3605983263373e-5, 5.33701398913569e-5, 5.30633147479796e-5, 5.27356418117853e-5, 5.24441277218767e-5, 5.2237909757591e-5, 5.21486338033444e-5, 5.21867402105018e-5, 5.23424563858878e-5, 5.25896218809375e-5, 5.28907388630757e-5, 5.32023052397182e-5, 5.34800750747634e-5, 5.36841459890665e-5, 5.37837024938436e-5, 5.37610267365689e-5
flux1:, 0.697326737272393, 5.10437180522719e-5, 5.11835681300399e-5, 5.1187366805191e-5, 5.1039207124181e-5, 5.07690269861376e-5, 5.04453095879529e-5, 5.01559070560587e-5, 4.99835418487278e-5, 4.99836240258025e-5, 5.01700250530495e-5, 5.05110276170662e-5, 5.0934903927209e-5, 5.13434970118047e-5, 5.16321899172857e-5, 5.1714186225637e-5, 5.15450524215417e-5, 5.11406888576185e-5, 5.05807713089483e-5, 4.99931659347414e-5, 4.9524233772798e-5, 4.9312660860108e-5, 4.94894754182564e-5, 5.0198310555245e-5, 5.15359857608906e-5, 5.32143180167369e-5, 5.40860863096614e-5, 5.3237726356049e-5, 5.38118847648616e-5, 5.1971766865748e-5, 5.39898535258459e-5, 4.87223647377389e-5, 4.3993255607266e-5, 4.62789813899513e-5, 4.4138563982558e-5, 4.46849869688276e-5, 4.33984759820266e-5, 4.39058627380436e-5, 4.55794427863416e-5, 4.70620694142267e-5, 4.79188945741194e-5, 4.82935886277919e-5, 4.84303472327342e-5, 4.84790912679772e-5, 4.84830028421815e-5, 4.84277688170928e-5, 4.82911221786197e-5, 4.80715169810287e-5, 4.77947653306413e-5, 4.7505857844298e-5, 4.72548838203433e-5, 4.70840081502489e-5, 4.70191877332988e-5, 4.70673277041383e-5, 4.72176961574569e-5, 4.74457631243057e-5, 4.77178922675748e-5, 4.79959914320595e-5, 4.824185648647e-5, 4.8421248040663e-5, 4.85076980833286e-5, 4.84858146232461e-5
flux1:, 0.697589186176146, 4.60786705783457e-5, 4.62385605780476e-5, 4.62562299448037e-5, 4.61154554801151e-5, 4.58459646832276e-5, 4.55160154497151e-5, 4.5213587051064e-5, 4.50224503356068e-5, 4.5000322421606e-5, 4.51644469827873e-5, 4.54868515420865e-5, 4.58990754795295e-5, 4.63051480763959e-5, 4.66013592336722e-5, 4.67005302120158e-5, 4.65563655550928e-5, 4.61809820152748e-5, 4.56481562953032e-5, 4.50785406581906e-5, 4.46118360816997e-5, 4.43820713718211e-5, 4.45159830755315e-5, 4.51483320062198e-5, 4.63646709300803e-5, 4.78970215190778e-5, 4.87077160684867e-5, 4.79833444361336e-5, 4.8544251379564e-5, 4.68893102708754e-5, 4.87246125317036e-5, 4.39659370405477e-5, 3.96866664310495e-5, 4.17438693378757e-5, 3.97787489978071e-5, 4.02739582752382e-5, 3.91097783028683e-5, 3.9556004568259e-5, 4.1065350970906e-5, 4.24121184162948e-5, 4.31952333279643e-5, 4.35376199094853e-5, 4.36568604875867e-5, 4.36890682363514e-5, 4.36765460501665e-5, 4.36106792081902e-5, 4.34751883241727e-5, 4.32711342787125e-5, 4.30226778926243e-5, 4.27698665980137e-5, 4.25562498165683e-5, 4.24175013469377e-5, 4.23743724876813e-5, 4.24306073207112e-5, 4.25746954869696e-5, 4.27836983513221e-5, 4.3027619143467e-5, 4.32734529645315e-5, 4.34887076075742e-5, 4.36445445602882e-5, 4.37186906977435e-5, 4.36980470054573e-5
[truncated: 43,148 more chars]
