# Supplementary material for: Spatial Resolution and Refractive Index Contrast of Resonant Photonic Crystal Surfaces for Biosensing
Source: IEEE Photonics J. Author manuscript; Available in PMC 2015 Sep 7. (PMC4561521; doi:10.1109/JPHOT.2015.2435699)
Supplement: fig6_data [file NIHMS64775-supplement-fig6_data.gz › Volumes/graham/MacBook_backup/PhD_folder_2015_06_02/paper_improvements/IEEE_J_Photonics/final_files/data_files/fig6/meep_data/6/ref.dat]

flux1:	0.627777777777778	8.42411862356186e-7	8.42411216239269e-7	8.42410308625675e-7	8.42409176472137e-7	8.42408326387093e-7	8.42408778447295e-7	8.42411031835737e-7	8.42413863883826e-7	8.4241461679694e-7	8.42411507452352e-7	8.42406173106494e-7	8.42403465731763e-7	8.42407365376867e-7	8.42415987298528e-7	8.42421218952846e-7	8.42415722009125e-7	8.42402364381589e-7	8.42395229504814e-7	8.42405917901995e-7	8.42425498097576e-7	8.42427308613519e-7	8.42402780874376e-7	8.42390081352695e-7	8.42419717956568e-7	8.424237059124e-7	8.42379584935993e-7	8.42444712108267e-7	8.42380229265462e-7	8.42464723969236e-7	8.42396240905051e-7	8.42362616006633e-7	8.42396240905057e-7	8.42464723969229e-7	8.42380229265481e-7	8.42444712108268e-7	8.42379584935993e-7	8.42423705912394e-7	8.42419717956566e-7	8.42390081352697e-7	8.42402780874381e-7	8.42427308613519e-7	8.42425498097575e-7	8.42405917901987e-7	8.42395229504817e-7	8.42402364381599e-7	8.42415722009119e-7	8.42421218952847e-7	8.42415987298545e-7
flux1:	0.628040226681531	9.61664991043988e-7	9.61664113270314e-7	9.61662563151685e-7	9.61660818389472e-7	9.61659838476108e-7	9.61660791178019e-7	9.61663867856468e-7	9.61667237069933e-7	9.61667751001181e-7	9.61663685262306e-7	9.61657371620046e-7	9.61654545474554e-7	9.61659495379184e-7	9.61669596624278e-7	9.61675350671558e-7	9.61668619131828e-7	9.61653152712815e-7	9.61645233114477e-7	9.61657798992334e-7	9.61680207735166e-7	9.61682029929484e-7	9.61653941594456e-7	9.61639633993881e-7	9.61673391936873e-7	9.61677610057646e-7	9.61627540085342e-7	9.61702110692589e-7	9.6162836225751e-7	9.61724834290214e-7	9.61646488663403e-7	9.61607997670526e-7	9.61646488663405e-7	9.61724834290208e-7	9.6162836225752e-7	9.61702110692593e-7	9.61627540085338e-7	9.61677610057644e-7	9.61673391936875e-7	9.61639633993877e-7	9.61653941594466e-7	9.61682029929477e-7	9.61680207735158e-7	9.61657798992326e-7	9.61645233114476e-7	9.61653152712817e-7	9.61668619131824e-7	9.61675350671557e-7	9.61669596624287e-7
flux1:	0.628302675585284	1.09682833252812e-6	1.0968272601383e-6	1.0968249773143e-6	1.09682246851651e-6	1.09682126205642e-6	1.09682275198691e-6	1.09682679886117e-6	1.09683084879762e-6	1.09683114464503e-6	1.09682599467106e-6	1.09681852479204e-6	1.09681550740268e-6	1.09682161572806e-6	1.09683340031933e-6	1.09683978489536e-6	1.0968317066044e-6	1.09681389206799e-6	1.09680508341493e-6	1.09681971551085e-6	1.0968452330857e-6	1.09684702179355e-6	1.09681497512188e-6	1.09679898991705e-6	1.09683746314218e-6	1.09684184881575e-6	1.09678496773523e-6	1.09687017742664e-6	1.09678590360751e-6	1.09689604422638e-6	1.09680661172155e-6	1.09676264178756e-6	1.09680661172156e-6	1.09689604422638e-6	1.09678590360752e-6	1.09687017742664e-6	1.09678496773524e-6	1.09684184881575e-6	1.09683746314216e-6	1.09679898991704e-6	1.09681497512188e-6	1.09684702179355e-6	1.09684523308569e-6	1.09681971551084e-6	1.09680508341494e-6	1.096813892068e-6	1.0968317066044e-6	1.09683978489536e-6	1.09683340031934e-6
flux1:	0.628565124489038	1.24988236784777e-6	1.24988116601639e-6	1.24987805250498e-6	1.24987459041589e-6	1.24987302145873e-6	1.24987507436549e-6	1.24988026406066e-6	1.24988518063135e-6	1.24988530549315e-6	1.24987893340009e-6	1.24987009264456e-6	1.24986677670037e-6	1.24987414723569e-6	1.24988784698962e-6	1.24989500475723e-6	1.24988547932465e-6	1.24986506044768e-6	1.24985523541758e-6	1.24987211765656e-6	1.24990103151923e-6	1.2499027317031e-6	1.24986630686275e-6	1.24984860409215e-6	1.24989247288834e-6	1.24989693343429e-6	1.249832243988e-6	1.24992941391019e-6	1.24983319556103e-6	1.24995893459752e-6	1.24985706956639e-6	1.24980694469819e-6	1.24985706956639e-6	1.24995893459752e-6	1.24983319556104e-6	1.24992941391019e-6	1.24983224398801e-6	1.24989693343429e-6	1.24989247288834e-6	1.24984860409215e-6	1.24986630686276e-6	1.2499027317031e-6	1.24990103151922e-6	1.24987211765656e-6	1.24985523541758e-6	1.24986506044769e-6	1.24988547932465e-6	1.24989500475722e-6	1.24988784698963e-6
flux1:	0.628827573392791	1.42303424339266e-6	1.42303300959947e-6	1.42302895621286e-6	1.42302430532807e-6	1.42302219149351e-6	1.42302482154408e-6	1.42303135854555e-6	1.42303737840591e-6	1.42303741002455e-6	1.42302966523461e-6	1.42301919369907e-6	1.4230154303306e-6	1.42302416151413e-6	1.42304004115243e-6	1.42304815624483e-6	1.42303709856809e-6	1.42301380035424e-6	1.42300280384619e-6	1.4230221115816e-6	1.42305471493875e-6	1.4230562611718e-6	1.42301501732931e-6	1.42299559388848e-6	1.42304563518857e-6	1.42305004126209e-6	1.42297639273224e-6	1.42308698180988e-6	1.42297722224343e-6	1.42312075855871e-6	1.42300498330263e-6	1.42294795841851e-6	1.42300498330262e-6	1.4231207585587e-6	1.42297722224344e-6	1.42308698180988e-6	1.42297639273223e-6	1.42305004126208e-6	1.42304563518856e-6	1.42299559388847e-6	1.42301501732931e-6	1.42305626117179e-6	1.42305471493875e-6	1.42302211158159e-6	1.4230028038462e-6	1.42301380035424e-6	1.42303709856808e-6	1.42304815624483e-6	1.42304004115244e-6
flux1:	0.629090022296544	1.61874106931694e-6	1.61873993662181e-6	1.61873481831201e-6	1.61872868779622e-6	1.61872579342507e-6	1.61872900351751e-6	1.61873713126518e-6	1.61874455037681e-6	1.61874460089652e-6	1.6187353164988e-6	1.61872290090664e-6	1.61871849323776e-6	1.61872867800825e-6	1.6187470409863e-6	1.61875634600783e-6	1.61874368920045e-6	1.61871721530167e-6	1.61870485944898e-6	1.6187267561286e-6	1.61876334705013e-6	1.61876466301937e-6	1.61871813903303e-6	1.6186970360037e-6	1.61875413425654e-6	1.61875831272071e-6	1.61867438157369e-6	1.61880000073515e-6	1.61867490566826e-6	1.61883874018222e-6	1.61870743234834e-6	1.61864268636051e-6	1.61870743234834e-6	1.61883874018222e-6	1.61867490566827e-6	1.61880000073514e-6	1.61867438157369e-6	1.6187583127207e-6	1.61875413425654e-6	1.6186970360037e-6	1.61871813903303e-6	1.61876466301937e-6	1.61876334705013e-6	1.61872675612859e-6	1.618704859449e-6	1.61871721530169e-6	1.61874368920045e-6	1.61875634600782e-6	1.6187470409863e-6
flux1:	0.629352471200297	1.83973527791977e-6	1.83973441693971e-6	1.83972808689292e-6	1.83972012119829e-6	1.83971615132729e-6	1.83971993469119e-6	1.83972994346489e-6	1.83973912539276e-6	1.8397393440431e-6	1.83972833210584e-6	1.83971359745748e-6	1.8397082948704e-6	1.8397200216017e-6	1.83974121653936e-6	1.83975199923012e-6	1.83973769657387e-6	1.83970772592205e-6	1.83969378517557e-6	1.83971841985435e-6	1.83975930117133e-6	1.83976029909486e-6	1.83970801344167e-6	1.83968532313542e-6	1.83975048170383e-6	1.83975420812398e-6	1.83965847789935e-6	1.83980090667822e-6	1.83965846210526e-6	1.83984543333139e-6	1.8396968109031e-6	1.83962343858346e-6	1.8396968109031e-6	1.83984543333139e-6	1.83965846210528e-6	1.83980090667822e-6	1.83965847789935e-6	1.83975420812397e-6	1.83975048170382e-6	1.83968532313541e-6	1.83970801344167e-6	1.83976029909485e-6	1.83975930117132e-6	1.83971841985434e-6	1.83969378517559e-6	1.83970772592205e-6	1.83973769657388e-6	1.83975199923011e-6	1.83974121653939e-6
flux1:	0.629614920104051	2.08905218366846e-6	2.08905180286327e-6	2.08904408543065e-6	2.08903385510853e-6	2.08902845080291e-6	2.08903279408394e-6	2.08904502940138e-6	2.08905641280804e-6	2.08905698710583e-6	2.08904403295259e-6	2.08902653434938e-6	2.0890200279747e-6	2.08903338273497e-6	2.08905781025066e-6	2.08907041932471e-6	2.08905444482246e-6	2.08902062742033e-6	2.08900483405966e-6	2.08903234025825e-6	2.08907782051599e-6	2.0890784003131e-6	2.08901984979688e-6	2.08899572213575e-6	2.08907007517816e-6	2.08907306614668e-6	2.08896380694814e-6	2.0891250129468e-6	2.0889629607066e-6	2.08917628267639e-6	2.08900838595623e-6	2.08892538830741e-6	2.08900838595623e-6	2.08917628267639e-6	2.08896296070661e-6	2.0891250129468e-6	2.08896380694816e-6	2.08907306614668e-6	2.08907007517816e-6	2.08899572213575e-6	2.08901984979687e-6	2.08907840031309e-6	2.08907782051597e-6	2.08903234025827e-6	2.08900483405967e-6	2.08902062742034e-6	2.08905444482245e-6	2.0890704193247e-6	2.08905781025068e-6
flux1:	0.629877369007804	2.37005989155317e-6	2.37006023546754e-6	2.37005091815436e-6	2.37003791148383e-6	2.37003064710003e-6	2.37003553504533e-6	2.37005040616475e-6	2.37006451086816e-6	2.3700656659328e-6	2.37005052148676e-6	2.37002973665793e-6	2.37002165666105e-6	2.37003672700519e-6	2.37006484665727e-6	2.37007969623159e-6	2.37006204330873e-6	2.37002399518085e-6	2.37000603570235e-6	2.37003653218211e-6	2.37008692792108e-6	2.37008697591367e-6	2.37002163261797e-6	2.36999628042762e-6	2.37008110523408e-6	2.37008301079099e-6	2.3699582588044e-6	2.37014042055565e-6	2.36995623132403e-6	2.3701995337387e-6	2.37001020364412e-6	2.36991647646412e-6	2.37001020364412e-6	2.37019953373869e-6	2.36995623132405e-6	2.37014042055563e-6	2.3699582588044e-6	2.37008301079099e-6	2.37008110523407e-6	2.36999628042762e-6	2.37002163261797e-6	2.37008697591365e-6	2.37008692792108e-6	2.3700365321821e-6	2.37000603570237e-6	2.37002399518085e-6	2.37006204330873e-6	2.37007969623158e-6	2.37006484665729e-6
flux1:	0.630139817911557	2.68649170505767e-6	2.68649305024709e-6	2.68648187513836e-6	2.68646549131619e-6	2.68645587427465e-6	2.68646129603379e-6	2.68647928401454e-6	2.68649671489868e-6	2.68649871050637e-6	2.68648108691742e-6	2.68645641009092e-6	2.68644632536624e-6	2.68646320581624e-6	2.68649554275067e-6	2.68651311469728e-6	2.68649379258889e-6	2.6864510899588e-6	2.68643060288364e-6	2.68646419696687e-6	2.68651983659494e-6	2.68651922344875e-6	2.68644652932258e-6	2.68642023207669e-6	2.68651696185256e-6	2.68651735832208e-6	2.68637489584651e-6	2.68658042964963e-6	2.68637127305466e-6	2.68664864346138e-6	2.68643549538309e-6	2.68632981568044e-6	2.68643549538308e-6	2.68664864346138e-6	2.68637127305468e-6	2.68658042964963e-6	2.68637489584652e-6	2.68651735832206e-6	2.68651696185256e-6	2.68642023207668e-6	2.68644652932259e-6	2.68651922344874e-6	2.68651983659494e-6	2.68646419696685e-6	2.68643060288365e-6	2.68645108995881e-6	2.68649379258888e-6	2.68651311469726e-6	2.6864955427507e-6
flux1:	0.63040226681531	3.04248118913691e-6	3.0424838376254e-6	3.04247049279549e-6	3.04245003753389e-6	3.04243751115296e-6	3.04244346807642e-6	3.04246513271254e-6	3.04248658072821e-6	3.04248970579142e-6	3.042469265687e-6	3.04244000354757e-6	3.04242742444413e-6	3.04244622373611e-6	3.04248337453027e-6	3.04250421801513e-6	3.04248324539007e-6	3.0424354182274e-6	3.04241199396041e-6	3.04244878806716e-6	3.04251001755674e-6	3.04250859510111e-6	3.04242795349769e-6	3.04240105903471e-6	3.04251129615598e-6	3.04250967977087e-6	3.04234701629456e-6	3.04257860763227e-6	3.04234131915016e-6	3.04265734691153e-6	3.04241773932693e-6	3.04229874921858e-6	3.04241773932693e-6	3.04265734691151e-6	3.04234131915017e-6	3.04257860763227e-6	3.04234701629457e-6	3.04250967977087e-6	3.04251129615598e-6	3.04240105903471e-6	3.04242795349772e-6	3.04250859510109e-6	3.04251001755673e-6	3.04244878806716e-6	3.04241199396042e-6	3.04243541822742e-6	3.04248324539007e-6	3.04250421801513e-6	3.04248337453028e-6
flux1:	0.630664715719064	3.44260004708663e-6	3.44260431736457e-6	3.44258842899346e-6	3.44256311344288e-6	3.4425470633097e-6	3.44255357797153e-6	3.44257956278612e-6	3.44260580226063e-6	3.44261036651557e-6	3.44258671635044e-6	3.44255208691051e-6	3.44253647159448e-6	3.4425573216715e-6	3.44259995875799e-6	3.44262468618737e-6	3.44260208159891e-6	3.44254860677027e-6	3.44252179021625e-6	3.44256189230335e-6	3.44262908290314e-6	3.4426266793939e-6	3.44253744283717e-6	3.44251036657243e-6	3.4426358963774e-6	3.44263167810445e-6	3.44244603298382e-6	3.4427066731395e-6	3.4424377173919e-6	3.4427975392028e-6	3.44252853619829e-6	3.44239472390659e-6	3.44252853619829e-6	3.44279753920279e-6	3.44243771739193e-6	3.4427066731395e-6	3.44244603298382e-6	3.44263167810444e-6	3.4426358963774e-6	3.44251036657243e-6	3.44253744283717e-6	3.44262667939388e-6	3.44262908290313e-6	3.44256189230335e-6	3.44252179021626e-6	3.44254860677028e-6	3.44260208159891e-6	3.44262468618735e-6	3.44259995875802e-6
flux1:	0.630927164622817	3.89189897299038e-6	3.8919051887588e-6	3.89188631484229e-6	3.89185525878004e-6	3.89183502301561e-6	3.89184214901281e-6	3.89187318339413e-6	3.89190506489711e-6	3.89191138771052e-6	3.89188407082808e-6	3.89184320608877e-6	3.89182397108948e-6	3.89184703770185e-6	3.89189591166098e-6	3.89192519024338e-6	3.89190095906664e-6	3.89184125341914e-6	3.89181055011951e-6	3.89185408869378e-6	3.89192764677561e-6	3.8919240601009e-6	3.89182551353031e-6	3.89179873471696e-6	3.89194153994905e-6	3.89193404195617e-6	3.89172232925677e-6	3.89201535774586e-6	3.89171078778043e-6	3.89212013449409e-6	3.89181846133546e-6	3.8916681388933e-6	3.89181846133545e-6	3.89212013449408e-6	3.89171078778045e-6	3.89201535774586e-6	3.89172232925679e-6	3.89193404195615e-6	3.89194153994906e-6	3.89179873471695e-6	3.89182551353031e-6	3.89192406010088e-6	3.8919276467756e-6	3.89185408869377e-6	3.89181055011952e-6	3.89184125341915e-6	3.89190095906663e-6	3.89192519024337e-6	3.89189591166101e-6
flux1:	0.63118961352657	4.39595164338594e-6	4.39596012047804e-6	4.39593774716148e-6	4.39589998735615e-6	4.39587487096077e-6	4.39588270286066e-6	4.39591960035174e-6	4.39595803844134e-6	4.39596643480932e-6	4.39593492595418e-6	4.39588687924628e-6	4.39586341463166e-6	4.39588890927071e-6	4.39594484820713e-6	4.39597938636947e-6	4.39595350398734e-6	4.39588691779021e-6	4.39585180436985e-6	4.39589894869413e-6	4.39597932777136e-6	4.39597431604245e-6	4.39586565479754e-6	4.39583970944983e-6	4.39600198552333e-6	4.39599043973667e-6	4.39574925576275e-6	4.39607840916424e-6	4.39573382126553e-6	4.39619906582414e-6	4.39586105672984e-6	4.39569233401103e-6	4.39586105672983e-6	4.39619906582412e-6	4.39573382126554e-6	4.39607840916425e-6	4.39574925576276e-6	4.39599043973665e-6	4.39600198552332e-6	4.39583970944985e-6	4.39586565479754e-6	4.39597431604243e-6	4.39597932777135e-6	4.39589894869413e-6	4.39585180436988e-6	4.39588691779021e-6	4.39595350398732e-6	4.39597938636945e-6	4.39594484820714e-6
flux1:	0.631452062430323	4.96090201281489e-6	4.96091304496962e-6	4.96088658663275e-6	4.96084109119311e-6	4.96081038444255e-6	4.96081906707401e-6	4.96086271880759e-6	4.9609086741199e-6	4.96091943811895e-6	4.96088314024578e-6	4.96082689909952e-6	4.96079858858112e-6	4.96082678133115e-6	4.96089068650751e-6	4.96093121448121e-6	4.96090360561303e-6	4.96082941687474e-6	4.96078935657927e-6	4.96084034259587e-6	4.96092805744243e-6	4.9609213263733e-6	4.96080162822985e-6	4.96077709841836e-6	4.96096126974175e-6	4.96094481892193e-6	4.96067043289095e-6	4.96103990061104e-6	4.96065038415944e-6	4.96117859048906e-6	4.96080012781378e-6	4.96061088252798e-6	4.96080012781378e-6	4.96117859048905e-6	4.96065038415946e-6	4.96103990061106e-6	4.96067043289096e-6	4.96094481892194e-6	4.96096126974174e-6	4.96077709841836e-6	4.96080162822986e-6	4.96092132637328e-6	4.96092805744242e-6	4.96084034259586e-6	4.96078935657929e-6	4.96082941687472e-6	4.96090360561302e-6	4.96093121448122e-6	4.96089068650753e-6
flux1:	0.631714511334077	5.59351507780896e-6	5.59352892220967e-6	5.59349772646776e-6	5.59344341580959e-6	5.5934064164179e-6	5.5934161525475e-6	5.59346751486301e-6	5.59352197020409e-6	5.59353535635899e-6	5.59349360065534e-6	5.59342810594613e-6	5.59339435202232e-6	5.59342558477239e-6	5.593498421674e-6	5.59354566570057e-6	5.59351617993123e-6	5.59343359018593e-6	5.59338805423156e-6	5.59344321658524e-6	5.59353885926591e-6	5.59353004573073e-6	5.59339823639644e-6	5.59337573575668e-6	5.59358447341478e-6	5.59356217513147e-6	5.59325052333462e-6	5.59366501075416e-6	5.59322509262689e-6	5.59382406546137e-6	5.59340050958953e-6	5.59318835292112e-6	5.59340050958952e-6	5.59382406546135e-6	5.5932250926269e-6	5.59366501075415e-6	5.59325052333465e-6	5.59356217513148e-6	5.59358447341478e-6	5.59337573575669e-6	5.59339823639643e-6	5.59353004573071e-6	5.59353885926587e-6	5.59344321658526e-6	5.59338805423157e-6	5.59343359018594e-6	5.59351617993124e-6	5.59354566570055e-6	5.59349842167403e-6
flux1:	0.63197696023783	6.30123127264576e-6	6.30124813635662e-6	6.30121149510173e-6	6.30114726990726e-6	6.30110330838888e-6	6.30111436370993e-6	6.30117443911035e-6	6.30123836947061e-6	6.30125457271442e-6	6.3012066227732e-6	6.30113079472007e-6	6.30109104873283e-6	6.30112574805927e-6	6.30120853212013e-6	6.3012631819176e-6	6.3012315656728e-6	6.30113969788233e-6	6.30108819323037e-6	6.301148003583e-6	6.30125226107245e-6	6.30124091224796e-6	6.30109572387653e-6	6.30107587934422e-6	6.30131212050358e-6	6.30128295429773e-6	6.30092963792409e-6	6.30139443727258e-6	6.30089802027033e-6	6.30157635601183e-6	6.30110246540039e-6	6.30086470303177e-6	6.30110246540037e-6	6.30157635601179e-6	6.30089802027036e-6	6.30139443727257e-6	6.3009296379241e-6	6.30128295429769e-6	6.30131212050358e-6	6.3010758793442e-6	6.30109572387655e-6	6.30124091224793e-6	6.30125226107244e-6	6.30114800358301e-6	6.30108819323039e-6	6.30113969788234e-6	6.30123156567281e-6	6.30126318191758e-6	6.30120853212018e-6
flux1:	0.632239409141583	7.09222465731578e-6	7.09224468591927e-6	7.0922018533857e-6	7.09212662959501e-6	7.09207509696508e-6	7.09208780127239e-6	7.09215761208879e-6	7.09223194881348e-6	7.09225108391455e-6	7.09219614494916e-6	7.09210891629596e-6	7.0920627130091e-6	7.09210140193467e-6	7.09219517827497e-6	7.0922578476607e-6	7.09222371307889e-6	7.0921216123168e-6	7.09206371630985e-6	7.09212882790014e-6	7.09224250083245e-6	7.09222804838978e-6	7.09206797087989e-6	7.09205140087231e-6	7.09231837033396e-6	7.09228124822448e-6	7.09188153481196e-6	7.09240260397294e-6	7.09184289875728e-6	7.0926100376729e-6	7.09207987867073e-6	7.09181346700823e-6	7.09207987867071e-6	7.0926100376729e-6	7.09184289875728e-6	7.09240260397293e-6	7.09188153481197e-6	7.09228124822449e-6	7.09231837033394e-6	7.0920514008723e-6	7.09206797087988e-6	7.09222804838976e-6	7.09224250083244e-6	7.09212882790013e-6	7.09206371630985e-6	7.09212161231682e-6	7.09222371307888e-6	7.09225784766067e-6	7.09219517827498e-6
flux1:	0.632501858045337	7.97546505410956e-6	7.97548832394556e-6	7.97543854253373e-6	7.97535129299801e-6	7.97529166966555e-6	7.97530641311761e-6	7.97538696755182e-6	7.97547255726206e-6	7.975494638764e-6	7.97543187263362e-6	7.97533222902107e-6	7.97527922503551e-6	7.97532253280442e-6	7.97542834952599e-6	7.97549953040345e-6	7.97546232177032e-6	7.97534895932648e-6	7.9752843613838e-6	7.97535565950164e-6	7.97547968145792e-6	7.9754614103741e-6	7.9752846354866e-6	7.97527192499336e-6	7.97557315936252e-6	7.97552693967454e-6	7.97507576788035e-6	7.97565981717022e-6	7.97502926721536e-6	7.97589554750811e-6	7.97530239381671e-6	7.97500389134226e-6	7.97530239381672e-6	7.97589554750808e-6	7.97502926721539e-6	7.97565981717024e-6	7.97507576788037e-6	7.97552693967453e-6	7.97557315936252e-6	7.97527192499338e-6	7.97528463548661e-6	7.97546141037407e-6	7.97547968145789e-6	7.97535565950164e-6	7.97528436138382e-6	7.97534895932647e-6	7.97546232177033e-6	7.97549953040344e-6	7.97542834952602e-6
flux1:	0.63276430694909	8.96078428306964e-6	8.96081079847219e-6	8.9607533326985e-6	8.96065313465841e-6	8.96058501912015e-6	8.96060224261455e-6	8.96069449322818e-6	8.96079205247771e-6	8.96081697632064e-6	8.96074552291624e-6	8.96063255005991e-6	8.96057256508016e-6	8.96062123407825e-6	8.96074010893831e-6	8.96082011922267e-6	8.96077907784242e-6	8.96065335930593e-6	8.9605819095663e-6	8.96066056728659e-6	8.96079602390883e-6	8.96077303562692e-6	8.96057739428023e-6	8.96056906759698e-6	8.96090844256835e-6	8.9608519468276e-6	8.96034393389506e-6	8.96099852066948e-6	8.96028871977092e-6	8.96126543434789e-6	8.96060165627571e-6	8.96026717006497e-6	8.96060165627569e-6	8.96126543434789e-6	8.96028871977095e-6	8.96099852066945e-6	8.96034393389507e-6	8.96085194682757e-6	8.96090844256833e-6	8.96056906759699e-6	8.96057739428026e-6	8.96077303562687e-6	8.9607960239088e-6	8.96066056728658e-6	8.96058190956633e-6	8.96065335930593e-6	8.96077907784239e-6	8.96082011922265e-6	8.96074010893831e-6
flux1:	0.633026755852843	1.00589466387429e-5	1.00589763355398e-5	1.00589105139924e-5	1.00587966010425e-5	1.00587197368011e-5	1.0058739915732e-5	1.00588447109383e-5	1.00589547779887e-5	1.00589823060304e-5	1.00589013112586e-5	1.00587742480891e-5	1.00587073077624e-5	1.00587621967704e-5	1.00588950774128e-5	1.00589840038792e-5	1.00589381324482e-5	1.00587989101795e-5	1.00587206746021e-5	1.00588082127716e-5	1.00589563598923e-5	1.00589275297755e-5	1.00587104232625e-5	1.00587069153923e-5	1.0059088676655e-5	1.00590207090121e-5	1.00584501599418e-5	1.00591837906791e-5	1.005838539262e-5	1.00594848497147e-5	1.0058741793709e-5	1.00583669213008e-5	1.0058741793709e-5	1.00594848497147e-5	1.00583853926201e-5	1.00591837906791e-5	1.00584501599418e-5	1.00590207090121e-5	1.00590886766549e-5	1.00587069153923e-5	1.00587104232625e-5	1.00589275297754e-5	1.00589563598923e-5	1.00588082127716e-5	1.00587206746021e-5	1.00587989101795e-5	1.00589381324481e-5	1.00589840038792e-5	1.00588950774129e-5
flux1:	0.633289204756596	1.12817237406797e-5	1.12817564969426e-5	1.12816817615265e-5	1.12815535782199e-5	1.12814678772598e-5	1.12814914982942e-5	1.12816095279702e-5	1.12817324134506e-5	1.12817621620648e-5	1.12816708122469e-5	1.12815291086618e-5	1.12814554874522e-5	1.12815175705618e-5	1.1281665288923e-5	1.12817629263995e-5	1.12817109541015e-5	1.12815570442862e-5	1.12814723652838e-5	1.12815707153858e-5	1.12817329953001e-5	1.12816969246008e-5	1.12814552509007e-5	1.12814568789507e-5	1.12818856771912e-5	1.12818050455084e-5	1.12811659625387e-5	1.12819882018335e-5	1.12810908218922e-5	1.12823264110663e-5	1.12814942703778e-5	1.12810740373309e-5	1.12814942703778e-5	1.12823264110663e-5	1.12810908218923e-5	1.12819882018335e-5	1.12811659625387e-5	1.12818050455084e-5	1.12818856771912e-5	1.12814568789507e-5	1.12814552509008e-5	1.12816969246008e-5	1.12817329953001e-5	1.12815707153858e-5	1.12814723652838e-5	1.12815570442862e-5	1.12817109541015e-5	1.12817629263994e-5	1.12816652889231e-5
flux1:	0.63355165366035	1.26419738778615e-5	1.26420095324524e-5	1.26419254935189e-5	1.26417827502879e-5	1.26416883114787e-5	1.26417158424847e-5	1.26418475794405e-5	1.26419833179876e-5	1.2642014751765e-5	1.26419123137525e-5	1.26417556910991e-5	1.2641675953449e-5	1.26417463142119e-5	1.2641909536227e-5	1.26420153250007e-5	1.2641955674646e-5	1.26417858788288e-5	1.26416954400173e-5	1.26418070081699e-5	1.26419850631587e-5	1.2641940026061e-5	1.26416701028865e-5	1.26416770390858e-5	1.26421579695064e-5	1.26420635068654e-5	1.2641349597434e-5	1.26422711831152e-5	1.26412632912026e-5	1.26426495566571e-5	1.26417172343893e-5	1.26412460280328e-5	1.26417172343893e-5	1.26426495566571e-5	1.26412632912026e-5	1.26422711831152e-5	1.2641349597434e-5	1.26420635068654e-5	1.26421579695063e-5	1.26416770390858e-5	1.26416701028865e-5	1.2641940026061e-5	1.26419850631587e-5	1.26418070081699e-5	1.26416954400173e-5	1.26417858788288e-5	1.2641955674646e-5	1.26420153250006e-5	1.2641909536227e-5
flux1:	0.633814102564103	1.41537259525445e-5	1.41537643314007e-5	1.41536708266082e-5	1.41535135522758e-5	1.41534106732531e-5	1.41534425271361e-5	1.41535881668155e-5	1.4153736472042e-5	1.41537689033379e-5	1.41536547690425e-5	1.41534832809193e-5	1.41533983188291e-5	1.41534781395429e-5	1.41536573118443e-5	1.41537702755785e-5	1.41537010341393e-5	1.41535141647681e-5	1.4153419057894e-5	1.41535467878917e-5	1.41537424701446e-5	1.41536863568215e-5	1.41533838435305e-5	1.41533960917747e-5	1.41539347384461e-5	1.41538253234286e-5	1.41530300043478e-5	1.41540629677235e-5	1.41529317730644e-5	1.41544844966087e-5	1.41534394628171e-5	1.41529109628686e-5	1.41534394628171e-5	1.41544844966087e-5	1.41529317730644e-5	1.41540629677235e-5	1.41530300043478e-5	1.41538253234286e-5	1.4153934738446e-5	1.41533960917747e-5	1.41533838435305e-5	1.41536863568214e-5	1.41537424701446e-5	1.41535467878918e-5	1.4153419057894e-5	1.41535141647681e-5	1.41537010341393e-5	1.41537702755785e-5	1.41536573118443e-5
flux1:	0.634076551467856	1.58322681116329e-5	1.58323090609697e-5	1.5832206214955e-5	1.58320348038269e-5	1.58319239852549e-5	1.58319604791863e-5	1.58321198806005e-5	1.58322801058705e-5	1.5832312700532e-5	1.58321864338951e-5	1.58320005243654e-5	1.58319115894994e-5	1.58320021359746e-5	1.58321974318796e-5	1.58323161187238e-5	1.58322350125624e-5	1.58320299216343e-5	1.58319317132057e-5	1.58320791462123e-5	1.5832294523397e-5	1.58322247804591e-5	1.58318846014461e-5	1.58319019795206e-5	1.58325044647418e-5	1.5832379038407e-5	1.58314954335458e-5	1.58326532235903e-5	1.58313845510092e-5	1.58331208474608e-5	1.58319489923743e-5	1.58313560992681e-5	1.58319489923743e-5	1.58331208474608e-5	1.58313845510092e-5	1.58326532235903e-5	1.58314954335458e-5	1.58323790384069e-5	1.58325044647418e-5	1.58319019795206e-5	1.58318846014461e-5	1.58322247804591e-5	1.58322945233969e-5	1.58320791462123e-5	1.58319317132057e-5	1.58320299216343e-5	1.58322350125624e-5	1.58323161187238e-5	1.58321974318796e-5
flux1:	0.634339000371609	1.76942411335269e-5	1.76942845582453e-5	1.76941728394535e-5	1.76939880898617e-5	1.76938700315117e-5	1.76939113438434e-5	1.76940839752992e-5	1.76942550827729e-5	1.76942868718266e-5	1.7694148255549e-5	1.76939488114419e-5	1.76938575399746e-5	1.76939601426613e-5	1.76941714103464e-5	1.76942938402319e-5	1.76941982161656e-5	1.76939738255676e-5	1.76938746201955e-5	1.76940459484577e-5	1.7694283304362e-5	1.76941968745306e-5	1.76938131471713e-5	1.76938352769918e-5	1.76945083156511e-5	1.76943658927032e-5	1.76933868210717e-5	1.76946844312091e-5	1.76932625892418e-5	1.76952010174325e-5	1.76938865032518e-5	1.76932212651775e-5	1.76938865032518e-5	1.76952010174325e-5	1.76932625892418e-5	1.76946844312091e-5	1.76933868210717e-5	1.76943658927032e-5	1.76945083156511e-5	1.76938352769918e-5	1.76938131471713e-5	1.76941968745306e-5	1.76942833043619e-5	1.76940459484577e-5	1.76938746201956e-5	1.76939738255676e-5	1.76941982161656e-5	1.76942938402319e-5	1.76941714103464e-5
flux1:	0.634601449275363	1.97577366151887e-5	1.97577825197866e-5	1.97576627901715e-5	1.97574659314318e-5	1.97573415202233e-5	1.97573876482253e-5	1.97575725418603e-5	1.97577530820727e-5	1.97577829784784e-5	1.97576320571266e-5	1.97574204507977e-5	1.97573288794685e-5	1.97574449124289e-5	1.97576716287676e-5	1.97577952500797e-5	1.97576820631588e-5	1.97574373947661e-5	1.9757339891747e-5	1.97575400035624e-5	1.97578018334757e-5	1.97576950967771e-5	1.97572610674095e-5	1.97572873757361e-5	1.97580383344344e-5	1.97578780056652e-5	1.97567959564503e-5	1.97582500524839e-5	1.97566576937035e-5	1.97588183866351e-5	1.97573435006973e-5	1.97565970404783e-5	1.97573435006973e-5	1.97588183866351e-5	1.97566576937035e-5	1.97582500524838e-5	1.97567959564503e-5	1.97578780056652e-5	1.97580383344344e-5	1.97572873757361e-5	1.97572610674095e-5	1.97576950967771e-5	1.97578018334756e-5	1.97575400035624e-5	1.9757339891747e-5	1.97574373947662e-5	1.97576820631588e-5	1.97577952500797e-5	1.97576716287677e-5
flux1:	0.634863898179116	2.20423999778656e-5	2.20424485061307e-5	2.20423220589705e-5	2.20421147640482e-5	2.20419850550674e-5	2.20420357774588e-5	2.20422314968722e-5	2.20424196007128e-5	2.2042446419516e-5	2.2042283534965e-5	2.20420616537464e-5	2.20419722259982e-5	2.20421030858781e-5	2.20423443199206e-5	2.20424659787962e-5	2.2042331787298e-5	2.20420659903387e-5	2.20419735296259e-5	2.20422080427709e-5	2.20424970435938e-5	2.20423657628222e-5	2.20418737545585e-5	2.204190348666e-5	2.20427404471063e-5	2.20425613698274e-5	2.2041368460675e-5	2.20429975083655e-5	2.20412154824806e-5	2.20436203004673e-5	2.20419653128234e-5	2.20411277558707e-5	2.20419653128234e-5	2.20436203004673e-5	2.20412154824806e-5	2.20429975083655e-5	2.2041368460675e-5	2.20425613698274e-5	2.20427404471063e-5	2.20419034866599e-5	2.20418737545585e-5	2.20423657628222e-5	2.20424970435937e-5	2.2042208042771e-5	2.20419735296259e-5	2.20420659903387e-5	2.2042331787298e-5	2.20424659787962e-5	2.20423443199207e-5
flux1:	0.635126347082869	2.4569538280219e-5	2.4569589749001e-5	2.45694583298364e-5	2.45692427116202e-5	2.45691089041335e-5	2.45691637531223e-5	2.45693683784537e-5	2.45695617628013e-5	2.45695842421643e-5	2.45694100567984e-5	2.45691803154261e-5	2.45690958770675e-5	2.45692429649022e-5	2.45694973553548e-5	2.45696132807413e-5	2.45694542483993e-5	2.45691666210694e-5	2.45690832145156e-5	2.45693584954616e-5	2.4569677550909e-5	2.45695168244993e-5	2.45689582008607e-5	2.45689904495191e-5	2.45699222754156e-5	2.45697236483106e-5	2.45684115630104e-5	2.45702359538337e-5	2.45682431542771e-5	2.45709158651168e-5	2.45690588937215e-5	2.4568119298349e-5	2.45690588937215e-5	2.45709158651168e-5	2.45682431542771e-5	2.45702359538337e-5	2.45684115630104e-5	2.45697236483106e-5	2.45699222754156e-5	2.45689904495192e-5	2.45689582008608e-5	2.45695168244993e-5	2.45696775509089e-5	2.45693584954616e-5	2.45690832145156e-5	2.45691666210694e-5	2.45694542483993e-5	2.45696132807413e-5	2.45694973553549e-5
flux1:	0.635388795986622	2.73622327946134e-5	2.73622877161123e-5	2.73621535218846e-5	2.73619321118441e-5	2.73617955234036e-5	2.73618537715484e-5	2.73620649061335e-5	2.73622608935884e-5	2.73622777133205e-5	2.73620932160306e-5	2.73618585486279e-5	2.73617823331753e-5	2.73619470425247e-5	2.7362212793795e-5	2.73623186010964e-5	2.73621305059995e-5	2.73618205078451e-5	2.7361750851504e-5	2.73620740180225e-5	2.73624261797234e-5	2.73622304054896e-5	2.73615955538901e-5	2.73616293059193e-5	2.73626657122611e-5	2.73624467308957e-5	2.73610066326381e-5	2.73630488063743e-5	2.73608220112364e-5	2.73637885015298e-5	2.73617053882671e-5	2.73606516796566e-5	2.7361705388267e-5	2.73637885015297e-5	2.73608220112364e-5	2.73630488063743e-5	2.73610066326381e-5	2.73624467308957e-5	2.7362665712261e-5	2.73616293059194e-5	2.73615955538902e-5	2.73622304054896e-5	2.73624261797234e-5	2.73620740180225e-5	2.7361750851504e-5	2.73618205078451e-5	2.73621305059995e-5	2.73623186010964e-5	2.7362212793795e-5
flux1:	0.635651244890376	3.04454562656807e-5	3.04455153520509e-5	3.04453810039487e-5	3.04451567130974e-5	3.04450187559195e-5	3.0445079423486e-5	3.04452942257022e-5	3.04454897778382e-5	3.04454995712214e-5	3.04453060610969e-5	3.04450698898489e-5	3.04450054945461e-5	3.04451892100255e-5	3.04454641113933e-5	3.04455548270005e-5	3.04453330759503e-5	3.04450003271669e-5	3.04449497905515e-5	3.04453286957648e-5	3.0445717161516e-5	3.04454800149013e-5	3.04447583538511e-5	3.04447925559567e-5	3.04459441793755e-5	3.04457039685616e-5	3.04441263851281e-5	3.04464109481485e-5	3.04439246564124e-5	3.04472131780716e-5	3.04448773786981e-5	3.04436962877318e-5	3.04448773786981e-5	3.04472131780716e-5	3.04439246564125e-5	3.04464109481485e-5	3.04441263851281e-5	3.04457039685616e-5	3.04459441793755e-5	3.04447925559567e-5	3.04447583538511e-5	3.04454800149013e-5	3.0445717161516e-5	3.04453286957648e-5	3.04449497905514e-5	3.04450003271669e-5	3.04453330759503e-5	3.04455548270005e-5	3.04454641113934e-5
flux1:	0.635913693794129	3.3846194730127e-5	3.38462588738871e-5	3.38461273602378e-5	3.38459034236938e-5	3.38457655885106e-5	3.38458274770461e-5	3.38460427200876e-5	3.38462344824953e-5	3.38462358364934e-5	3.38460348792504e-5	3.38458010577369e-5	3.3845752412178e-5	3.38459565228987e-5	3.38462379950837e-5	3.38463081033425e-5	3.38460477497564e-5	3.38456920133489e-5	3.38456666018994e-5	3.38461097984535e-5	3.38465378893586e-5	3.38462523198673e-5	3.38454323333949e-5	3.38454659787074e-5	3.38467444472213e-5	3.38464819665519e-5	3.3844756644197e-5	3.38473104826386e-5	3.38445367467261e-5	3.38481782024586e-5	3.38455606932253e-5	3.38442377012559e-5	3.38455606932254e-5	3.38481782024586e-5	3.38445367467261e-5	3.38473104826386e-5	3.3844756644197e-5	3.38464819665519e-5	3.38467444472214e-5	3.38454659787074e-5	3.38454323333949e-5	3.38462523198672e-5	3.38465378893585e-5	3.38461097984535e-5	3.38456666018994e-5	3.3845692013349e-5	3.38460477497564e-5	3.38463081033425e-5	3.38462379950838e-5
flux1:	0.636176142697882	3.75935737329424e-5	3.75936439567794e-5	3.75935185435879e-5	3.75932984515643e-5	3.75931623049794e-5	3.75932240624948e-5	3.75934362236133e-5	3.7593620579744e-5	3.75936120181698e-5	3.7593405370853e-5	3.75931781011119e-5	3.75931494313694e-5	3.75933753640296e-5	3.75936605368479e-5	3.75937040500468e-5	3.75933998128012e-5	3.75930209555433e-5	3.75930272431857e-5	3.7593543927025e-5	3.75940150656807e-5	3.7593673314994e-5	3.75927426171564e-5	3.7592774853148e-5	3.75941928534591e-5	3.75939067726615e-5	3.75920224960663e-5	3.75948748835083e-5	3.75917831391336e-5	3.75958114102156e-5	3.75928806133958e-5	3.75913999037929e-5	3.75928806133957e-5	3.75958114102156e-5	3.75917831391336e-5	3.75948748835083e-5	3.75920224960663e-5	3.75939067726614e-5	3.75941928534591e-5	3.7592774853148e-5	3.75927426171565e-5	3.75936733149939e-5	3.75940150656806e-5	3.7593543927025e-5	3.75930272431857e-5	3.75930209555433e-5	3.75933998128011e-5	3.75937040500467e-5	3.7593660536848e-5
flux1:	0.636438591601635	4.17189887276682e-5	4.17190660978356e-5	4.17189502062382e-5	4.17187376259197e-5	4.17186048278625e-5	4.17186650502271e-5	4.17188704294371e-5	4.17190435589796e-5	4.17190235029633e-5	4.17188130033393e-5	4.17185967270995e-5	4.1718592519205e-5	4.17188417955423e-5	4.17191276194095e-5	4.17191381702076e-5	4.17187844501704e-5	4.1718382378553e-5	4.17184274081508e-5	4.17190273423267e-5	4.17195450345973e-5	4.17191386794536e-5	4.17180841109297e-5	4.17181143686621e-5	4.17196857089959e-5	4.1719374250307e-5	4.17173186268522e-5	4.17205013266441e-5	4.17170582208761e-5	4.17215105398407e-5	4.17182322696367e-5	4.17165766866225e-5	4.17182322696367e-5	4.17215105398407e-5	4.17170582208762e-5	4.17205013266441e-5	4.17173186268521e-5	4.1719374250307e-5	4.1719685708996e-5	4.17181143686621e-5	4.17180841109297e-5	4.17191386794535e-5	4.17195450345973e-5	4.17190273423267e-5	4.17184274081509e-5	4.1718382378553e-5	4.17187844501703e-5	4.17191381702076e-5	4.17191276194096e-5
flux1:	0.636701040505389	4.62562393973742e-5	4.6256324896065e-5	4.62562219480232e-5	4.62560206423714e-5	4.62558929904106e-5	4.62559503623006e-5	4.62561452287221e-5	4.62563031650449e-5	4.62562698652746e-5	4.62560572836357e-5	4.62558565497298e-5	4.62558815172116e-5	4.6256155840158e-5	4.62564392329252e-5	4.62564101873115e-5	4.62560010777732e-5	4.62555756456778e-5	4.62556667964026e-5	4.62563602164358e-5	4.62569280396146e-5	4.62564480618602e-5	4.62552558194693e-5	4.62552839632546e-5	4.62570236297025e-5	4.62566843752703e-5	4.62544435829855e-5	4.6257990946e-5	4.62541601642463e-5	4.62590775341682e-5	4.62554149634902e-5	4.62535659783543e-5	4.62554149634901e-5	4.62590775341682e-5	4.62541601642464e-5	4.6257990946e-5	4.62544435829855e-5	4.62566843752702e-5	4.62570236297025e-5	4.62552839632546e-5	4.62552558194693e-5	4.62564480618601e-5	4.62569280396146e-5	4.62563602164358e-5	4.62556667964026e-5	4.62555756456778e-5	4.62560010777731e-5	4.62564101873115e-5	4.62564392329253e-5
flux1:	0.636963489409142	5.124166757809e-5	5.12417619319459e-5	5.12416751678548e-5	5.12414889188158e-5	5.12413684257671e-5	5.12414219027315e-5	5.12416026647104e-5	5.12417413448751e-5	5.12416927806516e-5	5.12414796334562e-5	5.12412989451645e-5	5.12413580060078e-5	5.12416593781439e-5	5.12419374071207e-5	5.12418619945508e-5	5.12413912814022e-5	5.12409421671205e-5	5.12410869892889e-5	5.12418844927755e-5	5.12425060930441e-5	5.12419429782851e-5	5.12405987768693e-5	5.12406252724761e-5	5.12425494768766e-5	5.12421791402717e-5	5.12397376401728e-5	5.1243686699462e-5	5.12394287917902e-5	5.1244856452669e-5	5.12407701000616e-5	5.12387077843343e-5	5.12407701000616e-5	5.1244856452669e-5	5.12394287917904e-5	5.1243686699462e-5	5.12397376401729e-5	5.12421791402716e-5	5.12425494768766e-5	5.12406252724761e-5	5.12405987768693e-5	5.1241942978285e-5	5.12425060930441e-5	5.12418844927755e-5	5.12410869892889e-5	5.12409421671206e-5	5.12413912814022e-5	5.12418619945508e-5	5.12419374071207e-5
flux1:	0.637225938312895	5.67142984086779e-5	5.67144018729827e-5	5.67143341474009e-5	5.67141666921073e-5	5.67140557024672e-5	5.67141047334192e-5	5.67142681264091e-5	5.67143834265394e-5	5.67143171677479e-5	5.67141044946411e-5	5.6713948142506e-5	5.67140464113102e-5	5.67143772880349e-5	5.67146473851129e-5	5.67145188409885e-5	5.67139799883566e-5	5.67135065398182e-5	5.6713712559526e-5	5.67146249838905e-5	5.67153040859045e-5	5.6714647950914e-5	5.67131372153794e-5	5.67131633139203e-5	5.67152895315727e-5	5.67148836938166e-5	5.67122239089144e-5	5.67166144735116e-5	5.67118866803103e-5	5.67178746216261e-5	5.67133223561904e-5	5.67110253607566e-5	5.67133223561903e-5	5.6717874621626e-5	5.67118866803103e-5	5.67166144735115e-5	5.67122239089145e-5	5.67148836938165e-5	5.67152895315727e-5	5.67131633139203e-5	5.67131372153794e-5	5.6714647950914e-5	5.67153040859044e-5	5.67146249838905e-5	5.6713712559526e-5	5.67135065398183e-5	5.67139799883567e-5	5.67145188409885e-5	5.67146473851129e-5
flux1:	0.637488387216649	6.27159842691059e-5	6.2716096370144e-5	6.27160499344246e-5	6.2715904923643e-5	6.27158062728313e-5	6.27158510595753e-5	6.27159943436339e-5	6.27160820921046e-5	6.27159951218177e-5	6.27157832300179e-5	6.27156551174406e-5	6.27157979185869e-5	6.27161613968052e-5	6.27164216023714e-5	6.27162333165786e-5	6.27156194337999e-5	6.27151204824717e-5	6.27153949803705e-5	6.27164332738507e-5	6.27171737049587e-5	6.27164144524201e-5	6.27147225358973e-5	6.27147504695392e-5	6.27170974654556e-5	6.27166502775685e-5	6.27137522425924e-5	6.2718626993493e-5	6.27133830699398e-5	6.27199865868084e-5	6.27149236473575e-5	6.27123691858129e-5	6.27149236473575e-5	6.27199865868085e-5	6.27133830699399e-5	6.2718626993493e-5	6.27137522425924e-5	6.27166502775685e-5	6.27170974654557e-5	6.27147504695392e-5	6.27147225358974e-5	6.271641445242e-5	6.27171737049586e-5	6.27164332738507e-5	6.27153949803705e-5	6.27151204824718e-5	6.27156194338e-5	6.27162333165786e-5	6.27164216023715e-5
flux1:	0.637750836120402	6.92915510046393e-5	6.92916702460844e-5	6.92916465290975e-5	6.9291527517217e-5	6.92914447353935e-5	6.92914865227794e-5	6.92916076795484e-5	6.9291663640674e-5	6.92915521382464e-5	6.92913403209882e-5	6.92912437915253e-5	6.92914366987711e-5	6.92918367398441e-5	6.92920859687626e-5	6.92918316326734e-5	6.9291135419002e-5	6.92906090648819e-5	6.92909588356052e-5	6.92921339276481e-5	6.92929396586544e-5	6.92920671559751e-5	6.92901795780812e-5	6.92902127627705e-5	6.92928006057916e-5	6.92923044616626e-5	6.928914544946e-5	6.92945500416021e-5	6.92887400797526e-5	6.92960203682697e-5	6.92903993911742e-5	6.92875632250023e-5	6.92903993911742e-5	6.92960203682697e-5	6.92887400797528e-5	6.9294550041602e-5	6.928914544946e-5	6.92923044616626e-5	6.92928006057915e-5	6.92902127627706e-5	6.92901795780811e-5	6.9292067155975e-5	6.92929396586543e-5	6.92921339276481e-5	6.92909588356053e-5	6.9290609064882e-5	6.9291135419002e-5	6.92918316326734e-5	6.92920859687626e-5
flux1:	0.638013285024155	7.64889458655528e-5	7.64890694084199e-5	7.64890688086244e-5	7.64889792838002e-5	7.64889168431436e-5	7.64889582302001e-5	7.64890561476083e-5	7.64890759693314e-5	7.64889350565195e-5	7.64887212950785e-5	7.64886589716657e-5	7.64889078787e-5	7.64893495619359e-5	7.64895878823727e-5	7.64892616256368e-5	7.64884752899908e-5	7.6487918662382e-5	7.64883497633742e-5	7.64896724415189e-5	7.64905476450314e-5	7.64895519218667e-5	7.64874546190081e-5	7.64874978585698e-5	7.64903479234833e-5	7.64897931088653e-5	7.64863472414086e-5	7.64923304162127e-5	7.64859006627647e-5	7.64939254481499e-5	7.64876964964912e-5	7.64845529188691e-5	7.64876964964913e-5	7.64939254481499e-5	7.64859006627647e-5	7.64923304162127e-5	7.64863472414087e-5	7.64897931088652e-5	7.64903479234832e-5	7.64874978585699e-5	7.64874546190082e-5	7.64895519218667e-5	7.64905476450313e-5	7.64896724415188e-5	7.64883497633742e-5	7.64879186623823e-5	7.64884752899908e-5	7.64892616256368e-5	7.64895878823726e-5
flux1:	0.638275733927908	8.43593865212527e-5	8.43595098507092e-5	8.43595315543139e-5	8.43594750158426e-5	8.43594386167231e-5	8.43594838758837e-5	8.43595585076594e-5	8.43595376282582e-5	8.435936108402e-5	8.43591417456621e-5	8.4359115392896e-5	8.43594266179377e-5	8.43599164180997e-5	8.43601453314947e-5	8.43597418392183e-5	8.43588569936003e-5	8.43582659948644e-5	8.43587834955562e-5	8.43602642965488e-5	8.43612134227553e-5	8.43600848796339e-5	8.43577644572696e-5	8.43578241425644e-5	8.43609591013725e-5	8.43603334269087e-5	8.4356571280837e-5	8.43631849945231e-5	8.43560776614481e-5	8.43649218505483e-5	8.43580324352945e-5	8.43545542495713e-5	8.43580324352945e-5	8.43649218505483e-5	8.43560776614481e-5	8.43631849945231e-5	8.43565712808372e-5	8.43603334269088e-5	8.43609591013726e-5	8.43578241425644e-5	8.43577644572697e-5	8.43600848796339e-5	8.43612134227553e-5	8.43602642965488e-5	8.43587834955562e-5	8.43582659948645e-5	8.43588569936004e-5	8.43597418392183e-5	8.43601453314949e-5
flux1:	0.638538182831662	9.29575104345245e-5	9.29576270304312e-5	9.29576688710822e-5	9.29576489586765e-5	9.29576458462159e-5	9.29577012347002e-5	9.29577537213252e-5	9.29576872323767e-5	9.29574671854656e-5	9.29572367322882e-5	9.2957247153229e-5	9.29576275787589e-5	9.29581736580318e-5	9.29583963662312e-5	9.29579109668419e-5	9.29569184938071e-5	9.29562875359746e-5	9.29568952803039e-5	9.2958544403493e-5	9.29595722717405e-5	9.29583018898253e-5	9.29557458647195e-5	9.29558301611058e-5	9.2959273965774e-5	9.29585623941151e-5	9.29544506126275e-5	9.29617501860419e-5	9.29539032503689e-5	9.29636495980261e-5	9.2956044680135e-5	9.29522031682973e-5	9.29560446801348e-5	9.29636495980262e-5	9.29539032503689e-5	9.29617501860417e-5	9.29544506126276e-5	9.29585623941149e-5	9.29592739657741e-5	9.29558301611058e-5	9.29557458647196e-5	9.29583018898252e-5	9.29595722717403e-5	9.2958544403493e-5	9.29568952803039e-5	9.29562875359748e-5	9.29569184938072e-5	9.29579109668417e-5	9.29583963662312e-5
flux1:	0.638800631735415	1.02341523805906e-4	1.02341624837086e-4	1.0234168321222e-4	1.02341703888541e-4	1.02341743186868e-4	1.02341817231649e-4	1.02341849969734e-4	1.02341732435504e-4	1.02341459047614e-4	1.02341209773479e-4	1.02341256752091e-4	1.02341713998281e-4	1.02342326499988e-4	1.02342548143609e-4	1.02341976857964e-4	1.02340866754651e-4	1.02340188501455e-4	1.02340888898469e-4	1.02342716149456e-4	1.02343828052278e-4	1.0234240759197e-4	1.02339604610812e-4	1.02339723626999e-4	1.0234350148734e-4	1.02342685766497e-4	1.02338186691121e-4	1.02346230987149e-4	1.02337577975218e-4	1.02348317752058e-4	1.02339939712745e-4	1.02335704588507e-4	1.02339939712746e-4	1.02348317752058e-4	1.02337577975218e-4	1.02346230987149e-4	1.02338186691121e-4	1.02342685766497e-4	1.02343501487341e-4	1.02339723626999e-4	1.02339604610812e-4	1.0234240759197e-4	1.02343828052278e-4	1.02342716149456e-4	1.02340888898469e-4	1.02340188501455e-4	1.02340866754651e-4	1.02341976857964e-4	1.02342548143609e-4
flux1:	0.639063080639168	1.12573349220714e-4	1.12573423285292e-4	1.12573493142874e-4	1.12573558926563e-4	1.12573651973802e-4	1.12573755709659e-4	1.12573772358038e-4	1.12573597595014e-4	1.12573258750851e-4	1.12572980565241e-4	1.12573062864492e-4	1.12573605491889e-4	1.12574296820191e-4	1.12574524670862e-4	1.12573864213992e-4	1.12572625417694e-4	1.12571890547202e-4	1.12572684405797e-4	1.12574699177759e-4	1.12575900992042e-4	1.1257432316595e-4	1.12571263185439e-4	1.12571429116984e-4	1.12575567478771e-4	1.12574625795757e-4	1.1256969713291e-4	1.12578548767657e-4	1.12569018518246e-4	1.12580852165699e-4	1.12571640730705e-4	1.12566980071321e-4	1.12571640730705e-4	1.12580852165699e-4	1.12569018518247e-4	1.12578548767657e-4	1.1256969713291e-4	1.12574625795757e-4	1.12575567478771e-4	1.12571429116984e-4	1.12571263185439e-4	1.1257432316595e-4	1.12575900992042e-4	1.12574699177759e-4	1.12572684405797e-4	1.12571890547202e-4	1.12572625417694e-4	1.12573864213992e-4	1.12574524670863e-4
flux1:	0.639325529542921	1.23718771051824e-4	1.23718803987247e-4	1.23718878893923e-4	1.23718995135573e-4	1.23719155798629e-4	1.2371930293779e-4	1.23719308350945e-4	1.23719069175287e-4	1.23718650199285e-4	1.23718330477756e-4	1.23718445901469e-4	1.23719083635118e-4	1.23719868702141e-4	1.23720112290503e-4	1.23719360018905e-4	1.23717980221858e-4	1.23717177227186e-4	1.2371806365177e-4	1.23720274950819e-4	1.23721573248736e-4	1.2371983185264e-4	1.23716506265328e-4	1.23716733506592e-4	1.23721260036424e-4	1.23720166706864e-4	1.23714761245115e-4	1.2372448683889e-4	1.23714003238747e-4	1.23727040995674e-4	1.23716933098337e-4	1.23711813248861e-4	1.23716933098337e-4	1.23727040995674e-4	1.23714003238747e-4	1.2372448683889e-4	1.23714761245115e-4	1.23720166706864e-4	1.23721260036424e-4	1.23716733506592e-4	1.23716506265328e-4	1.2371983185264e-4	1.23721573248736e-4	1.23720274950819e-4	1.2371806365177e-4	1.23717177227186e-4	1.23717980221858e-4	1.23719360018905e-4	1.23720112290503e-4
flux1:	0.639587978446675	1.35847577590611e-4	1.35847552376877e-4	1.35847624674648e-4	1.3584779786297e-4	1.35848042807713e-4	1.35848249819752e-4	1.35848249902518e-4	1.35847937857575e-4	1.35847421279811e-4	1.35847044800544e-4	1.35847190324321e-4	1.35847934287997e-4	1.35848830707486e-4	1.35849101868944e-4	1.3584825566849e-4	1.35846721132379e-4	1.35845836179825e-4	1.35846812543715e-4	1.35849229063087e-4	1.35850631213326e-4	1.35848721197308e-4	1.35845122887336e-4	1.35845428106622e-4	1.35850371691494e-4	1.3584909690205e-4	1.35843162296411e-4	1.35853832770096e-4	1.35842314454669e-4	1.35856676939008e-4	1.3584560650641e-4	1.35839991949926e-4	1.3584560650641e-4	1.35856676939008e-4	1.35842314454669e-4	1.35853832770096e-4	1.35843162296411e-4	1.3584909690205e-4	1.35850371691494e-4	1.35845428106622e-4	1.35845122887336e-4	1.35848721197308e-4	1.35850631213326e-4	1.35849229063087e-4	1.35846812543715e-4	1.35845836179825e-4	1.35846721132379e-4	1.35848255668489e-4	1.35849101868944e-4
flux1:	0.639850427350428	1.49033698797148e-4	1.4903359557506e-4	1.4903365662845e-4	1.49033894708489e-4	1.49034243598477e-4	1.49034529680631e-4	1.49034531162492e-4	1.49034136242921e-4	1.49033501638787e-4	1.49033050623446e-4	1.49033222596466e-4	1.4903408554205e-4	1.49035113747145e-4	1.49035426568413e-4	1.49034484680734e-4	1.49032780064167e-4	1.49031796929304e-4	1.49032858941844e-4	1.49035489187651e-4	1.49037003435467e-4	1.49034920896528e-4	1.49031044209897e-4	1.49031446383863e-4	1.49036837154626e-4	1.49035346775695e-4	1.49028825415109e-4	1.49040516336719e-4	1.49027876348376e-4	1.49043695076764e-4	1.49031592723286e-4	1.4902544591072e-4	1.49031592723286e-4	1.49043695076764e-4	1.49027876348376e-4	1.49040516336718e-4	1.49028825415108e-4	1.49035346775695e-4	1.49036837154626e-4	1.49031446383863e-4	1.49031044209897e-4	1.49034920896527e-4	1.49037003435467e-4	1.49035489187651e-4	1.49032858941844e-4	1.49031796929304e-4	1.49032780064167e-4	1.49034484680734e-4	1.49035426568413e-4
flux1:	0.640112876254181	1.63355338478573e-4	1.63355134701425e-4	1.63355175230972e-4	1.63355487911167e-4	1.63355963506752e-4	1.63356350427854e-4	1.63356360560242e-4	1.63355870953478e-4	1.63355094882568e-4	1.63354549157119e-4	1.63354743572362e-4	1.63355740086153e-4	1.63356923348178e-4	1.63357293999797e-4	1.63356254788379e-4	1.63354363003097e-4	1.63353263105705e-4	1.63354404987392e-4	1.63357257456118e-4	1.63358892968973e-4	1.63356635046389e-4	1.63352475661781e-4	1.63352996066904e-4	1.6335886545583e-4	1.6335712094189e-4	1.63349949915122e-4	1.63362741900241e-4	1.63348887295979e-4	1.63366305124589e-4	1.63353097737974e-4	1.63346378871466e-4	1.63353097737974e-4	1.63366305124589e-4	1.6334888729598e-4	1.63362741900241e-4	1.63349949915122e-4	1.6335712094189e-4	1.6335886545583e-4	1.63352996066904e-4	1.63352475661781e-4	1.63356635046389e-4	1.63358892968972e-4	1.63357257456118e-4	1.63354404987392e-4	1.63353263105705e-4	1.63354363003097e-4	1.63356254788379e-4	1.63357293999796e-4
flux1:	0.640375325157934	1.78895099622995e-4	1.78894770354829e-4	1.78894780845869e-4	1.78895179866257e-4	1.78895807996303e-4	1.78896319802023e-4	1.78896345987827e-4	1.78895747857208e-4	1.78894803926446e-4	1.78894141213733e-4	1.78894354039459e-4	1.78895500704364e-4	1.78896865030143e-4	1.78897311473383e-4	1.78896173134366e-4	1.78894075248035e-4	1.78892837806106e-4	1.78894052583269e-4	1.78897135988298e-4	1.78898902852531e-4	1.78896467508001e-4	1.78892022196357e-4	1.78892684357297e-4	1.78899065200608e-4	1.78897023594635e-4	1.78889134768069e-4	1.78903113936429e-4	1.78887945337174e-4	1.78907116808013e-4	1.78892727014574e-4	1.78885393779082e-4	1.78892727014574e-4	1.78907116808012e-4	1.78887945337174e-4	1.78903113936429e-4	1.78889134768069e-4	1.78897023594635e-4	1.78899065200608e-4	1.78892684357297e-4	1.78892022196357e-4	1.78896467508001e-4	1.7889890285253e-4	1.78897135988298e-4	1.78894052583269e-4	1.78892837806106e-4	1.78894075248035e-4	1.78896173134366e-4	1.78897311473383e-4
flux1:	0.640637774061688	1.9574010153508e-4	1.95739619901717e-4	1.95739591070177e-4	1.95740090400785e-4	1.95740899781364e-4	1.95741562354449e-4	1.95741611724986e-4	1.95740889061485e-4	1.95739748135483e-4	1.95738944486216e-4	1.95739172046549e-4	1.95740487537128e-4	1.957420614242e-4	1.95742602985138e-4	1.9574136321186e-4	1.95739038416667e-4	1.95737640737838e-4	1.95738920664752e-4	1.95742244206048e-4	1.95744153359197e-4	1.95741539025725e-4	1.95736805289932e-4	1.95737634886958e-4	1.95744561583336e-4	1.95742175639903e-4	1.95733495858117e-4	1.95748754346807e-4	1.95732165420905e-4	1.95753256999721e-4	1.95737602497753e-4	1.95729609736591e-4	1.95737602497753e-4	1.95753256999721e-4	1.95732165420905e-4	1.95748754346807e-4	1.95733495858117e-4	1.95742175639903e-4	1.95744561583336e-4	1.95737634886958e-4	1.95736805289932e-4	1.95741539025725e-4	1.95744153359197e-4	1.95742244206048e-4	1.95738920664752e-4	1.95737640737838e-4	1.95739038416667e-4	1.9574136321186e-4	1.95742602985138e-4
flux1:	0.640900222965441	2.13982087340291e-4	2.13981425130853e-4	2.13981348420723e-4	2.13981964357386e-4	2.13982986236085e-4	2.13983826712593e-4	2.13983905673258e-4	2.13983040244072e-4	2.13981670821944e-4	2.13980701184526e-4	2.13980940571986e-4	2.13982445658403e-4	2.13984259690926e-4	2.13984916499849e-4	2.13983572114267e-4	2.13980997781026e-4	2.13979415706692e-4	2.13980752818357e-4	2.13984326486155e-4	2.1398638956954e-4	2.13983594655947e-4	2.13978570245966e-4	2.13979594986131e-4	2.13987103721822e-4	2.13984322160602e-4	2.13974773577181e-4	2.13991410108974e-4	2.13973286983413e-4	2.13996477178163e-4	2.13979469931878e-4	2.13970769263301e-4	2.13979469931878e-4	2.13996477178163e-4	2.13973286983413e-4	2.13991410108974e-4	2.13974773577181e-4	2.13984322160602e-4	2.13987103721822e-4	2.13979594986131e-4	2.13978570245966e-4	2.13983594655947e-4	2.1398638956954e-4	2.13984326486155e-4	2.13980752818357e-4	2.13979415706692e-4	2.13980997781025e-4	2.13983572114267e-4	2.13984916499849e-4
flux1:	0.641162671869194	2.33717520347346e-4	2.33716648754365e-4	2.33716516835109e-4	2.33717267960271e-4	2.33718535570989e-4	2.33719581621856e-4	2.33719695393126e-4	2.33718666815007e-4	2.3371703558733e-4	2.33715874509677e-4	2.3371612400792e-4	2.33717841445382e-4	2.33719927718449e-4	2.33720720019e-4	2.33719266586961e-4	2.33716418423791e-4	2.33714626936661e-4	2.33716013730029e-4	2.33719848630174e-4	2.33722077747176e-4	2.33719099989347e-4	2.33713782292967e-4	2.33715031752248e-4	2.33723160802264e-4	2.33719928699785e-4	2.33709429241499e-4	2.33727549744526e-4	2.33707770338948e-4	2.33733249691507e-4	2.33714794982017e-4	2.33705334355732e-4	2.33714794982017e-4	2.33733249691507e-4	2.33707770338949e-4	2.33727549744526e-4	2.33709429241499e-4	2.33719928699785e-4	2.33723160802264e-4	2.33715031752248e-4	2.33713782292967e-4	2.33719099989347e-4	2.33722077747176e-4	2.33719848630174e-4	2.33716013730029e-4	2.33714626936661e-4	2.33716418423791e-4	2.33719266586961e-4	2.33720720019e-4
flux1:	0.641425120772948	2.55047667684823e-4	2.55046558160825e-4	2.55046365387894e-4	2.55047272366556e-4	2.55048820188062e-4	2.5505009918426e-4	2.55050251369133e-4	2.55049037332056e-4	2.55047109924308e-4	2.55045732373036e-4	2.55045991864197e-4	2.55047946146477e-4	2.55050337513062e-4	2.55051284852454e-4	2.55049716303167e-4	2.55046568635913e-4	2.5504454263593e-4	2.55045972871164e-4	2.55050081556863e-4	2.5505248892421e-4	2.55049324579492e-4	2.55043709894426e-4	2.55045215340579e-4	2.55054005453619e-4	2.55050264776174e-4	2.55038728738589e-4	2.55058447011238e-4	2.55036880291818e-4	2.55064851240301e-4	2.55044846575162e-4	2.55034569769723e-4	2.55044846575162e-4	2.55064851240301e-4	2.55036880291818e-4	2.55058447011238e-4	2.55038728738589e-4	2.55050264776174e-4	2.55054005453619e-4	2.55045215340579e-4	2.55043709894426e-4	2.55049324579491e-4	2.5505248892421e-4	2.55050081556864e-4	2.55045972871164e-4	2.5504454263593e-4	2.55046568635913e-4	2.55049716303166e-4	2.55051284852454e-4
flux1:	0.641687569676701	2.78078669558087e-4	2.78077294756237e-4	2.78077037554702e-4	2.78078122740872e-4	2.78079985562535e-4	2.78081523651203e-4	2.78081715863132e-4	2.78080292525367e-4	2.78078034425285e-4	2.78076416699487e-4	2.78076688027803e-4	2.78078904987358e-4	2.78081634130005e-4	2.78082754448908e-4	2.78081062721481e-4	2.78077588909632e-4	2.78075304156136e-4	2.78076773762934e-4	2.78081170555252e-4	2.78083768037607e-4	2.78080410925241e-4	2.78074493624383e-4	2.78076287832518e-4	2.78085782704506e-4	2.78081472979227e-4	2.78068811746099e-4	2.78090250158572e-4	2.78066755311442e-4	2.78097431926013e-4	2.7807576581467e-4	2.78064611879139e-4	2.7807576581467e-4	2.78097431926013e-4	2.78066755311442e-4	2.78090250158571e-4	2.78068811746099e-4	2.78081472979227e-4	2.78085782704506e-4	2.78076287832518e-4	2.78074493624384e-4	2.78080410925241e-4	2.78083768037607e-4	2.78081170555252e-4	2.78076773762934e-4	2.78075304156136e-4	2.78077588909632e-4	2.78081062721481e-4	2.78082754448908e-4
flux1:	0.641950018580454	3.02921592408924e-4	3.02919927165902e-4	3.02919604296449e-4	3.02920891133427e-4	3.02923102943134e-4	3.02924924070609e-4	3.02925155656935e-4	3.0292349822588e-4	3.02920875881879e-4	3.02918996590947e-4	3.02919283853092e-4	3.02921790096013e-4	3.02924888434474e-4	3.029261970824e-4	3.02924371823805e-4	3.02920544820828e-4	3.0291797903064e-4	3.02919487097817e-4	3.02924188375571e-4	3.02926986897877e-4	3.0292342729581e-4	3.02917198903948e-4	3.02919315978647e-4	3.0292956281628e-4	3.02924621930579e-4	3.02910744803132e-4	3.02934035024753e-4	3.0290846055185e-4	3.02942068153169e-4	3.02918618762025e-4	3.02906521407912e-4	3.02918618762025e-4	3.0294206815317e-4	3.02908460551851e-4	3.02934035024753e-4	3.02910744803132e-4	3.02924621930579e-4	3.02929562816281e-4	3.02919315978647e-4	3.02917198903949e-4	3.0292342729581e-4	3.02926986897876e-4	3.0292418837557e-4	3.02919487097817e-4	3.0291797903064e-4	3.02920544820828e-4	3.02924371823805e-4	3.029261970824e-4
flux1:	0.642212467484207	3.29692464202775e-4	3.29690486514101e-4	3.29690099182936e-4	3.2969161139123e-4	3.29694204113063e-4	3.2969632903823e-4	3.29696596932718e-4	3.29694680436886e-4	3.29691662503541e-4	3.29689503571291e-4	3.29689813304535e-4	3.29692635476125e-4	3.29696131932221e-4	3.29697640641071e-4	3.29695668979929e-4	3.29691462040568e-4	3.29688596122632e-4	3.2969014594255e-4	3.29695170381556e-4	3.2969817921892e-4	3.2969440263553e-4	3.29687850842271e-4	3.29690326061496e-4	3.29701376232733e-4	3.29695741344877e-4	3.29680556460581e-4	3.29705840199761e-4	3.29678022943594e-4	3.29714797619917e-4	3.2968943132766e-4	3.29676318279992e-4	3.2968943132766e-4	3.29714797619917e-4	3.29678022943594e-4	3.29705840199761e-4	3.29680556460582e-4	3.29695741344877e-4	3.29701376232733e-4	3.29690326061496e-4	3.29687850842271e-4	3.2969440263553e-4	3.29698179218919e-4	3.29695170381556e-4	3.2969014594255e-4	3.29688596122632e-4	3.29691462040568e-4	3.29695668979928e-4	3.29697640641071e-4
flux1:	0.642474916387961	3.58512290019412e-4	3.58509981951889e-4	3.58509533731557e-4	3.58511294291185e-4	3.58514296413077e-4	3.58516741760137e-4	3.58517040494176e-4	3.58514840740679e-4	3.58511399435768e-4	3.5850894708743e-4	3.5850928832944e-4	3.58512452215549e-4	3.58516371866901e-4	3.58518087721266e-4	3.58515954140335e-4	3.5851134166963e-4	3.5850816106735e-4	3.58509761200681e-4	3.58515129942674e-4	3.58518355893971e-4	3.58514341742003e-4	3.58507449382026e-4	3.58510319078588e-4	3.58522228841903e-4	3.58515837377531e-4	3.58499252691468e-4	3.58526682433332e-4	3.58496446541309e-4	3.58536634587475e-4	3.58509204468402e-4	3.58494996787639e-4	3.58509204468402e-4	3.58536634587475e-4	3.58496446541309e-4	3.58526682433332e-4	3.58499252691468e-4	3.58515837377531e-4	3.58522228841903e-4	3.58510319078588e-4	3.58507449382026e-4	3.58514341742003e-4	3.58518355893971e-4	3.58515129942674e-4	3.58509761200681e-4	3.5850816106735e-4	3.5851134166963e-4	3.58515954140335e-4	3.58518087721266e-4
flux1:	0.642737365291714	3.89507046082993e-4	3.8950439456661e-4	3.89503891103742e-4	3.89505921052301e-4	3.89509356196156e-4	3.89512133599054e-4	3.89512455494131e-4	3.89509950193443e-4	3.89506062719726e-4	3.89503308404371e-4	3.89503692603524e-4	3.89507222083482e-4	3.89511584748262e-4	3.89513509195675e-4	3.89511195522624e-4	3.89506154052423e-4	3.89502650155178e-4	3.89504315476246e-4	3.8951005220954e-4	3.89513498668265e-4	3.89509218877175e-4	3.89501962914643e-4	3.89505264410817e-4	3.89518095709264e-4	3.89510886410579e-4	3.89492810706149e-4	3.895225504314e-4	3.89489706274755e-4	3.89533563583595e-4	3.89503907853733e-4	3.89488519243126e-4	3.89503907853733e-4	3.89533563583595e-4	3.89489706274755e-4	3.895225504314e-4	3.8949281070615e-4	3.89510886410579e-4	3.89518095709264e-4	3.89505264410818e-4	3.89501962914643e-4	3.89509218877175e-4	3.89513498668265e-4	3.8951005220954e-4	3.89504315476246e-4	3.89502650155178e-4	3.89506154052423e-4	3.89511195522624e-4	3.89513509195675e-4
flux1:	0.642999814195467	4.22807650339324e-4	4.22804647782321e-4	4.22804096280616e-4	4.22806413364457e-4	4.22810298861779e-4	4.22813414252713e-4	4.22813749807073e-4	4.22810919833002e-4	4.22806569807746e-4	4.22803511007217e-4	4.2280395176964e-4	4.22807867648455e-4	4.22812686452993e-4	4.22814814400094e-4	4.22812299931016e-4	4.22806809199889e-4	4.22802980775982e-4	4.22804733455064e-4	4.22810864392023e-4	4.22814530336017e-4	4.22809947947538e-4	4.22802298506395e-4	4.2280607011609e-4	4.22819891415946e-4	4.22811805402398e-4	4.22792149292459e-4	4.22824375160105e-4	4.22788718227077e-4	4.22836509670872e-4	4.22804450138439e-4	4.22787786254121e-4	4.22804450138439e-4	4.22836509670873e-4	4.22788718227077e-4	4.22824375160105e-4	4.22792149292459e-4	4.22811805402398e-4	4.22819891415946e-4	4.2280607011609e-4	4.22802298506395e-4	4.22809947947538e-4	4.22814530336017e-4	4.22810864392024e-4	4.22804733455064e-4	4.22802980775983e-4	4.22806809199889e-4	4.22812299931016e-4	4.22814814400095e-4
flux1:	0.64326226309922	4.58549907671743e-4	4.58546552348347e-4	4.58545960830395e-4	4.58548578062214e-4	4.58552923606651e-4	4.58556376697725e-4	4.58556715167767e-4	4.58553545906403e-4	4.5854872473317e-4	4.58545365609795e-4	4.58545878278907e-4	4.58550197038635e-4	4.58555477028245e-4	4.585577960695e-4	4.58555057832667e-4	4.58549101934755e-4	4.58544956529711e-4	4.58546826906392e-4	4.58553380647353e-4	4.58557259577407e-4	4.58552327377188e-4	4.58544246862614e-4	4.58548527973338e-4	4.58563415120646e-4	4.58554396912599e-4	4.58533073787316e-4	4.58567974763578e-4	4.58529284551073e-4	4.58581283397223e-4	4.58546623964981e-4	4.58528581748464e-4	4.58546623964981e-4	4.58581283397223e-4	4.58529284551074e-4	4.58567974763578e-4	4.58533073787316e-4	4.58554396912599e-4	4.58563415120646e-4	4.58548527973338e-4	4.58544246862614e-4	4.58552327377188e-4	4.58557259577408e-4	4.58553380647353e-4	4.58546826906392e-4	4.58544956529711e-4	4.58549101934755e-4	4.58555057832668e-4	4.585577960695e-4
flux1:	0.643524712002974	4.96874427844988e-4	4.96870724015465e-4	4.96870100384773e-4	4.96873024576261e-4	4.96877831029369e-4	4.96881615029314e-4	4.96881945191722e-4	4.96878427919391e-4	4.96873136030695e-4	4.96869487870433e-4	4.96870088946269e-4	4.96874821468649e-4	4.96880558328508e-4	4.96883048152145e-4	4.96880061310952e-4	4.96873629868883e-4	4.96869185106272e-4	4.96871212407758e-4	4.96878219686731e-4	4.96882298552614e-4	4.96876957797498e-4	4.96868400155931e-4	4.96873231399584e-4	4.96889268461538e-4	4.96879266912082e-4	4.96856193786181e-4	4.96893972202339e-4	4.96852011134677e-4	4.96908498545249e-4	4.96871023817321e-4	4.96851490872044e-4	4.96871023817321e-4	4.96908498545249e-4	4.96852011134677e-4	4.96893972202339e-4	4.96856193786182e-4	4.96879266912083e-4	4.96889268461537e-4	4.96873231399583e-4	4.9686840015593e-4	4.96876957797498e-4	4.96882298552613e-4	4.96878219686731e-4	4.96871212407758e-4	4.96869185106272e-4	4.96873629868883e-4	4.96880061310952e-4	4.96883048152145e-4
flux1:	0.643787160906727	5.37926514280436e-4	5.37922472017834e-4	5.37921822961485e-4	5.37925053312932e-4	5.37930311740337e-4	5.37934413337283e-4	5.37934724401838e-4	5.37930857619675e-4	5.37925105516523e-4	5.37921186931819e-4	5.37921893350364e-4	5.37927043673934e-4	5.37933222630819e-4	5.37935854642115e-4	5.37932593026176e-4	5.3792568233352e-4	5.37920967050649e-4	5.37923199910899e-4	5.37930693225469e-4	5.3793495138586e-4	5.3792913069151e-4	5.37920040856704e-4	5.37925464374106e-4	5.37942744426218e-4	5.37931713501456e-4	5.37906811711631e-4	5.3794768373472e-4	5.37902196141949e-4	5.37963460811005e-4	5.3792293486028e-4	5.3790178889521e-4	5.3792293486028e-4	5.37963460811005e-4	5.3790219614195e-4	5.3794768373472e-4	5.37906811711631e-4	5.37931713501456e-4	5.37942744426218e-4	5.37925464374106e-4	5.37920040856704e-4	5.37929130691509e-4	5.3793495138586e-4	5.37930693225469e-4	5.379231999109e-4	5.37920967050649e-4	5.3792568233352e-4	5.37932593026176e-4	5.37935854642115e-4
flux1:	0.64404960981048	5.81856021795761e-4	5.81851656512328e-4	5.81850986304312e-4	5.81854513143036e-4	5.81860204154319e-4	5.8186460378099e-4	5.81864886407289e-4	5.81860677050081e-4	5.81854486065643e-4	5.81850322933033e-4	5.818511512397e-4	5.81856715424163e-4	5.81863310400502e-4	5.81866047595064e-4	5.81862484337611e-4	5.81855098407817e-4	5.81850153556577e-4	5.81852650296533e-4	5.81860663432247e-4	5.81865071702143e-4	5.81858686158612e-4	5.8184899972939e-4	5.81855059528375e-4	5.81873685343223e-4	5.8186158468833e-4	5.81834780391385e-4	5.8187897639366e-4	5.81829687585128e-4	5.81896025570118e-4	5.81852190924216e-4	5.81829299288115e-4	5.81852190924215e-4	5.81896025570118e-4	5.81829687585128e-4	5.8187897639366e-4	5.81834780391385e-4	5.8186158468833e-4	5.81873685343223e-4	5.81855059528376e-4	5.8184899972939e-4	5.81858686158611e-4	5.81865071702142e-4	5.81860663432247e-4	5.81852650296533e-4	5.81850153556577e-4	5.81855098407817e-4	5.8186248433761e-4	5.81866047595064e-4
flux1:	0.644312058714234	6.28817181490881e-4	6.28812513179067e-4	6.28811822462724e-4	6.28815626227851e-4	6.28821719684388e-4	6.28826392064429e-4	6.28826639419413e-4	6.28822103849696e-4	6.28815506570091e-4	6.28811131691382e-4	6.28812097156548e-4	6.28818062333975e-4	6.28825035422822e-4	6.28827832532475e-4	6.2882394078089e-4	6.28816092233182e-4	6.28810971477204e-4	6.2881380011337e-4	6.28822367581351e-4	6.28826887426039e-4	6.2881983800919e-4	6.28809481200245e-4	6.2881622360151e-4	6.2883630819083e-4	6.2882310341861e-4	6.28794327842948e-4	6.28842092658713e-4	6.28788708129765e-4	6.2886042293361e-4	6.28812999837105e-4	6.28788219166938e-4	6.28812999837105e-4	6.28860422933609e-4	6.28788708129765e-4	6.28842092658713e-4	6.28794327842948e-4	6.2882310341861e-4	6.2883630819083e-4	6.2881622360151e-4	6.28809481200245e-4	6.28819838009189e-4	6.28826887426039e-4	6.2882236758135e-4	6.2881380011337e-4	6.28810971477204e-4	6.28816092233182e-4	6.2882394078089e-4	6.28827832532475e-4
flux1:	0.644574507617987	6.78968391028725e-4	6.78963443255592e-4	6.78962727899487e-4	6.78966778470868e-4	6.78973233611607e-4	6.78978148565734e-4	6.78978357344101e-4	6.7897352204036e-4	6.78966562325638e-4	6.7896201481765e-4	6.78963130555408e-4	6.78969474251291e-4	6.78976775573847e-4	6.78979579495123e-4	6.78975333150522e-4	6.78967043859353e-4	6.78961813803117e-4	6.78965051760902e-4	6.78974208176119e-4	6.78978791114317e-4	6.7897096445821e-4	6.7895985435885e-4	6.78967328517549e-4	6.78988995477082e-4	6.78974658117733e-4	6.78943847525101e-4	6.78995440586965e-4	6.78937645397597e-4	6.79015048355885e-4	6.78963734363927e-4	6.78936910369642e-4	6.78963734363927e-4	6.79015048355885e-4	6.78937645397598e-4	6.78995440586965e-4	6.78943847525101e-4	6.78974658117733e-4	6.78988995477082e-4	6.78967328517549e-4	6.78959854358851e-4	6.7897096445821e-4	6.78978791114317e-4	6.78974208176119e-4	6.78965051760902e-4	6.78961813803118e-4	6.78967043859353e-4	6.78975333150522e-4	6.78979579495123e-4
flux1:	0.64483695652174	7.32471968647077e-4	7.32466767365526e-4	7.32466017499021e-4	7.32470273961896e-4	7.32477039977753e-4	7.32482163447108e-4	7.32482334764865e-4	7.32477236615432e-4	7.32469969178817e-4	7.32465293614554e-4	7.32466569776877e-4	7.32473259583487e-4	7.32480827579735e-4	7.32483578080443e-4	7.3247895251222e-4	7.32470253946359e-4	7.32464993939949e-4	7.32468727459755e-4	7.32478506895561e-4	7.32483094175198e-4	7.3247436276458e-4	7.32462407931409e-4	7.32470666416235e-4	7.32494050022324e-4	7.32478557078159e-4	7.324456523992e-4	7.32501347749873e-4	7.32438806113673e-4	7.32522217136564e-4	7.32466687089814e-4	7.32437654495582e-4	7.32466687089814e-4	7.32522217136564e-4	7.32438806113673e-4	7.32501347749873e-4	7.324456523992e-4	7.32478557078159e-4	7.32494050022324e-4	7.32470666416236e-4	7.32462407931409e-4	7.3247436276458e-4	7.32483094175198e-4	7.32478506895561e-4	7.32468727459755e-4	7.32464993939949e-4	7.3247025394636e-4	7.3247895251222e-4	7.32483578080443e-4
flux1:	0.645099405425493	7.89493869344188e-4	7.89488441607815e-4	7.89487640948752e-4	7.89492051873032e-4	7.89499068936884e-4	7.89504364159796e-4	7.8950450422337e-4	7.89499190346346e-4	7.89491679868783e-4	7.89486925211512e-4	7.89488368338564e-4	7.89495362017458e-4	7.8950312420538e-4	7.89505754888852e-4	7.89500727562029e-4	7.89491660742619e-4	7.89486462217711e-4	7.89490785454961e-4	7.89501220816832e-4	7.89505743424863e-4	7.89495966257257e-4	7.8948306765587e-4	7.89492167061261e-4	7.89517412070113e-4	7.89500745127217e-4	7.8946569124355e-4	7.89525777423768e-4	7.89458132543227e-4	7.89547881253801e-4	7.89487787676869e-4	7.89456370335595e-4	7.89487787676869e-4	7.89547881253801e-4	7.89458132543228e-4	7.89525777423768e-4	7.8946569124355e-4	7.89500745127217e-4	7.89517412070113e-4	7.89492167061262e-4	7.8948306765587e-4	7.89495966257256e-4	7.89505743424863e-4	7.89501220816832e-4	7.89490785454961e-4	7.89486462217711e-4	7.89491660742619e-4	7.89500727562029e-4	7.89505754888852e-4
flux1:	0.645361854329247	8.50203361809139e-4	8.501977344979e-4	8.50196860084316e-4	8.50201364377629e-4	8.50208565109866e-4	8.50213993868537e-4	8.5021411431931e-4	8.50208641343351e-4	8.50200961123256e-4	8.50196179513318e-4	8.50197792124987e-4	8.5020503820509e-4	8.50212912425039e-4	8.5021535191514e-4	8.50209902862815e-4	8.50200517877339e-4	8.5019548318563e-4	8.50200497020454e-4	8.50211619487601e-4	8.50215998549631e-4	8.50205022303543e-4	8.50191074601436e-4	8.50201076163061e-4	8.50228337268163e-4	8.50210481128429e-4	8.501732257853e-4	8.50238005603276e-4	8.50164879783528e-4	8.50261307083601e-4	8.5019628103863e-4	8.50162292232251e-4	8.5019628103863e-4	8.50261307083601e-4	8.50164879783528e-4	8.50238005603276e-4	8.501732257853e-4	8.50210481128429e-4	8.50228337268163e-4	8.50201076163062e-4	8.50191074601436e-4	8.50205022303543e-4	8.50215998549631e-4	8.50211619487601e-4	8.50200497020454e-4	8.5019548318563e-4	8.5020051787734e-4	8.50209902862815e-4	8.50215351915141e-4
flux1:	0.645624303233	9.1477266481518e-4	9.14766863494471e-4	9.14765885923697e-4	9.14770414291035e-4	9.14777725611556e-4	9.14783249448722e-4	9.1478336728674e-4	9.1477780004833e-4	9.14770030211844e-4	9.14765275682485e-4	9.14767056196036e-4	9.14774495117702e-4	9.1478239125654e-4	9.14784564550487e-4	9.14778676621665e-4	9.14769031642784e-4	9.1476427238687e-4	9.14770082974485e-4	9.14781921561614e-4	9.14786069177874e-4	9.14773729907226e-4	9.14758623105788e-4	9.14769593285014e-4	9.147990341956e-4	9.14779975007293e-4	9.1474046735433e-4	9.14810257546903e-4	9.14731252613973e-4	9.14834712694729e-4	9.14764365108612e-4	9.14727608041297e-4	9.14764365108613e-4	9.14834712694729e-4	9.14731252613974e-4	9.14810257546903e-4	9.1474046735433e-4	9.14779975007293e-4	9.14799034195601e-4	9.14769593285013e-4	9.14758623105789e-4	9.14773729907226e-4	9.14786069177874e-4	9.14781921561615e-4	9.14770082974485e-4	9.1476427238687e-4	9.14769031642784e-4	9.14778676621664e-4	9.14784564550487e-4
flux1:	0.645886752136753	9.83376541963559e-4	9.83370590007806e-4	9.83369474269368e-4	9.83373951280377e-4	9.83381296568593e-4	9.83386877862502e-4	9.83387014863766e-4	9.83381424502632e-4	9.83373649826672e-4	9.83368977039039e-4	9.83370920091806e-4	9.83378485926382e-4	9.83386308091702e-4	9.83388138012998e-4	9.83381796827974e-4	9.8337195660293e-4	9.83367591471398e-4	9.83374308579154e-4	9.83386889871507e-4	9.83390710422744e-4	9.8337683577815e-4	9.83360457156546e-4	9.83372468156495e-4	9.83404260270229e-4	9.83383983152832e-4	9.83342171925594e-4	9.83417302725977e-4	9.83332000767628e-4	9.83442863565865e-4	9.83366787034356e-4	9.8332705551952e-4	9.83366787034357e-4	9.83442863565864e-4	9.83332000767628e-4	9.83417302725976e-4	9.83342171925594e-4	9.83383983152831e-4	9.83404260270228e-4	9.83372468156495e-4	9.83360457156547e-4	9.8337683577815e-4	9.83390710422743e-4	9.83386889871507e-4	9.83374308579154e-4	9.83367591471398e-4	9.83371956602929e-4	9.83381796827974e-4	9.83388138012998e-4
flux1:	0.646149201040506	0.00105619185385195	0.00105618577196375	0.00105618447892708	0.00105618882565563	0.00105619612711239	0.00105620172989298	0.00105620191145302	0.00105619637291827	0.00105618868034557	0.00105618414344231	0.00105618624068665	0.00105619386343522	0.00105620151252437	0.00105620292119603	0.00105619611474824	0.00105618614854531	0.0010561823006875	0.00105619003587881	0.00105620338399148	0.00105620677593147	0.00105619118788722	0.0010561734242152	0.00105618655438974	0.00105622087504603	0.0010561993612255	0.00105615519259699	0.00105623600722812	0.00105614397166555	0.00105626262574763	0.00105618039680189	0.00105613747613696	0.00105618039680189	0.00105626262574763	0.00105614397166554	0.00105623600722813	0.00105615519259699	0.0010561993612255	0.00105622087504603	0.00105618655438974	0.0010561734242152	0.00105619118788722	0.00105620677593147	0.00105620338399148	0.00105619003587881	0.0010561823006875	0.00105618614854531	0.00105619611474824	0.00105620292119603
flux1:	0.64641164994426	0.00113339706694899	0.0011333908731953	0.00113338936177947	0.00113339349894154	0.00113340068002296	0.00113340627041428	0.00113340652377601	0.00113340111278994	0.00113339358874057	0.00113338924042143	0.00113339148184101	0.00113339909028652	0.00113340646686993	0.00113340737711939	0.00113340009497398	0.00113339007399733	0.00113338686799807	0.00113339573273563	0.00113340986954221	0.00113341272767364	0.00113339524571537	0.00113337598567722	0.00113339031979514	0.00113342735011125	0.00113340457360406	0.00113335798875241	0.00113344484286842	0.00113334561985548	0.00113347247569021	0.00113338365749265	0.00113333732550774	0.00113338365749265	0.00113347247569021	0.00113334561985548	0.00113344484286842	0.00113335798875241	0.00113340457360406	0.00113342735011125	0.00113339031979514	0.00113337598567722	0.00113339524571537	0.00113341272767363	0.00113340986954221	0.00113339573273563	0.00113338686799807	0.00113339007399733	0.00113340009497398	0.00113340737711939
flux1:	0.646674098848013	0.0012151717186798	0.00121516542914633	0.00121516365915889	0.00121516751063567	0.00121517449841079	0.0012151800445953	0.00121518039645131	0.00121517518601393	0.00121516791361951	0.00121516380453985	0.00121516618031228	0.00121517370536701	0.00121518071278119	0.00121518104938425	0.00121517328144025	0.00121516327575237	0.00121516083429149	0.00121517093804197	0.00121518588370801	0.00121518810191525	0.00121516854661899	0.00121514768337677	0.00121516331270653	0.0012152032350171	0.00121517915892505	0.00121513009138083	0.00121522335248153	0.00121511647261522	0.00121525196617472	0.00121515611159098	0.00121510613985001	0.00121515611159098	0.00121525196617472	0.00121511647261522	0.00121522335248153	0.00121513009138083	0.00121517915892505	0.0012152032350171	0.00121516331270653	0.00121514768337677	0.00121516854661899	0.00121518810191525	0.00121518588370801	0.00121517093804197	0.00121516083429149	0.00121516327575237	0.00121517328144025	0.00121518104938425
flux1:	0.646936547751766	0.00130169583847011	0.00130168946860449	0.00130168740419077	0.00130169090078718	0.00130169762806117	0.00130170309968113	0.00130170357317832	0.00130169862973151	0.00130169168613497	0.00130168786471834	0.00130169036761978	0.00130169774607651	0.00130170429360131	0.00130170398427359	0.00130169571907783	0.00130168579409837	0.00130168423440357	0.00130169568283158	0.00130171145667533	0.00130171293106264	0.0013016911279712	0.00130166856178347	0.00130168558396982	0.00130172857891015	0.00130170315141217	0.00130165152426507	0.00130175157110994	0.00130163655142144	0.00130178114802665	0.00130167780300054	0.00130162395812519	0.00130167780300054	0.00130178114802665	0.00130163655142145	0.00130175157110994	0.00130165152426507	0.00130170315141217	0.00130172857891015	0.00130168558396982	0.00130166856178347	0.0013016911279712	0.00130171293106264	0.00130171145667533	0.00130169568283158	0.00130168423440357	0.00130168579409837	0.00130169571907783	0.00130170398427359
flux1:	0.647198996655519	0.00139314932475248	0.00139314289142651	0.00139314050502256	0.00139314358827979	0.00139314999532357	0.00139315536226324	0.00139315597347914	0.00139315135288306	0.00139314480675639	0.00139314131949512	0.00139314394780845	0.00139315112637072	0.00139315713234929	0.00139315610840073	0.00139314733102704	0.00139313754370755	0.00139313697392946	0.00139314986727088	0.00139316648895653	0.00139316712131363	0.00139314290499347	0.00139311854579672	0.00139313706450867	0.00139318330780364	0.00139315645795426	0.00139310218101387	0.00139320940306135	0.0013930857492427	0.00139323994754756	0.0013931286546866	0.00139307069976602	0.0013931286546866	0.00139323994754756	0.0013930857492427	0.00139320940306135	0.00139310218101387	0.00139315645795426	0.00139318330780364	0.00139313706450867	0.00139311854579672	0.00139314290499347	0.00139316712131363	0.00139316648895653	0.00139314986727088	0.00139313697392946	0.00139313754370756	0.00139314733102704	0.00139315610840073
flux1:	0.647461445559273	0.00148971127821004	0.00148970480248254	0.001489702079117	0.00148970470497344	0.00148971074071072	0.00148971597123944	0.00148971672524332	0.00148971246874637	0.00148970637818036	0.00148970327047354	0.00148970603132494	0.00148971297076121	0.00148971836551049	0.00148971656209171	0.00148970725162788	0.00148969764643158	0.00148969816208688	0.00148971259378808	0.0014897300848372	0.00148972978632773	0.00148970300446877	0.00148967677432267	0.00148969689866334	0.00148974655770511	0.00148971819117125	0.00148966115818911	0.00148977595508603	0.00148964316389219	0.00148980749987993	0.00148968780214085	0.00148962549818304	0.00148968780214085	0.00148980749987993	0.00148964316389219	0.00148977595508603	0.00148966115818911	0.00148971819117125	0.00148974655770511	0.00148969689866334	0.00148967677432267	0.00148970300446877	0.00148972978632773	0.0014897300848372	0.00148971259378808	0.00148969816208688	0.00148969764643158	0.00148970725162788	0.00148971656209171
flux1:	0.647723894463026	0.00159155929182017	0.00159155280232764	0.00159154974407302	0.00159155188615445	0.00159155750867836	0.00159156256697824	0.00159156345363263	0.00159155958403821	0.00159155399495008	0.00159155131249683	0.00159155422550746	0.00159156090474766	0.00159156563310434	0.00159156298899324	0.00159155311570904	0.00159154372055197	0.0015915454011917	0.0015915614568934	0.00159157984247765	0.00159157853742087	0.00159154905482477	0.00159152089012112	0.00159154273380254	0.00159159596412107	0.00159156595900811	0.00159150604507794	0.00159162882622	0.00159148638797236	0.0015916614388183	0.00159153288316699	0.00159146599054184	0.00159153288316698	0.0015916614388183	0.00159148638797236	0.00159162882622	0.00159150604507795	0.00159156595900811	0.00159159596412107	0.00159154273380254	0.00159152089012112	0.00159154905482477	0.00159157853742087	0.00159157984247765	0.0015915614568934	0.0015915454011917	0.00159154372055197	0.00159155311570904	0.00159156298899324
flux1:	0.647986343366779	0.00169886869855752	0.00169886223540227	0.00169885886573877	0.00169886051805704	0.00169886569438115	0.00169887053753092	0.00169887152722884	0.00169886804547464	0.00169886299066192	0.00169886078139089	0.00169886388249333	0.00169887030246662	0.00169887432581839	0.00169887078272028	0.00169886030502176	0.00169885112735466	0.00169885403361984	0.0016988717905507	0.00169889110150518	0.00169888873109836	0.00169885643338925	0.00169882628672681	0.00169884996702775	0.00169890690877766	0.0016988751117107	0.00169881217096903	0.00169894335514896	0.00169879075625334	0.00169897714389383	0.00169883928480164	0.00169876756462117	0.00169883928480164	0.00169897714389383	0.00169879075625334	0.00169894335514896	0.00169881217096903	0.0016988751117107	0.00169890690877765	0.00169884996702776	0.00169882628672681	0.00169885643338925	0.00169888873109836	0.00169889110150518	0.00169887179055071	0.00169885403361984	0.00169885112735466	0.00169886030502175	0.00169887078272028
flux1:	0.648248792270532	0.0018118117779281	0.00181180539687713	0.00181180176470455	0.00181180294355667	0.00181180764854805	0.00181181222308534	0.00181181326265112	0.0018118101450184	0.0018118056439595	0.00181180396043456	0.00181180730566981	0.00181181349267069	0.00181181679033664	0.00181181229170113	0.00181180115300649	0.00181179217623424	0.00181179634745845	0.00181181587428531	0.00181183614925788	0.00181183267506852	0.00181179747195388	0.0018117653135892	0.0018117909501299	0.00181185172473298	0.0018118179473698	0.00181175181112057	0.00181189182627408	0.00181172855165546	0.00181192694589157	0.00181177934852249	0.0018117025639009	0.0018117793485225	0.00181192694589157	0.00181172855165546	0.00181189182627408	0.00181175181112057	0.0018118179473698	0.00181185172473298	0.0018117909501299	0.0018117653135892	0.00181179747195388	0.00181183267506852	0.00181183614925788	0.00181181587428531	0.00181179634745845	0.00181179217623423	0.00181180115300649	0.00181181229170113
flux1:	0.648511241174286	0.00193055692282688	0.00193055069958315	0.00193054688260232	0.00193054762748883	0.00193055184198293	0.00193055608021593	0.00193055708922174	0.00193055428538111	0.00193055034484668	0.0019305492470458	0.00193055291612876	0.00193055892449702	0.00193056149434309	0.00193055598373472	0.00193054410943511	0.00193053528987953	0.00193054074238812	0.00193056209954679	0.00193058338717541	0.00193057879421908	0.00193054062213019	0.00193050644092657	0.00193053415431009	0.00193059886140565	0.00193056287756162	0.00193049335294476	0.00193064263599673	0.00193046817134537	0.00193067929230504	0.00193052153524519	0.00193043945238057	0.00193052153524519	0.00193067929230504	0.00193046817134537	0.00193064263599673	0.00193049335294476	0.00193056287756162	0.00193059886140565	0.00193053415431009	0.00193050644092657	0.00193054062213019	0.00193057879421908	0.00193058338717541	0.00193056209954679	0.00193054074238812	0.00193053528987953	0.00193054410943511	0.00193055598373472
flux1:	0.648773690078039	0.00205526776854701	0.00205526180281201	0.00205525790999936	0.00205525828342264	0.00205526199157703	0.00205526580786232	0.00205526667562388	0.00205526410770056	0.00205526072319452	0.00205526028151696	0.00205526438093809	0.00205527029484763	0.00205527215305443	0.00205526557214899	0.00205525286683977	0.00205524413145323	0.00205525085768985	0.0020552740981943	0.00205529645918369	0.00205529075839734	0.00205524958234669	0.00205521338616071	0.00205524329654655	0.00205531201140879	0.0020552735549714	0.00205520042428619	0.00205535942109126	0.00205517325481031	0.00205539787459342	0.00205522955197746	0.00205514194099876	0.00205522955197746	0.00205539787459342	0.00205517325481031	0.00205535942109126	0.00205520042428619	0.0020552735549714	0.00205531201140879	0.00205524329654655	0.00205521338616071	0.00205524958234669	0.00205529075839734	0.00205529645918369	0.0020552740981943	0.00205525085768985	0.00205524413145323	0.00205525286683977	0.00205526557214899
flux1:	0.649036138981792	0.00218610228611047	0.00218609670512778	0.00218609287804611	0.00218609296410407	0.00218609615010951	0.00218609943734945	0.00218610002086255	0.0021860975836669	0.00218609474166601	0.00218609503998397	0.00218609970540557	0.00218610563957808	0.00218610681951664	0.00218609910583069	0.00218608545101442	0.00218607669604166	0.00218608466462666	0.00218610983532528	0.00218613334427769	0.00218612657419984	0.00218608238871036	0.00218604420417608	0.00218607642986597	0.00218614920144879	0.00218610796524902	0.00218603098602873	0.00218620015139133	0.002186001776136	0.00218624071947515	0.00218606144237329	0.00218596807789973	0.00218606144237328	0.00218624071947515	0.002186001776136	0.00218620015139133	0.00218603098602873	0.00218610796524902	0.00218614920144879	0.00218607642986597	0.00218604420417608	0.00218608238871036	0.00218612657419984	0.00218613334427769	0.00218610983532527	0.00218608466462666	0.00218607669604166	0.00218608545101442	0.00218609910583069
flux1:	0.649298587885546	0.0023232118424454	0.00232320680370256	0.00232320321642905	0.00232320311818593	0.00232320576251312	0.00232320838915212	0.00232320851221352	0.00232320607473386	0.0023232037556406	0.00232320489417928	0.00232321029188771	0.00232321639108026	0.00232321694129555	0.0023232080257897	0.00232319327825904	0.00232318436902511	0.00232319352581611	0.00232322066903431	0.00232324541587782	0.00232323764335776	0.00232319047234287	0.00232315034403846	0.00232318500016577	0.00232326184992986	0.00232321748571923	0.00232313639163431	0.00232331618938363	0.00232310510308683	0.00232335924687201	0.00232316864381697	0.00232306930518379	0.00232316864381697	0.00232335924687201	0.00232310510308683	0.00232331618938363	0.00232313639163431	0.00232321748571924	0.00232326184992986	0.00232318500016577	0.00232315034403846	0.00232319047234287	0.00232323764335776	0.00232324541587782	0.00232322066903431	0.00232319352581611	0.00232318436902512	0.00232319327825904	0.0023232080257897
flux1:	0.649561036789299	0.00246674023029686	0.00246673592307005	0.00246673278057876	0.00246673261626867	0.00246673469168409	0.00246673649949445	0.00246673595321657	0.00246673336141173	0.00246673154308123	0.00246673364088847	0.00246673996807946	0.00246674640523965	0.00246674638659015	0.00246673619131493	0.00246672018242011	0.00246671095439162	0.00246672122457624	0.00246675038005534	0.00246677647090838	0.00246676779068686	0.00246671768619296	0.0024666756752018	0.0024667128726244	0.00246679379428812	0.00246674591394398	0.00246666041658603	0.00246685131967294	0.00246662702596193	0.00246689729750068	0.00246669501405603	0.00246658948516965	0.00246669501405603	0.00246689729750068	0.00246662702596193	0.00246685131967294	0.00246666041658603	0.00246674591394398	0.00246679379428813	0.0024667128726244	0.0024666756752018	0.00246671768619296	0.00246676779068686	0.00246677647090838	0.00246675038005534	0.00246672122457623	0.00246671095439162	0.00246672018242011	0.00246673619131493
flux1:	0.649823485693052	0.00261682267113124	0.0026168193165866	0.00261681685149504	0.00261681674969162	0.00261681821732176	0.00261681902026409	0.00261681756514251	0.00261681464600405	0.0026168133076553	0.00261681650441051	0.00261682398811598	0.00261683096115229	0.00261683044320361	0.00261681887917858	0.0026168014151692	0.0026167916763946	0.00261680296760029	0.00261683417461581	0.00261686173193069	0.00261685226496417	0.00261679930472633	0.0026167554866324	0.00261679533113286	0.0026168802914673	0.00261682846951477	0.00261673826108571	0.00261694075166016	0.0026167027595841	0.00261699013349911	0.00261677583079892	0.00261666389959587	0.00261677583079892	0.00261699013349911	0.0026167027595841	0.00261694075166016	0.00261673826108571	0.00261682846951477	0.00261688029146731	0.00261679533113286	0.0026167554866324	0.00261679930472633	0.00261685226496417	0.00261686173193069	0.00261683417461581	0.00261680296760029	0.0026167916763946	0.0026168014151692	0.00261681887917858
flux1:	0.650085934596805	0.00277358479467057	0.00277358264428721	0.00277358111196228	0.00277358120592521	0.00277358201168046	0.00277358159609905	0.00277357896572655	0.00277357553250889	0.00277357465878612	0.0027735791157014	0.00277358801021089	0.00277359573738838	0.00277359479420774	0.00277358175973685	0.00277356262334075	0.00277355215832501	0.0027735643646823	0.00277359766420256	0.00277362682604278	0.00277361671648242	0.00277356100028905	0.00277351546267547	0.00277355805457082	0.00277364699533071	0.00277359077282864	0.00277349552972644	0.00277371009914789	0.00277345792215656	0.00277376341586076	0.00277353676808467	0.00277341822558234	0.00277353676808467	0.00277376341586076	0.00277345792215656	0.00277371009914789	0.00277349552972645	0.00277359077282864	0.00277364699533071	0.00277355805457082	0.00277351546267547	0.00277356100028905	0.00277361671648242	0.00277362682604278	0.00277359766420256	0.0027735643646823	0.00277355215832501	0.00277356262334075	0.00277358175973685
flux1:	0.650348383500559	0.00293714159907812	0.00293714093123081	0.00293714060334453	0.00293714102482369	0.00293714109650828	0.00293713922287831	0.00293713512932151	0.00293713098776503	0.00293713057268203	0.0029371364722668	0.00293714705495489	0.00293715576899424	0.00293715447453687	0.00293713985416475	0.00293711880752767	0.00293710738253773	0.00293712038958467	0.00293715582631384	0.002937186744642	0.0029371761554265	0.00293711780033785	0.00293707063988372	0.00293711607414035	0.00293720891518584	0.00293714780497689	0.00293704719223583	0.00293727434096387	0.00293700749510372	0.00293733216283671	0.00293709285362339	0.00293696749256648	0.00293709285362339	0.00293733216283671	0.00293700749510372	0.00293727434096387	0.00293704719223583	0.00293714780497689	0.00293720891518584	0.00293711607414035	0.00293707063988372	0.00293711780033785	0.0029371761554265	0.002937186744642	0.00293715582631384	0.00293712038958467	0.00293710738253773	0.00293711880752767	0.00293713985416475
flux1:	0.650610832404312	0.00310759639620029	0.00310759751083171	0.00310759866755564	0.00310759954039335	0.00310759878582255	0.00310759519220273	0.00310758933297012	0.00310758428827409	0.0031075843387538	0.00310759188324943	0.00310760444879058	0.00310761438981821	0.00310761281313393	0.00310759647743714	0.00310757326649612	0.00310756063622952	0.0031075743264975	0.00310761195063818	0.00310764478852299	0.00310763389559865	0.00310757303011555	0.0031075243494108	0.0031075727163463	0.00310766935996781	0.00310760285324116	0.00310749652974826	0.00310773676705916	0.0031074547683827	0.00310779969384148	0.00310754741168668	0.00310741502480958	0.00310754741168667	0.00310779969384148	0.0031074547683827	0.00310773676705916	0.00310749652974826	0.00310760285324116	0.00310766935996781	0.0031075727163463	0.0031075243494108	0.00310757303011554	0.00310763389559865	0.00310764478852299	0.00310761195063818	0.0031075743264975	0.00310756063622952	0.00310757326649612	0.00310759647743714
flux1:	0.650873281308065	0.003285039746658	0.00328504295807692	0.00328504587920095	0.00328504731311518	0.00328504561953315	0.00328504002679789	0.0032850320932366	0.00328502595747751	0.0032850264961959	0.00328503590453795	0.0032850507575689	0.00328506216513416	0.00328506036564983	0.00328504217203305	0.003285016532336	0.00328500244781706	0.00328501670689555	0.00328505657546639	0.00328509150315685	0.00328508048839937	0.00328501724572977	0.00328496714994732	0.00328501853658169	0.003285118872991	0.0032850464470516	0.00328493407142654	0.00328518791490138	0.00328489027612035	0.0032852565637702	0.00328499099650023	0.00328485137444399	0.00328499099650023	0.00328525656377019	0.00328489027612035	0.00328518791490138	0.00328493407142654	0.00328504644705161	0.003285118872991	0.00328501853658169	0.00328496714994732	0.00328501724572978	0.00328508048839937	0.00328509150315685	0.00328505657546639	0.00328501670689554	0.00328500244781706	0.003285016532336	0.00328504217203305
flux1:	0.651135730211818	0.00346954838995877	0.00346955401791699	0.0034695589732659	0.00346956105821837	0.00346955829326018	0.00346955041209148	0.00346954009895818	0.00346953269860152	0.00346953376585946	0.00346954526909107	0.00346956271546515	0.00346957581990377	0.00346957384305154	0.003469553637682	0.00346952530159676	0.00346950951909768	0.00346952424193914	0.00346956641949185	0.00346960360935633	0.00346959265233129	0.00346952716295223	0.00346947575653062	0.00346953024862314	0.00346963416252181	0.00346955528960464	0.00346943652659671	0.00346970450133118	0.00346939072778014	0.00346977949298576	0.00346950032144383	0.00346935325038364	0.00346950032144383	0.00346977949298576	0.00346939072778014	0.00346970450133119	0.00346943652659671	0.00346955528960464	0.00346963416252181	0.00346953024862314	0.00346947575653062	0.00346952716295223	0.00346959265233129	0.00346960360935633	0.00346956641949185	0.00346952424193914	0.00346950951909768	0.00346952530159676	0.003469553637682
flux1:	0.651398179115572	0.00366118417517195	0.00366119253449112	0.0036611997740849	0.00366120257563497	0.00366119859000389	0.00366118812951951	0.00366117514538497	0.00366116632850749	0.00366116798288794	0.0036611818180274	0.00366120215489069	0.00366121716836693	0.00366121504182853	0.00366119266279154	0.00366116136797404	0.00366114365869368	0.00366115875589339	0.00366120331449444	0.00366124293487633	0.00366123220364003	0.00366116458739658	0.00366111197089373	0.00366116965567078	0.00366127703375171	0.00366119119066566	0.00366106571789202	0.00366134835538415	0.0036610179404001	0.0036614302985717	0.00366113718969899	0.00366098244875596	0.00366113718969899	0.00366143029857171	0.0036610179404001	0.00366134835538415	0.00366106571789202	0.00366119119066566	0.00366127703375171	0.00366116965567078	0.00366111197089373	0.00366116458739658	0.00366123220364003	0.00366124293487633	0.00366120331449444	0.00366115875589339	0.00366114365869367	0.00366116136797404	0.00366119266279154
flux1:	0.651660628019325	0.00385999299806772	0.00386000438720195	0.00386001413165672	0.00386001768767143	0.00386001231961088	0.00385999899739751	0.00385998307547015	0.00385997271829884	0.00385997503591982	0.00385999143837333	0.00386001494337485	0.00386003205097524	0.00386002978179661	0.00386000506349485	0.0038599705624094	0.00385995072258535	0.00385996612635536	0.00386001314472725	0.00386005535282919	0.00386004499403274	0.00385997535205347	0.00385992161933142	0.00385998258887432	0.00386009332805801	0.00386000000639414	0.00385986752121851	0.00386016535790144	0.00385981777776279	0.00386025483276363	0.00385994743229909	0.00385978479082603	0.0038599474322991	0.00386025483276363	0.0038598177777628	0.00386016535790144	0.00385986752121851	0.00386000000639414	0.00386009332805801	0.00385998258887432	0.00385992161933142	0.00385997535205347	0.00386004499403274	0.00386005535282919	0.00386001314472725	0.00385996612635536	0.00385995072258535	0.0038599705624094	0.00386000506349485
flux1:	0.651923076923078	0.00406600375095334	0.00406601843997356	0.00406603087166401	0.00406603519069752	0.00406602827222952	0.00406601182544451	0.0040659927343399	0.00406598074672607	0.00406598381897076	0.00406600301367516	0.00406602993369689	0.00406604928497281	0.00406604685777086	0.00406601963651966	0.00406598170673026	0.00406595956781305	0.00406597523736766	0.00406602479912456	0.00406606973309407	0.00406605986171005	0.00406598826844672	0.00406593350433885	0.00406599785956148	0.00406611187571629	0.00406601059231108	0.00406587081864389	0.00406618439404358	0.00406581910264865	0.0040662819347576	0.00406595985981798	0.00406578907466276	0.00406595985981798	0.00406628193475759	0.00406581910264865	0.00406618439404358	0.00406587081864389	0.00406601059231108	0.00406611187571629	0.00406599785956148	0.00406593350433885	0.00406598826844671	0.00406605986171005	0.00406606973309407	0.00406602479912456	0.00406597523736766	0.00406595956781305	0.00406598170673026	0.00406601963651966
flux1:	0.652185525826831	0.00427922729174841	0.00427924551031591	0.00427926076581369	0.00427926582738486	0.00427925719216966	0.00427923738927692	0.00427921494322588	0.00427920127270865	0.00427920520239931	0.00427922739397341	0.00427925793382743	0.00427927963518754	0.00427927701162327	0.00427924713231886	0.00427920558720205	0.00427918102568609	0.00427919695176797	0.00427924914272863	0.0042792969131795	0.00427928760221748	0.00427921409793353	0.00427915837652796	0.00427922623163323	0.00427934346848198	0.00427923377579171	0.00427908647058136	0.00427941632509494	0.00427903274859377	0.00427952240235707	0.00427918523418793	0.00427900604704994	0.00427918523418793	0.00427952240235707	0.00427903274859378	0.00427941632509493	0.00427908647058136	0.00427923377579171	0.00427934346848198	0.00427922623163323	0.00427915837652796	0.00427921409793353	0.00427928760221748	0.0042792969131795	0.00427924914272863	0.00427919695176797	0.00427918102568609	0.00427920558720206	0.00427924713231886
flux1:	0.652447974730585	0.00449965543911243	0.0044996773650603	0.00449969552932263	0.00449970128621359	0.00449969077876345	0.00449966743138878	0.00449964149936546	0.00449962613353872	0.00449963102961816	0.00449965639189019	0.00449969070347304	0.00449971481181143	0.00449971193144036	0.00449967925510036	0.00449963395457084	0.00449960690106058	0.0044996231093634	0.00449967801397827	0.00449972869523781	0.00449971996585194	0.0044996445498884	0.00449958793353675	0.00449965942079946	0.0044997798586753	0.00449966135469286	0.00449950631387597	0.00449985298618463	0.00449945051780584	0.00449996799014251	0.00449961526735369	0.00449942740235545	0.00449961526735369	0.00449996799014251	0.00449945051780584	0.00449985298618463	0.00449950631387597	0.00449966135469286	0.0044997798586753	0.00449965942079946	0.00449958793353675	0.0044996445498884	0.00449971996585194	0.00449972869523781	0.00449967801397827	0.0044996231093634	0.00449960690106058	0.00449963395457084	0.00449967925510036
flux1:	0.652710423634338	0.0047272600006702	0.00472728574983086	0.0047273068525409	0.00472731323511394	0.00472730072097702	0.00472727369530814	0.00472724420858007	0.00472722717555857	0.00472723314644595	0.0047272618118022	0.00472729998421809	0.0047273265021259	0.00472732328466251	0.00472728769656191	0.00472723855735848	0.00472720900444876	0.00472722555773292	0.00472728325472079	0.00472733687614304	0.00472732868855575	0.00472725131369292	0.00472719385282051	0.00472726912750642	0.00472739279159183	0.0047272651289263	0.00472710219261091	0.00472746621676014	0.00472704421209595	0.00472759044104114	0.00472722165365067	0.00472702481525199	0.00472722165365067	0.00472759044104114	0.00472704421209595	0.00472746621676014	0.00472710219261091	0.00472726512892631	0.00472739279159183	0.00472726912750642	0.00472719385282052	0.00472725131369292	0.00472732868855575	0.00472733687614304	0.00472728325472078	0.00472722555773292	0.00472720900444876	0.00472723855735848	0.00472728769656191
flux1:	0.652972872538091	0.00496199184156046	0.00496202145945669	0.0049620454738126	0.00496205239620736	0.00496203777263243	0.00496200699975757	0.00496197395740768	0.00496195532428883	0.00496196247017966	0.00496199451924042	0.00496203657040226	0.00496206544325136	0.00496206179220118	0.00496202321025864	0.00496197021531049	0.00496193822388144	0.00496195522263328	0.00496201577998191	0.00496207231770509	0.00496206456337698	0.00496198513158597	0.00496192686534114	0.00496200611053699	0.00496213307820282	0.00496199597194467	0.00496182502861704	0.00496220693081702	0.00496176470384274	0.00496234055831999	0.00496195514293036	0.00496174901431004	0.00496195514293035	0.00496234055831998	0.00496176470384274	0.00496220693081702	0.00496182502861704	0.00496199597194467	0.00496213307820283	0.00496200611053698	0.00496192686534114	0.00496198513158597	0.00496206456337698	0.00496207231770509	0.00496201577998191	0.00496195522263328	0.00496193822388145	0.00496197021531049	0.00496202321025864
flux1:	0.653235321441844	0.00520378000066144	0.00520381345661967	0.0052038403007378	0.00520384766867113	0.00520383087517819	0.00520379635975795	0.00520375983180672	0.00520373970113886	0.00520374810561683	0.00520378355778522	0.00520382942797268	0.00520386054308192	0.00520385635060719	0.00520381473361872	0.00520375794000566	0.00520372364357423	0.00520374122512429	0.00520380469466589	0.00520386406421755	0.00520385655968036	0.00520377491951942	0.00520371587725609	0.00520379930835899	0.00520392971521795	0.00520378294923068	0.00520360393880188	0.00520400423401917	0.00520354105412666	0.00520414732513142	0.00520374466154976	0.00520352890357506	0.00520374466154976	0.00520414732513142	0.00520354105412666	0.00520400423401916	0.00520360393880188	0.00520378294923069	0.00520392971521795	0.00520379930835899	0.00520371587725609	0.00520377491951942	0.00520385655968036	0.00520386406421755	0.00520380469466589	0.00520374122512429	0.00520372364357422	0.00520375794000565	0.00520381473361872
flux1:	0.653497770345598	0.00545253086191094	0.00545256804605492	0.00545259758700113	0.00545260530675869	0.00545258633498225	0.00545254816168449	0.00545250828954741	0.00545248679393791	0.00545249651534988	0.00545253532079229	0.00545258486858925	0.00545261805658925	0.00545261320938713	0.00545256856466202	0.00545250810969965	0.00545247171653033	0.00545249005261874	0.00545255646444264	0.00545261851460523	0.00545261099734296	0.0054525269432012	0.00545246714674335	0.00545255501533864	0.00545268905964119	0.00545253249095406	0.00545234540649619	0.00545276459492685	0.00545227968524295	0.00545291707879711	0.00545249648838437	0.00545227073927718	0.00545249648838437	0.00545291707879711	0.00545227968524295	0.00545276459492685	0.00545234540649619	0.00545253249095406	0.00545268905964119	0.00545255501533864	0.00545246714674335	0.00545252694320121	0.00545261099734296	0.00545261851460523	0.00545255646444264	0.00545249005261874	0.00545247171653033	0.00545250810969965	0.00545256856466201
flux1:	0.653760219249351	0.00570812738814318	0.00570816811159158	0.00570820017189019	0.00570820815998093	0.0057081870621281	0.00570814539932778	0.00570810239346911	0.00570807968858913	0.00570809075170066	0.00570813278530168	0.00570818578625245	0.00570822082465799	0.00570821521054927	0.00570816760048138	0.00570810370550212	0.00570806549825896	0.00570808479111446	0.00570815414812084	0.00570821865645988	0.00570821078317214	0.00570812405649893	0.00570806352308987	0.00570815611993902	0.00570829406496968	0.00570812762599478	0.00570793251405952	0.00570837107758718	0.00570786361482921	0.00570853274702684	0.0057080934930231	0.00570785736881617	0.0057080934930231	0.00570853274702684	0.00570786361482921	0.00570837107758718	0.00570793251405952	0.00570812762599477	0.00570829406496967	0.00570815611993902	0.00570806352308987	0.00570812405649892	0.00570821078317214	0.00570821865645988	0.00570815414812084	0.00570808479111445	0.00570806549825896	0.00570810370550211	0.00570816760048138
flux1:	0.654022668153104	0.00597042842479347	0.00597047242321798	0.00597050678952261	0.0059705149823731	0.00597049187765212	0.00597044697800348	0.00597040111279312	0.00597037736915293	0.0059703897576415	0.00597043481542815	0.00597049096364589	0.00597052758253142	0.00597052109738721	0.00597047064449509	0.00597040361596122	0.00597036394877762	0.00597038442585553	0.00597045669878336	0.00597052336921188	0.00597051471672408	0.00597042500930827	0.00597036375510347	0.00597046141196871	0.0059706035861472	0.005970427284508	0.00597022424396827	0.00597068264272239	0.00597015175881099	0.00597085315322187	0.00597039444324274	0.00597014753909859	0.00597039444324274	0.00597085315322187	0.00597015175881099	0.00597068264272238	0.00597022424396827	0.005970427284508	0.0059706035861472	0.00597046141196871	0.00597036375510347	0.00597042500930827	0.00597051471672408	0.00597052336921188	0.00597045669878336	0.00597038442585552	0.00597036394877762	0.00597040361596122	0.00597047064449509
flux1:	0.654285117056858	0.00623926808068821	0.00623931502120148	0.00623935145465415	0.00623935981765928	0.00623933489608819	0.00623928709371339	0.00623923869964703	0.00623921409361715	0.00623922774397094	0.00623927554242378	0.00623933445525782	0.00623937234481664	0.00623936489939711	0.00623931178939225	0.00623924201706488	0.00623920131001328	0.00623922321761337	0.00623929834088955	0.00623936680359256	0.00623935687259121	0.00623926383187395	0.00623920187579749	0.00623930496584746	0.00623945176030313	0.00623926567613755	0.00623905485554631	0.00623953352468244	0.00623897831028855	0.00623971239791685	0.00623923338875419	0.00623897528119415	0.00623923338875419	0.00623971239791685	0.00623897831028855	0.00623953352468245	0.00623905485554631	0.00623926567613756	0.00623945176030312	0.00623930496584746	0.00623920187579749	0.00623926383187395	0.0062393568725912	0.00623936680359256	0.00623929834088955	0.00623922321761336	0.00623920131001328	0.00623924201706488	0.00623931178939224
flux1:	0.654547565960611	0.00651445519292606	0.00651450468407015	0.0065145429317382	0.00651455146696294	0.00651452499006327	0.00651447469426379	0.00651442414785987	0.00651439885249433	0.0065144136498617	0.00651446382842087	0.00651452505415021	0.00651456387380929	0.00651455540005528	0.0065144998825496	0.00651442783454537	0.00651438656560235	0.00651441016165586	0.00651448803040872	0.00651455784438187	0.00651454606605398	0.0065144493023739	0.00651438667012672	0.00651449560670006	0.00651464747016583	0.00651445175085365	0.0065142333443701	0.00651473269119479	0.0065141522013425	0.00651491932325746	0.00651441912804476	0.00651414937810745	0.00651441912804477	0.00651491932325746	0.00651415220134249	0.00651473269119479	0.0065142333443701	0.00651445175085365	0.00651464747016583	0.00651449560670006	0.00651438667012671	0.0065144493023739	0.00651454606605398	0.00651455784438187	0.00651448803040872	0.00651441016165586	0.00651438656560235	0.00651442783454537	0.0065144998825496
flux1:	0.654810014864364	0.00679577288258654	0.00679582448699449	0.00679586429366776	0.00679587304551835	0.006795845343532	0.00679579302910798	0.00679574074093997	0.00679571491720809	0.00679573069368502	0.00679578282062746	0.0067958458489997	0.00679588523766484	0.00679587569397436	0.00679581808051598	0.00679574429520793	0.00679570298992489	0.00679572853629581	0.00679580900485329	0.00679587966322279	0.00679586540876691	0.00679576450435261	0.00679570123233879	0.00679581646588836	0.00679597389685199	0.00679576874921132	0.00679554299120099	0.00679606339275817	0.00679545665454209	0.00679625706720561	0.00679573476492808	0.00679545292224487	0.00679573476492808	0.00679625706720561	0.00679545665454209	0.00679606339275817	0.00679554299120099	0.00679576874921132	0.00679597389685199	0.00679581646588836	0.00679570123233879	0.00679576450435262	0.00679586540876691	0.0067958796632228	0.00679580900485329	0.00679572853629582	0.00679570298992489	0.00679574429520793	0.00679581808051598
flux1:	0.655072463768117	0.00708297820765642	0.00708303145677629	0.00708307257634063	0.00708308163459231	0.00708305310002749	0.00708299929447609	0.00708294569592476	0.00708291948497571	0.00708293602072739	0.00708298960243511	0.00708305387772375	0.00708309346465119	0.0070830828396923	0.00708302349891921	0.00708294857377422	0.0070829077929749	0.00708293554766181	0.0070830184298119	0.00708308936799905	0.00708307196085931	0.00708296648030438	0.00708290261922965	0.00708302463232989	0.00708318816848174	0.00708297384857762	0.00708274100704717	0.00708328280827261	0.00708264883067377	0.00708348271389099	0.00708293736113614	0.00708264296887852	0.00708293736113613	0.00708348271389099	0.00708264883067377	0.0070832828082726	0.00708274100704717	0.00708297384857762	0.00708318816848174	0.0070830246323299	0.00708290261922965	0.00708296648030438	0.00708307196085931	0.00708308936799905	0.0070830184298119	0.00708293554766181	0.0070829077929749	0.00708294857377422	0.00708302349891921
flux1:	0.655334912671871	0.00737580191916231	0.00737585632927703	0.00737589853486035	0.00737590803454516	0.00737587911204822	0.00737582438009726	0.00737576990950641	0.00737574342656857	0.00737576045405648	0.0073758149475302	0.00737587988364365	0.00737591929938044	0.00737590761403767	0.00737584696386202	0.00737577154144897	0.00737573186737636	0.00737576207702243	0.00737584714825115	0.00737591775492976	0.00737589648548598	0.00737578598736908	0.0073757216052683	0.0073758509056391	0.00737602111076376	0.0073757979115708	0.00737555828064897	0.00737612179318018	0.00737545957888818	0.00737632704620399	0.00737575769096088	0.00737545029158006	0.00737575769096088	0.00737632704620399	0.00737545957888818	0.00737612179318018	0.00737555828064897	0.0073757979115708	0.00737602111076376	0.00737585090563909	0.0073757216052683	0.00737578598736909	0.00737589648548598	0.00737591775492976	0.00737584714825115	0.00737576207702243	0.00737573186737636	0.00737577154144897	0.00737584696386202
flux1:	0.655597361575624	0.00767394832604456	0.00767400341470422	0.00767404650682375	0.00767405662463875	0.00767402779739826	0.00767397272349858	0.00767391781248101	0.00767389114293867	0.00767390835437491	0.00767396318267315	0.00767402817972707	0.00767406706653598	0.00767405437366361	0.00767399287053584	0.00767391762207874	0.00767387964350015	0.00767391253662011	0.00767399953846309	0.0076740691691348	0.00767404331146706	0.0076739273607199	0.00767386254518453	0.00767399965676518	0.00767417710533498	0.00767394534259237	0.0076736992343114	0.00767428473601718	0.00767359329508293	0.00767449440634453	0.00767390010357444	0.00767357924522162	0.00767390010357444	0.00767449440634453	0.00767359329508294	0.00767428473601719	0.0076736992343114	0.00767394534259237	0.00767417710533498	0.00767399965676518	0.00767386254518453	0.0076739273607199	0.00767404331146706	0.00767406916913481	0.00767399953846309	0.00767391253662011	0.00767387964350014	0.00767391762207874	0.00767399287053584
flux1:	0.655859810479377	0.00797709527379482	0.00797715057571101	0.00797719438773708	0.00797720533482549	0.00797717710792636	0.00797712227747192	0.0079770673381348	0.00797704053622461	0.00797705759420295	0.00797711216431921	0.0079771766259854	0.00797721464717752	0.00797720102893196	0.00797713915438206	0.00797706476136483	0.00797702905821023	0.00797706483952042	0.00797715348606885	0.00797722147895599	0.00797719030919743	0.00797706848977769	0.00797700334918354	0.00797714880137795	0.00797733406121469	0.00797709405789853	0.00797684179356552	0.00797744952882953	0.00797672789389267	0.00797766266959852	0.00797704249821849	0.00797670774170254	0.00797704249821849	0.00797766266959852	0.00797672789389267	0.00797744952882953	0.00797684179356552	0.00797709405789853	0.00797733406121469	0.00797714880137795	0.00797700334918354	0.00797706848977769	0.00797719030919743	0.00797722147895599	0.00797715348606886	0.00797706483952042	0.00797702905821023	0.00797706476136483	0.00797713915438207
flux1:	0.65612225938313	0.00828489424133512	0.00828494932277702	0.00828499372316572	0.00828500573434211	0.00828497861569055	0.00828492459584215	0.0082848700096778	0.0082848431001132	0.00828485965118416	0.00828491337371956	0.00828497672459731	0.00828501357223494	0.00828499913488187	0.00828493737968505	0.00828486451413175	0.00828483164227989	0.0082848704884739	0.00828496047496975	0.00828502616880275	0.00828498898450296	0.00828486091190232	0.00828479557547907	0.00828494989078347	0.00828514350425751	0.00828489557417171	0.00828463747564306	0.00828526765640147	0.00828451489915748	0.00828548333612249	0.00828483641697069	0.00828448734308244	0.00828483641697069	0.0082854833361225	0.00828451489915749	0.00828526765640147	0.00828463747564306	0.00828489557417171	0.00828514350425751	0.00828494989078347	0.00828479557547908	0.00828486091190232	0.00828498898450296	0.00828502616880275	0.00828496047496975	0.0082848704884739	0.00828483164227989	0.00828486451413174	0.00828493737968505
flux1:	0.656384708286884	0.00859697056002508	0.00859702503081003	0.00859706992174072	0.00859708324146115	0.00859705772108355	0.00859700504213632	0.00859695115125424	0.00859692413392236	0.00859693982469351	0.0085969921345509	0.00859705383677708	0.00859708923728189	0.00859707410351262	0.00859701294997141	0.00859694225412004	0.00859691273096212	0.00859695478820714	0.00859704580154929	0.00859710855471289	0.00859706469456304	0.00859693002767312	0.00859686464431077	0.00859702832462415	0.00859723078895005	0.00859697521999741	0.00859671160118127	0.00859736440867805	0.00859657965717853	0.00859758174496566	0.00859690725925586	0.00859654347626562	0.00859690725925586	0.00859758174496566	0.00859657965717853	0.00859736440867805	0.00859671160118128	0.00859697521999742	0.00859723078895005	0.00859702832462415	0.00859686464431077	0.00859693002767312	0.00859706469456304	0.00859710855471289	0.00859704580154929	0.00859695478820714	0.00859691273096212	0.00859694225412004	0.00859701294997141
flux1:	0.656647157190637	0.00891292375807577	0.00891297728035925	0.00891302259263458	0.00891303745824321	0.00891301398690822	0.00891296312515514	0.00891291022641683	0.00891288308410598	0.00891289757927316	0.00891294795650017	0.00891300752482205	0.00891304124212882	0.00891302554106874	0.00891296544403605	0.0089128975101909	0.00891287180158195	0.008912917184927	0.00891300891579583	0.00891306812619982	0.00891301698942298	0.00891287544129529	0.00891281017704553	0.00891298368904872	0.00891319543631136	0.00891293247404709	0.008912663632958	0.00891333922014183	0.0089125216764596	0.00891355741396601	0.00891285462169182	0.00891247577280923	0.00891285462169182	0.00891355741396601	0.0089125216764596	0.00891333922014183	0.008912663632958	0.0089129324740471	0.00891319543631136	0.00891298368904872	0.00891281017704553	0.00891287544129529	0.00891301698942298	0.00891306812619981	0.00891300891579583	0.008912917184927	0.00891287180158195	0.0089128975101909	0.00891296544403605
flux1:	0.65690960609439	0.0092323280330016	0.00923238032624597	0.00923242601055586	0.00923244263355385	0.0092324216017685	0.00923237296477069	0.00923232130723307	0.00923229401615326	0.0092323070177103	0.00923235500755797	0.00923241202214556	0.00923244385817113	0.00923242771341441	0.00923236908079299	0.0092323044321744	0.00923228294133696	0.0092323317361213	0.00923242389231896	0.00923247901728245	0.00923242008197172	0.0092322714290425	0.00923220646334368	0.00923239022340715	0.0092326116010069	0.00923234143309689	0.00923206764477159	0.00923276613922006	0.00923191509696249	0.00923298450850509	0.00923225276622464	0.00923185853679907	0.00923225276622464	0.0092329845085051	0.00923191509696249	0.00923276613922006	0.00923206764477159	0.00923234143309689	0.00923261160100689	0.00923239022340716	0.00923220646334368	0.0092322714290425	0.00923242008197172	0.00923247901728244	0.00923242389231896	0.0092323317361213	0.00923228294133696	0.00923230443217439	0.00923236908079299
flux1:	0.657172054998143	0.00955473285408907	0.00955478369581059	0.0095548297107182	0.00955484825698514	0.00955482997546238	0.00955478389053915	0.0095547336764236	0.00955470621908436	0.00955471748583269	0.00955476271708284	0.0095548168334487	0.00955484662579703	0.00955483014194675	0.0095547733154837	0.00955471238889005	0.00955469544775648	0.00955474771299659	0.00955484003350069	0.00955489060888676	0.00955482344858158	0.00955466753798899	0.00955460305871609	0.00955479741785953	0.00955502867009515	0.00955475141229744	0.00955447292285336	0.00955519443007332	0.00955430929119468	0.00955541244141882	0.00955465121884059	0.00955424134307853	0.00955465121884059	0.00955541244141882	0.00955430929119468	0.00955519443007332	0.00955447292285336	0.00955475141229744	0.00955502867009515	0.00955479741785953	0.0095546030587161	0.00955466753798899	0.00955482344858158	0.00955489060888676	0.00955484003350069	0.00955474771299659	0.00955469544775648	0.00955471238889005	0.0095547733154837
flux1:	0.657434503901897	0.0098796636961786	0.00987971291833433	0.00987975921559099	0.00987977978562914	0.00987976446830874	0.00987972117491175	0.00987967256410393	0.00987964494392964	0.00987965431032105	0.00987969651096975	0.0098797474664935	0.00987977508348207	0.00987975833180337	0.00987970356904715	0.00987964670010428	0.00987963456348025	0.00987969033709452	0.00987978260624006	0.0098798282640566	0.00987975256188729	0.0098795893165802	0.0098795255140962	0.00987973074356693	0.00987997199508014	0.00987968767933937	0.0098794047014165	0.00988014930833685	0.00987922959868662	0.00988036660562652	0.00987957550042708	0.00987914976740634	0.00987957550042708	0.00988036660562652	0.00987922959868662	0.00988014930833685	0.0098794047014165	0.00987968767933937	0.00987997199508014	0.00987973074356692	0.00987952551409621	0.0098795893165802	0.00987975256188729	0.0098798282640566	0.00987978260624006	0.00987969033709453	0.00987963456348025	0.00987964670010429	0.00987970356904716
flux1:	0.65769695280565	0.0102066229053728	0.010206670386532	0.0102067168945545	0.0102067395049102	0.0102067272555373	0.0102066869019775	0.0102066400198394	0.0102066122767408	0.0102066196700465	0.010206658679514	0.0102067062962324	0.0102067316294914	0.0102067146333931	0.0102066620916894	0.0102066095033809	0.0102066023461874	0.0102066616518029	0.0102067537129456	0.0102067941966391	0.0102067097564373	0.0102065391778667	0.0102064762383203	0.0102066925163819	0.0102069437581621	0.0102066523233546	0.0102063650331306	0.0102071328115768	0.0102061781946275	0.0102073492402761	0.0102065279906124	0.0102060862493877	0.0102065279906124	0.0102073492402761	0.0102061781946275	0.0102071328115768	0.0102063650331306	0.0102066523233546	0.0102069437581621	0.0102066925163819	0.0102064762383203	0.0102065391778667	0.0102067097564373	0.0102067941966391	0.0102067537129456	0.0102066616518029	0.0102066023461874	0.0102066095033809	0.0102066620916894
flux1:	0.657959401709403	0.0105350906965729	0.0105351363503067	0.0105351829568373	0.0105352075238739	0.0105351983269983	0.0105351609717633	0.0105351159198167	0.0105350881458127	0.0105350936006235	0.0105351293777938	0.0105351735613013	0.0105351965163605	0.0105351792374937	0.0105351289608648	0.0105350807559227	0.01053507867363	0.0105351415286053	0.0105352332965861	0.0105352684733001	0.0105351752271707	0.0105349973954539	0.0105349354936314	0.0105351628941549	0.01053542397275	0.010535125258541	0.0105348337944484	0.0105356248043697	0.0105346350925952	0.0105358404303983	0.0105349889246292	0.0105345310882444	0.0105349889246292	0.0105358404303983	0.0105346350925952	0.0105356248043697	0.0105348337944484	0.010535125258541	0.01053542397275	0.0105351628941549	0.0105349354936314	0.0105349973954539	0.0105351752271707	0.0105352684733001	0.0105352332965861	0.0105351415286053	0.01053507867363	0.0105350807559227	0.0105351289608648
flux1:	0.658221850613157	0.010864526282031	0.0108645700422304	0.0108646165773321	0.0108646429044779	0.0108646366215384	0.0108646022391823	0.0108645591080179	0.0108645314619214	0.0108645351310517	0.0108645677576165	0.0108646084921256	0.0108646289775488	0.0108646113033503	0.0108645632130251	0.0108645193706115	0.0108645223828262	0.0108645888070317	0.0108646802787562	0.0108647101479075	0.0108646081598783	0.0108644232314358	0.0108643625235254	0.0108646010069497	0.0108648716174473	0.010864565361625	0.0108642698248323	0.0108650841170425	0.010864059280468	0.0108652992392373	0.0108644175224444	0.0108639435706941	0.0108644175224444	0.0108652992392373	0.010864059280468	0.0108650841170425	0.0108642698248323	0.010864565361625	0.0108648716174473	0.0108646010069497	0.0108643625235254	0.0108644232314358	0.0108646081598783	0.0108647101479075	0.0108646802787562	0.0108645888070317	0.0108645223828262	0.0108645193706115	0.0108645632130251
flux1:	0.65848429951691	0.0111943691293648	0.0111944109334392	0.0111944571540474	0.0111944849235197	0.0111944812944314	0.0111944497857543	0.0111944086693427	0.0111943813894996	0.0111943835504887	0.0111944132292827	0.0111944505690968	0.0111944684848452	0.0111944502183472	0.0111944041075931	0.0111943644845299	0.0111943725415415	0.0111944425663603	0.0111945338288393	0.0111945585264754	0.0111944479919846	0.0111942561947601	0.0111941968114196	0.0111944462185996	0.0111947259018351	0.0111944117413705	0.0111941121980183	0.0111949498162126	0.0111938899877264	0.0111951649715727	0.0111942532485587	0.0111937632293823	0.0111942532485587	0.0111951649715727	0.0111938899877264	0.0111949498162126	0.0111941121980183	0.0111944117413705	0.0111947259018351	0.0111944462185996	0.0111941968114196	0.0111942561947601	0.0111944479919846	0.0111945585264754	0.0111945338288393	0.0111944425663603	0.0111943725415415	0.0111943644845299	0.0111944041075931
flux1:	0.658746748420663	0.0115240403467343	0.0115240801178357	0.0115241256950769	0.0115241544648957	0.0115241531152746	0.0115241243212521	0.0115240853316993	0.0115240587457993	0.0115240598023779	0.0115240868506241	0.0115241209084763	0.0115241361342708	0.0115241169869492	0.0115240725206989	0.0115240368573102	0.0115240498492543	0.0115241235262212	0.0115242147614784	0.0115242345600223	0.0115241158011604	0.0115239174276424	0.0115238594677819	0.0115241195171632	0.0115244076614789	0.0115240851374324	0.0115237816225427	0.0115246426043654	0.0115235480814748	0.0115248585654873	0.0115239172000403	0.0115234112294667	0.0115239172000403	0.0115248585654873	0.0115235480814748	0.0115246426043654	0.0115237816225427	0.0115240851374324	0.0115244076614789	0.0115241195171632	0.0115238594677819	0.0115239174276424	0.0115241158011604	0.0115242345600223	0.0115242147614784	0.0115241235262212	0.0115240498492543	0.0115240368573102	0.0115240725206989
flux1:	0.659009197324416	0.0118529441920999	0.0118529818216453	0.0118530263320493	0.0118530555389029	0.011853055992759	0.011853029711445	0.0118529929931531	0.0118529675242257	0.0118529680023309	0.0118529928399646	0.0118530237728546	0.0118530361573514	0.0118530157456927	0.0118529724652707	0.0118529403957001	0.0118529581638597	0.0118530355723339	0.0118531270586853	0.0118531423618411	0.0118530158184302	0.0118528112167919	0.0118527547424748	0.0118530250309396	0.0118533208786672	0.0118529894449238	0.0118526819678325	0.0118535663447943	0.0118524375876128	0.0118537841091535	0.0118528136194831	0.011852291880096	0.0118528136194831	0.0118537841091535	0.0118524375876128	0.0118535663447943	0.0118526819678325	0.0118529894449238	0.0118533208786672	0.0118530250309396	0.0118527547424748	0.0118528112167919	0.0118530158184302	0.0118531423618411	0.0118531270586853	0.0118530355723339	0.0118529581638597	0.0118529403957001	0.0118529724652707
flux1:	0.65927164622817	0.0121804697026867	0.0121805050344982	0.0121805479560671	0.0121805769242957	0.0121805786217206	0.0121805546271477	0.0121805203693195	0.0121804965371778	0.0121804970753523	0.0121805202088393	0.0121805482021538	0.0121805575537526	0.0121805354000769	0.0121804927331185	0.0121804637997811	0.0121804861494346	0.0121805674027152	0.0121806595120493	0.0121806708448254	0.0121805370615857	0.0121803266253479	0.0121802716581936	0.012180551665795	0.012180854324471	0.0121805133601437	0.0121802019112403	0.0121811097073214	0.0121799473326958	0.0121813304783312	0.0121803315287109	0.0121797942666517	0.0121803315287109	0.0121813304783312	0.0121799473326958	0.0121811097073214	0.0121802019112403	0.0121805133601437	0.012180854324471	0.012180551665795	0.0121802716581936	0.0121803266253479	0.0121805370615857	0.0121806708448254	0.0121806595120493	0.0121805674027152	0.0121804861494346	0.0121804637997812	0.0121804927331185
flux1:	0.659534095131923	0.0125059924399666	0.0125060252573136	0.0125060659711745	0.012506093927811	0.0125060962468927	0.0125060743088516	0.0125060427553223	0.012506021172918	0.0125060225072026	0.0125060445095051	0.0125060697603127	0.0125060758403678	0.0125060513782768	0.0125060086537004	0.0125059823253376	0.0125060090394754	0.0125060942888165	0.01250618747966	0.0125061954736606	0.012506055083877	0.012505839240565	0.0125057857599864	0.0125060748586554	0.0125063833168029	0.0125060321420033	0.0125057167005081	0.0125066479293266	0.012505452701145	0.0125068730893993	0.0125058464781804	0.0125052939987534	0.0125058464781804	0.0125068730893993	0.012505452701145	0.0125066479293266	0.0125057167005081	0.0125060321420034	0.0125063833168029	0.0125060748586554	0.0125057857599864	0.012505839240565	0.012506055083877	0.0125061954736606	0.01250618747966	0.0125060942888165	0.0125060090394754	0.0125059823253376	0.0125060086537004
flux1:	0.659796544035676	0.0128288763446229	0.012828906361328	0.012828944159406	0.0128289702548685	0.0128289725368094	0.0128289524403027	0.0128289238957897	0.012828905260193	0.012828908203902	0.0128289296914506	0.0128289523919327	0.0128289549110442	0.012828927495651	0.0128288839633144	0.0128288596559461	0.0128288905091274	0.012828979945188	0.0128290747515123	0.0128290801258505	0.0128289338320964	0.0128287130314089	0.012828660974953	0.0128289584411099	0.0128292715882466	0.0128289094827888	0.0128285900252504	0.0128295446857358	0.0128283175015901	0.0128297757618665	0.0128287224061592	0.0128281550681578	0.0128287224061592	0.0128297757618665	0.0128283175015901	0.0128295446857357	0.0128285900252504	0.0128289094827888	0.0128292715882465	0.0128289584411099	0.012828660974953	0.0128287130314089	0.0128289338320964	0.0128290801258505	0.0128290747515123	0.012828979945188	0.0128288905091274	0.0128288596559461	0.0128288839633144
flux1:	0.660058992939429	0.013148475695114	0.0131485025516776	0.0131485366504844	0.0131485599841831	0.0131485615603909	0.0131485431235435	0.0131485179555774	0.0131485030335687	0.0131485084526122	0.0131485300603165	0.0131485503823021	0.013148549000225	0.0131485179230999	0.0131484727775429	0.0131484498774695	0.0131484846490744	0.0131485785004488	0.013148675516363	0.0131486790547333	0.0131485276073405	0.0131483023093704	0.0131482515753441	0.0131485566061892	0.0131488732565542	0.0131484994810368	0.013148175990204	0.0131491540607756	0.01314789593529	0.0131493926834607	0.0131483136009009	0.0131477318098161	0.0131483136009009	0.0131493926834607	0.01314789593529	0.0131491540607756	0.013148175990204	0.0131484994810368	0.0131488732565542	0.0131485566061892	0.0131482515753441	0.0131483023093704	0.0131485276073405	0.0131486790547333	0.013148675516363	0.0131485785004488	0.0131484846490744	0.0131484498774695	0.0131484727775429
flux1:	0.660321441843183	0.0134641371625745	0.0134641604279961	0.0134641899882689	0.0134642096380822	0.0134642098578589	0.0134641929471303	0.0134641715831545	0.0134641611917126	0.0134641699763808	0.0134641923318279	0.013464210413358	0.0134642047428897	0.0134641692514148	0.0134641216588835	0.013464099546783	0.0134641380329417	0.0134642365615543	0.0134643364222186	0.0134643389468488	0.0134641831209089	0.013463953784952	0.0134639042374148	0.013464215970518	0.0134645348898513	0.0134641487084617	0.0134638211821642	0.0134648226134844	0.0134635346587518	0.0134650704700631	0.0134639667581968	0.0134633709585145	0.0134639667581968	0.0134650704700632	0.0134635346587518	0.0134648226134844	0.0134638211821642	0.0134641487084617	0.0134645348898513	0.013464215970518	0.0134639042374148	0.013463953784952	0.0134641831209089	0.0134643389468487	0.0134643364222186	0.0134642365615543	0.0134641380329417	0.013464099546783	0.0134641216588835
flux1:	0.660583890746936	0.0137752019539294	0.0137752211335647	0.0137752452851244	0.0137752603394411	0.0137752585968318	0.0137752431385063	0.0137752260579017	0.0137752210401657	0.0137752340745026	0.0137752577725552	0.0137752737073065	0.0137752633223024	0.0137752226428947	0.0137751717706644	0.0137751498457686	0.0137751918693113	0.0137752953626142	0.0137753987218987	0.0137754010652503	0.0137752416370053	0.0137750087114608	0.0137749601875543	0.0137752777232115	0.0137755976577872	0.0137751983620926	0.0137748668217651	0.0137758915282086	0.0137745749318957	0.0137761503119608	0.0137750231258745	0.0137744137927005	0.0137750231258745	0.0137761503119608	0.0137745749318957	0.0137758915282086	0.0137748668217651	0.0137751983620926	0.0137755976577872	0.0137752777232115	0.0137749601875543	0.0137750087114608	0.0137752416370053	0.0137754010652503	0.0137753987218987	0.0137752953626142	0.0137751918693113	0.0137751498457686	0.0137751717706644
flux1:	0.660846339650689	0.0140810080342196	0.0140810225836402	0.0140810404544925	0.0140810500453245	0.0140810458036994	0.0140810317908332	0.0140810195119208	0.0140810207094834	0.0140810388395399	0.0140810644185468	0.0140810782487934	0.0140810626962336	0.0140810160606719	0.0140809611075483	0.0140809388108637	0.0140809842287377	0.0140810929888212	0.0140812004944079	0.0140812034696168	0.0140810411931264	0.0140808051069391	0.0140807574264058	0.0140810798520959	0.0140813995590962	0.0140809864920332	0.0140806509905328	0.0140816988405811	0.0140803548423676	0.0140819701971223	0.0140808207260238	0.0140801983563076	0.0140808207260238	0.0140819701971223	0.0140803548423676	0.0140816988405811	0.0140806509905328	0.0140809864920332	0.0140813995590962	0.0140810798520959	0.0140807574264058	0.0140808051069391	0.0140810411931264	0.0140812034696168	0.0140812004944079	0.0140810929888212	0.0140809842287377	0.0140809388108637	0.0140809611075483
flux1:	0.661108788554442	0.0143808924182982	0.0143809017627272	0.0143809125111281	0.0143809158466828	0.0143809086597307	0.0143808961539909	0.0143808892163755	0.0143808974390083	0.0143809214413649	0.0143809493621285	0.0143809610757292	0.0143809398915195	0.0143808865654164	0.0143808267922038	0.0143808036277818	0.0143808523355123	0.0143809666654122	0.0143810789321915	0.0143810833033221	0.014380918888294	0.0143806800443083	0.014380633020932	0.0143809594370913	0.014381277715334	0.0143808502945861	0.0143805109229798	0.0143815817288208	0.0143802115959208	0.0143818672014913	0.0143806966449996	0.0143800617486436	0.0143806966449996	0.0143818672014913	0.0143802115959208	0.0143815817288208	0.0143805109229798	0.0143808502945861	0.014381277715334	0.0143809594370913	0.014380633020932	0.0143806800443083	0.014380918888294	0.0143810833033221	0.0143810789321915	0.0143809666654122	0.0143808523355123	0.0143808036277818	0.0143808267922038
flux1:	0.661371237458196	0.0146741935212342	0.014674197079753	0.0146741999277202	0.0146741963228011	0.0146741858507892	0.0146741749789224	0.0146741739218406	0.0146741899159488	0.0146742204679288	0.014674251096446	0.0146742606281215	0.0146742333560812	0.0146741726683838	0.0146741074270728	0.0146740829804129	0.0146741349133449	0.0146742551010007	0.0146743726837357	0.014674379136964	0.0146742132285876	0.0146739719990834	0.0146739254536737	0.0146742549999136	0.0146745707199005	0.0146741284598593	0.0146737853529077	0.0146748788595729	0.014673483862147	0.0146751798356218	0.0146739893805485	0.0146733424716999	0.0146739893805485	0.0146751798356218	0.014673483862147	0.0146748788595729	0.0146737853529077	0.0146741284598593	0.0146745707199005	0.0146742549999136	0.0146739254536737	0.0146739719990834	0.0146742132285876	0.014674379136964	0.0146743726837357	0.0146742551010007	0.0146741349133448	0.0146740829804129	0.0146741074270728
flux1:	0.661633686361949	0.014960253556004	0.0149602507693758	0.0149602450359719	0.0149602339386439	0.0149602199590526	0.0149602109040462	0.0149602162416618	0.0149602406589006	0.0149602783118503	0.0149603119066604	0.0149603191435736	0.0149602853568476	0.0149602167291411	0.014960145489591	0.0149601194423912	0.014960174573625	0.0149603008740987	0.0149604242404151	0.0149604333572472	0.0149602665187949	0.0149600232433649	0.0149599770178017	0.0149603088986405	0.0149606210308886	0.014960163562435	0.0149598169025498	0.0149609327769774	0.0149595141642703	0.0149612504363782	0.0149600412347852	0.0149593828236058	0.0149600412347852	0.0149612504363782	0.0149595141642703	0.0149609327769774	0.0149598169025498	0.014960163562435	0.0149606210308886	0.0149603088986405	0.0149599770178017	0.0149600232433649	0.0149602665187949	0.0149604333572472	0.0149604242404151	0.0149603008740987	0.014960174573625	0.0149601194423912	0.014960145489591
flux1:	0.661896135265702	0.0152384209663527	0.0152384113270214	0.0152383964596667	0.015238377472787	0.0152383598847398	0.0152383528720739	0.0152383650668963	0.0152383984344407	0.0152384435913399	0.0152384802960732	0.0152384850874746	0.0152384444114238	0.0152383673857595	0.0152382897587296	0.0152382618993664	0.0152383202344849	0.0152384528511844	0.0152385823559838	0.0152385945895688	0.0152384272884119	0.0152381822742151	0.0152381362459874	0.0152384697551387	0.0152387773957947	0.0152383044832032	0.0152379545027257	0.0152390923231683	0.0152376513012124	0.0152394275918749	0.0152382007411603	0.0152375313263556	0.0152382007411603	0.0152394275918749	0.0152376513012124	0.0152390923231683	0.0152379545027257	0.0152383044832032	0.0152387773957947	0.0152384697551387	0.0152381362459874	0.015238182274215	0.0152384272884119	0.0152385945895688	0.0152385823559838	0.0152384528511844	0.0152383202344849	0.0152382618993664	0.0152382897587296
flux1:	0.662158584169456	0.0155080528820875	0.0155080359647023	0.0155080115668162	0.0155079844632783	0.0155079632855373	0.0155079585652429	0.0155079780010216	0.0155080206949666	0.0155080735934456	0.0155081134349043	0.0155081156053522	0.0155080677408362	0.0155079820048098	0.0155078977603291	0.0155078679896492	0.0155079295585214	0.015508068624275	0.0155082044866656	0.0155082201421548	0.0155080527397023	0.0155078062640042	0.0155077603606116	0.0155080949028902	0.0155083972957013	0.0155079088500676	0.0155075558317869	0.0155087150780055	0.0155072527896959	0.015509068587362	0.015507825113069	0.0155071451754365	0.015507825113069	0.015509068587362	0.0155072527896959	0.0155087150780055	0.0155075558317869	0.0155079088500676	0.0155083972957013	0.0155080949028902	0.0155077603606116	0.0155078062640042	0.0155080527397023	0.0155082201421548	0.0155082044866655	0.015508068624275	0.0155079295585214	0.0155078679896492	0.0155078977603291
flux1:	0.662421033073209	0.0157685175835681	0.0157684930742678	0.0157684589276738	0.0157684236585347	0.0157683990212043	0.0157683968467306	0.0157684238022827	0.0157684760255519	0.0157685367271461	0.0157685796189521	0.0157685789843922	0.0157685237302708	0.015768429138149	0.0157683382183997	0.0157683065506291	0.0157683713967427	0.0157685169556379	0.0157686592394175	0.0157686784591895	0.0157685112050928	0.0157682635198792	0.015768217732428	0.0157685528423842	0.0157688493962094	0.0157683454849219	0.015767989760829	0.0157691698055178	0.0157676873138023	0.0157695418593732	0.015768282701331	0.0157675926985537	0.015768282701331	0.0157695418593732	0.0157676873138023	0.0157691698055178	0.015767989760829	0.0157683454849219	0.0157688493962095	0.0157685528423842	0.015768217732428	0.0157682635198792	0.0157685112050928	0.0157686784591895	0.0157686592394175	0.0157685169556379	0.0157683713967427	0.0157683065506291	0.0157683382183997
flux1:	0.662683481976962	0.0160191969617475	0.0160191646844318	0.0160191207651986	0.0160190774602334	0.016019049590685	0.0160190501958106	0.0160190848212638	0.0160191465872311	0.0160192149734132	0.0160192607249634	0.0160192571107586	0.0160191943844076	0.016019090973231	0.0160189934993499	0.0160189600581556	0.01601902822609	0.0160191802170098	0.0160193288156388	0.016019351570025	0.0160191846008083	0.0160189359391477	0.0160188903344645	0.0160192256909493	0.0160195159921448	0.0160189968440593	0.0160186387924072	0.0160198388942782	0.0160183371691154	0.0160202294451333	0.0160189554474325	0.0160182558102998	0.0160189554474325	0.0160202294451333	0.0160183371691154	0.0160198388942782	0.0160186387924072	0.0160189968440593	0.0160195159921448	0.0160192256909494	0.0160188903344645	0.0160189359391477	0.0160191846008083	0.016019351570025	0.0160193288156388	0.0160191802170098	0.01601902822609	0.0160189600581556	0.0160189934993499
flux1:	0.662945930880715	0.0162594889598569	0.0162594488977749	0.0162593953844868	0.0162593443451235	0.0162593135489987	0.0162593171241861	0.0162593594210576	0.0162594305438433	0.0162595063190429	0.0162595546492272	0.0162595479090827	0.0162594777637575	0.0162593657635327	0.0162592620359929	0.0162592270459686	0.0162592985677368	0.0162594568105068	0.0162596114373557	0.0162596375212944	0.0162594708633898	0.0162592214471218	0.0162591761777316	0.0162595116137193	0.0162597954329022	0.0162592614390319	0.0162589014798492	0.0162601207787724	0.0162586006883883	0.0162605294140072	0.0162592413191789	0.0162585324493718	0.0162592413191789	0.0162605294140071	0.0162586006883883	0.0162601207787724	0.0162589014798492	0.0162592614390319	0.0162597954329022	0.0162595116137193	0.0162591761777316	0.0162592214471218	0.0162594708633898	0.0162596375212944	0.0162596114373557	0.0162594568105068	0.0162592985677368	0.0162592270459686	0.0162592620359929
flux1:	0.663208379784469	0.0164888099826877	0.0164887622938802	0.0164886995677167	0.0164886412527243	0.0164886078911728	0.0164886145608483	0.0164886643672399	0.0164887444593373	0.0164888271608203	0.0164888777157003	0.0164888677503406	0.0164887903883146	0.016488670225648	0.0164885607181608	0.0164885244922252	0.0164885993733004	0.0164887635582898	0.0164889237427602	0.0164889527785794	0.0164887863555542	0.0164885364038061	0.0164884917151731	0.016488827222328	0.0164891045152208	0.0164885562249169	0.0164881948141819	0.0164894323287241	0.0164878946355581	0.0164898582676307	0.0164885567152585	0.0164878389847762	0.0164885567152585	0.0164898582676307	0.0164878946355581	0.0164894323287241	0.0164881948141819	0.0164885562249169	0.0164891045152208	0.016488827222328	0.0164884917151731	0.0164885364038061	0.0164887863555542	0.0164889527785794	0.0164889237427602	0.0164887635582898	0.0164885993733004	0.0164885244922252	0.0164885607181608
flux1:	0.663470828688222	0.0167065972594363	0.0167065422848763	0.0167064709213167	0.0167064059260175	0.0167063703905584	0.016706380192797	0.0167064371747605	0.0167065256523084	0.0167066146664458	0.0167066670398753	0.0167066538143033	0.0167065695948726	0.0167064418896676	0.016706327236834	0.0167062901602221	0.0167063683661083	0.0167065380480118	0.0167067031379115	0.0167067345841965	0.0167065682277897	0.0167063179657712	0.0167062742002896	0.0167066099279426	0.0167068808302121	0.0167063189429684	0.0167059565657099	0.016707211193348	0.0167056565549151	0.0167076532953347	0.0167063388251693	0.0167056125774187	0.0167063388251693	0.0167076532953347	0.0167056565549151	0.016707211193348	0.0167059565657099	0.0167063189429684	0.0167068808302121	0.0167066099279426	0.0167062742002896	0.0167063179657712	0.0167065682277897	0.0167067345841965	0.0167067031379115	0.0167065380480118	0.0167063683661083	0.0167062901602221	0.016706327236834
flux1:	0.663733277591975	0.0169123111462224	0.0169122494098784	0.0169121701623	0.016912099192442	0.0169120618789882	0.0169120747489873	0.0169121383988314	0.0169122344944739	0.0169123290786146	0.016912382834626	0.016912366392838	0.0169122758344898	0.0169121413896328	0.0169120223688433	0.016911984880536	0.0169120663247351	0.0169122409211111	0.0169124100914178	0.0169124432576808	0.0169122767221059	0.0169120263896107	0.0169119839869405	0.0169123202353464	0.0169125850515661	0.0169120104047424	0.0169116475673759	0.0169129180875745	0.0169113470622972	0.0169133748715251	0.0169120479310148	0.0169113134835237	0.0169120479310148	0.0169133748715251	0.0169113470622972	0.0169129180875745	0.0169116475673759	0.0169120104047424	0.0169125850515661	0.0169123202353464	0.0169119839869405	0.0169120263896107	0.0169122767221059	0.0169124432576808	0.0169124100914178	0.0169122409211111	0.0169120663247351	0.016911984880536	0.0169120223688433
flux1:	0.663995726495728	0.0171054373546804	0.0171053695551762	0.0171052833310588	0.0171052071727789	0.0171051684564257	0.0171051842149723	0.0171052538569351	0.0171053566398389	0.0171054559487243	0.0171055106444081	0.0171054911205413	0.0171053948968488	0.0171052546811147	0.0171051321894555	0.0171050947620044	0.0171051792961845	0.0171053580911317	0.017105530359026	0.0171055644256617	0.0171053974045047	0.0171051472635548	0.0171051067570375	0.0171054439649937	0.0171057031520764	0.0171051167049751	0.0171047539272092	0.0171060390074599	0.0171044520653423	0.0171065086818464	0.0171051696378345	0.0171044272864885	0.0171051696378345	0.0171065086818464	0.0171044520653423	0.0171060390074599	0.0171047539272092	0.0171051167049751	0.0171057031520764	0.0171054439649937	0.0171051067570375	0.0171051472635548	0.0171053974045047	0.0171055644256617	0.017105530359026	0.0171053580911317	0.0171051792961845	0.0171050947620044	0.0171051321894555
flux1:	0.664258175399482	0.0172854890934482	0.0172854160874582	0.0172853239183209	0.0172852434058461	0.0172852036179864	0.0172852219658632	0.0172852967692038	0.0172854051714467	0.0172855082868792	0.0172855634944625	0.0172855411195243	0.0172854400486124	0.0172852951733301	0.0172851702004696	0.017285133319244	0.0172852207263148	0.017285402879456	0.0172855771252474	0.0172856111680469	0.0172854433129856	0.0172851936540915	0.017285155663134	0.0172854943902588	0.0172857485359071	0.01728515135077	0.0172847891574299	0.0172860873622438	0.0172844849000805	0.0172865678652075	0.0172852170193989	0.0172844670440477	0.0172852170193989	0.0172865678652075	0.0172844849000805	0.0172860873622438	0.0172847891574299	0.01728515135077	0.0172857485359071	0.0172854943902588	0.017285155663134	0.0172851936540915	0.0172854433129856	0.0172856111680469	0.0172855771252474	0.017285402879456	0.0172852207263148	0.017285133319244	0.0172851702004696
flux1:	0.664520624303235	0.0174520091099159	0.0174519318879165	0.0174518348944619	0.0174517508773159	0.0174517102865108	0.0174517308054675	0.0174518098046407	0.0174519226528593	0.0174520286151878	0.0174520839420666	0.0174520590456125	0.0174519540733502	0.0174518057636497	0.0174516793618553	0.0174516435047504	0.0174517334954173	0.017451918056124	0.0174520930494437	0.0174521260677602	0.0174519570082699	0.0174517081548468	0.0174516733733264	0.0174520142775041	0.0174522640744125	0.0174516572950054	0.0174512962081181	0.0174526060108537	0.0174509883714945	0.0174530950591135	0.0174517326667721	0.0174509753379977	0.0174517326667721	0.0174530950591135	0.0174509883714945	0.0174526060108537	0.0174512962081181	0.0174516572950054	0.0174522640744125	0.0174520142775041	0.0174516733733264	0.0174517081548468	0.0174519570082699	0.0174521260677602	0.0174520930494437	0.017451918056124	0.0174517334954173	0.0174516435047504	0.0174516793618553
flux1:	0.664783073206988	0.0176045716202567	0.0176044912756965	0.0176043906299053	0.0176043039414012	0.0176042627392151	0.0176042848997629	0.0176043670209619	0.0176044830718851	0.0176045909117874	0.0176046460173881	0.0176046190237811	0.0176045112011632	0.0176043607628792	0.0176042340154283	0.0176041996340364	0.0176042918472288	0.0176044777737835	0.0176046522041982	0.0176046831517098	0.0176045125148947	0.0176042648254654	0.0176042340063844	0.0176045778170768	0.017604824033778	0.0176042088623092	0.0176038493937709	0.0176051691910759	0.0176035366861057	0.0176056643361943	0.0176042906274146	0.0176035262142124	0.0176042906274146	0.0176056643361943	0.0176035366861057	0.0176051691910759	0.0176038493937709	0.0176042088623092	0.017604824033778	0.0176045778170768	0.0176042340063844	0.0176042648254654	0.0176045125148947	0.0176046831517098	0.0176046522041982	0.0176044777737835	0.0176042918472288	0.0176041996340364	0.0176042340154283
flux1:	0.665045522110741	0.0177427841165024	0.0177427018098482	0.0177425986959354	0.0177425101246444	0.0177424684173537	0.0177424915932515	0.0177425756862566	0.0177426936645512	0.0177428024336028	0.0177428570421348	0.0177428284613068	0.0177427189167805	0.0177425677002901	0.0177424416896029	0.017742409192752	0.0177425032001287	0.0177426893832873	0.017742861894289	0.0177428897112104	0.0177427171409148	0.0177424710088442	0.0177424449456268	0.017742792433922	0.017743035883291	0.0177424135564618	0.0177420562015748	0.0177433843301095	0.01774173726517	0.0177438830203777	0.0177424982231749	0.0177417270012605	0.0177424982231749	0.0177438830203777	0.01774173726517	0.0177433843301095	0.0177420562015748	0.0177424135564617	0.017743035883291	0.017742792433922	0.0177424449456268	0.0177424710088442	0.0177427171409148	0.0177428897112104	0.017742861894289	0.0177426893832874	0.0177425032001287	0.017742409192752	0.0177424416896029
flux1:	0.665307971014495	0.0178662890402535	0.0178662059596758	0.0178661015358768	0.0178660118015727	0.0178659696083005	0.0178659930972111	0.0178660779711851	0.0178661966079262	0.0178663054065274	0.0178663593149278	0.0178663297278679	0.0178662196356225	0.017866068998038	0.0178659447748478	0.0178659145152816	0.0178660098297976	0.0178661951200011	0.0178663643451812	0.0178663879907203	0.0178662131651279	0.0178659690157619	0.0178659485207472	0.0178663004671568	0.017866541973676	0.0178659137386708	0.0178655589707874	0.0178668937258091	0.0178652324276731	0.0178673933717916	0.0178659977361863	0.0178652199966196	0.0178659977361863	0.0178673933717916	0.0178652324276731	0.0178668937258091	0.0178655589707874	0.0178659137386708	0.017866541973676	0.0178663004671568	0.0178659485207472	0.0178659690157619	0.0178662131651279	0.0178663879907203	0.0178663643451812	0.0178661951200011	0.0178660098297976	0.0178659145152815	0.0178659447748478
flux1:	0.665570419918248	0.0179747653134966	0.0179746826341707	0.0179745779972668	0.0179744877325623	0.0179744449899999	0.0179744680394239	0.0179745525010684	0.0179746705711199	0.0179747785725161	0.0179748316531676	0.0179748016926583	0.0179746922381153	0.0179745435053344	0.0179744220601455	0.0179743943249332	0.0179744904132364	0.0179746736505323	0.0179748382506428	0.0179748567345052	0.017974679381522	0.0179744376667432	0.0179744235475642	0.01797478070868	0.0179750210756115	0.0179743881668268	0.0179740364332764	0.0179753760885784	0.017973700933011	0.0179758741302149	0.0179744679524475	0.0179736840102488	0.0179744679524475	0.0179758741302149	0.017973700933011	0.0179753760885784	0.0179740364332764	0.0179743881668268	0.0179750210756115	0.0179747807086799	0.0179744235475642	0.0179744376667432	0.017974679381522	0.0179748567345052	0.0179748382506428	0.0179746736505323	0.0179744904132364	0.0179743943249332	0.0179744220601455
flux1:	0.665832868822001	0.0180679297179323	0.0180678485620169	0.0180677447163421	0.0180676544548804	0.0180676110283469	0.0180676328656201	0.0180677157579626	0.0180678321146177	0.0180679385839782	0.0180679907820866	0.0180679611094844	0.0180678534533852	0.0180677078835061	0.018067590121461	0.0180675651265227	0.0180676614247351	0.0180678414703234	0.0180680001698803	0.0180680125816692	0.0180678324915103	0.0180675936818578	0.018067586716515	0.0180679497916994	0.0180681897693073	0.0180675533865704	0.0180672051059819	0.0180685479346165	0.0180668593740102	0.0180690419077053	0.018067625553705	0.0180668357561387	0.018067625553705	0.0180690419077053	0.0180668593740102	0.0180685479346165	0.0180672051059819	0.0180675533865704	0.0180681897693073	0.0180679497916994	0.018067586716515	0.0180675936818578	0.0180678324915103	0.0180680125816692	0.0180680001698803	0.0180678414703234	0.0180676614247351	0.0180675651265227	0.0180675901214609
flux1:	0.666095317725754	0.0181455381151657	0.0181454595144979	0.0181453573468939	0.0181452675185552	0.0181452232187541	0.0181452430836356	0.0181453233236638	0.0181454369290441	0.0181455412368484	0.0181455925626794	0.018145563841773	0.0181454590843547	0.018145317833906	0.0181452045540004	0.0181451824429043	0.0181452783751537	0.0181454541433619	0.0181456057654557	0.0181456113009213	0.0181454283354593	0.018145192910104	0.018145193821622	0.018145563420917	0.0181458036768452	0.018145164965798	0.0181448205268548	0.0181461648220255	0.018144463411789	0.0181466524219191	0.0181452263491762	0.0181444310833866	0.0181452263491762	0.0181466524219191	0.018144463411789	0.0181461648220255	0.0181448205268548	0.018145164965798	0.0181458036768452	0.018145563420917	0.018145193821622	0.018145192910104	0.0181454283354593	0.0181456113009213	0.0181456057654557	0.0181454541433619	0.0181452783751537	0.0181451824429043	0.0181452045540004
flux1:	0.666357766629508	0.0182073865010905	0.018207311364484	0.0182072116263161	0.0182071225594655	0.0182070771639381	0.0182070943421382	0.018207170955543	0.0182072809054846	0.0182073825347872	0.0182074330512627	0.0182074059204292	0.0182073050672047	0.0182071691615022	0.0182070610408662	0.0182070418878221	0.0182071368867184	0.0182073073761712	0.0182074508742102	0.0182074488574414	0.0182072629560422	0.0182070313910232	0.0182070408226277	0.0182074174370421	0.0182076585298607	0.0182070185650881	0.0182066783266815	0.0182080224221675	0.0182063088448767	0.0182085015625968	0.0182070663396412	0.0182062660393451	0.0182070663396412	0.0182085015625968	0.0182063088448767	0.0182080224221675	0.0182066783266815	0.0182070185650881	0.0182076585298607	0.0182074174370421	0.0182070408226277	0.0182070313910232	0.0182072629560422	0.0182074488574414	0.0182074508742102	0.0182073073761712	0.0182071368867184	0.0182070418878221	0.0182070610408662
flux1:	0.666620215533261	0.0182533118887697	0.0182532409755378	0.0182531442724633	0.0182530562028419	0.0182530094808172	0.0182530233367287	0.0182530954881539	0.0182532010306035	0.0182532995780903	0.0182533493845191	0.0182533244285199	0.0182532283591222	0.0182530986678805	0.0182529962515861	0.0182529800683349	0.0182530735964647	0.0182532379192055	0.0182533724044402	0.018253362305272	0.018253173487013	0.0182529462422517	0.0182529647340168	0.0182533487092669	0.0182535910660827	0.0182529508374427	0.0182526151301193	0.018253957419596	0.0182522325059826	0.0182544262846991	0.0182529826074689	0.0182521777584451	0.0182529826074689	0.0182544262846991	0.0182522325059826	0.018253957419596	0.0182526151301193	0.0182529508374427	0.0182535910660827	0.0182533487092669	0.0182529647340168	0.0182529462422517	0.018253173487013	0.018253362305272	0.0182533724044402	0.0182532379192055	0.0182530735964646	0.0182529800683349	0.0182529962515861
flux1:	0.666882664437014	0.0182831930150907	0.0182831269160624	0.0182830337057857	0.0182829467912404	0.0182828985303612	0.0182829085372725	0.0182829755546914	0.0182830761009785	0.018283171272068	0.0182832204850145	0.018283198207829	0.0182831076492598	0.0182829848683365	0.0182828885649215	0.0182828753110081	0.0182829668824368	0.0182831242898282	0.0182832490536708	0.0182832304997887	0.0182830388621259	0.0182828163678112	0.0182828443356927	0.0182832358503605	0.0182834797492235	0.0182828401517056	0.0182825092802412	0.0182838482348868	0.0182821129808409	0.0182843053227509	0.0182828540272437	0.0182820451713995	0.0182828540272437	0.0182843053227509	0.0182821129808409	0.0182838482348868	0.0182825092802412	0.0182828401517056	0.0182834797492235	0.0182832358503605	0.0182828443356927	0.0182828163678112	0.0182830388621259	0.0182832304997887	0.0182832490536708	0.0182831242898282	0.0182829668824368	0.0182828753110081	0.0182828885649215
flux1:	0.667145113340768	0.0182969508674401	0.0182968899943032	0.0182968005920871	0.0182967149319893	0.0182966649652591	0.0182966707314365	0.0182967321235753	0.0182968272522991	0.018296918850867	0.0182969675833348	0.0182969483834061	0.0182968638888359	0.0182967485287069	0.0182966586113287	0.0182966482070708	0.0182967374078104	0.0182968873121489	0.0182970018425104	0.0182969746259575	0.0182967803400739	0.0182965629830673	0.0182966007011716	0.0182969997500808	0.0182972453077419	0.0182966071350333	0.0182962813819102	0.0182976155657395	0.0182958711446334	0.0182980597220545	0.018296601792784	0.0182957895306261	0.018296601792784	0.0182980597220545	0.0182958711446334	0.0182976155657396	0.0182962813819102	0.0182966071350333	0.0182972453077419	0.0182969997500808	0.0182966007011716	0.0182965629830673	0.0182967803400739	0.0182969746259575	0.0182970018425104	0.0182968873121489	0.0182967374078103	0.0182966482070708	0.0182966586113287
flux1:	0.667407562244521	0.0182945490276038	0.018294493610932	0.0182944082021874	0.0182943238601128	0.0182942720913819	0.0182942733806133	0.0182943288466939	0.0182944183003456	0.0182945062139316	0.0182945545541422	0.0182945387033195	0.0182944606373412	0.0182943530185954	0.0182942696314637	0.018294261972786	0.0182943484792086	0.0182944904701534	0.0182945944612634	0.0182945585392909	0.0182943618425051	0.0182941499534326	0.0182941975402632	0.0182946039236895	0.0182948510890564	0.0182942150308521	0.0182938946603763	0.0182952227428121	0.0182934705126138	0.0182956531835794	0.0182941897575062	0.0182933747489019	0.0182941897575062	0.0182956531835794	0.0182934705126138	0.0182952227428121	0.0182938946603763	0.0182942150308521	0.0182948510890564	0.0182946039236895	0.0182941975402632	0.0182941499534326	0.0182943618425051	0.0182945585392909	0.0182945944612634	0.0182944904701534	0.0182943484792086	0.018294261972786	0.0182942696314637
flux1:	0.667670011148274	0.0182759938310499	0.0182759439268757	0.0182758625857558	0.0182757796138135	0.0182757260401885	0.0182757227856633	0.0182757722171306	0.0182758558919389	0.0182759400735297	0.0182759880646108	0.018275975691905	0.0182759042228532	0.0182758044786805	0.0182757276481749	0.0182757226223871	0.0182758062166362	0.0182759400717576	0.0182760334271889	0.0182759889176181	0.0182757901033627	0.0182755839450502	0.0182756413543354	0.01827605467345	0.0182763032268796	0.0182756698698295	0.0182753551325929	0.0182766758978815	0.0182749174027007	0.0182770922204992	0.0182756245862607	0.0182748075494342	0.0182756245862607	0.0182770922204992	0.0182749174027007	0.0182766758978815	0.0182753551325929	0.0182756698698295	0.0182763032268796	0.01827605467345	0.0182756413543354	0.0182755839450502	0.0182757901033627	0.0182759889176181	0.0182760334271889	0.0182759400717576	0.0182758062166363	0.0182757226223871	0.0182757276481749
flux1:	0.667932460052027	0.0182413343407029	0.0182412898450176	0.0182412125576137	0.0182411310207308	0.0182410757504625	0.0182410680612084	0.0182411115355128	0.0182411894653355	0.0182412699129811	0.0182413175348316	0.0182413086158835	0.0182412437155112	0.0182411518008436	0.0182410814505209	0.0182410789520727	0.0182411595336472	0.0182412852226349	0.0182413680515312	0.0182413152230148	0.0182411146289871	0.0182409143868477	0.0182409814033881	0.0182414010621109	0.0182416506204589	0.01824102045251	0.0182407115898906	0.018242023943073	0.018240260908979	0.0182424261255234	0.0182409557179525	0.0182401374267177	0.0182409557179526	0.0182424261255234	0.018240260908979	0.018242023943073	0.0182407115898906	0.01824102045251	0.0182416506204589	0.0182414010621108	0.0182409814033881	0.0182409143868477	0.0182411146289871	0.0182413152230148	0.0182413680515312	0.0182412852226349	0.0182411595336472	0.0182410789520727	0.0182410814505209
flux1:	0.668194908955781	0.0181906621352678	0.0181906228053932	0.018190549495894	0.018190469494383	0.0181904127590389	0.0181904009185325	0.018190438685436	0.0181905110208046	0.0181905877564118	0.0181906349108992	0.0181906292637852	0.0181905707142547	0.0181904864209379	0.0181904223894719	0.0181904223347316	0.0181904999275795	0.0181906176099119	0.0181906902166799	0.0181906294744424	0.018190427469598	0.0181902332445086	0.0181903094852932	0.0181907346984914	0.0181909847256359	0.0181903581434091	0.0181900553918075	0.0181913583610789	0.0181895926862252	0.0181917467493538	0.0181902751394343	0.018189456418731	0.0181902751394343	0.0181917467493538	0.0181895926862252	0.0181913583610789	0.0181900553918075	0.0181903581434091	0.0181909847256359	0.0181907346984915	0.0181903094852932	0.0181902332445086	0.018190427469598	0.0181906294744424	0.0181906902166799	0.0181906176099119	0.0181904999275795	0.0181904223347316	0.0181904223894719
flux1:	0.668457357859534	0.0181241109131196	0.0181240763945269	0.0181240069525739	0.0181239286414369	0.0181238708014946	0.018123855258469	0.0181238877197118	0.0181239547033489	0.0181240277520139	0.0181240742524736	0.0181240715401676	0.0181240189479887	0.0181239419251031	0.0181238839860984	0.0181238863262607	0.0181239610809235	0.0181240710970647	0.018124133965046	0.0181240658328465	0.0181238628039373	0.0181236746080328	0.0181237595286778	0.0181241893364218	0.0181244391587779	0.0181238164775197	0.0181235200720436	0.0181248128074638	0.0181230465467514	0.0181251880917672	0.0181237169723286	0.0181228986921824	0.0181237169723286	0.0181251880917672	0.0181230465467514	0.0181248128074638	0.0181235200720436	0.0181238164775197	0.0181244391587779	0.0181241893364218	0.0181237595286778	0.0181236746080328	0.0181238628039373	0.0181240658328465	0.018124133965046	0.0181240710970647	0.0181239610809235	0.0181238863262607	0.0181238839860983
flux1:	0.668719806763287	0.0180418559137416	0.0180418257706201	0.0180417600780697	0.0180416836817143	0.0180416252250857	0.0180416065769701	0.0180416342604517	0.0180416962007235	0.0180417655718907	0.0180418111376615	0.0180418108771507	0.0180417636933866	0.0180416934716404	0.0180416413542094	0.0180416460855528	0.0180417182761225	0.0180418211325817	0.0180418749024463	0.0180418000016311	0.0180415963399815	0.018041414095673	0.0180415070020303	0.0180419402893931	0.0180421891157749	0.018041570581345	0.018041280758689	0.0180425625273362	0.0180407978720368	0.0180429257079824	0.0180414568755807	0.0180406399436573	0.0180414568755807	0.0180429257079824	0.0180407978720368	0.0180425625273362	0.018041280758689	0.018041570581345	0.0180421891157749	0.0180419402893931	0.0180415070020303	0.018041414095673	0.0180415963399815	0.0180418000016311	0.0180418749024462	0.0180418211325817	0.0180417182761225	0.0180416460855528	0.0180416413542094
flux1:	0.66898225566704	0.0179441131596754	0.017944086907385	0.017944024862778	0.0179439506841223	0.0179438922175268	0.0179438711873377	0.0179438947172154	0.0179439519610303	0.0179440176326272	0.0179440618890805	0.0179440634668064	0.0179440210125989	0.0179439570315634	0.0179439104405731	0.0179439176114355	0.0179439876273259	0.0179440839761627	0.0179441294199569	0.0179440484465546	0.0179438445357306	0.0179436680781088	0.0179437681426942	0.0179442036643914	0.0179444506094267	0.0179438364117306	0.0179435534120444	0.0179448235898309	0.0179430628427635	0.0179451759341018	0.0179437112676516	0.0179428966206269	0.0179437112676516	0.0179451759341018	0.0179430628427635	0.0179448235898309	0.0179435534120444	0.0179438364117306	0.0179444506094267	0.0179442036643914	0.0179437681426942	0.0179436680781088	0.0179438445357306	0.0179440484465546	0.0179441294199569	0.0179440839761627	0.0179439876273259	0.0179439176114355	0.0179439104405731
flux1:	0.669244704570794	0.0178311385229426	0.017831115660432	0.0178310571996661	0.0178309856229697	0.0178309278564834	0.0178309052643187	0.0178309253285932	0.0178309782352318	0.0178310401417257	0.0178310826259382	0.0178310853189288	0.017831046815169	0.01783098845205	0.0178309470870077	0.0178309568010373	0.0178310251338137	0.0178311157473974	0.0178311537393256	0.0178310674401705	0.0178308636451245	0.0178306927277586	0.0178307990104639	0.0178312354194593	0.0178314795296589	0.0178308698169097	0.0178305938845012	0.0178318519449941	0.0178300974919981	0.0178321949365102	0.0178307363733397	0.0178299249673379	0.0178307363733397	0.0178321949365102	0.0178300974919981	0.0178318519449941	0.0178305938845012	0.0178308698169097	0.0178314795296589	0.0178312354194593	0.0178307990104639	0.0178306927277586	0.0178308636451245	0.0178310674401705	0.0178311537393256	0.0178311157473974	0.0178310251338137	0.0178309568010373	0.0178309470870077
flux1:	0.669507153474547	0.0177032266209043	0.0177032066612434	0.0177031517732262	0.017703083260383	0.0177030269858802	0.0177030037164357	0.0177030210336801	0.0177030699509243	0.0177031279759874	0.0177031681478972	0.0177031711496802	0.0177031357494921	0.0177030823481094	0.0177030459197795	0.0177030583352259	0.0177031255609647	0.0177032113029826	0.0177032427881023	0.0177031519369702	0.0177029485951452	0.0177027828991297	0.0177028943715182	0.0177033302505876	0.0177035705321023	0.0177029654252928	0.0177026968080796	0.0177039423087723	0.0177021965873414	0.0177042775911691	0.0177028271012418	0.0177020199016238	0.0177028271012418	0.0177042775911691	0.0177021965873414	0.0177039423087723	0.0177026968080796	0.0177029654252928	0.0177035705321023	0.0177033302505876	0.0177028943715182	0.0177027828991298	0.0177029485951452	0.0177031519369702	0.0177032427881023	0.0177032113029826	0.0177031255609647	0.0177030583352259	0.0177030459197795
flux1:	0.6697696023783	0.01756070954754	0.0175606920448901	0.017560640781302	0.0175605758617422	0.01756052192629	0.0175604988940076	0.017560514180877	0.0175605594246225	0.0175606133988048	0.0175606506573883	0.01756065310755	0.0175606199301548	0.0175605708288531	0.0175605390728596	0.0175605543978886	0.0175606211557499	0.0175607029496031	0.0175607289116564	0.0175606342863424	0.0175604317010981	0.0175602708470545	0.017560386419401	0.0175608203145589	0.0175610557616208	0.0175604553686146	0.0175601943163021	0.0175614268828774	0.0175596923489124	0.0175617561997431	0.0175603157588402	0.0175595137296403	0.0175603157588402	0.0175617561997431	0.0175596923489124	0.0175614268828774	0.017560194316302	0.0175604553686146	0.0175610557616208	0.0175608203145589	0.017560386419401	0.0175602708470545	0.0175604317010981	0.0175606342863424	0.0175607289116564	0.0175607029496031	0.0175606211557499	0.0175605543978886	0.0175605390728596
flux1:	0.670032051282053	0.0174039554471479	0.0174039400187682	0.0174038924974611	0.0174038317522052	0.0174037810277546	0.0174037591413024	0.0174037730823693	0.0174038149206586	0.0174038646241561	0.0174038983278861	0.0174038993439699	0.0174038675084751	0.0174038220657995	0.0174037947526648	0.017403813236901	0.0174038802047732	0.0174039590005897	0.0174039804301899	0.0174038827913695	0.0174036812279575	0.0174035247905556	0.0174036433406921	0.0174040737953341	0.0174043034183893	0.0174037078470888	0.0174034546081239	0.0174046739173153	0.0174029530110056	0.0174049990504408	0.0174035706131176	0.017402774706432	0.0174035706131176	0.0174049990504408	0.0174029530110056	0.0174046739173153	0.0174034546081239	0.0174037078470888	0.0174043034183893	0.0174040737953341	0.0174036433406921	0.0174035247905556	0.0174036812279575	0.0174038827913695	0.0174039804301899	0.0174039590005897	0.0174038802047732	0.017403813236901	0.0174037947526648
flux1:	0.670294500185807	0.0172333669384683	0.0172333532807061	0.0172333096826851	0.0172332537234517	0.0172332070743677	0.0172331872021569	0.0172332004234341	0.0172332390655553	0.0172332842358559	0.0172333137264676	0.0172333124368056	0.0172332810945099	0.0172332387116389	0.0172332156529294	0.0172332375756352	0.0172333054438478	0.0172333821853802	0.0172334000497117	0.0172333001223042	0.0172330998064778	0.0172329473309254	0.017233067733885	0.017233493322497	0.0172337161750822	0.0172331255451978	0.0172328803626114	0.0172340861243211	0.0172323812361837	0.0172344088323285	0.0172329943054472	0.0172322054510752	0.0172329943054472	0.0172344088323285	0.0172323812361837	0.0172340861243211	0.0172328803626114	0.0172331255451978	0.0172337161750822	0.017233493322497	0.017233067733885	0.0172329473309254	0.0172330998064778	0.0172333001223042	0.0172334000497117	0.0172333821853802	0.0172333054438478	0.0172332375756352	0.0172332156529294
flux1:	0.67055694908956	0.0170493793982177	0.0170493672958363	0.0170493278561802	0.017049277300747	0.0170492355508341	0.0170492184891859	0.0170492315364498	0.0170492671274299	0.0170493074713287	0.0170493320997393	0.0170493276757796	0.017049296039693	0.0170492561788302	0.0170492372293088	0.0170492628847942	0.0170493323289841	0.0170494079216408	0.0170494231367263	0.0170493215943288	0.0170491227135274	0.0170489737333833	0.0170490948908127	0.0170495142511371	0.0170497294546306	0.0170491439076613	0.0170489070139764	0.0170500989533245	0.0170484123914125	0.0170504209126882	0.0170490221302927	0.0170482412259119	0.0170490221302927	0.0170504209126882	0.0170484123914125	0.0170500989533245	0.0170489070139764	0.0170491439076613	0.0170497294546306	0.0170495142511371	0.0170490948908127	0.0170489737333833	0.0170491227135274	0.0170493215943288	0.0170494231367263	0.0170494079216408	0.0170493323289841	0.0170492628847942	0.0170492372293088
flux1:	0.670819397993313	0.0168524591139612	0.0168524484425903	0.0168524134360442	0.0168523688812872	0.0168523327819784	0.0168523192273746	0.0168523325501052	0.0168523651705991	0.0168524003798205	0.0168524195329339	0.0168524112196677	0.0168523785901199	0.0168523407882792	0.0168523258441899	0.0168523555251941	0.0168524271794503	0.0168525024606389	0.0168525158670813	0.0168524133198734	0.0168522160267896	0.0168520700823881	0.0168521909507141	0.0168526028133461	0.0168528095788349	0.0168522292859684	0.0168520008973982	0.016853178737378	0.0168515126966131	0.0168535014877203	0.0168521201879547	0.0168513480900911	0.0168521201879547	0.0168535014877203	0.0168515126966131	0.016853178737378	0.0168520008973982	0.0168522292859684	0.0168528095788349	0.0168526028133462	0.0168521909507141	0.0168520700823881	0.0168522160267896	0.0168524133198734	0.0168525158670813	0.0168525024606389	0.0168524271794503	0.0168523555251941	0.0168523258441899
flux1:	0.671081846897066	0.0166431013171342	0.0166430920390592	0.0166430617613611	0.0166430237555234	0.0166429939568241	0.0166429844834279	0.0166429984248434	0.0166430280961073	0.0166430578655676	0.0166430709926446	0.0166430581358473	0.016643023921275	0.0166429877991517	0.016642976792972	0.016643010772871	0.016643085204267	0.0166431609171084	0.0166431732600344	0.0166430702463763	0.01664287466459	0.0166427313213332	0.0166428509377271	0.0166432541522316	0.0166434517988714	0.0166428769666116	0.0166426572768176	0.0166438207221983	0.0166421772566974	0.0166441456175534	0.0166427834222387	0.0166420209382587	0.0166427834222387	0.0166441456175534	0.0166421772566974	0.0166438207221983	0.0166426572768176	0.0166428769666116	0.0166434517988714	0.0166432541522316	0.0166428509377271	0.0166427313213332	0.0166428746645899	0.0166430702463763	0.0166431732600344	0.0166431609171084	0.016643085204267	0.016643010772871	0.016642976792972
flux1:	0.67134429580082	0.0164218281078341	0.0164218202617432	0.0164217950079892	0.0164217640237741	0.0164217410493823	0.0164217360927048	0.0164217508860236	0.0164217775793761	0.0164218016269733	0.0164218082642777	0.0164217903334476	0.0164217540657074	0.0164217193315832	0.0164217122237663	0.0164217507385229	0.0164218284240835	0.0164219051953898	0.0164219171091195	0.0164218140908887	0.0164216203221514	0.0164214791879269	0.0164215966932022	0.016421990249991	0.0164221782193893	0.0164216090928306	0.0164213982665322	0.0164225469895991	0.0164209279887473	0.0164228751570876	0.016421533554468	0.0164207814357761	0.016421533554468	0.0164228751570876	0.0164209279887473	0.0164225469895991	0.0164213982665322	0.0164216090928306	0.0164221782193893	0.016421990249991	0.0164215966932022	0.0164214791879269	0.0164216203221514	0.0164218140908887	0.0164219171091195	0.0164219051953898	0.0164218284240835	0.0164217507385229	0.0164217122237663
flux1:	0.671606744704573	0.0161891862837201	0.0161891799693778	0.0161891600108969	0.0161891364209167	0.0161891206486972	0.0161891204959423	0.0161891362666625	0.0161891599165988	0.0161891780033379	0.0161891777958539	0.0161891544019564	0.0161891157457893	0.0161890821946679	0.0161890789630469	0.0161891221938342	0.0161892035008689	0.0161892818240839	0.016189293821834	0.0161891911833725	0.01618899931605	0.0161888600570639	0.0161889747147715	0.0161893577621591	0.016189535628474	0.0161889724922402	0.0161887706589865	0.0161899042876317	0.0161883114565111	0.0161902365946958	0.0161889169257429	0.0161881758623293	0.0161889169257429	0.0161902365946958	0.0161883114565111	0.0161899042876317	0.0161887706589865	0.0161889724922402	0.016189535628474	0.0161893577621591	0.0161889747147715	0.0161888600570639	0.01618899931605	0.0161891911833725	0.016189293821834	0.0161892818240839	0.0161892035008689	0.0161891221938341	0.0161890789630469
flux1:	0.671869193608326	0.0159457450859661	0.0159457404450616	0.0159457260063325	0.0159457100622974	0.0159457017109832	0.015945706498237	0.0159457232719102	0.0159457437918474	0.0159457557411045	0.0159457484602805	0.0159457193676656	0.0159456781242204	0.0159456456326203	0.0159456462602504	0.0159456943176499	0.0159457794882324	0.0159458597118096	0.0159458721805162	0.0159457702309077	0.0159455803490386	0.0159454427034205	0.0159455539145587	0.0159459257705997	0.0159460932462205	0.0159455364231851	0.0159453436715935	0.0159464617801752	0.0159448966248055	0.0159467988111988	0.0159455022597349	0.015944772876166	0.0159455022597349	0.0159467988111988	0.0159448966248055	0.0159464617801752	0.0159453436715935	0.0159455364231851	0.0159460932462205	0.0159459257705997	0.0159455539145587	0.0159454427034205	0.0159455803490386	0.0159457702309077	0.0159458721805162	0.0159458597118096	0.0159457794882324	0.0159456943176499	0.0159456462602504
flux1:	0.67213164251208	0.0156920938757005	0.0156920910703073	0.0156920823074197	0.0156920741242238	0.015692073246871	0.0156920829629461	0.0156921006776481	0.0156921179771703	0.0156921236919521	0.0156921092486301	0.0156920743807742	0.0156920304853788	0.0156919990023971	0.0156920034646806	0.0156920563752736	0.0156921455154595	0.0156922278369196	0.0156922410370529	0.0156921400153143	0.0156919522077232	0.0156918159963527	0.0156919233092817	0.0156922834682004	0.015692440405039	0.0156918902530279	0.0156917066257814	0.0156928087290617	0.0156912725467301	0.0156931507718501	0.0156918783586167	0.0156911612115106	0.0156918783586167	0.0156931507718501	0.0156912725467301	0.0156928087290617	0.0156917066257814	0.0156918902530279	0.015692440405039	0.0156922834682004	0.0156919233092817	0.0156918159963527	0.0156919522077232	0.0156921400153143	0.0156922410370529	0.0156922278369196	0.0156921455154595	0.0156920563752736	0.0156920034646806
flux1:	0.672394091415833	0.0154288397547184	0.015428838944895	0.0154288359269341	0.0154288354725022	0.0154288419568601	0.0154288564532663	0.0154288749757533	0.0154288889781744	0.0154288884553616	0.0154288669072969	0.015428826346315	0.0154287798609374	0.0154287493963561	0.0154287576482981	0.0154288153443533	0.0154289084185172	0.0154289928841862	0.0154290069542344	0.0154289070369014	0.0154287214058159	0.0154285865399376	0.0154286896552779	0.0154290377884945	0.0154291841750749	0.0154286410818269	0.015428466571688	0.0154295521220405	0.0154280459968295	0.0154298991642833	0.0154286517449479	0.0154279473219314	0.0154286517449479	0.0154298991642833	0.0154280459968295	0.0154295521220405	0.015428466571688	0.0154286410818269	0.0154291841750749	0.0154290377884945	0.0154286896552779	0.0154285865399376	0.0154287214058159	0.0154289070369014	0.0154290069542344	0.0154289928841862	0.0154289084185172	0.0154288153443533	0.0154287576482981
flux1:	0.672656540319586	0.0151566051444673	0.0151566064665214	0.0151566091610457	0.0151566162524731	0.0151566298280671	0.0151566488342918	0.0151566679786812	0.0151566786377705	0.0151566719785043	0.0151566435321564	0.0151565975123157	0.0151565486133804	0.0151565192236859	0.0151565311881032	0.0151565935009045	0.015156690331355	0.0151567768415588	0.0151567918066805	0.0151566931171917	0.0151565097858515	0.015156376271182	0.0151564750416628	0.0151568109936163	0.0151569469482937	0.0151564113250064	0.0151562458720671	0.0151573142600198	0.0151558390634616	0.0151576659955134	0.0151564442624789	0.0151557529825721	0.0151564442624789	0.0151576659955134	0.0151558390634616	0.0151573142600198	0.0151562458720671	0.0151564113250064	0.0151569469482937	0.0151568109936163	0.0151564750416628	0.015156376271182	0.0151565097858515	0.0151566931171917	0.0151567918066805	0.0151567768415587	0.015156690331355	0.0151565935009045	0.0151565311881032
flux1:	0.672918989223339	0.014876025337377	0.014876028884216	0.0148760371477301	0.0148760514538882	0.0148760717052715	0.014876094848313	0.0148761143960557	0.0148761217108614	0.0148761091264597	0.0148760741330146	0.014876023028746	0.0148759719911503	0.0148759437643907	0.0148759593218111	0.0148760259789959	0.0148761262507996	0.0148762145700751	0.0148762303542819	0.0148761329735272	0.0148759520923377	0.0148758200295117	0.0148759144549264	0.0148762382340725	0.0148763639948321	0.0148758362686595	0.0148756797589938	0.0148767303170487	0.0148752867136706	0.0148770861611274	0.0148758906488921	0.0148752128642259	0.0148758906488921	0.0148770861611273	0.0148752867136706	0.0148767303170487	0.0148756797589938	0.0148758362686595	0.0148763639948321	0.0148762382340725	0.0148759144549264	0.0148758200295117	0.0148759520923377	0.0148761329735272	0.0148762303542819	0.0148762145700751	0.0148761262507996	0.0148760259789959	0.0148759593218111
flux1:	0.673181438127093	0.0145877460345349	0.0145877518393362	0.0145877654133363	0.0145877864637581	0.0145878128490906	0.014587839676026	0.0145878593959306	0.0145878634227896	0.0145878452358278	0.0145878041816912	0.0145877484908276	0.0145876956691298	0.0145876687095364	0.0145876876904127	0.0145877583174906	0.0145878615882189	0.0145879513599238	0.0145879678010457	0.0145878717784337	0.0145876935293019	0.0145875631106608	0.0145876533282597	0.014587965093775	0.0145880810051619	0.0145875616110503	0.0145874138768728	0.0145884458864257	0.014587034343798	0.0145888049997555	0.014587636093466	0.014586972092198	0.014587636093466	0.0145888049997555	0.014587034343798	0.0145884458864257	0.0145874138768728	0.0145875616110503	0.0145880810051619	0.014587965093775	0.0145876533282597	0.0145875631106608	0.0145876935293019	0.0145878717784337	0.0145879678010457	0.0145879513599238	0.0145878615882189	0.0145877583174906	0.0145876876904127
flux1:	0.673443887030846	0.014292420883496	0.0142924289076737	0.0142924474205017	0.0142924746200274	0.0142925064938982	0.0142925364961721	0.014292556163315	0.014292557024334	0.0142925336647909	0.0142924871570521	0.0142924274802059	0.014292373288032	0.0142923477012808	0.0142923698809953	0.0142924440070215	0.0142925497209342	0.0142926404854819	0.0142926573521032	0.0142925627165299	0.0142923873151235	0.014292258817996	0.014292345088808	0.014292645133662	0.0142927516314629	0.01429224100371	0.0142921018250851	0.0142931145261543	0.0142917353289176	0.0142934758457896	0.0142923337925426	0.0142916838028075	0.0142923337925425	0.0142934758457896	0.0142917353289176	0.0142931145261543	0.0142921018250851	0.01429224100371	0.0142927516314629	0.014292645133662	0.014292345088808	0.014292258817996	0.0142923873151235	0.0142925627165299	0.0142926573521032	0.0142926404854819	0.0142925497209342	0.0142924440070215	0.0142923698809953
flux1:	0.673706335934599	0.0139907090296815	0.0139907191558194	0.0139907421302089	0.0139907747785727	0.0139908114178103	0.0139908440559181	0.0139908634684045	0.0139908613559294	0.013990833352564	0.0139907821001536	0.0139907191172841	0.0139906640060164	0.0139906398859147	0.0139906649828818	0.0139907420500596	0.0139908495560687	0.0139909407719108	0.0139909577814353	0.0139908645515879	0.0139906922473714	0.0139905660241391	0.0139906487158438	0.0139909374469998	0.0139910350413393	0.0139905336052476	0.0139904027133235	0.0139913953167023	0.0139900485839422	0.0139917575930981	0.0139906425154804	0.0139900067101859	0.0139906425154804	0.0139917575930981	0.0139900485839422	0.0139913953167023	0.0139904027133235	0.0139905336052476	0.0139910350413393	0.0139909374469998	0.0139906487158438	0.0139905660241391	0.0139906922473714	0.0139908645515879	0.0139909577814353	0.0139909407719108	0.0139908495560687	0.0139907420500596	0.0139906649828818
flux1:	0.673968784838352	0.0136832726943657	0.0136832847244465	0.0136833115903155	0.0136833489056156	0.0136833895367337	0.0136834242640322	0.0136834432567589	0.0136834384336041	0.0136834064009764	0.0136833511924259	0.0136832856377199	0.0136832300754946	0.0136832074927501	0.0136832351697442	0.0136833145465541	0.013683423119171	0.0136835141855795	0.0136835310225969	0.0136834392161054	0.0136832702901247	0.0136831467554901	0.0136832263225716	0.0136835042391378	0.0136835934966699	0.0136831016606319	0.0136829787423108	0.0136839504436758	0.013682636148929	0.0136843122822006	0.0136832241935103	0.0136826026957721	0.0136832241935103	0.0136843122822006	0.013682636148929	0.0136839504436758	0.0136829787423108	0.0136831016606319	0.0136835934966699	0.0136835042391378	0.0136832263225716	0.0136831467554901	0.0136832702901247	0.0136834392161054	0.0136835310225969	0.0136835141855795	0.013683423119171	0.0136833145465541	0.0136832351697442
flux1:	0.674231233742106	0.0133707747916872	0.0133707884506061	0.0133708185623553	0.013370859707176	0.0133709035340867	0.0133709398185923	0.0133709582733871	0.0133709510688509	0.0133709156906208	0.0133708573694603	0.0133707900056733	0.0133707344576278	0.0133707134511956	0.0133707433198532	0.0133708243171461	0.0133709331795187	0.0133710234601997	0.0133710397943724	0.0133709494354187	0.0133707841959237	0.0133706638119048	0.0133707407738884	0.0133710084440733	0.0133710899699334	0.0133706081182431	0.0133704928221387	0.0133714428175863	0.0133701608107079	0.013371802722985	0.0133707415435524	0.0133701344325563	0.0133707415435524	0.013371802722985	0.0133701608107079	0.0133714428175863	0.0133704928221387	0.0133706081182431	0.0133710899699334	0.0133710084440733	0.0133707407738884	0.0133706638119048	0.0133707841959237	0.0133709494354187	0.0133710397943724	0.0133710234601997	0.0133709331795187	0.0133708243171461	0.0133707433198532
flux1:	0.674493682645859	0.0130538765964823	0.0130538915404998	0.013053924197839	0.0130539683066998	0.0130540145373821	0.0130540518805992	0.0130540697323626	0.0130540605342992	0.0130540225436142	0.0130539619825224	0.0130538935758845	0.0130538384864696	0.0130538190578046	0.0130538506860726	0.0130539325754379	0.0130540409235297	0.0130541297701182	0.0130541452728878	0.0130540563979924	0.0130538951740943	0.0130537784333527	0.013053853351967	0.0130541113896889	0.0130541858098336	0.0130537142964638	0.0130536062399441	0.0130545337423865	0.0130532837724826	0.0130548901646129	0.0130538557386375	0.0130532630557143	0.0130538557386375	0.0130548901646129	0.0130532837724826	0.0130545337423865	0.0130536062399441	0.0130537142964638	0.0130541858098336	0.0130541113896889	0.013053853351967	0.0130537784333527	0.0130538951740943	0.0130540563979924	0.0130541452728878	0.0130541297701182	0.0130540409235297	0.0130539325754379	0.0130538506860726
flux1:	0.674756131549612	0.0127332354740129	0.0127332513035128	0.012733285774663	0.0127333319814506	0.0127333798523917	0.0127334178044397	0.0127334350431703	0.0127334242866106	0.0127333844445254	0.0127333225193582	0.0127332538160638	0.012733199594073	0.0127331817044269	0.012733214626579	0.0127332966602091	0.0127334036871579	0.0127334904617048	0.0127335048212239	0.0127334174830489	0.0127332606167072	0.0127331480248683	0.0127332214809787	0.0127334705229405	0.0127335384674463	0.01273307761097	0.0127329763880399	0.0127338806438749	0.0127326623825109	0.0127342320237367	0.0127332241360748	0.0127326458907808	0.0127332241360748	0.0127342320237367	0.0127326623825109	0.0127338806438749	0.0127329763880399	0.01273307761097	0.0127335384674463	0.0127334705229405	0.0127332214809787	0.0127331480248683	0.0127332606167072	0.0127334174830488	0.0127335048212239	0.0127334904617048	0.0127334036871579	0.0127332966602091	0.012733214626579
flux1:	0.675018580453365	0.012409502681901	0.0124095189575726	0.012409554503596	0.0124096019676943	0.0124096507651055	0.012409688935667	0.012409705604503	0.0124096937574983	0.0124096528304426	0.0124095903952289	0.012409522100393	0.0124094691071784	0.0124094526779045	0.0124094864066151	0.0124095678378366	0.0124096727575633	0.0124097568532209	0.0124097697870385	0.0124096840561614	0.0124095318928762	0.0124094239505279	0.0124094965216608	0.0124097372056385	0.0124097992934487	0.0124093493732189	0.0124092545629639	0.0124101348684382	0.0124089479323636	0.0124104796815753	0.012409498073951	0.012408934249963	0.012409498073951	0.0124104796815753	0.0124089479323636	0.0124101348684382	0.0124092545629639	0.012409349373219	0.0124097992934487	0.0124097372056385	0.0124094965216608	0.0124094239505279	0.0124095318928762	0.0124096840561614	0.0124097697870385	0.0124097568532209	0.0124096727575633	0.0124095678378366	0.0124094864066151
flux1:	0.675281029357119	0.0120833212537602	0.0120833375151531	0.0120833734141409	0.0120834213441006	0.0120834704211399	0.0120835084860184	0.0120835246756557	0.012083512223155	0.012083470960487	0.0120834088243865	0.0120833415841805	0.0120832901253318	0.0120832750409928	0.0120833090808611	0.0120833891844894	0.0120834912536981	0.0120835721129308	0.0120835833781006	0.012083499342829	0.0120833522214699	0.0120832494065215	0.0120833216457382	0.0120835545907401	0.0120836114162608	0.012083172669898	0.0120830838451906	0.0120839395619018	0.0120827835345922	0.0120842763597504	0.0120833207459144	0.0120827713065659	0.0120833207459144	0.0120842763597504	0.0120827835345922	0.0120839395619018	0.0120830838451906	0.012083172669898	0.0120836114162608	0.0120835545907401	0.0120833216457382	0.0120832494065214	0.0120833522214699	0.0120834993428289	0.0120835833781006	0.0120835721129308	0.0120834912536981	0.0120833891844894	0.0120833090808611
flux1:	0.675543478260872	0.0117553239731945	0.0117553397584853	0.0117553753283901	0.0117554230021672	0.0117554717916595	0.0117555094949919	0.0117555253350349	0.0117555127616941	0.0117554718743389	0.0117554107814198	0.011755345168907	0.0117552954894721	0.0117552816033997	0.0117553154652541	0.0117553935569612	0.0117554920947741	0.0117555692245698	0.0117555786249906	0.011755496389385	0.0117553546316297	0.011755257382679	0.0117553297994744	0.011755555588318	0.0117556077101618	0.011755180332336	0.0117550970684993	0.011755927637528	0.0117548020889239	0.0117562550840907	0.0117553251635206	0.0117547900568328	0.0117553251635206	0.0117562550840907	0.0117548020889239	0.011755927637528	0.0117550970684993	0.011755180332336	0.0117556077101618	0.011755555588318	0.0117553297994744	0.011755257382679	0.0117553546316297	0.011755496389385	0.0117555786249906	0.0117555692245698	0.0117554920947741	0.0117553935569612	0.0117553154652541
flux1:	0.675805927164625	0.01142613144598	0.0114261463117675	0.0114261809307889	0.0114262277118101	0.0114262757342278	0.0114263128866396	0.0114263285345918	0.011426316307441	0.0114262764485297	0.0114262170610507	0.0114261535660323	0.011426105849173	0.0114260929910113	0.0114261262062982	0.0114262016602473	0.0114262960648535	0.0114263690485659	0.0114263764395037	0.0114262961198661	0.0114261600197296	0.0114260687210304	0.0114261417648215	0.0114263609295515	0.0114264088616244	0.0114259930040633	0.0114259148871916	0.011426719841419	0.01142562434534	0.0114270367448648	0.011426132214679	0.0114256113777662	0.011426132214679	0.0114270367448648	0.01142562434534	0.011426719841419	0.0114259148871916	0.0114259930040633	0.0114264088616244	0.0114263609295515	0.0114261417648215	0.0114260687210304	0.0114261600197296	0.0114262961198661	0.0114263764395037	0.0114263690485659	0.0114262960648535	0.0114262016602474	0.0114261262062982
flux1:	0.676068376068379	0.0110963502774111	0.0110963638174015	0.0110963969410128	0.011096442289586	0.0110964891563187	0.0110965256295186	0.0110965412582191	0.0110965298100964	0.0110964915583864	0.0110964344440703	0.011096373467045	0.0110963278358549	0.0110963158205338	0.0110963479551066	0.0110964202192056	0.0110965099810517	0.0110965784866726	0.011096583776546	0.0110965054966951	0.0110963753106234	0.0110962902791624	0.0110963643258101	0.0110965773362478	0.0110966215412695	0.0110962173138739	0.0110961439485293	0.0110969229227711	0.0110958570715964	0.0110972282611196	0.0110963488259587	0.0110958421887229	0.0110963488259587	0.0110972282611196	0.0110958570715964	0.0110969229227711	0.0110961439485293	0.0110962173138739	0.0110966215412695	0.0110965773362478	0.0110963643258101	0.0110962902791624	0.0110963753106234	0.0110965054966951	0.011096583776546	0.0110965784866726	0.0110965099810517	0.0110964202192056	0.0110963479551066
flux1:	0.676330824972132	0.0107665713609432	0.0107665832225012	0.0107666143964338	0.0107666578762924	0.0107667032884832	0.0107667390069552	0.0107667547913195	0.0107667445059017	0.0107667083525974	0.0107666539761724	0.0107665958263124	0.0107665523483833	0.0107665409859161	0.0107665716525877	0.0107666402608382	0.0107667249720604	0.0107667887568761	0.0107667919065047	0.0107667157922073	0.0107665917301731	0.0107665132052683	0.0107665885469373	0.0107667958025176	0.0107668366879655	0.0107664441608762	0.0107663751769089	0.010767127915587	0.0107660913319116	0.0107674208559703	0.0107665662356923	0.0107660737237485	0.0107665662356923	0.0107674208559703	0.0107660913319116	0.010767127915587	0.0107663751769089	0.0107664441608762	0.0107668366879655	0.0107667958025176	0.0107665885469373	0.0107665132052683	0.0107665917301731	0.0107667157922073	0.0107667919065047	0.0107667887568761	0.0107667249720604	0.0107666402608382	0.0107665716525877
flux1:	0.676593273875885	0.0104373682834495	0.0104373781811621	0.010437407049911	0.0104374483299491	0.0104374920733901	0.0104375270039599	0.0104375431078739	0.0104375343070247	0.0104375006464251	0.0104374493654983	0.0104373942623616	0.0104373529565763	0.0104373420620655	0.0104373709313632	0.0104374355129263	0.0104375148728863	0.0104375737846324	0.010437574804245	0.0104375009771929	0.0104373831951805	0.0104373113309005	0.010437388169424	0.0104375899943429	0.0104376279107216	0.0104372471171498	0.0104371821754295	0.010437908537596	0.0104369008826991	0.010438188448842	0.0104373583839615	0.0104368799207725	0.0104373583839615	0.010438188448842	0.0104369008826991	0.010437908537596	0.0104371821754295	0.0104372471171498	0.0104376279107216	0.0104375899943429	0.010437388169424	0.0104373113309005	0.0104373831951805	0.0104375009771929	0.010437574804245	0.0104375737846324	0.0104375148728863	0.0104374355129263	0.0104373709313632
flux1:	0.676855722779638	0.0101092958515954	0.0101093035772091	0.0101093298878917	0.0101093687393908	0.0101094106761425	0.0101094448162571	0.0101094613804207	0.0101094543144219	0.0101094234386211	0.0101093755037458	0.0101093235822938	0.0101092844272508	0.0101092738305054	0.0101093006391722	0.0101093609239247	0.010109434740882	0.0101094887156409	0.010109487660017	0.0101094162317453	0.0101093048259402	0.0101092396865235	0.0101093181302993	0.0101095147718718	0.0101095500131263	0.0101091809527466	0.0101091197496395	0.0101098197112658	0.0101088406903489	0.0101100861697868	0.0101092804246766	0.0101088159329029	0.0101092804246766	0.0101100861697868	0.0101088406903489	0.0101098197112658	0.0101091197496395	0.0101091809527466	0.0101095500131263	0.0101095147718718	0.0101093181302993	0.0101092396865235	0.0101093048259402	0.0101094162317453	0.010109487660017	0.0101094887156409	0.010109434740882	0.0101093609239246	0.0101093006391722
flux1:	0.677118171683392	0.00978288874303846	0.00978289417137108	0.00978291777302616	0.00978295406289305	0.00978299412041554	0.00978302748598022	0.00978304461739928	0.0097830394584598	0.00978301155612168	0.00978296711473729	0.00978291843310165	0.00978288137654385	0.00978287093076269	0.00978289548767009	0.00978295130818492	0.00978301949729303	0.00978306855449679	0.00978306551666659	0.00978299658278395	0.00978289158570214	0.00978283314403356	0.00978291320834798	0.00978310483836557	0.00978313764419349	0.00978278028688834	0.00978272255736696	0.00978339621090756	0.00978244557517765	0.00978364900010898	0.0097828673640584	0.0097824167661582	0.0097828673640584	0.00978364900010898	0.00978244557517765	0.00978339621090755	0.00978272255736696	0.00978278028688834	0.00978313764419349	0.00978310483836556	0.00978291320834798	0.00978283314403356	0.00978289158570214	0.00978299658278395	0.00978306551666659	0.00978306855449679	0.00978301949729304	0.00978295130818491	0.00978289548767009
flux1:	0.677380620587145	0.0094586602853904	0.009458663376071	0.00945868421472593	0.00945871789542698	0.0094587560540779	0.00945878866765866	0.00945880643134734	0.00945880327059615	0.00945877842963151	0.00945873753340017	0.00945869208276352	0.00945865705138211	0.00945864664044124	0.0094586688297115	0.00945872011974839	0.00945878269769493	0.00945882693268735	0.00945882203664433	0.00945875567171203	0.00945865705041252	0.0094586051894943	0.00945868680004707	0.00945887351882742	0.00945890407859695	0.00945855836834715	0.00945850388767462	0.00945915143900776	0.00945822898478867	0.00945939054263683	0.00945863282893198	0.0094581960470719	0.00945863282893198	0.00945939054263683	0.00945822898478867	0.00945915143900776	0.00945850388767462	0.00945855836834714	0.00945890407859694	0.00945887351882742	0.00945868680004707	0.00945860518949429	0.00945865705041252	0.00945875567171203	0.00945882203664433	0.00945882693268735	0.00945878269769493	0.00945872011974839	0.0094586688297115
flux1:	0.677643069490898	0.00913710136511243	0.00913710216024882	0.00913712027028681	0.00913715136728755	0.00913718764705736	0.0091372195271651	0.00913723794046554	0.00913723678844517	0.00913721500224465	0.00913717761718716	0.00913713533309527	0.00913710224211702	0.00913709178609666	0.00913711156737277	0.00913715835710714	0.00913721543383721	0.00913725500851026	0.00913724840138992	0.00913718465473157	0.00913709231116195	0.00913704682840646	0.00913712982770774	0.00913731167045617	0.00913734012839883	0.0091370059871295	0.00913695457111699	0.0091375763340481	0.00913668189919693	0.00913780192408498	0.0091370679673338	0.00913664492269073	0.00913706796733379	0.00913780192408499	0.00913668189919693	0.0091375763340481	0.00913695457111699	0.0091370059871295	0.00913734012839883	0.00913731167045617	0.00913712982770774	0.00913704682840646	0.00913709231116195	0.00913718465473157	0.00913724840138992	0.00913725500851026	0.00913721543383721	0.00913715835710713	0.00913711156737276
flux1:	0.677905518394651	0.00881867946777018	0.00881867808586978	0.00881869357839088	0.00881872217597364	0.00881875662329118	0.00881878777534517	0.00881880680509597	0.00881880759559333	0.00881878877232447	0.00881875479107643	0.00881871556549327	0.00881868432752388	0.00881867378622635	0.0088186911921617	0.0088187336005044	0.00881878536855025	0.00881882050060608	0.00881881234476863	0.00881875123742702	0.00881866501085995	0.00881862562493068	0.00881870978115605	0.00881888672619997	0.0088189131875349	0.00881859051874635	0.00881854202263631	0.00881913841122367	0.00881827186920753	0.00881935083106196	0.00881864048303449	0.00881823109458568	0.00881864048303449	0.00881935083106196	0.00881827186920753	0.00881913841122366	0.00881854202263631	0.00881859051874636	0.0088189131875349	0.00881888672619997	0.00881870978115605	0.00881862562493068	0.00881866501085995	0.00881875123742702	0.00881881234476863	0.00881882050060608	0.00881878536855025	0.0088187336005044	0.0088186911921617
flux1:	0.678167967298405	0.00850383785033239	0.00850383447699531	0.00850384752597692	0.00850387375232211	0.00850390642768143	0.00850393683709906	0.00850395639970806	0.00850395899659719	0.00850394297096004	0.00850391222642592	0.00850387591987389	0.00850384645255786	0.0085038358268904	0.00850385095805574	0.00850388918251774	0.00850393590451761	0.00850396685591605	0.00850395732132879	0.00850389884431461	0.00850381851574406	0.00850378487558923	0.00850386989341419	0.00850404187184093	0.00850406640948314	0.00850375510152623	0.00850370941760352	0.00850428093662612	0.0085034421886747	0.00850448068040251	0.00850379380468859	0.0085033979875989	0.00850379380468859	0.00850448068040251	0.0085034421886747	0.00850428093662612	0.00850370941760352	0.00850375510152623	0.00850406640948314	0.00850404187184093	0.00850386989341419	0.00850378487558923	0.00850381851574406	0.00850389884431461	0.00850395732132879	0.00850396685591605	0.00850393590451761	0.00850388918251774	0.00850385095805574
flux1:	0.678430416202158	0.0081929948454771	0.0081929897215309	0.00819300054865092	0.00819302456102781	0.00819305552806834	0.00819308515576353	0.00819310512007163	0.0081931093267081	0.00819309587346981	0.00819306815314876	0.00819303460633596	0.00819300683849966	0.00819299616971731	0.00819300918723302	0.00819304349186452	0.00819308548688241	0.00819311255201401	0.00819310180927597	0.0081930459231766	0.00819297122146582	0.00819294291712339	0.00819302845001977	0.00819319535623339	0.00819321801775374	0.00819291794664084	0.00819287500071898	0.00819342223465226	0.00819261120044213	0.00819360992365586	0.0081929463894631	0.00819256405318469	0.00819294638946309	0.00819360992365587	0.00819261120044214	0.00819342223465226	0.00819287500071898	0.00819291794664084	0.00819321801775374	0.00819319535623339	0.00819302845001977	0.00819294291712339	0.00819297122146582	0.00819304592317661	0.00819310180927597	0.00819311255201401	0.00819308548688241	0.00819304349186452	0.00819300918723302
flux1:	0.678692865105911	0.00788654329714825	0.00788653670499455	0.00788654556398601	0.00788656753481441	0.00788659685134075	0.00788662563174385	0.00788664582441377	0.00788665139501637	0.00788664024360923	0.0078866153038997	0.00788658434832464	0.0078865582243838	0.00788654759130273	0.0078865587075936	0.00788658940957457	0.00788662703883319	0.00788665053291857	0.00788663874720135	0.0078865853831427	0.00788651599264895	0.00788649256735847	0.0078865782308163	0.00788673993353807	0.00788676074806651	0.00788647177974656	0.00788643152671093	0.00788695512760651	0.00788617173495519	0.00788713148473526	0.00788649116015576	0.00788612220635704	0.00788649116015576	0.00788713148473526	0.00788617173495519	0.00788695512760651	0.00788643152671094	0.00788647177974657	0.00788676074806651	0.00788673993353807	0.0078865782308163	0.00788649256735847	0.00788651599264896	0.0078865853831427	0.00788663874720135	0.00788665053291857	0.0078866270388332	0.00788658940957457	0.0078865587075936
flux1:	0.678955314009665	0.00758485012590367	0.0075848423748976	0.0075848495362575	0.00758486964068184	0.00758489735194635	0.00758492519349553	0.00758494540653078	0.00758495205891998	0.00758494290839046	0.00758492048824515	0.007584891955373	0.00758486743790502	0.00758485695229967	0.00758486642043598	0.00758489387591392	0.00758492752852541	0.00758494777668148	0.00758493510278652	0.00758488416467111	0.00758481973402182	0.00758480069715426	0.00758488608229742	0.00758504243555854	0.00758506142036091	0.0075847834124209	0.00758474583104046	0.00758524650571931	0.00758449067976945	0.00758541232894647	0.00758479507401547	0.00758443939445444	0.00758479507401547	0.00758541232894647	0.00758449067976945	0.00758524650571931	0.00758474583104047	0.0075847834124209	0.00758506142036091	0.00758504243555854	0.00758488608229742	0.00758480069715425	0.00758481973402182	0.00758488416467111	0.00758493510278652	0.00758494777668148	0.00758492752852541	0.00758489387591391	0.00758486642043598
flux1:	0.679217762913418	0.00728825602190022	0.00728824743357914	0.00728825317036704	0.00728827157583673	0.00728829771024094	0.00728832449814549	0.0072883444980485	0.00728835192708063	0.00728834446071506	0.00728832429410927	0.00728829802283201	0.00728827509332694	0.00728826489380964	0.00728827299593741	0.00728829758569913	0.00728832766493015	0.0072883449922694	0.00728833157092417	0.00728828293880522	0.00728822309046521	0.00728820793077951	0.00728829261786863	0.00728844347158629	0.00728846063808623	0.00728819344087821	0.00728815852811347	0.00728863702508205	0.00728790867744044	0.00728879316086013	0.00728819882071099	0.00728785629516025	0.00728819882071099	0.00728879316086013	0.00728790867744045	0.00728863702508205	0.00728815852811347	0.00728819344087821	0.00728846063808623	0.00728844347158629	0.00728829261786863	0.00728820793077951	0.00728822309046521	0.00728828293880522	0.00728833157092416	0.0072883449922694	0.00728832766493015	0.00728829758569913	0.00728827299593741
flux1:	0.679480211817171	0.00699707526268961	0.0069970661566198	0.00699707073195785	0.00699708759014498	0.006997112157354	0.00699713775830501	0.00699715729631839	0.00699716518736235	0.0069971590863842	0.00699714091316948	0.00699711675538446	0.00699709541329264	0.00699708565803879	0.00699709269341732	0.00699711480894786	0.00699714171948483	0.00699715644253085	0.00699714239796893	0.00699709593236926	0.00699704027262164	0.00699702847137472	0.00699711204273261	0.00699725725251264	0.00699727261158065	0.00699701606880424	0.00699698383384829	0.0069974409303301	0.00699673994859542	0.0069975882477927	0.00699701664618641	0.00699668714050793	0.00699701664618641	0.00699758824779269	0.00699673994859542	0.0069974409303301	0.00699698383384828	0.00699701606880424	0.00699727261158065	0.00699725725251264	0.00699711204273261	0.00699702847137472	0.00699704027262165	0.00699709593236927	0.00699714239796893	0.00699715644253085	0.00699714171948484	0.00699711480894786	0.00699709269341732
flux1:	0.679742660720924	0.00671159565234459	0.00671158633326238	0.00671158999000034	0.00671160543121845	0.00671162842253367	0.0067116526909415	0.00671167151378907	0.00671167955563223	0.00671167451146063	0.00671165808629855	0.00671163591055746	0.00671161617084145	0.00671160702956474	0.00671161330271782	0.0067116333331427	0.00671165746974005	0.0067116698893535	0.00671165532815319	0.00671161087509826	0.00671155900406177	0.00671155004753179	0.0067116320994846	0.00671177153535788	0.00671178510174046	0.00671153905053878	0.00671150950882588	0.00671194599827282	0.00671127223634065	0.00671208536500113	0.00671153629847241	0.00671121966292615	0.00671153629847242	0.00671208536500113	0.00671127223634065	0.00671194599827282	0.00671150950882588	0.00671153905053878	0.00671178510174046	0.00671177153535788	0.0067116320994846	0.00671155004753179	0.00671155900406177	0.00671161087509826	0.00671165532815319	0.0067116698893535	0.00671165746974005	0.0067116333331427	0.00671161330271782
flux1:	0.680005109624678	0.00643207857781286	0.00643206932461284	0.00643207227745956	0.00643208640758591	0.00643210779829695	0.00643213058356949	0.00643214844412019	0.00643215634076079	0.00643215206543189	0.00643213716462811	0.00643211685791941	0.00643209874738753	0.0064320903929878	0.00643209620244043	0.00643211452277374	0.00643213626057509	0.00643214665649531	0.00643213166758713	0.00643208906409667	0.00643204058541786	0.00643203397645258	0.00643211412994859	0.00643224768381603	0.00643225947962912	0.00643202375027808	0.00643199691768384	0.00643241359809092	0.00643176686756903	0.00643254585809948	0.00643201909092036	0.0064317151587763	0.00643201909092036	0.00643254585809948	0.00643176686756903	0.00643241359809092	0.00643199691768385	0.00643202375027808	0.00643225947962912	0.00643224768381603	0.00643211412994859	0.00643203397645258	0.00643204058541787	0.00643208906409667	0.00643213166758713	0.00643214665649531	0.0064321362605751	0.00643211452277373	0.00643209620244043
flux1:	0.680267558528431	0.00615875917780207	0.00615875023477925	0.0061587526650368	0.00615876556479282	0.0061587853181317	0.00615880647247859	0.00615882313979427	0.00615883062067043	0.00615882685514688	0.00615881328132914	0.00615879474915258	0.00615877830190056	0.00615877090220084	0.00615877653021926	0.00615879349125278	0.00615881317797688	0.00615882180500085	0.00615880646070177	0.00615876554047366	0.00615872007036325	0.0061587153386263	0.0061587932482699	0.00615892083990277	0.00615893089716255	0.00615870531245024	0.00615868119988775	0.00615907886318653	0.00615845892618833	0.00615920481765345	0.00615870007776939	0.00615840866427643	0.00615870007776939	0.00615920481765345	0.00615845892618833	0.00615907886318653	0.00615868119988775	0.00615870531245024	0.00615893089716255	0.00615892083990278	0.0061587932482699	0.0061587153386263	0.00615872007036325	0.00615876554047366	0.00615880646070177	0.00615882180500085	0.00615881317797688	0.00615879349125278	0.00615877653021926
flux1:	0.680530007432184	0.0058918466189558	0.00589183818954969	0.00589184024242753	0.0058918519687489	0.00589187004100383	0.00589188942725336	0.00589190469554774	0.00589191152386311	0.00589190804408296	0.00589189562878121	0.00589187879375058	0.00589186404606415	0.0058918577560274	0.00589186345970948	0.00589187937978287	0.00589189732986935	0.00589190441561215	0.00589188877350443	0.00589184937252754	0.00589180654785395	0.00589180325851244	0.00589187861983243	0.00589200020134485	0.00589200856355395	0.00589179293795572	0.00589177154654621	0.00589215096929582	0.00589155753281175	0.00589227136042766	0.00589178833647384	0.00589150923822022	0.00589178833647384	0.00589227136042766	0.00589155753281175	0.00589215096929582	0.00589177154654621	0.00589179293795572	0.00589200856355395	0.00589200020134485	0.00589187861983244	0.00589180325851245	0.00589180654785395	0.00589184937252754	0.00589188877350443	0.00589190441561215	0.00589189732986935	0.00589187937978287	0.00589186345970947
flux1:	0.680792456335937	0.0056315244735818	0.0056315167167109	0.00563151850105525	0.00563152909018575	0.00563154543649901	0.00563156293544845	0.00563157663157165	0.0056315826104968	0.00563157923113622	0.00563156783542239	0.00563155263468976	0.00563153961976604	0.0056315345745362	0.00563154057851793	0.00563155573731114	0.00563157222802956	0.00563157797214515	0.00563156207759066	0.0056315240394395	0.00563148352464478	0.00563148128531859	0.00563155384016941	0.00563166939894671	0.00563167612179243	0.00563147026055191	0.00563145157751606	0.00563181351305203	0.00563124622502628	0.00563192901133188	0.00563146735079001	0.00563120034547502	0.00563146735079001	0.00563192901133188	0.00563124622502628	0.00563181351305203	0.00563145157751606	0.00563147026055191	0.00563167612179243	0.00563166939894671	0.00563155384016941	0.00563148128531859	0.00563148352464478	0.0056315240394395	0.00563156207759067	0.00563157797214516	0.00563157222802956	0.00563155573731114	0.00563154057851793
flux1:	0.681054905239691	0.00537795119274729	0.00537794422167099	0.00537794581182447	0.00537795528370287	0.00537796986407681	0.00537798538095583	0.00537799737012139	0.00537800234677081	0.00537799892280801	0.00537798843623461	0.00537797481806405	0.00537796356089332	0.00537795986994588	0.00537796636090039	0.00537798099529446	0.00537799626473613	0.00537800083942399	0.00537798472849166	0.00537794790908321	0.00537790940174663	0.00537790786761638	0.00537797740768939	0.00537808696781738	0.00537809211907064	0.00537789581729344	0.00537787981267412	0.00537822498481366	0.00537768343198387	0.00537833617974551	0.00537789548825511	0.00537764033487332	0.00537789548825511	0.00537833617974551	0.00537768343198387	0.00537822498481366	0.00537787981267412	0.00537789581729344	0.00537809211907064	0.00537808696781737	0.0053779774076894	0.00537790786761638	0.00537790940174663	0.00537794790908321	0.00537798472849166	0.00537800083942399	0.00537799626473613	0.00537798099529446	0.00537796636090039
flux1:	0.681317354143444	0.00513126066817929	0.00513125455169025	0.00513125599110539	0.00513126435458255	0.00513127713964519	0.00513129060935136	0.00513130079893334	0.005131304666135	0.0051313010924001	0.00513129143053768	0.0051312793503698	0.00513126986308557	0.00513126760570174	0.00513127472871756	0.00513128903067851	0.00513130327748033	0.00513130682906447	0.00513129053164891	0.00513125480327783	0.00513121803821589	0.00513121691526308	0.00513128328375615	0.00513138690604919	0.00513139056477747	0.0051312036066364	0.00513119023092562	0.00513151932926814	0.00513100303675774	0.00513162672359979	0.00513120656539564	0.00513096300482155	0.00513120656539563	0.00513162672359979	0.00513100303675774	0.00513151932926814	0.00513119023092562	0.0051312036066364	0.00513139056477747	0.00513138690604919	0.00513128328375615	0.00513121691526308	0.00513121803821589	0.00513125480327784	0.00513129053164891	0.00513130682906446	0.00513130327748033	0.00513128903067851	0.00513127472871756
flux1:	0.681579803047197	0.00489156287609057	0.004891557641729	0.00489155894789915	0.00489156620631965	0.00489157718245679	0.00489158857331593	0.00489159691465488	0.00489159961063454	0.00489159581961017	0.00489158692052109	0.00489157633686154	0.00489156861481813	0.00489156783702041	0.00489157569385812	0.00489158981021901	0.00489160319481029	0.00489160584615425	0.00489158938907441	0.00489155464358632	0.00489151939544174	0.00489151844186484	0.00489158153342292	0.00489167931419244	0.00489168156941595	0.00489150372755453	0.00489149291025816	0.00489180658706359	0.00489131501965532	0.00489191059435205	0.00489151049376167	0.00489127824970781	0.00489151049376167	0.00489191059435205	0.00489131501965532	0.00489180658706359	0.00489149291025816	0.00489150372755453	0.00489168156941595	0.00489167931419244	0.00489158153342292	0.00489151844186484	0.00489151939544174	0.00489155464358632	0.0048915893890744	0.00489160584615425	0.00489160319481029	0.00489158981021901	0.00489157569385812
flux1:	0.68184225195095	0.00465894459580834	0.00465894023470762	0.00465894140495022	0.00465894756166149	0.00465895673519312	0.00465896605109858	0.00465897253936222	0.00465897404555544	0.00465897000374912	0.00465896182375134	0.00465895269419175	0.00465894671296983	0.00465894742597802	0.00465895607512306	0.00465897010907198	0.00465898275619455	0.00465898460970432	0.00465896801959367	0.0046589341706033	0.00465890025493735	0.00465889928085223	0.00465895903994391	0.00465905110868241	0.00465905205761202	0.00465888309281607	0.0046588747419531	0.00465917361052781	0.00465870617549308	0.00465927455580898	0.00465889399971166	0.00465867278002298	0.00465889399971166	0.00465927455580898	0.00465870617549308	0.0046591736105278	0.0046588747419531	0.00465888309281607	0.00465905205761202	0.00465905110868241	0.00465895903994391	0.00465889928085224	0.00465890025493735	0.0046589341706033	0.00465896801959367	0.00465898460970432	0.00465898275619455	0.00465897010907197	0.00465895607512306
flux1:	0.682104700854704	0.00443347019590566	0.00443346666882695	0.00443346768645549	0.00443347274985793	0.00443348015002516	0.00443348743091059	0.00443349210315064	0.00443349244042643	0.00443348814367222	0.00443348065274187	0.0044334729303796	0.0044334686438542	0.00443347082404524	0.00443348028240418	0.00443349429643343	0.00443350629865874	0.00443350743963068	0.00443349074545993	0.00443345772956934	0.00443342500252912	0.00443342386811546	0.00443348028605296	0.00443356680223188	0.00443356654822802	0.00443340620941709	0.00443340021191449	0.0044336848463908	0.00443324089770344	0.00443378296962873	0.00443342141075169	0.00443321090898904	0.0044334214107517	0.00443378296962873	0.00443324089770344	0.0044336848463908	0.00443340021191449	0.00443340620941709	0.00443356654822802	0.00443356680223188	0.00443348028605296	0.00443342386811546	0.00443342500252912	0.00443345772956934	0.00443349074545993	0.00443350743963068	0.00443350629865874	0.00443349429643343	0.00443348028240418
flux1:	0.682367149758457	0.00421518248043659	0.00421517972452854	0.0042151805649803	0.00421518455280192	0.00421519023342239	0.00421519555412065	0.00421519848574695	0.00421519770937774	0.00421519317743638	0.00421518635457464	0.00421517998504687	0.00421517732458437	0.00421518091486967	0.00421519116089956	0.00421520518093419	0.00421521660289107	0.00421521710297613	0.00421520033808506	0.0042151681151051	0.00421513647178678	0.0042151350840864	0.00421518819492617	0.00421526934411773	0.00421526799450492	0.00421511601907427	0.0042151122419882	0.00421538317834522	0.00421496202207434	0.00421547864027116	0.00421513550117944	0.00421493539843917	0.00421513550117944	0.00421547864027116	0.00421496202207434	0.00421538317834522	0.0042151122419882	0.00421511601907427	0.00421526799450492	0.00421526934411773	0.00421518819492617	0.0042151350840864	0.00421513647178678	0.0042151681151051	0.00421520033808505	0.00421521710297613	0.00421521660289107	0.00421520518093419	0.00421519116089955
flux1:	0.68262959866221	0.0040041035878395	0.00400410152366874	0.00400410216020723	0.00400410510276906	0.00400410914251387	0.00400411261013871	0.00400411391009437	0.00400411210383454	0.00400410737465461	0.00400410120350479	0.00400409612279264	0.00400409499757708	0.0040040999100507	0.0040041108880669	0.00400412490847149	0.00400413579150191	0.00400413571208309	0.00400411891563708	0.00400408746785936	0.0040040568395307	0.0040040551481344	0.00400410502371271	0.00400418101324892	0.00400417867710941	0.00400403479163396	0.00400403308410035	0.0040042908222462	0.00400389172289725	0.00400438371215099	0.00400405838977549	0.0040038683566878	0.00400405838977548	0.00400438371215099	0.00400389172289725	0.00400429082224621	0.00400403308410035	0.00400403479163396	0.00400417867710942	0.00400418101324892	0.00400410502371271	0.0040040551481344	0.0040040568395307	0.00400408746785936	0.00400411891563708	0.00400413571208309	0.00400413579150192	0.00400412490847149	0.0040041108880669
flux1:	0.682892047565963	0.00380023593511135	0.003800234473543	0.00380023488222425	0.0038002368245519	0.00380023932588464	0.00380024107594421	0.00380024088090664	0.00380023815054866	0.00380023327452438	0.00380022773947611	0.00380022387257231	0.00380022417099969	0.00380023029066222	0.00380024191604294	0.00380025590519943	0.00380026627217701	0.00380026566748843	0.00380024888531526	0.00380021821592102	0.00380018856629704	0.00380018655817674	0.003800233302541	0.00380030435691622	0.00380030114297128	0.00380016506426214	0.00380016526006036	0.00380041026677576	0.00380003245433435	0.00380050061179361	0.00380019248233606	0.00380001218118298	0.00380019248233606	0.00380050061179361	0.00380003245433435	0.00380041026677576	0.00380016526006036	0.00380016506426214	0.00380030114297128	0.00380030435691622	0.003800233302541	0.00380018655817674	0.00380018856629705	0.00380021821592102	0.00380024888531526	0.00380026566748843	0.00380026627217701	0.00380025590519943	0.00380024191604294
flux1:	0.683154496469717	0.00360356319994614	0.00360356224851038	0.00360356241218403	0.00360356341490922	0.0036035645018068	0.00360356469331101	0.00360356316126404	0.00360355962802847	0.00360355466254938	0.00360354974550799	0.00360354700597971	0.00360354859800614	0.00360355578733377	0.00360356795232609	0.00360358185848615	0.00360359171855811	0.00360359063841198	0.00360357392321305	0.00360354405393841	0.00360351537472597	0.00360351306847592	0.00360355681196685	0.00360362316817652	0.00360361918284537	0.00360349061933262	0.0036034925399296	0.00360372525246259	0.00360336792989234	0.00360381302787774	0.00360352145193216	0.00360335053882667	0.00360352145193216	0.00360381302787774	0.00360336792989234	0.00360372525246259	0.0036034925399296	0.00360349061933262	0.00360361918284537	0.00360362316817652	0.00360355681196685	0.00360351306847592	0.00360351537472597	0.00360354405393841	0.00360357392321305	0.00360359063841198	0.00360359171855811	0.00360358185848615	0.00360356795232609
flux1:	0.68341694537347	0.0034140513336899	0.00341405080214158	0.00341405071334445	0.00341405085242445	0.00341405066706346	0.00341404947692135	0.00341404678044468	0.00341404257452929	0.00341403757906503	0.00341403325700321	0.0034140315474244	0.00341403428771097	0.00341404239181796	0.00341405497165229	0.00341406872878896	0.0034140780818385	0.00341407657386546	0.00341405998483092	0.00341403095303203	0.00341400325896923	0.00341400069871703	0.00341404159194289	0.00341410349493035	0.00341409884063657	0.00341397749403545	0.00341398095197023	0.00341420178206973	0.00341386413301954	0.00341428692218784	0.00341401124992465	0.00341384937699519	0.00341401124992465	0.00341428692218785	0.00341386413301954	0.00341420178206973	0.00341398095197023	0.00341397749403545	0.00341409884063657	0.00341410349493035	0.00341404159194289	0.00341400069871703	0.00341400325896923	0.00341403095303204	0.00341405998483092	0.00341407657386546	0.0034140780818385	0.00341406872878896	0.00341405497165229
flux1:	0.683679394277223	0.00323164959816441	0.00323164940302474	0.00323164906571036	0.00323164843106653	0.00323164712970672	0.00323164474672536	0.00323164106632897	0.00323163632089893	0.00323163135280295	0.00323162759615104	0.00323162680932783	0.00323163054099398	0.00323163939312907	0.00323165225216408	0.00323166578557969	0.00323167462624565	0.00323167273759374	0.00323165633948196	0.00323162819476071	0.00323160151837775	0.00323159876761206	0.00323163697553331	0.00323169467389181	0.00323168944766577	0.00323157501487185	0.00323157981733673	0.00323178915551901	0.00323147035200901	0.00323187156467222	0.00323161114094229	0.00323145795847101	0.00323161114094229	0.00323187156467222	0.00323147035200901	0.00323178915551901	0.00323157981733673	0.00323157501487185	0.00323168944766578	0.00323169467389181	0.00323163697553331	0.00323159876761206	0.00323160151837775	0.00323162819476071	0.00323165633948196	0.00323167273759374	0.00323167462624565	0.0032316657855797	0.00323165225216408
flux1:	0.683941843180977	0.00305629161966362	0.00305629168761766	0.00305629111774582	0.00305628981098225	0.0030562875593083	0.00305628417810075	0.00305627969589885	0.00305627454174541	0.00305626965289956	0.00305626642477344	0.00305626644564523	0.00305627100442379	0.00305628043154696	0.00305629342919296	0.00305630666068005	0.00305631498181407	0.00305631276028937	0.00305629662205596	0.00305626942261414	0.00305624380893349	0.00305624094447377	0.00305627664078784	0.00305633038283689	0.00305632467524208	0.00305621685039108	0.00305622280286966	0.00305642102272449	0.00305612023260045	0.00305650058601818	0.00305625475524965	0.00305610991371837	0.00305625475524965	0.00305650058601818	0.00305612023260045	0.00305642102272448	0.00305622280286966	0.00305621685039108	0.00305632467524208	0.00305633038283689	0.00305627664078784	0.00305624094447377	0.00305624380893349	0.00305626942261414	0.00305629662205596	0.00305631276028937	0.00305631498181407	0.00305630666068005	0.00305629342919296
flux1:	0.68420429208473	0.00288789645370781	0.00288789672381509	0.0028878959488945	0.0028878940803021	0.00288789104849648	0.00288788686358594	0.00288788175755937	0.0028878763185943	0.00288787155295501	0.00288786880917018	0.00288786951723822	0.0028878747358191	0.00288788456402205	0.00288789756022656	0.00288791041262235	0.00288791820810767	0.00288791570277345	0.00288789989585288	0.0028878737047431	0.00288784920611957	0.00288784631242439	0.00288787967440763	0.00288792970473297	0.00288792359912465	0.0028878220757477	0.00288782898557773	0.00288801644794018	0.00288773284191188	0.00288809304139964	0.00288786115217812	0.0028877243041832	0.00288786115217812	0.00288809304139964	0.00288773284191188	0.00288801644794018	0.00288782898557773	0.0028878220757477	0.00288792359912465	0.00288792970473297	0.00288787967440763	0.00288784631242439	0.00288784920611957	0.0028878737047431	0.00288789989585288	0.00288791570277345	0.00288791820810767	0.00288791041262235	0.00288789756022656
flux1:	0.684466740988483	0.00272636965445903	0.00272637007921053	0.00272636913694484	0.00272636682202216	0.00272636317983654	0.00272635838020974	0.00272635281925103	0.00272634720894259	0.00272634260099153	0.00272634029077034	0.00272634156288665	0.00272634727524167	0.00272635733480251	0.0027263701949226	0.00272638259594457	0.0027263898628421	0.00272638712412237	0.00272637172047647	0.00272634660190987	0.00272632327318777	0.00272632043716469	0.00272635164109277	0.00272639819761009	0.00272639176971741	0.00272629624292009	0.00272630392266187	0.00272648097949945	0.002726213737609	0.00272655447933144	0.00272633588857515	0.00272620669057928	0.00272633588857515	0.00272655447933144	0.002726213737609	0.00272648097949945	0.00272630392266188	0.00272629624292009	0.00272639176971741	0.00272639819761009	0.00272635164109277	0.00272632043716469	0.00272632327318777	0.00272634660190987	0.00272637172047647	0.00272638712412237	0.0027263898628421	0.00272638259594457	0.0027263701949226
flux1:	0.684729189892236	0.00257160434303947	0.00257160488836016	0.00257160382458703	0.00257160118031983	0.00257159709239135	0.00257159185670894	0.00257158599658605	0.00257158031538091	0.00257157588943331	0.00257157395668053	0.00257157567002236	0.00257158171551933	0.00257159184541662	0.00257160444434811	0.00257161632964423	0.00257162306966954	0.00257162014902549	0.00257160521907699	0.00257158123493346	0.00257155912906908	0.00257155643551298	0.00257158565274486	0.00257162896431865	0.00257162228212662	0.00257153245072216	0.00257154072122981	0.00257170771912103	0.00257145603651947	0.00257177800986727	0.00257157208652958	0.00257145020042668	0.00257157208652958	0.00257177800986727	0.00257145603651947	0.00257170771912103	0.00257154072122981	0.00257153245072216	0.00257162228212662	0.00257162896431865	0.00257158565274486	0.00257155643551299	0.00257155912906908	0.00257158123493346	0.00257160521907699	0.00257162014902549	0.00257162306966954	0.00257161632964423	0.00257160444434811
flux1:	0.68499163879599	0.00242348226934831	0.00242348291369585	0.0024234817798335	0.00242347892096791	0.00242347454259394	0.00242346903521412	0.00242346301552839	0.00242345734924885	0.00242345311953005	0.00242345150453213	0.00242345353958986	0.00242345976672849	0.00242346981847911	0.00242348204395901	0.0024234933593498	0.00242349957971761	0.00242349652898184	0.00242348213954864	0.00242345934621552	0.00242343851048108	0.0024234360382296	0.00242346343200499	0.00242350371662839	0.00242349684052444	0.00242341240905583	0.00242342110216707	0.00242357838527691	0.0024233414772218	0.00242364536669957	0.00242345149495311	0.00242333658943022	0.00242345149495311	0.00242364536669957	0.0024233414772218	0.00242357838527691	0.00242342110216707	0.00242341240905583	0.00242349684052444	0.00242350371662839	0.00242346343200499	0.0024234360382296	0.00242343851048108	0.00242345934621552	0.00242348213954864	0.00242349652898184	0.00242349957971761	0.0024234933593498	0.00242348204395901
flux1:	0.685254087699743	0.00228187486234326	0.00228187559508972	0.0022818744453132	0.00228187148083792	0.00228186695438033	0.00228186132229591	0.00228185526445282	0.0022818496836094	0.00228184565497983	0.00228184429637258	0.00228184653979179	0.00228185280942487	0.00228186265015271	0.00228187440519648	0.00228188510812557	0.00228189082182479	0.00228188769228762	0.00228187390462496	0.00228185235026658	0.00228183282311763	0.00228183064197565	0.00228185636494258	0.00228189382846093	0.00228188681160281	0.00228180749219573	0.00228181645297709	0.00228196436546373	0.00228174147148333	0.00228202795806569	0.00228184553994292	0.00228173729163049	0.00228184553994292	0.00228202795806569	0.00228174147148333	0.00228196436546373	0.00228181645297709	0.00228180749219573	0.00228188681160281	0.00228189382846093	0.00228185636494257	0.00228183064197565	0.00228183282311763	0.00228185235026658	0.00228187390462496	0.00228188769228762	0.00228189082182479	0.00228188510812557	0.00228187440519648
flux1:	0.685516536603496	0.00214664426412563	0.00214664508342998	0.0021466439717919	0.00214664100181334	0.00214663645385485	0.00214663082458918	0.00214662483074846	0.00214661939066902	0.00214661555985615	0.00214661439670692	0.00214661674384525	0.00214662293178353	0.00214663244646863	0.00214664365094549	0.00214665371118906	0.00214665893677135	0.00214665577811665	0.00214664264616139	0.00214662236849509	0.00214660417714959	0.00214660234559941	0.00214662653805887	0.00214666137340082	0.00214665426225702	0.00214657977625534	0.00214658886476042	0.00214672775257684	0.00214651813977903	0.0021467879017186	0.00214661635920325	0.00214651445361226	0.00214661635920325	0.0021467879017186	0.00214651813977903	0.00214672775257684	0.00214658886476042	0.00214657977625534	0.00214665426225702	0.00214666137340082	0.00214662653805887	0.00214660234559941	0.00214660417714959	0.00214662236849509	0.00214664264616139	0.00214665577811665	0.00214665893677135	0.00214665371118906	0.00214664365094549
flux1:	0.685778985507249	0.00201764434354816	0.00201764525393161	0.00201764423162287	0.00201764134477762	0.00201763688410266	0.0020176313645574	0.00201762551748455	0.00201762025913148	0.0020176166163177	0.0020176155901773	0.00201761794726332	0.00201762394619968	0.00201763303909788	0.00201764363048486	0.0020176530301972	0.00201765779117484	0.00201765465036031	0.00201764221925437	0.00201762324388158	0.0020176064026261	0.00201760496630801	0.00201762775513697	0.00201766014200194	0.00201765297701442	0.00201758305636048	0.00201759214888011	0.00201772236096134	0.00201752532649457	0.00201777903959069	0.00201761781617215	0.00201752194842275	0.00201761781617215	0.00201777903959069	0.00201752532649457	0.00201772236096134	0.00201759214888011	0.00201758305636048	0.00201765297701442	0.00201766014200194	0.00201762775513697	0.00201760496630801	0.0020176064026261	0.00201762324388158	0.00201764221925437	0.00201765465036031	0.00201765779117484	0.0020176530301972	0.00201764363048486
flux1:	0.686041434411003	0.00189472168543958	0.00189472269526765	0.00189472180818335	0.00189471907968854	0.0018947147961109	0.00189470947231236	0.0018947038360187	0.00189469878734715	0.00189469531796238	0.00189469437475903	0.00189469666057	0.00189470238129538	0.00189471097655623	0.00189472090994205	0.0018947296431346	0.00189473396708964	0.00189473088725856	0.00189471919220928	0.0018947015315229	0.00189468604073135	0.00189468503165167	0.00189470652984508	0.00189473663478534	0.0018947294511048	0.00189466383943866	0.00189467282924201	0.00189479471809344	0.00189460959079338	0.00189484792815184	0.00189469648986937	0.00189460636522123	0.00189469648986937	0.00189484792815184	0.00189460959079338	0.00189479471809344	0.00189467282924201	0.00189466383943866	0.0018947294511048	0.00189473663478534	0.00189470652984508	0.00189468503165167	0.00189468604073135	0.0018947015315229	0.00189471919220928	0.00189473088725856	0.00189473396708964	0.0018947296431346	0.00189472090994205
flux1:	0.686303883314756	0.00177771655191837	0.00177771767097246	0.00177771695771156	0.00177771444810754	0.00177771041212117	0.00177770534977349	0.00177769997080686	0.00177769514850889	0.00177769183508506	0.00177769092675535	0.00177769307376287	0.00177769844568152	0.00177770648722342	0.0017777157346578	0.0017777238062213	0.00177772772372805	0.00177772474322805	0.00177771380874262	0.00177769746140617	0.00177768330723034	0.0017776827436312	0.00177770305038768	0.00177773102721665	0.00177772385546408	0.00177766230892794	0.00177767110651175	0.00177778502823571	0.00177761116951289	0.00177783480084489	0.00177769263686134	0.00177760797106032	0.00177769263686134	0.00177783480084489	0.00177761116951289	0.00177778502823571	0.00177767110651175	0.00177766230892793	0.00177772385546408	0.00177773102721665	0.00177770305038768	0.0017776827436312	0.00177768330723034	0.00177769746140617	0.00177771380874262	0.00177772474322805	0.00177772772372805	0.0017777238062213	0.0017777157346578
flux1:	0.686566332218509	0.00166646381263621	0.00166646504992835	0.00166646454031453	0.00166646229491024	0.00166645855809946	0.0016664538038236	0.00166644871305724	0.0016664441245379	0.0016664409484983	0.00166644003427647	0.00166644198924021	0.00166644696022285	0.00166645441095091	0.00166646296025104	0.00166647038463648	0.00166647392809401	0.00166647107966371	0.00166646091917412	0.00166644587014517	0.00166643302481412	0.00166643291162193	0.00166645211288747	0.0016664781033431	0.00166647097035638	0.00166641325810217	0.00166642179098115	0.00166652810479648	0.00166636490883862	0.00166657449936087	0.00166644112211513	0.00166636164157435	0.00166644112211513	0.00166657449936087	0.00166636490883862	0.00166652810479648	0.00166642179098116	0.00166641325810217	0.00166647097035637	0.0016664781033431	0.00166645211288747	0.00166643291162193	0.00166643302481412	0.00166644587014517	0.00166646091917412	0.00166647107966371	0.00166647392809401	0.00166647038463648	0.00166646296025104
flux1:	0.686828781122262	0.00156079384115843	0.00156079520310699	0.00156079491727654	0.00156079296626736	0.00156078956238045	0.00156078514549824	0.00156078036026059	0.00156077600570184	0.00156077294897954	0.00156077199629418	0.00156077372031391	0.00156077825595378	0.00156078509642448	0.0015607929495603	0.00156079974923321	0.00156080295169485	0.00156080026186317	0.00156079087773832	0.00156077709878864	0.00156076552143726	0.00156076585119489	0.00156078402057276	0.00156080815516576	0.00156080108469684	0.00156074698910589	0.00156075520119086	0.00156085426851424	0.00156070116188919	0.00156089737089742	0.00156077231589146	0.00156069775772716	0.00156077231589146	0.00156089737089742	0.00156070116188919	0.00156085426851424	0.00156075520119086	0.00156074698910589	0.00156080108469684	0.00156080815516576	0.00156078402057276	0.00156076585119489	0.00156076552143726	0.00156077709878864	0.00156079087773832	0.00156080026186317	0.00156080295169485	0.00156079974923321	0.0015607929495603
flux1:	0.687091230026016	0.00146053337504389	0.00146053486408948	0.0014605348121521	0.00146053317134561	0.00146053011791212	0.00146052605262486	0.00146052157901752	0.00146051745340203	0.00146051449980596	0.00146051348476131	0.00146051495282343	0.00146051903518085	0.00146052526182978	0.00146053243301201	0.00146053863678894	0.00146054153086274	0.00146053901958842	0.00146053040351229	0.00146051785418149	0.00146050749211668	0.00146050824629728	0.00146052544623166	0.00146054784521204	0.00146054085854761	0.00146049017518085	0.00146049802580116	0.00146059020896856	0.00146044664972314	0.00146063012891672	0.00146051295419728	0.00146044306614144	0.00146051295419728	0.00146063012891672	0.00146044664972314	0.00146059020896856	0.00146049802580116	0.00146049017518085	0.00146054085854761	0.00146054784521204	0.00146052544623166	0.00146050824629728	0.00146050749211668	0.00146051785418149	0.00146053040351229	0.00146053901958842	0.00146054153086274	0.00146053863678894	0.00146053243301201
flux1:	0.687353678929769	0.00136550633753818	0.00136550795124031	0.00136550813348276	0.00136550680554099	0.00136550410589863	0.00136550039370914	0.001365496228972	0.00136549232396043	0.00136548946023388	0.00136548836767906	0.00136548956775582	0.00136549319369092	0.00136549881674544	0.00136550533033688	0.00136551097170171	0.00136551358858077	0.00136551126914331	0.001365503402823	0.00136549203173067	0.00136548282203649	0.00136548397263579	0.00136550025577883	0.00136552103016017	0.00136551414664672	0.0013654666839524	0.00136547414658645	0.00136555980729865	0.00136542528365216	0.00136559667529016	0.00136548696068649	0.00136542150089858	0.00136548696068649	0.00136559667529016	0.00136542528365216	0.00136555980729865	0.00136547414658645	0.0013654666839524	0.00136551414664672	0.00136552103016017	0.00136550025577883	0.00136548397263579	0.00136548282203649	0.00136549203173067	0.001365503402823	0.00136551126914331	0.00136551358858077	0.00136551097170171	0.00136550533033688
flux1:	0.687616127833522	0.00127553461913363	0.00127553634975175	0.00127553675732478	0.0012755357334125	0.00127553337900404	0.00127553001123855	0.00127552614603916	0.0012755224516187	0.00127551966816132	0.00127551849137376	0.00127551942314989	0.00127552260235154	0.00127552764354866	0.00127553353191081	0.00127553864739504	0.00127554101606025	0.00127553889519791	0.00127553175135293	0.00127552149778701	0.00127551336916851	0.00127551488047461	0.00127553029115326	0.00127554954374222	0.00127554278120427	0.00127549836001626	0.00127550542079783	0.00127558491837571	0.00127545894710756	0.00127561888207515	0.0012755162282532	0.00127545496505308	0.0012755162282532	0.00127561888207515	0.00127545894710756	0.00127558491837571	0.00127550542079784	0.00127549836001626	0.00127554278120427	0.00127554954374222	0.00127553029115326	0.00127551488047461	0.00127551336916851	0.00127552149778701	0.00127553175135293	0.0012755388951979	0.00127554101606025	0.00127553864739504	0.0012755335319108
flux1:	0.687878576737275	0.00119043881758204	0.00119044065211293	0.00119044126811863	0.0011904405298372	0.00119043850264058	0.00119043546294087	0.00119043188348739	0.00119042838933527	0.00119042568058374	0.0011904244206124	0.00119042509392494	0.0011904278467455	0.0011904323369695	0.00119043763834331	0.00119044226603814	0.00119044441265974	0.00119044249093677	0.00119043603451258	0.00119042683020882	0.00119041970497638	0.00119042153542285	0.00119043611113021	0.00119045393751753	0.00119044731256511	0.00119040576542936	0.00119041242149884	0.00119048611103243	0.00119036823565964	0.0011905173315198	0.00119042135891043	0.00119036407045342	0.00119042135891043	0.0011905173315198	0.00119036823565964	0.00119048611103243	0.00119041242149884	0.00119040576542936	0.00119044731256511	0.00119045393751753	0.00119043611113022	0.00119042153542285	0.00119041970497638	0.00119042683020882	0.00119043603451258	0.00119044249093677	0.00119044441265973	0.00119044226603814	0.00119043763834331
flux1:	0.688141025641029	0.00111003893526603	0.00111004085588269	0.00111004165676482	0.00111004117824857	0.00111003945321332	0.00111003671988916	0.0011100334097908	0.00111003010632141	0.00111002747080562	0.00111002613553401	0.00111002656861664	0.00111002892381913	0.00111003290076208	0.00111003765726638	0.00111004183551693	0.00111004378306573	0.00111004205544009	0.00111003624498358	0.00111002801601149	0.00111002181211374	0.00111002391613112	0.00111003768897787	0.00111005417845685	0.00111004770668516	0.00111000887705471	0.00111001513482211	0.00111008336529282	0.00110997315412683	0.00111011201322576	0.00111002236087997	0.00110996883479341	0.00111002236087997	0.00111011201322576	0.00110997315412683	0.00111008336529282	0.00111001513482211	0.00111000887705471	0.00111004770668516	0.00111005417845685	0.00111003768897787	0.00111002391613112	0.00111002181211374	0.00111002801601149	0.00111003624498358	0.00111004205544009	0.00111004378306573	0.00111004183551693	0.00111003765726638
flux1:	0.688403474544782	0.0010341550331464	0.00103415701796446	0.0010341579750965	0.00103415772515396	0.00103415627253246	0.0010341538206869	0.00103415076251102	0.0010341476415992	0.0010341450817087	0.00103414368470704	0.00103414390233064	0.00103414589484627	0.00103414940078026	0.00103415365659365	0.00103415742290892	0.00103415919097441	0.00103415764752853	0.00103415243666106	0.00103414510533673	0.0010341397383591	0.00103414206815189	0.001034155066225	0.00103417030261303	0.0010341639987025	0.00103412774004195	0.0010341336134254	0.00103419672587323	0.00103409377003668	0.00103422297772296	0.00103413930214119	0.0010340893351399	0.00103413930214119	0.00103422297772296	0.00103409377003668	0.00103419672587323	0.0010341336134254	0.00103412774004195	0.0010341639987025	0.00103417030261303	0.001034155066225	0.00103414206815189	0.0010341397383591	0.00103414510533673	0.00103415243666106	0.00103415764752853	0.00103415919097441	0.00103415742290892	0.00103415365659365
flux1:	0.688665923448535	9.62607840801402e-4	9.6260986488666e-4	9.62610946252525e-4	9.62610890445549e-4	9.62609677927628e-4	9.62607481292025e-4	9.6260465779188e-4	9.62601713185105e-4	9.62599234693712e-4	9.62597793934333e-4	9.62597825530924e-4	9.62599494313537e-4	9.62602574046906e-4	9.62606373820712e-4	9.62609764016333e-4	9.626113688167e-4	9.6260999560874e-4	9.62605334534214e-4	9.62598821287029e-4	9.62594206344705e-4	9.62596713533678e-4	9.62608962122155e-4	9.62623024469801e-4	9.62616902199669e-4	9.6258307703911e-4	9.62588585736061e-4	9.62646911534757e-4	9.62550823008393e-4	9.62670946016112e-4	9.62592919992093e-4	9.62546317487464e-4	9.62592919992094e-4	9.62670946016112e-4	9.62550823008393e-4	9.62646911534757e-4	9.62588585736061e-4	9.6258307703911e-4	9.62616902199668e-4	9.62623024469801e-4	9.62608962122155e-4	9.62596713533678e-4	9.62594206344704e-4	9.62598821287029e-4	9.62605334534213e-4	9.6260999560874e-4	9.626113688167e-4	9.62609764016334e-4	9.62606373820712e-4
flux1:	0.688928372352288	8.95219322358096e-4	8.95221358883559e-4	8.95222530751992e-4	8.95222633322092e-4	8.9522162790347e-4	8.9521966034356e-4	8.95217055352776e-4	8.95214282802101e-4	8.9521189420761e-4	8.95210430717422e-4	8.952103085664e-4	8.95211694615558e-4	8.95214393687498e-4	8.95217781219735e-4	8.9522082879555e-4	8.952222833558e-4	8.95221063346188e-4	8.95216900335152e-4	8.95211125465476e-4	8.95207178932193e-4	8.95209816016181e-4	8.95221338675492e-4	8.95234301856384e-4	8.95228374047584e-4	8.95196853023605e-4	8.95202020864734e-4	8.95255880157246e-4	8.95166289915247e-4	8.9527787495103e-4	8.95205186463244e-4	8.95161762178529e-4	8.95205186463244e-4	8.9527787495103e-4	8.95166289915247e-4	8.95255880157246e-4	8.95202020864734e-4	8.95196853023605e-4	8.95228374047583e-4	8.95234301856384e-4	8.95221338675491e-4	8.95209816016181e-4	8.95207178932193e-4	8.95211125465476e-4	8.95216900335151e-4	8.95221063346188e-4	8.952222833558e-4	8.95220828795551e-4	8.95217781219735e-4
flux1:	0.689190821256042	8.31813198388531e-4	8.31815219850984e-4	8.31816448356118e-4	8.31816673926045e-4	8.31815843464226e-4	8.31814080141624e-4	8.31811679150968e-4	8.31809076302981e-4	8.318067880432e-4	8.31805324563106e-4	8.31805082107332e-4	8.31806226715623e-4	8.31808589865454e-4	8.31811607048878e-4	8.31814342791314e-4	8.31815657258772e-4	8.31814571266658e-4	8.31810854064136e-4	8.3180573933999e-4	8.31802380368183e-4	8.31805101972969e-4	8.31815921411431e-4	8.31827856593117e-4	8.31822134998644e-4	8.31792795916152e-4	8.31797649343636e-4	8.31847349678831e-4	8.31763905958797e-4	8.31867478521691e-4	8.3179982969836e-4	8.31759405299666e-4	8.3179982969836e-4	8.31867478521691e-4	8.31763905958797e-4	8.3184734967883e-4	8.31797649343636e-4	8.31792795916152e-4	8.31822134998644e-4	8.31827856593116e-4	8.3181592141143e-4	8.31805101972969e-4	8.31802380368183e-4	8.31805739339991e-4	8.31810854064136e-4	8.31814571266659e-4	8.31815657258772e-4	8.31814342791314e-4	8.31811607048878e-4
flux1:	0.689453270159795	7.7221542409861e-4	7.72217403511304e-4	7.72218656067353e-4	7.7221897106701e-4	7.72218285500744e-4	7.72216703694871e-4	7.72214494142272e-4	7.72212060242663e-4	7.72209883848991e-4	7.72208443562399e-4	7.72208113908266e-4	7.72209057171585e-4	7.72211127101853e-4	7.72213813144488e-4	7.72216264933163e-4	7.72217446995741e-4	7.72216474642747e-4	7.72213151755512e-4	7.72208621808443e-4	7.72205773609875e-4	7.72208537505232e-4	7.72218676286126e-4	7.72229651288312e-4	7.72224146449585e-4	7.72196873393664e-4	7.72201440096232e-4	7.72247275296342e-4	7.72169642037838e-4	7.72265705490526e-4	7.7220281166658e-4	7.72165216416904e-4	7.7220281166658e-4	7.72265705490526e-4	7.72169642037838e-4	7.72247275296342e-4	7.72201440096232e-4	7.72196873393664e-4	7.72224146449585e-4	7.72229651288311e-4	7.72218676286126e-4	7.72208537505232e-4	7.72205773609875e-4	7.72208621808443e-4	7.72213151755512e-4	7.72216474642746e-4	7.72217446995742e-4	7.72216264933163e-4	7.72213813144488e-4
flux1:	0.689715719063548	7.16254624377322e-4	7.16256536367077e-4	7.16257782862772e-4	7.16258156649332e-4	7.1625758887862e-4	7.16256168491224e-4	7.1625413980739e-4	7.16251875270674e-4	7.16249822516967e-4	7.16248427899635e-4	7.16248042540564e-4	7.16248822153649e-4	7.16250638590318e-4	7.16253029494302e-4	7.16255222285111e-4	7.16256277656232e-4	7.1625539825909e-4	7.16252420087313e-4	7.16248403580006e-4	7.16245994449556e-4	7.16248762327602e-4	7.16258243389746e-4	7.1626832294097e-4	7.16263044028453e-4	7.16237726549973e-4	7.16242034278026e-4	7.16284283555035e-4	7.16212139028742e-4	7.16301173928495e-4	7.16242762806242e-4	7.16207833247207e-4	7.16242762806242e-4	7.16301173928495e-4	7.16212139028742e-4	7.16284283555035e-4	7.16242034278026e-4	7.16237726549972e-4	7.16263044028453e-4	7.1626832294097e-4	7.16258243389747e-4	7.16248762327602e-4	7.16245994449556e-4	7.16248403580006e-4	7.16252420087313e-4	7.1625539825909e-4	7.16256277656232e-4	7.16255222285111e-4	7.16253029494302e-4
flux1:	0.689978167967302	6.63762486494492e-4	6.63764308245872e-4	6.63765521983151e-4	6.63765927645347e-4	6.63765454086874e-4	6.63764177864929e-4	6.63762321323959e-4	6.63760227223946e-4	6.63758309321835e-4	6.63756981153458e-4	6.63756568941476e-4	6.63757219285358e-4	6.637588183249e-4	6.63760946599615e-4	6.63762902551642e-4	6.63763835486554e-4	6.63763028866247e-4	6.63760348654396e-4	6.63756779204696e-4	6.63754743282197e-4	6.63757481300918e-4	6.63766328308049e-4	6.63775574215034e-4	6.63770528870052e-4	6.63747061263114e-4	6.63751136838066e-4	6.63790064166447e-4	6.63723099805129e-4	6.63805563493743e-4	6.63751374412651e-4	6.63718954076551e-4	6.63751374412651e-4	6.63805563493744e-4	6.63723099805129e-4	6.63790064166447e-4	6.63751136838066e-4	6.63747061263114e-4	6.63770528870052e-4	6.63775574215034e-4	6.63766328308049e-4	6.63757481300918e-4	6.63754743282196e-4	6.63756779204696e-4	6.63760348654396e-4	6.63763028866247e-4	6.63763835486554e-4	6.63762902551642e-4	6.63760946599615e-4
flux1:	0.690240616871055	6.14574111438791e-4	6.14575823444342e-4	6.14576981804309e-4	6.14577396658798e-4	6.14576997506409e-4	6.14575851028464e-4	6.14574159455997e-4	6.14572236988316e-4	6.14570463871414e-4	6.14569220436762e-4	6.14568806812551e-4	6.14569358326997e-4	6.14570772048726e-4	6.14572666627068e-4	6.14574405338525e-4	6.14575219149375e-4	6.14574466331315e-4	6.14572040923105e-4	6.14568857780403e-4	6.1456713555645e-4	6.14569814661241e-4	6.14578052196319e-4	6.14586523442312e-4	6.14581717634813e-4	6.14559998318227e-4	6.1456386684174e-4	6.14599720585386e-4	6.14537640018013e-4	6.14613966461937e-4	6.14563749777542e-4	6.14533688930234e-4	6.14563749777542e-4	6.14613966461937e-4	6.14537640018013e-4	6.14599720585386e-4	6.1456386684174e-4	6.14559998318227e-4	6.14581717634813e-4	6.14586523442312e-4	6.14578052196319e-4	6.14569814661241e-4	6.14567135556451e-4	6.14568857780403e-4	6.14572040923105e-4	6.14574466331315e-4	6.14575219149375e-4	6.14574405338525e-4	6.14572666627068e-4
flux1:	0.690503065774808	5.68528325069605e-4	5.68529911661931e-4	5.68530996498396e-4	5.6853140230109e-4	5.68531061531769e-4	5.68530033008239e-4	5.68528500399146e-4	5.68526750361234e-4	5.68525130090497e-4	5.68523986585395e-4	5.68523593064108e-4	5.68524071886423e-4	5.68525328200088e-4	5.68527014522248e-4	5.68528553340589e-4	5.68529250881882e-4	5.68528534669162e-4	5.68526325060877e-4	5.68523473540951e-4	5.6852201212175e-4	5.68524608164945e-4	5.68532261789671e-4	5.68540014578826e-4	5.68535452493281e-4	5.68515383502593e-4	5.68519067763669e-4	5.68552080546291e-4	5.6849459882829e-4	5.68565198693446e-4	5.68518715260683e-4	5.68490870674397e-4	5.68518715260683e-4	5.68565198693446e-4	5.6849459882829e-4	5.68552080546291e-4	5.68519067763669e-4	5.68515383502592e-4	5.68535452493282e-4	5.68540014578826e-4	5.68532261789671e-4	5.68524608164945e-4	5.6852201212175e-4	5.68523473540951e-4	5.68526325060877e-4	5.68528534669162e-4	5.68529250881882e-4	5.68528553340589e-4	5.68527014522248e-4
flux1:	0.690765514678561	5.25467950419509e-4	5.25469400077173e-4	5.25470397852936e-4	5.25470780760016e-4	5.25470485932855e-4	5.25469565872425e-4	5.25468186966448e-4	5.25466609292477e-4	5.25465147604228e-4	5.25464115749698e-4	5.25463759648613e-4	5.25464187491131e-4	5.25465310183903e-4	5.25466810411127e-4	5.25468164784415e-4	5.25468748885646e-4	5.25468054295039e-4	5.2546602599034e-4	5.25463457683333e-4	5.25462210837058e-4	5.25464704520626e-4	5.25471800723033e-4	5.25478888487601e-4	5.25474572446214e-4	5.25456059037568e-4	5.25459579108691e-4	5.25489967910019e-4	5.25436810935776e-4	5.25502071876089e-4	5.25459092628742e-4	5.25433327382438e-4	5.25459092628743e-4	5.25502071876089e-4	5.25436810935776e-4	5.25489967910019e-4	5.25459579108691e-4	5.25456059037568e-4	5.25474572446214e-4	5.25478888487601e-4	5.25471800723033e-4	5.25464704520627e-4	5.25462210837058e-4	5.25463457683333e-4	5.2546602599034e-4	5.25468054295038e-4	5.25468748885646e-4	5.25468164784415e-4	5.25466810411127e-4
flux1:	0.691027963582315	4.85240042624581e-4	4.8524134805828e-4	4.85242249751573e-4	4.85242600072912e-4	4.8524234197189e-4	4.8524152276453e-4	4.85240292622421e-4	4.85238886001619e-4	4.85237586009081e-4	4.8523667386638e-4	4.85236368251263e-4	4.85236762483355e-4	4.852377714271e-4	4.85239104748164e-4	4.85240288588232e-4	4.85240762416378e-4	4.85240076973962e-4	4.8523820015085e-4	4.85235872924025e-4	4.85234800936571e-4	4.85237177606529e-4	4.85243743660601e-4	4.85250217046596e-4	4.85246147475845e-4	4.85229097838251e-4	4.85232470846277e-4	4.85260437300803e-4	4.85211341379165e-4	4.85271628513957e-4	4.85231934129128e-4	4.85208117433128e-4	4.85231934129128e-4	4.85271628513957e-4	4.85211341379165e-4	4.85260437300803e-4	4.85232470846277e-4	4.85229097838251e-4	4.85246147475845e-4	4.85250217046595e-4	4.85243743660601e-4	4.85237177606529e-4	4.85234800936571e-4	4.85235872924025e-4	4.8523820015085e-4	4.85240076973961e-4	4.85240762416379e-4	4.85240288588232e-4	4.85239104748163e-4
flux1:	0.691290412486068	4.47696088081306e-4	4.47697246119152e-4	4.47698046936437e-4	4.47698358728858e-4	4.47698130900086e-4	4.47697406362921e-4	4.47696319978012e-4	4.47695081575318e-4	4.47693943624596e-4	4.4769315559488e-4	4.47692909415143e-4	4.47693283311568e-4	4.47694194790619e-4	4.47695377785873e-4	4.47696403818305e-4	4.47696771158914e-4	4.47696085058885e-4	4.47694334565782e-4	4.47692212387796e-4	4.47691281759285e-4	4.4769353108203e-4	4.47699594843109e-4	4.47705501688304e-4	4.47701677131859e-4	4.47686002200372e-4	4.47689242253547e-4	4.47714973124602e-4	4.47669684694467e-4	4.47725341247193e-4	4.47688721881824e-4	4.4766672892276e-4	4.47688721881824e-4	4.47725341247193e-4	4.47669684694467e-4	4.47714973124602e-4	4.47689242253547e-4	4.47686002200372e-4	4.47701677131859e-4	4.47705501688304e-4	4.47699594843108e-4	4.4769353108203e-4	4.47691281759285e-4	4.47692212387796e-4	4.47694334565783e-4	4.47696085058886e-4	4.47696771158914e-4	4.47696403818305e-4	4.47695377785873e-4
flux1:	0.691552861389821	4.12692169527757e-4	4.12693180827894e-4	4.12693879764889e-4	4.12694150313777e-4	4.12693948545046e-4	4.12693313470972e-4	4.12692365442608e-4	4.12691290731276e-4	4.12690312403964e-4	4.12689649389356e-4	4.12689467767661e-4	4.12689830883611e-4	4.12690658004358e-4	4.12691705035877e-4	4.12692585117033e-4	4.12692850568485e-4	4.12692156704365e-4	4.12690511907063e-4	4.126885645239e-4	4.12687747539048e-4	4.12689863089898e-4	4.12695452748383e-4	4.12700838064302e-4	4.12697255242372e-4	4.12682868601599e-4	4.12685986850989e-4	4.12709654650441e-4	4.12667930111236e-4	4.12719278180733e-4	4.1268553326622e-4	4.12665245068016e-4	4.1268553326622e-4	4.12719278180732e-4	4.12667930111235e-4	4.12709654650441e-4	4.1268598685099e-4	4.12682868601599e-4	4.12697255242372e-4	4.12700838064302e-4	4.12695452748382e-4	4.12689863089898e-4	4.12687747539048e-4	4.126885645239e-4	4.12690511907063e-4	4.12692156704365e-4	4.12692850568485e-4	4.12692585117034e-4	4.12691705035877e-4
flux1:	0.691815310293574	3.80089098826905e-4	3.80089967452236e-4	3.80090566747382e-4	3.8009079598355e-4	3.80090617768739e-4	3.80090067510034e-4	3.80089251796504e-4	3.80088334503771e-4	3.80087510751193e-4	3.80086970449134e-4	3.80086855088899e-4	3.80087213722618e-4	3.80087966869378e-4	3.80088890470282e-4	3.80089635857055e-4	3.8008980493802e-4	3.80089098820113e-4	3.80087543324593e-4	3.80085745818929e-4	3.80085020024431e-4	3.80086998817435e-4	3.80092142631254e-4	3.80097048598274e-4	3.80093702510983e-4	3.80080520375877e-4	3.80083525187705e-4	3.80105288910474e-4	3.80066894541497e-4	3.80114235976739e-4	3.80083174057428e-4	3.80064477353851e-4	3.80083174057428e-4	3.80114235976739e-4	3.80066894541497e-4	3.80105288910474e-4	3.80083525187705e-4	3.80080520375877e-4	3.80093702510983e-4	3.80097048598274e-4	3.80092142631255e-4	3.80086998817435e-4	3.80085020024431e-4	3.80085745818929e-4	3.80087543324593e-4	3.80089098820113e-4	3.8008980493802e-4	3.80089635857055e-4	3.80088890470282e-4
flux1:	0.692077759197328	3.49752519288844e-4	3.49753252182131e-4	3.49753756706232e-4	3.49753946600788e-4	3.49753790624877e-4	3.49753320735774e-4	3.49752630495911e-4	3.49751862655304e-4	3.49751186044044e-4	3.49750763344e-4	3.49750713018237e-4	3.49751070724559e-4	3.49751758030243e-4	3.4975256927162e-4	3.49753190834993e-4	3.49753270009792e-4	3.49752549586133e-4	3.49751070864002e-4	3.49749403129897e-4	3.49748750750695e-4	3.49750592736563e-4	3.49755318760146e-4	3.49759784742298e-4	3.49756668812508e-4	3.49744610071956e-4	3.49747507286602e-4	3.49767513229387e-4	3.49732225172247e-4	3.49775842522487e-4	3.49747281124195e-4	3.49730068238734e-4	3.49747281124195e-4	3.49775842522487e-4	3.49732225172247e-4	3.49767513229387e-4	3.49747507286602e-4	3.49744610071956e-4	3.49756668812509e-4	3.49759784742298e-4	3.49755318760147e-4	3.49750592736563e-4	3.49748750750695e-4	3.49749403129897e-4	3.49751070864001e-4	3.49752549586133e-4	3.49753270009792e-4	3.49753190834993e-4	3.4975256927162e-4
flux1:	0.692340208101081	3.21552979410512e-4	3.21553585808819e-4	3.21554002431593e-4	3.21554156405672e-4	3.21554022078383e-4	3.21553628032146e-4	3.21553055557071e-4	3.21552427655045e-4	3.21551888699787e-4	3.21551576150551e-4	3.21551587237183e-4	3.21551945359072e-4	3.21552573164434e-4	3.21553281983703e-4	3.21553790362173e-4	3.21553786992603e-4	3.21553052392813e-4	3.21551641336556e-4	3.21550087500132e-4	3.21549494824004e-4	3.21551202379889e-4	3.21555538204354e-4	3.21559600787916e-4	3.21556707037257e-4	3.21545693345191e-4	3.21548486598967e-4	3.21566869233793e-4	3.21534473513639e-4	3.21574631027422e-4	3.21548396543119e-4	3.21532565272164e-4	3.21548396543119e-4	3.21574631027422e-4	3.21534473513639e-4	3.21566869233793e-4	3.21548486598967e-4	3.21545693345191e-4	3.21556707037257e-4	3.21559600787916e-4	3.21555538204354e-4	3.21551202379888e-4	3.21549494824004e-4	3.21550087500132e-4	3.21551641336556e-4	3.21553052392813e-4	3.21553786992604e-4	3.21553790362173e-4	3.21553281983704e-4
flux1:	0.692602657004834	2.95365979934991e-4	2.95366470760704e-4	2.95366807730134e-4	2.9536693010922e-4	2.95366817167133e-4	2.95366494155362e-4	2.95366030885252e-4	2.95365532085408e-4	2.95365119643421e-4	2.95364907960123e-4	2.95364974992118e-4	2.95365333182153e-4	2.95365906462816e-4	2.95366521942829e-4	2.95366927636265e-4	2.9536684987127e-4	2.95366103093766e-4	2.95364753528163e-4	2.95363301342575e-4	2.95362758099161e-4	2.95364335530451e-4	2.95368308046557e-4	2.95372001104138e-4	2.95369320354858e-4	2.95359276253715e-4	2.95361967340666e-4	2.95378850216057e-4	2.95349142779332e-4	2.95386087428289e-4	2.95362015009354e-4	2.95347468505186e-4	2.95362015009354e-4	2.9538608742829e-4	2.95349142779332e-4	2.95378850216057e-4	2.95361967340666e-4	2.95359276253715e-4	2.95369320354858e-4	2.95372001104137e-4	2.95368308046558e-4	2.95364335530451e-4	2.95362758099161e-4	2.95363301342575e-4	2.95364753528163e-4	2.95366103093766e-4	2.95366849871271e-4	2.95366927636266e-4	2.95366521942829e-4
flux1:	0.692865105908588	2.71071996139449e-4	2.71072383401363e-4	2.71072649765484e-4	2.71072745300424e-4	2.71072653489518e-4	2.71072396304313e-4	2.71072032919913e-4	2.7107165134532e-4	2.71071353046742e-4	2.71071231629062e-4	2.71071347832e-4	2.71071704541104e-4	2.7107222728732e-4	2.71072757880476e-4	2.7107307128856e-4	2.71072927905079e-4	2.71072172468031e-4	2.71070880642213e-4	2.71069520882091e-4	2.71069019638607e-4	2.7107047270905e-4	2.71074107901169e-4	2.71077462681024e-4	2.71074984775613e-4	2.71065837837537e-4	2.71068427090451e-4	2.71083923735827e-4	2.71056710485135e-4	2.71090672991227e-4	2.71068606434389e-4	2.71055253084979e-4	2.71068606434389e-4	2.71090672991227e-4	2.71056710485135e-4	2.71083923735826e-4	2.71068427090451e-4	2.71065837837538e-4	2.71074984775612e-4	2.71077462681024e-4	2.7107410790117e-4	2.71070472709049e-4	2.71069019638606e-4	2.71069520882091e-4	2.71070880642213e-4	2.71072172468031e-4	2.71072927905079e-4	2.7107307128856e-4	2.71072757880476e-4
flux1:	0.693127554812341	2.48556477254e-4	2.48556773486807e-4	2.48556978580554e-4	2.48557052049641e-4	2.48556980892943e-4	2.48556783886721e-4	2.48556510461591e-4	2.48556233514498e-4	2.48556036203953e-4	2.48555993640472e-4	2.48556151435119e-4	2.48556504351511e-4	2.48556979890962e-4	2.4855743358708e-4	2.48557664999401e-4	2.48557465208606e-4	2.48556705784007e-4	2.48555469866061e-4	2.48554195742765e-4	2.48553731334436e-4	2.48555066836935e-4	2.48558389613363e-4	2.4856143485199e-4	2.48559148882274e-4	2.48550829854694e-4	2.48553316526901e-4	2.48567531339132e-4	2.48542628148924e-4	2.4857382399692e-4	2.48553615618769e-4	2.48541368922034e-4	2.48553615618769e-4	2.48573823996921e-4	2.48542628148923e-4	2.48567531339132e-4	2.48553316526901e-4	2.48550829854694e-4	2.48559148882274e-4	2.4856143485199e-4	2.48558389613363e-4	2.48555066836935e-4	2.48553731334436e-4	2.48554195742765e-4	2.4855546986606e-4	2.48556705784007e-4	2.48557465208606e-4	2.48557664999401e-4	2.4855743358708e-4
flux1:	0.693390003716094	2.27709824892657e-4	2.27710042656972e-4	2.27710195669537e-4	2.27710251568776e-4	2.27710200217476e-4	2.2771005733072e-4	2.27709863527958e-4	2.27709678226449e-4	2.2770956839399e-4	2.27709592931888e-4	2.27709784384643e-4	2.27710130811514e-4	2.27710562070466e-4	2.27710946510812e-4	2.27711106057615e-4	2.27710859290823e-4	2.27710101339302e-4	2.27708920932048e-4	2.27707727547066e-4	2.27707296556022e-4	2.27708521932659e-4	2.27711555994794e-4	2.27714318049499e-4	2.27712212587209e-4	2.27704655530978e-4	2.2770703816332e-4	2.27720067257957e-4	2.27697299958097e-4	2.27725930378346e-4	2.2770744087123e-4	2.2769621930201e-4	2.2770744087123e-4	2.27725930378346e-4	2.27697299958097e-4	2.27720067257957e-4	2.2770703816332e-4	2.27704655530978e-4	2.27712212587209e-4	2.27714318049498e-4	2.27711555994794e-4	2.27708521932659e-4	2.27707296556022e-4	2.27707727547067e-4	2.27708920932048e-4	2.27710101339302e-4	2.27710859290824e-4	2.27711106057616e-4	2.27710946510812e-4
flux1:	0.693652452619847	2.08427352345455e-4	2.08427503804046e-4	2.08427613435151e-4	2.08427655757367e-4	2.08427622918698e-4	2.08427527762783e-4	2.08427403059147e-4	2.0842729637167e-4	2.08427260554365e-4	2.08427340518345e-4	2.08427557727795e-4	2.08427894893343e-4	2.08428284595734e-4	2.08428607138529e-4	2.0842870471225e-4	2.08428420400077e-4	2.08427669821739e-4	2.08426545514805e-4	2.08425429364354e-4	2.08425029656562e-4	2.08426152672874e-4	2.0842892042344e-4	2.08431423420712e-4	2.08429486742023e-4	2.0842262915222e-4	2.08424905912523e-4	2.08436837925913e-4	2.08416042243625e-4	2.08442295153408e-4	2.08425393418361e-4	2.08415120287045e-4	2.08425393418361e-4	2.08442295153408e-4	2.08416042243626e-4	2.08436837925913e-4	2.08424905912523e-4	2.0842262915222e-4	2.08429486742023e-4	2.08431423420712e-4	2.08428920423439e-4	2.08426152672874e-4	2.08425029656562e-4	2.08425429364355e-4	2.08426545514805e-4	2.08427669821739e-4	2.08428420400077e-4	2.0842870471225e-4	2.08428607138529e-4
flux1:	0.693914901523601	1.90609226537674e-4	1.90609323117013e-4	1.90609397324192e-4	1.90609429422259e-4	1.9060941335364e-4	1.90609359334139e-4	1.90609293254862e-4	1.90609252415923e-4	1.9060927755531e-4	1.9060940170448e-4	1.90609637117277e-4	1.90609962415376e-4	1.90610313222966e-4	1.90610580967677e-4	1.90610626125728e-4	1.90610313482756e-4	1.90609576296599e-4	1.90608509266168e-4	1.90607467806035e-4	1.90607098131929e-4	1.90608126607317e-4	1.90610649095863e-4	1.90612915090845e-4	1.9061113538828e-4	1.90604918289775e-4	1.90607087275227e-4	1.90618004107384e-4	1.90599025561325e-4	1.90623076456202e-4	1.90607639410403e-4	1.90598242712665e-4	1.90607639410403e-4	1.90623076456202e-4	1.90599025561326e-4	1.90618004107384e-4	1.90607087275227e-4	1.90604918289775e-4	1.9061113538828e-4	1.90612915090845e-4	1.90610649095863e-4	1.90608126607317e-4	1.90607098131929e-4	1.90607467806035e-4	1.90608509266168e-4	1.90609576296599e-4	1.90610313482756e-4	1.90610626125728e-4	1.90610580967677e-4
flux1:	0.694177350427354	1.74160394410911e-4	1.74160446551143e-4	1.74160492384666e-4	1.74160516909954e-4	1.74160515466478e-4	1.74160495931852e-4	1.7416047828085e-4	1.74160491074179e-4	1.74160564818959e-4	1.74160722635022e-4	1.74160969288912e-4	1.74161280452514e-4	1.74161595051907e-4	1.74161814830898e-4	1.74161816689846e-4	1.74161484515233e-4	1.74160766576758e-4	1.74159758240789e-4	1.74158789516537e-4	1.74158449177528e-4	1.74159390771035e-4	1.74161687673446e-4	1.74163736815596e-4	1.74162102391774e-4	1.74156470403803e-4	1.74158529899564e-4	1.74168507391088e-4	1.74151201134392e-4	1.74173213923858e-4	1.74159126281661e-4	1.74150538539382e-4	1.74159126281661e-4	1.74173213923858e-4	1.74151201134392e-4	1.74168507391088e-4	1.74158529899564e-4	1.74156470403803e-4	1.74162102391774e-4	1.74163736815595e-4	1.74161687673445e-4	1.74159390771035e-4	1.74158449177528e-4	1.74158789516537e-4	1.74159758240789e-4	1.74160766576758e-4	1.74161484515233e-4	1.74161816689846e-4	1.74161814830898e-4
flux1:	0.694439799331107	1.58990495421377e-4	1.58990512412496e-4	1.58990535930226e-4	1.58990554834466e-4	1.58990565555615e-4	1.58990573956792e-4	1.58990595029149e-4	1.58990650028046e-4	1.58990760975486e-4	1.58990942879949e-4	1.58991194575687e-4	1.58991489788134e-4	1.58991770932335e-4	1.58991949278903e-4	1.58991916409255e-4	1.58991572911694e-4	1.58990879675336e-4	1.58989931408536e-4	1.5898903375284e-4	1.58988722332908e-4	1.58989584381419e-4	1.58991674009101e-4	1.58993524709285e-4	1.58992024148173e-4	1.58986925514228e-4	1.58988874204388e-4	1.58997982743919e-4	1.58982213355774e-4	1.59002341140128e-4	1.58989495168221e-4	1.58981653262085e-4	1.58989495168221e-4	1.59002341140128e-4	1.58982213355774e-4	1.58997982743919e-4	1.58988874204389e-4	1.58986925514228e-4	1.58992024148173e-4	1.58993524709285e-4	1.58991674009101e-4	1.58989584381419e-4	1.58988722332908e-4	1.5898903375284e-4	1.58989931408536e-4	1.58990879675336e-4	1.58991572911694e-4	1.58991916409255e-4	1.58991949278903e-4
flux1:	0.69470224823486	1.45013761785844e-4	1.45013751683533e-4	1.45013757934868e-4	1.45013772521963e-4	1.45013792743388e-4	1.45013822791164e-4	1.45013873557452e-4	1.45013960315551e-4	1.45014098189007e-4	1.4501429569083e-4	1.45014547097864e-4	1.4501482504952e-4	1.45015075562783e-4	1.45015218664456e-4	1.45015158993989e-4	1.45014811647088e-4	1.45014147977241e-4	1.45013260887012e-4	1.45012432682863e-4	1.45012149841976e-4	1.45012939246287e-4	1.4501483858007e-4	1.45016507674698e-4	1.4501512998731e-4	1.45010516568604e-4	1.45012353698114e-4	1.45020658759583e-4	1.45006299987268e-4	1.45024685774868e-4	1.45012981023253e-4	1.45005826017922e-4	1.45012981023254e-4	1.45024685774868e-4	1.45006299987268e-4	1.45020658759583e-4	1.45012353698114e-4	1.45010516568604e-4	1.4501512998731e-4	1.45016507674698e-4	1.45014838580069e-4	1.45012939246287e-4	1.45012149841976e-4	1.45012432682864e-4	1.45013260887012e-4	1.45014147977241e-4	1.45014811647088e-4	1.45015158993989e-4	1.45015218664456e-4
flux1:	0.694964697138614	1.32148908035064e-4	1.32148877646378e-4	1.32148870712423e-4	1.32148881726221e-4	1.32148908703282e-4	1.3214895451256e-4	1.32149026767551e-4	1.32149135956669e-4	1.32149291720071e-4	1.32149497498298e-4	1.32149744201532e-4	1.32150004100565e-4	1.32150226855624e-4	1.3215034050092e-4	1.32150261232876e-4	1.32149916664839e-4	1.32149286696578e-4	1.32148461458434e-4	1.32147700964548e-4	1.32147446288783e-4	1.32148169441853e-4	1.3214989418536e-4	1.32151397093741e-4	1.32150131836498e-4	1.32145959069042e-4	1.32147684557407e-4	1.32155247168735e-4	1.32142181623976e-4	1.32158958989941e-4	1.32148302001432e-4	1.32141778964502e-4	1.32148302001432e-4	1.32158958989941e-4	1.32142181623976e-4	1.32155247168735e-4	1.32147684557407e-4	1.32145959069042e-4	1.32150131836498e-4	1.32151397093741e-4	1.3214989418536e-4	1.32148169441852e-4	1.32147446288783e-4	1.32147700964548e-4	1.32148461458434e-4	1.32149286696578e-4	1.32149916664839e-4	1.32150261232877e-4	1.3215034050092e-4
flux1:	0.695227146042367	1.20319011360601e-4	1.20318966287522e-4	1.20318949363791e-4	1.20318957098232e-4	1.2031898812958e-4	1.20319044341962e-4	1.20319130813242e-4	1.20319254308161e-4	1.20319420221241e-4	1.20319628149541e-4	1.20319866646048e-4	1.20320108192891e-4	1.20320306069474e-4	1.20320395595237e-4	1.20320303145991e-4	1.20319967065257e-4	1.20319374113562e-4	1.203186108623e-4	1.20317916095197e-4	1.20317688997098e-4	1.20318351748113e-4	1.20319916395421e-4	1.20321267267216e-4	1.20320104632385e-4	1.20316331449269e-4	1.20317945958622e-4	1.20324823105437e-4	1.20312941920444e-4	1.20328235609346e-4	1.20318539610968e-4	1.20312597427131e-4	1.20318539610968e-4	1.20328235609346e-4	1.20312941920443e-4	1.20324823105437e-4	1.20317945958622e-4	1.20316331449269e-4	1.20320104632385e-4	1.20321267267215e-4	1.20319916395421e-4	1.20318351748113e-4	1.20317688997098e-4	1.20317916095197e-4	1.203186108623e-4	1.20319374113562e-4	1.20319967065257e-4	1.20320303145991e-4	1.20320395595237e-4
flux1:	0.69548959494612	1.09451384163639e-4	1.09451328891433e-4	1.09451304399475e-4	1.09451308818752e-4	1.09451341360321e-4	1.09451403239161e-4	1.09451497654065e-4	1.09451628566774e-4	1.09451798187143e-4	1.09452003308807e-4	1.09452230964246e-4	1.09452454299332e-4	1.09452630132108e-4	1.09452700377238e-4	1.09452600336269e-4	1.09452277492862e-4	1.09451724007178e-4	1.09451022278368e-4	1.09450390944256e-4	1.09450190606155e-4	1.09450798253826e-4	1.09452216166506e-4	1.09453428016927e-4	1.09452358895645e-4	1.09448947617359e-4	1.09450452578974e-4	1.09456697548413e-4	1.09445899998024e-4	1.0945982647427e-4	1.09451011054433e-4	1.09445602236406e-4	1.09451011054433e-4	1.0945982647427e-4	1.09445899998024e-4	1.09456697548413e-4	1.09450452578974e-4	1.09448947617359e-4	1.09452358895645e-4	1.09453428016927e-4	1.09452216166506e-4	1.09450798253826e-4	1.09450190606155e-4	1.09450390944256e-4	1.09451022278368e-4	1.09451724007178e-4	1.09452277492862e-4	1.09452600336269e-4	1.09452700377238e-4
flux1:	0.695752043849873	9.94774401352089e-5	9.94773781523389e-5	9.94773478675954e-5	9.94773487257216e-5	9.94773804878265e-5	9.94774439825076e-5	9.94775410942893e-5	9.9477673762472e-5	9.94778419022427e-5	9.94780403651679e-5	9.94782553398745e-5	9.94784609737198e-5	9.94786174968058e-5	9.94786727667174e-5	9.94785698800759e-5	9.94782640606916e-5	9.94777516201704e-5	9.94771103353239e-5	9.94765398041173e-5	9.94763651567859e-5	9.94769224653429e-5	9.94782059545066e-5	9.94792907857165e-5	9.9478306805053e-5	9.94752230017173e-5	9.94766206060403e-5	9.94822832767418e-5	9.9472476373784e-5	9.94851443241349e-5	9.9477135099732e-5	9.94722155975758e-5	9.9477135099732e-5	9.94851443241349e-5	9.94724763737839e-5	9.94822832767417e-5	9.94766206060403e-5	9.94752230017173e-5	9.9478306805053e-5	9.94792907857165e-5	9.94782059545066e-5	9.94769224653428e-5	9.9476365156786e-5	9.94765398041175e-5	9.94771103353238e-5	9.94777516201704e-5	9.94782640606915e-5	9.9478569880076e-5	9.94786727667175e-5
flux1:	0.696014492753627	9.03325551162989e-5	9.03324890533427e-5	9.03324542380342e-5	9.03324511893316e-5	9.03324802120062e-5	9.03325419905766e-5	9.0332637566903e-5	9.03327675030393e-5	9.03329301487283e-5	9.03331191101955e-5	9.0333320264542e-5	9.03335089984068e-5	9.03336487922832e-5	9.03336928369541e-5	9.03335910139092e-5	9.0333305067437e-5	9.03328344111039e-5	9.03322518991489e-5	9.03317392126069e-5	9.03315889416487e-5	9.03321001734264e-5	9.03332605829932e-5	9.03342294908904e-5	9.03333230271896e-5	9.03305353572198e-5	9.03318285132201e-5	9.03369555982594e-5	9.0328053669495e-5	9.03395644626722e-5	9.03322927402819e-5	9.03278217507284e-5	9.03322927402818e-5	9.03395644626723e-5	9.03280536694949e-5	9.03369555982594e-5	9.03318285132201e-5	9.03305353572197e-5	9.03333230271896e-5	9.03342294908903e-5	9.03332605829932e-5	9.03321001734264e-5	9.03315889416487e-5	9.03317392126068e-5	9.03322518991489e-5	9.03328344111038e-5	9.0333305067437e-5	9.03335910139093e-5	9.03336928369541e-5
flux1:	0.69627694165738	8.19559239054665e-5	8.19558556817381e-5	8.19558172135172e-5	8.1955809907799e-5	8.19558346118144e-5	8.19558920632465e-5	8.19559828417332e-5	8.19561066502533e-5	8.19562608550668e-5	8.19564383658759e-5	8.19566251537474e-5	8.1956797997897e-5	8.19569234431829e-5	8.19569594502642e-5	8.19568617915257e-5	8.19565976807e-5	8.19561687661439e-5	8.19556428135377e-5	8.1955184719589e-5	8.19550572923536e-5	8.19555262513947e-5	8.19565740395134e-5	8.1957437305816e-5	8.19566014771235e-5	8.19540815073291e-5	8.19552737772718e-5	8.19599090270725e-5	8.19518332771009e-5	8.19622813855648e-5	8.19556838208637e-5	8.19516235982124e-5	8.19556838208636e-5	8.19622813855648e-5	8.1951833277101e-5	8.19599090270725e-5	8.19552737772718e-5	8.19540815073291e-5	8.19566014771234e-5	8.19574373058159e-5	8.19565740395133e-5	8.19555262513947e-5	8.19550572923536e-5	8.19551847195891e-5	8.19556428135377e-5	8.19561687661437e-5	8.19565976806999e-5	8.19568617915257e-5	8.19569594502642e-5
flux1:	0.696539390561133	7.42904140994422e-5	7.42903450677586e-5	7.42903035569853e-5	7.42902917154644e-5	7.42903109285663e-5	7.4290362137578e-5	7.42904457542137e-5	7.42905610246471e-5	7.42907047821039e-5	7.42908696589511e-5	7.42910420170499e-5	7.42912001123182e-5	7.42913133534841e-5	7.42913439566583e-5	7.42912528016068e-5	7.42910116758161e-5	7.42906237597215e-5	7.42901516816535e-5	7.42897446873629e-5	7.42896383937721e-5	7.42900684756349e-5	7.42910132918963e-5	7.42917804620175e-5	7.42910091028111e-5	7.42887311150522e-5	7.42898266308712e-5	7.42940110030728e-5	7.42866890732271e-5	7.42961624621856e-5	7.42901807214246e-5	7.42864963914511e-5	7.42901807214247e-5	7.42961624621856e-5	7.42866890732272e-5	7.42940110030728e-5	7.42898266308713e-5	7.42887311150522e-5	7.42910091028111e-5	7.42917804620175e-5	7.42910132918964e-5	7.42900684756349e-5	7.42896383937721e-5	7.42897446873629e-5	7.42901516816535e-5	7.42906237597216e-5	7.42910116758161e-5	7.4291252801607e-5	7.42913439566583e-5
flux1:	0.696801839464887	6.72824179718154e-5	6.72823490538318e-5	6.72823049444981e-5	6.72822884145383e-5	6.7282301374197e-5	6.72823450728376e-5	6.72824199697882e-5	6.72825251538254e-5	6.72826572611175e-5	6.72828089550534e-5	6.72829671944507e-5	6.72831117413956e-5	6.72832146621808e-5	6.72832419639045e-5	6.7283158953513e-5	6.72829412374945e-5	6.72825929714221e-5	6.72821716969495e-5	6.72818121332507e-5	6.72817251347295e-5	6.72821193784698e-5	6.72829701352637e-5	6.72836500829727e-5	6.72829377046174e-5	6.72808784941056e-5	6.72818818613026e-5	6.7285653664275e-5	6.72790191930323e-5	6.72875996814784e-5	6.72821801085177e-5	6.72788394867067e-5	6.72821801085177e-5	6.72875996814785e-5	6.72790191930324e-5	6.72856536642749e-5	6.72818818613026e-5	6.72808784941055e-5	6.72829377046175e-5	6.72836500829726e-5	6.72829701352636e-5	6.72821193784698e-5	6.72817251347295e-5	6.72818121332508e-5	6.72821716969495e-5	6.72825929714221e-5	6.72829412374945e-5	6.72831589535131e-5	6.72832419639045e-5
flux1:	0.69706428836864	6.08817033143349e-5	6.0881635120936e-5	6.08815887723507e-5	6.08815675609942e-5	6.08815738963396e-5	6.08816093973242e-5	6.08816747167819e-5	6.08817689967661e-5	6.08818889153201e-5	6.08820273828887e-5	6.08821720878271e-5	6.08823042864079e-5	6.08823984975389e-5	6.08824241044647e-5	6.08823502561791e-5	6.08821557493078e-5	6.08818452844859e-5	6.08814714491286e-5	6.08811555412973e-5	6.08810859228962e-5	6.0881447062038e-5	6.08822119990245e-5	6.08828129792592e-5	6.08821547196535e-5	6.08802933897073e-5	6.08812095843063e-5	6.08846046004805e-5	6.08785967911995e-5	6.08863603893827e-5	6.08814536813662e-5	6.0878427096591e-5	6.08814536813662e-5	6.08863603893827e-5	6.08785967911995e-5	6.08846046004805e-5	6.08812095843064e-5	6.08802933897073e-5	6.08821547196535e-5	6.08828129792591e-5	6.08822119990246e-5	6.0881447062038e-5	6.08810859228961e-5	6.08811555412974e-5	6.08814714491287e-5	6.08818452844859e-5	6.08821557493078e-5	6.08823502561792e-5	6.08824241044647e-5
flux1:	0.697326737272393	5.50412640866706e-5	5.50411970199365e-5	5.50411487681229e-5	5.50411230558203e-5	5.504112275239e-5	5.50411498695558e-5	5.50412053400585e-5	5.50412884956568e-5	5.50413962152284e-5	5.50415217975091e-5	5.50416537350695e-5	5.50417747365046e-5	5.50418615753284e-5	5.50418866440987e-5	5.5041822434774e-5	5.5041650415891e-5	5.50413755113901e-5	5.50410455515432e-5	5.50407694903381e-5	5.50407153120901e-5	5.50410458221944e-5	5.50417325634576e-5	5.50422622548883e-5	5.50416538206672e-5	5.5039971578326e-5	5.50408058418012e-5	5.50438574363264e-5	5.50384206373202e-5	5.50454378645646e-5	5.50409987588231e-5	5.50382588834298e-5	5.50409987588231e-5	5.50454378645646e-5	5.50384206373203e-5	5.50438574363264e-5	5.50408058418013e-5	5.5039971578326e-5	5.50416538206671e-5	5.50422622548883e-5	5.50417325634577e-5	5.50410458221942e-5	5.50407153120899e-5	5.50407694903381e-5	5.50410455515432e-5	5.50413755113901e-5	5.5041650415891e-5	5.50418224347741e-5	5.50418866440987e-5
flux1:	0.697589186176146	4.9717171643415e-5	4.97171059785098e-5	4.97170561778334e-5	4.97170263149078e-5	4.9717019666418e-5	4.9717038627636e-5	4.97170844487415e-5	4.97171567275682e-5	4.97172526389198e-5	4.97173659523152e-5	4.97174859952153e-5	4.97175968665701e-5	4.97176774074537e-5	4.97177026982023e-5	4.9717648151241e-5	4.97174974844345e-5	4.97172556138376e-5	4.97169658583111e-5	4.97167258677283e-5	4.97166852122167e-5	4.9716987353422e-5	4.97176029573258e-5	4.97180684964244e-5	4.97175061008541e-5	4.97159860572164e-5	4.97167437936334e-5	4.97194830131042e-5	4.97145663141872e-5	4.97209025004001e-5	4.97168894746761e-5	4.97144111617204e-5	4.97168894746761e-5	4.97209025004e-5	4.97145663141872e-5	4.97194830131041e-5	4.97167437936334e-5	4.97159860572164e-5	4.97175061008541e-5	4.97180684964243e-5	4.97176029573258e-5	4.97169873534219e-5	4.97166852122167e-5	4.97167258677283e-5	4.97169658583111e-5	4.97172556138374e-5	4.97174974844346e-5	4.97176481512411e-5	4.97177026982023e-5
flux1:	0.6978516350799	4.48684272318858e-5	4.48683631788206e-5	4.48683122255847e-5	4.48682787147002e-5	4.48682662662191e-5	4.4868277623785e-5	4.4868314354185e-5	4.48683763510106e-5	4.48684611309148e-5	4.48685629721902e-5	4.48686720358099e-5	4.48687737369447e-5	4.4868848810725e-5	4.48688747454785e-5	4.48688295185899e-5	4.48686987559248e-5	4.48684872084733e-5	4.48682339634591e-5	4.48680263620443e-5	4.48679973760513e-5	4.48682732296313e-5	4.48688242317812e-5	4.48692322401603e-5	4.48687125395404e-5	4.48673395180827e-5	4.48680261969285e-5	4.48704818621268e-5	4.48660387108596e-5	4.48717542845041e-5	4.48681292720943e-5	4.48658894002991e-5	4.48681292720942e-5	4.48717542845041e-5	4.48660387108596e-5	4.48704818621268e-5	4.48680261969285e-5	4.48673395180826e-5	4.48687125395404e-5	4.48692322401602e-5	4.48688242317812e-5	4.48682732296312e-5	4.48679973760513e-5	4.48680263620444e-5	4.48682339634591e-5	4.48684872084733e-5	4.48686987559248e-5	4.486882951859e-5	4.48688747454785e-5
flux1:	0.698114083983653	4.04568163817141e-5	4.04567541281939e-5	4.04567024688024e-5	4.04566659370835e-5	4.04566484238869e-5	4.04566529668143e-5	4.04566814200298e-5	4.04567339680362e-5	4.04568084790693e-5	4.04568997459393e-5	4.04569987396403e-5	4.0457092111447e-5	4.04571623318883e-5	4.0457189055096e-5	4.0457152525493e-5	4.04570400033976e-5	4.04568559764874e-5	4.04566356012394e-5	4.04564568548473e-5	4.04564377837591e-5	4.04566892823102e-5	4.04571817322974e-5	4.04575383390361e-5	4.04570583700374e-5	4.04558187255263e-5	4.04564397929343e-5	4.04586385886936e-5	4.04546264287066e-5	4.04597771934182e-5	4.04565053143305e-5	4.04544826411452e-5	4.04565053143305e-5	4.04597771934182e-5	4.04546264287065e-5	4.04586385886936e-5	4.04564397929343e-5	4.04558187255262e-5	4.04570583700373e-5	4.04575383390361e-5	4.04571817322973e-5	4.04566892823102e-5	4.04564377837591e-5	4.04564568548473e-5	4.04566356012394e-5	4.04568559764873e-5	4.04570400033976e-5	4.04571525254931e-5	4.04571890550961e-5
flux1:	0.698376532887406	3.6446765737032e-5	3.64467054745496e-5	3.64466536013589e-5	3.64466147658698e-5	3.64465930518691e-5	3.64465917237695e-5	3.64466128745486e-5	3.64466569509169e-5	3.64467221573425e-5	3.64468037848596e-5	3.64468935768655e-5	3.64469793392117e-5	3.64470451342688e-5	3.64470725729051e-5	3.64470439172656e-5	3.64469478440306e-5	3.64467885248213e-5	3.64465974962563e-5	3.64464442610128e-5	3.6446433475353e-5	3.6446662426693e-5	3.64471019194757e-5	3.64474127800095e-5	3.64469698999519e-5	3.64458513499037e-5	3.64464121502169e-5	3.644837871475e-5	3.64447586476697e-5	3.64493960491602e-5	3.64464453579502e-5	3.6444620380921e-5	3.64464453579503e-5	3.64493960491603e-5	3.64447586476698e-5	3.64483787147499e-5	3.64464121502169e-5	3.64458513499036e-5	3.64469698999519e-5	3.64474127800095e-5	3.64471019194757e-5	3.6446662426693e-5	3.6446433475353e-5	3.64464442610128e-5	3.64465974962563e-5	3.64467885248214e-5	3.64469478440306e-5	3.64470439172657e-5	3.64470725729051e-5
flux1:	0.698638981791159	3.28052028149568e-5	3.28051447509063e-5	3.28050931890891e-5	3.28050528191833e-5	3.28050278382572e-5	3.28050216636448e-5	3.28050365671562e-5	3.28050732142004e-5	3.28051301142189e-5	3.28052030263594e-5	3.28052844208571e-5	3.28053631783635e-5	3.28054248240789e-5	3.28054527450713e-5	3.28054310121667e-5	3.280534954476e-5	3.28052121795006e-5	3.28050471447697e-5	3.28049162997334e-5	3.28049123137783e-5	3.28051204189862e-5	3.28055121218494e-5	3.28057824348241e-5	3.28053742664537e-5	3.28043657364666e-5	3.28048714453759e-5	3.28066284606628e-5	3.28033649324438e-5	3.28075363168274e-5	3.28048775673623e-5	3.28032323938802e-5	3.28048775673623e-5	3.28075363168274e-5	3.28033649324438e-5	3.28066284606627e-5	3.2804871445376e-5	3.28043657364667e-5	3.28053742664537e-5	3.2805782434824e-5	3.28055121218494e-5	3.28051204189863e-5	3.28049123137783e-5	3.28049162997334e-5	3.28050471447698e-5	3.28052121795006e-5	3.280534954476e-5	3.28054310121668e-5	3.28054527450714e-5
flux1:	0.698901430694913	2.95014191099154e-5	2.95013634687995e-5	2.9501312757487e-5	2.95012716371388e-5	2.95012443400234e-5	2.9501234361003e-5	2.95012440859617e-5	2.95012743480597e-5	2.9501323921856e-5	2.95013889970554e-5	2.95014627217748e-5	2.95015349754292e-5	2.95015926304395e-5	2.95016206935838e-5	2.95016048680723e-5	2.95015361771858e-5	2.95014181276227e-5	2.95012759444251e-5	2.95011646140637e-5	2.95011660969455e-5	2.95013549632235e-5	2.9501703639278e-5	2.95019381625383e-5	2.95015625444305e-5	2.95006540281321e-5	2.95011095979825e-5	2.95026778821739e-5	2.94997383939617e-5	2.95034872582103e-5	2.95010936852684e-5	2.94996119106182e-5	2.95010936852684e-5	2.95034872582103e-5	2.94997383939618e-5	2.95026778821738e-5	2.95011095979825e-5	2.95006540281321e-5	2.95015625444305e-5	2.95019381625383e-5	2.95017036392779e-5	2.95013549632235e-5	2.95011660969455e-5	2.95011646140637e-5	2.9501275944425e-5	2.95014181276227e-5	2.95015361771858e-5	2.95016048680724e-5	2.95016206935838e-5
flux1:	0.699163879598666	2.65069369026614e-5	2.65068839195055e-5	2.65068345902044e-5	2.65067934828937e-5	2.65067647915521e-5	2.65067520160131e-5	2.6506757591999e-5	2.65067824677839e-5	2.65068256401569e-5	2.65068836890869e-5	2.65069503914079e-5	2.65070165540481e-5	2.65070702929324e-5	2.65070980979008e-5	2.65070871543579e-5	2.65070294772616e-5	2.65069282641481e-5	2.65068060291534e-5	2.65067115962379e-5	2.65067173762723e-5	2.65068885254588e-5	2.65071985545918e-5	2.65074016212436e-5	2.65070565645501e-5	2.65062389983722e-5	2.65066491156752e-5	2.65080477179086e-5	2.65054025610179e-5	2.65087687958843e-5	2.65066159131988e-5	2.65052825067311e-5	2.65066159131989e-5	2.65087687958843e-5	2.65054025610179e-5	2.65080477179085e-5	2.65066491156753e-5	2.65062389983722e-5	2.65070565645501e-5	2.65074016212436e-5	2.65071985545918e-5	2.65068885254587e-5	2.65067173762722e-5	2.6506711596238e-5	2.65068060291534e-5	2.65069282641481e-5	2.65070294772616e-5	2.65070871543579e-5	2.65070980979008e-5
flux1:	0.699426328502419	2.37953800754281e-5	2.37953299843402e-5	2.37952825391911e-5	2.37952421573112e-5	2.37952129279721e-5	2.3795198289639e-5	2.37952006681505e-5	2.37952210767964e-5	2.3795258692689e-5	2.3795310446314e-5	2.37953706958876e-5	2.37954311097303e-5	2.3795480953762e-5	2.3795508080264e-5	2.37955010270663e-5	2.37954527084046e-5	2.37953660426704e-5	2.37952611088892e-5	2.37951812187615e-5	2.37951902819581e-5	2.3795345155586e-5	2.37956205536838e-5	2.37957960889155e-5	2.37954797407994e-5	2.37947448933503e-5	2.37951139480755e-5	2.37963602456437e-5	2.37939822597824e-5	2.37970023852427e-5	2.37950677993729e-5	2.37938689985285e-5	2.37950677993729e-5	2.37970023852427e-5	2.37939822597824e-5	2.37963602456437e-5	2.37951139480755e-5	2.37947448933504e-5	2.37954797407994e-5	2.37957960889155e-5	2.37956205536838e-5	2.3795345155586e-5	2.37951902819581e-5	2.37951812187615e-5	2.37952611088892e-5	2.37953660426704e-5	2.37954527084047e-5	2.37955010270664e-5	2.37955080802641e-5
flux1:	0.699688777406172	2.13423491809682e-5	2.13423022014383e-5	2.1342257093377e-5	2.13422180734904e-5	2.13421890688735e-5	2.13421733989057e-5	2.13421734271056e-5	2.13421901871008e-5	2.13422229980708e-5	2.13422691039123e-5	2.13423233998646e-5	2.13423783544932e-5	2.13424242987062e-5	2.13424503393049e-5	2.13424462524602e-5	2.13424057735959e-5	2.13423315761543e-5	2.13422415604282e-5	2.13421741178357e-5	2.13421856016645e-5	2.13423255634576e-5	2.13425700005969e-5	2.13427215397169e-5	2.13424321534956e-5	2.13417725289253e-5	2.13421045947774e-5	2.13432143922359e-5	2.13410787457604e-5	2.13437861388101e-5	2.13420493780411e-5	2.13409725898927e-5	2.13420493780411e-5	2.13437861388101e-5	2.13410787457603e-5	2.13432143922359e-5	2.13421045947774e-5	2.13417725289254e-5	2.13424321534956e-5	2.13427215397169e-5	2.13425700005969e-5	2.13423255634576e-5	2.13421856016645e-5	2.13421741178358e-5	2.13422415604282e-5	2.13423315761543e-5	2.13424057735959e-5	2.13424462524602e-5	2.1342450339305e-5
flux1:	0.699951226309926	1.91253009630132e-5	1.91252572861045e-5	1.9125214902422e-5	1.91251777870939e-5	1.91251496577344e-5	1.91251336670384e-5	1.91251320727354e-5	1.91251458912576e-5	1.91251745508073e-5	1.91252155753855e-5	1.9125264356344e-5	1.91253141058548e-5	1.91253561417059e-5	1.91253807271922e-5	1.91253787746035e-5	1.91253447724781e-5	1.912528118395e-5	1.91252039659538e-5	1.9125147125769e-5	1.9125160309293e-5	1.91252866459349e-5	1.91255034640963e-5	1.91256341720213e-5	1.91253700837645e-5	1.91247788382299e-5	1.91250776628495e-5	1.91260652923841e-5	1.91241492831301e-5	1.91265743976261e-5	1.91250167549808e-5	1.9124050464903e-5	1.91250167549808e-5	1.91265743976262e-5	1.91241492831302e-5	1.91260652923841e-5	1.91250776628495e-5	1.91247788382298e-5	1.91253700837645e-5	1.91256341720212e-5	1.91255034640963e-5	1.91252866459349e-5	1.91251603092929e-5	1.91251471257691e-5	1.91252039659538e-5	1.912528118395e-5	1.91253447724781e-5	1.91253787746035e-5	1.91253807271922e-5
flux1:	0.700213675213679	1.71234324793096e-5	1.71233922553956e-5	1.71233529056455e-5	1.71233181320327e-5	1.71232914061342e-5	1.71232756771574e-5	1.71232730632983e-5	1.71232845341783e-5	1.71233095998803e-5	1.71233460354401e-5	1.71233896908688e-5	1.7123434469189e-5	1.71234726024402e-5	1.7123495420013e-5	1.71234948769843e-5	1.71234661537196e-5	1.71234115355411e-5	1.71233452498006e-5	1.7123297402982e-5	1.71233116944289e-5	1.71234256153433e-5	1.71236178460526e-5	1.71237305382927e-5	1.71234901494105e-5	1.71229610195366e-5	1.71232300233751e-5	1.71241084455909e-5	1.71223913206618e-5	1.71245618988117e-5	1.7123166288181e-5	1.71222999752383e-5	1.7123166288181e-5	1.71245618988117e-5	1.71223913206618e-5	1.71241084455909e-5	1.71232300233751e-5	1.71229610195366e-5	1.71234901494105e-5	1.71237305382927e-5	1.71236178460526e-5	1.71234256153433e-5	1.71233116944288e-5	1.7123297402982e-5	1.71233452498005e-5	1.7123411535541e-5	1.71234661537196e-5	1.71234948769843e-5	1.7123495420013e-5
flux1:	0.700476124117432	1.53175699356145e-5	1.53175332648049e-5	1.53174971734989e-5	1.53174650684123e-5	1.53174401492827e-5	1.53174251358051e-5	1.53174219826261e-5	1.53174315908976e-5	1.531745353137e-5	1.53174858052193e-5	1.53175246868289e-5	1.53175647205321e-5	1.53175989842909e-5	1.53176197890752e-5	1.53176200460894e-5	1.53175955707217e-5	1.53175484991885e-5	1.53174915216374e-5	1.53174512777476e-5	1.5317466200513e-5	1.53175688372744e-5	1.53177392194327e-5	1.53178363844611e-5	1.53176181496543e-5	1.53171453917534e-5	1.53173876742708e-5	1.53181685784642e-5	1.53166313712865e-5	1.53185726463617e-5	1.53173234707266e-5	1.53165475293447e-5	1.53173234707266e-5	1.53185726463617e-5	1.53166313712865e-5	1.53181685784642e-5	1.53173876742707e-5	1.53171453917534e-5	1.53176181496543e-5	1.53178363844611e-5	1.53177392194326e-5	1.53175688372744e-5	1.5317466200513e-5	1.53174512777476e-5	1.53174915216374e-5	1.53175484991885e-5	1.53175955707218e-5	1.53176200460895e-5	1.53176197890752e-5
flux1:	0.700738573021185	1.36900622999018e-5	1.36900292258176e-5	1.36899965299106e-5	1.36899673107111e-5	1.36899444805833e-5	1.36899305138908e-5	1.36899271868761e-5	1.36899353180132e-5	1.36899545230069e-5	1.36899830080582e-5	1.36900174403553e-5	1.3690052958594e-5	1.36900834217149e-5	1.36901020423555e-5	1.36901026063035e-5	1.36900815101061e-5	1.36900407649151e-5	1.36899916954626e-5	1.36899578629634e-5	1.36899730409121e-5	1.3690065446777e-5	1.36902164448105e-5	1.36903002675773e-5	1.36901026874212e-5	1.36896810261572e-5	1.36898993779634e-5	1.36905932809196e-5	1.36892186638625e-5	1.36909535537213e-5	1.36898365844415e-5	1.36891422519312e-5	1.36898365844415e-5	1.36909535537213e-5	1.36892186638625e-5	1.36905932809196e-5	1.36898993779634e-5	1.36896810261572e-5	1.36901026874212e-5	1.36903002675773e-5	1.36902164448105e-5	1.3690065446777e-5	1.36899730409121e-5	1.36899578629634e-5	1.36899916954626e-5	1.36900407649151e-5	1.36900815101061e-5	1.36901026063035e-5	1.36901020423555e-5
flux1:	0.701001021924939	1.22246797306012e-5	1.22246502377407e-5	1.22246209885483e-5	1.22245947689805e-5	1.22245741978846e-5	1.22245614976939e-5	1.22245582595801e-5	1.22245652117138e-5	1.22245820038228e-5	1.2224607029219e-5	1.22246373185457e-5	1.22246685599849e-5	1.22246953312403e-5	1.22247116704545e-5	1.22247121605548e-5	1.22246937274044e-5	1.2224658276184e-5	1.22246159186494e-5	1.22245874840622e-5	1.22246026268579e-5	1.22246857767725e-5	1.22248195991175e-5	1.22248919853824e-5	1.22247136027535e-5	1.22243381879346e-5	1.22245351075152e-5	1.22251514499059e-5	1.22239236008041e-5	1.22254728918597e-5	1.22244751580307e-5	1.22238544475383e-5	1.22244751580307e-5	1.22254728918598e-5	1.22239236008041e-5	1.22251514499058e-5	1.22245351075152e-5	1.22243381879345e-5	1.22247136027535e-5	1.22248919853824e-5	1.22248195991175e-5	1.22246857767725e-5	1.22246026268579e-5	1.22245874840623e-5	1.22246159186494e-5	1.22246582761841e-5	1.22246937274045e-5	1.22247121605548e-5	1.22247116704545e-5
flux1:	0.701263470828692	1.09065168206129e-5	1.09064908351886e-5	1.09064650041224e-5	1.09064418040385e-5	1.09064235623539e-5	1.09064122509317e-5	1.09064092761703e-5	1.09064152738162e-5	1.09064299206025e-5	1.09064517815914e-5	1.09064782232757e-5	1.09065054401253e-5	1.09065286687084e-5	1.09065426997537e-5	1.09065428394064e-5	1.09065264925767e-5	1.09064954727746e-5	1.09064588133986e-5	1.09064349202526e-5	1.09064498092937e-5	1.09065246006119e-5	1.09066432184593e-5	1.09067058195611e-5	1.09065452191086e-5	1.09062115893186e-5	1.09063893030674e-5	1.0906936542598e-5	1.09058410236006e-5	1.09072235449441e-5	1.09063332318751e-5	1.09057788703504e-5	1.09063332318751e-5	1.09072235449441e-5	1.09058410236006e-5	1.0906936542598e-5	1.09063893030674e-5	1.09062115893186e-5	1.09065452191086e-5	1.09067058195611e-5	1.09066432184593e-5	1.09065246006118e-5	1.09064498092937e-5	1.09064349202526e-5	1.09064588133987e-5	1.09064954727746e-5	1.09065264925767e-5	1.09065428394064e-5	1.09065426997537e-5
flux1:	0.701525919732445	9.72190063041151e-6	9.72187802427686e-6	9.72185551161328e-6	9.72183526948089e-6	9.7218193428482e-6	9.72180946091376e-6	9.72180685122125e-6	9.72181205931591e-6	9.72182478492692e-6	9.72184375142491e-6	9.72186663488719e-6	9.72189009430167e-6	9.7219099673178e-6	9.72192172734648e-6	9.72192133310396e-6	9.72190661975206e-6	9.72187931909531e-6	9.72184750465706e-6	9.72182743297923e-6	9.72184190837315e-6	9.72190916240267e-6	9.72201432855929e-6	9.72206856621449e-6	9.72192437609928e-6	9.7216284279628e-6	9.72178891234707e-6	9.72227461291069e-6	9.72129826019708e-6	9.72253104767378e-6	9.72173740360355e-6	9.7212427743953e-6	9.72173740360356e-6	9.72253104767381e-6	9.72129826019712e-6	9.72227461291068e-6	9.7217889123471e-6	9.72162842796278e-6	9.72192437609927e-6	9.72206856621449e-6	9.72201432855929e-6	9.72190916240268e-6	9.72184190837314e-6	9.72182743297925e-6	9.72184750465709e-6	9.72187931909531e-6	9.72190661975208e-6	9.72192133310397e-6	9.72192172734648e-6
flux1:	0.701788368636199	8.65830345804714e-6	8.65828405514065e-6	8.65826470095506e-6	8.65824728806476e-6	8.65823359345312e-6	8.65822511665011e-6	8.65822291652499e-6	8.65822745384547e-6	8.6582384494724e-6	8.65825477299581e-6	8.65827438485191e-6	8.65829436808558e-6	8.6583111057296e-6	8.65832068696864e-6	8.65831965570533e-6	8.65830623016784e-6	8.65828206672207e-6	8.6582543831027e-6	8.65823753002892e-6	8.65825147889233e-6	8.65831194329979e-6	8.65840521097489e-6	8.65845230170333e-6	8.65832319688115e-6	8.65806115885625e-6	8.65820616368291e-6	8.65863707990579e-6	8.6577679029406e-6	8.65886635308185e-6	8.65815960332142e-6	8.65771869304079e-6	8.65815960332143e-6	8.65886635308186e-6	8.65776790294062e-6	8.65863707990579e-6	8.65820616368292e-6	8.65806115885624e-6	8.65832319688116e-6	8.65845230170334e-6	8.65840521097489e-6	8.65831194329978e-6	8.65825147889233e-6	8.65823753002893e-6	8.6582543831027e-6	8.65828206672207e-6	8.65830623016782e-6	8.65831965570535e-6	8.65832068696866e-6
flux1:	0.702050817539952	7.70426027179998e-6	7.70424385643413e-6	7.7042274528257e-6	7.70421268819826e-6	7.70420109008906e-6	7.70419394503221e-6	7.70419215637914e-6	7.70419610768515e-6	7.70420554045711e-6	7.70421945930611e-6	7.70423608464545e-6	7.70425288442304e-6	7.70426673354008e-6	7.70427427316277e-6	7.70427256839466e-6	7.70426017523051e-6	7.70423867789713e-6	7.70421452974228e-6	7.70420039166289e-6	7.70421373791706e-6	7.7042680899386e-6	7.70435083124338e-6	7.70439181004224e-6	7.70427651644419e-6	7.70404492616373e-6	7.70417599805993e-6	7.70455815476339e-6	7.70378524391365e-6	7.7047632577271e-6	7.70413452549922e-6	7.70374187481362e-6	7.70413452549922e-6	7.7047632577271e-6	7.70378524391367e-6	7.7045581547634e-6	7.70417599805992e-6	7.70404492616373e-6	7.7042765164442e-6	7.70439181004223e-6	7.70435083124337e-6	7.70426808993859e-6	7.70421373791703e-6	7.70420039166291e-6	7.70421452974229e-6	7.70423867789714e-6	7.70426017523049e-6	7.70427256839466e-6	7.70427427316277e-6
flux1:	0.702313266443705	6.84929071188959e-6	6.84927703817669e-6	6.84926334196274e-6	6.84925100708807e-6	6.84924133292849e-6	6.8492354120681e-6	6.84923400731493e-6	6.84923743379535e-6	6.84924545391716e-6	6.84925719665902e-6	6.84927111878025e-6	6.84928503537387e-6	6.84929626205809e-6	6.84930193150888e-6	6.849299569662e-6	6.84928802720365e-6	6.84926881729799e-6	6.84924770924961e-6	6.84923586575238e-6	6.84924856147028e-6	6.84929741182501e-6	6.84937083576438e-6	6.84940657869645e-6	6.84930387774773e-6	6.84909956206642e-6	6.84921806744962e-6	6.84955683369596e-6	6.84887027518e-6	6.84974039190562e-6	6.84918162523112e-6	6.84883228328248e-6	6.84918162523112e-6	6.84974039190562e-6	6.84887027518001e-6	6.84955683369596e-6	6.84921806744963e-6	6.84909956206643e-6	6.84930387774773e-6	6.84940657869645e-6	6.84937083576437e-6	6.849297411825e-6	6.84924856147026e-6	6.84923586575239e-6	6.84924770924962e-6	6.84926881729798e-6	6.84928802720366e-6	6.84929956966202e-6	6.84930193150891e-6
flux1:	0.702575715347458	6.08382555117341e-6	6.08381435290711e-6	6.08380309806551e-6	6.08379295076537e-6	6.08378500504904e-6	6.08378017982283e-6	6.08377911314997e-6	6.08378206096652e-6	6.08378880708052e-6	6.08379859449865e-6	6.0838100934424e-6	6.08382142993753e-6	6.08383031175809e-6	6.08383430617407e-6	6.08383134344058e-6	6.08382052842962e-6	6.08380330280306e-6	6.08378482260526e-6	6.08377492234799e-6	6.08378694062539e-6	6.08383083798678e-6	6.08389600773562e-6	6.08392725315046e-6	6.08383598616884e-6	6.08365604321104e-6	6.08376319017802e-6	6.08406334770784e-6	6.08345414499508e-6	6.08422766603002e-6	6.08373157008815e-6	6.08342105225779e-6	6.08373157008816e-6	6.08422766603003e-6	6.08345414499508e-6	6.08406334770783e-6	6.08376319017801e-6	6.08365604321103e-6	6.08383598616885e-6	6.08392725315044e-6	6.08389600773563e-6	6.08383083798676e-6	6.08378694062538e-6	6.083774922348e-6	6.08378482260528e-6	6.08380330280304e-6	6.08382052842962e-6	6.08383134344059e-6	6.08383430617409e-6
flux1:	0.702838164251212	5.39913749082853e-6	5.39912849120946e-6	5.39911940047697e-6	5.39911118735814e-6	5.3991047638941e-6	5.39910089584596e-6	5.39910011234687e-6	5.39910261924066e-6	5.39910822212389e-6	5.39911626788071e-6	5.39912561811976e-6	5.39913467531995e-6	5.39914149367371e-6	5.3991440219138e-6	5.39914054217755e-6	5.3991303758927e-6	5.39911489189489e-6	5.39909869553547e-6	5.39909044406839e-6	5.39910177332392e-6	5.39914120918541e-6	5.39919905846192e-6	5.39922642663242e-6	5.39914549874699e-6	5.39898728138793e-6	5.39908414010232e-6	5.39934994609975e-6	5.39880994701973e-6	5.39949705030027e-6	5.39905702476606e-6	5.39878127353424e-6	5.39905702476604e-6	5.39949705030027e-6	5.39880994701974e-6	5.39934994609973e-6	5.39908414010234e-6	5.39898728138792e-6	5.399145498747e-6	5.39922642663242e-6	5.39919905846193e-6	5.39914120918539e-6	5.39910177332391e-6	5.3990904440684e-6	5.39909869553548e-6	5.3991148918949e-6	5.3991303758927e-6	5.39914054217756e-6	5.39914402191383e-6
flux1:	0.703100613154965	4.78727615549634e-6	4.78726907619543e-6	4.78726187137367e-6	4.78725533851169e-6	4.78725023062785e-6	4.78724718035939e-6	4.78724662311712e-6	4.787248723179e-6	4.78725330797988e-6	4.78725981828118e-6	4.78726728592299e-6	4.7872743572841e-6	4.78727939027796e-6	4.78728066594268e-6	4.78727677010449e-6	4.78726720623408e-6	4.78725326866607e-6	4.78723906759278e-6	4.7872322170658e-6	4.78724285662737e-6	4.78727827039277e-6	4.78732961877462e-6	4.78735362979445e-6	4.78728201312182e-6	4.7871431134646e-6	4.78723063475894e-6	4.78746587899812e-6	4.78698770794484e-6	4.78759755314857e-6	4.78720763407787e-6	4.78696298275246e-6	4.78720763407788e-6	4.78759755314859e-6	4.78698770794485e-6	4.78746587899812e-6	4.78723063475895e-6	4.78714311346461e-6	4.78728201312181e-6	4.78735362979442e-6	4.7873296187746e-6	4.78727827039275e-6	4.78724285662735e-6	4.78723221706581e-6	4.78723906759276e-6	4.78725326866607e-6	4.7872672062341e-6	4.78727677010451e-6	4.7872806659427e-6
flux1:	0.703363062058718	4.24100714303985e-6	4.24100171220779e-6	4.2409961228781e-6	4.24099102453575e-6	4.24098703312939e-6	4.24098466710092e-6	4.24098428229479e-6	4.24098600909393e-6	4.24098969636631e-6	4.24099486893106e-6	4.24100070875473e-6	4.24100607567186e-6	4.24100959183354e-6	4.24100982553145e-6	4.24100562243033e-6	4.24099663680762e-6	4.24098408689797e-6	4.24097163725266e-6	4.24096597787633e-6	4.2409759346837e-6	4.24100771881681e-6	4.24105328588151e-6	4.24107437573381e-6	4.24101111164126e-6	4.24088934616657e-6	4.24096837819625e-6	4.24117643472304e-6	4.24075342945429e-6	4.24129425444785e-6	4.24094906034124e-6	4.24073219945195e-6	4.24094906034123e-6	4.24129425444788e-6	4.2407534294543e-6	4.24117643472304e-6	4.24096837819627e-6	4.24088934616655e-6	4.24101111164125e-6	4.24107437573382e-6	4.24105328588149e-6	4.24100771881681e-6	4.24097593468368e-6	4.24096597787634e-6	4.24097163725266e-6	4.24098408689797e-6	4.24099663680763e-6	4.24100562243034e-6	4.24100982553147e-6
flux1:	0.703625510962471	3.75375497676703e-6	3.75375093572831e-6	3.753746706216e-6	3.75374281154295e-6	3.75373975102597e-6	3.75373794634363e-6	3.75373768659119e-6	3.75373907491791e-6	3.75374198073682e-6	3.7537460033591e-6	3.75375045596285e-6	3.75375438365424e-6	3.75375663667265e-6	3.75375602967753e-6	3.75375162868581e-6	3.75374321089433e-6	3.7537319172324e-6	3.75372101097418e-6	3.75371636406081e-6	3.75372565029898e-6	3.75375415538486e-6	3.75379457359585e-6	3.75381310836201e-6	3.75375730872554e-6	3.75365070389553e-6	3.75372200678624e-6	3.75390588036968e-6	3.75353203300015e-6	3.75401124200248e-6	3.75370592373247e-6	3.7535138699098e-6	3.75370592373248e-6	3.75401124200249e-6	3.75353203300015e-6	3.75390588036966e-6	3.75372200678625e-6	3.75365070389553e-6	3.75375730872551e-6	3.753813108362e-6	3.75379457359583e-6	3.75375415538487e-6	3.75372565029897e-6	3.75371636406082e-6	3.7537210109742e-6	3.7537319172324e-6	3.75374321089434e-6	3.75375162868579e-6	3.75375602967756e-6
flux1:	0.703887959866225	3.31954980250906e-6	3.31954691099598e-6	3.31954380554886e-6	3.31954090333016e-6	3.31953860562246e-6	3.31953725303113e-6	3.31953707923052e-6	3.31953816573713e-6	3.31954040117514e-6	3.31954345013776e-6	3.31954673941501e-6	3.31954947357104e-6	3.31955069817418e-6	3.31954943751884e-6	3.31954494279251e-6	3.31953708956084e-6	3.31952694085188e-6	3.31951739858977e-6	3.31951361097501e-6	3.31952224245501e-6	3.31954778204543e-6	3.31958360834391e-6	3.31959989657534e-6	3.3195507440118e-6	3.31945752219471e-6	3.31952178070868e-6	3.31968414836174e-6	3.3193540502285e-6	3.31977829419393e-6	3.31950848852506e-6	3.31933855569767e-6	3.31950848852506e-6	3.31977829419395e-6	3.3193540502285e-6	3.31968414836172e-6	3.31952178070869e-6	3.31945752219471e-6	3.31955074401178e-6	3.31959989657534e-6	3.3195836083439e-6	3.31954778204541e-6	3.319522242455e-6	3.31951361097501e-6	3.31951739858979e-6	3.31952694085188e-6	3.31953708956085e-6	3.31954494279253e-6	3.31954943751885e-6
flux1:	0.704150408769978	2.93297766915593e-6	2.93297570904893e-6	2.93297351529994e-6	2.93297141691131e-6	2.93296973371094e-6	2.93296873906597e-6	2.93296862102987e-6	2.93296944405539e-6	2.93297111428021e-6	2.93297335283339e-6	2.93297568393558e-6	2.93297744822659e-6	2.93297785722592e-6	2.93297611219667e-6	2.93297161848719e-6	2.93296432872803e-6	2.93295522818469e-6	2.9329468935115e-6	2.93294383314884e-6	2.93295182826122e-6	2.93297468340315e-6	2.93300640950324e-6	2.93302071282427e-6	2.93297745993209e-6	2.93289602558423e-6	2.93295385989714e-6	2.93309710781061e-6	2.9328058979571e-6	2.93318114770108e-6	2.93294293416797e-6	2.93279270693037e-6	2.93294293416797e-6	2.93318114770109e-6	2.9328058979571e-6	2.93309710781061e-6	2.93295385989716e-6	2.93289602558423e-6	2.93297745993209e-6	2.93302071282428e-6	2.93300640950325e-6	2.93297468340313e-6	2.93295182826121e-6	2.93294383314886e-6	2.93294689351149e-6	2.93295522818468e-6	2.93296432872803e-6	2.9329716184872e-6	2.93297611219668e-6
flux1:	0.704412857673731	2.58913422895726e-6	2.58913300658868e-6	2.58913153745215e-6	2.58913007824619e-6	2.58912888184868e-6	2.58912816636385e-6	2.58912808254032e-6	2.58912868138876e-6	2.5891298846056e-6	2.58913146167657e-6	2.58913301956051e-6	2.589134014032e-6	2.58913379649472e-6	2.58913171642858e-6	2.58912730630644e-6	2.58912057761157e-6	2.58911243876815e-6	2.58910517387456e-6	2.58910272639758e-6	2.58911010548219e-6	2.58913052885642e-6	2.58915859027423e-6	2.58917113232081e-6	2.58913310000796e-6	2.58906202610445e-6	2.58911400083349e-6	2.58924025709585e-6	2.58898357416891e-6	2.58931518676627e-6	2.58910504770551e-6	2.5889723567193e-6	2.5891050477055e-6	2.58931518676627e-6	2.58898357416892e-6	2.58924025709585e-6	2.58911400083348e-6	2.58906202610445e-6	2.58913310000796e-6	2.58917113232081e-6	2.58915859027422e-6	2.58913052885642e-6	2.58911010548217e-6	2.58910272639759e-6	2.58910517387456e-6	2.58911243876814e-6	2.58912057761156e-6	2.58912730630645e-6	2.58913171642859e-6
flux1:	0.704675306577484	2.28358169294004e-6	2.28358104008889e-6	2.28358013429706e-6	2.28357917368259e-6	2.28357835664326e-6	2.28357785621253e-6	2.28357779277129e-6	2.28357820668174e-6	2.28357903310148e-6	2.28358008234834e-6	2.2835810309512e-6	2.28358143127988e-6	2.28358075173894e-6	2.28357846497947e-6	2.28357420728478e-6	2.2835680336635e-6	2.28356077738807e-6	2.2835544597363e-6	2.28355252579698e-6	2.28355931079434e-6	2.283577530418e-6	2.28360231429306e-6	2.28361328812096e-6	2.28357986313089e-6	2.28351787787467e-6	2.28356450952998e-6	2.28367567301887e-6	2.28344961041286e-6	2.28374238939361e-6	2.28355717294662e-6	2.28344007224918e-6	2.28355717294662e-6	2.28374238939361e-6	2.28344961041286e-6	2.28367567301887e-6	2.28356450952999e-6	2.28351787787467e-6	2.28357986313089e-6	2.28361328812095e-6	2.28360231429306e-6	2.283577530418e-6	2.28355931079433e-6	2.28355252579699e-6	2.28355445973629e-6	2.28356077738807e-6	2.2835680336635e-6	2.2835742072848e-6	2.28357846497949e-6
flux1:	0.704937755481238	2.01230887703665e-6	2.01230865079416e-6	2.01230817231299e-6	2.01230759280473e-6	2.01230706673508e-6	2.01230673060946e-6	2.01230668014165e-6	2.0123069471472e-6	2.01230747811594e-6	2.0123081173923e-6	2.01230859942915e-6	2.01230855696938e-6	2.01230755554422e-6	2.01230516938396e-6	2.01230111870031e-6	2.01229548933949e-6	2.01228904182001e-6	2.01228356166973e-6	2.01228205488051e-6	2.01228826915483e-6	2.01230449162633e-6	2.0123263434175e-6	2.01233591753157e-6	2.01230654929792e-6	2.01225252316374e-6	2.01229428621423e-6	2.012392052046e-6	2.01219311615137e-6	2.0124513660075e-6	2.01228825192889e-6	2.01218499803226e-6	2.01228825192889e-6	2.01245136600751e-6	2.01219311615138e-6	2.01239205204598e-6	2.01229428621423e-6	2.01225252316374e-6	2.01230654929793e-6	2.01233591753156e-6	2.0123263434175e-6	2.01230449162634e-6	2.01228826915482e-6	2.01228205488053e-6	2.01228356166974e-6	2.01228904182001e-6	2.01229548933949e-6	2.01230111870033e-6	2.01230516938397e-6
flux1:	0.705200204384991	1.77169417580439e-6	1.77169425751767e-6	1.77169409409443e-6	1.77169379960724e-6	1.77169349337821e-6	1.77169328244732e-6	1.77169324248796e-6	1.77169339831839e-6	1.77169370569782e-6	1.77169403695007e-6	1.77169417429179e-6	1.77169381681049e-6	1.77169261008826e-6	1.77169021151158e-6	1.77168640845421e-6	1.77168130728379e-6	1.77167559877766e-6	1.77167085737394e-6	1.77166970270476e-6	1.77167537095247e-6	1.77168978424049e-6	1.77170901339394e-6	1.77171733656208e-6	1.77169153353424e-6	1.7716444667178e-6	1.77168179846841e-6	1.77176768038204e-6	1.77159275181343e-6	1.77182032730849e-6	1.77167679542633e-6	1.77158582809604e-6	1.77167679542633e-6	1.77182032730849e-6	1.77159275181344e-6	1.77176768038203e-6	1.77168179846841e-6	1.77164446671779e-6	1.77169153353424e-6	1.77171733656207e-6	1.77170901339394e-6	1.77168978424048e-6	1.77167537095245e-6	1.77166970270477e-6	1.77167085737395e-6	1.77167559877766e-6	1.7716813072838e-6	1.77168640845422e-6	1.77169021151159e-6
flux1:	0.705462653288744	1.55847130281585e-6	1.5584715963303e-6	1.55847165742024e-6	1.55847157106278e-6	1.55847142865695e-6	1.55847131354707e-6	1.55847128508656e-6	1.55847136222422e-6	1.55847150807172e-6	1.55847161765565e-6	1.55847151221494e-6	1.55847094519402e-6	1.55846962771041e-6	1.55846728474918e-6	1.55846375686641e-6	1.55845916272706e-6	1.5584541268827e-6	1.55845003514056e-6	1.55844916764631e-6	1.55845431582777e-6	1.55846709162405e-6	1.55848397632191e-6	1.55849118134109e-6	1.55846850692368e-6	1.55842751727259e-6	1.5584608217474e-6	1.55853617178067e-6	1.55838246946744e-6	1.55858282021541e-6	1.55845662139885e-6	1.55837654600807e-6	1.55845662139885e-6	1.5585828202154e-6	1.55838246946744e-6	1.55853617178067e-6	1.55846082174741e-6	1.55842751727258e-6	1.55846850692367e-6	1.55849118134108e-6	1.5584839763219e-6	1.55846709162404e-6	1.55845431582776e-6	1.55844916764632e-6	1.55845003514057e-6	1.5584541268827e-6	1.55845916272706e-6	1.55846375686642e-6	1.55846728474919e-6
flux1:	0.705725102192497	1.36969763980108e-6	1.36969806921682e-6	1.36969828351842e-6	1.36969834511119e-6	1.3696983233284e-6	1.36969828248626e-6	1.369698268593e-6	1.36969829555144e-6	1.36969833211299e-6	1.36969829148825e-6	1.36969802652389e-6	1.36969733489888e-6	1.36969598105815e-6	1.36969374458107e-6	1.3696905076826e-6	1.36968639491409e-6	1.36968196849787e-6	1.36967844604305e-6	1.36967780982203e-6	1.36968246507471e-6	1.36969376074317e-6	1.36970855184741e-6	1.3697147584257e-6	1.36969482667165e-6	1.36965913817149e-6	1.36968878918676e-6	1.36975481497878e-6	1.36961986300394e-6	1.36979607375541e-6	1.36968520325001e-6	1.3696147746093e-6	1.36968520325002e-6	1.36979607375542e-6	1.36961986300395e-6	1.36975481497878e-6	1.36968878918676e-6	1.36965913817149e-6	1.36969482667164e-6	1.3697147584257e-6	1.36970855184741e-6	1.36969376074316e-6	1.36968246507471e-6	1.36967780982203e-6	1.36967844604305e-6	1.36968196849788e-6	1.36968639491409e-6	1.36969050768261e-6	1.36969374458107e-6
flux1:	0.705987551096251	1.20272504029488e-6	1.20272554743715e-6	1.20272586023765e-6	1.20272602374453e-6	1.2027260899239e-6	1.202726107812e-6	1.20272611244845e-6	1.2027261133072e-6	1.20272608330735e-6	1.20272595004928e-6	1.20272559178849e-6	1.20272484199264e-6	1.20272350827444e-6	1.20272141404673e-6	1.20271847379451e-6	1.20271481308776e-6	1.20271093597597e-6	1.20270791042767e-6	1.20270745773443e-6	1.20271164824309e-6	1.20272160840923e-6	1.20273453271455e-6	1.20273984962642e-6	1.20272232081186e-6	1.20269125269379e-6	1.20271759628928e-6	1.2027753763154e-6	1.20265697338891e-6	1.2028118004298e-6	1.202714473426e-6	1.20265258099319e-6	1.202714473426e-6	1.20281180042981e-6	1.20265697338892e-6	1.2027753763154e-6	1.20271759628929e-6	1.20269125269379e-6	1.20272232081185e-6	1.20273984962642e-6	1.20273453271456e-6	1.20272160840922e-6	1.20271164824308e-6	1.20270745773444e-6	1.20270791042769e-6	1.20271093597597e-6	1.20271481308777e-6	1.20271847379452e-6	1.20272141404674e-6
flux1:	0.706250000000004	1.05517293779449e-6	1.05517347957269e-6	1.05517385007188e-6	1.05517408109506e-6	1.055174210975e-6	1.05517427646479e-6	1.0551743035426e-6	1.05517429774171e-6	1.05517423493502e-6	1.055174053991e-6	1.05517365346759e-6	1.05517289565746e-6	1.05517162297301e-6	1.05516969384451e-6	1.05516704746642e-6	1.05516380684966e-6	1.05516042217225e-6	1.0551578285785e-6	1.05515751903486e-6	1.05516127384877e-6	1.05517003167778e-6	1.05518129458417e-6	1.05518582124358e-6	1.05517039743971e-6	1.05514335396393e-6	1.05516671034304e-6	1.05521720735776e-6	1.05511339880643e-6	1.05524930284322e-6	1.05516393214558e-6	1.05510958652409e-6	1.05516393214558e-6	1.05524930284323e-6	1.05511339880644e-6	1.05521720735775e-6	1.05516671034304e-6	1.05514335396393e-6	1.05517039743971e-6	1.05518582124357e-6	1.05518129458417e-6	1.05517003167777e-6	1.05516127384876e-6	1.05515751903486e-6	1.05515782857851e-6	1.05516042217225e-6	1.05516380684966e-6	1.05516704746643e-6	1.05516969384452e-6
[truncated: 13 more columns]
