# Supplementary material for: Spatial Resolution and Refractive Index Contrast of Resonant Photonic Crystal Surfaces for Biosensing
Source: IEEE Photonics J. Author manuscript; Available in PMC 2015 Sep 7. (PMC4561521; doi:10.1109/JPHOT.2015.2435699)
Supplement: fig6_data [file NIHMS64775-supplement-fig6_data.gz › Volumes/graham/MacBook_backup/PhD_folder_2015_06_02/paper_improvements/IEEE_J_Photonics/final_files/data_files/fig6/meep_data/6/ref.out]

-----------
Initializing structure...
Working in 2D dimensions.
Computational cell is 150 x 10 x 0 with resolution 25
     block, center = (0,-2.56637,0)
          size (150,4.86726,1e+20)
          axes (1,0,0), (0,1,0), (0,0,1)
          dielectric constant epsilon diagonal = (2.0736,2.0736,2.0736)
     block, center = (0,2.43363,0)
          size (150,5.13274,1e+20)
          axes (1,0,0), (0,1,0), (0,0,1)
          dielectric constant epsilon diagonal = (1.8605,1.8605,1.8605)
     block, center = (-37.5,0.309735,0)
          size (75,0.884956,1e+20)
          axes (1,0,0), (0,1,0), (0,0,1)
          dielectric constant epsilon diagonal = (1.8605,1.8605,1.8605)
     block, center = (74.5,0,0)
          size (0.65,0.265487,1e+20)
          axes (1,0,0), (0,1,0), (0,0,1)
          dielectric constant epsilon diagonal = (1.8605,1.8605,1.8605)
     block, center = (73.5,0,0)
          size (0.65,0.265487,1e+20)
          axes (1,0,0), (0,1,0), (0,0,1)
          dielectric constant epsilon diagonal = (1.8605,1.8605,1.8605)
     block, center = (72.5,0,0)
          size (0.65,0.265487,1e+20)
          axes (1,0,0), (0,1,0), (0,0,1)
          dielectric constant epsilon diagonal = (1.8605,1.8605,1.8605)
     block, center = (71.5,0,0)
          size (0.65,0.265487,1e+20)
          axes (1,0,0), (0,1,0), (0,0,1)
          dielectric constant epsilon diagonal = (1.8605,1.8605,1.8605)
     block, center = (70.5,0,0)
          size (0.65,0.265487,1e+20)
          axes (1,0,0), (0,1,0), (0,0,1)
          dielectric constant epsilon diagonal = (1.8605,1.8605,1.8605)
     block, center = (69.5,0,0)
          size (0.65,0.265487,1e+20)
          axes (1,0,0), (0,1,0), (0,0,1)
          dielectric constant epsilon diagonal = (1.8605,1.8605,1.8605)
     block, center = (68.5,0,0)
          size (0.65,0.265487,1e+20)
          axes (1,0,0), (0,1,0), (0,0,1)
          dielectric constant epsilon diagonal = (1.8605,1.8605,1.8605)
     block, center = (67.5,0,0)
          size (0.65,0.265487,1e+20)
          axes (1,0,0), (0,1,0), (0,0,1)
          dielectric constant epsilon diagonal = (1.8605,1.8605,1.8605)
     block, center = (66.5,0,0)
          size (0.65,0.265487,1e+20)
          axes (1,0,0), (0,1,0), (0,0,1)
          dielectric constant epsilon diagonal = (1.8605,1.8605,1.8605)
     block, center = (65.5,0,0)
          size (0.65,0.265487,1e+20)
          axes (1,0,0), (0,1,0), (0,0,1)
          dielectric constant epsilon diagonal = (1.8605,1.8605,1.8605)
     block, center = (64.5,0,0)
          size (0.65,0.265487,1e+20)
          axes (1,0,0), (0,1,0), (0,0,1)
          dielectric constant epsilon diagonal = (1.8605,1.8605,1.8605)
     block, center = (63.5,0,0)
          size (0.65,0.265487,1e+20)
          axes (1,0,0), (0,1,0), (0,0,1)
          dielectric constant epsilon diagonal = (1.8605,1.8605,1.8605)
     block, center = (62.5,0,0)
          size (0.65,0.265487,1e+20)
          axes (1,0,0), (0,1,0), (0,0,1)
          dielectric constant epsilon diagonal = (1.8605,1.8605,1.8605)
     block, center = (61.5,0,0)
          size (0.65,0.265487,1e+20)
          axes (1,0,0), (0,1,0), (0,0,1)
          dielectric constant epsilon diagonal = (1.8605,1.8605,1.8605)
     block, center = (60.5,0,0)
          size (0.65,0.265487,1e+20)
          axes (1,0,0), (0,1,0), (0,0,1)
          dielectric constant epsilon diagonal = (1.8605,1.8605,1.8605)
     block, center = (59.5,0,0)
          size (0.65,0.265487,1e+20)
          axes (1,0,0), (0,1,0), (0,0,1)
          dielectric constant epsilon diagonal = (1.8605,1.8605,1.8605)
     block, center = (58.5,0,0)
          size (0.65,0.265487,1e+20)
          axes (1,0,0), (0,1,0), (0,0,1)
          dielectric constant epsilon diagonal = (1.8605,1.8605,1.8605)
     block, center = (57.5,0,0)
          size (0.65,0.265487,1e+20)
          axes (1,0,0), (0,1,0), (0,0,1)
          dielectric constant epsilon diagonal = (1.8605,1.8605,1.8605)
     block, center = (56.5,0,0)
          size (0.65,0.265487,1e+20)
          axes (1,0,0), (0,1,0), (0,0,1)
          dielectric constant epsilon diagonal = (1.8605,1.8605,1.8605)
     block, center = (55.5,0,0)
          size (0.65,0.265487,1e+20)
          axes (1,0,0), (0,1,0), (0,0,1)
          dielectric constant epsilon diagonal = (1.8605,1.8605,1.8605)
     block, center = (54.5,0,0)
          size (0.65,0.265487,1e+20)
          axes (1,0,0), (0,1,0), (0,0,1)
          dielectric constant epsilon diagonal = (1.8605,1.8605,1.8605)
     block, center = (53.5,0,0)
          size (0.65,0.265487,1e+20)
          axes (1,0,0), (0,1,0), (0,0,1)
          dielectric constant epsilon diagonal = (1.8605,1.8605,1.8605)
     block, center = (52.5,0,0)
          size (0.65,0.265487,1e+20)
          axes (1,0,0), (0,1,0), (0,0,1)
          dielectric constant epsilon diagonal = (1.8605,1.8605,1.8605)
     block, center = (51.5,0,0)
          size (0.65,0.265487,1e+20)
          axes (1,0,0), (0,1,0), (0,0,1)
          dielectric constant epsilon diagonal = (1.8605,1.8605,1.8605)
     block, center = (50.5,0,0)
          size (0.65,0.265487,1e+20)
          axes (1,0,0), (0,1,0), (0,0,1)
          dielectric constant epsilon diagonal = (1.8605,1.8605,1.8605)
     block, center = (49.5,0,0)
          size (0.65,0.265487,1e+20)
          axes (1,0,0), (0,1,0), (0,0,1)
          dielectric constant epsilon diagonal = (1.8605,1.8605,1.8605)
     block, center = (48.5,0,0)
          size (0.65,0.265487,1e+20)
          axes (1,0,0), (0,1,0), (0,0,1)
          dielectric constant epsilon diagonal = (1.8605,1.8605,1.8605)
     block, center = (47.5,0,0)
          size (0.65,0.265487,1e+20)
          axes (1,0,0), (0,1,0), (0,0,1)
          dielectric constant epsilon diagonal = (1.8605,1.8605,1.8605)
     block, center = (46.5,0,0)
          size (0.65,0.265487,1e+20)
          axes (1,0,0), (0,1,0), (0,0,1)
          dielectric constant epsilon diagonal = (1.8605,1.8605,1.8605)
     block, center = (45.5,0,0)
          size (0.65,0.265487,1e+20)
          axes (1,0,0), (0,1,0), (0,0,1)
          dielectric constant epsilon diagonal = (1.8605,1.8605,1.8605)
     block, center = (44.5,0,0)
          size (0.65,0.265487,1e+20)
          axes (1,0,0), (0,1,0), (0,0,1)
          dielectric constant epsilon diagonal = (1.8605,1.8605,1.8605)
     block, center = (43.5,0,0)
          size (0.65,0.265487,1e+20)
          axes (1,0,0), (0,1,0), (0,0,1)
          dielectric constant epsilon diagonal = (1.8605,1.8605,1.8605)
     block, center = (42.5,0,0)
          size (0.65,0.265487,1e+20)
          axes (1,0,0), (0,1,0), (0,0,1)
          dielectric constant epsilon diagonal = (1.8605,1.8605,1.8605)
     block, center = (41.5,0,0)
          size (0.65,0.265487,1e+20)
          axes (1,0,0), (0,1,0), (0,0,1)
          dielectric constant epsilon diagonal = (1.8605,1.8605,1.8605)
     block, center = (40.5,0,0)
          size (0.65,0.265487,1e+20)
          axes (1,0,0), (0,1,0), (0,0,1)
          dielectric constant epsilon diagonal = (1.8605,1.8605,1.8605)
     block, center = (39.5,0,0)
          size (0.65,0.265487,1e+20)
          axes (1,0,0), (0,1,0), (0,0,1)
          dielectric constant epsilon diagonal = (1.8605,1.8605,1.8605)
     block, center = (38.5,0,0)
          size (0.65,0.265487,1e+20)
          axes (1,0,0), (0,1,0), (0,0,1)
          dielectric constant epsilon diagonal = (1.8605,1.8605,1.8605)
     block, center = (37.5,0,0)
          size (0.65,0.265487,1e+20)
          axes (1,0,0), (0,1,0), (0,0,1)
          dielectric constant epsilon diagonal = (1.8605,1.8605,1.8605)
     block, center = (36.5,0,0)
          size (0.65,0.265487,1e+20)
          axes (1,0,0), (0,1,0), (0,0,1)
          dielectric constant epsilon diagonal = (1.8605,1.8605,1.8605)
     block, center = (35.5,0,0)
          size (0.65,0.265487,1e+20)
          axes (1,0,0), (0,1,0), (0,0,1)
          dielectric constant epsilon diagonal = (1.8605,1.8605,1.8605)
     block, center = (34.5,0,0)
          size (0.65,0.265487,1e+20)
          axes (1,0,0), (0,1,0), (0,0,1)
          dielectric constant epsilon diagonal = (1.8605,1.8605,1.8605)
     block, center = (33.5,0,0)
          size (0.65,0.265487,1e+20)
          axes (1,0,0), (0,1,0), (0,0,1)
          dielectric constant epsilon diagonal = (1.8605,1.8605,1.8605)
     block, center = (32.5,0,0)
          size (0.65,0.265487,1e+20)
          axes (1,0,0), (0,1,0), (0,0,1)
          dielectric constant epsilon diagonal = (1.8605,1.8605,1.8605)
     block, center = (31.5,0,0)
          size (0.65,0.265487,1e+20)
          axes (1,0,0), (0,1,0), (0,0,1)
          dielectric constant epsilon diagonal = (1.8605,1.8605,1.8605)
     block, center = (30.5,0,0)
          size (0.65,0.265487,1e+20)
          axes (1,0,0), (0,1,0), (0,0,1)
          dielectric constant epsilon diagonal = (1.8605,1.8605,1.8605)
     block, center = (29.5,0,0)
          size (0.65,0.265487,1e+20)
          axes (1,0,0), (0,1,0), (0,0,1)
          dielectric constant epsilon diagonal = (1.8605,1.8605,1.8605)
     block, center = (28.5,0,0)
          size (0.65,0.265487,1e+20)
          axes (1,0,0), (0,1,0), (0,0,1)
          dielectric constant epsilon diagonal = (1.8605,1.8605,1.8605)
     block, center = (27.5,0,0)
          size (0.65,0.265487,1e+20)
          axes (1,0,0), (0,1,0), (0,0,1)
          dielectric constant epsilon diagonal = (1.8605,1.8605,1.8605)
     block, center = (26.5,0,0)
          size (0.65,0.265487,1e+20)
          axes (1,0,0), (0,1,0), (0,0,1)
          dielectric constant epsilon diagonal = (1.8605,1.8605,1.8605)
     block, center = (25.5,0,0)
          size (0.65,0.265487,1e+20)
          axes (1,0,0), (0,1,0), (0,0,1)
          dielectric constant epsilon diagonal = (1.8605,1.8605,1.8605)
     block, center = (24.5,0,0)
          size (0.65,0.265487,1e+20)
          axes (1,0,0), (0,1,0), (0,0,1)
          dielectric constant epsilon diagonal = (1.8605,1.8605,1.8605)
     block, center = (23.5,0,0)
          size (0.65,0.265487,1e+20)
          axes (1,0,0), (0,1,0), (0,0,1)
          dielectric constant epsilon diagonal = (1.8605,1.8605,1.8605)
     block, center = (22.5,0,0)
          size (0.65,0.265487,1e+20)
          axes (1,0,0), (0,1,0), (0,0,1)
          dielectric constant epsilon diagonal = (1.8605,1.8605,1.8605)
     block, center = (21.5,0,0)
          size (0.65,0.265487,1e+20)
          axes (1,0,0), (0,1,0), (0,0,1)
          dielectric constant epsilon diagonal = (1.8605,1.8605,1.8605)
     block, center = (20.5,0,0)
          size (0.65,0.265487,1e+20)
          axes (1,0,0), (0,1,0), (0,0,1)
          dielectric constant epsilon diagonal = (1.8605,1.8605,1.8605)
     block, center = (19.5,0,0)
          size (0.65,0.265487,1e+20)
          axes (1,0,0), (0,1,0), (0,0,1)
          dielectric constant epsilon diagonal = (1.8605,1.8605,1.8605)
     block, center = (18.5,0,0)
          size (0.65,0.265487,1e+20)
          axes (1,0,0), (0,1,0), (0,0,1)
          dielectric constant epsilon diagonal = (1.8605,1.8605,1.8605)
     block, center = (17.5,0,0)
          size (0.65,0.265487,1e+20)
          axes (1,0,0), (0,1,0), (0,0,1)
          dielectric constant epsilon diagonal = (1.8605,1.8605,1.8605)
     block, center = (16.5,0,0)
          size (0.65,0.265487,1e+20)
          axes (1,0,0), (0,1,0), (0,0,1)
          dielectric constant epsilon diagonal = (1.8605,1.8605,1.8605)
     block, center = (15.5,0,0)
          size (0.65,0.265487,1e+20)
          axes (1,0,0), (0,1,0), (0,0,1)
          dielectric constant epsilon diagonal = (1.8605,1.8605,1.8605)
     block, center = (14.5,0,0)
          size (0.65,0.265487,1e+20)
          axes (1,0,0), (0,1,0), (0,0,1)
          dielectric constant epsilon diagonal = (1.8605,1.8605,1.8605)
     block, center = (13.5,0,0)
          size (0.65,0.265487,1e+20)
          axes (1,0,0), (0,1,0), (0,0,1)
          dielectric constant epsilon diagonal = (1.8605,1.8605,1.8605)
     block, center = (12.5,0,0)
          size (0.65,0.265487,1e+20)
          axes (1,0,0), (0,1,0), (0,0,1)
          dielectric constant epsilon diagonal = (1.8605,1.8605,1.8605)
     block, center = (11.5,0,0)
          size (0.65,0.265487,1e+20)
          axes (1,0,0), (0,1,0), (0,0,1)
          dielectric constant epsilon diagonal = (1.8605,1.8605,1.8605)
     block, center = (10.5,0,0)
          size (0.65,0.265487,1e+20)
          axes (1,0,0), (0,1,0), (0,0,1)
          dielectric constant epsilon diagonal = (1.8605,1.8605,1.8605)
     block, center = (9.5,0,0)
          size (0.65,0.265487,1e+20)
          axes (1,0,0), (0,1,0), (0,0,1)
          dielectric constant epsilon diagonal = (1.8605,1.8605,1.8605)
     block, center = (8.5,0,0)
          size (0.65,0.265487,1e+20)
          axes (1,0,0), (0,1,0), (0,0,1)
          dielectric constant epsilon diagonal = (1.8605,1.8605,1.8605)
     block, center = (7.5,0,0)
          size (0.65,0.265487,1e+20)
          axes (1,0,0), (0,1,0), (0,0,1)
          dielectric constant epsilon diagonal = (1.8605,1.8605,1.8605)
     block, center = (6.5,0,0)
          size (0.65,0.265487,1e+20)
          axes (1,0,0), (0,1,0), (0,0,1)
          dielectric constant epsilon diagonal = (1.8605,1.8605,1.8605)
     block, center = (5.5,0,0)
          size (0.65,0.265487,1e+20)
          axes (1,0,0), (0,1,0), (0,0,1)
          dielectric constant epsilon diagonal = (1.8605,1.8605,1.8605)
     block, center = (4.5,0,0)
          size (0.65,0.265487,1e+20)
          axes (1,0,0), (0,1,0), (0,0,1)
          dielectric constant epsilon diagonal = (1.8605,1.8605,1.8605)
     block, center = (3.5,0,0)
          size (0.65,0.265487,1e+20)
          axes (1,0,0), (0,1,0), (0,0,1)
          dielectric constant epsilon diagonal = (1.8605,1.8605,1.8605)
     block, center = (2.5,0,0)
          size (0.65,0.265487,1e+20)
          axes (1,0,0), (0,1,0), (0,0,1)
          dielectric constant epsilon diagonal = (1.8605,1.8605,1.8605)
     block, center = (1.5,0,0)
          size (0.65,0.265487,1e+20)
          axes (1,0,0), (0,1,0), (0,0,1)
          dielectric constant epsilon diagonal = (1.8605,1.8605,1.8605)
     block, center = (0.5,0,0)
          size (0.65,0.265487,1e+20)
          axes (1,0,0), (0,1,0), (0,0,1)
          dielectric constant epsilon diagonal = (1.8605,1.8605,1.8605)
     block, center = (-0.5,0,0)
          size (0.65,0.265487,1e+20)
          axes (1,0,0), (0,1,0), (0,0,1)
          dielectric constant epsilon diagonal = (1.8605,1.8605,1.8605)
     block, center = (-1.5,0,0)
          size (0.65,0.265487,1e+20)
          axes (1,0,0), (0,1,0), (0,0,1)
          dielectric constant epsilon diagonal = (1.8605,1.8605,1.8605)
     block, center = (-2.5,0,0)
          size (0.65,0.265487,1e+20)
          axes (1,0,0), (0,1,0), (0,0,1)
          dielectric constant epsilon diagonal = (1.8605,1.8605,1.8605)
     block, center = (-3.5,0,0)
          size (0.65,0.265487,1e+20)
          axes (1,0,0), (0,1,0), (0,0,1)
          dielectric constant epsilon diagonal = (1.8605,1.8605,1.8605)
     block, center = (-4.5,0,0)
          size (0.65,0.265487,1e+20)
          axes (1,0,0), (0,1,0), (0,0,1)
          dielectric constant epsilon diagonal = (1.8605,1.8605,1.8605)
     block, center = (-5.5,0,0)
          size (0.65,0.265487,1e+20)
          axes (1,0,0), (0,1,0), (0,0,1)
          dielectric constant epsilon diagonal = (1.8605,1.8605,1.8605)
     block, center = (-6.5,0,0)
          size (0.65,0.265487,1e+20)
          axes (1,0,0), (0,1,0), (0,0,1)
          dielectric constant epsilon diagonal = (1.8605,1.8605,1.8605)
     block, center = (-7.5,0,0)
          size (0.65,0.265487,1e+20)
          axes (1,0,0), (0,1,0), (0,0,1)
          dielectric constant epsilon diagonal = (1.8605,1.8605,1.8605)
     block, center = (-8.5,0,0)
          size (0.65,0.265487,1e+20)
          axes (1,0,0), (0,1,0), (0,0,1)
          dielectric constant epsilon diagonal = (1.8605,1.8605,1.8605)
     block, center = (-9.5,0,0)
          size (0.65,0.265487,1e+20)
          axes (1,0,0), (0,1,0), (0,0,1)
          dielectric constant epsilon diagonal = (1.8605,1.8605,1.8605)
     block, center = (-10.5,0,0)
          size (0.65,0.265487,1e+20)
          axes (1,0,0), (0,1,0), (0,0,1)
          dielectric constant epsilon diagonal = (1.8605,1.8605,1.8605)
     block, center = (-11.5,0,0)
          size (0.65,0.265487,1e+20)
          axes (1,0,0), (0,1,0), (0,0,1)
          dielectric constant epsilon diagonal = (1.8605,1.8605,1.8605)
     block, center = (-12.5,0,0)
          size (0.65,0.265487,1e+20)
          axes (1,0,0), (0,1,0), (0,0,1)
          dielectric constant epsilon diagonal = (1.8605,1.8605,1.8605)
     block, center = (-13.5,0,0)
          size (0.65,0.265487,1e+20)
          axes (1,0,0), (0,1,0), (0,0,1)
          dielectric constant epsilon diagonal = (1.8605,1.8605,1.8605)
     block, center = (-14.5,0,0)
          size (0.65,0.265487,1e+20)
          axes (1,0,0), (0,1,0), (0,0,1)
          dielectric constant epsilon diagonal = (1.8605,1.8605,1.8605)
     block, center = (-15.5,0,0)
          size (0.65,0.265487,1e+20)
          axes (1,0,0), (0,1,0), (0,0,1)
          dielectric constant epsilon diagonal = (1.8605,1.8605,1.8605)
     block, center = (-16.5,0,0)
          size (0.65,0.265487,1e+20)
          axes (1,0,0), (0,1,0), (0,0,1)
          dielectric constant epsilon diagonal = (1.8605,1.8605,1.8605)
     block, center = (-17.5,0,0)
          size (0.65,0.265487,1e+20)
          axes (1,0,0), (0,1,0), (0,0,1)
          dielectric constant epsilon diagonal = (1.8605,1.8605,1.8605)
     block, center = (-18.5,0,0)
          size (0.65,0.265487,1e+20)
          axes (1,0,0), (0,1,0), (0,0,1)
          dielectric constant epsilon diagonal = (1.8605,1.8605,1.8605)
     block, center = (-19.5,0,0)
          size (0.65,0.265487,1e+20)
          axes (1,0,0), (0,1,0), (0,0,1)
          dielectric constant epsilon diagonal = (1.8605,1.8605,1.8605)
     block, center = (-20.5,0,0)
          size (0.65,0.265487,1e+20)
          axes (1,0,0), (0,1,0), (0,0,1)
          dielectric constant epsilon diagonal = (1.8605,1.8605,1.8605)
     block, center = (-21.5,0,0)
          size (0.65,0.265487,1e+20)
          axes (1,0,0), (0,1,0), (0,0,1)
          dielectric constant epsilon diagonal = (1.8605,1.8605,1.8605)
     block, center = (-22.5,0,0)
          size (0.65,0.265487,1e+20)
          axes (1,0,0), (0,1,0), (0,0,1)
          dielectric constant epsilon diagonal = (1.8605,1.8605,1.8605)
     block, center = (-23.5,0,0)
          size (0.65,0.265487,1e+20)
          axes (1,0,0), (0,1,0), (0,0,1)
          dielectric constant epsilon diagonal = (1.8605,1.8605,1.8605)
     block, center = (-24.5,0,0)
          size (0.65,0.265487,1e+20)
          axes (1,0,0), (0,1,0), (0,0,1)
          dielectric constant epsilon diagonal = (1.8605,1.8605,1.8605)
     block, center = (-25.5,0,0)
          size (0.65,0.265487,1e+20)
          axes (1,0,0), (0,1,0), (0,0,1)
          dielectric constant epsilon diagonal = (1.8605,1.8605,1.8605)
     block, center = (-26.5,0,0)
          size (0.65,0.265487,1e+20)
          axes (1,0,0), (0,1,0), (0,0,1)
          dielectric constant epsilon diagonal = (1.8605,1.8605,1.8605)
     block, center = (-27.5,0,0)
          size (0.65,0.265487,1e+20)
          axes (1,0,0), (0,1,0), (0,0,1)
          dielectric constant epsilon diagonal = (1.8605,1.8605,1.8605)
     block, center = (-28.5,0,0)
          size (0.65,0.265487,1e+20)
          axes (1,0,0), (0,1,0), (0,0,1)
          dielectric constant epsilon diagonal = (1.8605,1.8605,1.8605)
     block, center = (-29.5,0,0)
          size (0.65,0.265487,1e+20)
          axes (1,0,0), (0,1,0), (0,0,1)
          dielectric constant epsilon diagonal = (1.8605,1.8605,1.8605)
     block, center = (-30.5,0,0)
          size (0.65,0.265487,1e+20)
          axes (1,0,0), (0,1,0), (0,0,1)
          dielectric constant epsilon diagonal = (1.8605,1.8605,1.8605)
     block, center = (-31.5,0,0)
          size (0.65,0.265487,1e+20)
          axes (1,0,0), (0,1,0), (0,0,1)
          dielectric constant epsilon diagonal = (1.8605,1.8605,1.8605)
     block, center = (-32.5,0,0)
          size (0.65,0.265487,1e+20)
          axes (1,0,0), (0,1,0), (0,0,1)
          dielectric constant epsilon diagonal = (1.8605,1.8605,1.8605)
     block, center = (-33.5,0,0)
          size (0.65,0.265487,1e+20)
          axes (1,0,0), (0,1,0), (0,0,1)
          dielectric constant epsilon diagonal = (1.8605,1.8605,1.8605)
     block, center = (-34.5,0,0)
          size (0.65,0.265487,1e+20)
          axes (1,0,0), (0,1,0), (0,0,1)
          dielectric constant epsilon diagonal = (1.8605,1.8605,1.8605)
     block, center = (-35.5,0,0)
          size (0.65,0.265487,1e+20)
          axes (1,0,0), (0,1,0), (0,0,1)
          dielectric constant epsilon diagonal = (1.8605,1.8605,1.8605)
     block, center = (-36.5,0,0)
          size (0.65,0.265487,1e+20)
          axes (1,0,0), (0,1,0), (0,0,1)
          dielectric constant epsilon diagonal = (1.8605,1.8605,1.8605)
     block, center = (-37.5,0,0)
          size (0.65,0.265487,1e+20)
          axes (1,0,0), (0,1,0), (0,0,1)
          dielectric constant epsilon diagonal = (1.8605,1.8605,1.8605)
     block, center = (-38.5,0,0)
          size (0.65,0.265487,1e+20)
          axes (1,0,0), (0,1,0), (0,0,1)
          dielectric constant epsilon diagonal = (1.8605,1.8605,1.8605)
     block, center = (-39.5,0,0)
          size (0.65,0.265487,1e+20)
          axes (1,0,0), (0,1,0), (0,0,1)
          dielectric constant epsilon diagonal = (1.8605,1.8605,1.8605)
     block, center = (-40.5,0,0)
          size (0.65,0.265487,1e+20)
          axes (1,0,0), (0,1,0), (0,0,1)
          dielectric constant epsilon diagonal = (1.8605,1.8605,1.8605)
     block, center = (-41.5,0,0)
          size (0.65,0.265487,1e+20)
          axes (1,0,0), (0,1,0), (0,0,1)
          dielectric constant epsilon diagonal = (1.8605,1.8605,1.8605)
     block, center = (-42.5,0,0)
          size (0.65,0.265487,1e+20)
          axes (1,0,0), (0,1,0), (0,0,1)
          dielectric constant epsilon diagonal = (1.8605,1.8605,1.8605)
     block, center = (-43.5,0,0)
          size (0.65,0.265487,1e+20)
          axes (1,0,0), (0,1,0), (0,0,1)
          dielectric constant epsilon diagonal = (1.8605,1.8605,1.8605)
     block, center = (-44.5,0,0)
          size (0.65,0.265487,1e+20)
          axes (1,0,0), (0,1,0), (0,0,1)
          dielectric constant epsilon diagonal = (1.8605,1.8605,1.8605)
     block, center = (-45.5,0,0)
          size (0.65,0.265487,1e+20)
          axes (1,0,0), (0,1,0), (0,0,1)
          dielectric constant epsilon diagonal = (1.8605,1.8605,1.8605)
     block, center = (-46.5,0,0)
          size (0.65,0.265487,1e+20)
          axes (1,0,0), (0,1,0), (0,0,1)
          dielectric constant epsilon diagonal = (1.8605,1.8605,1.8605)
     block, center = (-47.5,0,0)
          size (0.65,0.265487,1e+20)
          axes (1,0,0), (0,1,0), (0,0,1)
          dielectric constant epsilon diagonal = (1.8605,1.8605,1.8605)
     block, center = (-48.5,0,0)
          size (0.65,0.265487,1e+20)
          axes (1,0,0), (0,1,0), (0,0,1)
          dielectric constant epsilon diagonal = (1.8605,1.8605,1.8605)
     block, center = (-49.5,0,0)
          size (0.65,0.265487,1e+20)
          axes (1,0,0), (0,1,0), (0,0,1)
          dielectric constant epsilon diagonal = (1.8605,1.8605,1.8605)
     block, center = (-50.5,0,0)
          size (0.65,0.265487,1e+20)
          axes (1,0,0), (0,1,0), (0,0,1)
          dielectric constant epsilon diagonal = (1.8605,1.8605,1.8605)
     block, center = (-51.5,0,0)
          size (0.65,0.265487,1e+20)
          axes (1,0,0), (0,1,0), (0,0,1)
          dielectric constant epsilon diagonal = (1.8605,1.8605,1.8605)
     block, center = (-52.5,0,0)
          size (0.65,0.265487,1e+20)
          axes (1,0,0), (0,1,0), (0,0,1)
          dielectric constant epsilon diagonal = (1.8605,1.8605,1.8605)
     block, center = (-53.5,0,0)
          size (0.65,0.265487,1e+20)
          axes (1,0,0), (0,1,0), (0,0,1)
          dielectric constant epsilon diagonal = (1.8605,1.8605,1.8605)
     block, center = (-54.5,0,0)
          size (0.65,0.265487,1e+20)
          axes (1,0,0), (0,1,0), (0,0,1)
          dielectric constant epsilon diagonal = (1.8605,1.8605,1.8605)
     block, center = (-55.5,0,0)
          size (0.65,0.265487,1e+20)
          axes (1,0,0), (0,1,0), (0,0,1)
          dielectric constant epsilon diagonal = (1.8605,1.8605,1.8605)
     block, center = (-56.5,0,0)
          size (0.65,0.265487,1e+20)
          axes (1,0,0), (0,1,0), (0,0,1)
          dielectric constant epsilon diagonal = (1.8605,1.8605,1.8605)
     block, center = (-57.5,0,0)
          size (0.65,0.265487,1e+20)
          axes (1,0,0), (0,1,0), (0,0,1)
          dielectric constant epsilon diagonal = (1.8605,1.8605,1.8605)
     block, center = (-58.5,0,0)
          size (0.65,0.265487,1e+20)
          axes (1,0,0), (0,1,0), (0,0,1)
          dielectric constant epsilon diagonal = (1.8605,1.8605,1.8605)
     block, center = (-59.5,0,0)
          size (0.65,0.265487,1e+20)
          axes (1,0,0), (0,1,0), (0,0,1)
          dielectric constant epsilon diagonal = (1.8605,1.8605,1.8605)
     block, center = (-60.5,0,0)
          size (0.65,0.265487,1e+20)
          axes (1,0,0), (0,1,0), (0,0,1)
          dielectric constant epsilon diagonal = (1.8605,1.8605,1.8605)
     block, center = (-61.5,0,0)
          size (0.65,0.265487,1e+20)
          axes (1,0,0), (0,1,0), (0,0,1)
          dielectric constant epsilon diagonal = (1.8605,1.8605,1.8605)
     block, center = (-62.5,0,0)
          size (0.65,0.265487,1e+20)
          axes (1,0,0), (0,1,0), (0,0,1)
          dielectric constant epsilon diagonal = (1.8605,1.8605,1.8605)
     block, center = (-63.5,0,0)
          size (0.65,0.265487,1e+20)
          axes (1,0,0), (0,1,0), (0,0,1)
          dielectric constant epsilon diagonal = (1.8605,1.8605,1.8605)
     block, center = (-64.5,0,0)
          size (0.65,0.265487,1e+20)
          axes (1,0,0), (0,1,0), (0,0,1)
          dielectric constant epsilon diagonal = (1.8605,1.8605,1.8605)
     block, center = (-65.5,0,0)
          size (0.65,0.265487,1e+20)
          axes (1,0,0), (0,1,0), (0,0,1)
          dielectric constant epsilon diagonal = (1.8605,1.8605,1.8605)
     block, center = (-66.5,0,0)
          size (0.65,0.265487,1e+20)
          axes (1,0,0), (0,1,0), (0,0,1)
          dielectric constant epsilon diagonal = (1.8605,1.8605,1.8605)
     block, center = (-67.5,0,0)
          size (0.65,0.265487,1e+20)
          axes (1,0,0), (0,1,0), (0,0,1)
          dielectric constant epsilon diagonal = (1.8605,1.8605,1.8605)
     block, center = (-68.5,0,0)
          size (0.65,0.265487,1e+20)
          axes (1,0,0), (0,1,0), (0,0,1)
          dielectric constant epsilon diagonal = (1.8605,1.8605,1.8605)
     block, center = (-69.5,0,0)
          size (0.65,0.265487,1e+20)
          axes (1,0,0), (0,1,0), (0,0,1)
          dielectric constant epsilon diagonal = (1.8605,1.8605,1.8605)
     block, center = (-70.5,0,0)
          size (0.65,0.265487,1e+20)
          axes (1,0,0), (0,1,0), (0,0,1)
          dielectric constant epsilon diagonal = (1.8605,1.8605,1.8605)
     block, center = (-71.5,0,0)
          size (0.65,0.265487,1e+20)
          axes (1,0,0), (0,1,0), (0,0,1)
          dielectric constant epsilon diagonal = (1.8605,1.8605,1.8605)
     block, center = (-72.5,0,0)
          size (0.65,0.265487,1e+20)
          axes (1,0,0), (0,1,0), (0,0,1)
          dielectric constant epsilon diagonal = (1.8605,1.8605,1.8605)
     block, center = (-73.5,0,0)
          size (0.65,0.265487,1e+20)
          axes (1,0,0), (0,1,0), (0,0,1)
          dielectric constant epsilon diagonal = (1.8605,1.8605,1.8605)
     block, center = (-74.5,0,0)
          size (0.65,0.265487,1e+20)
          axes (1,0,0), (0,1,0), (0,0,1)
          dielectric constant epsilon diagonal = (1.8605,1.8605,1.8605)
time for set_epsilon = 12.1322 s
-----------
Meep: using output directory "ref-out"
creating output file "ref-out/eps-000000.00.h5"...
Meep progress: 1.94/377.433631896973 = 0.5% done in 4.0s, 780.0s to go
on time step 101 (time=2.02), 0.0398846 s/step
Meep progress: 3.8/377.433631896973 = 1.0% done in 8.1s, 792.0s to go
on time step 193 (time=3.86), 0.0437459 s/step
Meep progress: 5.66/377.433631896973 = 1.5% done in 12.1s, 792.3s to go
on time step 287 (time=5.74), 0.0427817 s/step
Meep progress: 7.36/377.433631896973 = 2.0% done in 16.1s, 808.8s to go
on time step 371 (time=7.42), 0.0478729 s/step
Meep progress: 8.94/377.433631896973 = 2.4% done in 20.1s, 829.0s to go
on time step 450 (time=9), 0.0509784 s/step
Meep progress: 10.3/377.433631896973 = 2.7% done in 24.1s, 860.4s to go
on time step 517 (time=10.34), 0.0597079 s/step
Meep progress: 11.64/377.433631896973 = 3.1% done in 28.2s, 885.2s to go
on time step 584 (time=11.68), 0.0599881 s/step
Meep progress: 12.94/377.433631896973 = 3.4% done in 32.2s, 906.5s to go
on time step 649 (time=12.98), 0.0619392 s/step
Meep progress: 14.24/377.433631896973 = 3.8% done in 36.2s, 924.0s to go
on time step 714 (time=14.28), 0.0620546 s/step
Meep progress: 15.56/377.433631896973 = 4.1% done in 40.2s, 935.7s to go
on time step 781 (time=15.62), 0.0602549 s/step
Meep progress: 17.12/377.433631896973 = 4.5% done in 44.3s, 931.6s to go
on time step 859 (time=17.18), 0.0516764 s/step
Meep progress: 18.64/377.433631896973 = 4.9% done in 48.3s, 929.8s to go
on time step 935 (time=18.7), 0.0530867 s/step
Meep progress: 20.2/377.433631896973 = 5.4% done in 52.3s, 925.7s to go
on time step 1013 (time=20.26), 0.0518714 s/step
Meep progress: 21.72/377.433631896973 = 5.8% done in 56.5s, 924.7s to go
on time step 1087 (time=21.74), 0.0547864 s/step
Meep progress: 22.86/377.433631896973 = 6.1% done in 60.5s, 938.0s to go
on time step 1144 (time=22.88), 0.0701868 s/step
Meep progress: 24.12/377.433631896973 = 6.4% done in 64.5s, 944.7s to go
on time step 1207 (time=24.14), 0.0635994 s/step
Meep progress: 25.4/377.433631896973 = 6.7% done in 68.5s, 949.6s to go
on time step 1271 (time=25.42), 0.0627821 s/step
Meep progress: 26.7/377.433631896973 = 7.1% done in 72.6s, 953.2s to go
on time step 1336 (time=26.72), 0.0622654 s/step
Meep progress: 28.02/377.433631896973 = 7.4% done in 76.6s, 955.0s to go
on time step 1402 (time=28.04), 0.0608611 s/step
Meep progress: 29.32/377.433631896973 = 7.8% done in 80.6s, 957.1s to go
on time step 1467 (time=29.34), 0.0619723 s/step
Meep progress: 30.64/377.433631896973 = 8.1% done in 84.7s, 958.2s to go
on time step 1533 (time=30.66), 0.0614255 s/step
Meep progress: 31.9/377.433631896973 = 8.5% done in 88.7s, 960.8s to go
on time step 1596 (time=31.92), 0.0641376 s/step
Meep progress: 33.18/377.433631896973 = 8.8% done in 92.7s, 961.9s to go
on time step 1661 (time=33.22), 0.0623087 s/step
Meep progress: 34.76/377.433631896973 = 9.2% done in 96.7s, 953.6s to go
on time step 1740 (time=34.8), 0.050808 s/step
Meep progress: 36.4/377.433631896973 = 9.6% done in 100.7s, 943.8s to go
on time step 1823 (time=36.46), 0.0487572 s/step
Meep progress: 37.98/377.433631896973 = 10.1% done in 104.8s, 936.4s to go
on time step 1902 (time=38.04), 0.051256 s/step
Meep progress: 39.36/377.433631896973 = 10.4% done in 108.8s, 934.6s to go
on time step 1970 (time=39.4), 0.0589512 s/step
Meep progress: 40.78/377.433631896973 = 10.8% done in 112.8s, 931.3s to go
on time step 2042 (time=40.84), 0.0558156 s/step
Meep progress: 42.22/377.433631896973 = 11.2% done in 116.9s, 927.9s to go
on time step 2113 (time=42.26), 0.0569503 s/step
Meep progress: 43.52/377.433631896973 = 11.5% done in 120.9s, 927.5s to go
on time step 2178 (time=43.56), 0.0616645 s/step
Meep progress: 44.84/377.433631896973 = 11.9% done in 124.9s, 926.5s to go
on time step 2244 (time=44.88), 0.0610773 s/step
Meep progress: 46.14/377.433631896973 = 12.2% done in 128.9s, 925.8s to go
on time step 2309 (time=46.18), 0.0619772 s/step
Meep progress: 47.46/377.433631896973 = 12.6% done in 133.0s, 924.6s to go
on time step 2375 (time=47.5), 0.0612121 s/step
Meep progress: 48.74/377.433631896973 = 12.9% done in 137.0s, 924.2s to go
on time step 2439 (time=48.78), 0.0633745 s/step
Meep progress: 50.08/377.433631896973 = 13.3% done in 141.1s, 922.2s to go
on time step 2506 (time=50.12), 0.0601745 s/step
Meep progress: 51.4/377.433631896973 = 13.6% done in 145.1s, 920.5s to go
on time step 2572 (time=51.44), 0.0614818 s/step
Meep progress: 52.72/377.433631896973 = 14.0% done in 149.1s, 918.6s to go
on time step 2638 (time=52.76), 0.0608265 s/step
Meep progress: 54.04/377.433631896973 = 14.3% done in 153.2s, 916.7s to go
on time step 2704 (time=54.08), 0.0612361 s/step
Meep progress: 55.38/377.433631896973 = 14.7% done in 157.2s, 914.3s to go
on time step 2771 (time=55.42), 0.0603722 s/step
Meep progress: 56.66/377.433631896973 = 15.0% done in 161.3s, 913.0s to go
on time step 2835 (time=56.7), 0.0630776 s/step
Meep progress: 57.94/377.433631896973 = 15.4% done in 165.3s, 911.5s to go
on time step 2899 (time=57.98), 0.0632803 s/step
Meep progress: 59.22/377.433631896973 = 15.7% done in 169.4s, 910.0s to go
on time step 2963 (time=59.26), 0.0630907 s/step
Meep progress: 60.54/377.433631896973 = 16.0% done in 173.4s, 907.8s to go
on time step 3028 (time=60.56), 0.0615786 s/step
Meep progress: 61.86/377.433631896973 = 16.4% done in 177.4s, 905.2s to go
on time step 3094 (time=61.88), 0.0609857 s/step
Meep progress: 63.14/377.433631896973 = 16.7% done in 181.5s, 903.4s to go
on time step 3158 (time=63.16), 0.0629344 s/step
Meep progress: 64.6/377.433631896973 = 17.1% done in 185.5s, 898.4s to go
on time step 3231 (time=64.62), 0.0555462 s/step
Meep progress: 65.98/377.433631896973 = 17.5% done in 189.5s, 894.7s to go
on time step 3301 (time=66.02), 0.0577901 s/step
Meep progress: 67.5/377.433631896973 = 17.9% done in 193.6s, 888.8s to go
on time step 3377 (time=67.54), 0.0532849 s/step
Meep progress: 68.96/377.433631896973 = 18.3% done in 197.6s, 883.9s to go
on time step 3450 (time=69), 0.0550723 s/step
Meep progress: 70.3/377.433631896973 = 18.6% done in 201.6s, 880.9s to go
on time step 3517 (time=70.34), 0.0606131 s/step
Meep progress: 71.54/377.433631896973 = 19.0% done in 205.7s, 879.3s to go
on time step 3579 (time=71.58), 0.0645772 s/step
Meep progress: 72.86/377.433631896973 = 19.3% done in 209.7s, 876.6s to go
on time step 3645 (time=72.9), 0.0611913 s/step
Meep progress: 74.24/377.433631896973 = 19.7% done in 213.7s, 872.8s to go
on time step 3714 (time=74.28), 0.0584729 s/step
Meep progress: 75.52/377.433631896973 = 20.0% done in 217.8s, 870.6s to go
on time step 3778 (time=75.56), 0.0633717 s/step
Meep progress: 76.74/377.433631896973 = 20.3% done in 221.8s, 869.1s to go
on time step 3839 (time=76.78), 0.0661687 s/step
Meep progress: 77.96/377.433631896973 = 20.7% done in 225.8s, 867.4s to go
on time step 3901 (time=78.02), 0.0655054 s/step
Meep progress: 79.22/377.433631896973 = 21.0% done in 229.8s, 865.1s to go
on time step 3964 (time=79.28), 0.0636998 s/step
Meep progress: 80.46/377.433631896973 = 21.3% done in 233.8s, 863.1s to go
on time step 4026 (time=80.52), 0.0652593 s/step
Meep progress: 81.72/377.433631896973 = 21.7% done in 237.9s, 860.7s to go
on time step 4090 (time=81.8), 0.0634315 s/step
Meep progress: 82.96/377.433631896973 = 22.0% done in 241.9s, 858.7s to go
on time step 4152 (time=83.04), 0.065495 s/step
Meep progress: 84.22/377.433631896973 = 22.3% done in 245.9s, 856.2s to go
on time step 4215 (time=84.3), 0.063739 s/step
Meep progress: 85.46/377.433631896973 = 22.6% done in 249.9s, 853.9s to go
on time step 4277 (time=85.54), 0.0647716 s/step
Meep progress: 86.68/377.433631896973 = 23.0% done in 254.0s, 852.0s to go
on time step 4338 (time=86.76), 0.0663688 s/step
Meep progress: 87.98/377.433631896973 = 23.3% done in 258.0s, 848.9s to go
on time step 4403 (time=88.06), 0.0618558 s/step
Meep progress: 89.22/377.433631896973 = 23.6% done in 262.1s, 846.7s to go
on time step 4464 (time=89.28), 0.066019 s/step
Meep progress: 90.44/377.433631896973 = 24.0% done in 266.1s, 844.5s to go
on time step 4525 (time=90.5), 0.0656001 s/step
Meep progress: 91.68/377.433631896973 = 24.3% done in 270.1s, 841.9s to go
on time step 4587 (time=91.74), 0.0646062 s/step
Meep progress: 92.94/377.433631896973 = 24.6% done in 274.2s, 839.2s to go
on time step 4650 (time=93), 0.0639621 s/step
Meep progress: 94.16/377.433631896973 = 24.9% done in 278.2s, 836.9s to go
on time step 4711 (time=94.22), 0.066019 s/step
Meep progress: 95.4/377.433631896973 = 25.3% done in 282.2s, 834.4s to go
on time step 4773 (time=95.46), 0.0654582 s/step
Meep progress: 96.62/377.433631896973 = 25.6% done in 286.3s, 832.0s to go
on time step 4834 (time=96.68), 0.0658462 s/step
Meep progress: 97.86/377.433631896973 = 25.9% done in 290.3s, 829.2s to go
on time step 4897 (time=97.94), 0.064417 s/step
Meep progress: 99.12/377.433631896973 = 26.3% done in 294.3s, 826.4s to go
on time step 4960 (time=99.2), 0.0642613 s/step
Meep progress: 100.3/377.433631896973 = 26.6% done in 298.3s, 824.2s to go
on time step 5019 (time=100.38), 0.0678269 s/step
Meep progress: 101.54/377.433631896973 = 26.9% done in 302.3s, 821.4s to go
on time step 5081 (time=101.62), 0.0648068 s/step
Meep progress: 102.8/377.433631896973 = 27.2% done in 306.3s, 818.4s to go
on time step 5144 (time=102.88), 0.0637842 s/step
Meep progress: 104.1/377.433631896973 = 27.6% done in 310.4s, 815.0s to go
on time step 5209 (time=104.18), 0.0619537 s/step
Meep progress: 105.52/377.433631896973 = 28.0% done in 314.4s, 810.3s to go
on time step 5280 (time=105.6), 0.0567379 s/step
Meep progress: 106.86/377.433631896973 = 28.3% done in 318.5s, 806.4s to go
on time step 5346 (time=106.92), 0.0608339 s/step
Meep progress: 108.1/377.433631896973 = 28.6% done in 322.5s, 803.4s to go
on time step 5408 (time=108.16), 0.0649646 s/step
Meep progress: 109.4/377.433631896973 = 29.0% done in 326.5s, 800.0s to go
on time step 5474 (time=109.48), 0.0615332 s/step
Meep progress: 110.72/377.433631896973 = 29.3% done in 330.5s, 796.2s to go
on time step 5540 (time=110.8), 0.0607731 s/step
Meep progress: 112.02/377.433631896973 = 29.7% done in 334.6s, 792.7s to go
on time step 5604 (time=112.08), 0.0630052 s/step
Meep progress: 113.28/377.433631896973 = 30.0% done in 338.6s, 789.6s to go
on time step 5668 (time=113.36), 0.0634808 s/step
Meep progress: 114.62/377.433631896973 = 30.4% done in 342.6s, 785.7s to go
on time step 5735 (time=114.7), 0.0602098 s/step
Meep progress: 115.94/377.433631896973 = 30.7% done in 346.7s, 782.0s to go
on time step 5800 (time=116), 0.0618532 s/step
Meep progress: 117.24/377.433631896973 = 31.1% done in 350.7s, 778.4s to go
on time step 5866 (time=117.32), 0.0613233 s/step
Meep progress: 118.54/377.433631896973 = 31.4% done in 354.8s, 774.9s to go
on time step 5930 (time=118.6), 0.0628283 s/step
Meep progress: 119.86/377.433631896973 = 31.8% done in 358.8s, 771.0s to go
on time step 5996 (time=119.92), 0.0606663 s/step
Meep progress: 121.14/377.433631896973 = 32.1% done in 362.8s, 767.6s to go
on time step 6060 (time=121.2), 0.0629441 s/step
Meep progress: 122.42/377.433631896973 = 32.4% done in 366.9s, 764.2s to go
on time step 6124 (time=122.48), 0.0629514 s/step
Meep progress: 123.68/377.433631896973 = 32.8% done in 370.9s, 760.9s to go
on time step 6187 (time=123.74), 0.0638807 s/step
Meep progress: 124.96/377.433631896973 = 33.1% done in 374.9s, 757.5s to go
on time step 6251 (time=125.02), 0.0634667 s/step
Meep progress: 126.24/377.433631896973 = 33.4% done in 378.9s, 754.0s to go
on time step 6316 (time=126.32), 0.0619337 s/step
Meep progress: 127.52/377.433631896973 = 33.8% done in 382.9s, 750.5s to go
on time step 6380 (time=127.6), 0.0632952 s/step
Meep progress: 128.8/377.433631896973 = 34.1% done in 386.9s, 746.9s to go
on time step 6445 (time=128.9), 0.0626486 s/step
Meep progress: 130.08/377.433631896973 = 34.5% done in 391.0s, 743.5s to go
on time step 6509 (time=130.18), 0.062768 s/step
Meep progress: 131.36/377.433631896973 = 34.8% done in 395.0s, 740.0s to go
on time step 6573 (time=131.46), 0.0627634 s/step
Meep progress: 132.7/377.433631896973 = 35.2% done in 399.1s, 736.0s to go
on time step 6640 (time=132.8), 0.0605143 s/step
Meep progress: 134.04/377.433631896973 = 35.5% done in 403.1s, 731.9s to go
on time step 6707 (time=134.14), 0.060166 s/step
Meep progress: 135.34/377.433631896973 = 35.9% done in 407.1s, 728.2s to go
on time step 6772 (time=135.44), 0.0619998 s/step
Meep progress: 136.66/377.433631896973 = 36.2% done in 411.1s, 724.3s to go
on time step 6838 (time=136.76), 0.0606744 s/step
Meep progress: 137.96/377.433631896973 = 36.6% done in 415.1s, 720.6s to go
on time step 6904 (time=138.08), 0.0613222 s/step
Meep progress: 139.3/377.433631896973 = 36.9% done in 419.2s, 716.5s to go
on time step 6971 (time=139.42), 0.0602208 s/step
Meep progress: 140.7/377.433631896973 = 37.3% done in 423.2s, 712.0s to go
on time step 7042 (time=140.84), 0.0569606 s/step
Meep progress: 142.04/377.433631896973 = 37.6% done in 427.2s, 707.9s to go
on time step 7109 (time=142.18), 0.0604946 s/step
Meep progress: 143.4/377.433631896973 = 38.0% done in 431.2s, 703.8s to go
on time step 7176 (time=143.52), 0.0598715 s/step
Meep progress: 144.74/377.433631896973 = 38.3% done in 435.3s, 699.8s to go
on time step 7244 (time=144.88), 0.0595023 s/step
Meep progress: 146.12/377.433631896973 = 38.7% done in 439.3s, 695.5s to go
on time step 7312 (time=146.24), 0.0589737 s/step
Meep progress: 147.5/377.433631896973 = 39.1% done in 443.4s, 691.2s to go
on time step 7381 (time=147.62), 0.0587529 s/step
Meep progress: 148.84/377.433631896973 = 39.4% done in 447.4s, 687.2s to go
on time step 7448 (time=148.96), 0.0604215 s/step
Meep progress: 150.18/377.433631896973 = 39.8% done in 451.4s, 683.1s to go
on time step 7515 (time=150.3), 0.0603794 s/step
Meep progress: 151.5/377.433631896973 = 40.1% done in 455.4s, 679.2s to go
on time step 7582 (time=151.64), 0.0602631 s/step
Meep progress: 152.86/377.433631896973 = 40.5% done in 459.5s, 675.1s to go
on time step 7650 (time=153), 0.0594424 s/step
Meep progress: 154.22/377.433631896973 = 40.9% done in 463.5s, 670.9s to go
on time step 7717 (time=154.34), 0.0597344 s/step
Meep progress: 155.48/377.433631896973 = 41.2% done in 467.6s, 667.5s to go
on time step 7781 (time=155.62), 0.0632304 s/step
Meep progress: 156.88/377.433631896973 = 41.6% done in 471.6s, 663.0s to go
on time step 7850 (time=157), 0.058464 s/step
Meep progress: 158.28/377.433631896973 = 41.9% done in 475.7s, 658.6s to go
on time step 7920 (time=158.4), 0.0572512 s/step
Meep progress: 159.66/377.433631896973 = 42.3% done in 479.7s, 654.3s to go
on time step 7988 (time=159.76), 0.059071 s/step
Meep progress: 161.02/377.433631896973 = 42.7% done in 483.8s, 650.2s to go
on time step 8056 (time=161.12), 0.0593257 s/step
Meep progress: 162.36/377.433631896973 = 43.0% done in 487.8s, 646.1s to go
on time step 8123 (time=162.46), 0.0598017 s/step
Meep progress: 163.74/377.433631896973 = 43.4% done in 491.8s, 641.8s to go
on time step 8192 (time=163.84), 0.0583467 s/step
Meep progress: 164.9/377.433631896973 = 43.7% done in 495.8s, 639.0s to go
on time step 8251 (time=165.02), 0.068183 s/step
Meep progress: 166.44/377.433631896973 = 44.1% done in 499.8s, 633.6s to go
on time step 8328 (time=166.56), 0.0523589 s/step
Meep progress: 167.88/377.433631896973 = 44.5% done in 503.8s, 628.9s to go
on time step 8399 (time=167.98), 0.0564222 s/step
Meep progress: 169.38/377.433631896973 = 44.9% done in 507.9s, 623.8s to go
on time step 8475 (time=169.5), 0.0529102 s/step
Meep progress: 170.98/377.433631896973 = 45.3% done in 511.9s, 618.1s to go
on time step 8555 (time=171.1), 0.0504876 s/step
Meep progress: 172.34/377.433631896973 = 45.7% done in 515.9s, 614.0s to go
on time step 8624 (time=172.48), 0.0584851 s/step
Meep progress: 173.94/377.433631896973 = 46.1% done in 519.9s, 608.3s to go
on time step 8703 (time=174.06), 0.0507887 s/step
Meep progress: 175.5/377.433631896973 = 46.5% done in 523.9s, 602.9s to go
on time step 8781 (time=175.62), 0.0515749 s/step
Meep progress: 177.04/377.433631896973 = 46.9% done in 528.0s, 597.6s to go
on time step 8858 (time=177.16), 0.0522939 s/step
Meep progress: 178.56/377.433631896973 = 47.3% done in 532.0s, 592.5s to go
on time step 8934 (time=178.68), 0.0531391 s/step
Meep progress: 180.06/377.433631896973 = 47.7% done in 536.0s, 587.6s to go
on time step 9009 (time=180.18), 0.053738 s/step
Meep progress: 181.48/377.433631896973 = 48.1% done in 540.1s, 583.1s to go
on time step 9080 (time=181.6), 0.0567617 s/step
Meep progress: 182.94/377.433631896973 = 48.5% done in 544.1s, 578.4s to go
on time step 9154 (time=183.08), 0.0547101 s/step
Meep progress: 184.24/377.433631896973 = 48.8% done in 548.1s, 574.7s to go
on time step 9217 (time=184.34), 0.0638216 s/step
Meep progress: 185.48/377.433631896973 = 49.1% done in 552.1s, 571.4s to go
on time step 9280 (time=185.6), 0.0641385 s/step
Meep progress: 186.74/377.433631896973 = 49.5% done in 556.2s, 568.0s to go
on time step 9343 (time=186.86), 0.064419 s/step
Meep progress: 188.0/377.433631896973 = 49.8% done in 560.2s, 564.5s to go
on time step 9406 (time=188.12), 0.0639447 s/step
Meep progress: 189.22/377.433631896973 = 50.1% done in 564.2s, 561.2s to go
on time step 9468 (time=189.36), 0.065573 s/step
Meep progress: 190.5/377.433631896973 = 50.5% done in 568.2s, 557.6s to go
on time step 9532 (time=190.64), 0.0631263 s/step
Meep progress: 191.78/377.433631896973 = 50.8% done in 572.3s, 554.0s to go
on time step 9596 (time=191.92), 0.0629017 s/step
Meep progress: 193.04/377.433631896973 = 51.1% done in 576.3s, 550.5s to go
on time step 9660 (time=193.2), 0.0630767 s/step
Meep progress: 194.34/377.433631896973 = 51.5% done in 580.3s, 546.7s to go
on time step 9725 (time=194.5), 0.0616702 s/step
Meep progress: 195.66/377.433631896973 = 51.8% done in 584.3s, 542.9s to go
on time step 9790 (time=195.8), 0.0619651 s/step
Meep progress: 196.96/377.433631896973 = 52.2% done in 588.4s, 539.1s to go
on time step 9855 (time=197.1), 0.062079 s/step
Meep progress: 198.24/377.433631896973 = 52.5% done in 592.4s, 535.5s to go
on time step 9919 (time=198.38), 0.0626841 s/step
Meep progress: 199.54/377.433631896973 = 52.9% done in 596.5s, 531.8s to go
on time step 9983 (time=199.66), 0.0634167 s/step
Meep progress: 200.72/377.433631896973 = 53.2% done in 600.5s, 528.7s to go
on time step 10043 (time=200.86), 0.0673336 s/step
Meep progress: 202.14/377.433631896973 = 53.6% done in 604.5s, 524.2s to go
on time step 10115 (time=202.3), 0.0560217 s/step
Meep progress: 203.48/377.433631896973 = 53.9% done in 608.6s, 520.3s to go
on time step 10182 (time=203.64), 0.0599501 s/step
Meep progress: 204.78/377.433631896973 = 54.3% done in 612.6s, 516.5s to go
on time step 10245 (time=204.9), 0.0642875 s/step
Meep progress: 206.08/377.433631896973 = 54.6% done in 616.7s, 512.7s to go
on time step 10312 (time=206.24), 0.0603786 s/step
Meep progress: 207.48/377.433631896973 = 55.0% done in 620.7s, 508.4s to go
on time step 10382 (time=207.64), 0.0577175 s/step
Meep progress: 208.9/377.433631896973 = 55.3% done in 624.7s, 504.0s to go
on time step 10453 (time=209.06), 0.0566384 s/step
Meep progress: 210.32/377.433631896973 = 55.7% done in 628.7s, 499.6s to go
on time step 10524 (time=210.48), 0.0567399 s/step
Meep progress: 211.76/377.433631896973 = 56.1% done in 632.8s, 495.1s to go
on time step 10595 (time=211.9), 0.0566554 s/step
Meep progress: 213.18/377.433631896973 = 56.5% done in 636.8s, 490.7s to go
on time step 10666 (time=213.32), 0.0567571 s/step
Meep progress: 214.48/377.433631896973 = 56.8% done in 640.8s, 486.9s to go
on time step 10731 (time=214.62), 0.0617075 s/step
Meep progress: 215.84/377.433631896973 = 57.2% done in 644.9s, 482.8s to go
on time step 10799 (time=215.98), 0.0595666 s/step
Meep progress: 217.18/377.433631896973 = 57.5% done in 648.9s, 478.8s to go
on time step 10866 (time=217.32), 0.0600078 s/step
Meep progress: 218.54/377.433631896973 = 57.9% done in 652.9s, 474.7s to go
on time step 10934 (time=218.68), 0.0590143 s/step
Meep progress: 219.92/377.433631896973 = 58.3% done in 656.9s, 470.5s to go
on time step 11003 (time=220.06), 0.0583007 s/step
Meep progress: 221.32/377.433631896973 = 58.6% done in 661.0s, 466.2s to go
on time step 11073 (time=221.46), 0.0579021 s/step
Meep progress: 222.66/377.433631896973 = 59.0% done in 665.0s, 462.2s to go
on time step 11140 (time=222.8), 0.0597926 s/step
Meep progress: 224.3/377.433631896973 = 59.4% done in 669.0s, 456.7s to go
on time step 11222 (time=224.44), 0.048841 s/step
Meep progress: 225.66/377.433631896973 = 59.8% done in 673.0s, 452.7s to go
on time step 11292 (time=225.84), 0.0573019 s/step
Meep progress: 227.38/377.433631896973 = 60.2% done in 677.0s, 446.8s to go
on time step 11378 (time=227.56), 0.0467217 s/step
Meep progress: 229.0/377.433631896973 = 60.7% done in 681.0s, 441.4s to go
on time step 11458 (time=229.16), 0.0502589 s/step
Meep progress: 230.54/377.433631896973 = 61.1% done in 685.1s, 436.5s to go
on time step 11535 (time=230.7), 0.051975 s/step
Meep progress: 232.16/377.433631896973 = 61.5% done in 689.1s, 431.2s to go
on time step 11616 (time=232.32), 0.0494568 s/step
Meep progress: 233.8/377.433631896973 = 61.9% done in 693.1s, 425.8s to go
on time step 11699 (time=233.98), 0.0486269 s/step
Meep progress: 235.54/377.433631896973 = 62.4% done in 697.1s, 420.0s to go
on time step 11785 (time=235.7), 0.0468664 s/step
Meep progress: 236.98/377.433631896973 = 62.8% done in 701.2s, 415.6s to go
on time step 11857 (time=237.14), 0.0563214 s/step
Meep progress: 238.26/377.433631896973 = 63.1% done in 705.2s, 411.9s to go
on time step 11920 (time=238.4), 0.0644558 s/step
Meep progress: 239.42/377.433631896973 = 63.4% done in 709.2s, 408.8s to go
on time step 11977 (time=239.54), 0.0705541 s/step
Meep progress: 240.5/377.433631896973 = 63.7% done in 713.3s, 406.1s to go
on time step 12031 (time=240.62), 0.0748545 s/step
Meep progress: 241.64/377.433631896973 = 64.0% done in 717.3s, 403.1s to go
on time step 12088 (time=241.76), 0.0707845 s/step
Meep progress: 242.72/377.433631896973 = 64.3% done in 721.3s, 400.4s to go
on time step 12144 (time=242.88), 0.0716656 s/step
Meep progress: 243.98/377.433631896973 = 64.6% done in 725.4s, 396.8s to go
on time step 12206 (time=244.12), 0.065268 s/step
Meep progress: 245.3/377.433631896973 = 65.0% done in 729.4s, 392.9s to go
on time step 12273 (time=245.46), 0.0602192 s/step
Meep progress: 246.62/377.433631896973 = 65.3% done in 733.4s, 389.0s to go
on time step 12339 (time=246.78), 0.0612892 s/step
Meep progress: 247.92/377.433631896973 = 65.7% done in 737.5s, 385.3s to go
on time step 12403 (time=248.06), 0.063134 s/step
Meep progress: 249.2/377.433631896973 = 66.0% done in 741.5s, 381.6s to go
on time step 12468 (time=249.36), 0.0618445 s/step
Meep progress: 250.3/377.433631896973 = 66.3% done in 745.6s, 378.7s to go
on time step 12520 (time=250.4), 0.0781597 s/step
Meep progress: 251.58/377.433631896973 = 66.7% done in 749.6s, 375.0s to go
on time step 12586 (time=251.72), 0.0614325 s/step
Meep progress: 253.02/377.433631896973 = 67.0% done in 753.7s, 370.6s to go
on time step 12660 (time=253.2), 0.0547173 s/step
Meep progress: 254.46/377.433631896973 = 67.4% done in 757.7s, 366.2s to go
on time step 12731 (time=254.62), 0.0568309 s/step
Meep progress: 255.8/377.433631896973 = 67.8% done in 761.7s, 362.2s to go
on time step 12799 (time=255.98), 0.0595106 s/step
Meep progress: 257.2/377.433631896973 = 68.1% done in 765.8s, 358.0s to go
on time step 12868 (time=257.36), 0.0585698 s/step
Meep progress: 258.6/377.433631896973 = 68.5% done in 769.8s, 353.7s to go
on time step 12937 (time=258.74), 0.0580593 s/step
Meep progress: 260.06/377.433631896973 = 68.9% done in 773.8s, 349.3s to go
on time step 13012 (time=260.24), 0.0535976 s/step
Meep progress: 261.46/377.433631896973 = 69.3% done in 777.9s, 345.0s to go
on time step 13080 (time=261.6), 0.0592807 s/step
Meep progress: 262.84/377.433631896973 = 69.6% done in 781.9s, 340.9s to go
on time step 13151 (time=263.02), 0.0570864 s/step
Meep progress: 264.06/377.433631896973 = 70.0% done in 785.9s, 337.4s to go
on time step 13210 (time=264.2), 0.0685596 s/step
Meep progress: 265.34/377.433631896973 = 70.3% done in 789.9s, 333.7s to go
on time step 13275 (time=265.5), 0.0625993 s/step
Meep progress: 266.76/377.433631896973 = 70.7% done in 793.9s, 329.4s to go
on time step 13350 (time=267), 0.0536641 s/step
Meep progress: 268.44/377.433631896973 = 71.1% done in 797.9s, 324.0s to go
on time step 13434 (time=268.68), 0.0477722 s/step
Meep progress: 270.08/377.433631896973 = 71.6% done in 801.9s, 318.8s to go
on time step 13517 (time=270.34), 0.0484032 s/step
Meep progress: 271.8/377.433631896973 = 72.0% done in 806.0s, 313.2s to go
on time step 13603 (time=272.06), 0.0469337 s/step
Meep progress: 273.56/377.433631896973 = 72.5% done in 810.0s, 307.6s to go
on time step 13689 (time=273.78), 0.0468895 s/step
Meep progress: 275.18/377.433631896973 = 72.9% done in 814.0s, 302.5s to go
on time step 13771 (time=275.42), 0.049084 s/step
Meep progress: 276.82/377.433631896973 = 73.3% done in 818.0s, 297.3s to go
on time step 13855 (time=277.1), 0.0476469 s/step
Meep progress: 278.62/377.433631896973 = 73.8% done in 822.0s, 291.5s to go
on time step 13945 (time=278.9), 0.0448208 s/step
Meep progress: 280.4/377.433631896973 = 74.3% done in 826.1s, 285.9s to go
on time step 14033 (time=280.66), 0.0454995 s/step
Meep progress: 282.22/377.433631896973 = 74.8% done in 830.1s, 280.0s to go
on time step 14124 (time=282.48), 0.0442942 s/step
Meep progress: 284.0/377.433631896973 = 75.2% done in 834.1s, 274.4s to go
on time step 14213 (time=284.26), 0.0453569 s/step
Meep progress: 285.26/377.433631896973 = 75.6% done in 838.2s, 270.8s to go
on time step 14271 (time=285.42), 0.0691282 s/step
Meep progress: 286.78/377.433631896973 = 76.0% done in 842.2s, 266.2s to go
on time step 14350 (time=287), 0.0512136 s/step
Meep progress: 288.44/377.433631896973 = 76.4% done in 846.2s, 261.1s to go
on time step 14435 (time=288.7), 0.0475904 s/step
Meep progress: 290.28/377.433631896973 = 76.9% done in 850.3s, 255.3s to go
on time step 14528 (time=290.56), 0.0433915 s/step
Meep progress: 292.08/377.433631896973 = 77.4% done in 854.3s, 249.6s to go
on time step 14619 (time=292.38), 0.0443162 s/step
Meep progress: 293.9/377.433631896973 = 77.9% done in 858.3s, 244.0s to go
on time step 14710 (time=294.2), 0.044114 s/step
Meep progress: 295.8/377.433631896973 = 78.4% done in 862.3s, 238.0s to go
on time step 14803 (time=296.06), 0.0433572 s/step
Meep progress: 297.58/377.433631896973 = 78.8% done in 866.3s, 232.5s to go
on time step 14894 (time=297.88), 0.0442856 s/step
Meep progress: 299.4/377.433631896973 = 79.3% done in 870.4s, 226.8s to go
on time step 14984 (time=299.68), 0.0445547 s/step
Meep progress: 301.22/377.433631896973 = 79.8% done in 874.4s, 221.2s to go
on time step 15074 (time=301.48), 0.0447663 s/step
Meep progress: 302.92/377.433631896973 = 80.3% done in 878.4s, 216.1s to go
on time step 15156 (time=303.12), 0.0490904 s/step
Meep progress: 304.26/377.433631896973 = 80.6% done in 882.4s, 212.2s to go
on time step 15226 (time=304.52), 0.0575386 s/step
Meep progress: 305.78/377.433631896973 = 81.0% done in 886.4s, 207.7s to go
on time step 15303 (time=306.06), 0.0522896 s/step
Meep progress: 307.64/377.433631896973 = 81.5% done in 890.5s, 202.0s to go
on time step 15396 (time=307.92), 0.0432961 s/step
Meep progress: 309.38/377.433631896973 = 82.0% done in 894.5s, 196.8s to go
on time step 15483 (time=309.66), 0.0461641 s/step
Meep progress: 311.16/377.433631896973 = 82.4% done in 898.5s, 191.4s to go
on time step 15571 (time=311.42), 0.045712 s/step
Meep progress: 313.16/377.433631896973 = 83.0% done in 902.6s, 185.2s to go
on time step 15674 (time=313.48), 0.0391684 s/step
Meep progress: 315.2/377.433631896973 = 83.5% done in 906.6s, 179.0s to go
on time step 15776 (time=315.52), 0.0394691 s/step
Meep progress: 317.24/377.433631896973 = 84.1% done in 910.6s, 172.8s to go
on time step 15877 (time=317.54), 0.039913 s/step
Meep progress: 319.18/377.433631896973 = 84.6% done in 914.6s, 166.9s to go
on time step 15975 (time=319.5), 0.041084 s/step
Meep progress: 321.2/377.433631896973 = 85.1% done in 918.7s, 160.8s to go
on time step 16076 (time=321.52), 0.0399868 s/step
Meep progress: 323.18/377.433631896973 = 85.6% done in 922.7s, 154.9s to go
on time step 16176 (time=323.52), 0.0402667 s/step
Meep progress: 325.18/377.433631896973 = 86.2% done in 926.7s, 148.9s to go
on time step 16276 (time=325.52), 0.0403055 s/step
Meep progress: 327.2/377.433631896973 = 86.7% done in 930.7s, 142.9s to go
on time step 16376 (time=327.52), 0.0403514 s/step
Meep progress: 329.28/377.433631896973 = 87.2% done in 934.7s, 136.7s to go
on time step 16481 (time=329.62), 0.0382478 s/step
Meep progress: 331.28/377.433631896973 = 87.8% done in 938.8s, 130.8s to go
on time step 16580 (time=331.6), 0.0405401 s/step
Meep progress: 333.28/377.433631896973 = 88.3% done in 942.8s, 124.9s to go
on time step 16681 (time=333.62), 0.039697 s/step
Meep progress: 335.34/377.433631896973 = 88.8% done in 946.8s, 118.8s to go
on time step 16784 (time=335.68), 0.0390855 s/step
Meep progress: 337.36/377.433631896973 = 89.4% done in 950.8s, 112.9s to go
on time step 16885 (time=337.7), 0.0399579 s/step
Meep progress: 339.42/377.433631896973 = 89.9% done in 954.8s, 106.9s to go
on time step 16987 (time=339.74), 0.0393267 s/step
Meep progress: 341.44/377.433631896973 = 90.5% done in 958.9s, 101.1s to go
on time step 17089 (time=341.78), 0.0395143 s/step
Meep progress: 343.56/377.433631896973 = 91.0% done in 962.9s, 94.9s to go
on time step 17192 (time=343.84), 0.0390044 s/step
Meep progress: 345.6/377.433631896973 = 91.6% done in 966.9s, 89.1s to go
on time step 17296 (time=345.92), 0.0386237 s/step
Meep progress: 347.64/377.433631896973 = 92.1% done in 970.9s, 83.2s to go
on time step 17399 (time=347.98), 0.0389278 s/step
Meep progress: 349.58/377.433631896973 = 92.6% done in 975.0s, 77.7s to go
on time step 17496 (time=349.92), 0.0413106 s/step
Meep progress: 351.68/377.433631896973 = 93.2% done in 979.0s, 71.7s to go
on time step 17600 (time=352), 0.0384839 s/step
Meep progress: 353.78/377.433631896973 = 93.7% done in 983.0s, 65.7s to go
on time step 17705 (time=354.1), 0.0382167 s/step
Meep progress: 355.96/377.433631896973 = 94.3% done in 987.0s, 59.5s to go
on time step 17814 (time=356.28), 0.0369075 s/step
Meep progress: 358.2/377.433631896973 = 94.9% done in 991.1s, 53.2s to go
on time step 17927 (time=358.54), 0.0356519 s/step
Meep progress: 360.4/377.433631896973 = 95.5% done in 995.1s, 47.0s to go
on time step 18038 (time=360.76), 0.0362687 s/step
Meep progress: 362.5/377.433631896973 = 96.0% done in 999.1s, 41.2s to go
on time step 18142 (time=362.84), 0.0387063 s/step
Meep progress: 364.54/377.433631896973 = 96.6% done in 1003.1s, 35.5s to go
on time step 18244 (time=364.88), 0.0394146 s/step
Meep progress: 366.72/377.433631896973 = 97.2% done in 1007.1s, 29.4s to go
on time step 18355 (time=367.1), 0.0362914 s/step
Meep progress: 368.96/377.433631896973 = 97.8% done in 1011.1s, 23.2s to go
on time step 18466 (time=369.32), 0.0360424 s/step
Meep progress: 371.14/377.433631896973 = 98.3% done in 1015.1s, 17.2s to go
on time step 18574 (time=371.48), 0.0370917 s/step
Meep progress: 373.22/377.433631896973 = 98.9% done in 1019.2s, 11.5s to go
on time step 18679 (time=373.58), 0.0383408 s/step
Meep progress: 375.32/377.433631896973 = 99.4% done in 1023.2s, 5.8s to go
on time step 18783 (time=375.66), 0.0385139 s/step
Meep progress: 377.44/377.433631896973 = 100.0% done in 1027.2s, 0.0s to go
run 0 finished at t = 377.44 (18872 timesteps)
flux1:, 0.627777777777778, 8.42411862356186e-7, 8.42411216239269e-7, 8.42410308625675e-7, 8.42409176472137e-7, 8.42408326387093e-7, 8.42408778447295e-7, 8.42411031835737e-7, 8.42413863883826e-7, 8.4241461679694e-7, 8.42411507452352e-7, 8.42406173106494e-7, 8.42403465731763e-7, 8.42407365376867e-7, 8.42415987298528e-7, 8.42421218952846e-7, 8.42415722009125e-7, 8.42402364381589e-7, 8.42395229504814e-7, 8.42405917901995e-7, 8.42425498097576e-7, 8.42427308613519e-7, 8.42402780874376e-7, 8.42390081352695e-7, 8.42419717956568e-7, 8.424237059124e-7, 8.42379584935993e-7, 8.42444712108267e-7, 8.42380229265462e-7, 8.42464723969236e-7, 8.42396240905051e-7, 8.42362616006633e-7, 8.42396240905057e-7, 8.42464723969229e-7, 8.42380229265481e-7, 8.42444712108268e-7, 8.42379584935993e-7, 8.42423705912394e-7, 8.42419717956566e-7, 8.42390081352697e-7, 8.42402780874381e-7, 8.42427308613519e-7, 8.42425498097575e-7, 8.42405917901987e-7, 8.42395229504817e-7, 8.42402364381599e-7, 8.42415722009119e-7, 8.42421218952847e-7, 8.42415987298545e-7, 8.42407365376867e-7, 8.42403465731763e-7, 8.42406173106486e-7, 8.42411507452356e-7, 8.42414616796933e-7, 8.42413863883831e-7, 8.42411031835732e-7, 8.42408778447287e-7, 8.42408326387094e-7, 8.42409176472139e-7, 8.4241030862567e-7, 8.42411216239271e-7, 8.42411862356189e-7
flux1:, 0.628040226681531, 9.61664991043988e-7, 9.61664113270314e-7, 9.61662563151685e-7, 9.61660818389472e-7, 9.61659838476108e-7, 9.61660791178019e-7, 9.61663867856468e-7, 9.61667237069933e-7, 9.61667751001181e-7, 9.61663685262306e-7, 9.61657371620046e-7, 9.61654545474554e-7, 9.61659495379184e-7, 9.61669596624278e-7, 9.61675350671558e-7, 9.61668619131828e-7, 9.61653152712815e-7, 9.61645233114477e-7, 9.61657798992334e-7, 9.61680207735166e-7, 9.61682029929484e-7, 9.61653941594456e-7, 9.61639633993881e-7, 9.61673391936873e-7, 9.61677610057646e-7, 9.61627540085342e-7, 9.61702110692589e-7, 9.6162836225751e-7, 9.61724834290214e-7, 9.61646488663403e-7, 9.61607997670526e-7, 9.61646488663405e-7, 9.61724834290208e-7, 9.6162836225752e-7, 9.61702110692593e-7, 9.61627540085338e-7, 9.61677610057644e-7, 9.61673391936875e-7, 9.61639633993877e-7, 9.61653941594466e-7, 9.61682029929477e-7, 9.61680207735158e-7, 9.61657798992326e-7, 9.61645233114476e-7, 9.61653152712817e-7, 9.61668619131824e-7, 9.61675350671557e-7, 9.61669596624287e-7, 9.61659495379184e-7, 9.6165454547456e-7, 9.61657371620041e-7, 9.61663685262312e-7, 9.6166775100118e-7, 9.6166723706994e-7, 9.61663867856465e-7, 9.61660791178016e-7, 9.61659838476107e-7, 9.61660818389471e-7, 9.61662563151677e-7, 9.61664113270316e-7, 9.61664991043992e-7
flux1:, 0.628302675585284, 1.09682833252812e-6, 1.0968272601383e-6, 1.0968249773143e-6, 1.09682246851651e-6, 1.09682126205642e-6, 1.09682275198691e-6, 1.09682679886117e-6, 1.09683084879762e-6, 1.09683114464503e-6, 1.09682599467106e-6, 1.09681852479204e-6, 1.09681550740268e-6, 1.09682161572806e-6, 1.09683340031933e-6, 1.09683978489536e-6, 1.0968317066044e-6, 1.09681389206799e-6, 1.09680508341493e-6, 1.09681971551085e-6, 1.0968452330857e-6, 1.09684702179355e-6, 1.09681497512188e-6, 1.09679898991705e-6, 1.09683746314218e-6, 1.09684184881575e-6, 1.09678496773523e-6, 1.09687017742664e-6, 1.09678590360751e-6, 1.09689604422638e-6, 1.09680661172155e-6, 1.09676264178756e-6, 1.09680661172156e-6, 1.09689604422638e-6, 1.09678590360752e-6, 1.09687017742664e-6, 1.09678496773524e-6, 1.09684184881575e-6, 1.09683746314216e-6, 1.09679898991704e-6, 1.09681497512188e-6, 1.09684702179355e-6, 1.09684523308569e-6, 1.09681971551084e-6, 1.09680508341494e-6, 1.096813892068e-6, 1.0968317066044e-6, 1.09683978489536e-6, 1.09683340031934e-6, 1.09682161572806e-6, 1.09681550740267e-6, 1.09681852479204e-6, 1.09682599467106e-6, 1.09683114464502e-6, 1.09683084879763e-6, 1.09682679886117e-6, 1.09682275198691e-6, 1.09682126205643e-6, 1.09682246851651e-6, 1.09682497731429e-6, 1.0968272601383e-6, 1.09682833252813e-6
flux1:, 0.628565124489038, 1.24988236784777e-6, 1.24988116601639e-6, 1.24987805250498e-6, 1.24987459041589e-6, 1.24987302145873e-6, 1.24987507436549e-6, 1.24988026406066e-6, 1.24988518063135e-6, 1.24988530549315e-6, 1.24987893340009e-6, 1.24987009264456e-6, 1.24986677670037e-6, 1.24987414723569e-6, 1.24988784698962e-6, 1.24989500475723e-6, 1.24988547932465e-6, 1.24986506044768e-6, 1.24985523541758e-6, 1.24987211765656e-6, 1.24990103151923e-6, 1.2499027317031e-6, 1.24986630686275e-6, 1.24984860409215e-6, 1.24989247288834e-6, 1.24989693343429e-6, 1.249832243988e-6, 1.24992941391019e-6, 1.24983319556103e-6, 1.24995893459752e-6, 1.24985706956639e-6, 1.24980694469819e-6, 1.24985706956639e-6, 1.24995893459752e-6, 1.24983319556104e-6, 1.24992941391019e-6, 1.24983224398801e-6, 1.24989693343429e-6, 1.24989247288834e-6, 1.24984860409215e-6, 1.24986630686276e-6, 1.2499027317031e-6, 1.24990103151922e-6, 1.24987211765656e-6, 1.24985523541758e-6, 1.24986506044769e-6, 1.24988547932465e-6, 1.24989500475722e-6, 1.24988784698963e-6, 1.24987414723569e-6, 1.24986677670036e-6, 1.24987009264455e-6, 1.24987893340009e-6, 1.24988530549314e-6, 1.24988518063136e-6, 1.24988026406066e-6, 1.24987507436548e-6, 1.24987302145873e-6, 1.2498745904159e-6, 1.24987805250499e-6, 1.2498811660164e-6, 1.24988236784778e-6
flux1:, 0.628827573392791, 1.42303424339266e-6, 1.42303300959947e-6, 1.42302895621286e-6, 1.42302430532807e-6, 1.42302219149351e-6, 1.42302482154408e-6, 1.42303135854555e-6, 1.42303737840591e-6, 1.42303741002455e-6, 1.42302966523461e-6, 1.42301919369907e-6, 1.4230154303306e-6, 1.42302416151413e-6, 1.42304004115243e-6, 1.42304815624483e-6, 1.42303709856809e-6, 1.42301380035424e-6, 1.42300280384619e-6, 1.4230221115816e-6, 1.42305471493875e-6, 1.4230562611718e-6, 1.42301501732931e-6, 1.42299559388848e-6, 1.42304563518857e-6, 1.42305004126209e-6, 1.42297639273224e-6, 1.42308698180988e-6, 1.42297722224343e-6, 1.42312075855871e-6, 1.42300498330263e-6, 1.42294795841851e-6, 1.42300498330262e-6, 1.4231207585587e-6, 1.42297722224344e-6, 1.42308698180988e-6, 1.42297639273223e-6, 1.42305004126208e-6, 1.42304563518856e-6, 1.42299559388847e-6, 1.42301501732931e-6, 1.42305626117179e-6, 1.42305471493875e-6, 1.42302211158159e-6, 1.4230028038462e-6, 1.42301380035424e-6, 1.42303709856808e-6, 1.42304815624483e-6, 1.42304004115244e-6, 1.42302416151413e-6, 1.42301543033059e-6, 1.42301919369906e-6, 1.42302966523462e-6, 1.42303741002454e-6, 1.42303737840592e-6, 1.42303135854554e-6, 1.42302482154407e-6, 1.42302219149351e-6, 1.42302430532808e-6, 1.42302895621286e-6, 1.42303300959948e-6, 1.42303424339266e-6
flux1:, 0.629090022296544, 1.61874106931694e-6, 1.61873993662181e-6, 1.61873481831201e-6, 1.61872868779622e-6, 1.61872579342507e-6, 1.61872900351751e-6, 1.61873713126518e-6, 1.61874455037681e-6, 1.61874460089652e-6, 1.6187353164988e-6, 1.61872290090664e-6, 1.61871849323776e-6, 1.61872867800825e-6, 1.6187470409863e-6, 1.61875634600783e-6, 1.61874368920045e-6, 1.61871721530167e-6, 1.61870485944898e-6, 1.6187267561286e-6, 1.61876334705013e-6, 1.61876466301937e-6, 1.61871813903303e-6, 1.6186970360037e-6, 1.61875413425654e-6, 1.61875831272071e-6, 1.61867438157369e-6, 1.61880000073515e-6, 1.61867490566826e-6, 1.61883874018222e-6, 1.61870743234834e-6, 1.61864268636051e-6, 1.61870743234834e-6, 1.61883874018222e-6, 1.61867490566827e-6, 1.61880000073514e-6, 1.61867438157369e-6, 1.6187583127207e-6, 1.61875413425654e-6, 1.6186970360037e-6, 1.61871813903303e-6, 1.61876466301937e-6, 1.61876334705013e-6, 1.61872675612859e-6, 1.618704859449e-6, 1.61871721530169e-6, 1.61874368920045e-6, 1.61875634600782e-6, 1.6187470409863e-6, 1.61872867800825e-6, 1.61871849323776e-6, 1.61872290090663e-6, 1.6187353164988e-6, 1.61874460089651e-6, 1.61874455037681e-6, 1.61873713126518e-6, 1.61872900351749e-6, 1.61872579342507e-6, 1.61872868779623e-6, 1.618734818312e-6, 1.61873993662181e-6, 1.61874106931695e-6
flux1:, 0.629352471200297, 1.83973527791977e-6, 1.83973441693971e-6, 1.83972808689292e-6, 1.83972012119829e-6, 1.83971615132729e-6, 1.83971993469119e-6, 1.83972994346489e-6, 1.83973912539276e-6, 1.8397393440431e-6, 1.83972833210584e-6, 1.83971359745748e-6, 1.8397082948704e-6, 1.8397200216017e-6, 1.83974121653936e-6, 1.83975199923012e-6, 1.83973769657387e-6, 1.83970772592205e-6, 1.83969378517557e-6, 1.83971841985435e-6, 1.83975930117133e-6, 1.83976029909486e-6, 1.83970801344167e-6, 1.83968532313542e-6, 1.83975048170383e-6, 1.83975420812398e-6, 1.83965847789935e-6, 1.83980090667822e-6, 1.83965846210526e-6, 1.83984543333139e-6, 1.8396968109031e-6, 1.83962343858346e-6, 1.8396968109031e-6, 1.83984543333139e-6, 1.83965846210528e-6, 1.83980090667822e-6, 1.83965847789935e-6, 1.83975420812397e-6, 1.83975048170382e-6, 1.83968532313541e-6, 1.83970801344167e-6, 1.83976029909485e-6, 1.83975930117132e-6, 1.83971841985434e-6, 1.83969378517559e-6, 1.83970772592205e-6, 1.83973769657388e-6, 1.83975199923011e-6, 1.83974121653939e-6, 1.83972002160171e-6, 1.83970829487041e-6, 1.83971359745748e-6, 1.83972833210584e-6, 1.8397393440431e-6, 1.83973912539277e-6, 1.83972994346488e-6, 1.83971993469118e-6, 1.83971615132729e-6, 1.8397201211983e-6, 1.83972808689291e-6, 1.8397344169397e-6, 1.83973527791977e-6
flux1:, 0.629614920104051, 2.08905218366846e-6, 2.08905180286327e-6, 2.08904408543065e-6, 2.08903385510853e-6, 2.08902845080291e-6, 2.08903279408394e-6, 2.08904502940138e-6, 2.08905641280804e-6, 2.08905698710583e-6, 2.08904403295259e-6, 2.08902653434938e-6, 2.0890200279747e-6, 2.08903338273497e-6, 2.08905781025066e-6, 2.08907041932471e-6, 2.08905444482246e-6, 2.08902062742033e-6, 2.08900483405966e-6, 2.08903234025825e-6, 2.08907782051599e-6, 2.0890784003131e-6, 2.08901984979688e-6, 2.08899572213575e-6, 2.08907007517816e-6, 2.08907306614668e-6, 2.08896380694814e-6, 2.0891250129468e-6, 2.0889629607066e-6, 2.08917628267639e-6, 2.08900838595623e-6, 2.08892538830741e-6, 2.08900838595623e-6, 2.08917628267639e-6, 2.08896296070661e-6, 2.0891250129468e-6, 2.08896380694816e-6, 2.08907306614668e-6, 2.08907007517816e-6, 2.08899572213575e-6, 2.08901984979687e-6, 2.08907840031309e-6, 2.08907782051597e-6, 2.08903234025827e-6, 2.08900483405967e-6, 2.08902062742034e-6, 2.08905444482245e-6, 2.0890704193247e-6, 2.08905781025068e-6, 2.08903338273496e-6, 2.0890200279747e-6, 2.08902653434938e-6, 2.08904403295259e-6, 2.08905698710581e-6, 2.08905641280806e-6, 2.08904502940137e-6, 2.08903279408392e-6, 2.08902845080293e-6, 2.08903385510853e-6, 2.08904408543064e-6, 2.08905180286328e-6, 2.08905218366846e-6
flux1:, 0.629877369007804, 2.37005989155317e-6, 2.37006023546754e-6, 2.37005091815436e-6, 2.37003791148383e-6, 2.37003064710003e-6, 2.37003553504533e-6, 2.37005040616475e-6, 2.37006451086816e-6, 2.3700656659328e-6, 2.37005052148676e-6, 2.37002973665793e-6, 2.37002165666105e-6, 2.37003672700519e-6, 2.37006484665727e-6, 2.37007969623159e-6, 2.37006204330873e-6, 2.37002399518085e-6, 2.37000603570235e-6, 2.37003653218211e-6, 2.37008692792108e-6, 2.37008697591367e-6, 2.37002163261797e-6, 2.36999628042762e-6, 2.37008110523408e-6, 2.37008301079099e-6, 2.3699582588044e-6, 2.37014042055565e-6, 2.36995623132403e-6, 2.3701995337387e-6, 2.37001020364412e-6, 2.36991647646412e-6, 2.37001020364412e-6, 2.37019953373869e-6, 2.36995623132405e-6, 2.37014042055563e-6, 2.3699582588044e-6, 2.37008301079099e-6, 2.37008110523407e-6, 2.36999628042762e-6, 2.37002163261797e-6, 2.37008697591365e-6, 2.37008692792108e-6, 2.3700365321821e-6, 2.37000603570237e-6, 2.37002399518085e-6, 2.37006204330873e-6, 2.37007969623158e-6, 2.37006484665729e-6, 2.37003672700518e-6, 2.37002165666105e-6, 2.37002973665792e-6, 2.37005052148676e-6, 2.3700656659328e-6, 2.37006451086817e-6, 2.37005040616474e-6, 2.37003553504531e-6, 2.37003064710003e-6, 2.37003791148384e-6, 2.37005091815435e-6, 2.37006023546753e-6, 2.37005989155318e-6
flux1:, 0.630139817911557, 2.68649170505767e-6, 2.68649305024709e-6, 2.68648187513836e-6, 2.68646549131619e-6, 2.68645587427465e-6, 2.68646129603379e-6, 2.68647928401454e-6, 2.68649671489868e-6, 2.68649871050637e-6, 2.68648108691742e-6, 2.68645641009092e-6, 2.68644632536624e-6, 2.68646320581624e-6, 2.68649554275067e-6, 2.68651311469728e-6, 2.68649379258889e-6, 2.6864510899588e-6, 2.68643060288364e-6, 2.68646419696687e-6, 2.68651983659494e-6, 2.68651922344875e-6, 2.68644652932258e-6, 2.68642023207669e-6, 2.68651696185256e-6, 2.68651735832208e-6, 2.68637489584651e-6, 2.68658042964963e-6, 2.68637127305466e-6, 2.68664864346138e-6, 2.68643549538309e-6, 2.68632981568044e-6, 2.68643549538308e-6, 2.68664864346138e-6, 2.68637127305468e-6, 2.68658042964963e-6, 2.68637489584652e-6, 2.68651735832206e-6, 2.68651696185256e-6, 2.68642023207668e-6, 2.68644652932259e-6, 2.68651922344874e-6, 2.68651983659494e-6, 2.68646419696685e-6, 2.68643060288365e-6, 2.68645108995881e-6, 2.68649379258888e-6, 2.68651311469726e-6, 2.6864955427507e-6, 2.68646320581625e-6, 2.68644632536624e-6, 2.68645641009092e-6, 2.68648108691742e-6, 2.68649871050636e-6, 2.68649671489869e-6, 2.68647928401453e-6, 2.68646129603377e-6, 2.68645587427466e-6, 2.68646549131619e-6, 2.68648187513835e-6, 2.68649305024709e-6, 2.68649170505768e-6
flux1:, 0.63040226681531, 3.04248118913691e-6, 3.0424838376254e-6, 3.04247049279549e-6, 3.04245003753389e-6, 3.04243751115296e-6, 3.04244346807642e-6, 3.04246513271254e-6, 3.04248658072821e-6, 3.04248970579142e-6, 3.042469265687e-6, 3.04244000354757e-6, 3.04242742444413e-6, 3.04244622373611e-6, 3.04248337453027e-6, 3.04250421801513e-6, 3.04248324539007e-6, 3.0424354182274e-6, 3.04241199396041e-6, 3.04244878806716e-6, 3.04251001755674e-6, 3.04250859510111e-6, 3.04242795349769e-6, 3.04240105903471e-6, 3.04251129615598e-6, 3.04250967977087e-6, 3.04234701629456e-6, 3.04257860763227e-6, 3.04234131915016e-6, 3.04265734691153e-6, 3.04241773932693e-6, 3.04229874921858e-6, 3.04241773932693e-6, 3.04265734691151e-6, 3.04234131915017e-6, 3.04257860763227e-6, 3.04234701629457e-6, 3.04250967977087e-6, 3.04251129615598e-6, 3.04240105903471e-6, 3.04242795349772e-6, 3.04250859510109e-6, 3.04251001755673e-6, 3.04244878806716e-6, 3.04241199396042e-6, 3.04243541822742e-6, 3.04248324539007e-6, 3.04250421801513e-6, 3.04248337453028e-6, 3.04244622373611e-6, 3.04242742444414e-6, 3.04244000354756e-6, 3.042469265687e-6, 3.0424897057914e-6, 3.04248658072821e-6, 3.04246513271253e-6, 3.04244346807641e-6, 3.04243751115297e-6, 3.0424500375339e-6, 3.04247049279548e-6, 3.04248383762541e-6, 3.04248118913692e-6
flux1:, 0.630664715719064, 3.44260004708663e-6, 3.44260431736457e-6, 3.44258842899346e-6, 3.44256311344288e-6, 3.4425470633097e-6, 3.44255357797153e-6, 3.44257956278612e-6, 3.44260580226063e-6, 3.44261036651557e-6, 3.44258671635044e-6, 3.44255208691051e-6, 3.44253647159448e-6, 3.4425573216715e-6, 3.44259995875799e-6, 3.44262468618737e-6, 3.44260208159891e-6, 3.44254860677027e-6, 3.44252179021625e-6, 3.44256189230335e-6, 3.44262908290314e-6, 3.4426266793939e-6, 3.44253744283717e-6, 3.44251036657243e-6, 3.4426358963774e-6, 3.44263167810445e-6, 3.44244603298382e-6, 3.4427066731395e-6, 3.4424377173919e-6, 3.4427975392028e-6, 3.44252853619829e-6, 3.44239472390659e-6, 3.44252853619829e-6, 3.44279753920279e-6, 3.44243771739193e-6, 3.4427066731395e-6, 3.44244603298382e-6, 3.44263167810444e-6, 3.4426358963774e-6, 3.44251036657243e-6, 3.44253744283717e-6, 3.44262667939388e-6, 3.44262908290313e-6, 3.44256189230335e-6, 3.44252179021626e-6, 3.44254860677028e-6, 3.44260208159891e-6, 3.44262468618735e-6, 3.44259995875802e-6, 3.44255732167151e-6, 3.44253647159449e-6, 3.44255208691051e-6, 3.44258671635043e-6, 3.44261036651556e-6, 3.44260580226064e-6, 3.4425795627861e-6, 3.44255357797152e-6, 3.4425470633097e-6, 3.44256311344289e-6, 3.44258842899345e-6, 3.44260431736457e-6, 3.44260004708663e-6
flux1:, 0.630927164622817, 3.89189897299038e-6, 3.8919051887588e-6, 3.89188631484229e-6, 3.89185525878004e-6, 3.89183502301561e-6, 3.89184214901281e-6, 3.89187318339413e-6, 3.89190506489711e-6, 3.89191138771052e-6, 3.89188407082808e-6, 3.89184320608877e-6, 3.89182397108948e-6, 3.89184703770185e-6, 3.89189591166098e-6, 3.89192519024338e-6, 3.89190095906664e-6, 3.89184125341914e-6, 3.89181055011951e-6, 3.89185408869378e-6, 3.89192764677561e-6, 3.8919240601009e-6, 3.89182551353031e-6, 3.89179873471696e-6, 3.89194153994905e-6, 3.89193404195617e-6, 3.89172232925677e-6, 3.89201535774586e-6, 3.89171078778043e-6, 3.89212013449409e-6, 3.89181846133546e-6, 3.8916681388933e-6, 3.89181846133545e-6, 3.89212013449408e-6, 3.89171078778045e-6, 3.89201535774586e-6, 3.89172232925679e-6, 3.89193404195615e-6, 3.89194153994906e-6, 3.89179873471695e-6, 3.89182551353031e-6, 3.89192406010088e-6, 3.8919276467756e-6, 3.89185408869377e-6, 3.89181055011952e-6, 3.89184125341915e-6, 3.89190095906663e-6, 3.89192519024337e-6, 3.89189591166101e-6, 3.89184703770185e-6, 3.89182397108949e-6, 3.89184320608877e-6, 3.89188407082807e-6, 3.89191138771053e-6, 3.89190506489711e-6, 3.89187318339413e-6, 3.89184214901281e-6, 3.89183502301562e-6, 3.89185525878004e-6, 3.89188631484228e-6, 3.8919051887588e-6, 3.89189897299038e-6
flux1:, 0.63118961352657, 4.39595164338594e-6, 4.39596012047804e-6, 4.39593774716148e-6, 4.39589998735615e-6, 4.39587487096077e-6, 4.39588270286066e-6, 4.39591960035174e-6, 4.39595803844134e-6, 4.39596643480932e-6, 4.39593492595418e-6, 4.39588687924628e-6, 4.39586341463166e-6, 4.39588890927071e-6, 4.39594484820713e-6, 4.39597938636947e-6, 4.39595350398734e-6, 4.39588691779021e-6, 4.39585180436985e-6, 4.39589894869413e-6, 4.39597932777136e-6, 4.39597431604245e-6, 4.39586565479754e-6, 4.39583970944983e-6, 4.39600198552333e-6, 4.39599043973667e-6, 4.39574925576275e-6, 4.39607840916424e-6, 4.39573382126553e-6, 4.39619906582414e-6, 4.39586105672984e-6, 4.39569233401103e-6, 4.39586105672983e-6, 4.39619906582412e-6, 4.39573382126554e-6, 4.39607840916425e-6, 4.39574925576276e-6, 4.39599043973665e-6, 4.39600198552332e-6, 4.39583970944985e-6, 4.39586565479754e-6, 4.39597431604243e-6, 4.39597932777135e-6, 4.39589894869413e-6, 4.39585180436988e-6, 4.39588691779021e-6, 4.39595350398732e-6, 4.39597938636945e-6, 4.39594484820714e-6, 4.39588890927069e-6, 4.39586341463167e-6, 4.39588687924628e-6, 4.39593492595417e-6, 4.39596643480932e-6, 4.39595803844136e-6, 4.39591960035172e-6, 4.39588270286065e-6, 4.39587487096078e-6, 4.39589998735616e-6, 4.39593774716147e-6, 4.39596012047804e-6, 4.39595164338597e-6
flux1:, 0.631452062430323, 4.96090201281489e-6, 4.96091304496962e-6, 4.96088658663275e-6, 4.96084109119311e-6, 4.96081038444255e-6, 4.96081906707401e-6, 4.96086271880759e-6, 4.9609086741199e-6, 4.96091943811895e-6, 4.96088314024578e-6, 4.96082689909952e-6, 4.96079858858112e-6, 4.96082678133115e-6, 4.96089068650751e-6, 4.96093121448121e-6, 4.96090360561303e-6, 4.96082941687474e-6, 4.96078935657927e-6, 4.96084034259587e-6, 4.96092805744243e-6, 4.9609213263733e-6, 4.96080162822985e-6, 4.96077709841836e-6, 4.96096126974175e-6, 4.96094481892193e-6, 4.96067043289095e-6, 4.96103990061104e-6, 4.96065038415944e-6, 4.96117859048906e-6, 4.96080012781378e-6, 4.96061088252798e-6, 4.96080012781378e-6, 4.96117859048905e-6, 4.96065038415946e-6, 4.96103990061106e-6, 4.96067043289096e-6, 4.96094481892194e-6, 4.96096126974174e-6, 4.96077709841836e-6, 4.96080162822986e-6, 4.96092132637328e-6, 4.96092805744242e-6, 4.96084034259586e-6, 4.96078935657929e-6, 4.96082941687472e-6, 4.96090360561302e-6, 4.96093121448122e-6, 4.96089068650753e-6, 4.96082678133116e-6, 4.96079858858113e-6, 4.96082689909951e-6, 4.96088314024578e-6, 4.96091943811894e-6, 4.96090867411991e-6, 4.96086271880757e-6, 4.960819067074e-6, 4.96081038444255e-6, 4.96084109119312e-6, 4.96088658663274e-6, 4.96091304496961e-6, 4.9609020128149e-6
flux1:, 0.631714511334077, 5.59351507780896e-6, 5.59352892220967e-6, 5.59349772646776e-6, 5.59344341580959e-6, 5.5934064164179e-6, 5.5934161525475e-6, 5.59346751486301e-6, 5.59352197020409e-6, 5.59353535635899e-6, 5.59349360065534e-6, 5.59342810594613e-6, 5.59339435202232e-6, 5.59342558477239e-6, 5.593498421674e-6, 5.59354566570057e-6, 5.59351617993123e-6, 5.59343359018593e-6, 5.59338805423156e-6, 5.59344321658524e-6, 5.59353885926591e-6, 5.59353004573073e-6, 5.59339823639644e-6, 5.59337573575668e-6, 5.59358447341478e-6, 5.59356217513147e-6, 5.59325052333462e-6, 5.59366501075416e-6, 5.59322509262689e-6, 5.59382406546137e-6, 5.59340050958953e-6, 5.59318835292112e-6, 5.59340050958952e-6, 5.59382406546135e-6, 5.5932250926269e-6, 5.59366501075415e-6, 5.59325052333465e-6, 5.59356217513148e-6, 5.59358447341478e-6, 5.59337573575669e-6, 5.59339823639643e-6, 5.59353004573071e-6, 5.59353885926587e-6, 5.59344321658526e-6, 5.59338805423157e-6, 5.59343359018594e-6, 5.59351617993124e-6, 5.59354566570055e-6, 5.59349842167403e-6, 5.59342558477241e-6, 5.59339435202233e-6, 5.5934281059461e-6, 5.59349360065535e-6, 5.59353535635898e-6, 5.59352197020409e-6, 5.593467514863e-6, 5.5934161525475e-6, 5.59340641641791e-6, 5.59344341580961e-6, 5.59349772646773e-6, 5.59352892220969e-6, 5.59351507780895e-6
flux1:, 0.63197696023783, 6.30123127264576e-6, 6.30124813635662e-6, 6.30121149510173e-6, 6.30114726990726e-6, 6.30110330838888e-6, 6.30111436370993e-6, 6.30117443911035e-6, 6.30123836947061e-6, 6.30125457271442e-6, 6.3012066227732e-6, 6.30113079472007e-6, 6.30109104873283e-6, 6.30112574805927e-6, 6.30120853212013e-6, 6.3012631819176e-6, 6.3012315656728e-6, 6.30113969788233e-6, 6.30108819323037e-6, 6.301148003583e-6, 6.30125226107245e-6, 6.30124091224796e-6, 6.30109572387653e-6, 6.30107587934422e-6, 6.30131212050358e-6, 6.30128295429773e-6, 6.30092963792409e-6, 6.30139443727258e-6, 6.30089802027033e-6, 6.30157635601183e-6, 6.30110246540039e-6, 6.30086470303177e-6, 6.30110246540037e-6, 6.30157635601179e-6, 6.30089802027036e-6, 6.30139443727257e-6, 6.3009296379241e-6, 6.30128295429769e-6, 6.30131212050358e-6, 6.3010758793442e-6, 6.30109572387655e-6, 6.30124091224793e-6, 6.30125226107244e-6, 6.30114800358301e-6, 6.30108819323039e-6, 6.30113969788234e-6, 6.30123156567281e-6, 6.30126318191758e-6, 6.30120853212018e-6, 6.30112574805927e-6, 6.30109104873282e-6, 6.30113079472007e-6, 6.30120662277318e-6, 6.30125457271441e-6, 6.30123836947062e-6, 6.30117443911031e-6, 6.30111436370991e-6, 6.3011033083889e-6, 6.30114726990727e-6, 6.30121149510172e-6, 6.30124813635663e-6, 6.30123127264576e-6
flux1:, 0.632239409141583, 7.09222465731578e-6, 7.09224468591927e-6, 7.0922018533857e-6, 7.09212662959501e-6, 7.09207509696508e-6, 7.09208780127239e-6, 7.09215761208879e-6, 7.09223194881348e-6, 7.09225108391455e-6, 7.09219614494916e-6, 7.09210891629596e-6, 7.0920627130091e-6, 7.09210140193467e-6, 7.09219517827497e-6, 7.0922578476607e-6, 7.09222371307889e-6, 7.0921216123168e-6, 7.09206371630985e-6, 7.09212882790014e-6, 7.09224250083245e-6, 7.09222804838978e-6, 7.09206797087989e-6, 7.09205140087231e-6, 7.09231837033396e-6, 7.09228124822448e-6, 7.09188153481196e-6, 7.09240260397294e-6, 7.09184289875728e-6, 7.0926100376729e-6, 7.09207987867073e-6, 7.09181346700823e-6, 7.09207987867071e-6, 7.0926100376729e-6, 7.09184289875728e-6, 7.09240260397293e-6, 7.09188153481197e-6, 7.09228124822449e-6, 7.09231837033394e-6, 7.0920514008723e-6, 7.09206797087988e-6, 7.09222804838976e-6, 7.09224250083244e-6, 7.09212882790013e-6, 7.09206371630985e-6, 7.09212161231682e-6, 7.09222371307888e-6, 7.09225784766067e-6, 7.09219517827498e-6, 7.09210140193468e-6, 7.0920627130091e-6, 7.09210891629596e-6, 7.09219614494915e-6, 7.09225108391452e-6, 7.09223194881349e-6, 7.09215761208878e-6, 7.09208780127237e-6, 7.09207509696508e-6, 7.09212662959501e-6, 7.09220185338568e-6, 7.09224468591926e-6, 7.09222465731579e-6
flux1:, 0.632501858045337, 7.97546505410956e-6, 7.97548832394556e-6, 7.97543854253373e-6, 7.97535129299801e-6, 7.97529166966555e-6, 7.97530641311761e-6, 7.97538696755182e-6, 7.97547255726206e-6, 7.975494638764e-6, 7.97543187263362e-6, 7.97533222902107e-6, 7.97527922503551e-6, 7.97532253280442e-6, 7.97542834952599e-6, 7.97549953040345e-6, 7.97546232177032e-6, 7.97534895932648e-6, 7.9752843613838e-6, 7.97535565950164e-6, 7.97547968145792e-6, 7.9754614103741e-6, 7.9752846354866e-6, 7.97527192499336e-6, 7.97557315936252e-6, 7.97552693967454e-6, 7.97507576788035e-6, 7.97565981717022e-6, 7.97502926721536e-6, 7.97589554750811e-6, 7.97530239381671e-6, 7.97500389134226e-6, 7.97530239381672e-6, 7.97589554750808e-6, 7.97502926721539e-6, 7.97565981717024e-6, 7.97507576788037e-6, 7.97552693967453e-6, 7.97557315936252e-6, 7.97527192499338e-6, 7.97528463548661e-6, 7.97546141037407e-6, 7.97547968145789e-6, 7.97535565950164e-6, 7.97528436138382e-6, 7.97534895932647e-6, 7.97546232177033e-6, 7.97549953040344e-6, 7.97542834952602e-6, 7.9753225328044e-6, 7.97527922503552e-6, 7.97533222902105e-6, 7.97543187263361e-6, 7.97549463876399e-6, 7.97547255726207e-6, 7.9753869675518e-6, 7.97530641311758e-6, 7.97529166966555e-6, 7.97535129299802e-6, 7.97543854253374e-6, 7.97548832394557e-6, 7.97546505410957e-6
flux1:, 0.63276430694909, 8.96078428306964e-6, 8.96081079847219e-6, 8.9607533326985e-6, 8.96065313465841e-6, 8.96058501912015e-6, 8.96060224261455e-6, 8.96069449322818e-6, 8.96079205247771e-6, 8.96081697632064e-6, 8.96074552291624e-6, 8.96063255005991e-6, 8.96057256508016e-6, 8.96062123407825e-6, 8.96074010893831e-6, 8.96082011922267e-6, 8.96077907784242e-6, 8.96065335930593e-6, 8.9605819095663e-6, 8.96066056728659e-6, 8.96079602390883e-6, 8.96077303562692e-6, 8.96057739428023e-6, 8.96056906759698e-6, 8.96090844256835e-6, 8.9608519468276e-6, 8.96034393389506e-6, 8.96099852066948e-6, 8.96028871977092e-6, 8.96126543434789e-6, 8.96060165627571e-6, 8.96026717006497e-6, 8.96060165627569e-6, 8.96126543434789e-6, 8.96028871977095e-6, 8.96099852066945e-6, 8.96034393389507e-6, 8.96085194682757e-6, 8.96090844256833e-6, 8.96056906759699e-6, 8.96057739428026e-6, 8.96077303562687e-6, 8.9607960239088e-6, 8.96066056728658e-6, 8.96058190956633e-6, 8.96065335930593e-6, 8.96077907784239e-6, 8.96082011922265e-6, 8.96074010893831e-6, 8.96062123407826e-6, 8.96057256508014e-6, 8.96063255005992e-6, 8.96074552291623e-6, 8.96081697632063e-6, 8.96079205247772e-6, 8.96069449322815e-6, 8.96060224261451e-6, 8.96058501912018e-6, 8.96065313465844e-6, 8.9607533326985e-6, 8.96081079847217e-6, 8.96078428306962e-6
flux1:, 0.633026755852843, 1.00589466387429e-5, 1.00589763355398e-5, 1.00589105139924e-5, 1.00587966010425e-5, 1.00587197368011e-5, 1.0058739915732e-5, 1.00588447109383e-5, 1.00589547779887e-5, 1.00589823060304e-5, 1.00589013112586e-5, 1.00587742480891e-5, 1.00587073077624e-5, 1.00587621967704e-5, 1.00588950774128e-5, 1.00589840038792e-5, 1.00589381324482e-5, 1.00587989101795e-5, 1.00587206746021e-5, 1.00588082127716e-5, 1.00589563598923e-5, 1.00589275297755e-5, 1.00587104232625e-5, 1.00587069153923e-5, 1.0059088676655e-5, 1.00590207090121e-5, 1.00584501599418e-5, 1.00591837906791e-5, 1.005838539262e-5, 1.00594848497147e-5, 1.0058741793709e-5, 1.00583669213008e-5, 1.0058741793709e-5, 1.00594848497147e-5, 1.00583853926201e-5, 1.00591837906791e-5, 1.00584501599418e-5, 1.00590207090121e-5, 1.00590886766549e-5, 1.00587069153923e-5, 1.00587104232625e-5, 1.00589275297754e-5, 1.00589563598923e-5, 1.00588082127716e-5, 1.00587206746021e-5, 1.00587989101795e-5, 1.00589381324481e-5, 1.00589840038792e-5, 1.00588950774129e-5, 1.00587621967704e-5, 1.00587073077624e-5, 1.00587742480891e-5, 1.00589013112586e-5, 1.00589823060303e-5, 1.00589547779887e-5, 1.00588447109383e-5, 1.0058739915732e-5, 1.00587197368011e-5, 1.00587966010426e-5, 1.00589105139924e-5, 1.00589763355398e-5, 1.00589466387429e-5
flux1:, 0.633289204756596, 1.12817237406797e-5, 1.12817564969426e-5, 1.12816817615265e-5, 1.12815535782199e-5, 1.12814678772598e-5, 1.12814914982942e-5, 1.12816095279702e-5, 1.12817324134506e-5, 1.12817621620648e-5, 1.12816708122469e-5, 1.12815291086618e-5, 1.12814554874522e-5, 1.12815175705618e-5, 1.1281665288923e-5, 1.12817629263995e-5, 1.12817109541015e-5, 1.12815570442862e-5, 1.12814723652838e-5, 1.12815707153858e-5, 1.12817329953001e-5, 1.12816969246008e-5, 1.12814552509007e-5, 1.12814568789507e-5, 1.12818856771912e-5, 1.12818050455084e-5, 1.12811659625387e-5, 1.12819882018335e-5, 1.12810908218922e-5, 1.12823264110663e-5, 1.12814942703778e-5, 1.12810740373309e-5, 1.12814942703778e-5, 1.12823264110663e-5, 1.12810908218923e-5, 1.12819882018335e-5, 1.12811659625387e-5, 1.12818050455084e-5, 1.12818856771912e-5, 1.12814568789507e-5, 1.12814552509008e-5, 1.12816969246008e-5, 1.12817329953001e-5, 1.12815707153858e-5, 1.12814723652838e-5, 1.12815570442862e-5, 1.12817109541015e-5, 1.12817629263994e-5, 1.12816652889231e-5, 1.12815175705618e-5, 1.12814554874522e-5, 1.12815291086617e-5, 1.12816708122468e-5, 1.12817621620648e-5, 1.12817324134506e-5, 1.12816095279702e-5, 1.12814914982941e-5, 1.12814678772598e-5, 1.12815535782199e-5, 1.12816817615265e-5, 1.12817564969426e-5, 1.12817237406797e-5
flux1:, 0.63355165366035, 1.26419738778615e-5, 1.26420095324524e-5, 1.26419254935189e-5, 1.26417827502879e-5, 1.26416883114787e-5, 1.26417158424847e-5, 1.26418475794405e-5, 1.26419833179876e-5, 1.2642014751765e-5, 1.26419123137525e-5, 1.26417556910991e-5, 1.2641675953449e-5, 1.26417463142119e-5, 1.2641909536227e-5, 1.26420153250007e-5, 1.2641955674646e-5, 1.26417858788288e-5, 1.26416954400173e-5, 1.26418070081699e-5, 1.26419850631587e-5, 1.2641940026061e-5, 1.26416701028865e-5, 1.26416770390858e-5, 1.26421579695064e-5, 1.26420635068654e-5, 1.2641349597434e-5, 1.26422711831152e-5, 1.26412632912026e-5, 1.26426495566571e-5, 1.26417172343893e-5, 1.26412460280328e-5, 1.26417172343893e-5, 1.26426495566571e-5, 1.26412632912026e-5, 1.26422711831152e-5, 1.2641349597434e-5, 1.26420635068654e-5, 1.26421579695063e-5, 1.26416770390858e-5, 1.26416701028865e-5, 1.2641940026061e-5, 1.26419850631587e-5, 1.26418070081699e-5, 1.26416954400173e-5, 1.26417858788288e-5, 1.2641955674646e-5, 1.26420153250006e-5, 1.2641909536227e-5, 1.2641746314212e-5, 1.2641675953449e-5, 1.26417556910991e-5, 1.26419123137525e-5, 1.26420147517649e-5, 1.26419833179876e-5, 1.26418475794405e-5, 1.26417158424847e-5, 1.26416883114787e-5, 1.26417827502879e-5, 1.26419254935189e-5, 1.26420095324524e-5, 1.26419738778615e-5
flux1:, 0.633814102564103, 1.41537259525445e-5, 1.41537643314007e-5, 1.41536708266082e-5, 1.41535135522758e-5, 1.41534106732531e-5, 1.41534425271361e-5, 1.41535881668155e-5, 1.4153736472042e-5, 1.41537689033379e-5, 1.41536547690425e-5, 1.41534832809193e-5, 1.41533983188291e-5, 1.41534781395429e-5, 1.41536573118443e-5, 1.41537702755785e-5, 1.41537010341393e-5, 1.41535141647681e-5, 1.4153419057894e-5, 1.41535467878917e-5, 1.41537424701446e-5, 1.41536863568215e-5, 1.41533838435305e-5, 1.41533960917747e-5, 1.41539347384461e-5, 1.41538253234286e-5, 1.41530300043478e-5, 1.41540629677235e-5, 1.41529317730644e-5, 1.41544844966087e-5, 1.41534394628171e-5, 1.41529109628686e-5, 1.41534394628171e-5, 1.41544844966087e-5, 1.41529317730644e-5, 1.41540629677235e-5, 1.41530300043478e-5, 1.41538253234286e-5, 1.4153934738446e-5, 1.41533960917747e-5, 1.41533838435305e-5, 1.41536863568214e-5, 1.41537424701446e-5, 1.41535467878918e-5, 1.4153419057894e-5, 1.41535141647681e-5, 1.41537010341393e-5, 1.41537702755785e-5, 1.41536573118443e-5, 1.41534781395429e-5, 1.41533983188292e-5, 1.41534832809193e-5, 1.41536547690425e-5, 1.41537689033379e-5, 1.4153736472042e-5, 1.41535881668154e-5, 1.41534425271361e-5, 1.41534106732531e-5, 1.41535135522758e-5, 1.41536708266082e-5, 1.41537643314006e-5, 1.41537259525445e-5
flux1:, 0.634076551467856, 1.58322681116329e-5, 1.58323090609697e-5, 1.5832206214955e-5, 1.58320348038269e-5, 1.58319239852549e-5, 1.58319604791863e-5, 1.58321198806005e-5, 1.58322801058705e-5, 1.5832312700532e-5, 1.58321864338951e-5, 1.58320005243654e-5, 1.58319115894994e-5, 1.58320021359746e-5, 1.58321974318796e-5, 1.58323161187238e-5, 1.58322350125624e-5, 1.58320299216343e-5, 1.58319317132057e-5, 1.58320791462123e-5, 1.5832294523397e-5, 1.58322247804591e-5, 1.58318846014461e-5, 1.58319019795206e-5, 1.58325044647418e-5, 1.5832379038407e-5, 1.58314954335458e-5, 1.58326532235903e-5, 1.58313845510092e-5, 1.58331208474608e-5, 1.58319489923743e-5, 1.58313560992681e-5, 1.58319489923743e-5, 1.58331208474608e-5, 1.58313845510092e-5, 1.58326532235903e-5, 1.58314954335458e-5, 1.58323790384069e-5, 1.58325044647418e-5, 1.58319019795206e-5, 1.58318846014461e-5, 1.58322247804591e-5, 1.58322945233969e-5, 1.58320791462123e-5, 1.58319317132057e-5, 1.58320299216343e-5, 1.58322350125624e-5, 1.58323161187238e-5, 1.58321974318796e-5, 1.58320021359746e-5, 1.58319115894994e-5, 1.58320005243654e-5, 1.58321864338951e-5, 1.5832312700532e-5, 1.58322801058705e-5, 1.58321198806005e-5, 1.58319604791863e-5, 1.58319239852548e-5, 1.58320348038269e-5, 1.5832206214955e-5, 1.58323090609697e-5, 1.58322681116329e-5
flux1:, 0.634339000371609, 1.76942411335269e-5, 1.76942845582453e-5, 1.76941728394535e-5, 1.76939880898617e-5, 1.76938700315117e-5, 1.76939113438434e-5, 1.76940839752992e-5, 1.76942550827729e-5, 1.76942868718266e-5, 1.7694148255549e-5, 1.76939488114419e-5, 1.76938575399746e-5, 1.76939601426613e-5, 1.76941714103464e-5, 1.76942938402319e-5, 1.76941982161656e-5, 1.76939738255676e-5, 1.76938746201955e-5, 1.76940459484577e-5, 1.7694283304362e-5, 1.76941968745306e-5, 1.76938131471713e-5, 1.76938352769918e-5, 1.76945083156511e-5, 1.76943658927032e-5, 1.76933868210717e-5, 1.76946844312091e-5, 1.76932625892418e-5, 1.76952010174325e-5, 1.76938865032518e-5, 1.76932212651775e-5, 1.76938865032518e-5, 1.76952010174325e-5, 1.76932625892418e-5, 1.76946844312091e-5, 1.76933868210717e-5, 1.76943658927032e-5, 1.76945083156511e-5, 1.76938352769918e-5, 1.76938131471713e-5, 1.76941968745306e-5, 1.76942833043619e-5, 1.76940459484577e-5, 1.76938746201956e-5, 1.76939738255676e-5, 1.76941982161656e-5, 1.76942938402319e-5, 1.76941714103464e-5, 1.76939601426613e-5, 1.76938575399746e-5, 1.76939488114419e-5, 1.76941482555489e-5, 1.76942868718265e-5, 1.76942550827729e-5, 1.76940839752992e-5, 1.76939113438434e-5, 1.76938700315117e-5, 1.76939880898617e-5, 1.76941728394534e-5, 1.76942845582453e-5, 1.76942411335269e-5
flux1:, 0.634601449275363, 1.97577366151887e-5, 1.97577825197866e-5, 1.97576627901715e-5, 1.97574659314318e-5, 1.97573415202233e-5, 1.97573876482253e-5, 1.97575725418603e-5, 1.97577530820727e-5, 1.97577829784784e-5, 1.97576320571266e-5, 1.97574204507977e-5, 1.97573288794685e-5, 1.97574449124289e-5, 1.97576716287676e-5, 1.97577952500797e-5, 1.97576820631588e-5, 1.97574373947661e-5, 1.9757339891747e-5, 1.97575400035624e-5, 1.97578018334757e-5, 1.97576950967771e-5, 1.97572610674095e-5, 1.97572873757361e-5, 1.97580383344344e-5, 1.97578780056652e-5, 1.97567959564503e-5, 1.97582500524839e-5, 1.97566576937035e-5, 1.97588183866351e-5, 1.97573435006973e-5, 1.97565970404783e-5, 1.97573435006973e-5, 1.97588183866351e-5, 1.97566576937035e-5, 1.97582500524838e-5, 1.97567959564503e-5, 1.97578780056652e-5, 1.97580383344344e-5, 1.97572873757361e-5, 1.97572610674095e-5, 1.97576950967771e-5, 1.97578018334756e-5, 1.97575400035624e-5, 1.9757339891747e-5, 1.97574373947662e-5, 1.97576820631588e-5, 1.97577952500797e-5, 1.97576716287677e-5, 1.97574449124289e-5, 1.97573288794685e-5, 1.97574204507976e-5, 1.97576320571266e-5, 1.97577829784784e-5, 1.97577530820728e-5, 1.97575725418603e-5, 1.97573876482253e-5, 1.97573415202233e-5, 1.97574659314318e-5, 1.97576627901715e-5, 1.97577825197866e-5, 1.97577366151888e-5
flux1:, 0.634863898179116, 2.20423999778656e-5, 2.20424485061307e-5, 2.20423220589705e-5, 2.20421147640482e-5, 2.20419850550674e-5, 2.20420357774588e-5, 2.20422314968722e-5, 2.20424196007128e-5, 2.2042446419516e-5, 2.2042283534965e-5, 2.20420616537464e-5, 2.20419722259982e-5, 2.20421030858781e-5, 2.20423443199206e-5, 2.20424659787962e-5, 2.2042331787298e-5, 2.20420659903387e-5, 2.20419735296259e-5, 2.20422080427709e-5, 2.20424970435938e-5, 2.20423657628222e-5, 2.20418737545585e-5, 2.204190348666e-5, 2.20427404471063e-5, 2.20425613698274e-5, 2.2041368460675e-5, 2.20429975083655e-5, 2.20412154824806e-5, 2.20436203004673e-5, 2.20419653128234e-5, 2.20411277558707e-5, 2.20419653128234e-5, 2.20436203004673e-5, 2.20412154824806e-5, 2.20429975083655e-5, 2.2041368460675e-5, 2.20425613698274e-5, 2.20427404471063e-5, 2.20419034866599e-5, 2.20418737545585e-5, 2.20423657628222e-5, 2.20424970435937e-5, 2.2042208042771e-5, 2.20419735296259e-5, 2.20420659903387e-5, 2.2042331787298e-5, 2.20424659787962e-5, 2.20423443199207e-5, 2.2042103085878e-5, 2.20419722259982e-5, 2.20420616537463e-5, 2.2042283534965e-5, 2.2042446419516e-5, 2.20424196007128e-5, 2.20422314968722e-5, 2.20420357774588e-5, 2.20419850550674e-5, 2.20421147640482e-5, 2.20423220589705e-5, 2.20424485061307e-5, 2.20423999778656e-5
flux1:, 0.635126347082869, 2.4569538280219e-5, 2.4569589749001e-5, 2.45694583298364e-5, 2.45692427116202e-5, 2.45691089041335e-5, 2.45691637531223e-5, 2.45693683784537e-5, 2.45695617628013e-5, 2.45695842421643e-5, 2.45694100567984e-5, 2.45691803154261e-5, 2.45690958770675e-5, 2.45692429649022e-5, 2.45694973553548e-5, 2.45696132807413e-5, 2.45694542483993e-5, 2.45691666210694e-5, 2.45690832145156e-5, 2.45693584954616e-5, 2.4569677550909e-5, 2.45695168244993e-5, 2.45689582008607e-5, 2.45689904495191e-5, 2.45699222754156e-5, 2.45697236483106e-5, 2.45684115630104e-5, 2.45702359538337e-5, 2.45682431542771e-5, 2.45709158651168e-5, 2.45690588937215e-5, 2.4568119298349e-5, 2.45690588937215e-5, 2.45709158651168e-5, 2.45682431542771e-5, 2.45702359538337e-5, 2.45684115630104e-5, 2.45697236483106e-5, 2.45699222754156e-5, 2.45689904495192e-5, 2.45689582008608e-5, 2.45695168244993e-5, 2.45696775509089e-5, 2.45693584954616e-5, 2.45690832145156e-5, 2.45691666210694e-5, 2.45694542483993e-5, 2.45696132807413e-5, 2.45694973553549e-5, 2.45692429649023e-5, 2.45690958770675e-5, 2.45691803154261e-5, 2.45694100567984e-5, 2.45695842421643e-5, 2.45695617628014e-5, 2.45693683784537e-5, 2.45691637531223e-5, 2.45691089041335e-5, 2.45692427116202e-5, 2.45694583298364e-5, 2.4569589749001e-5, 2.4569538280219e-5
flux1:, 0.635388795986622, 2.73622327946134e-5, 2.73622877161123e-5, 2.73621535218846e-5, 2.73619321118441e-5, 2.73617955234036e-5, 2.73618537715484e-5, 2.73620649061335e-5, 2.73622608935884e-5, 2.73622777133205e-5, 2.73620932160306e-5, 2.73618585486279e-5, 2.73617823331753e-5, 2.73619470425247e-5, 2.7362212793795e-5, 2.73623186010964e-5, 2.73621305059995e-5, 2.73618205078451e-5, 2.7361750851504e-5, 2.73620740180225e-5, 2.73624261797234e-5, 2.73622304054896e-5, 2.73615955538901e-5, 2.73616293059193e-5, 2.73626657122611e-5, 2.73624467308957e-5, 2.73610066326381e-5, 2.73630488063743e-5, 2.73608220112364e-5, 2.73637885015298e-5, 2.73617053882671e-5, 2.73606516796566e-5, 2.7361705388267e-5, 2.73637885015297e-5, 2.73608220112364e-5, 2.73630488063743e-5, 2.73610066326381e-5, 2.73624467308957e-5, 2.7362665712261e-5, 2.73616293059194e-5, 2.73615955538902e-5, 2.73622304054896e-5, 2.73624261797234e-5, 2.73620740180225e-5, 2.7361750851504e-5, 2.73618205078451e-5, 2.73621305059995e-5, 2.73623186010964e-5, 2.7362212793795e-5, 2.73619470425247e-5, 2.73617823331754e-5, 2.73618585486278e-5, 2.73620932160306e-5, 2.73622777133205e-5, 2.73622608935885e-5, 2.73620649061335e-5, 2.73618537715484e-5, 2.73617955234036e-5, 2.73619321118441e-5, 2.73621535218846e-5, 2.73622877161122e-5, 2.73622327946134e-5
flux1:, 0.635651244890376, 3.04454562656807e-5, 3.04455153520509e-5, 3.04453810039487e-5, 3.04451567130974e-5, 3.04450187559195e-5, 3.0445079423486e-5, 3.04452942257022e-5, 3.04454897778382e-5, 3.04454995712214e-5, 3.04453060610969e-5, 3.04450698898489e-5, 3.04450054945461e-5, 3.04451892100255e-5, 3.04454641113933e-5, 3.04455548270005e-5, 3.04453330759503e-5, 3.04450003271669e-5, 3.04449497905515e-5, 3.04453286957648e-5, 3.0445717161516e-5, 3.04454800149013e-5, 3.04447583538511e-5, 3.04447925559567e-5, 3.04459441793755e-5, 3.04457039685616e-5, 3.04441263851281e-5, 3.04464109481485e-5, 3.04439246564124e-5, 3.04472131780716e-5, 3.04448773786981e-5, 3.04436962877318e-5, 3.04448773786981e-5, 3.04472131780716e-5, 3.04439246564125e-5, 3.04464109481485e-5, 3.04441263851281e-5, 3.04457039685616e-5, 3.04459441793755e-5, 3.04447925559567e-5, 3.04447583538511e-5, 3.04454800149013e-5, 3.0445717161516e-5, 3.04453286957648e-5, 3.04449497905514e-5, 3.04450003271669e-5, 3.04453330759503e-5, 3.04455548270005e-5, 3.04454641113934e-5, 3.04451892100256e-5, 3.04450054945461e-5, 3.04450698898489e-5, 3.04453060610969e-5, 3.04454995712213e-5, 3.04454897778383e-5, 3.04452942257022e-5, 3.0445079423486e-5, 3.04450187559196e-5, 3.04451567130974e-5, 3.04453810039487e-5, 3.0445515352051e-5, 3.04454562656808e-5
flux1:, 0.635913693794129, 3.3846194730127e-5, 3.38462588738871e-5, 3.38461273602378e-5, 3.38459034236938e-5, 3.38457655885106e-5, 3.38458274770461e-5, 3.38460427200876e-5, 3.38462344824953e-5, 3.38462358364934e-5, 3.38460348792504e-5, 3.38458010577369e-5, 3.3845752412178e-5, 3.38459565228987e-5, 3.38462379950837e-5, 3.38463081033425e-5, 3.38460477497564e-5, 3.38456920133489e-5, 3.38456666018994e-5, 3.38461097984535e-5, 3.38465378893586e-5, 3.38462523198673e-5, 3.38454323333949e-5, 3.38454659787074e-5, 3.38467444472213e-5, 3.38464819665519e-5, 3.3844756644197e-5, 3.38473104826386e-5, 3.38445367467261e-5, 3.38481782024586e-5, 3.38455606932253e-5, 3.38442377012559e-5, 3.38455606932254e-5, 3.38481782024586e-5, 3.38445367467261e-5, 3.38473104826386e-5, 3.3844756644197e-5, 3.38464819665519e-5, 3.38467444472214e-5, 3.38454659787074e-5, 3.38454323333949e-5, 3.38462523198672e-5, 3.38465378893585e-5, 3.38461097984535e-5, 3.38456666018994e-5, 3.3845692013349e-5, 3.38460477497564e-5, 3.38463081033425e-5, 3.38462379950838e-5, 3.38459565228987e-5, 3.3845752412178e-5, 3.38458010577369e-5, 3.38460348792505e-5, 3.38462358364934e-5, 3.38462344824952e-5, 3.38460427200875e-5, 3.3845827477046e-5, 3.38457655885106e-5, 3.38459034236938e-5, 3.38461273602377e-5, 3.38462588738871e-5, 3.3846194730127e-5
flux1:, 0.636176142697882, 3.75935737329424e-5, 3.75936439567794e-5, 3.75935185435879e-5, 3.75932984515643e-5, 3.75931623049794e-5, 3.75932240624948e-5, 3.75934362236133e-5, 3.7593620579744e-5, 3.75936120181698e-5, 3.7593405370853e-5, 3.75931781011119e-5, 3.75931494313694e-5, 3.75933753640296e-5, 3.75936605368479e-5, 3.75937040500468e-5, 3.75933998128012e-5, 3.75930209555433e-5, 3.75930272431857e-5, 3.7593543927025e-5, 3.75940150656807e-5, 3.7593673314994e-5, 3.75927426171564e-5, 3.7592774853148e-5, 3.75941928534591e-5, 3.75939067726615e-5, 3.75920224960663e-5, 3.75948748835083e-5, 3.75917831391336e-5, 3.75958114102156e-5, 3.75928806133958e-5, 3.75913999037929e-5, 3.75928806133957e-5, 3.75958114102156e-5, 3.75917831391336e-5, 3.75948748835083e-5, 3.75920224960663e-5, 3.75939067726614e-5, 3.75941928534591e-5, 3.7592774853148e-5, 3.75927426171565e-5, 3.75936733149939e-5, 3.75940150656806e-5, 3.7593543927025e-5, 3.75930272431857e-5, 3.75930209555433e-5, 3.75933998128011e-5, 3.75937040500467e-5, 3.7593660536848e-5, 3.75933753640296e-5, 3.75931494313694e-5, 3.75931781011119e-5, 3.7593405370853e-5, 3.75936120181698e-5, 3.7593620579744e-5, 3.75934362236133e-5, 3.75932240624947e-5, 3.75931623049794e-5, 3.75932984515644e-5, 3.75935185435879e-5, 3.75936439567794e-5, 3.75935737329425e-5
flux1:, 0.636438591601635, 4.17189887276682e-5, 4.17190660978356e-5, 4.17189502062382e-5, 4.17187376259197e-5, 4.17186048278625e-5, 4.17186650502271e-5, 4.17188704294371e-5, 4.17190435589796e-5, 4.17190235029633e-5, 4.17188130033393e-5, 4.17185967270995e-5, 4.1718592519205e-5, 4.17188417955423e-5, 4.17191276194095e-5, 4.17191381702076e-5, 4.17187844501704e-5, 4.1718382378553e-5, 4.17184274081508e-5, 4.17190273423267e-5, 4.17195450345973e-5, 4.17191386794536e-5, 4.17180841109297e-5, 4.17181143686621e-5, 4.17196857089959e-5, 4.1719374250307e-5, 4.17173186268522e-5, 4.17205013266441e-5, 4.17170582208761e-5, 4.17215105398407e-5, 4.17182322696367e-5, 4.17165766866225e-5, 4.17182322696367e-5, 4.17215105398407e-5, 4.17170582208762e-5, 4.17205013266441e-5, 4.17173186268521e-5, 4.1719374250307e-5, 4.1719685708996e-5, 4.17181143686621e-5, 4.17180841109297e-5, 4.17191386794535e-5, 4.17195450345973e-5, 4.17190273423267e-5, 4.17184274081509e-5, 4.1718382378553e-5, 4.17187844501703e-5, 4.17191381702076e-5, 4.17191276194096e-5, 4.17188417955423e-5, 4.17185925192049e-5, 4.17185967270994e-5, 4.17188130033392e-5, 4.17190235029633e-5, 4.17190435589797e-5, 4.17188704294371e-5, 4.1718665050227e-5, 4.17186048278625e-5, 4.17187376259197e-5, 4.17189502062382e-5, 4.17190660978355e-5, 4.17189887276683e-5
flux1:, 0.636701040505389, 4.62562393973742e-5, 4.6256324896065e-5, 4.62562219480232e-5, 4.62560206423714e-5, 4.62558929904106e-5, 4.62559503623006e-5, 4.62561452287221e-5, 4.62563031650449e-5, 4.62562698652746e-5, 4.62560572836357e-5, 4.62558565497298e-5, 4.62558815172116e-5, 4.6256155840158e-5, 4.62564392329252e-5, 4.62564101873115e-5, 4.62560010777732e-5, 4.62555756456778e-5, 4.62556667964026e-5, 4.62563602164358e-5, 4.62569280396146e-5, 4.62564480618602e-5, 4.62552558194693e-5, 4.62552839632546e-5, 4.62570236297025e-5, 4.62566843752703e-5, 4.62544435829855e-5, 4.6257990946e-5, 4.62541601642463e-5, 4.62590775341682e-5, 4.62554149634902e-5, 4.62535659783543e-5, 4.62554149634901e-5, 4.62590775341682e-5, 4.62541601642464e-5, 4.6257990946e-5, 4.62544435829855e-5, 4.62566843752702e-5, 4.62570236297025e-5, 4.62552839632546e-5, 4.62552558194693e-5, 4.62564480618601e-5, 4.62569280396146e-5, 4.62563602164358e-5, 4.62556667964026e-5, 4.62555756456778e-5, 4.62560010777731e-5, 4.62564101873115e-5, 4.62564392329253e-5, 4.62561558401579e-5, 4.62558815172116e-5, 4.62558565497298e-5, 4.62560572836357e-5, 4.62562698652746e-5, 4.62563031650448e-5, 4.62561452287221e-5, 4.62559503623005e-5, 4.62558929904107e-5, 4.62560206423714e-5, 4.62562219480231e-5, 4.6256324896065e-5, 4.62562393973743e-5
flux1:, 0.636963489409142, 5.124166757809e-5, 5.12417619319459e-5, 5.12416751678548e-5, 5.12414889188158e-5, 5.12413684257671e-5, 5.12414219027315e-5, 5.12416026647104e-5, 5.12417413448751e-5, 5.12416927806516e-5, 5.12414796334562e-5, 5.12412989451645e-5, 5.12413580060078e-5, 5.12416593781439e-5, 5.12419374071207e-5, 5.12418619945508e-5, 5.12413912814022e-5, 5.12409421671205e-5, 5.12410869892889e-5, 5.12418844927755e-5, 5.12425060930441e-5, 5.12419429782851e-5, 5.12405987768693e-5, 5.12406252724761e-5, 5.12425494768766e-5, 5.12421791402717e-5, 5.12397376401728e-5, 5.1243686699462e-5, 5.12394287917902e-5, 5.1244856452669e-5, 5.12407701000616e-5, 5.12387077843343e-5, 5.12407701000616e-5, 5.1244856452669e-5, 5.12394287917904e-5, 5.1243686699462e-5, 5.12397376401729e-5, 5.12421791402716e-5, 5.12425494768766e-5, 5.12406252724761e-5, 5.12405987768693e-5, 5.1241942978285e-5, 5.12425060930441e-5, 5.12418844927755e-5, 5.12410869892889e-5, 5.12409421671206e-5, 5.12413912814022e-5, 5.12418619945508e-5, 5.12419374071207e-5, 5.1241659378144e-5, 5.12413580060077e-5, 5.12412989451645e-5, 5.12414796334562e-5, 5.12416927806515e-5, 5.12417413448752e-5, 5.12416026647105e-5, 5.12414219027315e-5, 5.12413684257671e-5, 5.12414889188158e-5, 5.12416751678548e-5, 5.12417619319459e-5, 5.124166757809e-5
flux1:, 0.637225938312895, 5.67142984086779e-5, 5.67144018729827e-5, 5.67143341474009e-5, 5.67141666921073e-5, 5.67140557024672e-5, 5.67141047334192e-5, 5.67142681264091e-5, 5.67143834265394e-5, 5.67143171677479e-5, 5.67141044946411e-5, 5.6713948142506e-5, 5.67140464113102e-5, 5.67143772880349e-5, 5.67146473851129e-5, 5.67145188409885e-5, 5.67139799883566e-5, 5.67135065398182e-5, 5.6713712559526e-5, 5.67146249838905e-5, 5.67153040859045e-5, 5.6714647950914e-5, 5.67131372153794e-5, 5.67131633139203e-5, 5.67152895315727e-5, 5.67148836938166e-5, 5.67122239089144e-5, 5.67166144735116e-5, 5.67118866803103e-5, 5.67178746216261e-5, 5.67133223561904e-5, 5.67110253607566e-5, 5.67133223561903e-5, 5.6717874621626e-5, 5.67118866803103e-5, 5.67166144735115e-5, 5.67122239089145e-5, 5.67148836938165e-5, 5.67152895315727e-5, 5.67131633139203e-5, 5.67131372153794e-5, 5.6714647950914e-5, 5.67153040859044e-5, 5.67146249838905e-5, 5.6713712559526e-5, 5.67135065398183e-5, 5.67139799883567e-5, 5.67145188409885e-5, 5.67146473851129e-5, 5.6714377288035e-5, 5.67140464113102e-5, 5.6713948142506e-5, 5.6714104494641e-5, 5.67143171677479e-5, 5.67143834265394e-5, 5.67142681264091e-5, 5.67141047334191e-5, 5.67140557024673e-5, 5.67141666921074e-5, 5.67143341474008e-5, 5.67144018729826e-5, 5.67142984086779e-5
flux1:, 0.637488387216649, 6.27159842691059e-5, 6.2716096370144e-5, 6.27160499344246e-5, 6.2715904923643e-5, 6.27158062728313e-5, 6.27158510595753e-5, 6.27159943436339e-5, 6.27160820921046e-5, 6.27159951218177e-5, 6.27157832300179e-5, 6.27156551174406e-5, 6.27157979185869e-5, 6.27161613968052e-5, 6.27164216023714e-5, 6.27162333165786e-5, 6.27156194337999e-5, 6.27151204824717e-5, 6.27153949803705e-5, 6.27164332738507e-5, 6.27171737049587e-5, 6.27164144524201e-5, 6.27147225358973e-5, 6.27147504695392e-5, 6.27170974654556e-5, 6.27166502775685e-5, 6.27137522425924e-5, 6.2718626993493e-5, 6.27133830699398e-5, 6.27199865868084e-5, 6.27149236473575e-5, 6.27123691858129e-5, 6.27149236473575e-5, 6.27199865868085e-5, 6.27133830699399e-5, 6.2718626993493e-5, 6.27137522425924e-5, 6.27166502775685e-5, 6.27170974654557e-5, 6.27147504695392e-5, 6.27147225358974e-5, 6.271641445242e-5, 6.27171737049586e-5, 6.27164332738507e-5, 6.27153949803705e-5, 6.27151204824718e-5, 6.27156194338e-5, 6.27162333165786e-5, 6.27164216023715e-5, 6.27161613968052e-5, 6.27157979185868e-5, 6.27156551174406e-5, 6.27157832300179e-5, 6.27159951218177e-5, 6.27160820921047e-5, 6.27159943436339e-5, 6.27158510595753e-5, 6.27158062728313e-5, 6.2715904923643e-5, 6.27160499344245e-5, 6.27160963701441e-5, 6.27159842691059e-5
flux1:, 0.637750836120402, 6.92915510046393e-5, 6.92916702460844e-5, 6.92916465290975e-5, 6.9291527517217e-5, 6.92914447353935e-5, 6.92914865227794e-5, 6.92916076795484e-5, 6.9291663640674e-5, 6.92915521382464e-5, 6.92913403209882e-5, 6.92912437915253e-5, 6.92914366987711e-5, 6.92918367398441e-5, 6.92920859687626e-5, 6.92918316326734e-5, 6.9291135419002e-5, 6.92906090648819e-5, 6.92909588356052e-5, 6.92921339276481e-5, 6.92929396586544e-5, 6.92920671559751e-5, 6.92901795780812e-5, 6.92902127627705e-5, 6.92928006057916e-5, 6.92923044616626e-5, 6.928914544946e-5, 6.92945500416021e-5, 6.92887400797526e-5, 6.92960203682697e-5, 6.92903993911742e-5, 6.92875632250023e-5, 6.92903993911742e-5, 6.92960203682697e-5, 6.92887400797528e-5, 6.9294550041602e-5, 6.928914544946e-5, 6.92923044616626e-5, 6.92928006057915e-5, 6.92902127627706e-5, 6.92901795780811e-5, 6.9292067155975e-5, 6.92929396586543e-5, 6.92921339276481e-5, 6.92909588356053e-5, 6.9290609064882e-5, 6.9291135419002e-5, 6.92918316326734e-5, 6.92920859687626e-5, 6.92918367398442e-5, 6.92914366987711e-5, 6.92912437915253e-5, 6.92913403209882e-5, 6.92915521382465e-5, 6.92916636406739e-5, 6.92916076795484e-5, 6.92914865227793e-5, 6.92914447353935e-5, 6.92915275172171e-5, 6.92916465290975e-5, 6.92916702460844e-5, 6.92915510046394e-5
flux1:, 0.638013285024155, 7.64889458655528e-5, 7.64890694084199e-5, 7.64890688086244e-5, 7.64889792838002e-5, 7.64889168431436e-5, 7.64889582302001e-5, 7.64890561476083e-5, 7.64890759693314e-5, 7.64889350565195e-5, 7.64887212950785e-5, 7.64886589716657e-5, 7.64889078787e-5, 7.64893495619359e-5, 7.64895878823727e-5, 7.64892616256368e-5, 7.64884752899908e-5, 7.6487918662382e-5, 7.64883497633742e-5, 7.64896724415189e-5, 7.64905476450314e-5, 7.64895519218667e-5, 7.64874546190081e-5, 7.64874978585698e-5, 7.64903479234833e-5, 7.64897931088653e-5, 7.64863472414086e-5, 7.64923304162127e-5, 7.64859006627647e-5, 7.64939254481499e-5, 7.64876964964912e-5, 7.64845529188691e-5, 7.64876964964913e-5, 7.64939254481499e-5, 7.64859006627647e-5, 7.64923304162127e-5, 7.64863472414087e-5, 7.64897931088652e-5, 7.64903479234832e-5, 7.64874978585699e-5, 7.64874546190082e-5, 7.64895519218667e-5, 7.64905476450313e-5, 7.64896724415188e-5, 7.64883497633742e-5, 7.64879186623823e-5, 7.64884752899908e-5, 7.64892616256368e-5, 7.64895878823726e-5, 7.6489349561936e-5, 7.64889078787001e-5, 7.64886589716657e-5, 7.64887212950786e-5, 7.64889350565195e-5, 7.64890759693315e-5, 7.64890561476084e-5, 7.64889582302e-5, 7.64889168431437e-5, 7.64889792838001e-5, 7.64890688086244e-5, 7.64890694084199e-5, 7.6488945865553e-5
flux1:, 0.638275733927908, 8.43593865212527e-5, 8.43595098507092e-5, 8.43595315543139e-5, 8.43594750158426e-5, 8.43594386167231e-5, 8.43594838758837e-5, 8.43595585076594e-5, 8.43595376282582e-5, 8.435936108402e-5, 8.43591417456621e-5, 8.4359115392896e-5, 8.43594266179377e-5, 8.43599164180997e-5, 8.43601453314947e-5, 8.43597418392183e-5, 8.43588569936003e-5, 8.43582659948644e-5, 8.43587834955562e-5, 8.43602642965488e-5, 8.43612134227553e-5, 8.43600848796339e-5, 8.43577644572696e-5, 8.43578241425644e-5, 8.43609591013725e-5, 8.43603334269087e-5, 8.4356571280837e-5, 8.43631849945231e-5, 8.43560776614481e-5, 8.43649218505483e-5, 8.43580324352945e-5, 8.43545542495713e-5, 8.43580324352945e-5, 8.43649218505483e-5, 8.43560776614481e-5, 8.43631849945231e-5, 8.43565712808372e-5, 8.43603334269088e-5, 8.43609591013726e-5, 8.43578241425644e-5, 8.43577644572697e-5, 8.43600848796339e-5, 8.43612134227553e-5, 8.43602642965488e-5, 8.43587834955562e-5, 8.43582659948645e-5, 8.43588569936004e-5, 8.43597418392183e-5, 8.43601453314949e-5, 8.43599164180997e-5, 8.43594266179376e-5, 8.4359115392896e-5, 8.4359141745662e-5, 8.43593610840201e-5, 8.43595376282584e-5, 8.43595585076594e-5, 8.43594838758836e-5, 8.4359438616723e-5, 8.43594750158426e-5, 8.43595315543139e-5, 8.43595098507092e-5, 8.43593865212527e-5
flux1:, 0.638538182831662, 9.29575104345245e-5, 9.29576270304312e-5, 9.29576688710822e-5, 9.29576489586765e-5, 9.29576458462159e-5, 9.29577012347002e-5, 9.29577537213252e-5, 9.29576872323767e-5, 9.29574671854656e-5, 9.29572367322882e-5, 9.2957247153229e-5, 9.29576275787589e-5, 9.29581736580318e-5, 9.29583963662312e-5, 9.29579109668419e-5, 9.29569184938071e-5, 9.29562875359746e-5, 9.29568952803039e-5, 9.2958544403493e-5, 9.29595722717405e-5, 9.29583018898253e-5, 9.29557458647195e-5, 9.29558301611058e-5, 9.2959273965774e-5, 9.29585623941151e-5, 9.29544506126275e-5, 9.29617501860419e-5, 9.29539032503689e-5, 9.29636495980261e-5, 9.2956044680135e-5, 9.29522031682973e-5, 9.29560446801348e-5, 9.29636495980262e-5, 9.29539032503689e-5, 9.29617501860417e-5, 9.29544506126276e-5, 9.29585623941149e-5, 9.29592739657741e-5, 9.29558301611058e-5, 9.29557458647196e-5, 9.29583018898252e-5, 9.29595722717403e-5, 9.2958544403493e-5, 9.29568952803039e-5, 9.29562875359748e-5, 9.29569184938072e-5, 9.29579109668417e-5, 9.29583963662312e-5, 9.29581736580317e-5, 9.29576275787589e-5, 9.29572471532289e-5, 9.2957236732288e-5, 9.29574671854656e-5, 9.29576872323767e-5, 9.29577537213252e-5, 9.29577012347003e-5, 9.29576458462159e-5, 9.29576489586765e-5, 9.29576688710822e-5, 9.29576270304312e-5, 9.29575104345245e-5
flux1:, 0.638800631735415, 1.02341523805906e-4, 1.02341624837086e-4, 1.0234168321222e-4, 1.02341703888541e-4, 1.02341743186868e-4, 1.02341817231649e-4, 1.02341849969734e-4, 1.02341732435504e-4, 1.02341459047614e-4, 1.02341209773479e-4, 1.02341256752091e-4, 1.02341713998281e-4, 1.02342326499988e-4, 1.02342548143609e-4, 1.02341976857964e-4, 1.02340866754651e-4, 1.02340188501455e-4, 1.02340888898469e-4, 1.02342716149456e-4, 1.02343828052278e-4, 1.0234240759197e-4, 1.02339604610812e-4, 1.02339723626999e-4, 1.0234350148734e-4, 1.02342685766497e-4, 1.02338186691121e-4, 1.02346230987149e-4, 1.02337577975218e-4, 1.02348317752058e-4, 1.02339939712745e-4, 1.02335704588507e-4, 1.02339939712746e-4, 1.02348317752058e-4, 1.02337577975218e-4, 1.02346230987149e-4, 1.02338186691121e-4, 1.02342685766497e-4, 1.02343501487341e-4, 1.02339723626999e-4, 1.02339604610812e-4, 1.0234240759197e-4, 1.02343828052278e-4, 1.02342716149456e-4, 1.02340888898469e-4, 1.02340188501455e-4, 1.02340866754651e-4, 1.02341976857964e-4, 1.02342548143609e-4, 1.02342326499988e-4, 1.02341713998281e-4, 1.02341256752091e-4, 1.02341209773479e-4, 1.02341459047614e-4, 1.02341732435504e-4, 1.02341849969734e-4, 1.02341817231649e-4, 1.02341743186868e-4, 1.02341703888541e-4, 1.0234168321222e-4, 1.02341624837086e-4, 1.02341523805906e-4
flux1:, 0.639063080639168, 1.12573349220714e-4, 1.12573423285292e-4, 1.12573493142874e-4, 1.12573558926563e-4, 1.12573651973802e-4, 1.12573755709659e-4, 1.12573772358038e-4, 1.12573597595014e-4, 1.12573258750851e-4, 1.12572980565241e-4, 1.12573062864492e-4, 1.12573605491889e-4, 1.12574296820191e-4, 1.12574524670862e-4, 1.12573864213992e-4, 1.12572625417694e-4, 1.12571890547202e-4, 1.12572684405797e-4, 1.12574699177759e-4, 1.12575900992042e-4, 1.1257432316595e-4, 1.12571263185439e-4, 1.12571429116984e-4, 1.12575567478771e-4, 1.12574625795757e-4, 1.1256969713291e-4, 1.12578548767657e-4, 1.12569018518246e-4, 1.12580852165699e-4, 1.12571640730705e-4, 1.12566980071321e-4, 1.12571640730705e-4, 1.12580852165699e-4, 1.12569018518247e-4, 1.12578548767657e-4, 1.1256969713291e-4, 1.12574625795757e-4, 1.12575567478771e-4, 1.12571429116984e-4, 1.12571263185439e-4, 1.1257432316595e-4, 1.12575900992042e-4, 1.12574699177759e-4, 1.12572684405797e-4, 1.12571890547202e-4, 1.12572625417694e-4, 1.12573864213992e-4, 1.12574524670863e-4, 1.12574296820191e-4, 1.12573605491889e-4, 1.12573062864492e-4, 1.12572980565241e-4, 1.12573258750851e-4, 1.12573597595014e-4, 1.12573772358038e-4, 1.12573755709659e-4, 1.12573651973802e-4, 1.12573558926563e-4, 1.12573493142874e-4, 1.12573423285292e-4, 1.12573349220714e-4
flux1:, 0.639325529542921, 1.23718771051824e-4, 1.23718803987247e-4, 1.23718878893923e-4, 1.23718995135573e-4, 1.23719155798629e-4, 1.2371930293779e-4, 1.23719308350945e-4, 1.23719069175287e-4, 1.23718650199285e-4, 1.23718330477756e-4, 1.23718445901469e-4, 1.23719083635118e-4, 1.23719868702141e-4, 1.23720112290503e-4, 1.23719360018905e-4, 1.23717980221858e-4, 1.23717177227186e-4, 1.2371806365177e-4, 1.23720274950819e-4, 1.23721573248736e-4, 1.2371983185264e-4, 1.23716506265328e-4, 1.23716733506592e-4, 1.23721260036424e-4, 1.23720166706864e-4, 1.23714761245115e-4, 1.2372448683889e-4, 1.23714003238747e-4, 1.23727040995674e-4, 1.23716933098337e-4, 1.23711813248861e-4, 1.23716933098337e-4, 1.23727040995674e-4, 1.23714003238747e-4, 1.2372448683889e-4, 1.23714761245115e-4, 1.23720166706864e-4, 1.23721260036424e-4, 1.23716733506592e-4, 1.23716506265328e-4, 1.2371983185264e-4, 1.23721573248736e-4, 1.23720274950819e-4, 1.2371806365177e-4, 1.23717177227186e-4, 1.23717980221858e-4, 1.23719360018905e-4, 1.23720112290503e-4, 1.23719868702141e-4, 1.23719083635118e-4, 1.23718445901469e-4, 1.23718330477756e-4, 1.23718650199285e-4, 1.23719069175287e-4, 1.23719308350945e-4, 1.2371930293779e-4, 1.23719155798629e-4, 1.23718995135573e-4, 1.23718878893923e-4, 1.23718803987247e-4, 1.23718771051824e-4
flux1:, 0.639587978446675, 1.35847577590611e-4, 1.35847552376877e-4, 1.35847624674648e-4, 1.3584779786297e-4, 1.35848042807713e-4, 1.35848249819752e-4, 1.35848249902518e-4, 1.35847937857575e-4, 1.35847421279811e-4, 1.35847044800544e-4, 1.35847190324321e-4, 1.35847934287997e-4, 1.35848830707486e-4, 1.35849101868944e-4, 1.3584825566849e-4, 1.35846721132379e-4, 1.35845836179825e-4, 1.35846812543715e-4, 1.35849229063087e-4, 1.35850631213326e-4, 1.35848721197308e-4, 1.35845122887336e-4, 1.35845428106622e-4, 1.35850371691494e-4, 1.3584909690205e-4, 1.35843162296411e-4, 1.35853832770096e-4, 1.35842314454669e-4, 1.35856676939008e-4, 1.3584560650641e-4, 1.35839991949926e-4, 1.3584560650641e-4, 1.35856676939008e-4, 1.35842314454669e-4, 1.35853832770096e-4, 1.35843162296411e-4, 1.3584909690205e-4, 1.35850371691494e-4, 1.35845428106622e-4, 1.35845122887336e-4, 1.35848721197308e-4, 1.35850631213326e-4, 1.35849229063087e-4, 1.35846812543715e-4, 1.35845836179825e-4, 1.35846721132379e-4, 1.35848255668489e-4, 1.35849101868944e-4, 1.35848830707486e-4, 1.35847934287997e-4, 1.35847190324321e-4, 1.35847044800544e-4, 1.35847421279811e-4, 1.35847937857575e-4, 1.35848249902518e-4, 1.35848249819752e-4, 1.35848042807713e-4, 1.3584779786297e-4, 1.35847624674648e-4, 1.35847552376877e-4, 1.35847577590611e-4
flux1:, 0.639850427350428, 1.49033698797148e-4, 1.4903359557506e-4, 1.4903365662845e-4, 1.49033894708489e-4, 1.49034243598477e-4, 1.49034529680631e-4, 1.49034531162492e-4, 1.49034136242921e-4, 1.49033501638787e-4, 1.49033050623446e-4, 1.49033222596466e-4, 1.4903408554205e-4, 1.49035113747145e-4, 1.49035426568413e-4, 1.49034484680734e-4, 1.49032780064167e-4, 1.49031796929304e-4, 1.49032858941844e-4, 1.49035489187651e-4, 1.49037003435467e-4, 1.49034920896528e-4, 1.49031044209897e-4, 1.49031446383863e-4, 1.49036837154626e-4, 1.49035346775695e-4, 1.49028825415109e-4, 1.49040516336719e-4, 1.49027876348376e-4, 1.49043695076764e-4, 1.49031592723286e-4, 1.4902544591072e-4, 1.49031592723286e-4, 1.49043695076764e-4, 1.49027876348376e-4, 1.49040516336718e-4, 1.49028825415108e-4, 1.49035346775695e-4, 1.49036837154626e-4, 1.49031446383863e-4, 1.49031044209897e-4, 1.49034920896527e-4, 1.49037003435467e-4, 1.49035489187651e-4, 1.49032858941844e-4, 1.49031796929304e-4, 1.49032780064167e-4, 1.49034484680734e-4, 1.49035426568413e-4, 1.49035113747145e-4, 1.4903408554205e-4, 1.49033222596466e-4, 1.49033050623446e-4, 1.49033501638787e-4, 1.49034136242921e-4, 1.49034531162492e-4, 1.4903452968063e-4, 1.49034243598477e-4, 1.49033894708489e-4, 1.4903365662845e-4, 1.4903359557506e-4, 1.49033698797148e-4
flux1:, 0.640112876254181, 1.63355338478573e-4, 1.63355134701425e-4, 1.63355175230972e-4, 1.63355487911167e-4, 1.63355963506752e-4, 1.63356350427854e-4, 1.63356360560242e-4, 1.63355870953478e-4, 1.63355094882568e-4, 1.63354549157119e-4, 1.63354743572362e-4, 1.63355740086153e-4, 1.63356923348178e-4, 1.63357293999797e-4, 1.63356254788379e-4, 1.63354363003097e-4, 1.63353263105705e-4, 1.63354404987392e-4, 1.63357257456118e-4, 1.63358892968973e-4, 1.63356635046389e-4, 1.63352475661781e-4, 1.63352996066904e-4, 1.6335886545583e-4, 1.6335712094189e-4, 1.63349949915122e-4, 1.63362741900241e-4, 1.63348887295979e-4, 1.63366305124589e-4, 1.63353097737974e-4, 1.63346378871466e-4, 1.63353097737974e-4, 1.63366305124589e-4, 1.6334888729598e-4, 1.63362741900241e-4, 1.63349949915122e-4, 1.6335712094189e-4, 1.6335886545583e-4, 1.63352996066904e-4, 1.63352475661781e-4, 1.63356635046389e-4, 1.63358892968972e-4, 1.63357257456118e-4, 1.63354404987392e-4, 1.63353263105705e-4, 1.63354363003097e-4, 1.63356254788379e-4, 1.63357293999796e-4, 1.63356923348178e-4, 1.63355740086153e-4, 1.63354743572362e-4, 1.63354549157119e-4, 1.63355094882568e-4, 1.63355870953478e-4, 1.63356360560242e-4, 1.63356350427854e-4, 1.63355963506752e-4, 1.63355487911166e-4, 1.63355175230972e-4, 1.63355134701426e-4, 1.63355338478573e-4
flux1:, 0.640375325157934, 1.78895099622995e-4, 1.78894770354829e-4, 1.78894780845869e-4, 1.78895179866257e-4, 1.78895807996303e-4, 1.78896319802023e-4, 1.78896345987827e-4, 1.78895747857208e-4, 1.78894803926446e-4, 1.78894141213733e-4, 1.78894354039459e-4, 1.78895500704364e-4, 1.78896865030143e-4, 1.78897311473383e-4, 1.78896173134366e-4, 1.78894075248035e-4, 1.78892837806106e-4, 1.78894052583269e-4, 1.78897135988298e-4, 1.78898902852531e-4, 1.78896467508001e-4, 1.78892022196357e-4, 1.78892684357297e-4, 1.78899065200608e-4, 1.78897023594635e-4, 1.78889134768069e-4, 1.78903113936429e-4, 1.78887945337174e-4, 1.78907116808013e-4, 1.78892727014574e-4, 1.78885393779082e-4, 1.78892727014574e-4, 1.78907116808012e-4, 1.78887945337174e-4, 1.78903113936429e-4, 1.78889134768069e-4, 1.78897023594635e-4, 1.78899065200608e-4, 1.78892684357297e-4, 1.78892022196357e-4, 1.78896467508001e-4, 1.7889890285253e-4, 1.78897135988298e-4, 1.78894052583269e-4, 1.78892837806106e-4, 1.78894075248035e-4, 1.78896173134366e-4, 1.78897311473383e-4, 1.78896865030143e-4, 1.78895500704364e-4, 1.78894354039459e-4, 1.78894141213733e-4, 1.78894803926447e-4, 1.78895747857208e-4, 1.78896345987826e-4, 1.78896319802023e-4, 1.78895807996303e-4, 1.78895179866258e-4, 1.78894780845869e-4, 1.7889477035483e-4, 1.78895099622995e-4
flux1:, 0.640637774061688, 1.9574010153508e-4, 1.95739619901717e-4, 1.95739591070177e-4, 1.95740090400785e-4, 1.95740899781364e-4, 1.95741562354449e-4, 1.95741611724986e-4, 1.95740889061485e-4, 1.95739748135483e-4, 1.95738944486216e-4, 1.95739172046549e-4, 1.95740487537128e-4, 1.957420614242e-4, 1.95742602985138e-4, 1.9574136321186e-4, 1.95739038416667e-4, 1.95737640737838e-4, 1.95738920664752e-4, 1.95742244206048e-4, 1.95744153359197e-4, 1.95741539025725e-4, 1.95736805289932e-4, 1.95737634886958e-4, 1.95744561583336e-4, 1.95742175639903e-4, 1.95733495858117e-4, 1.95748754346807e-4, 1.95732165420905e-4, 1.95753256999721e-4, 1.95737602497753e-4, 1.95729609736591e-4, 1.95737602497753e-4, 1.95753256999721e-4, 1.95732165420905e-4, 1.95748754346807e-4, 1.95733495858117e-4, 1.95742175639903e-4, 1.95744561583336e-4, 1.95737634886958e-4, 1.95736805289932e-4, 1.95741539025725e-4, 1.95744153359197e-4, 1.95742244206048e-4, 1.95738920664752e-4, 1.95737640737838e-4, 1.95739038416667e-4, 1.9574136321186e-4, 1.95742602985138e-4, 1.957420614242e-4, 1.95740487537128e-4, 1.95739172046549e-4, 1.95738944486216e-4, 1.95739748135483e-4, 1.95740889061485e-4, 1.95741611724986e-4, 1.95741562354449e-4, 1.95740899781364e-4, 1.95740090400785e-4, 1.95739591070177e-4, 1.95739619901717e-4, 1.9574010153508e-4
flux1:, 0.640900222965441, 2.13982087340291e-4, 2.13981425130853e-4, 2.13981348420723e-4, 2.13981964357386e-4, 2.13982986236085e-4, 2.13983826712593e-4, 2.13983905673258e-4, 2.13983040244072e-4, 2.13981670821944e-4, 2.13980701184526e-4, 2.13980940571986e-4, 2.13982445658403e-4, 2.13984259690926e-4, 2.13984916499849e-4, 2.13983572114267e-4, 2.13980997781026e-4, 2.13979415706692e-4, 2.13980752818357e-4, 2.13984326486155e-4, 2.1398638956954e-4, 2.13983594655947e-4, 2.13978570245966e-4, 2.13979594986131e-4, 2.13987103721822e-4, 2.13984322160602e-4, 2.13974773577181e-4, 2.13991410108974e-4, 2.13973286983413e-4, 2.13996477178163e-4, 2.13979469931878e-4, 2.13970769263301e-4, 2.13979469931878e-4, 2.13996477178163e-4, 2.13973286983413e-4, 2.13991410108974e-4, 2.13974773577181e-4, 2.13984322160602e-4, 2.13987103721822e-4, 2.13979594986131e-4, 2.13978570245966e-4, 2.13983594655947e-4, 2.1398638956954e-4, 2.13984326486155e-4, 2.13980752818357e-4, 2.13979415706692e-4, 2.13980997781025e-4, 2.13983572114267e-4, 2.13984916499849e-4, 2.13984259690926e-4, 2.13982445658403e-4, 2.13980940571986e-4, 2.13980701184526e-4, 2.13981670821944e-4, 2.13983040244072e-4, 2.13983905673258e-4, 2.13983826712593e-4, 2.13982986236085e-4, 2.13981964357385e-4, 2.13981348420723e-4, 2.13981425130853e-4, 2.13982087340292e-4
flux1:, 0.641162671869194, 2.33717520347346e-4, 2.33716648754365e-4, 2.33716516835109e-4, 2.33717267960271e-4, 2.33718535570989e-4, 2.33719581621856e-4, 2.33719695393126e-4, 2.33718666815007e-4, 2.3371703558733e-4, 2.33715874509677e-4, 2.3371612400792e-4, 2.33717841445382e-4, 2.33719927718449e-4, 2.33720720019e-4, 2.33719266586961e-4, 2.33716418423791e-4, 2.33714626936661e-4, 2.33716013730029e-4, 2.33719848630174e-4, 2.33722077747176e-4, 2.33719099989347e-4, 2.33713782292967e-4, 2.33715031752248e-4, 2.33723160802264e-4, 2.33719928699785e-4, 2.33709429241499e-4, 2.33727549744526e-4, 2.33707770338948e-4, 2.33733249691507e-4, 2.33714794982017e-4, 2.33705334355732e-4, 2.33714794982017e-4, 2.33733249691507e-4, 2.33707770338949e-4, 2.33727549744526e-4, 2.33709429241499e-4, 2.33719928699785e-4, 2.33723160802264e-4, 2.33715031752248e-4, 2.33713782292967e-4, 2.33719099989347e-4, 2.33722077747176e-4, 2.33719848630174e-4, 2.33716013730029e-4, 2.33714626936661e-4, 2.33716418423791e-4, 2.33719266586961e-4, 2.33720720019e-4, 2.33719927718449e-4, 2.33717841445382e-4, 2.33716124007919e-4, 2.33715874509677e-4, 2.3371703558733e-4, 2.33718666815007e-4, 2.33719695393125e-4, 2.33719581621856e-4, 2.33718535570989e-4, 2.33717267960271e-4, 2.33716516835109e-4, 2.33716648754365e-4, 2.33717520347346e-4
flux1:, 0.641425120772948, 2.55047667684823e-4, 2.55046558160825e-4, 2.55046365387894e-4, 2.55047272366556e-4, 2.55048820188062e-4, 2.5505009918426e-4, 2.55050251369133e-4, 2.55049037332056e-4, 2.55047109924308e-4, 2.55045732373036e-4, 2.55045991864197e-4, 2.55047946146477e-4, 2.55050337513062e-4, 2.55051284852454e-4, 2.55049716303167e-4, 2.55046568635913e-4, 2.5504454263593e-4, 2.55045972871164e-4, 2.55050081556863e-4, 2.5505248892421e-4, 2.55049324579492e-4, 2.55043709894426e-4, 2.55045215340579e-4, 2.55054005453619e-4, 2.55050264776174e-4, 2.55038728738589e-4, 2.55058447011238e-4, 2.55036880291818e-4, 2.55064851240301e-4, 2.55044846575162e-4, 2.55034569769723e-4, 2.55044846575162e-4, 2.55064851240301e-4, 2.55036880291818e-4, 2.55058447011238e-4, 2.55038728738589e-4, 2.55050264776174e-4, 2.55054005453619e-4, 2.55045215340579e-4, 2.55043709894426e-4, 2.55049324579491e-4, 2.5505248892421e-4, 2.55050081556864e-4, 2.55045972871164e-4, 2.5504454263593e-4, 2.55046568635913e-4, 2.55049716303166e-4, 2.55051284852454e-4, 2.55050337513062e-4, 2.55047946146477e-4, 2.55045991864197e-4, 2.55045732373036e-4, 2.55047109924308e-4, 2.55049037332056e-4, 2.55050251369133e-4, 2.5505009918426e-4, 2.55048820188062e-4, 2.55047272366556e-4, 2.55046365387894e-4, 2.55046558160825e-4, 2.55047667684823e-4
flux1:, 0.641687569676701, 2.78078669558087e-4, 2.78077294756237e-4, 2.78077037554702e-4, 2.78078122740872e-4, 2.78079985562535e-4, 2.78081523651203e-4, 2.78081715863132e-4, 2.78080292525367e-4, 2.78078034425285e-4, 2.78076416699487e-4, 2.78076688027803e-4, 2.78078904987358e-4, 2.78081634130005e-4, 2.78082754448908e-4, 2.78081062721481e-4, 2.78077588909632e-4, 2.78075304156136e-4, 2.78076773762934e-4, 2.78081170555252e-4, 2.78083768037607e-4, 2.78080410925241e-4, 2.78074493624383e-4, 2.78076287832518e-4, 2.78085782704506e-4, 2.78081472979227e-4, 2.78068811746099e-4, 2.78090250158572e-4, 2.78066755311442e-4, 2.78097431926013e-4, 2.7807576581467e-4, 2.78064611879139e-4, 2.7807576581467e-4, 2.78097431926013e-4, 2.78066755311442e-4, 2.78090250158571e-4, 2.78068811746099e-4, 2.78081472979227e-4, 2.78085782704506e-4, 2.78076287832518e-4, 2.78074493624384e-4, 2.78080410925241e-4, 2.78083768037607e-4, 2.78081170555252e-4, 2.78076773762934e-4, 2.78075304156136e-4, 2.78077588909632e-4, 2.78081062721481e-4, 2.78082754448908e-4, 2.78081634130005e-4, 2.78078904987359e-4, 2.78076688027803e-4, 2.78076416699487e-4, 2.78078034425285e-4, 2.78080292525367e-4, 2.78081715863132e-4, 2.78081523651203e-4, 2.78079985562534e-4, 2.78078122740872e-4, 2.78077037554702e-4, 2.78077294756237e-4, 2.78078669558088e-4
flux1:, 0.641950018580454, 3.02921592408924e-4, 3.02919927165902e-4, 3.02919604296449e-4, 3.02920891133427e-4, 3.02923102943134e-4, 3.02924924070609e-4, 3.02925155656935e-4, 3.0292349822588e-4, 3.02920875881879e-4, 3.02918996590947e-4, 3.02919283853092e-4, 3.02921790096013e-4, 3.02924888434474e-4, 3.029261970824e-4, 3.02924371823805e-4, 3.02920544820828e-4, 3.0291797903064e-4, 3.02919487097817e-4, 3.02924188375571e-4, 3.02926986897877e-4, 3.0292342729581e-4, 3.02917198903948e-4, 3.02919315978647e-4, 3.0292956281628e-4, 3.02924621930579e-4, 3.02910744803132e-4, 3.02934035024753e-4, 3.0290846055185e-4, 3.02942068153169e-4, 3.02918618762025e-4, 3.02906521407912e-4, 3.02918618762025e-4, 3.0294206815317e-4, 3.02908460551851e-4, 3.02934035024753e-4, 3.02910744803132e-4, 3.02924621930579e-4, 3.02929562816281e-4, 3.02919315978647e-4, 3.02917198903949e-4, 3.0292342729581e-4, 3.02926986897876e-4, 3.0292418837557e-4, 3.02919487097817e-4, 3.0291797903064e-4, 3.02920544820828e-4, 3.02924371823805e-4, 3.029261970824e-4, 3.02924888434474e-4, 3.02921790096012e-4, 3.02919283853092e-4, 3.02918996590947e-4, 3.02920875881879e-4, 3.0292349822588e-4, 3.02925155656935e-4, 3.02924924070609e-4, 3.02923102943134e-4, 3.02920891133427e-4, 3.02919604296449e-4, 3.02919927165902e-4, 3.02921592408924e-4
flux1:, 0.642212467484207, 3.29692464202775e-4, 3.29690486514101e-4, 3.29690099182936e-4, 3.2969161139123e-4, 3.29694204113063e-4, 3.2969632903823e-4, 3.29696596932718e-4, 3.29694680436886e-4, 3.29691662503541e-4, 3.29689503571291e-4, 3.29689813304535e-4, 3.29692635476125e-4, 3.29696131932221e-4, 3.29697640641071e-4, 3.29695668979929e-4, 3.29691462040568e-4, 3.29688596122632e-4, 3.2969014594255e-4, 3.29695170381556e-4, 3.2969817921892e-4, 3.2969440263553e-4, 3.29687850842271e-4, 3.29690326061496e-4, 3.29701376232733e-4, 3.29695741344877e-4, 3.29680556460581e-4, 3.29705840199761e-4, 3.29678022943594e-4, 3.29714797619917e-4, 3.2968943132766e-4, 3.29676318279992e-4, 3.2968943132766e-4, 3.29714797619917e-4, 3.29678022943594e-4, 3.29705840199761e-4, 3.29680556460582e-4, 3.29695741344877e-4, 3.29701376232733e-4, 3.29690326061496e-4, 3.29687850842271e-4, 3.2969440263553e-4, 3.29698179218919e-4, 3.29695170381556e-4, 3.2969014594255e-4, 3.29688596122632e-4, 3.29691462040568e-4, 3.29695668979928e-4, 3.29697640641071e-4, 3.29696131932221e-4, 3.29692635476125e-4, 3.29689813304535e-4, 3.29689503571292e-4, 3.29691662503541e-4, 3.29694680436886e-4, 3.29696596932717e-4, 3.2969632903823e-4, 3.29694204113063e-4, 3.2969161139123e-4, 3.29690099182936e-4, 3.296904865141e-4, 3.29692464202775e-4
flux1:, 0.642474916387961, 3.58512290019412e-4, 3.58509981951889e-4, 3.58509533731557e-4, 3.58511294291185e-4, 3.58514296413077e-4, 3.58516741760137e-4, 3.58517040494176e-4, 3.58514840740679e-4, 3.58511399435768e-4, 3.5850894708743e-4, 3.5850928832944e-4, 3.58512452215549e-4, 3.58516371866901e-4, 3.58518087721266e-4, 3.58515954140335e-4, 3.5851134166963e-4, 3.5850816106735e-4, 3.58509761200681e-4, 3.58515129942674e-4, 3.58518355893971e-4, 3.58514341742003e-4, 3.58507449382026e-4, 3.58510319078588e-4, 3.58522228841903e-4, 3.58515837377531e-4, 3.58499252691468e-4, 3.58526682433332e-4, 3.58496446541309e-4, 3.58536634587475e-4, 3.58509204468402e-4, 3.58494996787639e-4, 3.58509204468402e-4, 3.58536634587475e-4, 3.58496446541309e-4, 3.58526682433332e-4, 3.58499252691468e-4, 3.58515837377531e-4, 3.58522228841903e-4, 3.58510319078588e-4, 3.58507449382026e-4, 3.58514341742003e-4, 3.58518355893971e-4, 3.58515129942674e-4, 3.58509761200681e-4, 3.5850816106735e-4, 3.5851134166963e-4, 3.58515954140335e-4, 3.58518087721266e-4, 3.58516371866901e-4, 3.58512452215549e-4, 3.5850928832944e-4, 3.5850894708743e-4, 3.58511399435768e-4, 3.58514840740679e-4, 3.58517040494176e-4, 3.58516741760137e-4, 3.58514296413077e-4, 3.58511294291185e-4, 3.58509533731558e-4, 3.58509981951889e-4, 3.58512290019412e-4
flux1:, 0.642737365291714, 3.89507046082993e-4, 3.8950439456661e-4, 3.89503891103742e-4, 3.89505921052301e-4, 3.89509356196156e-4, 3.89512133599054e-4, 3.89512455494131e-4, 3.89509950193443e-4, 3.89506062719726e-4, 3.89503308404371e-4, 3.89503692603524e-4, 3.89507222083482e-4, 3.89511584748262e-4, 3.89513509195675e-4, 3.89511195522624e-4, 3.89506154052423e-4, 3.89502650155178e-4, 3.89504315476246e-4, 3.8951005220954e-4, 3.89513498668265e-4, 3.89509218877175e-4, 3.89501962914643e-4, 3.89505264410817e-4, 3.89518095709264e-4, 3.89510886410579e-4, 3.89492810706149e-4, 3.895225504314e-4, 3.89489706274755e-4, 3.89533563583595e-4, 3.89503907853733e-4, 3.89488519243126e-4, 3.89503907853733e-4, 3.89533563583595e-4, 3.89489706274755e-4, 3.895225504314e-4, 3.8949281070615e-4, 3.89510886410579e-4, 3.89518095709264e-4, 3.89505264410818e-4, 3.89501962914643e-4, 3.89509218877175e-4, 3.89513498668265e-4, 3.8951005220954e-4, 3.89504315476246e-4, 3.89502650155178e-4, 3.89506154052423e-4, 3.89511195522624e-4, 3.89513509195675e-4, 3.89511584748262e-4, 3.89507222083482e-4, 3.89503692603524e-4, 3.89503308404371e-4, 3.89506062719726e-4, 3.89509950193443e-4, 3.89512455494131e-4, 3.89512133599054e-4, 3.89509356196156e-4, 3.89505921052301e-4, 3.89503891103742e-4, 3.8950439456661e-4, 3.89507046082993e-4
flux1:, 0.642999814195467, 4.22807650339324e-4, 4.22804647782321e-4, 4.22804096280616e-4, 4.22806413364457e-4, 4.22810298861779e-4, 4.22813414252713e-4, 4.22813749807073e-4, 4.22810919833002e-4, 4.22806569807746e-4, 4.22803511007217e-4, 4.2280395176964e-4, 4.22807867648455e-4, 4.22812686452993e-4, 4.22814814400094e-4, 4.22812299931016e-4, 4.22806809199889e-4, 4.22802980775982e-4, 4.22804733455064e-4, 4.22810864392023e-4, 4.22814530336017e-4, 4.22809947947538e-4, 4.22802298506395e-4, 4.2280607011609e-4, 4.22819891415946e-4, 4.22811805402398e-4, 4.22792149292459e-4, 4.22824375160105e-4, 4.22788718227077e-4, 4.22836509670872e-4, 4.22804450138439e-4, 4.22787786254121e-4, 4.22804450138439e-4, 4.22836509670873e-4, 4.22788718227077e-4, 4.22824375160105e-4, 4.22792149292459e-4, 4.22811805402398e-4, 4.22819891415946e-4, 4.2280607011609e-4, 4.22802298506395e-4, 4.22809947947538e-4, 4.22814530336017e-4, 4.22810864392024e-4, 4.22804733455064e-4, 4.22802980775983e-4, 4.22806809199889e-4, 4.22812299931016e-4, 4.22814814400095e-4, 4.22812686452993e-4, 4.22807867648455e-4, 4.2280395176964e-4, 4.22803511007217e-4, 4.22806569807746e-4, 4.22810919833002e-4, 4.22813749807072e-4, 4.22813414252713e-4, 4.22810298861779e-4, 4.22806413364457e-4, 4.22804096280615e-4, 4.22804647782322e-4, 4.22807650339324e-4
flux1:, 0.64326226309922, 4.58549907671743e-4, 4.58546552348347e-4, 4.58545960830395e-4, 4.58548578062214e-4, 4.58552923606651e-4, 4.58556376697725e-4, 4.58556715167767e-4, 4.58553545906403e-4, 4.5854872473317e-4, 4.58545365609795e-4, 4.58545878278907e-4, 4.58550197038635e-4, 4.58555477028245e-4, 4.585577960695e-4, 4.58555057832667e-4, 4.58549101934755e-4, 4.58544956529711e-4, 4.58546826906392e-4, 4.58553380647353e-4, 4.58557259577407e-4, 4.58552327377188e-4, 4.58544246862614e-4, 4.58548527973338e-4, 4.58563415120646e-4, 4.58554396912599e-4, 4.58533073787316e-4, 4.58567974763578e-4, 4.58529284551073e-4, 4.58581283397223e-4, 4.58546623964981e-4, 4.58528581748464e-4, 4.58546623964981e-4, 4.58581283397223e-4, 4.58529284551074e-4, 4.58567974763578e-4, 4.58533073787316e-4, 4.58554396912599e-4, 4.58563415120646e-4, 4.58548527973338e-4, 4.58544246862614e-4, 4.58552327377188e-4, 4.58557259577408e-4, 4.58553380647353e-4, 4.58546826906392e-4, 4.58544956529711e-4, 4.58549101934755e-4, 4.58555057832668e-4, 4.585577960695e-4, 4.58555477028245e-4, 4.58550197038635e-4, 4.58545878278907e-4, 4.58545365609795e-4, 4.58548724733169e-4, 4.58553545906402e-4, 4.58556715167767e-4, 4.58556376697725e-4, 4.58552923606651e-4, 4.58548578062213e-4, 4.58545960830395e-4, 4.58546552348347e-4, 4.58549907671744e-4
flux1:, 0.643524712002974, 4.96874427844988e-4, 4.96870724015465e-4, 4.96870100384773e-4, 4.96873024576261e-4, 4.96877831029369e-4, 4.96881615029314e-4, 4.96881945191722e-4, 4.96878427919391e-4, 4.96873136030695e-4, 4.96869487870433e-4, 4.96870088946269e-4, 4.96874821468649e-4, 4.96880558328508e-4, 4.96883048152145e-4, 4.96880061310952e-4, 4.96873629868883e-4, 4.96869185106272e-4, 4.96871212407758e-4, 4.96878219686731e-4, 4.96882298552614e-4, 4.96876957797498e-4, 4.96868400155931e-4, 4.96873231399584e-4, 4.96889268461538e-4, 4.96879266912082e-4, 4.96856193786181e-4, 4.96893972202339e-4, 4.96852011134677e-4, 4.96908498545249e-4, 4.96871023817321e-4, 4.96851490872044e-4, 4.96871023817321e-4, 4.96908498545249e-4, 4.96852011134677e-4, 4.96893972202339e-4, 4.96856193786182e-4, 4.96879266912083e-4, 4.96889268461537e-4, 4.96873231399583e-4, 4.9686840015593e-4, 4.96876957797498e-4, 4.96882298552613e-4, 4.96878219686731e-4, 4.96871212407758e-4, 4.96869185106272e-4, 4.96873629868883e-4, 4.96880061310952e-4, 4.96883048152145e-4, 4.96880558328508e-4, 4.96874821468648e-4, 4.96870088946269e-4, 4.96869487870434e-4, 4.96873136030694e-4, 4.96878427919391e-4, 4.96881945191722e-4, 4.96881615029314e-4, 4.9687783102937e-4, 4.96873024576261e-4, 4.96870100384773e-4, 4.96870724015465e-4, 4.96874427844988e-4
flux1:, 0.643787160906727, 5.37926514280436e-4, 5.37922472017834e-4, 5.37921822961485e-4, 5.37925053312932e-4, 5.37930311740337e-4, 5.37934413337283e-4, 5.37934724401838e-4, 5.37930857619675e-4, 5.37925105516523e-4, 5.37921186931819e-4, 5.37921893350364e-4, 5.37927043673934e-4, 5.37933222630819e-4, 5.37935854642115e-4, 5.37932593026176e-4, 5.3792568233352e-4, 5.37920967050649e-4, 5.37923199910899e-4, 5.37930693225469e-4, 5.3793495138586e-4, 5.3792913069151e-4, 5.37920040856704e-4, 5.37925464374106e-4, 5.37942744426218e-4, 5.37931713501456e-4, 5.37906811711631e-4, 5.3794768373472e-4, 5.37902196141949e-4, 5.37963460811005e-4, 5.3792293486028e-4, 5.3790178889521e-4, 5.3792293486028e-4, 5.37963460811005e-4, 5.3790219614195e-4, 5.3794768373472e-4, 5.37906811711631e-4, 5.37931713501456e-4, 5.37942744426218e-4, 5.37925464374106e-4, 5.37920040856704e-4, 5.37929130691509e-4, 5.3793495138586e-4, 5.37930693225469e-4, 5.379231999109e-4, 5.37920967050649e-4, 5.3792568233352e-4, 5.37932593026176e-4, 5.37935854642115e-4, 5.37933222630818e-4, 5.37927043673934e-4, 5.37921893350364e-4, 5.37921186931819e-4, 5.37925105516522e-4, 5.37930857619675e-4, 5.37934724401838e-4, 5.37934413337283e-4, 5.37930311740337e-4, 5.37925053312932e-4, 5.37921822961485e-4, 5.37922472017834e-4, 5.37926514280437e-4
flux1:, 0.64404960981048, 5.81856021795761e-4, 5.81851656512328e-4, 5.81850986304312e-4, 5.81854513143036e-4, 5.81860204154319e-4, 5.8186460378099e-4, 5.81864886407289e-4, 5.81860677050081e-4, 5.81854486065643e-4, 5.81850322933033e-4, 5.818511512397e-4, 5.81856715424163e-4, 5.81863310400502e-4, 5.81866047595064e-4, 5.81862484337611e-4, 5.81855098407817e-4, 5.81850153556577e-4, 5.81852650296533e-4, 5.81860663432247e-4, 5.81865071702143e-4, 5.81858686158612e-4, 5.8184899972939e-4, 5.81855059528375e-4, 5.81873685343223e-4, 5.8186158468833e-4, 5.81834780391385e-4, 5.8187897639366e-4, 5.81829687585128e-4, 5.81896025570118e-4, 5.81852190924216e-4, 5.81829299288115e-4, 5.81852190924215e-4, 5.81896025570118e-4, 5.81829687585128e-4, 5.8187897639366e-4, 5.81834780391385e-4, 5.8186158468833e-4, 5.81873685343223e-4, 5.81855059528376e-4, 5.8184899972939e-4, 5.81858686158611e-4, 5.81865071702142e-4, 5.81860663432247e-4, 5.81852650296533e-4, 5.81850153556577e-4, 5.81855098407817e-4, 5.8186248433761e-4, 5.81866047595064e-4, 5.81863310400502e-4, 5.81856715424163e-4, 5.818511512397e-4, 5.81850322933034e-4, 5.81854486065643e-4, 5.81860677050081e-4, 5.81864886407289e-4, 5.8186460378099e-4, 5.81860204154319e-4, 5.81854513143036e-4, 5.81850986304312e-4, 5.81851656512328e-4, 5.81856021795761e-4
flux1:, 0.644312058714234, 6.28817181490881e-4, 6.28812513179067e-4, 6.28811822462724e-4, 6.28815626227851e-4, 6.28821719684388e-4, 6.28826392064429e-4, 6.28826639419413e-4, 6.28822103849696e-4, 6.28815506570091e-4, 6.28811131691382e-4, 6.28812097156548e-4, 6.28818062333975e-4, 6.28825035422822e-4, 6.28827832532475e-4, 6.2882394078089e-4, 6.28816092233182e-4, 6.28810971477204e-4, 6.2881380011337e-4, 6.28822367581351e-4, 6.28826887426039e-4, 6.2881983800919e-4, 6.28809481200245e-4, 6.2881622360151e-4, 6.2883630819083e-4, 6.2882310341861e-4, 6.28794327842948e-4, 6.28842092658713e-4, 6.28788708129765e-4, 6.2886042293361e-4, 6.28812999837105e-4, 6.28788219166938e-4, 6.28812999837105e-4, 6.28860422933609e-4, 6.28788708129765e-4, 6.28842092658713e-4, 6.28794327842948e-4, 6.2882310341861e-4, 6.2883630819083e-4, 6.2881622360151e-4, 6.28809481200245e-4, 6.28819838009189e-4, 6.28826887426039e-4, 6.2882236758135e-4, 6.2881380011337e-4, 6.28810971477204e-4, 6.28816092233182e-4, 6.2882394078089e-4, 6.28827832532475e-4, 6.28825035422822e-4, 6.28818062333975e-4, 6.28812097156548e-4, 6.28811131691381e-4, 6.2881550657009e-4, 6.28822103849696e-4, 6.28826639419413e-4, 6.28826392064428e-4, 6.28821719684388e-4, 6.28815626227851e-4, 6.28811822462723e-4, 6.28812513179067e-4, 6.28817181490882e-4
flux1:, 0.644574507617987, 6.78968391028725e-4, 6.78963443255592e-4, 6.78962727899487e-4, 6.78966778470868e-4, 6.78973233611607e-4, 6.78978148565734e-4, 6.78978357344101e-4, 6.7897352204036e-4, 6.78966562325638e-4, 6.7896201481765e-4, 6.78963130555408e-4, 6.78969474251291e-4, 6.78976775573847e-4, 6.78979579495123e-4, 6.78975333150522e-4, 6.78967043859353e-4, 6.78961813803117e-4, 6.78965051760902e-4, 6.78974208176119e-4, 6.78978791114317e-4, 6.7897096445821e-4, 6.7895985435885e-4, 6.78967328517549e-4, 6.78988995477082e-4, 6.78974658117733e-4, 6.78943847525101e-4, 6.78995440586965e-4, 6.78937645397597e-4, 6.79015048355885e-4, 6.78963734363927e-4, 6.78936910369642e-4, 6.78963734363927e-4, 6.79015048355885e-4, 6.78937645397598e-4, 6.78995440586965e-4, 6.78943847525101e-4, 6.78974658117733e-4, 6.78988995477082e-4, 6.78967328517549e-4, 6.78959854358851e-4, 6.7897096445821e-4, 6.78978791114317e-4, 6.78974208176119e-4, 6.78965051760902e-4, 6.78961813803118e-4, 6.78967043859353e-4, 6.78975333150522e-4, 6.78979579495123e-4, 6.78976775573847e-4, 6.78969474251291e-4, 6.78963130555408e-4, 6.7896201481765e-4, 6.78966562325638e-4, 6.78973522040361e-4, 6.789783573441e-4, 6.78978148565734e-4, 6.78973233611607e-4, 6.78966778470869e-4, 6.78962727899487e-4, 6.78963443255592e-4, 6.78968391028726e-4
flux1:, 0.64483695652174, 7.32471968647077e-4, 7.32466767365526e-4, 7.32466017499021e-4, 7.32470273961896e-4, 7.32477039977753e-4, 7.32482163447108e-4, 7.32482334764865e-4, 7.32477236615432e-4, 7.32469969178817e-4, 7.32465293614554e-4, 7.32466569776877e-4, 7.32473259583487e-4, 7.32480827579735e-4, 7.32483578080443e-4, 7.3247895251222e-4, 7.32470253946359e-4, 7.32464993939949e-4, 7.32468727459755e-4, 7.32478506895561e-4, 7.32483094175198e-4, 7.3247436276458e-4, 7.32462407931409e-4, 7.32470666416235e-4, 7.32494050022324e-4, 7.32478557078159e-4, 7.324456523992e-4, 7.32501347749873e-4, 7.32438806113673e-4, 7.32522217136564e-4, 7.32466687089814e-4, 7.32437654495582e-4, 7.32466687089814e-4, 7.32522217136564e-4, 7.32438806113673e-4, 7.32501347749873e-4, 7.324456523992e-4, 7.32478557078159e-4, 7.32494050022324e-4, 7.32470666416236e-4, 7.32462407931409e-4, 7.3247436276458e-4, 7.32483094175198e-4, 7.32478506895561e-4, 7.32468727459755e-4, 7.32464993939949e-4, 7.3247025394636e-4, 7.3247895251222e-4, 7.32483578080443e-4, 7.32480827579735e-4, 7.32473259583487e-4, 7.32466569776877e-4, 7.32465293614554e-4, 7.32469969178817e-4, 7.32477236615432e-4, 7.32482334764864e-4, 7.32482163447108e-4, 7.32477039977753e-4, 7.32470273961896e-4, 7.32466017499021e-4, 7.32466767365526e-4, 7.32471968647078e-4
flux1:, 0.645099405425493, 7.89493869344188e-4, 7.89488441607815e-4, 7.89487640948752e-4, 7.89492051873032e-4, 7.89499068936884e-4, 7.89504364159796e-4, 7.8950450422337e-4, 7.89499190346346e-4, 7.89491679868783e-4, 7.89486925211512e-4, 7.89488368338564e-4, 7.89495362017458e-4, 7.8950312420538e-4, 7.89505754888852e-4, 7.89500727562029e-4, 7.89491660742619e-4, 7.89486462217711e-4, 7.89490785454961e-4, 7.89501220816832e-4, 7.89505743424863e-4, 7.89495966257257e-4, 7.8948306765587e-4, 7.89492167061261e-4, 7.89517412070113e-4, 7.89500745127217e-4, 7.8946569124355e-4, 7.89525777423768e-4, 7.89458132543227e-4, 7.89547881253801e-4, 7.89487787676869e-4, 7.89456370335595e-4, 7.89487787676869e-4, 7.89547881253801e-4, 7.89458132543228e-4, 7.89525777423768e-4, 7.8946569124355e-4, 7.89500745127217e-4, 7.89517412070113e-4, 7.89492167061262e-4, 7.8948306765587e-4, 7.89495966257256e-4, 7.89505743424863e-4, 7.89501220816832e-4, 7.89490785454961e-4, 7.89486462217711e-4, 7.89491660742619e-4, 7.89500727562029e-4, 7.89505754888852e-4, 7.8950312420538e-4, 7.89495362017458e-4, 7.89488368338563e-4, 7.89486925211512e-4, 7.89491679868783e-4, 7.89499190346346e-4, 7.8950450422337e-4, 7.89504364159796e-4, 7.89499068936885e-4, 7.89492051873033e-4, 7.89487640948751e-4, 7.89488441607815e-4, 7.89493869344188e-4
flux1:, 0.645361854329247, 8.50203361809139e-4, 8.501977344979e-4, 8.50196860084316e-4, 8.50201364377629e-4, 8.50208565109866e-4, 8.50213993868537e-4, 8.5021411431931e-4, 8.50208641343351e-4, 8.50200961123256e-4, 8.50196179513318e-4, 8.50197792124987e-4, 8.5020503820509e-4, 8.50212912425039e-4, 8.5021535191514e-4, 8.50209902862815e-4, 8.50200517877339e-4, 8.5019548318563e-4, 8.50200497020454e-4, 8.50211619487601e-4, 8.50215998549631e-4, 8.50205022303543e-4, 8.50191074601436e-4, 8.50201076163061e-4, 8.50228337268163e-4, 8.50210481128429e-4, 8.501732257853e-4, 8.50238005603276e-4, 8.50164879783528e-4, 8.50261307083601e-4, 8.5019628103863e-4, 8.50162292232251e-4, 8.5019628103863e-4, 8.50261307083601e-4, 8.50164879783528e-4, 8.50238005603276e-4, 8.501732257853e-4, 8.50210481128429e-4, 8.50228337268163e-4, 8.50201076163062e-4, 8.50191074601436e-4, 8.50205022303543e-4, 8.50215998549631e-4, 8.50211619487601e-4, 8.50200497020454e-4, 8.5019548318563e-4, 8.5020051787734e-4, 8.50209902862815e-4, 8.50215351915141e-4, 8.50212912425039e-4, 8.50205038205089e-4, 8.50197792124987e-4, 8.50196179513319e-4, 8.50200961123256e-4, 8.50208641343351e-4, 8.50214114319311e-4, 8.50213993868536e-4, 8.50208565109867e-4, 8.50201364377628e-4, 8.50196860084316e-4, 8.501977344979e-4, 8.50203361809139e-4
flux1:, 0.645624303233, 9.1477266481518e-4, 9.14766863494471e-4, 9.14765885923697e-4, 9.14770414291035e-4, 9.14777725611556e-4, 9.14783249448722e-4, 9.1478336728674e-4, 9.1477780004833e-4, 9.14770030211844e-4, 9.14765275682485e-4, 9.14767056196036e-4, 9.14774495117702e-4, 9.1478239125654e-4, 9.14784564550487e-4, 9.14778676621665e-4, 9.14769031642784e-4, 9.1476427238687e-4, 9.14770082974485e-4, 9.14781921561614e-4, 9.14786069177874e-4, 9.14773729907226e-4, 9.14758623105788e-4, 9.14769593285014e-4, 9.147990341956e-4, 9.14779975007293e-4, 9.1474046735433e-4, 9.14810257546903e-4, 9.14731252613973e-4, 9.14834712694729e-4, 9.14764365108612e-4, 9.14727608041297e-4, 9.14764365108613e-4, 9.14834712694729e-4, 9.14731252613974e-4, 9.14810257546903e-4, 9.1474046735433e-4, 9.14779975007293e-4, 9.14799034195601e-4, 9.14769593285013e-4, 9.14758623105789e-4, 9.14773729907226e-4, 9.14786069177874e-4, 9.14781921561615e-4, 9.14770082974485e-4, 9.1476427238687e-4, 9.14769031642784e-4, 9.14778676621664e-4, 9.14784564550487e-4, 9.1478239125654e-4, 9.14774495117702e-4, 9.14767056196036e-4, 9.14765275682485e-4, 9.14770030211844e-4, 9.1477780004833e-4, 9.1478336728674e-4, 9.14783249448722e-4, 9.14777725611557e-4, 9.14770414291036e-4, 9.14765885923697e-4, 9.14766863494471e-4, 9.14772664815181e-4
flux1:, 0.645886752136753, 9.83376541963559e-4, 9.83370590007806e-4, 9.83369474269368e-4, 9.83373951280377e-4, 9.83381296568593e-4, 9.83386877862502e-4, 9.83387014863766e-4, 9.83381424502632e-4, 9.83373649826672e-4, 9.83368977039039e-4, 9.83370920091806e-4, 9.83378485926382e-4, 9.83386308091702e-4, 9.83388138012998e-4, 9.83381796827974e-4, 9.8337195660293e-4, 9.83367591471398e-4, 9.83374308579154e-4, 9.83386889871507e-4, 9.83390710422744e-4, 9.8337683577815e-4, 9.83360457156546e-4, 9.83372468156495e-4, 9.83404260270229e-4, 9.83383983152832e-4, 9.83342171925594e-4, 9.83417302725977e-4, 9.83332000767628e-4, 9.83442863565865e-4, 9.83366787034356e-4, 9.8332705551952e-4, 9.83366787034357e-4, 9.83442863565864e-4, 9.83332000767628e-4, 9.83417302725976e-4, 9.83342171925594e-4, 9.83383983152831e-4, 9.83404260270228e-4, 9.83372468156495e-4, 9.83360457156547e-4, 9.8337683577815e-4, 9.83390710422743e-4, 9.83386889871507e-4, 9.83374308579154e-4, 9.83367591471398e-4, 9.83371956602929e-4, 9.83381796827974e-4, 9.83388138012998e-4, 9.83386308091701e-4, 9.83378485926382e-4, 9.83370920091806e-4, 9.8336897703904e-4, 9.83373649826672e-4, 9.83381424502632e-4, 9.83387014863766e-4, 9.83386877862502e-4, 9.83381296568593e-4, 9.83373951280378e-4, 9.83369474269368e-4, 9.83370590007806e-4, 9.8337654196356e-4
flux1:, 0.646149201040506, 0.00105619185385195, 0.00105618577196375, 0.00105618447892708, 0.00105618882565563, 0.00105619612711239, 0.00105620172989298, 0.00105620191145302, 0.00105619637291827, 0.00105618868034557, 0.00105618414344231, 0.00105618624068665, 0.00105619386343522, 0.00105620151252437, 0.00105620292119603, 0.00105619611474824, 0.00105618614854531, 0.0010561823006875, 0.00105619003587881, 0.00105620338399148, 0.00105620677593147, 0.00105619118788722, 0.0010561734242152, 0.00105618655438974, 0.00105622087504603, 0.0010561993612255, 0.00105615519259699, 0.00105623600722812, 0.00105614397166555, 0.00105626262574763, 0.00105618039680189, 0.00105613747613696, 0.00105618039680189, 0.00105626262574763, 0.00105614397166554, 0.00105623600722813, 0.00105615519259699, 0.0010561993612255, 0.00105622087504603, 0.00105618655438974, 0.0010561734242152, 0.00105619118788722, 0.00105620677593147, 0.00105620338399148, 0.00105619003587881, 0.0010561823006875, 0.00105618614854531, 0.00105619611474824, 0.00105620292119603, 0.00105620151252437, 0.00105619386343522, 0.00105618624068665, 0.00105618414344231, 0.00105618868034557, 0.00105619637291827, 0.00105620191145302, 0.00105620172989298, 0.00105619612711239, 0.00105618882565563, 0.00105618447892708, 0.00105618577196375, 0.00105619185385195
flux1:, 0.64641164994426, 0.00113339706694899, 0.0011333908731953, 0.00113338936177947, 0.00113339349894154, 0.00113340068002296, 0.00113340627041428, 0.00113340652377601, 0.00113340111278994, 0.00113339358874057, 0.00113338924042143, 0.00113339148184101, 0.00113339909028652, 0.00113340646686993, 0.00113340737711939, 0.00113340009497398, 0.00113339007399733, 0.00113338686799807, 0.00113339573273563, 0.00113340986954221, 0.00113341272767364, 0.00113339524571537, 0.00113337598567722, 0.00113339031979514, 0.00113342735011125, 0.00113340457360406, 0.00113335798875241, 0.00113344484286842, 0.00113334561985548, 0.00113347247569021, 0.00113338365749265, 0.00113333732550774, 0.00113338365749265, 0.00113347247569021, 0.00113334561985548, 0.00113344484286842, 0.00113335798875241, 0.00113340457360406, 0.00113342735011125, 0.00113339031979514, 0.00113337598567722, 0.00113339524571537, 0.00113341272767363, 0.00113340986954221, 0.00113339573273563, 0.00113338686799807, 0.00113339007399733, 0.00113340009497398, 0.00113340737711939, 0.00113340646686994, 0.00113339909028652, 0.00113339148184101, 0.00113338924042143, 0.00113339358874057, 0.00113340111278994, 0.00113340652377601, 0.00113340627041428, 0.00113340068002296, 0.00113339349894154, 0.00113338936177947, 0.0011333908731953, 0.00113339706694899
flux1:, 0.646674098848013, 0.0012151717186798, 0.00121516542914633, 0.00121516365915889, 0.00121516751063567, 0.00121517449841079, 0.0012151800445953, 0.00121518039645131, 0.00121517518601393, 0.00121516791361951, 0.00121516380453985, 0.00121516618031228, 0.00121517370536701, 0.00121518071278119, 0.00121518104938425, 0.00121517328144025, 0.00121516327575237, 0.00121516083429149, 0.00121517093804197, 0.00121518588370801, 0.00121518810191525, 0.00121516854661899, 0.00121514768337677, 0.00121516331270653, 0.0012152032350171, 0.00121517915892505, 0.00121513009138083, 0.00121522335248153, 0.00121511647261522, 0.00121525196617472, 0.00121515611159098, 0.00121510613985001, 0.00121515611159098, 0.00121525196617472, 0.00121511647261522, 0.00121522335248153, 0.00121513009138083, 0.00121517915892505, 0.0012152032350171, 0.00121516331270653, 0.00121514768337677, 0.00121516854661899, 0.00121518810191525, 0.00121518588370801, 0.00121517093804197, 0.00121516083429149, 0.00121516327575237, 0.00121517328144025, 0.00121518104938425, 0.00121518071278119, 0.00121517370536701, 0.00121516618031228, 0.00121516380453985, 0.00121516791361951, 0.00121517518601393, 0.00121518039645131, 0.0012151800445953, 0.0012151744984108, 0.00121516751063567, 0.00121516365915889, 0.00121516542914633, 0.0012151717186798
flux1:, 0.646936547751766, 0.00130169583847011, 0.00130168946860449, 0.00130168740419077, 0.00130169090078718, 0.00130169762806117, 0.00130170309968113, 0.00130170357317832, 0.00130169862973151, 0.00130169168613497, 0.00130168786471834, 0.00130169036761978, 0.00130169774607651, 0.00130170429360131, 0.00130170398427359, 0.00130169571907783, 0.00130168579409837, 0.00130168423440357, 0.00130169568283158, 0.00130171145667533, 0.00130171293106264, 0.0013016911279712, 0.00130166856178347, 0.00130168558396982, 0.00130172857891015, 0.00130170315141217, 0.00130165152426507, 0.00130175157110994, 0.00130163655142144, 0.00130178114802665, 0.00130167780300054, 0.00130162395812519, 0.00130167780300054, 0.00130178114802665, 0.00130163655142145, 0.00130175157110994, 0.00130165152426507, 0.00130170315141217, 0.00130172857891015, 0.00130168558396982, 0.00130166856178347, 0.0013016911279712, 0.00130171293106264, 0.00130171145667533, 0.00130169568283158, 0.00130168423440357, 0.00130168579409837, 0.00130169571907783, 0.00130170398427359, 0.00130170429360131, 0.00130169774607651, 0.00130169036761978, 0.00130168786471834, 0.00130169168613497, 0.00130169862973151, 0.00130170357317832, 0.00130170309968113, 0.00130169762806117, 0.00130169090078718, 0.00130168740419077, 0.00130168946860449, 0.00130169583847011
flux1:, 0.647198996655519, 0.00139314932475248, 0.00139314289142651, 0.00139314050502256, 0.00139314358827979, 0.00139314999532357, 0.00139315536226324, 0.00139315597347914, 0.00139315135288306, 0.00139314480675639, 0.00139314131949512, 0.00139314394780845, 0.00139315112637072, 0.00139315713234929, 0.00139315610840073, 0.00139314733102704, 0.00139313754370755, 0.00139313697392946, 0.00139314986727088, 0.00139316648895653, 0.00139316712131363, 0.00139314290499347, 0.00139311854579672, 0.00139313706450867, 0.00139318330780364, 0.00139315645795426, 0.00139310218101387, 0.00139320940306135, 0.0013930857492427, 0.00139323994754756, 0.0013931286546866, 0.00139307069976602, 0.0013931286546866, 0.00139323994754756, 0.0013930857492427, 0.00139320940306135, 0.00139310218101387, 0.00139315645795426, 0.00139318330780364, 0.00139313706450867, 0.00139311854579672, 0.00139314290499347, 0.00139316712131363, 0.00139316648895653, 0.00139314986727088, 0.00139313697392946, 0.00139313754370756, 0.00139314733102704, 0.00139315610840073, 0.00139315713234929, 0.00139315112637072, 0.00139314394780845, 0.00139314131949512, 0.00139314480675639, 0.00139315135288306, 0.00139315597347914, 0.00139315536226324, 0.00139314999532357, 0.0013931435882798, 0.00139314050502256, 0.00139314289142651, 0.00139314932475248
flux1:, 0.647461445559273, 0.00148971127821004, 0.00148970480248254, 0.001489702079117, 0.00148970470497344, 0.00148971074071072, 0.00148971597123944, 0.00148971672524332, 0.00148971246874637, 0.00148970637818036, 0.00148970327047354, 0.00148970603132494, 0.00148971297076121, 0.00148971836551049, 0.00148971656209171, 0.00148970725162788, 0.00148969764643158, 0.00148969816208688, 0.00148971259378808, 0.0014897300848372, 0.00148972978632773, 0.00148970300446877, 0.00148967677432267, 0.00148969689866334, 0.00148974655770511, 0.00148971819117125, 0.00148966115818911, 0.00148977595508603, 0.00148964316389219, 0.00148980749987993, 0.00148968780214085, 0.00148962549818304, 0.00148968780214085, 0.00148980749987993, 0.00148964316389219, 0.00148977595508603, 0.00148966115818911, 0.00148971819117125, 0.00148974655770511, 0.00148969689866334, 0.00148967677432267, 0.00148970300446877, 0.00148972978632773, 0.0014897300848372, 0.00148971259378808, 0.00148969816208688, 0.00148969764643158, 0.00148970725162788, 0.00148971656209171, 0.00148971836551049, 0.0014897129707612, 0.00148970603132494, 0.00148970327047354, 0.00148970637818036, 0.00148971246874637, 0.00148971672524332, 0.00148971597123944, 0.00148971074071072, 0.00148970470497344, 0.001489702079117, 0.00148970480248255, 0.00148971127821004
flux1:, 0.647723894463026, 0.00159155929182017, 0.00159155280232764, 0.00159154974407302, 0.00159155188615445, 0.00159155750867836, 0.00159156256697824, 0.00159156345363263, 0.00159155958403821, 0.00159155399495008, 0.00159155131249683, 0.00159155422550746, 0.00159156090474766, 0.00159156563310434, 0.00159156298899324, 0.00159155311570904, 0.00159154372055197, 0.0015915454011917, 0.0015915614568934, 0.00159157984247765, 0.00159157853742087, 0.00159154905482477, 0.00159152089012112, 0.00159154273380254, 0.00159159596412107, 0.00159156595900811, 0.00159150604507794, 0.00159162882622, 0.00159148638797236, 0.0015916614388183, 0.00159153288316699, 0.00159146599054184, 0.00159153288316698, 0.0015916614388183, 0.00159148638797236, 0.00159162882622, 0.00159150604507795, 0.00159156595900811, 0.00159159596412107, 0.00159154273380254, 0.00159152089012112, 0.00159154905482477, 0.00159157853742087, 0.00159157984247765, 0.0015915614568934, 0.0015915454011917, 0.00159154372055197, 0.00159155311570904, 0.00159156298899324, 0.00159156563310434, 0.00159156090474766, 0.00159155422550746, 0.00159155131249683, 0.00159155399495008, 0.00159155958403821, 0.00159156345363263, 0.00159156256697824, 0.00159155750867837, 0.00159155188615445, 0.00159154974407302, 0.00159155280232764, 0.00159155929182017
flux1:, 0.647986343366779, 0.00169886869855752, 0.00169886223540227, 0.00169885886573877, 0.00169886051805704, 0.00169886569438115, 0.00169887053753092, 0.00169887152722884, 0.00169886804547464, 0.00169886299066192, 0.00169886078139089, 0.00169886388249333, 0.00169887030246662, 0.00169887432581839, 0.00169887078272028, 0.00169886030502176, 0.00169885112735466, 0.00169885403361984, 0.0016988717905507, 0.00169889110150518, 0.00169888873109836, 0.00169885643338925, 0.00169882628672681, 0.00169884996702775, 0.00169890690877766, 0.0016988751117107, 0.00169881217096903, 0.00169894335514896, 0.00169879075625334, 0.00169897714389383, 0.00169883928480164, 0.00169876756462117, 0.00169883928480164, 0.00169897714389383, 0.00169879075625334, 0.00169894335514896, 0.00169881217096903, 0.0016988751117107, 0.00169890690877765, 0.00169884996702776, 0.00169882628672681, 0.00169885643338925, 0.00169888873109836, 0.00169889110150518, 0.00169887179055071, 0.00169885403361984, 0.00169885112735466, 0.00169886030502175, 0.00169887078272028, 0.0016988743258184, 0.00169887030246662, 0.00169886388249333, 0.00169886078139089, 0.00169886299066192, 0.00169886804547464, 0.00169887152722884, 0.00169887053753092, 0.00169886569438115, 0.00169886051805704, 0.00169885886573877, 0.00169886223540227, 0.00169886869855752
flux1:, 0.648248792270532, 0.0018118117779281, 0.00181180539687713, 0.00181180176470455, 0.00181180294355667, 0.00181180764854805, 0.00181181222308534, 0.00181181326265112, 0.0018118101450184, 0.0018118056439595, 0.00181180396043456, 0.00181180730566981, 0.00181181349267069, 0.00181181679033664, 0.00181181229170113, 0.00181180115300649, 0.00181179217623424, 0.00181179634745845, 0.00181181587428531, 0.00181183614925788, 0.00181183267506852, 0.00181179747195388, 0.0018117653135892, 0.0018117909501299, 0.00181185172473298, 0.0018118179473698, 0.00181175181112057, 0.00181189182627408, 0.00181172855165546, 0.00181192694589157, 0.00181177934852249, 0.0018117025639009, 0.0018117793485225, 0.00181192694589157, 0.00181172855165546, 0.00181189182627408, 0.00181175181112057, 0.0018118179473698, 0.00181185172473298, 0.0018117909501299, 0.0018117653135892, 0.00181179747195388, 0.00181183267506852, 0.00181183614925788, 0.00181181587428531, 0.00181179634745845, 0.00181179217623423, 0.00181180115300649, 0.00181181229170113, 0.00181181679033664, 0.00181181349267069, 0.00181180730566981, 0.00181180396043456, 0.0018118056439595, 0.0018118101450184, 0.00181181326265112, 0.00181181222308534, 0.00181180764854805, 0.00181180294355667, 0.00181180176470455, 0.00181180539687713, 0.0018118117779281
flux1:, 0.648511241174286, 0.00193055692282688, 0.00193055069958315, 0.00193054688260232, 0.00193054762748883, 0.00193055184198293, 0.00193055608021593, 0.00193055708922174, 0.00193055428538111, 0.00193055034484668, 0.0019305492470458, 0.00193055291612876, 0.00193055892449702, 0.00193056149434309, 0.00193055598373472, 0.00193054410943511, 0.00193053528987953, 0.00193054074238812, 0.00193056209954679, 0.00193058338717541, 0.00193057879421908, 0.00193054062213019, 0.00193050644092657, 0.00193053415431009, 0.00193059886140565, 0.00193056287756162, 0.00193049335294476, 0.00193064263599673, 0.00193046817134537, 0.00193067929230504, 0.00193052153524519, 0.00193043945238057, 0.00193052153524519, 0.00193067929230504, 0.00193046817134537, 0.00193064263599673, 0.00193049335294476, 0.00193056287756162, 0.00193059886140565, 0.00193053415431009, 0.00193050644092657, 0.00193054062213019, 0.00193057879421908, 0.00193058338717541, 0.00193056209954679, 0.00193054074238812, 0.00193053528987953, 0.00193054410943511, 0.00193055598373472, 0.00193056149434309, 0.00193055892449702, 0.00193055291612876, 0.0019305492470458, 0.00193055034484668, 0.00193055428538111, 0.00193055708922174, 0.00193055608021593, 0.00193055184198293, 0.00193054762748883, 0.00193054688260232, 0.00193055069958315, 0.00193055692282688
flux1:, 0.648773690078039, 0.00205526776854701, 0.00205526180281201, 0.00205525790999936, 0.00205525828342264, 0.00205526199157703, 0.00205526580786232, 0.00205526667562388, 0.00205526410770056, 0.00205526072319452, 0.00205526028151696, 0.00205526438093809, 0.00205527029484763, 0.00205527215305443, 0.00205526557214899, 0.00205525286683977, 0.00205524413145323, 0.00205525085768985, 0.0020552740981943, 0.00205529645918369, 0.00205529075839734, 0.00205524958234669, 0.00205521338616071, 0.00205524329654655, 0.00205531201140879, 0.0020552735549714, 0.00205520042428619, 0.00205535942109126, 0.00205517325481031, 0.00205539787459342, 0.00205522955197746, 0.00205514194099876, 0.00205522955197746, 0.00205539787459342, 0.00205517325481031, 0.00205535942109126, 0.00205520042428619, 0.0020552735549714, 0.00205531201140879, 0.00205524329654655, 0.00205521338616071, 0.00205524958234669, 0.00205529075839734, 0.00205529645918369, 0.0020552740981943, 0.00205525085768985, 0.00205524413145323, 0.00205525286683977, 0.00205526557214899, 0.00205527215305443, 0.00205527029484763, 0.00205526438093809, 0.00205526028151696, 0.00205526072319452, 0.00205526410770056, 0.00205526667562388, 0.00205526580786232, 0.00205526199157703, 0.00205525828342264, 0.00205525790999935, 0.00205526180281201, 0.00205526776854701
flux1:, 0.649036138981792, 0.00218610228611047, 0.00218609670512778, 0.00218609287804611, 0.00218609296410407, 0.00218609615010951, 0.00218609943734945, 0.00218610002086255, 0.0021860975836669, 0.00218609474166601, 0.00218609503998397, 0.00218609970540557, 0.00218610563957808, 0.00218610681951664, 0.00218609910583069, 0.00218608545101442, 0.00218607669604166, 0.00218608466462666, 0.00218610983532528, 0.00218613334427769, 0.00218612657419984, 0.00218608238871036, 0.00218604420417608, 0.00218607642986597, 0.00218614920144879, 0.00218610796524902, 0.00218603098602873, 0.00218620015139133, 0.002186001776136, 0.00218624071947515, 0.00218606144237329, 0.00218596807789973, 0.00218606144237328, 0.00218624071947515, 0.002186001776136, 0.00218620015139133, 0.00218603098602873, 0.00218610796524902, 0.00218614920144879, 0.00218607642986597, 0.00218604420417608, 0.00218608238871036, 0.00218612657419984, 0.00218613334427769, 0.00218610983532527, 0.00218608466462666, 0.00218607669604166, 0.00218608545101442, 0.00218609910583069, 0.00218610681951664, 0.00218610563957808, 0.00218609970540557, 0.00218609503998397, 0.00218609474166601, 0.0021860975836669, 0.00218610002086255, 0.00218609943734945, 0.00218609615010951, 0.00218609296410407, 0.00218609287804611, 0.00218609670512778, 0.00218610228611047
flux1:, 0.649298587885546, 0.0023232118424454, 0.00232320680370256, 0.00232320321642905, 0.00232320311818593, 0.00232320576251312, 0.00232320838915212, 0.00232320851221352, 0.00232320607473386, 0.0023232037556406, 0.00232320489417928, 0.00232321029188771, 0.00232321639108026, 0.00232321694129555, 0.0023232080257897, 0.00232319327825904, 0.00232318436902511, 0.00232319352581611, 0.00232322066903431, 0.00232324541587782, 0.00232323764335776, 0.00232319047234287, 0.00232315034403846, 0.00232318500016577, 0.00232326184992986, 0.00232321748571923, 0.00232313639163431, 0.00232331618938363, 0.00232310510308683, 0.00232335924687201, 0.00232316864381697, 0.00232306930518379, 0.00232316864381697, 0.00232335924687201, 0.00232310510308683, 0.00232331618938363, 0.00232313639163431, 0.00232321748571924, 0.00232326184992986, 0.00232318500016577, 0.00232315034403846, 0.00232319047234287, 0.00232323764335776, 0.00232324541587782, 0.00232322066903431, 0.00232319352581611, 0.00232318436902512, 0.00232319327825904, 0.0023232080257897, 0.00232321694129555, 0.00232321639108026, 0.00232321029188771, 0.00232320489417928, 0.0023232037556406, 0.00232320607473386, 0.00232320851221352, 0.00232320838915212, 0.00232320576251312, 0.00232320311818593, 0.00232320321642905, 0.00232320680370256, 0.0023232118424454
flux1:, 0.649561036789299, 0.00246674023029686, 0.00246673592307005, 0.00246673278057876, 0.00246673261626867, 0.00246673469168409, 0.00246673649949445, 0.00246673595321657, 0.00246673336141173, 0.00246673154308123, 0.00246673364088847, 0.00246673996807946, 0.00246674640523965, 0.00246674638659015, 0.00246673619131493, 0.00246672018242011, 0.00246671095439162, 0.00246672122457624, 0.00246675038005534, 0.00246677647090838, 0.00246676779068686, 0.00246671768619296, 0.0024666756752018, 0.0024667128726244, 0.00246679379428812, 0.00246674591394398, 0.00246666041658603, 0.00246685131967294, 0.00246662702596193, 0.00246689729750068, 0.00246669501405603, 0.00246658948516965, 0.00246669501405603, 0.00246689729750068, 0.00246662702596193, 0.00246685131967294, 0.00246666041658603, 0.00246674591394398, 0.00246679379428813, 0.0024667128726244, 0.0024666756752018, 0.00246671768619296, 0.00246676779068686, 0.00246677647090838, 0.00246675038005534, 0.00246672122457623, 0.00246671095439162, 0.00246672018242011, 0.00246673619131493, 0.00246674638659015, 0.00246674640523965, 0.00246673996807946, 0.00246673364088847, 0.00246673154308123, 0.00246673336141173, 0.00246673595321657, 0.00246673649949445, 0.00246673469168409, 0.00246673261626867, 0.00246673278057876, 0.00246673592307005, 0.00246674023029686
flux1:, 0.649823485693052, 0.00261682267113124, 0.0026168193165866, 0.00261681685149504, 0.00261681674969162, 0.00261681821732176, 0.00261681902026409, 0.00261681756514251, 0.00261681464600405, 0.0026168133076553, 0.00261681650441051, 0.00261682398811598, 0.00261683096115229, 0.00261683044320361, 0.00261681887917858, 0.0026168014151692, 0.0026167916763946, 0.00261680296760029, 0.00261683417461581, 0.00261686173193069, 0.00261685226496417, 0.00261679930472633, 0.0026167554866324, 0.00261679533113286, 0.0026168802914673, 0.00261682846951477, 0.00261673826108571, 0.00261694075166016, 0.0026167027595841, 0.00261699013349911, 0.00261677583079892, 0.00261666389959587, 0.00261677583079892, 0.00261699013349911, 0.0026167027595841, 0.00261694075166016, 0.00261673826108571, 0.00261682846951477, 0.00261688029146731, 0.00261679533113286, 0.0026167554866324, 0.00261679930472633, 0.00261685226496417, 0.00261686173193069, 0.00261683417461581, 0.00261680296760029, 0.0026167916763946, 0.0026168014151692, 0.00261681887917858, 0.00261683044320361, 0.0026168309611523, 0.00261682398811598, 0.00261681650441051, 0.0026168133076553, 0.00261681464600405, 0.00261681756514251, 0.00261681902026408, 0.00261681821732176, 0.00261681674969162, 0.00261681685149503, 0.0026168193165866, 0.00261682267113124
flux1:, 0.650085934596805, 0.00277358479467057, 0.00277358264428721, 0.00277358111196228, 0.00277358120592521, 0.00277358201168046, 0.00277358159609905, 0.00277357896572655, 0.00277357553250889, 0.00277357465878612, 0.0027735791157014, 0.00277358801021089, 0.00277359573738838, 0.00277359479420774, 0.00277358175973685, 0.00277356262334075, 0.00277355215832501, 0.0027735643646823, 0.00277359766420256, 0.00277362682604278, 0.00277361671648242, 0.00277356100028905, 0.00277351546267547, 0.00277355805457082, 0.00277364699533071, 0.00277359077282864, 0.00277349552972644, 0.00277371009914789, 0.00277345792215656, 0.00277376341586076, 0.00277353676808467, 0.00277341822558234, 0.00277353676808467, 0.00277376341586076, 0.00277345792215656, 0.00277371009914789, 0.00277349552972645, 0.00277359077282864, 0.00277364699533071, 0.00277355805457082, 0.00277351546267547, 0.00277356100028905, 0.00277361671648242, 0.00277362682604278, 0.00277359766420256, 0.0027735643646823, 0.00277355215832501, 0.00277356262334075, 0.00277358175973685, 0.00277359479420774, 0.00277359573738838, 0.00277358801021089, 0.0027735791157014, 0.00277357465878612, 0.00277357553250889, 0.00277357896572656, 0.00277358159609905, 0.00277358201168046, 0.00277358120592521, 0.00277358111196228, 0.00277358264428721, 0.00277358479467057
flux1:, 0.650348383500559, 0.00293714159907812, 0.00293714093123081, 0.00293714060334453, 0.00293714102482369, 0.00293714109650828, 0.00293713922287831, 0.00293713512932151, 0.00293713098776503, 0.00293713057268203, 0.0029371364722668, 0.00293714705495489, 0.00293715576899424, 0.00293715447453687, 0.00293713985416475, 0.00293711880752767, 0.00293710738253773, 0.00293712038958467, 0.00293715582631384, 0.002937186744642, 0.0029371761554265, 0.00293711780033785, 0.00293707063988372, 0.00293711607414035, 0.00293720891518584, 0.00293714780497689, 0.00293704719223583, 0.00293727434096387, 0.00293700749510372, 0.00293733216283671, 0.00293709285362339, 0.00293696749256648, 0.00293709285362339, 0.00293733216283671, 0.00293700749510372, 0.00293727434096387, 0.00293704719223583, 0.00293714780497689, 0.00293720891518584, 0.00293711607414035, 0.00293707063988372, 0.00293711780033785, 0.0029371761554265, 0.002937186744642, 0.00293715582631384, 0.00293712038958467, 0.00293710738253773, 0.00293711880752767, 0.00293713985416475, 0.00293715447453687, 0.00293715576899424, 0.00293714705495489, 0.0029371364722668, 0.00293713057268203, 0.00293713098776503, 0.00293713512932151, 0.00293713922287831, 0.00293714109650828, 0.00293714102482369, 0.00293714060334453, 0.00293714093123081, 0.00293714159907811
flux1:, 0.650610832404312, 0.00310759639620029, 0.00310759751083171, 0.00310759866755564, 0.00310759954039335, 0.00310759878582255, 0.00310759519220273, 0.00310758933297012, 0.00310758428827409, 0.0031075843387538, 0.00310759188324943, 0.00310760444879058, 0.00310761438981821, 0.00310761281313393, 0.00310759647743714, 0.00310757326649612, 0.00310756063622952, 0.0031075743264975, 0.00310761195063818, 0.00310764478852299, 0.00310763389559865, 0.00310757303011555, 0.0031075243494108, 0.0031075727163463, 0.00310766935996781, 0.00310760285324116, 0.00310749652974826, 0.00310773676705916, 0.0031074547683827, 0.00310779969384148, 0.00310754741168668, 0.00310741502480958, 0.00310754741168667, 0.00310779969384148, 0.0031074547683827, 0.00310773676705916, 0.00310749652974826, 0.00310760285324116, 0.00310766935996781, 0.0031075727163463, 0.0031075243494108, 0.00310757303011554, 0.00310763389559865, 0.00310764478852299, 0.00310761195063818, 0.0031075743264975, 0.00310756063622952, 0.00310757326649612, 0.00310759647743714, 0.00310761281313393, 0.00310761438981821, 0.00310760444879058, 0.00310759188324943, 0.0031075843387538, 0.00310758428827409, 0.00310758933297011, 0.00310759519220273, 0.00310759878582255, 0.00310759954039335, 0.00310759866755564, 0.00310759751083171, 0.00310759639620029
flux1:, 0.650873281308065, 0.003285039746658, 0.00328504295807692, 0.00328504587920095, 0.00328504731311518, 0.00328504561953315, 0.00328504002679789, 0.0032850320932366, 0.00328502595747751, 0.0032850264961959, 0.00328503590453795, 0.0032850507575689, 0.00328506216513416, 0.00328506036564983, 0.00328504217203305, 0.003285016532336, 0.00328500244781706, 0.00328501670689555, 0.00328505657546639, 0.00328509150315685, 0.00328508048839937, 0.00328501724572977, 0.00328496714994732, 0.00328501853658169, 0.003285118872991, 0.0032850464470516, 0.00328493407142654, 0.00328518791490138, 0.00328489027612035, 0.0032852565637702, 0.00328499099650023, 0.00328485137444399, 0.00328499099650023, 0.00328525656377019, 0.00328489027612035, 0.00328518791490138, 0.00328493407142654, 0.00328504644705161, 0.003285118872991, 0.00328501853658169, 0.00328496714994732, 0.00328501724572978, 0.00328508048839937, 0.00328509150315685, 0.00328505657546639, 0.00328501670689554, 0.00328500244781706, 0.003285016532336, 0.00328504217203305, 0.00328506036564983, 0.00328506216513415, 0.0032850507575689, 0.00328503590453795, 0.0032850264961959, 0.00328502595747751, 0.0032850320932366, 0.00328504002679789, 0.00328504561953315, 0.00328504731311518, 0.00328504587920095, 0.00328504295807693, 0.003285039746658
flux1:, 0.651135730211818, 0.00346954838995877, 0.00346955401791699, 0.0034695589732659, 0.00346956105821837, 0.00346955829326018, 0.00346955041209148, 0.00346954009895818, 0.00346953269860152, 0.00346953376585946, 0.00346954526909107, 0.00346956271546515, 0.00346957581990377, 0.00346957384305154, 0.003469553637682, 0.00346952530159676, 0.00346950951909768, 0.00346952424193914, 0.00346956641949185, 0.00346960360935633, 0.00346959265233129, 0.00346952716295223, 0.00346947575653062, 0.00346953024862314, 0.00346963416252181, 0.00346955528960464, 0.00346943652659671, 0.00346970450133118, 0.00346939072778014, 0.00346977949298576, 0.00346950032144383, 0.00346935325038364, 0.00346950032144383, 0.00346977949298576, 0.00346939072778014, 0.00346970450133119, 0.00346943652659671, 0.00346955528960464, 0.00346963416252181, 0.00346953024862314, 0.00346947575653062, 0.00346952716295223, 0.00346959265233129, 0.00346960360935633, 0.00346956641949185, 0.00346952424193914, 0.00346950951909768, 0.00346952530159676, 0.003469553637682, 0.00346957384305154, 0.00346957581990376, 0.00346956271546515, 0.00346954526909107, 0.00346953376585946, 0.00346953269860152, 0.00346954009895818, 0.00346955041209148, 0.00346955829326018, 0.00346956105821837, 0.0034695589732659, 0.00346955401791699, 0.00346954838995877
flux1:, 0.651398179115572, 0.00366118417517195, 0.00366119253449112, 0.0036611997740849, 0.00366120257563497, 0.00366119859000389, 0.00366118812951951, 0.00366117514538497, 0.00366116632850749, 0.00366116798288794, 0.0036611818180274, 0.00366120215489069, 0.00366121716836693, 0.00366121504182853, 0.00366119266279154, 0.00366116136797404, 0.00366114365869368, 0.00366115875589339, 0.00366120331449444, 0.00366124293487633, 0.00366123220364003, 0.00366116458739658, 0.00366111197089373, 0.00366116965567078, 0.00366127703375171, 0.00366119119066566, 0.00366106571789202, 0.00366134835538415, 0.0036610179404001, 0.0036614302985717, 0.00366113718969899, 0.00366098244875596, 0.00366113718969899, 0.00366143029857171, 0.0036610179404001, 0.00366134835538415, 0.00366106571789202, 0.00366119119066566, 0.00366127703375171, 0.00366116965567078, 0.00366111197089373, 0.00366116458739658, 0.00366123220364003, 0.00366124293487633, 0.00366120331449444, 0.00366115875589339, 0.00366114365869367, 0.00366116136797404, 0.00366119266279154, 0.00366121504182853, 0.00366121716836693, 0.00366120215489069, 0.0036611818180274, 0.00366116798288794, 0.00366116632850749, 0.00366117514538497, 0.00366118812951951, 0.00366119859000389, 0.00366120257563497, 0.0036611997740849, 0.00366119253449112, 0.00366118417517195
flux1:, 0.651660628019325, 0.00385999299806772, 0.00386000438720195, 0.00386001413165672, 0.00386001768767143, 0.00386001231961088, 0.00385999899739751, 0.00385998307547015, 0.00385997271829884, 0.00385997503591982, 0.00385999143837333, 0.00386001494337485, 0.00386003205097524, 0.00386002978179661, 0.00386000506349485, 0.0038599705624094, 0.00385995072258535, 0.00385996612635536, 0.00386001314472725, 0.00386005535282919, 0.00386004499403274, 0.00385997535205347, 0.00385992161933142, 0.00385998258887432, 0.00386009332805801, 0.00386000000639414, 0.00385986752121851, 0.00386016535790144, 0.00385981777776279, 0.00386025483276363, 0.00385994743229909, 0.00385978479082603, 0.0038599474322991, 0.00386025483276363, 0.0038598177777628, 0.00386016535790144, 0.00385986752121851, 0.00386000000639414, 0.00386009332805801, 0.00385998258887432, 0.00385992161933142, 0.00385997535205347, 0.00386004499403274, 0.00386005535282919, 0.00386001314472725, 0.00385996612635536, 0.00385995072258535, 0.0038599705624094, 0.00386000506349485, 0.00386002978179661, 0.00386003205097524, 0.00386001494337485, 0.00385999143837333, 0.00385997503591982, 0.00385997271829884, 0.00385998307547015, 0.00385999899739751, 0.00386001231961088, 0.00386001768767143, 0.00386001413165672, 0.00386000438720195, 0.00385999299806772
flux1:, 0.651923076923078, 0.00406600375095334, 0.00406601843997356, 0.00406603087166401, 0.00406603519069752, 0.00406602827222952, 0.00406601182544451, 0.0040659927343399, 0.00406598074672607, 0.00406598381897076, 0.00406600301367516, 0.00406602993369689, 0.00406604928497281, 0.00406604685777086, 0.00406601963651966, 0.00406598170673026, 0.00406595956781305, 0.00406597523736766, 0.00406602479912456, 0.00406606973309407, 0.00406605986171005, 0.00406598826844672, 0.00406593350433885, 0.00406599785956148, 0.00406611187571629, 0.00406601059231108, 0.00406587081864389, 0.00406618439404358, 0.00406581910264865, 0.0040662819347576, 0.00406595985981798, 0.00406578907466276, 0.00406595985981798, 0.00406628193475759, 0.00406581910264865, 0.00406618439404358, 0.00406587081864389, 0.00406601059231108, 0.00406611187571629, 0.00406599785956148, 0.00406593350433885, 0.00406598826844671, 0.00406605986171005, 0.00406606973309407, 0.00406602479912456, 0.00406597523736766, 0.00406595956781305, 0.00406598170673026, 0.00406601963651966, 0.00406604685777086, 0.00406604928497281, 0.00406602993369689, 0.00406600301367516, 0.00406598381897076, 0.00406598074672608, 0.0040659927343399, 0.00406601182544451, 0.00406602827222952, 0.00406603519069752, 0.00406603087166401, 0.00406601843997356, 0.00406600375095334
flux1:, 0.652185525826831, 0.00427922729174841, 0.00427924551031591, 0.00427926076581369, 0.00427926582738486, 0.00427925719216966, 0.00427923738927692, 0.00427921494322588, 0.00427920127270865, 0.00427920520239931, 0.00427922739397341, 0.00427925793382743, 0.00427927963518754, 0.00427927701162327, 0.00427924713231886, 0.00427920558720205, 0.00427918102568609, 0.00427919695176797, 0.00427924914272863, 0.0042792969131795, 0.00427928760221748, 0.00427921409793353, 0.00427915837652796, 0.00427922623163323, 0.00427934346848198, 0.00427923377579171, 0.00427908647058136, 0.00427941632509494, 0.00427903274859377, 0.00427952240235707, 0.00427918523418793, 0.00427900604704994, 0.00427918523418793, 0.00427952240235707, 0.00427903274859378, 0.00427941632509493, 0.00427908647058136, 0.00427923377579171, 0.00427934346848198, 0.00427922623163323, 0.00427915837652796, 0.00427921409793353, 0.00427928760221748, 0.0042792969131795, 0.00427924914272863, 0.00427919695176797, 0.00427918102568609, 0.00427920558720206, 0.00427924713231886, 0.00427927701162327, 0.00427927963518754, 0.00427925793382743, 0.00427922739397341, 0.00427920520239931, 0.00427920127270865, 0.00427921494322587, 0.00427923738927692, 0.00427925719216966, 0.00427926582738486, 0.00427926076581369, 0.00427924551031591, 0.00427922729174841
flux1:, 0.652447974730585, 0.00449965543911243, 0.0044996773650603, 0.00449969552932263, 0.00449970128621359, 0.00449969077876345, 0.00449966743138878, 0.00449964149936546, 0.00449962613353872, 0.00449963102961816, 0.00449965639189019, 0.00449969070347304, 0.00449971481181143, 0.00449971193144036, 0.00449967925510036, 0.00449963395457084, 0.00449960690106058, 0.0044996231093634, 0.00449967801397827, 0.00449972869523781, 0.00449971996585194, 0.0044996445498884, 0.00449958793353675, 0.00449965942079946, 0.0044997798586753, 0.00449966135469286, 0.00449950631387597, 0.00449985298618463, 0.00449945051780584, 0.00449996799014251, 0.00449961526735369, 0.00449942740235545, 0.00449961526735369, 0.00449996799014251, 0.00449945051780584, 0.00449985298618463, 0.00449950631387597, 0.00449966135469286, 0.0044997798586753, 0.00449965942079946, 0.00449958793353675, 0.0044996445498884, 0.00449971996585194, 0.00449972869523781, 0.00449967801397827, 0.0044996231093634, 0.00449960690106058, 0.00449963395457084, 0.00449967925510036, 0.00449971193144036, 0.00449971481181143, 0.00449969070347304, 0.00449965639189019, 0.00449963102961816, 0.00449962613353872, 0.00449964149936546, 0.00449966743138878, 0.00449969077876346, 0.0044997012862136, 0.00449969552932263, 0.0044996773650603, 0.00449965543911243
flux1:, 0.652710423634338, 0.0047272600006702, 0.00472728574983086, 0.0047273068525409, 0.00472731323511394, 0.00472730072097702, 0.00472727369530814, 0.00472724420858007, 0.00472722717555857, 0.00472723314644595, 0.0047272618118022, 0.00472729998421809, 0.0047273265021259, 0.00472732328466251, 0.00472728769656191, 0.00472723855735848, 0.00472720900444876, 0.00472722555773292, 0.00472728325472079, 0.00472733687614304, 0.00472732868855575, 0.00472725131369292, 0.00472719385282051, 0.00472726912750642, 0.00472739279159183, 0.0047272651289263, 0.00472710219261091, 0.00472746621676014, 0.00472704421209595, 0.00472759044104114, 0.00472722165365067, 0.00472702481525199, 0.00472722165365067, 0.00472759044104114, 0.00472704421209595, 0.00472746621676014, 0.00472710219261091, 0.00472726512892631, 0.00472739279159183, 0.00472726912750642, 0.00472719385282052, 0.00472725131369292, 0.00472732868855575, 0.00472733687614304, 0.00472728325472078, 0.00472722555773292, 0.00472720900444876, 0.00472723855735848, 0.00472728769656191, 0.00472732328466251, 0.0047273265021259, 0.00472729998421809, 0.0047272618118022, 0.00472723314644595, 0.00472722717555857, 0.00472724420858007, 0.00472727369530813, 0.00472730072097702, 0.00472731323511394, 0.0047273068525409, 0.00472728574983086, 0.0047272600006702
flux1:, 0.652972872538091, 0.00496199184156046, 0.00496202145945669, 0.0049620454738126, 0.00496205239620736, 0.00496203777263243, 0.00496200699975757, 0.00496197395740768, 0.00496195532428883, 0.00496196247017966, 0.00496199451924042, 0.00496203657040226, 0.00496206544325136, 0.00496206179220118, 0.00496202321025864, 0.00496197021531049, 0.00496193822388144, 0.00496195522263328, 0.00496201577998191, 0.00496207231770509, 0.00496206456337698, 0.00496198513158597, 0.00496192686534114, 0.00496200611053699, 0.00496213307820282, 0.00496199597194467, 0.00496182502861704, 0.00496220693081702, 0.00496176470384274, 0.00496234055831999, 0.00496195514293036, 0.00496174901431004, 0.00496195514293035, 0.00496234055831998, 0.00496176470384274, 0.00496220693081702, 0.00496182502861704, 0.00496199597194467, 0.00496213307820283, 0.00496200611053698, 0.00496192686534114, 0.00496198513158597, 0.00496206456337698, 0.00496207231770509, 0.00496201577998191, 0.00496195522263328, 0.00496193822388145, 0.00496197021531049, 0.00496202321025864, 0.00496206179220117, 0.00496206544325136, 0.00496203657040227, 0.00496199451924042, 0.00496196247017966, 0.00496195532428883, 0.00496197395740768, 0.00496200699975757, 0.00496203777263243, 0.00496205239620737, 0.00496204547381259, 0.00496202145945669, 0.00496199184156046
flux1:, 0.653235321441844, 0.00520378000066144, 0.00520381345661967, 0.0052038403007378, 0.00520384766867113, 0.00520383087517819, 0.00520379635975795, 0.00520375983180672, 0.00520373970113886, 0.00520374810561683, 0.00520378355778522, 0.00520382942797268, 0.00520386054308192, 0.00520385635060719, 0.00520381473361872, 0.00520375794000566, 0.00520372364357423, 0.00520374122512429, 0.00520380469466589, 0.00520386406421755, 0.00520385655968036, 0.00520377491951942, 0.00520371587725609, 0.00520379930835899, 0.00520392971521795, 0.00520378294923068, 0.00520360393880188, 0.00520400423401917, 0.00520354105412666, 0.00520414732513142, 0.00520374466154976, 0.00520352890357506, 0.00520374466154976, 0.00520414732513142, 0.00520354105412666, 0.00520400423401916, 0.00520360393880188, 0.00520378294923069, 0.00520392971521795, 0.00520379930835899, 0.00520371587725609, 0.00520377491951942, 0.00520385655968036, 0.00520386406421755, 0.00520380469466589, 0.00520374122512429, 0.00520372364357422, 0.00520375794000565, 0.00520381473361872, 0.00520385635060719, 0.00520386054308192, 0.00520382942797268, 0.00520378355778522, 0.00520374810561683, 0.00520373970113886, 0.00520375983180672, 0.00520379635975795, 0.00520383087517818, 0.00520384766867113, 0.00520384030073779, 0.00520381345661967, 0.00520378000066144
flux1:, 0.653497770345598, 0.00545253086191094, 0.00545256804605492, 0.00545259758700113, 0.00545260530675869, 0.00545258633498225, 0.00545254816168449, 0.00545250828954741, 0.00545248679393791, 0.00545249651534988, 0.00545253532079229, 0.00545258486858925, 0.00545261805658925, 0.00545261320938713, 0.00545256856466202, 0.00545250810969965, 0.00545247171653033, 0.00545249005261874, 0.00545255646444264, 0.00545261851460523, 0.00545261099734296, 0.0054525269432012, 0.00545246714674335, 0.00545255501533864, 0.00545268905964119, 0.00545253249095406, 0.00545234540649619, 0.00545276459492685, 0.00545227968524295, 0.00545291707879711, 0.00545249648838437, 0.00545227073927718, 0.00545249648838437, 0.00545291707879711, 0.00545227968524295, 0.00545276459492685, 0.00545234540649619, 0.00545253249095406, 0.00545268905964119, 0.00545255501533864, 0.00545246714674335, 0.00545252694320121, 0.00545261099734296, 0.00545261851460523, 0.00545255646444264, 0.00545249005261874, 0.00545247171653033, 0.00545250810969965, 0.00545256856466201, 0.00545261320938713, 0.00545261805658925, 0.00545258486858925, 0.00545253532079229, 0.00545249651534988, 0.00545248679393791, 0.00545250828954741, 0.00545254816168449, 0.00545258633498226, 0.00545260530675869, 0.00545259758700113, 0.00545256804605492, 0.00545253086191094
flux1:, 0.653760219249351, 0.00570812738814318, 0.00570816811159158, 0.00570820017189019, 0.00570820815998093, 0.0057081870621281, 0.00570814539932778, 0.00570810239346911, 0.00570807968858913, 0.00570809075170066, 0.00570813278530168, 0.00570818578625245, 0.00570822082465799, 0.00570821521054927, 0.00570816760048138, 0.00570810370550212, 0.00570806549825896, 0.00570808479111446, 0.00570815414812084, 0.00570821865645988, 0.00570821078317214, 0.00570812405649893, 0.00570806352308987, 0.00570815611993902, 0.00570829406496968, 0.00570812762599478, 0.00570793251405952, 0.00570837107758718, 0.00570786361482921, 0.00570853274702684, 0.0057080934930231, 0.00570785736881617, 0.0057080934930231, 0.00570853274702684, 0.00570786361482921, 0.00570837107758718, 0.00570793251405952, 0.00570812762599477, 0.00570829406496967, 0.00570815611993902, 0.00570806352308987, 0.00570812405649892, 0.00570821078317214, 0.00570821865645988, 0.00570815414812084, 0.00570808479111445, 0.00570806549825896, 0.00570810370550211, 0.00570816760048138, 0.00570821521054927, 0.00570822082465799, 0.00570818578625245, 0.00570813278530167, 0.00570809075170066, 0.00570807968858913, 0.00570810239346911, 0.00570814539932777, 0.0057081870621281, 0.00570820815998093, 0.00570820017189019, 0.00570816811159159, 0.00570812738814318
flux1:, 0.654022668153104, 0.00597042842479347, 0.00597047242321798, 0.00597050678952261, 0.0059705149823731, 0.00597049187765212, 0.00597044697800348, 0.00597040111279312, 0.00597037736915293, 0.0059703897576415, 0.00597043481542815, 0.00597049096364589, 0.00597052758253142, 0.00597052109738721, 0.00597047064449509, 0.00597040361596122, 0.00597036394877762, 0.00597038442585553, 0.00597045669878336, 0.00597052336921188, 0.00597051471672408, 0.00597042500930827, 0.00597036375510347, 0.00597046141196871, 0.0059706035861472, 0.005970427284508, 0.00597022424396827, 0.00597068264272239, 0.00597015175881099, 0.00597085315322187, 0.00597039444324274, 0.00597014753909859, 0.00597039444324274, 0.00597085315322187, 0.00597015175881099, 0.00597068264272238, 0.00597022424396827, 0.005970427284508, 0.0059706035861472, 0.00597046141196871, 0.00597036375510347, 0.00597042500930827, 0.00597051471672408, 0.00597052336921188, 0.00597045669878336, 0.00597038442585552, 0.00597036394877762, 0.00597040361596122, 0.00597047064449509, 0.00597052109738721, 0.00597052758253142, 0.00597049096364589, 0.00597043481542815, 0.0059703897576415, 0.00597037736915293, 0.00597040111279312, 0.00597044697800348, 0.00597049187765212, 0.0059705149823731, 0.00597050678952261, 0.00597047242321798, 0.00597042842479347
flux1:, 0.654285117056858, 0.00623926808068821, 0.00623931502120148, 0.00623935145465415, 0.00623935981765928, 0.00623933489608819, 0.00623928709371339, 0.00623923869964703, 0.00623921409361715, 0.00623922774397094, 0.00623927554242378, 0.00623933445525782, 0.00623937234481664, 0.00623936489939711, 0.00623931178939225, 0.00623924201706488, 0.00623920131001328, 0.00623922321761337, 0.00623929834088955, 0.00623936680359256, 0.00623935687259121, 0.00623926383187395, 0.00623920187579749, 0.00623930496584746, 0.00623945176030313, 0.00623926567613755, 0.00623905485554631, 0.00623953352468244, 0.00623897831028855, 0.00623971239791685, 0.00623923338875419, 0.00623897528119415, 0.00623923338875419, 0.00623971239791685, 0.00623897831028855, 0.00623953352468245, 0.00623905485554631, 0.00623926567613756, 0.00623945176030312, 0.00623930496584746, 0.00623920187579749, 0.00623926383187395, 0.0062393568725912, 0.00623936680359256, 0.00623929834088955, 0.00623922321761336, 0.00623920131001328, 0.00623924201706488, 0.00623931178939224, 0.00623936489939711, 0.00623937234481664, 0.00623933445525782, 0.00623927554242378, 0.00623922774397094, 0.00623921409361715, 0.00623923869964703, 0.00623928709371339, 0.00623933489608819, 0.00623935981765928, 0.00623935145465415, 0.00623931502120148, 0.00623926808068821
flux1:, 0.654547565960611, 0.00651445519292606, 0.00651450468407015, 0.0065145429317382, 0.00651455146696294, 0.00651452499006327, 0.00651447469426379, 0.00651442414785987, 0.00651439885249433, 0.0065144136498617, 0.00651446382842087, 0.00651452505415021, 0.00651456387380929, 0.00651455540005528, 0.0065144998825496, 0.00651442783454537, 0.00651438656560235, 0.00651441016165586, 0.00651448803040872, 0.00651455784438187, 0.00651454606605398, 0.0065144493023739, 0.00651438667012672, 0.00651449560670006, 0.00651464747016583, 0.00651445175085365, 0.0065142333443701, 0.00651473269119479, 0.0065141522013425, 0.00651491932325746, 0.00651441912804476, 0.00651414937810745, 0.00651441912804477, 0.00651491932325746, 0.00651415220134249, 0.00651473269119479, 0.0065142333443701, 0.00651445175085365, 0.00651464747016583, 0.00651449560670006, 0.00651438667012671, 0.0065144493023739, 0.00651454606605398, 0.00651455784438187, 0.00651448803040872, 0.00651441016165586, 0.00651438656560235, 0.00651442783454537, 0.0065144998825496, 0.00651455540005529, 0.00651456387380929, 0.0065145250541502, 0.00651446382842088, 0.0065144136498617, 0.00651439885249433, 0.00651442414785987, 0.00651447469426379, 0.00651452499006327, 0.00651455146696294, 0.00651454293173819, 0.00651450468407015, 0.00651445519292607
flux1:, 0.654810014864364, 0.00679577288258654, 0.00679582448699449, 0.00679586429366776, 0.00679587304551835, 0.006795845343532, 0.00679579302910798, 0.00679574074093997, 0.00679571491720809, 0.00679573069368502, 0.00679578282062746, 0.0067958458489997, 0.00679588523766484, 0.00679587569397436, 0.00679581808051598, 0.00679574429520793, 0.00679570298992489, 0.00679572853629581, 0.00679580900485329, 0.00679587966322279, 0.00679586540876691, 0.00679576450435261, 0.00679570123233879, 0.00679581646588836, 0.00679597389685199, 0.00679576874921132, 0.00679554299120099, 0.00679606339275817, 0.00679545665454209, 0.00679625706720561, 0.00679573476492808, 0.00679545292224487, 0.00679573476492808, 0.00679625706720561, 0.00679545665454209, 0.00679606339275817, 0.00679554299120099, 0.00679576874921132, 0.00679597389685199, 0.00679581646588836, 0.00679570123233879, 0.00679576450435262, 0.00679586540876691, 0.0067958796632228, 0.00679580900485329, 0.00679572853629582, 0.00679570298992489, 0.00679574429520793, 0.00679581808051598, 0.00679587569397435, 0.00679588523766484, 0.0067958458489997, 0.00679578282062746, 0.00679573069368502, 0.00679571491720809, 0.00679574074093997, 0.00679579302910798, 0.006795845343532, 0.00679587304551835, 0.00679586429366776, 0.0067958244869945, 0.00679577288258654
flux1:, 0.655072463768117, 0.00708297820765642, 0.00708303145677629, 0.00708307257634063, 0.00708308163459231, 0.00708305310002749, 0.00708299929447609, 0.00708294569592476, 0.00708291948497571, 0.00708293602072739, 0.00708298960243511, 0.00708305387772375, 0.00708309346465119, 0.0070830828396923, 0.00708302349891921, 0.00708294857377422, 0.0070829077929749, 0.00708293554766181, 0.0070830184298119, 0.00708308936799905, 0.00708307196085931, 0.00708296648030438, 0.00708290261922965, 0.00708302463232989, 0.00708318816848174, 0.00708297384857762, 0.00708274100704717, 0.00708328280827261, 0.00708264883067377, 0.00708348271389099, 0.00708293736113614, 0.00708264296887852, 0.00708293736113613, 0.00708348271389099, 0.00708264883067377, 0.0070832828082726, 0.00708274100704717, 0.00708297384857762, 0.00708318816848174, 0.0070830246323299, 0.00708290261922965, 0.00708296648030438, 0.00708307196085931, 0.00708308936799905, 0.0070830184298119, 0.00708293554766181, 0.0070829077929749, 0.00708294857377422, 0.00708302349891921, 0.0070830828396923, 0.00708309346465119, 0.00708305387772375, 0.00708298960243511, 0.00708293602072738, 0.00708291948497571, 0.00708294569592476, 0.00708299929447609, 0.00708305310002749, 0.00708308163459231, 0.00708307257634063, 0.00708303145677629, 0.00708297820765641
flux1:, 0.655334912671871, 0.00737580191916231, 0.00737585632927703, 0.00737589853486035, 0.00737590803454516, 0.00737587911204822, 0.00737582438009726, 0.00737576990950641, 0.00737574342656857, 0.00737576045405648, 0.0073758149475302, 0.00737587988364365, 0.00737591929938044, 0.00737590761403767, 0.00737584696386202, 0.00737577154144897, 0.00737573186737636, 0.00737576207702243, 0.00737584714825115, 0.00737591775492976, 0.00737589648548598, 0.00737578598736908, 0.0073757216052683, 0.0073758509056391, 0.00737602111076376, 0.0073757979115708, 0.00737555828064897, 0.00737612179318018, 0.00737545957888818, 0.00737632704620399, 0.00737575769096088, 0.00737545029158006, 0.00737575769096088, 0.00737632704620399, 0.00737545957888818, 0.00737612179318018, 0.00737555828064897, 0.0073757979115708, 0.00737602111076376, 0.00737585090563909, 0.0073757216052683, 0.00737578598736909, 0.00737589648548598, 0.00737591775492976, 0.00737584714825115, 0.00737576207702243, 0.00737573186737636, 0.00737577154144897, 0.00737584696386202, 0.00737590761403767, 0.00737591929938044, 0.00737587988364365, 0.0073758149475302, 0.00737576045405648, 0.00737574342656857, 0.00737576990950641, 0.00737582438009725, 0.00737587911204822, 0.00737590803454516, 0.00737589853486035, 0.00737585632927703, 0.00737580191916231
flux1:, 0.655597361575624, 0.00767394832604456, 0.00767400341470422, 0.00767404650682375, 0.00767405662463875, 0.00767402779739826, 0.00767397272349858, 0.00767391781248101, 0.00767389114293867, 0.00767390835437491, 0.00767396318267315, 0.00767402817972707, 0.00767406706653598, 0.00767405437366361, 0.00767399287053584, 0.00767391762207874, 0.00767387964350015, 0.00767391253662011, 0.00767399953846309, 0.0076740691691348, 0.00767404331146706, 0.0076739273607199, 0.00767386254518453, 0.00767399965676518, 0.00767417710533498, 0.00767394534259237, 0.0076736992343114, 0.00767428473601718, 0.00767359329508293, 0.00767449440634453, 0.00767390010357444, 0.00767357924522162, 0.00767390010357444, 0.00767449440634453, 0.00767359329508294, 0.00767428473601719, 0.0076736992343114, 0.00767394534259237, 0.00767417710533498, 0.00767399965676518, 0.00767386254518453, 0.0076739273607199, 0.00767404331146706, 0.00767406916913481, 0.00767399953846309, 0.00767391253662011, 0.00767387964350014, 0.00767391762207874, 0.00767399287053584, 0.00767405437366361, 0.00767406706653598, 0.00767402817972707, 0.00767396318267315, 0.0076739083543749, 0.00767389114293867, 0.00767391781248101, 0.00767397272349858, 0.00767402779739826, 0.00767405662463875, 0.00767404650682375, 0.00767400341470422, 0.00767394832604456
flux1:, 0.655859810479377, 0.00797709527379482, 0.00797715057571101, 0.00797719438773708, 0.00797720533482549, 0.00797717710792636, 0.00797712227747192, 0.0079770673381348, 0.00797704053622461, 0.00797705759420295, 0.00797711216431921, 0.0079771766259854, 0.00797721464717752, 0.00797720102893196, 0.00797713915438206, 0.00797706476136483, 0.00797702905821023, 0.00797706483952042, 0.00797715348606885, 0.00797722147895599, 0.00797719030919743, 0.00797706848977769, 0.00797700334918354, 0.00797714880137795, 0.00797733406121469, 0.00797709405789853, 0.00797684179356552, 0.00797744952882953, 0.00797672789389267, 0.00797766266959852, 0.00797704249821849, 0.00797670774170254, 0.00797704249821849, 0.00797766266959852, 0.00797672789389267, 0.00797744952882953, 0.00797684179356552, 0.00797709405789853, 0.00797733406121469, 0.00797714880137795, 0.00797700334918354, 0.00797706848977769, 0.00797719030919743, 0.00797722147895599, 0.00797715348606886, 0.00797706483952042, 0.00797702905821023, 0.00797706476136483, 0.00797713915438207, 0.00797720102893196, 0.00797721464717752, 0.0079771766259854, 0.00797711216431921, 0.00797705759420295, 0.00797704053622461, 0.0079770673381348, 0.00797712227747192, 0.00797717710792636, 0.00797720533482549, 0.00797719438773709, 0.007977150575711, 0.00797709527379482
flux1:, 0.65612225938313, 0.00828489424133512, 0.00828494932277702, 0.00828499372316572, 0.00828500573434211, 0.00828497861569055, 0.00828492459584215, 0.0082848700096778, 0.0082848431001132, 0.00828485965118416, 0.00828491337371956, 0.00828497672459731, 0.00828501357223494, 0.00828499913488187, 0.00828493737968505, 0.00828486451413175, 0.00828483164227989, 0.0082848704884739, 0.00828496047496975, 0.00828502616880275, 0.00828498898450296, 0.00828486091190232, 0.00828479557547907, 0.00828494989078347, 0.00828514350425751, 0.00828489557417171, 0.00828463747564306, 0.00828526765640147, 0.00828451489915748, 0.00828548333612249, 0.00828483641697069, 0.00828448734308244, 0.00828483641697069, 0.0082854833361225, 0.00828451489915749, 0.00828526765640147, 0.00828463747564306, 0.00828489557417171, 0.00828514350425751, 0.00828494989078347, 0.00828479557547908, 0.00828486091190232, 0.00828498898450296, 0.00828502616880275, 0.00828496047496975, 0.0082848704884739, 0.00828483164227989, 0.00828486451413174, 0.00828493737968505, 0.00828499913488187, 0.00828501357223494, 0.00828497672459731, 0.00828491337371956, 0.00828485965118416, 0.0082848431001132, 0.0082848700096778, 0.00828492459584215, 0.00828497861569055, 0.00828500573434211, 0.00828499372316572, 0.00828494932277702, 0.00828489424133512
flux1:, 0.656384708286884, 0.00859697056002508, 0.00859702503081003, 0.00859706992174072, 0.00859708324146115, 0.00859705772108355, 0.00859700504213632, 0.00859695115125424, 0.00859692413392236, 0.00859693982469351, 0.0085969921345509, 0.00859705383677708, 0.00859708923728189, 0.00859707410351262, 0.00859701294997141, 0.00859694225412004, 0.00859691273096212, 0.00859695478820714, 0.00859704580154929, 0.00859710855471289, 0.00859706469456304, 0.00859693002767312, 0.00859686464431077, 0.00859702832462415, 0.00859723078895005, 0.00859697521999741, 0.00859671160118127, 0.00859736440867805, 0.00859657965717853, 0.00859758174496566, 0.00859690725925586, 0.00859654347626562, 0.00859690725925586, 0.00859758174496566, 0.00859657965717853, 0.00859736440867805, 0.00859671160118128, 0.00859697521999742, 0.00859723078895005, 0.00859702832462415, 0.00859686464431077, 0.00859693002767312, 0.00859706469456304, 0.00859710855471289, 0.00859704580154929, 0.00859695478820714, 0.00859691273096212, 0.00859694225412004, 0.00859701294997141, 0.00859707410351262, 0.00859708923728189, 0.00859705383677708, 0.0085969921345509, 0.00859693982469351, 0.00859692413392235, 0.00859695115125424, 0.00859700504213632, 0.00859705772108356, 0.00859708324146115, 0.00859706992174072, 0.00859702503081003, 0.00859697056002508
flux1:, 0.656647157190637, 0.00891292375807577, 0.00891297728035925, 0.00891302259263458, 0.00891303745824321, 0.00891301398690822, 0.00891296312515514, 0.00891291022641683, 0.00891288308410598, 0.00891289757927316, 0.00891294795650017, 0.00891300752482205, 0.00891304124212882, 0.00891302554106874, 0.00891296544403605, 0.0089128975101909, 0.00891287180158195, 0.008912917184927, 0.00891300891579583, 0.00891306812619982, 0.00891301698942298, 0.00891287544129529, 0.00891281017704553, 0.00891298368904872, 0.00891319543631136, 0.00891293247404709, 0.008912663632958, 0.00891333922014183, 0.0089125216764596, 0.00891355741396601, 0.00891285462169182, 0.00891247577280923, 0.00891285462169182, 0.00891355741396601, 0.0089125216764596, 0.00891333922014183, 0.008912663632958, 0.0089129324740471, 0.00891319543631136, 0.00891298368904872, 0.00891281017704553, 0.00891287544129529, 0.00891301698942298, 0.00891306812619981, 0.00891300891579583, 0.008912917184927, 0.00891287180158195, 0.0089128975101909, 0.00891296544403605, 0.00891302554106874, 0.00891304124212882, 0.00891300752482205, 0.00891294795650017, 0.00891289757927316, 0.00891288308410598, 0.00891291022641682, 0.00891296312515513, 0.00891301398690822, 0.00891303745824322, 0.00891302259263458, 0.00891297728035925, 0.00891292375807577
flux1:, 0.65690960609439, 0.0092323280330016, 0.00923238032624597, 0.00923242601055586, 0.00923244263355385, 0.0092324216017685, 0.00923237296477069, 0.00923232130723307, 0.00923229401615326, 0.0092323070177103, 0.00923235500755797, 0.00923241202214556, 0.00923244385817113, 0.00923242771341441, 0.00923236908079299, 0.0092323044321744, 0.00923228294133696, 0.0092323317361213, 0.00923242389231896, 0.00923247901728245, 0.00923242008197172, 0.0092322714290425, 0.00923220646334368, 0.00923239022340715, 0.0092326116010069, 0.00923234143309689, 0.00923206764477159, 0.00923276613922006, 0.00923191509696249, 0.00923298450850509, 0.00923225276622464, 0.00923185853679907, 0.00923225276622464, 0.0092329845085051, 0.00923191509696249, 0.00923276613922006, 0.00923206764477159, 0.00923234143309689, 0.00923261160100689, 0.00923239022340716, 0.00923220646334368, 0.0092322714290425, 0.00923242008197172, 0.00923247901728244, 0.00923242389231896, 0.0092323317361213, 0.00923228294133696, 0.00923230443217439, 0.00923236908079299, 0.00923242771341441, 0.00923244385817113, 0.00923241202214556, 0.00923235500755797, 0.00923230701771029, 0.00923229401615326, 0.00923232130723307, 0.00923237296477069, 0.0092324216017685, 0.00923244263355385, 0.00923242601055586, 0.00923238032624597, 0.0092323280330016
flux1:, 0.657172054998143, 0.00955473285408907, 0.00955478369581059, 0.0095548297107182, 0.00955484825698514, 0.00955482997546238, 0.00955478389053915, 0.0095547336764236, 0.00955470621908436, 0.00955471748583269, 0.00955476271708284, 0.0095548168334487, 0.00955484662579703, 0.00955483014194675, 0.0095547733154837, 0.00955471238889005, 0.00955469544775648, 0.00955474771299659, 0.00955484003350069, 0.00955489060888676, 0.00955482344858158, 0.00955466753798899, 0.00955460305871609, 0.00955479741785953, 0.00955502867009515, 0.00955475141229744, 0.00955447292285336, 0.00955519443007332, 0.00955430929119468, 0.00955541244141882, 0.00955465121884059, 0.00955424134307853, 0.00955465121884059, 0.00955541244141882, 0.00955430929119468, 0.00955519443007332, 0.00955447292285336, 0.00955475141229744, 0.00955502867009515, 0.00955479741785953, 0.0095546030587161, 0.00955466753798899, 0.00955482344858158, 0.00955489060888676, 0.00955484003350069, 0.00955474771299659, 0.00955469544775648, 0.00955471238889005, 0.0095547733154837, 0.00955483014194675, 0.00955484662579702, 0.0095548168334487, 0.00955476271708285, 0.00955471748583269, 0.00955470621908436, 0.00955473367642359, 0.00955478389053915, 0.00955482997546239, 0.00955484825698514, 0.0095548297107182, 0.00955478369581059, 0.00955473285408907
flux1:, 0.657434503901897, 0.0098796636961786, 0.00987971291833433, 0.00987975921559099, 0.00987977978562914, 0.00987976446830874, 0.00987972117491175, 0.00987967256410393, 0.00987964494392964, 0.00987965431032105, 0.00987969651096975, 0.0098797474664935, 0.00987977508348207, 0.00987975833180337, 0.00987970356904715, 0.00987964670010428, 0.00987963456348025, 0.00987969033709452, 0.00987978260624006, 0.0098798282640566, 0.00987975256188729, 0.0098795893165802, 0.0098795255140962, 0.00987973074356693, 0.00987997199508014, 0.00987968767933937, 0.0098794047014165, 0.00988014930833685, 0.00987922959868662, 0.00988036660562652, 0.00987957550042708, 0.00987914976740634, 0.00987957550042708, 0.00988036660562652, 0.00987922959868662, 0.00988014930833685, 0.0098794047014165, 0.00987968767933937, 0.00987997199508014, 0.00987973074356692, 0.00987952551409621, 0.0098795893165802, 0.00987975256188729, 0.0098798282640566, 0.00987978260624006, 0.00987969033709453, 0.00987963456348025, 0.00987964670010429, 0.00987970356904716, 0.00987975833180337, 0.00987977508348207, 0.0098797474664935, 0.00987969651096976, 0.00987965431032105, 0.00987964494392964, 0.00987967256410394, 0.00987972117491175, 0.00987976446830874, 0.00987977978562914, 0.00987975921559099, 0.00987971291833433, 0.00987966369617861
flux1:, 0.65769695280565, 0.0102066229053728, 0.010206670386532, 0.0102067168945545, 0.0102067395049102, 0.0102067272555373, 0.0102066869019775, 0.0102066400198394, 0.0102066122767408, 0.0102066196700465, 0.010206658679514, 0.0102067062962324, 0.0102067316294914, 0.0102067146333931, 0.0102066620916894, 0.0102066095033809, 0.0102066023461874, 0.0102066616518029, 0.0102067537129456, 0.0102067941966391, 0.0102067097564373, 0.0102065391778667, 0.0102064762383203, 0.0102066925163819, 0.0102069437581621, 0.0102066523233546, 0.0102063650331306, 0.0102071328115768, 0.0102061781946275, 0.0102073492402761, 0.0102065279906124, 0.0102060862493877, 0.0102065279906124, 0.0102073492402761, 0.0102061781946275, 0.0102071328115768, 0.0102063650331306, 0.0102066523233546, 0.0102069437581621, 0.0102066925163819, 0.0102064762383203, 0.0102065391778667, 0.0102067097564373, 0.0102067941966391, 0.0102067537129456, 0.0102066616518029, 0.0102066023461874, 0.0102066095033809, 0.0102066620916894, 0.0102067146333931, 0.0102067316294914, 0.0102067062962324, 0.010206658679514, 0.0102066196700465, 0.0102066122767408, 0.0102066400198394, 0.0102066869019775, 0.0102067272555373, 0.0102067395049102, 0.0102067168945545, 0.010206670386532, 0.0102066229053728
flux1:, 0.657959401709403, 0.0105350906965729, 0.0105351363503067, 0.0105351829568373, 0.0105352075238739, 0.0105351983269983, 0.0105351609717633, 0.0105351159198167, 0.0105350881458127, 0.0105350936006235, 0.0105351293777938, 0.0105351735613013, 0.0105351965163605, 0.0105351792374937, 0.0105351289608648, 0.0105350807559227, 0.01053507867363, 0.0105351415286053, 0.0105352332965861, 0.0105352684733001, 0.0105351752271707, 0.0105349973954539, 0.0105349354936314, 0.0105351628941549, 0.01053542397275, 0.010535125258541, 0.0105348337944484, 0.0105356248043697, 0.0105346350925952, 0.0105358404303983, 0.0105349889246292, 0.0105345310882444, 0.0105349889246292, 0.0105358404303983, 0.0105346350925952, 0.0105356248043697, 0.0105348337944484, 0.010535125258541, 0.01053542397275, 0.0105351628941549, 0.0105349354936314, 0.0105349973954539, 0.0105351752271707, 0.0105352684733001, 0.0105352332965861, 0.0105351415286053, 0.01053507867363, 0.0105350807559227, 0.0105351289608648, 0.0105351792374937, 0.0105351965163605, 0.0105351735613013, 0.0105351293777938, 0.0105350936006235, 0.0105350881458127, 0.0105351159198167, 0.0105351609717633, 0.0105351983269983, 0.0105352075238739, 0.0105351829568372, 0.0105351363503067, 0.0105350906965729
flux1:, 0.658221850613157, 0.010864526282031, 0.0108645700422304, 0.0108646165773321, 0.0108646429044779, 0.0108646366215384, 0.0108646022391823, 0.0108645591080179, 0.0108645314619214, 0.0108645351310517, 0.0108645677576165, 0.0108646084921256, 0.0108646289775488, 0.0108646113033503, 0.0108645632130251, 0.0108645193706115, 0.0108645223828262, 0.0108645888070317, 0.0108646802787562, 0.0108647101479075, 0.0108646081598783, 0.0108644232314358, 0.0108643625235254, 0.0108646010069497, 0.0108648716174473, 0.010864565361625, 0.0108642698248323, 0.0108650841170425, 0.010864059280468, 0.0108652992392373, 0.0108644175224444, 0.0108639435706941, 0.0108644175224444, 0.0108652992392373, 0.010864059280468, 0.0108650841170425, 0.0108642698248323, 0.010864565361625, 0.0108648716174473, 0.0108646010069497, 0.0108643625235254, 0.0108644232314358, 0.0108646081598783, 0.0108647101479075, 0.0108646802787562, 0.0108645888070317, 0.0108645223828262, 0.0108645193706115, 0.0108645632130251, 0.0108646113033503, 0.0108646289775487, 0.0108646084921256, 0.0108645677576165, 0.0108645351310517, 0.0108645314619214, 0.0108645591080179, 0.0108646022391823, 0.0108646366215384, 0.0108646429044779, 0.0108646165773321, 0.0108645700422304, 0.010864526282031
flux1:, 0.65848429951691, 0.0111943691293648, 0.0111944109334392, 0.0111944571540474, 0.0111944849235197, 0.0111944812944314, 0.0111944497857543, 0.0111944086693427, 0.0111943813894996, 0.0111943835504887, 0.0111944132292827, 0.0111944505690968, 0.0111944684848452, 0.0111944502183472, 0.0111944041075931, 0.0111943644845299, 0.0111943725415415, 0.0111944425663603, 0.0111945338288393, 0.0111945585264754, 0.0111944479919846, 0.0111942561947601, 0.0111941968114196, 0.0111944462185996, 0.0111947259018351, 0.0111944117413705, 0.0111941121980183, 0.0111949498162126, 0.0111938899877264, 0.0111951649715727, 0.0111942532485587, 0.0111937632293823, 0.0111942532485587, 0.0111951649715727, 0.0111938899877264, 0.0111949498162126, 0.0111941121980183, 0.0111944117413705, 0.0111947259018351, 0.0111944462185996, 0.0111941968114196, 0.0111942561947601, 0.0111944479919846, 0.0111945585264754, 0.0111945338288393, 0.0111944425663603, 0.0111943725415415, 0.0111943644845299, 0.0111944041075931, 0.0111944502183472, 0.0111944684848452, 0.0111944505690968, 0.0111944132292827, 0.0111943835504887, 0.0111943813894996, 0.0111944086693427, 0.0111944497857543, 0.0111944812944314, 0.0111944849235197, 0.0111944571540474, 0.0111944109334392, 0.0111943691293648
flux1:, 0.658746748420663, 0.0115240403467343, 0.0115240801178357, 0.0115241256950769, 0.0115241544648957, 0.0115241531152746, 0.0115241243212521, 0.0115240853316993, 0.0115240587457993, 0.0115240598023779, 0.0115240868506241, 0.0115241209084763, 0.0115241361342708, 0.0115241169869492, 0.0115240725206989, 0.0115240368573102, 0.0115240498492543, 0.0115241235262212, 0.0115242147614784, 0.0115242345600223, 0.0115241158011604, 0.0115239174276424, 0.0115238594677819, 0.0115241195171632, 0.0115244076614789, 0.0115240851374324, 0.0115237816225427, 0.0115246426043654, 0.0115235480814748, 0.0115248585654873, 0.0115239172000403, 0.0115234112294667, 0.0115239172000403, 0.0115248585654873, 0.0115235480814748, 0.0115246426043654, 0.0115237816225427, 0.0115240851374324, 0.0115244076614789, 0.0115241195171632, 0.0115238594677819, 0.0115239174276424, 0.0115241158011604, 0.0115242345600223, 0.0115242147614784, 0.0115241235262212, 0.0115240498492543, 0.0115240368573102, 0.0115240725206989, 0.0115241169869492, 0.0115241361342708, 0.0115241209084763, 0.0115240868506241, 0.0115240598023779, 0.0115240587457993, 0.0115240853316993, 0.0115241243212521, 0.0115241531152746, 0.0115241544648957, 0.0115241256950769, 0.0115240801178357, 0.0115240403467343
flux1:, 0.659009197324416, 0.0118529441920999, 0.0118529818216453, 0.0118530263320493, 0.0118530555389029, 0.011853055992759, 0.011853029711445, 0.0118529929931531, 0.0118529675242257, 0.0118529680023309, 0.0118529928399646, 0.0118530237728546, 0.0118530361573514, 0.0118530157456927, 0.0118529724652707, 0.0118529403957001, 0.0118529581638597, 0.0118530355723339, 0.0118531270586853, 0.0118531423618411, 0.0118530158184302, 0.0118528112167919, 0.0118527547424748, 0.0118530250309396, 0.0118533208786672, 0.0118529894449238, 0.0118526819678325, 0.0118535663447943, 0.0118524375876128, 0.0118537841091535, 0.0118528136194831, 0.011852291880096, 0.0118528136194831, 0.0118537841091535, 0.0118524375876128, 0.0118535663447943, 0.0118526819678325, 0.0118529894449238, 0.0118533208786672, 0.0118530250309396, 0.0118527547424748, 0.0118528112167919, 0.0118530158184302, 0.0118531423618411, 0.0118531270586853, 0.0118530355723339, 0.0118529581638597, 0.0118529403957001, 0.0118529724652707, 0.0118530157456927, 0.0118530361573514, 0.0118530237728546, 0.0118529928399646, 0.0118529680023309, 0.0118529675242257, 0.0118529929931531, 0.011853029711445, 0.011853055992759, 0.0118530555389029, 0.0118530263320493, 0.0118529818216453, 0.0118529441920999
flux1:, 0.65927164622817, 0.0121804697026867, 0.0121805050344982, 0.0121805479560671, 0.0121805769242957, 0.0121805786217206, 0.0121805546271477, 0.0121805203693195, 0.0121804965371778, 0.0121804970753523, 0.0121805202088393, 0.0121805482021538, 0.0121805575537526, 0.0121805354000769, 0.0121804927331185, 0.0121804637997811, 0.0121804861494346, 0.0121805674027152, 0.0121806595120493, 0.0121806708448254, 0.0121805370615857, 0.0121803266253479, 0.0121802716581936, 0.012180551665795, 0.012180854324471, 0.0121805133601437, 0.0121802019112403, 0.0121811097073214, 0.0121799473326958, 0.0121813304783312, 0.0121803315287109, 0.0121797942666517, 0.0121803315287109, 0.0121813304783312, 0.0121799473326958, 0.0121811097073214, 0.0121802019112403, 0.0121805133601437, 0.012180854324471, 0.012180551665795, 0.0121802716581936, 0.0121803266253479, 0.0121805370615857, 0.0121806708448254, 0.0121806595120493, 0.0121805674027152, 0.0121804861494346, 0.0121804637997812, 0.0121804927331185, 0.0121805354000769, 0.0121805575537526, 0.0121805482021538, 0.0121805202088393, 0.0121804970753523, 0.0121804965371778, 0.0121805203693195, 0.0121805546271477, 0.0121805786217206, 0.0121805769242957, 0.0121805479560671, 0.0121805050344982, 0.0121804697026867
flux1:, 0.659534095131923, 0.0125059924399666, 0.0125060252573136, 0.0125060659711745, 0.012506093927811, 0.0125060962468927, 0.0125060743088516, 0.0125060427553223, 0.012506021172918, 0.0125060225072026, 0.0125060445095051, 0.0125060697603127, 0.0125060758403678, 0.0125060513782768, 0.0125060086537004, 0.0125059823253376, 0.0125060090394754, 0.0125060942888165, 0.01250618747966, 0.0125061954736606, 0.012506055083877, 0.012505839240565, 0.0125057857599864, 0.0125060748586554, 0.0125063833168029, 0.0125060321420033, 0.0125057167005081, 0.0125066479293266, 0.012505452701145, 0.0125068730893993, 0.0125058464781804, 0.0125052939987534, 0.0125058464781804, 0.0125068730893993, 0.012505452701145, 0.0125066479293266, 0.0125057167005081, 0.0125060321420034, 0.0125063833168029, 0.0125060748586554, 0.0125057857599864, 0.012505839240565, 0.012506055083877, 0.0125061954736606, 0.01250618747966, 0.0125060942888165, 0.0125060090394754, 0.0125059823253376, 0.0125060086537004, 0.0125060513782768, 0.0125060758403678, 0.0125060697603127, 0.0125060445095051, 0.0125060225072026, 0.012506021172918, 0.0125060427553223, 0.0125060743088516, 0.0125060962468927, 0.012506093927811, 0.0125060659711745, 0.0125060252573136, 0.0125059924399666
flux1:, 0.659796544035676, 0.0128288763446229, 0.012828906361328, 0.012828944159406, 0.0128289702548685, 0.0128289725368094, 0.0128289524403027, 0.0128289238957897, 0.012828905260193, 0.012828908203902, 0.0128289296914506, 0.0128289523919327, 0.0128289549110442, 0.012828927495651, 0.0128288839633144, 0.0128288596559461, 0.0128288905091274, 0.012828979945188, 0.0128290747515123, 0.0128290801258505, 0.0128289338320964, 0.0128287130314089, 0.012828660974953, 0.0128289584411099, 0.0128292715882466, 0.0128289094827888, 0.0128285900252504, 0.0128295446857358, 0.0128283175015901, 0.0128297757618665, 0.0128287224061592, 0.0128281550681578, 0.0128287224061592, 0.0128297757618665, 0.0128283175015901, 0.0128295446857357, 0.0128285900252504, 0.0128289094827888, 0.0128292715882465, 0.0128289584411099, 0.012828660974953, 0.0128287130314089, 0.0128289338320964, 0.0128290801258505, 0.0128290747515123, 0.012828979945188, 0.0128288905091274, 0.0128288596559461, 0.0128288839633144, 0.012828927495651, 0.0128289549110442, 0.0128289523919327, 0.0128289296914506, 0.012828908203902, 0.012828905260193, 0.0128289238957897, 0.0128289524403027, 0.0128289725368094, 0.0128289702548685, 0.012828944159406, 0.012828906361328, 0.0128288763446229
flux1:, 0.660058992939429, 0.013148475695114, 0.0131485025516776, 0.0131485366504844, 0.0131485599841831, 0.0131485615603909, 0.0131485431235435, 0.0131485179555774, 0.0131485030335687, 0.0131485084526122, 0.0131485300603165, 0.0131485503823021, 0.013148549000225, 0.0131485179230999, 0.0131484727775429, 0.0131484498774695, 0.0131484846490744, 0.0131485785004488, 0.013148675516363, 0.0131486790547333, 0.0131485276073405, 0.0131483023093704, 0.0131482515753441, 0.0131485566061892, 0.0131488732565542, 0.0131484994810368, 0.013148175990204, 0.0131491540607756, 0.01314789593529, 0.0131493926834607, 0.0131483136009009, 0.0131477318098161, 0.0131483136009009, 0.0131493926834607, 0.01314789593529, 0.0131491540607756, 0.013148175990204, 0.0131484994810368, 0.0131488732565542, 0.0131485566061892, 0.0131482515753441, 0.0131483023093704, 0.0131485276073405, 0.0131486790547333, 0.013148675516363, 0.0131485785004488, 0.0131484846490744, 0.0131484498774695, 0.0131484727775429, 0.0131485179230999, 0.013148549000225, 0.0131485503823021, 0.0131485300603165, 0.0131485084526122, 0.0131485030335687, 0.0131485179555774, 0.0131485431235435, 0.0131485615603909, 0.0131485599841831, 0.0131485366504844, 0.0131485025516776, 0.013148475695114
flux1:, 0.660321441843183, 0.0134641371625745, 0.0134641604279961, 0.0134641899882689, 0.0134642096380822, 0.0134642098578589, 0.0134641929471303, 0.0134641715831545, 0.0134641611917126, 0.0134641699763808, 0.0134641923318279, 0.013464210413358, 0.0134642047428897, 0.0134641692514148, 0.0134641216588835, 0.013464099546783, 0.0134641380329417, 0.0134642365615543, 0.0134643364222186, 0.0134643389468488, 0.0134641831209089, 0.013463953784952, 0.0134639042374148, 0.013464215970518, 0.0134645348898513, 0.0134641487084617, 0.0134638211821642, 0.0134648226134844, 0.0134635346587518, 0.0134650704700631, 0.0134639667581968, 0.0134633709585145, 0.0134639667581968, 0.0134650704700632, 0.0134635346587518, 0.0134648226134844, 0.0134638211821642, 0.0134641487084617, 0.0134645348898513, 0.013464215970518, 0.0134639042374148, 0.013463953784952, 0.0134641831209089, 0.0134643389468487, 0.0134643364222186, 0.0134642365615543, 0.0134641380329417, 0.013464099546783, 0.0134641216588835, 0.0134641692514148, 0.0134642047428897, 0.013464210413358, 0.0134641923318279, 0.0134641699763808, 0.0134641611917126, 0.0134641715831545, 0.0134641929471303, 0.0134642098578589, 0.0134642096380822, 0.0134641899882689, 0.0134641604279961, 0.0134641371625745
flux1:, 0.660583890746936, 0.0137752019539294, 0.0137752211335647, 0.0137752452851244, 0.0137752603394411, 0.0137752585968318, 0.0137752431385063, 0.0137752260579017, 0.0137752210401657, 0.0137752340745026, 0.0137752577725552, 0.0137752737073065, 0.0137752633223024, 0.0137752226428947, 0.0137751717706644, 0.0137751498457686, 0.0137751918693113, 0.0137752953626142, 0.0137753987218987, 0.0137754010652503, 0.0137752416370053, 0.0137750087114608, 0.0137749601875543, 0.0137752777232115, 0.0137755976577872, 0.0137751983620926, 0.0137748668217651, 0.0137758915282086, 0.0137745749318957, 0.0137761503119608, 0.0137750231258745, 0.0137744137927005, 0.0137750231258745, 0.0137761503119608, 0.0137745749318957, 0.0137758915282086, 0.0137748668217651, 0.0137751983620926, 0.0137755976577872, 0.0137752777232115, 0.0137749601875543, 0.0137750087114608, 0.0137752416370053, 0.0137754010652503, 0.0137753987218987, 0.0137752953626142, 0.0137751918693113, 0.0137751498457686, 0.0137751717706644, 0.0137752226428947, 0.0137752633223024, 0.0137752737073065, 0.0137752577725552, 0.0137752340745026, 0.0137752210401657, 0.0137752260579017, 0.0137752431385063, 0.0137752585968318, 0.0137752603394411, 0.0137752452851244, 0.0137752211335647, 0.0137752019539294
flux1:, 0.660846339650689, 0.0140810080342196, 0.0140810225836402, 0.0140810404544925, 0.0140810500453245, 0.0140810458036994, 0.0140810317908332, 0.0140810195119208, 0.0140810207094834, 0.0140810388395399, 0.0140810644185468, 0.0140810782487934, 0.0140810626962336, 0.0140810160606719, 0.0140809611075483, 0.0140809388108637, 0.0140809842287377, 0.0140810929888212, 0.0140812004944079, 0.0140812034696168, 0.0140810411931264, 0.0140808051069391, 0.0140807574264058, 0.0140810798520959, 0.0140813995590962, 0.0140809864920332, 0.0140806509905328, 0.0140816988405811, 0.0140803548423676, 0.0140819701971223, 0.0140808207260238, 0.0140801983563076, 0.0140808207260238, 0.0140819701971223, 0.0140803548423676, 0.0140816988405811, 0.0140806509905328, 0.0140809864920332, 0.0140813995590962, 0.0140810798520959, 0.0140807574264058, 0.0140808051069391, 0.0140810411931264, 0.0140812034696168, 0.0140812004944079, 0.0140810929888212, 0.0140809842287377, 0.0140809388108637, 0.0140809611075483, 0.0140810160606719, 0.0140810626962336, 0.0140810782487934, 0.0140810644185468, 0.0140810388395399, 0.0140810207094834, 0.0140810195119208, 0.0140810317908332, 0.0140810458036994, 0.0140810500453245, 0.0140810404544925, 0.0140810225836402, 0.0140810080342196
flux1:, 0.661108788554442, 0.0143808924182982, 0.0143809017627272, 0.0143809125111281, 0.0143809158466828, 0.0143809086597307, 0.0143808961539909, 0.0143808892163755, 0.0143808974390083, 0.0143809214413649, 0.0143809493621285, 0.0143809610757292, 0.0143809398915195, 0.0143808865654164, 0.0143808267922038, 0.0143808036277818, 0.0143808523355123, 0.0143809666654122, 0.0143810789321915, 0.0143810833033221, 0.014380918888294, 0.0143806800443083, 0.014380633020932, 0.0143809594370913, 0.014381277715334, 0.0143808502945861, 0.0143805109229798, 0.0143815817288208, 0.0143802115959208, 0.0143818672014913, 0.0143806966449996, 0.0143800617486436, 0.0143806966449996, 0.0143818672014913, 0.0143802115959208, 0.0143815817288208, 0.0143805109229798, 0.0143808502945861, 0.014381277715334, 0.0143809594370913, 0.014380633020932, 0.0143806800443083, 0.014380918888294, 0.0143810833033221, 0.0143810789321915, 0.0143809666654122, 0.0143808523355123, 0.0143808036277818, 0.0143808267922038, 0.0143808865654163, 0.0143809398915195, 0.0143809610757292, 0.0143809493621285, 0.0143809214413649, 0.0143808974390083, 0.0143808892163755, 0.0143808961539909, 0.0143809086597307, 0.0143809158466828, 0.0143809125111281, 0.0143809017627272, 0.0143808924182982
flux1:, 0.661371237458196, 0.0146741935212342, 0.014674197079753, 0.0146741999277202, 0.0146741963228011, 0.0146741858507892, 0.0146741749789224, 0.0146741739218406, 0.0146741899159488, 0.0146742204679288, 0.014674251096446, 0.0146742606281215, 0.0146742333560812, 0.0146741726683838, 0.0146741074270728, 0.0146740829804129, 0.0146741349133449, 0.0146742551010007, 0.0146743726837357, 0.014674379136964, 0.0146742132285876, 0.0146739719990834, 0.0146739254536737, 0.0146742549999136, 0.0146745707199005, 0.0146741284598593, 0.0146737853529077, 0.0146748788595729, 0.014673483862147, 0.0146751798356218, 0.0146739893805485, 0.0146733424716999, 0.0146739893805485, 0.0146751798356218, 0.014673483862147, 0.0146748788595729, 0.0146737853529077, 0.0146741284598593, 0.0146745707199005, 0.0146742549999136, 0.0146739254536737, 0.0146739719990834, 0.0146742132285876, 0.014674379136964, 0.0146743726837357, 0.0146742551010007, 0.0146741349133448, 0.0146740829804129, 0.0146741074270728, 0.0146741726683838, 0.0146742333560812, 0.0146742606281215, 0.014674251096446, 0.0146742204679288, 0.0146741899159488, 0.0146741739218406, 0.0146741749789224, 0.0146741858507892, 0.0146741963228011, 0.0146741999277202, 0.014674197079753, 0.0146741935212342
flux1:, 0.661633686361949, 0.014960253556004, 0.0149602507693758, 0.0149602450359719, 0.0149602339386439, 0.0149602199590526, 0.0149602109040462, 0.0149602162416618, 0.0149602406589006, 0.0149602783118503, 0.0149603119066604, 0.0149603191435736, 0.0149602853568476, 0.0149602167291411, 0.014960145489591, 0.0149601194423912, 0.014960174573625, 0.0149603008740987, 0.0149604242404151, 0.0149604333572472, 0.0149602665187949, 0.0149600232433649, 0.0149599770178017, 0.0149603088986405, 0.0149606210308886, 0.014960163562435, 0.0149598169025498, 0.0149609327769774, 0.0149595141642703, 0.0149612504363782, 0.0149600412347852, 0.0149593828236058, 0.0149600412347852, 0.0149612504363782, 0.0149595141642703, 0.0149609327769774, 0.0149598169025498, 0.014960163562435, 0.0149606210308886, 0.0149603088986405, 0.0149599770178017, 0.0149600232433649, 0.0149602665187949, 0.0149604333572472, 0.0149604242404151, 0.0149603008740987, 0.014960174573625, 0.0149601194423912, 0.014960145489591, 0.0149602167291411, 0.0149602853568476, 0.0149603191435736, 0.0149603119066604, 0.0149602783118503, 0.0149602406589006, 0.0149602162416618, 0.0149602109040462, 0.0149602199590526, 0.0149602339386439, 0.0149602450359719, 0.0149602507693757, 0.014960253556004
flux1:, 0.661896135265702, 0.0152384209663527, 0.0152384113270214, 0.0152383964596667, 0.015238377472787, 0.0152383598847398, 0.0152383528720739, 0.0152383650668963, 0.0152383984344407, 0.0152384435913399, 0.0152384802960732, 0.0152384850874746, 0.0152384444114238, 0.0152383673857595, 0.0152382897587296, 0.0152382618993664, 0.0152383202344849, 0.0152384528511844, 0.0152385823559838, 0.0152385945895688, 0.0152384272884119, 0.0152381822742151, 0.0152381362459874, 0.0152384697551387, 0.0152387773957947, 0.0152383044832032, 0.0152379545027257, 0.0152390923231683, 0.0152376513012124, 0.0152394275918749, 0.0152382007411603, 0.0152375313263556, 0.0152382007411603, 0.0152394275918749, 0.0152376513012124, 0.0152390923231683, 0.0152379545027257, 0.0152383044832032, 0.0152387773957947, 0.0152384697551387, 0.0152381362459874, 0.015238182274215, 0.0152384272884119, 0.0152385945895688, 0.0152385823559838, 0.0152384528511844, 0.0152383202344849, 0.0152382618993664, 0.0152382897587296, 0.0152383673857595, 0.0152384444114238, 0.0152384850874746, 0.0152384802960732, 0.0152384435913399, 0.0152383984344407, 0.0152383650668963, 0.0152383528720739, 0.0152383598847398, 0.015238377472787, 0.0152383964596667, 0.0152384113270214, 0.0152384209663527
flux1:, 0.662158584169456, 0.0155080528820875, 0.0155080359647023, 0.0155080115668162, 0.0155079844632783, 0.0155079632855373, 0.0155079585652429, 0.0155079780010216, 0.0155080206949666, 0.0155080735934456, 0.0155081134349043, 0.0155081156053522, 0.0155080677408362, 0.0155079820048098, 0.0155078977603291, 0.0155078679896492, 0.0155079295585214, 0.015508068624275, 0.0155082044866656, 0.0155082201421548, 0.0155080527397023, 0.0155078062640042, 0.0155077603606116, 0.0155080949028902, 0.0155083972957013, 0.0155079088500676, 0.0155075558317869, 0.0155087150780055, 0.0155072527896959, 0.015509068587362, 0.015507825113069, 0.0155071451754365, 0.015507825113069, 0.015509068587362, 0.0155072527896959, 0.0155087150780055, 0.0155075558317869, 0.0155079088500676, 0.0155083972957013, 0.0155080949028902, 0.0155077603606116, 0.0155078062640042, 0.0155080527397023, 0.0155082201421548, 0.0155082044866655, 0.015508068624275, 0.0155079295585214, 0.0155078679896492, 0.0155078977603291, 0.0155079820048098, 0.0155080677408362, 0.0155081156053522, 0.0155081134349043, 0.0155080735934456, 0.0155080206949666, 0.0155079780010216, 0.0155079585652429, 0.0155079632855373, 0.0155079844632783, 0.0155080115668162, 0.0155080359647023, 0.0155080528820875
flux1:, 0.662421033073209, 0.0157685175835681, 0.0157684930742678, 0.0157684589276738, 0.0157684236585347, 0.0157683990212043, 0.0157683968467306, 0.0157684238022827, 0.0157684760255519, 0.0157685367271461, 0.0157685796189521, 0.0157685789843922, 0.0157685237302708, 0.015768429138149, 0.0157683382183997, 0.0157683065506291, 0.0157683713967427, 0.0157685169556379, 0.0157686592394175, 0.0157686784591895, 0.0157685112050928, 0.0157682635198792, 0.015768217732428, 0.0157685528423842, 0.0157688493962094, 0.0157683454849219, 0.015767989760829, 0.0157691698055178, 0.0157676873138023, 0.0157695418593732, 0.015768282701331, 0.0157675926985537, 0.015768282701331, 0.0157695418593732, 0.0157676873138023, 0.0157691698055178, 0.015767989760829, 0.0157683454849219, 0.0157688493962095, 0.0157685528423842, 0.015768217732428, 0.0157682635198792, 0.0157685112050928, 0.0157686784591895, 0.0157686592394175, 0.0157685169556379, 0.0157683713967427, 0.0157683065506291, 0.0157683382183997, 0.015768429138149, 0.0157685237302708, 0.0157685789843922, 0.0157685796189521, 0.0157685367271462, 0.0157684760255519, 0.0157684238022827, 0.0157683968467306, 0.0157683990212043, 0.0157684236585347, 0.0157684589276738, 0.0157684930742678, 0.0157685175835681
flux1:, 0.662683481976962, 0.0160191969617475, 0.0160191646844318, 0.0160191207651986, 0.0160190774602334, 0.016019049590685, 0.0160190501958106, 0.0160190848212638, 0.0160191465872311, 0.0160192149734132, 0.0160192607249634, 0.0160192571107586, 0.0160191943844076, 0.016019090973231, 0.0160189934993499, 0.0160189600581556, 0.01601902822609, 0.0160191802170098, 0.0160193288156388, 0.016019351570025, 0.0160191846008083, 0.0160189359391477, 0.0160188903344645, 0.0160192256909493, 0.0160195159921448, 0.0160189968440593, 0.0160186387924072, 0.0160198388942782, 0.0160183371691154, 0.0160202294451333, 0.0160189554474325, 0.0160182558102998, 0.0160189554474325, 0.0160202294451333, 0.0160183371691154, 0.0160198388942782, 0.0160186387924072, 0.0160189968440593, 0.0160195159921448, 0.0160192256909494, 0.0160188903344645, 0.0160189359391477, 0.0160191846008083, 0.016019351570025, 0.0160193288156388, 0.0160191802170098, 0.01601902822609, 0.0160189600581556, 0.0160189934993499, 0.016019090973231, 0.0160191943844076, 0.0160192571107586, 0.0160192607249634, 0.0160192149734132, 0.0160191465872311, 0.0160190848212638, 0.0160190501958106, 0.016019049590685, 0.0160190774602334, 0.0160191207651986, 0.0160191646844318, 0.0160191969617475
flux1:, 0.662945930880715, 0.0162594889598569, 0.0162594488977749, 0.0162593953844868, 0.0162593443451235, 0.0162593135489987, 0.0162593171241861, 0.0162593594210576, 0.0162594305438433, 0.0162595063190429, 0.0162595546492272, 0.0162595479090827, 0.0162594777637575, 0.0162593657635327, 0.0162592620359929, 0.0162592270459686, 0.0162592985677368, 0.0162594568105068, 0.0162596114373557, 0.0162596375212944, 0.0162594708633898, 0.0162592214471218, 0.0162591761777316, 0.0162595116137193, 0.0162597954329022, 0.0162592614390319, 0.0162589014798492, 0.0162601207787724, 0.0162586006883883, 0.0162605294140072, 0.0162592413191789, 0.0162585324493718, 0.0162592413191789, 0.0162605294140071, 0.0162586006883883, 0.0162601207787724, 0.0162589014798492, 0.0162592614390319, 0.0162597954329022, 0.0162595116137193, 0.0162591761777316, 0.0162592214471218, 0.0162594708633898, 0.0162596375212944, 0.0162596114373557, 0.0162594568105068, 0.0162592985677368, 0.0162592270459686, 0.0162592620359929, 0.0162593657635327, 0.0162594777637575, 0.0162595479090827, 0.0162595546492272, 0.0162595063190429, 0.0162594305438433, 0.0162593594210576, 0.0162593171241861, 0.0162593135489987, 0.0162593443451235, 0.0162593953844868, 0.0162594488977749, 0.0162594889598569
flux1:, 0.663208379784469, 0.0164888099826877, 0.0164887622938802, 0.0164886995677167, 0.0164886412527243, 0.0164886078911728, 0.0164886145608483, 0.0164886643672399, 0.0164887444593373, 0.0164888271608203, 0.0164888777157003, 0.0164888677503406, 0.0164887903883146, 0.016488670225648, 0.0164885607181608, 0.0164885244922252, 0.0164885993733004, 0.0164887635582898, 0.0164889237427602, 0.0164889527785794, 0.0164887863555542, 0.0164885364038061, 0.0164884917151731, 0.016488827222328, 0.0164891045152208, 0.0164885562249169, 0.0164881948141819, 0.0164894323287241, 0.0164878946355581, 0.0164898582676307, 0.0164885567152585, 0.0164878389847762, 0.0164885567152585, 0.0164898582676307, 0.0164878946355581, 0.0164894323287241, 0.0164881948141819, 0.0164885562249169, 0.0164891045152208, 0.016488827222328, 0.0164884917151731, 0.0164885364038061, 0.0164887863555542, 0.0164889527785794, 0.0164889237427602, 0.0164887635582898, 0.0164885993733004, 0.0164885244922252, 0.0164885607181608, 0.016488670225648, 0.0164887903883146, 0.0164888677503406, 0.0164888777157003, 0.0164888271608203, 0.0164887444593373, 0.0164886643672399, 0.0164886145608484, 0.0164886078911728, 0.0164886412527243, 0.0164886995677167, 0.0164887622938802, 0.0164888099826877
flux1:, 0.663470828688222, 0.0167065972594363, 0.0167065422848763, 0.0167064709213167, 0.0167064059260175, 0.0167063703905584, 0.016706380192797, 0.0167064371747605, 0.0167065256523084, 0.0167066146664458, 0.0167066670398753, 0.0167066538143033, 0.0167065695948726, 0.0167064418896676, 0.016706327236834, 0.0167062901602221, 0.0167063683661083, 0.0167065380480118, 0.0167067031379115, 0.0167067345841965, 0.0167065682277897, 0.0167063179657712, 0.0167062742002896, 0.0167066099279426, 0.0167068808302121, 0.0167063189429684, 0.0167059565657099, 0.016707211193348, 0.0167056565549151, 0.0167076532953347, 0.0167063388251693, 0.0167056125774187, 0.0167063388251693, 0.0167076532953347, 0.0167056565549151, 0.016707211193348, 0.0167059565657099, 0.0167063189429684, 0.0167068808302121, 0.0167066099279426, 0.0167062742002896, 0.0167063179657712, 0.0167065682277897, 0.0167067345841965, 0.0167067031379115, 0.0167065380480118, 0.0167063683661083, 0.0167062901602221, 0.016706327236834, 0.0167064418896676, 0.0167065695948726, 0.0167066538143033, 0.0167066670398753, 0.0167066146664458, 0.0167065256523084, 0.0167064371747605, 0.016706380192797, 0.0167063703905584, 0.0167064059260175, 0.0167064709213167, 0.0167065422848763, 0.0167065972594363
flux1:, 0.663733277591975, 0.0169123111462224, 0.0169122494098784, 0.0169121701623, 0.016912099192442, 0.0169120618789882, 0.0169120747489873, 0.0169121383988314, 0.0169122344944739, 0.0169123290786146, 0.016912382834626, 0.016912366392838, 0.0169122758344898, 0.0169121413896328, 0.0169120223688433, 0.016911984880536, 0.0169120663247351, 0.0169122409211111, 0.0169124100914178, 0.0169124432576808, 0.0169122767221059, 0.0169120263896107, 0.0169119839869405, 0.0169123202353464, 0.0169125850515661, 0.0169120104047424, 0.0169116475673759, 0.0169129180875745, 0.0169113470622972, 0.0169133748715251, 0.0169120479310148, 0.0169113134835237, 0.0169120479310148, 0.0169133748715251, 0.0169113470622972, 0.0169129180875745, 0.0169116475673759, 0.0169120104047424, 0.0169125850515661, 0.0169123202353464, 0.0169119839869405, 0.0169120263896107, 0.0169122767221059, 0.0169124432576808, 0.0169124100914178, 0.0169122409211111, 0.0169120663247351, 0.016911984880536, 0.0169120223688433, 0.0169121413896328, 0.0169122758344898, 0.016912366392838, 0.016912382834626, 0.0169123290786146, 0.0169122344944739, 0.0169121383988314, 0.0169120747489873, 0.0169120618789882, 0.016912099192442, 0.0169121701623, 0.0169122494098784, 0.0169123111462224
flux1:, 0.663995726495728, 0.0171054373546804, 0.0171053695551762, 0.0171052833310588, 0.0171052071727789, 0.0171051684564257, 0.0171051842149723, 0.0171052538569351, 0.0171053566398389, 0.0171054559487243, 0.0171055106444081, 0.0171054911205413, 0.0171053948968488, 0.0171052546811147, 0.0171051321894555, 0.0171050947620044, 0.0171051792961845, 0.0171053580911317, 0.017105530359026, 0.0171055644256617, 0.0171053974045047, 0.0171051472635548, 0.0171051067570375, 0.0171054439649937, 0.0171057031520764, 0.0171051167049751, 0.0171047539272092, 0.0171060390074599, 0.0171044520653423, 0.0171065086818464, 0.0171051696378345, 0.0171044272864885, 0.0171051696378345, 0.0171065086818464, 0.0171044520653423, 0.0171060390074599, 0.0171047539272092, 0.0171051167049751, 0.0171057031520764, 0.0171054439649937, 0.0171051067570375, 0.0171051472635548, 0.0171053974045047, 0.0171055644256617, 0.017105530359026, 0.0171053580911317, 0.0171051792961845, 0.0171050947620044, 0.0171051321894555, 0.0171052546811147, 0.0171053948968488, 0.0171054911205413, 0.0171055106444081, 0.0171054559487243, 0.0171053566398389, 0.0171052538569351, 0.0171051842149724, 0.0171051684564257, 0.0171052071727789, 0.0171052833310588, 0.0171053695551762, 0.0171054373546804
flux1:, 0.664258175399482, 0.0172854890934482, 0.0172854160874582, 0.0172853239183209, 0.0172852434058461, 0.0172852036179864, 0.0172852219658632, 0.0172852967692038, 0.0172854051714467, 0.0172855082868792, 0.0172855634944625, 0.0172855411195243, 0.0172854400486124, 0.0172852951733301, 0.0172851702004696, 0.017285133319244, 0.0172852207263148, 0.017285402879456, 0.0172855771252474, 0.0172856111680469, 0.0172854433129856, 0.0172851936540915, 0.017285155663134, 0.0172854943902588, 0.0172857485359071, 0.01728515135077, 0.0172847891574299, 0.0172860873622438, 0.0172844849000805, 0.0172865678652075, 0.0172852170193989, 0.0172844670440477, 0.0172852170193989, 0.0172865678652075, 0.0172844849000805, 0.0172860873622438, 0.0172847891574299, 0.01728515135077, 0.0172857485359071, 0.0172854943902588, 0.017285155663134, 0.0172851936540915, 0.0172854433129856, 0.0172856111680469, 0.0172855771252474, 0.017285402879456, 0.0172852207263148, 0.017285133319244, 0.0172851702004696, 0.0172852951733301, 0.0172854400486124, 0.0172855411195243, 0.0172855634944625, 0.0172855082868792, 0.0172854051714467, 0.0172852967692038, 0.0172852219658632, 0.0172852036179864, 0.0172852434058461, 0.0172853239183209, 0.0172854160874582, 0.0172854890934482
flux1:, 0.664520624303235, 0.0174520091099159, 0.0174519318879165, 0.0174518348944619, 0.0174517508773159, 0.0174517102865108, 0.0174517308054675, 0.0174518098046407, 0.0174519226528593, 0.0174520286151878, 0.0174520839420666, 0.0174520590456125, 0.0174519540733502, 0.0174518057636497, 0.0174516793618553, 0.0174516435047504, 0.0174517334954173, 0.017451918056124, 0.0174520930494437, 0.0174521260677602, 0.0174519570082699, 0.0174517081548468, 0.0174516733733264, 0.0174520142775041, 0.0174522640744125, 0.0174516572950054, 0.0174512962081181, 0.0174526060108537, 0.0174509883714945, 0.0174530950591135, 0.0174517326667721, 0.0174509753379977, 0.0174517326667721, 0.0174530950591135, 0.0174509883714945, 0.0174526060108537, 0.0174512962081181, 0.0174516572950054, 0.0174522640744125, 0.0174520142775041, 0.0174516733733264, 0.0174517081548468, 0.0174519570082699, 0.0174521260677602, 0.0174520930494437, 0.017451918056124, 0.0174517334954173, 0.0174516435047504, 0.0174516793618553, 0.0174518057636497, 0.0174519540733502, 0.0174520590456125, 0.0174520839420666, 0.0174520286151878, 0.0174519226528593, 0.0174518098046407, 0.0174517308054675, 0.0174517102865108, 0.0174517508773159, 0.0174518348944619, 0.0174519318879165, 0.0174520091099159
flux1:, 0.664783073206988, 0.0176045716202567, 0.0176044912756965, 0.0176043906299053, 0.0176043039414012, 0.0176042627392151, 0.0176042848997629, 0.0176043670209619, 0.0176044830718851, 0.0176045909117874, 0.0176046460173881, 0.0176046190237811, 0.0176045112011632, 0.0176043607628792, 0.0176042340154283, 0.0176041996340364, 0.0176042918472288, 0.0176044777737835, 0.0176046522041982, 0.0176046831517098, 0.0176045125148947, 0.0176042648254654, 0.0176042340063844, 0.0176045778170768, 0.017604824033778, 0.0176042088623092, 0.0176038493937709, 0.0176051691910759, 0.0176035366861057, 0.0176056643361943, 0.0176042906274146, 0.0176035262142124, 0.0176042906274146, 0.0176056643361943, 0.0176035366861057, 0.0176051691910759, 0.0176038493937709, 0.0176042088623092, 0.017604824033778, 0.0176045778170768, 0.0176042340063844, 0.0176042648254654, 0.0176045125148947, 0.0176046831517098, 0.0176046522041982, 0.0176044777737835, 0.0176042918472288, 0.0176041996340364, 0.0176042340154283, 0.0176043607628792, 0.0176045112011632, 0.0176046190237811, 0.0176046460173881, 0.0176045909117874, 0.0176044830718851, 0.0176043670209619, 0.0176042848997629, 0.0176042627392151, 0.0176043039414012, 0.0176043906299053, 0.0176044912756965, 0.0176045716202567
flux1:, 0.665045522110741, 0.0177427841165024, 0.0177427018098482, 0.0177425986959354, 0.0177425101246444, 0.0177424684173537, 0.0177424915932515, 0.0177425756862566, 0.0177426936645512, 0.0177428024336028, 0.0177428570421348, 0.0177428284613068, 0.0177427189167805, 0.0177425677002901, 0.0177424416896029, 0.017742409192752, 0.0177425032001287, 0.0177426893832873, 0.017742861894289, 0.0177428897112104, 0.0177427171409148, 0.0177424710088442, 0.0177424449456268, 0.017742792433922, 0.017743035883291, 0.0177424135564618, 0.0177420562015748, 0.0177433843301095, 0.01774173726517, 0.0177438830203777, 0.0177424982231749, 0.0177417270012605, 0.0177424982231749, 0.0177438830203777, 0.01774173726517, 0.0177433843301095, 0.0177420562015748, 0.0177424135564617, 0.017743035883291, 0.017742792433922, 0.0177424449456268, 0.0177424710088442, 0.0177427171409148, 0.0177428897112104, 0.017742861894289, 0.0177426893832874, 0.0177425032001287, 0.017742409192752, 0.0177424416896029, 0.0177425677002901, 0.0177427189167805, 0.0177428284613068, 0.0177428570421348, 0.0177428024336028, 0.0177426936645512, 0.0177425756862566, 0.0177424915932515, 0.0177424684173537, 0.0177425101246444, 0.0177425986959354, 0.0177427018098482, 0.0177427841165024
flux1:, 0.665307971014495, 0.0178662890402535, 0.0178662059596758, 0.0178661015358768, 0.0178660118015727, 0.0178659696083005, 0.0178659930972111, 0.0178660779711851, 0.0178661966079262, 0.0178663054065274, 0.0178663593149278, 0.0178663297278679, 0.0178662196356225, 0.017866068998038, 0.0178659447748478, 0.0178659145152816, 0.0178660098297976, 0.0178661951200011, 0.0178663643451812, 0.0178663879907203, 0.0178662131651279, 0.0178659690157619, 0.0178659485207472, 0.0178663004671568, 0.017866541973676, 0.0178659137386708, 0.0178655589707874, 0.0178668937258091, 0.0178652324276731, 0.0178673933717916, 0.0178659977361863, 0.0178652199966196, 0.0178659977361863, 0.0178673933717916, 0.0178652324276731, 0.0178668937258091, 0.0178655589707874, 0.0178659137386708, 0.017866541973676, 0.0178663004671568, 0.0178659485207472, 0.0178659690157619, 0.0178662131651279, 0.0178663879907203, 0.0178663643451812, 0.0178661951200011, 0.0178660098297976, 0.0178659145152815, 0.0178659447748478, 0.017866068998038, 0.0178662196356225, 0.0178663297278679, 0.0178663593149278, 0.0178663054065274, 0.0178661966079262, 0.0178660779711851, 0.0178659930972111, 0.0178659696083005, 0.0178660118015727, 0.0178661015358768, 0.0178662059596758, 0.0178662890402535
flux1:, 0.665570419918248, 0.0179747653134966, 0.0179746826341707, 0.0179745779972668, 0.0179744877325623, 0.0179744449899999, 0.0179744680394239, 0.0179745525010684, 0.0179746705711199, 0.0179747785725161, 0.0179748316531676, 0.0179748016926583, 0.0179746922381153, 0.0179745435053344, 0.0179744220601455, 0.0179743943249332, 0.0179744904132364, 0.0179746736505323, 0.0179748382506428, 0.0179748567345052, 0.017974679381522, 0.0179744376667432, 0.0179744235475642, 0.01797478070868, 0.0179750210756115, 0.0179743881668268, 0.0179740364332764, 0.0179753760885784, 0.017973700933011, 0.0179758741302149, 0.0179744679524475, 0.0179736840102488, 0.0179744679524475, 0.0179758741302149, 0.017973700933011, 0.0179753760885784, 0.0179740364332764, 0.0179743881668268, 0.0179750210756115, 0.0179747807086799, 0.0179744235475642, 0.0179744376667432, 0.017974679381522, 0.0179748567345052, 0.0179748382506428, 0.0179746736505323, 0.0179744904132364, 0.0179743943249332, 0.0179744220601455, 0.0179745435053344, 0.0179746922381153, 0.0179748016926583, 0.0179748316531676, 0.0179747785725161, 0.0179746705711199, 0.0179745525010684, 0.0179744680394239, 0.0179744449899999, 0.0179744877325623, 0.0179745779972668, 0.0179746826341707, 0.0179747653134966
flux1:, 0.665832868822001, 0.0180679297179323, 0.0180678485620169, 0.0180677447163421, 0.0180676544548804, 0.0180676110283469, 0.0180676328656201, 0.0180677157579626, 0.0180678321146177, 0.0180679385839782, 0.0180679907820866, 0.0180679611094844, 0.0180678534533852, 0.0180677078835061, 0.018067590121461, 0.0180675651265227, 0.0180676614247351, 0.0180678414703234, 0.0180680001698803, 0.0180680125816692, 0.0180678324915103, 0.0180675936818578, 0.018067586716515, 0.0180679497916994, 0.0180681897693073, 0.0180675533865704, 0.0180672051059819, 0.0180685479346165, 0.0180668593740102, 0.0180690419077053, 0.018067625553705, 0.0180668357561387, 0.018067625553705, 0.0180690419077053, 0.0180668593740102, 0.0180685479346165, 0.0180672051059819, 0.0180675533865704, 0.0180681897693073, 0.0180679497916994, 0.018067586716515, 0.0180675936818578, 0.0180678324915103, 0.0180680125816692, 0.0180680001698803, 0.0180678414703234, 0.0180676614247351, 0.0180675651265227, 0.0180675901214609, 0.0180677078835061, 0.0180678534533852, 0.0180679611094844, 0.0180679907820866, 0.0180679385839782, 0.0180678321146177, 0.0180677157579626, 0.0180676328656201, 0.0180676110283469, 0.0180676544548804, 0.0180677447163421, 0.0180678485620169, 0.0180679297179323
flux1:, 0.666095317725754, 0.0181455381151657, 0.0181454595144979, 0.0181453573468939, 0.0181452675185552, 0.0181452232187541, 0.0181452430836356, 0.0181453233236638, 0.0181454369290441, 0.0181455412368484, 0.0181455925626794, 0.018145563841773, 0.0181454590843547, 0.018145317833906, 0.0181452045540004, 0.0181451824429043, 0.0181452783751537, 0.0181454541433619, 0.0181456057654557, 0.0181456113009213, 0.0181454283354593, 0.018145192910104, 0.018145193821622, 0.018145563420917, 0.0181458036768452, 0.018145164965798, 0.0181448205268548, 0.0181461648220255, 0.018144463411789, 0.0181466524219191, 0.0181452263491762, 0.0181444310833866, 0.0181452263491762, 0.0181466524219191, 0.018144463411789, 0.0181461648220255, 0.0181448205268548, 0.018145164965798, 0.0181458036768452, 0.018145563420917, 0.018145193821622, 0.018145192910104, 0.0181454283354593, 0.0181456113009213, 0.0181456057654557, 0.0181454541433619, 0.0181452783751537, 0.0181451824429043, 0.0181452045540004, 0.018145317833906, 0.0181454590843547, 0.018145563841773, 0.0181455925626794, 0.0181455412368484, 0.0181454369290441, 0.0181453233236638, 0.0181452430836356, 0.0181452232187541, 0.0181452675185552, 0.0181453573468939, 0.0181454595144979, 0.0181455381151658
flux1:, 0.666357766629508, 0.0182073865010905, 0.018207311364484, 0.0182072116263161, 0.0182071225594655, 0.0182070771639381, 0.0182070943421382, 0.018207170955543, 0.0182072809054846, 0.0182073825347872, 0.0182074330512627, 0.0182074059204292, 0.0182073050672047, 0.0182071691615022, 0.0182070610408662, 0.0182070418878221, 0.0182071368867184, 0.0182073073761712, 0.0182074508742102, 0.0182074488574414, 0.0182072629560422, 0.0182070313910232, 0.0182070408226277, 0.0182074174370421, 0.0182076585298607, 0.0182070185650881, 0.0182066783266815, 0.0182080224221675, 0.0182063088448767, 0.0182085015625968, 0.0182070663396412, 0.0182062660393451, 0.0182070663396412, 0.0182085015625968, 0.0182063088448767, 0.0182080224221675, 0.0182066783266815, 0.0182070185650881, 0.0182076585298607, 0.0182074174370421, 0.0182070408226277, 0.0182070313910232, 0.0182072629560422, 0.0182074488574414, 0.0182074508742102, 0.0182073073761712, 0.0182071368867184, 0.0182070418878221, 0.0182070610408662, 0.0182071691615022, 0.0182073050672047, 0.0182074059204292, 0.0182074330512627, 0.0182073825347872, 0.0182072809054846, 0.018207170955543, 0.0182070943421382, 0.0182070771639381, 0.0182071225594655, 0.0182072116263161, 0.018207311364484, 0.0182073865010905
flux1:, 0.666620215533261, 0.0182533118887697, 0.0182532409755378, 0.0182531442724633, 0.0182530562028419, 0.0182530094808172, 0.0182530233367287, 0.0182530954881539, 0.0182532010306035, 0.0182532995780903, 0.0182533493845191, 0.0182533244285199, 0.0182532283591222, 0.0182530986678805, 0.0182529962515861, 0.0182529800683349, 0.0182530735964647, 0.0182532379192055, 0.0182533724044402, 0.018253362305272, 0.018253173487013, 0.0182529462422517, 0.0182529647340168, 0.0182533487092669, 0.0182535910660827, 0.0182529508374427, 0.0182526151301193, 0.018253957419596, 0.0182522325059826, 0.0182544262846991, 0.0182529826074689, 0.0182521777584451, 0.0182529826074689, 0.0182544262846991, 0.0182522325059826, 0.018253957419596, 0.0182526151301193, 0.0182529508374427, 0.0182535910660827, 0.0182533487092669, 0.0182529647340168, 0.0182529462422517, 0.018253173487013, 0.018253362305272, 0.0182533724044402, 0.0182532379192055, 0.0182530735964646, 0.0182529800683349, 0.0182529962515861, 0.0182530986678805, 0.0182532283591222, 0.0182533244285199, 0.0182533493845191, 0.0182532995780903, 0.0182532010306035, 0.0182530954881539, 0.0182530233367287, 0.0182530094808172, 0.0182530562028418, 0.0182531442724633, 0.0182532409755378, 0.0182533118887697
flux1:, 0.666882664437014, 0.0182831930150907, 0.0182831269160624, 0.0182830337057857, 0.0182829467912404, 0.0182828985303612, 0.0182829085372725, 0.0182829755546914, 0.0182830761009785, 0.018283171272068, 0.0182832204850145, 0.018283198207829, 0.0182831076492598, 0.0182829848683365, 0.0182828885649215, 0.0182828753110081, 0.0182829668824368, 0.0182831242898282, 0.0182832490536708, 0.0182832304997887, 0.0182830388621259, 0.0182828163678112, 0.0182828443356927, 0.0182832358503605, 0.0182834797492235, 0.0182828401517056, 0.0182825092802412, 0.0182838482348868, 0.0182821129808409, 0.0182843053227509, 0.0182828540272437, 0.0182820451713995, 0.0182828540272437, 0.0182843053227509, 0.0182821129808409, 0.0182838482348868, 0.0182825092802412, 0.0182828401517056, 0.0182834797492235, 0.0182832358503605, 0.0182828443356927, 0.0182828163678112, 0.0182830388621259, 0.0182832304997887, 0.0182832490536708, 0.0182831242898282, 0.0182829668824368, 0.0182828753110081, 0.0182828885649215, 0.0182829848683365, 0.0182831076492598, 0.018283198207829, 0.0182832204850145, 0.018283171272068, 0.0182830761009785, 0.0182829755546914, 0.0182829085372725, 0.0182828985303612, 0.0182829467912404, 0.0182830337057857, 0.0182831269160624, 0.0182831930150907
flux1:, 0.667145113340768, 0.0182969508674401, 0.0182968899943032, 0.0182968005920871, 0.0182967149319893, 0.0182966649652591, 0.0182966707314365, 0.0182967321235753, 0.0182968272522991, 0.018296918850867, 0.0182969675833348, 0.0182969483834061, 0.0182968638888359, 0.0182967485287069, 0.0182966586113287, 0.0182966482070708, 0.0182967374078104, 0.0182968873121489, 0.0182970018425104, 0.0182969746259575, 0.0182967803400739, 0.0182965629830673, 0.0182966007011716, 0.0182969997500808, 0.0182972453077419, 0.0182966071350333, 0.0182962813819102, 0.0182976155657395, 0.0182958711446334, 0.0182980597220545, 0.018296601792784, 0.0182957895306261, 0.018296601792784, 0.0182980597220545, 0.0182958711446334, 0.0182976155657396, 0.0182962813819102, 0.0182966071350333, 0.0182972453077419, 0.0182969997500808, 0.0182966007011716, 0.0182965629830673, 0.0182967803400739, 0.0182969746259575, 0.0182970018425104, 0.0182968873121489, 0.0182967374078103, 0.0182966482070708, 0.0182966586113287, 0.0182967485287069, 0.0182968638888359, 0.0182969483834061, 0.0182969675833348, 0.018296918850867, 0.0182968272522991, 0.0182967321235753, 0.0182966707314365, 0.0182966649652591, 0.0182967149319893, 0.0182968005920871, 0.0182968899943032, 0.0182969508674401
flux1:, 0.667407562244521, 0.0182945490276038, 0.018294493610932, 0.0182944082021874, 0.0182943238601128, 0.0182942720913819, 0.0182942733806133, 0.0182943288466939, 0.0182944183003456, 0.0182945062139316, 0.0182945545541422, 0.0182945387033195, 0.0182944606373412, 0.0182943530185954, 0.0182942696314637, 0.018294261972786, 0.0182943484792086, 0.0182944904701534, 0.0182945944612634, 0.0182945585392909, 0.0182943618425051, 0.0182941499534326, 0.0182941975402632, 0.0182946039236895, 0.0182948510890564, 0.0182942150308521, 0.0182938946603763, 0.0182952227428121, 0.0182934705126138, 0.0182956531835794, 0.0182941897575062, 0.0182933747489019, 0.0182941897575062, 0.0182956531835794, 0.0182934705126138, 0.0182952227428121, 0.0182938946603763, 0.0182942150308521, 0.0182948510890564, 0.0182946039236895, 0.0182941975402632, 0.0182941499534326, 0.0182943618425051, 0.0182945585392909, 0.0182945944612634, 0.0182944904701534, 0.0182943484792086, 0.018294261972786, 0.0182942696314637, 0.0182943530185954, 0.0182944606373412, 0.0182945387033195, 0.0182945545541422, 0.0182945062139316, 0.0182944183003456, 0.0182943288466939, 0.0182942733806133, 0.0182942720913819, 0.0182943238601128, 0.0182944082021874, 0.018294493610932, 0.0182945490276038
flux1:, 0.667670011148274, 0.0182759938310499, 0.0182759439268757, 0.0182758625857558, 0.0182757796138135, 0.0182757260401885, 0.0182757227856633, 0.0182757722171306, 0.0182758558919389, 0.0182759400735297, 0.0182759880646108, 0.018275975691905, 0.0182759042228532, 0.0182758044786805, 0.0182757276481749, 0.0182757226223871, 0.0182758062166362, 0.0182759400717576, 0.0182760334271889, 0.0182759889176181, 0.0182757901033627, 0.0182755839450502, 0.0182756413543354, 0.01827605467345, 0.0182763032268796, 0.0182756698698295, 0.0182753551325929, 0.0182766758978815, 0.0182749174027007, 0.0182770922204992, 0.0182756245862607, 0.0182748075494342, 0.0182756245862607, 0.0182770922204992, 0.0182749174027007, 0.0182766758978815, 0.0182753551325929, 0.0182756698698295, 0.0182763032268796, 0.01827605467345, 0.0182756413543354, 0.0182755839450502, 0.0182757901033627, 0.0182759889176181, 0.0182760334271889, 0.0182759400717576, 0.0182758062166363, 0.0182757226223871, 0.0182757276481749, 0.0182758044786805, 0.0182759042228532, 0.018275975691905, 0.0182759880646108, 0.0182759400735298, 0.0182758558919389, 0.0182757722171306, 0.0182757227856633, 0.0182757260401885, 0.0182757796138135, 0.0182758625857559, 0.0182759439268757, 0.0182759938310499
flux1:, 0.667932460052027, 0.0182413343407029, 0.0182412898450176, 0.0182412125576137, 0.0182411310207308, 0.0182410757504625, 0.0182410680612084, 0.0182411115355128, 0.0182411894653355, 0.0182412699129811, 0.0182413175348316, 0.0182413086158835, 0.0182412437155112, 0.0182411518008436, 0.0182410814505209, 0.0182410789520727, 0.0182411595336472, 0.0182412852226349, 0.0182413680515312, 0.0182413152230148, 0.0182411146289871, 0.0182409143868477, 0.0182409814033881, 0.0182414010621109, 0.0182416506204589, 0.01824102045251, 0.0182407115898906, 0.018242023943073, 0.018240260908979, 0.0182424261255234, 0.0182409557179525, 0.0182401374267177, 0.0182409557179526, 0.0182424261255234, 0.018240260908979, 0.018242023943073, 0.0182407115898906, 0.01824102045251, 0.0182416506204589, 0.0182414010621108, 0.0182409814033881, 0.0182409143868477, 0.0182411146289871, 0.0182413152230148, 0.0182413680515312, 0.0182412852226349, 0.0182411595336472, 0.0182410789520727, 0.0182410814505209, 0.0182411518008436, 0.0182412437155112, 0.0182413086158835, 0.0182413175348316, 0.0182412699129811, 0.0182411894653355, 0.0182411115355128, 0.0182410680612084, 0.0182410757504625, 0.0182411310207308, 0.0182412125576137, 0.0182412898450176, 0.0182413343407029
flux1:, 0.668194908955781, 0.0181906621352678, 0.0181906228053932, 0.018190549495894, 0.018190469494383, 0.0181904127590389, 0.0181904009185325, 0.018190438685436, 0.0181905110208046, 0.0181905877564118, 0.0181906349108992, 0.0181906292637852, 0.0181905707142547, 0.0181904864209379, 0.0181904223894719, 0.0181904223347316, 0.0181904999275795, 0.0181906176099119, 0.0181906902166799, 0.0181906294744424, 0.018190427469598, 0.0181902332445086, 0.0181903094852932, 0.0181907346984914, 0.0181909847256359, 0.0181903581434091, 0.0181900553918075, 0.0181913583610789, 0.0181895926862252, 0.0181917467493538, 0.0181902751394343, 0.018189456418731, 0.0181902751394343, 0.0181917467493538, 0.0181895926862252, 0.0181913583610789, 0.0181900553918075, 0.0181903581434091, 0.0181909847256359, 0.0181907346984915, 0.0181903094852932, 0.0181902332445086, 0.018190427469598, 0.0181906294744424, 0.0181906902166799, 0.0181906176099119, 0.0181904999275795, 0.0181904223347316, 0.0181904223894719, 0.0181904864209379, 0.0181905707142547, 0.0181906292637852, 0.0181906349108992, 0.0181905877564118, 0.0181905110208046, 0.018190438685436, 0.0181904009185325, 0.0181904127590389, 0.018190469494383, 0.018190549495894, 0.0181906228053932, 0.0181906621352678
flux1:, 0.668457357859534, 0.0181241109131196, 0.0181240763945269, 0.0181240069525739, 0.0181239286414369, 0.0181238708014946, 0.018123855258469, 0.0181238877197118, 0.0181239547033489, 0.0181240277520139, 0.0181240742524736, 0.0181240715401676, 0.0181240189479887, 0.0181239419251031, 0.0181238839860984, 0.0181238863262607, 0.0181239610809235, 0.0181240710970647, 0.018124133965046, 0.0181240658328465, 0.0181238628039373, 0.0181236746080328, 0.0181237595286778, 0.0181241893364218, 0.0181244391587779, 0.0181238164775197, 0.0181235200720436, 0.0181248128074638, 0.0181230465467514, 0.0181251880917672, 0.0181237169723286, 0.0181228986921824, 0.0181237169723286, 0.0181251880917672, 0.0181230465467514, 0.0181248128074638, 0.0181235200720436, 0.0181238164775197, 0.0181244391587779, 0.0181241893364218, 0.0181237595286778, 0.0181236746080328, 0.0181238628039373, 0.0181240658328465, 0.018124133965046, 0.0181240710970647, 0.0181239610809235, 0.0181238863262607, 0.0181238839860983, 0.0181239419251031, 0.0181240189479887, 0.0181240715401676, 0.0181240742524736, 0.0181240277520139, 0.0181239547033489, 0.0181238877197118, 0.018123855258469, 0.0181238708014946, 0.0181239286414369, 0.0181240069525739, 0.0181240763945269, 0.0181241109131196
flux1:, 0.668719806763287, 0.0180418559137416, 0.0180418257706201, 0.0180417600780697, 0.0180416836817143, 0.0180416252250857, 0.0180416065769701, 0.0180416342604517, 0.0180416962007235, 0.0180417655718907, 0.0180418111376615, 0.0180418108771507, 0.0180417636933866, 0.0180416934716404, 0.0180416413542094, 0.0180416460855528, 0.0180417182761225, 0.0180418211325817, 0.0180418749024463, 0.0180418000016311, 0.0180415963399815, 0.018041414095673, 0.0180415070020303, 0.0180419402893931, 0.0180421891157749, 0.018041570581345, 0.018041280758689, 0.0180425625273362, 0.0180407978720368, 0.0180429257079824, 0.0180414568755807, 0.0180406399436573, 0.0180414568755807, 0.0180429257079824, 0.0180407978720368, 0.0180425625273362, 0.018041280758689, 0.018041570581345, 0.0180421891157749, 0.0180419402893931, 0.0180415070020303, 0.018041414095673, 0.0180415963399815, 0.0180418000016311, 0.0180418749024462, 0.0180418211325817, 0.0180417182761225, 0.0180416460855528, 0.0180416413542094, 0.0180416934716404, 0.0180417636933866, 0.0180418108771507, 0.0180418111376615, 0.0180417655718907, 0.0180416962007235, 0.0180416342604517, 0.0180416065769701, 0.0180416252250857, 0.0180416836817143, 0.0180417600780697, 0.0180418257706201, 0.0180418559137416
flux1:, 0.66898225566704, 0.0179441131596754, 0.017944086907385, 0.017944024862778, 0.0179439506841223, 0.0179438922175268, 0.0179438711873377, 0.0179438947172154, 0.0179439519610303, 0.0179440176326272, 0.0179440618890805, 0.0179440634668064, 0.0179440210125989, 0.0179439570315634, 0.0179439104405731, 0.0179439176114355, 0.0179439876273259, 0.0179440839761627, 0.0179441294199569, 0.0179440484465546, 0.0179438445357306, 0.0179436680781088, 0.0179437681426942, 0.0179442036643914, 0.0179444506094267, 0.0179438364117306, 0.0179435534120444, 0.0179448235898309, 0.0179430628427635, 0.0179451759341018, 0.0179437112676516, 0.0179428966206269, 0.0179437112676516, 0.0179451759341018, 0.0179430628427635, 0.0179448235898309, 0.0179435534120444, 0.0179438364117306, 0.0179444506094267, 0.0179442036643914, 0.0179437681426942, 0.0179436680781088, 0.0179438445357306, 0.0179440484465546, 0.0179441294199569, 0.0179440839761627, 0.0179439876273259, 0.0179439176114355, 0.0179439104405731, 0.0179439570315634, 0.0179440210125989, 0.0179440634668064, 0.0179440618890805, 0.0179440176326272, 0.0179439519610303, 0.0179438947172154, 0.0179438711873377, 0.0179438922175268, 0.0179439506841223, 0.017944024862778, 0.017944086907385, 0.0179441131596754
flux1:, 0.669244704570794, 0.0178311385229426, 0.017831115660432, 0.0178310571996661, 0.0178309856229697, 0.0178309278564834, 0.0178309052643187, 0.0178309253285932, 0.0178309782352318, 0.0178310401417257, 0.0178310826259382, 0.0178310853189288, 0.017831046815169, 0.01783098845205, 0.0178309470870077, 0.0178309568010373, 0.0178310251338137, 0.0178311157473974, 0.0178311537393256, 0.0178310674401705, 0.0178308636451245, 0.0178306927277586, 0.0178307990104639, 0.0178312354194593, 0.0178314795296589, 0.0178308698169097, 0.0178305938845012, 0.0178318519449941, 0.0178300974919981, 0.0178321949365102, 0.0178307363733397, 0.0178299249673379, 0.0178307363733397, 0.0178321949365102, 0.0178300974919981, 0.0178318519449941, 0.0178305938845012, 0.0178308698169097, 0.0178314795296589, 0.0178312354194593, 0.0178307990104639, 0.0178306927277586, 0.0178308636451245, 0.0178310674401705, 0.0178311537393256, 0.0178311157473974, 0.0178310251338137, 0.0178309568010373, 0.0178309470870077, 0.01783098845205, 0.017831046815169, 0.0178310853189288, 0.0178310826259382, 0.0178310401417257, 0.0178309782352319, 0.0178309253285932, 0.0178309052643187, 0.0178309278564834, 0.0178309856229697, 0.0178310571996661, 0.017831115660432, 0.0178311385229426
flux1:, 0.669507153474547, 0.0177032266209043, 0.0177032066612434, 0.0177031517732262, 0.017703083260383, 0.0177030269858802, 0.0177030037164357, 0.0177030210336801, 0.0177030699509243, 0.0177031279759874, 0.0177031681478972, 0.0177031711496802, 0.0177031357494921, 0.0177030823481094, 0.0177030459197795, 0.0177030583352259, 0.0177031255609647, 0.0177032113029826, 0.0177032427881023, 0.0177031519369702, 0.0177029485951452, 0.0177027828991297, 0.0177028943715182, 0.0177033302505876, 0.0177035705321023, 0.0177029654252928, 0.0177026968080796, 0.0177039423087723, 0.0177021965873414, 0.0177042775911691, 0.0177028271012418, 0.0177020199016238, 0.0177028271012418, 0.0177042775911691, 0.0177021965873414, 0.0177039423087723, 0.0177026968080796, 0.0177029654252928, 0.0177035705321023, 0.0177033302505876, 0.0177028943715182, 0.0177027828991298, 0.0177029485951452, 0.0177031519369702, 0.0177032427881023, 0.0177032113029826, 0.0177031255609647, 0.0177030583352259, 0.0177030459197795, 0.0177030823481094, 0.0177031357494921, 0.0177031711496802, 0.0177031681478972, 0.0177031279759874, 0.0177030699509243, 0.01770302103368, 0.0177030037164357, 0.0177030269858802, 0.017703083260383, 0.0177031517732262, 0.0177032066612434, 0.0177032266209043
flux1:, 0.6697696023783, 0.01756070954754, 0.0175606920448901, 0.017560640781302, 0.0175605758617422, 0.01756052192629, 0.0175604988940076, 0.017560514180877, 0.0175605594246225, 0.0175606133988048, 0.0175606506573883, 0.01756065310755, 0.0175606199301548, 0.0175605708288531, 0.0175605390728596, 0.0175605543978886, 0.0175606211557499, 0.0175607029496031, 0.0175607289116564, 0.0175606342863424, 0.0175604317010981, 0.0175602708470545, 0.017560386419401, 0.0175608203145589, 0.0175610557616208, 0.0175604553686146, 0.0175601943163021, 0.0175614268828774, 0.0175596923489124, 0.0175617561997431, 0.0175603157588402, 0.0175595137296403, 0.0175603157588402, 0.0175617561997431, 0.0175596923489124, 0.0175614268828774, 0.017560194316302, 0.0175604553686146, 0.0175610557616208, 0.0175608203145589, 0.017560386419401, 0.0175602708470545, 0.0175604317010981, 0.0175606342863424, 0.0175607289116564, 0.0175607029496031, 0.0175606211557499, 0.0175605543978886, 0.0175605390728596, 0.0175605708288531, 0.0175606199301548, 0.01756065310755, 0.0175606506573883, 0.0175606133988048, 0.0175605594246225, 0.017560514180877, 0.0175604988940076, 0.01756052192629, 0.0175605758617422, 0.017560640781302, 0.0175606920448901, 0.01756070954754
flux1:, 0.670032051282053, 0.0174039554471479, 0.0174039400187682, 0.0174038924974611, 0.0174038317522052, 0.0174037810277546, 0.0174037591413024, 0.0174037730823693, 0.0174038149206586, 0.0174038646241561, 0.0174038983278861, 0.0174038993439699, 0.0174038675084751, 0.0174038220657995, 0.0174037947526648, 0.017403813236901, 0.0174038802047732, 0.0174039590005897, 0.0174039804301899, 0.0174038827913695, 0.0174036812279575, 0.0174035247905556, 0.0174036433406921, 0.0174040737953341, 0.0174043034183893, 0.0174037078470888, 0.0174034546081239, 0.0174046739173153, 0.0174029530110056, 0.0174049990504408, 0.0174035706131176, 0.017402774706432, 0.0174035706131176, 0.0174049990504408, 0.0174029530110056, 0.0174046739173153, 0.0174034546081239, 0.0174037078470888, 0.0174043034183893, 0.0174040737953341, 0.0174036433406921, 0.0174035247905556, 0.0174036812279575, 0.0174038827913695, 0.0174039804301899, 0.0174039590005897, 0.0174038802047732, 0.017403813236901, 0.0174037947526648, 0.0174038220657995, 0.0174038675084751, 0.0174038993439699, 0.0174038983278861, 0.0174038646241561, 0.0174038149206586, 0.0174037730823693, 0.0174037591413024, 0.0174037810277546, 0.0174038317522052, 0.0174038924974611, 0.0174039400187683, 0.0174039554471479
flux1:, 0.670294500185807, 0.0172333669384683, 0.0172333532807061, 0.0172333096826851, 0.0172332537234517, 0.0172332070743677, 0.0172331872021569, 0.0172332004234341, 0.0172332390655553, 0.0172332842358559, 0.0172333137264676, 0.0172333124368056, 0.0172332810945099, 0.0172332387116389, 0.0172332156529294, 0.0172332375756352, 0.0172333054438478, 0.0172333821853802, 0.0172334000497117, 0.0172333001223042, 0.0172330998064778, 0.0172329473309254, 0.017233067733885, 0.017233493322497, 0.0172337161750822, 0.0172331255451978, 0.0172328803626114, 0.0172340861243211, 0.0172323812361837, 0.0172344088323285, 0.0172329943054472, 0.0172322054510752, 0.0172329943054472, 0.0172344088323285, 0.0172323812361837, 0.0172340861243211, 0.0172328803626114, 0.0172331255451978, 0.0172337161750822, 0.017233493322497, 0.017233067733885, 0.0172329473309254, 0.0172330998064778, 0.0172333001223042, 0.0172334000497117, 0.0172333821853802, 0.0172333054438478, 0.0172332375756352, 0.0172332156529294, 0.0172332387116389, 0.0172332810945099, 0.0172333124368056, 0.0172333137264676, 0.0172332842358559, 0.0172332390655553, 0.0172332004234341, 0.0172331872021569, 0.0172332070743677, 0.0172332537234517, 0.0172333096826851, 0.0172333532807061, 0.0172333669384683
flux1:, 0.67055694908956, 0.0170493793982177, 0.0170493672958363, 0.0170493278561802, 0.017049277300747, 0.0170492355508341, 0.0170492184891859, 0.0170492315364498, 0.0170492671274299, 0.0170493074713287, 0.0170493320997393, 0.0170493276757796, 0.017049296039693, 0.0170492561788302, 0.0170492372293088, 0.0170492628847942, 0.0170493323289841, 0.0170494079216408, 0.0170494231367263, 0.0170493215943288, 0.0170491227135274, 0.0170489737333833, 0.0170490948908127, 0.0170495142511371, 0.0170497294546306, 0.0170491439076613, 0.0170489070139764, 0.0170500989533245, 0.0170484123914125, 0.0170504209126882, 0.0170490221302927, 0.0170482412259119, 0.0170490221302927, 0.0170504209126882, 0.0170484123914125, 0.0170500989533245, 0.0170489070139764, 0.0170491439076613, 0.0170497294546306, 0.0170495142511371, 0.0170490948908127, 0.0170489737333833, 0.0170491227135274, 0.0170493215943288, 0.0170494231367263, 0.0170494079216408, 0.0170493323289841, 0.0170492628847942, 0.0170492372293088, 0.0170492561788302, 0.017049296039693, 0.0170493276757796, 0.0170493320997393, 0.0170493074713287, 0.0170492671274299, 0.0170492315364498, 0.0170492184891859, 0.0170492355508341, 0.017049277300747, 0.0170493278561802, 0.0170493672958363, 0.0170493793982177
flux1:, 0.670819397993313, 0.0168524591139612, 0.0168524484425903, 0.0168524134360442, 0.0168523688812872, 0.0168523327819784, 0.0168523192273746, 0.0168523325501052, 0.0168523651705991, 0.0168524003798205, 0.0168524195329339, 0.0168524112196677, 0.0168523785901199, 0.0168523407882792, 0.0168523258441899, 0.0168523555251941, 0.0168524271794503, 0.0168525024606389, 0.0168525158670813, 0.0168524133198734, 0.0168522160267896, 0.0168520700823881, 0.0168521909507141, 0.0168526028133461, 0.0168528095788349, 0.0168522292859684, 0.0168520008973982, 0.016853178737378, 0.0168515126966131, 0.0168535014877203, 0.0168521201879547, 0.0168513480900911, 0.0168521201879547, 0.0168535014877203, 0.0168515126966131, 0.016853178737378, 0.0168520008973982, 0.0168522292859684, 0.0168528095788349, 0.0168526028133462, 0.0168521909507141, 0.0168520700823881, 0.0168522160267896, 0.0168524133198734, 0.0168525158670813, 0.0168525024606389, 0.0168524271794503, 0.0168523555251941, 0.0168523258441899, 0.0168523407882792, 0.0168523785901199, 0.0168524112196677, 0.0168524195329339, 0.0168524003798205, 0.0168523651705991, 0.0168523325501052, 0.0168523192273746, 0.0168523327819784, 0.0168523688812872, 0.0168524134360442, 0.0168524484425903, 0.0168524591139612
flux1:, 0.671081846897066, 0.0166431013171342, 0.0166430920390592, 0.0166430617613611, 0.0166430237555234, 0.0166429939568241, 0.0166429844834279, 0.0166429984248434, 0.0166430280961073, 0.0166430578655676, 0.0166430709926446, 0.0166430581358473, 0.016643023921275, 0.0166429877991517, 0.016642976792972, 0.016643010772871, 0.016643085204267, 0.0166431609171084, 0.0166431732600344, 0.0166430702463763, 0.01664287466459, 0.0166427313213332, 0.0166428509377271, 0.0166432541522316, 0.0166434517988714, 0.0166428769666116, 0.0166426572768176, 0.0166438207221983, 0.0166421772566974, 0.0166441456175534, 0.0166427834222387, 0.0166420209382587, 0.0166427834222387, 0.0166441456175534, 0.0166421772566974, 0.0166438207221983, 0.0166426572768176, 0.0166428769666116, 0.0166434517988714, 0.0166432541522316, 0.0166428509377271, 0.0166427313213332, 0.0166428746645899, 0.0166430702463763, 0.0166431732600344, 0.0166431609171084, 0.016643085204267, 0.016643010772871, 0.016642976792972, 0.0166429877991517, 0.016643023921275, 0.0166430581358473, 0.0166430709926446, 0.0166430578655676, 0.0166430280961073, 0.0166429984248434, 0.0166429844834279, 0.0166429939568241, 0.0166430237555234, 0.0166430617613611, 0.0166430920390592, 0.0166431013171342
flux1:, 0.67134429580082, 0.0164218281078341, 0.0164218202617432, 0.0164217950079892, 0.0164217640237741, 0.0164217410493823, 0.0164217360927048, 0.0164217508860236, 0.0164217775793761, 0.0164218016269733, 0.0164218082642777, 0.0164217903334476, 0.0164217540657074, 0.0164217193315832, 0.0164217122237663, 0.0164217507385229, 0.0164218284240835, 0.0164219051953898, 0.0164219171091195, 0.0164218140908887, 0.0164216203221514, 0.0164214791879269, 0.0164215966932022, 0.016421990249991, 0.0164221782193893, 0.0164216090928306, 0.0164213982665322, 0.0164225469895991, 0.0164209279887473, 0.0164228751570876, 0.016421533554468, 0.0164207814357761, 0.016421533554468, 0.0164228751570876, 0.0164209279887473, 0.0164225469895991, 0.0164213982665322, 0.0164216090928306, 0.0164221782193893, 0.016421990249991, 0.0164215966932022, 0.0164214791879269, 0.0164216203221514, 0.0164218140908887, 0.0164219171091195, 0.0164219051953898, 0.0164218284240835, 0.0164217507385229, 0.0164217122237663, 0.0164217193315832, 0.0164217540657074, 0.0164217903334476, 0.0164218082642777, 0.0164218016269733, 0.0164217775793762, 0.0164217508860236, 0.0164217360927048, 0.0164217410493823, 0.0164217640237741, 0.0164217950079892, 0.0164218202617432, 0.0164218281078341
flux1:, 0.671606744704573, 0.0161891862837201, 0.0161891799693778, 0.0161891600108969, 0.0161891364209167, 0.0161891206486972, 0.0161891204959423, 0.0161891362666625, 0.0161891599165988, 0.0161891780033379, 0.0161891777958539, 0.0161891544019564, 0.0161891157457893, 0.0161890821946679, 0.0161890789630469, 0.0161891221938342, 0.0161892035008689, 0.0161892818240839, 0.016189293821834, 0.0161891911833725, 0.01618899931605, 0.0161888600570639, 0.0161889747147715, 0.0161893577621591, 0.016189535628474, 0.0161889724922402, 0.0161887706589865, 0.0161899042876317, 0.0161883114565111, 0.0161902365946958, 0.0161889169257429, 0.0161881758623293, 0.0161889169257429, 0.0161902365946958, 0.0161883114565111, 0.0161899042876317, 0.0161887706589865, 0.0161889724922402, 0.016189535628474, 0.0161893577621591, 0.0161889747147715, 0.0161888600570639, 0.01618899931605, 0.0161891911833725, 0.016189293821834, 0.0161892818240839, 0.0161892035008689, 0.0161891221938341, 0.0161890789630469, 0.0161890821946679, 0.0161891157457893, 0.0161891544019564, 0.0161891777958539, 0.016189178003338, 0.0161891599165988, 0.0161891362666625, 0.0161891204959423, 0.0161891206486971, 0.0161891364209167, 0.0161891600108969, 0.0161891799693777, 0.0161891862837201
flux1:, 0.671869193608326, 0.0159457450859661, 0.0159457404450616, 0.0159457260063325, 0.0159457100622974, 0.0159457017109832, 0.015945706498237, 0.0159457232719102, 0.0159457437918474, 0.0159457557411045, 0.0159457484602805, 0.0159457193676656, 0.0159456781242204, 0.0159456456326203, 0.0159456462602504, 0.0159456943176499, 0.0159457794882324, 0.0159458597118096, 0.0159458721805162, 0.0159457702309077, 0.0159455803490386, 0.0159454427034205, 0.0159455539145587, 0.0159459257705997, 0.0159460932462205, 0.0159455364231851, 0.0159453436715935, 0.0159464617801752, 0.0159448966248055, 0.0159467988111988, 0.0159455022597349, 0.015944772876166, 0.0159455022597349, 0.0159467988111988, 0.0159448966248055, 0.0159464617801752, 0.0159453436715935, 0.0159455364231851, 0.0159460932462205, 0.0159459257705997, 0.0159455539145587, 0.0159454427034205, 0.0159455803490386, 0.0159457702309077, 0.0159458721805162, 0.0159458597118096, 0.0159457794882324, 0.0159456943176499, 0.0159456462602504, 0.0159456456326203, 0.0159456781242204, 0.0159457193676656, 0.0159457484602805, 0.0159457557411045, 0.0159457437918474, 0.0159457232719102, 0.015945706498237, 0.0159457017109832, 0.0159457100622974, 0.0159457260063325, 0.0159457404450616, 0.0159457450859661
flux1:, 0.67213164251208, 0.0156920938757005, 0.0156920910703073, 0.0156920823074197, 0.0156920741242238, 0.015692073246871, 0.0156920829629461, 0.0156921006776481, 0.0156921179771703, 0.0156921236919521, 0.0156921092486301, 0.0156920743807742, 0.0156920304853788, 0.0156919990023971, 0.0156920034646806, 0.0156920563752736, 0.0156921455154595, 0.0156922278369196, 0.0156922410370529, 0.0156921400153143, 0.0156919522077232, 0.0156918159963527, 0.0156919233092817, 0.0156922834682004, 0.015692440405039, 0.0156918902530279, 0.0156917066257814, 0.0156928087290617, 0.0156912725467301, 0.0156931507718501, 0.0156918783586167, 0.0156911612115106, 0.0156918783586167, 0.0156931507718501, 0.0156912725467301, 0.0156928087290617, 0.0156917066257814, 0.0156918902530279, 0.015692440405039, 0.0156922834682004, 0.0156919233092817, 0.0156918159963527, 0.0156919522077232, 0.0156921400153143, 0.0156922410370529, 0.0156922278369196, 0.0156921455154595, 0.0156920563752736, 0.0156920034646806, 0.0156919990023971, 0.0156920304853788, 0.0156920743807742, 0.0156921092486301, 0.0156921236919521, 0.0156921179771703, 0.0156921006776481, 0.0156920829629461, 0.015692073246871, 0.0156920741242238, 0.0156920823074197, 0.0156920910703073, 0.0156920938757005
flux1:, 0.672394091415833, 0.0154288397547184, 0.015428838944895, 0.0154288359269341, 0.0154288354725022, 0.0154288419568601, 0.0154288564532663, 0.0154288749757533, 0.0154288889781744, 0.0154288884553616, 0.0154288669072969, 0.015428826346315, 0.0154287798609374, 0.0154287493963561, 0.0154287576482981, 0.0154288153443533, 0.0154289084185172, 0.0154289928841862, 0.0154290069542344, 0.0154289070369014, 0.0154287214058159, 0.0154285865399376, 0.0154286896552779, 0.0154290377884945, 0.0154291841750749, 0.0154286410818269, 0.015428466571688, 0.0154295521220405, 0.0154280459968295, 0.0154298991642833, 0.0154286517449479, 0.0154279473219314, 0.0154286517449479, 0.0154298991642833, 0.0154280459968295, 0.0154295521220405, 0.015428466571688, 0.0154286410818269, 0.0154291841750749, 0.0154290377884945, 0.0154286896552779, 0.0154285865399376, 0.0154287214058159, 0.0154289070369014, 0.0154290069542344, 0.0154289928841862, 0.0154289084185172, 0.0154288153443533, 0.0154287576482981, 0.0154287493963561, 0.0154287798609374, 0.015428826346315, 0.0154288669072969, 0.0154288884553616, 0.0154288889781744, 0.0154288749757533, 0.0154288564532663, 0.0154288419568601, 0.0154288354725022, 0.0154288359269341, 0.015428838944895, 0.0154288397547184
flux1:, 0.672656540319586, 0.0151566051444673, 0.0151566064665214, 0.0151566091610457, 0.0151566162524731, 0.0151566298280671, 0.0151566488342918, 0.0151566679786812, 0.0151566786377705, 0.0151566719785043, 0.0151566435321564, 0.0151565975123157, 0.0151565486133804, 0.0151565192236859, 0.0151565311881032, 0.0151565935009045, 0.015156690331355, 0.0151567768415588, 0.0151567918066805, 0.0151566931171917, 0.0151565097858515, 0.015156376271182, 0.0151564750416628, 0.0151568109936163, 0.0151569469482937, 0.0151564113250064, 0.0151562458720671, 0.0151573142600198, 0.0151558390634616, 0.0151576659955134, 0.0151564442624789, 0.0151557529825721, 0.0151564442624789, 0.0151576659955134, 0.0151558390634616, 0.0151573142600198, 0.0151562458720671, 0.0151564113250064, 0.0151569469482937, 0.0151568109936163, 0.0151564750416628, 0.015156376271182, 0.0151565097858515, 0.0151566931171917, 0.0151567918066805, 0.0151567768415587, 0.015156690331355, 0.0151565935009045, 0.0151565311881032, 0.0151565192236859, 0.0151565486133804, 0.0151565975123157, 0.0151566435321564, 0.0151566719785043, 0.0151566786377705, 0.0151566679786812, 0.0151566488342918, 0.0151566298280672, 0.0151566162524731, 0.0151566091610457, 0.0151566064665214, 0.0151566051444673
flux1:, 0.672918989223339, 0.014876025337377, 0.014876028884216, 0.0148760371477301, 0.0148760514538882, 0.0148760717052715, 0.014876094848313, 0.0148761143960557, 0.0148761217108614, 0.0148761091264597, 0.0148760741330146, 0.014876023028746, 0.0148759719911503, 0.0148759437643907, 0.0148759593218111, 0.0148760259789959, 0.0148761262507996, 0.0148762145700751, 0.0148762303542819, 0.0148761329735272, 0.0148759520923377, 0.0148758200295117, 0.0148759144549264, 0.0148762382340725, 0.0148763639948321, 0.0148758362686595, 0.0148756797589938, 0.0148767303170487, 0.0148752867136706, 0.0148770861611274, 0.0148758906488921, 0.0148752128642259, 0.0148758906488921, 0.0148770861611273, 0.0148752867136706, 0.0148767303170487, 0.0148756797589938, 0.0148758362686595, 0.0148763639948321, 0.0148762382340725, 0.0148759144549264, 0.0148758200295117, 0.0148759520923377, 0.0148761329735272, 0.0148762303542819, 0.0148762145700751, 0.0148761262507996, 0.0148760259789959, 0.0148759593218111, 0.0148759437643907, 0.0148759719911503, 0.014876023028746, 0.0148760741330146, 0.0148761091264597, 0.0148761217108614, 0.0148761143960557, 0.014876094848313, 0.0148760717052715, 0.0148760514538882, 0.0148760371477301, 0.0148760288842161, 0.014876025337377
flux1:, 0.673181438127093, 0.0145877460345349, 0.0145877518393362, 0.0145877654133363, 0.0145877864637581, 0.0145878128490906, 0.014587839676026, 0.0145878593959306, 0.0145878634227896, 0.0145878452358278, 0.0145878041816912, 0.0145877484908276, 0.0145876956691298, 0.0145876687095364, 0.0145876876904127, 0.0145877583174906, 0.0145878615882189, 0.0145879513599238, 0.0145879678010457, 0.0145878717784337, 0.0145876935293019, 0.0145875631106608, 0.0145876533282597, 0.014587965093775, 0.0145880810051619, 0.0145875616110503, 0.0145874138768728, 0.0145884458864257, 0.014587034343798, 0.0145888049997555, 0.014587636093466, 0.014586972092198, 0.014587636093466, 0.0145888049997555, 0.014587034343798, 0.0145884458864257, 0.0145874138768728, 0.0145875616110503, 0.0145880810051619, 0.014587965093775, 0.0145876533282597, 0.0145875631106608, 0.0145876935293019, 0.0145878717784337, 0.0145879678010457, 0.0145879513599238, 0.0145878615882189, 0.0145877583174906, 0.0145876876904127, 0.0145876687095364, 0.0145876956691298, 0.0145877484908276, 0.0145878041816912, 0.0145878452358278, 0.0145878634227896, 0.0145878593959306, 0.014587839676026, 0.0145878128490906, 0.0145877864637581, 0.0145877654133363, 0.0145877518393362, 0.0145877460345349
flux1:, 0.673443887030846, 0.014292420883496, 0.0142924289076737, 0.0142924474205017, 0.0142924746200274, 0.0142925064938982, 0.0142925364961721, 0.014292556163315, 0.014292557024334, 0.0142925336647909, 0.0142924871570521, 0.0142924274802059, 0.014292373288032, 0.0142923477012808, 0.0142923698809953, 0.0142924440070215, 0.0142925497209342, 0.0142926404854819, 0.0142926573521032, 0.0142925627165299, 0.0142923873151235, 0.014292258817996, 0.014292345088808, 0.014292645133662, 0.0142927516314629, 0.01429224100371, 0.0142921018250851, 0.0142931145261543, 0.0142917353289176, 0.0142934758457896, 0.0142923337925426, 0.0142916838028075, 0.0142923337925425, 0.0142934758457896, 0.0142917353289176, 0.0142931145261543, 0.0142921018250851, 0.01429224100371, 0.0142927516314629, 0.014292645133662, 0.014292345088808, 0.014292258817996, 0.0142923873151235, 0.0142925627165299, 0.0142926573521032, 0.0142926404854819, 0.0142925497209342, 0.0142924440070215, 0.0142923698809953, 0.0142923477012808, 0.014292373288032, 0.0142924274802059, 0.0142924871570521, 0.0142925336647909, 0.014292557024334, 0.014292556163315, 0.0142925364961722, 0.0142925064938982, 0.0142924746200274, 0.0142924474205017, 0.0142924289076737, 0.014292420883496
flux1:, 0.673706335934599, 0.0139907090296815, 0.0139907191558194, 0.0139907421302089, 0.0139907747785727, 0.0139908114178103, 0.0139908440559181, 0.0139908634684045, 0.0139908613559294, 0.013990833352564, 0.0139907821001536, 0.0139907191172841, 0.0139906640060164, 0.0139906398859147, 0.0139906649828818, 0.0139907420500596, 0.0139908495560687, 0.0139909407719108, 0.0139909577814353, 0.0139908645515879, 0.0139906922473714, 0.0139905660241391, 0.0139906487158438, 0.0139909374469998, 0.0139910350413393, 0.0139905336052476, 0.0139904027133235, 0.0139913953167023, 0.0139900485839422, 0.0139917575930981, 0.0139906425154804, 0.0139900067101859, 0.0139906425154804, 0.0139917575930981, 0.0139900485839422, 0.0139913953167023, 0.0139904027133235, 0.0139905336052476, 0.0139910350413393, 0.0139909374469998, 0.0139906487158438, 0.0139905660241391, 0.0139906922473714, 0.0139908645515879, 0.0139909577814353, 0.0139909407719108, 0.0139908495560687, 0.0139907420500596, 0.0139906649828818, 0.0139906398859147, 0.0139906640060164, 0.0139907191172841, 0.0139907821001536, 0.013990833352564, 0.0139908613559294, 0.0139908634684045, 0.0139908440559181, 0.0139908114178103, 0.0139907747785727, 0.0139907421302089, 0.0139907191558194, 0.0139907090296815
flux1:, 0.673968784838352, 0.0136832726943657, 0.0136832847244465, 0.0136833115903155, 0.0136833489056156, 0.0136833895367337, 0.0136834242640322, 0.0136834432567589, 0.0136834384336041, 0.0136834064009764, 0.0136833511924259, 0.0136832856377199, 0.0136832300754946, 0.0136832074927501, 0.0136832351697442, 0.0136833145465541, 0.013683423119171, 0.0136835141855795, 0.0136835310225969, 0.0136834392161054, 0.0136832702901247, 0.0136831467554901, 0.0136832263225716, 0.0136835042391378, 0.0136835934966699, 0.0136831016606319, 0.0136829787423108, 0.0136839504436758, 0.013682636148929, 0.0136843122822006, 0.0136832241935103, 0.0136826026957721, 0.0136832241935103, 0.0136843122822006, 0.013682636148929, 0.0136839504436758, 0.0136829787423108, 0.0136831016606319, 0.0136835934966699, 0.0136835042391378, 0.0136832263225716, 0.0136831467554901, 0.0136832702901247, 0.0136834392161054, 0.0136835310225969, 0.0136835141855795, 0.013683423119171, 0.0136833145465541, 0.0136832351697442, 0.0136832074927501, 0.0136832300754946, 0.0136832856377199, 0.0136833511924259, 0.0136834064009764, 0.0136834384336041, 0.0136834432567589, 0.0136834242640322, 0.0136833895367337, 0.0136833489056156, 0.0136833115903155, 0.0136832847244465, 0.0136832726943657
flux1:, 0.674231233742106, 0.0133707747916872, 0.0133707884506061, 0.0133708185623553, 0.013370859707176, 0.0133709035340867, 0.0133709398185923, 0.0133709582733871, 0.0133709510688509, 0.0133709156906208, 0.0133708573694603, 0.0133707900056733, 0.0133707344576278, 0.0133707134511956, 0.0133707433198532, 0.0133708243171461, 0.0133709331795187, 0.0133710234601997, 0.0133710397943724, 0.0133709494354187, 0.0133707841959237, 0.0133706638119048, 0.0133707407738884, 0.0133710084440733, 0.0133710899699334, 0.0133706081182431, 0.0133704928221387, 0.0133714428175863, 0.0133701608107079, 0.013371802722985, 0.0133707415435524, 0.0133701344325563, 0.0133707415435524, 0.013371802722985, 0.0133701608107079, 0.0133714428175863, 0.0133704928221387, 0.0133706081182431, 0.0133710899699334, 0.0133710084440733, 0.0133707407738884, 0.0133706638119048, 0.0133707841959237, 0.0133709494354187, 0.0133710397943724, 0.0133710234601997, 0.0133709331795187, 0.0133708243171461, 0.0133707433198532, 0.0133707134511956, 0.0133707344576278, 0.0133707900056733, 0.0133708573694603, 0.0133709156906208, 0.0133709510688509, 0.0133709582733871, 0.0133709398185923, 0.0133709035340867, 0.013370859707176, 0.0133708185623553, 0.0133707884506061, 0.0133707747916872
flux1:, 0.674493682645859, 0.0130538765964823, 0.0130538915404998, 0.013053924197839, 0.0130539683066998, 0.0130540145373821, 0.0130540518805992, 0.0130540697323626, 0.0130540605342992, 0.0130540225436142, 0.0130539619825224, 0.0130538935758845, 0.0130538384864696, 0.0130538190578046, 0.0130538506860726, 0.0130539325754379, 0.0130540409235297, 0.0130541297701182, 0.0130541452728878, 0.0130540563979924, 0.0130538951740943, 0.0130537784333527, 0.013053853351967, 0.0130541113896889, 0.0130541858098336, 0.0130537142964638, 0.0130536062399441, 0.0130545337423865, 0.0130532837724826, 0.0130548901646129, 0.0130538557386375, 0.0130532630557143, 0.0130538557386375, 0.0130548901646129, 0.0130532837724826, 0.0130545337423865, 0.0130536062399441, 0.0130537142964638, 0.0130541858098336, 0.0130541113896889, 0.013053853351967, 0.0130537784333527, 0.0130538951740943, 0.0130540563979924, 0.0130541452728878, 0.0130541297701182, 0.0130540409235297, 0.0130539325754379, 0.0130538506860726, 0.0130538190578046, 0.0130538384864696, 0.0130538935758845, 0.0130539619825224, 0.0130540225436142, 0.0130540605342992, 0.0130540697323626, 0.0130540518805992, 0.0130540145373821, 0.0130539683066998, 0.013053924197839, 0.0130538915404998, 0.0130538765964823
flux1:, 0.674756131549612, 0.0127332354740129, 0.0127332513035128, 0.012733285774663, 0.0127333319814506, 0.0127333798523917, 0.0127334178044397, 0.0127334350431703, 0.0127334242866106, 0.0127333844445254, 0.0127333225193582, 0.0127332538160638, 0.012733199594073, 0.0127331817044269, 0.012733214626579, 0.0127332966602091, 0.0127334036871579, 0.0127334904617048, 0.0127335048212239, 0.0127334174830489, 0.0127332606167072, 0.0127331480248683, 0.0127332214809787, 0.0127334705229405, 0.0127335384674463, 0.01273307761097, 0.0127329763880399, 0.0127338806438749, 0.0127326623825109, 0.0127342320237367, 0.0127332241360748, 0.0127326458907808, 0.0127332241360748, 0.0127342320237367, 0.0127326623825109, 0.0127338806438749, 0.0127329763880399, 0.01273307761097, 0.0127335384674463, 0.0127334705229405, 0.0127332214809787, 0.0127331480248683, 0.0127332606167072, 0.0127334174830488, 0.0127335048212239, 0.0127334904617048, 0.0127334036871579, 0.0127332966602091, 0.012733214626579, 0.0127331817044269, 0.012733199594073, 0.0127332538160638, 0.0127333225193582, 0.0127333844445254, 0.0127334242866106, 0.0127334350431703, 0.0127334178044397, 0.0127333798523917, 0.0127333319814507, 0.012733285774663, 0.0127332513035128, 0.0127332354740129
flux1:, 0.675018580453365, 0.012409502681901, 0.0124095189575726, 0.012409554503596, 0.0124096019676943, 0.0124096507651055, 0.012409688935667, 0.012409705604503, 0.0124096937574983, 0.0124096528304426, 0.0124095903952289, 0.012409522100393, 0.0124094691071784, 0.0124094526779045, 0.0124094864066151, 0.0124095678378366, 0.0124096727575633, 0.0124097568532209, 0.0124097697870385, 0.0124096840561614, 0.0124095318928762, 0.0124094239505279, 0.0124094965216608, 0.0124097372056385, 0.0124097992934487, 0.0124093493732189, 0.0124092545629639, 0.0124101348684382, 0.0124089479323636, 0.0124104796815753, 0.012409498073951, 0.012408934249963, 0.012409498073951, 0.0124104796815753, 0.0124089479323636, 0.0124101348684382, 0.0124092545629639, 0.012409349373219, 0.0124097992934487, 0.0124097372056385, 0.0124094965216608, 0.0124094239505279, 0.0124095318928762, 0.0124096840561614, 0.0124097697870385, 0.0124097568532209, 0.0124096727575633, 0.0124095678378366, 0.0124094864066151, 0.0124094526779045, 0.0124094691071784, 0.012409522100393, 0.0124095903952289, 0.0124096528304426, 0.0124096937574983, 0.012409705604503, 0.012409688935667, 0.0124096507651055, 0.0124096019676943, 0.012409554503596, 0.0124095189575726, 0.012409502681901
flux1:, 0.675281029357119, 0.0120833212537602, 0.0120833375151531, 0.0120833734141409, 0.0120834213441006, 0.0120834704211399, 0.0120835084860184, 0.0120835246756557, 0.012083512223155, 0.012083470960487, 0.0120834088243865, 0.0120833415841805, 0.0120832901253318, 0.0120832750409928, 0.0120833090808611, 0.0120833891844894, 0.0120834912536981, 0.0120835721129308, 0.0120835833781006, 0.012083499342829, 0.0120833522214699, 0.0120832494065215, 0.0120833216457382, 0.0120835545907401, 0.0120836114162608, 0.012083172669898, 0.0120830838451906, 0.0120839395619018, 0.0120827835345922, 0.0120842763597504, 0.0120833207459144, 0.0120827713065659, 0.0120833207459144, 0.0120842763597504, 0.0120827835345922, 0.0120839395619018, 0.0120830838451906, 0.012083172669898, 0.0120836114162608, 0.0120835545907401, 0.0120833216457382, 0.0120832494065214, 0.0120833522214699, 0.0120834993428289, 0.0120835833781006, 0.0120835721129308, 0.0120834912536981, 0.0120833891844894, 0.0120833090808611, 0.0120832750409928, 0.0120832901253318, 0.0120833415841805, 0.0120834088243865, 0.012083470960487, 0.012083512223155, 0.0120835246756557, 0.0120835084860184, 0.0120834704211399, 0.0120834213441006, 0.0120833734141409, 0.0120833375151531, 0.0120833212537602
flux1:, 0.675543478260872, 0.0117553239731945, 0.0117553397584853, 0.0117553753283901, 0.0117554230021672, 0.0117554717916595, 0.0117555094949919, 0.0117555253350349, 0.0117555127616941, 0.0117554718743389, 0.0117554107814198, 0.011755345168907, 0.0117552954894721, 0.0117552816033997, 0.0117553154652541, 0.0117553935569612, 0.0117554920947741, 0.0117555692245698, 0.0117555786249906, 0.011755496389385, 0.0117553546316297, 0.011755257382679, 0.0117553297994744, 0.011755555588318, 0.0117556077101618, 0.011755180332336, 0.0117550970684993, 0.011755927637528, 0.0117548020889239, 0.0117562550840907, 0.0117553251635206, 0.0117547900568328, 0.0117553251635206, 0.0117562550840907, 0.0117548020889239, 0.011755927637528, 0.0117550970684993, 0.011755180332336, 0.0117556077101618, 0.011755555588318, 0.0117553297994744, 0.011755257382679, 0.0117553546316297, 0.011755496389385, 0.0117555786249906, 0.0117555692245698, 0.0117554920947741, 0.0117553935569612, 0.0117553154652541, 0.0117552816033997, 0.0117552954894721, 0.011755345168907, 0.0117554107814198, 0.0117554718743389, 0.0117555127616941, 0.0117555253350349, 0.0117555094949919, 0.0117554717916595, 0.0117554230021672, 0.0117553753283901, 0.0117553397584853, 0.0117553239731945
flux1:, 0.675805927164625, 0.01142613144598, 0.0114261463117675, 0.0114261809307889, 0.0114262277118101, 0.0114262757342278, 0.0114263128866396, 0.0114263285345918, 0.011426316307441, 0.0114262764485297, 0.0114262170610507, 0.0114261535660323, 0.011426105849173, 0.0114260929910113, 0.0114261262062982, 0.0114262016602473, 0.0114262960648535, 0.0114263690485659, 0.0114263764395037, 0.0114262961198661, 0.0114261600197296, 0.0114260687210304, 0.0114261417648215, 0.0114263609295515, 0.0114264088616244, 0.0114259930040633, 0.0114259148871916, 0.011426719841419, 0.01142562434534, 0.0114270367448648, 0.011426132214679, 0.0114256113777662, 0.011426132214679, 0.0114270367448648, 0.01142562434534, 0.011426719841419, 0.0114259148871916, 0.0114259930040633, 0.0114264088616244, 0.0114263609295515, 0.0114261417648215, 0.0114260687210304, 0.0114261600197296, 0.0114262961198661, 0.0114263764395037, 0.0114263690485659, 0.0114262960648535, 0.0114262016602474, 0.0114261262062982, 0.0114260929910113, 0.011426105849173, 0.0114261535660323, 0.0114262170610507, 0.0114262764485297, 0.011426316307441, 0.0114263285345918, 0.0114263128866396, 0.0114262757342278, 0.0114262277118101, 0.0114261809307889, 0.0114261463117675, 0.01142613144598
flux1:, 0.676068376068379, 0.0110963502774111, 0.0110963638174015, 0.0110963969410128, 0.011096442289586, 0.0110964891563187, 0.0110965256295186, 0.0110965412582191, 0.0110965298100964, 0.0110964915583864, 0.0110964344440703, 0.011096373467045, 0.0110963278358549, 0.0110963158205338, 0.0110963479551066, 0.0110964202192056, 0.0110965099810517, 0.0110965784866726, 0.011096583776546, 0.0110965054966951, 0.0110963753106234, 0.0110962902791624, 0.0110963643258101, 0.0110965773362478, 0.0110966215412695, 0.0110962173138739, 0.0110961439485293, 0.0110969229227711, 0.0110958570715964, 0.0110972282611196, 0.0110963488259587, 0.0110958421887229, 0.0110963488259587, 0.0110972282611196, 0.0110958570715964, 0.0110969229227711, 0.0110961439485293, 0.0110962173138739, 0.0110966215412695, 0.0110965773362478, 0.0110963643258101, 0.0110962902791624, 0.0110963753106234, 0.0110965054966951, 0.011096583776546, 0.0110965784866726, 0.0110965099810517, 0.0110964202192056, 0.0110963479551066, 0.0110963158205338, 0.0110963278358549, 0.011096373467045, 0.0110964344440703, 0.0110964915583864, 0.0110965298100964, 0.0110965412582191, 0.0110965256295186, 0.0110964891563187, 0.011096442289586, 0.0110963969410128, 0.0110963638174015, 0.0110963502774111
flux1:, 0.676330824972132, 0.0107665713609432, 0.0107665832225012, 0.0107666143964338, 0.0107666578762924, 0.0107667032884832, 0.0107667390069552, 0.0107667547913195, 0.0107667445059017, 0.0107667083525974, 0.0107666539761724, 0.0107665958263124, 0.0107665523483833, 0.0107665409859161, 0.0107665716525877, 0.0107666402608382, 0.0107667249720604, 0.0107667887568761, 0.0107667919065047, 0.0107667157922073, 0.0107665917301731, 0.0107665132052683, 0.0107665885469373, 0.0107667958025176, 0.0107668366879655, 0.0107664441608762, 0.0107663751769089, 0.010767127915587, 0.0107660913319116, 0.0107674208559703, 0.0107665662356923, 0.0107660737237485, 0.0107665662356923, 0.0107674208559703, 0.0107660913319116, 0.010767127915587, 0.0107663751769089, 0.0107664441608762, 0.0107668366879655, 0.0107667958025176, 0.0107665885469373, 0.0107665132052683, 0.0107665917301731, 0.0107667157922073, 0.0107667919065047, 0.0107667887568761, 0.0107667249720604, 0.0107666402608382, 0.0107665716525877, 0.0107665409859161, 0.0107665523483833, 0.0107665958263124, 0.0107666539761724, 0.0107667083525974, 0.0107667445059017, 0.0107667547913195, 0.0107667390069552, 0.0107667032884833, 0.0107666578762924, 0.0107666143964338, 0.0107665832225012, 0.0107665713609432
flux1:, 0.676593273875885, 0.0104373682834495, 0.0104373781811621, 0.010437407049911, 0.0104374483299491, 0.0104374920733901, 0.0104375270039599, 0.0104375431078739, 0.0104375343070247, 0.0104375006464251, 0.0104374493654983, 0.0104373942623616, 0.0104373529565763, 0.0104373420620655, 0.0104373709313632, 0.0104374355129263, 0.0104375148728863, 0.0104375737846324, 0.010437574804245, 0.0104375009771929, 0.0104373831951805, 0.0104373113309005, 0.010437388169424, 0.0104375899943429, 0.0104376279107216, 0.0104372471171498, 0.0104371821754295, 0.010437908537596, 0.0104369008826991, 0.010438188448842, 0.0104373583839615, 0.0104368799207725, 0.0104373583839615, 0.010438188448842, 0.0104369008826991, 0.010437908537596, 0.0104371821754295, 0.0104372471171498, 0.0104376279107216, 0.0104375899943429, 0.010437388169424, 0.0104373113309005, 0.0104373831951805, 0.0104375009771929, 0.010437574804245, 0.0104375737846324, 0.0104375148728863, 0.0104374355129263, 0.0104373709313632, 0.0104373420620656, 0.0104373529565763, 0.0104373942623616, 0.0104374493654983, 0.0104375006464251, 0.0104375343070247, 0.0104375431078739, 0.0104375270039599, 0.0104374920733901, 0.0104374483299491, 0.010437407049911, 0.0104373781811621, 0.0104373682834495
flux1:, 0.676855722779638, 0.0101092958515954, 0.0101093035772091, 0.0101093298878917, 0.0101093687393908, 0.0101094106761425, 0.0101094448162571, 0.0101094613804207, 0.0101094543144219, 0.0101094234386211, 0.0101093755037458, 0.0101093235822938, 0.0101092844272508, 0.0101092738305054, 0.0101093006391722, 0.0101093609239247, 0.010109434740882, 0.0101094887156409, 0.010109487660017, 0.0101094162317453, 0.0101093048259402, 0.0101092396865235, 0.0101093181302993, 0.0101095147718718, 0.0101095500131263, 0.0101091809527466, 0.0101091197496395, 0.0101098197112658, 0.0101088406903489, 0.0101100861697868, 0.0101092804246766, 0.0101088159329029, 0.0101092804246766, 0.0101100861697868, 0.0101088406903489, 0.0101098197112658, 0.0101091197496395, 0.0101091809527466, 0.0101095500131263, 0.0101095147718718, 0.0101093181302993, 0.0101092396865235, 0.0101093048259402, 0.0101094162317453, 0.010109487660017, 0.0101094887156409, 0.010109434740882, 0.0101093609239246, 0.0101093006391722, 0.0101092738305054, 0.0101092844272508, 0.0101093235822938, 0.0101093755037458, 0.0101094234386211, 0.0101094543144219, 0.0101094613804207, 0.0101094448162571, 0.0101094106761425, 0.0101093687393908, 0.0101093298878917, 0.0101093035772091, 0.0101092958515954
flux1:, 0.677118171683392, 0.00978288874303846, 0.00978289417137108, 0.00978291777302616, 0.00978295406289305, 0.00978299412041554, 0.00978302748598022, 0.00978304461739928, 0.0097830394584598, 0.00978301155612168, 0.00978296711473729, 0.00978291843310165, 0.00978288137654385, 0.00978287093076269, 0.00978289548767009, 0.00978295130818492, 0.00978301949729303, 0.00978306855449679, 0.00978306551666659, 0.00978299658278395, 0.00978289158570214, 0.00978283314403356, 0.00978291320834798, 0.00978310483836557, 0.00978313764419349, 0.00978278028688834, 0.00978272255736696, 0.00978339621090756, 0.00978244557517765, 0.00978364900010898, 0.0097828673640584, 0.0097824167661582, 0.0097828673640584, 0.00978364900010898, 0.00978244557517765, 0.00978339621090755, 0.00978272255736696, 0.00978278028688834, 0.00978313764419349, 0.00978310483836556, 0.00978291320834798, 0.00978283314403356, 0.00978289158570214, 0.00978299658278395, 0.00978306551666659, 0.00978306855449679, 0.00978301949729304, 0.00978295130818491, 0.00978289548767009, 0.00978287093076269, 0.00978288137654385, 0.00978291843310164, 0.00978296711473729, 0.00978301155612168, 0.00978303945845979, 0.00978304461739927, 0.00978302748598022, 0.00978299412041554, 0.00978295406289305, 0.00978291777302616, 0.00978289417137108, 0.00978288874303846
flux1:, 0.677380620587145, 0.0094586602853904, 0.009458663376071, 0.00945868421472593, 0.00945871789542698, 0.0094587560540779, 0.00945878866765866, 0.00945880643134734, 0.00945880327059615, 0.00945877842963151, 0.00945873753340017, 0.00945869208276352, 0.00945865705138211, 0.00945864664044124, 0.0094586688297115, 0.00945872011974839, 0.00945878269769493, 0.00945882693268735, 0.00945882203664433, 0.00945875567171203, 0.00945865705041252, 0.0094586051894943, 0.00945868680004707, 0.00945887351882742, 0.00945890407859695, 0.00945855836834715, 0.00945850388767462, 0.00945915143900776, 0.00945822898478867, 0.00945939054263683, 0.00945863282893198, 0.0094581960470719, 0.00945863282893198, 0.00945939054263683, 0.00945822898478867, 0.00945915143900776, 0.00945850388767462, 0.00945855836834714, 0.00945890407859694, 0.00945887351882742, 0.00945868680004707, 0.00945860518949429, 0.00945865705041252, 0.00945875567171203, 0.00945882203664433, 0.00945882693268735, 0.00945878269769493, 0.00945872011974839, 0.0094586688297115, 0.00945864664044124, 0.00945865705138211, 0.00945869208276352, 0.00945873753340017, 0.00945877842963151, 0.00945880327059615, 0.00945880643134734, 0.00945878866765865, 0.00945875605407791, 0.00945871789542699, 0.00945868421472593, 0.009458663376071, 0.0094586602853904
flux1:, 0.677643069490898, 0.00913710136511243, 0.00913710216024882, 0.00913712027028681, 0.00913715136728755, 0.00913718764705736, 0.0091372195271651, 0.00913723794046554, 0.00913723678844517, 0.00913721500224465, 0.00913717761718716, 0.00913713533309527, 0.00913710224211702, 0.00913709178609666, 0.00913711156737277, 0.00913715835710714, 0.00913721543383721, 0.00913725500851026, 0.00913724840138992, 0.00913718465473157, 0.00913709231116195, 0.00913704682840646, 0.00913712982770774, 0.00913731167045617, 0.00913734012839883, 0.0091370059871295, 0.00913695457111699, 0.0091375763340481, 0.00913668189919693, 0.00913780192408498, 0.0091370679673338, 0.00913664492269073, 0.00913706796733379, 0.00913780192408499, 0.00913668189919693, 0.0091375763340481, 0.00913695457111699, 0.0091370059871295, 0.00913734012839883, 0.00913731167045617, 0.00913712982770774, 0.00913704682840646, 0.00913709231116195, 0.00913718465473157, 0.00913724840138992, 0.00913725500851026, 0.00913721543383721, 0.00913715835710713, 0.00913711156737276, 0.00913709178609666, 0.00913710224211702, 0.00913713533309527, 0.00913717761718716, 0.00913721500224466, 0.00913723678844516, 0.00913723794046554, 0.0091372195271651, 0.00913718764705736, 0.00913715136728755, 0.00913712027028682, 0.00913710216024882, 0.00913710136511243
flux1:, 0.677905518394651, 0.00881867946777018, 0.00881867808586978, 0.00881869357839088, 0.00881872217597364, 0.00881875662329118, 0.00881878777534517, 0.00881880680509597, 0.00881880759559333, 0.00881878877232447, 0.00881875479107643, 0.00881871556549327, 0.00881868432752388, 0.00881867378622635, 0.0088186911921617, 0.0088187336005044, 0.00881878536855025, 0.00881882050060608, 0.00881881234476863, 0.00881875123742702, 0.00881866501085995, 0.00881862562493068, 0.00881870978115605, 0.00881888672619997, 0.0088189131875349, 0.00881859051874635, 0.00881854202263631, 0.00881913841122367, 0.00881827186920753, 0.00881935083106196, 0.00881864048303449, 0.00881823109458568, 0.00881864048303449, 0.00881935083106196, 0.00881827186920753, 0.00881913841122366, 0.00881854202263631, 0.00881859051874636, 0.0088189131875349, 0.00881888672619997, 0.00881870978115605, 0.00881862562493068, 0.00881866501085995, 0.00881875123742702, 0.00881881234476863, 0.00881882050060608, 0.00881878536855025, 0.0088187336005044, 0.0088186911921617, 0.00881867378622635, 0.00881868432752387, 0.00881871556549327, 0.00881875479107642, 0.00881878877232447, 0.00881880759559334, 0.00881880680509597, 0.00881878777534517, 0.00881875662329118, 0.00881872217597364, 0.00881869357839088, 0.00881867808586978, 0.00881867946777018
flux1:, 0.678167967298405, 0.00850383785033239, 0.00850383447699531, 0.00850384752597692, 0.00850387375232211, 0.00850390642768143, 0.00850393683709906, 0.00850395639970806, 0.00850395899659719, 0.00850394297096004, 0.00850391222642592, 0.00850387591987389, 0.00850384645255786, 0.0085038358268904, 0.00850385095805574, 0.00850388918251774, 0.00850393590451761, 0.00850396685591605, 0.00850395732132879, 0.00850389884431461, 0.00850381851574406, 0.00850378487558923, 0.00850386989341419, 0.00850404187184093, 0.00850406640948314, 0.00850375510152623, 0.00850370941760352, 0.00850428093662612, 0.0085034421886747, 0.00850448068040251, 0.00850379380468859, 0.0085033979875989, 0.00850379380468859, 0.00850448068040251, 0.0085034421886747, 0.00850428093662612, 0.00850370941760352, 0.00850375510152623, 0.00850406640948314, 0.00850404187184093, 0.00850386989341419, 0.00850378487558923, 0.00850381851574406, 0.00850389884431461, 0.00850395732132879, 0.00850396685591605, 0.00850393590451761, 0.00850388918251774, 0.00850385095805574, 0.00850383582689039, 0.00850384645255786, 0.00850387591987389, 0.00850391222642592, 0.00850394297096005, 0.00850395899659719, 0.00850395639970806, 0.00850393683709906, 0.00850390642768143, 0.00850387375232211, 0.00850384752597692, 0.00850383447699531, 0.00850383785033239
flux1:, 0.678430416202158, 0.0081929948454771, 0.0081929897215309, 0.00819300054865092, 0.00819302456102781, 0.00819305552806834, 0.00819308515576353, 0.00819310512007163, 0.0081931093267081, 0.00819309587346981, 0.00819306815314876, 0.00819303460633596, 0.00819300683849966, 0.00819299616971731, 0.00819300918723302, 0.00819304349186452, 0.00819308548688241, 0.00819311255201401, 0.00819310180927597, 0.0081930459231766, 0.00819297122146582, 0.00819294291712339, 0.00819302845001977, 0.00819319535623339, 0.00819321801775374, 0.00819291794664084, 0.00819287500071898, 0.00819342223465226, 0.00819261120044213, 0.00819360992365586, 0.0081929463894631, 0.00819256405318469, 0.00819294638946309, 0.00819360992365587, 0.00819261120044214, 0.00819342223465226, 0.00819287500071898, 0.00819291794664084, 0.00819321801775374, 0.00819319535623339, 0.00819302845001977, 0.00819294291712339, 0.00819297122146582, 0.00819304592317661, 0.00819310180927597, 0.00819311255201401, 0.00819308548688241, 0.00819304349186452, 0.00819300918723302, 0.00819299616971731, 0.00819300683849966, 0.00819303460633596, 0.00819306815314876, 0.00819309587346981, 0.0081931093267081, 0.00819310512007163, 0.00819308515576353, 0.00819305552806834, 0.00819302456102781, 0.00819300054865092, 0.0081929897215309, 0.00819299484547711
flux1:, 0.678692865105911, 0.00788654329714825, 0.00788653670499455, 0.00788654556398601, 0.00788656753481441, 0.00788659685134075, 0.00788662563174385, 0.00788664582441377, 0.00788665139501637, 0.00788664024360923, 0.0078866153038997, 0.00788658434832464, 0.0078865582243838, 0.00788654759130273, 0.0078865587075936, 0.00788658940957457, 0.00788662703883319, 0.00788665053291857, 0.00788663874720135, 0.0078865853831427, 0.00788651599264895, 0.00788649256735847, 0.0078865782308163, 0.00788673993353807, 0.00788676074806651, 0.00788647177974656, 0.00788643152671093, 0.00788695512760651, 0.00788617173495519, 0.00788713148473526, 0.00788649116015576, 0.00788612220635704, 0.00788649116015576, 0.00788713148473526, 0.00788617173495519, 0.00788695512760651, 0.00788643152671094, 0.00788647177974657, 0.00788676074806651, 0.00788673993353807, 0.0078865782308163, 0.00788649256735847, 0.00788651599264896, 0.0078865853831427, 0.00788663874720135, 0.00788665053291857, 0.0078866270388332, 0.00788658940957457, 0.0078865587075936, 0.00788654759130273, 0.0078865582243838, 0.00788658434832464, 0.00788661530389969, 0.00788664024360923, 0.00788665139501637, 0.00788664582441377, 0.00788662563174385, 0.00788659685134075, 0.0078865675348144, 0.00788654556398601, 0.00788653670499455, 0.00788654329714824
flux1:, 0.678955314009665, 0.00758485012590367, 0.0075848423748976, 0.0075848495362575, 0.00758486964068184, 0.00758489735194635, 0.00758492519349553, 0.00758494540653078, 0.00758495205891998, 0.00758494290839046, 0.00758492048824515, 0.007584891955373, 0.00758486743790502, 0.00758485695229967, 0.00758486642043598, 0.00758489387591392, 0.00758492752852541, 0.00758494777668148, 0.00758493510278652, 0.00758488416467111, 0.00758481973402182, 0.00758480069715426, 0.00758488608229742, 0.00758504243555854, 0.00758506142036091, 0.0075847834124209, 0.00758474583104046, 0.00758524650571931, 0.00758449067976945, 0.00758541232894647, 0.00758479507401547, 0.00758443939445444, 0.00758479507401547, 0.00758541232894647, 0.00758449067976945, 0.00758524650571931, 0.00758474583104047, 0.0075847834124209, 0.00758506142036091, 0.00758504243555854, 0.00758488608229742, 0.00758480069715425, 0.00758481973402182, 0.00758488416467111, 0.00758493510278652, 0.00758494777668148, 0.00758492752852541, 0.00758489387591391, 0.00758486642043598, 0.00758485695229967, 0.00758486743790502, 0.007584891955373, 0.00758492048824515, 0.00758494290839046, 0.00758495205891999, 0.00758494540653078, 0.00758492519349553, 0.00758489735194635, 0.00758486964068184, 0.0075848495362575, 0.0075848423748976, 0.00758485012590367
flux1:, 0.679217762913418, 0.00728825602190022, 0.00728824743357914, 0.00728825317036704, 0.00728827157583673, 0.00728829771024094, 0.00728832449814549, 0.0072883444980485, 0.00728835192708063, 0.00728834446071506, 0.00728832429410927, 0.00728829802283201, 0.00728827509332694, 0.00728826489380964, 0.00728827299593741, 0.00728829758569913, 0.00728832766493015, 0.0072883449922694, 0.00728833157092417, 0.00728828293880522, 0.00728822309046521, 0.00728820793077951, 0.00728829261786863, 0.00728844347158629, 0.00728846063808623, 0.00728819344087821, 0.00728815852811347, 0.00728863702508205, 0.00728790867744044, 0.00728879316086013, 0.00728819882071099, 0.00728785629516025, 0.00728819882071099, 0.00728879316086013, 0.00728790867744045, 0.00728863702508205, 0.00728815852811347, 0.00728819344087821, 0.00728846063808623, 0.00728844347158629, 0.00728829261786863, 0.00728820793077951, 0.00728822309046521, 0.00728828293880522, 0.00728833157092416, 0.0072883449922694, 0.00728832766493015, 0.00728829758569913, 0.00728827299593741, 0.00728826489380964, 0.00728827509332694, 0.00728829802283201, 0.00728832429410928, 0.00728834446071506, 0.00728835192708063, 0.0072883444980485, 0.00728832449814549, 0.00728829771024094, 0.00728827157583673, 0.00728825317036703, 0.00728824743357914, 0.00728825602190022
flux1:, 0.679480211817171, 0.00699707526268961, 0.0069970661566198, 0.00699707073195785, 0.00699708759014498, 0.006997112157354, 0.00699713775830501, 0.00699715729631839, 0.00699716518736235, 0.0069971590863842, 0.00699714091316948, 0.00699711675538446, 0.00699709541329264, 0.00699708565803879, 0.00699709269341732, 0.00699711480894786, 0.00699714171948483, 0.00699715644253085, 0.00699714239796893, 0.00699709593236926, 0.00699704027262164, 0.00699702847137472, 0.00699711204273261, 0.00699725725251264, 0.00699727261158065, 0.00699701606880424, 0.00699698383384829, 0.0069974409303301, 0.00699673994859542, 0.0069975882477927, 0.00699701664618641, 0.00699668714050793, 0.00699701664618641, 0.00699758824779269, 0.00699673994859542, 0.0069974409303301, 0.00699698383384828, 0.00699701606880424, 0.00699727261158065, 0.00699725725251264, 0.00699711204273261, 0.00699702847137472, 0.00699704027262165, 0.00699709593236927, 0.00699714239796893, 0.00699715644253085, 0.00699714171948484, 0.00699711480894786, 0.00699709269341732, 0.00699708565803879, 0.00699709541329264, 0.00699711675538446, 0.00699714091316948, 0.0069971590863842, 0.00699716518736235, 0.00699715729631839, 0.00699713775830501, 0.006997112157354, 0.00699708759014498, 0.00699707073195785, 0.0069970661566198, 0.0069970752626896
flux1:, 0.679742660720924, 0.00671159565234459, 0.00671158633326238, 0.00671158999000034, 0.00671160543121845, 0.00671162842253367, 0.0067116526909415, 0.00671167151378907, 0.00671167955563223, 0.00671167451146063, 0.00671165808629855, 0.00671163591055746, 0.00671161617084145, 0.00671160702956474, 0.00671161330271782, 0.0067116333331427, 0.00671165746974005, 0.0067116698893535, 0.00671165532815319, 0.00671161087509826, 0.00671155900406177, 0.00671155004753179, 0.0067116320994846, 0.00671177153535788, 0.00671178510174046, 0.00671153905053878, 0.00671150950882588, 0.00671194599827282, 0.00671127223634065, 0.00671208536500113, 0.00671153629847241, 0.00671121966292615, 0.00671153629847242, 0.00671208536500113, 0.00671127223634065, 0.00671194599827282, 0.00671150950882588, 0.00671153905053878, 0.00671178510174046, 0.00671177153535788, 0.0067116320994846, 0.00671155004753179, 0.00671155900406177, 0.00671161087509826, 0.00671165532815319, 0.0067116698893535, 0.00671165746974005, 0.0067116333331427, 0.00671161330271782, 0.00671160702956474, 0.00671161617084144, 0.00671163591055746, 0.00671165808629855, 0.00671167451146063, 0.00671167955563223, 0.00671167151378907, 0.0067116526909415, 0.00671162842253367, 0.00671160543121845, 0.00671158999000034, 0.00671158633326237, 0.00671159565234459
flux1:, 0.680005109624678, 0.00643207857781286, 0.00643206932461284, 0.00643207227745956, 0.00643208640758591, 0.00643210779829695, 0.00643213058356949, 0.00643214844412019, 0.00643215634076079, 0.00643215206543189, 0.00643213716462811, 0.00643211685791941, 0.00643209874738753, 0.0064320903929878, 0.00643209620244043, 0.00643211452277374, 0.00643213626057509, 0.00643214665649531, 0.00643213166758713, 0.00643208906409667, 0.00643204058541786, 0.00643203397645258, 0.00643211412994859, 0.00643224768381603, 0.00643225947962912, 0.00643202375027808, 0.00643199691768384, 0.00643241359809092, 0.00643176686756903, 0.00643254585809948, 0.00643201909092036, 0.0064317151587763, 0.00643201909092036, 0.00643254585809948, 0.00643176686756903, 0.00643241359809092, 0.00643199691768385, 0.00643202375027808, 0.00643225947962912, 0.00643224768381603, 0.00643211412994859, 0.00643203397645258, 0.00643204058541787, 0.00643208906409667, 0.00643213166758713, 0.00643214665649531, 0.0064321362605751, 0.00643211452277373, 0.00643209620244043, 0.0064320903929878, 0.00643209874738753, 0.00643211685791941, 0.00643213716462811, 0.00643215206543189, 0.00643215634076079, 0.00643214844412019, 0.00643213058356949, 0.00643210779829695, 0.00643208640758591, 0.00643207227745956, 0.00643206932461284, 0.00643207857781286
flux1:, 0.680267558528431, 0.00615875917780207, 0.00615875023477925, 0.0061587526650368, 0.00615876556479282, 0.0061587853181317, 0.00615880647247859, 0.00615882313979427, 0.00615883062067043, 0.00615882685514688, 0.00615881328132914, 0.00615879474915258, 0.00615877830190056, 0.00615877090220084, 0.00615877653021926, 0.00615879349125278, 0.00615881317797688, 0.00615882180500085, 0.00615880646070177, 0.00615876554047366, 0.00615872007036325, 0.0061587153386263, 0.0061587932482699, 0.00615892083990277, 0.00615893089716255, 0.00615870531245024, 0.00615868119988775, 0.00615907886318653, 0.00615845892618833, 0.00615920481765345, 0.00615870007776939, 0.00615840866427643, 0.00615870007776939, 0.00615920481765345, 0.00615845892618833, 0.00615907886318653, 0.00615868119988775, 0.00615870531245024, 0.00615893089716255, 0.00615892083990278, 0.0061587932482699, 0.0061587153386263, 0.00615872007036325, 0.00615876554047366, 0.00615880646070177, 0.00615882180500085, 0.00615881317797688, 0.00615879349125278, 0.00615877653021926, 0.00615877090220084, 0.00615877830190056, 0.00615879474915258, 0.00615881328132914, 0.00615882685514688, 0.00615883062067043, 0.00615882313979427, 0.00615880647247859, 0.0061587853181317, 0.00615876556479283, 0.0061587526650368, 0.00615875023477925, 0.00615875917780207
flux1:, 0.680530007432184, 0.0058918466189558, 0.00589183818954969, 0.00589184024242753, 0.0058918519687489, 0.00589187004100383, 0.00589188942725336, 0.00589190469554774, 0.00589191152386311, 0.00589190804408296, 0.00589189562878121, 0.00589187879375058, 0.00589186404606415, 0.0058918577560274, 0.00589186345970948, 0.00589187937978287, 0.00589189732986935, 0.00589190441561215, 0.00589188877350443, 0.00589184937252754, 0.00589180654785395, 0.00589180325851244, 0.00589187861983243, 0.00589200020134485, 0.00589200856355395, 0.00589179293795572, 0.00589177154654621, 0.00589215096929582, 0.00589155753281175, 0.00589227136042766, 0.00589178833647384, 0.00589150923822022, 0.00589178833647384, 0.00589227136042766, 0.00589155753281175, 0.00589215096929582, 0.00589177154654621, 0.00589179293795572, 0.00589200856355395, 0.00589200020134485, 0.00589187861983244, 0.00589180325851245, 0.00589180654785395, 0.00589184937252754, 0.00589188877350443, 0.00589190441561215, 0.00589189732986935, 0.00589187937978287, 0.00589186345970947, 0.0058918577560274, 0.00589186404606415, 0.00589187879375057, 0.00589189562878121, 0.00589190804408296, 0.00589191152386311, 0.00589190469554774, 0.00589188942725336, 0.00589187004100383, 0.0058918519687489, 0.00589184024242753, 0.00589183818954969, 0.0058918466189558
flux1:, 0.680792456335937, 0.0056315244735818, 0.0056315167167109, 0.00563151850105525, 0.00563152909018575, 0.00563154543649901, 0.00563156293544845, 0.00563157663157165, 0.0056315826104968, 0.00563157923113622, 0.00563156783542239, 0.00563155263468976, 0.00563153961976604, 0.0056315345745362, 0.00563154057851793, 0.00563155573731114, 0.00563157222802956, 0.00563157797214515, 0.00563156207759066, 0.0056315240394395, 0.00563148352464478, 0.00563148128531859, 0.00563155384016941, 0.00563166939894671, 0.00563167612179243, 0.00563147026055191, 0.00563145157751606, 0.00563181351305203, 0.00563124622502628, 0.00563192901133188, 0.00563146735079001, 0.00563120034547502, 0.00563146735079001, 0.00563192901133188, 0.00563124622502628, 0.00563181351305203, 0.00563145157751606, 0.00563147026055191, 0.00563167612179243, 0.00563166939894671, 0.00563155384016941, 0.00563148128531859, 0.00563148352464478, 0.0056315240394395, 0.00563156207759067, 0.00563157797214516, 0.00563157222802956, 0.00563155573731114, 0.00563154057851793, 0.0056315345745362, 0.00563153961976604, 0.00563155263468976, 0.00563156783542239, 0.00563157923113622, 0.0056315826104968, 0.00563157663157165, 0.00563156293544845, 0.00563154543649901, 0.00563152909018575, 0.00563151850105525, 0.0056315167167109, 0.0056315244735818
flux1:, 0.681054905239691, 0.00537795119274729, 0.00537794422167099, 0.00537794581182447, 0.00537795528370287, 0.00537796986407681, 0.00537798538095583, 0.00537799737012139, 0.00537800234677081, 0.00537799892280801, 0.00537798843623461, 0.00537797481806405, 0.00537796356089332, 0.00537795986994588, 0.00537796636090039, 0.00537798099529446, 0.00537799626473613, 0.00537800083942399, 0.00537798472849166, 0.00537794790908321, 0.00537790940174663, 0.00537790786761638, 0.00537797740768939, 0.00537808696781738, 0.00537809211907064, 0.00537789581729344, 0.00537787981267412, 0.00537822498481366, 0.00537768343198387, 0.00537833617974551, 0.00537789548825511, 0.00537764033487332, 0.00537789548825511, 0.00537833617974551, 0.00537768343198387, 0.00537822498481366, 0.00537787981267412, 0.00537789581729344, 0.00537809211907064, 0.00537808696781737, 0.0053779774076894, 0.00537790786761638, 0.00537790940174663, 0.00537794790908321, 0.00537798472849166, 0.00537800083942399, 0.00537799626473613, 0.00537798099529446, 0.00537796636090039, 0.00537795986994588, 0.00537796356089332, 0.00537797481806405, 0.00537798843623461, 0.00537799892280801, 0.00537800234677081, 0.00537799737012139, 0.00537798538095583, 0.00537796986407681, 0.00537795528370287, 0.00537794581182447, 0.00537794422167099, 0.00537795119274729
flux1:, 0.681317354143444, 0.00513126066817929, 0.00513125455169025, 0.00513125599110539, 0.00513126435458255, 0.00513127713964519, 0.00513129060935136, 0.00513130079893334, 0.005131304666135, 0.0051313010924001, 0.00513129143053768, 0.0051312793503698, 0.00513126986308557, 0.00513126760570174, 0.00513127472871756, 0.00513128903067851, 0.00513130327748033, 0.00513130682906447, 0.00513129053164891, 0.00513125480327783, 0.00513121803821589, 0.00513121691526308, 0.00513128328375615, 0.00513138690604919, 0.00513139056477747, 0.0051312036066364, 0.00513119023092562, 0.00513151932926814, 0.00513100303675774, 0.00513162672359979, 0.00513120656539564, 0.00513096300482155, 0.00513120656539563, 0.00513162672359979, 0.00513100303675774, 0.00513151932926814, 0.00513119023092562, 0.0051312036066364, 0.00513139056477747, 0.00513138690604919, 0.00513128328375615, 0.00513121691526308, 0.00513121803821589, 0.00513125480327784, 0.00513129053164891, 0.00513130682906446, 0.00513130327748033, 0.00513128903067851, 0.00513127472871756, 0.00513126760570174, 0.00513126986308557, 0.0051312793503698, 0.00513129143053768, 0.0051313010924001, 0.00513130466613501, 0.00513130079893334, 0.00513129060935136, 0.00513127713964519, 0.00513126435458255, 0.00513125599110539, 0.00513125455169025, 0.00513126066817929
flux1:, 0.681579803047197, 0.00489156287609057, 0.004891557641729, 0.00489155894789915, 0.00489156620631965, 0.00489157718245679, 0.00489158857331593, 0.00489159691465488, 0.00489159961063454, 0.00489159581961017, 0.00489158692052109, 0.00489157633686154, 0.00489156861481813, 0.00489156783702041, 0.00489157569385812, 0.00489158981021901, 0.00489160319481029, 0.00489160584615425, 0.00489158938907441, 0.00489155464358632, 0.00489151939544174, 0.00489151844186484, 0.00489158153342292, 0.00489167931419244, 0.00489168156941595, 0.00489150372755453, 0.00489149291025816, 0.00489180658706359, 0.00489131501965532, 0.00489191059435205, 0.00489151049376167, 0.00489127824970781, 0.00489151049376167, 0.00489191059435205, 0.00489131501965532, 0.00489180658706359, 0.00489149291025816, 0.00489150372755453, 0.00489168156941595, 0.00489167931419244, 0.00489158153342292, 0.00489151844186484, 0.00489151939544174, 0.00489155464358632, 0.0048915893890744, 0.00489160584615425, 0.00489160319481029, 0.00489158981021901, 0.00489157569385812, 0.00489156783702041, 0.00489156861481813, 0.00489157633686154, 0.00489158692052109, 0.00489159581961017, 0.00489159961063454, 0.00489159691465488, 0.00489158857331593, 0.00489157718245679, 0.00489156620631965, 0.00489155894789915, 0.004891557641729, 0.00489156287609057
flux1:, 0.68184225195095, 0.00465894459580834, 0.00465894023470762, 0.00465894140495022, 0.00465894756166149, 0.00465895673519312, 0.00465896605109858, 0.00465897253936222, 0.00465897404555544, 0.00465897000374912, 0.00465896182375134, 0.00465895269419175, 0.00465894671296983, 0.00465894742597802, 0.00465895607512306, 0.00465897010907198, 0.00465898275619455, 0.00465898460970432, 0.00465896801959367, 0.0046589341706033, 0.00465890025493735, 0.00465889928085223, 0.00465895903994391, 0.00465905110868241, 0.00465905205761202, 0.00465888309281607, 0.0046588747419531, 0.00465917361052781, 0.00465870617549308, 0.00465927455580898, 0.00465889399971166, 0.00465867278002298, 0.00465889399971166, 0.00465927455580898, 0.00465870617549308, 0.0046591736105278, 0.0046588747419531, 0.00465888309281607, 0.00465905205761202, 0.00465905110868241, 0.00465895903994391, 0.00465889928085224, 0.00465890025493735, 0.0046589341706033, 0.00465896801959367, 0.00465898460970432, 0.00465898275619455, 0.00465897010907197, 0.00465895607512306, 0.00465894742597802, 0.00465894671296983, 0.00465895269419175, 0.00465896182375134, 0.00465897000374913, 0.00465897404555544, 0.00465897253936222, 0.00465896605109858, 0.00465895673519312, 0.00465894756166149, 0.00465894140495022, 0.00465894023470762, 0.00465894459580834
flux1:, 0.682104700854704, 0.00443347019590566, 0.00443346666882695, 0.00443346768645549, 0.00443347274985793, 0.00443348015002516, 0.00443348743091059, 0.00443349210315064, 0.00443349244042643, 0.00443348814367222, 0.00443348065274187, 0.0044334729303796, 0.0044334686438542, 0.00443347082404524, 0.00443348028240418, 0.00443349429643343, 0.00443350629865874, 0.00443350743963068, 0.00443349074545993, 0.00443345772956934, 0.00443342500252912, 0.00443342386811546, 0.00443348028605296, 0.00443356680223188, 0.00443356654822802, 0.00443340620941709, 0.00443340021191449, 0.0044336848463908, 0.00443324089770344, 0.00443378296962873, 0.00443342141075169, 0.00443321090898904, 0.0044334214107517, 0.00443378296962873, 0.00443324089770344, 0.0044336848463908, 0.00443340021191449, 0.00443340620941709, 0.00443356654822802, 0.00443356680223188, 0.00443348028605296, 0.00443342386811546, 0.00443342500252912, 0.00443345772956934, 0.00443349074545993, 0.00443350743963068, 0.00443350629865874, 0.00443349429643343, 0.00443348028240418, 0.00443347082404523, 0.0044334686438542, 0.00443347293037961, 0.00443348065274187, 0.00443348814367221, 0.00443349244042643, 0.00443349210315064, 0.00443348743091059, 0.00443348015002516, 0.00443347274985793, 0.00443346768645549, 0.00443346666882695, 0.00443347019590566
flux1:, 0.682367149758457, 0.00421518248043659, 0.00421517972452854, 0.0042151805649803, 0.00421518455280192, 0.00421519023342239, 0.00421519555412065, 0.00421519848574695, 0.00421519770937774, 0.00421519317743638, 0.00421518635457464, 0.00421517998504687, 0.00421517732458437, 0.00421518091486967, 0.00421519116089956, 0.00421520518093419, 0.00421521660289107, 0.00421521710297613, 0.00421520033808506, 0.0042151681151051, 0.00421513647178678, 0.0042151350840864, 0.00421518819492617, 0.00421526934411773, 0.00421526799450492, 0.00421511601907427, 0.0042151122419882, 0.00421538317834522, 0.00421496202207434, 0.00421547864027116, 0.00421513550117944, 0.00421493539843917, 0.00421513550117944, 0.00421547864027116, 0.00421496202207434, 0.00421538317834522, 0.0042151122419882, 0.00421511601907427, 0.00421526799450492, 0.00421526934411773, 0.00421518819492617, 0.0042151350840864, 0.00421513647178678, 0.0042151681151051, 0.00421520033808505, 0.00421521710297613, 0.00421521660289107, 0.00421520518093419, 0.00421519116089955, 0.00421518091486967, 0.00421517732458437, 0.00421517998504687, 0.00421518635457464, 0.00421519317743638, 0.00421519770937774, 0.00421519848574695, 0.00421519555412065, 0.00421519023342239, 0.00421518455280192, 0.0042151805649803, 0.00421517972452854, 0.00421518248043659
flux1:, 0.68262959866221, 0.0040041035878395, 0.00400410152366874, 0.00400410216020723, 0.00400410510276906, 0.00400410914251387, 0.00400411261013871, 0.00400411391009437, 0.00400411210383454, 0.00400410737465461, 0.00400410120350479, 0.00400409612279264, 0.00400409499757708, 0.0040040999100507, 0.0040041108880669, 0.00400412490847149, 0.00400413579150191, 0.00400413571208309, 0.00400411891563708, 0.00400408746785936, 0.0040040568395307, 0.0040040551481344, 0.00400410502371271, 0.00400418101324892, 0.00400417867710941, 0.00400403479163396, 0.00400403308410035, 0.0040042908222462, 0.00400389172289725, 0.00400438371215099, 0.00400405838977549, 0.0040038683566878, 0.00400405838977548, 0.00400438371215099, 0.00400389172289725, 0.00400429082224621, 0.00400403308410035, 0.00400403479163396, 0.00400417867710942, 0.00400418101324892, 0.00400410502371271, 0.0040040551481344, 0.0040040568395307, 0.00400408746785936, 0.00400411891563708, 0.00400413571208309, 0.00400413579150192, 0.00400412490847149, 0.0040041108880669, 0.0040040999100507, 0.00400409499757708, 0.00400409612279263, 0.00400410120350479, 0.00400410737465461, 0.00400411210383454, 0.00400411391009437, 0.0040041126101387, 0.00400410914251387, 0.00400410510276906, 0.00400410216020723, 0.00400410152366874, 0.0040041035878395
flux1:, 0.682892047565963, 0.00380023593511135, 0.003800234473543, 0.00380023488222425, 0.0038002368245519, 0.00380023932588464, 0.00380024107594421, 0.00380024088090664, 0.00380023815054866, 0.00380023327452438, 0.00380022773947611, 0.00380022387257231, 0.00380022417099969, 0.00380023029066222, 0.00380024191604294, 0.00380025590519943, 0.00380026627217701, 0.00380026566748843, 0.00380024888531526, 0.00380021821592102, 0.00380018856629704, 0.00380018655817674, 0.003800233302541, 0.00380030435691622, 0.00380030114297128, 0.00380016506426214, 0.00380016526006036, 0.00380041026677576, 0.00380003245433435, 0.00380050061179361, 0.00380019248233606, 0.00380001218118298, 0.00380019248233606, 0.00380050061179361, 0.00380003245433435, 0.00380041026677576, 0.00380016526006036, 0.00380016506426214, 0.00380030114297128, 0.00380030435691622, 0.003800233302541, 0.00380018655817674, 0.00380018856629705, 0.00380021821592102, 0.00380024888531526, 0.00380026566748843, 0.00380026627217701, 0.00380025590519943, 0.00380024191604294, 0.00380023029066222, 0.00380022417099969, 0.0038002238725723, 0.00380022773947611, 0.00380023327452438, 0.00380023815054866, 0.00380024088090663, 0.00380024107594421, 0.00380023932588463, 0.0038002368245519, 0.00380023488222425, 0.003800234473543, 0.00380023593511135
flux1:, 0.683154496469717, 0.00360356319994614, 0.00360356224851038, 0.00360356241218403, 0.00360356341490922, 0.0036035645018068, 0.00360356469331101, 0.00360356316126404, 0.00360355962802847, 0.00360355466254938, 0.00360354974550799, 0.00360354700597971, 0.00360354859800614, 0.00360355578733377, 0.00360356795232609, 0.00360358185848615, 0.00360359171855811, 0.00360359063841198, 0.00360357392321305, 0.00360354405393841, 0.00360351537472597, 0.00360351306847592, 0.00360355681196685, 0.00360362316817652, 0.00360361918284537, 0.00360349061933262, 0.0036034925399296, 0.00360372525246259, 0.00360336792989234, 0.00360381302787774, 0.00360352145193216, 0.00360335053882667, 0.00360352145193216, 0.00360381302787774, 0.00360336792989234, 0.00360372525246259, 0.0036034925399296, 0.00360349061933262, 0.00360361918284537, 0.00360362316817652, 0.00360355681196685, 0.00360351306847592, 0.00360351537472597, 0.00360354405393841, 0.00360357392321305, 0.00360359063841198, 0.00360359171855811, 0.00360358185848615, 0.00360356795232609, 0.00360355578733377, 0.00360354859800614, 0.00360354700597971, 0.00360354974550799, 0.00360355466254938, 0.00360355962802847, 0.00360356316126404, 0.00360356469331101, 0.0036035645018068, 0.00360356341490922, 0.00360356241218403, 0.00360356224851038, 0.00360356319994614
flux1:, 0.68341694537347, 0.0034140513336899, 0.00341405080214158, 0.00341405071334445, 0.00341405085242445, 0.00341405066706346, 0.00341404947692135, 0.00341404678044468, 0.00341404257452929, 0.00341403757906503, 0.00341403325700321, 0.0034140315474244, 0.00341403428771097, 0.00341404239181796, 0.00341405497165229, 0.00341406872878896, 0.0034140780818385, 0.00341407657386546, 0.00341405998483092, 0.00341403095303203, 0.00341400325896923, 0.00341400069871703, 0.00341404159194289, 0.00341410349493035, 0.00341409884063657, 0.00341397749403545, 0.00341398095197023, 0.00341420178206973, 0.00341386413301954, 0.00341428692218784, 0.00341401124992465, 0.00341384937699519, 0.00341401124992465, 0.00341428692218785, 0.00341386413301954, 0.00341420178206973, 0.00341398095197023, 0.00341397749403545, 0.00341409884063657, 0.00341410349493035, 0.00341404159194289, 0.00341400069871703, 0.00341400325896923, 0.00341403095303204, 0.00341405998483092, 0.00341407657386546, 0.0034140780818385, 0.00341406872878896, 0.00341405497165229, 0.00341404239181796, 0.00341403428771097, 0.00341403154742439, 0.00341403325700321, 0.00341403757906503, 0.00341404257452929, 0.00341404678044468, 0.00341404947692135, 0.00341405066706346, 0.00341405085242445, 0.00341405071334445, 0.00341405080214158, 0.0034140513336899
flux1:, 0.683679394277223, 0.00323164959816441, 0.00323164940302474, 0.00323164906571036, 0.00323164843106653, 0.00323164712970672, 0.00323164474672536, 0.00323164106632897, 0.00323163632089893, 0.00323163135280295, 0.00323162759615104, 0.00323162680932783, 0.00323163054099398, 0.00323163939312907, 0.00323165225216408, 0.00323166578557969, 0.00323167462624565, 0.00323167273759374, 0.00323165633948196, 0.00323162819476071, 0.00323160151837775, 0.00323159876761206, 0.00323163697553331, 0.00323169467389181, 0.00323168944766577, 0.00323157501487185, 0.00323157981733673, 0.00323178915551901, 0.00323147035200901, 0.00323187156467222, 0.00323161114094229, 0.00323145795847101, 0.00323161114094229, 0.00323187156467222, 0.00323147035200901, 0.00323178915551901, 0.00323157981733673, 0.00323157501487185, 0.00323168944766578, 0.00323169467389181, 0.00323163697553331, 0.00323159876761206, 0.00323160151837775, 0.00323162819476071, 0.00323165633948196, 0.00323167273759374, 0.00323167462624565, 0.0032316657855797, 0.00323165225216408, 0.00323163939312907, 0.00323163054099398, 0.00323162680932783, 0.00323162759615104, 0.00323163135280295, 0.00323163632089894, 0.00323164106632897, 0.00323164474672536, 0.00323164712970672, 0.00323164843106653, 0.00323164906571036, 0.00323164940302474, 0.00323164959816441
flux1:, 0.683941843180977, 0.00305629161966362, 0.00305629168761766, 0.00305629111774582, 0.00305628981098225, 0.0030562875593083, 0.00305628417810075, 0.00305627969589885, 0.00305627454174541, 0.00305626965289956, 0.00305626642477344, 0.00305626644564523, 0.00305627100442379, 0.00305628043154696, 0.00305629342919296, 0.00305630666068005, 0.00305631498181407, 0.00305631276028937, 0.00305629662205596, 0.00305626942261414, 0.00305624380893349, 0.00305624094447377, 0.00305627664078784, 0.00305633038283689, 0.00305632467524208, 0.00305621685039108, 0.00305622280286966, 0.00305642102272449, 0.00305612023260045, 0.00305650058601818, 0.00305625475524965, 0.00305610991371837, 0.00305625475524965, 0.00305650058601818, 0.00305612023260045, 0.00305642102272448, 0.00305622280286966, 0.00305621685039108, 0.00305632467524208, 0.00305633038283689, 0.00305627664078784, 0.00305624094447377, 0.00305624380893349, 0.00305626942261414, 0.00305629662205596, 0.00305631276028937, 0.00305631498181407, 0.00305630666068005, 0.00305629342919296, 0.00305628043154696, 0.00305627100442379, 0.00305626644564523, 0.00305626642477344, 0.00305626965289956, 0.00305627454174541, 0.00305627969589885, 0.00305628417810074, 0.0030562875593083, 0.00305628981098225, 0.00305629111774581, 0.00305629168761766, 0.00305629161966362
flux1:, 0.68420429208473, 0.00288789645370781, 0.00288789672381509, 0.0028878959488945, 0.0028878940803021, 0.00288789104849648, 0.00288788686358594, 0.00288788175755937, 0.0028878763185943, 0.00288787155295501, 0.00288786880917018, 0.00288786951723822, 0.0028878747358191, 0.00288788456402205, 0.00288789756022656, 0.00288791041262235, 0.00288791820810767, 0.00288791570277345, 0.00288789989585288, 0.0028878737047431, 0.00288784920611957, 0.00288784631242439, 0.00288787967440763, 0.00288792970473297, 0.00288792359912465, 0.0028878220757477, 0.00288782898557773, 0.00288801644794018, 0.00288773284191188, 0.00288809304139964, 0.00288786115217812, 0.0028877243041832, 0.00288786115217812, 0.00288809304139964, 0.00288773284191188, 0.00288801644794018, 0.00288782898557773, 0.0028878220757477, 0.00288792359912465, 0.00288792970473297, 0.00288787967440763, 0.00288784631242439, 0.00288784920611957, 0.0028878737047431, 0.00288789989585288, 0.00288791570277345, 0.00288791820810767, 0.00288791041262235, 0.00288789756022656, 0.00288788456402205, 0.0028878747358191, 0.00288786951723822, 0.00288786880917018, 0.00288787155295501, 0.0028878763185943, 0.00288788175755937, 0.00288788686358594, 0.00288789104849648, 0.0028878940803021, 0.0028878959488945, 0.00288789672381509, 0.00288789645370781
flux1:, 0.684466740988483, 0.00272636965445903, 0.00272637007921053, 0.00272636913694484, 0.00272636682202216, 0.00272636317983654, 0.00272635838020974, 0.00272635281925103, 0.00272634720894259, 0.00272634260099153, 0.00272634029077034, 0.00272634156288665, 0.00272634727524167, 0.00272635733480251, 0.0027263701949226, 0.00272638259594457, 0.0027263898628421, 0.00272638712412237, 0.00272637172047647, 0.00272634660190987, 0.00272632327318777, 0.00272632043716469, 0.00272635164109277, 0.00272639819761009, 0.00272639176971741, 0.00272629624292009, 0.00272630392266187, 0.00272648097949945, 0.002726213737609, 0.00272655447933144, 0.00272633588857515, 0.00272620669057928, 0.00272633588857515, 0.00272655447933144, 0.002726213737609, 0.00272648097949945, 0.00272630392266188, 0.00272629624292009, 0.00272639176971741, 0.00272639819761009, 0.00272635164109277, 0.00272632043716469, 0.00272632327318777, 0.00272634660190987, 0.00272637172047647, 0.00272638712412237, 0.0027263898628421, 0.00272638259594457, 0.0027263701949226, 0.00272635733480251, 0.00272634727524167, 0.00272634156288665, 0.00272634029077034, 0.00272634260099153, 0.00272634720894259, 0.00272635281925103, 0.00272635838020974, 0.00272636317983654, 0.00272636682202216, 0.00272636913694484, 0.00272637007921053, 0.00272636965445903
flux1:, 0.684729189892236, 0.00257160434303947, 0.00257160488836016, 0.00257160382458703, 0.00257160118031983, 0.00257159709239135, 0.00257159185670894, 0.00257158599658605, 0.00257158031538091, 0.00257157588943331, 0.00257157395668053, 0.00257157567002236, 0.00257158171551933, 0.00257159184541662, 0.00257160444434811, 0.00257161632964423, 0.00257162306966954, 0.00257162014902549, 0.00257160521907699, 0.00257158123493346, 0.00257155912906908, 0.00257155643551298, 0.00257158565274486, 0.00257162896431865, 0.00257162228212662, 0.00257153245072216, 0.00257154072122981, 0.00257170771912103, 0.00257145603651947, 0.00257177800986727, 0.00257157208652958, 0.00257145020042668, 0.00257157208652958, 0.00257177800986727, 0.00257145603651947, 0.00257170771912103, 0.00257154072122981, 0.00257153245072216, 0.00257162228212662, 0.00257162896431865, 0.00257158565274486, 0.00257155643551299, 0.00257155912906908, 0.00257158123493346, 0.00257160521907699, 0.00257162014902549, 0.00257162306966954, 0.00257161632964423, 0.00257160444434811, 0.00257159184541662, 0.00257158171551933, 0.00257157567002236, 0.00257157395668053, 0.00257157588943331, 0.00257158031538091, 0.00257158599658605, 0.00257159185670894, 0.00257159709239135, 0.00257160118031983, 0.00257160382458702, 0.00257160488836016, 0.00257160434303946
flux1:, 0.68499163879599, 0.00242348226934831, 0.00242348291369585, 0.0024234817798335, 0.00242347892096791, 0.00242347454259394, 0.00242346903521412, 0.00242346301552839, 0.00242345734924885, 0.00242345311953005, 0.00242345150453213, 0.00242345353958986, 0.00242345976672849, 0.00242346981847911, 0.00242348204395901, 0.0024234933593498, 0.00242349957971761, 0.00242349652898184, 0.00242348213954864, 0.00242345934621552, 0.00242343851048108, 0.0024234360382296, 0.00242346343200499, 0.00242350371662839, 0.00242349684052444, 0.00242341240905583, 0.00242342110216707, 0.00242357838527691, 0.0024233414772218, 0.00242364536669957, 0.00242345149495311, 0.00242333658943022, 0.00242345149495311, 0.00242364536669957, 0.0024233414772218, 0.00242357838527691, 0.00242342110216707, 0.00242341240905583, 0.00242349684052444, 0.00242350371662839, 0.00242346343200499, 0.0024234360382296, 0.00242343851048108, 0.00242345934621552, 0.00242348213954864, 0.00242349652898184, 0.00242349957971761, 0.0024234933593498, 0.00242348204395901, 0.00242346981847911, 0.00242345976672849, 0.00242345353958986, 0.00242345150453213, 0.00242345311953005, 0.00242345734924885, 0.00242346301552839, 0.00242346903521412, 0.00242347454259394, 0.00242347892096791, 0.0024234817798335, 0.00242348291369585, 0.00242348226934831
flux1:, 0.685254087699743, 0.00228187486234326, 0.00228187559508972, 0.0022818744453132, 0.00228187148083792, 0.00228186695438033, 0.00228186132229591, 0.00228185526445282, 0.0022818496836094, 0.00228184565497983, 0.00228184429637258, 0.00228184653979179, 0.00228185280942487, 0.00228186265015271, 0.00228187440519648, 0.00228188510812557, 0.00228189082182479, 0.00228188769228762, 0.00228187390462496, 0.00228185235026658, 0.00228183282311763, 0.00228183064197565, 0.00228185636494258, 0.00228189382846093, 0.00228188681160281, 0.00228180749219573, 0.00228181645297709, 0.00228196436546373, 0.00228174147148333, 0.00228202795806569, 0.00228184553994292, 0.00228173729163049, 0.00228184553994292, 0.00228202795806569, 0.00228174147148333, 0.00228196436546373, 0.00228181645297709, 0.00228180749219573, 0.00228188681160281, 0.00228189382846093, 0.00228185636494257, 0.00228183064197565, 0.00228183282311763, 0.00228185235026658, 0.00228187390462496, 0.00228188769228762, 0.00228189082182479, 0.00228188510812557, 0.00228187440519648, 0.00228186265015271, 0.00228185280942487, 0.00228184653979179, 0.00228184429637258, 0.00228184565497984, 0.0022818496836094, 0.00228185526445282, 0.00228186132229591, 0.00228186695438033, 0.00228187148083792, 0.0022818744453132, 0.00228187559508972, 0.00228187486234326
flux1:, 0.685516536603496, 0.00214664426412563, 0.00214664508342998, 0.0021466439717919, 0.00214664100181334, 0.00214663645385485, 0.00214663082458918, 0.00214662483074846, 0.00214661939066902, 0.00214661555985615, 0.00214661439670692, 0.00214661674384525, 0.00214662293178353, 0.00214663244646863, 0.00214664365094549, 0.00214665371118906, 0.00214665893677135, 0.00214665577811665, 0.00214664264616139, 0.00214662236849509, 0.00214660417714959, 0.00214660234559941, 0.00214662653805887, 0.00214666137340082, 0.00214665426225702, 0.00214657977625534, 0.00214658886476042, 0.00214672775257684, 0.00214651813977903, 0.0021467879017186, 0.00214661635920325, 0.00214651445361226, 0.00214661635920325, 0.0021467879017186, 0.00214651813977903, 0.00214672775257684, 0.00214658886476042, 0.00214657977625534, 0.00214665426225702, 0.00214666137340082, 0.00214662653805887, 0.00214660234559941, 0.00214660417714959, 0.00214662236849509, 0.00214664264616139, 0.00214665577811665, 0.00214665893677135, 0.00214665371118906, 0.00214664365094549, 0.00214663244646863, 0.00214662293178353, 0.00214661674384525, 0.00214661439670692, 0.00214661555985615, 0.00214661939066902, 0.00214662483074846, 0.00214663082458918, 0.00214663645385485, 0.00214664100181334, 0.0021466439717919, 0.00214664508342998, 0.00214664426412563
flux1:, 0.685778985507249, 0.00201764434354816, 0.00201764525393161, 0.00201764423162287, 0.00201764134477762, 0.00201763688410266, 0.0020176313645574, 0.00201762551748455, 0.00201762025913148, 0.0020176166163177, 0.0020176155901773, 0.00201761794726332, 0.00201762394619968, 0.00201763303909788, 0.00201764363048486, 0.0020176530301972, 0.00201765779117484, 0.00201765465036031, 0.00201764221925437, 0.00201762324388158, 0.0020176064026261, 0.00201760496630801, 0.00201762775513697, 0.00201766014200194, 0.00201765297701442, 0.00201758305636048, 0.00201759214888011, 0.00201772236096134, 0.00201752532649457, 0.00201777903959069, 0.00201761781617215, 0.00201752194842275, 0.00201761781617215, 0.00201777903959069, 0.00201752532649457, 0.00201772236096134, 0.00201759214888011, 0.00201758305636048, 0.00201765297701442, 0.00201766014200194, 0.00201762775513697, 0.00201760496630801, 0.0020176064026261, 0.00201762324388158, 0.00201764221925437, 0.00201765465036031, 0.00201765779117484, 0.0020176530301972, 0.00201764363048486, 0.00201763303909788, 0.00201762394619968, 0.00201761794726332, 0.0020176155901773, 0.0020176166163177, 0.00201762025913148, 0.00201762551748455, 0.0020176313645574, 0.00201763688410266, 0.00201764134477762, 0.00201764423162287, 0.00201764525393161, 0.00201764434354816
flux1:, 0.686041434411003, 0.00189472168543958, 0.00189472269526765, 0.00189472180818335, 0.00189471907968854, 0.0018947147961109, 0.00189470947231236, 0.0018947038360187, 0.00189469878734715, 0.00189469531796238, 0.00189469437475903, 0.00189469666057, 0.00189470238129538, 0.00189471097655623, 0.00189472090994205, 0.0018947296431346, 0.00189473396708964, 0.00189473088725856, 0.00189471919220928, 0.0018947015315229, 0.00189468604073135, 0.00189468503165167, 0.00189470652984508, 0.00189473663478534, 0.0018947294511048, 0.00189466383943866, 0.00189467282924201, 0.00189479471809344, 0.00189460959079338, 0.00189484792815184, 0.00189469648986937, 0.00189460636522123, 0.00189469648986937, 0.00189484792815184, 0.00189460959079338, 0.00189479471809344, 0.00189467282924201, 0.00189466383943866, 0.0018947294511048, 0.00189473663478534, 0.00189470652984508, 0.00189468503165167, 0.00189468604073135, 0.0018947015315229, 0.00189471919220928, 0.00189473088725856, 0.00189473396708964, 0.0018947296431346, 0.00189472090994205, 0.00189471097655623, 0.00189470238129538, 0.00189469666057, 0.00189469437475903, 0.00189469531796238, 0.00189469878734715, 0.0018947038360187, 0.00189470947231236, 0.0018947147961109, 0.00189471907968854, 0.00189472180818335, 0.00189472269526765, 0.00189472168543959
flux1:, 0.686303883314756, 0.00177771655191837, 0.00177771767097246, 0.00177771695771156, 0.00177771444810754, 0.00177771041212117, 0.00177770534977349, 0.00177769997080686, 0.00177769514850889, 0.00177769183508506, 0.00177769092675535, 0.00177769307376287, 0.00177769844568152, 0.00177770648722342, 0.0017777157346578, 0.0017777238062213, 0.00177772772372805, 0.00177772474322805, 0.00177771380874262, 0.00177769746140617, 0.00177768330723034, 0.0017776827436312, 0.00177770305038768, 0.00177773102721665, 0.00177772385546408, 0.00177766230892794, 0.00177767110651175, 0.00177778502823571, 0.00177761116951289, 0.00177783480084489, 0.00177769263686134, 0.00177760797106032, 0.00177769263686134, 0.00177783480084489, 0.00177761116951289, 0.00177778502823571, 0.00177767110651175, 0.00177766230892793, 0.00177772385546408, 0.00177773102721665, 0.00177770305038768, 0.0017776827436312, 0.00177768330723034, 0.00177769746140617, 0.00177771380874262, 0.00177772474322805, 0.00177772772372805, 0.0017777238062213, 0.0017777157346578, 0.00177770648722342, 0.00177769844568152, 0.00177769307376287, 0.00177769092675535, 0.00177769183508506, 0.00177769514850889, 0.00177769997080686, 0.00177770534977349, 0.00177771041212117, 0.00177771444810754, 0.00177771695771156, 0.00177771767097246, 0.00177771655191837
flux1:, 0.686566332218509, 0.00166646381263621, 0.00166646504992835, 0.00166646454031453, 0.00166646229491024, 0.00166645855809946, 0.0016664538038236, 0.00166644871305724, 0.0016664441245379, 0.0016664409484983, 0.00166644003427647, 0.00166644198924021, 0.00166644696022285, 0.00166645441095091, 0.00166646296025104, 0.00166647038463648, 0.00166647392809401, 0.00166647107966371, 0.00166646091917412, 0.00166644587014517, 0.00166643302481412, 0.00166643291162193, 0.00166645211288747, 0.0016664781033431, 0.00166647097035638, 0.00166641325810217, 0.00166642179098115, 0.00166652810479648, 0.00166636490883862, 0.00166657449936087, 0.00166644112211513, 0.00166636164157435, 0.00166644112211513, 0.00166657449936087, 0.00166636490883862, 0.00166652810479648, 0.00166642179098116, 0.00166641325810217, 0.00166647097035637, 0.0016664781033431, 0.00166645211288747, 0.00166643291162193, 0.00166643302481412, 0.00166644587014517, 0.00166646091917412, 0.00166647107966371, 0.00166647392809401, 0.00166647038463648, 0.00166646296025104, 0.00166645441095091, 0.00166644696022285, 0.00166644198924021, 0.00166644003427647, 0.0016664409484983, 0.0016664441245379, 0.00166644871305724, 0.0016664538038236, 0.00166645855809946, 0.00166646229491024, 0.00166646454031453, 0.00166646504992835, 0.00166646381263621
flux1:, 0.686828781122262, 0.00156079384115843, 0.00156079520310699, 0.00156079491727654, 0.00156079296626736, 0.00156078956238045, 0.00156078514549824, 0.00156078036026059, 0.00156077600570184, 0.00156077294897954, 0.00156077199629418, 0.00156077372031391, 0.00156077825595378, 0.00156078509642448, 0.0015607929495603, 0.00156079974923321, 0.00156080295169485, 0.00156080026186317, 0.00156079087773832, 0.00156077709878864, 0.00156076552143726, 0.00156076585119489, 0.00156078402057276, 0.00156080815516576, 0.00156080108469684, 0.00156074698910589, 0.00156075520119086, 0.00156085426851424, 0.00156070116188919, 0.00156089737089742, 0.00156077231589146, 0.00156069775772716, 0.00156077231589146, 0.00156089737089742, 0.00156070116188919, 0.00156085426851424, 0.00156075520119086, 0.00156074698910589, 0.00156080108469684, 0.00156080815516576, 0.00156078402057276, 0.00156076585119489, 0.00156076552143726, 0.00156077709878864, 0.00156079087773832, 0.00156080026186317, 0.00156080295169485, 0.00156079974923321, 0.0015607929495603, 0.00156078509642448, 0.00156077825595378, 0.00156077372031391, 0.00156077199629418, 0.00156077294897954, 0.00156077600570184, 0.00156078036026059, 0.00156078514549824, 0.00156078956238045, 0.00156079296626736, 0.00156079491727654, 0.00156079520310699, 0.00156079384115843
flux1:, 0.687091230026016, 0.00146053337504389, 0.00146053486408948, 0.0014605348121521, 0.00146053317134561, 0.00146053011791212, 0.00146052605262486, 0.00146052157901752, 0.00146051745340203, 0.00146051449980596, 0.00146051348476131, 0.00146051495282343, 0.00146051903518085, 0.00146052526182978, 0.00146053243301201, 0.00146053863678894, 0.00146054153086274, 0.00146053901958842, 0.00146053040351229, 0.00146051785418149, 0.00146050749211668, 0.00146050824629728, 0.00146052544623166, 0.00146054784521204, 0.00146054085854761, 0.00146049017518085, 0.00146049802580116, 0.00146059020896856, 0.00146044664972314, 0.00146063012891672, 0.00146051295419728, 0.00146044306614144, 0.00146051295419728, 0.00146063012891672, 0.00146044664972314, 0.00146059020896856, 0.00146049802580116, 0.00146049017518085, 0.00146054085854761, 0.00146054784521204, 0.00146052544623166, 0.00146050824629728, 0.00146050749211668, 0.00146051785418149, 0.00146053040351229, 0.00146053901958842, 0.00146054153086274, 0.00146053863678894, 0.00146053243301201, 0.00146052526182978, 0.00146051903518085, 0.00146051495282343, 0.00146051348476131, 0.00146051449980596, 0.00146051745340203, 0.00146052157901752, 0.00146052605262486, 0.00146053011791212, 0.00146053317134561, 0.0014605348121521, 0.00146053486408948, 0.00146053337504389
flux1:, 0.687353678929769, 0.00136550633753818, 0.00136550795124031, 0.00136550813348276, 0.00136550680554099, 0.00136550410589863, 0.00136550039370914, 0.001365496228972, 0.00136549232396043, 0.00136548946023388, 0.00136548836767906, 0.00136548956775582, 0.00136549319369092, 0.00136549881674544, 0.00136550533033688, 0.00136551097170171, 0.00136551358858077, 0.00136551126914331, 0.001365503402823, 0.00136549203173067, 0.00136548282203649, 0.00136548397263579, 0.00136550025577883, 0.00136552103016017, 0.00136551414664672, 0.0013654666839524, 0.00136547414658645, 0.00136555980729865, 0.00136542528365216, 0.00136559667529016, 0.00136548696068649, 0.00136542150089858, 0.00136548696068649, 0.00136559667529016, 0.00136542528365216, 0.00136555980729865, 0.00136547414658645, 0.0013654666839524, 0.00136551414664672, 0.00136552103016017, 0.00136550025577883, 0.00136548397263579, 0.00136548282203649, 0.00136549203173067, 0.001365503402823, 0.00136551126914331, 0.00136551358858077, 0.00136551097170171, 0.00136550533033688, 0.00136549881674544, 0.00136549319369092, 0.00136548956775582, 0.00136548836767906, 0.00136548946023388, 0.00136549232396043, 0.001365496228972, 0.00136550039370914, 0.00136550410589863, 0.00136550680554099, 0.00136550813348276, 0.00136550795124031, 0.00136550633753818
flux1:, 0.687616127833522, 0.00127553461913363, 0.00127553634975175, 0.00127553675732478, 0.0012755357334125, 0.00127553337900404, 0.00127553001123855, 0.00127552614603916, 0.0012755224516187, 0.00127551966816132, 0.00127551849137376, 0.00127551942314989, 0.00127552260235154, 0.00127552764354866, 0.00127553353191081, 0.00127553864739504, 0.00127554101606025, 0.00127553889519791, 0.00127553175135293, 0.00127552149778701, 0.00127551336916851, 0.00127551488047461, 0.00127553029115326, 0.00127554954374222, 0.00127554278120427, 0.00127549836001626, 0.00127550542079783, 0.00127558491837571, 0.00127545894710756, 0.00127561888207515, 0.0012755162282532, 0.00127545496505308, 0.0012755162282532, 0.00127561888207515, 0.00127545894710756, 0.00127558491837571, 0.00127550542079784, 0.00127549836001626, 0.00127554278120427, 0.00127554954374222, 0.00127553029115326, 0.00127551488047461, 0.00127551336916851, 0.00127552149778701, 0.00127553175135293, 0.0012755388951979, 0.00127554101606025, 0.00127553864739504, 0.0012755335319108, 0.00127552764354866, 0.00127552260235154, 0.00127551942314989, 0.00127551849137376, 0.00127551966816132, 0.0012755224516187, 0.00127552614603916, 0.00127553001123855, 0.00127553337900404, 0.0012755357334125, 0.00127553675732478, 0.00127553634975175, 0.00127553461913363
flux1:, 0.687878576737275, 0.00119043881758204, 0.00119044065211293, 0.00119044126811863, 0.0011904405298372, 0.00119043850264058, 0.00119043546294087, 0.00119043188348739, 0.00119042838933527, 0.00119042568058374, 0.0011904244206124, 0.00119042509392494, 0.0011904278467455, 0.0011904323369695, 0.00119043763834331, 0.00119044226603814, 0.00119044441265974, 0.00119044249093677, 0.00119043603451258, 0.00119042683020882, 0.00119041970497638, 0.00119042153542285, 0.00119043611113021, 0.00119045393751753, 0.00119044731256511, 0.00119040576542936, 0.00119041242149884, 0.00119048611103243, 0.00119036823565964, 0.0011905173315198, 0.00119042135891043, 0.00119036407045342, 0.00119042135891043, 0.0011905173315198, 0.00119036823565964, 0.00119048611103243, 0.00119041242149884, 0.00119040576542936, 0.00119044731256511, 0.00119045393751753, 0.00119043611113022, 0.00119042153542285, 0.00119041970497638, 0.00119042683020882, 0.00119043603451258, 0.00119044249093677, 0.00119044441265973, 0.00119044226603814, 0.00119043763834331, 0.0011904323369695, 0.0011904278467455, 0.00119042509392494, 0.0011904244206124, 0.00119042568058374, 0.00119042838933527, 0.00119043188348739, 0.00119043546294087, 0.00119043850264058, 0.00119044052983719, 0.00119044126811863, 0.00119044065211293, 0.00119043881758204
flux1:, 0.688141025641029, 0.00111003893526603, 0.00111004085588269, 0.00111004165676482, 0.00111004117824857, 0.00111003945321332, 0.00111003671988916, 0.0011100334097908, 0.00111003010632141, 0.00111002747080562, 0.00111002613553401, 0.00111002656861664, 0.00111002892381913, 0.00111003290076208, 0.00111003765726638, 0.00111004183551693, 0.00111004378306573, 0.00111004205544009, 0.00111003624498358, 0.00111002801601149, 0.00111002181211374, 0.00111002391613112, 0.00111003768897787, 0.00111005417845685, 0.00111004770668516, 0.00111000887705471, 0.00111001513482211, 0.00111008336529282, 0.00110997315412683, 0.00111011201322576, 0.00111002236087997, 0.00110996883479341, 0.00111002236087997, 0.00111011201322576, 0.00110997315412683, 0.00111008336529282, 0.00111001513482211, 0.00111000887705471, 0.00111004770668516, 0.00111005417845685, 0.00111003768897787, 0.00111002391613112, 0.00111002181211374, 0.00111002801601149, 0.00111003624498358, 0.00111004205544009, 0.00111004378306573, 0.00111004183551693, 0.00111003765726638, 0.00111003290076208, 0.00111002892381913, 0.00111002656861664, 0.00111002613553401, 0.00111002747080562, 0.00111003010632141, 0.0011100334097908, 0.00111003671988916, 0.00111003945321332, 0.00111004117824857, 0.00111004165676482, 0.00111004085588269, 0.00111003893526603
flux1:, 0.688403474544782, 0.0010341550331464, 0.00103415701796446, 0.0010341579750965, 0.00103415772515396, 0.00103415627253246, 0.0010341538206869, 0.00103415076251102, 0.0010341476415992, 0.0010341450817087, 0.00103414368470704, 0.00103414390233064, 0.00103414589484627, 0.00103414940078026, 0.00103415365659365, 0.00103415742290892, 0.00103415919097441, 0.00103415764752853, 0.00103415243666106, 0.00103414510533673, 0.0010341397383591, 0.00103414206815189, 0.001034155066225, 0.00103417030261303, 0.0010341639987025, 0.00103412774004195, 0.0010341336134254, 0.00103419672587323, 0.00103409377003668, 0.00103422297772296, 0.00103413930214119, 0.0010340893351399, 0.00103413930214119, 0.00103422297772296, 0.00103409377003668, 0.00103419672587323, 0.0010341336134254, 0.00103412774004195, 0.0010341639987025, 0.00103417030261303, 0.001034155066225, 0.00103414206815189, 0.0010341397383591, 0.00103414510533673, 0.00103415243666106, 0.00103415764752853, 0.00103415919097441, 0.00103415742290892, 0.00103415365659365, 0.00103414940078026, 0.00103414589484627, 0.00103414390233064, 0.00103414368470704, 0.0010341450817087, 0.0010341476415992, 0.00103415076251102, 0.0010341538206869, 0.00103415627253246, 0.00103415772515396, 0.0010341579750965, 0.00103415701796446, 0.0010341550331464
flux1:, 0.688665923448535, 9.62607840801402e-4, 9.6260986488666e-4, 9.62610946252525e-4, 9.62610890445549e-4, 9.62609677927628e-4, 9.62607481292025e-4, 9.6260465779188e-4, 9.62601713185105e-4, 9.62599234693712e-4, 9.62597793934333e-4, 9.62597825530924e-4, 9.62599494313537e-4, 9.62602574046906e-4, 9.62606373820712e-4, 9.62609764016333e-4, 9.626113688167e-4, 9.6260999560874e-4, 9.62605334534214e-4, 9.62598821287029e-4, 9.62594206344705e-4, 9.62596713533678e-4, 9.62608962122155e-4, 9.62623024469801e-4, 9.62616902199669e-4, 9.6258307703911e-4, 9.62588585736061e-4, 9.62646911534757e-4, 9.62550823008393e-4, 9.62670946016112e-4, 9.62592919992093e-4, 9.62546317487464e-4, 9.62592919992094e-4, 9.62670946016112e-4, 9.62550823008393e-4, 9.62646911534757e-4, 9.62588585736061e-4, 9.6258307703911e-4, 9.62616902199668e-4, 9.62623024469801e-4, 9.62608962122155e-4, 9.62596713533678e-4, 9.62594206344704e-4, 9.62598821287029e-4, 9.62605334534213e-4, 9.6260999560874e-4, 9.626113688167e-4, 9.62609764016334e-4, 9.62606373820712e-4, 9.62602574046907e-4, 9.62599494313537e-4, 9.62597825530924e-4, 9.62597793934334e-4, 9.62599234693712e-4, 9.62601713185105e-4, 9.62604657791879e-4, 9.62607481292025e-4, 9.62609677927628e-4, 9.62610890445549e-4, 9.62610946252525e-4, 9.6260986488666e-4, 9.62607840801402e-4
flux1:, 0.688928372352288, 8.95219322358096e-4, 8.95221358883559e-4, 8.95222530751992e-4, 8.95222633322092e-4, 8.9522162790347e-4, 8.9521966034356e-4, 8.95217055352776e-4, 8.95214282802101e-4, 8.9521189420761e-4, 8.95210430717422e-4, 8.952103085664e-4, 8.95211694615558e-4, 8.95214393687498e-4, 8.95217781219735e-4, 8.9522082879555e-4, 8.952222833558e-4, 8.95221063346188e-4, 8.95216900335152e-4, 8.95211125465476e-4, 8.95207178932193e-4, 8.95209816016181e-4, 8.95221338675492e-4, 8.95234301856384e-4, 8.95228374047584e-4, 8.95196853023605e-4, 8.95202020864734e-4, 8.95255880157246e-4, 8.95166289915247e-4, 8.9527787495103e-4, 8.95205186463244e-4, 8.95161762178529e-4, 8.95205186463244e-4, 8.9527787495103e-4, 8.95166289915247e-4, 8.95255880157246e-4, 8.95202020864734e-4, 8.95196853023605e-4, 8.95228374047583e-4, 8.95234301856384e-4, 8.95221338675491e-4, 8.95209816016181e-4, 8.95207178932193e-4, 8.95211125465476e-4, 8.95216900335151e-4, 8.95221063346188e-4, 8.952222833558e-4, 8.95220828795551e-4, 8.95217781219735e-4, 8.95214393687498e-4, 8.95211694615559e-4, 8.952103085664e-4, 8.95210430717423e-4, 8.95211894207609e-4, 8.95214282802101e-4, 8.95217055352776e-4, 8.9521966034356e-4, 8.9522162790347e-4, 8.95222633322092e-4, 8.95222530751992e-4, 8.95221358883559e-4, 8.95219322358096e-4
flux1:, 0.689190821256042, 8.31813198388531e-4, 8.31815219850984e-4, 8.31816448356118e-4, 8.31816673926045e-4, 8.31815843464226e-4, 8.31814080141624e-4, 8.31811679150968e-4, 8.31809076302981e-4, 8.318067880432e-4, 8.31805324563106e-4, 8.31805082107332e-4, 8.31806226715623e-4, 8.31808589865454e-4, 8.31811607048878e-4, 8.31814342791314e-4, 8.31815657258772e-4, 8.31814571266658e-4, 8.31810854064136e-4, 8.3180573933999e-4, 8.31802380368183e-4, 8.31805101972969e-4, 8.31815921411431e-4, 8.31827856593117e-4, 8.31822134998644e-4, 8.31792795916152e-4, 8.31797649343636e-4, 8.31847349678831e-4, 8.31763905958797e-4, 8.31867478521691e-4, 8.3179982969836e-4, 8.31759405299666e-4, 8.3179982969836e-4, 8.31867478521691e-4, 8.31763905958797e-4, 8.3184734967883e-4, 8.31797649343636e-4, 8.31792795916152e-4, 8.31822134998644e-4, 8.31827856593116e-4, 8.3181592141143e-4, 8.31805101972969e-4, 8.31802380368183e-4, 8.31805739339991e-4, 8.31810854064136e-4, 8.31814571266659e-4, 8.31815657258772e-4, 8.31814342791314e-4, 8.31811607048878e-4, 8.31808589865454e-4, 8.31806226715623e-4, 8.31805082107332e-4, 8.31805324563106e-4, 8.318067880432e-4, 8.31809076302981e-4, 8.31811679150968e-4, 8.31814080141624e-4, 8.31815843464226e-4, 8.31816673926044e-4, 8.31816448356117e-4, 8.31815219850984e-4, 8.31813198388531e-4
flux1:, 0.689453270159795, 7.7221542409861e-4, 7.72217403511304e-4, 7.72218656067353e-4, 7.7221897106701e-4, 7.72218285500744e-4, 7.72216703694871e-4, 7.72214494142272e-4, 7.72212060242663e-4, 7.72209883848991e-4, 7.72208443562399e-4, 7.72208113908266e-4, 7.72209057171585e-4, 7.72211127101853e-4, 7.72213813144488e-4, 7.72216264933163e-4, 7.72217446995741e-4, 7.72216474642747e-4, 7.72213151755512e-4, 7.72208621808443e-4, 7.72205773609875e-4, 7.72208537505232e-4, 7.72218676286126e-4, 7.72229651288312e-4, 7.72224146449585e-4, 7.72196873393664e-4, 7.72201440096232e-4, 7.72247275296342e-4, 7.72169642037838e-4, 7.72265705490526e-4, 7.7220281166658e-4, 7.72165216416904e-4, 7.7220281166658e-4, 7.72265705490526e-4, 7.72169642037838e-4, 7.72247275296342e-4, 7.72201440096232e-4, 7.72196873393664e-4, 7.72224146449585e-4, 7.72229651288311e-4, 7.72218676286126e-4, 7.72208537505232e-4, 7.72205773609875e-4, 7.72208621808443e-4, 7.72213151755512e-4, 7.72216474642746e-4, 7.72217446995742e-4, 7.72216264933163e-4, 7.72213813144488e-4, 7.72211127101853e-4, 7.72209057171585e-4, 7.72208113908267e-4, 7.72208443562398e-4, 7.72209883848991e-4, 7.72212060242664e-4, 7.72214494142272e-4, 7.72216703694871e-4, 7.72218285500744e-4, 7.7221897106701e-4, 7.72218656067353e-4, 7.72217403511304e-4, 7.7221542409861e-4
flux1:, 0.689715719063548, 7.16254624377322e-4, 7.16256536367077e-4, 7.16257782862772e-4, 7.16258156649332e-4, 7.1625758887862e-4, 7.16256168491224e-4, 7.1625413980739e-4, 7.16251875270674e-4, 7.16249822516967e-4, 7.16248427899635e-4, 7.16248042540564e-4, 7.16248822153649e-4, 7.16250638590318e-4, 7.16253029494302e-4, 7.16255222285111e-4, 7.16256277656232e-4, 7.1625539825909e-4, 7.16252420087313e-4, 7.16248403580006e-4, 7.16245994449556e-4, 7.16248762327602e-4, 7.16258243389746e-4, 7.1626832294097e-4, 7.16263044028453e-4, 7.16237726549973e-4, 7.16242034278026e-4, 7.16284283555035e-4, 7.16212139028742e-4, 7.16301173928495e-4, 7.16242762806242e-4, 7.16207833247207e-4, 7.16242762806242e-4, 7.16301173928495e-4, 7.16212139028742e-4, 7.16284283555035e-4, 7.16242034278026e-4, 7.16237726549972e-4, 7.16263044028453e-4, 7.1626832294097e-4, 7.16258243389747e-4, 7.16248762327602e-4, 7.16245994449556e-4, 7.16248403580006e-4, 7.16252420087313e-4, 7.1625539825909e-4, 7.16256277656232e-4, 7.16255222285111e-4, 7.16253029494302e-4, 7.16250638590318e-4, 7.16248822153649e-4, 7.16248042540564e-4, 7.16248427899635e-4, 7.16249822516967e-4, 7.16251875270674e-4, 7.16254139807389e-4, 7.16256168491224e-4, 7.1625758887862e-4, 7.16258156649332e-4, 7.16257782862772e-4, 7.16256536367077e-4, 7.16254624377321e-4
flux1:, 0.689978167967302, 6.63762486494492e-4, 6.63764308245872e-4, 6.63765521983151e-4, 6.63765927645347e-4, 6.63765454086874e-4, 6.63764177864929e-4, 6.63762321323959e-4, 6.63760227223946e-4, 6.63758309321835e-4, 6.63756981153458e-4, 6.63756568941476e-4, 6.63757219285358e-4, 6.637588183249e-4, 6.63760946599615e-4, 6.63762902551642e-4, 6.63763835486554e-4, 6.63763028866247e-4, 6.63760348654396e-4, 6.63756779204696e-4, 6.63754743282197e-4, 6.63757481300918e-4, 6.63766328308049e-4, 6.63775574215034e-4, 6.63770528870052e-4, 6.63747061263114e-4, 6.63751136838066e-4, 6.63790064166447e-4, 6.63723099805129e-4, 6.63805563493743e-4, 6.63751374412651e-4, 6.63718954076551e-4, 6.63751374412651e-4, 6.63805563493744e-4, 6.63723099805129e-4, 6.63790064166447e-4, 6.63751136838066e-4, 6.63747061263114e-4, 6.63770528870052e-4, 6.63775574215034e-4, 6.63766328308049e-4, 6.63757481300918e-4, 6.63754743282196e-4, 6.63756779204696e-4, 6.63760348654396e-4, 6.63763028866247e-4, 6.63763835486554e-4, 6.63762902551642e-4, 6.63760946599615e-4, 6.637588183249e-4, 6.63757219285358e-4, 6.63756568941476e-4, 6.63756981153457e-4, 6.63758309321835e-4, 6.63760227223946e-4, 6.63762321323959e-4, 6.63764177864929e-4, 6.63765454086875e-4, 6.63765927645347e-4, 6.63765521983151e-4, 6.63764308245872e-4, 6.63762486494491e-4
flux1:, 0.690240616871055, 6.14574111438791e-4, 6.14575823444342e-4, 6.14576981804309e-4, 6.14577396658798e-4, 6.14576997506409e-4, 6.14575851028464e-4, 6.14574159455997e-4, 6.14572236988316e-4, 6.14570463871414e-4, 6.14569220436762e-4, 6.14568806812551e-4, 6.14569358326997e-4, 6.14570772048726e-4, 6.14572666627068e-4, 6.14574405338525e-4, 6.14575219149375e-4, 6.14574466331315e-4, 6.14572040923105e-4, 6.14568857780403e-4, 6.1456713555645e-4, 6.14569814661241e-4, 6.14578052196319e-4, 6.14586523442312e-4, 6.14581717634813e-4, 6.14559998318227e-4, 6.1456386684174e-4, 6.14599720585386e-4, 6.14537640018013e-4, 6.14613966461937e-4, 6.14563749777542e-4, 6.14533688930234e-4, 6.14563749777542e-4, 6.14613966461937e-4, 6.14537640018013e-4, 6.14599720585386e-4, 6.1456386684174e-4, 6.14559998318227e-4, 6.14581717634813e-4, 6.14586523442312e-4, 6.14578052196319e-4, 6.14569814661241e-4, 6.14567135556451e-4, 6.14568857780403e-4, 6.14572040923105e-4, 6.14574466331315e-4, 6.14575219149375e-4, 6.14574405338525e-4, 6.14572666627068e-4, 6.14570772048726e-4, 6.14569358326997e-4, 6.14568806812552e-4, 6.14569220436763e-4, 6.14570463871414e-4, 6.14572236988316e-4, 6.14574159455997e-4, 6.14575851028464e-4, 6.1457699750641e-4, 6.14577396658798e-4, 6.14576981804309e-4, 6.14575823444343e-4, 6.14574111438791e-4
flux1:, 0.690503065774808, 5.68528325069605e-4, 5.68529911661931e-4, 5.68530996498396e-4, 5.6853140230109e-4, 5.68531061531769e-4, 5.68530033008239e-4, 5.68528500399146e-4, 5.68526750361234e-4, 5.68525130090497e-4, 5.68523986585395e-4, 5.68523593064108e-4, 5.68524071886423e-4, 5.68525328200088e-4, 5.68527014522248e-4, 5.68528553340589e-4, 5.68529250881882e-4, 5.68528534669162e-4, 5.68526325060877e-4, 5.68523473540951e-4, 5.6852201212175e-4, 5.68524608164945e-4, 5.68532261789671e-4, 5.68540014578826e-4, 5.68535452493281e-4, 5.68515383502593e-4, 5.68519067763669e-4, 5.68552080546291e-4, 5.6849459882829e-4, 5.68565198693446e-4, 5.68518715260683e-4, 5.68490870674397e-4, 5.68518715260683e-4, 5.68565198693446e-4, 5.6849459882829e-4, 5.68552080546291e-4, 5.68519067763669e-4, 5.68515383502592e-4, 5.68535452493282e-4, 5.68540014578826e-4, 5.68532261789671e-4, 5.68524608164945e-4, 5.6852201212175e-4, 5.68523473540951e-4, 5.68526325060877e-4, 5.68528534669162e-4, 5.68529250881882e-4, 5.68528553340589e-4, 5.68527014522248e-4, 5.68525328200088e-4, 5.68524071886423e-4, 5.68523593064108e-4, 5.68523986585395e-4, 5.68525130090498e-4, 5.68526750361234e-4, 5.68528500399146e-4, 5.68530033008239e-4, 5.68531061531769e-4, 5.6853140230109e-4, 5.68530996498396e-4, 5.68529911661931e-4, 5.68528325069605e-4
flux1:, 0.690765514678561, 5.25467950419509e-4, 5.25469400077173e-4, 5.25470397852936e-4, 5.25470780760016e-4, 5.25470485932855e-4, 5.25469565872425e-4, 5.25468186966448e-4, 5.25466609292477e-4, 5.25465147604228e-4, 5.25464115749698e-4, 5.25463759648613e-4, 5.25464187491131e-4, 5.25465310183903e-4, 5.25466810411127e-4, 5.25468164784415e-4, 5.25468748885646e-4, 5.25468054295039e-4, 5.2546602599034e-4, 5.25463457683333e-4, 5.25462210837058e-4, 5.25464704520626e-4, 5.25471800723033e-4, 5.25478888487601e-4, 5.25474572446214e-4, 5.25456059037568e-4, 5.25459579108691e-4, 5.25489967910019e-4, 5.25436810935776e-4, 5.25502071876089e-4, 5.25459092628742e-4, 5.25433327382438e-4, 5.25459092628743e-4, 5.25502071876089e-4, 5.25436810935776e-4, 5.25489967910019e-4, 5.25459579108691e-4, 5.25456059037568e-4, 5.25474572446214e-4, 5.25478888487601e-4, 5.25471800723033e-4, 5.25464704520627e-4, 5.25462210837058e-4, 5.25463457683333e-4, 5.2546602599034e-4, 5.25468054295038e-4, 5.25468748885646e-4, 5.25468164784415e-4, 5.25466810411127e-4, 5.25465310183902e-4, 5.25464187491131e-4, 5.25463759648613e-4, 5.25464115749698e-4, 5.25465147604228e-4, 5.25466609292477e-4, 5.25468186966448e-4, 5.25469565872425e-4, 5.25470485932855e-4, 5.25470780760016e-4, 5.25470397852936e-4, 5.25469400077173e-4, 5.25467950419509e-4
flux1:, 0.691027963582315, 4.85240042624581e-4, 4.8524134805828e-4, 4.85242249751573e-4, 4.85242600072912e-4, 4.8524234197189e-4, 4.8524152276453e-4, 4.85240292622421e-4, 4.85238886001619e-4, 4.85237586009081e-4, 4.8523667386638e-4, 4.85236368251263e-4, 4.85236762483355e-4, 4.852377714271e-4, 4.85239104748164e-4, 4.85240288588232e-4, 4.85240762416378e-4, 4.85240076973962e-4, 4.8523820015085e-4, 4.85235872924025e-4, 4.85234800936571e-4, 4.85237177606529e-4, 4.85243743660601e-4, 4.85250217046596e-4, 4.85246147475845e-4, 4.85229097838251e-4, 4.85232470846277e-4, 4.85260437300803e-4, 4.85211341379165e-4, 4.85271628513957e-4, 4.85231934129128e-4, 4.85208117433128e-4, 4.85231934129128e-4, 4.85271628513957e-4, 4.85211341379165e-4, 4.85260437300803e-4, 4.85232470846277e-4, 4.85229097838251e-4, 4.85246147475845e-4, 4.85250217046595e-4, 4.85243743660601e-4, 4.85237177606529e-4, 4.85234800936571e-4, 4.85235872924025e-4, 4.8523820015085e-4, 4.85240076973961e-4, 4.85240762416379e-4, 4.85240288588232e-4, 4.85239104748163e-4, 4.852377714271e-4, 4.85236762483355e-4, 4.85236368251263e-4, 4.8523667386638e-4, 4.85237586009081e-4, 4.85238886001619e-4, 4.8524029262242e-4, 4.8524152276453e-4, 4.8524234197189e-4, 4.85242600072911e-4, 4.85242249751573e-4, 4.8524134805828e-4, 4.85240042624581e-4
flux1:, 0.691290412486068, 4.47696088081306e-4, 4.47697246119152e-4, 4.47698046936437e-4, 4.47698358728858e-4, 4.47698130900086e-4, 4.47697406362921e-4, 4.47696319978012e-4, 4.47695081575318e-4, 4.47693943624596e-4, 4.4769315559488e-4, 4.47692909415143e-4, 4.47693283311568e-4, 4.47694194790619e-4, 4.47695377785873e-4, 4.47696403818305e-4, 4.47696771158914e-4, 4.47696085058885e-4, 4.47694334565782e-4, 4.47692212387796e-4, 4.47691281759285e-4, 4.4769353108203e-4, 4.47699594843109e-4, 4.47705501688304e-4, 4.47701677131859e-4, 4.47686002200372e-4, 4.47689242253547e-4, 4.47714973124602e-4, 4.47669684694467e-4, 4.47725341247193e-4, 4.47688721881824e-4, 4.4766672892276e-4, 4.47688721881824e-4, 4.47725341247193e-4, 4.47669684694467e-4, 4.47714973124602e-4, 4.47689242253547e-4, 4.47686002200372e-4, 4.47701677131859e-4, 4.47705501688304e-4, 4.47699594843108e-4, 4.4769353108203e-4, 4.47691281759285e-4, 4.47692212387796e-4, 4.47694334565783e-4, 4.47696085058886e-4, 4.47696771158914e-4, 4.47696403818305e-4, 4.47695377785873e-4, 4.47694194790619e-4, 4.47693283311568e-4, 4.47692909415142e-4, 4.47693155594881e-4, 4.47693943624596e-4, 4.47695081575318e-4, 4.47696319978012e-4, 4.47697406362921e-4, 4.47698130900086e-4, 4.47698358728859e-4, 4.47698046936437e-4, 4.47697246119152e-4, 4.47696088081306e-4
flux1:, 0.691552861389821, 4.12692169527757e-4, 4.12693180827894e-4, 4.12693879764889e-4, 4.12694150313777e-4, 4.12693948545046e-4, 4.12693313470972e-4, 4.12692365442608e-4, 4.12691290731276e-4, 4.12690312403964e-4, 4.12689649389356e-4, 4.12689467767661e-4, 4.12689830883611e-4, 4.12690658004358e-4, 4.12691705035877e-4, 4.12692585117033e-4, 4.12692850568485e-4, 4.12692156704365e-4, 4.12690511907063e-4, 4.126885645239e-4, 4.12687747539048e-4, 4.12689863089898e-4, 4.12695452748383e-4, 4.12700838064302e-4, 4.12697255242372e-4, 4.12682868601599e-4, 4.12685986850989e-4, 4.12709654650441e-4, 4.12667930111236e-4, 4.12719278180733e-4, 4.1268553326622e-4, 4.12665245068016e-4, 4.1268553326622e-4, 4.12719278180732e-4, 4.12667930111235e-4, 4.12709654650441e-4, 4.1268598685099e-4, 4.12682868601599e-4, 4.12697255242372e-4, 4.12700838064302e-4, 4.12695452748382e-4, 4.12689863089898e-4, 4.12687747539048e-4, 4.126885645239e-4, 4.12690511907063e-4, 4.12692156704365e-4, 4.12692850568485e-4, 4.12692585117034e-4, 4.12691705035877e-4, 4.12690658004358e-4, 4.12689830883611e-4, 4.12689467767661e-4, 4.12689649389356e-4, 4.12690312403964e-4, 4.12691290731276e-4, 4.12692365442608e-4, 4.12693313470971e-4, 4.12693948545046e-4, 4.12694150313777e-4, 4.12693879764889e-4, 4.12693180827894e-4, 4.12692169527756e-4
flux1:, 0.691815310293574, 3.80089098826905e-4, 3.80089967452236e-4, 3.80090566747382e-4, 3.8009079598355e-4, 3.80090617768739e-4, 3.80090067510034e-4, 3.80089251796504e-4, 3.80088334503771e-4, 3.80087510751193e-4, 3.80086970449134e-4, 3.80086855088899e-4, 3.80087213722618e-4, 3.80087966869378e-4, 3.80088890470282e-4, 3.80089635857055e-4, 3.8008980493802e-4, 3.80089098820113e-4, 3.80087543324593e-4, 3.80085745818929e-4, 3.80085020024431e-4, 3.80086998817435e-4, 3.80092142631254e-4, 3.80097048598274e-4, 3.80093702510983e-4, 3.80080520375877e-4, 3.80083525187705e-4, 3.80105288910474e-4, 3.80066894541497e-4, 3.80114235976739e-4, 3.80083174057428e-4, 3.80064477353851e-4, 3.80083174057428e-4, 3.80114235976739e-4, 3.80066894541497e-4, 3.80105288910474e-4, 3.80083525187705e-4, 3.80080520375877e-4, 3.80093702510983e-4, 3.80097048598274e-4, 3.80092142631255e-4, 3.80086998817435e-4, 3.80085020024431e-4, 3.80085745818929e-4, 3.80087543324593e-4, 3.80089098820113e-4, 3.8008980493802e-4, 3.80089635857055e-4, 3.80088890470282e-4, 3.80087966869378e-4, 3.80087213722619e-4, 3.80086855088898e-4, 3.80086970449134e-4, 3.80087510751193e-4, 3.80088334503772e-4, 3.80089251796504e-4, 3.80090067510034e-4, 3.80090617768739e-4, 3.8009079598355e-4, 3.80090566747382e-4, 3.80089967452236e-4, 3.80089098826905e-4
flux1:, 0.692077759197328, 3.49752519288844e-4, 3.49753252182131e-4, 3.49753756706232e-4, 3.49753946600788e-4, 3.49753790624877e-4, 3.49753320735774e-4, 3.49752630495911e-4, 3.49751862655304e-4, 3.49751186044044e-4, 3.49750763344e-4, 3.49750713018237e-4, 3.49751070724559e-4, 3.49751758030243e-4, 3.4975256927162e-4, 3.49753190834993e-4, 3.49753270009792e-4, 3.49752549586133e-4, 3.49751070864002e-4, 3.49749403129897e-4, 3.49748750750695e-4, 3.49750592736563e-4, 3.49755318760146e-4, 3.49759784742298e-4, 3.49756668812508e-4, 3.49744610071956e-4, 3.49747507286602e-4, 3.49767513229387e-4, 3.49732225172247e-4, 3.49775842522487e-4, 3.49747281124195e-4, 3.49730068238734e-4, 3.49747281124195e-4, 3.49775842522487e-4, 3.49732225172247e-4, 3.49767513229387e-4, 3.49747507286602e-4, 3.49744610071956e-4, 3.49756668812509e-4, 3.49759784742298e-4, 3.49755318760147e-4, 3.49750592736563e-4, 3.49748750750695e-4, 3.49749403129897e-4, 3.49751070864001e-4, 3.49752549586133e-4, 3.49753270009792e-4, 3.49753190834993e-4, 3.4975256927162e-4, 3.49751758030243e-4, 3.4975107072456e-4, 3.49750713018237e-4, 3.49750763344e-4, 3.49751186044044e-4, 3.49751862655304e-4, 3.49752630495911e-4, 3.49753320735774e-4, 3.49753790624877e-4, 3.49753946600788e-4, 3.49753756706231e-4, 3.49753252182131e-4, 3.49752519288844e-4
flux1:, 0.692340208101081, 3.21552979410512e-4, 3.21553585808819e-4, 3.21554002431593e-4, 3.21554156405672e-4, 3.21554022078383e-4, 3.21553628032146e-4, 3.21553055557071e-4, 3.21552427655045e-4, 3.21551888699787e-4, 3.21551576150551e-4, 3.21551587237183e-4, 3.21551945359072e-4, 3.21552573164434e-4, 3.21553281983703e-4, 3.21553790362173e-4, 3.21553786992603e-4, 3.21553052392813e-4, 3.21551641336556e-4, 3.21550087500132e-4, 3.21549494824004e-4, 3.21551202379889e-4, 3.21555538204354e-4, 3.21559600787916e-4, 3.21556707037257e-4, 3.21545693345191e-4, 3.21548486598967e-4, 3.21566869233793e-4, 3.21534473513639e-4, 3.21574631027422e-4, 3.21548396543119e-4, 3.21532565272164e-4, 3.21548396543119e-4, 3.21574631027422e-4, 3.21534473513639e-4, 3.21566869233793e-4, 3.21548486598967e-4, 3.21545693345191e-4, 3.21556707037257e-4, 3.21559600787916e-4, 3.21555538204354e-4, 3.21551202379888e-4, 3.21549494824004e-4, 3.21550087500132e-4, 3.21551641336556e-4, 3.21553052392813e-4, 3.21553786992604e-4, 3.21553790362173e-4, 3.21553281983704e-4, 3.21552573164434e-4, 3.21551945359072e-4, 3.21551587237183e-4, 3.21551576150552e-4, 3.21551888699786e-4, 3.21552427655045e-4, 3.21553055557071e-4, 3.21553628032146e-4, 3.21554022078383e-4, 3.21554156405672e-4, 3.21554002431593e-4, 3.21553585808819e-4, 3.21552979410512e-4
flux1:, 0.692602657004834, 2.95365979934991e-4, 2.95366470760704e-4, 2.95366807730134e-4, 2.9536693010922e-4, 2.95366817167133e-4, 2.95366494155362e-4, 2.95366030885252e-4, 2.95365532085408e-4, 2.95365119643421e-4, 2.95364907960123e-4, 2.95364974992118e-4, 2.95365333182153e-4, 2.95365906462816e-4, 2.95366521942829e-4, 2.95366927636265e-4, 2.9536684987127e-4, 2.95366103093766e-4, 2.95364753528163e-4, 2.95363301342575e-4, 2.95362758099161e-4, 2.95364335530451e-4, 2.95368308046557e-4, 2.95372001104138e-4, 2.95369320354858e-4, 2.95359276253715e-4, 2.95361967340666e-4, 2.95378850216057e-4, 2.95349142779332e-4, 2.95386087428289e-4, 2.95362015009354e-4, 2.95347468505186e-4, 2.95362015009354e-4, 2.9538608742829e-4, 2.95349142779332e-4, 2.95378850216057e-4, 2.95361967340666e-4, 2.95359276253715e-4, 2.95369320354858e-4, 2.95372001104137e-4, 2.95368308046558e-4, 2.95364335530451e-4, 2.95362758099161e-4, 2.95363301342575e-4, 2.95364753528163e-4, 2.95366103093766e-4, 2.95366849871271e-4, 2.95366927636266e-4, 2.95366521942829e-4, 2.95365906462816e-4, 2.95365333182153e-4, 2.95364974992118e-4, 2.95364907960124e-4, 2.95365119643421e-4, 2.95365532085408e-4, 2.95366030885252e-4, 2.95366494155362e-4, 2.95366817167133e-4, 2.95366930109219e-4, 2.95366807730134e-4, 2.95366470760704e-4, 2.95365979934991e-4
flux1:, 0.692865105908588, 2.71071996139449e-4, 2.71072383401363e-4, 2.71072649765484e-4, 2.71072745300424e-4, 2.71072653489518e-4, 2.71072396304313e-4, 2.71072032919913e-4, 2.7107165134532e-4, 2.71071353046742e-4, 2.71071231629062e-4, 2.71071347832e-4, 2.71071704541104e-4, 2.7107222728732e-4, 2.71072757880476e-4, 2.7107307128856e-4, 2.71072927905079e-4, 2.71072172468031e-4, 2.71070880642213e-4, 2.71069520882091e-4, 2.71069019638607e-4, 2.7107047270905e-4, 2.71074107901169e-4, 2.71077462681024e-4, 2.71074984775613e-4, 2.71065837837537e-4, 2.71068427090451e-4, 2.71083923735827e-4, 2.71056710485135e-4, 2.71090672991227e-4, 2.71068606434389e-4, 2.71055253084979e-4, 2.71068606434389e-4, 2.71090672991227e-4, 2.71056710485135e-4, 2.71083923735826e-4, 2.71068427090451e-4, 2.71065837837538e-4, 2.71074984775612e-4, 2.71077462681024e-4, 2.7107410790117e-4, 2.71070472709049e-4, 2.71069019638606e-4, 2.71069520882091e-4, 2.71070880642213e-4, 2.71072172468031e-4, 2.71072927905079e-4, 2.7107307128856e-4, 2.71072757880476e-4, 2.71072227287319e-4, 2.71071704541104e-4, 2.71071347832e-4, 2.71071231629062e-4, 2.71071353046742e-4, 2.7107165134532e-4, 2.71072032919913e-4, 2.71072396304312e-4, 2.71072653489518e-4, 2.71072745300424e-4, 2.71072649765484e-4, 2.71072383401364e-4, 2.71071996139449e-4
flux1:, 0.693127554812341, 2.48556477254e-4, 2.48556773486807e-4, 2.48556978580554e-4, 2.48557052049641e-4, 2.48556980892943e-4, 2.48556783886721e-4, 2.48556510461591e-4, 2.48556233514498e-4, 2.48556036203953e-4, 2.48555993640472e-4, 2.48556151435119e-4, 2.48556504351511e-4, 2.48556979890962e-4, 2.4855743358708e-4, 2.48557664999401e-4, 2.48557465208606e-4, 2.48556705784007e-4, 2.48555469866061e-4, 2.48554195742765e-4, 2.48553731334436e-4, 2.48555066836935e-4, 2.48558389613363e-4, 2.4856143485199e-4, 2.48559148882274e-4, 2.48550829854694e-4, 2.48553316526901e-4, 2.48567531339132e-4, 2.48542628148924e-4, 2.4857382399692e-4, 2.48553615618769e-4, 2.48541368922034e-4, 2.48553615618769e-4, 2.48573823996921e-4, 2.48542628148923e-4, 2.48567531339132e-4, 2.48553316526901e-4, 2.48550829854694e-4, 2.48559148882274e-4, 2.4856143485199e-4, 2.48558389613363e-4, 2.48555066836935e-4, 2.48553731334436e-4, 2.48554195742765e-4, 2.4855546986606e-4, 2.48556705784007e-4, 2.48557465208606e-4, 2.48557664999401e-4, 2.4855743358708e-4, 2.48556979890962e-4, 2.48556504351511e-4, 2.48556151435119e-4, 2.48555993640472e-4, 2.48556036203953e-4, 2.48556233514498e-4, 2.48556510461591e-4, 2.4855678388672e-4, 2.48556980892943e-4, 2.48557052049641e-4, 2.48556978580554e-4, 2.48556773486807e-4, 2.48556477254e-4
flux1:, 0.693390003716094, 2.27709824892657e-4, 2.27710042656972e-4, 2.27710195669537e-4, 2.27710251568776e-4, 2.27710200217476e-4, 2.2771005733072e-4, 2.27709863527958e-4, 2.27709678226449e-4, 2.2770956839399e-4, 2.27709592931888e-4, 2.27709784384643e-4, 2.27710130811514e-4, 2.27710562070466e-4, 2.27710946510812e-4, 2.27711106057615e-4, 2.27710859290823e-4, 2.27710101339302e-4, 2.27708920932048e-4, 2.27707727547066e-4, 2.27707296556022e-4, 2.27708521932659e-4, 2.27711555994794e-4, 2.27714318049499e-4, 2.27712212587209e-4, 2.27704655530978e-4, 2.2770703816332e-4, 2.27720067257957e-4, 2.27697299958097e-4, 2.27725930378346e-4, 2.2770744087123e-4, 2.2769621930201e-4, 2.2770744087123e-4, 2.27725930378346e-4, 2.27697299958097e-4, 2.27720067257957e-4, 2.2770703816332e-4, 2.27704655530978e-4, 2.27712212587209e-4, 2.27714318049498e-4, 2.27711555994794e-4, 2.27708521932659e-4, 2.27707296556022e-4, 2.27707727547067e-4, 2.27708920932048e-4, 2.27710101339302e-4, 2.27710859290824e-4, 2.27711106057616e-4, 2.27710946510812e-4, 2.27710562070466e-4, 2.27710130811514e-4, 2.27709784384642e-4, 2.27709592931888e-4, 2.27709568393991e-4, 2.27709678226449e-4, 2.27709863527958e-4, 2.2771005733072e-4, 2.27710200217476e-4, 2.27710251568776e-4, 2.27710195669537e-4, 2.27710042656972e-4, 2.27709824892657e-4
flux1:, 0.693652452619847, 2.08427352345455e-4, 2.08427503804046e-4, 2.08427613435151e-4, 2.08427655757367e-4, 2.08427622918698e-4, 2.08427527762783e-4, 2.08427403059147e-4, 2.0842729637167e-4, 2.08427260554365e-4, 2.08427340518345e-4, 2.08427557727795e-4, 2.08427894893343e-4, 2.08428284595734e-4, 2.08428607138529e-4, 2.0842870471225e-4, 2.08428420400077e-4, 2.08427669821739e-4, 2.08426545514805e-4, 2.08425429364354e-4, 2.08425029656562e-4, 2.08426152672874e-4, 2.0842892042344e-4, 2.08431423420712e-4, 2.08429486742023e-4, 2.0842262915222e-4, 2.08424905912523e-4, 2.08436837925913e-4, 2.08416042243625e-4, 2.08442295153408e-4, 2.08425393418361e-4, 2.08415120287045e-4, 2.08425393418361e-4, 2.08442295153408e-4, 2.08416042243626e-4, 2.08436837925913e-4, 2.08424905912523e-4, 2.0842262915222e-4, 2.08429486742023e-4, 2.08431423420712e-4, 2.08428920423439e-4, 2.08426152672874e-4, 2.08425029656562e-4, 2.08425429364355e-4, 2.08426545514805e-4, 2.08427669821739e-4, 2.08428420400077e-4, 2.0842870471225e-4, 2.08428607138529e-4, 2.08428284595734e-4, 2.08427894893343e-4, 2.08427557727795e-4, 2.08427340518345e-4, 2.08427260554365e-4, 2.0842729637167e-4, 2.08427403059147e-4, 2.08427527762782e-4, 2.08427622918698e-4, 2.08427655757366e-4, 2.08427613435151e-4, 2.08427503804046e-4, 2.08427352345455e-4
flux1:, 0.693914901523601, 1.90609226537674e-4, 1.90609323117013e-4, 1.90609397324192e-4, 1.90609429422259e-4, 1.9060941335364e-4, 1.90609359334139e-4, 1.90609293254862e-4, 1.90609252415923e-4, 1.9060927755531e-4, 1.9060940170448e-4, 1.90609637117277e-4, 1.90609962415376e-4, 1.90610313222966e-4, 1.90610580967677e-4, 1.90610626125728e-4, 1.90610313482756e-4, 1.90609576296599e-4, 1.90608509266168e-4, 1.90607467806035e-4, 1.90607098131929e-4, 1.90608126607317e-4, 1.90610649095863e-4, 1.90612915090845e-4, 1.9061113538828e-4, 1.90604918289775e-4, 1.90607087275227e-4, 1.90618004107384e-4, 1.90599025561325e-4, 1.90623076456202e-4, 1.90607639410403e-4, 1.90598242712665e-4, 1.90607639410403e-4, 1.90623076456202e-4, 1.90599025561326e-4, 1.90618004107384e-4, 1.90607087275227e-4, 1.90604918289775e-4, 1.9061113538828e-4, 1.90612915090845e-4, 1.90610649095863e-4, 1.90608126607317e-4, 1.90607098131929e-4, 1.90607467806035e-4, 1.90608509266168e-4, 1.90609576296599e-4, 1.90610313482756e-4, 1.90610626125728e-4, 1.90610580967677e-4, 1.90610313222966e-4, 1.90609962415375e-4, 1.90609637117277e-4, 1.9060940170448e-4, 1.9060927755531e-4, 1.90609252415923e-4, 1.90609293254862e-4, 1.90609359334139e-4, 1.90609413353641e-4, 1.90609429422259e-4, 1.90609397324193e-4, 1.90609323117013e-4, 1.90609226537674e-4
flux1:, 0.694177350427354, 1.74160394410911e-4, 1.74160446551143e-4, 1.74160492384666e-4, 1.74160516909954e-4, 1.74160515466478e-4, 1.74160495931852e-4, 1.7416047828085e-4, 1.74160491074179e-4, 1.74160564818959e-4, 1.74160722635022e-4, 1.74160969288912e-4, 1.74161280452514e-4, 1.74161595051907e-4, 1.74161814830898e-4, 1.74161816689846e-4, 1.74161484515233e-4, 1.74160766576758e-4, 1.74159758240789e-4, 1.74158789516537e-4, 1.74158449177528e-4, 1.74159390771035e-4, 1.74161687673446e-4, 1.74163736815596e-4, 1.74162102391774e-4, 1.74156470403803e-4, 1.74158529899564e-4, 1.74168507391088e-4, 1.74151201134392e-4, 1.74173213923858e-4, 1.74159126281661e-4, 1.74150538539382e-4, 1.74159126281661e-4, 1.74173213923858e-4, 1.74151201134392e-4, 1.74168507391088e-4, 1.74158529899564e-4, 1.74156470403803e-4, 1.74162102391774e-4, 1.74163736815595e-4, 1.74161687673445e-4, 1.74159390771035e-4, 1.74158449177528e-4, 1.74158789516537e-4, 1.74159758240789e-4, 1.74160766576758e-4, 1.74161484515233e-4, 1.74161816689846e-4, 1.74161814830898e-4, 1.74161595051907e-4, 1.74161280452514e-4, 1.74160969288912e-4, 1.74160722635022e-4, 1.74160564818959e-4, 1.74160491074179e-4, 1.74160478280851e-4, 1.74160495931852e-4, 1.74160515466478e-4, 1.74160516909955e-4, 1.74160492384666e-4, 1.74160446551143e-4, 1.74160394410911e-4
flux1:, 0.694439799331107, 1.58990495421377e-4, 1.58990512412496e-4, 1.58990535930226e-4, 1.58990554834466e-4, 1.58990565555615e-4, 1.58990573956792e-4, 1.58990595029149e-4, 1.58990650028046e-4, 1.58990760975486e-4, 1.58990942879949e-4, 1.58991194575687e-4, 1.58991489788134e-4, 1.58991770932335e-4, 1.58991949278903e-4, 1.58991916409255e-4, 1.58991572911694e-4, 1.58990879675336e-4, 1.58989931408536e-4, 1.5898903375284e-4, 1.58988722332908e-4, 1.58989584381419e-4, 1.58991674009101e-4, 1.58993524709285e-4, 1.58992024148173e-4, 1.58986925514228e-4, 1.58988874204388e-4, 1.58997982743919e-4, 1.58982213355774e-4, 1.59002341140128e-4, 1.58989495168221e-4, 1.58981653262085e-4, 1.58989495168221e-4, 1.59002341140128e-4, 1.58982213355774e-4, 1.58997982743919e-4, 1.58988874204389e-4, 1.58986925514228e-4, 1.58992024148173e-4, 1.58993524709285e-4, 1.58991674009101e-4, 1.58989584381419e-4, 1.58988722332908e-4, 1.5898903375284e-4, 1.58989931408536e-4, 1.58990879675336e-4, 1.58991572911694e-4, 1.58991916409255e-4, 1.58991949278903e-4, 1.58991770932335e-4, 1.58991489788133e-4, 1.58991194575687e-4, 1.58990942879949e-4, 1.58990760975486e-4, 1.58990650028046e-4, 1.58990595029149e-4, 1.58990573956792e-4, 1.58990565555614e-4, 1.58990554834466e-4, 1.58990535930226e-4, 1.58990512412496e-4, 1.58990495421377e-4
flux1:, 0.69470224823486, 1.45013761785844e-4, 1.45013751683533e-4, 1.45013757934868e-4, 1.45013772521963e-4, 1.45013792743388e-4, 1.45013822791164e-4, 1.45013873557452e-4, 1.45013960315551e-4, 1.45014098189007e-4, 1.4501429569083e-4, 1.45014547097864e-4, 1.4501482504952e-4, 1.45015075562783e-4, 1.45015218664456e-4, 1.45015158993989e-4, 1.45014811647088e-4, 1.45014147977241e-4, 1.45013260887012e-4, 1.45012432682863e-4, 1.45012149841976e-4, 1.45012939246287e-4, 1.4501483858007e-4, 1.45016507674698e-4, 1.4501512998731e-4, 1.45010516568604e-4, 1.45012353698114e-4, 1.45020658759583e-4, 1.45006299987268e-4, 1.45024685774868e-4, 1.45012981023253e-4, 1.45005826017922e-4, 1.45012981023254e-4, 1.45024685774868e-4, 1.45006299987268e-4, 1.45020658759583e-4, 1.45012353698114e-4, 1.45010516568604e-4, 1.4501512998731e-4, 1.45016507674698e-4, 1.45014838580069e-4, 1.45012939246287e-4, 1.45012149841976e-4, 1.45012432682864e-4, 1.45013260887012e-4, 1.45014147977241e-4, 1.45014811647088e-4, 1.45015158993989e-4, 1.45015218664456e-4, 1.45015075562783e-4, 1.4501482504952e-4, 1.45014547097864e-4, 1.4501429569083e-4, 1.45014098189007e-4, 1.45013960315551e-4, 1.45013873557452e-4, 1.45013822791164e-4, 1.45013792743389e-4, 1.45013772521963e-4, 1.45013757934868e-4, 1.45013751683532e-4, 1.45013761785844e-4
flux1:, 0.694964697138614, 1.32148908035064e-4, 1.32148877646378e-4, 1.32148870712423e-4, 1.32148881726221e-4, 1.32148908703282e-4, 1.3214895451256e-4, 1.32149026767551e-4, 1.32149135956669e-4, 1.32149291720071e-4, 1.32149497498298e-4, 1.32149744201532e-4, 1.32150004100565e-4, 1.32150226855624e-4, 1.3215034050092e-4, 1.32150261232876e-4, 1.32149916664839e-4, 1.32149286696578e-4, 1.32148461458434e-4, 1.32147700964548e-4, 1.32147446288783e-4, 1.32148169441853e-4, 1.3214989418536e-4, 1.32151397093741e-4, 1.32150131836498e-4, 1.32145959069042e-4, 1.32147684557407e-4, 1.32155247168735e-4, 1.32142181623976e-4, 1.32158958989941e-4, 1.32148302001432e-4, 1.32141778964502e-4, 1.32148302001432e-4, 1.32158958989941e-4, 1.32142181623976e-4, 1.32155247168735e-4, 1.32147684557407e-4, 1.32145959069042e-4, 1.32150131836498e-4, 1.32151397093741e-4, 1.3214989418536e-4, 1.32148169441852e-4, 1.32147446288783e-4, 1.32147700964548e-4, 1.32148461458434e-4, 1.32149286696578e-4, 1.32149916664839e-4, 1.32150261232877e-4, 1.3215034050092e-4, 1.32150226855624e-4, 1.32150004100565e-4, 1.32149744201532e-4, 1.32149497498298e-4, 1.32149291720071e-4, 1.32149135956669e-4, 1.32149026767551e-4, 1.3214895451256e-4, 1.32148908703282e-4, 1.32148881726221e-4, 1.32148870712423e-4, 1.32148877646378e-4, 1.32148908035065e-4
flux1:, 0.695227146042367, 1.20319011360601e-4, 1.20318966287522e-4, 1.20318949363791e-4, 1.20318957098232e-4, 1.2031898812958e-4, 1.20319044341962e-4, 1.20319130813242e-4, 1.20319254308161e-4, 1.20319420221241e-4, 1.20319628149541e-4, 1.20319866646048e-4, 1.20320108192891e-4, 1.20320306069474e-4, 1.20320395595237e-4, 1.20320303145991e-4, 1.20319967065257e-4, 1.20319374113562e-4, 1.203186108623e-4, 1.20317916095197e-4, 1.20317688997098e-4, 1.20318351748113e-4, 1.20319916395421e-4, 1.20321267267216e-4, 1.20320104632385e-4, 1.20316331449269e-4, 1.20317945958622e-4, 1.20324823105437e-4, 1.20312941920444e-4, 1.20328235609346e-4, 1.20318539610968e-4, 1.20312597427131e-4, 1.20318539610968e-4, 1.20328235609346e-4, 1.20312941920443e-4, 1.20324823105437e-4, 1.20317945958622e-4, 1.20316331449269e-4, 1.20320104632385e-4, 1.20321267267215e-4, 1.20319916395421e-4, 1.20318351748113e-4, 1.20317688997098e-4, 1.20317916095197e-4, 1.203186108623e-4, 1.20319374113562e-4, 1.20319967065257e-4, 1.20320303145991e-4, 1.20320395595237e-4, 1.20320306069474e-4, 1.20320108192891e-4, 1.20319866646047e-4, 1.20319628149541e-4, 1.20319420221241e-4, 1.20319254308161e-4, 1.20319130813242e-4, 1.20319044341962e-4, 1.2031898812958e-4, 1.20318957098232e-4, 1.20318949363791e-4, 1.20318966287522e-4, 1.20319011360601e-4
flux1:, 0.69548959494612, 1.09451384163639e-4, 1.09451328891433e-4, 1.09451304399475e-4, 1.09451308818752e-4, 1.09451341360321e-4, 1.09451403239161e-4, 1.09451497654065e-4, 1.09451628566774e-4, 1.09451798187143e-4, 1.09452003308807e-4, 1.09452230964246e-4, 1.09452454299332e-4, 1.09452630132108e-4, 1.09452700377238e-4, 1.09452600336269e-4, 1.09452277492862e-4, 1.09451724007178e-4, 1.09451022278368e-4, 1.09450390944256e-4, 1.09450190606155e-4, 1.09450798253826e-4, 1.09452216166506e-4, 1.09453428016927e-4, 1.09452358895645e-4, 1.09448947617359e-4, 1.09450452578974e-4, 1.09456697548413e-4, 1.09445899998024e-4, 1.0945982647427e-4, 1.09451011054433e-4, 1.09445602236406e-4, 1.09451011054433e-4, 1.0945982647427e-4, 1.09445899998024e-4, 1.09456697548413e-4, 1.09450452578974e-4, 1.09448947617359e-4, 1.09452358895645e-4, 1.09453428016927e-4, 1.09452216166506e-4, 1.09450798253826e-4, 1.09450190606155e-4, 1.09450390944256e-4, 1.09451022278368e-4, 1.09451724007178e-4, 1.09452277492862e-4, 1.09452600336269e-4, 1.09452700377238e-4, 1.09452630132108e-4, 1.09452454299332e-4, 1.09452230964246e-4, 1.09452003308807e-4, 1.09451798187144e-4, 1.09451628566774e-4, 1.09451497654065e-4, 1.09451403239161e-4, 1.09451341360321e-4, 1.09451308818752e-4, 1.09451304399475e-4, 1.09451328891433e-4, 1.09451384163639e-4
flux1:, 0.695752043849873, 9.94774401352089e-5, 9.94773781523389e-5, 9.94773478675954e-5, 9.94773487257216e-5, 9.94773804878265e-5, 9.94774439825076e-5, 9.94775410942893e-5, 9.9477673762472e-5, 9.94778419022427e-5, 9.94780403651679e-5, 9.94782553398745e-5, 9.94784609737198e-5, 9.94786174968058e-5, 9.94786727667174e-5, 9.94785698800759e-5, 9.94782640606916e-5, 9.94777516201704e-5, 9.94771103353239e-5, 9.94765398041173e-5, 9.94763651567859e-5, 9.94769224653429e-5, 9.94782059545066e-5, 9.94792907857165e-5, 9.9478306805053e-5, 9.94752230017173e-5, 9.94766206060403e-5, 9.94822832767418e-5, 9.9472476373784e-5, 9.94851443241349e-5, 9.9477135099732e-5, 9.94722155975758e-5, 9.9477135099732e-5, 9.94851443241349e-5, 9.94724763737839e-5, 9.94822832767417e-5, 9.94766206060403e-5, 9.94752230017173e-5, 9.9478306805053e-5, 9.94792907857165e-5, 9.94782059545066e-5, 9.94769224653428e-5, 9.9476365156786e-5, 9.94765398041175e-5, 9.94771103353238e-5, 9.94777516201704e-5, 9.94782640606915e-5, 9.9478569880076e-5, 9.94786727667175e-5, 9.94786174968058e-5, 9.94784609737198e-5, 9.94782553398744e-5, 9.94780403651679e-5, 9.94778419022426e-5, 9.94776737624721e-5, 9.94775410942894e-5, 9.94774439825076e-5, 9.94773804878265e-5, 9.94773487257217e-5, 9.94773478675953e-5, 9.94773781523391e-5, 9.94774401352089e-5
flux1:, 0.696014492753627, 9.03325551162989e-5, 9.03324890533427e-5, 9.03324542380342e-5, 9.03324511893316e-5, 9.03324802120062e-5, 9.03325419905766e-5, 9.0332637566903e-5, 9.03327675030393e-5, 9.03329301487283e-5, 9.03331191101955e-5, 9.0333320264542e-5, 9.03335089984068e-5, 9.03336487922832e-5, 9.03336928369541e-5, 9.03335910139092e-5, 9.0333305067437e-5, 9.03328344111039e-5, 9.03322518991489e-5, 9.03317392126069e-5, 9.03315889416487e-5, 9.03321001734264e-5, 9.03332605829932e-5, 9.03342294908904e-5, 9.03333230271896e-5, 9.03305353572198e-5, 9.03318285132201e-5, 9.03369555982594e-5, 9.0328053669495e-5, 9.03395644626722e-5, 9.03322927402819e-5, 9.03278217507284e-5, 9.03322927402818e-5, 9.03395644626723e-5, 9.03280536694949e-5, 9.03369555982594e-5, 9.03318285132201e-5, 9.03305353572197e-5, 9.03333230271896e-5, 9.03342294908903e-5, 9.03332605829932e-5, 9.03321001734264e-5, 9.03315889416487e-5, 9.03317392126068e-5, 9.03322518991489e-5, 9.03328344111038e-5, 9.0333305067437e-5, 9.03335910139093e-5, 9.03336928369541e-5, 9.03336487922831e-5, 9.03335089984069e-5, 9.03333202645419e-5, 9.03331191101955e-5, 9.03329301487284e-5, 9.03327675030392e-5, 9.0332637566903e-5, 9.03325419905764e-5, 9.03324802120063e-5, 9.03324511893316e-5, 9.03324542380342e-5, 9.03324890533429e-5, 9.03325551162989e-5
flux1:, 0.69627694165738, 8.19559239054665e-5, 8.19558556817381e-5, 8.19558172135172e-5, 8.1955809907799e-5, 8.19558346118144e-5, 8.19558920632465e-5, 8.19559828417332e-5, 8.19561066502533e-5, 8.19562608550668e-5, 8.19564383658759e-5, 8.19566251537474e-5, 8.1956797997897e-5, 8.19569234431829e-5, 8.19569594502642e-5, 8.19568617915257e-5, 8.19565976807e-5, 8.19561687661439e-5, 8.19556428135377e-5, 8.1955184719589e-5, 8.19550572923536e-5, 8.19555262513947e-5, 8.19565740395134e-5, 8.1957437305816e-5, 8.19566014771235e-5, 8.19540815073291e-5, 8.19552737772718e-5, 8.19599090270725e-5, 8.19518332771009e-5, 8.19622813855648e-5, 8.19556838208637e-5, 8.19516235982124e-5, 8.19556838208636e-5, 8.19622813855648e-5, 8.1951833277101e-5, 8.19599090270725e-5, 8.19552737772718e-5, 8.19540815073291e-5, 8.19566014771234e-5, 8.19574373058159e-5, 8.19565740395133e-5, 8.19555262513947e-5, 8.19550572923536e-5, 8.19551847195891e-5, 8.19556428135377e-5, 8.19561687661437e-5, 8.19565976806999e-5, 8.19568617915257e-5, 8.19569594502642e-5, 8.19569234431828e-5, 8.19567979978971e-5, 8.19566251537474e-5, 8.19564383658761e-5, 8.19562608550668e-5, 8.19561066502533e-5, 8.19559828417332e-5, 8.19558920632464e-5, 8.19558346118145e-5, 8.19558099077989e-5, 8.19558172135172e-5, 8.19558556817381e-5, 8.19559239054664e-5
flux1:, 0.696539390561133, 7.42904140994422e-5, 7.42903450677586e-5, 7.42903035569853e-5, 7.42902917154644e-5, 7.42903109285663e-5, 7.4290362137578e-5, 7.42904457542137e-5, 7.42905610246471e-5, 7.42907047821039e-5, 7.42908696589511e-5, 7.42910420170499e-5, 7.42912001123182e-5, 7.42913133534841e-5, 7.42913439566583e-5, 7.42912528016068e-5, 7.42910116758161e-5, 7.42906237597215e-5, 7.42901516816535e-5, 7.42897446873629e-5, 7.42896383937721e-5, 7.42900684756349e-5, 7.42910132918963e-5, 7.42917804620175e-5, 7.42910091028111e-5, 7.42887311150522e-5, 7.42898266308712e-5, 7.42940110030728e-5, 7.42866890732271e-5, 7.42961624621856e-5, 7.42901807214246e-5, 7.42864963914511e-5, 7.42901807214247e-5, 7.42961624621856e-5, 7.42866890732272e-5, 7.42940110030728e-5, 7.42898266308713e-5, 7.42887311150522e-5, 7.42910091028111e-5, 7.42917804620175e-5, 7.42910132918964e-5, 7.42900684756349e-5, 7.42896383937721e-5, 7.42897446873629e-5, 7.42901516816535e-5, 7.42906237597216e-5, 7.42910116758161e-5, 7.4291252801607e-5, 7.42913439566583e-5, 7.4291313353484e-5, 7.42912001123183e-5, 7.42910420170498e-5, 7.42908696589513e-5, 7.42907047821039e-5, 7.42905610246471e-5, 7.42904457542136e-5, 7.4290362137578e-5, 7.42903109285663e-5, 7.42902917154644e-5, 7.42903035569852e-5, 7.42903450677587e-5, 7.42904140994422e-5
flux1:, 0.696801839464887, 6.72824179718154e-5, 6.72823490538318e-5, 6.72823049444981e-5, 6.72822884145383e-5, 6.7282301374197e-5, 6.72823450728376e-5, 6.72824199697882e-5, 6.72825251538254e-5, 6.72826572611175e-5, 6.72828089550534e-5, 6.72829671944507e-5, 6.72831117413956e-5, 6.72832146621808e-5, 6.72832419639045e-5, 6.7283158953513e-5, 6.72829412374945e-5, 6.72825929714221e-5, 6.72821716969495e-5, 6.72818121332507e-5, 6.72817251347295e-5, 6.72821193784698e-5, 6.72829701352637e-5, 6.72836500829727e-5, 6.72829377046174e-5, 6.72808784941056e-5, 6.72818818613026e-5, 6.7285653664275e-5, 6.72790191930323e-5, 6.72875996814784e-5, 6.72821801085177e-5, 6.72788394867067e-5, 6.72821801085177e-5, 6.72875996814785e-5, 6.72790191930324e-5, 6.72856536642749e-5, 6.72818818613026e-5, 6.72808784941055e-5, 6.72829377046175e-5, 6.72836500829726e-5, 6.72829701352636e-5, 6.72821193784698e-5, 6.72817251347295e-5, 6.72818121332508e-5, 6.72821716969495e-5, 6.72825929714221e-5, 6.72829412374945e-5, 6.72831589535131e-5, 6.72832419639045e-5, 6.72832146621808e-5, 6.72831117413956e-5, 6.72829671944506e-5, 6.72828089550536e-5, 6.72826572611176e-5, 6.72825251538254e-5, 6.72824199697882e-5, 6.72823450728376e-5, 6.7282301374197e-5, 6.72822884145382e-5, 6.72823049444983e-5, 6.72823490538319e-5, 6.72824179718154e-5
[truncated: 47,022 more chars]
