# Supplementary material for: Spatial Resolution and Refractive Index Contrast of Resonant Photonic Crystal Surfaces for Biosensing
Source: IEEE Photonics J. Author manuscript; Available in PMC 2015 Sep 7. (PMC4561521; doi:10.1109/JPHOT.2015.2435699)
Supplement: fig6_data [file NIHMS64775-supplement-fig6_data.gz › Volumes/graham/MacBook_backup/PhD_folder_2015_06_02/paper_improvements/IEEE_J_Photonics/final_files/data_files/fig6/meep_data/6/t.dat]

flux1:	0.627777777777778	7.19796341776313e-7	7.12320561695652e-7	7.05318620155922e-7	7.0019028024369e-7	6.97158177720545e-7	6.95154503493127e-7	6.92794733170497e-7	6.8961004467626e-7	6.8651665357787e-7	6.85113284534073e-7	6.86304772877511e-7	6.89407321100422e-7	6.92656921773292e-7	6.94812019211917e-7	6.96415139657764e-7	6.99409488881411e-7	7.05149560174321e-7	7.12556418243089e-7	7.18801920809168e-7	7.22783616821657e-7	7.2762950106378e-7	7.37230788520536e-7	7.48097428364622e-7	7.5026113423538e-7	7.49397297229805e-7	7.68934025753857e-7	7.72691622175314e-7	7.66304027823167e-7	7.86724923041155e-7	8.33660731355403e-7	7.81427897999622e-7	7.3368029576951e-7	7.78722506673748e-7	7.77232584375943e-7	7.6914024414013e-7	7.51388544989424e-7	7.50643010289763e-7	7.38959191967641e-7	7.23457421622627e-7	7.11879261584931e-7	7.02996064595149e-7	6.93793307267993e-7	6.83723089286221e-7	6.74522487218739e-7	6.68285198429561e-7	6.65850713898441e-7	6.66517448147458e-7	6.68934108624518e-7
flux1:	0.628040226681531	8.19699333633018e-7	8.09981509065235e-7	8.00889250793643e-7	7.93728856437178e-7	7.88589162030747e-7	7.84380044087249e-7	7.79885397479843e-7	7.74919141555298e-7	7.70608290564085e-7	7.68530756212482e-7	7.69342938070963e-7	7.7209000767667e-7	7.74981447443306e-7	7.77079301422085e-7	7.79338224429288e-7	7.83832814956814e-7	7.9154186972381e-7	8.00733535966058e-7	8.08292200163161e-7	8.13683463748468e-7	8.21031780066413e-7	8.34259060002207e-7	8.4808560114135e-7	8.51059554447977e-7	8.51760415377699e-7	8.76677686477312e-7	8.80547214173769e-7	8.75686214614013e-7	8.98195287591236e-7	9.54538445449846e-7	8.97921266813977e-7	8.46099698798875e-7	8.98230094679319e-7	9.00420731193132e-7	8.91206925864621e-7	8.74378665933484e-7	8.70369257623393e-7	8.56350169200318e-7	8.39343549495526e-7	8.23577238017791e-7	8.09102589915806e-7	7.95554290982539e-7	7.82701002675108e-7	7.71048087938616e-7	7.62027351350435e-7	7.57032021960995e-7	7.56304767117382e-7	7.58884766753917e-7
flux1:	0.628302675585284	9.34224396155912e-7	9.22599321197959e-7	9.11664133529134e-7	9.02554059311506e-7	8.95254281163946e-7	8.88768533258091e-7	8.82156792720596e-7	8.75519745122126e-7	8.700772169114e-7	8.6722643048738e-7	8.67301783807994e-7	8.69167292131925e-7	8.71204956518939e-7	8.72924692017737e-7	8.7563975139536e-7	8.81321484398411e-7	8.90359266519851e-7	9.00416714497997e-7	9.08427851424105e-7	9.14732918277211e-7	9.24307907898609e-7	9.40543198587658e-7	9.56167414859776e-7	9.5908347662083e-7	9.6143434897974e-7	9.91161598668465e-7	9.93825964211337e-7	9.9106252951821e-7	1.01429056951642e-6	1.07971754021929e-6	1.01873694940706e-6	9.63124633593543e-7	1.02364251625255e-6	1.03311511008823e-6	1.02263209971766e-6	1.01006809267556e-6	1.00477075829938e-6	9.88949928711223e-7	9.72651160477929e-7	9.55147396258111e-7	9.36167206023766e-7	9.18528442188848e-7	9.03363336872439e-7	8.90075592367528e-7	8.78836163820912e-7	8.71119493239179e-7	8.68201780091599e-7	8.69958105574839e-7
flux1:	0.628565124489038	1.06696580853674e-6	1.05401790579177e-6	1.04165504849444e-6	1.03081073882003e-6	1.0214592685196e-6	1.01283976094483e-6	1.00435702862281e-6	9.96323061503492e-7	9.89871634135273e-7	9.86067864462059e-7	9.84928326206966e-7	9.85313023055188e-7	9.85994612645946e-7	9.86999008646867e-7	9.89831806044275e-7	9.96083218294011e-7	1.00542712678113e-6	1.01512876427586e-6	1.02257482498633e-6	1.02915116557575e-6	1.04032172345242e-6	1.05839450910576e-6	1.0742712030489e-6	1.07626594153897e-6	1.08016375789694e-6	1.11341493943819e-6	1.11363161169008e-6	1.11318960723563e-6	1.13586598062871e-6	1.2094183887548e-6	1.14349115220605e-6	1.08380236313446e-6	1.15397412666778e-6	1.17371451998163e-6	1.16160760039781e-6	1.15608893107402e-6	1.15228131087219e-6	1.135199735325e-6	1.12172056523923e-6	1.10561772315473e-6	1.08419660014791e-6	1.06338679051326e-6	1.0467741625878e-6	1.03312472146072e-6	1.02087023282105e-6	1.01092087774789e-6	1.00544321324929e-6	1.00551590573543e-6
flux1:	0.628827573392791	1.22171905736061e-6	1.20823139143537e-6	1.19498531550239e-6	1.18274811150227e-6	1.17163527515994e-6	1.1612638847282e-6	1.1513874334748e-6	1.14236976864596e-6	1.13504376941825e-6	1.13003764026711e-6	1.12715257222022e-6	1.12549017066377e-6	1.12440262275291e-6	1.12438588288403e-6	1.12687064513733e-6	1.13280575352083e-6	1.14116909435408e-6	1.14917958532837e-6	1.15505356071053e-6	1.16117373198228e-6	1.17295593010592e-6	1.19125443505163e-6	1.20573168775384e-6	1.2061296219324e-6	1.21118573746515e-6	1.24608473595656e-6	1.24299009075591e-6	1.24451969805299e-6	1.26587287741438e-6	1.3461708548948e-6	1.27388823962839e-6	1.20900383017829e-6	1.28990210800467e-6	1.32145038281877e-6	1.30719145611178e-6	1.31017386803932e-6	1.31104173903099e-6	1.29316189222678e-6	1.28404243960485e-6	1.2726416655287e-6	1.25160695228258e-6	1.22918934901817e-6	1.21232534380787e-6	1.19990155048902e-6	1.18837700905452e-6	1.17738367707058e-6	1.16958903553764e-6	1.16747217050644e-6
flux1:	0.629090022296544	1.40200130118073e-6	1.38887093419617e-6	1.37536322893474e-6	1.36218786381448e-6	1.34979364942455e-6	1.33828788813812e-6	1.32769453153608e-6	1.31820060725253e-6	1.31012727275552e-6	1.30364364434213e-6	1.2985368321406e-6	1.29442229401629e-6	1.29133693788001e-6	1.29006788328716e-6	1.29164462832579e-6	1.2962061585811e-6	1.30223544274943e-6	1.30734853021284e-6	1.31083035169529e-6	1.31574348214754e-6	1.32685626921305e-6	1.34354859399997e-6	1.35521125215476e-6	1.35366501843004e-6	1.35911010727536e-6	1.39347020998859e-6	1.38683015901389e-6	1.38922902351943e-6	1.40934553219909e-6	1.49494027029875e-6	1.41395618040211e-6	1.34177053886677e-6	1.43412528030319e-6	1.47693181763725e-6	1.45992522863777e-6	1.47096520447286e-6	1.47957353874928e-6	1.46124473811006e-6	1.45707574869104e-6	1.45322451717994e-6	1.43577709162095e-6	1.41382853883181e-6	1.39813072446479e-6	1.38862445143163e-6	1.37989545948245e-6	1.36965427582876e-6	1.36047548768605e-6	1.35619567451729e-6
flux1:	0.629352471200297	1.61055461090357e-6	1.59868687632332e-6	1.58556026190747e-6	1.57199874959701e-6	1.55898214641463e-6	1.54715758168357e-6	1.53665722226771e-6	1.52722850545381e-6	1.5185230409433e-6	1.51033581314162e-6	1.50271560026098e-6	1.49603040903296e-6	1.49097502870376e-6	1.4883258790386e-6	1.48839526984394e-6	1.49050750145225e-6	1.49303245706734e-6	1.49442350391645e-6	1.49502645069557e-6	1.4980074954266e-6	1.50698559930626e-6	1.52032724077923e-6	1.52834067313748e-6	1.52488311709136e-6	1.52950175425401e-6	1.56123238431975e-6	1.55156244859128e-6	1.55290282662355e-6	1.57294615347857e-6	1.66276400839022e-6	1.56983749090918e-6	1.48727308353099e-6	1.59138091604524e-6	1.64254978978587e-6	1.6222992206262e-6	1.63885201533506e-6	1.65758084230942e-6	1.63907359298865e-6	1.63932116677526e-6	1.64483492871496e-6	1.63404468125712e-6	1.61492377702714e-6	1.60188698817509e-6	1.5968523305889e-6	1.59298844257403e-6	1.58565948481287e-6	1.57664734956153e-6	1.57083984149671e-6
flux1:	0.629614920104051	1.84894841840175e-6	1.83914746110436e-6	1.82701519458126e-6	1.81369714507672e-6	1.80086266416002e-6	1.78965987211524e-6	1.78010030898823e-6	1.77124692040376e-6	1.7620252309165e-6	1.75205242937013e-6	1.74193966702345e-6	1.73294440632744e-6	1.72623163277379e-6	1.72218567939475e-6	1.72018244332623e-6	1.71894159584907e-6	1.71723558685851e-6	1.71467058932133e-6	1.71232149269019e-6	1.71270162543904e-6	1.71806144760067e-6	1.72674355288237e-6	1.73111982147001e-6	1.72609970554385e-6	1.72822667902411e-6	1.75580771260019e-6	1.74430454521704e-6	1.74191647480466e-6	1.7641233012504e-6	1.85792765101359e-6	1.74913800638159e-6	1.65235537080858e-6	1.76809410621498e-6	1.82266179897528e-6	1.79896745688528e-6	1.81667990803607e-6	1.84674931467105e-6	1.82835676856674e-6	1.83146504121254e-6	1.84672557702082e-6	1.8450009218415e-6	1.83104124630199e-6	1.8220792953985e-6	1.82270158601579e-6	1.82541398820777e-6	1.82315013279829e-6	1.81623599187929e-6	1.81007698391555e-6
flux1:	0.629877369007804	2.11739927435262e-6	2.11027372503605e-6	2.09968145500854e-6	2.08728883486205e-6	2.07552769418294e-6	2.06590848611001e-6	2.05806394570225e-6	2.05020590557302e-6	2.0406144929737e-6	2.02901508436083e-6	2.0168383412149e-6	2.00620467616924e-6	1.99840325743936e-6	1.99304007509614e-6	1.98851876312785e-6	1.98339201277872e-6	1.97739118158228e-6	1.971340885499e-6	1.96636992558183e-6	1.9635490729542e-6	1.96399388184803e-6	1.96747033805639e-6	1.96918458875096e-6	1.96308483176467e-6	1.96069246105316e-6	1.98363063562245e-6	1.97189433008989e-6	1.96263247245467e-6	1.99004297539015e-6	2.08882614388803e-6	1.95994304807656e-6	1.84473392998074e-6	1.97171803193376e-6	2.02351575219704e-6	1.9966552062602e-6	2.01017774889935e-6	2.05138491804223e-6	2.03356664495647e-6	2.0373549035235e-6	2.06120087775184e-6	2.06983700828206e-6	2.06300712864267e-6	2.05929956630731e-6	2.06621837477354e-6	2.07651638063673e-6	2.0810175057468e-6	2.07812688992499e-6	2.07310492471919e-6
flux1:	0.630139817911557	2.41490078641968e-6	2.41080114162229e-6	2.40220417666423e-6	2.39143702068259e-6	2.38164381961386e-6	2.37446796520576e-6	2.36892883523469e-6	2.36235545053489e-6	2.35261280010558e-6	2.33986162672281e-6	2.32649010470689e-6	2.31525302258163e-6	2.30710013220293e-6	2.30056332993712e-6	2.2932873168144e-6	2.28428465183396e-6	2.2747144505248e-6	2.26633607773632e-6	2.25937145677749e-6	2.25282189698389e-6	2.24746321306042e-6	2.246188829292e-6	2.2470971932525e-6	2.24026701342968e-6	2.23116116328835e-6	2.25033139422219e-6	2.23990774084094e-6	2.22059495056842e-6	2.25653158106386e-6	2.36275225696804e-6	2.20970499794266e-6	2.07201158740607e-6	2.20990147354852e-6	2.25291845627776e-6	2.22375705975524e-6	2.22797675959106e-6	2.27873713017358e-6	2.26225981279606e-6	2.26455731803918e-6	2.29452816214854e-6	2.31343256139121e-6	2.31501302065769e-6	2.3173716699775e-6	2.33058927984278e-6	2.34852204622618e-6	2.36059056064403e-6	2.36315956646461e-6	2.36070193605596e-6
flux1:	0.63040226681531	2.7397055328062e-6	2.73870395135778e-6	2.73245815914202e-6	2.7239875664827e-6	2.71695783814173e-6	2.71285727182455e-6	2.70994088835979e-6	2.70479705406766e-6	2.69523614955725e-6	2.68215295785565e-6	2.66884571296466e-6	2.65827171998515e-6	2.65053838965452e-6	2.64299660312141e-6	2.63301894583977e-6	2.62080118585729e-6	2.60917042892699e-6	2.60014389880142e-6	2.59192978749393e-6	2.5812053734137e-6	2.56976971315503e-6	2.5652891831587e-6	2.56783799785531e-6	2.56020040641092e-6	2.54232276816115e-6	2.56010464941234e-6	2.55192857640277e-6	2.5199277255932e-6	2.56730179512999e-6	2.68490497051399e-6	2.50426251633214e-6	2.34072611316606e-6	2.48967178850767e-6	2.51970070911215e-6	2.48968214809987e-6	2.4811573632367e-6	2.53888447713112e-6	2.52490217470964e-6	2.52429266096993e-6	2.55720997922266e-6	2.58487490121403e-6	2.59520246740075e-6	2.6039656295373e-6	2.62285364814214e-6	2.64739160880291e-6	2.66657557837955e-6	2.67505168855206e-6	2.67605760687428e-6
flux1:	0.630664715719064	3.09013107337812e-6	3.09204596083053e-6	3.08840642613702e-6	3.08281292235102e-6	3.07913211235839e-6	3.07840331241819e-6	3.07810442741145e-6	3.07440767156284e-6	3.06550633434977e-6	3.05322008078414e-6	3.04148480519109e-6	3.03287017171161e-6	3.02620506897561e-6	3.01782018748484e-6	3.0055436484566e-6	2.99143616330976e-6	2.97988042883606e-6	2.97211665190054e-6	2.9632942237189e-6	2.94806083218875e-6	2.93104665855624e-6	2.92589509008913e-6	2.93265796965499e-6	2.92347340633325e-6	2.8952815597176e-6	2.91542945361968e-6	2.90929253329253e-6	2.8631176887417e-6	2.92370065295738e-6	3.05789467920691e-6	2.84725022840845e-6	2.65566824124894e-6	2.81683129715099e-6	2.83306707080281e-6	2.80405244052875e-6	2.78233964773675e-6	2.84412356855433e-6	2.83414203177411e-6	2.83063880933183e-6	2.86342555567141e-6	2.89716996697417e-6	2.91549084599366e-6	2.93044636127996e-6	2.95384103837512e-6	2.98292749298494e-6	3.0073317856119e-6	3.02075883421173e-6	3.02512264459809e-6
flux1:	0.630927164622817	3.4655866550256e-6	3.47004532149675e-6	3.46916473799647e-6	3.46686383838463e-6	3.46680299872864e-6	3.46933866920784e-6	3.47133306463227e-6	3.46901881845535e-6	3.46140440732882e-6	3.45124467424007e-6	3.44261815816648e-6	3.43704946216579e-6	3.43183517362201e-6	3.4227512974794e-6	3.4089548846694e-6	3.39484964220246e-6	3.3858344645532e-6	3.38110404174407e-6	3.37200949498814e-6	3.35210739924973e-6	3.33085773295945e-6	3.32826575292225e-6	3.3413901448865e-6	3.32915859518591e-6	3.29002815884093e-6	3.31725919080551e-6	3.31144293914827e-6	3.25129116522674e-6	3.32512224004648e-6	3.48193472014628e-6	3.24009106329229e-6	3.01966021474544e-6	3.19572525916615e-6	3.20193601091682e-6	3.17588912163895e-6	3.14442071850984e-6	3.20788823255759e-6	3.20357591401398e-6	3.19903403917838e-6	3.22960033881756e-6	3.26604715571115e-6	3.29050518847589e-6	3.31083953000856e-6	3.33719672396822e-6	3.36796845562346e-6	3.39429191168381e-6	3.41007930344073e-6	3.41630650382191e-6
flux1:	0.63118961352657	3.86765195741612e-6	3.87417682406237e-6	3.87609622923694e-6	3.87725824167897e-6	3.88069479180372e-6	3.88597237993578e-6	3.88967842763946e-6	3.8886644533496e-6	3.88308263332653e-6	3.87640457972557e-6	3.87218637060722e-6	3.87030917380136e-6	3.86656700811725e-6	3.85692879408266e-6	3.84274991689427e-6	3.8308968189434e-6	3.82682136279874e-6	3.82637573726602e-6	3.81691137250584e-6	3.79244957323263e-6	3.76911225123868e-6	3.77254673403585e-6	3.79322420449982e-6	3.77578815055221e-6	3.72635931063667e-6	3.7656999587806e-6	3.75690379512466e-6	3.68497862173591e-6	3.77007975904766e-6	3.95576133295332e-6	3.68263941946431e-6	3.43388943077607e-6	3.62945502974341e-6	3.63437149985486e-6	3.61292390497237e-6	3.57914009673441e-6	3.64331922378271e-6	3.64616080053732e-6	3.64426479635574e-6	3.67224986665513e-6	3.70795050897361e-6	3.73571656297797e-6	3.75998770243618e-6	3.78755677739139e-6	3.816700243012e-6	3.8405209875448e-6	3.85447758601413e-6	3.85949778984493e-6
flux1:	0.631452062430323	4.30100053381218e-6	4.3090996847083e-6	4.31372770514559e-6	4.3182042812822e-6	4.32458633799821e-6	4.33172320574008e-6	4.33641524944088e-6	4.33667082536407e-6	4.33391446119188e-6	4.33187960080545e-6	4.3328659380713e-6	4.33471253004526e-6	4.33208505232085e-6	4.32208550359368e-6	4.3089505224224e-6	4.30165962462722e-6	4.30442706437225e-6	4.30869445055101e-6	4.29831690606166e-6	4.26978502073618e-6	4.2471452055128e-6	4.25975324928989e-6	4.28783834052459e-6	4.26270849257407e-6	4.20508902158382e-6	4.26107708144841e-6	4.24472258898695e-6	4.16523584850695e-6	4.25776306201094e-6	4.47814528028705e-6	4.17438550829243e-6	3.89875967194278e-6	4.12049746899514e-6	4.13718195426329e-6	4.12114606547724e-6	4.09570654432526e-6	4.16169009667888e-6	4.17252097033298e-6	4.17826500142204e-6	4.20543151398908e-6	4.23751175969012e-6	4.2650403595082e-6	4.29117766884215e-6	4.31815378418402e-6	4.34233769153017e-6	4.35862554310462e-6	4.36530019844556e-6	4.36456100109508e-6
flux1:	0.631714511334077	4.77396116790266e-6	4.78320372974199e-6	4.79028627146904e-6	4.79756035010415e-6	4.80592947292932e-6	4.81380348988466e-6	4.81875967942261e-6	4.82036236648898e-6	4.82116518960876e-6	4.82451403876441e-6	4.83078671071018e-6	4.83570799934483e-6	4.83353339939545e-6	4.82348054225622e-6	4.81298212662173e-6	4.81227751829225e-6	4.82291306776244e-6	4.83134425687628e-6	4.81918895524914e-6	4.78755762458528e-6	4.76874496202272e-6	4.79279596128048e-6	4.82668142844974e-6	4.79155289538347e-6	4.72929685118235e-6	4.8051791198872e-6	4.77609599039267e-6	4.69487794899428e-6	4.78975746138833e-6	5.04968867610697e-6	4.71597511781128e-6	4.41508412280487e-6	4.6715776906365e-6	4.7157237628093e-6	4.70464789510984e-6	4.69973378936691e-6	4.77095340485327e-6	4.78945664953384e-6	4.80814724247389e-6	4.83828269784205e-6	4.86497211421422e-6	4.8883545359021e-6	4.91369797869954e-6	4.93832512256393e-6	4.95463727396655e-6	4.95842997547338e-6	4.95174885925817e-6	4.93963369308838e-6
flux1:	0.63197696023783	5.29855586123983e-6	5.30861700785661e-6	5.31770582382429e-6	5.32688275020752e-6	5.3359622685639e-6	5.34338385040495e-6	5.34804179426298e-6	5.35120534895315e-6	5.35611428312245e-6	5.36497511753913e-6	5.3757965400195e-6	5.38252611865644e-6	5.37999758051305e-6	5.37037950463476e-6	5.36410652521441e-6	5.37138644842808e-6	5.38978343444891e-6	5.40089736528936e-6	5.38602460596296e-6	5.35279499839451e-6	5.34088873833436e-6	5.37732042201072e-6	5.41413210178835e-6	5.36750171338871e-6	5.30530992445383e-6	5.40239580224351e-6	5.35580292149373e-6	5.27951719951322e-6	5.37150861275038e-6	5.6744844194387e-6	5.31068481558118e-6	4.9853347761269e-6	5.28655713746954e-6	5.37390508774658e-6	5.36577269421766e-6	5.39270264286068e-6	5.4746885779074e-6	5.49896812253292e-6	5.53490530857237e-6	5.57318768409124e-6	5.59411484635865e-6	5.6094872014738e-6	5.63088724169218e-6	5.65150722162267e-6	5.65782674936863e-6	5.64497397667493e-6	5.61910845837307e-6	5.58966509662767e-6
flux1:	0.632239409141583	5.88993993491806e-6	5.90060841842325e-6	5.91104227505549e-6	5.9208967701263e-6	5.92924183461799e-6	5.93515133844712e-6	5.93923989834018e-6	5.94430146700493e-6	5.95354937358751e-6	5.96732728503544e-6	5.98117801164962e-6	5.98803058425404e-6	5.98441137779159e-6	5.97593281912216e-6	5.9752668074908e-6	5.99102972224315e-6	6.01588664653675e-6	6.02752610402159e-6	6.00923938629149e-6	5.97640056970546e-6	5.97397692944281e-6	6.02214187069264e-6	6.05825101572734e-6	6.00000080061597e-6	5.943134512853e-6	6.06045439669091e-6	5.99306140027347e-6	5.92810093853993e-6	6.0131186332086e-6	6.36119033344143e-6	5.96545555055127e-6	5.61461424626442e-6	5.97106960507749e-6	6.11435285508994e-6	6.10551468900255e-6	6.1720952358919e-6	6.27170010822309e-6	6.29805504441019e-6	6.35315727825018e-6	6.40507052807531e-6	6.4212559910248e-6	6.42521745767417e-6	6.4392220783873e-6	6.45429142076291e-6	6.44954643679554e-6	6.41740922099173e-6	6.36775754005033e-6	6.31566111092787e-6
flux1:	0.632501858045337	6.5652843575337e-6	6.57643554369945e-6	6.58734987292763e-6	6.5964357643857e-6	6.60262853767504e-6	6.60628406599212e-6	6.60990047535084e-6	6.61726311069598e-6	6.63066822674102e-6	6.6480491579223e-6	6.66281894890443e-6	6.66799545308704e-6	6.66284186411018e-6	6.65640550134575e-6	6.6623059279114e-6	6.68599674677747e-6	6.71497583082316e-6	6.72473725460773e-6	6.70289704737846e-6	6.67275966023928e-6	6.68144300219219e-6	6.73912207357082e-6	6.77089919164046e-6	6.70269008147178e-6	6.65614670806812e-6	6.79051997275119e-6	6.70151212837118e-6	6.65273058801044e-6	6.72916440914071e-6	7.12315553620806e-6	6.69114843082702e-6	6.31104950745907e-6	6.73267996958612e-6	6.93869107137801e-6	6.92408307017634e-6	7.03224419364641e-6	7.15643223688588e-6	7.17943978349541e-6	7.25214156735671e-6	7.32215263487519e-6	7.33570187132253e-6	7.3257016048974e-6	7.32885325189502e-6	7.33697236630661e-6	7.32126298704665e-6	7.2692601217054e-6	7.19339198701224e-6	7.11500889664753e-6
flux1:	0.63276430694909	7.34226147455119e-6	7.35380848223234e-6	7.3641870899337e-6	7.37100505445684e-6	7.37386645961657e-6	7.3749839224909e-6	7.37859283681542e-6	7.38862932096987e-6	7.40554726531701e-6	7.42463345666798e-6	7.43794623082221e-6	7.43989057937285e-6	7.43322524718602e-6	7.429838613886e-6	7.44264592298642e-6	7.47266050239244e-6	7.50275614119832e-6	7.50851424294134e-6	7.48375862715612e-6	7.45865484700884e-6	7.47874405561387e-6	7.54244670692867e-6	7.56711491344724e-6	7.49244834296876e-6	7.46000798053464e-6	7.60655392805896e-6	7.49820572520136e-6	7.46769826187913e-6	7.53742995376975e-6	7.97742760974732e-6	7.5018439398765e-6	7.08542553130752e-6	7.58045296735454e-6	7.84788586326084e-6	7.82153190008789e-6	7.9658228083766e-6	8.12024397116214e-6	8.13321121569042e-6	8.21795689055758e-6	8.308258389633e-6	8.32183226684268e-6	8.29649150196097e-6	8.28574178759257e-6	8.28575051764699e-6	8.26035038048867e-6	8.1902671941074e-6	8.08867073994296e-6	7.9830499154614e-6
flux1:	0.633026755852843	8.23739721209562e-6	8.24923944954323e-6	8.25801473353174e-6	8.26121969832158e-6	8.2600006892259e-6	8.25881205101351e-6	8.26315649359247e-6	8.27609050697667e-6	8.29543874314223e-6	8.31400782594541e-6	8.32363043050584e-6	8.32136450289585e-6	8.31374600874609e-6	8.31435005788169e-6	8.33363895573475e-6	8.36750018735235e-6	8.39556209172819e-6	8.39598017736483e-6	8.3697729366037e-6	8.3516435264995e-6	8.38188414973805e-6	8.44740030120025e-6	8.46380437688567e-6	8.3876605229755e-6	8.37096109727074e-6	8.52399958746683e-6	8.40170172795632e-6	8.38787442408854e-6	8.45670504940147e-6	8.94273336568767e-6	8.41323403968317e-6	7.95006156266882e-6	8.52398240212166e-6	8.84263902955675e-6	8.79837590018636e-6	8.96579252546923e-6	9.15344449062526e-6	9.14921705297712e-6	9.23678965438861e-6	9.34644364291144e-6	9.36264615129426e-6	9.32199157929599e-6	9.29521512064794e-6	9.28639990299618e-6	9.25367645096324e-6	9.16969034493647e-6	9.04617945249477e-6	8.91578490799587e-6
flux1:	0.633289204756596	9.26461106112691e-6	9.27660130228143e-6	9.28279848196106e-6	9.28141570625509e-6	9.27592872420191e-6	9.27313605961498e-6	9.27906751116935e-6	9.29485613658463e-6	9.31521966111998e-6	9.33107393232082e-6	9.33533550427611e-6	9.32869530465475e-6	9.32114711937978e-6	9.32638264631126e-6	9.35089707797547e-6	9.38558649048888e-6	9.40890625703666e-6	9.40381525059235e-6	9.37827297673888e-6	9.36819645771807e-6	9.40575596004034e-6	9.4688714296809e-6	9.47797407537857e-6	9.40601832171999e-6	9.40384312232147e-6	9.55804653344674e-6	9.4296273521394e-6	9.42677506104498e-6	9.50406642590306e-6	1.00368078987443e-5	9.4404077827115e-6	8.91714541144494e-6	9.57210808670979e-6	9.92384774632222e-6	9.85615274973345e-6	1.00275416679826e-5	1.02478482113766e-5	1.02198798882259e-5	1.02986477619446e-5	1.04234194100363e-5	1.04442742422763e-5	1.03898669872051e-5	1.0346421302331e-5	1.03288499834226e-5	1.02921567431581e-5	1.02005801005319e-5	1.00622655189046e-5	9.91328517914069e-6
flux1:	0.63355165366035	1.04342619866877e-5	1.0446209307542e-5	1.04491175915841e-5	1.04427280967021e-5	1.04333849677447e-5	1.04300060399543e-5	1.04382590099253e-5	1.04565043488239e-5	1.04763167517108e-5	1.04876673016702e-5	1.04858060687953e-5	1.0475515549991e-5	1.04693066114463e-5	1.04792557764072e-5	1.05069503430863e-5	1.05393501737503e-5	1.0556199986756e-5	1.05467474045107e-5	1.05242456092908e-5	1.05219944590864e-5	1.05626725594027e-5	1.06199205382626e-5	1.06248755976662e-5	1.05623250802037e-5	1.05702790423002e-5	1.07218721847973e-5	1.05962347380155e-5	1.0594780088579e-5	1.06922603340143e-5	1.12736781072953e-5	1.059554468358e-5	9.996930436811e-6	1.07316927421581e-5	1.10931790827166e-5	1.09979419735638e-5	1.11509100553516e-5	1.13994970895351e-5	1.1343005923234e-5	1.14009677513723e-5	1.15340131171065e-5	1.15606909500286e-5	1.14956404846055e-5	1.14368834507716e-5	1.14118384600994e-5	1.13754264459793e-5	1.12842112741105e-5	1.1141004447076e-5	1.0983124209267e-5
flux1:	0.633814102564103	1.17529476843701e-5	1.17646646292885e-5	1.17640071024084e-5	1.1752861964164e-5	1.17405982519259e-5	1.17377209982745e-5	1.174867257339e-5	1.17685884458845e-5	1.17863669578662e-5	1.17921844126261e-5	1.17845458146287e-5	1.17720947594586e-5	1.17683996973418e-5	1.17823565616397e-5	1.1810556645702e-5	1.18379343749917e-5	1.18479481907573e-5	1.18364613308418e-5	1.18190760411438e-5	1.18228017840857e-5	1.18614729138388e-5	1.19107774872612e-5	1.19165077239487e-5	1.18668466336223e-5	1.18775525761904e-5	1.20253282884032e-5	1.19105829859045e-5	1.18980219928618e-5	1.20278870793195e-5	1.26616225277079e-5	1.188614623351e-5	1.11963131064571e-5	1.2006899262446e-5	1.23538191051724e-5	1.22288913779596e-5	1.23418059131447e-5	1.26111380687148e-5	1.25241204904624e-5	1.25514221253614e-5	1.2684810505718e-5	1.27177152701886e-5	1.26465692534978e-5	1.2576218738758e-5	1.25466475271649e-5	1.25156180737392e-5	1.24336990458387e-5	1.22973919851307e-5	1.21430043821122e-5
flux1:	0.634076551467856	1.32241744150004e-5	1.32355645799315e-5	1.32316320985736e-5	1.32166628858753e-5	1.32027491157538e-5	1.32012336628256e-5	1.32146971324672e-5	1.32351490249073e-5	1.32497488254105e-5	1.32500122436964e-5	1.32380465572836e-5	1.32253801776244e-5	1.32248818432373e-5	1.32412129968475e-5	1.32668885142968e-5	1.32873436432581e-5	1.32916559794641e-5	1.32812240544399e-5	1.32701172152805e-5	1.32762633353778e-5	1.33075086015271e-5	1.33485880603152e-5	1.33608993508403e-5	1.33247016579633e-5	1.33285678282175e-5	1.34745031328237e-5	1.33759192908539e-5	1.33383881572617e-5	1.35110104395284e-5	1.42024830218255e-5	1.33144103127231e-5	1.25183050140102e-5	1.33993685208946e-5	1.3711436382598e-5	1.35568178269043e-5	1.36131825292843e-5	1.38940509554498e-5	1.37779134561942e-5	1.37693454073072e-5	1.38961895680518e-5	1.3935423222354e-5	1.38639242459418e-5	1.37881361573714e-5	1.37589933592717e-5	1.37392771082534e-5	1.36758443005802e-5	1.35588789055805e-5	1.34217898678778e-5
flux1:	0.634339000371609	1.48498470806353e-5	1.48610167589228e-5	1.48547318759873e-5	1.48374410912553e-5	1.48232049845645e-5	1.4823388059817e-5	1.48384890563022e-5	1.48581125024065e-5	1.48689574034303e-5	1.48647466983853e-5	1.48507923741878e-5	1.48398647430451e-5	1.48423867009198e-5	1.48585369587712e-5	1.48786645891954e-5	1.48914590146654e-5	1.48925608847666e-5	1.48864065664409e-5	1.4881297402089e-5	1.48848126528392e-5	1.49036608901908e-5	1.49380983738618e-5	1.49624721071552e-5	1.49366128324293e-5	1.49231196151052e-5	1.50724413818336e-5	1.49906344283621e-5	1.49148816532625e-5	1.51365728973742e-5	1.58927827872916e-5	1.48781705589516e-5	1.39627746245066e-5	1.49095407740858e-5	1.51753455929588e-5	1.4992929465162e-5	1.49852414668055e-5	1.52689001424483e-5	1.51285071563634e-5	1.50854145511249e-5	1.52021978858221e-5	1.52483177930966e-5	1.5183019587145e-5	1.51100786750339e-5	1.50884121846736e-5	1.5086719377972e-5	1.50505071099462e-5	1.49646000439484e-5	1.48583887568217e-5
flux1:	0.634601449275363	1.66323568637358e-5	1.66437247110155e-5	1.66366107392727e-5	1.66188492152286e-5	1.66053554566412e-5	1.66068191468913e-5	1.66219917222279e-5	1.66393782090318e-5	1.66466240855342e-5	1.66400276622704e-5	1.6626911302264e-5	1.66191924623252e-5	1.66234570361369e-5	1.66361346387899e-5	1.66481037864882e-5	1.66538130821167e-5	1.66551406273451e-5	1.66559078199826e-5	1.66547772327008e-5	1.66496535882681e-5	1.66523223942615e-5	1.66832730439081e-5	1.67235695177698e-5	1.67010679142798e-5	1.66604123758006e-5	1.68210631225785e-5	1.67508488731325e-5	1.66262935614041e-5	1.68976256081035e-5	1.77267376550923e-5	1.65735044840293e-5	1.55285748310031e-5	1.65391101693982e-5	1.6759776301878e-5	1.65526608671549e-5	1.64848486591825e-5	1.67654233517893e-5	1.6608450197669e-5	1.65395282521118e-5	1.66481037811787e-5	1.67029897776103e-5	1.66507321858476e-5	1.65902978025207e-5	1.65849429699538e-5	1.66086017521876e-5	1.66072585657861e-5	1.65620731976874e-5	1.64983316785425e-5
flux1:	0.634863898179116	1.85769034979816e-5	1.85892781012739e-5	1.8583325067678e-5	1.85669886633094e-5	1.85547386218768e-5	1.8556200533852e-5	1.85693202065877e-5	1.85832434727899e-5	1.85878383946071e-5	1.85816820790697e-5	1.85722081415298e-5	1.85682562323098e-5	1.85718501978185e-5	1.85773931038716e-5	1.85793955413024e-5	1.8579846647703e-5	1.85851744203049e-5	1.85942920271763e-5	1.85934377358832e-5	1.85735338843199e-5	1.85580485751217e-5	1.858962447892e-5	1.86469790993423e-5	1.86176185746937e-5	1.85424625045524e-5	1.87240378545586e-5	1.86543067609751e-5	1.84748124379692e-5	1.87899506375976e-5	1.97008017848567e-5	1.83987183769334e-5	1.72168390418127e-5	1.82943004283872e-5	1.84850630580133e-5	1.82565323521482e-5	1.81442678546454e-5	1.84209508651334e-5	1.82565594292669e-5	1.81771743687943e-5	1.82859033620919e-5	1.83534890453311e-5	1.83207457461678e-5	1.82826691080433e-5	1.83034671712886e-5	1.83600614171423e-5	1.83996355976638e-5	1.84016857586783e-5	1.83884018225829e-5
flux1:	0.635126347082869	2.06936143281617e-5	2.07082127009836e-5	2.07056533054937e-5	2.06923534306132e-5	2.06810721344507e-5	2.06804365003269e-5	2.0689080664525e-5	2.06987233075583e-5	2.07023435251838e-5	2.0699782720101e-5	2.06962160288733e-5	2.0695424227228e-5	2.06950194480072e-5	2.06899046307226e-5	2.06812405406762e-5	2.06792372040423e-5	2.06919927210717e-5	2.07092737301087e-5	2.07037722438252e-5	2.06638168733867e-5	2.06303926568702e-5	2.06668349957689e-5	2.07390201168379e-5	2.06907438263805e-5	2.0577755705414e-5	2.07901007611674e-5	2.07048979677208e-5	2.04699075444779e-5	2.08172569719905e-5	2.18189612126039e-5	2.03590291462775e-5	1.90348926704725e-5	2.01893689973919e-5	2.03785013594902e-5	2.01308615171822e-5	1.99994121002399e-5	2.02779398194669e-5	2.01149393182302e-5	2.004488664677e-5	2.0168501006468e-5	2.02551163569759e-5	2.02472523779544e-5	2.02400722160747e-5	2.02966172816154e-5	2.03933610764868e-5	2.04779057661036e-5	2.0529838499098e-5	2.05701791234428e-5
flux1:	0.635388795986622	2.29990345776803e-5	2.30174248682011e-5	2.30204552034473e-5	2.30112310762161e-5	2.29997998446261e-5	2.29943809825347e-5	2.29961790306822e-5	2.30013128036049e-5	2.30061742084874e-5	2.30102210653707e-5	2.30138752277022e-5	2.30144764716368e-5	2.3006301882763e-5	2.29877210861295e-5	2.29689579678281e-5	2.29678324368891e-5	2.29904711352681e-5	2.30140692761732e-5	2.2998616970418e-5	2.29352305889937e-5	2.28863322087692e-5	2.29311295278528e-5	2.30125833724155e-5	2.29334972960939e-5	2.27843777131901e-5	2.30361147993306e-5	2.2916881475593e-5	2.26316471480131e-5	2.29958701811832e-5	2.40976845286397e-5	2.24709786180192e-5	2.09999712591089e-5	2.22495610645436e-5	2.24745869558776e-5	2.22080962930476e-5	2.20878728286299e-5	2.23808768323424e-5	2.2225662781736e-5	2.21856042704553e-5	2.23436061874297e-5	2.24577358628696e-5	2.24782407868729e-5	2.25075538833623e-5	2.26075835839263e-5	2.27504259509968e-5	2.2881707140006e-5	2.29820505467218e-5	2.3073750939132e-5
flux1:	0.635651244890376	2.55166671198868e-5	2.55406343486182e-5	2.55511309114463e-5	2.55462716256522e-5	2.55328420178419e-5	2.55197373740358e-5	2.55127492135007e-5	2.55138244653997e-5	2.55223912761143e-5	2.55354657204722e-5	2.55464965962126e-5	2.55458603364706e-5	2.55263643758399e-5	2.54927616271747e-5	2.54656985270623e-5	2.54687596580824e-5	2.55023334619375e-5	2.55291108857405e-5	2.54991269428874e-5	2.54116707910849e-5	2.53517117236582e-5	2.54068425380754e-5	2.5489442186952e-5	2.53701036500188e-5	2.51918443251957e-5	2.54891382530225e-5	2.53178186865538e-5	2.49926097113064e-5	2.53577885650014e-5	2.65693489206659e-5	2.47655178796641e-5	2.31418358054504e-5	2.45127060377225e-5	2.48143946612879e-5	2.4526530694495e-5	2.44470001976166e-5	2.47730177921725e-5	2.46276686198813e-5	2.46348095930562e-5	2.48485261329515e-5	2.4999904243392e-5	2.50496958234897e-5	2.51166676593031e-5	2.52643239219351e-5	2.54568559400226e-5	2.56341418263248e-5	2.57775313139394e-5	2.59130053495225e-5
flux1:	0.635913693794129	2.82764200587775e-5	2.83077711697273e-5	2.83270629307278e-5	2.83260924463658e-5	2.8308383634725e-5	2.82849398996891e-5	2.82679877885007e-5	2.82660988513081e-5	2.82807308521928e-5	2.83043239926151e-5	2.83217904184046e-5	2.83169838122818e-5	2.82835750975869e-5	2.82350315295708e-5	2.82024483216979e-5	2.82124162399283e-5	2.82564341483387e-5	2.82827057380652e-5	2.82355044514633e-5	2.81265707987211e-5	2.80612740114849e-5	2.81267351171838e-5	2.82012355253506e-5	2.80368004721931e-5	2.78410443430079e-5	2.81868821475666e-5	2.79493819830793e-5	2.75977388510046e-5	2.79511857552528e-5	2.9283132341503e-5	2.72888377873624e-5	2.55034776303783e-5	2.70288103329024e-5	2.74439656507468e-5	2.71292241073193e-5	2.71122792558466e-5	2.74934738265577e-5	2.73544017107289e-5	2.741820821377e-5	2.77069369651198e-5	2.79050540458581e-5	2.79819676003338e-5	2.80822766919846e-5	2.82765482187394e-5	2.85188685610065e-5	2.87387913784634e-5	2.89166168103979e-5	2.90837915559567e-5
flux1:	0.636176142697882	3.1313042930911e-5	3.13533827687261e-5	3.13821317891997e-5	3.13839812019978e-5	3.13597244358058e-5	3.13240142036799e-5	3.1296893109463e-5	3.12936058924738e-5	3.13161985797416e-5	3.13507182543308e-5	3.13729185824181e-5	3.13614423394806e-5	3.13131636530286e-5	3.12515289440827e-5	3.12167354912231e-5	3.1235257184177e-5	3.12878784630654e-5	3.13104097373575e-5	3.12462076671074e-5	3.11216113959839e-5	3.10571157098205e-5	3.11308461305752e-5	3.11887532588201e-5	3.09805294490904e-5	3.07820558157845e-5	3.11762272669506e-5	3.08655726776443e-5	3.0501863668906e-5	3.0837885745353e-5	3.23027928786544e-5	3.01003964157703e-5	2.81394142512619e-5	2.98573430959077e-5	3.04117494331849e-5	3.00620741018752e-5	3.01161839506402e-5	3.05751078454715e-5	3.04325959680438e-5	3.0551444199317e-5	3.09283878461601e-5	3.11806461472052e-5	3.1279228928749e-5	3.14027122848488e-5	3.16364040281497e-5	3.19241665106313e-5	3.21806736099536e-5	3.23820338683172e-5	3.25657942399506e-5
flux1:	0.636438591601635	3.46638516437966e-5	3.47143707822308e-5	3.47525967542291e-5	3.47559503950328e-5	3.47234087277777e-5	3.46746233877753e-5	3.46381310040225e-5	3.46351836599549e-5	3.46668592101278e-5	3.4711692998516e-5	3.47367262242424e-5	3.47172868358036e-5	3.46552730790422e-5	3.45839805080404e-5	3.45502179030276e-5	3.45775453095347e-5	3.4636076300245e-5	3.46531424750862e-5	3.45756706889252e-5	3.44438831263995e-5	3.43857317800973e-5	3.44639653184929e-5	3.44994933735453e-5	3.42555142338573e-5	3.40700410534528e-5	3.45098692123915e-5	3.41284036283039e-5	3.37650910697503e-5	3.40879478676776e-5	3.57013770825128e-5	3.32681484977891e-5	3.11115499498625e-5	3.30623820279314e-5	3.3765359708548e-5	3.33711741409507e-5	3.34876099522544e-5	3.40435822941201e-5	3.38823989592844e-5	3.40419594460493e-5	3.45107857418573e-5	3.48206663532934e-5	3.49323762157666e-5	3.50635581771721e-5	3.53230975622397e-5	3.56469938054094e-5	3.59314341943476e-5	3.61442536211463e-5	3.63282837353231e-5
flux1:	0.636701040505389	3.83662099617174e-5	3.84275258969627e-5	3.8474781752151e-5	3.84785442933178e-5	3.84370114331788e-5	3.8375682710678e-5	3.83314403335535e-5	3.83303532634082e-5	3.83712531457055e-5	3.8425040516825e-5	3.84514876467393e-5	3.84246453145429e-5	3.83522443986437e-5	3.82758031613142e-5	3.82455819651857e-5	3.82804662225977e-5	3.83420649706289e-5	3.83543459877456e-5	3.82708933723552e-5	3.81419628542482e-5	3.80941429009421e-5	3.81721348813819e-5	3.8183845164983e-5	3.7918236294769e-5	3.77598782348255e-5	3.82415923262797e-5	3.7801672750315e-5	3.7446777824938e-5	3.77721556205321e-5	3.95535896991863e-5	3.68616096850899e-5	3.44831210423229e-5	3.67062927683718e-5	3.75481083038177e-5	3.70997861532024e-5	3.72519042742172e-5	3.79177158971117e-5	3.77187986676022e-5	3.78926845207087e-5	3.84455179393715e-5	3.88111823439211e-5	3.89250437790941e-5	3.9044594075417e-5	3.93108743998442e-5	3.9656780031176e-5	3.99581936905198e-5	4.0170350481948e-5	4.03390941391296e-5
flux1:	0.636963489409142	4.24553110747079e-5	4.2527395364532e-5	4.25830682073464e-5	4.25868677911382e-5	4.25370435800637e-5	4.2465032162074e-5	4.2415107155216e-5	4.24167598520922e-5	4.24659730498821e-5	4.25270342502431e-5	4.25546214122865e-5	4.25231641754238e-5	4.24456581702911e-5	4.236888229158e-5	4.2343363753909e-5	4.23831811629809e-5	4.24456247225616e-5	4.24567254209961e-5	4.2377538826719e-5	4.22616488971512e-5	4.22258534153103e-5	4.22988476029784e-5	4.22905973474156e-5	4.20217302346531e-5	4.1900544017034e-5	4.24210426626989e-5	4.19439488511234e-5	4.15991937553369e-5	4.1953759389936e-5	4.39271670997168e-5	4.09439534994753e-5	3.83117483902161e-5	4.08430441143375e-5	4.17959277041972e-5	4.12854270677934e-5	4.14314389356754e-5	4.22110962925544e-5	4.19540828642432e-5	4.21068755485614e-5	4.27243156860953e-5	4.31380318497198e-5	4.32417330630703e-5	4.33287324886395e-5	4.35790225292931e-5	4.39289509914854e-5	4.42346296331745e-5	4.44349671872223e-5	4.45754130062365e-5
flux1:	0.637225938312895	4.69627639735227e-5	4.70449708864489e-5	4.71086521210042e-5	4.71132777347821e-5	4.70574329517529e-5	4.69776646234223e-5	4.69240469718395e-5	4.69282916235185e-5	4.69839286894491e-5	4.70507629312632e-5	4.70808615118588e-5	4.70498014064973e-5	4.69737438601013e-5	4.69008385260409e-5	4.68793685789915e-5	4.69204525058139e-5	4.6982801511125e-5	4.69992482106741e-5	4.69363412629759e-5	4.68422441778295e-5	4.68175006699426e-5	4.6881747978744e-5	4.68626923500963e-5	4.66103662442541e-5	4.65304302177155e-5	4.70890838822275e-5	4.66021890855891e-5	4.62621894402527e-5	4.66811409933364e-5	4.88749765519886e-5	4.55647035323056e-5	4.26429563607896e-5	4.55125027933124e-5	4.65353344031532e-5	4.59576597646762e-5	4.60466263842321e-5	4.69346930509737e-5	4.66008844917807e-5	4.6693168481282e-5	4.7346565772437e-5	4.77952207224293e-5	4.7876552539589e-5	4.79112763661345e-5	4.8122019484062e-5	4.84558917571751e-5	4.87522540127969e-5	4.89313849895136e-5	4.90344150579415e-5
flux1:	0.637488387216649	5.19163376499553e-5	5.20075282460159e-5	5.20793761979773e-5	5.20870516331894e-5	5.20289307131634e-5	5.19449112309756e-5	5.18889322456229e-5	5.189431429062e-5	5.19537111961039e-5	5.20254586455391e-5	5.20613027725984e-5	5.20374621553888e-5	5.19697308616135e-5	5.19034003816811e-5	5.18832898966521e-5	5.19214059898906e-5	5.19844156867936e-5	5.20150800705622e-5	5.19806294103112e-5	5.19142390239106e-5	5.18969896099859e-5	5.19506139224182e-5	5.19341848248115e-5	5.17162970565895e-5	5.16746999884752e-5	5.22748118579862e-5	5.18074192831545e-5	5.1460113510427e-5	5.19830497229282e-5	5.44296011920466e-5	5.07546411822342e-5	4.75055905106719e-5	5.07370254886634e-5	5.17829933107929e-5	5.11371547300894e-5	5.11172484125388e-5	5.21000569234116e-5	5.16752765307227e-5	5.16698648825984e-5	5.23256316707665e-5	5.27923867859145e-5	5.2840842926025e-5	5.2807637757083e-5	5.29577633544201e-5	5.32558369958793e-5	5.35296080858715e-5	5.36804669517255e-5	5.37415850859677e-5
flux1:	0.637750836120402	5.73409787294426e-5	5.74397127826274e-5	5.75207260689684e-5	5.75351491009527e-5	5.74796103505096e-5	5.73947999877652e-5	5.73366025266153e-5	5.73402452738919e-5	5.74002572272884e-5	5.74770228663241e-5	5.75235773435134e-5	5.75148188180536e-5	5.74615533613852e-5	5.74023087822463e-5	5.73789180671793e-5	5.74097948447139e-5	5.74759696062739e-5	5.75309884689511e-5	5.75355959816956e-5	5.74990161619376e-5	5.74836571949973e-5	5.75271905747316e-5	5.7529187456918e-5	5.73584950167954e-5	5.7345457449028e-5	5.79950526801456e-5	5.75736029586254e-5	5.72018722689899e-5	5.78676745262497e-5	6.06018211851697e-5	5.65242528664741e-5	5.29103282091417e-5	5.65213447324774e-5	5.75472154476509e-5	5.68364330673995e-5	5.66639641451042e-5	5.77226037889545e-5	5.71993936532895e-5	5.70676109116779e-5	5.76928970024628e-5	5.81597974524878e-5	5.81680939823922e-5	5.80578554546371e-5	5.81320745661198e-5	5.83777143332734e-5	5.86173281413939e-5	5.87354703074677e-5	5.87548325111296e-5
flux1:	0.638013285024155	6.32609432683695e-5	6.33656950351975e-5	6.34578279567072e-5	6.34839481317718e-5	6.34363974403576e-5	6.33535640062814e-5	6.32917347651855e-5	6.32894200898892e-5	6.33467488263533e-5	6.34297115775975e-5	6.3493193921201e-5	6.35074275705241e-5	6.34730608938968e-5	6.34188833559421e-5	6.33860190923087e-5	6.3405837058296e-5	6.34790974025707e-5	6.35684676372408e-5	6.36196155696092e-5	6.36108146023492e-5	6.35906189687265e-5	6.36270947100853e-5	6.3663221014002e-5	6.35448245422289e-5	6.35449697980679e-5	6.42567078486273e-5	6.39002405951125e-5	6.34844386767342e-5	6.43261156020371e-5	6.73837047973595e-5	6.28664198508831e-5	5.88519466320934e-5	6.28561665921322e-5	6.38313862529972e-5	6.30624276847133e-5	6.27098687849625e-5	6.382448034858e-5	6.32031710343342e-5	6.29299583696688e-5	6.34986744302811e-5	6.39497922960453e-5	6.39150388402079e-5	6.37268176812769e-5	6.37183117598308e-5	6.39006639184217e-5	6.40977295895128e-5	6.4181405384636e-5	6.416319092296e-5
flux1:	0.638275733927908	6.97026307669002e-5	6.98119773063131e-5	6.99180581147381e-5	6.99616213104619e-5	6.99273452357982e-5	6.98480310524834e-5	6.97794843456638e-5	6.97659282259766e-5	6.98174200327226e-5	6.9908692919952e-5	6.99958268175053e-5	7.00399853266195e-5	7.00265768008474e-5	6.99730361786766e-5	6.992361337357e-5	6.99293651761007e-5	7.00143776738414e-5	7.01464847429526e-5	7.02474927172053e-5	7.02607197142413e-5	7.02289906207243e-5	7.02635751391946e-5	7.03468946789631e-5	7.02769747244234e-5	7.02715443609782e-5	7.10617248716061e-5	7.07784841411721e-5	7.029940797568e-5	7.13399287682764e-5	7.47561023111737e-5	6.97632159466219e-5	6.53152798963227e-5	6.97251628614989e-5	7.06389383943481e-5	6.98206511632789e-5	6.92819849533079e-5	7.04365922908621e-5	6.97249782274739e-5	6.93117381791757e-5	6.98097531222047e-5	7.0234279233304e-5	7.01585575638575e-5	6.98999362143229e-5	6.98118981860714e-5	6.99279846514742e-5	7.00786002368876e-5	7.01286457710075e-5	7.00799111897415e-5
flux1:	0.638538182831662	7.66975360656933e-5	7.68102706425465e-5	7.69337240882946e-5	7.70006652280748e-5	7.69842008991764e-5	7.69084290108056e-5	7.68285902894542e-5	7.67978763703252e-5	7.68407336001181e-5	7.69429915355272e-5	7.7060129604944e-5	7.71393209397745e-5	7.71463517904212e-5	7.70871978736467e-5	7.70140684523186e-5	7.70037284862434e-5	7.71050222332169e-5	7.72853878619607e-5	7.74350956598187e-5	7.74619922936653e-5	7.74132483312546e-5	7.74524926990599e-5	7.75913281529721e-5	7.75574444212165e-5	7.75270594407587e-5	7.84138831532347e-5	7.81997781369752e-5	7.76415116861273e-5	7.88915201166703e-5	8.26993772734797e-5	7.71957909229545e-5	7.22840061741502e-5	7.71142966709356e-5	7.79791288251901e-5	7.71204039094179e-5	7.64125768457749e-5	7.75995283210222e-5	7.68111482834284e-5	7.62756397252844e-5	7.67040600971423e-5	7.70987070991988e-5	7.69888871124025e-5	7.66749652263404e-5	7.65206171612342e-5	7.65764146906823e-5	7.668208657189e-5	7.67016721414271e-5	7.66309042202613e-5
flux1:	0.638800631735415	8.42846858021874e-5	8.43998233369288e-5	8.45442417974279e-5	8.46400464088616e-5	8.46447300800115e-5	8.45710374254471e-5	8.44743202845018e-5	8.44204235006379e-5	8.4452288530573e-5	8.45682287578219e-5	8.47205157393739e-5	8.48375374516455e-5	8.48622445828447e-5	8.47903954296533e-5	8.46872094135006e-5	8.46596887903718e-5	8.47807310130811e-5	8.50112329385303e-5	8.52044945519731e-5	8.52357129486052e-5	8.51666921094219e-5	8.52175695284558e-5	8.54143037231215e-5	8.53972696747543e-5	8.53247160241036e-5	8.63261273869693e-5	8.61654213476673e-5	8.55174966952352e-5	8.69754668439385e-5	9.12054252638129e-5	8.51555751850159e-5	7.97507285432664e-5	8.50218332800545e-5	8.58726366658288e-5	8.49801738118598e-5	8.41401828763028e-5	8.53633068494963e-5	8.45146130893063e-5	8.38877734983058e-5	8.42635351103147e-5	8.46336969044936e-5	8.45004379125893e-5	8.41515107102735e-5	8.39524805394406e-5	8.39626961944603e-5	8.40306489975933e-5	8.40249147012957e-5	8.39405299204303e-5
flux1:	0.639063080639168	9.25120177282139e-5	9.26286812667724e-5	9.27973241403168e-5	9.29264946125889e-5	9.29543043153596e-5	9.28801301777496e-5	9.27606428895123e-5	9.26779548612243e-5	9.26968492449788e-5	9.28285848875754e-5	9.30193295677997e-5	9.31746613033538e-5	9.32128783192515e-5	9.31216464752659e-5	9.2983599691058e-5	9.2938504417336e-5	9.30809208282492e-5	9.33596482479835e-5	9.35885580628377e-5	9.36155840118976e-5	9.35258837018637e-5	9.35948311078129e-5	9.38459075821621e-5	9.38229340353237e-5	9.36954284794521e-5	9.48269683441652e-5	9.46951327042546e-5	9.39535803218235e-5	9.56085055583997e-5	1.00288610574559e-4	9.3654622917969e-5	8.77264122416038e-5	9.34671031637006e-5	9.43559331508354e-5	9.34322416444425e-5	9.25102688203823e-5	9.37860712787591e-5	9.28930125195092e-5	9.22132132732669e-5	9.25667254435342e-5	9.29260503070383e-5	9.27820786045269e-5	9.24203417015292e-5	9.22035872222562e-5	9.2190064420985e-5	9.22328056634705e-5	9.22084015513771e-5	9.21174260090863e-5
flux1:	0.639325529542921	1.01436379295166e-4	1.01553581208614e-4	1.01748901372242e-4	1.01914649286795e-4	1.01966402884016e-4	1.01888790371328e-4	1.01741158718696e-4	1.01624921887865e-4	1.01629050224633e-4	1.0177755175637e-4	1.02007935969939e-4	1.02200229847262e-4	1.02247596395243e-4	1.02131937082433e-4	1.01956275230095e-4	1.01893523632069e-4	1.02056622512272e-4	1.02378402461415e-4	1.02634018219167e-4	1.02650844066605e-4	1.02543081185101e-4	1.02635268863337e-4	1.02932451387782e-4	1.02880981146536e-4	1.02691461608604e-4	1.0396457142449e-4	1.03832795817212e-4	1.02999874306369e-4	1.04836064992659e-4	1.09993318833172e-4	1.02732936752735e-4	9.62472295195405e-5	1.02496193140097e-4	1.03483522107316e-4	1.02525563433983e-4	1.01575418088048e-4	1.02932029520201e-4	1.02006717306133e-4	1.01312515848551e-4	1.01682698282283e-4	1.02051038944575e-4	1.01908934391819e-4	1.01554751663317e-4	1.0134851361104e-4	1.01337463730789e-4	1.01371591487174e-4	1.01336133929142e-4	1.01243244582623e-4
flux1:	0.639587978446675	1.11122122471246e-4	1.11238476002405e-4	1.11461769519952e-4	1.11666012267808e-4	1.11741909906184e-4	1.1165841064258e-4	1.11478573844356e-4	1.11325144128753e-4	1.11312596804825e-4	1.11477286065072e-4	1.11746469426598e-4	1.11973451560545e-4	1.12026767636108e-4	1.11884317841729e-4	1.11670509192855e-4	1.11589891670368e-4	1.11770589239613e-4	1.1212807829087e-4	1.12402292605558e-4	1.12406601529933e-4	1.12286069344953e-4	1.12405079000654e-4	1.12737768354765e-4	1.12639260774188e-4	1.12386430775698e-4	1.13807567221111e-4	1.13648055767194e-4	1.12730718440385e-4	1.14733829987623e-4	1.20396400173585e-4	1.12461115895692e-4	1.05377275851946e-4	1.12183252870104e-4	1.13327499970317e-4	1.12326261810603e-4	1.11395006569326e-4	1.12869044718364e-4	1.11917182383132e-4	1.11239996655543e-4	1.11667612721908e-4	1.12067656230945e-4	1.11937491787858e-4	1.11605873755159e-4	1.11435358019073e-4	1.11453858280035e-4	1.11498247227658e-4	1.11459709456286e-4	1.11366738220717e-4
flux1:	0.639850427350428	1.21638589430864e-4	1.2175200038016e-4	1.22003250732247e-4	1.22246926563965e-4	1.22347350627212e-4	1.22256972948425e-4	1.22042806402485e-4	1.21849693147044e-4	1.21818100003687e-4	1.21996668598407e-4	1.22302262707631e-4	1.22561866554581e-4	1.22620327095447e-4	1.22452036634513e-4	1.22201587597798e-4	1.22102362416661e-4	1.22295523680145e-4	1.22680637016968e-4	1.22967806927414e-4	1.22961419985719e-4	1.22835318573182e-4	1.22983325563522e-4	1.23341502160588e-4	1.23184413231126e-4	1.2287151858678e-4	1.24442274000424e-4	1.24233265643597e-4	1.23240681258084e-4	1.25403804171865e-4	1.31603770160288e-4	1.22937564906851e-4	1.15206398505153e-4	1.22626937662692e-4	1.23974382302456e-4	1.22915487359077e-4	1.22034361273909e-4	1.2366631969223e-4	1.22685938637718e-4	1.22044143739045e-4	1.22564735712273e-4	1.23017916267705e-4	1.22905148891946e-4	1.22603078530715e-4	1.22486658473988e-4	1.22559033114538e-4	1.22632674021376e-4	1.22598747343952e-4	1.22504661357036e-4
flux1:	0.640112876254181	1.3305704598211e-4	1.33164437719747e-4	1.33442383394279e-4	1.33726027377581e-4	1.33852450207484e-4	1.33756471010549e-4	1.33508115943777e-4	1.3327378846038e-4	1.33219983476956e-4	1.33408459203325e-4	1.33747263612458e-4	1.34038758446184e-4	1.34104816903649e-4	1.33915047786414e-4	1.33631005334236e-4	1.33511616350565e-4	1.33710738377273e-4	1.34116112552551e-4	1.34414097655958e-4	1.34402581125608e-4	1.34278984647264e-4	1.344574312736e-4	1.34834646225668e-4	1.34615996722631e-4	1.34248574231527e-4	1.35966786803281e-4	1.35696263510326e-4	1.34636905513317e-4	1.36965494455757e-4	1.43741649784136e-4	1.34280619239727e-4	1.25843373294089e-4	1.33942503660903e-4	1.35519694554014e-4	1.34384930461666e-4	1.33563473194315e-4	1.35392574150884e-4	1.34374364632937e-4	1.33770067182573e-4	1.34407940963442e-4	1.34930430391814e-4	1.34834422816202e-4	1.3455952763418e-4	1.34506192171356e-4	1.34650956150865e-4	1.34770823146136e-4	1.34748311116815e-4	1.34649603069498e-4
flux1:	0.640375325157934	1.45447763174387e-4	1.45544880349437e-4	1.45847284000705e-4	1.46171744191658e-4	1.46327559118409e-4	1.46230035613788e-4	1.45949867981829e-4	1.45673362734994e-4	1.45593116931923e-4	1.45786149089496e-4	1.46154981992802e-4	1.46479852222854e-4	1.46559529663123e-4	1.46355604389168e-4	1.46041852673305e-4	1.458998302595e-4	1.46097923150172e-4	1.46518098441684e-4	1.46828477181653e-4	1.46819980897564e-4	1.46706758785525e-4	1.46917395769748e-4	1.47313206560706e-4	1.47038413583277e-4	1.46621470945309e-4	1.48483094905475e-4	1.48150390694999e-4	1.47029299461728e-4	1.49543922662277e-4	1.56944103051558e-4	1.46617050390545e-4	1.37405670319927e-4	1.46251018632614e-4	1.4806131293246e-4	1.46830767939421e-4	1.46055416070741e-4	1.48115002526498e-4	1.47044195623859e-4	1.46463414985886e-4	1.47227958129092e-4	1.47827561170264e-4	1.47741019280634e-4	1.47481843799141e-4	1.47490398384528e-4	1.47718367668881e-4	1.4789771849973e-4	1.47892050100699e-4	1.47783416208527e-4
flux1:	0.640637774061688	1.58877933942188e-4	1.58959253520814e-4	1.59283303922762e-4	1.59650437658114e-4	1.5984153208225e-4	1.59749401055594e-4	1.59441640890952e-4	1.59122043869652e-4	1.59009910995066e-4	1.59201200202083e-4	1.59597633929797e-4	1.59960011029376e-4	1.60062577166931e-4	1.5985386846192e-4	1.59514370082148e-4	1.59346440102909e-4	1.5953692109264e-4	1.5996898891635e-4	1.60296396255169e-4	1.60299956777038e-4	1.60203873890453e-4	1.6044996047387e-4	1.60871311195496e-4	1.60552321062953e-4	1.60087536103322e-4	1.62088874062438e-4	1.61703825765581e-4	1.60520609560109e-4	1.63256930483655e-4	1.71339404023028e-4	1.60069259009972e-4	1.50007840139921e-4	1.59667836698316e-4	1.61692854978579e-4	1.60347204288286e-4	1.59584697620822e-4	1.61899144309433e-4	1.60758567033145e-4	1.60174846673846e-4	1.61060014299297e-4	1.61734651645649e-4	1.61644105103275e-4	1.61381931527467e-4	1.61442124180196e-4	1.6175608923087e-4	1.62003550626954e-4	1.6201850920924e-4	1.61893667147543e-4
flux1:	0.640900222965441	1.73410937400629e-4	1.73469694417197e-4	1.73812440681868e-4	1.74225625970121e-4	1.74460558236399e-4	1.74383288209515e-4	1.74053322620984e-4	1.736892294814e-4	1.73538529702418e-4	1.73721300672858e-4	1.7414413207874e-4	1.74550672355122e-4	1.74687754040857e-4	1.74484503692939e-4	1.74122648774796e-4	1.73925033650721e-4	1.7410245135697e-4	1.74546030545174e-4	1.7489675173778e-4	1.74920410619944e-4	1.74846589952546e-4	1.75133999120038e-4	1.75595261020715e-4	1.75247387514916e-4	1.74730922197974e-4	1.76870738862178e-4	1.76450539928906e-4	1.75198518493031e-4	1.78204493948255e-4	1.87038120477549e-4	1.74743843190848e-4	1.63750937612473e-4	1.74292738842952e-4	1.7649847664186e-4	1.75020920769296e-4	1.74225818208011e-4	1.76809628182817e-4	1.75583288088426e-4	1.74964022675672e-4	1.75951176364136e-4	1.76689338514838e-4	1.76576601102831e-4	1.76288459084753e-4	1.76383816712993e-4	1.76779871123671e-4	1.7709952652174e-4	1.77137279560715e-4	1.7698978500367e-4
flux1:	0.641162671869194	1.89107162628113e-4	1.89135477651401e-4	1.89494187058405e-4	1.89958516788363e-4	1.90248234233103e-4	1.90197084795244e-4	1.89850637984866e-4	1.89439704065803e-4	1.89242649061364e-4	1.8941006218924e-4	1.89859407607275e-4	1.90318626856305e-4	1.90502919703589e-4	1.90315030654543e-4	1.8993323495837e-4	1.89702093993551e-4	1.89862543085158e-4	1.90319101004704e-4	1.90699223094744e-4	1.90748352463029e-4	1.90700200130373e-4	1.91038185033535e-4	1.9155985671118e-4	1.91198017311739e-4	1.90619422554191e-4	1.92900482939204e-4	1.92464903538366e-4	1.91131546556267e-4	1.94462419169675e-4	2.04125530457728e-4	1.90724030051867e-4	1.78715271297851e-4	1.90203880229497e-4	1.92550202193902e-4	1.90927625726842e-4	1.90052315200163e-4	1.92911597408033e-4	1.91588018074771e-4	1.90902174698527e-4	1.91965744614933e-4	1.92748901677867e-4	1.92593260363053e-4	1.92255524175224e-4	1.92367326054175e-4	1.92837599787367e-4	1.93230101360185e-4	1.93291577638113e-4	1.93115529479555e-4
flux1:	0.641425120772948	2.06026241963032e-4	2.06015322686031e-4	2.06387671891041e-4	2.06909763375581e-4	2.07266892007208e-4	2.07253915726868e-4	2.06896234344498e-4	2.06434914986568e-4	2.06182857973353e-4	2.06328278274713e-4	2.06805269209895e-4	2.07326463469857e-4	2.07570305997842e-4	2.0740635545683e-4	2.07005995409403e-4	2.06737926241909e-4	2.06879088635398e-4	2.07350775577339e-4	2.07764302087378e-4	2.07840485089539e-4	2.07820068096809e-4	2.08221508025478e-4	2.08827864722699e-4	2.08463051929915e-4	2.07805515240451e-4	2.10235219287585e-4	2.0980122767343e-4	2.0836975299553e-4	2.12081900676778e-4	2.22660120171715e-4	2.08067696279718e-4	1.94958122626231e-4	2.07456939247959e-4	2.09908426415635e-4	2.08131512832731e-4	2.07136517962712e-4	2.10272513618821e-4	2.08847073010871e-4	2.08072648504768e-4	2.09187465027577e-4	2.09994004824272e-4	2.09774742400372e-4	2.09366590025277e-4	2.09478154308577e-4	2.10014392976601e-4	2.10478901742121e-4	2.10564500288989e-4	2.10355069938862e-4
flux1:	0.641687569676701	2.24230203892001e-4	2.24170587603919e-4	2.24554638333563e-4	2.25142073871227e-4	2.25579900364307e-4	2.25616877740492e-4	2.25252100926442e-4	2.24735651171961e-4	2.24419431193472e-4	2.24536515901266e-4	2.25042665575927e-4	2.25634638603394e-4	2.25948735164885e-4	2.25815404367465e-4	2.25397102584704e-4	2.25089617136768e-4	2.25210457523464e-4	2.25698740906921e-4	2.26146090574715e-4	2.2624678032851e-4	2.26255536602228e-4	2.26736583345859e-4	2.27452796562333e-4	2.27089584593265e-4	2.26331490385963e-4	2.28921483456272e-4	2.28498457866709e-4	2.26950194775997e-4	2.31095163772836e-4	2.42678615415471e-4	2.26811522211804e-4	2.12517039838774e-4	2.26089773409982e-4	2.2862557634029e-4	2.26687848108093e-4	2.25550129031285e-4	2.2896398697821e-4	2.27439706335411e-4	2.26569282505859e-4	2.2771803360031e-4	2.28527964002926e-4	2.28226752296913e-4	2.27732787337811e-4	2.27833162798643e-4	2.28430390625062e-4	2.28966954011489e-4	2.2907749362714e-4	2.28831260073266e-4
flux1:	0.641950018580454	2.43786818890771e-4	2.43668626438382e-4	2.44062591394394e-4	2.44723088070072e-4	2.45254421147139e-4	2.4535193437679e-4	2.4498278310494e-4	2.44405540395261e-4	2.44015883891621e-4	2.44098502598593e-4	2.44634893036912e-4	2.45304753797299e-4	2.45697294557744e-4	2.45599312676974e-4	2.45163507907485e-4	2.44815406435704e-4	2.44915636906252e-4	2.45420077865916e-4	2.45897309257438e-4	2.46016312509926e-4	2.46055885070525e-4	2.4663505154548e-4	2.47484419770353e-4	2.47120091397889e-4	2.46237584274526e-4	2.49002464171016e-4	2.48589079637524e-4	2.46906029324959e-4	2.51526054160225e-4	2.64206549755896e-4	2.46980473134559e-4	2.31418093163505e-4	2.46131681859019e-4	2.48752237119756e-4	2.46648239326e-4	2.45365596174459e-4	2.49063298041396e-4	2.47449851616659e-4	2.46492994425381e-4	2.47672205187347e-4	2.48471675174811e-4	2.48074402369948e-4	2.47485916380905e-4	2.47572181277861e-4	2.48231636856688e-4	2.48843488094356e-4	2.48981234140773e-4	2.48696342505732e-4
flux1:	0.642212467484207	2.64772338461469e-4	2.64585521483884e-4	2.64987380532841e-4	2.6572784939251e-4	2.6636397351494e-4	2.6653079495581e-4	2.66158650647759e-4	2.65514573270119e-4	2.65042517887852e-4	2.65084568823003e-4	2.65651054127963e-4	2.66403330118271e-4	2.66879660128589e-4	2.66820236603441e-4	2.66367904766757e-4	2.65979498537004e-4	2.6605898942908e-4	2.66576484097999e-4	2.67075430194512e-4	2.67204070259544e-4	2.67277014348388e-4	2.67973860722706e-4	2.68975769640273e-4	2.68601296976691e-4	2.67571323483873e-4	2.70526784841787e-4	2.70110310487549e-4	2.68277289741619e-4	2.7340328857549e-4	2.87272096134893e-4	2.68600581404036e-4	2.51687348738257e-4	2.67615320619225e-4	2.70344483569185e-4	2.68067537075749e-4	2.66658075299779e-4	2.70654353707229e-4	2.6896545114279e-4	2.6794737409231e-4	2.69170600497367e-4	2.69955315184832e-4	2.69453030297064e-4	2.68767677095242e-4	2.68845334579574e-4	2.69575994861215e-4	2.70271236824131e-4	2.70440792166756e-4	2.70116972364481e-4
flux1:	0.642474916387961	2.87272942022352e-4	2.87007519498764e-4	2.87414586136534e-4	2.88240266012271e-4	2.88990177414158e-4	2.89233078005794e-4	2.88858438590806e-4	2.88141826520838e-4	2.8757914087561e-4	2.87574361358029e-4	2.88168983360645e-4	2.8900522026243e-4	2.89568075758535e-4	2.89549674545423e-4	2.89083028447797e-4	2.88656199629144e-4	2.88714536885726e-4	2.89239251162724e-4	2.89748545984419e-4	2.89877197663526e-4	2.89987323084976e-4	2.90820976318318e-4	2.91990044163638e-4	2.91592746413632e-4	2.903959501164e-4	2.93556854535299e-4	2.9311507540819e-4	2.91120922786806e-4	2.96773412480007e-4	3.11920084810762e-4	2.91712198858667e-4	2.73363041314793e-4	2.9058866112455e-4	2.9347084789363e-4	2.91010914683024e-4	2.89507640866366e-4	2.93827938858557e-4	2.92077588110286e-4	2.91034320690737e-4	2.92331845615144e-4	2.93108676731187e-4	2.92497524446441e-4	2.91717528746922e-4	2.91798897527778e-4	2.9261718805848e-4	2.93409418841413e-4	2.93618254844406e-4	2.93256737429086e-4
flux1:	0.642737365291714	3.11384488305636e-4	3.11030780712868e-4	3.11439333082868e-4	3.12353164673014e-4	3.13223211056296e-4	3.1354719674068e-4	3.1317041659691e-4	3.12376709593878e-4	3.11716295465368e-4	3.116581749224e-4	3.12276941041465e-4	3.13195842076385e-4	3.13846030745947e-4	3.13871249967385e-4	3.13394244464872e-4	3.12932372998747e-4	3.12968740371085e-4	3.13492820152589e-4	3.13999598828694e-4	3.14119194594304e-4	3.14271375021258e-4	3.15259147632767e-4	3.16605742597744e-4	3.16173065034421e-4	3.14795948050213e-4	3.1817484658702e-4	3.17680242881568e-4	3.15517780183391e-4	3.21710498159776e-4	3.38223003939546e-4	3.1638070276264e-4	2.96505693019039e-4	3.15124292085649e-4	3.18217377577405e-4	3.15559575935682e-4	3.14001314117598e-4	3.18681262426836e-4	3.16879670563228e-4	3.15850757238803e-4	3.17265847294135e-4	3.18052328558759e-4	3.17332569360145e-4	3.16461923978072e-4	3.16562868030567e-4	3.17490541563572e-4	3.18398177804856e-4	3.18656618463142e-4	3.18259971100871e-4
flux1:	0.642999814195467	3.37210556463383e-4	3.36759431719431e-4	3.37164506047865e-4	3.38166849986967e-4	3.39160794728119e-4	3.39569676192217e-4	3.39191832805152e-4	3.38318370041801e-4	3.3755464682043e-4	3.37436533783667e-4	3.38073623454881e-4	3.39071649409921e-4	3.39808935657574e-4	3.39881219097284e-4	3.39399727713766e-4	3.38907550213867e-4	3.38921051784829e-4	3.39436023210742e-4	3.39927924184973e-4	3.40031029837911e-4	3.40230422891475e-4	3.41386768829555e-4	3.4291877008339e-4	3.42442369027362e-4	3.40878304188569e-4	3.44484855288696e-4	3.43910161503852e-4	3.41574890045151e-4	3.48320286654396e-4	3.66286384973555e-4	3.42702137525619e-4	3.21203813244912e-4	3.41323883889101e-4	3.44689606148961e-4	3.41813783031392e-4	3.40234476696204e-4	3.45316925413874e-4	3.4346687776971e-4	3.42487201122232e-4	3.4406975702113e-4	3.44891620873637e-4	3.44066036514761e-4	3.43107380848051e-4	3.43243104816624e-4	3.44303675314344e-4	3.45347995053226e-4	3.45668551353621e-4	3.45240439536902e-4
flux1:	0.64326226309922	3.64859167854289e-4	3.64302310410031e-4	3.64697710337457e-4	3.6578642225949e-4	3.66905844386652e-4	3.67402960878479e-4	3.67026660529512e-4	3.66073299310633e-4	3.652025811613e-4	3.65018034758628e-4	3.65666399113423e-4	3.66738633436995e-4	3.67562528056546e-4	3.67686461715614e-4	3.67208062563723e-4	3.66691549713745e-4	3.66681997925699e-4	3.67180622119902e-4	3.67647651823089e-4	3.67728804066064e-4	3.67979556616948e-4	3.69315522161831e-4	3.71040905992342e-4	3.70520146700348e-4	3.68769091316549e-4	3.7261062734974e-4	3.71934573045502e-4	3.69422379145151e-4	3.76737698691973e-4	3.96247199772044e-4	3.70802369083646e-4	3.47573757953245e-4	3.69316668827379e-4	3.73010905709702e-4	3.69892443740608e-4	3.68311328109799e-4	3.73841535510623e-4	3.71935987483279e-4	3.71028524288061e-4	3.72827557735134e-4	3.73714911553603e-4	3.72787037784972e-4	3.71738998817648e-4	3.71919868250709e-4	3.73134323438612e-4	3.7433652821628e-4	3.74732597644607e-4	3.7427745643834e-4
flux1:	0.643524712002974	3.94438905184876e-4	3.93769108670108e-4	3.94147621965511e-4	3.95318399428197e-4	3.965632482114e-4	3.97152120584853e-4	3.9678206616366e-4	3.95751591999137e-4	3.94772473758281e-4	3.94515854721937e-4	3.95168078233542e-4	3.96309089345209e-4	3.97219252173276e-4	3.97400285868424e-4	3.96933683729334e-4	3.96400024780902e-4	3.96369121159344e-4	3.96847369725857e-4	3.97283223435451e-4	3.97338391781703e-4	3.97642024692822e-4	3.99165237992454e-4	4.01094873498814e-4	4.00538973504896e-4	3.98606038187621e-4	4.02689278185705e-4	4.01901259155967e-4	3.99205638280851e-4	4.0711814720895e-4	4.28265476396515e-4	4.0082978640263e-4	3.75753627656519e-4	3.99252121037737e-4	4.03317478745281e-4	3.99929235919707e-4	3.98344219037683e-4	4.04364242034254e-4	4.02385582449744e-4	4.01556704682197e-4	4.03613357878145e-4	4.04596411715805e-4	4.03569084274398e-4	4.02424775112244e-4	4.02653144991776e-4	4.04035849635345e-4	4.05413674285188e-4	4.05897749184621e-4	4.05420346359631e-4
flux1:	0.643787160906727	4.26055309206948e-4	4.25266777335418e-4	4.25620527645743e-4	4.2686736299205e-4	4.28236434587565e-4	4.28921129039518e-4	4.28564324414056e-4	4.27462633683194e-4	4.26376400878345e-4	4.26043640089449e-4	4.26692865960597e-4	4.27897289880162e-4	4.28893334511266e-4	4.29136897153029e-4	4.28691094524778e-4	4.2814885883594e-4	4.28101610431446e-4	4.28560404421875e-4	4.2896296583805e-4	4.28988208811406e-4	4.2934195604551e-4	4.31057075796248e-4	4.33207058049696e-4	4.32635412707632e-4	4.30528706922984e-4	4.34862349208554e-4	4.33965012069656e-4	4.31074440927976e-4	4.39624533264709e-4	4.62510918490306e-4	4.32943077866422e-4	4.05892452692481e-4	4.31288350199427e-4	4.3575100350323e-4	4.32066018522862e-4	4.3045191678706e-4	4.36995459266328e-4	4.34916520016335e-4	4.34154879351158e-4	4.3649759498166e-4	4.37602962297097e-4	4.36477594786247e-4	4.35224718625634e-4	4.3549355709172e-4	4.37049252498759e-4	4.38613776724842e-4	4.39195416873923e-4	4.38700295239912e-4
flux1:	0.64404960981048	4.59808388223196e-4	4.58897013567105e-4	4.59217826582392e-4	4.60533358413238e-4	4.62024467024958e-4	4.62809510673335e-4	4.62475057880508e-4	4.61311146922099e-4	4.60122218837377e-4	4.59711656691214e-4	4.60352356890283e-4	4.61614981957993e-4	4.62695607075942e-4	4.63005726062391e-4	4.62589118400499e-4	4.62048627325497e-4	4.61994789974825e-4	4.62441201772236e-4	4.62812138954125e-4	4.62801721312557e-4	4.63197119756305e-4	4.65106559672069e-4	4.67499508054213e-4	4.66940150393583e-4	4.64668496522586e-4	4.69266213695873e-4	4.68275410966368e-4	4.65171472033817e-4	4.74412855105134e-4	4.99147518258682e-4	4.6729679099957e-4	4.38137034913403e-4	4.65578743831304e-4	4.70450497174539e-4	4.66444905260799e-4	4.6475708728778e-4	4.71845989611493e-4	4.69632470861654e-4	4.68911679729768e-4	4.71554644759052e-4	4.72803110944636e-4	4.71579955518851e-4	4.70202605902037e-4	4.70496319800941e-4	4.72218916666177e-4	4.73972221642071e-4	4.74656114053323e-4	4.74146920709599e-4
flux1:	0.644312058714234	4.95791824573042e-4	4.94755406095923e-4	4.95035051357216e-4	4.96410618881075e-4	4.98020298984766e-4	4.98910090415149e-4	4.98608630619965e-4	4.97394469374357e-4	4.96110873325409e-4	4.95624041800319e-4	4.96252444354636e-4	4.9756769464032e-4	4.98729226931559e-4	4.99106884050499e-4	4.98726477399783e-4	4.98200372026475e-4	4.98155702981919e-4	4.98603444373925e-4	4.98947035619245e-4	4.98891412196012e-4	4.99313393707565e-4	5.01418078810797e-4	5.04083063736981e-4	5.03569641991756e-4	5.01140779284582e-4	5.06024029992259e-4	5.0496621224115e-4	5.0162290977826e-4	5.11619746220488e-4	5.38319689244335e-4	5.04027964395343e-4	4.72619415836312e-4	5.02259855772844e-4	5.07545169651137e-4	5.03200709488782e-4	5.01383457570113e-4	5.09026663239486e-4	5.06640312263802e-4	5.05924744651889e-4	5.08869974096684e-4	5.10276287302176e-4	5.08955695659556e-4	5.07437554638901e-4	5.07734940142709e-4	5.09608431650165e-4	5.1154259356043e-4	5.12327027143701e-4	5.11805763865322e-4
flux1:	0.644574507617987	5.34094057664327e-4	5.32932419947783e-4	5.33162609165864e-4	5.34587879421763e-4	5.36310567081799e-4	5.3730834742903e-4	5.37051282557857e-4	5.3580167620337e-4	5.34435538423402e-4	5.33877765281518e-4	5.34491829745962e-4	5.35852689379513e-4	5.37087271321145e-4	5.37528800164881e-4	5.37189725632058e-4	5.36693666361106e-4	5.36680804966918e-4	5.37149986560902e-4	5.37471495315359e-4	5.37355613488653e-4	5.3778224810627e-4	5.40082156107909e-4	5.43053235586362e-4	5.42621237478638e-4	5.40041016027303e-4	5.45241110796492e-4	5.44148828176472e-4	5.40533265968803e-4	5.51354870047216e-4	5.80143164364957e-4	5.43246944795075e-4	5.09447864310461e-4	5.41443316137744e-4	5.4714984701996e-4	5.4245541825948e-4	5.40453208363765e-4	5.4864849742231e-4	5.46050202662277e-4	5.45302492099629e-4	5.48545060333048e-4	5.50119818609161e-4	5.48704272814211e-4	5.47032574869178e-4	5.47311337013763e-4	5.49312705770825e-4	5.51410354687127e-4	5.52286373471399e-4	5.51752627121811e-4
flux1:	0.64483695652174	5.74800957272108e-4	5.73515948702863e-4	5.73688027158545e-4	5.7515017250444e-4	5.76976948604313e-4	5.78083513533489e-4	5.77882201936477e-4	5.76614743336555e-4	5.75182769595719e-4	5.74563519312241e-4	5.75162458903524e-4	5.76559022471786e-4	5.77852779143608e-4	5.78348613485752e-4	5.78054046044443e-4	5.77607439153731e-4	5.77656306312618e-4	5.78172615219533e-4	5.78476643382912e-4	5.78278957051098e-4	5.78681858793534e-4	5.81176156588057e-4	5.8448983153348e-4	5.84172960977144e-4	5.81445778854155e-4	5.87004788745549e-4	5.85911433920408e-4	5.81985715064303e-4	5.93700004895304e-4	6.24702848385314e-4	5.85034587896831e-4	5.48703518259739e-4	5.83213660550315e-4	5.89363979066175e-4	5.84315917144825e-4	5.82085111524567e-4	5.90823268707293e-4	5.87975255226425e-4	5.87163646403587e-4	5.9069881369099e-4	5.92452010848918e-4	5.90948487433988e-4	5.89117916257856e-4	5.89359835546997e-4	5.91463392279243e-4	5.93699744543251e-4	5.94651120902225e-4	5.94101347305502e-4
flux1:	0.645099405425493	6.17999384958313e-4	6.16594756632099e-4	6.16699104619903e-4	6.18181633035996e-4	6.20098737859272e-4	6.21311149874613e-4	6.21176281198037e-4	6.19911468913543e-4	6.18435378363121e-4	6.17768299124561e-4	6.18351759997685e-4	6.19769700438507e-4	6.21101247691302e-4	6.21635263355348e-4	6.21386756331523e-4	6.21013379507008e-4	6.21161077948341e-4	6.21754644091559e-4	6.22043900829201e-4	6.21736336282168e-4	6.22081602729045e-4	6.24768292501062e-4	6.28460449329886e-4	6.28288023266448e-4	6.25418443063901e-4	6.31388787310677e-4	6.30323913518607e-4	6.26047844696515e-4	6.38715092414112e-4	6.72058210011214e-4	6.2944658288856e-4	5.90443533032494e-4	6.27632629667858e-4	6.34274428120489e-4	6.28875453308423e-4	6.26393771267622e-4	6.35664304988021e-4	6.32530842715365e-4	6.31634565701579e-4	6.35465069444886e-4	6.37410439274565e-4	6.35832554796209e-4	6.33848221599092e-4	6.34043880710983e-4	6.36226155081852e-4	6.38572121684107e-4	6.39576135448175e-4	6.3900306907921e-4
flux1:	0.645361854329247	6.63780679399323e-4	6.62261875648568e-4	6.62287123268633e-4	6.63768576836703e-4	6.65755992199356e-4	6.67066574647531e-4	6.67007890699109e-4	6.6576943646855e-4	6.64276306722281e-4	6.6357901426546e-4	6.64146112276594e-4	6.65565401235534e-4	6.66905004432751e-4	6.67454572673902e-4	6.67252715615939e-4	6.66981114700653e-4	6.67271401728012e-4	6.67975679066992e-4	6.6825050458182e-4	6.67799408116409e-4	6.68048856202262e-4	6.70923974971676e-4	6.75027013372372e-4	6.75022998713393e-4	6.72018166916196e-4	6.78461002878126e-4	6.77447440514218e-4	6.72781444032374e-4	6.86449855985888e-4	7.22255013624926e-4	6.76523968457607e-4	6.34710071271174e-4	6.74748977498942e-4	6.81961350741597e-4	6.76218454007455e-4	6.73490080226689e-4	6.83287257894451e-4	6.79833671420835e-4	6.7884496216347e-4	6.82986667073121e-4	6.85145734649845e-4	6.83515126039978e-4	6.81393950212337e-4	6.81546012234091e-4	6.83790193054469e-4	6.86215946268457e-4	6.87244801419002e-4	6.86637045841768e-4
flux1:	0.645624303233	7.12243063857279e-4	7.10616981557515e-4	7.10549210721185e-4	7.12002018934466e-4	7.14032436853921e-4	7.15428286642416e-4	7.15454732211518e-4	7.14270018292337e-4	7.12792499138897e-4	7.12086181716411e-4	7.12634642949681e-4	7.14028827530599e-4	7.15338396221279e-4	7.15875112587686e-4	7.15720333572767e-4	7.15583887541549e-4	7.16066359931618e-4	7.16917324321714e-4	7.1717612775019e-4	7.1654400668748e-4	7.16656417834792e-4	7.19712959551372e-4	7.24253769935949e-4	7.24437678188765e-4	7.21309937297712e-4	7.28292735934771e-4	7.27346326837953e-4	7.22253927369474e-4	7.36958218797017e-4	7.75340646139826e-4	7.26307414517132e-4	6.81543069669942e-4	7.24611502186396e-4	7.32505735180198e-4	7.26427511317767e-4	7.23482713684349e-4	7.33810616315904e-4	7.30000827890914e-4	7.28923018850885e-4	7.33407476910837e-4	7.35812247475423e-4	7.34158768864102e-4	7.31928909067151e-4	7.32053247925985e-4	7.34352274866139e-4	7.36830574416782e-4	7.37853168842589e-4	7.37194993600548e-4
flux1:	0.645886752136753	7.63492179856373e-4	7.61766969432731e-4	7.615891124457e-4	7.62978895928622e-4	7.65017341440163e-4	7.6648049290652e-4	7.6660076980238e-4	7.65501354102094e-4	7.64077711473218e-4	7.63386673108682e-4	7.63912314757831e-4	7.65248554728441e-4	7.66482491760229e-4	7.66973396809292e-4	7.66866682087626e-4	7.66903278380621e-4	7.676324406965e-4	7.68668307397596e-4	7.68908858311683e-4	7.68056554744963e-4	7.67988667081963e-4	7.71215489072237e-4	7.76214753780694e-4	7.76604147480766e-4	7.7337313488608e-4	7.80966995322386e-4	7.80099154388146e-4	7.74548524390683e-4	7.90312004600566e-4	8.31379367752382e-4	7.78851891062206e-4	7.30993773375023e-4	7.77282196014115e-4	7.85996727428919e-4	7.79590793955962e-4	7.76480223385216e-4	7.87355767866296e-4	7.83149008413546e-4	7.81991076495261e-4	7.86864262835339e-4	7.89557755945565e-4	7.87918299414804e-4	7.85616692733691e-4	7.85741149495225e-4	7.88098872228458e-4	7.90607533616647e-4	7.91591248785375e-4	7.90862586198035e-4
flux1:	0.646149201040506	8.17639360450286e-4	8.15824341442853e-4	8.15515974322732e-4	8.16801534340714e-4	8.18805791706147e-4	8.20314020022881e-4	8.20537403116257e-4	8.19559423069082e-4	8.18233383434863e-4	8.17584647224619e-4	8.18081371632018e-4	8.19321294780456e-4	8.20428047240512e-4	8.20837049862456e-4	8.20780357259844e-4	8.21031676433842e-4	8.22066053122334e-4	8.2332756839226e-4	8.23548875768765e-4	8.22437729312152e-4	8.22144809990066e-4	8.25525823892896e-4	8.30998812003585e-4	8.31612763119018e-4	8.28306359385142e-4	8.36583654584183e-4	8.35806293106017e-4	8.29770584919962e-4	8.46610485306073e-4	8.90463746340982e-4	8.34238176565867e-4	7.83135777491153e-4	8.3284631160661e-4	8.42536878703989e-4	8.35807992336494e-4	8.3259311957709e-4	8.44046496708411e-4	8.39394084024371e-4	8.38162942577959e-4	8.4348034607584e-4	8.46514657584812e-4	8.44930679463652e-4	8.42599144498577e-4	8.42760212495238e-4	8.45190487078098e-4	8.47713603748039e-4	8.4862581494338e-4	8.47802425524731e-4
flux1:	0.64641164994426	8.74797777920527e-4	8.72903524759553e-4	8.72441195055694e-4	8.73575304803667e-4	8.75497134871196e-4	8.77025235318887e-4	8.77362417623632e-4	8.76546724306272e-4	8.75367101710067e-4	8.74790170618116e-4	8.7525054200047e-4	8.76351816396658e-4	8.77275840938588e-4	8.77565017696153e-4	8.77561216617401e-4	8.78071682226354e-4	8.79473084334522e-4	8.81004283457251e-4	8.81208655038495e-4	8.79802239226934e-4	8.792382145908e-4	8.82752135872346e-4	8.88710814573192e-4	8.89573391836321e-4	8.86227102530853e-4	8.95259942752216e-4	8.94591706136572e-4	8.88048212203623e-4	9.05983251936638e-4	9.52719363646777e-4	8.92578334750089e-4	8.38070836308108e-4	8.91416802569401e-4	9.0224389052955e-4	8.95193193058921e-4	8.91935292243477e-4	9.04007906866734e-4	8.98851046812889e-4	8.97543486268448e-4	9.03362630873703e-4	9.06794771272272e-4	9.05308866528185e-4	9.02989520097775e-4	9.03227723788624e-4	9.05751805697289e-4	9.08279663000677e-4	9.09088782352476e-4	9.08142549446753e-4
flux1:	0.646674098848013	9.35077111651235e-4	9.33115734431187e-4	9.32473869272654e-4	9.33404829512988e-4	9.35191797158838e-4	9.36713051856245e-4	9.37176739571513e-4	9.36568608371897e-4	9.35588710906586e-4	9.35115536901095e-4	9.3553189191492e-4	9.36450279792878e-4	9.37134068921522e-4	9.3726455413549e-4	9.37316822792044e-4	9.38132317405145e-4	9.39965299313511e-4	9.41814487462086e-4	9.42009321383077e-4	9.40274472919805e-4	9.39391753711309e-4	9.43012597540528e-4	9.49468575769388e-4	9.50611392661706e-4	9.47266073399976e-4	9.57125847313947e-4	9.5659827256954e-4	9.49526762452363e-4	9.68585430804478e-4	0.00101830143066809	9.5401366964399e-4	8.95927889914771e-4	9.53131881681274e-4	9.65248227844424e-4	9.57873759073949e-4	9.54624236131094e-4	9.67364860157831e-4	9.61634254560212e-4	9.60230615509439e-4	9.66602754693045e-4	9.70489038216197e-4	9.69141093371076e-4	9.66871949470338e-4	9.67226965614676e-4	9.6986996805812e-4	9.72397934474715e-4	9.73073964058049e-4	9.7197329143154e-4
flux1:	0.646936547751766	9.98577757083824e-4	9.96563365335915e-4	9.95715697017329e-4	9.96389466197776e-4	9.97987060269122e-4	9.9947453747964e-4	0.00100007952921221	9.99727842168743e-4	9.99004670820215e-4	9.98669826533007e-4	9.99035764665676e-4	9.99727345452999e-4	0.00100011318055002	0.00100004547323417	0.00100015620080055	0.00100132267219332	0.00100365413099346	0.00100587476680409	0.00100607369699743	0.00100398076550333	0.00100273003790527	0.00100642842009648	0.00101339604648722	0.00101485909045363	0.00101155727948409	0.00102231523680058	0.00102197741119857	0.00101435821953073	0.00103458608669964	0.00108738386328855	0.00101870543918566	9.56855346030988e-4	0.00101814605649049	0.00103168693635585	0.00102398521194477	0.00102077979006805	0.00103424009785599	0.00102785777541574	0.00102631912306646	0.00103328211971593	0.00103767223910074	0.00103649576501302	0.00103430729857371	0.00103481390245098	0.00103760131671954	0.0010401282822512	0.00104064303377799	0.00103935335253706
flux1:	0.647198996655519	0.00106538573895985	0.00106333504378099	0.00106225639347303	0.00106261898762615	0.00106397264567827	0.00106539998760181	0.00106616254565372	0.00106611841565204	0.00106571168496272	0.00106555268005674	0.00106586471317365	0.00106628796127785	0.00106631915827361	0.00106601282736317	0.00106618217754495	0.00106774425498818	0.00107064305509519	0.00107329421855953	0.00107351739908952	0.00107103987542777	0.00106937020020628	0.00107311535722994	0.00108061426188015	0.00108244460810736	0.00107922603084963	0.00109095457546387	0.00109087519068387	0.00108268771661114	0.00110415231380923	0.00116014319170042	0.00108682034852309	0.00102100826913666	0.00108661657044593	0.00110169491153006	0.00109366306058034	0.00109052142751717	0.00110475226012731	0.00109763556541867	0.00109590538712793	0.00110347958970386	0.0011084116175426	0.00110743080032966	0.00110534398547595	0.00110602967617246	0.00110898493739302	0.00111151201779125	0.00111183930336023	0.00111032373825392
flux1:	0.647461445559273	0.0011355693575441	0.00113350234859406	0.00113217054805191	0.00113217035769929	0.00113322702389018	0.00113456846869836	0.00113550491154925	0.00113581980605483	0.00113579083164655	0.00113584848223022	0.00113610761040747	0.00113622508679346	0.0011358466570322	0.00113525958799584	0.00113548395440779	0.00113748366433341	0.00114102012958287	0.0011441663356369	0.0011444398663648	0.00114155374083972	0.00113941328911397	0.00114317560168586	0.00115123210926714	0.00115348061105672	0.00115037759422686	0.0011631517353759	0.00116341801461672	0.00115464021618802	0.00117743260428493	0.00123674096292527	0.00115851413250654	0.0010885333795262	0.00115868831794164	0.00117539550315425	0.00116703327082863	0.00116396446884381	0.00117901401922614	0.00117108121109773	0.00116909164676484	0.00117727993605923	0.00118277731484109	0.00118200514077121	0.00118003107744736	0.00118091579428045	0.00118405961672755	0.00118658981226526	0.00118670598639835	0.00118492627292238
flux1:	0.647723894463026	0.00120917820734041	0.00120711884244519	0.00120551656495679	0.00120510626880361	0.0012058152154838	0.00120704475151514	0.00120816934117754	0.00120889284586397	0.00120930335690417	0.00120962210933876	0.00120983513479254	0.00120961468144973	0.00120877350448811	0.00120786095811488	0.0012081315620552	0.00121060718222784	0.00121485229713988	0.00121856255498962	0.00121891726750608	0.00121560057366046	0.00121293822585291	0.00121669194409465	0.00122533906276538	0.00122805558973229	0.00122508912606293	0.00123898744349629	0.00123970113929603	0.00123031038049059	0.00125454332321387	0.00131730871792702	0.00123391704827641	0.00115955533959412	0.00123448072724695	0.00125289254096628	0.00124420343726411	0.00124121584788393	0.00125713050231172	0.00124830704165451	0.00124598861589419	0.00125478086728048	0.00126085202342934	0.001260289575276	0.00125843039454002	0.00125952818410198	0.00126287994005074	0.00126541922733622	0.00126530443828353	0.00126322220600103
flux1:	0.647986343366779	0.00128624464951097	0.00128422151655054	0.00128233783492122	0.00128147569763093	0.00128178850840055	0.00128287824063361	0.00128420057572184	0.00128537799925962	0.00128628894268508	0.00128691707457731	0.0012870975551155	0.00128651303499244	0.00128515778759115	0.00128387160261028	0.00128417344415694	0.00128715847800163	0.00129218268016195	0.00129652886260448	0.00129699884638444	0.00129323183103403	0.00128999969406539	0.00129372553720745	0.00130300157824968	0.00130622972794249	0.00130340676360828	0.00131851130841422	0.00131978265699955	0.0013097579420934	0.00133556142746333	0.00140193905932139	0.00131312468992017	0.00123416754731055	0.00131407969505465	0.00133426557344408	0.00132525660397581	0.00132237019131937	0.00133919810695678	0.00132942254562152	0.00132671554940419	0.00133609674896804	0.00134273738865337	0.00134237413931972	0.00134062453069715	0.00134194649325709	0.001345527371246	0.00134808735815949	0.00134772774277524	0.00134530627434825
flux1:	0.648248792270532	0.00136678722223115	0.00136483416979571	0.00136266574945449	0.00136131624836112	0.00136118605474922	0.00136210403508059	0.00136362625994273	0.00136529630742599	0.00136676671346698	0.00136775637845309	0.00136792523281917	0.00136695699492768	0.00136503816276087	0.00136332641091061	0.00136363769349581	0.00136715989628342	0.00137303141488726	0.0013780861523781	0.00137870746514919	0.00137447368938202	0.00137063038329447	0.0013743177285037	0.00138426395183393	0.0013880363028276	0.00138534851827968	0.00140174328397886	0.00140368429229328	0.00139300957831068	0.00142052509111745	0.0014906848872769	0.00139619628570639	0.00131242960995335	0.00139753648894741	0.0014195693815436	0.00141024910003368	0.00140750692442331	0.00142530372314185	0.00141453218459104	0.00141139745375804	0.00142135786254346	0.00142855541414585	0.00142837012518656	0.00142671864789373	0.00142827611429036	0.00143211329454375	0.00143471515920317	0.00143410601182201	0.00143131254515815
flux1:	0.648511241174286	0.00145081498256271	0.00144897175615832	0.00144652370166945	0.0014446575961839	0.00144403783537795	0.0014447457288425	0.00144645990819975	0.00144865263640735	0.0014507386104801	0.00145214574730558	0.00145233162752973	0.00145096696118876	0.00144843725367695	0.00144624455243542	0.00144653658125195	0.0014506169416566	0.00145739972809526	0.00146323414350052	0.00146404409937952	0.00145933254791251	0.00145484692411905	0.00145849539782663	0.00146915332656099	0.00147348819466957	0.00147091218887465	0.00148868010231952	0.00149139871469595	0.00148006671064981	0.00150944198539585	0.00158356690195309	0.00148316083048156	0.00139437207098933	0.00148487387442659	0.00150883782748651	0.00149921283554941	0.00149668890596321	0.00151552428930227	0.00150373284226031	0.00150015980489483	0.00151070508903754	0.00151844429055428	0.00151840601348534	0.00151683538785454	0.00151864215185391	0.00152277290143615	0.00152545196183859	0.00152460166575751	0.00152141023094186
flux1:	0.648773690078039	0.00153833151353435	0.00153664446370042	0.00153393093650115	0.00153152503080433	0.00153036810447249	0.00153081910387911	0.00153270508150327	0.00153544029732841	0.0015381941914112	0.00154007836638861	0.00154031797869953	0.00153855182832838	0.00153536722105654	0.00153263574944498	0.00153287318566827	0.00153752476995393	0.00154527615618711	0.00155195778482911	0.00155299506010201	0.00154780307129128	0.00154265789679665	0.00154627831584661	0.00155768745869696	0.00156258778588981	0.00156008624337517	0.00157930497082812	0.0015829014660926	0.00157091717698398	0.00160230306690053	0.00168058742424814	0.00157402947116868	0.00148000718701964	0.00157609796303947	0.00160209106138514	0.00159216145914894	0.00158996276350326	0.00160992654565236	0.00159711124268974	0.00159312173546846	0.001604280991776	0.00161254939485455	0.0016126181010969	0.00161110392661126	0.00161317652348957	0.00161765102962212	0.00162046104285365	0.00161939532743737	0.00161579001235714
flux1:	0.649036138981792	0.00162933737329582	0.0016278603076827	0.00162490509224219	0.00162194200949051	0.00162019824386505	0.00162033559406986	0.00162235955948856	0.00162564574472985	0.00162911554289936	0.00163153982354323	0.001631878390021	0.00162971452741494	0.00162583599206755	0.00162250707778	0.00162264834518623	0.00162787495025719	0.00163664324141638	0.00164423443184946	0.00164554000880229	0.00163987659981641	0.00163407170866845	0.0016376864578789	0.00164988309764129	0.00165533762426658	0.00165286082777137	0.00167359798789304	0.00167816443459962	0.00166554772736455	0.00169909832231372	0.0017817469745876	0.00166881097340017	0.00156934302977005	0.00167121284372508	0.00169934428595939	0.00168909885633163	0.00168736072357093	0.00170856681958	0.00169474169073222	0.00169038903176798	0.00170221914278546	0.00171101137590728	0.00171113790254227	0.0017096456611756	0.00171200111210296	0.00171688306980433	0.00171989930375783	0.00171866523449878	0.00171464367188756
flux1:	0.649298587885546	0.00172383010978682	0.00172262533491379	0.00171946252934541	0.00171593079311006	0.00171354802018981	0.00171330438084655	0.0017154182313854	0.0017192519900972	0.00172348092031711	0.001726511876981	0.00172700387922325	0.00172445658945349	0.00171985237733844	0.00171586837375428	0.00171586598651565	0.00172166061728926	0.00173148286264887	0.00174003984016297	0.00174165857859121	0.00173554759006592	0.00172910207697684	0.00173274512321795	0.00174576259190525	0.00175174895281872	0.0017492359590873	0.00177154451070946	0.00177716737822785	0.00176395403385665	0.00179983035883807	0.00188705927892028	0.00176752625030015	0.00166239729823816	0.00177023430781469	0.00180061587607391	0.00179002789575421	0.00178890339778466	0.00181149069145855	0.00179668442214866	0.00179204833942336	0.00180463397378527	0.00181395396131112	0.00181407921679851	0.00181255990009538	0.00181521094029086	0.00182057535434737	0.00182389563301365	0.00182256469623762	0.00181814148175919
flux1:	0.649561036789299	0.00182180153974307	0.00182094107985687	0.0018176160202746	0.00181351062792803	0.00181043454397824	0.00180973223676175	0.00181187367548785	0.00181623962397704	0.00182126598492157	0.00182497388421007	0.0018256841277383	0.00182278029066775	0.00181742846068235	0.00181273454956112	0.00181253517091159	0.00181887844404818	0.00182977862838632	0.00183935125430726	0.00184133369607212	0.00183481615798444	0.00182776935580725	0.0018314861609369	0.00184535668436211	0.00185184565359314	0.00184922459171349	0.00187313917623646	0.00187990443525297	0.00186614546306073	0.00190452217544723	0.00199656065087075	0.00187021805505606	0.00175920720021332	0.00187319910772203	0.00190593277206065	0.00189495725249613	0.00189460277655648	0.00191873244133607	0.00190298471441002	0.0018981636943831	0.00191161331754831	0.00192147420516464	0.00192152786899505	0.00191991300013139	0.00192286143941996	0.00192878969483063	0.0019325329627586	0.00193120268738231	0.00192641239253981
flux1:	0.649823485693052	0.00192323266106359	0.00192279956062646	0.00191936996904248	0.00191469346741719	0.00191086871698294	0.00190962071426495	0.00191171390296143	0.00191658487481037	0.00192244204633913	0.00192690124085544	0.00192790614828108	0.00192468743273055	0.00191857820297598	0.0019131237668252	0.00191266791193294	0.00191952657337878	0.00193151443014319	0.00194214654212943	0.00194455046288279	0.00193768569736106	0.00193009690268024	0.00193394449435857	0.00194870233282678	0.00195566222294318	0.00195284947276309	0.00197838433271561	0.00198638376505728	0.00197214311740405	0.00201321681285109	0.00211031098326291	0.0019769530187943	0.00185983262558619	0.00198016718757145	0.00201533169438861	0.00200390458215826	0.00200446464877163	0.00203031425527976	0.0020136727336616	0.00200877593396767	0.0020232151564387	0.00203363731264764	0.00203353651248628	0.00203173361360877	0.00203496299169	0.00204153585649424	0.00204583826625658	0.00204463201958469	0.00203953146665175
flux1:	0.650085934596805	0.00202808716999385	0.0020281767002782	0.00202471390225848	0.00201947778165769	0.00201484951546283	0.00201296087982841	0.00201491740024096	0.00202025483048811	0.00202697142280665	0.00203226086939325	0.00203364978304236	0.00203017455668492	0.00202331204143603	0.0020170513506161	0.0020162727908772	0.00202359859863795	0.00203666917594892	0.00204839928276969	0.00205129052993619	0.00204415573198638	0.00203610286892137	0.00204015025963584	0.00205583558308971	0.00206323584026072	0.00206013423162981	0.00208728303239561	0.00209662015904325	0.00208197131026809	0.00212596854264465	0.00222838557550851	0.0020878150093114	0.00196435139334854	0.00209121596491864	0.00212885571823192	0.00211689518844564	0.00211848981954502	0.0021462452559573	0.00212876392184974	0.0021239048351036	0.00213946906151581	0.00215047705601894	0.0021501256495817	0.00214801525692501	0.00215148422690076	0.00215877393452078	0.00216378293127223	0.00216284779485912	0.00215751731507373
flux1:	0.650348383500559	0.00213630493716249	0.0021370254580352	0.00213361538676055	0.00212784144706851	0.00212235696359788	0.00211972638067806	0.00212144626441602	0.0021272006498997	0.00213480074152856	0.00214100451149306	0.00214288069422845	0.002139225219991	0.00213162819857913	0.00212452033075493	0.00212334540660479	0.00213107465515764	0.00214520867944006	0.00215807073312514	0.00216152302423399	0.00215421134395997	0.00214578892999533	0.0021501179553405	0.0021667807405497	0.00217459405794949	0.00217109060493089	0.00219982812270735	0.00221062223224633	0.00219564429489336	0.00224282734458717	0.00235085924805707	0.00220289086780938	0.00207284724174745	0.00220642763775183	0.00224654686380586	0.00223395641505244	0.00223667380396238	0.00226652049443271	0.00224825960400429	0.00224355314560698	0.00226038163551326	0.00227200140388122	0.00227129048868155	0.00226872562251679	0.00227236345426705	0.00228042625353029	0.00228629350589861	0.00228579642322777	0.00228033991415458
flux1:	0.650610832404312	0.0022477968556937	0.00224927005184971	0.0022460136778218	0.00223973493715358	0.00223334498085159	0.00222986606238795	0.00223123872987248	0.00223735012815903	0.0022458535466365	0.00225306114324136	0.00225554213411237	0.00225180068488833	0.00224350221945535	0.00223551033284381	0.00223385750008336	0.00224191143846175	0.00225707643442818	0.00227110042214627	0.00227519398852639	0.00226781140883353	0.00225912826372134	0.00226383476739033	0.00228153802763642	0.00228974076000494	0.00228570471212455	0.00231599000208564	0.00232837720979425	0.00231315130297401	0.00236382011933959	0.00247778610602328	0.00232225144338989	0.00218539299010002	0.00232587218096381	0.00236843632988296	0.00235510903753783	0.0023590050598172	0.00239112008086811	0.00237214745184092	0.00236771118961865	0.00238594425330256	0.00239820166034422	0.00239701177540203	0.0023938203666534	0.0023975256088592	0.00240639610814349	0.00241327032789611	0.00241339295532768	0.00240793666926808
flux1:	0.650873281308065	0.00236244218290935	0.00236480241392379	0.00236181524241832	0.00235507598439893	0.00234773535496544	0.00234329752074848	0.00234420260381296	0.00235060121382637	0.00236002382335017	0.00236833010640955	0.00237154712631831	0.00236783079354287	0.00235887673034851	0.00234996699784525	0.00234774698599648	0.00235603330759155	0.00237218536225007	0.00238739754101641	0.00239221673533493	0.00238487822977358	0.00237605532775193	0.00238125048505569	0.00240007233270605	0.00240864351950209	0.00240392560197331	0.00243570600817924	0.0024498369974032	0.00243444344606418	0.00248893296189896	0.00260917943263709	0.00244593202611306	0.00230203249731947	0.00244958976350366	0.00249453458197736	0.00248035767517821	0.00248546219302734	0.00252000862963636	0.0025004014895884	0.00249636056526879	0.00251614078034369	0.00252906248266382	0.00252726768251506	0.00252325793161757	0.00252690068417502	0.00253658896207604	0.00254460962117051	0.00254554245473349	0.00254023256334042
flux1:	0.651135730211818	0.00248008891283562	0.00248348149175832	0.00248089186313059	0.00247374655738646	0.00246541387190318	0.00245990281905208	0.00246021099666707	0.00246681793790864	0.00247717191075329	0.00248667645034236	0.00249077265640524	0.00248720682385991	0.00247765342723941	0.00246779405921937	0.00246491099112779	0.00247332646041179	0.00249041247365991	0.00250683518935648	0.00251246537263445	0.00250529089092258	0.00249645960552154	0.00250227108082666	0.00252230543265263	0.0025312251940443	0.0025256587899464	0.00255887406250081	0.0025749089853559	0.00255942564938883	0.0026180986432203	0.00274499622799964	0.00257391647612621	0.00242276537279097	0.00257757648885793	0.00262482355250979	0.00260968249815484	0.00261601083371343	0.00265313514797307	0.00263298146134955	0.00262947565972676	0.00265095290438837	0.00266456985367522	0.00266204348774558	0.00265701160313984	0.00266043916417119	0.00267093105322007	0.00268022375460117	0.00268216011853646	0.00267715918670525
flux1:	0.651398179115572	0.00260055697288114	0.00260513530892055	0.00260308140762271	0.00259559246449583	0.0025862291663756	0.0025795271538873	0.00257910126502261	0.00258582971713318	0.00259712377563185	0.00260792951276226	0.00261305704738217	0.00260977770602207	0.00259968883447846	0.00258884964169651	0.00258520335231199	0.00259363750212993	0.00261159775253113	0.00262924890883735	0.00263577304439636	0.00262888379275623	0.00262018455906541	0.00262675715882423	0.00264811324600453	0.00265736158720583	0.00265076630665524	0.0026853521748788	0.00270345392052135	0.00268795559962657	0.00275119223744735	0.00288512983245056	0.00270612849427951	0.00254753776481631	0.00270977658065697	0.0027592526973521	0.0027430342004848	0.00275060097151304	0.00279043341602232	0.00276983156502251	0.0027670222416393	0.00279036126272244	0.00280471451560881	0.00280133621312563	0.00279507556790844	0.0027981205912121	0.00280938089594709	0.00282005474527245	0.0028231851156705	0.00281866766492672
flux1:	0.651660628019325	0.00272364331243671	0.00272956499792737	0.00272819069144876	0.00272042527706105	0.00270999424293713	0.00270198060172243	0.00270067737483254	0.00270743423888183	0.00271967385749873	0.00273188502750863	0.00273820096797337	0.00273535021488353	0.00272479451695657	0.00271294738238085	0.00270843700213137	0.00271677671040804	0.00273554758093435	0.00275443992192956	0.00276193530389915	0.00275545058563523	0.002747031764807	0.002754527287337	0.00277732843952851	0.00278688551107034	0.00277907316240585	0.0028149639553614	0.00283529145202928	0.00281984997635999	0.00288803587157209	0.00302941213556486	0.00284243177345478	0.00267624110143366	0.00284608257961007	0.00289773969913804	0.0028803334094087	0.00288916543004789	0.00293182280789667	0.00291087875031159	0.00290895312893518	0.00293434156498419	0.00294948943487248	0.00294515255299998	0.00293746310249325	0.00293995297924766	0.00295193081862375	0.00296407767845245	0.00296858461020764	0.00296473195429523
flux1:	0.651923076923078	0.00284912742410452	0.00285654948534497	0.00285599932730197	0.0028480257062556	0.00283648999825739	0.00282704237047431	0.0028247150986807	0.0028314032897237	0.00284459083970283	0.00285831019766457	0.00286597165031385	0.00286369280835225	0.0028527413758234	0.00283986183218125	0.00283439050300715	0.00284252516492284	0.00286204191325647	0.00288218233236395	0.00289071776831921	0.00288475238183663	0.00287676892182901	0.00288536501263757	0.00290974737216738	0.00291959597611677	0.00291037850055363	0.00294750874927491	0.00297021203502828	0.00295489642037093	0.00302841133843018	0.00317762453979936	0.00298263861980101	0.00280871873452327	0.00298634316002674	0.0030401754419783	0.00302147459657553	0.0030316198759066	0.00307720941063653	0.00305603092892936	0.00305520169312334	0.00308285615956612	0.00309888131530264	0.0030935000117027	0.00308419687515985	0.00308596293654167	0.00309859804023921	0.00311229314172047	0.00311834682654116	0.00311534132866343
flux1:	0.652185525826831	0.00297677564831548	0.00298584928425572	0.00298626317682174	0.00297814720595918	0.00296546959726708	0.00295446638048087	0.00295096876763748	0.00295749015088295	0.00297162495368356	0.0029869504134174	0.00299610908475708	0.00299454188035769	0.00298326665848627	0.00296933654589633	0.00296281695944809	0.00297064392941893	0.00299084344037684	0.00301223251871497	0.00302186610207006	0.00301652803294089	0.00300913943414291	0.00301902741154176	0.00304513925342979	0.00305526991460959	0.0030444684751603	0.00308277379022978	0.00310799224322347	0.00309286822589598	0.00317207735622091	0.00332951469700054	0.00312652456669065	0.00294477851032698	0.00313037629234473	0.00318643179096375	0.00316633341340002	0.00317786436436998	0.0032264872323112	0.00320517551391033	0.00320567456113446	0.00323584266726596	0.00325285766246992	0.00324637282441944	0.00323529323179827	0.0032361785818464	0.00324940730733169	0.00326471044960346	0.00327246472419987	0.00327048357606902
flux1:	0.652447974730585	0.00310634282018016	0.00311720799940081	0.00311871607910462	0.00311051850283566	0.00309666233879756	0.00308398665478498	0.00307917787495902	0.00308543673330755	0.00310051496759386	0.00311753581374392	0.0031283324136673	0.00312760856271108	0.00311608161613541	0.00310109257357086	0.00309345290153574	0.00310088289670033	0.00312170640820935	0.00314433832386205	0.00315511572464645	0.00315050368996044	0.00314387083666363	0.00315525262589679	0.00318325480697717	0.0031936731538476	0.0031811273696773	0.00322054517370098	0.00324840961204489	0.00323353800498944	0.00331878707251569	0.00348481460562218	0.00327384503650718	0.00308420783572834	0.00327798413988497	0.00333636996591293	0.00331477547446119	0.00332778601758859	0.00337953926726169	0.00335817867112715	0.00336024515991006	0.00339320211806396	0.00341135206002687	0.00340373554219796	0.00339074380466929	0.003390609079233	0.00340436916571258	0.00342132571368837	0.00343091422088567	0.00343012280371985
flux1:	0.652710423634338	0.00323757038903021	0.00325035065415771	0.00325306892203196	0.00324484400274384	0.00322977575181488	0.00321532100173439	0.00320907178804697	0.00321497858315602	0.00323099297056077	0.00324978582057044	0.00326234461083061	0.00326258401217842	0.00325087753110133	0.00323483490890003	0.0032260246616157	0.00323298688937939	0.0032543827263321	0.00327824558244806	0.00329019861434471	0.0032863989767351	0.00328067958428924	0.00329376405397032	0.00332383182696471	0.00333456748600938	0.00332014382228608	0.0033606146556529	0.00339125315842002	0.00337668676121262	0.0034683013075876	0.00364325531425211	0.00342434960989377	0.00322678719707596	0.00342896562357235	0.00348984709334642	0.00346666418504407	0.00348126211086737	0.00353623821068936	0.00351488553329962	0.00351874963907952	0.00355478926802573	0.00357425086037886	0.00356550779848896	0.00355049846192554	0.00354922544538588	0.00356345901881274	0.00358210012363222	0.00359363234277293	0.00359417722365393
flux1:	0.652972872538091	0.0033701809512235	0.00338497869744008	0.00338900576620736	0.00338080154149574	0.00336449507824112	0.00334817183670684	0.00334037119277276	0.00334584628434755	0.00336278547016189	0.0033834101522778	0.00339783386330678	0.00339914142740557	0.00338732818505547	0.00337025489257562	0.00336025030005234	0.0033666971779425	0.00338862355076521	0.00341370007204879	0.00342684520896	0.00342392789507218	0.00341927061184122	0.00343426971143196	0.00346659578735282	0.00347771161787696	0.00346131017285605	0.00350278024326398	0.00353632671230495	0.00352210589724934	0.00362039405412609	0.00380457432353075	0.00357779007494586	0.00337229848003496	0.00358312314330212	0.00364671891381312	0.00362186536522922	0.00363816268879529	0.00369644667967509	0.00367512142286312	0.00368098621999656	0.00372040737198038	0.00374138427208082	0.00373155357345842	0.00371445332896497	0.00371194698225198	0.00372660194547962	0.00374694380711494	0.00376050081816413	0.00376250247739822
flux1:	0.653235321441844	0.0035038699973769	0.00352076237020595	0.00352617748029589	0.00351803762268222	0.00350047993460539	0.00348222364148037	0.00347278560002975	0.00347776254396363	0.0034956100982795	0.00351810558287629	0.0035344708122282	0.00353693380375365	0.00352508768579314	0.0035070275247326	0.00349583616716617	0.00350174761597475	0.00352417553730715	0.0035504440084093	0.00356478055223174	0.0035627938653068	0.00355933139423747	0.00357645652256554	0.00361125493249773	0.00362285530687641	0.00360441462395236	0.0036468400399705	0.00368344391742118	0.00366959140879553	0.00377484865897911	0.00396851361747925	0.00373392001072365	0.00352052574986109	0.00374026138543922	0.00380683752536867	0.00378024713374676	0.00379835188469834	0.00386001688620365	0.00383869390079984	0.00384671826476248	0.00388980872878671	0.00391252388569916	0.00390167727039591	0.00388244641699012	0.0038786363158697	0.00389366683958942	0.0039157093081608	0.00393133940486349	0.00393488488324415
flux1:	0.653497770345598	0.00363829637912193	0.00365733180904081	0.00366419402330002	0.00365616095832288	0.00363735865729611	0.00361713735432855	0.00360600713374811	0.00361043520419584	0.00362916820184304	0.00365354869093364	0.00367190179933563	0.00367558748675694	0.00366378372777207	0.00364480389608193	0.0036324684829091	0.00363785586316871	0.00366077220597471	0.0036882074910191	0.00370371523006477	0.00370267978048953	0.00370052167001566	0.00371998065419699	0.00375749072870267	0.00376972772540162	0.00374922770073051	0.00379258046541146	0.00383241579192841	0.00381893145960805	0.00393144544120088	0.0041348086378865	0.00389248582626837	0.00367124806587952	0.00390017812659646	0.00397004424141909	0.00394167461286309	0.0039616873634706	0.00402678979671513	0.00400539525687781	0.00401568051383558	0.00406270102279233	0.00408738723632852	0.00407562735011234	0.00405426157202666	0.00404910390279825	0.00406447112124178	0.00408819636784205	0.00410591092786639	0.00411104671355048
flux1:	0.653760219249351	0.00377307337172065	0.00379426866470745	0.00380261694682849	0.00379473563588747	0.00377472145535038	0.00375254273574953	0.00373970168756624	0.0037435473619006	0.00376313455590722	0.00378938581453309	0.00380973927855087	0.00381469268149585	0.00380300755728494	0.00378320020431727	0.00376980156530928	0.00377471136657773	0.00379812203459382	0.00382669653163441	0.00384333294248231	0.00384323525160358	0.00384246117802993	0.00386445611835119	0.00390494582355516	0.00391802260608983	0.00389548594963192	0.0039397613732217	0.00398303357531958	0.00396989020150308	0.00408994366952614	0.00430317084957643	0.00405321139184262	0.00382422595107584	0.00406264897887857	0.00413615883910831	0.00410600023563994	0.00412801769055123	0.00419659387894506	0.00417500493025923	0.00418758720791426	0.00423875816615453	0.00426564839901789	0.00425310651123301	0.00422963945021097	0.00422312051247297	0.00423879461234897	0.00426416687232105	0.00428393714965622	0.00429066276575292
flux1:	0.654022668153104	0.00390776214671208	0.00393110000898467	0.0039409537729951	0.003933275447159	0.00391211386605954	0.00388803028068976	0.00387349917542479	0.00387674646982684	0.0038971461474151	0.0039252221614455	0.0039475513410187	0.00395379294744465	0.00394230285297298	0.00392178577072487	0.00390744523417807	0.00391196260200221	0.0039358957175766	0.00396558015852789	0.00398327743781844	0.00398406401378475	0.00398471838927728	0.00400944445293017	0.00405321241265173	0.00406738361661673	0.00404287655672198	0.00408810137340999	0.00413505075819809	0.0041221916702164	0.00425006228260521	0.00447326824165312	0.00421578010766134	0.00397918480750668	0.00422740960549709	0.00430496737573179	0.00427305148064558	0.00429717785657819	0.00436924356343241	0.00434729132889874	0.00436214036753699	0.00441763332156693	0.00444695224106996	0.00443378588531808	0.00440829252550012	0.00440043418642574	0.00441639882029047	0.00444336623786434	0.00446512189082555	0.00447338476200775
flux1:	0.654285117056858	0.00404186897500221	0.00406729588023352	0.00407865559656117	0.00407124076559259	0.00404903203090234	0.004023144411913	0.00400698484785322	0.00400963456765701	0.00403079225892666	0.0040606123299273	0.00408485266420236	0.00409237613019168	0.00408115617223792	0.00406007286484319	0.00404495422433992	0.00404920632286267	0.00407371527027874	0.00410447935804427	0.00412314176265069	0.0041247145360779	0.00412680311691423	0.00415444817720185	0.00420182394475419	0.00421739345184358	0.00419102639009696	0.00423726661990834	0.00428816839064194	0.00427550759601109	0.00441146410858979	0.00464470873417844	0.00437981902126659	0.00413579943868636	0.00439413966833367	0.00447621112867758	0.00444261846919693	0.00446898355565279	0.00454453752834547	0.00452201260815943	0.00453903646284269	0.0045989713056557	0.0046309291490663	0.00461731981077772	0.00458992016786977	0.00458078701640713	0.00459704641889766	0.00462554577503864	0.00464917592954412	0.00465886816464019
flux1:	0.654547565960611	0.00417484666267391	0.00420227106425254	0.00421511862094594	0.00420803886844352	0.00418492096116416	0.00415737943649064	0.00413969342693847	0.00414176156514398	0.00416360784802765	0.0041950542817856	0.00422109902115141	0.00422986902661106	0.00421899142246366	0.0041975108627941	0.00418182206511554	0.00418598114275691	0.00421114725108052	0.00424296020795949	0.00426246227949072	0.00426467619156914	0.0042681650607315	0.00429890991754456	0.00435025237921544	0.00436756928550351	0.00433949790365126	0.00438686544548735	0.0044420269289431	0.00442945199931739	0.00457374751777344	0.00481703083994625	0.0045448892235915	0.00429368368416236	0.00456245245829017	0.00464957897100263	0.00461444388474279	0.00464322503814361	0.00472225685967855	0.0046989161543664	0.00471797008073783	0.0047824177614496	0.00481720700986434	0.0048033576864925	0.00477421984196821	0.00476392707342605	0.00478051553183062	0.00481048015604873	0.00483583761133771	0.00484679531350304
flux1:	0.654810014864364	0.00430609976898096	0.00433539079219752	0.00434968950620818	0.00434302787015069	0.00431917631165623	0.00429017912292744	0.00427110716500596	0.00427262281022699	0.00429507150588264	0.00432798810366583	0.00435568679091905	0.00436563735824367	0.00435517001143201	0.00433348634972275	0.00431748088794742	0.00432176677170005	0.00434770139345868	0.0043805325564972	0.00440071878038184	0.00440338205238844	0.00440819897487981	0.00444221779156242	0.00449791190786876	0.00451736569064335	0.00448779263676978	0.00453644972775287	0.00459620620930455	0.00458358372827513	0.00473644761500597	0.00498970420769278	0.00471048530715977	0.00445238801647537	0.0047318928709243	0.00482470468666832	0.00478821710602857	0.0048196613867516	0.00490216306365728	0.00487773675701149	0.00489863390110357	0.00496762330344106	0.00500541796848628	0.00499155020744761	0.00496089147709643	0.00494961197916246	0.00496660457731775	0.00499797512647184	0.00502488396332648	0.00503688956036193
flux1:	0.655072463768117	0.00443499229671821	0.00446597917584638	0.00448167357363624	0.00447552362835098	0.0044511493714587	0.00442093989755844	0.00440065799697795	0.00440166117225135	0.00442460824047037	0.0044587998434697	0.00448795783911307	0.00449899148838931	0.004488997084622	0.00446732942888196	0.00445130723512486	0.00445598886458251	0.0044828346154522	0.00451665424072038	0.00453734054408663	0.00454021778362143	0.00454625556860027	0.00458371614257457	0.0046441684860397	0.00466618429570921	0.00463536112981141	0.00468552212801514	0.00475023304719879	0.00473741606328089	0.00489904669669562	0.00516214026719606	0.00487604450801483	0.00461140607426011	0.00490194443437811	0.00500116955572601	0.00496357342588622	0.00499801589691467	0.00508399584046755	0.00505819369158785	0.00508071516047708	0.00515424208629479	0.0051951988340739	0.00518154875950463	0.00514963381332495	0.00513760267162049	0.00515512566414776	0.00518786283097399	0.00521612924205287	0.00522891712610569
flux1:	0.655334912671871	0.00456085599137524	0.00459332860008132	0.00461034427399257	0.004604808292751	0.00458015420223004	0.00454901676660158	0.00452773295252404	0.00452827278696824	0.00455159620498337	0.00458682955511848	0.00461720893146237	0.00462919702091161	0.00461973285544613	0.00459832503448284	0.00458263248881685	0.00458802805025551	0.00461595902510082	0.00465073945044765	0.00467171671071263	0.00467453461354398	0.00468165585074362	0.00472271940601523	0.0047883530789026	0.00481338775697522	0.00478161643594017	0.00483354680695036	0.00490359398322084	0.00489043067913827	0.00506099135651035	0.00533371070652749	0.00504096380956957	0.00477018896823651	0.00507204395391191	0.00517850929303258	0.0051400980101204	0.00517797292856811	0.00526747049411907	0.00523998712161199	0.00526388960272317	0.00534192562568657	0.00538618562942176	0.00537299853881184	0.00534013360982284	0.00532764838310375	0.00534588730638673	0.00537998503689666	0.00540941074994165	0.00542267625533434
flux1:	0.655597361575624	0.00468299728032281	0.00471670810394498	0.00473495204255132	0.00473013876006717	0.00470547529869195	0.00467373036338416	0.00465168116630396	0.00465181470809678	0.00467537554970319	0.00471138170150647	0.00474270378991633	0.00475548827288414	0.00474660681556394	0.00472572681928474	0.00471075537892872	0.00471723063678613	0.00474645150616263	0.0047821687784926	0.00480320825222712	0.00480566333337008	0.00481370576653643	0.00485852610196089	0.00492977559172758	0.00495831453335683	0.00492594747331854	0.00497996029125022	0.00505574934092491	0.00504209209234051	0.00522171191797277	0.00550376956314413	0.00520462134593606	0.00492816432913598	0.00524160053806486	0.00535622341751792	0.0053173331406586	0.00535917622101637	0.00545227487054957	0.00542279432379226	0.00544781449284067	0.00553031386974278	0.00557800428015018	0.00556552762167734	0.00553205049760406	0.00551946611817683	0.00553866987617881	0.00557416743951034	0.00560456473610694	0.0056179762056523
flux1:	0.655859810479377	0.00480070126384411	0.00483536906055066	0.00485473081246837	0.00485075328488452	0.00482637395927541	0.00479437318278937	0.00477182038562186	0.00477161221916938	0.00479525705358706	0.00483173549826251	0.0048636852627604	0.00487708190531141	0.00486883188291669	0.00484877051272612	0.00483495345959619	0.00484291801275723	0.00487366202053575	0.00491029803457369	0.00493115838705845	0.00493292599702015	0.00494170787947736	0.00499042989702871	0.0050677362676314	0.00510029073919741	0.00506772848404671	0.00512417909888236	0.00520614438815049	0.00519185853953575	0.00538063924093033	0.00567167379855754	0.00536639739218707	0.00508475593429827	0.00541001476400391	0.00553378461698252	0.00549478656244824	0.00554122832534537	0.00563806578953245	0.00560626622651039	0.00563212246149101	0.00571902619262794	0.00577026044306989	0.00575873532805336	0.00572500149653646	0.00571271943010855	0.00573319908988224	0.00577019041285869	0.00580139753051194	0.00581461096702188
flux1:	0.65612225938313	0.0049132319548924	0.0049485471565475	0.0049689010167232	0.00496587489679046	0.00494209180240238	0.00491021319964338	0.00488744095199161	0.00488696361804924	0.00491052823490377	0.00494715278507092	0.00497938503017817	0.00499318791729397	0.00498561550361027	0.00496668370897119	0.00495449063114871	0.00496439202789897	0.00499691803695302	0.00503446317557222	0.00505489864857788	0.00505564253904359	0.00506496756434665	0.00511772539517919	0.00520153196860604	0.00523863609590612	0.00520632186263875	0.00526560156363293	0.00535421411296378	0.0053391860967724	0.00553721456448364	0.00583679758795176	0.00552569033636969	0.00523939963714006	0.00557669377675557	0.00571064578626068	0.00567193859646171	0.00572369059668222	0.00582446505405415	0.00579002463611185	0.00581641770621343	0.00590765498807942	0.00596253172552879	0.00595218351083676	0.00591854947902966	0.00590700166402789	0.00592912345514556	0.0059677624936939	0.00599965817563814	0.00601233378274653
flux1:	0.656384708286884	0.00501982897095472	0.00505546061667325	0.00507666875726508	0.00507471101097454	0.0050518505087046	0.00502049366708892	0.00499780583315752	0.00499714090534592	0.005020455261836	0.00505688160917573	0.00508902884067088	0.00510301580351442	0.00509616540709206	0.00507868985913458	0.00506861871000184	0.00508093460218181	0.00511552344838125	0.00515397967378451	0.00517374890082474	0.00517313078805421	0.00518279253729816	0.00523970763626594	0.00533045606030928	0.0053726625315388	0.0053410733520295	0.00540360283583055	0.00549937977111356	0.00548352455361365	0.00569088976829037	0.0059985371074154	0.00568192426964968	0.00539155226057128	0.00574105919068924	0.00588624312640341	0.00584824613031613	0.00590608315450016	0.00601105525781349	0.00597366033850165	0.00600027545795996	0.00609576387268189	0.00615436497729852	0.00614539378030405	0.00611219907055033	0.00610182795750353	0.00612600082778132	0.00616650231881262	0.00619901843944252	0.00621083824616332
flux1:	0.656647157190637	0.00511970186647813	0.00515530559531732	0.00517722176476429	0.00517644953211637	0.0051548477775056	0.00512442883381999	0.00510214628391463	0.00510138586061352	0.00512428005634063	0.0051601547753048	0.00519183635617568	0.00520577482322165	0.00519968898186842	0.00518400563587146	0.00517657251287114	0.00519180126821738	0.00522875175999978	0.00526813608582711	0.00528701114618584	0.00528470002256403	0.00529448622639777	0.0053556658811037	0.00545379227723669	0.0055016659107554	0.00547130064855936	0.00553752389211991	0.00564103752520471	0.00562430567793297	0.00584111783162967	0.00615630495610799	0.00583454689703965	0.00554069186761522	0.00590254650328216	0.00605999481882779	0.00602314253838363	0.00608788436805769	0.00619737573341875	0.0061567320516126	0.00618324477798528	0.0062828913248242	0.00634528007497543	0.00633785227884229	0.00630540180929062	0.00629663836361697	0.00632329721420876	0.00636593280708296	0.00639906430459467	0.00640975004398065
flux1:	0.65690960609439	0.00521202401346451	0.00524725042875973	0.00526972359175188	0.00527025263157258	0.00525025045359123	0.00522119639475385	0.0051996538924129	0.00519890223828946	0.00522121326398437	0.00525618391465778	0.00528701602921851	0.00530066877027899	0.0052953868016503	0.00528183249026182	0.00527755958350779	0.00529620995549156	0.0053358348780938	0.00537618315023939	0.00539395860973983	0.00538963988398457	0.00539933706333365	0.005464873740437	0.00557080453355391	0.0056249132264558	0.00559627828993445	0.00566665708796637	0.00577854162827137	0.00576092650824272	0.00598733574252736	0.00630951591600932	0.00598301884248233	0.00568630994997136	0.00606059687805417	0.00623129604296093	0.00619603377452587	0.00626852971231688	0.0063829190573578	0.00633876601876515	0.00636485388601605	0.00646855917237686	0.00653477996889122	0.00652902178806081	0.00649757024042995	0.00649081194593947	0.00652039818833765	0.00656548855006161	0.00659930026511654	0.00660863072296647
flux1:	0.657172054998143	0.00529592820530324	0.00533043081666739	0.00535330797841367	0.00535525001793942	0.0053371865809889	0.00530992844548591	0.00528947084468781	0.00528884596187386	0.00531042494385757	0.00534415084341855	0.00537375672394032	0.00538688702550814	0.00538244231670205	0.00537134473471693	0.00537074714887407	0.0053933276859668	0.0054359501261525	0.00547732104183998	0.00549382290241146	0.00548720770720519	0.00549660685325474	0.0055665786823779	0.00568072575557354	0.0057416288715538	0.00571522284609954	0.00579023188749661	0.00591118615739007	0.00589273167561173	0.00612894403016868	0.00645756787874591	0.00612679750073225	0.00582789804277651	0.00621464406469341	0.00639951216587262	0.00636629201777409	0.00644741018716505	0.00656712852952689	0.0065192559182566	0.00654461654842826	0.00665228404608006	0.00672236512587506	0.00671835912214203	0.00668809851226842	0.0066836891954024	0.00671663043935755	0.00676453433573154	0.00679916469815347	0.00680699183334312
flux1:	0.657434503901897	0.00537050589551858	0.00540394787973098	0.00542707537918235	0.00543053376398745	0.00541473857829587	0.00538970331162993	0.00537068094752019	0.00537031595472796	0.00539103562195731	0.00542319881616703	0.00545121870590634	0.00546359467164117	0.00546001076640432	0.00545167748690321	0.00545524978332755	0.00548225862528414	0.00552820882676373	0.0055706881110584	0.00558578272023701	0.00557661783007782	0.00558552167286765	0.00565999416878302	0.00578274914918486	0.00585098399356786	0.00582728258377624	0.00590740460816309	0.00603818986915313	0.00601899912769371	0.00626528797109076	0.00659982291745557	0.00626531985000008	0.00596493258636715	0.00636410041747042	0.0065639725226994	0.00653324904222355	0.00662387080441625	0.00674939696892727	0.00669766274833917	0.00672203774240237	0.00683358905712965	0.00690754928031252	0.00690533438459438	0.00687638548433658	0.00687459824180084	0.00691128872149518	0.00696239022010412	0.00699805196856572	0.00700431519784418
flux1:	0.65769695280565	0.00543481123943577	0.00546687044203965	0.00549009322040048	0.00549515653233081	0.00548193968906603	0.00545954071102631	0.00544230410055775	0.00544234841664875	0.00546211053878625	0.00549242651170013	0.00551852692588283	0.00552992480044587	0.00552721069898162	0.00552191803903569	0.00553012134884201	0.00556203691293262	0.00561164972081118	0.00565535434407429	0.00566895735002653	0.00565703605951947	0.00566526816928301	0.00574429705621237	0.00587602477857141	0.00595209230186084	0.00593153487307627	0.00601725525189576	0.00615868817000772	0.00613893289594716	0.00639564512504983	0.00673559336039205	0.00639798876696782	0.00609686218478624	0.0065083461470873	0.00672396717126189	0.00669619172241691	0.00679720983840059	0.00692906702735769	0.00687341443395741	0.00689661694049378	0.00701201275335155	0.00708987290521889	0.00708944808015229	0.00706185573194991	0.00706287953383435	0.00710366238452865	0.00715835719534019	0.0071953354122281	0.00720007352010747
flux1:	0.657959401709403	0.00548787005508873	0.00551824195073962	0.00554140066932722	0.00554813440189616	0.0055377753366389	0.0055184022397091	0.00550329644357785	0.00550391687105275	0.00552265943754097	0.0055508871391402	0.00557476911684487	0.00558497573723069	0.00558312100412957	0.00558110359880709	0.00559435402320165	0.00563162686036125	0.00568523964248342	0.00573032189690582	0.00574240725246322	0.0057275812866467	0.00573499681727954	0.00581863159537155	0.00595966304569504	0.00604401419457548	0.00602699286174962	0.00611879293991266	0.00627173460615922	0.00625166489014783	0.0065192222865296	0.00686413636561104	0.00652416635252883	0.00622310067805477	0.0066467250537855	0.00687874834719026	0.00685436170984147	0.00696667955534759	0.00710543305178335	0.00704590507356011	0.00706784790555079	0.00718711291802213	0.00726891116558963	0.00727024242813945	0.00724397429195265	0.00724790413439185	0.00729305598880959	0.00735173761487909	0.00739038530711441	0.00739374547070611
flux1:	0.658221850613157	0.00552869271568147	0.00555709139928933	0.00558001772202038	0.00558845458521582	0.00558119011909512	0.00556519824547482	0.0055525574135789	0.00555393926127807	0.00557164317725518	0.00559759400896106	0.00561900019170737	0.00562781483191917	0.00562678517478319	0.0056282270161839	0.0056468857921251	0.00568993164235037	0.00574788242036135	0.00579453358621391	0.00580514241989481	0.00578733454610927	0.00579383196681507	0.0058821196997677	0.00603274494604284	0.00612576907504965	0.00611262079319887	0.00621096951427452	0.00637631207840162	0.00635626554050778	0.00663516259222809	0.00698465825463751	0.00664317585329109	0.00634302784395819	0.00677854826889948	0.00702753723142983	0.00700696041713738	0.00713148897888321	0.00727774436614181	0.00721449396325988	0.00723521472366863	0.00735846388540937	0.00744427424304504	0.00744730443857989	0.0074222524299765	0.00742908240380005	0.00747880016646154	0.00754184609616796	0.00758257739322169	0.00758482080647729
flux1:	0.65848429951691	0.00555628910853165	0.00558244672771414	0.00560495750344632	0.00561508736288171	0.00561110012544427	0.00559880097701023	0.00558894365251396	0.00559129200263791	0.00560798705788242	0.00563153251774699	0.0056502530132663	0.00565748897276459	0.0056572228980488	0.00566225038048122	0.00568661600555981	0.00573580986107237	0.00579843527759999	0.00584688851903895	0.00585613744798243	0.00583535403307571	0.00584088681549093	0.00593387555739207	0.00609433727673233	0.00619635374661634	0.00618735533564619	0.00629269901632258	0.00647135173858113	0.00645176099323551	0.00674256100600892	0.00709632731895374	0.00675431145068212	0.00645599749071515	0.00690310541925856	0.00716953535356162	0.00715315925009566	0.00729080895537364	0.00744520973639494	0.0073785047531778	0.0073981847371586	0.00752564749810296	0.00761559956006332	0.00762026009868849	0.0075962437713408	0.00760586222113988	0.00766025146812134	0.00772800924199395	0.00777129008828216	0.00777279365276678
flux1:	0.658746748420663	0.00556968337898221	0.00559334866968811	0.00561524005369039	0.00562700078754022	0.00562640929546514	0.00561806275318001	0.00561128841792357	0.00561482952726908	0.00563059934868941	0.00565167708795049	0.00566755415691659	0.00567304043851633	0.00567344743209873	0.00568212467022067	0.00571242691816278	0.0057680977623323	0.00583573047746247	0.00588626253912721	0.00589435076513178	0.00587069318430661	0.005875280215457	0.00597302155042437	0.00614350973663082	0.00625476332642003	0.00625012894285036	0.00636287948410621	0.0065557558076818	0.00653715305123485	0.00684048436233609	0.00719829162849709	0.00685685308801459	0.00656135072613799	0.00701968066617307	0.00730393882198102	0.00729211383534945	0.00744377943010885	0.00760700275769279	0.00753722525835868	0.00755619985045179	0.00768823928044704	0.00778253719560494	0.00778876094728632	0.00776553232388807	0.00777771843597216	0.00783678279124817	0.00790955555035012	0.00795589162805677	0.00795714518389552
flux1:	0.659009197324416	0.00556792635259264	0.00558886305149624	0.00560990572220339	0.00562317632985105	0.00562602792644874	0.00562183707136761	0.00561842418544263	0.00562340683350584	0.00563839246997218	0.00565701054452684	0.00566994217462673	0.00567352551401194	0.00567448597592431	0.00568681239617478	0.00572320797349082	0.00578563383386746	0.00585859899331701	0.00591153024732504	0.00591874462251752	0.00589241827150341	0.00589615180375855	0.00599870213380159	0.00617935042283793	0.00630001059065465	0.00629989094068847	0.00642041316752663	0.00662841982046908	0.00661143754016964	0.00692799111967926	0.0072896971177396	0.00695008216430575	0.0066584308034541	0.00712756976310826	0.00742995288722716	0.00742298010413497	0.00758951852350165	0.00776226796657118	0.00768990852543558	0.00770866817785556	0.00784579250674632	0.0079447312533385	0.00795246592644664	0.00792971570059573	0.00794413732343953	0.00800776841116033	0.00808579956481386	0.00813572117283203	0.00813731981290418
flux1:	0.65927164622817	0.00555010428547706	0.00556809014487938	0.00558802667213295	0.00560262376804679	0.00560889131993361	0.00560900028390445	0.00560920574712564	0.00561590214228394	0.00563030387165591	0.00564654298863213	0.00565648540028156	0.00565803277653887	0.00565939971765694	0.00567530972524928	0.00571787925700709	0.00578728229448983	0.0058658928340463	0.00592158526834209	0.00592830249448602	0.00589962223676686	0.00590267246361769	0.00601009291279648	0.00620097673078208	0.0063311402108046	0.00633562282964453	0.0064642219449711	0.00668825024740656	0.00667361741771261	0.00700414623123173	0.00736970123485145	0.00703329369500779	0.0067465955089505	0.00722609396180216	0.00754680428507253	0.00754492973131978	0.00772713278436026	0.00791012761523356	0.0078357757251963	0.00785495806548964	0.0079978233419547	0.00810180077263708	0.00811102231099171	0.00808838779367424	0.00810460092336043	0.00817256902530993	0.00825602598023296	0.0083100697619084	0.00831270093567391
flux1:	0.659534095131923	0.00551534377868044	0.00553017072019235	0.0055487158446635	0.00556439425465653	0.00557397701018434	0.00557847181150323	0.00558253142275769	0.00559123710067605	0.0056053140161675	0.0056193275876478	0.00562629666755899	0.00562569828170879	0.00562730061708516	0.00564666505004284	0.00569541114229627	0.00577195266819885	0.0058565033865861	0.00591535623104099	0.00592204148698605	0.00589143267649048	0.00589404847790952	0.00600640353014972	0.00620754000164209	0.00634723584145604	0.00635634602232251	0.00649325627451714	0.00673417496439935	0.00672270857871926	0.00706802802436885	0.00743747871861707	0.00710580148997744	0.00682522368768317	0.00731460736010721	0.00765374938796745	0.00765716268023264	0.00785572794094139	0.00804968920739947	0.00797402130088436	0.00799439613454889	0.00814380001140612	0.00825332377089074	0.00826404951805521	0.0082411250387351	0.00825857600905319	0.00833052222673114	0.00841947963943267	0.00847816739703994	0.00848259278022975
flux1:	0.659796544035676	0.0054628140450331	0.0054742897093493	0.00549113386600406	0.00550759149640326	0.00552031993571314	0.00552923177274445	0.00553736096399313	0.00554839300784018	0.0055624599565821	0.00557447179432497	0.0055785434022552	0.00557571599714774	0.00557736318077269	0.00559999228585111	0.00565483856337101	0.00573861408100696	0.00582937458626396	0.00589181742650941	0.00589901898335761	0.00586701367625684	0.00586951960451149	0.00598687479701552	0.00619822410613317	0.0063474201030351	0.00636112246340798	0.00650649803212991	0.00676514624600151	0.0067577385265661	0.0071187263158127	0.00749221829181109	0.00716693478882822	0.00689371404190092	0.00739249593518463	0.00775007726785266	0.00775891539659186	0.00797441957125053	0.00818005403117162	0.00810382057410096	0.00812627024829154	0.00828313807286982	0.00839882718533432	0.00841112870535319	0.00838747927824058	0.008405511093316	0.00848094243882297	0.00857536606806431	0.00863918137741666	0.00864621384847596
flux1:	0.660058992939429	0.0053917289226849	0.00539967957760573	0.00541449553533583	0.00543138212511147	0.00544702609540679	0.00546033618417963	0.00547273013051961	0.00548642304653788	0.00550084457221518	0.00551114410290079	0.00551245316739511	0.00550734350424968	0.00550883125160958	0.00553447902773658	0.00559527023126019	0.00568630477642711	0.00578351154565142	0.00584999494626411	0.00585833467548016	0.00582556317564864	0.00582835322619753	0.00595077232568047	0.00617224004302087	0.00633084963760323	0.00634905073600732	0.00650295955369931	0.00678013827544224	0.00677774030780654	0.0071553335754576	0.00753311165704992	0.00721602714034358	0.00695147639038944	0.00745916862519279	0.00783510806343886	0.00784946431978799	0.00808234332937342	0.00830032698065431	0.00822433973288208	0.00824983737324596	0.00841520253508408	0.00853778405360028	0.00855179951190977	0.00852697837999031	0.00854484267530283	0.00862313191008215	0.00872286470171723	0.00879222855807319	0.00880270504532754
flux1:	0.660321441843183	0.00530135179957648	0.00530562633290093	0.00531807843061185	0.00533500734120126	0.0053532863862378	0.00537093122123928	0.00538776342302208	0.00540446213208711	0.0054196432186031	0.00542857817713594	0.00542731650384374	0.00541990481598693	0.00542102173393007	0.00544939163412981	0.00551589501268533	0.00561413916043962	0.00571798701328691	0.00578897082494638	0.00579913085503782	0.00576630920352957	0.00576983822116094	0.00589738028139317	0.00612882007756151	0.00629670905071573	0.00631926178173007	0.00648168258758946	0.00677814298675408	0.00678174575998203	0.00717693311786182	0.00755933848075902	0.007252400514111	0.0069979176215216	0.00751404287453938	0.00790818821845817	0.00792812554466806	0.00817866462133249	0.00840962789843118	0.0083347478474085	0.00836433540056117	0.00853931611335496	0.00866961759046925	0.00868556347324728	0.00865913365941173	0.00867600941604637	0.00875640148455188	0.00886115386529534	0.00893640104323687	0.00895115243311634
flux1:	0.660583890746936	0.00519100675430324	0.00519148136057224	0.00520123658031417	0.00521779851997193	0.00523839315738026	0.0052602690926632	0.00528168769945979	0.00530173734415739	0.00531811095704947	0.00532607762528215	0.0053224903895271	0.00531279368981039	0.00531332873585927	0.00534408083410315	0.0054159891233201	0.00552131599910848	0.00563194925307442	0.00570788887967657	0.0057205949348202	0.00568850924747944	0.00569328288020407	0.00582599941090114	0.00606721556848657	0.00624420825764045	0.00627091884784899	0.00644174130280277	0.00675816889594681	0.00676878275996715	0.00718258948128573	0.0075700524574651	0.00727534912475273	0.00703242608824075	0.00755652852481107	0.00796868491329526	0.00799425237328185	0.00826258784040792	0.00850710448863175	0.00843423032570647	0.00846899732198064	0.00865477168311813	0.00879371029778753	0.00881189201160933	0.00878345132585043	0.00879847073302857	0.00888009724482086	0.00898944362259554	0.00907080171367786	0.00909062137691224
flux1:	0.660846339650689	0.0050600986839821	0.00505668187898511	0.00506342195130191	0.00507919951275647	0.00510176230932048	0.00512772859244197	0.00515385006103367	0.00517758264273133	0.00519559429534055	0.00520302548486599	0.00519740645789763	0.00518548165369797	0.00518523242705654	0.00521799218423831	0.00529492838334354	0.0054071318583636	0.00552463531363141	0.00560596624584595	0.00562196834722177	0.0055914569635083	0.00559802088078798	0.00573595307609906	0.00598670225923633	0.00617258733546772	0.00620322558473463	0.00638225285380116	0.00671924720848303	0.00673788060267506	0.00717134603849838	0.00756437369646765	0.00728412785248349	0.00705435879821663	0.00758601445134531	0.00801598216087745	0.00804723291730053	0.00833336538240858	0.00859194657303542	0.0085220030740978	0.00856306586539798	0.00876084627746513	0.00890941525575262	0.00893023586737554	0.0088994440842898	0.00891172497796322	0.00899362741919277	0.00910701054174267	0.00919458366930539	0.00922019641097653
flux1:	0.661108788554442	0.00490814409327073	0.00490078184115065	0.00490421571661676	0.00491879781052445	0.00494296341606034	0.00497284320280243	0.00500374328848094	0.00503146148711498	0.00505155128692096	0.00505890239895319	0.00505158804337778	0.00503753487517766	0.00503631675239252	0.00507068542091421	0.0051522093672945	0.00527100335892536	0.00539539308185602	0.00548251396466511	0.00550256517048573	0.00547449939923744	0.00548342808683622	0.00562660372049668	0.0058865955249932	0.00608113154332833	0.00611544451880605	0.00630239743096496	0.00666044799617897	0.00668808601971681	0.00714223349744799	0.00754139153034887	0.00727794936244955	0.00706303530332827	0.00760186179663793	0.00804948055033214	0.00808648975275911	0.00839030663622579	0.0086634011493213	0.00859732658918545	0.00864580684498421	0.00885681393828784	0.00901606652357452	0.00904003265682044	0.00900663895182604	0.00901532224435283	0.00909648357940369	0.00921322772566956	0.00930698669814396	0.00933902002856611
flux1:	0.661371237458196	0.00473481281230735	0.00472349377223428	0.00472337005606641	0.00473636567429925	0.00476175941040143	0.0047953387498261	0.00483104123978747	0.00486300007258818	0.00488558289597126	0.00489331650673629	0.00488467914520719	0.00486864297794374	0.00486629901954514	0.00490186550791273	0.00498748193449757	0.00511250043005911	0.00524371411539621	0.00533696853195243	0.00536180225590196	0.00533706615092616	0.00534895108568736	0.00549738034982718	0.00576627619762335	0.00596919708121375	0.00600692585674377	0.00620144763040475	0.00658090700418735	0.00661849007914556	0.0070942906523142	0.00750017971221823	0.00725599227226196	0.00705774081991302	0.0076034061953466	0.00806860163995303	0.0081114829497481	0.00843278699939779	0.00872078743824942	0.00865951928422615	0.00871652002451647	0.00894195537094866	0.00911298617208146	0.0091407099573613	0.00910457831721837	0.00910886798206364	0.00918825122821217	0.00930758430684427	0.00940736448513317	0.00944632402728075
flux1:	0.661633686361949	0.00453997952356423	0.00452474063689913	0.00452085987608789	0.00453191100771948	0.00455815605100489	0.00459518125099918	0.00463564517933294	0.00467203237338931	0.00469747694696539	0.0047060464432736	0.00469648673284178	0.00467866117327787	0.0046750725435317	0.00471142625560256	0.00480059366888177	0.00493139081824779	0.00506927736667305	0.00516893442906693	0.00519924066682391	0.00517870984457159	0.00519414637095308	0.00534781568831514	0.00562522562082836	0.00583624596075966	0.00587714432910703	0.0060788049103816	0.00647986126456796	0.00652826388141055	0.00702659613593307	0.0074398234075343	0.00721742045733653	0.00703773918397045	0.00758996941408977	0.00807279679826936	0.00812171679953208	0.00846025675828216	0.00876351095147279	0.00870796952656437	0.00877454709232882	0.00901556350340175	0.00919948672572867	0.00923168275565137	0.00919281304880554	0.00919201570804057	0.00926860713449947	0.00938969079688282	0.00949519829203291	0.00954144890123985
flux1:	0.661896135265702	0.00432378293044365	0.00430471569200443	0.00429694262295985	0.00430573645385296	0.00433245998876237	0.00437263405809621	0.00441774033327473	0.00445865639020837	0.00448726410907016	0.00449709692295172	0.00448703584257996	0.00446766503047256	0.00446276141947581	0.00449950525019374	0.0045916446658138	0.00472769411712259	0.004872002016516	0.00497823580117216	0.00501463638966125	0.00499915553891933	0.00501872744293842	0.00517759017471595	0.0054630670347077	0.00568188663945373	0.00572574015112525	0.00593403941780647	0.00635668979018258	0.0064166991951918	0.00693830768573778	0.0073594550685231	0.00716141141061387	0.00700229427288887	0.00756087886442683	0.00806155920187996	0.00811674952347671	0.00847224947737738	0.00879107562827655	0.00874214609976751	0.00881927720644302	0.0090769454239147	0.00927486939056235	0.00931234589018502	0.0092708886087557	0.00926444968846283	0.00933730367711009	0.00945926968619038	0.00957009577556568	0.00962384958563794
flux1:	0.662158584169456	0.00408668992237227	0.00406394764725726	0.00405222357221831	0.00405850423241274	0.00408534309218814	0.00412832204947906	0.0041778604521286	0.0042232993673802	0.00425528365662397	0.00426676461825629	0.00425663509998498	0.00423601534635238	0.0042297846136	0.00426654699949248	0.00436104939283424	0.00450174202731646	0.00465210620283912	0.00476497409200952	0.00480799700336723	0.0047983555437736	0.00482261624019695	0.00498657927294068	0.00527960966200913	0.00550591628119317	0.00555255960264641	0.0057669289727373	0.00621095471097419	0.00628324942938093	0.00682870415137088	0.00725829480702589	0.0070871900504976	0.00695069702063048	0.00751549200192644	0.0080344370241585	0.0080962044625614	0.00846838944066979	0.00880309329333842	0.00876160705678181	0.00885015128090887	0.00912542242587558	0.00933841998806118	0.00938206383317007	0.00933832713566837	0.00932586090709112	0.00939414331442481	0.00951613378658952	0.00963177675145149	0.00969308892893327
flux1:	0.662421033073209	0.00382956224809682	0.00380336843374439	0.00378772375567084	0.00379130379346104	0.00381791002968995	0.00386329976720075	0.00391695715435329	0.00396678864223208	0.00400225558570514	0.00401571084072446	0.00400594906157829	0.00398442932099972	0.00397692535392824	0.00401337011158193	0.00410960143274518	0.00425424080747078	0.00441016780842625	0.00452958791748173	0.00457964060286157	0.00457654599074426	0.00460599543716515	0.00477490085721887	0.00507489215365752	0.00530836085863578	0.00535769136501613	0.00557749363366112	0.00604243853980651	0.00612756681122455	0.00669722547063327	0.00713569062510962	0.00699406388030976	0.00688229449672146	0.00745322206475816	0.00799104577928691	0.00805978093141348	0.00844839773088373	0.00879929004675464	0.00876600714646314	0.00886666657707084	0.00916033071187433	0.00938940561598357	0.00944016136080032	0.00939460982529044	0.00937592134491384	0.00943894842941473	0.00956015726794624	0.00968005030515331	0.00974882284186058
flux1:	0.662683481976962	0.00355372387176621	0.0035243813878156	0.00350494801314661	0.00350571949042121	0.00353176604414394	0.00357912018247601	0.00363647051750405	0.00369042443116814	0.00372935528017853	0.00374503712158422	0.00373607335079986	0.00371405386145426	0.00370540151822234	0.00374123420351943	0.0038385369827342	0.00398633209284397	0.00414718378328733	0.00427291185706137	0.00433025381778513	0.00433430227687276	0.0043693591675216	0.00454296058313073	0.00484922325111342	0.005089510698662	0.0051414964253037	0.00536602386235715	0.00585117472536107	0.00594953319998931	0.00654350710029014	0.00699115485687776	0.00688145604012821	0.00679651785500676	0.00737356205392626	0.00793107834299355	0.00800726316232781	0.00841209672566978	0.00877950963637409	0.00875510412721982	0.00886838313905637	0.0091810254936826	0.00942707543629453	0.00948591905396953	0.00943916433787169	0.00941426217546251	0.00947153271729993	0.00959124559147009	0.00971478909052923	0.00979078253386976
flux1:	0.662945930880715	0.00326102804637719	0.00322892843371215	0.00320595132365102	0.00320389602371221	0.00322908230200843	0.00327790115852222	0.00333839774983161	0.00339605122783822	0.00343828729753306	0.00345636017055876	0.00344860896802283	0.00342653731570702	0.00341693333733644	0.00345190303461601	0.00354959393816188	0.00369964930779541	0.00386462556844081	0.00399623198311493	0.00406094702714236	0.00407259193689099	0.00411356131605929	0.0042914948067429	0.00460321927009355	0.00484995108581505	0.00490463159673992	0.00513310241743183	0.00563747085150404	0.00574928416934018	0.00636740753887055	0.00682439510530888	0.00674893433880294	0.00669290715408986	0.00727610515763666	0.00785431219911333	0.00793852649052475	0.00835941308703985	0.00874371427697827	0.00872876429396379	0.00885493316977798	0.00918689071257967	0.00945066853911521	0.00951857704452999	0.00947136129164248	0.00944046080239646	0.00949167979334584	0.00960931032429716	0.00973590663377479	0.00981875926556979
flux1:	0.663208379784469	0.00295392377161437	0.00291955550050228	0.00289340222812027	0.0028886000659883	0.0029126568772744	0.00296238740213764	0.00302535755814433	0.00308612532745105	0.00313135572160906	0.00315188359931379	0.00314573311786373	0.00312409700951319	0.00311380595496735	0.0031477017352561	0.00324506486421033	0.00339636839289689	0.00356448965818042	0.00370133741480972	0.00377330638788977	0.00379282508587886	0.00383986213037414	0.00402161222563956	0.0043378397536804	0.00459058957427916	0.00464806885691156	0.00487962211574571	0.00540192614278164	0.00552722820319086	0.00616902999301899	0.00663534024104926	0.00659623633273455	0.00657113273358643	0.00716056157931835	0.00776061466455435	0.00785354092976618	0.00829037963406749	0.00869198366365224	0.00868696742550882	0.00882603367538822	0.00917735550121893	0.00945943063838742	0.00953734908467174	0.00949052232038849	0.00945403990757158	0.00949913295309988	0.00961425323227858	0.00974334202775439	0.00983259565470389
flux1:	0.663470828688222	0.00263552126926637	0.00259947550732336	0.00257064238637258	0.00256327684419574	0.00258596993451529	0.0026360063389935	0.00270064859404477	0.00276377684782109	0.00281152944541273	0.00283446476528253	0.00283026494583645	0.00280958112783444	0.0027989256921971	0.00283156741280674	0.00292784359266294	0.00307925294663851	0.00324934363333853	0.00339056841920197	0.00346944349901204	0.00349690372265241	0.00354997495205984	0.00373483641428767	0.00405442379036764	0.00431268306721649	0.00437311410837998	0.00460680288842582	0.00514544664603396	0.00528406440257072	0.00594874119794312	0.0064241639675541	0.00642329231909283	0.00643101448193003	0.00702677341337261	0.00764994786681962	0.00775237326134547	0.0082051367132384	0.00862451299523566	0.0086298111230873	0.00878150177811547	0.0091519170554065	0.00945263967959832	0.00954144716597722	0.00949594004643209	0.00945447926900599	0.00949359746751546	0.00960596152352388	0.00973705396523117	0.00983218516106643
flux1:	0.663733277591975	0.00230965507584121	0.00227262744364897	0.00224174074287906	0.0022321001272126	0.00225323157868756	0.00230291644979123	0.00236830061313017	0.00243286496900509	0.00248250116423249	0.00250767557426393	0.0025057251511328	0.00248652417358889	0.0024758696594269	0.00250709325140814	0.00260146597075358	0.00275169456257384	0.00292236855910398	0.00306686204244428	0.00315204387637767	0.00318727137948345	0.00324611487607746	0.00343315135911639	0.00375472956993791	0.00401786798436977	0.0040814291226493	0.00431621166143417	0.00486926202063079	0.0050208024786549	0.00570719128785963	0.00619130942511912	0.00623024915811313	0.00627254143261456	0.00687473030359573	0.0075223757637297	0.00763518940974542	0.00810393372328002	0.00854161064481433	0.0085575141982749	0.00872127121018302	0.00911016810115968	0.00942963865038142	0.00953011496051895	0.00948690813449956	0.00944123862253657	0.0094747540747242	0.00958431330699198	0.00971702326597047	0.00981747858462536
flux1:	0.663995726495728	0.00198094120142683	0.00194372819829222	0.00191153920176824	0.00190001278943122	0.00191941982441723	0.00196804579416341	0.00203311630646662	0.00209802451677978	0.00214873831799649	0.00217585560558617	0.00217638805952149	0.00215919495098808	0.00214892813267238	0.00217856598213702	0.00227014495904678	0.00241774868620983	0.00258739806347435	0.00273379556364169	0.00282441457534862	0.00286696355368174	0.00293104988497407	0.00311905076784678	0.0034409785398673	0.00370819571548232	0.00377505914945893	0.00400978734323245	0.00457494701441135	0.00473878778992623	0.00544533807892513	0.00593751793064655	0.0060174977487209	0.0060958942967482	0.00670458874555623	0.00737807530368108	0.0075022589847611	0.00798713126269318	0.00844369571798412	0.00847041844472664	0.00864540784622339	0.00905182595183546	0.00938987236878656	0.0095026667226451	0.00946275783144736	0.00941378785184148	0.00944228009493712	0.00954918994477236	0.00968326062806495	0.00978849397493913
flux1:	0.664258175399482	0.00165482171078884	0.00161831096929634	0.00158568418280847	0.0015727528720427	0.00159030411836458	0.00163711658353437	0.00170069997701782	0.00176470026266228	0.00181552250002492	0.00184415425836529	0.00184732315517498	0.00183263450622567	0.00182313761672771	0.00185099505679136	0.00193879863496778	0.00208216457261706	0.00224895258404747	0.00239562614560976	0.00249052923764025	0.0025396570973815	0.00260815257501662	0.00279558946655776	0.0031159031465167	0.00338617317133539	0.00345646614796792	0.00368987079523954	0.00426444853401211	0.00443973192067964	0.00516447720763128	0.00566386321792421	0.00578570567644134	0.00590147264983303	0.00651669694070957	0.00721735290921575	0.00735396335551679	0.00785520396323681	0.00833129521840825	0.00836898787033535	0.00855412184968115	0.00897675950462902	0.0093329240987706	0.0094585273134879	0.00942289642788941	0.00937163973136215	0.00939587336057402	0.00950049059651017	0.00963581489963746	0.00974532491072896
flux1:	0.664520624303235	0.00133758653260552	0.0013027407436635	0.00127063530676676	0.00125685713559051	0.00127244705370233	0.00131664892569481	0.00137746649017203	0.001439162544662	0.00148897107815401	0.00151855588340492	0.00152442039578877	0.00151267882625773	0.00150429987919726	0.00153012916598418	0.00161306689828301	0.00175040512001233	0.00191226444376294	0.00205732219334272	0.00215506588566611	0.00220971366536131	0.00228144743964871	0.00246643206891835	0.0027827940522441	0.00305480507403856	0.00312856436346893	0.00335923661563949	0.00394011620862334	0.004125746295078	0.00486627668054204	0.00537178982379807	0.00553585429410829	0.00568992670243227	0.00631162525641393	0.00704066600567554	0.00719080757899758	0.00770874353336665	0.00820504003081666	0.00825380435154631	0.00844777416378618	0.00888501055356662	0.0092585476843841	0.00939726886454918	0.00936684306415012	0.00931438050478485	0.00933527416989385	0.00943814419491761	0.00957477708550795	0.00968814205589778
flux1:	0.664783073206988	0.0010363590435276	0.0010041941733743	9.73639390644324e-4	9.59631088843465e-4	9.73173905015195e-4	0.00101393378832852	0.00107062075427745	0.0011284945544285	0.00117603147721433	0.00120587857957249	0.00121439038235119	0.00120595785990125	0.00119897898562683	0.00122245245444737	0.00129930937292093	0.00142864907990237	0.0015832861923933	0.00172457873907571	0.00182342958881763	0.00188220911271129	0.00195564551080346	0.00213589100932832	0.00244553961145076	0.00271763140750825	0.00279475180382265	0.00302112061978251	0.00360473122916289	0.00379937331430297	0.0045528112475103	0.00506315122814034	0.00526927682964677	0.00546219132139008	0.00609020002922866	0.00684864764667994	0.0070134351778958	0.00754846099602103	0.00806565858439223	0.0081255587595308	0.00832687564534564	0.00877680647725277	0.00916669150421851	0.00931864025927011	0.00929425817429289	0.00924169466512632	0.00926028166680431	0.00936211532508384	0.00950027658836461	0.00961718427298343
flux1:	0.665045522110741	7.59029901805136e-4	7.30589067232252e-4	7.02655771424906e-4	6.8907222123107e-4	7.00497208204492e-4	7.36962644733494e-4	7.88095225916217e-4	8.40538741361931e-4	8.8443560586727e-4	9.13734348406944e-4	9.24727470464709e-4	9.19859433399476e-4	9.14465356108719e-4	9.35149773915164e-4	0.00100457402844268	0.00112376526203991	0.00126867187490119	0.00140380648838186	0.00150174952004078	0.00156293823339494	0.00163615580191032	0.00180894376898657	0.00210864805560067	0.00237875099834232	0.00245892888433893	0.00267923482644714	0.00326152583919446	0.00346360729083055	0.00422658944026795	0.00474024080586303	0.00498769173738472	0.00521951781220301	0.00585353625663389	0.0066421308215477	0.00682264348442961	0.00737518671890413	0.00791396700059077	0.00798503692648169	0.00819207801598518	0.00865256253705908	0.00905751176000415	0.00922258687864359	0.00920496434144043	0.00915338206849058	0.00917076305372079	0.00927240264934595	0.00941246849989889	0.00953273805849719
flux1:	0.665307971014495	5.14123602175572e-4	4.90448556014865e-4	4.66218620036901e-4	4.53732574565035e-4	4.62982755240156e-4	4.94300147499678e-4	5.38431591912814e-4	5.83788279985583e-4	6.22600310144383e-4	6.50436646977486e-4	6.63622218765656e-4	6.6244490637249e-4	6.58694117127092e-4	6.76028586527154e-4	7.36524389668442e-4	8.43246810079784e-4	9.75719467251982e-4	0.00110208285782164	0.00119683875011627	0.00125838323837784	0.00132906219271831	0.0014912183891893	0.00177724197286412	0.00204282122487466	0.00212549477602	0.00233776118025174	0.00291418485768168	0.00312189668783558	0.00389056486087353	0.0044058073250366	0.00469322409063751	0.00496349751660186	0.00560306324456094	0.00642216815098257	0.00661939637849763	0.00718986673528519	0.00775085482559818	0.00783310035399967	0.00804415683189294	0.00851287344310446	0.00893137414254319	0.00910925960317748	0.00909895802043077	0.00904936746498235	0.00906665629398883	0.00916903103030524	0.00931151350533242	0.00943510705800262
flux1:	0.665570419918248	3.10584971213672e-4	2.92687487356786e-4	2.73224112026124e-4	2.62508669734477e-4	2.69544926812622e-4	2.94887436032943e-4	3.30593808294906e-4	3.67210410383424e-4	3.99460485064279e-4	4.24842037111678e-4	4.39810143787739e-4	4.42303914999906e-4	4.4010548305503e-4	4.53385602469494e-4	5.03313730523466e-4	5.95094230474131e-4	7.12263407140895e-4	8.27054110526177e-4	9.16106032385061e-4	9.756354546461e-4	0.00104105562963203	0.00118893758867234	0.0014570156952639	0.00171502477458741	0.00179931315297841	0.00200131646182159	0.00256682142171968	0.00277812019334017	0.00354812381501761	0.0040630471018195	0.00438840782361883	0.00469607097185867	0.00534053695457038	0.00619004264269617	0.00640483100600461	0.00699355411210176	0.00757726608252129	0.00767066225207279	0.00788398767020747	0.00835849522552333	0.00878884443329178	0.00897901352788667	0.00897641304528721	0.00892970414711963	0.00894796884342334	0.00905204068143136	0.00919755443370078	0.00932457619035925
flux1:	0.665832868822001	1.57478629661937e-4	1.46314127958469e-4	1.32635509953594e-4	1.24351644689952e-4	1.29163803296366e-4	1.47767935452529e-4	1.73703730249158e-4	1.99992368774562e-4	2.24225255805624e-4	2.46116275989075e-4	2.62347256133346e-4	2.68338926284608e-4	2.67438188564601e-4	2.75809477836355e-4	3.13397873047453e-4	3.87639065651903e-4	4.86509335319439e-4	5.86780886925821e-4	6.67412076702568e-4	7.22263060407727e-4	7.79314876038944e-4	9.08815023004662e-4	0.00115414916102758	0.00140099719745858	0.00148564201217104	0.00167488375877935	0.002223921730134	0.00243653189628617	0.0032030437081687	0.0037155670814089	0.0040761632112006	0.00441951740549722	0.00506803379783079	0.00594726604686471	0.00618025556836452	0.00678739472656869	0.00739417624777584	0.00749866023310727	0.00771251753378721	0.00819031953306357	0.00863066980415346	0.00883239792395847	0.00883767774367637	0.00879457429052197	0.00881477596526303	0.00892147793218167	0.00907069503107824	0.00920137677481161
flux1:	0.666095317725754	6.36031272874712e-5	6.00486616020822e-5	5.31073168726393e-5	4.78982615430032e-5	5.05240387926173e-5	6.1734858736403e-5	7.66977875291953e-5	9.12077304537652e-5	1.0605460750257e-4	1.2342198143819e-4	1.40309433077649e-4	1.4947670341123e-4	1.49453194971151e-4	1.5191695356526e-4	1.75284122883721e-4	2.29305851800988e-4	3.06808747992804e-4	3.89524881727949e-4	4.58868183951611e-4	5.06122967227193e-4	5.51334180577059e-4	6.57902063319976e-4	8.75176321871912e-4	0.00110671331971209	0.00119002653692505	0.00136370999526043	0.00189025750212495	0.00210167480471366	0.00285942036659697	0.00336731670645526	0.00375974689107855	0.0041364215675632	0.00478792280850281	0.00569556296321061	0.00594713644411057	0.00657260765811155	0.00720256668435225	0.00731802764168965	0.00753073396722484	0.0080093431012884	0.0084577532761712	0.00867013949263483	0.00868326766529286	0.00864428850100105	0.00866722206570855	0.00877739218570339	0.00893098673612207	0.00906565953908665
flux1:	0.666357766629508	3.70322727944254e-5	4.18705828553197e-5	4.25400425474614e-5	4.10336162359964e-5	4.15855095243044e-5	4.49095629739622e-5	4.79130405992951e-5	4.94107869683372e-5	5.36634946452629e-5	6.5534431891279e-5	8.24218304770252e-5	9.43126360392637e-5	9.45934621349582e-5	9.00281024557882e-5	9.72218575828439e-5	1.28317661743356e-4	1.81378599875955e-4	2.43481475009935e-4	2.98581919429749e-4	3.35121487366393e-4	3.64702387792768e-4	4.43389188278587e-4	6.26811485474014e-4	8.38335630822003e-4	9.18158789147304e-4	0.00107317355881631	0.00157076936655103	0.00177826637082704	0.00252156686751497	0.00302249075690604	0.00344267542230328	0.00384961790541267	0.00450281606471117	0.00543684086543816	0.00570707448750837	0.006350461312732	0.00700339884070675	0.0071296659454965	0.00733963450038145	0.0078166352354401	0.00827112393411973	0.00849312089005611	0.00851385544041996	0.00847928615473702	0.00850552727827525	0.00861984235045071	0.00877842800840767	0.00891748134556481
flux1:	0.666620215533261	8.46079019404669e-5	9.85186860339387e-5	1.07588597094065e-4	1.10407767784954e-4	1.09107101150225e-4	1.04271278019621e-4	9.46223303253462e-5	8.21779038694297e-5	7.48716290556832e-5	8.04029654038799e-5	9.66350992231e-5	1.10704068885547e-4	1.10595355510046e-4	9.77957076854391e-5	8.68491912425071e-5	9.23589753113858e-5	1.17978891382153e-4	1.56470709006284e-4	1.94361684023996e-4	2.16935142401799e-4	2.26844190958019e-4	2.7237172232269e-4	4.1574219690674e-4	6.02032603276191e-4	6.75712411410334e-4	8.08630125736134e-4	0.00127042854670489	0.0014710636600404	0.00219389064307553	0.00268540950470627	0.00312862707932151	0.00356211524338683	0.00421550029539928	0.0051731481838814	0.00546177199017477	0.00612224716320645	0.00679759094948835	0.00693442073849216	0.00714019880432186	0.0076133058019098	0.00807190515350478	0.00830235599883755	0.00833025835119609	0.00830013663062551	0.00832999955549025	0.00844891375088278	0.00861297836283843	0.00875680912011139
flux1:	0.666882664437014	2.11419355961854e-4	2.34978336606298e-4	2.53158283352136e-4	2.60939475318749e-4	2.58156037811162e-4	2.45169853553124e-4	2.22549417663882e-4	1.95625954533375e-4	1.76128136357313e-4	1.7468615117568e-4	1.89675499950319e-4	2.05338642839824e-4	2.04076646863711e-4	1.81812660644813e-4	1.50818459571318e-4	1.28217403097602e-4	1.23568554796087e-4	1.35605813945559e-4	1.53398365055266e-4	1.58708725975576e-4	1.44739364412511e-4	1.51594244597739e-4	2.48401447245919e-4	4.03778652561341e-4	4.68163657963978e-4	5.75247575128983e-4	9.94087154559433e-4	0.00118471851320313	0.00188075868666728	0.00236038565595139	0.00282132953213011	0.00327700778037297	0.00392885516801965	0.00490662409363108	0.00521299311745609	0.00588925342170428	0.00658599989830476	0.00673306365609276	0.00693336543027459	0.00740047557115215	0.00786128247073604	0.00809896273326673	0.00813342317288306	0.00810753994689874	0.00814105033123057	0.00826474382710322	0.00843458624677199	0.00858354132452936
flux1:	0.667145113340768	4.20313541647973e-4	4.53999321013449e-4	4.819309986958e-4	4.95348947982856e-4	4.91643991284048e-4	4.70862128965991e-4	4.35404042137276e-4	3.93946936015876e-4	3.62049138363768e-4	3.53297508726669e-4	3.66604237114997e-4	3.83311429484785e-4	3.80133312683629e-4	3.47227960791565e-4	2.94429420283874e-4	2.41431436917932e-4	2.03965152235597e-4	1.86963259797909e-4	1.8194655941429e-4	1.66751503711994e-4	1.24639022966495e-4	8.71907557022783e-5	1.3073443624865e-4	2.49149437840628e-4	3.00611399134715e-4	3.77841894423307e-4	7.46328586702518e-4	9.23633985924609e-4	0.00158636201968762	0.00205158902301131	0.00252444266784147	0.00299737982199683	0.00364576527502259	0.00463944438318053	0.00496252134994536	0.00565274094255594	0.00636941035824047	0.00652628188214776	0.0067200143168699	0.00717925000273152	0.00764047205555977	0.00788413357341247	0.00792440709729718	0.00790232411920772	0.00793920999745473	0.00806755249049741	0.00824322696055703	0.00839754407829706
flux1:	0.667407562244521	7.11483998762682e-4	7.55692144563507e-4	7.93968874548824e-4	8.13766216447647e-4	8.09936029250836e-4	7.8211746496178e-4	7.34481832824816e-4	6.79002873177816e-4	6.350112206967e-4	6.19003250774226e-4	6.30425729476288e-4	6.47748638108741e-4	6.41980873728539e-4	5.9740497084745e-4	5.21301710262198e-4	4.35973700892841e-4	3.63535922290179e-4	3.15280076502047e-4	2.8502932422696e-4	2.46253532041597e-4	1.71798702028712e-4	8.4438197459292e-5	6.79754529530129e-5	1.43126173065574e-4	1.77608116100124e-4	2.20725117458775e-4	5.31328765062662e-4	6.91832403264723e-4	0.00131458996335977	0.001762919442609	0.00224144579488336	0.00272621193476993	0.00336903306169593	0.00437376761708447	0.00471211743739663	0.00541392316905967	0.00614853222488166	0.00631467602039621	0.00650095552146421	0.00695069690175931	0.0074106902468999	0.00765910376422449	0.00770435337412958	0.00768543614586095	0.00772513850814607	0.00785767142788258	0.00803894464817336	0.00819869641926188
flux1:	0.667670011148274	0.00108218668941857	0.00113724992739488	0.00118644187519272	0.00121346107570244	0.00121057787596482	0.00117693746818043	0.00111837356060526	0.00105002470431287	9.94843318681737e-4	9.72113021472715e-4	9.81783868165176e-4	9.99514764894224e-4	9.90674820954042e-4	9.33654114794492e-4	8.33116452741242e-4	7.13997455666074e-4	6.04945995100199e-4	5.23702485361664e-4	4.66188690729302e-4	4.01042307321916e-4	2.90246261544047e-4	1.47539187976642e-4	6.44487491232938e-5	8.99207352494271e-5	1.03011619910061e-4	1.07573928541401e-4	3.5273658060011e-4	4.92842873570635e-4	0.00106892244951635	0.00149789634240334	0.0019755369506607	0.00246629518241247	0.00310129891682098	0.00411168487205367	0.00446348066588663	0.00517395109313349	0.00592400613871923	0.00609876605196919	0.00627692397591532	0.00671582794419375	0.0071731244310184	0.00742511731028279	0.00747446082364976	0.00745792408475238	0.00749962667434925	0.00763556634820645	0.00782189147155947	0.00798693775160739
flux1:	0.667932460052027	0.0015266236539268	0.00159283642378891	0.00165351921332462	0.00168873387280776	0.00168818029913546	0.00165042832449773	0.00158282167786763	0.00150345240146229	0.00143865323273921	0.0014102983829238	0.00141877914964517	0.00143703388988273	0.00142493849230054	0.00135506606385504	0.00122945092017363	0.00107566839902145	9.28984238517493e-4	8.13604888628322e-4	7.27299524671594e-4	6.33395650657121e-4	4.82598690449482e-4	2.79446300538447e-4	1.23404043105854e-4	9.28301782871267e-5	7.98639399421893e-5	4.13242740058132e-5	2.13578537342468e-4	3.2961273851162e-4	8.52345231080778e-4	0.00125957015571936	0.00172954946867607	0.00222015812202027	0.00284497273095966	0.00385517493219657	0.00421821508575436	0.00493390319147179	0.00569641556612359	0.00587900408718589	0.00604857957516762	0.00647558392361005	0.00692890570421165	0.00718339151949107	0.0072359475120171	0.00722090914648657	0.00726358514558183	0.00740184724372687	0.00759235762970662	0.00776231053606501
flux1:	0.668194908955781	0.00203602343379397	0.00211366835820605	0.0021864520299345	0.00223099394949499	0.00223448695767503	0.00219485172056088	0.00212074977946463	0.00203294148118259	0.00196081317919224	0.00192856232789037	0.00193692842252751	0.00195624498918687	0.00194111625447292	0.00185846135363838	0.00170772059049708	0.00151909488657658	0.00133447898255721	0.00118449075787116	0.00106845752377845	9.43920686949532e-4	7.49936606960978e-4	4.81735637527113e-4	2.46893260874435e-4	1.54125581122735e-4	1.10300363117215e-4	2.40939703648607e-5	1.16189112468916e-4	2.04444042032903e-4	6.67289273638365e-4	0.00105045731880895	0.00150588803850596	0.00199000885454904	0.00260217896532147	0.00360606540095369	0.00397780109869265	0.00469477938927615	0.00546630291394239	0.00565579182945016	0.00581651162734241	0.00623082368391203	0.00667908418612364	0.00693508173392286	0.00699001038037159	0.00697554877810448	0.00701802038670605	0.00715726396178922	0.00735078774958029	0.00752499266768569
flux1:	0.668457357859534	0.00259893024974447	0.00268830328296713	0.00277385773268557	0.00282903545709005	0.00283863496585319	0.00279986335619682	0.00272247386795625	0.00262954467732657	0.00255311289046197	0.00251936778225136	0.00252927429282091	0.00255069708119767	0.00253325648759864	0.002438459798909	0.00226323124337164	0.0020403589684032	0.00181830612778476	0.00163397820272763	0.00148794438884534	0.00133150207651059	0.00109173959871827	7.54532724965351e-4	4.35691142029498e-4	2.74976804625383e-4	1.95488760178998e-4	5.71326549894768e-5	6.21655720769152e-5	1.18953471625567e-4	5.15592679152506e-4	8.72497696679963e-4	0.00130648394040848	0.00177769225823979	0.00237471526834325	0.00336599914668869	0.00374357182746119	0.00445749752391378	0.00523418664870017	0.00542950025148198	0.00558124663167877	0.00598231696983233	0.00642460836259361	0.00668124877231601	0.00673778410419759	0.00672299387413053	0.00676399963390629	0.00690268725137602	0.00709778191696912	0.00727531638480885
flux1:	0.668719806763287	0.00320169408148019	0.00330312432862937	0.0034021965805808	0.00346950051481317	0.00348759780692459	0.00345292865899065	0.00337608529177	0.00328205907249451	0.00320507099358962	0.00317291608253634	0.0031866351421471	0.00321177488510209	0.00319331474167651	0.00308766002277363	0.00288933182820749	0.00263363987417705	0.00237548250884495	0.00215786447648901	0.00198226581685	0.00179331645442872	0.00150588049854973	0.00109648970744577	6.89259142444463e-4	4.5541235181832e-4	3.35597661733019e-4	1.40797007981642e-4	5.23444938302432e-5	7.40528953451728e-5	3.98481843118654e-4	7.27031603267367e-4	0.00113276753364722	0.00158466110093494	0.00216402341743206	0.00313640514775246	0.00351669327700564	0.0042228907019774	0.00500057652125315	0.00520048902029617	0.00534325847131899	0.00573074171092221	0.00616631023130668	0.00642283221100556	0.00648030353028282	0.00646434500068647	0.0065026092310598	0.00663907830956529	0.00683408259882228	0.0070137733720094
flux1:	0.66898225566704	0.00382913330042534	0.00394299288982954	0.00405641098018431	0.00413749980689335	0.00416678066718686	0.00413988616748582	0.00406797663295734	0.00397751109545	0.00390437835346841	0.00387755034466209	0.00389797172250576	0.00392903183976188	0.00391145482058053	0.00379690804366754	0.00357764868220633	0.00329141258468258	0.00299932947226474	0.0027502568016578	0.00254625214561661	0.00232490530022255	0.00198867299950127	0.00150481003495993	0.00100575009871594	6.94312433865686e-4	5.29791215339243e-4	2.74549112210198e-4	8.67972324392308e-5	6.99477248870334e-5	3.1656842147693e-4	6.14793367180099e-4	9.85655698388298e-4	0.00141195930351437	0.00197117109639105	0.00291847323504727	0.00329814755992027	0.00399170440576309	0.00476598474758731	0.00496912368759227	0.00510298034842377	0.00547668641832311	0.0059048981150886	0.00616063271601429	0.00621847437483808	0.0062006134106167	0.00623491234522706	0.00636745206512987	0.00656055126736015	0.00674100830812639
flux1:	0.669244704570794	0.0044653228692313	0.0045920220378445	0.00472068015574878	0.00481734340705184	0.00486072150517146	0.00484561291697024	0.00478346640276023	0.00470173718793385	0.00463743338484231	0.00462024599090429	0.00465083478360416	0.00469059704827063	0.00467641652130958	0.004555626048091	0.00431837496599347	0.00400469837947608	0.00368168671242421	0.00340375274079828	0.00317320806691161	0.00292029579819586	0.00253496505918296	0.00197531551288797	0.00138205045011584	9.89433445959564e-4	7.76249916770269e-4	4.56976824775875e-4	1.64842763985342e-4	1.06151585969599e-4	2.69859878959859e-4	5.35919463646029e-4	8.65552675249792e-4	0.00126021617442573	0.00179684368140211	0.0027131332977742	0.00308871931340928	0.0037645931063147	0.00453093221163839	0.0047357894833583	0.00486081807136956	0.00522065831919268	0.00564095868716883	0.00589530609341816	0.0059530563112626	0.00593269241176398	0.00596191246421515	0.00608884051991693	0.0062781401272294	0.00645780490897196
flux1:	0.669507153474547	0.00509444674623684	0.00523440969657183	0.00537922980818788	0.00549332232509281	0.00555383965575298	0.00555473544209968	0.00550746849333971	0.00544000886701608	0.00538992113737946	0.00538714345523337	0.00543185198554736	0.00548361761810614	0.0054759147560377	0.00535216945909665	0.00510058695769218	0.00476334260337732	0.00441315516737732	0.00410965239208748	0.00385509712559849	0.00357215877496102	0.0031382702796088	0.00250255055331076	0.00181385713471883	0.00133746289282143	0.00107221727032909	6.85836484839621e-4	2.85078131517701e-4	1.81517531720904e-4	2.57783311704582e-4	4.89971017836515e-4	7.72364169936438e-4	0.00112965161550924	0.00164134644415826	0.00252104086217014	0.00288898659847467	0.00354211724856801	0.00429595016767305	0.00450090153344424	0.00461716454959406	0.00496309754665478	0.00537496901701379	0.00562737058438782	0.00568466117941101	0.00566134333052406	0.00568452819544866	0.00580426221587746	0.00598786467538785	0.00616506918526327
flux1:	0.6697696023783	0.005701644968674	0.00585526326642548	0.00601712993871696	0.00615047577855004	0.00623116920477603	0.00625232631519951	0.00622514942924169	0.00617764872584861	0.00614738646715483	0.00616407731359779	0.00622721235064259	0.00629469867261573	0.00629703633531796	0.00617418253243515	0.00591256128858385	0.00555629740251334	0.00518335014889422	0.00485818679071398	0.00458274846787165	0.00427199415128633	0.00379093043702969	0.0030799192214101	0.00229578700974136	0.00173410468554675	0.00141407352882749	9.58119398345936e-4	4.45428262376708e-4	2.94287483482475e-4	2.79224064612865e-4	4.75972188023327e-4	7.05526029701908e-4	0.001020093566699	0.00150461884022224	0.002342572093438	0.00269931864139385	0.00332474248017717	0.00406157920133602	0.00426491224726522	0.00437241549605063	0.00470439717877888	0.00510731840055574	0.00535722737929488	0.00541376705838241	0.00538719814740512	0.00540358291655896	0.00551470241358168	0.00569078190266819	0.00586381413306556
flux1:	0.670032051282053	0.00627378513696564	0.00644134752348954	0.00662101514938677	0.00677528133126763	0.00687901743682379	0.00692452999564012	0.00692252093883052	0.00690058885681423	0.0068957569139475	0.00693706172932813	0.00702311250495169	0.00711030965174782	0.00712660727990576	0.00700892934066283	0.00674207359973046	0.0063718930849285	0.00598115109228624	0.0056387512685821	0.0053460767260731	0.00501033678551648	0.00448430388357897	0.00369985155055443	0.0028215171165185	0.00217419494903871	0.0017974376785581	0.00127014360538134	6.43217451222637e-4	4.42161979423456e-4	3.32581584602151e-4	4.92466760960823e-4	6.64049560785617e-4	9.31009714918109e-4	0.00138626324595053	0.00217783173414398	0.00251988333289169	0.00311284358569149	0.00382836804876724	0.0040283172769271	0.00412698633918579	0.00444492827218006	0.00483833857519717	0.00508519265194925	0.0051407467520234	0.00511077832250242	0.0051198102217433	0.00522110624332972	0.0053879770814229	0.00555514863711743
flux1:	0.670294500185807	0.00680009494606582	0.00698169535827819	0.00717967035905789	0.00735621452846948	0.00748549887855553	0.00755907251148624	0.00758692639897513	0.00759583428444822	0.00762178192775119	0.00769270297886401	0.0078061396644941	0.00791713601465136	0.00795151369929841	0.00784358665030752	0.00757666797397684	0.00719808964428474	0.00679494103359303	0.00644013795154981	0.00613430995557602	0.0057769781993186	0.00520897589028115	0.0043539959643124	0.00338395374618344	0.00265184751324816	0.00221729742312475	0.00161767102091172	8.75263787335435e-4	6.22391192609413e-4	4.1584439311887e-4	5.37594671114645e-4	6.46585122602027e-4	8.61555266616019e-4	0.00128559018346011	0.00202667694473383	0.00235066712336689	0.00290671552494853	0.00359687504950847	0.00379166167588486	0.00388133019541897	0.00418506839167849	0.00456833986621158	0.00481153794859277	0.00486590728128329	0.00483252691378988	0.00483387344546081	0.00492438448741572	0.00508055978592385	0.00524027145028473
flux1:	0.67055694908956	0.00727260627104514	0.00746803532241882	0.00768443984991707	0.0078841401351032	0.0080409112651267	0.00814562538221519	0.00820739540785427	0.00825180927394536	0.00831336977655173	0.00841852383179048	0.00856357960540417	0.00870236796592233	0.00875897091004079	0.00866549580692036	0.00840389591430978	0.00802270806578651	0.00761283555889444	0.00725076667540664	0.00693622403633498	0.00656120159330946	0.00595498752558245	0.0050334340606643	0.0039754267701019	0.00316062595472727	0.00266816406132995	0.00199604714968708	0.00113799517736231	8.31885525066305e-4	5.26683875235098e-4	6.09187937345798e-4	6.51503824576397e-4	8.10637170493812e-4	0.00120168055064982	0.00188875836535256	0.00219150872407775	0.00270659316626978	0.00336767444312384	0.00355554761885513	0.00363595647158972	0.00392523162637825	0.00429765007837004	0.00453653479591144	0.00458953564863212	0.00455284931552232	0.00454639540114672	0.00462542937369634	0.00476966764395194	0.00492046925780713
flux1:	0.670819397993313	0.00768638046177807	0.00789500919335003	0.00812943686094113	0.00835251632952428	0.00853793875168477	0.00867601269044358	0.00877485849630303	0.00885858118490904	0.0089598191759253	0.0091031990904945	0.00928365116720499	0.00945392987856201	0.0095367462103547	0.00946238011876097	0.00921153159475727	0.0088336475352807	0.00842290599969917	0.00805891713645396	0.00774038398463614	0.00735202816586524	0.0067120790388995	0.0057289123847403	0.00458790316914148	0.00369373569058343	0.00314424529880761	0.00240035669244207	0.00142758180245276	0.00106734035554545	6.62563113296302e-4	7.04882031699289e-4	6.76994201561742e-4	7.76992724442844e-4	0.00113346282208706	0.00176357717725112	0.00204214597618709	0.00251267983947947	0.00314136850313778	0.00332064433260034	0.00339144930691137	0.00366589780581092	0.00402665267889566	0.00426049910066216	0.00431194568321102	0.00427215714687659	0.00425799327977617	0.00432513629955198	0.0044564748279807	0.00459711653395781
flux1:	0.671081846897066	0.0080395065909255	0.00826017437847552	0.00851155196997128	0.00875741349343993	0.00897168705637451	0.00914426845103663	0.00928223092705555	0.00940797204557287	0.00955195667094486	0.00973671402513677	0.00995567969080492	0.0101606633642976	0.0102733484591474	0.0102225404733289	0.00998777494790234	0.00961909819708686	0.00921340394345204	0.00885296622609219	0.00853539266655619	0.00813847182854883	0.00746994200057134	0.00643108341643776	0.00521321060296327	0.00424422588955552	0.00363962502431169	0.00282558435516817	0.00174007570608751	0.00132536557869499	8.20853023685855e-4	8.222347274523e-4	7.21167276911984e-4	7.59277495807869e-4	0.00107980010912993	0.00165055397841372	0.00190227275407073	0.00232518297437133	0.00291860488341566	0.00308769988396086	0.00314848469999669	0.00340763863954251	0.00375582105945022	0.00398383133527736	0.00403352124080968	0.00399091010955762	0.00396931360376864	0.00402442703151213	0.00414220177503762	0.0042716744677805
flux1:	0.67134429580082	0.00833288671645387	0.00856380721498443	0.00883027848079016	0.00909736778553578	0.00933957218880879	0.00954656669898861	0.00972438804309854	0.00989357975283152	0.0100822007565123	0.0103104656384594	0.0105702282640945	0.0108124817486313	0.0109582008707199	0.010935043822239	0.0107214549077456	0.0103677589261683	0.00997299320000933	0.00962163298611167	0.0093101454650574	0.00890979719768919	0.00821847206326755	0.00713074541741903	0.00584325896354058	0.00480518779159982	0.00414843596728544	0.00326676711311685	0.00207154482577736	0.00160260748786038	9.98944630244688e-4	9.58841052677575e-4	7.82160311505745e-4	7.56154650176671e-4	0.00103957909201458	0.00154910254502857	0.00177160036485458	0.0021443532266711	0.00270009688683678	0.00285755340848958	0.00290784488286841	0.00315113879438097	0.00348574635210974	0.00370704952013032	0.00375475226575646	0.00370965186452801	0.00368106314100578	0.00372427062928794	0.00382812312243413	0.00394568674099872
flux1:	0.671606744704573	0.00856984206083161	0.00880854145698271	0.00908738943200533	0.00937310408800226	0.00964109673372444	0.00988105694115303	0.0100980628226032	0.010310737077322	0.0105445781818012	0.010817329430784	0.0111192067485274	0.0114005133026542	0.0115818117337894	0.0115899164559979	0.0114022417225731	0.0110690657921334	0.0106909914641333	0.0103542298552516	0.0100540860456847	0.00965577284992256	0.00894801184314463	0.00781906877722423	0.00647024601476878	0.00536993437941313	0.00466500992793127	0.00371912306558346	0.00241818721584241	0.00189584932707242	0.00119434447552985	0.00111243114441174	8.58227692550268e-4	7.66375907305868e-4	0.00101179094287562	0.00145869969780445	0.00164991617657697	0.00197052205853342	0.00248664303991015	0.00263114549896413	0.00267042837977488	0.00289721043729014	0.00321715725330073	0.00343081338210709	0.0034762619049427	0.00342903780059052	0.00339403341990083	0.00342569984757235	0.00351557214184067	0.00362077119353038
flux1:	0.671869193608326	0.00875558905751118	0.00899888935610399	0.00928651177373523	0.00958717152416432	0.00987755394029021	0.0101476416783373	0.0104016983312043	0.0106564368782258	0.0109347165011456	0.0112517115020139	0.0115959744206502	0.0119172453239866	0.0121359516536153	0.0121783473797112	0.0120208705202584	0.0117134303960112	0.0113576179758941	0.0110409137981309	0.010757454401853	0.0103669091078639	0.00964957184798159	0.00848779580485932	0.00708683316921467	0.00593214695733816	0.00518399161175603	0.00417814351202013	0.00277641220619883	0.0022020781447702	0.00140474070840306	0.00128093833390894	9.47807548435312e-4	7.88844071343089e-4	9.95594080475469e-4	0.00137894206432913	0.00153713164084537	0.00180413211075163	0.00227914169947777	0.00240952403555216	0.00243725428190717	0.00264680041530846	0.0029509313742316	0.00315593948422005	0.00319882459499097	0.00314985451037175	0.00310911845963765	0.00312982261051346	0.00320594162446664	0.00329860801596772
flux1:	0.67213164251208	0.00889664286005602	0.00914069940852628	0.00943264771098704	0.00974353689953185	0.0100516997963698	0.0103477306150403	0.0106352839424173	0.0109292466824189	0.0112498305136952	0.0116095984419856	0.0119954438925143	0.0123566724190636	0.0126138368942669	0.0126928981528571	0.0125693698107381	0.0122924795685182	0.0119642369225794	0.0116729257912902	0.0114115149288137	0.0110346679416727	0.010315017268591	0.00912940204231424	0.00768627960315563	0.0064859773604225	0.00570040616319081	0.00463963911331962	0.00314287901825439	0.00251850956335454	0.00162803057487426	0.00146252798084078	0.00104955509435132	8.22648746299605e-4	9.90350248270875e-4	0.00130958178582812	0.00143331273850573	0.0016457551072462	0.002078596624908	0.00219384287087183	0.00220945960184888	0.00240098990796753	0.00268809857620683	0.00288340828275674	0.0029233764300885	0.00287303237739035	0.00282732701596995	0.00283782980172352	0.00290068270482549	0.00298092657282306
flux1:	0.672394091415833	0.00900020745336906	0.00924060469215984	0.0095316911879131	0.00984717749745617	0.0101674275917404	0.0104839990136267	0.010800195883845	0.0111292266445988	0.0114887105465792	0.0118886074376011	0.0123141838011235	0.0127144422175034	0.0130103085825979	0.0131277063453525	0.0130412803150969	0.0127992808367487	0.0125035807411116	0.0122428033168328	0.0120087503907442	0.0116516326134222	0.0109372101750458	0.00973721026886566	0.00826252720729958	0.0070260999768169	0.00620967682084583	0.00509973747984005	0.0035144894927535	0.00284256825548336	0.00186230555012411	0.00165558309110197	0.00116233821137345	8.6707034841532e-4	9.95628876107649e-4	0.00125053606319097	0.0013386881325312	0.00149609348535767	0.00188611053372415	0.00198535150332738	0.00198828912071862	0.00216098697249464	0.00242983739645496	0.0026143647517477	0.00265101986869327	0.00259965354455529	0.00254979161247788	0.00255100160440315	0.00260130404323911	0.00266949382589622
flux1:	0.672656540319586	0.00907360623684236	0.00930550935362158	0.00958997993124791	0.00990370595999061	0.0102294698143515	0.0105601673117279	0.0108990519663748	0.0112578541351399	0.0116517099341333	0.0120880287706313	0.0125505079974305	0.0129879826312179	0.0133219892250595	0.0134786624445215	0.0134318433783591	0.013228533311906	0.0129699342955948	0.012744549068412	0.0125430080134242	0.0122116267726644	0.0115101001970758	0.0103054531186109	0.00881023476243421	0.00754771470973492	0.00670759669229524	0.00555483719060251	0.00388833906319695	0.00317182924960263	0.00210579727311578	0.00185864969450811	0.00128519662355312	9.21552326516169e-4	0.00101117943035973	0.0012018694198186	0.00125363361039098	0.00135596423495426	0.00170286543925437	0.00178537506695328	0.00177507783683449	0.00192811283227262	0.00217746593318179	0.00235011431598031	0.00238302482435303	0.00233095750390902	0.00227777664568256	0.00227071468075195	0.00230937381413059	0.00236610728499881
flux1:	0.672918989223339	0.00912379605761242	0.00934214965487827	0.00961391206971729	0.0099190484388663	0.0102431407287354	0.0105808079179683	0.0109355796789819	0.0113179482566301	0.0117407199770539	0.0122088447909012	0.0127045319256004	0.0131765888299186	0.0135473931834619	0.0137435364115629	0.0137381357957947	0.0135767024878235	0.0133592610716047	0.0131737406090309	0.0130095867854878	0.0127097767033222	0.0120287616771062	0.0108292859443041	0.00932476625679412	0.00804650921357782	0.00719026607733975	0.0060015306682516	0.00426163751706186	0.00350393226930055	0.00235679446067891	0.00207035200751265	0.00141727216907106	9.85646717044217e-4	0.00103687660302551	0.00116375194852201	0.00117863513479923	0.0012262661470835	0.00153009070379788	0.00159528540703602	0.0015712268591215	0.00170378299424198	0.00193242843653057	0.00209211538894883	0.00212082746789511	0.00206834566993794	0.00201268693267237	0.00199845156464289	0.00202652600335175	0.0020725943855341
flux1:	0.673181438127093	0.00915699304213395	0.00935675204770538	0.00960964320403	0.00989918500968521	0.0102141219136979	0.010551175303305	0.0109144884205368	0.0113135806282962	0.0117591151749421	0.0122537054219708	0.0127781742804683	0.0132814468521121	0.0136869677414348	0.0139220311779372	0.0139591299589879	0.0138420804094633	0.0136692563149023	0.0135275702153339	0.013405260078032	0.0131425157599885	0.0124893807857362	0.0113047572549048	0.00980214424357064	0.00851859483370292	0.00765401257621371	0.00643651400996662	0.00463161690252516	0.00383648667055944	0.00261354663266447	0.00228929310866763	0.00155772281866865	0.00105894274802226	0.00107264771202127	0.00113640075004237	0.00111423626362744	0.00110793429576512	0.00136902179777128	0.00141646540125443	0.00137817423223941	0.00148948431710935	0.00169627842763439	0.00184196898023621	0.00186602686919826	0.00181338483122177	0.00175607646260579	0.00173581197693976	0.00175447079362671	0.00179081835511523
flux1:	0.673443887030846	0.00917842247116996	0.00935479622793315	0.00958286707276791	0.0098499505699071	0.0101482843355024	0.010477048915179	0.0108413321233844	0.0112499562411291	0.0117116508483291	0.0122268413029278	0.0127750846425628	0.0133055747431192	0.013743046471669	0.0140157462754856	0.01409566469232	0.0140247594706099	0.0138993189677512	0.0138048109531429	0.0137282341107352	0.0135075358314969	0.0128892012262072	0.0117287486920967	0.0102389834184002	0.00896043441616541	0.00809531415823209	0.00685650455797391	0.00499544686608115	0.00416698696287233	0.00287417351191969	0.00251395994511423	0.00170563615910134	0.00114099119031678	0.0011183946328997	0.00112001446201197	0.00106097814260085	0.00100188757659338	0.00122085430428435	0.00125026972517059	0.00119736260818284	0.0012867490165099	0.00147065858223356	0.00160140485824887	0.0016203782577388	0.00156780771443123	0.00150965524216529	0.00148452377614587	0.00149500671256269	0.0015226883759921
flux1:	0.673706335934599	0.00919218965755631	0.00934087811518314	0.00953867248988485	0.00977688667095502	0.0100515355045277	0.010364576073366	0.0107223486319502	0.0111332505316668	0.0116042995926131	0.0121339017223611	0.0127004852978614	0.0132536707604174	0.0137197060386797	0.0140280446079942	0.0141503219899225	0.0141265176411368	0.0140504431861854	0.0140057130115942	0.0139780495009455	0.0138036959124088	0.0132264409962437	0.0120988992101314	0.0106324213048217	0.00936878070194129	0.00851074471080104	0.00725818597882519	0.00535017698001434	0.00449275771170202	0.00313659859509152	0.0027426511837899	0.00185995829745208	0.00123123785236404	0.00117392329925116	0.00111471165331368	0.00101934120067663	9.08976085690686e-4	0.00108669841630429	0.00109798571175155	0.00103020579684592	0.00109712633505713	0.0012572770328054	0.00137226289234478	0.00138578054054726	0.00133350748107198	0.00127529048252393	0.0012464494409578	0.00125003024689387	0.00127016969378877
flux1:	0.673968784838352	0.00920125628952727	0.00931865784428829	0.00948146228091546	0.00968513082916716	0.00992967936885968	0.0102201039373747	0.0105642666591086	0.0109703954599832	0.0114440214659468	0.0119817144367825	0.0125609265110573	0.0131318699904839	0.0136225296976647	0.0139638273893681	0.0141272163679904	0.0141506235457206	0.0141250395941548	0.0141318420721817	0.0141554389405334	0.0140309016111607	0.0135001945196571	0.0124135283553329	0.010980061679223	0.00974064116089204	0.00889695731179189	0.00763819592317066	0.00569272119345753	0.00481094186412299	0.00339852152421471	0.00297344261725448	0.00201945138508829	0.00132897780078299	0.00123889208770769	0.00112048271742788	9.89696877222622e-4	8.29934830213005e-4	9.6753887906985e-4	9.60797700930985e-4	8.78055997482507e-4	9.22152286535433e-4	0.00105787931478319	0.00115646768035387	0.00116425508830962	0.00111252219272698	0.00105499740768432	0.00102358283249196	0.00102153729789295	0.00103528779051925
flux1:	0.674231233742106	0.0092074983712349	0.00929087211011933	0.00941491703558538	0.00957932987140647	0.00978827943621923	0.0100499950491529	0.0103740787758158	0.0107688168258274	0.0112384736736177	0.0117779763508616	0.0123639670486309	0.0129474234967538	0.0134582933647288	0.0138292343234288	0.0140317146525434	0.0141015796174632	0.0141267045701306	0.0141858776204455	0.0142621579213883	0.0141899710181735	0.0137103339840493	0.0126715712542605	0.0112799423362597	0.0100732793168299	0.00925071327555088	0.00799316372028354	0.00601989213315884	0.00511853899682784	0.00365743715308975	0.00320419815590157	0.00218268766256805	0.00143333786218584	0.00131278654552619	0.00113716195277611	9.7227533291401e-4	7.65348762541944e-4	8.64204084314137e-4	8.39757353024116e-4	7.42172966917967e-4	7.63317570625534e-4	8.74215016315534e-4	9.55994537373188e-4	9.57912870268738e-4	9.07005364106333e-4	8.50914969438976e-4	8.18030851161249e-4	8.11610551171955e-4	8.2012024383454e-4
flux1:	0.674493682645859	0.00921181833962888	0.00925938878214491	0.00934198738339535	0.00946356710695745	0.00963252106835011	0.00986042835896923	0.0101587878926503	0.0105361352706261	0.0109956765483176	0.0115308955261248	0.0121178033354906	0.0127083254611645	0.0132346009013531	0.0136312959797386	0.0138701127178065	0.013984828769494	0.0140599613144315	0.014171392538798	0.0143008067092183	0.0142825015541976	0.0138574210536923	0.012872533556765	0.0115305327386416	0.0103642549328865	0.00956895622613208	0.00831979639943922	0.00632848394010133	0.00541249103195476	0.0039107008388726	0.00343262612749732	0.00234808108688705	0.00154328949192664	0.00139492268103178	0.00116442235854449	9.67151628812445e-4	7.1563172422571e-4	7.77346080801879e-4	7.35760996063379e-4	6.23695624072512e-4	6.22033511808878e-4	7.07998336006907e-4	7.72825415938139e-4	7.68907818450706e-4	7.19179724145325e-4	6.65262819998441e-4	6.31975619996475e-4	6.2238773456524e-4	6.26770643628869e-4
flux1:	0.674756131549612	0.00921428497820637	0.00922528407724755	0.00926490230508942	0.00934129834228104	0.00946707540110281	0.00965719520824365	0.00992514303043867	0.0102798522158246	0.0107236615833525	0.0112488138026136	0.0118308790382721	0.0124229215480162	0.0129595021802165	0.0133775712282614	0.0136493004139867	0.0138064533868833	0.0139299982641109	0.0140926354794089	0.01427466027897	0.0143107494356832	0.0139426358214226	0.0130164689948839	0.0117307601701029	0.0106114973258562	0.00984892170932322	0.00861500234033785	0.00661539337046259	0.00568980429883387	0.00415563110330836	0.00365637226882317	0.00251395055853893	0.00165768826967779	0.00148447547496835	0.00120179114629249	9.74249021332261e-4	6.81019067296629e-4	7.07431036730677e-4	6.49533494328502e-4	5.23615786835579e-4	4.99595761007462e-4	5.60862197073908e-4	6.08894275833055e-4	5.99375712487685e-4	5.51273080114556e-4	5.0027788262911e-4	4.67614884818125e-4	4.56007768113917e-4	4.5732089026886e-4
flux1:	0.675018580453365	0.00921427949698182	0.00918892766046999	0.00918518641973704	0.00921529747747939	0.00929597325415348	0.00944550569711995	0.00967938600815259	0.0100070475182253	0.0104301323238534	0.0109398437133516	0.0115115104731716	0.0120995344460419	0.0126411293122282	0.0130758034822951	0.0133764458623588	0.0135728943890755	0.0137424283453106	0.0139543344545195	0.0141875190276304	0.0142775288564379	0.0139677247803651	0.013103976497226	0.0118800565508092	0.0108133991147288	0.0100882658350776	0.00887603474637991	0.00687776174061205	0.00594769010863753	0.00438963403346244	0.00387313406989039	0.0026786029155671	0.00177533127121643	0.00158052451285178	0.00124867999261196	9.93354616536391e-4	6.61571076379288e-4	6.54737650166878e-4	5.81616718817615e-4	4.4275307773973e-4	3.9714555725076e-4	4.34306247204048e-4	4.66022670376583e-4	4.51359662260422e-4	4.05437431634444e-4	3.58131449185285e-4	3.27081100883627e-4	3.1453466825557e-4	3.13761074049437e-4
flux1:	0.675281029357119	0.0092106332225938	0.00915006742062975	0.00910368480153012	0.00908761720896272	0.00912250129630667	0.00922982384683187	0.00942703271691263	0.00972411670166839	0.010122169012555	0.0106115524578717	0.0111675613343595	0.0117461397289687	0.0122873828126173	0.0127336252552384	0.0130587255309265	0.0132907129203579	0.0135030870432054	0.0137615344418554	0.0140435875644121	0.014186132793256	0.0139349647221251	0.0131362090371562	0.0119784133146882	0.0109689132129347	0.0102851924775657	0.00910063325806425	0.00711311633513772	0.0061837025492824	0.00461032994744506	0.00408077734000576	0.00284042036504953	0.00189502037704312	0.00168210564489073	0.00130442143878937	0.00102414036522794	6.57182398906497e-4	6.19359595866326e-4	5.32359801200907e-4	3.81729698960335e-4	3.15628608224689e-4	3.29639897325861e-4	3.4584766648627e-4	3.26725130630275e-4	2.83654830656648e-4	2.4083048464628e-4	2.12342713511399e-4	1.99862288409178e-4	1.97899470460702e-4
flux1:	0.675543478260872	0.00920175014005966	0.00910791188349821	0.00902059839455973	0.00895957311390186	0.00894913373012279	0.00901374928864767	0.00917271041620926	0.00943657197299466	0.00980600294920259	0.0102707196150096	0.0108061931737949	0.0113701173523529	0.0119056911690768	0.0123583319979537	0.0127031179759074	0.0129664089153755	0.0132178794072834	0.0135194746831564	0.0138473828070812	0.0140402724825704	0.0138471357124554	0.0131148834728886	0.0120264295705391	0.0110776346787532	0.01043855837773	0.00928714209289928	0.00731948986920397	0.00639585265101657	0.00481566266343182	0.00427743573317145	0.00299793655517296	0.00201561883734381	0.00178825693697219	0.0013683020936758	0.00106618172523663	6.6759190512604e-4	6.01207632391283e-4	5.01908193176491e-4	3.40943891651019e-4	2.55752117586804e-4	2.47922414075849e-4	2.49745466931367e-4	2.27069089191887e-4	1.87635547950669e-4	1.50109277466674e-4	1.25093932277807e-4	1.13606028152012e-4	1.11258431797383e-4
flux1:	0.675805927164625	0.00918571451708928	0.00906121304124423	0.00893553559509034	0.00883175953786993	0.00877751062235688	0.00879995896318535	0.00892006636734785	0.00914892349946084	0.00948687744771323	0.00992318512584341	0.0104337071330285	0.0109780927233053	0.0115028557956366	0.0119567349461945	0.0123162684410952	0.0126063009171104	0.0128926773673065	0.0132335040798697	0.0136036671014828	0.0138440289565702	0.0137074943096368	0.0130422800500586	0.0120253395277507	0.0111398513126187	0.0105479390683618	0.00943458704729525	0.00749550046087634	0.00658268229371789	0.00500397516639307	0.0044615774788136	0.00314988810421049	0.00213609023302744	0.00189804897287283	0.00143958453463902	0.00111896738928517	6.92387908186964e-4	6.00007585463519e-4	4.90189211067013e-4	3.20541498706076e-4	2.17941136028335e-4	1.89902879111838e-4	1.78755086741897e-4	1.53629100084876e-4	1.18715576047266e-4	8.73193564700736e-5	6.66413978856333e-5	5.69900298134561e-5	5.49645848897668e-5
flux1:	0.676068376068379	0.00916038882194098	0.0090083549769786	0.00884758566119453	0.00870410327706185	0.0086084691753456	0.00859021531222834	0.0086717542531726	0.00886464703624645	0.00916900071609866	0.00957379170492787	0.0100554796095818	0.0105758683972898	0.0110849807869227	0.0115350908026323	0.0119044205807724	0.0122164618769793	0.0125332606829856	0.0129090269514041	0.013317398077679	0.0136018081605435	0.0135197382464176	0.0129212219949805	0.0119770086272347	0.0111565521137217	0.0106136451132816	0.00954270070085519	0.00764038151415926	0.00674328835548759	0.0051740418222628	0.0046320299587486	0.00329523351740632	0.00225551293616438	0.00201059338337601	0.0015175127322461	0.0011818960278363	7.3100536674712e-4	6.15291959962807e-4	4.96893121090095e-4	3.20386076534398e-4	2.02296177225615e-4	1.55963476774981e-4	1.33507039006149e-4	1.07198722750849e-4	7.77611843592135e-5	5.33264531337088e-5	3.77972386210126e-5	3.07397399141987e-5	2.96433469011554e-5
flux1:	0.676330824972132	0.00912350942715272	0.00894745376294783	0.00875541743580553	0.00857595661915466	0.0084421276933161	0.0083854390333459	0.00842949486739807	0.00858623283264216	0.00885558400926465	0.0092264134338885	0.00967598208966516	0.0101684353264218	0.0106574754178689	0.0110990955707315	0.0114734023003972	0.0118026978979575	0.0121452888532875	0.0125514674265902	0.0129936850675913	0.0133182913056784	0.0132879557478225	0.0127550292769921	0.0118838932157638	0.0111293897931997	0.0106366863913578	0.00961189382147077	0.007753959536059	0.00687729621330695	0.00532505523559064	0.00478796073154235	0.0034331379609175	0.00237306842661498	0.00212502847894011	0.00160129980488083	0.00125425946673816	7.82714206113327e-4	6.46385098314251e-4	5.21450650717853e-4	3.40029279354763e-4	2.0855481595178e-4	1.46069999778218e-4	1.14162156929523e-4	8.8055615075991e-5	6.50880957771703e-5	4.84231431437537e-5	3.8787982454542e-5	3.4989864121779e-5	3.53281192408262e-5
flux1:	0.676593273875885	0.0090727870737673	0.00887647196015498	0.00865740304611223	0.00844622585379869	0.00827801504469876	0.00818583622345068	0.00819419829280384	0.00831530077929837	0.0085489480827953	0.00888405196697629	0.00929886538772919	0.00976004322189346	0.010225108849044	0.0106539224572429	0.0110286465831449	0.0113705522179128	0.0117342882801383	0.0121662394376016	0.0126377423036346	0.0129983740497383	0.0130165559929301	0.01254744535388	0.0117489648189639	0.0110606010681553	0.0106186904497983	0.00964317959596672	0.00783658651517353	0.00698479012092449	0.00545657379442592	0.00492882152837422	0.00356292898182339	0.00248800726448011	0.00224048598809023	0.00169010109335924	0.00133521536138777	8.46600692184829e-4	6.92384143046304e-4	5.63009719411841e-4	3.78684519658895e-4	2.3606063997667e-4	1.59733615221973e-4	1.20365420989295e-4	9.59080823280178e-5	8.04019535634528e-5	7.22647340127858e-5	6.91876894818106e-5	6.92167091746409e-5	7.13935953915005e-5
flux1:	0.676855722779638	0.00900601620839482	0.00879334733425916	0.00855176169215282	0.008313526026931	0.00811523239068665	0.00799106314889136	0.00796612782358511	0.00805275964742439	0.00825067397876973	0.00854897516413675	0.0089270825414813	0.00935430440581987	0.00979209223789091	0.0102042805148263	0.0105752260209012	0.0109253157563771	0.0113056392234992	0.0117587106891691	0.012254831519896	0.0126470913125841	0.0127101811960409	0.0123025405542194	0.011575605872245	0.0109528949793185	0.0105617877377161	0.00963806428796788	0.00788904044102696	0.00706621462149593	0.00556844235989227	0.00505426808516729	0.00368403364618584	0.00259960104053817	0.00235604709539708	0.00178297906436495	0.00142375546828551	9.21546277769524e-4	7.52140077598179e-4	6.2041575393718e-4	4.35207908257127e-4	2.8374331214861e-4	1.95987767155769e-4	1.51219010782523e-4	1.29864734244647e-4	1.22765260493802e-4	1.23834178694522e-4	1.27881706956555e-4	1.32201879342332e-4	1.3652059576076e-4
flux1:	0.677118171683392	0.00892119297558646	0.008696131084127	0.00843671438348673	0.00817634856493339	0.00795262994358768	0.00780040805745759	0.00774508231887536	0.00779898506633952	0.0079617714784033	0.00822287092828371	0.00856302334244596	0.00895430507883954	0.00936216381741414	0.00975447183231194	0.0101178816471269	0.010472028132261	0.0108645502807279	0.0113341525894049	0.0118501903514502	0.0122695282880669	0.0123736045551181	0.0120245997481908	0.0113674880694065	0.0108093238004619	0.010468480614382	0.00959842202612304	0.00791241160147148	0.00712226483043196	0.00566070227073076	0.0051640722642163	0.00379591069177552	0.00270709134369897	0.00247069839795703	0.00187886869689248	0.00151867741503047	0.00100620998024408	8.24244372730828e-4	6.92200823957054e-4	5.08090936846361e-4	3.50113476943263e-4	2.5338357664909e-4	2.05277817752448e-4	1.88430476688628e-4	1.9059410800858e-4	2.01439555675472e-4	2.13064927937691e-4	2.22031594088221e-4	2.28697037849416e-4
flux1:	0.677380620587145	0.00881663694991393	0.00858312697338012	0.00831063743869007	0.00803322622906781	0.00778898020271822	0.00761296893000087	0.0075305739112553	0.00755399186430905	0.00768284029341464	0.00790699153744945	0.00820863675440957	0.00856270188296879	0.0089386570130456	0.0093084300071154	0.00966103188443505	0.0100154584223255	0.0104160134255852	0.010897673078564	0.011428947227514	0.0118707217269166	0.0120116211657501	0.0117180043937843	0.011128446552947	0.0106331525500925	0.0103415138033514	0.00952637204988588	0.00790799284980491	0.00715378361009606	0.00573350727226675	0.00525804318786003	0.00389799163605333	0.00280964721292489	0.00258329861804112	0.00197655237217202	0.00161856806359007	0.00109902078524944	9.07026966604526e-4	7.76586762957826e-4	5.95469104052899e-4	4.33275718912834e-4	3.30006223574269e-4	2.80569400030386e-4	2.69530422684053e-4	2.81685976853407e-4	3.02745237623882e-4	3.22275683471749e-4	3.36132884207306e-4	3.45256453136892e-4
flux1:	0.677643069490898	0.00869110772112482	0.00845302013876368	0.00817220136040591	0.00788288005480234	0.00762313061881313	0.00742780875292732	0.00732198172253121	0.00731758105388937	0.00741420455461421	0.00760226997933175	0.00786552428788251	0.00818178887894109	0.00852453912815203	0.00886973010940086	0.00920875471482799	0.00956006183103553	0.00996473887230618	0.0104541345206019	0.0109960274040305	0.0114555581690793	0.0116289404395271	0.0113871195573633	0.0108623627544599	0.0104277415976638	0.0101837615168626	0.00942417400260186	0.00787718920125277	0.00716168053142401	0.00578705925758834	0.00533597118442089	0.0039896424084024	0.00290634068658732	0.00269256495275531	0.0020746518451739	0.00172180512018174	0.00119818569240308	9.98570373715339e-4	8.71506366285293e-4	6.95149643511907e-4	5.30961717767149e-4	4.23513571893555e-4	3.74638898235409e-4	3.70561571501052e-4	3.93277852290274e-4	4.2483550766694e-4	4.52463714938962e-4	4.71344957216293e-4	4.82952266131496e-4
flux1:	0.677905518394651	0.00854390508352853	0.00830498359826187	0.00802048258540056	0.00772433539917625	0.00745412256045803	0.00724407509537134	0.00711866853162453	0.00708944893973086	0.0071560090775916	0.00730939825595489	0.00753499619138089	0.00781352895416361	0.0081224168942046	0.00844156875532305	0.00876474400972604	0.00910991544946027	0.00951507492495494	0.0100080633030247	0.0105560576463126	0.0110286770671163	0.0112300884290173	0.0110361951449866	0.0105730660645097	0.0101964528940469	0.00999814152072577	0.00929415153648283	0.0078214566852624	0.00714688190188438	0.00582157256708624	0.00539760299535119	0.00407015260054401	0.00299614639650696	0.00279708428359489	0.0021716419624455	0.00182658087338645	0.00130171698090827	0.00109674279410133	9.7464481535025e-4	8.04659774737719e-4	6.40584200989447e-4	5.31196787847874e-4	4.84617831264964e-4	4.88470364251822e-4	5.22131979187325e-4	5.64307245269789e-4	6.00088286270494e-4	6.24021385945612e-4	6.38063193686733e-4
flux1:	0.678167967298405	0.00837494134110085	0.0081387517808224	0.00785503842384963	0.00755699846253988	0.00728126898447005	0.00706107740781118	0.00692005487649336	0.00686925405806033	0.00690827459321282	0.0070288665838815	0.00721809129442096	0.00745955243631541	0.00773451350638407	0.00802672059284717	0.00833224780011845	0.00866864205527207	0.00907092243175558	0.00956356072218149	0.0101132783891399	0.0105943865335218	0.0108193269070002	0.0106692877623427	0.0102642603589522	0.00994258491859061	0.00978756011456061	0.0091386478187444	0.00774227360118152	0.00711031430011109	0.00583726921255381	0.00544265011917287	0.00413875385476497	0.0030779664939403	0.00289534990762562	0.00226588702584994	0.00193094840397975	0.00140747945928305	0.00119925051511482	0.00108350096941796	9.21314686652926e-4	7.59310415362731e-4	6.50061002056576e-4	6.07314039401577e-4	6.19852557688064e-4	6.64644867169564e-4	7.17386497775846e-4	7.61240551584796e-4	7.9015666375554e-4	8.06522849798344e-4
flux1:	0.678430416202158	0.0081847761939811	0.00795465353087973	0.00767593973531798	0.00738068988022999	0.00710418930618922	0.00687832226713935	0.0067256524254391	0.00665664536579588	0.00667091698493308	0.00676097019545677	0.00691556883014621	0.00712113270377953	0.00736262814205624	0.00762748309336515	0.00791400091728748	0.0082393344501936	0.00863565574830332	0.00912422567262916	0.00967147184254884	0.0101565979298372	0.0104005934999362	0.0102902060205881	0.00993947667465692	0.00966933571597495	0.00955488571453955	0.00896000992310037	0.00764114064036222	0.00705291741810742	0.0058344011255494	0.00547082574817202	0.0041946634018415	0.00315067751402203	0.00298581992574941	0.00235569684432489	0.00203288700116878	0.00151325540348656	0.00130370712280773	0.00119546551164297	0.00104230210473638	8.84151846855402e-4	7.76922334914465e-4	7.39318448223396e-4	7.61070344194368e-4	8.1697370330589e-4	8.80062335438408e-4	9.31782865684143e-4	9.65529190686249e-4	9.8406509472412e-4
flux1:	0.678692865105911	0.00797460846305046	0.00775360145227318	0.00748376080243581	0.00719563728851841	0.00692280557415229	0.00669551260862708	0.00653506436881142	0.00645126097827882	0.00644374125851835	0.0065057957606796	0.0066278853564908	0.00679915273549385	0.00700809238907636	0.00724562418005265	0.00751216620290184	0.00782449365274423	0.00821206195470153	0.00869309858218282	0.00923391267655773	0.00971878309283563	0.00997746421192486	0.00990247849128072	0.00960204899200747	0.009379788549601	0.00930294368715811	0.0087605938555929	0.00751960106324518	0.00697567685136099	0.00581329060745857	0.00548190073694743	0.00423714439453847	0.00321319200158343	0.00306698980707176	0.00243939630297785	0.00213038051948373	0.00161682214567598	0.00140771455905429	0.00130791058463424	0.0011647781569337	0.00101206508486911	9.08516030295606e-4	8.77122926913931e-4	9.08380379756701e-4	9.75173197924059e-4	0.00104823038972564	0.0011074968360009	0.00114585193757237	0.00116637589456569
flux1:	0.678955314009665	0.00774622384562346	0.00753703938539222	0.00727953064413843	0.00700243331208925	0.00673730831410473	0.00651252094161373	0.00634796420487984	0.00625270998350788	0.00622642371393836	0.00626320161103695	0.00635517140151394	0.00649407736450601	0.00667173815095755	0.00688234669366647	0.00712829729234583	0.00742599242743018	0.00780230768536564	0.00827263329130485	0.00880334506309547	0.00928395518942414	0.0095531368906714	0.00950934058049799	0.00925510695501027	0.00907691160236009	0.00903452217758454	0.00854277901738101	0.00737926918286085	0.00687966467804669	0.00577437744293202	0.00547576629916169	0.00426557222492246	0.00326452550919059	0.00313746957584302	0.00251540027585289	0.00222150054322775	0.00171603533731721	0.00150894929989617	0.00141828389959829	0.00128596769004417	0.00114005732683134	0.00104160923040347	0.00101724246216003	0.00105806547500494	0.00113533514874898	0.00121783792726544	0.00128423156397805	0.00132692186063247	0.00134924243239515
flux1:	0.679217762913418	0.00750190310129204	0.00730685444091883	0.00706465392534424	0.00680196856374389	0.00654810279005595	0.00632934821472208	0.00616406529335951	0.00606055020745953	0.00601849547118703	0.00603280494872876	0.00609722079173913	0.0062059437138251	0.00635388876793978	0.00653828040689104	0.00676333230565528	0.00704507169818669	0.00740793893167959	0.00786469979644447	0.00838198657479812	0.00885467154164498	0.0091304320685783	0.00911373482162301	0.00890157792687334	0.0087635622487497	0.0087523782751171	0.00830898062473332	0.00722185518036101	0.00676607556364297	0.00571826097011914	0.00545249099963224	0.00427949578451287	0.0033038592443768	0.00319605581704258	0.00258228520517668	0.0023044857643093	0.00180891009009722	0.00160524617235495	0.00152419962071658	0.0014032614593406	0.00126528928265191	0.00117311126159684	0.00115633431458907	0.00120656227662488	0.00129372274255649	0.00138502225383188	0.00145804370506166	0.00150475956228845	0.00152869086063895
flux1:	0.679480211817171	0.00724429965710005	0.0070652636234549	0.00684081214135233	0.00659535066456913	0.00635574680311942	0.00614607942363435	0.00598309213144952	0.00587427261854087	0.00581933760462974	0.00581398567401896	0.00585350149710728	0.00593437770082467	0.00605438015749999	0.006213507146473	0.00641762255010154	0.00668237227049484	0.00702991442756339	0.00747061672159302	0.00797155634459963	0.00843305470073813	0.00871180645007541	0.00871831866511717	0.00854419112312115	0.00844248764614521	0.00845923577986417	0.00806165078218512	0.00704917654785734	0.0066362484736277	0.00564572756923237	0.0054123618707086	0.0042786844659907	0.00333059008942587	0.00324179015985372	0.00263884964084812	0.00237780990757388	0.00189369258680284	0.00169467266191551	0.00162351870600587	0.00151430284490826	0.00138516830642009	0.00130017432030079	0.00129130688779981	0.00135057742140404	0.00144689190181689	0.00154623471610814	0.00162532168285738	0.00167573165833119	0.00170110530550413
flux1:	0.679742660720924	0.00697629886364939	0.00681468716853869	0.00660985663596994	0.0063838199917029	0.00616088975792372	0.00596284469780651	0.00580476111128509	0.0056932991371095	0.00562819359449729	0.00560591139826418	0.00562319136011007	0.0056786387620338	0.00577261291407267	0.00590761873317193	0.00609099467011351	0.00633799901870228	0.00666866864462799	0.00709120878232864	0.00757332247629746	0.0080208268351037	0.00829937416568516	0.00832547465383136	0.00818547838572755	0.00811631624601061	0.00815776942891199	0.00780326284046955	0.00686315050534199	0.00649166815274815	0.00555775786187592	0.00535590344280865	0.00426315504707944	0.00334436249375593	0.0032739986338712	0.00268415816966283	0.00244023257350017	0.00196891621436376	0.00177558788318352	0.00171441273336179	0.0016170579033778	0.00149742547578473	0.0014202781978706	0.00141941177784692	0.00148718544189625	0.00159179287689619	0.00169834359926647	0.00178288760891495	0.00183664975089444	0.00186332241100357
flux1:	0.680005109624678	0.00670087257307058	0.00655762107820706	0.00637370430154588	0.00616867114171434	0.00596422010250676	0.0057797911939448	0.00562877444519294	0.00551699599617492	0.00544419975300698	0.00540758284742296	0.00540523652574354	0.0054376893344801	0.00550763075012778	0.00561980208267773	0.00578283966863303	0.0060116102531873	0.00632419680222577	0.00672688193008346	0.00718816227465104	0.00761935218974149	0.00789493161205353	0.00793731954826588	0.0078277688764088	0.0077875385084685	0.0078505747654209	0.00753627836332318	0.00666576655196496	0.00633394532607036	0.00545551245335906	0.00528387316413473	0.00423317662195232	0.00334508016853408	0.00329230964843593	0.00271756595725973	0.0024908300431951	0.00203343847859861	0.00184668241744804	0.00179540729956128	0.00170986445495743	0.00160017194937926	0.00153129410808197	0.00153831385515229	0.00161390312736445	0.00172584677408002	0.00183871078883969	0.00192807214180847	0.00198484173736379	0.00201269771300542
flux1:	0.680267558528431	0.00642094222892402	0.00629652006711506	0.00613424481076514	0.0059511864621738	0.00576642506861459	0.00559706749131431	0.00545482694544902	0.00534470052338032	0.00526642982866056	0.00521789433119612	0.00519842588032136	0.00521028122834496	0.00525821644930884	0.00534894188829426	0.00549221872659557	0.00570252208269511	0.0059961521719506	0.00637770762721057	0.00681662852152808	0.00722968284946779	0.0074999829298348	0.00755571100065692	0.00747317786048315	0.00745847871708552	0.0075401268832776	0.00726310040680916	0.00645904280394341	0.0061647790366375	0.00534029929259363	0.00519723606848644	0.00418925557777819	0.00333289885445838	0.00329665161401663	0.00273872399467228	0.00252900586244209	0.00208645748159853	0.00190699758491749	0.00186540348793001	0.00179145822796837	0.00169193203677919	0.00163152462139169	0.00164613613720993	0.0017287369926856	0.00184699370684748	0.00196523909303912	0.00205875957702436	0.00211819329408555	0.00214714231757225
flux1:	0.680530007432184	0.00613926147246449	0.00603369957475778	0.00589326541959977	0.00573258503525103	0.00556816357838179	0.0054148190726778	0.0052826222180426	0.00517575611454732	0.005093946976242	0.00503570108003162	0.00500147212512129	0.00499504856668136	0.00502299429695895	0.00509372940718933	0.00521797424249584	0.00540981658218601	0.00568394552534834	0.00604350784081266	0.0064590156426893	0.00685260404203933	0.00711576455995029	0.00718225224954451	0.00712359214859896	0.00713126254104002	0.00722873420273452	0.00698601997881961	0.00624497303154709	0.00598590777804816	0.00521352883047618	0.0050971247804075	0.00413210551458791	0.00330820404546983	0.00328723379917749	0.0027475675551001	0.00255448339101937	0.00212750912909499	0.00195592501323378	0.00192367826116015	0.00186097647313195	0.00177165271393798	0.00171971892283095	0.00174147842823822	0.00183020278848781	0.00195371158601323	0.00207638944650188	0.00217340274258599	0.00223515960913557	0.00226513055955984
flux1:	0.680792456335937	0.00585832586051156	0.00577126218119077	0.00565239629923703	0.00551398773920839	0.00537005077724822	0.00523319140837372	0.00511189307975013	0.00500954872189713	0.00492585513752299	0.0048598844177351	0.00481308957434185	0.00479059670522854	0.0048005279435776	0.00485276611931418	0.00495883504928741	0.00513244342513322	0.00538683770362883	0.00572393363941701	0.00611542091665591	0.00648867644439372	0.00674326851690113	0.00681829660242073	0.00678065617089876	0.00680778635422324	0.00691849470470844	0.00670716393816717	0.00602547277822871	0.00579905757727697	0.00507666462087324	0.00498479251056662	0.00406260851757755	0.00327157901950507	0.00326451550897597	0.00274429195068291	0.00256728411284667	0.002156448110877	0.00199318923732791	0.00196986659554169	0.00191794156377566	0.00183869148515599	0.00179506480562138	0.0018234109613516	0.00191731833714611	0.0020450069743257	0.00217116960896972	0.00227100957800649	0.00233474961266295	0.00236568135932618
flux1:	0.681054905239691	0.00558031329482482	0.00551105026638782	0.00541307650449981	0.00529639687523323	0.00517265121519892	0.00505233636391582	0.00494242077673869	0.0048455384497112	0.00476134259568517	0.00468940685237939	0.00463206021672516	0.00459557826042832	0.00458940457661902	0.00462465311568711	0.00471350699674789	0.00486930696124547	0.00510401857780944	0.00541853234025767	0.00578579752740455	0.00613827412222571	0.00638326478626055	0.00646495396636771	0.00644576286244751	0.00648969413061373	0.00661126155911624	0.0064284520898747	0.00580233250816647	0.00560589483098796	0.0049311767295036	0.00486156649373136	0.00398177420526375	0.00322376873081085	0.00322916896939051	0.00272932027599412	0.00256769619336941	0.00217341682617451	0.00201881728222659	0.00200392948201078	0.00196222863492187	0.00189278623820427	0.00185716070290535	0.00189144629394442	0.00198957311164266	0.00212038163537366	0.00224909816185264	0.00235110535442829	0.00241648685763531	0.00244831769754762
flux1:	0.681317354143444	0.00530705484708103	0.0052546236123544	0.00517653844771533	0.00508068754566635	0.00497647729003483	0.0048724180436382	0.00477404866775392	0.00468328152555599	0.00459971263912308	0.00452335174609895	0.00445728246707125	0.0044087504748711	0.00438829951052662	0.00440806037623516	0.0044807433910514	0.0046193339109011	0.00483466855977577	0.00512680051961516	0.00546999791778376	0.00580161763780766	0.00603632350154412	0.00612310136865726	0.00612005262422449	0.00617836619100357	0.00630862310867158	0.00615156913429713	0.00557718368933067	0.00540798980083798	0.00477850358321762	0.00472880765191596	0.00389070172349832	0.003165644221927	0.00318204056473138	0.00270326750119094	0.00255623759294728	0.00217880674252325	0.00203309964997916	0.00202611246952529	0.00199402212226431	0.00193401185324029	0.00190597241014565	0.0019454942249399	0.00204687961861109	0.00217978012795361	0.00231014932374773	0.00241367611091722	0.00248035263637194	0.00251300982956008
flux1:	0.681579803047197	0.00504003240105861	0.00500325826361969	0.00494380733003762	0.00486760752202257	0.00478199002349863	0.00469361544081699	0.00460668797598168	0.00452244042279819	0.00444039923212206	0.00436094553059466	0.00428780057874643	0.00422901183773657	0.00419601905634314	0.00420177383707906	0.00425939341485138	0.00438152022186431	0.00457800173416482	0.0048482224233498	0.00516780729467298	0.00547880241244775	0.00570283734231847	0.0057933984723855	0.00580442192557028	0.00587492166124518	0.00601189929380948	0.0058779540466722	0.00535148069707601	0.00520679383050589	0.00462002527544912	0.00458787970531794	0.00379054781025501	0.00309817059923572	0.00312411365838752	0.00266690428154178	0.00253361721965788	0.00217321627899519	0.00203654691125195	0.00203689925636171	0.00201376611987001	0.00196272871659126	0.00194177981863846	0.00198580534889002	0.00208951260418965	0.00222352482020768	0.00235468513708494	0.0024590998398307	0.00252671771925933	0.00256010844530981
flux1:	0.68184225195095	0.00478039731597747	0.00475796155157293	0.00471571141694842	0.00465778259593585	0.00458960024636193	0.00451612092658677	0.00444031542836009	0.0043627825709005	0.00428296859022274	0.00420156367328393	0.00412281607433423	0.00405541933860873	0.00401152300602804	0.00400472156420729	0.00404842990703837	0.0041549585728941	0.00433329211198964	0.00458229506491694	0.00487896811615982	0.00516982264781201	0.00538304409407725	0.00547630785931933	0.00549954111662769	0.00558023384951372	0.00572215354705209	0.00560880616548609	0.0051264981838976	0.00500363029354664	0.00445704853709912	0.0044401282050478	0.0036825018066807	0.00302237977127878	0.00305647458333094	0.00262112253344607	0.00250069645216319	0.00215740841336872	0.0020298453657979	0.00203696410769781	0.00202211289388491	0.00197952799253141	0.00196511894016725	0.00201290897194178	0.00211804228088779	0.00225224491285098	0.00238338180352523	0.00248807214267775	0.00255626918721989	0.00259027390223483
flux1:	0.682104700854704	0.00452900330485547	0.00451949777093188	0.00449289920771709	0.00445172510602241	0.00439966944556089	0.00434013519768661	0.00427496452864409	0.00420417028110379	0.00412710993447571	0.00404472408965988	0.00396168510260982	0.00388719030864881	0.00383393063476545	0.00381598285819073	0.003846960233958	0.00393885007145326	0.00409988613626679	0.0043285423925102	0.00460319692147855	0.00487459109652898	0.00507704874948934	0.00517211868668359	0.00520587923164755	0.00529495548476489	0.00544021663295333	0.00534510448493225	0.00490334083151975	0.00479969670710993	0.00429080123406872	0.00428686767542768	0.00356776658767416	0.00293934754234372	0.00298028194732922	0.00256690355343389	0.00245845221747339	0.00213227010856988	0.00201381422609792	0.0020271258334171	0.00201987287819491	0.00198517766738223	0.00197672384453884	0.00202755054385506	0.00213326721072435	0.00226680548669044	0.002397156371646	0.00250153249981894	0.00256993821303501	0.00260440695460998
flux1:	0.682367149758457	0.00428644685478603	0.00428841942307145	0.00427586021513158	0.00424984418972674	0.00421251053327584	0.00416586043203315	0.00411071343440371	0.0040465458012242	0.00397262001214683	0.00389007301219652	0.0038039069388778	0.00372369411270558	0.00366251543521058	0.0036347853957518	0.0036542251641663	0.00373250467797687	0.00387720528359157	0.00408652132550326	0.00434019501225823	0.00459295486748653	0.00478484412697113	0.00488097153835317	0.00492373239787207	0.00501954935666857	0.00516671736604621	0.00508763491951152	0.00468296071239939	0.00459607384962385	0.00412243282349148	0.004129373686793	0.00344754322243345	0.00285017362820672	0.0028967384689353	0.00250528851629975	0.00240794193931941	0.00209877460942381	0.00198936574655913	0.00200830495853656	0.00200796829466813	0.00198057222429	0.00197747204006962	0.00203063267075674	0.00213615132817549	0.00226824137259788	0.00239709874082337	0.00250059607469725	0.00256883344630158	0.00260358519876819
flux1:	0.68262959866221	0.00405310954433016	0.00406509994726179	0.00406494697824911	0.00405245706944414	0.00402838939954544	0.00399349385511104	0.0039476727320165	0.00388991562121666	0.00381938607667965	0.00373736835165536	0.00364910882966413	0.0035644389420411	0.00349669381290674	0.00346049554999505	0.00346959067447882	0.00353533484105629	0.00366474248738591	0.00385582231723086	0.00408965438609073	0.00432470738657225	0.00450632888456568	0.00460288207210989	0.00465325214737585	0.00475431959100718	0.00490211482893439	0.00483701988565541	0.00446617707449613	0.00439373731517156	0.00395301687891234	0.00396887641163291	0.00332301691170949	0.00275596286827667	0.00280706427605197	0.00243735074104354	0.0023502702311844	0.00205794688326121	0.00195746887442291	0.00198148478458476	0.00198739143495721	0.00196668758446115	0.00196833554041917	0.00202316239976745	0.00212776808707428	0.00225769902761991	0.00238441227877048	0.00248649432865901	0.00255418307834535	0.00258900794449115
flux1:	0.682892047565963	0.00382919817811423	0.00384976513701066	0.00386039683455549	0.00385980118030256	0.00384752821627928	0.00382322367848746	0.00378597586873731	0.00373433737751796	0.00366737106346785	0.00358646451193584	0.00349703126171837	0.00340905785685983	0.00333601193428619	0.00329260606433506	0.00329253670897893	0.00334684598867873	0.00346205538931645	0.0036360665941813	0.00385126010377759	0.00406959669424256	0.00424132206100411	0.00433776144243454	0.00439447046656163	0.00449943954193292	0.0046467275597551	0.00459374535636894	0.00425369414498931	0.00419356763874447	0.0037835524847245	0.00380655293949829	0.00319534230065695	0.00265780629601746	0.00271247090405881	0.00236416916714574	0.002286557205923	0.0020108320717079	0.00191911646427617	0.00194767642065281	0.00195916780484107	0.00194454188750888	0.00195033862267536	0.00200620606824892	0.00210925314849552	0.00223638788543606	0.00236036455501299	0.00246052593904337	0.00252728696586384	0.00256195064383191
flux1:	0.683154496469717	0.00361478037448442	0.00364252169432278	0.00366235270131688	0.00367204712358029	0.00367011112454728	0.0036552285879797	0.00362577384698431	0.00357991126139335	0.00351660305105012	0.00343730085762607	0.00334751594565787	0.0032572964821235	0.00318013325994003	0.00313072370054707	0.0031226454769106	0.00316662624909437	0.00326875840939944	0.00342690157264744	0.0036246900589216	0.00382733046570659	0.00398957382087222	0.00408543232830766	0.00414731961204821	0.00425497380289193	0.00440075685337305	0.00435818225146452	0.00404611418150318	0.00399635660524045	0.00361496267829837	0.00364351700310728	0.00306562735668794	0.00255676157735692	0.00261413592042206	0.00228680291429559	0.00221790860072694	0.00195846677956007	0.00187529590548041	0.00190788760639612	0.00192432386703739	0.00191516193875245	0.00192452229184656	0.00198085182003777	0.00208176565552907	0.00220554112214543	0.00232624806849351	0.00242401788168156	0.00248947864110362	0.00252372859418374
flux1:	0.68341694537347	0.00340981477285657	0.00344338239066011	0.00347088256943579	0.00348931232550147	0.00349629232083842	0.00348968090199578	0.00346723437192302	0.00342677615570727	0.00336716924412874	0.0032898941010945	0.00320049687475472	0.00310900289071554	0.00302882751785131	0.00297455781212636	0.00295959034532154	0.00299433645158535	0.00308451461252677	0.00322799535467602	0.00340961298204339	0.00359757844117831	0.00375077277288013	0.00384564048204677	0.0039116462349026	0.00402089369940778	0.00416430334245446	0.00413060112564255	0.00384394498464873	0.00380280914195323	0.00344808973608463	0.00348080634264608	0.00293491624957128	0.00245383332144951	0.00251317889364402	0.00220626739650508	0.0021453883830988	0.00190185325070568	0.001826963102071	0.0018630952093264	0.00188385902451111	0.00187955479121253	0.00189191484816791	0.00194817907206221	0.00204645716332663	0.0021663846660982	0.00228334963862979	0.00237829530228782	0.0024420958554354	0.00247566857497156
flux1:	0.683679394277223	0.0032141761430336	0.00325228796046645	0.00328599759446658	0.00331167500743799	0.00332620587668219	0.00332675249546996	0.00331054434871059	0.00327510924194348	0.00321921312886924	0.00314433326391774	0.00305599323854881	0.00296411868890284	0.00288196042411111	0.00282390942948957	0.00280312513540758	0.0028297003991569	0.00290902757089094	0.00303903078061551	0.00320568546308838	0.00337997326100478	0.0035245508849523	0.00361806275728365	0.00368722080172874	0.00379708736028533	0.00393737788570666	0.00391118107592062	0.00364760290310478	0.00361354180758994	0.00328368850722736	0.00331936925562999	0.00280417269837952	0.00234995459248107	0.00241064003656739	0.00212351299586768	0.00206999490243964	0.00184193681628265	0.00177501999724327	0.00181422153710323	0.00183872167522749	0.00183868392511583	0.0018535077329837	0.00190923383492467	0.00200444680668323	0.00212011270705635	0.0022329264794801	0.00232465811042785	0.00238645763320093	0.00241908649370842
flux1:	0.683941843180977	0.00302767628106987	0.00306912613565926	0.00310766864416186	0.00313918777096969	0.00315997608654769	0.00316662185481888	0.00315591375827553	0.0031251268737249	0.00307293248636545	0.00300077492981015	0.00291410208169839	0.00282266947480519	0.00273948264620018	0.00267865966291501	0.00265307291277442	0.00267249480574328	0.00274203300213712	0.00285969930911754	0.00301254878071823	0.00317411090833521	0.00331048746337949	0.00340231331731045	0.0034737443422011	0.00358336667601717	0.00371990907782996	0.00370001517046311	0.00345741359504645	0.00342907995234414	0.00312241985285252	0.003160052610981	0.00267426577768643	0.00224597136596294	0.0023074630853735	0.00203940758250891	0.00199264181366102	0.00177958728391119	0.00172029610509123	0.00176211490985507	0.00178978949533721	0.00179344973018866	0.00181023594307619	0.00186500881805578	0.00195680127960426	0.0020678679293632	0.00217618690797001	0.0022643621194266	0.00232384568922415	0.00235526903029118
flux1:	0.68420429208473	0.00285008169454952	0.00289374820712149	0.0029358410324719	0.00297188989765284	0.00299772688854389	0.00300948035628632	0.00300357867111064	0.00297708427685193	0.00292857577196006	0.00285943639359936	0.00277498853433434	0.00268475278995943	0.00260141643366177	0.0025387561284283	0.00250931324871786	0.00252253819739599	0.00258328991057347	0.00268969497682495	0.00282982632335297	0.00297955198482922	0.00310811377725055	0.0031979500014686	0.00327085497260974	0.003379473911766	0.00351175017628905	0.00349711525134625	0.00327361323119713	0.00324985593783294	0.00296484639002399	0.00300359360221795	0.00254596008503908	0.00214263157134545	0.00220448374864498	0.00195472409299647	0.00191414483616048	0.00171558504101641	0.00166353467148424	0.00170753514258048	0.00173785440907038	0.0017446743335223	0.00176296262239218	0.00181642756884479	0.00190451856107874	0.00201072509939565	0.00211427405364171	0.00219860294474661	0.00225548841603585	0.0022854576085385
flux1:	0.684466740988483	0.00268112884125541	0.00272598329403373	0.00277044704226079	0.00280981744143726	0.00283958899823456	0.00285553607592881	0.00285380149488872	0.00283127209177321	0.00278643493364	0.00272058495713981	0.00263887211829793	0.00255052233703563	0.00246783892421317	0.00240419659674058	0.00237176733916751	0.00237967840427802	0.00243257118603632	0.00252870877975999	0.00265712231553707	0.00279582484305795	0.00291691965944419	0.00300448259113382	0.00307813639260475	0.00318509041514602	0.00331268789743393	0.00330241865874245	0.00309635243304515	0.00307621038733444	0.00281143220703971	0.00285061683718218	0.00241991152091776	0.00204057978663122	0.00210242443342206	0.00187013395377948	0.00183521493520665	0.00165061250699309	0.00160538405050575	0.00165114459074517	0.0016836128434526	0.00169309109237167	0.00171246780483928	0.00176433234199611	0.00184851487359681	0.00194967729448107	0.0020482516551593	0.00212850159051999	0.00218254632078644	0.00221083364858861
flux1:	0.684729189892236	0.00252053726783047	0.0025656502501464	0.00261141579463606	0.00265301037277443	0.00268570380001214	0.0027050140521788	0.00270686735321812	0.00268800873928114	0.00264683383321208	0.00258452278413398	0.00250600879791598	0.00242016833983537	0.00233886213024393	0.0022750099348869	0.00224038109926386	0.00224377884039235	0.0022896539774302	0.0023764239205051	0.00249402238722081	0.00262243119126705	0.00273636285710549	0.00282138404751859	0.00289512973970716	0.00299984890351034	0.00312245455044359	0.00311579844590612	0.00292570423342608	0.00290839748370652	0.00266254722279002	0.00270163724415779	0.00229666892523457	0.00194035776761322	0.00200189509506913	0.00178620646083356	0.00175645782513555	0.00158525120096026	0.00154639463200864	0.00159350517532082	0.00162766176478975	0.00163933916588633	0.0016594415439491	0.00170947580007623	0.00178961491147475	0.00188562475268996	0.00197909182225407	0.0020550914799149	0.00210609858569386	0.00213250478167197
flux1:	0.68499163879599	0.00236802058039748	0.00241256695381069	0.00245868010196614	0.00250151637921405	0.00253622363952123	0.00255815275022918	0.00256307651950443	0.00254762877526548	0.00251011272411131	0.00245156805519806	0.00237666974397509	0.00229389513609381	0.0022146107049518	0.0021512353664943	0.00211510714976846	0.00211470436789171	0.0021543104999279	0.00223251239808568	0.00234009624294476	0.00245885424496305	0.00256588116655768	0.00264810486895446	0.00272134904957241	0.0028233495241359	0.00294074366881472	0.00293707732856605	0.00276167605569662	0.00274659415753607	0.00251847571925996	0.00255706804747589	0.00217668073680341	0.00184241004486952	0.00190339919089881	0.00170341346778742	0.00167837895502585	0.00151998417320067	0.00148702123139085	0.00153508135821921	0.00157050064530127	0.00158396343384596	0.00160448172253806	0.00165251687257502	0.00172854575703159	0.00181936685402189	0.00190766529619914	0.00197930740359222	0.00202713113759289	0.00205149236027961
flux1:	0.685254087699743	0.00222329490898065	0.00226655668764156	0.00231218013977748	0.00235539135650897	0.00239130880156227	0.00241519730415712	0.00242273380961803	0.00241046849027591	0.00237661038537266	0.00232203430586933	0.00225111886333274	0.00217189808480673	0.00209519947018213	0.00203290184145104	0.00199588723585742	0.00199230798134169	0.00202630013133315	0.00209663333613156	0.00219490234014844	0.00230456893438986	0.00240490663845196	0.00248408976398109	0.00255629940468874	0.00265517860012999	0.00276722802881222	0.00276604431462658	0.00260422449923535	0.00259091194935164	0.0023794276062866	0.00241723206477953	0.00206030498167687	0.00174709305159451	0.00180734306461808	0.00162213807613342	0.00160139252158455	0.00145520299930419	0.00142763034388531	0.00147624847425054	0.00151253897653028	0.0015274196584445	0.00154809665343484	0.00159402107601069	0.00166593500929216	0.00175159797913109	0.00183473509982638	0.00190197730473204	0.00194652708169901	0.00196872103101747
flux1:	0.685516536603496	0.00208608447772458	0.00212745143214249	0.00217186404855072	0.00221469703871533	0.00225112199015957	0.0022763907408166	0.00228613653429699	0.00227685074048913	0.0022466462332334	0.00219621050309717	0.00212959174452092	0.00205434238680572	0.00198071313071274	0.00192000967606779	0.00188263689884362	0.00187641969896084	0.00190536363766823	0.00196843324990043	0.00205799413526127	0.00215905320533941	0.00225288054523683	0.00232879508067908	0.00239949594060262	0.00249492801891667	0.00260157803070162	0.00260247202113117	0.00245327090309815	0.0024414096625597	0.00224555043221197	0.00228237405579594	0.00194782046744408	0.00165468584214709	0.00171404680755879	0.00154268561596893	0.00152583270276786	0.00139121808424416	0.00136851118382131	0.0014173052627716	0.00145410834677876	0.00147008426704529	0.00149071219781789	0.00153446532470489	0.00160231345944661	0.00168290788492028	0.00176095445960839	0.00182381790365629	0.00186506049477275	0.00188501127868371
flux1:	0.685778985507249	0.00195612406565892	0.00199509214421251	0.00203768586837311	0.00207949652749217	0.00211582144011936	0.00214196468847062	0.00215356288109055	0.00214707121421648	0.00212050487625822	0.00207434447522531	0.00201227865098891	0.0019413463443505	0.00187119050025692	0.00181251651309048	0.00177523408975114	0.00176683887545039	0.00179122014195111	0.00184754818486853	0.00192892717601268	0.00202179917102997	0.00210926749073669	0.00218170503709058	0.00225048141831497	0.00234221279884905	0.00244347806334805	0.00244613231549276	0.00230871541821326	0.00229810479735577	0.00211694015305327	0.00215267192027014	0.00183943715470549	0.00156540050927189	0.0016237547902759	0.00146529513991484	0.00145196529432125	0.0013282707712839	0.00130988907937948	0.00135848900417406	0.00139547756931196	0.00141226759222812	0.00143268263568774	0.0014742468133692	0.00153812221777022	0.00161378683088666	0.00168686953322869	0.00174543489790383	0.00178339438121307	0.00180107569761233
flux1:	0.686041434411003	0.0018331584775238	0.00186932640087876	0.00190960145436182	0.00194984863350401	0.00198555383477523	0.00201213100405907	0.00202526240681331	0.00202138802475423	0.00199842514401344	0.00195663176979844	0.00189931358502792	0.00183297095708876	0.00176661495944023	0.00171032909409931	0.00167351291106641	0.00166333070413723	0.001683567073463	0.00173360738403497	0.00180726617007263	0.001892322840238	0.00197356706908514	0.00204234483560043	0.00210884014604992	0.00219668454870294	0.00229263872365637	0.00229680816750403	0.00217044767191067	0.00216098216661101	0.00199364918477561	0.00202824515226068	0.0017353042458916	0.00147939087325533	0.0015366445806865	0.00139014992705121	0.00137999825211	0.00126654575001432	0.00125193964904929	0.00129999144883037	0.00133686901009686	0.00135422897349811	0.00137430404969169	0.00141369504799695	0.00147372364660432	0.0015446351027954	0.00161292689363599	0.00166732794572546	0.00170208314737721	0.00171751936693971
flux1:	0.686303883314756	0.00171693954120756	0.00175000408258181	0.00178756317070853	0.00182580192306528	0.00186044800401663	0.00188707536968178	0.00190144975858616	0.0019000157874921	0.00188059473912626	0.00184321102753081	0.00179077041136301	0.00172921673120268	0.00166691190917617	0.00161330147532469	0.00157726292678338	0.00156562706903097	0.00158208290382422	0.0016262379264891	0.00169259117697924	0.00177017136199189	0.00184532182848905	0.00191028918728021	0.00197420659619306	0.00205803923354417	0.00214880351626826	0.00215430036112697	0.00203835292523957	0.00202999890011258	0.00187569112477312	0.0019091599239803	0.00163551540850514	0.00139675876178777	0.00145283371702445	0.00131738602790678	0.00131009021039205	0.0012061825010011	0.00119480227426873	0.00124197377607338	0.00127847420006745	0.00129619191317438	0.00131582865338366	0.00135308567465475	0.00140941492923724	0.00147577596729794	0.00153948506171568	0.00158989999809499	0.00162157937274027	0.0016348442125388
flux1:	0.686566332218509	0.00160722149839665	0.00163697197865503	0.00167151419342377	0.00170738919921019	0.00174061000836206	0.00176695333595941	0.00178230197100087	0.00178312438932552	0.00176715056897293	0.00173416577768485	0.00168666582194722	0.00163002740878419	0.00157195289851251	0.0015212393526666	0.00148623366592312	0.0014734312838983	0.00148643209425502	0.00152506967816463	0.00158450224840244	0.00165492713726833	0.00172412087681724	0.0017851655039099	0.00184626795939257	0.00192601868291208	0.00201174970066417	0.00201842876740215	0.00191231366578885	0.0019050860094386	0.00176304249561373	0.00179543122843133	0.00154011149818301	0.001317558025351	0.00137238458945782	0.00124709853919485	0.00124235672122157	0.00114728493837578	0.0011385916802551	0.00118457912811523	0.00122046704905297	0.00123835754854925	0.00125747839969813	0.00129265452095928	0.00134544274103762	0.0014074706078396	0.00146682880996588	0.00151346994833731	0.00154224409796977	0.00155345675728404
flux1:	0.686828781122262	0.00150375586744942	0.00153006827429915	0.00156138317156529	0.00159462289664548	0.00162611978904977	0.00165188868605883	0.00166795891071076	0.00167084172959999	0.00165818376998861	0.00162953145596523	0.00158696781653749	0.00153529926483053	0.00148156513079862	0.0014339093017711	0.00140014323750657	0.0013864257510895	0.00139627142864775	0.00142973992865982	0.00148262214100951	0.00154620866147857	0.00160959914876597	0.00166665186418666	0.00172476089019729	0.00180040636902616	0.00188128401681883	0.00188902894701116	0.0017922075710043	0.00178614755291553	0.00165564267955575	0.00168702338135433	0.00144908192399658	0.00124179713079843	0.00129530830828333	0.00117934592136285	0.00117687458666116	0.00108992891622015	0.00108340687856133	0.00112794176616375	0.0011630134649589	0.00118091505180681	0.00119945638200083	0.00123261028959686	0.00128201738034067	0.00133993335588252	0.00139518461335528	0.00143828715815412	0.00146435943891308	0.00147367830417822
flux1:	0.687091230026016	0.00140628688043765	0.00142911780986571	0.00145707983208326	0.00148749160502962	0.00151702919263628	0.00154197351014453	0.00155852584372346	0.00156325901820943	0.0015537476768218	0.00152930565838454	0.00149160759797429	0.00144489388470764	0.00139554437963289	0.00135105115272781	0.00131868951228656	0.00130428128314962	0.00131125683329452	0.00133989724222315	0.00138659708027031	0.00144366846946108	0.00150143299403673	0.00155447064279845	0.00160946360181616	0.00168101889556288	0.00175723485907332	0.00176594567745211	0.00167790347728005	0.00167305899143927	0.00155339367278358	0.00158385065583354	0.00136236621642864	0.00116944158009415	0.00122156875378116	0.00111415312498308	0.00111368509776013	0.00103416773868222	0.00102933722042313	0.0010721924949834	0.00110627682881228	0.00112404813531906	0.00114195496308973	0.00117314463261866	0.001219324892707	0.00127334559567311	0.00132473557465261	0.00136454627927965	0.00138814215525274	0.0013957564339641
flux1:	0.687353678929769	0.00131454842547444	0.00133392880824707	0.0013584919056753	0.00138595771807561	0.00141336094666665	0.001437269122727	0.00145407681157453	0.00146043689987744	0.00145386665940495	0.00143345932098485	0.00140049247544299	0.00135865205122571	0.00131366908737109	0.00127239149965852	0.00124156217813751	0.00122666679243279	0.00123104988366947	0.0012552042834559	0.00129609588628879	0.00134698895666276	0.00139933321863869	0.0014483792526078	0.00150018508028773	0.00156769518669446	0.00163944290839967	0.00164902540936918	0.00156925724719731	0.00156566643815682	0.00145616129183965	0.00148577979490554	0.00127985732855049	0.00110041742849171	0.00115108795085288	0.00105151448571822	0.0010527971682062	9.80036162020402e-4	9.76465766159793e-4	0.00101746058638701	0.0010504194603638	0.00106793751383597	0.00108516015621922	0.00111443883365891	0.0011575361463748	0.00120786706662287	0.0012556344001416	0.00129240093709295	0.00131375687527088	0.00131987674695797
flux1:	0.687616127833522	0.00122826310075873	0.00124429148757642	0.00126548354283607	0.00128995607796683	0.0013151081105092	0.00133780696550429	0.0013546575626	0.00136241077619105	0.00135854389197346	0.00134194668725486	0.00131351755659656	0.00127640655395084	0.00123571358514802	0.0011976564981138	0.0011684541357685	0.00115325824458019	0.00115532342786821	0.00117533962886523	0.00121080801603725	0.00125587707514855	0.00130303693887361	0.00134815969831146	0.00139675341012615	0.00146028546711634	0.00152775221245248	0.00153810958818888	0.00146610921084024	0.00146378817293861	0.00136377903050625	0.00139263564669449	0.00120140774957001	0.00103461684111039	0.00108375352251686	9.91397261838084e-4	9.9419124024946e-4	9.27553540526123e-4	9.24870516311538e-4	9.63872901377682e-4	9.95600804553098e-4	0.00101275982738683	0.00102925242046113	0.00105666693083759	0.00109681239682347	0.00114364383242212	0.00118801347967698	0.00122197522491485	0.00124132796507068	0.00124617400263508
flux1:	0.687878576737275	0.001147143579112	0.00115997866934041	0.00117789521435598	0.00119939345603918	0.001222233641248	0.001243588886162	0.00126028714848474	0.00126919415957837	0.00126776665748841	0.00125471251084824	0.00123057460328311	0.00119799229780266	0.0011614588833784	0.00112658255265101	0.00109907109733458	0.00108374611920875	0.00108376604555874	0.00109999878326133	0.00113044118536687	0.0011700589227822	0.00121229957020227	0.00125360855758313	0.00129900502966612	0.00135864180243334	0.00142200327136116	0.00143303028921456	0.00136828425552595	0.00136721912244265	0.00127605502159812	0.00130421033702294	0.00112683876631914	9.71906031918782e-4	0.00101942836385178	9.33746370364598e-4	9.37824497529863e-4	8.76726736354954e-4	8.74624229924359e-4	9.11551195577453e-4	9.41973475379699e-4	9.58684038666212e-4	9.74404596255019e-4	9.99995703231857e-4	0.00103730749115178	0.00108081280760651	0.00112199171716224	0.00115337247464936	0.00117094944717674	0.00117474213639271
flux1:	0.688141025641029	0.00107089607421969	0.00108074821029945	0.00109554496734194	0.00111414876265598	0.00113466994388079	0.00115458658245373	0.00117095784958791	0.001180779578176	0.00118150857293089	0.00117169577452391	0.00115155725842422	0.00112325287398434	0.00109070019014619	0.00105892411371408	0.00103313876861834	0.00101784102820838	0.00101608533508907	0.00102889473890439	0.00105471919625069	0.00108927507552268	0.0011268880086608	0.00116452864770806	0.0012067762471126	0.00126261134422233	0.00132202898659684	0.00133360885974936	0.00127559482749333	0.00127573818211907	0.00119278170360821	0.00122027545422823	0.00105595236709099	9.12135235905511e-4	9.57962005344393e-4	8.7849042644994e-4	8.83637446255588e-4	8.27553220698e-4	8.25793567227971e-4	8.60608666251903e-4	8.89678453847572e-4	9.05866599853237e-4	9.20778091441488e-4	9.44582403653435e-4	9.79167384242632e-4	0.0010195032986482	0.00105767833168216	0.00108668129863537	0.00110269281386056	0.0011056429710978
flux1:	0.688403474544782	9.99225368102651e-4	0.00100634687197306	0.001018230838251	0.00103407397182862	0.0010523185376279	0.00107074043299664	0.00108663368445389	0.00109713727945177	0.00109972894855901	0.00109283008169045	0.00107636272100646	0.00105204357443393	0.00102325105137557	9.94458438355617e-4	9.70407510876854e-4	9.55277511787252e-4	9.52010217751329e-4	9.61758424372441e-4	9.83380430378373e-4	0.00101327721109195	0.00104657565158216	0.00108072310903837	0.00111989768905333	0.00117203266971098	0.00122765355022686	0.00123965744302029	0.00118784630257307	0.00118911748853792	0.00111374704312349	0.00114059590470398	9.88544552858666e-4	8.55149750746748e-4	8.99202572508125e-4	8.25548728093373e-4	8.3156144847862e-4	7.80024509436852e-4	7.78438165635337e-4	8.11146678458567e-4	8.38840646806342e-4	8.54446700865805e-4	8.6851857101433e-4	8.90571368631397e-4	9.22527971622029e-4	9.59836417835939e-4	9.9517428901279e-4	0.00102197932606626	0.00103661294529657	0.00103891370953318
flux1:	0.688665923448535	9.31840656435756e-4	9.36515116627217e-4	9.45734196912554e-4	9.5899583197564e-4	9.75050182773155e-4	9.91958284308557e-4	0.00100724824125933	0.00101821258032263	0.0010223701780541	0.00101804160004753	0.00100489066363097	9.84231507185632e-4	9.58944616587324e-4	9.32987691286054e-4	9.1065478527486e-4	8.95816291242334e-4	8.91292532682845e-4	8.98339297308292e-4	9.16177226190196e-4	9.41826214230441e-4	9.71139448688935e-4	0.00100199207078517	0.00103819168369583	0.00108673490565048	0.00113869368044656	0.00115098257415742	0.00110484357636853	0.00110713222332305	0.00103874569986877	0.00106494359875113	9.24418375950464e-4	8.00800697498184e-4	8.43007933589634e-4	7.74838470365517e-4	7.81526426770714e-4	7.34129784175228e-4	7.32610041962038e-4	7.63252344964427e-4	7.89565719338293e-4	8.04542684273543e-4	8.17752296364476e-4	8.38090641219622e-4	8.67512339232446e-4	9.01923399792184e-4	9.34572252577164e-4	9.59335307230767e-4	9.7275256205068e-4	9.7457343857789e-4
flux1:	0.688928372352288	8.68461415572402e-4	8.70992286092577e-4	8.778237915324e-4	8.88718472465226e-4	9.02705910967171e-4	9.18114939684746e-4	9.3270283122733e-4	9.43923053702937e-4	9.49354457262067e-4	9.472458668134e-4	9.37040618630339e-4	9.1969388264055e-4	8.9763291115449e-4	8.74339083174919e-4	8.53685915931145e-4	8.39245369649441e-4	8.33708167276742e-4	8.38406173482673e-4	8.52876093242115e-4	8.74691619439397e-4	9.00358771986895e-4	9.28131580458854e-4	9.61472044388891e-4	0.00100653882799118	0.00105496118800637	0.00106738963551417	0.00102639744970525	0.0010295693585569	9.67588443327217e-4	9.93109052401282e-4	8.63394962412966e-4	7.48954077374197e-4	7.89254630571189e-4	7.26281301722024e-4	7.33467791209432e-4	6.8985932663849e-4	6.88353472620454e-4	7.16997302639705e-4	7.41938696262463e-4	7.56250309476103e-4	7.68583945389897e-4	7.87249525462359e-4	8.14228394032551e-4	8.45863784610457e-4	8.7595594181962e-4	8.98810302562669e-4	9.11145689697548e-4	9.12628881897256e-4
flux1:	0.689190821256042	8.08822581721105e-4	8.09521664688809e-4	8.14260265961233e-4	8.23026983355317e-4	8.35099356468866e-4	8.4905306025101e-4	8.6286595658029e-4	8.74156767819676e-4	8.80581184927939e-4	8.80344841281519e-4	8.72709149163806e-4	8.58315641710819e-4	8.39185100265163e-4	8.18363832331963e-4	7.99333752275324e-4	7.85380343076203e-4	7.79057855032821e-4	7.81748202111365e-4	7.93258495071624e-4	8.11652001888027e-4	8.34015616315316e-4	8.58934161741858e-4	8.89545408870878e-4	9.31258915780265e-4	9.76265753017884e-4	9.88686902571976e-4	9.52329482707075e-4	9.5623395995177e-4	9.00108441292427e-4	9.24909343516435e-4	8.0532109376477e-4	6.99496950872875e-4	7.378435033829e-4	6.79808381031449e-4	6.8733169820892e-4	6.47207293915272e-4	6.45705294965171e-4	6.72437703122712e-4	6.96024385311761e-4	7.09643068160634e-4	7.21096306599632e-4	7.38137620224753e-4	7.62767527141784e-4	7.91744174054999e-4	8.19399589021764e-4	8.40458535514124e-4	8.5182051077304e-4	8.53079529566883e-4
flux1:	0.689453270159795	7.52678522153494e-4	7.51855024768812e-4	7.54800915112523e-4	7.61691943638287e-4	7.72020606420963e-4	7.84585957423684e-4	7.97574826412465e-4	8.08772524914751e-4	8.15926131463526e-4	8.17225337980838e-4	8.11787898172997e-4	7.99987413684366e-4	7.83485588068413e-4	7.64935621374106e-4	7.47457699834035e-4	7.34064155950352e-4	7.27167623707426e-4	7.28175744475448e-4	7.37121794891223e-4	7.52495809002698e-4	7.71895527082353e-4	7.94190253214366e-4	8.22213235119594e-4	8.607054137247e-4	9.02416985078659e-4	9.14688177982391e-4	8.82474407865387e-4	8.86952178947002e-4	8.36163651911109e-4	8.60191541240107e-4	7.50072539557867e-4	6.52340067560989e-4	6.88701463732173e-4	6.35363335015224e-4	6.43078012111947e-4	6.06173402067013e-4	6.04695437595373e-4	6.29615180535511e-4	6.51869296343288e-4	6.64774299138744e-4	6.75351780205225e-4	6.90825448874291e-4	7.13204562009889e-4	7.39637902100517e-4	7.64967868879273e-4	7.84328233991897e-4	7.94801782342171e-4	7.9592210452489e-4
flux1:	0.689715719063548	6.99805519658291e-4	6.97756374658739e-4	6.99204429903269e-4	7.04474724330709e-4	7.13241520116079e-4	7.24502391814489e-4	7.36639219048714e-4	7.47602566238406e-4	7.55242964438297e-4	7.57759488647367e-4	7.54163164905959e-4	7.44604412225194e-4	7.30432486499577e-4	7.13948972775229e-4	6.97942385610473e-4	6.85166365286713e-4	6.77888744662881e-4	6.77520829721125e-4	6.84279929688392e-4	6.97022139582909e-4	7.13788692153042e-4	7.33689857393004e-4	7.5927372130584e-4	7.94685757649995e-4	8.33225243686888e-4	8.45213499933082e-4	8.16679802761183e-4	8.21570750328689e-4	7.75635306949068e-4	7.98831568041343e-4	6.97553093875976e-4	6.07416905925912e-4	6.41779524246395e-4	5.9290288510025e-4	6.00680734941628e-4	5.66763248235414e-4	5.65347442187434e-4	5.8855841219119e-4	6.0950448380187e-4	6.21680512124673e-4	6.31395234522346e-4	6.45366408368696e-4	6.65598852818035e-4	6.89605587619942e-4	7.12716334217811e-4	7.30462500799575e-4	7.40112781169894e-4	7.41154164002105e-4
flux1:	0.689978167967302	6.50002732091768e-4	6.4700474944601e-4	6.47235366319966e-4	6.5113323523161e-4	6.58522177372045e-4	6.68573088031281e-4	6.79847490764912e-4	6.90457647350013e-4	6.98367128108969e-4	7.01807301462191e-4	6.99717128158935e-4	6.92066422659219e-4	6.79936617760402e-4	6.6531767728079e-4	6.50696007099646e-4	6.38581832077963e-4	6.31096963353017e-4	6.2963686889177e-4	6.34563453759519e-4	6.45041099750986e-4	6.5949079172046e-4	6.77223940393399e-4	7.00523223794579e-4	7.33005129324572e-4	7.68501180903955e-4	7.80087977883912e-4	7.54803363932876e-4	7.59953499505698e-4	7.18423196111847e-4	7.40729258420179e-4	6.47690002389551e-4	5.64679696691988e-4	5.97047795326437e-4	5.52395318531718e-4	5.6012610189995e-4	5.28987239710484e-4	5.27678777170325e-4	5.49284858659474e-4	5.68948654092898e-4	5.80385162156297e-4	5.89257528822699e-4	6.01799487027832e-4	6.19996108755087e-4	6.41696245174387e-4	6.62692116127189e-4	6.78900022905538e-4	6.87776575103502e-4	6.88776539900086e-4
flux1:	0.690240616871055	6.03091785836701e-4	5.99395988577338e-4	5.98668067055996e-4	6.01427660880697e-4	6.07617875770757e-4	6.16558324651176e-4	6.26974086715467e-4	6.37133876491875e-4	6.45121532621306e-4	6.49220855480123e-4	6.48330353137666e-4	6.42278624019603e-4	6.31920886747197e-4	6.18973163897023e-4	6.05648251418945e-4	5.9422868241109e-4	5.86690804689291e-4	5.84397403133457e-4	5.87818745661342e-4	5.96373550750973e-4	6.08803413860704e-4	6.24585389488729e-4	6.45757090624133e-4	6.75466307239587e-4	7.08054399089569e-4	7.19139304855935e-4	6.9670863784041e-4	7.01975896448011e-4	6.64438990997374e-4	6.85800974370243e-4	6.00427015712728e-4	5.24093467098962e-4	5.54488599135185e-4	5.13817327984535e-4	5.21408913075737e-4	4.92858350512982e-4	4.91700838293197e-4	5.11802339591254e-4	5.30210948094835e-4	5.40902132493244e-4	5.48958957330049e-4	5.60152090706079e-4	5.76430382081709e-4	5.95948479901869e-4	6.14934500876975e-4	6.29675312757879e-4	6.37816359688103e-4	6.38794333868578e-4
flux1:	0.690503065774808	5.58915289315492e-4	5.54743523398601e-4	5.53289782396e-4	5.55125677816282e-4	5.60285963196697e-4	5.68215742533561e-4	5.77787617848518e-4	5.87420360384162e-4	5.95323134496461e-4	5.99849303330407e-4	5.99884892518863e-4	5.9515271929385e-4	5.86319653407738e-4	5.74862561677015e-4	5.627476070006e-4	5.5204539846202e-4	5.44588844506828e-4	5.41693820748678e-4	5.43906361713753e-4	5.50850259943593e-4	5.61534051530565e-4	5.75569580651915e-4	5.94770111985265e-4	6.21869262385159e-4	6.51691886611075e-4	6.62194803781143e-4	6.42260339347953e-4	6.47518962610494e-4	6.13599079128828e-4	6.33971411431941e-4	5.55716566149999e-4	4.85629368266751e-4	5.14089036608988e-4	4.77149964348338e-4	4.84527909208644e-4	4.5838913087943e-4	4.57418647064152e-4	4.76110234961886e-4	4.93292992613467e-4	5.03238356644728e-4	5.10511984094871e-4	5.20442376844914e-4	5.34925685060588e-4	5.52391303659953e-4	5.69475002904462e-4	5.82818196098259e-4	5.90254660864704e-4	5.91216307131321e-4
flux1:	0.690765514678561	5.17334603919851e-4	5.12878253520278e-4	5.10902789032254e-4	5.12006680881913e-4	5.16291796525032e-4	5.2330747591984e-4	5.32058482916371e-4	5.41106580621111e-4	5.48789351655621e-4	5.53543721575471e-4	5.54267179953069e-4	5.50607765039698e-4	5.43077687335483e-4	5.32946197172354e-4	5.21957935771171e-4	5.11987004185593e-4	5.04725995406042e-4	5.01432162250274e-4	5.02698699324257e-4	5.08310625995705e-4	5.1749584812033e-4	5.29974771001654e-4	5.4735694674983e-4	5.72011050506979e-4	5.99216949034043e-4	6.09078926309613e-4	5.91320376212234e-4	5.96463803819933e-4	5.65818285801137e-4	5.85166148726854e-4	5.13512507445017e-4	4.492585039796e-4	4.75834259678563e-4	4.42374501925703e-4	4.4948106163922e-4	4.25588507073315e-4	4.2483035966675e-4	4.42200253891166e-4	4.58190054837229e-4	4.67395281958395e-4	4.73922879369663e-4	4.82680691050954e-4	4.95496865903854e-4	5.110442594553e-4	5.26336694843019e-4	5.38352404114625e-4	5.45111369784143e-4	5.46052715993791e-4
flux1:	0.691027963582315	4.78227195444441e-4	4.73647629073004e-4	4.7132539239103e-4	4.7186466906687e-4	4.75413257235889e-4	4.81605849834975e-4	4.89565141765017e-4	4.97988537300875e-4	5.05343361224281e-4	5.10160950658585e-4	5.11370016756625e-4	5.08570193505661e-4	5.02148390104597e-4	4.93194384019564e-4	4.83254307603184e-4	4.7402047121657e-4	4.67049032325392e-4	4.63529300292157e-4	4.64077265939079e-4	4.68601240422342e-4	4.76507324812017e-4	4.87602582578003e-4	5.03312890198903e-4	5.25686466542615e-4	5.5042919818163e-4	5.59611942970492e-4	5.43745426057016e-4	5.48687740239091e-4	5.21005492766327e-4	5.39306112153717e-4	4.73764523356425e-4	4.14947200510472e-4	4.39702388355516e-4	4.09468907952236e-4	4.16261536544878e-4	3.94458907683134e-4	3.93926759790341e-4	4.10056844575585e-4	4.24891368590247e-4	4.33369175703006e-4	4.39192166493211e-4	4.4686997040598e-4	4.58149620099902e-4	4.71916775237607e-4	4.85532780468797e-4	4.96293345367911e-4	5.0240079744497e-4	5.03311890829234e-4
flux1:	0.691290412486068	4.41483831264907e-4	4.36914083556761e-4	4.34391811237376e-4	4.3450962871066e-4	4.37443497280748e-4	4.42897164682337e-4	4.50098441626469e-4	4.57872998743335e-4	4.648176286053e-4	4.6956585543834e-4	4.71093220080857e-4	4.68972758597864e-4	4.6349117955268e-4	4.55583548871768e-4	4.46618276649146e-4	4.38119641495163e-4	4.31511736116233e-4	4.27908895607542e-4	4.27929910341144e-4	4.31574559288171e-4	4.38392301505763e-4	4.48258788318992e-4	4.6243522131707e-4	4.82689695180832e-4	5.05125855517307e-4	5.13610209550264e-4	4.99386466850755e-4	5.04062527341139e-4	4.79061625424119e-4	4.96304546057765e-4	4.36414800780347e-4	3.8265422647243e-4	4.05661558832251e-4	3.78405379216905e-4	3.84854851880039e-4	3.64994145355955e-4	3.64690916720883e-4	3.79657401180186e-4	3.933798786329e-4	4.01150530590372e-4	4.06314070662066e-4	4.13005250214403e-4	4.22879770639107e-4	4.35006916027712e-4	4.47064635543007e-4	4.56645359309915e-4	4.6212815324129e-4	4.62996077754575e-4
flux1:	0.691552861389821	4.07005812892046e-4	4.02552984113811e-4	3.9995106594291e-4	3.99767466612207e-4	4.02191879445634e-4	4.06983437272441e-4	4.13463785249697e-4	4.20579603675659e-4	4.27055424786519e-4	4.3163182591135e-4	4.33342850463812e-4	4.31752435741364e-4	4.27068177064913e-4	4.20091940817387e-4	4.12032946990791e-4	4.04260096912677e-4	3.98070124536767e-4	3.94497567967519e-4	3.94148356636518e-4	3.97087900502931e-4	4.02980134520675e-4	4.11754480774353e-4	4.24525160423781e-4	4.42816890574304e-4	4.63104261873286e-4	4.70887969124925e-4	4.58090163855515e-4	4.6245463455516e-4	4.39879910266644e-4	4.56066470988625e-4	4.01397006117515e-4	3.52329998183633e-4	3.73669104621106e-4	3.49149121006145e-4	3.55237437726968e-4	3.37178300883111e-4	3.37098148403472e-4	3.50972445822065e-4	3.6363173830516e-4	3.70722989031117e-4	3.75275365647005e-4	3.81072621882655e-4	3.89672153134563e-4	4.00299897718762e-4	4.10919727117578e-4	4.19398923581674e-4	4.24286002735164e-4	4.25097201988896e-4
flux1:	0.691815310293574	3.74702362926632e-4	3.70450283965145e-4	3.67865102505878e-4	3.67478744763595e-4	3.69483353840903e-4	3.73682309142251e-4	3.79481318356965e-4	3.85940976685073e-4	3.91910503573495e-4	3.96239725839106e-4	3.98029275547092e-4	3.96847582833108e-4	3.9284055365651e-4	3.86695330368263e-4	3.79478284151045e-4	3.72414465893786e-4	3.66678247304005e-4	3.63221677843626e-4	3.62626299490232e-4	3.65002878676017e-4	3.70106273830775e-4	3.77907547389768e-4	3.89390247933305e-4	4.05869336565329e-4	4.2416516216309e-4	4.31260264151213e-4	4.1970158847314e-4	4.23727095875277e-4	4.03347832486763e-4	4.18490084630113e-4	3.68637126052535e-4	3.23917397322263e-4	3.43672463818326e-4	3.21658267224814e-4	3.27376510150343e-4	3.10985645284961e-4	3.11116354026673e-4	3.23965931953807e-4	3.35615890228255e-4	3.42062250337182e-4	3.46054104347699e-4	3.51048095867461e-4	3.58499543815696e-4	3.67766818671388e-4	3.77069904631068e-4	3.8452835414985e-4	3.88851303594911e-4	3.89593233243518e-4
flux1:	0.692077759197328	3.44488234633563e-4	3.40500072973143e-4	3.38006462508534e-4	3.37496613567677e-4	3.39156720947121e-4	3.42825598182374e-4	3.47984622427809e-4	3.53801349453015e-4	3.59245439310568e-4	3.63275796077706e-4	3.65064575110944e-4	3.64194857119775e-4	3.60765017799871e-4	3.55363175548505e-4	3.48927148079895e-4	3.42548624654106e-4	3.37284942953145e-4	3.34005002880798e-4	3.33258196744101e-4	3.35185273168849e-4	3.39613029135232e-4	3.46544243123277e-4	3.56846787958325e-4	3.71656652621243e-4	3.88116132563514e-4	3.94546280635355e-4	3.84067482858e-4	3.87742164664211e-4	3.69349945124015e-4	3.83469243623779e-4	3.3805543054344e-4	2.97353565311389e-4	3.15611149457748e-4	2.95884634365499e-4	3.0123093826903e-4	2.86381443145831e-4	2.86706694980822e-4	2.98595748146746e-4	3.09293976251899e-4	3.15135358334409e-4	3.18618687237853e-4	3.22896810978101e-4	3.29322052935809e-4	3.37364037851889e-4	3.4547051618331e-4	3.5199048167193e-4	3.55783539828067e-4	3.5644572778977e-4
flux1:	0.692340208101081	3.1628158620582e-4	3.12602222076404e-4	3.10255839693202e-4	3.09684405943277e-4	3.11062335542488e-4	3.14257111492706e-4	3.18818571405151e-4	3.24014367808466e-4	3.2892930634819e-4	3.32629171545336e-4	3.34359900997448e-4	3.33726441876045e-4	3.30790938918299e-4	3.26055698310138e-4	3.20342444995863e-4	3.14619131923818e-4	3.09831807509272e-4	3.06767439969791e-4	3.05938763035657e-4	3.07505226561327e-4	3.11350359691734e-4	3.17500580042846e-4	3.26721931774467e-4	3.39999465720932e-4	3.54774482824127e-4	3.60572378512833e-4	3.51039235906623e-4	3.54363939267687e-4	3.37770636801331e-4	3.5089609237095e-4	3.09568730951767e-4	2.72571962173046e-4	2.89419051275967e-4	2.71774901807307e-4	2.76752663873855e-4	2.63323346154366e-4	2.63824530033946e-4	2.7481442316375e-4	2.8462069389517e-4	2.89900618900995e-4	2.9292759100717e-4	2.96572915053336e-4	3.02087286585546e-4	3.09033493783938e-4	3.16060653268158e-4	3.21724622021152e-4	3.25024288747758e-4	3.25598910113995e-4
flux1:	0.692602657004834	2.90002156137879e-4	2.86660300951696e-4	2.84499841116606e-4	2.83913333152665e-4	2.85059793893225e-4	2.8783034047671e-4	2.91837027540288e-4	2.96440785413556e-4	3.00835392324837e-4	3.04189658530575e-4	3.05823362992094e-4	3.05368063212284e-4	3.02858497907454e-4	2.98722183819619e-4	2.93675636992437e-4	2.8857205546604e-4	2.84252439992591e-4	2.81424701740766e-4	2.80563054252989e-4	2.81837612202482e-4	2.85176485402348e-4	2.9062326222116e-4	2.98855021494226e-4	3.10731070696495e-4	3.23969096954997e-4	3.29174181289404e-4	3.20474893258469e-4	3.23460267575376e-4	3.0849613722817e-4	3.206630650497e-4	2.83092228863945e-4	2.4950407867721e-4	2.65026444302728e-4	2.49271823514052e-4	2.53888232366357e-4	2.41763031683732e-4	2.42420467695931e-4	2.52569967826993e-4	2.61544580711268e-4	2.66308213006389e-4	2.68929890285555e-4	2.72020260257301e-4	2.76731393720101e-4	2.82704055843965e-4	2.88764606543435e-4	2.93653923310433e-4	2.96498303565232e-4	2.96980384179239e-4
flux1:	0.692865105908588	2.65569780961334e-4	2.62579913309137e-4	2.60629200054702e-4	2.60060625679029e-4	2.61016033587504e-4	2.63406539595119e-4	2.66900928660375e-4	2.70946616062934e-4	2.74839497482583e-4	2.77846264880469e-4	2.79358844054168e-4	2.79038099472404e-4	2.76898070131337e-4	2.7330062055269e-4	2.68866645196145e-4	2.64343145112201e-4	2.60472845495008e-4	2.57888837576508e-4	2.57026958457732e-4	2.58062399824565e-4	2.60958156724972e-4	2.65769977358793e-4	2.73097958011803e-4	2.83697818986839e-4	2.95540929557048e-4	3.00197360202909e-4	2.92239829728604e-4	2.94903530130391e-4	2.81415361691998e-4	2.92663810792511e-4	2.58540523388608e-4	2.28080421307557e-4	2.42361312123953e-4	2.2831518105665e-4	2.32580094154755e-4	2.21647768805762e-4	2.22441393816167e-4	2.31806753004526e-4	2.40009099833368e-4	2.44301398598993e-4	2.46566508910896e-4	2.49173858561372e-4	2.53180912744729e-4	2.58293781443863e-4	2.63494378947744e-4	2.67687921408002e-4	2.70115932639883e-4	2.70503287711028e-4
flux1:	0.693127554812341	2.42903300249065e-4	2.40267542263597e-4	2.38537583716093e-4	2.38008315247823e-4	2.38804096291617e-4	2.40853488941461e-4	2.43877101853684e-4	2.47402086569061e-4	2.5081913272016e-4	2.53486731966497e-4	2.54865907639633e-4	2.54647853821009e-4	2.52830824862361e-4	2.49718586385498e-4	2.45844978846005e-4	2.41859122049081e-4	2.38412728359179e-4	2.36069317693505e-4	2.35227883557489e-4	2.36064882869528e-4	2.38570503680589e-4	2.42808989184936e-4	2.49314559019073e-4	2.58758249337531e-4	2.69342183087217e-4	2.73497078898297e-4	2.6620608000763e-4	2.68570255989389e-4	2.56419573003487e-4	2.66792980258089e-4	2.35827680497517e-4	2.08230676988341e-4	2.21349877388185e-4	2.08842345231903e-4	2.12767497063856e-4	2.02921686074059e-4	2.03831362679645e-4	2.12466322172735e-4	2.19953842161255e-4	2.23818072964078e-4	2.25771980166102e-4	2.27961877610589e-4	2.3135516313404e-4	2.35712772470953e-4	2.40152906531238e-4	2.43725927551529e-4	2.45776480383614e-4	2.46069478835182e-4
flux1:	0.693390003716094	2.219198869374e-4	2.19629935066843e-4	2.181210223023e-4	2.17642691548736e-4	2.18302603997577e-4	2.20045011963817e-4	2.22637887483203e-4	2.25681466087344e-4	2.28653657217708e-4	2.30998050982043e-4	2.32240709645702e-4	2.32102832824019e-4	2.30570320351891e-4	2.27895102030438e-4	2.24531760992153e-4	2.21039723095862e-4	2.17987321080648e-4	2.1587438610701e-4	2.15065452693944e-4	2.15735695139731e-4	2.17896484628296e-4	2.21618120443986e-4	2.27379079832989e-4	2.3578123438442e-4	2.45234475815554e-4	2.48936378682244e-4	2.4225065841973e-4	2.44339850395875e-4	2.33401174136327e-4	2.42945161663388e-4	2.14866576496315e-4	1.89883230980525e-4	2.01916493088241e-4	1.90788476144171e-4	1.94386963908882e-4	1.8552664165924e-4	1.86532293644589e-4	1.94488066990092e-4	2.0131566020143e-4	2.04792417775546e-4	2.06476409501846e-4	2.0830785963015e-4	2.11168829662715e-4	2.1486622212721e-4	2.18637524808643e-4	2.21660749507182e-4	2.2337198804754e-4	2.2357321501535e-4
flux1:	0.693652452619847	2.0253481938668e-4	2.00573991266342e-4	1.99277879421852e-4	1.98854323846887e-4	1.99395823923679e-4	2.00861116859723e-4	2.03061433016848e-4	2.05663610412921e-4	2.0822515843806e-4	2.10267720958138e-4	2.11377626143391e-4	2.1130470131376e-4	2.10024729502927e-4	2.07743055330861e-4	2.04842231710766e-4	2.01800083166474e-4	1.99109379353174e-4	1.9721241261083e-4	1.96442072485897e-4	1.96970617166479e-4	1.98826046153573e-4	2.0208333774067e-4	2.07174230952319e-4	2.14643602701085e-4	2.2308650499325e-4	2.26384007774617e-4	2.20253423207374e-4	2.22092932279541e-4	2.12252160044608e-4	2.21013483624225e-4	1.95567935563238e-4	1.72964393405575e-4	1.83983224600139e-4	1.74086517057441e-4	1.77372489979762e-4	1.69402722580208e-4	1.70484476216123e-4	1.77809742641599e-4	1.8402959705894e-4	1.87156373768347e-4	1.88607329747965e-4	1.90132831997021e-4	1.92534376897193e-4	1.95657237498857e-4	1.98843209927545e-4	2.01382233742132e-4	2.02790896365476e-4	2.02904768914059e-4
flux1:	0.693914901523601	1.84661676906229e-4	1.83007061535336e-4	1.81909206314852e-4	1.81538440449288e-4	1.81974080510768e-4	1.83188494539001e-4	1.85032365035227e-4	1.87232901150663e-4	1.89419723044857e-4	1.91185368341202e-4	1.92171195839289e-4	1.92153499608927e-4	1.91099273420701e-4	1.89171767413119e-4	1.86688304026088e-4	1.84053062865047e-4	1.81691024869263e-4	1.79993042018902e-4	1.79263308916851e-4	1.79670234258749e-4	1.81255163730623e-4	1.84097217826265e-4	1.88589105201279e-4	1.95227767441815e-4	2.02771775232361e-4	2.05712284562696e-4	2.00095110859048e-4	2.01709849724885e-4	1.92862812698449e-4	2.00888467187176e-4	1.77839548185814e-4	1.57397751940205e-4	1.67469511674225e-4	1.58667197847912e-4	1.61655671754872e-4	1.54488495730662e-4	1.55626937722388e-4	1.6236785018001e-4	1.68029551761266e-4	1.70840774473468e-4	1.7209120812552e-4	1.73357041734817e-4	1.75364004012194e-4	1.77989107849413e-4	1.80665214323842e-4	1.82780206107123e-4	1.83921141702925e-4	1.83953518027264e-4
flux1:	0.694177350427354	1.68212899452568e-4	1.66837525340441e-4	1.65919285505987e-4	1.65595422179217e-4	1.65934232241022e-4	1.66921058353181e-4	1.6844249376936e-4	1.70280204968083e-4	1.72128700855036e-4	1.73644318329263e-4	1.74517967924375e-4	1.74549722262657e-4	1.73698472679428e-4	1.72089323161043e-4	1.69980819163487e-4	1.67711218081561e-4	1.6564521670453e-4	1.64128030376819e-4	1.63438072271132e-4	1.63739543984465e-4	1.65084946319156e-4	1.6755757641115e-4	1.71517410005149e-4	1.77419840988853e-4	1.84166892677262e-4	1.86795525320498e-4	1.81656078137289e-4	1.83069860223388e-4	1.75121121923798e-4	1.82457611428386e-4	1.61586082215574e-4	1.4310400828185e-4	1.5229224152457e-4	1.44459251532089e-4	1.47165979688766e-4	1.40721180002742e-4	1.41897756939151e-4	1.48097950595043e-4	1.53248704299732e-4	1.55776080528971e-4	1.56854480708605e-4	1.57901163726456e-4	1.5957097994056e-4	1.61766836818663e-4	1.64000877958243e-4	1.65746554976034e-4	1.66652405248779e-4	1.6661021554281e-4
flux1:	0.694439799331107	1.53100614329135e-4	1.51975500287831e-4	1.51216175813905e-4	1.50931189246951e-4	1.51179964518375e-4	1.51960249104381e-4	1.53191245946311e-4	1.54703525184218e-4	1.56249621168473e-4	1.57542778930185e-4	1.5831793044845e-4	1.58395953521312e-4	1.57727931892123e-4	1.56404404185785e-4	1.54631273466314e-4	1.52688238874563e-4	1.50886753243667e-4	1.49531750319985e-4	1.48878661451544e-4	1.49087614766459e-4	1.50220956693388e-4	1.52366479051038e-4	1.55856296958631e-4	1.61108560838409e-4	1.67150748075909e-4	1.69509387493956e-4	1.64816078536363e-4	1.66051264030316e-4	1.58913196715223e-4	1.65605977105688e-4	1.46709715403944e-4	1.30001502375737e-4	1.38366417856356e-4	1.31389973712004e-4	1.33831323727432e-4	1.28036901237314e-4	1.2923440854422e-4	1.34934989854505e-4	1.39619787731843e-4	1.41892765747828e-4	1.42824119310673e-4	1.43686969748202e-4	1.45070350089872e-4	1.46897928685775e-4	1.48750586473998e-4	1.50176400782809e-4	1.5087743800219e-4	1.50768355182983e-4
flux1:	0.69470224823486	1.39237607245675e-4	1.38333545687072e-4	1.37712113427174e-4	1.37457330773056e-4	1.37621739287283e-4	1.38214931703408e-4	1.39185634914427e-4	1.40408141003552e-4	1.41686553717648e-4	1.42784439801036e-4	1.43475340152403e-4	1.43597901753993e-4	1.43095520389016e-4	1.42027510598803e-4	1.40552937158053e-4	1.38899824501426e-4	1.37332822272314e-4	1.36121422102247e-4	1.35500741310198e-4	1.35627372270558e-4	1.36572834329824e-4	1.38429747942729e-4	1.41505921414483e-4	1.46185138762685e-4	1.51604676492839e-4	1.53731233009824e-4	1.49455127036419e-4	1.50532522665124e-4	1.4412466220437e-4	1.50217758122288e-4	1.33111585169438e-4	1.18007429815773e-4	1.25606423868238e-4	1.1938614600071e-4	1.21578955335145e-4	1.16371139052916e-4	1.17574199365715e-4	1.22813702952402e-4	1.27075325112686e-4	1.29121485957327e-4	1.29927844904114e-4	1.30637567292395e-4	1.31779140486553e-4	1.33292572695653e-4	1.34818021244501e-4	1.35968482421496e-4	1.36492575742075e-4	1.3632473558945e-4
flux1:	0.694964697138614	1.26538308464252e-4	1.25827253865773e-4	1.25323689406118e-4	1.25090920596602e-4	1.25176358653231e-4	1.25600843533454e-4	1.26339724551182e-4	1.27306188477977e-4	1.28349872827616e-4	1.2927845651452e-4	1.29898939893376e-4	1.30064833450565e-4	1.29711963069966e-4	1.28871603052961e-4	1.27661421810855e-4	1.26264080605114e-4	1.24903204473361e-4	1.23817170835726e-4	1.23223323879386e-4	1.23275546424793e-4	1.24054227787717e-4	1.25656956671513e-4	1.28369690355032e-4	1.32543926849374e-4	1.37413447635546e-4	1.39341365998149e-4	1.35455242619361e-4	1.36394148249474e-4	1.30642787582881e-4	1.36178575003516e-4	1.20693832236318e-4	1.0703956930483e-4	1.1392770274928e-4	1.08375233139423e-4	1.10336637015117e-4	1.05659396037504e-4	1.06854816682641e-4	1.11669132715923e-4	1.15547941180657e-4	1.17393194934632e-4	1.1809416621871e-4	1.18677395862882e-4	1.19616273012337e-4	1.20863471275455e-4	1.22109965636091e-4	1.23025024164761e-4	1.2339769759986e-4	1.23179470219557e-4
flux1:	0.695227146042367	1.14919678848547e-4	1.14375667277944e-4	1.13971795517137e-4	1.13754056953918e-4	1.13766212065733e-4	1.14039682446575e-4	1.14573684597397e-4	1.15315788208146e-4	1.16155538437877e-4	1.16938943088425e-4	1.17501693205477e-4	1.17709539468516e-4	1.17490976958498e-4	1.16852308139179e-4	1.15874851965814e-4	1.14701601768202e-4	1.13520281635697e-4	1.12542020558255e-4	1.11968801628236e-4	1.11952763084408e-4	1.12582969470002e-4	1.13961796768714e-4	1.16355008569216e-4	1.20083620818404e-4	1.24466762469858e-4	1.26224804769725e-4	1.22702664072324e-4	1.23520971954233e-4	1.18358919654849e-4	1.2337805047634e-4	1.09361864275325e-4	9.70182058092587e-5	1.03248561251583e-4	9.828667975423e-5	1.00033920992085e-4	9.58380388832533e-5	9.70149636837657e-5	1.01437255921723e-4	1.04970818507056e-4	1.06639355507805e-4	1.07252431438308e-4	1.07732189742157e-4	1.08502430381264e-4	1.09525589352519e-4	1.10535975279071e-4	1.11251402581473e-4	1.11495944586013e-4	1.11235752556746e-4
flux1:	0.69548959494612	1.0430191239133e-4	1.03901507494416e-4	1.03581391430659e-4	1.03373235331661e-4	1.03318358087626e-4	1.03458013711459e-4	1.03812635782909e-4	1.04359931756482e-4	1.05024115089391e-4	1.05684197005035e-4	1.06200256301743e-4	1.06448045339481e-4	1.06349157811897e-4	1.05887888999269e-4	1.0511384158946e-4	1.04135428229478e-4	1.03109002789181e-4	1.02221916378715e-4	1.01663048065124e-4	1.01583724146609e-4	1.02081374930606e-4	1.03262629307461e-4	1.05374242752391e-4	1.08708628530486e-4	1.12660844991201e-4	1.14273149338036e-4	1.11090050737624e-4	1.11804328234716e-4	1.07170740190487e-4	1.11712171092001e-4	9.90264162648533e-5	8.78678896683399e-5	9.34917663139283e-5	8.90530969125741e-5	9.06033352290705e-5	8.68451994376483e-5	8.799502012638e-5	9.20556676655223e-5	9.52783091339587e-5	9.67923379245759e-5	9.73330391063857e-5	9.77290814120067e-5	9.83600724060772e-5	9.919606296709e-5	1.00008185851158e-4	1.00555907432557e-4	1.00693495560977e-4	1.0039966921108e-4
flux1:	0.695752043849873	9.46089141740717e-5	9.43312438590831e-5	9.40811848676147e-5	9.38786991977907e-5	9.37636263443894e-5	9.37862119566835e-5	9.3985523327868e-5	9.43653807339983e-5	9.48797895282457e-5	9.54359136525888e-5	9.59144315080733e-5	9.61992927268679e-5	9.62058294948663e-5	9.58991839676325e-5	9.53014664354206e-5	9.4491042420506e-5	9.35969266219302e-5	9.2785827507932e-5	9.22355689865252e-5	9.20973982052992e-5	9.24765316568331e-5	9.34830146094885e-5	9.53456058634389e-5	9.83302332920508e-5	1.0189973399328e-4	1.03386117363135e-4	1.00518215977307e-4	1.01143733877966e-4	9.69839269275868e-5	1.01085005017552e-4	8.96050405582182e-5	7.95187171881959e-5	8.45856541642657e-5	8.06111472410729e-5	8.19812858049124e-5	7.86215959052933e-5	7.97376467686671e-5	8.34642462979965e-5	8.64066531090416e-5	8.77860208218465e-5	8.82678778802847e-5	8.85969437670559e-5	8.91137216233244e-5	8.97944127797509e-5	9.04414363977787e-5	9.0849798933288e-5	9.08996119321544e-5	9.05802695526044e-5
flux1:	0.696014492753627	8.57685565698439e-5	8.55950572917827e-5	8.54033265433607e-5	8.52039083886763e-5	8.50359098757187e-5	8.4957633316087e-5	8.50242340740966e-5	8.52618068245335e-5	8.5649617840349e-5	8.61186120113471e-5	8.65668061294219e-5	8.68849761005412e-5	8.69830238734808e-5	8.68096679714728e-5	8.63633698283289e-5	8.56965123685483e-5	8.49144013335946e-5	8.41659394272146e-5	8.36196652788729e-5	8.34271446436563e-5	8.37004595161568e-5	8.45520432376673e-5	8.61937167196119e-5	8.88672677138855e-5	9.20959846763708e-5	9.34724300779085e-5	9.08970778661563e-5	9.14477772993794e-5	8.77129531633567e-5	9.14095088784622e-5	8.10227998025143e-5	7.19069361907458e-5	7.64645871195477e-5	7.29020024651057e-5	7.4108543796948e-5	7.11111451784957e-5	7.21882545787008e-5	7.56057129186253e-5	7.82947110914247e-5	7.95565348499204e-5	7.99909769767391e-5	8.0266975520093e-5	8.06905319163966e-5	8.12430899323859e-5	8.1753758932015e-5	8.20477351887412e-5	8.20270370615606e-5	8.16899779173405e-5
flux1:	0.69627694165738	7.77127529107842e-5	7.76267645150072e-5	7.74832050465978e-5	7.72852255391211e-5	7.70717619773942e-5	7.690814586754e-5	7.68630983122768e-5	7.6981321639204e-5	7.72631495748679e-5	7.76594076144366e-5	7.80826953262095e-5	7.84296360199177e-5	7.86056793957039e-5	7.85457131472983e-5	7.82280612455345e-5	7.76828142473745e-5	7.69948807773617e-5	7.62979049554499e-5	7.5752560320093e-5	7.55107151513475e-5	7.56900693010273e-5	7.64043597223897e-5	7.78496931790854e-5	8.02461560906177e-5	8.31706508051741e-5	8.44499010030714e-5	8.21457078190377e-5	8.26341236231178e-5	7.92809645517228e-5	8.2607369070689e-5	7.32121195621215e-5	6.49748364245299e-5	6.90687419375724e-5	6.58713398820624e-5	6.69302743742408e-5	6.42612809950958e-5	6.52952824618782e-5	6.8426013065234e-5	7.08846003562831e-5	7.20430349716071e-5	7.2439273818771e-5	7.26734482960315e-5	7.30210564562642e-5	7.34682694933407e-5	7.38671600190629e-5	7.40685128600122e-5	7.39927063401426e-5	7.36453070292918e-5
flux1:	0.696539390561133	7.03774101927897e-5	7.03637602660891e-5	7.02593903993067e-5	7.00618603443601e-5	6.98103325713654e-5	6.95760542018574e-5	6.94388158580782e-5	6.94584376387978e-5	6.96524658644261e-5	6.9988159635146e-5	7.03904036184121e-5	7.07610138060419e-5	7.10020566425704e-5	7.10370399648127e-5	7.08273866451868e-5	7.03842956734185e-5	6.97753241230295e-5	6.91211002258505e-5	6.85754520033141e-5	6.82901107478509e-5	6.8386903653324e-5	6.89798569763062e-5	7.02507621953789e-5	7.24003429200929e-5	7.50525919994658e-5	7.6244768288636e-5	7.41915623251702e-5	7.46287355817687e-5	7.16188717296489e-5	7.46080307523518e-5	6.61119374056883e-5	5.86700391267004e-5	6.23433564076154e-5	5.94689401593945e-5	6.03956617621741e-5	5.80229560218437e-5	5.90102636706373e-5	6.18744797788297e-5	6.41221354124346e-5	6.5188367186623e-5	6.5553360851579e-5	6.57544769395348e-5	6.60400646952591e-5	6.64007274067299e-5	6.67085274139398e-5	6.68359629893139e-5	6.67186209444377e-5	6.63677303415009e-5
flux1:	0.696801839464887	6.37023277608834e-5	6.37470140352585e-5	6.36737299470406e-5	6.34760463924691e-5	6.31935985022716e-5	6.29023613938833e-5	6.26907445742004e-5	6.26303947353626e-5	6.27525612229784e-5	6.30379160446568e-5	6.34217251583424e-5	6.38105875920232e-5	6.41042925326582e-5	6.42172798499505e-5	6.40970865395707e-5	6.37391911599976e-5	6.31965962490764e-5	6.25788262519094e-5	6.20334674907676e-5	6.17113095622899e-5	6.17367007017413e-5	6.22231018209977e-5	6.33394852603464e-5	6.52692635280649e-5	6.76772960927994e-5	6.87904712099682e-5	6.69691476226071e-5	6.73645635960886e-5	6.46639473171577e-5	6.73472223742603e-5	5.96664190928483e-5	5.29444158656953e-5	5.6237664020817e-5	5.36480247223662e-5	5.44572623276966e-5	5.23503719603969e-5	5.32877015392563e-5	5.59037782724213e-5	5.79570115387975e-5	5.89395117685324e-5	5.9278068615115e-5	5.94526584300343e-5	5.96872361650027e-5	5.99766069362925e-5	6.021045402756e-5	6.02797939228901e-5	6.01326844999264e-5	5.97845181048233e-5
flux1:	0.69706428836864	5.763109845866e-5	5.77211302652859e-5	5.76715581808092e-5	5.74733717635432e-5	5.71667793154078e-5	5.68312409631004e-5	5.65614127246664e-5	5.64377073165168e-5	5.6501920341471e-5	5.6745508725295e-5	5.7112540182872e-5	5.75141563900516e-5	5.78489688439436e-5	5.80245301964171e-5	5.79773253173678e-5	5.76900807950921e-5	5.72037818691449e-5	5.66184084283635e-5	5.60755217797306e-5	5.57239110874401e-5	5.56888615515394e-5	5.60826114295129e-5	5.70627774983941e-5	5.87971000443895e-5	6.09854927578656e-5	6.20261687804286e-5	6.04184580574455e-5	6.07800391264196e-5	5.83582855790809e-5	6.07653538736862e-5	5.38235729545263e-5	4.77529201085402e-5	5.07037887415682e-5	4.83645103266514e-5	4.90702616127902e-5	4.72005340545456e-5	4.80848097112019e-5	5.04696726774784e-5	5.23427212294269e-5	5.3247731401366e-5	5.35627750866614e-5	5.37154501981172e-5	5.39075830995182e-5	5.41379029892359e-5	5.43117876373385e-5	5.43361815612877e-5	5.4169305298974e-5	5.3829344972497e-5
flux1:	0.697326737272393	5.21110470167621e-5	5.22344542231547e-5	5.220195283663e-5	5.20031540858976e-5	5.16787981042996e-5	5.13105571646895e-5	5.09970800817214e-5	5.08247496890095e-5	5.08431076335474e-5	5.10521233668545e-5	5.14033458794831e-5	5.18123264081616e-5	5.21775629583013e-5	5.2401778838072e-5	5.24130773060034e-5	5.21841937185192e-5	5.17463454999439e-5	5.11911695697445e-5	5.06541022555192e-5	5.02807592342719e-5	5.01959199097901e-5	5.05101251566795e-5	5.1370928143592e-5	5.2931587475477e-5	5.49218481983347e-5	5.58953177333038e-5	5.4483532789948e-5	5.48177022801926e-5	5.26474643869648e-5	5.48061442592301e-5	4.85340732139447e-5	4.30525988630315e-5	4.56958483687582e-5	4.35763547954329e-5	4.41918119627786e-5	4.25327533093924e-5	4.3361192692096e-5	4.55306852403336e-5	4.72362462608034e-5	4.80684152480124e-5	4.83613909234602e-5	4.84952159310838e-5	4.86515146090609e-5	4.88325574015902e-5	4.89577787172982e-5	4.89479661862548e-5	4.8769620909639e-5	4.84425294980123e-5
flux1:	0.697589186176146	4.70932141270607e-5	4.72391863408781e-5	4.7217958870651e-5	4.70187481659505e-5	4.66826503185408e-5	4.62922784663217e-5	4.59481809897056e-5	4.57402084507159e-5	4.57232016688783e-5	4.59036884542532e-5	4.62395840284988e-5	4.66507807224479e-5	4.70366766424392e-5	4.72971040918662e-5	4.73542868156855e-5	4.71734929029113e-5	4.67781040538297e-5	4.62522794574978e-5	4.57250151513005e-5	4.5337606289975e-5	4.52131037839675e-5	4.54600040094009e-5	4.62168078893284e-5	4.76230925586999e-5	4.94339764811722e-5	5.03445722871451e-5	4.9111400893866e-5	4.94232172654742e-5	4.7479655507641e-5	4.94157336759361e-5	4.37505143216986e-5	3.88019764949947e-5	4.1169437136092e-5	3.924312572994e-5	3.97805886134866e-5	3.83082167807325e-5	3.90785453423284e-5	4.10477314209557e-5	4.25976089786725e-5	4.33606723794733e-5	4.36320397733181e-5	4.37489395035271e-5	4.3874534431842e-5	4.40141459056392e-5	4.40997907505739e-5	4.4064405849527e-5	4.38812889746299e-5	4.35708503986845e-5
flux1:	0.6978516350799	4.25323706200926e-5	4.26914597448288e-5	4.26767104602107e-5	4.24776975125363e-5	4.21355776207073e-5	4.1732670537212e-5	4.13695288612205e-5	4.11372803833574e-5	4.10939601596546e-5	4.12509836933065e-5	4.15716843926809e-5	4.19802684603145e-5	4.2377991267761e-5	4.2663607416515e-5	4.27557696629336e-5	4.26145256625224e-5	4.2257018677426e-5	4.1760507917268e-5	4.12471333266657e-5	4.08528643689133e-5	4.06980498949082e-5	4.08888477072113e-5	4.15553855010041e-5	4.28240993087992e-5	4.44719011715019e-5	4.53231600093945e-5	4.42515576509507e-5	4.45449035373526e-5	4.28052903584988e-5	4.45423875847835e-5	3.94271887984622e-5	3.49608916961194e-5	3.70815493187833e-5	3.53258564281799e-5	3.57966360375543e-5	3.44897164728496e-5	3.52004353458369e-5	3.69838085672728e-5	3.83893863625654e-5	3.90867749264272e-5	3.93365144871211e-5	3.94376765383639e-5	3.95366414006298e-5	3.96412249239914e-5	3.96946326994365e-5	3.96405339338913e-5	3.94578836295539e-5	3.91669774264895e-5
flux1:	0.698114083983653	3.83870299981253e-5	3.85513398855992e-5	3.85394052566495e-5	3.8341682131519e-5	3.79989978365656e-5	3.75922180816221e-5	3.7220230781827e-5	3.69735677892672e-5	3.69116765606969e-5	3.70494430788697e-5	3.73548143904019e-5	3.77563161626005e-5	3.81579594257338e-5	3.84590936275972e-5	3.85768781212114e-5	3.84680721428235e-5	3.81448471900188e-5	3.76779236146337e-5	3.71821781297181e-5	3.67874653723181e-5	3.66106903521046e-5	3.6755360124838e-5	3.73435914040378e-5	3.84891256054087e-5	3.99879804008628e-5	4.07827577576788e-5	3.98559703829643e-5	4.01337708870243e-5	3.85772414468539e-5	4.0136745674174e-5	3.55203449487894e-5	3.14907510657177e-5	3.33908940968639e-5	3.1787178228116e-5	3.22015006956666e-5	3.10415798549785e-5	3.16922053481647e-5	3.33037937642865e-5	3.45762861058036e-5	3.52115725569385e-5	3.54396294914076e-5	3.55258618914825e-5	3.56015582462148e-5	3.56764725180772e-5	3.57036487150582e-5	3.56362488683557e-5	3.54580173951615e-5	3.51886328700259e-5
flux1:	0.698376532887406	3.46194223220226e-5	3.47827195881051e-5	3.4771117729346e-5	3.45762626539997e-5	3.42382012175067e-5	3.38352923745999e-5	3.34633342005634e-5	3.32106997125984e-5	3.31367659986781e-5	3.32587011789092e-5	3.35483929174131e-5	3.39387243530334e-5	3.43372973293994e-5	3.46455636014489e-5	3.47809962916732e-5	3.46986603410108e-5	3.44067203929812e-5	3.39695844362754e-5	3.34945540678794e-5	3.31048220814412e-5	3.29132893247008e-5	3.30204337037845e-5	3.3540481943663e-5	3.45749927512228e-5	3.5937199529015e-5	3.66777718938423e-5	3.58794860508258e-5	3.61439272759603e-5	3.47513599299223e-5	3.61524425078899e-5	3.19887705489563e-5	2.83550669251266e-5	3.00584640296647e-5	2.85916540568653e-5	2.89585794219624e-5	2.79297923137485e-5	2.85209985768542e-5	2.99743742951935e-5	3.11248580669873e-5	3.17019922601125e-5	3.19085990015622e-5	3.19806099312454e-5	3.2035938374973e-5	3.20857887216362e-5	3.20917393419378e-5	3.20153093423527e-5	3.18443556571091e-5	3.15976456489759e-5
flux1:	0.698638981791159	3.11953981949746e-5	3.13531032069115e-5	3.13404713637561e-5	3.11504636471811e-5	3.08218734816693e-5	3.04296372231292e-5	3.00652873923987e-5	2.981376862076e-5	2.97331775715248e-5	2.98419854273853e-5	3.01154732692854e-5	3.04909524210894e-5	3.08803771806513e-5	3.11886152509982e-5	3.13349587873676e-5	3.1274033672503e-5	3.10107109681487e-5	3.06032581003717e-5	3.01512379507274e-5	2.9770859052305e-5	2.95705750185189e-5	2.9647376520814e-5	3.01075942884316e-5	3.10412977769999e-5	3.22776622185234e-5	3.29658443818546e-5	3.22804324041233e-5	3.25331544638724e-5	3.12871420975807e-5	3.25468568519244e-5	2.87944872010061e-5	2.55200929047992e-5	2.70481732844149e-5	2.57061979207249e-5	2.60335690382194e-5	2.51222566235734e-5	2.56558812703199e-5	2.6964099987502e-5	2.80033746470659e-5	2.85267049508266e-5	2.87125503093616e-5	2.87711308738435e-5	2.88086887902301e-5	2.8837511773522e-5	2.88264852341305e-5	2.87444109797199e-5	2.85826965954839e-5	2.83590655715209e-5
flux1:	0.698901430694913	2.80842457638312e-5	2.82332946532637e-5	2.82192152725637e-5	2.80362677062345e-5	2.77215369334223e-5	2.73457786588465e-5	2.69953290174836e-5	2.67507050762097e-5	2.66677597283899e-5	2.67654812419123e-5	2.70221176609143e-5	2.73795070953119e-5	2.77546274689782e-5	2.80568549150588e-5	2.82084883409328e-5	2.81646537800712e-5	2.79274533928163e-5	2.75491967068672e-5	2.71217087666496e-5	2.67540679149374e-5	2.65498960404769e-5	2.6602181737669e-5	2.70093511775319e-5	2.78509097840455e-5	2.89710860000004e-5	2.96083759153001e-5	2.90211832212674e-5	2.92634303952926e-5	2.81482920866827e-5	2.92817423779766e-5	2.59033365435006e-5	2.29553667121598e-5	2.4327383633477e-5	2.31004561313602e-5	2.33948901128113e-5	2.25891064369459e-5	2.30680138435324e-5	2.42435184464597e-5	2.51818702364568e-5	2.56559927220877e-5	2.58222383339939e-5	2.58683465297224e-5	2.58905060950691e-5	2.59018639148438e-5	2.58775032351229e-5	2.57924834569369e-5	2.56412559894506e-5	2.54404728957223e-5
flux1:	0.699163879598666	2.5258421953753e-5	2.53970209576208e-5	2.53817644349939e-5	2.52081017542046e-5	2.49110075909298e-5	2.45564681278659e-5	2.42249247793024e-5	2.39917130770072e-5	2.39097016442288e-5	2.39977880973612e-5	2.42368727370503e-5	2.45734340356417e-5	2.4930032578909e-5	2.52214042893778e-5	2.5373729415309e-5	2.53433003775228e-5	2.51298516507464e-5	2.47799709550182e-5	2.43778945737358e-5	2.40255399976586e-5	2.38213333947099e-5	2.38537412593268e-5	2.42133803664119e-5	2.49703284028287e-5	2.59831323282677e-5	2.65708798597129e-5	2.60684942273462e-5	2.63012159675913e-5	2.53029990200346e-5	2.6323547654416e-5	2.32852883642557e-5	2.06340108594911e-5	2.18671806026797e-5	2.07470469864451e-5	2.10139757302701e-5	2.03029846355644e-5	2.07308144090896e-5	2.17853376620413e-5	2.26322931487166e-5	2.30618000546618e-5	2.32099739886258e-5	2.3244734231967e-5	2.32536637780549e-5	2.32506765001725e-5	2.32160986297132e-5	2.31302827231706e-5	2.2990235095194e-5	2.28115589617727e-5
flux1:	0.699426328502419	2.26932167189515e-5	2.28205322899162e-5	2.2804762591529e-5	2.26423878988948e-5	2.23659500524245e-5	2.20362475808677e-5	2.1727343887208e-5	2.1508859808229e-5	2.1430140894847e-5	2.15095489544597e-5	2.17304181489421e-5	2.2043975138346e-5	2.23787877762183e-5	2.26555542060398e-5	2.28049218523491e-5	2.27847983797966e-5	2.25928850209501e-5	2.22703535062105e-5	2.18941101009792e-5	2.15589391073072e-5	2.13577174608641e-5	2.13739301995957e-5	2.16906501970175e-5	2.2369795270302e-5	2.3283462324389e-5	2.38230449322231e-5	2.33934944226896e-5	2.36174017156368e-5	2.27238355855941e-5	2.36433283118176e-5	2.09143845708126e-5	1.85327143144327e-5	1.96423340185778e-5	1.86215983082838e-5	1.88653572762391e-5	1.82392123341538e-5	1.86200636634001e-5	1.95645583419183e-5	2.03287012307202e-5	2.07179109025979e-5	2.08497281066917e-5	2.08743724756419e-5	2.08720279953174e-5	2.08573759966661e-5	2.08152041327654e-5	2.07302788289528e-5	2.06016776411134e-5	2.04439837301835e-5
flux1:	0.699688777406172	2.03663817694004e-5	2.04822196226118e-5	2.04667144182014e-5	2.03172075549817e-5	2.00635793055457e-5	1.97611857606704e-5	1.94774240116699e-5	1.9275865751737e-5	1.92019773567661e-5	1.92732842068395e-5	1.94754102973624e-5	1.97644071141878e-5	2.00751220076316e-5	2.03345757390345e-5	2.04782203946265e-5	2.04658689948335e-5	2.02934976951572e-5	1.99972301718344e-5	1.96469634558983e-5	1.93303952572121e-5	1.91345273498509e-5	1.91375278034687e-5	1.94153780374357e-5	2.00231216273332e-5	2.08454890221012e-5	2.13384701465034e-5	2.09713144158294e-5	2.11869041348707e-5	2.03872864808555e-5	2.12162620969083e-5	1.87683282539527e-5	1.66314006635518e-5	1.76309567061833e-5	1.67025743652688e-5	1.69265315136283e-5	1.63758047660924e-5	1.67139166454621e-5	1.75585296441339e-5	1.82474283358657e-5	1.86001700133904e-5	1.87173361943745e-5	1.87331187491924e-5	1.87212301465822e-5	1.86971561926307e-5	1.8649533389342e-5	1.85667740246253e-5	1.84495566888845e-5	1.83114528342461e-5
flux1:	0.699951226309926	1.82577604542417e-5	1.83622833207699e-5	1.8347713190999e-5	1.82120964964296e-5	1.79825193393795e-5	1.77087894138041e-5	1.74515232829784e-5	1.72680879934367e-5	1.71998791491498e-5	1.72634085521097e-5	1.74464940341381e-5	1.77100320467307e-5	1.79952601872308e-5	1.82356616007781e-5	1.83716320138317e-5	1.83650738500805e-5	1.82105408727943e-5	1.79395141384226e-5	1.76152203734755e-5	1.7318321003921e-5	1.7129680286649e-5	1.71219829830981e-5	1.73647272098274e-5	1.79072674203286e-5	1.86458740078228e-5	1.90941198668327e-5	1.87804238090285e-5	1.89879876320071e-5	1.8273003657637e-5	1.90208712445177e-5	1.68278099627768e-5	1.4912660843677e-5	1.5813942738174e-5	1.49709320644527e-5	1.51776432843015e-5	1.46933275741456e-5	1.49928095952624e-5	1.57469028261215e-5	1.63671621908077e-5	1.66866648070559e-5	1.67907141548736e-5	1.67988279217322e-5	1.67788977804127e-5	1.67472293890761e-5	1.66958378645847e-5	1.6616142618815e-5	1.65099880704328e-5	1.6389914190427e-5
flux1:	0.700213675213679	1.63489527081816e-5	1.64424724701007e-5	1.64292672418844e-5	1.63079580413272e-5	1.61027921930401e-5	1.58580525656049e-5	1.56276141982665e-5	1.54626443973489e-5	1.54004219515389e-5	1.54563676949739e-5	1.56204181523282e-5	1.58582583432013e-5	1.61174679933177e-5	1.63379449246575e-5	1.64650206741704e-5	1.64628052016902e-5	1.63247292934819e-5	1.60780421296585e-5	1.57796267322163e-5	1.55031705140437e-5	1.53232437290371e-5	1.53070681879182e-5	1.55183561926228e-5	1.60017626091422e-5	1.66638729551458e-5	1.70696100490782e-5	1.68018130201099e-5	1.70014468989489e-5	1.63629413550482e-5	1.70381155921786e-5	1.50757155974098e-5	1.33610748578051e-5	1.4174307885648e-5	1.34096800563842e-5	1.36010546684141e-5	1.31746218854131e-5	1.34392732713895e-5	1.41114819587296e-5	1.46689000494166e-5	1.49578019208114e-5	1.50500026873604e-5	1.50515213166225e-5	1.50248446237927e-5	1.4987045529668e-5	1.49331474674113e-5	1.48570711771237e-5	1.47614522717376e-5	1.4657759989328e-5
flux1:	0.700476124117432	1.46230395846866e-5	1.47058992648632e-5	1.46942085040943e-5	1.45870585417577e-5	1.44058859573884e-5	1.41895802960072e-5	1.39854466345525e-5	1.38385989198057e-5	1.37822777060592e-5	1.38308102041776e-5	1.39761732948764e-5	1.41886969624894e-5	1.44221109551606e-5	1.46225328905968e-5	1.47401221308982e-5	1.47412729998278e-5	1.46185780082952e-5	1.43954403301562e-5	1.41227012790178e-5	1.38671733573951e-5	1.36971174588736e-5	1.36744863989663e-5	1.38579112836923e-5	1.42880887094212e-5	1.48806597580776e-5	1.52464664090923e-5	1.50181792369939e-5	1.52098050561046e-5	1.46405378480448e-5	1.52505340593426e-5	1.34963730848199e-5	1.19625591479493e-5	1.2696563072193e-5	1.2003427329401e-5	1.21808874730731e-5	1.18044512517625e-5	1.20376823438789e-5	1.26359932556725e-5	1.31357796489187e-5	1.33962439472405e-5	1.34775841663942e-5	1.34734392991916e-5	1.34411431771814e-5	1.33983908994623e-5	1.33428957512948e-5	1.32706946894424e-5	1.31849212609364e-5	1.30959342421955e-5
flux1:	0.700738573021185	1.30643786767022e-5	1.31369188650055e-5	1.31266534016841e-5	1.30330580243772e-5	1.28748406446372e-5	1.26857151950496e-5	1.25067001645578e-5	1.23771231864406e-5	1.23263664241835e-5	1.23677110865979e-5	1.24950753305062e-5	1.268320406923e-5	1.28916663133081e-5	1.30724994485668e-5	1.31805192435851e-5	1.31844497157225e-5	1.30762971552692e-5	1.28759591001156e-5	1.26285179380085e-5	1.23940781713281e-5	1.2234734660376e-5	1.22074993831019e-5	1.23665565872887e-5	1.27491348359853e-5	1.32787505481081e-5	1.36074882695984e-5	1.34132602040433e-5	1.3596664711641e-5	1.30900840878068e-5	1.36415831792893e-5	1.20749696565503e-5	1.07038553945467e-5	1.13662285554773e-5	1.07379993801078e-5	1.09026201870649e-5	1.0569133583266e-5	1.0773980262497e-5	1.13058098644028e-5	1.17528116162723e-5	1.19867082116746e-5	1.2057952396808e-5	1.20489462742846e-5	1.20120414966456e-5	1.1965318968036e-5	1.19088720621342e-5	1.1840564036391e-5	1.17638241706429e-5	1.16878824780231e-5
flux1:	0.701001021924939	1.16584679990942e-5	1.1721055591725e-5	1.1711982196037e-5	1.16310302119634e-5	1.14942969805694e-5	1.13306045255667e-5	1.11750587427409e-5	1.10615652152093e-5	1.10159035102401e-5	1.10503848485223e-5	1.11607397716962e-5	1.13258235127083e-5	1.15106470087934e-5	1.16728009237417e-5	1.17715472342735e-5	1.17779522739411e-5	1.16836385610516e-5	1.15052858541843e-5	1.12824992494292e-5	1.10689359588431e-5	1.09208211066339e-5	1.08906323214606e-5	1.1028615504909e-5	1.13688123006921e-5	1.1841612852794e-5	1.21363141499179e-5	1.19714116388216e-5	1.21463008661436e-5	1.16963628710458e-5	1.21952609950686e-5	1.07972183704617e-5	9.57223112610196e-6	1.01695512821756e-5	9.60017463066172e-6	9.7527969731814e-6	9.45621599923733e-6	9.63541906124352e-6	1.01076744365068e-5	1.05065592527408e-5	1.07156616638074e-5	1.07774530338167e-5	1.07642965213371e-5	1.07237288292505e-5	1.06739135265083e-5	1.06169934639696e-5	1.05524305931276e-5	1.04838346207003e-5	1.04193276729847e-5
flux1:	0.701263470828692	1.03918647338306e-5	1.04449526118639e-5	1.04368072972679e-5	1.03674381706311e-5	1.02504715607262e-5	1.01101695093102e-5	9.97616816563992e-6	9.87738669326056e-6	9.83630787015429e-6	9.86435968936765e-6	9.95892601467134e-6	1.01026135918578e-5	1.02654254973536e-5	1.04101042793081e-5	1.0500122370038e-5	1.05088616335246e-5	1.04277036558124e-5	1.02703524365374e-5	1.00712393723031e-5	9.87794109673269e-6	9.74123375002285e-6	9.70948561897495e-6	9.82936324858239e-6	1.01318655035606e-5	1.05534933561794e-5	1.08172292943214e-5	1.06774592543691e-5	1.08435211754884e-5	1.0444572558743e-5	1.08960306076932e-5	9.64928720151538e-6	8.55540612667277e-6	9.09343361805974e-6	8.57755938648665e-6	8.71887254466889e-6	8.45423308260491e-6	8.6103450219583e-6	9.02945728854882e-6	9.38481891663789e-6	9.57096701237278e-6	9.6239418089025e-6	9.60730262419796e-6	9.5639920059624e-6	9.51192652309996e-6	9.45493577796004e-6	9.3938820110352e-6	9.33251000907417e-6	9.27790262350656e-6
flux1:	0.701525919732445	9.25213871442842e-6	9.2963242977908e-6	9.28891169101167e-6	9.23005017408923e-6	9.13104650900252e-6	9.01196787602268e-6	8.89747032429956e-6	8.81196656703184e-6	8.77497369118673e-6	8.79712153650189e-6	8.87726494490898e-6	9.00137400560017e-6	9.14397321775442e-6	9.27254323437427e-6	9.35451026508611e-6	9.36549903304929e-6	9.29673365580028e-6	9.15915552570542e-6	8.98236797128448e-6	8.80833363356722e-6	8.68287944770011e-6	8.65065626013824e-6	8.75497029663266e-6	9.02386736351702e-6	9.39944431033016e-6	9.63519661777494e-6	9.51679184869286e-6	9.67375714774523e-6	9.32048455322321e-6	9.72898897679024e-6	8.61794333153745e-6	7.64166575254033e-6	8.12553226538825e-6	7.65858543470861e-6	7.7891820390571e-6	7.55256484975467e-6	7.68804695705563e-6	8.05997564296611e-6	8.37634868900068e-6	8.5415413908768e-6	8.58642299127727e-6	8.56696821133483e-6	8.52182777986435e-6	8.468360543441e-6	8.4116950657419e-6	8.35389797555517e-6	8.29884821216262e-6	8.2527029867736e-6
flux1:	0.701788368636199	8.22783941239765e-6	8.26389686375928e-6	8.25715208294708e-6	8.20779982859897e-6	8.12498610688517e-6	8.02496904899933e-6	7.92793945501539e-6	7.85430160476792e-6	7.82094170320424e-6	7.83776772710653e-6	7.90491132895943e-6	8.01131315542161e-6	8.13555275289418e-6	8.24943624337232e-6	8.32406606504654e-6	8.33718951226714e-6	8.27990792887787e-6	8.16060601681857e-6	8.00445731522044e-6	7.84835292197678e-6	7.73369647969302e-6	7.70174576789143e-6	7.79256217152891e-6	8.03134697957046e-6	8.36548645396336e-6	8.57604516172332e-6	8.47561285253171e-6	8.62330375879952e-6	8.31073840737441e-6	8.68017874379419e-6	7.69082292614655e-6	6.82008492985725e-6	7.25445269813274e-6	6.83258839294748e-6	6.95299755237081e-6	6.74138624968737e-6	6.85866800154166e-6	7.18888302840172e-6	7.47067732699089e-6	7.61708027219762e-6	7.65472967339924e-6	7.63315006367123e-6	7.58708165579017e-6	7.53307381403423e-6	7.47716240278325e-6	7.42240930575719e-6	7.37284287201403e-6	7.33384037425631e-6
flux1:	0.702050817539952	7.3084589055022e-6	7.33733147461844e-6	7.33133399251696e-6	7.29061025293075e-6	7.22231107314609e-6	7.13928156886964e-6	7.05776726510657e-6	6.99465666054761e-6	6.96452671340366e-6	6.97662858639795e-6	7.0321775676691e-6	7.12270810189114e-6	7.23040973676189e-6	7.33100880409383e-6	7.39898512055709e-6	7.41404606287321e-6	7.36717446393899e-6	7.26441710484028e-6	7.12696638761634e-6	6.98722316079908e-6	6.88266994018816e-6	6.85141528108843e-6	6.93033901045087e-6	7.14197411491054e-6	7.438823934911e-6	7.62672389780544e-6	7.5412437899443e-6	7.67960364680201e-6	7.40316093244507e-6	7.73692265586662e-6	6.85672048943341e-6	6.08077174416094e-6	6.46995285448617e-6	6.08991225279613e-6	6.20061839591288e-6	6.01168089170628e-6	6.11316806803271e-6	6.40662166255577e-6	6.6580044338883e-6	6.78787964396215e-6	6.81929243988044e-6	6.79630239255121e-6	6.75017188360474e-6	6.69647420345547e-6	6.64178534460056e-6	6.58993690393927e-6	6.54511319487096e-6	6.51206964342729e-6
flux1:	0.702313266443705	6.48438024252931e-6	6.50713240058158e-6	6.5020748866761e-6	6.46921084926079e-6	6.41386968578747e-6	6.34588075115758e-6	6.27805196472321e-6	6.22422465422439e-6	6.19696365775045e-6	6.20491801951979e-6	6.2502056695514e-6	6.32660797339557e-6	6.41950927276254e-6	6.508159848815e-6	6.57009899423863e-6	6.58680201931652e-6	6.54912869500411e-6	6.46103282800358e-6	6.34020971372068e-6	6.2151477837004e-6	6.11984896522117e-6	6.08944333954282e-6	6.15769276000799e-6	6.34472278548948e-6	6.60802706774718e-6	6.77552721456891e-6	6.70237689954158e-6	6.83147749311214e-6	6.58700677853913e-6	6.88807235370137e-6	6.10580252333119e-6	5.41504795724836e-6	5.76308020518066e-6	5.4219875716135e-6	5.52344222805324e-6	5.35528171739789e-6	5.44331539025264e-6	5.70441824821032e-6	5.92918177632596e-6	6.04476441771904e-6	6.0710188213194e-6	6.04733281832995e-6	6.00193286332648e-6	5.94934276683027e-6	5.89636361826012e-6	5.8473627468838e-6	5.80666146580987e-6	5.77854232184377e-6
flux1:	0.702575715347458	5.74680864210238e-6	5.76454894748707e-6	5.76067488178491e-6	5.73497572004235e-6	5.69114291733505e-6	5.63638057030767e-6	5.58054054514324e-6	5.53484878238813e-6	5.51012483091753e-6	5.51446262379812e-6	5.55072133476513e-6	5.61461838459631e-6	5.69434898212001e-6	5.77230001499055e-6	5.8287398413287e-6	5.84670743100722e-6	5.8169460700475e-6	5.74159121849064e-6	5.63533609726634e-6	5.52329197402094e-6	5.43633879447257e-6	5.4067483741865e-6	5.46526977159033e-6	5.62995268826534e-6	5.86311890894556e-6	6.01221899877619e-6	5.9492014194984e-6	6.06922985971273e-6	5.85305161376857e-6	6.12409931500245e-6	5.42968194616332e-6	4.81551069528289e-6	5.12619351818435e-6	4.82134515260405e-6	4.91397711867757e-6	4.76490162090993e-6	4.84168321297583e-6	5.07429745626928e-6	5.27574959420526e-6	5.37910707782294e-6	5.40127928951383e-6	5.37757195628282e-6	5.3335823606507e-6	5.28279463440981e-6	5.23199218443201e-6	5.18585098755805e-6	5.14877855773638e-6	5.12470597403278e-6
flux1:	0.702838164251212	5.08768999836291e-6	5.1014826362767e-6	5.09901242455355e-6	5.07980598555351e-6	5.04610997155919e-6	5.00287979994352e-6	4.95745708382642e-6	4.91884067356739e-6	4.89634032116313e-6	4.8975371187248e-6	4.92589237491198e-6	4.97878389437224e-6	5.04686195933359e-6	5.11527227761174e-6	5.16668008556567e-6	5.18549068560364e-6	5.16236264822893e-6	5.09791070227324e-6	5.00430368328568e-6	4.90373960324234e-6	4.82425161935654e-6	4.79535268270426e-6	4.84494778397386e-6	4.98937618015179e-6	5.19553436809773e-6	5.32801730878084e-6	5.27336946149731e-6	5.38460037923395e-6	5.19351454958908e-6	5.43700422295058e-6	4.82133249014478e-6	4.27595633409634e-6	4.55285613448096e-6	4.28154885262408e-6	4.36577562247341e-6	4.23412616107365e-6	4.30163137582816e-6	4.5090880816407e-6	4.6899937104017e-6	4.78290311397579e-6	4.80197290092557e-6	4.77883348687736e-6	4.73678926668874e-6	4.68835394568522e-6	4.64013095470474e-6	4.59690242703758e-6	4.56308344504201e-6	4.54233590095369e-6
flux1:	0.703100613154965	4.49962567793238e-6	4.5104102414945e-6	4.50947591651973e-6	4.49606667671704e-6	4.47118469611059e-6	4.43789300844071e-6	4.40142760317566e-6	4.36890382084996e-6	4.34832809311207e-6	4.34680832021742e-6	4.36828939587625e-6	4.41156335994393e-6	4.46940300749962e-6	4.52934744558802e-6	4.57613817852441e-6	4.59537329721894e-6	4.57768930405807e-6	4.522486029439e-6	4.43984195564003e-6	4.34942030526565e-6	4.27661365858061e-6	4.24828322507202e-6	4.28972227938804e-6	4.41591156011728e-6	4.59795656462098e-6	4.71544115838589e-6	4.6678114773193e-6	4.77057260183066e-6	4.60183165792715e-6	4.8200689840999e-6	4.27486463715925e-6	3.79118434290443e-6	4.03762187667663e-6	3.79705424129077e-6	3.87329500379676e-6	3.75735516647998e-6	3.81726059776083e-6	4.00240338935514e-6	4.16499014705685e-6	4.24886211846807e-6	4.26563185628767e-6	4.24352470780177e-6	4.20379939873509e-6	4.15809720267162e-6	4.11275502332551e-6	4.07249838589714e-6	4.04165531868066e-6	4.02365881029412e-6
flux1:	0.703363062058718	3.97579387507297e-6	3.98432953856895e-6	3.98493358836271e-6	3.97657588477683e-6	3.95921670252372e-6	3.93435734341369e-6	3.90548995101138e-6	3.8781480117222e-6	3.85921616521092e-6	3.85536685168077e-6	3.87092569889815e-6	3.90587458054674e-6	3.95479532902757e-6	4.00727266547565e-6	4.04982886967679e-6	4.06911653963893e-6	4.05584057060066e-6	4.00848096205817e-6	3.93539705236479e-6	3.8540116304189e-6	3.7872383429493e-6	3.75942195894001e-6	3.79352116842551e-6	3.9034521317474e-6	4.06406543491304e-6	4.16805500401405e-6	4.12644733162598e-6	4.22108676768327e-6	4.07233666633071e-6	4.26751177494553e-6	3.78521658551836e-6	3.3567268200396e-6	3.57575977809974e-6	3.36301851193554e-6	3.43170705475546e-6	3.32969598751247e-6	3.38333719479381e-6	3.5485872336446e-6	3.69461248997019e-6	3.77047618820104e-6	3.78552141767684e-6	3.76476184689917e-6	3.72756958315961e-6	3.6848101152357e-6	3.64252731125276e-6	3.60527590187265e-6	3.577202003819e-6	3.56151352169324e-6
flux1:	0.703625510962471	3.50988602528201e-6	3.51672928421451e-6	3.51873545086761e-6	3.51463273359541e-6	3.50353768512397e-6	3.48569078468805e-6	3.46316042921315e-6	3.4401630225505e-6	3.42262229210491e-6	3.41681031791304e-6	3.42734016872001e-6	3.45517370947843e-6	3.49640568141628e-6	3.5423432568882e-6	3.58103027002365e-6	3.60007516643619e-6	3.59035933037767e-6	3.54970855884558e-6	3.4850625451515e-6	3.41182805061048e-6	3.3505839919973e-6	3.32333060286816e-6	3.35098320713107e-6	3.44659861567846e-6	3.58825170981654e-6	3.68016778873442e-6	3.64385944408201e-6	3.73072133462544e-6	3.59992146291834e-6	3.7741227422211e-6	3.34782896547949e-6	2.96856308163833e-6	3.16297476679636e-6	2.97509736535866e-6	3.03669227378389e-6	2.94682439666174e-6	2.99519512748869e-6	3.14262829532234e-6	3.27349047670925e-6	3.34203856445908e-6	3.35569917859639e-6	3.33644990460884e-6	3.30186531713041e-6	3.26210744139694e-6	3.22293830969565e-6	3.18867703521805e-6	3.16320808217518e-6	3.14949340186973e-6
flux1:	0.703887959866225	3.0960628608304e-6	3.10157961016928e-6	3.10473490462566e-6	3.10406394157005e-6	3.09802614812233e-6	3.08586973768119e-6	3.06852071785205e-6	3.04911184328177e-6	3.03274957101727e-6	3.02533641321415e-6	3.03168360894024e-6	3.05353315039123e-6	3.08821514613012e-6	3.12846795766815e-6	3.16364075520121e-6	3.18223592907887e-6	3.17542285050592e-6	3.1405949897389e-6	3.08350219392053e-6	3.01771164325e-6	2.96161734002835e-6	2.93507937064277e-6	2.95724146363746e-6	3.04040694237997e-6	3.1653525350517e-6	3.24654842843078e-6	3.21499647575971e-6	3.29440880162193e-6	3.17974617840282e-6	3.33495456389038e-6	2.95836896930202e-6	2.62287644952008e-6	2.79517734651137e-6	2.62926507682406e-6	2.68425474035589e-6	2.60483682442541e-6	2.64862856108003e-6	2.78005359049595e-6	2.89692253110698e-6	2.95860160586727e-6	2.97101262740567e-6	2.95330090209324e-6	2.92129207018938e-6	2.88448087751299e-6	2.8483728159714e-6	2.81702897421137e-6	2.79401882870975e-6	2.78202752453235e-6
flux1:	0.704150408769978	2.72892992658046e-6	2.73333500683002e-6	2.73731485064368e-6	2.73926737357086e-6	2.73716350935944e-6	2.72949438576232e-6	2.71628986093631e-6	2.69980581706707e-6	2.68445979982646e-6	2.67580932107317e-6	2.67877507671628e-6	2.69568830707923e-6	2.72485927612647e-6	2.76020411997617e-6	2.79220541759231e-6	2.81022569998272e-6	2.80582256406919e-6	2.77612801310621e-6	2.72587328401338e-6	2.66693828178123e-6	2.61570166148632e-6	2.59010615551982e-6	2.60774841118712e-6	2.68019490999359e-6	2.79045432189386e-6	2.86220928442607e-6	2.83496145767141e-6	2.90723632051514e-6	2.80704943850083e-6	2.94512136007623e-6	2.61255119663436e-6	2.31589477880763e-6	2.46833896582943e-6	2.32168566860381e-6	2.37058660420707e-6	2.30011857063645e-6	2.33979036633042e-6	2.45681739302392e-6	2.56075674653253e-6	2.61587985150955e-6	2.62703190919954e-6	2.6107828274008e-6	2.58125017748624e-6	2.54726180352549e-6	2.51408618969156e-6	2.48553384751599e-6	2.46483732353134e-6	2.45437818929218e-6
flux1:	0.704412857673731	2.4035280927468e-6	2.4069402740021e-6	2.41140418501471e-6	2.41523473834802e-6	2.41606055081588e-6	2.41181795346545e-6	2.40185522625374e-6	2.38773453890812e-6	2.37329810179705e-6	2.36377535684245e-6	2.3641076470981e-6	2.37703601606811e-6	2.40162301619407e-6	2.43275025023141e-6	2.46190208436834e-6	2.47928353172178e-6	2.4769176103773e-6	2.45179533876396e-6	2.40775877633268e-6	2.35514883984379e-6	2.30852135419938e-6	2.28412353230694e-6	2.29816627030028e-6	2.36143328608014e-6	2.45878816512314e-6	2.52228784385511e-6	2.49891264194734e-6	2.56435634464657e-6	2.47708048285233e-6	2.59972848262849e-6	2.30607507723561e-6	2.043832605344e-6	2.17844652587956e-6	2.04864906720107e-6	2.09199753709229e-6	2.02924743311319e-6	2.06511013958875e-6	2.16920215489556e-6	2.26126165419942e-6	2.31011712695363e-6	2.31993111573555e-6	2.30500948384075e-6	2.27782304361123e-6	2.24650782999444e-6	2.21609656768406e-6	2.1901715141237e-6	2.17163594346525e-6	2.16255563185516e-6
flux1:	0.704675306577484	2.11533183609458e-6	2.11783044046065e-6	2.12247472033006e-6	2.12754297807812e-6	2.13044326055313e-6	2.12872824511639e-6	2.12125028506777e-6	2.10903865141516e-6	2.09545851020137e-6	2.0854201808418e-6	2.0837988326253e-6	2.0935821230333e-6	2.11438910517529e-6	2.14189547586421e-6	2.16848804885871e-6	2.18520045163277e-6	2.18456863431393e-6	2.16352029426583e-6	2.12511407342265e-6	2.07830872617435e-6	2.03604583896781e-6	2.013078705965e-6	2.02432915530655e-6	2.07972508797109e-6	2.16571935994457e-6	2.22203096307945e-6	2.20207616715212e-6	2.2610044051562e-6	2.18514430113271e-6	2.29392312573294e-6	2.03466984919753e-6	1.80292767695298e-6	1.92154570738773e-6	1.80657035657356e-6	1.84490873719728e-6	1.78894282972109e-6	1.82124030928919e-6	1.91374434321163e-6	1.99500898913411e-6	2.03794370258497e-6	2.04634266380838e-6	2.03259472984561e-6	2.00762341889144e-6	1.97883941086976e-6	1.95101892987836e-6	1.92753917788442e-6	1.91100401133396e-6	1.9031708133705e-6
flux1:	0.704937755481238	1.86024733335478e-6	1.86191830267509e-6	1.86651452644509e-6	1.87231276166809e-6	1.87659840229918e-6	1.87668310052668e-6	1.87108191627418e-6	1.86042961553195e-6	1.84769652206029e-6	1.83747575993251e-6	1.8344955415837e-6	1.84184879116778e-6	1.85955037753458e-6	1.88393607674545e-6	1.90821796265948e-6	1.92423804881484e-6	1.92506238156408e-6	1.90760227873445e-6	1.87423059570347e-6	1.83269273702599e-6	1.79452694355881e-6	1.77315947580792e-6	1.78226697077112e-6	1.83085667440196e-6	1.90681128504616e-6	1.95686232046999e-6	1.93984424156447e-6	1.99259708646668e-6	1.9267262014067e-6	2.02302942251286e-6	1.79421477363271e-6	1.58954419746613e-6	1.69384421318628e-6	1.59203669909998e-6	1.62589714253385e-6	1.57605969302189e-6	1.60503229900521e-6	1.68719170323964e-6	1.75878610287158e-6	1.79624952483759e-6	1.80321336550731e-6	1.79050071586244e-6	1.76762988637313e-6	1.74126181609477e-6	1.71587789990225e-6	1.69466411663549e-6	1.67996628311285e-6	1.6732598014667e-6
flux1:	0.705200204384991	1.63460366943823e-6	1.63556705938031e-6	1.63997982759587e-6	1.64614058898682e-6	1.65128887564607e-6	1.65261252202886e-6	1.6484221416952e-6	1.63907331925596e-6	1.62720726050802e-6	1.61709695365043e-6	1.61325371527247e-6	1.61876090381728e-6	1.63390399119188e-6	1.6555759288379e-6	1.67774891779057e-6	1.69304059497832e-6	1.69503862912119e-6	1.68066773042968e-6	1.6517146162348e-6	1.61488729415658e-6	1.58051760684704e-6	1.56083025974086e-6	1.56826874249037e-6	1.61089047274353e-6	1.67792991473759e-6	1.7224975098299e-6	1.70791649974672e-6	1.75486856774572e-6	1.69764844400091e-6	1.78271717314653e-6	1.58088939095833e-6	1.40030362771685e-6	1.49183640476765e-6	1.40187812599946e-6	1.4317664927472e-6	1.38761693367367e-6	1.41353829818962e-6	1.48649115530039e-6	1.54954740837733e-6	1.58209336830862e-6	1.58768758501711e-6	1.5759081195715e-6	1.55504461978854e-6	1.53100740032095e-6	1.50793715451158e-6	1.48882820900626e-6	1.47581010797477e-6	1.47011641584639e-6
flux1:	0.705462653288744	1.43513317285649e-6	1.43554948834714e-6	1.43973248043885e-6	1.44601655578781e-6	1.45165503022069e-6	1.45380686837436e-6	1.45068624740967e-6	1.44246144940205e-6	1.43149436725289e-6	1.42173296544236e-6	1.41741683478935e-6	1.42153388727742e-6	1.43454790826281e-6	1.45382954372468e-6	1.4740498318751e-6	1.48855519445925e-6	1.49142915751672e-6	1.47963444118311e-6	1.45447686149558e-6	1.42179964979384e-6	1.39089699485774e-6	1.37287800781399e-6	1.37895752222828e-6	1.416264131188e-6	1.47535087350604e-6	1.51506536449389e-6	1.50243809734751e-6	1.54400101398999e-6	1.49421064252124e-6	1.5691525656694e-6	1.39130792906842e-6	1.23220297026573e-6	1.31241134684968e-6	1.23323655098729e-6	1.25961932586203e-6	1.22084419744505e-6	1.24402945989831e-6	1.30880017935888e-6	1.36440468195593e-6	1.39265761292978e-6	1.39703406400818e-6	1.38612838499575e-6	1.36719523459666e-6	1.34542459611304e-6	1.32457530155992e-6	1.30743595961144e-6	1.29595296575671e-6	1.29116393862042e-6
flux1:	0.705725102192497	1.25894022571991e-6	1.25899827523343e-6	1.2629727086494e-6	1.26924185785585e-6	1.27511962339781e-6	1.27781171995919e-6	1.27552017561563e-6	1.26829499838968e-6	1.25825438190378e-6	1.24901752162242e-6	1.24451521856954e-6	1.24758252753649e-6	1.25879713348704e-6	1.27594359041396e-6	1.29432919997685e-6	1.3079708817172e-6	1.31141463098402e-6	1.30168888156543e-6	1.27972687231875e-6	1.25066389257343e-6	1.22288818213404e-6	1.20644883280279e-6	1.21135064485366e-6	1.24386470349072e-6	1.29583604747761e-6	1.33119868788246e-6	1.3200954256539e-6	1.35671189335312e-6	1.31327615811033e-6	1.37909067039337e-6	1.22260210868707e-6	1.08268902293212e-6	1.1529155890578e-6	1.08361167254276e-6	1.10690772916828e-6	1.07322901167245e-6	1.09401922601178e-6	1.15151052918916e-6	1.20064760577975e-6	1.22524711217539e-6	1.22862134429995e-6	1.21856625163206e-6	1.20149097389858e-6	1.1819264040033e-6	1.16322405774295e-6	1.14794416014598e-6	1.13786925595989e-6	1.13388428134074e-6
flux1:	0.705987551096251	1.10346097897545e-6	1.10335381575886e-6	1.10717685007729e-6	1.11335861190681e-6	1.11931130887209e-6	1.12234623318885e-6	1.1207154778861e-6	1.11439888645515e-6	1.10529515432093e-6	1.09669474924107e-6	1.09220082945724e-6	1.09446330908558e-6	1.10413063125297e-6	1.11934664134858e-6	1.13598936925259e-6	1.14868196692359e-6	1.15240058344161e-6	1.14427355463857e-6	1.12496622554285e-6	1.09903618788716e-6	1.07405869735136e-6	1.05906150730381e-6	1.0628866425198e-6	1.09105711226461e-6	1.13665889904273e-6	1.16807015591531e-6	1.1581458655108e-6	1.19027673596257e-6	1.15228475688984e-6	1.2098888789682e-6	1.0724338049022e-6	9.49671917656118e-7	1.01115682130997e-6	9.50871122854581e-7	9.71449033097274e-7	9.42549080462675e-7	9.61281169044207e-7	1.01227211953487e-6	1.05578047074547e-6	1.07732106667759e-6	1.07993531269412e-6	1.07072863047847e-6	1.05543004037053e-6	1.03799619067288e-6	1.02136855203961e-6	1.0078551782096e-6	9.99079524121738e-7	9.95807781896886e-7
flux1:	0.706250000000004	9.66418528035514e-7	9.66315847556479e-7	9.70047692132146e-7	9.76100351974109e-7	9.82015639607024e-7	9.85254569095661e-7	9.84161815603607e-7	9.78677493926311e-7	9.7049702169094e-7	9.62587681720441e-7	9.58222536269381e-7	9.59853704755216e-7	9.68171553596881e-7	9.81629285887332e-7	9.9660849354613e-7	1.00827485951081e-6	1.01200941840272e-6	1.00507983164261e-6	9.87976213842964e-7	9.64775722336543e-7	9.4230009162096e-7	9.28591814372909e-7	9.31411001705104e-7	9.55660204613896e-7	9.95573018475273e-7	1.0233657455945e-6	1.01437703487705e-6	1.04248430501352e-6	1.00919214332887e-6	1.05944223093916e-6	9.38938359103537e-7	8.31478078156062e-7	8.8535065915961e-7	8.33222700959688e-7	8.51403099805667e-7	8.26880296065161e-7	8.43853742048865e-7	8.89006823053488e-7	9.27559400136507e-7	9.46540992822208e-7	9.48623886891867e-7	9.40266079264166e-7	9.26643862695183e-7	9.11236014271769e-7	8.96595601281056e-7	8.84761249016383e-7	8.77190804516651e-7	8.74552699768048e-7
[truncated: 13 more columns]
