# Supplementary material for: Spatial Resolution and Refractive Index Contrast of Resonant Photonic Crystal Surfaces for Biosensing
Source: IEEE Photonics J. Author manuscript; Available in PMC 2015 Sep 7. (PMC4561521; doi:10.1109/JPHOT.2015.2435699)
Supplement: fig6_data [file NIHMS64775-supplement-fig6_data.gz › Volumes/graham/MacBook_backup/PhD_folder_2015_06_02/paper_improvements/IEEE_J_Photonics/final_files/data_files/fig6/meep_data/6/t.out]

-----------
Initializing structure...
Working in 2D dimensions.
Computational cell is 150 x 10 x 0 with resolution 25
     block, center = (0,-2.56637,0)
          size (150,4.86726,1e+20)
          axes (1,0,0), (0,1,0), (0,0,1)
          dielectric constant epsilon diagonal = (2.0736,2.0736,2.0736)
     block, center = (0,2.43363,0)
          size (150,5.13274,1e+20)
          axes (1,0,0), (0,1,0), (0,0,1)
          dielectric constant epsilon diagonal = (1.8605,1.8605,1.8605)
     block, center = (-37.5,0.309735,0)
          size (75,0.884956,1e+20)
          axes (1,0,0), (0,1,0), (0,0,1)
          dielectric constant epsilon diagonal = (2.0164,2.0164,2.0164)
     block, center = (74.5,0,0)
          size (0.65,0.265487,1e+20)
          axes (1,0,0), (0,1,0), (0,0,1)
          dielectric constant epsilon diagonal = (4,4,4)
     block, center = (73.5,0,0)
          size (0.65,0.265487,1e+20)
          axes (1,0,0), (0,1,0), (0,0,1)
          dielectric constant epsilon diagonal = (4,4,4)
     block, center = (72.5,0,0)
          size (0.65,0.265487,1e+20)
          axes (1,0,0), (0,1,0), (0,0,1)
          dielectric constant epsilon diagonal = (4,4,4)
     block, center = (71.5,0,0)
          size (0.65,0.265487,1e+20)
          axes (1,0,0), (0,1,0), (0,0,1)
          dielectric constant epsilon diagonal = (4,4,4)
     block, center = (70.5,0,0)
          size (0.65,0.265487,1e+20)
          axes (1,0,0), (0,1,0), (0,0,1)
          dielectric constant epsilon diagonal = (4,4,4)
     block, center = (69.5,0,0)
          size (0.65,0.265487,1e+20)
          axes (1,0,0), (0,1,0), (0,0,1)
          dielectric constant epsilon diagonal = (4,4,4)
     block, center = (68.5,0,0)
          size (0.65,0.265487,1e+20)
          axes (1,0,0), (0,1,0), (0,0,1)
          dielectric constant epsilon diagonal = (4,4,4)
     block, center = (67.5,0,0)
          size (0.65,0.265487,1e+20)
          axes (1,0,0), (0,1,0), (0,0,1)
          dielectric constant epsilon diagonal = (4,4,4)
     block, center = (66.5,0,0)
          size (0.65,0.265487,1e+20)
          axes (1,0,0), (0,1,0), (0,0,1)
          dielectric constant epsilon diagonal = (4,4,4)
     block, center = (65.5,0,0)
          size (0.65,0.265487,1e+20)
          axes (1,0,0), (0,1,0), (0,0,1)
          dielectric constant epsilon diagonal = (4,4,4)
     block, center = (64.5,0,0)
          size (0.65,0.265487,1e+20)
          axes (1,0,0), (0,1,0), (0,0,1)
          dielectric constant epsilon diagonal = (4,4,4)
     block, center = (63.5,0,0)
          size (0.65,0.265487,1e+20)
          axes (1,0,0), (0,1,0), (0,0,1)
          dielectric constant epsilon diagonal = (4,4,4)
     block, center = (62.5,0,0)
          size (0.65,0.265487,1e+20)
          axes (1,0,0), (0,1,0), (0,0,1)
          dielectric constant epsilon diagonal = (4,4,4)
     block, center = (61.5,0,0)
          size (0.65,0.265487,1e+20)
          axes (1,0,0), (0,1,0), (0,0,1)
          dielectric constant epsilon diagonal = (4,4,4)
     block, center = (60.5,0,0)
          size (0.65,0.265487,1e+20)
          axes (1,0,0), (0,1,0), (0,0,1)
          dielectric constant epsilon diagonal = (4,4,4)
     block, center = (59.5,0,0)
          size (0.65,0.265487,1e+20)
          axes (1,0,0), (0,1,0), (0,0,1)
          dielectric constant epsilon diagonal = (4,4,4)
     block, center = (58.5,0,0)
          size (0.65,0.265487,1e+20)
          axes (1,0,0), (0,1,0), (0,0,1)
          dielectric constant epsilon diagonal = (4,4,4)
     block, center = (57.5,0,0)
          size (0.65,0.265487,1e+20)
          axes (1,0,0), (0,1,0), (0,0,1)
          dielectric constant epsilon diagonal = (4,4,4)
     block, center = (56.5,0,0)
          size (0.65,0.265487,1e+20)
          axes (1,0,0), (0,1,0), (0,0,1)
          dielectric constant epsilon diagonal = (4,4,4)
     block, center = (55.5,0,0)
          size (0.65,0.265487,1e+20)
          axes (1,0,0), (0,1,0), (0,0,1)
          dielectric constant epsilon diagonal = (4,4,4)
     block, center = (54.5,0,0)
          size (0.65,0.265487,1e+20)
          axes (1,0,0), (0,1,0), (0,0,1)
          dielectric constant epsilon diagonal = (4,4,4)
     block, center = (53.5,0,0)
          size (0.65,0.265487,1e+20)
          axes (1,0,0), (0,1,0), (0,0,1)
          dielectric constant epsilon diagonal = (4,4,4)
     block, center = (52.5,0,0)
          size (0.65,0.265487,1e+20)
          axes (1,0,0), (0,1,0), (0,0,1)
          dielectric constant epsilon diagonal = (4,4,4)
     block, center = (51.5,0,0)
          size (0.65,0.265487,1e+20)
          axes (1,0,0), (0,1,0), (0,0,1)
          dielectric constant epsilon diagonal = (4,4,4)
     block, center = (50.5,0,0)
          size (0.65,0.265487,1e+20)
          axes (1,0,0), (0,1,0), (0,0,1)
          dielectric constant epsilon diagonal = (4,4,4)
     block, center = (49.5,0,0)
          size (0.65,0.265487,1e+20)
          axes (1,0,0), (0,1,0), (0,0,1)
          dielectric constant epsilon diagonal = (4,4,4)
     block, center = (48.5,0,0)
          size (0.65,0.265487,1e+20)
          axes (1,0,0), (0,1,0), (0,0,1)
          dielectric constant epsilon diagonal = (4,4,4)
     block, center = (47.5,0,0)
          size (0.65,0.265487,1e+20)
          axes (1,0,0), (0,1,0), (0,0,1)
          dielectric constant epsilon diagonal = (4,4,4)
     block, center = (46.5,0,0)
          size (0.65,0.265487,1e+20)
          axes (1,0,0), (0,1,0), (0,0,1)
          dielectric constant epsilon diagonal = (4,4,4)
     block, center = (45.5,0,0)
          size (0.65,0.265487,1e+20)
          axes (1,0,0), (0,1,0), (0,0,1)
          dielectric constant epsilon diagonal = (4,4,4)
     block, center = (44.5,0,0)
          size (0.65,0.265487,1e+20)
          axes (1,0,0), (0,1,0), (0,0,1)
          dielectric constant epsilon diagonal = (4,4,4)
     block, center = (43.5,0,0)
          size (0.65,0.265487,1e+20)
          axes (1,0,0), (0,1,0), (0,0,1)
          dielectric constant epsilon diagonal = (4,4,4)
     block, center = (42.5,0,0)
          size (0.65,0.265487,1e+20)
          axes (1,0,0), (0,1,0), (0,0,1)
          dielectric constant epsilon diagonal = (4,4,4)
     block, center = (41.5,0,0)
          size (0.65,0.265487,1e+20)
          axes (1,0,0), (0,1,0), (0,0,1)
          dielectric constant epsilon diagonal = (4,4,4)
     block, center = (40.5,0,0)
          size (0.65,0.265487,1e+20)
          axes (1,0,0), (0,1,0), (0,0,1)
          dielectric constant epsilon diagonal = (4,4,4)
     block, center = (39.5,0,0)
          size (0.65,0.265487,1e+20)
          axes (1,0,0), (0,1,0), (0,0,1)
          dielectric constant epsilon diagonal = (4,4,4)
     block, center = (38.5,0,0)
          size (0.65,0.265487,1e+20)
          axes (1,0,0), (0,1,0), (0,0,1)
          dielectric constant epsilon diagonal = (4,4,4)
     block, center = (37.5,0,0)
          size (0.65,0.265487,1e+20)
          axes (1,0,0), (0,1,0), (0,0,1)
          dielectric constant epsilon diagonal = (4,4,4)
     block, center = (36.5,0,0)
          size (0.65,0.265487,1e+20)
          axes (1,0,0), (0,1,0), (0,0,1)
          dielectric constant epsilon diagonal = (4,4,4)
     block, center = (35.5,0,0)
          size (0.65,0.265487,1e+20)
          axes (1,0,0), (0,1,0), (0,0,1)
          dielectric constant epsilon diagonal = (4,4,4)
     block, center = (34.5,0,0)
          size (0.65,0.265487,1e+20)
          axes (1,0,0), (0,1,0), (0,0,1)
          dielectric constant epsilon diagonal = (4,4,4)
     block, center = (33.5,0,0)
          size (0.65,0.265487,1e+20)
          axes (1,0,0), (0,1,0), (0,0,1)
          dielectric constant epsilon diagonal = (4,4,4)
     block, center = (32.5,0,0)
          size (0.65,0.265487,1e+20)
          axes (1,0,0), (0,1,0), (0,0,1)
          dielectric constant epsilon diagonal = (4,4,4)
     block, center = (31.5,0,0)
          size (0.65,0.265487,1e+20)
          axes (1,0,0), (0,1,0), (0,0,1)
          dielectric constant epsilon diagonal = (4,4,4)
     block, center = (30.5,0,0)
          size (0.65,0.265487,1e+20)
          axes (1,0,0), (0,1,0), (0,0,1)
          dielectric constant epsilon diagonal = (4,4,4)
     block, center = (29.5,0,0)
          size (0.65,0.265487,1e+20)
          axes (1,0,0), (0,1,0), (0,0,1)
          dielectric constant epsilon diagonal = (4,4,4)
     block, center = (28.5,0,0)
          size (0.65,0.265487,1e+20)
          axes (1,0,0), (0,1,0), (0,0,1)
          dielectric constant epsilon diagonal = (4,4,4)
     block, center = (27.5,0,0)
          size (0.65,0.265487,1e+20)
          axes (1,0,0), (0,1,0), (0,0,1)
          dielectric constant epsilon diagonal = (4,4,4)
     block, center = (26.5,0,0)
          size (0.65,0.265487,1e+20)
          axes (1,0,0), (0,1,0), (0,0,1)
          dielectric constant epsilon diagonal = (4,4,4)
     block, center = (25.5,0,0)
          size (0.65,0.265487,1e+20)
          axes (1,0,0), (0,1,0), (0,0,1)
          dielectric constant epsilon diagonal = (4,4,4)
     block, center = (24.5,0,0)
          size (0.65,0.265487,1e+20)
          axes (1,0,0), (0,1,0), (0,0,1)
          dielectric constant epsilon diagonal = (4,4,4)
     block, center = (23.5,0,0)
          size (0.65,0.265487,1e+20)
          axes (1,0,0), (0,1,0), (0,0,1)
          dielectric constant epsilon diagonal = (4,4,4)
     block, center = (22.5,0,0)
          size (0.65,0.265487,1e+20)
          axes (1,0,0), (0,1,0), (0,0,1)
          dielectric constant epsilon diagonal = (4,4,4)
     block, center = (21.5,0,0)
          size (0.65,0.265487,1e+20)
          axes (1,0,0), (0,1,0), (0,0,1)
          dielectric constant epsilon diagonal = (4,4,4)
     block, center = (20.5,0,0)
          size (0.65,0.265487,1e+20)
          axes (1,0,0), (0,1,0), (0,0,1)
          dielectric constant epsilon diagonal = (4,4,4)
     block, center = (19.5,0,0)
          size (0.65,0.265487,1e+20)
          axes (1,0,0), (0,1,0), (0,0,1)
          dielectric constant epsilon diagonal = (4,4,4)
     block, center = (18.5,0,0)
          size (0.65,0.265487,1e+20)
          axes (1,0,0), (0,1,0), (0,0,1)
          dielectric constant epsilon diagonal = (4,4,4)
     block, center = (17.5,0,0)
          size (0.65,0.265487,1e+20)
          axes (1,0,0), (0,1,0), (0,0,1)
          dielectric constant epsilon diagonal = (4,4,4)
     block, center = (16.5,0,0)
          size (0.65,0.265487,1e+20)
          axes (1,0,0), (0,1,0), (0,0,1)
          dielectric constant epsilon diagonal = (4,4,4)
     block, center = (15.5,0,0)
          size (0.65,0.265487,1e+20)
          axes (1,0,0), (0,1,0), (0,0,1)
          dielectric constant epsilon diagonal = (4,4,4)
     block, center = (14.5,0,0)
          size (0.65,0.265487,1e+20)
          axes (1,0,0), (0,1,0), (0,0,1)
          dielectric constant epsilon diagonal = (4,4,4)
     block, center = (13.5,0,0)
          size (0.65,0.265487,1e+20)
          axes (1,0,0), (0,1,0), (0,0,1)
          dielectric constant epsilon diagonal = (4,4,4)
     block, center = (12.5,0,0)
          size (0.65,0.265487,1e+20)
          axes (1,0,0), (0,1,0), (0,0,1)
          dielectric constant epsilon diagonal = (4,4,4)
     block, center = (11.5,0,0)
          size (0.65,0.265487,1e+20)
          axes (1,0,0), (0,1,0), (0,0,1)
          dielectric constant epsilon diagonal = (4,4,4)
     block, center = (10.5,0,0)
          size (0.65,0.265487,1e+20)
          axes (1,0,0), (0,1,0), (0,0,1)
          dielectric constant epsilon diagonal = (4,4,4)
     block, center = (9.5,0,0)
          size (0.65,0.265487,1e+20)
          axes (1,0,0), (0,1,0), (0,0,1)
          dielectric constant epsilon diagonal = (4,4,4)
     block, center = (8.5,0,0)
          size (0.65,0.265487,1e+20)
          axes (1,0,0), (0,1,0), (0,0,1)
          dielectric constant epsilon diagonal = (4,4,4)
     block, center = (7.5,0,0)
          size (0.65,0.265487,1e+20)
          axes (1,0,0), (0,1,0), (0,0,1)
          dielectric constant epsilon diagonal = (4,4,4)
     block, center = (6.5,0,0)
          size (0.65,0.265487,1e+20)
          axes (1,0,0), (0,1,0), (0,0,1)
          dielectric constant epsilon diagonal = (4,4,4)
     block, center = (5.5,0,0)
          size (0.65,0.265487,1e+20)
          axes (1,0,0), (0,1,0), (0,0,1)
          dielectric constant epsilon diagonal = (4,4,4)
     block, center = (4.5,0,0)
          size (0.65,0.265487,1e+20)
          axes (1,0,0), (0,1,0), (0,0,1)
          dielectric constant epsilon diagonal = (4,4,4)
     block, center = (3.5,0,0)
          size (0.65,0.265487,1e+20)
          axes (1,0,0), (0,1,0), (0,0,1)
          dielectric constant epsilon diagonal = (4,4,4)
     block, center = (2.5,0,0)
          size (0.65,0.265487,1e+20)
          axes (1,0,0), (0,1,0), (0,0,1)
          dielectric constant epsilon diagonal = (4,4,4)
     block, center = (1.5,0,0)
          size (0.65,0.265487,1e+20)
          axes (1,0,0), (0,1,0), (0,0,1)
          dielectric constant epsilon diagonal = (4,4,4)
     block, center = (0.5,0,0)
          size (0.65,0.265487,1e+20)
          axes (1,0,0), (0,1,0), (0,0,1)
          dielectric constant epsilon diagonal = (4,4,4)
     block, center = (-0.5,0,0)
          size (0.65,0.265487,1e+20)
          axes (1,0,0), (0,1,0), (0,0,1)
          dielectric constant epsilon diagonal = (4,4,4)
     block, center = (-1.5,0,0)
          size (0.65,0.265487,1e+20)
          axes (1,0,0), (0,1,0), (0,0,1)
          dielectric constant epsilon diagonal = (4,4,4)
     block, center = (-2.5,0,0)
          size (0.65,0.265487,1e+20)
          axes (1,0,0), (0,1,0), (0,0,1)
          dielectric constant epsilon diagonal = (4,4,4)
     block, center = (-3.5,0,0)
          size (0.65,0.265487,1e+20)
          axes (1,0,0), (0,1,0), (0,0,1)
          dielectric constant epsilon diagonal = (4,4,4)
     block, center = (-4.5,0,0)
          size (0.65,0.265487,1e+20)
          axes (1,0,0), (0,1,0), (0,0,1)
          dielectric constant epsilon diagonal = (4,4,4)
     block, center = (-5.5,0,0)
          size (0.65,0.265487,1e+20)
          axes (1,0,0), (0,1,0), (0,0,1)
          dielectric constant epsilon diagonal = (4,4,4)
     block, center = (-6.5,0,0)
          size (0.65,0.265487,1e+20)
          axes (1,0,0), (0,1,0), (0,0,1)
          dielectric constant epsilon diagonal = (4,4,4)
     block, center = (-7.5,0,0)
          size (0.65,0.265487,1e+20)
          axes (1,0,0), (0,1,0), (0,0,1)
          dielectric constant epsilon diagonal = (4,4,4)
     block, center = (-8.5,0,0)
          size (0.65,0.265487,1e+20)
          axes (1,0,0), (0,1,0), (0,0,1)
          dielectric constant epsilon diagonal = (4,4,4)
     block, center = (-9.5,0,0)
          size (0.65,0.265487,1e+20)
          axes (1,0,0), (0,1,0), (0,0,1)
          dielectric constant epsilon diagonal = (4,4,4)
     block, center = (-10.5,0,0)
          size (0.65,0.265487,1e+20)
          axes (1,0,0), (0,1,0), (0,0,1)
          dielectric constant epsilon diagonal = (4,4,4)
     block, center = (-11.5,0,0)
          size (0.65,0.265487,1e+20)
          axes (1,0,0), (0,1,0), (0,0,1)
          dielectric constant epsilon diagonal = (4,4,4)
     block, center = (-12.5,0,0)
          size (0.65,0.265487,1e+20)
          axes (1,0,0), (0,1,0), (0,0,1)
          dielectric constant epsilon diagonal = (4,4,4)
     block, center = (-13.5,0,0)
          size (0.65,0.265487,1e+20)
          axes (1,0,0), (0,1,0), (0,0,1)
          dielectric constant epsilon diagonal = (4,4,4)
     block, center = (-14.5,0,0)
          size (0.65,0.265487,1e+20)
          axes (1,0,0), (0,1,0), (0,0,1)
          dielectric constant epsilon diagonal = (4,4,4)
     block, center = (-15.5,0,0)
          size (0.65,0.265487,1e+20)
          axes (1,0,0), (0,1,0), (0,0,1)
          dielectric constant epsilon diagonal = (4,4,4)
     block, center = (-16.5,0,0)
          size (0.65,0.265487,1e+20)
          axes (1,0,0), (0,1,0), (0,0,1)
          dielectric constant epsilon diagonal = (4,4,4)
     block, center = (-17.5,0,0)
          size (0.65,0.265487,1e+20)
          axes (1,0,0), (0,1,0), (0,0,1)
          dielectric constant epsilon diagonal = (4,4,4)
     block, center = (-18.5,0,0)
          size (0.65,0.265487,1e+20)
          axes (1,0,0), (0,1,0), (0,0,1)
          dielectric constant epsilon diagonal = (4,4,4)
     block, center = (-19.5,0,0)
          size (0.65,0.265487,1e+20)
          axes (1,0,0), (0,1,0), (0,0,1)
          dielectric constant epsilon diagonal = (4,4,4)
     block, center = (-20.5,0,0)
          size (0.65,0.265487,1e+20)
          axes (1,0,0), (0,1,0), (0,0,1)
          dielectric constant epsilon diagonal = (4,4,4)
     block, center = (-21.5,0,0)
          size (0.65,0.265487,1e+20)
          axes (1,0,0), (0,1,0), (0,0,1)
          dielectric constant epsilon diagonal = (4,4,4)
     block, center = (-22.5,0,0)
          size (0.65,0.265487,1e+20)
          axes (1,0,0), (0,1,0), (0,0,1)
          dielectric constant epsilon diagonal = (4,4,4)
     block, center = (-23.5,0,0)
          size (0.65,0.265487,1e+20)
          axes (1,0,0), (0,1,0), (0,0,1)
          dielectric constant epsilon diagonal = (4,4,4)
     block, center = (-24.5,0,0)
          size (0.65,0.265487,1e+20)
          axes (1,0,0), (0,1,0), (0,0,1)
          dielectric constant epsilon diagonal = (4,4,4)
     block, center = (-25.5,0,0)
          size (0.65,0.265487,1e+20)
          axes (1,0,0), (0,1,0), (0,0,1)
          dielectric constant epsilon diagonal = (4,4,4)
     block, center = (-26.5,0,0)
          size (0.65,0.265487,1e+20)
          axes (1,0,0), (0,1,0), (0,0,1)
          dielectric constant epsilon diagonal = (4,4,4)
     block, center = (-27.5,0,0)
          size (0.65,0.265487,1e+20)
          axes (1,0,0), (0,1,0), (0,0,1)
          dielectric constant epsilon diagonal = (4,4,4)
     block, center = (-28.5,0,0)
          size (0.65,0.265487,1e+20)
          axes (1,0,0), (0,1,0), (0,0,1)
          dielectric constant epsilon diagonal = (4,4,4)
     block, center = (-29.5,0,0)
          size (0.65,0.265487,1e+20)
          axes (1,0,0), (0,1,0), (0,0,1)
          dielectric constant epsilon diagonal = (4,4,4)
     block, center = (-30.5,0,0)
          size (0.65,0.265487,1e+20)
          axes (1,0,0), (0,1,0), (0,0,1)
          dielectric constant epsilon diagonal = (4,4,4)
     block, center = (-31.5,0,0)
          size (0.65,0.265487,1e+20)
          axes (1,0,0), (0,1,0), (0,0,1)
          dielectric constant epsilon diagonal = (4,4,4)
     block, center = (-32.5,0,0)
          size (0.65,0.265487,1e+20)
          axes (1,0,0), (0,1,0), (0,0,1)
          dielectric constant epsilon diagonal = (4,4,4)
     block, center = (-33.5,0,0)
          size (0.65,0.265487,1e+20)
          axes (1,0,0), (0,1,0), (0,0,1)
          dielectric constant epsilon diagonal = (4,4,4)
     block, center = (-34.5,0,0)
          size (0.65,0.265487,1e+20)
          axes (1,0,0), (0,1,0), (0,0,1)
          dielectric constant epsilon diagonal = (4,4,4)
     block, center = (-35.5,0,0)
          size (0.65,0.265487,1e+20)
          axes (1,0,0), (0,1,0), (0,0,1)
          dielectric constant epsilon diagonal = (4,4,4)
     block, center = (-36.5,0,0)
          size (0.65,0.265487,1e+20)
          axes (1,0,0), (0,1,0), (0,0,1)
          dielectric constant epsilon diagonal = (4,4,4)
     block, center = (-37.5,0,0)
          size (0.65,0.265487,1e+20)
          axes (1,0,0), (0,1,0), (0,0,1)
          dielectric constant epsilon diagonal = (4,4,4)
     block, center = (-38.5,0,0)
          size (0.65,0.265487,1e+20)
          axes (1,0,0), (0,1,0), (0,0,1)
          dielectric constant epsilon diagonal = (4,4,4)
     block, center = (-39.5,0,0)
          size (0.65,0.265487,1e+20)
          axes (1,0,0), (0,1,0), (0,0,1)
          dielectric constant epsilon diagonal = (4,4,4)
     block, center = (-40.5,0,0)
          size (0.65,0.265487,1e+20)
          axes (1,0,0), (0,1,0), (0,0,1)
          dielectric constant epsilon diagonal = (4,4,4)
     block, center = (-41.5,0,0)
          size (0.65,0.265487,1e+20)
          axes (1,0,0), (0,1,0), (0,0,1)
          dielectric constant epsilon diagonal = (4,4,4)
     block, center = (-42.5,0,0)
          size (0.65,0.265487,1e+20)
          axes (1,0,0), (0,1,0), (0,0,1)
          dielectric constant epsilon diagonal = (4,4,4)
     block, center = (-43.5,0,0)
          size (0.65,0.265487,1e+20)
          axes (1,0,0), (0,1,0), (0,0,1)
          dielectric constant epsilon diagonal = (4,4,4)
     block, center = (-44.5,0,0)
          size (0.65,0.265487,1e+20)
          axes (1,0,0), (0,1,0), (0,0,1)
          dielectric constant epsilon diagonal = (4,4,4)
     block, center = (-45.5,0,0)
          size (0.65,0.265487,1e+20)
          axes (1,0,0), (0,1,0), (0,0,1)
          dielectric constant epsilon diagonal = (4,4,4)
     block, center = (-46.5,0,0)
          size (0.65,0.265487,1e+20)
          axes (1,0,0), (0,1,0), (0,0,1)
          dielectric constant epsilon diagonal = (4,4,4)
     block, center = (-47.5,0,0)
          size (0.65,0.265487,1e+20)
          axes (1,0,0), (0,1,0), (0,0,1)
          dielectric constant epsilon diagonal = (4,4,4)
     block, center = (-48.5,0,0)
          size (0.65,0.265487,1e+20)
          axes (1,0,0), (0,1,0), (0,0,1)
          dielectric constant epsilon diagonal = (4,4,4)
     block, center = (-49.5,0,0)
          size (0.65,0.265487,1e+20)
          axes (1,0,0), (0,1,0), (0,0,1)
          dielectric constant epsilon diagonal = (4,4,4)
     block, center = (-50.5,0,0)
          size (0.65,0.265487,1e+20)
          axes (1,0,0), (0,1,0), (0,0,1)
          dielectric constant epsilon diagonal = (4,4,4)
     block, center = (-51.5,0,0)
          size (0.65,0.265487,1e+20)
          axes (1,0,0), (0,1,0), (0,0,1)
          dielectric constant epsilon diagonal = (4,4,4)
     block, center = (-52.5,0,0)
          size (0.65,0.265487,1e+20)
          axes (1,0,0), (0,1,0), (0,0,1)
          dielectric constant epsilon diagonal = (4,4,4)
     block, center = (-53.5,0,0)
          size (0.65,0.265487,1e+20)
          axes (1,0,0), (0,1,0), (0,0,1)
          dielectric constant epsilon diagonal = (4,4,4)
     block, center = (-54.5,0,0)
          size (0.65,0.265487,1e+20)
          axes (1,0,0), (0,1,0), (0,0,1)
          dielectric constant epsilon diagonal = (4,4,4)
     block, center = (-55.5,0,0)
          size (0.65,0.265487,1e+20)
          axes (1,0,0), (0,1,0), (0,0,1)
          dielectric constant epsilon diagonal = (4,4,4)
     block, center = (-56.5,0,0)
          size (0.65,0.265487,1e+20)
          axes (1,0,0), (0,1,0), (0,0,1)
          dielectric constant epsilon diagonal = (4,4,4)
     block, center = (-57.5,0,0)
          size (0.65,0.265487,1e+20)
          axes (1,0,0), (0,1,0), (0,0,1)
          dielectric constant epsilon diagonal = (4,4,4)
     block, center = (-58.5,0,0)
          size (0.65,0.265487,1e+20)
          axes (1,0,0), (0,1,0), (0,0,1)
          dielectric constant epsilon diagonal = (4,4,4)
     block, center = (-59.5,0,0)
          size (0.65,0.265487,1e+20)
          axes (1,0,0), (0,1,0), (0,0,1)
          dielectric constant epsilon diagonal = (4,4,4)
     block, center = (-60.5,0,0)
          size (0.65,0.265487,1e+20)
          axes (1,0,0), (0,1,0), (0,0,1)
          dielectric constant epsilon diagonal = (4,4,4)
     block, center = (-61.5,0,0)
          size (0.65,0.265487,1e+20)
          axes (1,0,0), (0,1,0), (0,0,1)
          dielectric constant epsilon diagonal = (4,4,4)
     block, center = (-62.5,0,0)
          size (0.65,0.265487,1e+20)
          axes (1,0,0), (0,1,0), (0,0,1)
          dielectric constant epsilon diagonal = (4,4,4)
     block, center = (-63.5,0,0)
          size (0.65,0.265487,1e+20)
          axes (1,0,0), (0,1,0), (0,0,1)
          dielectric constant epsilon diagonal = (4,4,4)
     block, center = (-64.5,0,0)
          size (0.65,0.265487,1e+20)
          axes (1,0,0), (0,1,0), (0,0,1)
          dielectric constant epsilon diagonal = (4,4,4)
     block, center = (-65.5,0,0)
          size (0.65,0.265487,1e+20)
          axes (1,0,0), (0,1,0), (0,0,1)
          dielectric constant epsilon diagonal = (4,4,4)
     block, center = (-66.5,0,0)
          size (0.65,0.265487,1e+20)
          axes (1,0,0), (0,1,0), (0,0,1)
          dielectric constant epsilon diagonal = (4,4,4)
     block, center = (-67.5,0,0)
          size (0.65,0.265487,1e+20)
          axes (1,0,0), (0,1,0), (0,0,1)
          dielectric constant epsilon diagonal = (4,4,4)
     block, center = (-68.5,0,0)
          size (0.65,0.265487,1e+20)
          axes (1,0,0), (0,1,0), (0,0,1)
          dielectric constant epsilon diagonal = (4,4,4)
     block, center = (-69.5,0,0)
          size (0.65,0.265487,1e+20)
          axes (1,0,0), (0,1,0), (0,0,1)
          dielectric constant epsilon diagonal = (4,4,4)
     block, center = (-70.5,0,0)
          size (0.65,0.265487,1e+20)
          axes (1,0,0), (0,1,0), (0,0,1)
          dielectric constant epsilon diagonal = (4,4,4)
     block, center = (-71.5,0,0)
          size (0.65,0.265487,1e+20)
          axes (1,0,0), (0,1,0), (0,0,1)
          dielectric constant epsilon diagonal = (4,4,4)
     block, center = (-72.5,0,0)
          size (0.65,0.265487,1e+20)
          axes (1,0,0), (0,1,0), (0,0,1)
          dielectric constant epsilon diagonal = (4,4,4)
     block, center = (-73.5,0,0)
          size (0.65,0.265487,1e+20)
          axes (1,0,0), (0,1,0), (0,0,1)
          dielectric constant epsilon diagonal = (4,4,4)
     block, center = (-74.5,0,0)
          size (0.65,0.265487,1e+20)
          axes (1,0,0), (0,1,0), (0,0,1)
          dielectric constant epsilon diagonal = (4,4,4)
time for set_epsilon = 11.9821 s
-----------
Meep: using output directory "t-out"
creating output file "t-out/eps-000000.00.h5"...
Meep progress: 1.9/377.433631896973 = 0.5% done in 4.0s, 796.6s to go
on time step 99 (time=1.98), 0.0406391 s/step
Meep progress: 4.02/377.433631896973 = 1.1% done in 8.1s, 748.8s to go
on time step 204 (time=4.08), 0.0381269 s/step
Meep progress: 6.08/377.433631896973 = 1.6% done in 12.1s, 738.3s to go
on time step 307 (time=6.14), 0.0390561 s/step
Meep progress: 8.14/377.433631896973 = 2.2% done in 16.1s, 730.6s to go
on time step 410 (time=8.2), 0.038997 s/step
Meep progress: 10.26/377.433631896973 = 2.7% done in 20.1s, 720.4s to go
on time step 516 (time=10.32), 0.0379443 s/step
Meep progress: 12.38/377.433631896973 = 3.3% done in 24.1s, 711.8s to go
on time step 622 (time=12.44), 0.0377943 s/step
Meep progress: 14.48/377.433631896973 = 3.8% done in 28.2s, 706.1s to go
on time step 727 (time=14.54), 0.0383313 s/step
Meep progress: 16.58/377.433631896973 = 4.4% done in 32.2s, 700.5s to go
on time step 832 (time=16.64), 0.0384395 s/step
Meep progress: 18.6/377.433631896973 = 4.9% done in 36.2s, 698.6s to go
on time step 933 (time=18.66), 0.0398803 s/step
Meep progress: 20.68/377.433631896973 = 5.5% done in 40.2s, 694.2s to go
on time step 1038 (time=20.76), 0.0384079 s/step
Meep progress: 22.74/377.433631896973 = 6.0% done in 44.3s, 690.6s to go
on time step 1140 (time=22.8), 0.0393755 s/step
Meep progress: 24.78/377.433631896973 = 6.6% done in 48.3s, 687.4s to go
on time step 1242 (time=24.84), 0.0393876 s/step
Meep progress: 26.9/377.433631896973 = 7.1% done in 52.3s, 681.9s to go
on time step 1348 (time=26.96), 0.0380171 s/step
Meep progress: 28.88/377.433631896973 = 7.7% done in 56.3s, 679.9s to go
on time step 1447 (time=28.94), 0.040871 s/step
Meep progress: 30.88/377.433631896973 = 8.2% done in 60.3s, 677.1s to go
on time step 1549 (time=30.98), 0.0395552 s/step
Meep progress: 32.98/377.433631896973 = 8.7% done in 64.4s, 672.3s to go
on time step 1654 (time=33.08), 0.0384507 s/step
Meep progress: 35.1/377.433631896973 = 9.3% done in 68.4s, 667.1s to go
on time step 1760 (time=35.2), 0.0378873 s/step
Meep progress: 37.24/377.433631896973 = 9.9% done in 72.4s, 661.5s to go
on time step 1867 (time=37.34), 0.0376498 s/step
Meep progress: 39.3/377.433631896973 = 10.4% done in 76.4s, 657.8s to go
on time step 1969 (time=39.38), 0.0393327 s/step
Meep progress: 41.4/377.433631896973 = 11.0% done in 80.5s, 653.1s to go
on time step 2075 (time=41.5), 0.0380574 s/step
Meep progress: 43.42/377.433631896973 = 11.5% done in 84.5s, 649.8s to go
on time step 2176 (time=43.52), 0.0399688 s/step
Meep progress: 45.36/377.433631896973 = 12.0% done in 88.5s, 647.7s to go
on time step 2274 (time=45.48), 0.0410072 s/step
Meep progress: 47.38/377.433631896973 = 12.6% done in 92.5s, 644.5s to go
on time step 2375 (time=47.5), 0.0398977 s/step
Meep progress: 49.54/377.433631896973 = 13.1% done in 96.5s, 638.8s to go
on time step 2483 (time=49.66), 0.0370708 s/step
Meep progress: 51.72/377.433631896973 = 13.7% done in 100.5s, 633.0s to go
on time step 2592 (time=51.84), 0.0369981 s/step
Meep progress: 53.84/377.433631896973 = 14.3% done in 104.5s, 628.3s to go
on time step 2699 (time=53.98), 0.0375379 s/step
Meep progress: 56.0/377.433631896973 = 14.8% done in 108.5s, 623.0s to go
on time step 2807 (time=56.14), 0.0371527 s/step
Meep progress: 58.2/377.433631896973 = 15.4% done in 112.6s, 617.5s to go
on time step 2917 (time=58.34), 0.036675 s/step
Meep progress: 60.42/377.433631896973 = 16.0% done in 116.6s, 611.8s to go
on time step 3027 (time=60.54), 0.0364026 s/step
Meep progress: 62.54/377.433631896973 = 16.6% done in 120.6s, 607.5s to go
on time step 3133 (time=62.66), 0.0380299 s/step
Meep progress: 64.62/377.433631896973 = 17.1% done in 124.7s, 603.5s to go
on time step 3237 (time=64.74), 0.0387893 s/step
Meep progress: 66.58/377.433631896973 = 17.6% done in 128.7s, 600.8s to go
on time step 3335 (time=66.7), 0.0412414 s/step
Meep progress: 68.68/377.433631896973 = 18.2% done in 132.7s, 596.5s to go
on time step 3441 (time=68.82), 0.0378463 s/step
Meep progress: 70.66/377.433631896973 = 18.7% done in 136.7s, 593.5s to go
on time step 3540 (time=70.8), 0.0406305 s/step
Meep progress: 72.78/377.433631896973 = 19.3% done in 140.7s, 589.0s to go
on time step 3646 (time=72.92), 0.03774 s/step
Meep progress: 74.84/377.433631896973 = 19.8% done in 144.7s, 585.1s to go
on time step 3749 (time=74.98), 0.0388843 s/step
Meep progress: 76.88/377.433631896973 = 20.4% done in 148.7s, 581.5s to go
on time step 3851 (time=77.02), 0.0394815 s/step
Meep progress: 79.06/377.433631896973 = 20.9% done in 152.8s, 576.6s to go
on time step 3960 (time=79.2), 0.0369291 s/step
Meep progress: 81.14/377.433631896973 = 21.5% done in 156.8s, 572.6s to go
on time step 4063 (time=81.26), 0.0388424 s/step
Meep progress: 83.3/377.433631896973 = 22.1% done in 160.8s, 567.9s to go
on time step 4171 (time=83.42), 0.037208 s/step
Meep progress: 85.18/377.433631896973 = 22.6% done in 164.9s, 565.6s to go
on time step 4264 (time=85.28), 0.0433407 s/step
Meep progress: 87.24/377.433631896973 = 23.1% done in 168.9s, 561.7s to go
on time step 4367 (time=87.34), 0.0390066 s/step
Meep progress: 89.32/377.433631896973 = 23.7% done in 172.9s, 557.7s to go
on time step 4472 (time=89.44), 0.0381381 s/step
Meep progress: 91.36/377.433631896973 = 24.2% done in 176.9s, 554.0s to go
on time step 4574 (time=91.48), 0.0394423 s/step
Meep progress: 93.48/377.433631896973 = 24.8% done in 180.9s, 549.6s to go
on time step 4680 (time=93.6), 0.0378349 s/step
Meep progress: 95.5/377.433631896973 = 25.3% done in 184.9s, 546.0s to go
on time step 4780 (time=95.6), 0.0400772 s/step
Meep progress: 97.54/377.433631896973 = 25.8% done in 189.0s, 542.3s to go
on time step 4882 (time=97.64), 0.0395786 s/step
Meep progress: 99.58/377.433631896973 = 26.4% done in 193.0s, 538.5s to go
on time step 4985 (time=99.7), 0.0390715 s/step
Meep progress: 101.7/377.433631896973 = 26.9% done in 197.0s, 534.2s to go
on time step 5091 (time=101.82), 0.0379842 s/step
Meep progress: 103.88/377.433631896973 = 27.5% done in 201.0s, 529.4s to go
on time step 5200 (time=104), 0.0367742 s/step
Meep progress: 105.84/377.433631896973 = 28.0% done in 205.0s, 526.1s to go
on time step 5297 (time=105.94), 0.0413071 s/step
Meep progress: 107.9/377.433631896973 = 28.6% done in 209.1s, 522.2s to go
on time step 5400 (time=108), 0.0389791 s/step
Meep progress: 109.98/377.433631896973 = 29.1% done in 213.1s, 518.2s to go
on time step 5504 (time=110.08), 0.0385268 s/step
Meep progress: 112.04/377.433631896973 = 29.7% done in 217.1s, 514.3s to go
on time step 5607 (time=112.14), 0.0390146 s/step
Meep progress: 114.12/377.433631896973 = 30.2% done in 221.1s, 510.2s to go
on time step 5711 (time=114.22), 0.0384827 s/step
Meep progress: 116.28/377.433631896973 = 30.8% done in 225.1s, 505.7s to go
on time step 5819 (time=116.38), 0.0373769 s/step
Meep progress: 118.32/377.433631896973 = 31.3% done in 229.2s, 501.9s to go
on time step 5920 (time=118.4), 0.0398652 s/step
Meep progress: 120.4/377.433631896973 = 31.9% done in 233.2s, 497.9s to go
on time step 6024 (time=120.48), 0.0385725 s/step
Meep progress: 122.42/377.433631896973 = 32.4% done in 237.2s, 494.2s to go
on time step 6125 (time=122.5), 0.0397205 s/step
Meep progress: 124.5/377.433631896973 = 33.0% done in 241.3s, 490.1s to go
on time step 6229 (time=124.58), 0.0386635 s/step
Meep progress: 126.68/377.433631896973 = 33.6% done in 245.3s, 485.5s to go
on time step 6337 (time=126.74), 0.0370735 s/step
Meep progress: 128.72/377.433631896973 = 34.1% done in 249.3s, 481.7s to go
on time step 6439 (time=128.78), 0.0392407 s/step
Meep progress: 130.76/377.433631896973 = 34.6% done in 253.3s, 477.8s to go
on time step 6541 (time=130.82), 0.0392247 s/step
Meep progress: 132.9/377.433631896973 = 35.2% done in 257.3s, 473.4s to go
on time step 6649 (time=132.98), 0.0373584 s/step
Meep progress: 135.02/377.433631896973 = 35.8% done in 261.3s, 469.2s to go
on time step 6755 (time=135.1), 0.0380361 s/step
Meep progress: 136.96/377.433631896973 = 36.3% done in 265.3s, 465.9s to go
on time step 6852 (time=137.04), 0.0414951 s/step
Meep progress: 139.0/377.433631896973 = 36.8% done in 269.4s, 462.0s to go
on time step 6954 (time=139.08), 0.0395031 s/step
Meep progress: 140.94/377.433631896973 = 37.3% done in 273.4s, 458.7s to go
on time step 7051 (time=141.02), 0.0412719 s/step
Meep progress: 143.02/377.433631896973 = 37.9% done in 277.4s, 454.7s to go
on time step 7155 (time=143.1), 0.0386198 s/step
Meep progress: 145.14/377.433631896973 = 38.5% done in 281.4s, 450.4s to go
on time step 7260 (time=145.2), 0.03817 s/step
Meep progress: 147.22/377.433631896973 = 39.0% done in 285.5s, 446.4s to go
on time step 7364 (time=147.28), 0.0385323 s/step
Meep progress: 149.2/377.433631896973 = 39.5% done in 289.5s, 442.8s to go
on time step 7463 (time=149.26), 0.0406318 s/step
Meep progress: 151.22/377.433631896973 = 40.1% done in 293.5s, 439.1s to go
on time step 7564 (time=151.28), 0.0400137 s/step
Meep progress: 153.38/377.433631896973 = 40.6% done in 297.5s, 434.6s to go
on time step 7672 (time=153.44), 0.0371506 s/step
Meep progress: 155.46/377.433631896973 = 41.2% done in 301.6s, 430.6s to go
on time step 7776 (time=155.52), 0.0388097 s/step
Meep progress: 157.52/377.433631896973 = 41.7% done in 305.6s, 426.7s to go
on time step 7879 (time=157.58), 0.0391791 s/step
Meep progress: 159.62/377.433631896973 = 42.3% done in 309.6s, 422.5s to go
on time step 7984 (time=159.68), 0.0382094 s/step
Meep progress: 161.68/377.433631896973 = 42.8% done in 313.6s, 418.5s to go
on time step 8087 (time=161.74), 0.0392 s/step
Meep progress: 163.82/377.433631896973 = 43.4% done in 317.7s, 414.2s to go
on time step 8194 (time=163.88), 0.0375679 s/step
Meep progress: 165.98/377.433631896973 = 44.0% done in 321.7s, 409.8s to go
on time step 8302 (time=166.04), 0.0371885 s/step
Meep progress: 168.04/377.433631896973 = 44.5% done in 325.7s, 405.8s to go
on time step 8405 (time=168.1), 0.0392584 s/step
Meep progress: 170.16/377.433631896973 = 45.1% done in 329.7s, 401.6s to go
on time step 8512 (time=170.24), 0.0375926 s/step
Meep progress: 172.28/377.433631896973 = 45.6% done in 333.7s, 397.4s to go
on time step 8619 (time=172.38), 0.0376081 s/step
Meep progress: 174.4/377.433631896973 = 46.2% done in 337.7s, 393.2s to go
on time step 8725 (time=174.5), 0.0379538 s/step
Meep progress: 176.52/377.433631896973 = 46.8% done in 341.7s, 389.0s to go
on time step 8831 (time=176.62), 0.0378643 s/step
Meep progress: 178.52/377.433631896973 = 47.3% done in 345.8s, 385.3s to go
on time step 8931 (time=178.62), 0.0402556 s/step
Meep progress: 180.66/377.433631896973 = 47.9% done in 349.8s, 381.0s to go
on time step 9038 (time=180.76), 0.0374688 s/step
Meep progress: 182.82/377.433631896973 = 48.4% done in 353.8s, 376.6s to go
on time step 9146 (time=182.92), 0.037152 s/step
Meep progress: 184.92/377.433631896973 = 49.0% done in 357.8s, 372.5s to go
on time step 9251 (time=185.02), 0.0384665 s/step
Meep progress: 187.06/377.433631896973 = 49.6% done in 361.9s, 368.3s to go
on time step 9357 (time=187.14), 0.0377375 s/step
Meep progress: 189.1/377.433631896973 = 50.1% done in 365.9s, 364.4s to go
on time step 9460 (time=189.2), 0.0391244 s/step
Meep progress: 191.24/377.433631896973 = 50.7% done in 369.9s, 360.1s to go
on time step 9566 (time=191.32), 0.0379156 s/step
Meep progress: 193.22/377.433631896973 = 51.2% done in 373.9s, 356.5s to go
on time step 9665 (time=193.3), 0.040595 s/step
Meep progress: 195.24/377.433631896973 = 51.7% done in 377.9s, 352.7s to go
on time step 9766 (time=195.32), 0.0396677 s/step
Meep progress: 197.24/377.433631896973 = 52.3% done in 382.0s, 349.0s to go
on time step 9866 (time=197.32), 0.0402895 s/step
Meep progress: 199.18/377.433631896973 = 52.8% done in 386.0s, 345.4s to go
on time step 9963 (time=199.26), 0.0419016 s/step
Meep progress: 201.3/377.433631896973 = 53.3% done in 390.0s, 341.2s to go
on time step 10071 (time=201.42), 0.0372483 s/step
Meep progress: 203.52/377.433631896973 = 53.9% done in 394.0s, 336.7s to go
on time step 10182 (time=203.64), 0.0362182 s/step
Meep progress: 205.7/377.433631896973 = 54.5% done in 398.0s, 332.3s to go
on time step 10290 (time=205.8), 0.0370627 s/step
Meep progress: 207.72/377.433631896973 = 55.0% done in 402.1s, 328.5s to go
on time step 10391 (time=207.82), 0.0396213 s/step
Meep progress: 209.84/377.433631896973 = 55.6% done in 406.1s, 324.3s to go
on time step 10497 (time=209.94), 0.0377842 s/step
Meep progress: 211.92/377.433631896973 = 56.1% done in 410.1s, 320.3s to go
on time step 10601 (time=212.02), 0.0385643 s/step
Meep progress: 214.06/377.433631896973 = 56.7% done in 414.1s, 316.0s to go
on time step 10708 (time=214.16), 0.0375706 s/step
Meep progress: 216.16/377.433631896973 = 57.3% done in 418.1s, 311.9s to go
on time step 10813 (time=216.26), 0.0383082 s/step
Meep progress: 218.26/377.433631896973 = 57.8% done in 422.1s, 307.9s to go
on time step 10918 (time=218.36), 0.0383246 s/step
Meep progress: 220.34/377.433631896973 = 58.4% done in 426.2s, 303.8s to go
on time step 11022 (time=220.44), 0.039 s/step
Meep progress: 222.24/377.433631896973 = 58.9% done in 430.2s, 300.4s to go
on time step 11118 (time=222.36), 0.0417528 s/step
Meep progress: 224.24/377.433631896973 = 59.4% done in 434.2s, 296.6s to go
on time step 11218 (time=224.36), 0.0401677 s/step
Meep progress: 226.36/377.433631896973 = 60.0% done in 438.2s, 292.4s to go
on time step 11324 (time=226.48), 0.0380676 s/step
Meep progress: 228.4/377.433631896973 = 60.5% done in 442.2s, 288.5s to go
on time step 11426 (time=228.52), 0.0392758 s/step
Meep progress: 230.5/377.433631896973 = 61.1% done in 446.2s, 284.5s to go
on time step 11530 (time=230.6), 0.0386548 s/step
Meep progress: 232.64/377.433631896973 = 61.6% done in 450.3s, 280.3s to go
on time step 11637 (time=232.74), 0.0374204 s/step
Meep progress: 234.7/377.433631896973 = 62.2% done in 454.3s, 276.3s to go
on time step 11740 (time=234.8), 0.0391925 s/step
Meep progress: 236.86/377.433631896973 = 62.8% done in 458.3s, 272.0s to go
on time step 11849 (time=236.98), 0.037028 s/step
Meep progress: 238.98/377.433631896973 = 63.3% done in 462.4s, 267.9s to go
on time step 11954 (time=239.08), 0.0381918 s/step
Meep progress: 241.08/377.433631896973 = 63.9% done in 466.4s, 263.8s to go
on time step 12059 (time=241.18), 0.038134 s/step
Meep progress: 243.24/377.433631896973 = 64.4% done in 470.4s, 259.5s to go
on time step 12167 (time=243.34), 0.0370945 s/step
Meep progress: 245.44/377.433631896973 = 65.0% done in 474.4s, 255.1s to go
on time step 12276 (time=245.52), 0.0368363 s/step
Meep progress: 247.64/377.433631896973 = 65.6% done in 478.5s, 250.8s to go
on time step 12386 (time=247.72), 0.0366686 s/step
Meep progress: 249.8/377.433631896973 = 66.2% done in 482.5s, 246.5s to go
on time step 12494 (time=249.88), 0.0370626 s/step
Meep progress: 251.82/377.433631896973 = 66.7% done in 486.5s, 242.7s to go
on time step 12595 (time=251.9), 0.0401547 s/step
Meep progress: 253.88/377.433631896973 = 67.3% done in 490.5s, 238.7s to go
on time step 12699 (time=253.98), 0.0385956 s/step
Meep progress: 256.1/377.433631896973 = 67.9% done in 494.5s, 234.3s to go
on time step 12809 (time=256.18), 0.0365354 s/step
Meep progress: 258.2/377.433631896973 = 68.4% done in 498.5s, 230.2s to go
on time step 12915 (time=258.3), 0.0380759 s/step
Meep progress: 260.34/377.433631896973 = 69.0% done in 502.6s, 226.0s to go
on time step 13022 (time=260.44), 0.0376067 s/step
Meep progress: 262.4/377.433631896973 = 69.5% done in 506.6s, 222.1s to go
on time step 13125 (time=262.5), 0.039185 s/step
Meep progress: 264.48/377.433631896973 = 70.1% done in 510.6s, 218.1s to go
on time step 13229 (time=264.58), 0.0385086 s/step
Meep progress: 266.58/377.433631896973 = 70.6% done in 514.6s, 214.0s to go
on time step 13334 (time=266.68), 0.0383494 s/step
Meep progress: 268.64/377.433631896973 = 71.2% done in 518.6s, 210.0s to go
on time step 13437 (time=268.74), 0.0389601 s/step
Meep progress: 270.66/377.433631896973 = 71.7% done in 522.7s, 206.2s to go
on time step 13538 (time=270.76), 0.0398268 s/step
Meep progress: 272.78/377.433631896973 = 72.3% done in 526.7s, 202.1s to go
on time step 13644 (time=272.88), 0.0379841 s/step
Meep progress: 274.92/377.433631896973 = 72.8% done in 530.7s, 197.9s to go
on time step 13751 (time=275.02), 0.0378699 s/step
Meep progress: 276.94/377.433631896973 = 73.4% done in 534.7s, 194.0s to go
on time step 13853 (time=277.06), 0.0395149 s/step
Meep progress: 279.08/377.433631896973 = 73.9% done in 538.8s, 189.9s to go
on time step 13959 (time=279.18), 0.0378988 s/step
Meep progress: 281.16/377.433631896973 = 74.5% done in 542.8s, 185.9s to go
on time step 14064 (time=281.28), 0.0384504 s/step
Meep progress: 283.24/377.433631896973 = 75.0% done in 546.8s, 181.8s to go
on time step 14168 (time=283.36), 0.0386013 s/step
Meep progress: 285.26/377.433631896973 = 75.6% done in 550.9s, 178.0s to go
on time step 14268 (time=285.36), 0.0400295 s/step
Meep progress: 287.24/377.433631896973 = 76.1% done in 554.9s, 174.2s to go
on time step 14367 (time=287.34), 0.0406693 s/step
Meep progress: 289.3/377.433631896973 = 76.6% done in 558.9s, 170.3s to go
on time step 14470 (time=289.4), 0.0388529 s/step
Meep progress: 291.32/377.433631896973 = 77.2% done in 562.9s, 166.4s to go
on time step 14571 (time=291.42), 0.0399942 s/step
Meep progress: 293.32/377.433631896973 = 77.7% done in 566.9s, 162.6s to go
on time step 14671 (time=293.42), 0.0400241 s/step
Meep progress: 295.38/377.433631896973 = 78.3% done in 571.0s, 158.6s to go
on time step 14774 (time=295.48), 0.039175 s/step
Meep progress: 297.38/377.433631896973 = 78.8% done in 575.0s, 154.8s to go
on time step 14874 (time=297.48), 0.0405089 s/step
Meep progress: 299.42/377.433631896973 = 79.3% done in 579.0s, 150.9s to go
on time step 14977 (time=299.54), 0.039134 s/step
Meep progress: 301.46/377.433631896973 = 79.9% done in 583.0s, 146.9s to go
on time step 15079 (time=301.58), 0.0393419 s/step
Meep progress: 303.46/377.433631896973 = 80.4% done in 587.0s, 143.1s to go
on time step 15178 (time=303.56), 0.0404925 s/step
Meep progress: 305.48/377.433631896973 = 80.9% done in 591.1s, 139.2s to go
on time step 15279 (time=305.58), 0.0396532 s/step
Meep progress: 307.54/377.433631896973 = 81.5% done in 595.1s, 135.2s to go
on time step 15382 (time=307.64), 0.0390336 s/step
Meep progress: 309.62/377.433631896973 = 82.0% done in 599.1s, 131.2s to go
on time step 15486 (time=309.72), 0.0386689 s/step
Meep progress: 311.76/377.433631896973 = 82.6% done in 603.2s, 127.1s to go
on time step 15592 (time=311.84), 0.0379119 s/step
Meep progress: 313.84/377.433631896973 = 83.2% done in 607.2s, 123.0s to go
on time step 15697 (time=313.94), 0.0383821 s/step
Meep progress: 315.98/377.433631896973 = 83.7% done in 611.2s, 118.9s to go
on time step 15803 (time=316.06), 0.0377979 s/step
Meep progress: 318.04/377.433631896973 = 84.3% done in 615.2s, 114.9s to go
on time step 15906 (time=318.12), 0.0391466 s/step
Meep progress: 319.9/377.433631896973 = 84.8% done in 619.2s, 111.4s to go
on time step 15999 (time=319.98), 0.0434152 s/step
Meep progress: 322.0/377.433631896973 = 85.3% done in 623.3s, 107.3s to go
on time step 16105 (time=322.1), 0.0380535 s/step
Meep progress: 324.14/377.433631896973 = 85.9% done in 627.3s, 103.1s to go
on time step 16212 (time=324.24), 0.0376426 s/step
Meep progress: 326.26/377.433631896973 = 86.4% done in 631.3s, 99.0s to go
on time step 16317 (time=326.34), 0.0381488 s/step
Meep progress: 328.32/377.433631896973 = 87.0% done in 635.4s, 95.0s to go
on time step 16420 (time=328.4), 0.0390266 s/step
Meep progress: 330.38/377.433631896973 = 87.5% done in 639.4s, 91.1s to go
on time step 16523 (time=330.46), 0.0389501 s/step
Meep progress: 332.4/377.433631896973 = 88.1% done in 643.4s, 87.2s to go
on time step 16623 (time=332.46), 0.0400921 s/step
Meep progress: 334.46/377.433631896973 = 88.6% done in 647.4s, 83.2s to go
on time step 16726 (time=334.52), 0.0389114 s/step
Meep progress: 336.58/377.433631896973 = 89.2% done in 651.5s, 79.1s to go
on time step 16832 (time=336.64), 0.0380805 s/step
Meep progress: 338.62/377.433631896973 = 89.7% done in 655.5s, 75.1s to go
on time step 16933 (time=338.66), 0.0396408 s/step
Meep progress: 340.62/377.433631896973 = 90.2% done in 659.5s, 71.3s to go
on time step 17033 (time=340.66), 0.0401787 s/step
Meep progress: 342.78/377.433631896973 = 90.8% done in 663.5s, 67.1s to go
on time step 17141 (time=342.82), 0.0371279 s/step
Meep progress: 344.94/377.433631896973 = 91.4% done in 667.6s, 62.9s to go
on time step 17249 (time=344.98), 0.0371134 s/step
Meep progress: 346.94/377.433631896973 = 91.9% done in 671.6s, 59.0s to go
on time step 17348 (time=346.96), 0.0404277 s/step
Meep progress: 349.26/377.433631896973 = 92.5% done in 675.6s, 54.5s to go
on time step 17464 (time=349.28), 0.0346829 s/step
Meep progress: 351.7/377.433631896973 = 93.2% done in 679.6s, 49.7s to go
on time step 17586 (time=351.72), 0.0329762 s/step
Meep progress: 354.02/377.433631896973 = 93.8% done in 683.7s, 45.2s to go
on time step 17702 (time=354.04), 0.0346996 s/step
Meep progress: 356.32/377.433631896973 = 94.4% done in 687.7s, 40.7s to go
on time step 17817 (time=356.34), 0.0350492 s/step
Meep progress: 358.54/377.433631896973 = 95.0% done in 691.7s, 36.4s to go
on time step 17928 (time=358.56), 0.036071 s/step
Meep progress: 360.82/377.433631896973 = 95.6% done in 695.7s, 32.0s to go
on time step 18042 (time=360.84), 0.0352894 s/step
Meep progress: 362.98/377.433631896973 = 96.2% done in 699.7s, 27.9s to go
on time step 18150 (time=363), 0.0371917 s/step
Meep progress: 365.22/377.433631896973 = 96.8% done in 703.8s, 23.5s to go
on time step 18261 (time=365.22), 0.0361167 s/step
Meep progress: 367.52/377.433631896973 = 97.4% done in 707.8s, 19.1s to go
on time step 18376 (time=367.52), 0.0349538 s/step
Meep progress: 369.92/377.433631896973 = 98.0% done in 711.8s, 14.5s to go
on time step 18496 (time=369.92), 0.0335641 s/step
Meep progress: 372.3/377.433631896973 = 98.6% done in 715.8s, 9.9s to go
on time step 18615 (time=372.3), 0.0337024 s/step
Meep progress: 374.72/377.433631896973 = 99.3% done in 719.8s, 5.2s to go
on time step 18736 (time=374.72), 0.0330794 s/step
Meep progress: 376.78/377.433631896973 = 99.8% done in 723.9s, 1.3s to go
on time step 18839 (time=376.78), 0.0390252 s/step
run 0 finished at t = 377.44 (18872 timesteps)
flux1:, 0.627777777777778, 7.19796341776313e-7, 7.12320561695652e-7, 7.05318620155922e-7, 7.0019028024369e-7, 6.97158177720545e-7, 6.95154503493127e-7, 6.92794733170497e-7, 6.8961004467626e-7, 6.8651665357787e-7, 6.85113284534073e-7, 6.86304772877511e-7, 6.89407321100422e-7, 6.92656921773292e-7, 6.94812019211917e-7, 6.96415139657764e-7, 6.99409488881411e-7, 7.05149560174321e-7, 7.12556418243089e-7, 7.18801920809168e-7, 7.22783616821657e-7, 7.2762950106378e-7, 7.37230788520536e-7, 7.48097428364622e-7, 7.5026113423538e-7, 7.49397297229805e-7, 7.68934025753857e-7, 7.72691622175314e-7, 7.66304027823167e-7, 7.86724923041155e-7, 8.33660731355403e-7, 7.81427897999622e-7, 7.3368029576951e-7, 7.78722506673748e-7, 7.77232584375943e-7, 7.6914024414013e-7, 7.51388544989424e-7, 7.50643010289763e-7, 7.38959191967641e-7, 7.23457421622627e-7, 7.11879261584931e-7, 7.02996064595149e-7, 6.93793307267993e-7, 6.83723089286221e-7, 6.74522487218739e-7, 6.68285198429561e-7, 6.65850713898441e-7, 6.66517448147458e-7, 6.68934108624518e-7, 6.72249927568592e-7, 6.76651706757832e-7, 6.83004518454547e-7, 6.91943204446366e-7, 7.03125071321671e-7, 7.15219464118947e-7, 7.26620302174535e-7, 7.363116197559e-7, 7.4424111386095e-7, 7.50947066993916e-7, 7.56742453391508e-7, 7.61125441921424e-7, 7.62935356382692e-7
flux1:, 0.628040226681531, 8.19699333633018e-7, 8.09981509065235e-7, 8.00889250793643e-7, 7.93728856437178e-7, 7.88589162030747e-7, 7.84380044087249e-7, 7.79885397479843e-7, 7.74919141555298e-7, 7.70608290564085e-7, 7.68530756212482e-7, 7.69342938070963e-7, 7.7209000767667e-7, 7.74981447443306e-7, 7.77079301422085e-7, 7.79338224429288e-7, 7.83832814956814e-7, 7.9154186972381e-7, 8.00733535966058e-7, 8.08292200163161e-7, 8.13683463748468e-7, 8.21031780066413e-7, 8.34259060002207e-7, 8.4808560114135e-7, 8.51059554447977e-7, 8.51760415377699e-7, 8.76677686477312e-7, 8.80547214173769e-7, 8.75686214614013e-7, 8.98195287591236e-7, 9.54538445449846e-7, 8.97921266813977e-7, 8.46099698798875e-7, 8.98230094679319e-7, 9.00420731193132e-7, 8.91206925864621e-7, 8.74378665933484e-7, 8.70369257623393e-7, 8.56350169200318e-7, 8.39343549495526e-7, 8.23577238017791e-7, 8.09102589915806e-7, 7.95554290982539e-7, 7.82701002675108e-7, 7.71048087938616e-7, 7.62027351350435e-7, 7.57032021960995e-7, 7.56304767117382e-7, 7.58884766753917e-7, 7.63564175224266e-7, 7.69873348731527e-7, 7.78259854738658e-7, 7.89373793270762e-7, 8.03101562641373e-7, 8.18195893816058e-7, 8.32816575240734e-7, 8.4550999318132e-7, 8.55839409374566e-7, 8.64198322544908e-7, 8.70980230219881e-7, 8.75813450612904e-7, 8.77557350732684e-7
flux1:, 0.628302675585284, 9.34224396155912e-7, 9.22599321197959e-7, 9.11664133529134e-7, 9.02554059311506e-7, 8.95254281163946e-7, 8.88768533258091e-7, 8.82156792720596e-7, 8.75519745122126e-7, 8.700772169114e-7, 8.6722643048738e-7, 8.67301783807994e-7, 8.69167292131925e-7, 8.71204956518939e-7, 8.72924692017737e-7, 8.7563975139536e-7, 8.81321484398411e-7, 8.90359266519851e-7, 9.00416714497997e-7, 9.08427851424105e-7, 9.14732918277211e-7, 9.24307907898609e-7, 9.40543198587658e-7, 9.56167414859776e-7, 9.5908347662083e-7, 9.6143434897974e-7, 9.91161598668465e-7, 9.93825964211337e-7, 9.9106252951821e-7, 1.01429056951642e-6, 1.07971754021929e-6, 1.01873694940706e-6, 9.63124633593543e-7, 1.02364251625255e-6, 1.03311511008823e-6, 1.02263209971766e-6, 1.01006809267556e-6, 1.00477075829938e-6, 9.88949928711223e-7, 9.72651160477929e-7, 9.55147396258111e-7, 9.36167206023766e-7, 9.18528442188848e-7, 9.03363336872439e-7, 8.90075592367528e-7, 8.78836163820912e-7, 8.71119493239179e-7, 8.68201780091599e-7, 8.69958105574839e-7, 8.75185071170732e-7, 8.82789148945932e-7, 8.92583642962736e-7, 9.05024257248494e-7, 9.2021738716471e-7, 9.37187195052602e-7, 9.54091735615207e-7, 9.6915851167441e-7, 9.81519707566609e-7, 9.91282364996638e-7, 9.98806531865258e-7, 1.00384210251352e-6, 1.00534950284273e-6
flux1:, 0.628565124489038, 1.06696580853674e-6, 1.05401790579177e-6, 1.04165504849444e-6, 1.03081073882003e-6, 1.0214592685196e-6, 1.01283976094483e-6, 1.00435702862281e-6, 9.96323061503492e-7, 9.89871634135273e-7, 9.86067864462059e-7, 9.84928326206966e-7, 9.85313023055188e-7, 9.85994612645946e-7, 9.86999008646867e-7, 9.89831806044275e-7, 9.96083218294011e-7, 1.00542712678113e-6, 1.01512876427586e-6, 1.02257482498633e-6, 1.02915116557575e-6, 1.04032172345242e-6, 1.05839450910576e-6, 1.0742712030489e-6, 1.07626594153897e-6, 1.08016375789694e-6, 1.11341493943819e-6, 1.11363161169008e-6, 1.11318960723563e-6, 1.13586598062871e-6, 1.2094183887548e-6, 1.14349115220605e-6, 1.08380236313446e-6, 1.15397412666778e-6, 1.17371451998163e-6, 1.16160760039781e-6, 1.15608893107402e-6, 1.15228131087219e-6, 1.135199735325e-6, 1.12172056523923e-6, 1.10561772315473e-6, 1.08419660014791e-6, 1.06338679051326e-6, 1.0467741625878e-6, 1.03312472146072e-6, 1.02087023282105e-6, 1.01092087774789e-6, 1.00544321324929e-6, 1.00551590573543e-6, 1.01039758426368e-6, 1.01854766818004e-6, 1.02899399531813e-6, 1.04174555543283e-6, 1.057035665717e-6, 1.0743117978565e-6, 1.09201129976926e-6, 1.10826187204655e-6, 1.121804067128e-6, 1.13234302223657e-6, 1.1400626486703e-6, 1.14478688685621e-6, 1.14565318181559e-6
flux1:, 0.628827573392791, 1.22171905736061e-6, 1.20823139143537e-6, 1.19498531550239e-6, 1.18274811150227e-6, 1.17163527515994e-6, 1.1612638847282e-6, 1.1513874334748e-6, 1.14236976864596e-6, 1.13504376941825e-6, 1.13003764026711e-6, 1.12715257222022e-6, 1.12549017066377e-6, 1.12440262275291e-6, 1.12438588288403e-6, 1.12687064513733e-6, 1.13280575352083e-6, 1.14116909435408e-6, 1.14917958532837e-6, 1.15505356071053e-6, 1.16117373198228e-6, 1.17295593010592e-6, 1.19125443505163e-6, 1.20573168775384e-6, 1.2061296219324e-6, 1.21118573746515e-6, 1.24608473595656e-6, 1.24299009075591e-6, 1.24451969805299e-6, 1.26587287741438e-6, 1.3461708548948e-6, 1.27388823962839e-6, 1.20900383017829e-6, 1.28990210800467e-6, 1.32145038281877e-6, 1.30719145611178e-6, 1.31017386803932e-6, 1.31104173903099e-6, 1.29316189222678e-6, 1.28404243960485e-6, 1.2726416655287e-6, 1.25160695228258e-6, 1.22918934901817e-6, 1.21232534380787e-6, 1.19990155048902e-6, 1.18837700905452e-6, 1.17738367707058e-6, 1.16958903553764e-6, 1.16747217050644e-6, 1.17122806919855e-6, 1.17917905087654e-6, 1.18952436409216e-6, 1.201574730829e-6, 1.21551700023936e-6, 1.23130117080685e-6, 1.24792758998949e-6, 1.26372040287939e-6, 1.27716426965204e-6, 1.28750247825799e-6, 1.29459518992556e-6, 1.29825687075061e-6, 1.29785832528865e-6
flux1:, 0.629090022296544, 1.40200130118073e-6, 1.38887093419617e-6, 1.37536322893474e-6, 1.36218786381448e-6, 1.34979364942455e-6, 1.33828788813812e-6, 1.32769453153608e-6, 1.31820060725253e-6, 1.31012727275552e-6, 1.30364364434213e-6, 1.2985368321406e-6, 1.29442229401629e-6, 1.29133693788001e-6, 1.29006788328716e-6, 1.29164462832579e-6, 1.2962061585811e-6, 1.30223544274943e-6, 1.30734853021284e-6, 1.31083035169529e-6, 1.31574348214754e-6, 1.32685626921305e-6, 1.34354859399997e-6, 1.35521125215476e-6, 1.35366501843004e-6, 1.35911010727536e-6, 1.39347020998859e-6, 1.38683015901389e-6, 1.38922902351943e-6, 1.40934553219909e-6, 1.49494027029875e-6, 1.41395618040211e-6, 1.34177053886677e-6, 1.43412528030319e-6, 1.47693181763725e-6, 1.45992522863777e-6, 1.47096520447286e-6, 1.47957353874928e-6, 1.46124473811006e-6, 1.45707574869104e-6, 1.45322451717994e-6, 1.43577709162095e-6, 1.41382853883181e-6, 1.39813072446479e-6, 1.38862445143163e-6, 1.37989545948245e-6, 1.36965427582876e-6, 1.36047548768605e-6, 1.35619567451729e-6, 1.35834076720431e-6, 1.36549557726207e-6, 1.37512135695058e-6, 1.38563175611828e-6, 1.39693804802418e-6, 1.40947554775921e-6, 1.42304191763245e-6, 1.43648826965423e-6, 1.44826643292108e-6, 1.45717534224247e-6, 1.46262782759192e-6, 1.46432126894649e-6, 1.46188464191332e-6
flux1:, 0.629352471200297, 1.61055461090357e-6, 1.59868687632332e-6, 1.58556026190747e-6, 1.57199874959701e-6, 1.55898214641463e-6, 1.54715758168357e-6, 1.53665722226771e-6, 1.52722850545381e-6, 1.5185230409433e-6, 1.51033581314162e-6, 1.50271560026098e-6, 1.49603040903296e-6, 1.49097502870376e-6, 1.4883258790386e-6, 1.48839526984394e-6, 1.49050750145225e-6, 1.49303245706734e-6, 1.49442350391645e-6, 1.49502645069557e-6, 1.4980074954266e-6, 1.50698559930626e-6, 1.52032724077923e-6, 1.52834067313748e-6, 1.52488311709136e-6, 1.52950175425401e-6, 1.56123238431975e-6, 1.55156244859128e-6, 1.55290282662355e-6, 1.57294615347857e-6, 1.66276400839022e-6, 1.56983749090918e-6, 1.48727308353099e-6, 1.59138091604524e-6, 1.64254978978587e-6, 1.6222992206262e-6, 1.63885201533506e-6, 1.65758084230942e-6, 1.63907359298865e-6, 1.63932116677526e-6, 1.64483492871496e-6, 1.63404468125712e-6, 1.61492377702714e-6, 1.60188698817509e-6, 1.5968523305889e-6, 1.59298844257403e-6, 1.58565948481287e-6, 1.57664734956153e-6, 1.57083984149671e-6, 1.57131464456949e-6, 1.57733656080494e-6, 1.58585254611772e-6, 1.59428294316372e-6, 1.60202226328664e-6, 1.60987448292496e-6, 1.61857255456899e-6, 1.62780331304066e-6, 1.63626669401534e-6, 1.6424204128386e-6, 1.64515875246678e-6, 1.64395002138219e-6, 1.63866880567734e-6
flux1:, 0.629614920104051, 1.84894841840175e-6, 1.83914746110436e-6, 1.82701519458126e-6, 1.81369714507672e-6, 1.80086266416002e-6, 1.78965987211524e-6, 1.78010030898823e-6, 1.77124692040376e-6, 1.7620252309165e-6, 1.75205242937013e-6, 1.74193966702345e-6, 1.73294440632744e-6, 1.72623163277379e-6, 1.72218567939475e-6, 1.72018244332623e-6, 1.71894159584907e-6, 1.71723558685851e-6, 1.71467058932133e-6, 1.71232149269019e-6, 1.71270162543904e-6, 1.71806144760067e-6, 1.72674355288237e-6, 1.73111982147001e-6, 1.72609970554385e-6, 1.72822667902411e-6, 1.75580771260019e-6, 1.74430454521704e-6, 1.74191647480466e-6, 1.7641233012504e-6, 1.85792765101359e-6, 1.74913800638159e-6, 1.65235537080858e-6, 1.76809410621498e-6, 1.82266179897528e-6, 1.79896745688528e-6, 1.81667990803607e-6, 1.84674931467105e-6, 1.82835676856674e-6, 1.83146504121254e-6, 1.84672557702082e-6, 1.8450009218415e-6, 1.83104124630199e-6, 1.8220792953985e-6, 1.82270158601579e-6, 1.82541398820777e-6, 1.82315013279829e-6, 1.81623599187929e-6, 1.81007698391555e-6, 1.80928063916197e-6, 1.81413864689473e-6, 1.82140872998856e-6, 1.82755969020077e-6, 1.83127181900676e-6, 1.83352371799565e-6, 1.83599521496057e-6, 1.83943729622283e-6, 1.84309004997217e-6, 1.84524881716472e-6, 1.84429146923474e-6, 1.83936520035555e-6, 1.83054297407086e-6
flux1:, 0.629877369007804, 2.11739927435262e-6, 2.11027372503605e-6, 2.09968145500854e-6, 2.08728883486205e-6, 2.07552769418294e-6, 2.06590848611001e-6, 2.05806394570225e-6, 2.05020590557302e-6, 2.0406144929737e-6, 2.02901508436083e-6, 2.0168383412149e-6, 2.00620467616924e-6, 1.99840325743936e-6, 1.99304007509614e-6, 1.98851876312785e-6, 1.98339201277872e-6, 1.97739118158228e-6, 1.971340885499e-6, 1.96636992558183e-6, 1.9635490729542e-6, 1.96399388184803e-6, 1.96747033805639e-6, 1.96918458875096e-6, 1.96308483176467e-6, 1.96069246105316e-6, 1.98363063562245e-6, 1.97189433008989e-6, 1.96263247245467e-6, 1.99004297539015e-6, 2.08882614388803e-6, 1.95994304807656e-6, 1.84473392998074e-6, 1.97171803193376e-6, 2.02351575219704e-6, 1.9966552062602e-6, 2.01017774889935e-6, 2.05138491804223e-6, 2.03356664495647e-6, 2.0373549035235e-6, 2.06120087775184e-6, 2.06983700828206e-6, 2.06300712864267e-6, 2.05929956630731e-6, 2.06621837477354e-6, 2.07651638063673e-6, 2.0810175057468e-6, 2.07812688992499e-6, 2.07310492471919e-6, 2.07180124991989e-6, 2.07572292571841e-6, 2.08180354826815e-6, 2.08575012994981e-6, 2.08543189581929e-6, 2.08177676326522e-6, 2.07729306035172e-6, 2.07389576528511e-6, 2.07161175515425e-6, 2.06879950160129e-6, 2.0634033561048e-6, 2.0542012649563e-6, 2.04139466106729e-6
flux1:, 0.630139817911557, 2.41490078641968e-6, 2.41080114162229e-6, 2.40220417666423e-6, 2.39143702068259e-6, 2.38164381961386e-6, 2.37446796520576e-6, 2.36892883523469e-6, 2.36235545053489e-6, 2.35261280010558e-6, 2.33986162672281e-6, 2.32649010470689e-6, 2.31525302258163e-6, 2.30710013220293e-6, 2.30056332993712e-6, 2.2932873168144e-6, 2.28428465183396e-6, 2.2747144505248e-6, 2.26633607773632e-6, 2.25937145677749e-6, 2.25282189698389e-6, 2.24746321306042e-6, 2.246188829292e-6, 2.2470971932525e-6, 2.24026701342968e-6, 2.23116116328835e-6, 2.25033139422219e-6, 2.23990774084094e-6, 2.22059495056842e-6, 2.25653158106386e-6, 2.36275225696804e-6, 2.20970499794266e-6, 2.07201158740607e-6, 2.20990147354852e-6, 2.25291845627776e-6, 2.22375705975524e-6, 2.22797675959106e-6, 2.27873713017358e-6, 2.26225981279606e-6, 2.26455731803918e-6, 2.29452816214854e-6, 2.31343256139121e-6, 2.31501302065769e-6, 2.3173716699775e-6, 2.33058927984278e-6, 2.34852204622618e-6, 2.36059056064403e-6, 2.36315956646461e-6, 2.36070193605596e-6, 2.35979216137895e-6, 2.36311600269005e-6, 2.36810595380059e-6, 2.37002245669754e-6, 2.36597202192919e-6, 2.35663839622496e-6, 2.34513773940371e-6, 2.33449464847107e-6, 2.32566868820875e-6, 2.31730861264192e-6, 2.30707851877534e-6, 2.29340069216938e-6, 2.27653229536693e-6
flux1:, 0.63040226681531, 2.7397055328062e-6, 2.73870395135778e-6, 2.73245815914202e-6, 2.7239875664827e-6, 2.71695783814173e-6, 2.71285727182455e-6, 2.70994088835979e-6, 2.70479705406766e-6, 2.69523614955725e-6, 2.68215295785565e-6, 2.66884571296466e-6, 2.65827171998515e-6, 2.65053838965452e-6, 2.64299660312141e-6, 2.63301894583977e-6, 2.62080118585729e-6, 2.60917042892699e-6, 2.60014389880142e-6, 2.59192978749393e-6, 2.5812053734137e-6, 2.56976971315503e-6, 2.5652891831587e-6, 2.56783799785531e-6, 2.56020040641092e-6, 2.54232276816115e-6, 2.56010464941234e-6, 2.55192857640277e-6, 2.5199277255932e-6, 2.56730179512999e-6, 2.68490497051399e-6, 2.50426251633214e-6, 2.34072611316606e-6, 2.48967178850767e-6, 2.51970070911215e-6, 2.48968214809987e-6, 2.4811573632367e-6, 2.53888447713112e-6, 2.52490217470964e-6, 2.52429266096993e-6, 2.55720997922266e-6, 2.58487490121403e-6, 2.59520246740075e-6, 2.6039656295373e-6, 2.62285364814214e-6, 2.64739160880291e-6, 2.66657557837955e-6, 2.67505168855206e-6, 2.67605760687428e-6, 2.67624365884817e-6, 2.67918578191415e-6, 2.68300853172435e-6, 2.68291075492983e-6, 2.675449232256e-6, 2.66096959330793e-6, 2.64292982706908e-6, 2.62526147531749e-6, 2.60986011164295e-6, 2.59583986402257e-6, 2.58077918795108e-6, 2.56282624398558e-6, 2.54224237654777e-6
flux1:, 0.630664715719064, 3.09013107337812e-6, 3.09204596083053e-6, 3.08840642613702e-6, 3.08281292235102e-6, 3.07913211235839e-6, 3.07840331241819e-6, 3.07810442741145e-6, 3.07440767156284e-6, 3.06550633434977e-6, 3.05322008078414e-6, 3.04148480519109e-6, 3.03287017171161e-6, 3.02620506897561e-6, 3.01782018748484e-6, 3.0055436484566e-6, 2.99143616330976e-6, 2.97988042883606e-6, 2.97211665190054e-6, 2.9632942237189e-6, 2.94806083218875e-6, 2.93104665855624e-6, 2.92589509008913e-6, 2.93265796965499e-6, 2.92347340633325e-6, 2.8952815597176e-6, 2.91542945361968e-6, 2.90929253329253e-6, 2.8631176887417e-6, 2.92370065295738e-6, 3.05789467920691e-6, 2.84725022840845e-6, 2.65566824124894e-6, 2.81683129715099e-6, 2.83306707080281e-6, 2.80405244052875e-6, 2.78233964773675e-6, 2.84412356855433e-6, 2.83414203177411e-6, 2.83063880933183e-6, 2.86342555567141e-6, 2.89716996697417e-6, 2.91549084599366e-6, 2.93044636127996e-6, 2.95384103837512e-6, 2.98292749298494e-6, 3.0073317856119e-6, 3.02075883421173e-6, 3.02512264459809e-6, 3.02651584095229e-6, 3.02889039058031e-6, 3.03105181193505e-6, 3.02851007029304e-6, 3.01763491230005e-6, 2.99849620505671e-6, 2.97465948478754e-6, 2.95065260202623e-6, 2.9291505619904e-6, 2.90980384574114e-6, 2.89029680110275e-6, 2.86864390599541e-6, 2.84510320749669e-6
flux1:, 0.630927164622817, 3.4655866550256e-6, 3.47004532149675e-6, 3.46916473799647e-6, 3.46686383838463e-6, 3.46680299872864e-6, 3.46933866920784e-6, 3.47133306463227e-6, 3.46901881845535e-6, 3.46140440732882e-6, 3.45124467424007e-6, 3.44261815816648e-6, 3.43704946216579e-6, 3.43183517362201e-6, 3.4227512974794e-6, 3.4089548846694e-6, 3.39484964220246e-6, 3.3858344645532e-6, 3.38110404174407e-6, 3.37200949498814e-6, 3.35210739924973e-6, 3.33085773295945e-6, 3.32826575292225e-6, 3.3413901448865e-6, 3.32915859518591e-6, 3.29002815884093e-6, 3.31725919080551e-6, 3.31144293914827e-6, 3.25129116522674e-6, 3.32512224004648e-6, 3.48193472014628e-6, 3.24009106329229e-6, 3.01966021474544e-6, 3.19572525916615e-6, 3.20193601091682e-6, 3.17588912163895e-6, 3.14442071850984e-6, 3.20788823255759e-6, 3.20357591401398e-6, 3.19903403917838e-6, 3.22960033881756e-6, 3.26604715571115e-6, 3.29050518847589e-6, 3.31083953000856e-6, 3.33719672396822e-6, 3.36796845562346e-6, 3.39429191168381e-6, 3.41007930344073e-6, 3.41630650382191e-6, 3.41806165331769e-6, 3.41901489990654e-6, 3.41839540411407e-6, 3.41229045532235e-6, 3.39734311472364e-6, 3.37359636806105e-6, 3.34460253590855e-6, 3.31513728475485e-6, 3.28835282374038e-6, 3.26436398512955e-6, 3.24109689904017e-6, 3.21660664135803e-6, 3.19120035595567e-6
flux1:, 0.63118961352657, 3.86765195741612e-6, 3.87417682406237e-6, 3.87609622923694e-6, 3.87725824167897e-6, 3.88069479180372e-6, 3.88597237993578e-6, 3.88967842763946e-6, 3.8886644533496e-6, 3.88308263332653e-6, 3.87640457972557e-6, 3.87218637060722e-6, 3.87030917380136e-6, 3.86656700811725e-6, 3.85692879408266e-6, 3.84274991689427e-6, 3.8308968189434e-6, 3.82682136279874e-6, 3.82637573726602e-6, 3.81691137250584e-6, 3.79244957323263e-6, 3.76911225123868e-6, 3.77254673403585e-6, 3.79322420449982e-6, 3.77578815055221e-6, 3.72635931063667e-6, 3.7656999587806e-6, 3.75690379512466e-6, 3.68497862173591e-6, 3.77007975904766e-6, 3.95576133295332e-6, 3.68263941946431e-6, 3.43388943077607e-6, 3.62945502974341e-6, 3.63437149985486e-6, 3.61292390497237e-6, 3.57914009673441e-6, 3.64331922378271e-6, 3.64616080053732e-6, 3.64426479635574e-6, 3.67224986665513e-6, 3.70795050897361e-6, 3.73571656297797e-6, 3.75998770243618e-6, 3.78755677739139e-6, 3.816700243012e-6, 3.8405209875448e-6, 3.85447758601413e-6, 3.85949778984493e-6, 3.85956530991566e-6, 3.85739492175417e-6, 3.85214102042244e-6, 3.84054054411779e-6, 3.81998399999496e-6, 3.79091471619846e-6, 3.75693232056435e-6, 3.72276162973209e-6, 3.69163088089282e-6, 3.66388884747325e-6, 3.63773323549194e-6, 3.61142960950295e-6, 3.58545008012517e-6
flux1:, 0.631452062430323, 4.30100053381218e-6, 4.3090996847083e-6, 4.31372770514559e-6, 4.3182042812822e-6, 4.32458633799821e-6, 4.33172320574008e-6, 4.33641524944088e-6, 4.33667082536407e-6, 4.33391446119188e-6, 4.33187960080545e-6, 4.3328659380713e-6, 4.33471253004526e-6, 4.33208505232085e-6, 4.32208550359368e-6, 4.3089505224224e-6, 4.30165962462722e-6, 4.30442706437225e-6, 4.30869445055101e-6, 4.29831690606166e-6, 4.26978502073618e-6, 4.2471452055128e-6, 4.25975324928989e-6, 4.28783834052459e-6, 4.26270849257407e-6, 4.20508902158382e-6, 4.26107708144841e-6, 4.24472258898695e-6, 4.16523584850695e-6, 4.25776306201094e-6, 4.47814528028705e-6, 4.17438550829243e-6, 3.89875967194278e-6, 4.12049746899514e-6, 4.13718195426329e-6, 4.12114606547724e-6, 4.09570654432526e-6, 4.16169009667888e-6, 4.17252097033298e-6, 4.17826500142204e-6, 4.20543151398908e-6, 4.23751175969012e-6, 4.2650403595082e-6, 4.29117766884215e-6, 4.31815378418402e-6, 4.34233769153017e-6, 4.35862554310462e-6, 4.36530019844556e-6, 4.36456100109508e-6, 4.35964469418484e-6, 4.35177376677674e-6, 4.33934669656379e-6, 4.31956847712541e-6, 4.29096275111169e-6, 4.25492738787658e-6, 4.21538661127775e-6, 4.17685288966853e-6, 4.142203189598e-6, 4.11164589455519e-6, 4.08353700579253e-6, 4.05647313238892e-6, 4.03125918137926e-6
flux1:, 0.631714511334077, 4.77396116790266e-6, 4.78320372974199e-6, 4.79028627146904e-6, 4.79756035010415e-6, 4.80592947292932e-6, 4.81380348988466e-6, 4.81875967942261e-6, 4.82036236648898e-6, 4.82116518960876e-6, 4.82451403876441e-6, 4.83078671071018e-6, 4.83570799934483e-6, 4.83353339939545e-6, 4.82348054225622e-6, 4.81298212662173e-6, 4.81227751829225e-6, 4.82291306776244e-6, 4.83134425687628e-6, 4.81918895524914e-6, 4.78755762458528e-6, 4.76874496202272e-6, 4.79279596128048e-6, 4.82668142844974e-6, 4.79155289538347e-6, 4.72929685118235e-6, 4.8051791198872e-6, 4.77609599039267e-6, 4.69487794899428e-6, 4.78975746138833e-6, 5.04968867610697e-6, 4.71597511781128e-6, 4.41508412280487e-6, 4.6715776906365e-6, 4.7157237628093e-6, 4.70464789510984e-6, 4.69973378936691e-6, 4.77095340485327e-6, 4.78945664953384e-6, 4.80814724247389e-6, 4.83828269784205e-6, 4.86497211421422e-6, 4.8883545359021e-6, 4.91369797869954e-6, 4.93832512256393e-6, 4.95463727396655e-6, 4.95842997547338e-6, 4.95174885925817e-6, 4.93963369308838e-6, 4.92541710968067e-6, 4.9085750489474e-6, 4.88599257577895e-6, 4.85489179910007e-6, 4.81512587649448e-6, 4.76963838399539e-6, 4.72316203943066e-6, 4.68003935863942e-6, 4.64242849047299e-6, 4.60992427348546e-6, 4.58077121161363e-6, 4.55392563953521e-6, 4.53071881107955e-6
flux1:, 0.63197696023783, 5.29855586123983e-6, 5.30861700785661e-6, 5.31770582382429e-6, 5.32688275020752e-6, 5.3359622685639e-6, 5.34338385040495e-6, 5.34804179426298e-6, 5.35120534895315e-6, 5.35611428312245e-6, 5.36497511753913e-6, 5.3757965400195e-6, 5.38252611865644e-6, 5.37999758051305e-6, 5.37037950463476e-6, 5.36410652521441e-6, 5.37138644842808e-6, 5.38978343444891e-6, 5.40089736528936e-6, 5.38602460596296e-6, 5.35279499839451e-6, 5.34088873833436e-6, 5.37732042201072e-6, 5.41413210178835e-6, 5.36750171338871e-6, 5.30530992445383e-6, 5.40239580224351e-6, 5.35580292149373e-6, 5.27951719951322e-6, 5.37150861275038e-6, 5.6744844194387e-6, 5.31068481558118e-6, 4.9853347761269e-6, 5.28655713746954e-6, 5.37390508774658e-6, 5.36577269421766e-6, 5.39270264286068e-6, 5.4746885779074e-6, 5.49896812253292e-6, 5.53490530857237e-6, 5.57318768409124e-6, 5.59411484635865e-6, 5.6094872014738e-6, 5.63088724169218e-6, 5.65150722162267e-6, 5.65782674936863e-6, 5.64497397667493e-6, 5.61910845837307e-6, 5.58966509662767e-6, 5.56132667163082e-6, 5.53195676410835e-6, 5.49623075120549e-6, 5.45070638938541e-6, 5.39649625549168e-6, 5.33860331459671e-6, 5.28319888789324e-6, 5.23472971941233e-6, 5.19440855775667e-6, 5.16071441311236e-6, 5.13137040603351e-6, 5.1055993993393e-6, 5.08544145719414e-6
flux1:, 0.632239409141583, 5.88993993491806e-6, 5.90060841842325e-6, 5.91104227505549e-6, 5.9208967701263e-6, 5.92924183461799e-6, 5.93515133844712e-6, 5.93923989834018e-6, 5.94430146700493e-6, 5.95354937358751e-6, 5.96732728503544e-6, 5.98117801164962e-6, 5.98803058425404e-6, 5.98441137779159e-6, 5.97593281912216e-6, 5.9752668074908e-6, 5.99102972224315e-6, 6.01588664653675e-6, 6.02752610402159e-6, 6.00923938629149e-6, 5.97640056970546e-6, 5.97397692944281e-6, 6.02214187069264e-6, 6.05825101572734e-6, 6.00000080061597e-6, 5.943134512853e-6, 6.06045439669091e-6, 5.99306140027347e-6, 5.92810093853993e-6, 6.0131186332086e-6, 6.36119033344143e-6, 5.96545555055127e-6, 5.61461424626442e-6, 5.97106960507749e-6, 6.11435285508994e-6, 6.10551468900255e-6, 6.1720952358919e-6, 6.27170010822309e-6, 6.29805504441019e-6, 6.35315727825018e-6, 6.40507052807531e-6, 6.4212559910248e-6, 6.42521745767417e-6, 6.4392220783873e-6, 6.45429142076291e-6, 6.44954643679554e-6, 6.41740922099173e-6, 6.36775754005033e-6, 6.31566111092787e-6, 6.26864330086881e-6, 6.22351382834189e-6, 6.17224562628892e-6, 6.10991188331504e-6, 6.03851479602919e-6, 5.96543599260368e-6, 5.89895752499623e-6, 5.84411371327028e-6, 5.80114395425426e-6, 5.76696208763512e-6, 5.7382667785389e-6, 5.71432384746553e-6, 5.69801366412034e-6
flux1:, 0.632501858045337, 6.5652843575337e-6, 6.57643554369945e-6, 6.58734987292763e-6, 6.5964357643857e-6, 6.60262853767504e-6, 6.60628406599212e-6, 6.60990047535084e-6, 6.61726311069598e-6, 6.63066822674102e-6, 6.6480491579223e-6, 6.66281894890443e-6, 6.66799545308704e-6, 6.66284186411018e-6, 6.65640550134575e-6, 6.6623059279114e-6, 6.68599674677747e-6, 6.71497583082316e-6, 6.72473725460773e-6, 6.70289704737846e-6, 6.67275966023928e-6, 6.68144300219219e-6, 6.73912207357082e-6, 6.77089919164046e-6, 6.70269008147178e-6, 6.65614670806812e-6, 6.79051997275119e-6, 6.70151212837118e-6, 6.65273058801044e-6, 6.72916440914071e-6, 7.12315553620806e-6, 6.69114843082702e-6, 6.31104950745907e-6, 6.73267996958612e-6, 6.93869107137801e-6, 6.92408307017634e-6, 7.03224419364641e-6, 7.15643223688588e-6, 7.17943978349541e-6, 7.25214156735671e-6, 7.32215263487519e-6, 7.33570187132253e-6, 7.3257016048974e-6, 7.32885325189502e-6, 7.33697236630661e-6, 7.32126298704665e-6, 7.2692601217054e-6, 7.19339198701224e-6, 7.11500889664753e-6, 7.04594866084042e-6, 6.98289771705111e-6, 6.91495315930444e-6, 6.83487599119577e-6, 6.74491243413631e-6, 6.65485399131011e-6, 6.57567710689454e-6, 6.51362150566054e-6, 6.46814216373397e-6, 6.43426935488263e-6, 6.40715248822761e-6, 6.38576499699318e-6, 6.37387464654609e-6
flux1:, 0.63276430694909, 7.34226147455119e-6, 7.35380848223234e-6, 7.3641870899337e-6, 7.37100505445684e-6, 7.37386645961657e-6, 7.3749839224909e-6, 7.37859283681542e-6, 7.38862932096987e-6, 7.40554726531701e-6, 7.42463345666798e-6, 7.43794623082221e-6, 7.43989057937285e-6, 7.43322524718602e-6, 7.429838613886e-6, 7.44264592298642e-6, 7.47266050239244e-6, 7.50275614119832e-6, 7.50851424294134e-6, 7.48375862715612e-6, 7.45865484700884e-6, 7.47874405561387e-6, 7.54244670692867e-6, 7.56711491344724e-6, 7.49244834296876e-6, 7.46000798053464e-6, 7.60655392805896e-6, 7.49820572520136e-6, 7.46769826187913e-6, 7.53742995376975e-6, 7.97742760974732e-6, 7.5018439398765e-6, 7.08542553130752e-6, 7.58045296735454e-6, 7.84788586326084e-6, 7.82153190008789e-6, 7.9658228083766e-6, 8.12024397116214e-6, 8.13321121569042e-6, 8.21795689055758e-6, 8.308258389633e-6, 8.32183226684268e-6, 8.29649150196097e-6, 8.28574178759257e-6, 8.28575051764699e-6, 8.26035038048867e-6, 8.1902671941074e-6, 8.08867073994296e-6, 7.9830499154614e-6, 7.89072839976074e-6, 7.80943103345149e-6, 7.72558505088246e-6, 7.62895114401756e-6, 7.52118142762317e-6, 7.41417414700451e-6, 7.32196453086818e-6, 7.25263347742207e-6, 7.20522737301353e-6, 7.17276199580035e-6, 7.14837496320865e-6, 7.13034630528231e-6, 7.12327639204176e-6
flux1:, 0.633026755852843, 8.23739721209562e-6, 8.24923944954323e-6, 8.25801473353174e-6, 8.26121969832158e-6, 8.2600006892259e-6, 8.25881205101351e-6, 8.26315649359247e-6, 8.27609050697667e-6, 8.29543874314223e-6, 8.31400782594541e-6, 8.32363043050584e-6, 8.32136450289585e-6, 8.31374600874609e-6, 8.31435005788169e-6, 8.33363895573475e-6, 8.36750018735235e-6, 8.39556209172819e-6, 8.39598017736483e-6, 8.3697729366037e-6, 8.3516435264995e-6, 8.38188414973805e-6, 8.44740030120025e-6, 8.46380437688567e-6, 8.3876605229755e-6, 8.37096109727074e-6, 8.52399958746683e-6, 8.40170172795632e-6, 8.38787442408854e-6, 8.45670504940147e-6, 8.94273336568767e-6, 8.41323403968317e-6, 7.95006156266882e-6, 8.52398240212166e-6, 8.84263902955675e-6, 8.79837590018636e-6, 8.96579252546923e-6, 9.15344449062526e-6, 9.14921705297712e-6, 9.23678965438861e-6, 9.34644364291144e-6, 9.36264615129426e-6, 9.32199157929599e-6, 9.29521512064794e-6, 9.28639990299618e-6, 9.25367645096324e-6, 9.16969034493647e-6, 9.04617945249477e-6, 8.91578490799587e-6, 8.80192437902467e-6, 8.70454354892641e-6, 8.60796882955553e-6, 8.49854392551938e-6, 8.37642807813598e-6, 8.25500655570015e-6, 8.15141688450042e-6, 8.07609756640032e-6, 8.02817205505422e-6, 7.99871866413656e-6, 7.97854333841929e-6, 7.96483401392144e-6, 7.96287264540072e-6
flux1:, 0.633289204756596, 9.26461106112691e-6, 9.27660130228143e-6, 9.28279848196106e-6, 9.28141570625509e-6, 9.27592872420191e-6, 9.27313605961498e-6, 9.27906751116935e-6, 9.29485613658463e-6, 9.31521966111998e-6, 9.33107393232082e-6, 9.33533550427611e-6, 9.32869530465475e-6, 9.32114711937978e-6, 9.32638264631126e-6, 9.35089707797547e-6, 9.38558649048888e-6, 9.40890625703666e-6, 9.40381525059235e-6, 9.37827297673888e-6, 9.36819645771807e-6, 9.40575596004034e-6, 9.4688714296809e-6, 9.47797407537857e-6, 9.40601832171999e-6, 9.40384312232147e-6, 9.55804653344674e-6, 9.4296273521394e-6, 9.42677506104498e-6, 9.50406642590306e-6, 1.00368078987443e-5, 9.4404077827115e-6, 8.91714541144494e-6, 9.57210808670979e-6, 9.92384774632222e-6, 9.85615274973345e-6, 1.00275416679826e-5, 1.02478482113766e-5, 1.02198798882259e-5, 1.02986477619446e-5, 1.04234194100363e-5, 1.04442742422763e-5, 1.03898669872051e-5, 1.0346421302331e-5, 1.03288499834226e-5, 1.02921567431581e-5, 1.02005801005319e-5, 1.00622655189046e-5, 9.91328517914069e-6, 9.78301999469794e-6, 9.67459779190369e-6, 9.57107795279856e-6, 9.45532827122534e-6, 9.32521342649157e-6, 9.19475562260195e-6, 9.08387156218762e-6, 9.00562492965914e-6, 8.95969964281007e-6, 8.93549804044686e-6, 8.92137681922144e-6, 8.91311411110349e-6, 8.91645767173933e-6
flux1:, 0.63355165366035, 1.04342619866877e-5, 1.0446209307542e-5, 1.04491175915841e-5, 1.04427280967021e-5, 1.04333849677447e-5, 1.04300060399543e-5, 1.04382590099253e-5, 1.04565043488239e-5, 1.04763167517108e-5, 1.04876673016702e-5, 1.04858060687953e-5, 1.0475515549991e-5, 1.04693066114463e-5, 1.04792557764072e-5, 1.05069503430863e-5, 1.05393501737503e-5, 1.0556199986756e-5, 1.05467474045107e-5, 1.05242456092908e-5, 1.05219944590864e-5, 1.05626725594027e-5, 1.06199205382626e-5, 1.06248755976662e-5, 1.05623250802037e-5, 1.05702790423002e-5, 1.07218721847973e-5, 1.05962347380155e-5, 1.0594780088579e-5, 1.06922603340143e-5, 1.12736781072953e-5, 1.059554468358e-5, 9.996930436811e-6, 1.07316927421581e-5, 1.10931790827166e-5, 1.09979419735638e-5, 1.11509100553516e-5, 1.13994970895351e-5, 1.1343005923234e-5, 1.14009677513723e-5, 1.15340131171065e-5, 1.15606909500286e-5, 1.14956404846055e-5, 1.14368834507716e-5, 1.14118384600994e-5, 1.13754264459793e-5, 1.12842112741105e-5, 1.1141004447076e-5, 1.0983124209267e-5, 1.08450042272074e-5, 1.07334713124982e-5, 1.06312485527854e-5, 1.05180433812709e-5, 1.03888735776597e-5, 1.02574620702482e-5, 1.01458423613822e-5, 1.00696305287634e-5, 1.00294265667597e-5, 1.00133364822047e-5, 1.00073769606957e-5, 1.00057538029922e-5, 1.00144541298177e-5
flux1:, 0.633814102564103, 1.17529476843701e-5, 1.17646646292885e-5, 1.17640071024084e-5, 1.1752861964164e-5, 1.17405982519259e-5, 1.17377209982745e-5, 1.174867257339e-5, 1.17685884458845e-5, 1.17863669578662e-5, 1.17921844126261e-5, 1.17845458146287e-5, 1.17720947594586e-5, 1.17683996973418e-5, 1.17823565616397e-5, 1.1810556645702e-5, 1.18379343749917e-5, 1.18479481907573e-5, 1.18364613308418e-5, 1.18190760411438e-5, 1.18228017840857e-5, 1.18614729138388e-5, 1.19107774872612e-5, 1.19165077239487e-5, 1.18668466336223e-5, 1.18775525761904e-5, 1.20253282884032e-5, 1.19105829859045e-5, 1.18980219928618e-5, 1.20278870793195e-5, 1.26616225277079e-5, 1.188614623351e-5, 1.11963131064571e-5, 1.2006899262446e-5, 1.23538191051724e-5, 1.22288913779596e-5, 1.23418059131447e-5, 1.26111380687148e-5, 1.25241204904624e-5, 1.25514221253614e-5, 1.2684810505718e-5, 1.27177152701886e-5, 1.26465692534978e-5, 1.2576218738758e-5, 1.25466475271649e-5, 1.25156180737392e-5, 1.24336990458387e-5, 1.22973919851307e-5, 1.21430043821122e-5, 1.20084520314588e-5, 1.1904181028497e-5, 1.1813398628275e-5, 1.17132782935408e-5, 1.15958011641559e-5, 1.1473546059032e-5, 1.13697649078832e-5, 1.13021847235935e-5, 1.12724377057604e-5, 1.1267733362842e-5, 1.12720656359862e-5, 1.12781142531824e-5, 1.12919362049541e-5
flux1:, 0.634076551467856, 1.32241744150004e-5, 1.32355645799315e-5, 1.32316320985736e-5, 1.32166628858753e-5, 1.32027491157538e-5, 1.32012336628256e-5, 1.32146971324672e-5, 1.32351490249073e-5, 1.32497488254105e-5, 1.32500122436964e-5, 1.32380465572836e-5, 1.32253801776244e-5, 1.32248818432373e-5, 1.32412129968475e-5, 1.32668885142968e-5, 1.32873436432581e-5, 1.32916559794641e-5, 1.32812240544399e-5, 1.32701172152805e-5, 1.32762633353778e-5, 1.33075086015271e-5, 1.33485880603152e-5, 1.33608993508403e-5, 1.33247016579633e-5, 1.33285678282175e-5, 1.34745031328237e-5, 1.33759192908539e-5, 1.33383881572617e-5, 1.35110104395284e-5, 1.42024830218255e-5, 1.33144103127231e-5, 1.25183050140102e-5, 1.33993685208946e-5, 1.3711436382598e-5, 1.35568178269043e-5, 1.36131825292843e-5, 1.38940509554498e-5, 1.37779134561942e-5, 1.37693454073072e-5, 1.38961895680518e-5, 1.3935423222354e-5, 1.38639242459418e-5, 1.37881361573714e-5, 1.37589933592717e-5, 1.37392771082534e-5, 1.36758443005802e-5, 1.35588789055805e-5, 1.34217898678778e-5, 1.33040180691035e-5, 1.32189153417963e-5, 1.31506797265739e-5, 1.3074750373709e-5, 1.29802902995796e-5, 1.28781563217483e-5, 1.27918494039605e-5, 1.27404461279768e-5, 1.27264170379509e-5, 1.27363851983095e-5, 1.27527856227292e-5, 1.27670462795975e-5, 1.27852486625541e-5
flux1:, 0.634339000371609, 1.48498470806353e-5, 1.48610167589228e-5, 1.48547318759873e-5, 1.48374410912553e-5, 1.48232049845645e-5, 1.4823388059817e-5, 1.48384890563022e-5, 1.48581125024065e-5, 1.48689574034303e-5, 1.48647466983853e-5, 1.48507923741878e-5, 1.48398647430451e-5, 1.48423867009198e-5, 1.48585369587712e-5, 1.48786645891954e-5, 1.48914590146654e-5, 1.48925608847666e-5, 1.48864065664409e-5, 1.4881297402089e-5, 1.48848126528392e-5, 1.49036608901908e-5, 1.49380983738618e-5, 1.49624721071552e-5, 1.49366128324293e-5, 1.49231196151052e-5, 1.50724413818336e-5, 1.49906344283621e-5, 1.49148816532625e-5, 1.51365728973742e-5, 1.58927827872916e-5, 1.48781705589516e-5, 1.39627746245066e-5, 1.49095407740858e-5, 1.51753455929588e-5, 1.4992929465162e-5, 1.49852414668055e-5, 1.52689001424483e-5, 1.51285071563634e-5, 1.50854145511249e-5, 1.52021978858221e-5, 1.52483177930966e-5, 1.5183019587145e-5, 1.51100786750339e-5, 1.50884121846736e-5, 1.5086719377972e-5, 1.50505071099462e-5, 1.49646000439484e-5, 1.48583887568217e-5, 1.47708824216143e-5, 1.47170920905375e-5, 1.46822471174496e-5, 1.46408378724903e-5, 1.45797976168584e-5, 1.45080850194922e-5, 1.44486065584538e-5, 1.44208309401806e-5, 1.44275551006421e-5, 1.4454938504493e-5, 1.44843734999307e-5, 1.45065155957002e-5, 1.45276003421998e-5
flux1:, 0.634601449275363, 1.66323568637358e-5, 1.66437247110155e-5, 1.66366107392727e-5, 1.66188492152286e-5, 1.66053554566412e-5, 1.66068191468913e-5, 1.66219917222279e-5, 1.66393782090318e-5, 1.66466240855342e-5, 1.66400276622704e-5, 1.6626911302264e-5, 1.66191924623252e-5, 1.66234570361369e-5, 1.66361346387899e-5, 1.66481037864882e-5, 1.66538130821167e-5, 1.66551406273451e-5, 1.66559078199826e-5, 1.66547772327008e-5, 1.66496535882681e-5, 1.66523223942615e-5, 1.66832730439081e-5, 1.67235695177698e-5, 1.67010679142798e-5, 1.66604123758006e-5, 1.68210631225785e-5, 1.67508488731325e-5, 1.66262935614041e-5, 1.68976256081035e-5, 1.77267376550923e-5, 1.65735044840293e-5, 1.55285748310031e-5, 1.65391101693982e-5, 1.6759776301878e-5, 1.65526608671549e-5, 1.64848486591825e-5, 1.67654233517893e-5, 1.6608450197669e-5, 1.65395282521118e-5, 1.66481037811787e-5, 1.67029897776103e-5, 1.66507321858476e-5, 1.65902978025207e-5, 1.65849429699538e-5, 1.66086017521876e-5, 1.66072585657861e-5, 1.65620731976874e-5, 1.64983316785425e-5, 1.64530836997204e-5, 1.64414544643544e-5, 1.64492199931829e-5, 1.64504943197509e-5, 1.64308173929556e-5, 1.63975353778157e-5, 1.63724310901541e-5, 1.63743916089669e-5, 1.64057739875313e-5, 1.64521490937715e-5, 1.64943267525515e-5, 1.6522809039708e-5, 1.65443098322288e-5
flux1:, 0.634863898179116, 1.85769034979816e-5, 1.85892781012739e-5, 1.8583325067678e-5, 1.85669886633094e-5, 1.85547386218768e-5, 1.8556200533852e-5, 1.85693202065877e-5, 1.85832434727899e-5, 1.85878383946071e-5, 1.85816820790697e-5, 1.85722081415298e-5, 1.85682562323098e-5, 1.85718501978185e-5, 1.85773931038716e-5, 1.85793955413024e-5, 1.8579846647703e-5, 1.85851744203049e-5, 1.85942920271763e-5, 1.85934377358832e-5, 1.85735338843199e-5, 1.85580485751217e-5, 1.858962447892e-5, 1.86469790993423e-5, 1.86176185746937e-5, 1.85424625045524e-5, 1.87240378545586e-5, 1.86543067609751e-5, 1.84748124379692e-5, 1.87899506375976e-5, 1.97008017848567e-5, 1.83987183769334e-5, 1.72168390418127e-5, 1.82943004283872e-5, 1.84850630580133e-5, 1.82565323521482e-5, 1.81442678546454e-5, 1.84209508651334e-5, 1.82565594292669e-5, 1.81771743687943e-5, 1.82859033620919e-5, 1.83534890453311e-5, 1.83207457461678e-5, 1.82826691080433e-5, 1.83034671712886e-5, 1.83600614171423e-5, 1.83996355976638e-5, 1.84016857586783e-5, 1.83884018225829e-5, 1.83941579827194e-5, 1.84326828301554e-5, 1.84893488794946e-5, 1.85380877412222e-5, 1.85639449780951e-5, 1.85733661477562e-5, 1.85869328450928e-5, 1.86221624190376e-5, 1.86800812997763e-5, 1.87452933366318e-5, 1.87983296862415e-5, 1.88301994407821e-5, 1.88485930512526e-5
flux1:, 0.635126347082869, 2.06936143281617e-5, 2.07082127009836e-5, 2.07056533054937e-5, 2.06923534306132e-5, 2.06810721344507e-5, 2.06804365003269e-5, 2.0689080664525e-5, 2.06987233075583e-5, 2.07023435251838e-5, 2.0699782720101e-5, 2.06962160288733e-5, 2.0695424227228e-5, 2.06950194480072e-5, 2.06899046307226e-5, 2.06812405406762e-5, 2.06792372040423e-5, 2.06919927210717e-5, 2.07092737301087e-5, 2.07037722438252e-5, 2.06638168733867e-5, 2.06303926568702e-5, 2.06668349957689e-5, 2.07390201168379e-5, 2.06907438263805e-5, 2.0577755705414e-5, 2.07901007611674e-5, 2.07048979677208e-5, 2.04699075444779e-5, 2.08172569719905e-5, 2.18189612126039e-5, 2.03590291462775e-5, 1.90348926704725e-5, 2.01893689973919e-5, 2.03785013594902e-5, 2.01308615171822e-5, 1.99994121002399e-5, 2.02779398194669e-5, 2.01149393182302e-5, 2.004488664677e-5, 2.0168501006468e-5, 2.02551163569759e-5, 2.02472523779544e-5, 2.02400722160747e-5, 2.02966172816154e-5, 2.03933610764868e-5, 2.04779057661036e-5, 2.0529838499098e-5, 2.05701791234428e-5, 2.06309709436878e-5, 2.07234393396078e-5, 2.08313173220624e-5, 2.09280797335956e-5, 2.09990257210242e-5, 2.10507058429168e-5, 2.11029250290274e-5, 2.11714103803426e-5, 2.12550169823324e-5, 2.13368065281016e-5, 2.13971099984588e-5, 2.14280310927667e-5, 2.14388462907806e-5
flux1:, 0.635388795986622, 2.29990345776803e-5, 2.30174248682011e-5, 2.30204552034473e-5, 2.30112310762161e-5, 2.29997998446261e-5, 2.29943809825347e-5, 2.29961790306822e-5, 2.30013128036049e-5, 2.30061742084874e-5, 2.30102210653707e-5, 2.30138752277022e-5, 2.30144764716368e-5, 2.3006301882763e-5, 2.29877210861295e-5, 2.29689579678281e-5, 2.29678324368891e-5, 2.29904711352681e-5, 2.30140692761732e-5, 2.2998616970418e-5, 2.29352305889937e-5, 2.28863322087692e-5, 2.29311295278528e-5, 2.30125833724155e-5, 2.29334972960939e-5, 2.27843777131901e-5, 2.30361147993306e-5, 2.2916881475593e-5, 2.26316471480131e-5, 2.29958701811832e-5, 2.40976845286397e-5, 2.24709786180192e-5, 2.09999712591089e-5, 2.22495610645436e-5, 2.24745869558776e-5, 2.22080962930476e-5, 2.20878728286299e-5, 2.23808768323424e-5, 2.2225662781736e-5, 2.21856042704553e-5, 2.23436061874297e-5, 2.24577358628696e-5, 2.24782407868729e-5, 2.25075538833623e-5, 2.26075835839263e-5, 2.27504259509968e-5, 2.2881707140006e-5, 2.29820505467218e-5, 2.3073750939132e-5, 2.31879730236035e-5, 2.33330662248852e-5, 2.34898757152114e-5, 2.36306920564052e-5, 2.37414695709016e-5, 2.38299540874506e-5, 2.39160448720776e-5, 2.40137458611631e-5, 2.41191352168247e-5, 2.42130728760146e-5, 2.42755220065901e-5, 2.43000873911053e-5, 2.42982554274483e-5
flux1:, 0.635651244890376, 2.55166671198868e-5, 2.55406343486182e-5, 2.55511309114463e-5, 2.55462716256522e-5, 2.55328420178419e-5, 2.55197373740358e-5, 2.55127492135007e-5, 2.55138244653997e-5, 2.55223912761143e-5, 2.55354657204722e-5, 2.55464965962126e-5, 2.55458603364706e-5, 2.55263643758399e-5, 2.54927616271747e-5, 2.54656985270623e-5, 2.54687596580824e-5, 2.55023334619375e-5, 2.55291108857405e-5, 2.54991269428874e-5, 2.54116707910849e-5, 2.53517117236582e-5, 2.54068425380754e-5, 2.5489442186952e-5, 2.53701036500188e-5, 2.51918443251957e-5, 2.54891382530225e-5, 2.53178186865538e-5, 2.49926097113064e-5, 2.53577885650014e-5, 2.65693489206659e-5, 2.47655178796641e-5, 2.31418358054504e-5, 2.45127060377225e-5, 2.48143946612879e-5, 2.4526530694495e-5, 2.44470001976166e-5, 2.47730177921725e-5, 2.46276686198813e-5, 2.46348095930562e-5, 2.48485261329515e-5, 2.4999904243392e-5, 2.50496958234897e-5, 2.51166676593031e-5, 2.52643239219351e-5, 2.54568559400226e-5, 2.56341418263248e-5, 2.57775313139394e-5, 2.59130053495225e-5, 2.60732243739022e-5, 2.62642349671653e-5, 2.64630498079963e-5, 2.66397221408973e-5, 2.67807855479426e-5, 2.68961105923654e-5, 2.70068495237627e-5, 2.71258639222272e-5, 2.72462401839618e-5, 2.73460394267132e-5, 2.74044779571332e-5, 2.74168072968166e-5, 2.73972483011601e-5
flux1:, 0.635913693794129, 2.82764200587775e-5, 2.83077711697273e-5, 2.83270629307278e-5, 2.83260924463658e-5, 2.8308383634725e-5, 2.82849398996891e-5, 2.82679877885007e-5, 2.82660988513081e-5, 2.82807308521928e-5, 2.83043239926151e-5, 2.83217904184046e-5, 2.83169838122818e-5, 2.82835750975869e-5, 2.82350315295708e-5, 2.82024483216979e-5, 2.82124162399283e-5, 2.82564341483387e-5, 2.82827057380652e-5, 2.82355044514633e-5, 2.81265707987211e-5, 2.80612740114849e-5, 2.81267351171838e-5, 2.82012355253506e-5, 2.80368004721931e-5, 2.78410443430079e-5, 2.81868821475666e-5, 2.79493819830793e-5, 2.75977388510046e-5, 2.79511857552528e-5, 2.9283132341503e-5, 2.72888377873624e-5, 2.55034776303783e-5, 2.70288103329024e-5, 2.74439656507468e-5, 2.71292241073193e-5, 2.71122792558466e-5, 2.74934738265577e-5, 2.73544017107289e-5, 2.741820821377e-5, 2.77069369651198e-5, 2.79050540458581e-5, 2.79819676003338e-5, 2.80822766919846e-5, 2.82765482187394e-5, 2.85188685610065e-5, 2.87387913784634e-5, 2.89166168103979e-5, 2.90837915559567e-5, 2.92773667116629e-5, 2.9502638593049e-5, 2.97324373835462e-5, 2.99334227769296e-5, 3.00921234645819e-5, 3.02210741524408e-5, 3.03438915715389e-5, 3.04733079593084e-5, 3.05996819995564e-5, 3.06978915984682e-5, 3.07459004294379e-5, 3.07404585219428e-5, 3.06988387810785e-5
flux1:, 0.636176142697882, 3.1313042930911e-5, 3.13533827687261e-5, 3.13821317891997e-5, 3.13839812019978e-5, 3.13597244358058e-5, 3.13240142036799e-5, 3.1296893109463e-5, 3.12936058924738e-5, 3.13161985797416e-5, 3.13507182543308e-5, 3.13729185824181e-5, 3.13614423394806e-5, 3.13131636530286e-5, 3.12515289440827e-5, 3.12167354912231e-5, 3.1235257184177e-5, 3.12878784630654e-5, 3.13104097373575e-5, 3.12462076671074e-5, 3.11216113959839e-5, 3.10571157098205e-5, 3.11308461305752e-5, 3.11887532588201e-5, 3.09805294490904e-5, 3.07820558157845e-5, 3.11762272669506e-5, 3.08655726776443e-5, 3.0501863668906e-5, 3.0837885745353e-5, 3.23027928786544e-5, 3.01003964157703e-5, 2.81394142512619e-5, 2.98573430959077e-5, 3.04117494331849e-5, 3.00620741018752e-5, 3.01161839506402e-5, 3.05751078454715e-5, 3.04325959680438e-5, 3.0551444199317e-5, 3.09283878461601e-5, 3.11806461472052e-5, 3.1279228928749e-5, 3.14027122848488e-5, 3.16364040281497e-5, 3.19241665106313e-5, 3.21806736099536e-5, 3.23820338683172e-5, 3.25657942399506e-5, 3.27762604859537e-5, 3.30203374207102e-5, 3.32671128561195e-5, 3.3478868300153e-5, 3.36411214409209e-5, 3.37690618737954e-5, 3.38897718478232e-5, 3.40171197154574e-5, 3.41394733228433e-5, 3.42284726443105e-5, 3.42603127704444e-5, 3.42328229052966e-5, 3.41663620744241e-5
flux1:, 0.636438591601635, 3.46638516437966e-5, 3.47143707822308e-5, 3.47525967542291e-5, 3.47559503950328e-5, 3.47234087277777e-5, 3.46746233877753e-5, 3.46381310040225e-5, 3.46351836599549e-5, 3.46668592101278e-5, 3.4711692998516e-5, 3.47367262242424e-5, 3.47172868358036e-5, 3.46552730790422e-5, 3.45839805080404e-5, 3.45502179030276e-5, 3.45775453095347e-5, 3.4636076300245e-5, 3.46531424750862e-5, 3.45756706889252e-5, 3.44438831263995e-5, 3.43857317800973e-5, 3.44639653184929e-5, 3.44994933735453e-5, 3.42555142338573e-5, 3.40700410534528e-5, 3.45098692123915e-5, 3.41284036283039e-5, 3.37650910697503e-5, 3.40879478676776e-5, 3.57013770825128e-5, 3.32681484977891e-5, 3.11115499498625e-5, 3.30623820279314e-5, 3.3765359708548e-5, 3.33711741409507e-5, 3.34876099522544e-5, 3.40435822941201e-5, 3.38823989592844e-5, 3.40419594460493e-5, 3.45107857418573e-5, 3.48206663532934e-5, 3.49323762157666e-5, 3.50635581771721e-5, 3.53230975622397e-5, 3.56469938054094e-5, 3.59314341943476e-5, 3.61442536211463e-5, 3.63282837353231e-5, 3.65373215067438e-5, 3.67826784768829e-5, 3.70309726274163e-5, 3.72395620124518e-5, 3.73917197817352e-5, 3.75046884706515e-5, 3.76095735211436e-5, 3.77226519296988e-5, 3.78314016204533e-5, 3.79045505107955e-5, 3.79161198076396e-5, 3.78644036015638e-5, 3.77725729597406e-5
flux1:, 0.636701040505389, 3.83662099617174e-5, 3.84275258969627e-5, 3.8474781752151e-5, 3.84785442933178e-5, 3.84370114331788e-5, 3.8375682710678e-5, 3.83314403335535e-5, 3.83303532634082e-5, 3.83712531457055e-5, 3.8425040516825e-5, 3.84514876467393e-5, 3.84246453145429e-5, 3.83522443986437e-5, 3.82758031613142e-5, 3.82455819651857e-5, 3.82804662225977e-5, 3.83420649706289e-5, 3.83543459877456e-5, 3.82708933723552e-5, 3.81419628542482e-5, 3.80941429009421e-5, 3.81721348813819e-5, 3.8183845164983e-5, 3.7918236294769e-5, 3.77598782348255e-5, 3.82415923262797e-5, 3.7801672750315e-5, 3.7446777824938e-5, 3.77721556205321e-5, 3.95535896991863e-5, 3.68616096850899e-5, 3.44831210423229e-5, 3.67062927683718e-5, 3.75481083038177e-5, 3.70997861532024e-5, 3.72519042742172e-5, 3.79177158971117e-5, 3.77187986676022e-5, 3.78926845207087e-5, 3.84455179393715e-5, 3.88111823439211e-5, 3.89250437790941e-5, 3.9044594075417e-5, 3.93108743998442e-5, 3.9656780031176e-5, 3.99581936905198e-5, 4.0170350481948e-5, 4.03390941391296e-5, 4.05288052463659e-5, 4.07579366062551e-5, 4.09926000936164e-5, 4.11853202250488e-5, 4.13159328085958e-5, 4.14026314204112e-5, 4.14805143957354e-5, 4.15692865776257e-5, 4.16568031180564e-5, 4.17095497200052e-5, 4.16991728482562e-5, 4.16237371459248e-5, 4.15086824764887e-5
flux1:, 0.636963489409142, 4.24553110747079e-5, 4.2527395364532e-5, 4.25830682073464e-5, 4.25868677911382e-5, 4.25370435800637e-5, 4.2465032162074e-5, 4.2415107155216e-5, 4.24167598520922e-5, 4.24659730498821e-5, 4.25270342502431e-5, 4.25546214122865e-5, 4.25231641754238e-5, 4.24456581702911e-5, 4.236888229158e-5, 4.2343363753909e-5, 4.23831811629809e-5, 4.24456247225616e-5, 4.24567254209961e-5, 4.2377538826719e-5, 4.22616488971512e-5, 4.22258534153103e-5, 4.22988476029784e-5, 4.22905973474156e-5, 4.20217302346531e-5, 4.1900544017034e-5, 4.24210426626989e-5, 4.19439488511234e-5, 4.15991937553369e-5, 4.1953759389936e-5, 4.39271670997168e-5, 4.09439534994753e-5, 3.83117483902161e-5, 4.08430441143375e-5, 4.17959277041972e-5, 4.12854270677934e-5, 4.14314389356754e-5, 4.22110962925544e-5, 4.19540828642432e-5, 4.21068755485614e-5, 4.27243156860953e-5, 4.31380318497198e-5, 4.32417330630703e-5, 4.33287324886395e-5, 4.35790225292931e-5, 4.39289509914854e-5, 4.42346296331745e-5, 4.44349671872223e-5, 4.45754130062365e-5, 4.47305621324832e-5, 4.49281324635993e-5, 4.513606690308e-5, 4.53028494324336e-5, 4.5404012920986e-5, 4.54573227393082e-5, 4.55012387708418e-5, 4.55594427869408e-5, 4.56213487477477e-5, 4.5652086233303e-5, 4.56209695332856e-5, 4.55251887588873e-5, 4.53917412901551e-5
flux1:, 0.637225938312895, 4.69627639735227e-5, 4.70449708864489e-5, 4.71086521210042e-5, 4.71132777347821e-5, 4.70574329517529e-5, 4.69776646234223e-5, 4.69240469718395e-5, 4.69282916235185e-5, 4.69839286894491e-5, 4.70507629312632e-5, 4.70808615118588e-5, 4.70498014064973e-5, 4.69737438601013e-5, 4.69008385260409e-5, 4.68793685789915e-5, 4.69204525058139e-5, 4.6982801511125e-5, 4.69992482106741e-5, 4.69363412629759e-5, 4.68422441778295e-5, 4.68175006699426e-5, 4.6881747978744e-5, 4.68626923500963e-5, 4.66103662442541e-5, 4.65304302177155e-5, 4.70890838822275e-5, 4.66021890855891e-5, 4.62621894402527e-5, 4.66811409933364e-5, 4.88749765519886e-5, 4.55647035323056e-5, 4.26429563607896e-5, 4.55125027933124e-5, 4.65353344031532e-5, 4.59576597646762e-5, 4.60466263842321e-5, 4.69346930509737e-5, 4.66008844917807e-5, 4.6693168481282e-5, 4.7346565772437e-5, 4.77952207224293e-5, 4.7876552539589e-5, 4.79112763661345e-5, 4.8122019484062e-5, 4.84558917571751e-5, 4.87522540127969e-5, 4.89313849895136e-5, 4.90344150579415e-5, 4.9144292119157e-5, 4.92990331366492e-5, 4.94706753365776e-5, 4.96050651006073e-5, 4.96731333354217e-5, 4.96908754649542e-5, 4.96990160355692e-5, 4.97251734869899e-5, 4.97611614998151e-5, 4.97716545429256e-5, 4.97238878917612e-5, 4.96136956323388e-5, 4.94689007193111e-5
flux1:, 0.637488387216649, 5.19163376499553e-5, 5.20075282460159e-5, 5.20793761979773e-5, 5.20870516331894e-5, 5.20289307131634e-5, 5.19449112309756e-5, 5.18889322456229e-5, 5.189431429062e-5, 5.19537111961039e-5, 5.20254586455391e-5, 5.20613027725984e-5, 5.20374621553888e-5, 5.19697308616135e-5, 5.19034003816811e-5, 5.18832898966521e-5, 5.19214059898906e-5, 5.19844156867936e-5, 5.20150800705622e-5, 5.19806294103112e-5, 5.19142390239106e-5, 5.18969896099859e-5, 5.19506139224182e-5, 5.19341848248115e-5, 5.17162970565895e-5, 5.16746999884752e-5, 5.22748118579862e-5, 5.18074192831545e-5, 5.1460113510427e-5, 5.19830497229282e-5, 5.44296011920466e-5, 5.07546411822342e-5, 4.75055905106719e-5, 5.07370254886634e-5, 5.17829933107929e-5, 5.11371547300894e-5, 5.11172484125388e-5, 5.21000569234116e-5, 5.16752765307227e-5, 5.16698648825984e-5, 5.23256316707665e-5, 5.27923867859145e-5, 5.2840842926025e-5, 5.2807637757083e-5, 5.29577633544201e-5, 5.32558369958793e-5, 5.35296080858715e-5, 5.36804669517255e-5, 5.37415850859677e-5, 5.38011983921353e-5, 5.39072642651022e-5, 5.40376081405204e-5, 5.41371972331616e-5, 5.41727585486786e-5, 5.41575573998937e-5, 5.41332887267678e-5, 5.41308928888155e-5, 5.41448817878285e-5, 5.41401529208485e-5, 5.40822209205758e-5, 5.39653174232527e-5, 5.38175034470115e-5
flux1:, 0.637750836120402, 5.73409787294426e-5, 5.74397127826274e-5, 5.75207260689684e-5, 5.75351491009527e-5, 5.74796103505096e-5, 5.73947999877652e-5, 5.73366025266153e-5, 5.73402452738919e-5, 5.74002572272884e-5, 5.74770228663241e-5, 5.75235773435134e-5, 5.75148188180536e-5, 5.74615533613852e-5, 5.74023087822463e-5, 5.73789180671793e-5, 5.74097948447139e-5, 5.74759696062739e-5, 5.75309884689511e-5, 5.75355959816956e-5, 5.74990161619376e-5, 5.74836571949973e-5, 5.75271905747316e-5, 5.7529187456918e-5, 5.73584950167954e-5, 5.7345457449028e-5, 5.79950526801456e-5, 5.75736029586254e-5, 5.72018722689899e-5, 5.78676745262497e-5, 6.06018211851697e-5, 5.65242528664741e-5, 5.29103282091417e-5, 5.65213447324774e-5, 5.75472154476509e-5, 5.68364330673995e-5, 5.66639641451042e-5, 5.77226037889545e-5, 5.71993936532895e-5, 5.70676109116779e-5, 5.76928970024628e-5, 5.81597974524878e-5, 5.81680939823922e-5, 5.80578554546371e-5, 5.81320745661198e-5, 5.83777143332734e-5, 5.86173281413939e-5, 5.87354703074677e-5, 5.87548325111296e-5, 5.8765247947818e-5, 5.88228188679879e-5, 5.89118407059075e-5, 5.89781360231225e-5, 5.89853009304936e-5, 5.89435883951183e-5, 5.88945241692e-5, 5.8871339276224e-5, 5.88709021945115e-5, 5.88585653013199e-5, 5.87984260228508e-5, 5.86831109713415e-5, 5.8540622759298e-5
flux1:, 0.638013285024155, 6.32609432683695e-5, 6.33656950351975e-5, 6.34578279567072e-5, 6.34839481317718e-5, 6.34363974403576e-5, 6.33535640062814e-5, 6.32917347651855e-5, 6.32894200898892e-5, 6.33467488263533e-5, 6.34297115775975e-5, 6.3493193921201e-5, 6.35074275705241e-5, 6.34730608938968e-5, 6.34188833559421e-5, 6.33860190923087e-5, 6.3405837058296e-5, 6.34790974025707e-5, 6.35684676372408e-5, 6.36196155696092e-5, 6.36108146023492e-5, 6.35906189687265e-5, 6.36270947100853e-5, 6.3663221014002e-5, 6.35448245422289e-5, 6.35449697980679e-5, 6.42567078486273e-5, 6.39002405951125e-5, 6.34844386767342e-5, 6.43261156020371e-5, 6.73837047973595e-5, 6.28664198508831e-5, 5.88519466320934e-5, 6.28561665921322e-5, 6.38313862529972e-5, 6.30624276847133e-5, 6.27098687849625e-5, 6.382448034858e-5, 6.32031710343342e-5, 6.29299583696688e-5, 6.34986744302811e-5, 6.39497922960453e-5, 6.39150388402079e-5, 6.37268176812769e-5, 6.37183117598308e-5, 6.39006639184217e-5, 6.40977295895128e-5, 6.4181405384636e-5, 6.416319092296e-5, 6.4130970417243e-5, 6.41460082609324e-5, 6.41984510738254e-5, 6.42362514776079e-5, 6.42214334944974e-5, 6.41618069795717e-5, 6.4098105716665e-5, 6.40646817554011e-5, 6.40598176287783e-5, 6.40489519537408e-5, 6.39948329986592e-5, 6.38886633462807e-5, 6.37584732523199e-5
flux1:, 0.638275733927908, 6.97026307669002e-5, 6.98119773063131e-5, 6.99180581147381e-5, 6.99616213104619e-5, 6.99273452357982e-5, 6.98480310524834e-5, 6.97794843456638e-5, 6.97659282259766e-5, 6.98174200327226e-5, 6.9908692919952e-5, 6.99958268175053e-5, 7.00399853266195e-5, 7.00265768008474e-5, 6.99730361786766e-5, 6.992361337357e-5, 6.99293651761007e-5, 7.00143776738414e-5, 7.01464847429526e-5, 7.02474927172053e-5, 7.02607197142413e-5, 7.02289906207243e-5, 7.02635751391946e-5, 7.03468946789631e-5, 7.02769747244234e-5, 7.02715443609782e-5, 7.10617248716061e-5, 7.07784841411721e-5, 7.029940797568e-5, 7.13399287682764e-5, 7.47561023111737e-5, 6.97632159466219e-5, 6.53152798963227e-5, 6.97251628614989e-5, 7.06389383943481e-5, 6.98206511632789e-5, 6.92819849533079e-5, 7.04365922908621e-5, 6.97249782274739e-5, 6.93117381791757e-5, 6.98097531222047e-5, 7.0234279233304e-5, 7.01585575638575e-5, 6.98999362143229e-5, 6.98118981860714e-5, 6.99279846514742e-5, 7.00786002368876e-5, 7.01286457710075e-5, 7.00799111897415e-5, 7.00157502393795e-5, 6.99989418536544e-5, 7.00235097776004e-5, 7.00399480065352e-5, 7.00104179112271e-5, 6.99417011963631e-5, 6.98739209686601e-5, 6.98415878388796e-5, 6.98430378444173e-5, 6.98427888989072e-5, 6.98019171570128e-5, 6.97104462462206e-5, 6.95969100087659e-5
flux1:, 0.638538182831662, 7.66975360656933e-5, 7.68102706425465e-5, 7.69337240882946e-5, 7.70006652280748e-5, 7.69842008991764e-5, 7.69084290108056e-5, 7.68285902894542e-5, 7.67978763703252e-5, 7.68407336001181e-5, 7.69429915355272e-5, 7.7060129604944e-5, 7.71393209397745e-5, 7.71463517904212e-5, 7.70871978736467e-5, 7.70140684523186e-5, 7.70037284862434e-5, 7.71050222332169e-5, 7.72853878619607e-5, 7.74350956598187e-5, 7.74619922936653e-5, 7.74132483312546e-5, 7.74524926990599e-5, 7.75913281529721e-5, 7.75574444212165e-5, 7.75270594407587e-5, 7.84138831532347e-5, 7.81997781369752e-5, 7.76415116861273e-5, 7.88915201166703e-5, 8.26993772734797e-5, 7.71957909229545e-5, 7.22840061741502e-5, 7.71142966709356e-5, 7.79791288251901e-5, 7.71204039094179e-5, 7.64125768457749e-5, 7.75995283210222e-5, 7.68111482834284e-5, 7.62756397252844e-5, 7.67040600971423e-5, 7.70987070991988e-5, 7.69888871124025e-5, 7.66749652263404e-5, 7.65206171612342e-5, 7.65764146906823e-5, 7.668208657189e-5, 7.67016721414271e-5, 7.66309042202613e-5, 7.65476970439416e-5, 7.65127475580119e-5, 7.65208456237743e-5, 7.65242945425113e-5, 7.6486826680123e-5, 7.64162475751974e-5, 7.63531895152047e-5, 7.63319061822696e-5, 7.63493114875974e-5, 7.63674643767632e-5, 7.63449708257648e-5, 7.62708313068472e-5, 7.61748583868295e-5
flux1:, 0.638800631735415, 8.42846858021874e-5, 8.43998233369288e-5, 8.45442417974279e-5, 8.46400464088616e-5, 8.46447300800115e-5, 8.45710374254471e-5, 8.44743202845018e-5, 8.44204235006379e-5, 8.4452288530573e-5, 8.45682287578219e-5, 8.47205157393739e-5, 8.48375374516455e-5, 8.48622445828447e-5, 8.47903954296533e-5, 8.46872094135006e-5, 8.46596887903718e-5, 8.47807310130811e-5, 8.50112329385303e-5, 8.52044945519731e-5, 8.52357129486052e-5, 8.51666921094219e-5, 8.52175695284558e-5, 8.54143037231215e-5, 8.53972696747543e-5, 8.53247160241036e-5, 8.63261273869693e-5, 8.61654213476673e-5, 8.55174966952352e-5, 8.69754668439385e-5, 9.12054252638129e-5, 8.51555751850159e-5, 7.97507285432664e-5, 8.50218332800545e-5, 8.58726366658288e-5, 8.49801738118598e-5, 8.41401828763028e-5, 8.53633068494963e-5, 8.45146130893063e-5, 8.38877734983058e-5, 8.42635351103147e-5, 8.46336969044936e-5, 8.45004379125893e-5, 8.41515107102735e-5, 8.39524805394406e-5, 8.39626961944603e-5, 8.40306489975933e-5, 8.40249147012957e-5, 8.39405299204303e-5, 8.38511787425768e-5, 8.38127173410717e-5, 8.38169317666755e-5, 8.38159769690214e-5, 8.37758758551119e-5, 8.37077523271077e-5, 8.3654735035365e-5, 8.36512072795632e-5, 8.36914423032951e-5, 8.37332237435445e-5, 8.37314393112816e-5, 8.36739820902189e-5, 8.35928346686953e-5
flux1:, 0.639063080639168, 9.25120177282139e-5, 9.26286812667724e-5, 9.27973241403168e-5, 9.29264946125889e-5, 9.29543043153596e-5, 9.28801301777496e-5, 9.27606428895123e-5, 9.26779548612243e-5, 9.26968492449788e-5, 9.28285848875754e-5, 9.30193295677997e-5, 9.31746613033538e-5, 9.32128783192515e-5, 9.31216464752659e-5, 9.2983599691058e-5, 9.2938504417336e-5, 9.30809208282492e-5, 9.33596482479835e-5, 9.35885580628377e-5, 9.36155840118976e-5, 9.35258837018637e-5, 9.35948311078129e-5, 9.38459075821621e-5, 9.38229340353237e-5, 9.36954284794521e-5, 9.48269683441652e-5, 9.46951327042546e-5, 9.39535803218235e-5, 9.56085055583997e-5, 1.00288610574559e-4, 9.3654622917969e-5, 8.77264122416038e-5, 9.34671031637006e-5, 9.43559331508354e-5, 9.34322416444425e-5, 9.25102688203823e-5, 9.37860712787591e-5, 9.28930125195092e-5, 9.22132132732669e-5, 9.25667254435342e-5, 9.29260503070383e-5, 9.27820786045269e-5, 9.24203417015292e-5, 9.22035872222562e-5, 9.2190064420985e-5, 9.22328056634705e-5, 9.22084015513771e-5, 9.21174260090863e-5, 9.2032742656682e-5, 9.20041590255999e-5, 9.20166994659187e-5, 9.20193422438356e-5, 9.19800446509778e-5, 9.19152636159052e-5, 9.18731877088149e-5, 9.18896210894145e-5, 9.19556068329275e-5, 9.20229298677508e-5, 9.2041214854925e-5, 9.19968153280313e-5, 9.19246422957173e-5
flux1:, 0.639325529542921, 1.01436379295166e-4, 1.01553581208614e-4, 1.01748901372242e-4, 1.01914649286795e-4, 1.01966402884016e-4, 1.01888790371328e-4, 1.01741158718696e-4, 1.01624921887865e-4, 1.01629050224633e-4, 1.0177755175637e-4, 1.02007935969939e-4, 1.02200229847262e-4, 1.02247596395243e-4, 1.02131937082433e-4, 1.01956275230095e-4, 1.01893523632069e-4, 1.02056622512272e-4, 1.02378402461415e-4, 1.02634018219167e-4, 1.02650844066605e-4, 1.02543081185101e-4, 1.02635268863337e-4, 1.02932451387782e-4, 1.02880981146536e-4, 1.02691461608604e-4, 1.0396457142449e-4, 1.03832795817212e-4, 1.02999874306369e-4, 1.04836064992659e-4, 1.09993318833172e-4, 1.02732936752735e-4, 9.62472295195405e-5, 1.02496193140097e-4, 1.03483522107316e-4, 1.02525563433983e-4, 1.01575418088048e-4, 1.02932029520201e-4, 1.02006717306133e-4, 1.01312515848551e-4, 1.01682698282283e-4, 1.02051038944575e-4, 1.01908934391819e-4, 1.01554751663317e-4, 1.0134851361104e-4, 1.01337463730789e-4, 1.01371591487174e-4, 1.01336133929142e-4, 1.01243244582623e-4, 1.01170263132609e-4, 1.01161794788541e-4, 1.01193109973594e-4, 1.01206296532082e-4, 1.01169608715278e-4, 1.01106010266312e-4, 1.01071410489119e-4, 1.01105140173516e-4, 1.01195348966283e-4, 1.01286626076167e-4, 1.01321767127141e-4, 1.01284776244662e-4, 1.01213846613579e-4
flux1:, 0.639587978446675, 1.11122122471246e-4, 1.11238476002405e-4, 1.11461769519952e-4, 1.11666012267808e-4, 1.11741909906184e-4, 1.1165841064258e-4, 1.11478573844356e-4, 1.11325144128753e-4, 1.11312596804825e-4, 1.11477286065072e-4, 1.11746469426598e-4, 1.11973451560545e-4, 1.12026767636108e-4, 1.11884317841729e-4, 1.11670509192855e-4, 1.11589891670368e-4, 1.11770589239613e-4, 1.1212807829087e-4, 1.12402292605558e-4, 1.12406601529933e-4, 1.12286069344953e-4, 1.12405079000654e-4, 1.12737768354765e-4, 1.12639260774188e-4, 1.12386430775698e-4, 1.13807567221111e-4, 1.13648055767194e-4, 1.12730718440385e-4, 1.14733829987623e-4, 1.20396400173585e-4, 1.12461115895692e-4, 1.05377275851946e-4, 1.12183252870104e-4, 1.13327499970317e-4, 1.12326261810603e-4, 1.11395006569326e-4, 1.12869044718364e-4, 1.11917182383132e-4, 1.11239996655543e-4, 1.11667612721908e-4, 1.12067656230945e-4, 1.11937491787858e-4, 1.11605873755159e-4, 1.11435358019073e-4, 1.11453858280035e-4, 1.11498247227658e-4, 1.11459709456286e-4, 1.11366738220717e-4, 1.11307673672406e-4, 1.11325012865855e-4, 1.11382748503562e-4, 1.11412239578798e-4, 1.11379121453149e-4, 1.11312702196158e-4, 1.11278776653851e-4, 1.1132283730924e-4, 1.11431561590602e-4, 1.11542095162623e-4, 1.11589182381042e-4, 1.11553360588507e-4, 1.11475812615675e-4
flux1:, 0.639850427350428, 1.21638589430864e-4, 1.2175200038016e-4, 1.22003250732247e-4, 1.22246926563965e-4, 1.22347350627212e-4, 1.22256972948425e-4, 1.22042806402485e-4, 1.21849693147044e-4, 1.21818100003687e-4, 1.21996668598407e-4, 1.22302262707631e-4, 1.22561866554581e-4, 1.22620327095447e-4, 1.22452036634513e-4, 1.22201587597798e-4, 1.22102362416661e-4, 1.22295523680145e-4, 1.22680637016968e-4, 1.22967806927414e-4, 1.22961419985719e-4, 1.22835318573182e-4, 1.22983325563522e-4, 1.23341502160588e-4, 1.23184413231126e-4, 1.2287151858678e-4, 1.24442274000424e-4, 1.24233265643597e-4, 1.23240681258084e-4, 1.25403804171865e-4, 1.31603770160288e-4, 1.22937564906851e-4, 1.15206398505153e-4, 1.22626937662692e-4, 1.23974382302456e-4, 1.22915487359077e-4, 1.22034361273909e-4, 1.2366631969223e-4, 1.22685938637718e-4, 1.22044143739045e-4, 1.22564735712273e-4, 1.23017916267705e-4, 1.22905148891946e-4, 1.22603078530715e-4, 1.22486658473988e-4, 1.22559033114538e-4, 1.22632674021376e-4, 1.22598747343952e-4, 1.22504661357036e-4, 1.22456628187626e-4, 1.22500222046577e-4, 1.22588624015262e-4, 1.22639142669677e-4, 1.22610824055148e-4, 1.22537490141588e-4, 1.22495886646306e-4, 1.22540390956887e-4, 1.22658693367917e-4, 1.22781532201033e-4, 1.22835121276823e-4, 1.22795278658033e-4, 1.22705078479865e-4
flux1:, 0.640112876254181, 1.3305704598211e-4, 1.33164437719747e-4, 1.33442383394279e-4, 1.33726027377581e-4, 1.33852450207484e-4, 1.33756471010549e-4, 1.33508115943777e-4, 1.3327378846038e-4, 1.33219983476956e-4, 1.33408459203325e-4, 1.33747263612458e-4, 1.34038758446184e-4, 1.34104816903649e-4, 1.33915047786414e-4, 1.33631005334236e-4, 1.33511616350565e-4, 1.33710738377273e-4, 1.34116112552551e-4, 1.34414097655958e-4, 1.34402581125608e-4, 1.34278984647264e-4, 1.344574312736e-4, 1.34834646225668e-4, 1.34615996722631e-4, 1.34248574231527e-4, 1.35966786803281e-4, 1.35696263510326e-4, 1.34636905513317e-4, 1.36965494455757e-4, 1.43741649784136e-4, 1.34280619239727e-4, 1.25843373294089e-4, 1.33942503660903e-4, 1.35519694554014e-4, 1.34384930461666e-4, 1.33563473194315e-4, 1.35392574150884e-4, 1.34374364632937e-4, 1.33770067182573e-4, 1.34407940963442e-4, 1.34930430391814e-4, 1.34834422816202e-4, 1.3455952763418e-4, 1.34506192171356e-4, 1.34650956150865e-4, 1.34770823146136e-4, 1.34748311116815e-4, 1.34649603069498e-4, 1.34605072782225e-4, 1.34670169713279e-4, 1.34789959213191e-4, 1.34865500467013e-4, 1.34844638076628e-4, 1.34762112865155e-4, 1.34705087473386e-4, 1.34739113264151e-4, 1.34856236956072e-4, 1.34983290392254e-4, 1.35038585678667e-4, 1.34992089057097e-4, 1.34886824803719e-4
flux1:, 0.640375325157934, 1.45447763174387e-4, 1.45544880349437e-4, 1.45847284000705e-4, 1.46171744191658e-4, 1.46327559118409e-4, 1.46230035613788e-4, 1.45949867981829e-4, 1.45673362734994e-4, 1.45593116931923e-4, 1.45786149089496e-4, 1.46154981992802e-4, 1.46479852222854e-4, 1.46559529663123e-4, 1.46355604389168e-4, 1.46041852673305e-4, 1.458998302595e-4, 1.46097923150172e-4, 1.46518098441684e-4, 1.46828477181653e-4, 1.46819980897564e-4, 1.46706758785525e-4, 1.46917395769748e-4, 1.47313206560706e-4, 1.47038413583277e-4, 1.46621470945309e-4, 1.48483094905475e-4, 1.48150390694999e-4, 1.47029299461728e-4, 1.49543922662277e-4, 1.56944103051558e-4, 1.46617050390545e-4, 1.37405670319927e-4, 1.46251018632614e-4, 1.4806131293246e-4, 1.46830767939421e-4, 1.46055416070741e-4, 1.48115002526498e-4, 1.47044195623859e-4, 1.46463414985886e-4, 1.47227958129092e-4, 1.47827561170264e-4, 1.47741019280634e-4, 1.47481843799141e-4, 1.47490398384528e-4, 1.47718367668881e-4, 1.4789771849973e-4, 1.47892050100699e-4, 1.47783416208527e-4, 1.4773127027307e-4, 1.47808641687124e-4, 1.47957315918601e-4, 1.48061481074243e-4, 1.48053056649685e-4, 1.47962509207422e-4, 1.47884989472851e-4, 1.47898570658903e-4, 1.48003498243953e-4, 1.48126648231378e-4, 1.48180430411224e-4, 1.48128245439184e-4, 1.48010388866849e-4
flux1:, 0.640637774061688, 1.58877933942188e-4, 1.58959253520814e-4, 1.59283303922762e-4, 1.59650437658114e-4, 1.5984153208225e-4, 1.59749401055594e-4, 1.59441640890952e-4, 1.59122043869652e-4, 1.59009910995066e-4, 1.59201200202083e-4, 1.59597633929797e-4, 1.59960011029376e-4, 1.60062577166931e-4, 1.5985386846192e-4, 1.59514370082148e-4, 1.59346440102909e-4, 1.5953692109264e-4, 1.5996898891635e-4, 1.60296396255169e-4, 1.60299956777038e-4, 1.60203873890453e-4, 1.6044996047387e-4, 1.60871311195496e-4, 1.60552321062953e-4, 1.60087536103322e-4, 1.62088874062438e-4, 1.61703825765581e-4, 1.60520609560109e-4, 1.63256930483655e-4, 1.71339404023028e-4, 1.60069259009972e-4, 1.50007840139921e-4, 1.59667836698316e-4, 1.61692854978579e-4, 1.60347204288286e-4, 1.59584697620822e-4, 1.61899144309433e-4, 1.60758567033145e-4, 1.60174846673846e-4, 1.61060014299297e-4, 1.61734651645649e-4, 1.61644105103275e-4, 1.61381931527467e-4, 1.61442124180196e-4, 1.6175608923087e-4, 1.62003550626954e-4, 1.6201850920924e-4, 1.61893667147543e-4, 1.6182061353481e-4, 1.61897775192561e-4, 1.62070229416719e-4, 1.6220646312937e-4, 1.62218185273357e-4, 1.6212520454233e-4, 1.62026310039414e-4, 1.62012110175581e-4, 1.6209493817152e-4, 1.62206897091907e-4, 1.62257969308798e-4, 1.62204985864626e-4, 1.62082337753414e-4
flux1:, 0.640900222965441, 1.73410937400629e-4, 1.73469694417197e-4, 1.73812440681868e-4, 1.74225625970121e-4, 1.74460558236399e-4, 1.74383288209515e-4, 1.74053322620984e-4, 1.736892294814e-4, 1.73538529702418e-4, 1.73721300672858e-4, 1.7414413207874e-4, 1.74550672355122e-4, 1.74687754040857e-4, 1.74484503692939e-4, 1.74122648774796e-4, 1.73925033650721e-4, 1.7410245135697e-4, 1.74546030545174e-4, 1.7489675173778e-4, 1.74920410619944e-4, 1.74846589952546e-4, 1.75133999120038e-4, 1.75595261020715e-4, 1.75247387514916e-4, 1.74730922197974e-4, 1.76870738862178e-4, 1.76450539928906e-4, 1.75198518493031e-4, 1.78204493948255e-4, 1.87038120477549e-4, 1.74743843190848e-4, 1.63750937612473e-4, 1.74292738842952e-4, 1.7649847664186e-4, 1.75020920769296e-4, 1.74225818208011e-4, 1.76809628182817e-4, 1.75583288088426e-4, 1.74964022675672e-4, 1.75951176364136e-4, 1.76689338514838e-4, 1.76576601102831e-4, 1.76288459084753e-4, 1.76383816712993e-4, 1.76779871123671e-4, 1.7709952652174e-4, 1.77137279560715e-4, 1.7698978500367e-4, 1.76881867686227e-4, 1.7694455770733e-4, 1.77133890623254e-4, 1.77305543866968e-4, 1.773476344075e-4, 1.7726231803758e-4, 1.77146010663972e-4, 1.77100334852057e-4, 1.77153183725442e-4, 1.77247912104648e-4, 1.77296943091791e-4, 1.77251472520325e-4, 1.771366575246e-4
flux1:, 0.641162671869194, 1.89107162628113e-4, 1.89135477651401e-4, 1.89494187058405e-4, 1.89958516788363e-4, 1.90248234233103e-4, 1.90197084795244e-4, 1.89850637984866e-4, 1.89439704065803e-4, 1.89242649061364e-4, 1.8941006218924e-4, 1.89859407607275e-4, 1.90318626856305e-4, 1.90502919703589e-4, 1.90315030654543e-4, 1.8993323495837e-4, 1.89702093993551e-4, 1.89862543085158e-4, 1.90319101004704e-4, 1.90699223094744e-4, 1.90748352463029e-4, 1.90700200130373e-4, 1.91038185033535e-4, 1.9155985671118e-4, 1.91198017311739e-4, 1.90619422554191e-4, 1.92900482939204e-4, 1.92464903538366e-4, 1.91131546556267e-4, 1.94462419169675e-4, 2.04125530457728e-4, 1.90724030051867e-4, 1.78715271297851e-4, 1.90203880229497e-4, 1.92550202193902e-4, 1.90927625726842e-4, 1.90052315200163e-4, 1.92911597408033e-4, 1.91588018074771e-4, 1.90902174698527e-4, 1.91965744614933e-4, 1.92748901677867e-4, 1.92593260363053e-4, 1.92255524175224e-4, 1.92367326054175e-4, 1.92837599787367e-4, 1.93230101360185e-4, 1.93291577638113e-4, 1.93115529479555e-4, 1.92959475262203e-4, 1.92993126862817e-4, 1.93191484530212e-4, 1.93401688414344e-4, 1.93486080788972e-4, 1.93422205466941e-4, 1.93296936213423e-4, 1.93219891380985e-4, 1.93237188277577e-4, 1.93309797864617e-4, 1.93358578595057e-4, 1.93331084000371e-4, 1.93240146919911e-4
flux1:, 0.641425120772948, 2.06026241963032e-4, 2.06015322686031e-4, 2.06387671891041e-4, 2.06909763375581e-4, 2.07266892007208e-4, 2.07253915726868e-4, 2.06896234344498e-4, 2.06434914986568e-4, 2.06182857973353e-4, 2.06328278274713e-4, 2.06805269209895e-4, 2.07326463469857e-4, 2.07570305997842e-4, 2.0740635545683e-4, 2.07005995409403e-4, 2.06737926241909e-4, 2.06879088635398e-4, 2.07350775577339e-4, 2.07764302087378e-4, 2.07840485089539e-4, 2.07820068096809e-4, 2.08221508025478e-4, 2.08827864722699e-4, 2.08463051929915e-4, 2.07805515240451e-4, 2.10235219287585e-4, 2.0980122767343e-4, 2.0836975299553e-4, 2.12081900676778e-4, 2.22660120171715e-4, 2.08067696279718e-4, 1.94958122626231e-4, 2.07456939247959e-4, 2.09908426415635e-4, 2.08131512832731e-4, 2.07136517962712e-4, 2.10272513618821e-4, 2.08847073010871e-4, 2.08072648504768e-4, 2.09187465027577e-4, 2.09994004824272e-4, 2.09774742400372e-4, 2.09366590025277e-4, 2.09478154308577e-4, 2.10014392976601e-4, 2.10478901742121e-4, 2.10564500288989e-4, 2.10355069938862e-4, 2.10139279296834e-4, 2.10130256854307e-4, 2.10329589175746e-4, 2.10580986237342e-4, 2.10720103487139e-4, 2.10693549889992e-4, 2.10570993634441e-4, 2.10465804331941e-4, 2.10443930144253e-4, 2.10490129573305e-4, 2.10540401392931e-4, 2.10541690874968e-4, 2.10492030961988e-4
flux1:, 0.641687569676701, 2.24230203892001e-4, 2.24170587603919e-4, 2.24554638333563e-4, 2.25142073871227e-4, 2.25579900364307e-4, 2.25616877740492e-4, 2.25252100926442e-4, 2.24735651171961e-4, 2.24419431193472e-4, 2.24536515901266e-4, 2.25042665575927e-4, 2.25634638603394e-4, 2.25948735164885e-4, 2.25815404367465e-4, 2.25397102584704e-4, 2.25089617136768e-4, 2.25210457523464e-4, 2.25698740906921e-4, 2.26146090574715e-4, 2.2624678032851e-4, 2.26255536602228e-4, 2.26736583345859e-4, 2.27452796562333e-4, 2.27089584593265e-4, 2.26331490385963e-4, 2.28921483456272e-4, 2.28498457866709e-4, 2.26950194775997e-4, 2.31095163772836e-4, 2.42678615415471e-4, 2.26811522211804e-4, 2.12517039838774e-4, 2.26089773409982e-4, 2.2862557634029e-4, 2.26687848108093e-4, 2.25550129031285e-4, 2.2896398697821e-4, 2.27439706335411e-4, 2.26569282505859e-4, 2.2771803360031e-4, 2.28527964002926e-4, 2.28226752296913e-4, 2.27732787337811e-4, 2.27833162798643e-4, 2.28430390625062e-4, 2.28966954011489e-4, 2.2907749362714e-4, 2.28831260073266e-4, 2.2854634257455e-4, 2.28482781375059e-4, 2.28675423370692e-4, 2.28969848323845e-4, 2.29175228023796e-4, 2.292020000967e-4, 2.29095173754384e-4, 2.28966855398629e-4, 2.28903304339628e-4, 2.2891856625599e-4, 2.28970691129457e-4, 2.29009930950594e-4, 2.29017953463687e-4
flux1:, 0.641950018580454, 2.43786818890771e-4, 2.43668626438382e-4, 2.44062591394394e-4, 2.44723088070072e-4, 2.45254421147139e-4, 2.4535193437679e-4, 2.4498278310494e-4, 2.44405540395261e-4, 2.44015883891621e-4, 2.44098502598593e-4, 2.44634893036912e-4, 2.45304753797299e-4, 2.45697294557744e-4, 2.45599312676974e-4, 2.45163507907485e-4, 2.44815406435704e-4, 2.44915636906252e-4, 2.45420077865916e-4, 2.45897309257438e-4, 2.46016312509926e-4, 2.46055885070525e-4, 2.4663505154548e-4, 2.47484419770353e-4, 2.47120091397889e-4, 2.46237584274526e-4, 2.49002464171016e-4, 2.48589079637524e-4, 2.46906029324959e-4, 2.51526054160225e-4, 2.64206549755896e-4, 2.46980473134559e-4, 2.31418093163505e-4, 2.46131681859019e-4, 2.48752237119756e-4, 2.46648239326e-4, 2.45365596174459e-4, 2.49063298041396e-4, 2.47449851616659e-4, 2.46492994425381e-4, 2.47672205187347e-4, 2.48471675174811e-4, 2.48074402369948e-4, 2.47485916380905e-4, 2.47572181277861e-4, 2.48231636856688e-4, 2.48843488094356e-4, 2.48981234140773e-4, 2.48696342505732e-4, 2.48335201535695e-4, 2.48207388583882e-4, 2.48386427525884e-4, 2.48724647100832e-4, 2.4900571543712e-4, 2.49099980681078e-4, 2.49021174631449e-4, 2.48874912749347e-4, 2.48767234017938e-4, 2.48745944928652e-4, 2.48797745170342e-4, 2.48880705192912e-4, 2.48959636739564e-4
flux1:, 0.642212467484207, 2.64772338461469e-4, 2.64585521483884e-4, 2.64987380532841e-4, 2.6572784939251e-4, 2.6636397351494e-4, 2.6653079495581e-4, 2.66158650647759e-4, 2.65514573270119e-4, 2.65042517887852e-4, 2.65084568823003e-4, 2.65651054127963e-4, 2.66403330118271e-4, 2.66879660128589e-4, 2.66820236603441e-4, 2.66367904766757e-4, 2.65979498537004e-4, 2.6605898942908e-4, 2.66576484097999e-4, 2.67075430194512e-4, 2.67204070259544e-4, 2.67277014348388e-4, 2.67973860722706e-4, 2.68975769640273e-4, 2.68601296976691e-4, 2.67571323483873e-4, 2.70526784841787e-4, 2.70110310487549e-4, 2.68277289741619e-4, 2.7340328857549e-4, 2.87272096134893e-4, 2.68600581404036e-4, 2.51687348738257e-4, 2.67615320619225e-4, 2.70344483569185e-4, 2.68067537075749e-4, 2.66658075299779e-4, 2.70654353707229e-4, 2.6896545114279e-4, 2.6794737409231e-4, 2.69170600497367e-4, 2.69955315184832e-4, 2.69453030297064e-4, 2.68767677095242e-4, 2.68845334579574e-4, 2.69575994861215e-4, 2.70271236824131e-4, 2.70440792166756e-4, 2.70116972364481e-4, 2.69674535992328e-4, 2.69474871274084e-4, 2.69634310538111e-4, 2.70015918282756e-4, 2.70379176538877e-4, 2.70551739626852e-4, 2.7051072482734e-4, 2.70350371729087e-4, 2.70195219352732e-4, 2.70130095467287e-4, 2.70176175622818e-4, 2.70304087629355e-4, 2.70462375961119e-4
flux1:, 0.642474916387961, 2.87272942022352e-4, 2.87007519498764e-4, 2.87414586136534e-4, 2.88240266012271e-4, 2.88990177414158e-4, 2.89233078005794e-4, 2.88858438590806e-4, 2.88141826520838e-4, 2.8757914087561e-4, 2.87574361358029e-4, 2.88168983360645e-4, 2.8900522026243e-4, 2.89568075758535e-4, 2.89549674545423e-4, 2.89083028447797e-4, 2.88656199629144e-4, 2.88714536885726e-4, 2.89239251162724e-4, 2.89748545984419e-4, 2.89877197663526e-4, 2.89987323084976e-4, 2.90820976318318e-4, 2.91990044163638e-4, 2.91592746413632e-4, 2.903959501164e-4, 2.93556854535299e-4, 2.9311507540819e-4, 2.91120922786806e-4, 2.96773412480007e-4, 3.11920084810762e-4, 2.91712198858667e-4, 2.73363041314793e-4, 2.9058866112455e-4, 2.9347084789363e-4, 2.91010914683024e-4, 2.89507640866366e-4, 2.93827938858557e-4, 2.92077588110286e-4, 2.91034320690737e-4, 2.92331845615144e-4, 2.93108676731187e-4, 2.92497524446441e-4, 2.91717528746922e-4, 2.91798897527778e-4, 2.9261718805848e-4, 2.93409418841413e-4, 2.93618254844406e-4, 2.93256737429086e-4, 2.92729493900984e-4, 2.92452158019974e-4, 2.92586930593303e-4, 2.93010452207729e-4, 2.93459235240214e-4, 2.93716743664659e-4, 2.93719637849254e-4, 2.93546700663603e-4, 2.93339293913816e-4, 2.93221300213585e-4, 2.93253077881172e-4, 2.93422372341169e-4, 2.93662974505849e-4
flux1:, 0.642737365291714, 3.11384488305636e-4, 3.11030780712868e-4, 3.11439333082868e-4, 3.12353164673014e-4, 3.13223211056296e-4, 3.1354719674068e-4, 3.1317041659691e-4, 3.12376709593878e-4, 3.11716295465368e-4, 3.116581749224e-4, 3.12276941041465e-4, 3.13195842076385e-4, 3.13846030745947e-4, 3.13871249967385e-4, 3.13394244464872e-4, 3.12932372998747e-4, 3.12968740371085e-4, 3.13492820152589e-4, 3.13999598828694e-4, 3.14119194594304e-4, 3.14271375021258e-4, 3.15259147632767e-4, 3.16605742597744e-4, 3.16173065034421e-4, 3.14795948050213e-4, 3.1817484658702e-4, 3.17680242881568e-4, 3.15517780183391e-4, 3.21710498159776e-4, 3.38223003939546e-4, 3.1638070276264e-4, 2.96505693019039e-4, 3.15124292085649e-4, 3.18217377577405e-4, 3.15559575935682e-4, 3.14001314117598e-4, 3.18681262426836e-4, 3.16879670563228e-4, 3.15850757238803e-4, 3.17265847294135e-4, 3.18052328558759e-4, 3.17332569360145e-4, 3.16461923978072e-4, 3.16562868030567e-4, 3.17490541563572e-4, 3.18398177804856e-4, 3.18656618463142e-4, 3.18259971100871e-4, 3.17645487701832e-4, 3.17285996248277e-4, 3.173919089379e-4, 3.17855118964944e-4, 3.18389942212212e-4, 3.18734935987813e-4, 3.1878393893998e-4, 3.18597302007444e-4, 3.18331498288649e-4, 3.18150402103546e-4, 3.18156934144413e-4, 3.1835994554449e-4, 3.18680623796994e-4
flux1:, 0.642999814195467, 3.37210556463383e-4, 3.36759431719431e-4, 3.37164506047865e-4, 3.38166849986967e-4, 3.39160794728119e-4, 3.39569676192217e-4, 3.39191832805152e-4, 3.38318370041801e-4, 3.3755464682043e-4, 3.37436533783667e-4, 3.38073623454881e-4, 3.39071649409921e-4, 3.39808935657574e-4, 3.39881219097284e-4, 3.39399727713766e-4, 3.38907550213867e-4, 3.38921051784829e-4, 3.39436023210742e-4, 3.39927924184973e-4, 3.40031029837911e-4, 3.40230422891475e-4, 3.41386768829555e-4, 3.4291877008339e-4, 3.42442369027362e-4, 3.40878304188569e-4, 3.44484855288696e-4, 3.43910161503852e-4, 3.41574890045151e-4, 3.48320286654396e-4, 3.66286384973555e-4, 3.42702137525619e-4, 3.21203813244912e-4, 3.41323883889101e-4, 3.44689606148961e-4, 3.41813783031392e-4, 3.40234476696204e-4, 3.45316925413874e-4, 3.4346687776971e-4, 3.42487201122232e-4, 3.4406975702113e-4, 3.44891620873637e-4, 3.44066036514761e-4, 3.43107380848051e-4, 3.43243104816624e-4, 3.44303675314344e-4, 3.45347995053226e-4, 3.45668551353621e-4, 3.45240439536902e-4, 3.44537021030066e-4, 3.4409185880678e-4, 3.44165559164248e-4, 3.44665956707808e-4, 3.45285321652991e-4, 3.4571702402795e-4, 3.45811004496089e-4, 3.45607434343952e-4, 3.45276461015748e-4, 3.45022008007454e-4, 3.44991533683521e-4, 3.45218066297773e-4, 3.45612598558175e-4
flux1:, 0.64326226309922, 3.64859167854289e-4, 3.64302310410031e-4, 3.64697710337457e-4, 3.6578642225949e-4, 3.66905844386652e-4, 3.67402960878479e-4, 3.67026660529512e-4, 3.66073299310633e-4, 3.652025811613e-4, 3.65018034758628e-4, 3.65666399113423e-4, 3.66738633436995e-4, 3.67562528056546e-4, 3.67686461715614e-4, 3.67208062563723e-4, 3.66691549713745e-4, 3.66681997925699e-4, 3.67180622119902e-4, 3.67647651823089e-4, 3.67728804066064e-4, 3.67979556616948e-4, 3.69315522161831e-4, 3.71040905992342e-4, 3.70520146700348e-4, 3.68769091316549e-4, 3.7261062734974e-4, 3.71934573045502e-4, 3.69422379145151e-4, 3.76737698691973e-4, 3.96247199772044e-4, 3.70802369083646e-4, 3.47573757953245e-4, 3.69316668827379e-4, 3.73010905709702e-4, 3.69892443740608e-4, 3.68311328109799e-4, 3.73841535510623e-4, 3.71935987483279e-4, 3.71028524288061e-4, 3.72827557735134e-4, 3.73714911553603e-4, 3.72787037784972e-4, 3.71738998817648e-4, 3.71919868250709e-4, 3.73134323438612e-4, 3.7433652821628e-4, 3.74732597644607e-4, 3.7427745643834e-4, 3.73484041893341e-4, 3.72950540324197e-4, 3.72989592134966e-4, 3.73524947321125e-4, 3.74226362633313e-4, 3.74741918172859e-4, 3.748776082625e-4, 3.74652876717845e-4, 3.74250593666349e-4, 3.73914145423856e-4, 3.73836115083132e-4, 3.74075584157255e-4, 3.74535602756543e-4
flux1:, 0.643524712002974, 3.94438905184876e-4, 3.93769108670108e-4, 3.94147621965511e-4, 3.95318399428197e-4, 3.965632482114e-4, 3.97152120584853e-4, 3.9678206616366e-4, 3.95751591999137e-4, 3.94772473758281e-4, 3.94515854721937e-4, 3.95168078233542e-4, 3.96309089345209e-4, 3.97219252173276e-4, 3.97400285868424e-4, 3.96933683729334e-4, 3.96400024780902e-4, 3.96369121159344e-4, 3.96847369725857e-4, 3.97283223435451e-4, 3.97338391781703e-4, 3.97642024692822e-4, 3.99165237992454e-4, 4.01094873498814e-4, 4.00538973504896e-4, 3.98606038187621e-4, 4.02689278185705e-4, 4.01901259155967e-4, 3.99205638280851e-4, 4.0711814720895e-4, 4.28265476396515e-4, 4.0082978640263e-4, 3.75753627656519e-4, 3.99252121037737e-4, 4.03317478745281e-4, 3.99929235919707e-4, 3.98344219037683e-4, 4.04364242034254e-4, 4.02385582449744e-4, 4.01556704682197e-4, 4.03613357878145e-4, 4.04596411715805e-4, 4.03569084274398e-4, 4.02424775112244e-4, 4.02653144991776e-4, 4.04035849635345e-4, 4.05413674285188e-4, 4.05897749184621e-4, 4.05420346359631e-4, 4.04536665971279e-4, 4.03913222294742e-4, 4.03916354728904e-4, 4.04485229661169e-4, 4.05266156347458e-4, 4.05861905063059e-4, 4.06035288171277e-4, 4.05785570390667e-4, 4.05307982860256e-4, 4.04884335705147e-4, 4.04751587567753e-4, 4.04995335881642e-4, 4.05512379762463e-4
flux1:, 0.643787160906727, 4.26055309206948e-4, 4.25266777335418e-4, 4.25620527645743e-4, 4.2686736299205e-4, 4.28236434587565e-4, 4.28921129039518e-4, 4.28564324414056e-4, 4.27462633683194e-4, 4.26376400878345e-4, 4.26043640089449e-4, 4.26692865960597e-4, 4.27897289880162e-4, 4.28893334511266e-4, 4.29136897153029e-4, 4.28691094524778e-4, 4.2814885883594e-4, 4.28101610431446e-4, 4.28560404421875e-4, 4.2896296583805e-4, 4.28988208811406e-4, 4.2934195604551e-4, 4.31057075796248e-4, 4.33207058049696e-4, 4.32635412707632e-4, 4.30528706922984e-4, 4.34862349208554e-4, 4.33965012069656e-4, 4.31074440927976e-4, 4.39624533264709e-4, 4.62510918490306e-4, 4.32943077866422e-4, 4.05892452692481e-4, 4.31288350199427e-4, 4.3575100350323e-4, 4.32066018522862e-4, 4.3045191678706e-4, 4.36995459266328e-4, 4.34916520016335e-4, 4.34154879351158e-4, 4.3649759498166e-4, 4.37602962297097e-4, 4.36477594786247e-4, 4.35224718625634e-4, 4.3549355709172e-4, 4.37049252498759e-4, 4.38613776724842e-4, 4.39195416873923e-4, 4.38700295239912e-4, 4.37727230219537e-4, 4.37013881744535e-4, 4.36981446157206e-4, 4.37583616979727e-4, 4.38442075245395e-4, 4.39114438591188e-4, 4.39321848411004e-4, 4.39044953079487e-4, 4.38491601915281e-4, 4.37980644588382e-4, 4.37791357814492e-4, 4.38034721747134e-4, 4.3860205461477e-4
flux1:, 0.64404960981048, 4.59808388223196e-4, 4.58897013567105e-4, 4.59217826582392e-4, 4.60533358413238e-4, 4.62024467024958e-4, 4.62809510673335e-4, 4.62475057880508e-4, 4.61311146922099e-4, 4.60122218837377e-4, 4.59711656691214e-4, 4.60352356890283e-4, 4.61614981957993e-4, 4.62695607075942e-4, 4.63005726062391e-4, 4.62589118400499e-4, 4.62048627325497e-4, 4.61994789974825e-4, 4.62441201772236e-4, 4.62812138954125e-4, 4.62801721312557e-4, 4.63197119756305e-4, 4.65106559672069e-4, 4.67499508054213e-4, 4.66940150393583e-4, 4.64668496522586e-4, 4.69266213695873e-4, 4.68275410966368e-4, 4.65171472033817e-4, 4.74412855105134e-4, 4.99147518258682e-4, 4.6729679099957e-4, 4.38137034913403e-4, 4.65578743831304e-4, 4.70450497174539e-4, 4.66444905260799e-4, 4.6475708728778e-4, 4.71845989611493e-4, 4.69632470861654e-4, 4.68911679729768e-4, 4.71554644759052e-4, 4.72803110944636e-4, 4.71579955518851e-4, 4.70202605902037e-4, 4.70496319800941e-4, 4.72218916666177e-4, 4.73972221642071e-4, 4.74656114053323e-4, 4.74146920709599e-4, 4.73086947212995e-4, 4.72286225845299e-4, 4.72220857660814e-4, 4.72857611814798e-4, 4.73792289776373e-4, 4.74537943344322e-4, 4.74776445234568e-4, 4.74472441692445e-4, 4.73847290266217e-4, 4.73255169745998e-4, 4.73014267904281e-4, 4.73258037472455e-4, 4.73871857508124e-4
flux1:, 0.644312058714234, 4.95791824573042e-4, 4.94755406095923e-4, 4.95035051357216e-4, 4.96410618881075e-4, 4.98020298984766e-4, 4.98910090415149e-4, 4.98608630619965e-4, 4.97394469374357e-4, 4.96110873325409e-4, 4.95624041800319e-4, 4.96252444354636e-4, 4.9756769464032e-4, 4.98729226931559e-4, 4.99106884050499e-4, 4.98726477399783e-4, 4.98200372026475e-4, 4.98155702981919e-4, 4.98603444373925e-4, 4.98947035619245e-4, 4.98891412196012e-4, 4.99313393707565e-4, 5.01418078810797e-4, 5.04083063736981e-4, 5.03569641991756e-4, 5.01140779284582e-4, 5.06024029992259e-4, 5.0496621224115e-4, 5.0162290977826e-4, 5.11619746220488e-4, 5.38319689244335e-4, 5.04027964395343e-4, 4.72619415836312e-4, 5.02259855772844e-4, 5.07545169651137e-4, 5.03200709488782e-4, 5.01383457570113e-4, 5.09026663239486e-4, 5.06640312263802e-4, 5.05924744651889e-4, 5.08869974096684e-4, 5.10276287302176e-4, 5.08955695659556e-4, 5.07437554638901e-4, 5.07734940142709e-4, 5.09608431650165e-4, 5.1154259356043e-4, 5.12327027143701e-4, 5.11805763865322e-4, 5.10663329261428e-4, 5.09781248372113e-4, 5.09688694281897e-4, 5.103630352125e-4, 5.11372890909915e-4, 5.12188088995352e-4, 5.1245488300831e-4, 5.1212580749588e-4, 5.11437326394634e-4, 5.10776875107526e-4, 5.1049667025024e-4, 5.10747738479354e-4, 5.11407569170394e-4
flux1:, 0.644574507617987, 5.34094057664327e-4, 5.32932419947783e-4, 5.33162609165864e-4, 5.34587879421763e-4, 5.36310567081799e-4, 5.3730834742903e-4, 5.37051282557857e-4, 5.3580167620337e-4, 5.34435538423402e-4, 5.33877765281518e-4, 5.34491829745962e-4, 5.35852689379513e-4, 5.37087271321145e-4, 5.37528800164881e-4, 5.37189725632058e-4, 5.36693666361106e-4, 5.36680804966918e-4, 5.37149986560902e-4, 5.37471495315359e-4, 5.37355613488653e-4, 5.3778224810627e-4, 5.40082156107909e-4, 5.43053235586362e-4, 5.42621237478638e-4, 5.40041016027303e-4, 5.45241110796492e-4, 5.44148828176472e-4, 5.40533265968803e-4, 5.51354870047216e-4, 5.80143164364957e-4, 5.43246944795075e-4, 5.09447864310461e-4, 5.41443316137744e-4, 5.4714984701996e-4, 5.4245541825948e-4, 5.40453208363765e-4, 5.4864849742231e-4, 5.46050202662277e-4, 5.45302492099629e-4, 5.48545060333048e-4, 5.50119818609161e-4, 5.48704272814211e-4, 5.47032574869178e-4, 5.47311337013763e-4, 5.49312705770825e-4, 5.51410354687127e-4, 5.52286373471399e-4, 5.51752627121811e-4, 5.50534309505077e-4, 5.49581290981828e-4, 5.49471328009875e-4, 5.50188170395111e-4, 5.51271680813637e-4, 5.52150835632656e-4, 5.52441666396406e-4, 5.52090193428218e-4, 5.51350499522444e-4, 5.50640815513409e-4, 5.50340842280635e-4, 5.50612035311677e-4, 5.51320304381788e-4
flux1:, 0.64483695652174, 5.74800957272108e-4, 5.73515948702863e-4, 5.73688027158545e-4, 5.7515017250444e-4, 5.76976948604313e-4, 5.78083513533489e-4, 5.77882201936477e-4, 5.76614743336555e-4, 5.75182769595719e-4, 5.74563519312241e-4, 5.75162458903524e-4, 5.76559022471786e-4, 5.77852779143608e-4, 5.78348613485752e-4, 5.78054046044443e-4, 5.77607439153731e-4, 5.77656306312618e-4, 5.78172615219533e-4, 5.78476643382912e-4, 5.78278957051098e-4, 5.78681858793534e-4, 5.81176156588057e-4, 5.8448983153348e-4, 5.84172960977144e-4, 5.81445778854155e-4, 5.87004788745549e-4, 5.85911433920408e-4, 5.81985715064303e-4, 5.93700004895304e-4, 6.24702848385314e-4, 5.85034587896831e-4, 5.48703518259739e-4, 5.83213660550315e-4, 5.89363979066175e-4, 5.84315917144825e-4, 5.82085111524567e-4, 5.90823268707293e-4, 5.87975255226425e-4, 5.87163646403587e-4, 5.9069881369099e-4, 5.92452010848918e-4, 5.90948487433988e-4, 5.89117916257856e-4, 5.89359835546997e-4, 5.91463392279243e-4, 5.93699744543251e-4, 5.94651120902225e-4, 5.94101347305502e-4, 5.92815684727209e-4, 5.91807226389907e-4, 5.91694572609211e-4, 5.92461037291781e-4, 5.93615378827944e-4, 5.94549224416714e-4, 5.9485605012344e-4, 5.94483260045557e-4, 5.93706361948394e-4, 5.92971594955801e-4, 5.92677748666638e-4, 5.92987021923919e-4, 5.93748054515975e-4
flux1:, 0.645099405425493, 6.17999384958313e-4, 6.16594756632099e-4, 6.16699104619903e-4, 6.18181633035996e-4, 6.20098737859272e-4, 6.21311149874613e-4, 6.21176281198037e-4, 6.19911468913543e-4, 6.18435378363121e-4, 6.17768299124561e-4, 6.18351759997685e-4, 6.19769700438507e-4, 6.21101247691302e-4, 6.21635263355348e-4, 6.21386756331523e-4, 6.21013379507008e-4, 6.21161077948341e-4, 6.21754644091559e-4, 6.22043900829201e-4, 6.21736336282168e-4, 6.22081602729045e-4, 6.24768292501062e-4, 6.28460449329886e-4, 6.28288023266448e-4, 6.25418443063901e-4, 6.31388787310677e-4, 6.30323913518607e-4, 6.26047844696515e-4, 6.38715092414112e-4, 6.72058210011214e-4, 6.2944658288856e-4, 5.90443533032494e-4, 6.27632629667858e-4, 6.34274428120489e-4, 6.28875453308423e-4, 6.26393771267622e-4, 6.35664304988021e-4, 6.32530842715365e-4, 6.31634565701579e-4, 6.35465069444886e-4, 6.37410439274565e-4, 6.35832554796209e-4, 6.33848221599092e-4, 6.34043880710983e-4, 6.36226155081852e-4, 6.38572121684107e-4, 6.39576135448175e-4, 6.3900306907921e-4, 6.37660004197705e-4, 6.3661691683447e-4, 6.36522016257881e-4, 6.37347923771018e-4, 6.38568431219356e-4, 6.39542261400825e-4, 6.39850658224215e-4, 6.39453261659372e-4, 6.38652654699958e-4, 6.37920198449421e-4, 6.37663421310128e-4, 6.38032750706144e-4, 6.3885156954561e-4
flux1:, 0.645361854329247, 6.63780679399323e-4, 6.62261875648568e-4, 6.62287123268633e-4, 6.63768576836703e-4, 6.65755992199356e-4, 6.67066574647531e-4, 6.67007890699109e-4, 6.6576943646855e-4, 6.64276306722281e-4, 6.6357901426546e-4, 6.64146112276594e-4, 6.65565401235534e-4, 6.66905004432751e-4, 6.67454572673902e-4, 6.67252715615939e-4, 6.66981114700653e-4, 6.67271401728012e-4, 6.67975679066992e-4, 6.6825050458182e-4, 6.67799408116409e-4, 6.68048856202262e-4, 6.70923974971676e-4, 6.75027013372372e-4, 6.75022998713393e-4, 6.72018166916196e-4, 6.78461002878126e-4, 6.77447440514218e-4, 6.72781444032374e-4, 6.86449855985888e-4, 7.22255013624926e-4, 6.76523968457607e-4, 6.34710071271174e-4, 6.74748977498942e-4, 6.81961350741597e-4, 6.76218454007455e-4, 6.73490080226689e-4, 6.83287257894451e-4, 6.79833671420835e-4, 6.7884496216347e-4, 6.82986667073121e-4, 6.85145734649845e-4, 6.83515126039978e-4, 6.81393950212337e-4, 6.81546012234091e-4, 6.83790193054469e-4, 6.86215946268457e-4, 6.87244801419002e-4, 6.86637045841768e-4, 6.8524700079558e-4, 6.84195102933433e-4, 6.84144661276111e-4, 6.85043273815533e-4, 6.86323498457847e-4, 6.87316016446537e-4, 6.87602919608526e-4, 6.87170458994832e-4, 6.86356455609003e-4, 6.85654845968027e-4, 6.85469669465786e-4, 6.85924022708745e-4, 6.86805418035987e-4
flux1:, 0.645624303233, 7.12243063857279e-4, 7.10616981557515e-4, 7.10549210721185e-4, 7.12002018934466e-4, 7.14032436853921e-4, 7.15428286642416e-4, 7.15454732211518e-4, 7.14270018292337e-4, 7.12792499138897e-4, 7.12086181716411e-4, 7.12634642949681e-4, 7.14028827530599e-4, 7.15338396221279e-4, 7.15875112587686e-4, 7.15720333572767e-4, 7.15583887541549e-4, 7.16066359931618e-4, 7.16917324321714e-4, 7.1717612775019e-4, 7.1654400668748e-4, 7.16656417834792e-4, 7.19712959551372e-4, 7.24253769935949e-4, 7.24437678188765e-4, 7.21309937297712e-4, 7.28292735934771e-4, 7.27346326837953e-4, 7.22253927369474e-4, 7.36958218797017e-4, 7.75340646139826e-4, 7.26307414517132e-4, 6.81543069669942e-4, 7.24611502186396e-4, 7.32505735180198e-4, 7.26427511317767e-4, 7.23482713684349e-4, 7.33810616315904e-4, 7.30000827890914e-4, 7.28923018850885e-4, 7.33407476910837e-4, 7.35812247475423e-4, 7.34158768864102e-4, 7.31928909067151e-4, 7.32053247925985e-4, 7.34352274866139e-4, 7.36830574416782e-4, 7.37853168842589e-4, 7.37194993600548e-4, 7.35767654095699e-4, 7.34736889010329e-4, 7.34764043865613e-4, 7.35753026157672e-4, 7.37085598347523e-4, 7.38068834728691e-4, 7.38301208815611e-4, 7.37813806938218e-4, 7.36991049473794e-4, 7.36347896753496e-4, 7.36271130048118e-4, 7.36837854758354e-4, 7.37786137953021e-4
flux1:, 0.645886752136753, 7.63492179856373e-4, 7.61766969432731e-4, 7.615891124457e-4, 7.62978895928622e-4, 7.65017341440163e-4, 7.6648049290652e-4, 7.6660076980238e-4, 7.65501354102094e-4, 7.64077711473218e-4, 7.63386673108682e-4, 7.63912314757831e-4, 7.65248554728441e-4, 7.66482491760229e-4, 7.66973396809292e-4, 7.66866682087626e-4, 7.66903278380621e-4, 7.676324406965e-4, 7.68668307397596e-4, 7.68908858311683e-4, 7.68056554744963e-4, 7.67988667081963e-4, 7.71215489072237e-4, 7.76214753780694e-4, 7.76604147480766e-4, 7.7337313488608e-4, 7.80966995322386e-4, 7.80099154388146e-4, 7.74548524390683e-4, 7.90312004600566e-4, 8.31379367752382e-4, 7.78851891062206e-4, 7.30993773375023e-4, 7.77282196014115e-4, 7.85996727428919e-4, 7.79590793955962e-4, 7.76480223385216e-4, 7.87355767866296e-4, 7.83149008413546e-4, 7.81991076495261e-4, 7.86864262835339e-4, 7.89557755945565e-4, 7.87918299414804e-4, 7.85616692733691e-4, 7.85741149495225e-4, 7.88098872228458e-4, 7.90607533616647e-4, 7.91591248785375e-4, 7.90862586198035e-4, 7.89405520677084e-4, 7.88428539299922e-4, 7.88572568166807e-4, 7.89675045626575e-4, 7.91053366198932e-4, 7.91993925071586e-4, 7.92128810614517e-4, 7.91555961346635e-4, 7.90721529302616e-4, 7.90161765488557e-4, 7.9023152356492e-4, 7.90940344590327e-4, 7.91960037135134e-4
flux1:, 0.646149201040506, 8.17639360450286e-4, 8.15824341442853e-4, 8.15515974322732e-4, 8.16801534340714e-4, 8.18805791706147e-4, 8.20314020022881e-4, 8.20537403116257e-4, 8.19559423069082e-4, 8.18233383434863e-4, 8.17584647224619e-4, 8.18081371632018e-4, 8.19321294780456e-4, 8.20428047240512e-4, 8.20837049862456e-4, 8.20780357259844e-4, 8.21031676433842e-4, 8.22066053122334e-4, 8.2332756839226e-4, 8.23548875768765e-4, 8.22437729312152e-4, 8.22144809990066e-4, 8.25525823892896e-4, 8.30998812003585e-4, 8.31612763119018e-4, 8.28306359385142e-4, 8.36583654584183e-4, 8.35806293106017e-4, 8.29770584919962e-4, 8.46610485306073e-4, 8.90463746340982e-4, 8.34238176565867e-4, 7.83135777491153e-4, 8.3284631160661e-4, 8.42536878703989e-4, 8.35807992336494e-4, 8.3259311957709e-4, 8.44046496708411e-4, 8.39394084024371e-4, 8.38162942577959e-4, 8.4348034607584e-4, 8.46514657584812e-4, 8.44930679463652e-4, 8.42599144498577e-4, 8.42760212495238e-4, 8.45190487078098e-4, 8.47713603748039e-4, 8.4862581494338e-4, 8.47802425524731e-4, 8.46319687465642e-4, 8.45430008597524e-4, 8.45735510352907e-4, 8.46981021252708e-4, 8.48401599644799e-4, 8.49263221278346e-4, 8.49249351314364e-4, 8.48550063403603e-4, 8.476924644963e-4, 8.47237075920148e-4, 8.47492191753188e-4, 8.48375802644757e-4, 8.49473269787849e-4
flux1:, 0.64641164994426, 8.74797777920527e-4, 8.72903524759553e-4, 8.72441195055694e-4, 8.73575304803667e-4, 8.75497134871196e-4, 8.77025235318887e-4, 8.77362417623632e-4, 8.76546724306272e-4, 8.75367101710067e-4, 8.74790170618116e-4, 8.7525054200047e-4, 8.76351816396658e-4, 8.77275840938588e-4, 8.77565017696153e-4, 8.77561216617401e-4, 8.78071682226354e-4, 8.79473084334522e-4, 8.81004283457251e-4, 8.81208655038495e-4, 8.79802239226934e-4, 8.792382145908e-4, 8.82752135872346e-4, 8.88710814573192e-4, 8.89573391836321e-4, 8.86227102530853e-4, 8.95259942752216e-4, 8.94591706136572e-4, 8.88048212203623e-4, 9.05983251936638e-4, 9.52719363646777e-4, 8.92578334750089e-4, 8.38070836308108e-4, 8.91416802569401e-4, 9.0224389052955e-4, 8.95193193058921e-4, 8.91935292243477e-4, 9.04007906866734e-4, 8.98851046812889e-4, 8.97543486268448e-4, 9.03362630873703e-4, 9.06794771272272e-4, 9.05308866528185e-4, 9.02989520097775e-4, 9.03227723788624e-4, 9.05751805697289e-4, 9.08279663000677e-4, 9.09088782352476e-4, 9.08142549446753e-4, 9.06633407173172e-4, 9.05863311990077e-4, 9.06378839515083e-4, 9.07803929289774e-4, 9.09269003284179e-4, 9.10016146864371e-4, 9.09797022011916e-4, 9.08921373746954e-4, 9.08020527496919e-4, 9.07685799689125e-4, 9.08165500565729e-4, 9.09260513796192e-4, 9.10446284469709e-4
flux1:, 0.646674098848013, 9.35077111651235e-4, 9.33115734431187e-4, 9.32473869272654e-4, 9.33404829512988e-4, 9.35191797158838e-4, 9.36713051856245e-4, 9.37176739571513e-4, 9.36568608371897e-4, 9.35588710906586e-4, 9.35115536901095e-4, 9.3553189191492e-4, 9.36450279792878e-4, 9.37134068921522e-4, 9.3726455413549e-4, 9.37316822792044e-4, 9.38132317405145e-4, 9.39965299313511e-4, 9.41814487462086e-4, 9.42009321383077e-4, 9.40274472919805e-4, 9.39391753711309e-4, 9.43012597540528e-4, 9.49468575769388e-4, 9.50611392661706e-4, 9.47266073399976e-4, 9.57125847313947e-4, 9.5659827256954e-4, 9.49526762452363e-4, 9.68585430804478e-4, 0.00101830143066809, 9.5401366964399e-4, 8.95927889914771e-4, 9.53131881681274e-4, 9.65248227844424e-4, 9.57873759073949e-4, 9.54624236131094e-4, 9.67364860157831e-4, 9.61634254560212e-4, 9.60230615509439e-4, 9.66602754693045e-4, 9.70489038216197e-4, 9.69141093371076e-4, 9.66871949470338e-4, 9.67226965614676e-4, 9.6986996805812e-4, 9.72397934474715e-4, 9.73073964058049e-4, 9.7197329143154e-4, 9.70431205019848e-4, 9.69809540780452e-4, 9.7058571056521e-4, 9.72233917278912e-4, 9.73753875203773e-4, 9.74355793544661e-4, 9.73873816652931e-4, 9.72765715714963e-4, 9.71793843300183e-4, 9.71591005624647e-4, 9.72334599241628e-4, 9.73682442345095e-4, 9.74973727008466e-4
flux1:, 0.646936547751766, 9.98577757083824e-4, 9.96563365335915e-4, 9.95715697017329e-4, 9.96389466197776e-4, 9.97987060269122e-4, 9.9947453747964e-4, 0.00100007952921221, 9.99727842168743e-4, 9.99004670820215e-4, 9.98669826533007e-4, 9.99035764665676e-4, 9.99727345452999e-4, 0.00100011318055002, 0.00100004547323417, 0.00100015620080055, 0.00100132267219332, 0.00100365413099346, 0.00100587476680409, 0.00100607369699743, 0.00100398076550333, 0.00100273003790527, 0.00100642842009648, 0.00101339604648722, 0.00101485909045363, 0.00101155727948409, 0.00102231523680058, 0.00102197741119857, 0.00101435821953073, 0.00103458608669964, 0.00108738386328855, 0.00101870543918566, 9.56855346030988e-4, 0.00101814605649049, 0.00103168693635585, 0.00102398521194477, 0.00102077979006805, 0.00103424009785599, 0.00102785777541574, 0.00102631912306646, 0.00103328211971593, 0.00103767223910074, 0.00103649576501302, 0.00103430729857371, 0.00103481390245098, 0.00103760131671954, 0.0010401282822512, 0.00104064303377799, 0.00103935335253706, 0.00103776528030624, 0.00103731533893417, 0.00103840249216973, 0.00104032352801871, 0.00104191863969381, 0.00104235329478486, 0.00104155436326231, 0.0010401550933125, 0.00103907826571888, 0.00103901332644707, 0.00104005957605842, 0.00104170683466684, 0.00104312961827489
flux1:, 0.647198996655519, 0.00106538573895985, 0.00106333504378099, 0.00106225639347303, 0.00106261898762615, 0.00106397264567827, 0.00106539998760181, 0.00106616254565372, 0.00106611841565204, 0.00106571168496272, 0.00106555268005674, 0.00106586471317365, 0.00106628796127785, 0.00106631915827361, 0.00106601282736317, 0.00106618217754495, 0.00106774425498818, 0.00107064305509519, 0.00107329421855953, 0.00107351739908952, 0.00107103987542777, 0.00106937020020628, 0.00107311535722994, 0.00108061426188015, 0.00108244460810736, 0.00107922603084963, 0.00109095457546387, 0.00109087519068387, 0.00108268771661114, 0.00110415231380923, 0.00116014319170042, 0.00108682034852309, 0.00102100826913666, 0.00108661657044593, 0.00110169491153006, 0.00109366306058034, 0.00109052142751717, 0.00110475226012731, 0.00109763556541867, 0.00109590538712793, 0.00110347958970386, 0.0011084116175426, 0.00110743080032966, 0.00110534398547595, 0.00110602967617246, 0.00110898493739302, 0.00111151201779125, 0.00111183930336023, 0.00111032373825392, 0.00110866981623584, 0.00110840742289559, 0.00110985295556254, 0.0011121009924869, 0.00111380204791062, 0.00111405923278252, 0.00111289711595135, 0.00111114913910781, 0.00110992914651832, 0.0011100026816615, 0.00111138857446235, 0.00111338631663612, 0.00111497640245979
flux1:, 0.647461445559273, 0.0011355693575441, 0.00113350234859406, 0.00113217054805191, 0.00113217035769929, 0.00113322702389018, 0.00113456846869836, 0.00113550491154925, 0.00113581980605483, 0.00113579083164655, 0.00113584848223022, 0.00113610761040747, 0.00113622508679346, 0.0011358466570322, 0.00113525958799584, 0.00113548395440779, 0.00113748366433341, 0.00114102012958287, 0.0011441663356369, 0.0011444398663648, 0.00114155374083972, 0.00113941328911397, 0.00114317560168586, 0.00115123210926714, 0.00115348061105672, 0.00115037759422686, 0.0011631517353759, 0.00116341801461672, 0.00115464021618802, 0.00117743260428493, 0.00123674096292527, 0.00115851413250654, 0.0010885333795262, 0.00115868831794164, 0.00117539550315425, 0.00116703327082863, 0.00116396446884381, 0.00117901401922614, 0.00117108121109773, 0.00116909164676484, 0.00117727993605923, 0.00118277731484109, 0.00118200514077121, 0.00118003107744736, 0.00118091579428045, 0.00118405961672755, 0.00118658981226526, 0.00118670598639835, 0.00118492627292238, 0.00118317987865888, 0.00118311178308145, 0.00118495729385076, 0.00118758839234774, 0.00118943602920023, 0.00118951921584965, 0.00118795912256826, 0.00118580962030112, 0.00118440583046759, 0.00118461254187299, 0.00118637127207478, 0.00118877304222178, 0.00119057556166438
flux1:, 0.647723894463026, 0.00120917820734041, 0.00120711884244519, 0.00120551656495679, 0.00120510626880361, 0.0012058152154838, 0.00120704475151514, 0.00120816934117754, 0.00120889284586397, 0.00120930335690417, 0.00120962210933876, 0.00120983513479254, 0.00120961468144973, 0.00120877350448811, 0.00120786095811488, 0.0012081315620552, 0.00121060718222784, 0.00121485229713988, 0.00121856255498962, 0.00121891726750608, 0.00121560057366046, 0.00121293822585291, 0.00121669194409465, 0.00122533906276538, 0.00122805558973229, 0.00122508912606293, 0.00123898744349629, 0.00123970113929603, 0.00123031038049059, 0.00125454332321387, 0.00131730871792702, 0.00123391704827641, 0.00115955533959412, 0.00123448072724695, 0.00125289254096628, 0.00124420343726411, 0.00124121584788393, 0.00125713050231172, 0.00124830704165451, 0.00124598861589419, 0.00125478086728048, 0.00126085202342934, 0.001260289575276, 0.00125843039454002, 0.00125952818410198, 0.00126287994005074, 0.00126541922733622, 0.00126530443828353, 0.00126322220600103, 0.00126135039852671, 0.00126147301850629, 0.00126375143838374, 0.00126682029027833, 0.00126886302289981, 0.00126878971268172, 0.00126681066153843, 0.00126421443014555, 0.00126258539956626, 0.00126291337874988, 0.00126507155425613, 0.00126792997124535, 0.00126999713035728
flux1:, 0.647986343366779, 0.00128624464951097, 0.00128422151655054, 0.00128233783492122, 0.00128147569763093, 0.00128178850840055, 0.00128287824063361, 0.00128420057572184, 0.00128537799925962, 0.00128628894268508, 0.00128691707457731, 0.0012870975551155, 0.00128651303499244, 0.00128515778759115, 0.00128387160261028, 0.00128417344415694, 0.00128715847800163, 0.00129218268016195, 0.00129652886260448, 0.00129699884638444, 0.00129323183103403, 0.00128999969406539, 0.00129372553720745, 0.00130300157824968, 0.00130622972794249, 0.00130340676360828, 0.00131851130841422, 0.00131978265699955, 0.0013097579420934, 0.00133556142746333, 0.00140193905932139, 0.00131312468992017, 0.00123416754731055, 0.00131407969505465, 0.00133426557344408, 0.00132525660397581, 0.00132237019131937, 0.00133919810695678, 0.00132942254562152, 0.00132671554940419, 0.00133609674896804, 0.00134273738865337, 0.00134237413931972, 0.00134062453069715, 0.00134194649325709, 0.001345527371246, 0.00134808735815949, 0.00134772774277524, 0.00134530627434825, 0.00134327059619527, 0.00134356912808467, 0.00134630199286668, 0.0013498582527135, 0.0013521494436522, 0.00135195009503308, 0.00134954598425168, 0.00134646751925937, 0.00134457228190684, 0.00134500207634376, 0.00134757637458461, 0.00135093855606197, 0.00135332570860363
flux1:, 0.648248792270532, 0.00136678722223115, 0.00136483416979571, 0.00136266574945449, 0.00136131624836112, 0.00136118605474922, 0.00136210403508059, 0.00136362625994273, 0.00136529630742599, 0.00136676671346698, 0.00136775637845309, 0.00136792523281917, 0.00136695699492768, 0.00136503816276087, 0.00136332641091061, 0.00136363769349581, 0.00136715989628342, 0.00137303141488726, 0.0013780861523781, 0.00137870746514919, 0.00137447368938202, 0.00137063038329447, 0.0013743177285037, 0.00138426395183393, 0.0013880363028276, 0.00138534851827968, 0.00140174328397886, 0.00140368429229328, 0.00139300957831068, 0.00142052509111745, 0.0014906848872769, 0.00139619628570639, 0.00131242960995335, 0.00139753648894741, 0.0014195693815436, 0.00141024910003368, 0.00140750692442331, 0.00142530372314185, 0.00141453218459104, 0.00141139745375804, 0.00142135786254346, 0.00142855541414585, 0.00142837012518656, 0.00142671864789373, 0.00142827611429036, 0.00143211329454375, 0.00143471515920317, 0.00143410601182201, 0.00143131254515815, 0.00142907017611972, 0.00142951806784406, 0.00143271307525345, 0.00143679760868542, 0.00143939179647996, 0.00143910767378725, 0.00143628723936581, 0.00143270208829589, 0.00143050122820139, 0.00143100496476583, 0.00143399865851022, 0.00143790095880763, 0.0014406614097556
flux1:, 0.648511241174286, 0.00145081498256271, 0.00144897175615832, 0.00144652370166945, 0.0014446575961839, 0.00144403783537795, 0.0014447457288425, 0.00144645990819975, 0.00144865263640735, 0.0014507386104801, 0.00145214574730558, 0.00145233162752973, 0.00145096696118876, 0.00144843725367695, 0.00144624455243542, 0.00144653658125195, 0.0014506169416566, 0.00145739972809526, 0.00146323414350052, 0.00146404409937952, 0.00145933254791251, 0.00145484692411905, 0.00145849539782663, 0.00146915332656099, 0.00147348819466957, 0.00147091218887465, 0.00148868010231952, 0.00149139871469595, 0.00148006671064981, 0.00150944198539585, 0.00158356690195309, 0.00148316083048156, 0.00139437207098933, 0.00148487387442659, 0.00150883782748651, 0.00149921283554941, 0.00149668890596321, 0.00151552428930227, 0.00150373284226031, 0.00150015980489483, 0.00151070508903754, 0.00151844429055428, 0.00151840601348534, 0.00151683538785454, 0.00151864215185391, 0.00152277290143615, 0.00152545196183859, 0.00152460166575751, 0.00152141023094186, 0.00151891549053345, 0.00151947427074786, 0.0015231232336513, 0.0015277646035628, 0.00153071367746187, 0.00153039413827568, 0.00152718021305631, 0.00152307588244208, 0.00152053264737695, 0.00152107357965839, 0.00152447347925418, 0.00152893621147057, 0.00153211539491453
flux1:, 0.648773690078039, 0.00153833151353435, 0.00153664446370042, 0.00153393093650115, 0.00153152503080433, 0.00153036810447249, 0.00153081910387911, 0.00153270508150327, 0.00153544029732841, 0.0015381941914112, 0.00154007836638861, 0.00154031797869953, 0.00153855182832838, 0.00153536722105654, 0.00153263574944498, 0.00153287318566827, 0.00153752476995393, 0.00154527615618711, 0.00155195778482911, 0.00155299506010201, 0.00154780307129128, 0.00154265789679665, 0.00154627831584661, 0.00155768745869696, 0.00156258778588981, 0.00156008624337517, 0.00157930497082812, 0.0015829014660926, 0.00157091717698398, 0.00160230306690053, 0.00168058742424814, 0.00157402947116868, 0.00148000718701964, 0.00157609796303947, 0.00160209106138514, 0.00159216145914894, 0.00158996276350326, 0.00160992654565236, 0.00159711124268974, 0.00159312173546846, 0.001604280991776, 0.00161254939485455, 0.0016126181010969, 0.00161110392661126, 0.00161317652348957, 0.00161765102962212, 0.00162046104285365, 0.00161939532743737, 0.00161579001235714, 0.00161299621082429, 0.00161361568084434, 0.00161769295380465, 0.00162290440082462, 0.00162625407828361, 0.00162595385436714, 0.00162238243988596, 0.00161775925306641, 0.00161484104135152, 0.001615373918756, 0.00161914829909772, 0.00162417117009721, 0.00162780095884722
flux1:, 0.649036138981792, 0.00162933737329582, 0.0016278603076827, 0.00162490509224219, 0.00162194200949051, 0.00162019824386505, 0.00162033559406986, 0.00162235955948856, 0.00162564574472985, 0.00162911554289936, 0.00163153982354323, 0.001631878390021, 0.00162971452741494, 0.00162583599206755, 0.00162250707778, 0.00162264834518623, 0.00162787495025719, 0.00163664324141638, 0.00164423443184946, 0.00164554000880229, 0.00163987659981641, 0.00163407170866845, 0.0016376864578789, 0.00164988309764129, 0.00165533762426658, 0.00165286082777137, 0.00167359798789304, 0.00167816443459962, 0.00166554772736455, 0.00169909832231372, 0.0017817469745876, 0.00166881097340017, 0.00156934302977005, 0.00167121284372508, 0.00169934428595939, 0.00168909885633163, 0.00168736072357093, 0.00170856681958, 0.00169474169073222, 0.00169038903176798, 0.00170221914278546, 0.00171101137590728, 0.00171113790254227, 0.0017096456611756, 0.00171200111210296, 0.00171688306980433, 0.00171989930375783, 0.00171866523449878, 0.00171464367188756, 0.00171150530191805, 0.0017121241185432, 0.0017165855455575, 0.00172236261617042, 0.00172614954380413, 0.00172592646299693, 0.00172204607318581, 0.00171691835631723, 0.00171359887948801, 0.00171407146925788, 0.00171816945646611, 0.00172372836179196, 0.00172782222910795
flux1:, 0.649298587885546, 0.00172383010978682, 0.00172262533491379, 0.00171946252934541, 0.00171593079311006, 0.00171354802018981, 0.00171330438084655, 0.0017154182313854, 0.0017192519900972, 0.00172348092031711, 0.001726511876981, 0.00172700387922325, 0.00172445658945349, 0.00171985237733844, 0.00171586837375428, 0.00171586598651565, 0.00172166061728926, 0.00173148286264887, 0.00174003984016297, 0.00174165857859121, 0.00173554759006592, 0.00172910207697684, 0.00173274512321795, 0.00174576259190525, 0.00175174895281872, 0.0017492359590873, 0.00177154451070946, 0.00177716737822785, 0.00176395403385665, 0.00179983035883807, 0.00188705927892028, 0.00176752625030015, 0.00166239729823816, 0.00177023430781469, 0.00180061587607391, 0.00179002789575421, 0.00178890339778466, 0.00181149069145855, 0.00179668442214866, 0.00179204833942336, 0.00180463397378527, 0.00181395396131112, 0.00181407921679851, 0.00181255990009538, 0.00181521094029086, 0.00182057535434737, 0.00182389563301365, 0.00182256469623762, 0.00181814148175919, 0.00181461672153704, 0.00181516342010744, 0.00181994583384806, 0.00182626469605899, 0.00183051429659427, 0.00183042766989005, 0.00182629921271058, 0.00182069703627748, 0.00181695932436523, 0.00181731525859128, 0.00182166795764683, 0.00182771357877678, 0.00183226315700858
flux1:, 0.649561036789299, 0.00182180153974307, 0.00182094107985687, 0.0018176160202746, 0.00181351062792803, 0.00181043454397824, 0.00180973223676175, 0.00181187367548785, 0.00181623962397704, 0.00182126598492157, 0.00182497388421007, 0.0018256841277383, 0.00182278029066775, 0.00181742846068235, 0.00181273454956112, 0.00181253517091159, 0.00181887844404818, 0.00182977862838632, 0.00183935125430726, 0.00184133369607212, 0.00183481615798444, 0.00182776935580725, 0.0018314861609369, 0.00184535668436211, 0.00185184565359314, 0.00184922459171349, 0.00187313917623646, 0.00187990443525297, 0.00186614546306073, 0.00190452217544723, 0.00199656065087075, 0.00187021805505606, 0.00175920720021332, 0.00187319910772203, 0.00190593277206065, 0.00189495725249613, 0.00189460277655648, 0.00191873244133607, 0.00190298471441002, 0.0018981636943831, 0.00191161331754831, 0.00192147420516464, 0.00192152786899505, 0.00191991300013139, 0.00192286143941996, 0.00192878969483063, 0.0019325329627586, 0.00193120268738231, 0.00192641239253981, 0.00192246585616608, 0.00192286037499444, 0.00192788167593818, 0.00193469806971681, 0.00193942305055579, 0.00193953266928185, 0.00193522984776584, 0.00192920130249822, 0.00192504150064558, 0.00192522439699722, 0.0019297477853625, 0.00193620614970832, 0.00194117946061506
flux1:, 0.649823485693052, 0.00192323266106359, 0.00192279956062646, 0.00191936996904248, 0.00191469346741719, 0.00191086871698294, 0.00190962071426495, 0.00191171390296143, 0.00191658487481037, 0.00192244204633913, 0.00192690124085544, 0.00192790614828108, 0.00192468743273055, 0.00191857820297598, 0.0019131237668252, 0.00191266791193294, 0.00191952657337878, 0.00193151443014319, 0.00194214654212943, 0.00194455046288279, 0.00193768569736106, 0.00193009690268024, 0.00193394449435857, 0.00194870233282678, 0.00195566222294318, 0.00195284947276309, 0.00197838433271561, 0.00198638376505728, 0.00197214311740405, 0.00201321681285109, 0.00211031098326291, 0.0019769530187943, 0.00185983262558619, 0.00198016718757145, 0.00201533169438861, 0.00200390458215826, 0.00200446464877163, 0.00203031425527976, 0.0020136727336616, 0.00200877593396767, 0.0020232151564387, 0.00203363731264764, 0.00203353651248628, 0.00203173361360877, 0.00203496299169, 0.00204153585649424, 0.00204583826625658, 0.00204463201958469, 0.00203953146665175, 0.0020351370947488, 0.00203529285689186, 0.00204045271328273, 0.00204770143701203, 0.00205290071786866, 0.00205326614650888, 0.00204887605890887, 0.00204248975853848, 0.00203792141038844, 0.00203787997203932, 0.00204247931815091, 0.00204925418572887, 0.00205459551936051
flux1:, 0.650085934596805, 0.00202808716999385, 0.0020281767002782, 0.00202471390225848, 0.00201947778165769, 0.00201484951546283, 0.00201296087982841, 0.00201491740024096, 0.00202025483048811, 0.00202697142280665, 0.00203226086939325, 0.00203364978304236, 0.00203017455668492, 0.00202331204143603, 0.0020170513506161, 0.0020162727908772, 0.00202359859863795, 0.00203666917594892, 0.00204839928276969, 0.00205129052993619, 0.00204415573198638, 0.00203610286892137, 0.00204015025963584, 0.00205583558308971, 0.00206323584026072, 0.00206013423162981, 0.00208728303239561, 0.00209662015904325, 0.00208197131026809, 0.00212596854264465, 0.00222838557550851, 0.0020878150093114, 0.00196435139334854, 0.00209121596491864, 0.00212885571823192, 0.00211689518844564, 0.00211848981954502, 0.0021462452559573, 0.00212876392184974, 0.0021239048351036, 0.00213946906151581, 0.00215047705601894, 0.0021501256495817, 0.00214801525692501, 0.00215148422690076, 0.00215877393452078, 0.00216378293127223, 0.00216284779485912, 0.00215751731507373, 0.00215266125365961, 0.00215248783548431, 0.00215766906581097, 0.00216526391396807, 0.0021709216678687, 0.00217160135223467, 0.00216722473448762, 0.00216057198664951, 0.00215563026998884, 0.00215532385778158, 0.00215989920199953, 0.00216687589718818, 0.00217250706292722
flux1:, 0.650348383500559, 0.00213630493716249, 0.0021370254580352, 0.00213361538676055, 0.00212784144706851, 0.00212235696359788, 0.00211972638067806, 0.00212144626441602, 0.0021272006498997, 0.00213480074152856, 0.00214100451149306, 0.00214288069422845, 0.002139225219991, 0.00213162819857913, 0.00212452033075493, 0.00212334540660479, 0.00213107465515764, 0.00214520867944006, 0.00215807073312514, 0.00216152302423399, 0.00215421134395997, 0.00214578892999533, 0.0021501179553405, 0.0021667807405497, 0.00217459405794949, 0.00217109060493089, 0.00219982812270735, 0.00221062223224633, 0.00219564429489336, 0.00224282734458717, 0.00235085924805707, 0.00220289086780938, 0.00207284724174745, 0.00220642763775183, 0.00224654686380586, 0.00223395641505244, 0.00223667380396238, 0.00226652049443271, 0.00224825960400429, 0.00224355314560698, 0.00226038163551326, 0.00227200140388122, 0.00227129048868155, 0.00226872562251679, 0.00227236345426705, 0.00228042625353029, 0.00228629350589861, 0.00228579642322777, 0.00228033991415458, 0.00227502319150634, 0.00227442955947429, 0.0022795002775447, 0.00228733441545343, 0.00229341897156273, 0.00229446866204009, 0.00229021911447388, 0.0022834150543535, 0.00227816028437964, 0.00227756431789532, 0.00228201642103323, 0.00228906658510885, 0.00229488911008915
flux1:, 0.650610832404312, 0.0022477968556937, 0.00224927005184971, 0.0022460136778218, 0.00223973493715358, 0.00223334498085159, 0.00222986606238795, 0.00223123872987248, 0.00223735012815903, 0.0022458535466365, 0.00225306114324136, 0.00225554213411237, 0.00225180068488833, 0.00224350221945535, 0.00223551033284381, 0.00223385750008336, 0.00224191143846175, 0.00225707643442818, 0.00227110042214627, 0.00227519398852639, 0.00226781140883353, 0.00225912826372134, 0.00226383476739033, 0.00228153802763642, 0.00228974076000494, 0.00228570471212455, 0.00231599000208564, 0.00232837720979425, 0.00231315130297401, 0.00236382011933959, 0.00247778610602328, 0.00232225144338989, 0.00218539299010002, 0.00232587218096381, 0.00236843632988296, 0.00235510903753783, 0.0023590050598172, 0.00239112008086811, 0.00237214745184092, 0.00236771118961865, 0.00238594425330256, 0.00239820166034422, 0.00239701177540203, 0.0023938203666534, 0.0023975256088592, 0.00240639610814349, 0.00241327032789611, 0.00241339295532768, 0.00240793666926808, 0.00240217745533265, 0.00240107568702397, 0.00240589229333908, 0.00241383916179347, 0.00242030168173724, 0.00242177181408887, 0.00241777342768256, 0.00241095641420177, 0.00240547610038908, 0.00240458661335822, 0.00240882275696164, 0.00241580948250535, 0.00242170732183921
flux1:, 0.650873281308065, 0.00236244218290935, 0.00236480241392379, 0.00236181524241832, 0.00235507598439893, 0.00234773535496544, 0.00234329752074848, 0.00234420260381296, 0.00235060121382637, 0.00236002382335017, 0.00236833010640955, 0.00237154712631831, 0.00236783079354287, 0.00235887673034851, 0.00234996699784525, 0.00234774698599648, 0.00235603330759155, 0.00237218536225007, 0.00238739754101641, 0.00239221673533493, 0.00238487822977358, 0.00237605532775193, 0.00238125048505569, 0.00240007233270605, 0.00240864351950209, 0.00240392560197331, 0.00243570600817924, 0.0024498369974032, 0.00243444344606418, 0.00248893296189896, 0.00260917943263709, 0.00244593202611306, 0.00230203249731947, 0.00244958976350366, 0.00249453458197736, 0.00248035767517821, 0.00248546219302734, 0.00252000862963636, 0.0025004014895884, 0.00249636056526879, 0.00251614078034369, 0.00252906248266382, 0.00252726768251506, 0.00252325793161757, 0.00252690068417502, 0.00253658896207604, 0.00254460962117051, 0.00254554245473349, 0.00254023256334042, 0.00253406778868647, 0.00253237711918751, 0.00253678819988697, 0.00254470315294231, 0.00255147622626654, 0.00255340818359914, 0.00254979122695778, 0.00254311997182372, 0.00253752882073479, 0.0025363655762123, 0.00254030468531247, 0.00254708759957862, 0.00255293004587722
flux1:, 0.651135730211818, 0.00248008891283562, 0.00248348149175832, 0.00248089186313059, 0.00247374655738646, 0.00246541387190318, 0.00245990281905208, 0.00246021099666707, 0.00246681793790864, 0.00247717191075329, 0.00248667645034236, 0.00249077265640524, 0.00248720682385991, 0.00247765342723941, 0.00246779405921937, 0.00246491099112779, 0.00247332646041179, 0.00249041247365991, 0.00250683518935648, 0.00251246537263445, 0.00250529089092258, 0.00249645960552154, 0.00250227108082666, 0.00252230543265263, 0.0025312251940443, 0.0025256587899464, 0.00255887406250081, 0.0025749089853559, 0.00255942564938883, 0.0026180986432203, 0.00274499622799964, 0.00257391647612621, 0.00242276537279097, 0.00257757648885793, 0.00262482355250979, 0.00260968249815484, 0.00261601083371343, 0.00265313514797307, 0.00263298146134955, 0.00262947565972676, 0.00265095290438837, 0.00266456985367522, 0.00266204348774558, 0.00265701160313984, 0.00266043916417119, 0.00267093105322007, 0.00268022375460117, 0.00268216011853646, 0.00267715918670525, 0.00267064530933189, 0.00266829627007745, 0.00267214740940584, 0.00267987036514947, 0.00268686691434366, 0.00268928845205731, 0.00268618315361759, 0.00267983136432457, 0.00267426884791654, 0.00267287659153966, 0.00267645331532848, 0.00268289336764634, 0.00268853806420526
flux1:, 0.651398179115572, 0.00260055697288114, 0.00260513530892055, 0.00260308140762271, 0.00259559246449583, 0.0025862291663756, 0.0025795271538873, 0.00257910126502261, 0.00258582971713318, 0.00259712377563185, 0.00260792951276226, 0.00261305704738217, 0.00260977770602207, 0.00259968883447846, 0.00258884964169651, 0.00258520335231199, 0.00259363750212993, 0.00261159775253113, 0.00262924890883735, 0.00263577304439636, 0.00262888379275623, 0.00262018455906541, 0.00262675715882423, 0.00264811324600453, 0.00265736158720583, 0.00265076630665524, 0.0026853521748788, 0.00270345392052135, 0.00268795559962657, 0.00275119223744735, 0.00288512983245056, 0.00270612849427951, 0.00254753776481631, 0.00270977658065697, 0.0027592526973521, 0.0027430342004848, 0.00275060097151304, 0.00279043341602232, 0.00276983156502251, 0.0027670222416393, 0.00279036126272244, 0.00280471451560881, 0.00280133621312563, 0.00279507556790844, 0.0027981205912121, 0.00280938089594709, 0.00282005474527245, 0.0028231851156705, 0.00281866766492672, 0.00281188040189623, 0.00280881875706632, 0.00281195818122808, 0.00281931757519822, 0.00282643064886827, 0.00282935111516004, 0.00282687999758435, 0.00282102870757667, 0.00281565412269754, 0.0028141017800691, 0.00281726936178805, 0.00282323328013571, 0.00282852948606769
flux1:, 0.651660628019325, 0.00272364331243671, 0.00272956499792737, 0.00272819069144876, 0.00272042527706105, 0.00270999424293713, 0.00270198060172243, 0.00270067737483254, 0.00270743423888183, 0.00271967385749873, 0.00273188502750863, 0.00273820096797337, 0.00273535021488353, 0.00272479451695657, 0.00271294738238085, 0.00270843700213137, 0.00271677671040804, 0.00273554758093435, 0.00275443992192956, 0.00276193530389915, 0.00275545058563523, 0.002747031764807, 0.002754527287337, 0.00277732843952851, 0.00278688551107034, 0.00277907316240585, 0.0028149639553614, 0.00283529145202928, 0.00281984997635999, 0.00288803587157209, 0.00302941213556486, 0.00284243177345478, 0.00267624110143366, 0.00284608257961007, 0.00289773969913804, 0.0028803334094087, 0.00288916543004789, 0.00293182280789667, 0.00291087875031159, 0.00290895312893518, 0.00293434156498419, 0.00294948943487248, 0.00294515255299998, 0.00293746310249325, 0.00293995297924766, 0.00295193081862375, 0.00296407767845245, 0.00296858461020764, 0.00296473195429523, 0.00295776483769447, 0.00295395498356157, 0.00295623984128042, 0.00296305809645047, 0.00297016220240719, 0.00297356844225152, 0.00297183804341391, 0.00296666619648232, 0.00296165146699797, 0.0029600293253718, 0.00296276126720755, 0.00296812581550396, 0.00297291826503317
flux1:, 0.651923076923078, 0.00284912742410452, 0.00285654948534497, 0.00285599932730197, 0.0028480257062556, 0.00283648999825739, 0.00282704237047431, 0.0028247150986807, 0.0028314032897237, 0.00284459083970283, 0.00285831019766457, 0.00286597165031385, 0.00286369280835225, 0.0028527413758234, 0.00283986183218125, 0.00283439050300715, 0.00284252516492284, 0.00286204191325647, 0.00288218233236395, 0.00289071776831921, 0.00288475238183663, 0.00287676892182901, 0.00288536501263757, 0.00290974737216738, 0.00291959597611677, 0.00291037850055363, 0.00294750874927491, 0.00297021203502828, 0.00295489642037093, 0.00302841133843018, 0.00317762453979936, 0.00298263861980101, 0.00280871873452327, 0.00298634316002674, 0.0030401754419783, 0.00302147459657553, 0.0030316198759066, 0.00307720941063653, 0.00305603092892936, 0.00305520169312334, 0.00308285615956612, 0.00309888131530264, 0.0030935000117027, 0.00308419687515985, 0.00308596293654167, 0.00309859804023921, 0.00311229314172047, 0.00311834682654116, 0.00311534132866343, 0.00310830299781933, 0.00310373048073429, 0.00310503344452628, 0.00311113401115772, 0.00311808856517733, 0.00312194248569656, 0.00312103554546773, 0.00311670971506238, 0.00311223047042149, 0.00311064557861328, 0.00311293621639049, 0.00311759245254557, 0.00312172622723253
flux1:, 0.652185525826831, 0.00297677564831548, 0.00298584928425572, 0.00298626317682174, 0.00297814720595918, 0.00296546959726708, 0.00295446638048087, 0.00295096876763748, 0.00295749015088295, 0.00297162495368356, 0.0029869504134174, 0.00299610908475708, 0.00299454188035769, 0.00298326665848627, 0.00296933654589633, 0.00296281695944809, 0.00297064392941893, 0.00299084344037684, 0.00301223251871497, 0.00302186610207006, 0.00301652803294089, 0.00300913943414291, 0.00301902741154176, 0.00304513925342979, 0.00305526991460959, 0.0030444684751603, 0.00308277379022978, 0.00310799224322347, 0.00309286822589598, 0.00317207735622091, 0.00332951469700054, 0.00312652456669065, 0.00294477851032698, 0.00313037629234473, 0.00318643179096375, 0.00316633341340002, 0.00317786436436998, 0.0032264872323112, 0.00320517551391033, 0.00320567456113446, 0.00323584266726596, 0.00325285766246992, 0.00324637282441944, 0.00323529323179827, 0.0032361785818464, 0.00324940730733169, 0.00326471044960346, 0.00327246472419987, 0.00327048357606902, 0.00326349377690939, 0.00325816660989691, 0.00325838237259333, 0.00326359816757027, 0.00327025340792721, 0.00327449207331429, 0.00327446131737005, 0.00327112560967673, 0.00326735126079668, 0.00326592140092242, 0.00326778552278677, 0.00327164320022937, 0.0032749699523715
flux1:, 0.652447974730585, 0.00310634282018016, 0.00311720799940081, 0.00311871607910462, 0.00311051850283566, 0.00309666233879756, 0.00308398665478498, 0.00307917787495902, 0.00308543673330755, 0.00310051496759386, 0.00311753581374392, 0.0031283324136673, 0.00312760856271108, 0.00311608161613541, 0.00310109257357086, 0.00309345290153574, 0.00310088289670033, 0.00312170640820935, 0.00314433832386205, 0.00315511572464645, 0.00315050368996044, 0.00314387083666363, 0.00315525262589679, 0.00318325480697717, 0.0031936731538476, 0.0031811273696773, 0.00322054517370098, 0.00324840961204489, 0.00323353800498944, 0.00331878707251569, 0.00348481460562218, 0.00327384503650718, 0.00308420783572834, 0.00327798413988497, 0.00333636996591293, 0.00331477547446119, 0.00332778601758859, 0.00337953926726169, 0.00335817867112715, 0.00336024515991006, 0.00339320211806396, 0.00341135206002687, 0.00340373554219796, 0.00339074380466929, 0.003390609079233, 0.00340436916571258, 0.00342132571368837, 0.00343091422088567, 0.00343012280371985, 0.00342330712972704, 0.00341725564562276, 0.00341630681048755, 0.00342048963802923, 0.00342669501556187, 0.0034312338408279, 0.00343209833414154, 0.00342986551349146, 0.00342694910981609, 0.0034257957276046, 0.00342726730337938, 0.00343025938260345, 0.00343264501021258
flux1:, 0.652710423634338, 0.00323757038903021, 0.00325035065415771, 0.00325306892203196, 0.00324484400274384, 0.00322977575181488, 0.00321532100173439, 0.00320907178804697, 0.00321497858315602, 0.00323099297056077, 0.00324978582057044, 0.00326234461083061, 0.00326258401217842, 0.00325087753110133, 0.00323483490890003, 0.0032260246616157, 0.00323298688937939, 0.0032543827263321, 0.00327824558244806, 0.00329019861434471, 0.0032863989767351, 0.00328067958428924, 0.00329376405397032, 0.00332383182696471, 0.00333456748600938, 0.00332014382228608, 0.0033606146556529, 0.00339125315842002, 0.00337668676121262, 0.0034683013075876, 0.00364325531425211, 0.00342434960989377, 0.00322678719707596, 0.00342896562357235, 0.00348984709334642, 0.00346666418504407, 0.00348126211086737, 0.00353623821068936, 0.00351488553329962, 0.00351874963907952, 0.00355478926802573, 0.00357425086037886, 0.00356550779848896, 0.00355049846192554, 0.00354922544538588, 0.00356345901881274, 0.00358210012363222, 0.00359363234277293, 0.00359417722365393, 0.00358766070043222, 0.00358093576657509, 0.00357877760419937, 0.00358180791618039, 0.00358742257805686, 0.00359216175712013, 0.00359390646005921, 0.00359285115347911, 0.0035909197445259, 0.00359016018293504, 0.00359129014565623, 0.0035933771289022, 0.00359471064897989
flux1:, 0.652972872538091, 0.0033701809512235, 0.00338497869744008, 0.00338900576620736, 0.00338080154149574, 0.00336449507824112, 0.00334817183670684, 0.00334037119277276, 0.00334584628434755, 0.00336278547016189, 0.0033834101522778, 0.00339783386330678, 0.00339914142740557, 0.00338732818505547, 0.00337025489257562, 0.00336025030005234, 0.0033666971779425, 0.00338862355076521, 0.00341370007204879, 0.00342684520896, 0.00342392789507218, 0.00341927061184122, 0.00343426971143196, 0.00346659578735282, 0.00347771161787696, 0.00346131017285605, 0.00350278024326398, 0.00353632671230495, 0.00352210589724934, 0.00362039405412609, 0.00380457432353075, 0.00357779007494586, 0.00337229848003496, 0.00358312314330212, 0.00364671891381312, 0.00362186536522922, 0.00363816268879529, 0.00369644667967509, 0.00367512142286312, 0.00368098621999656, 0.00372040737198038, 0.00374138427208082, 0.00373155357345842, 0.00371445332896497, 0.00371194698225198, 0.00372660194547962, 0.00374694380711494, 0.00376050081816413, 0.00376250247739822, 0.00375640216455987, 0.00374907169216878, 0.00374569527314084, 0.00374749147395441, 0.00375239609425404, 0.00375722991526857, 0.0037598086244119, 0.00375996315387823, 0.00375910922362101, 0.00375884851894572, 0.00375970140582224, 0.00376087494447678, 0.00376107791686615
flux1:, 0.653235321441844, 0.0035038699973769, 0.00352076237020595, 0.00352617748029589, 0.00351803762268222, 0.00350047993460539, 0.00348222364148037, 0.00347278560002975, 0.00347776254396363, 0.0034956100982795, 0.00351810558287629, 0.0035344708122282, 0.00353693380375365, 0.00352508768579314, 0.0035070275247326, 0.00349583616716617, 0.00350174761597475, 0.00352417553730715, 0.0035504440084093, 0.00356478055223174, 0.0035627938653068, 0.00355933139423747, 0.00357645652256554, 0.00361125493249773, 0.00362285530687641, 0.00360441462395236, 0.0036468400399705, 0.00368344391742118, 0.00366959140879553, 0.00377484865897911, 0.00396851361747925, 0.00373392001072365, 0.00352052574986109, 0.00374026138543922, 0.00380683752536867, 0.00378024713374676, 0.00379835188469834, 0.00386001688620365, 0.00383869390079984, 0.00384671826476248, 0.00388980872878671, 0.00391252388569916, 0.00390167727039591, 0.00388244641699012, 0.0038786363158697, 0.00389366683958942, 0.0039157093081608, 0.00393133940486349, 0.00393488488324415, 0.00392930174271994, 0.00392144554284863, 0.00391687885155745, 0.00391740530330427, 0.00392151424925949, 0.00392634251649273, 0.00392968390479149, 0.00393103693293562, 0.00393131127543258, 0.00393163368899133, 0.00393228286105445, 0.00393256788833195, 0.00393160339906439
flux1:, 0.653497770345598, 0.00363829637912193, 0.00365733180904081, 0.00366419402330002, 0.00365616095832288, 0.00363735865729611, 0.00361713735432855, 0.00360600713374811, 0.00361043520419584, 0.00362916820184304, 0.00365354869093364, 0.00367190179933563, 0.00367558748675694, 0.00366378372777207, 0.00364480389608193, 0.0036324684829091, 0.00363785586316871, 0.00366077220597471, 0.0036882074910191, 0.00370371523006477, 0.00370267978048953, 0.00370052167001566, 0.00371998065419699, 0.00375749072870267, 0.00376972772540162, 0.00374922770073051, 0.00379258046541146, 0.00383241579192841, 0.00381893145960805, 0.00393144544120088, 0.0041348086378865, 0.00389248582626837, 0.00367124806587952, 0.00390017812659646, 0.00397004424141909, 0.00394167461286309, 0.0039616873634706, 0.00402678979671513, 0.00400539525687781, 0.00401568051383558, 0.00406270102279233, 0.00408738723632852, 0.00407562735011234, 0.00405426157202666, 0.00404910390279825, 0.00406447112124178, 0.00408819636784205, 0.00410591092786639, 0.00411104671355048, 0.00410605707047624, 0.00409776022674134, 0.00409206700737063, 0.00409133995925708, 0.0040946126717536, 0.00409935315555953, 0.00410336923848131, 0.00410586707714994, 0.00410727329364648, 0.00410823370772848, 0.00410875487302707, 0.00410820945101086, 0.00410608945878401
flux1:, 0.653760219249351, 0.00377307337172065, 0.00379426866470745, 0.00380261694682849, 0.00379473563588747, 0.00377472145535038, 0.00375254273574953, 0.00373970168756624, 0.0037435473619006, 0.00376313455590722, 0.00378938581453309, 0.00380973927855087, 0.00381469268149585, 0.00380300755728494, 0.00378320020431727, 0.00376980156530928, 0.00377471136657773, 0.00379812203459382, 0.00382669653163441, 0.00384333294248231, 0.00384323525160358, 0.00384246117802993, 0.00386445611835119, 0.00390494582355516, 0.00391802260608983, 0.00389548594963192, 0.0039397613732217, 0.00398303357531958, 0.00396989020150308, 0.00408994366952614, 0.00430317084957643, 0.00405321139184262, 0.00382422595107584, 0.00406264897887857, 0.00413615883910831, 0.00410600023563994, 0.00412801769055123, 0.00419659387894506, 0.00417500493025923, 0.00418758720791426, 0.00423875816615453, 0.00426564839901789, 0.00425310651123301, 0.00422963945021097, 0.00422312051247297, 0.00423879461234897, 0.00426416687232105, 0.00428393714965622, 0.00429066276575292, 0.00428630976226168, 0.00427765479816935, 0.00427093105904778, 0.00426902189931792, 0.00427147242965435, 0.0042760731593157, 0.00428066928012484, 0.00428421947152068, 0.00428671014185356, 0.00428832547535738, 0.00428878836563558, 0.00428750054577382, 0.0042842903889844
flux1:, 0.654022668153104, 0.00390776214671208, 0.00393110000898467, 0.0039409537729951, 0.003933275447159, 0.00391211386605954, 0.00388803028068976, 0.00387349917542479, 0.00387674646982684, 0.0038971461474151, 0.0039252221614455, 0.0039475513410187, 0.00395379294744465, 0.00394230285297298, 0.00392178577072487, 0.00390744523417807, 0.00391196260200221, 0.0039358957175766, 0.00396558015852789, 0.00398327743781844, 0.00398406401378475, 0.00398471838927728, 0.00400944445293017, 0.00405321241265173, 0.00406738361661673, 0.00404287655672198, 0.00408810137340999, 0.00413505075819809, 0.0041221916702164, 0.00425006228260521, 0.00447326824165312, 0.00421578010766134, 0.00397918480750668, 0.00422740960549709, 0.00430496737573179, 0.00427305148064558, 0.00429717785657819, 0.00436924356343241, 0.00434729132889874, 0.00436214036753699, 0.00441763332156693, 0.00444695224106996, 0.00443378588531808, 0.00440829252550012, 0.00440043418642574, 0.00441639882029047, 0.00444336623786434, 0.00446512189082555, 0.00447338476200775, 0.0044696702686009, 0.00446072847637194, 0.00445309675879259, 0.00445013223571036, 0.00445183609907415, 0.0044562864080817, 0.00446137179233916, 0.00446584847151535, 0.0044693230143455, 0.00447156391912192, 0.0044720222106103, 0.00447010349184273, 0.00446592256594999
flux1:, 0.654285117056858, 0.00404186897500221, 0.00406729588023352, 0.00407865559656117, 0.00407124076559259, 0.00404903203090234, 0.004023144411913, 0.00400698484785322, 0.00400963456765701, 0.00403079225892666, 0.0040606123299273, 0.00408485266420236, 0.00409237613019168, 0.00408115617223792, 0.00406007286484319, 0.00404495422433992, 0.00404920632286267, 0.00407371527027874, 0.00410447935804427, 0.00412314176265069, 0.0041247145360779, 0.00412680311691423, 0.00415444817720185, 0.00420182394475419, 0.00421739345184358, 0.00419102639009696, 0.00423726661990834, 0.00428816839064194, 0.00427550759601109, 0.00441146410858979, 0.00464470873417844, 0.00437981902126659, 0.00413579943868636, 0.00439413966833367, 0.00447621112867758, 0.00444261846919693, 0.00446898355565279, 0.00454453752834547, 0.00452201260815943, 0.00453903646284269, 0.0045989713056557, 0.0046309291490663, 0.00461731981077772, 0.00458992016786977, 0.00458078701640713, 0.00459704641889766, 0.00462554577503864, 0.00464917592954412, 0.00465886816464019, 0.00465574565973783, 0.00464656802344995, 0.00463816970186796, 0.00463432903554069, 0.00463542686301431, 0.00463976635661565, 0.00464526442190637, 0.00465051501089095, 0.00465481929808018, 0.00465760256381068, 0.00465808245427755, 0.00465565784395946, 0.00465067586203303
flux1:, 0.654547565960611, 0.00417484666267391, 0.00420227106425254, 0.00421511862094594, 0.00420803886844352, 0.00418492096116416, 0.00415737943649064, 0.00413969342693847, 0.00414176156514398, 0.00416360784802765, 0.0041950542817856, 0.00422109902115141, 0.00422986902661106, 0.00421899142246366, 0.0041975108627941, 0.00418182206511554, 0.00418598114275691, 0.00421114725108052, 0.00424296020795949, 0.00426246227949072, 0.00426467619156914, 0.0042681650607315, 0.00429890991754456, 0.00435025237921544, 0.00436756928550351, 0.00433949790365126, 0.00438686544548735, 0.0044420269289431, 0.00442945199931739, 0.00457374751777344, 0.00481703083994625, 0.0045448892235915, 0.00429368368416236, 0.00456245245829017, 0.00464957897100263, 0.00461444388474279, 0.00464322503814361, 0.00472225685967855, 0.0046989161543664, 0.00471797008073783, 0.0047824177614496, 0.00481720700986434, 0.0048033576864925, 0.00477421984196821, 0.00476392707342605, 0.00478051553183062, 0.00481048015604873, 0.00483583761133771, 0.00484679531350304, 0.00484416426064389, 0.00483477244822103, 0.00482575845211529, 0.00482126751163666, 0.00482196533402801, 0.00482629030126502, 0.00483214816785751, 0.00483800110054366, 0.00484292900214921, 0.00484611128583674, 0.00484659948323468, 0.00484379465064242, 0.00483822342401171
flux1:, 0.654810014864364, 0.00430609976898096, 0.00433539079219752, 0.00434968950620818, 0.00434302787015069, 0.00431917631165623, 0.00429017912292744, 0.00427110716500596, 0.00427262281022699, 0.00429507150588264, 0.00432798810366583, 0.00435568679091905, 0.00436563735824367, 0.00435517001143201, 0.00433348634972275, 0.00431748088794742, 0.00432176677170005, 0.00434770139345868, 0.0043805325564972, 0.00440071878038184, 0.00440338205238844, 0.00440819897487981, 0.00444221779156242, 0.00449791190786876, 0.00451736569064335, 0.00448779263676978, 0.00453644972775287, 0.00459620620930455, 0.00458358372827513, 0.00473644761500597, 0.00498970420769278, 0.00471048530715977, 0.00445238801647537, 0.0047318928709243, 0.00482470468666832, 0.00478821710602857, 0.0048196613867516, 0.00490216306365728, 0.00487773675701149, 0.00489863390110357, 0.00496762330344106, 0.00500541796848628, 0.00499155020744761, 0.00496089147709643, 0.00494961197916246, 0.00496660457731775, 0.00499797512647184, 0.00502488396332648, 0.00503688956036193, 0.00503459179748015, 0.00502496971562047, 0.00501549014048094, 0.00501061305013572, 0.00501117935318642, 0.00501564649828746, 0.0050218434454144, 0.00502811681406533, 0.00503341397176713, 0.00503678762452672, 0.00503721979681728, 0.00503414626761602, 0.00502822749250208
flux1:, 0.655072463768117, 0.00443499229671821, 0.00446597917584638, 0.00448167357363624, 0.00447552362835098, 0.0044511493714587, 0.00442093989755844, 0.00440065799697795, 0.00440166117225135, 0.00442460824047037, 0.0044587998434697, 0.00448795783911307, 0.00449899148838931, 0.004488997084622, 0.00446732942888196, 0.00445130723512486, 0.00445598886458251, 0.0044828346154522, 0.00451665424072038, 0.00453734054408663, 0.00454021778362143, 0.00454625556860027, 0.00458371614257457, 0.0046441684860397, 0.00466618429570921, 0.00463536112981141, 0.00468552212801514, 0.00475023304719879, 0.00473741606328089, 0.00489904669669562, 0.00516214026719606, 0.00487604450801483, 0.00461140607426011, 0.00490194443437811, 0.00500116955572601, 0.00496357342588622, 0.00499801589691467, 0.00508399584046755, 0.00505819369158785, 0.00508071516047708, 0.00515424208629479, 0.0051951988340739, 0.00518154875950463, 0.00514963381332495, 0.00513760267162049, 0.00515512566414776, 0.00518786283097399, 0.00521612924205287, 0.00522891712610569, 0.00522673572893853, 0.00521682213650107, 0.00520701524452354, 0.00520204388629406, 0.00520280377869027, 0.00520763141264763, 0.00521418627167571, 0.00522069744366924, 0.00522606764330877, 0.0052293594785896, 0.00522961039364692, 0.00522635007949348, 0.00522034008894643
flux1:, 0.655334912671871, 0.00456085599137524, 0.00459332860008132, 0.00461034427399257, 0.004604808292751, 0.00458015420223004, 0.00454901676660158, 0.00452773295252404, 0.00452827278696824, 0.00455159620498337, 0.00458682955511848, 0.00461720893146237, 0.00462919702091161, 0.00461973285544613, 0.00459832503448284, 0.00458263248881685, 0.00458802805025551, 0.00461595902510082, 0.00465073945044765, 0.00467171671071263, 0.00467453461354398, 0.00468165585074362, 0.00472271940601523, 0.0047883530789026, 0.00481338775697522, 0.00478161643594017, 0.00483354680695036, 0.00490359398322084, 0.00489043067913827, 0.00506099135651035, 0.00533371070652749, 0.00504096380956957, 0.00477018896823651, 0.00507204395391191, 0.00517850929303258, 0.0051400980101204, 0.00517797292856811, 0.00526747049411907, 0.00523998712161199, 0.00526388960272317, 0.00534192562568657, 0.00538618562942176, 0.00537299853881184, 0.00534013360982284, 0.00532764838310375, 0.00534588730638673, 0.00537998503689666, 0.00540941074994165, 0.00542267625533434, 0.00542033724827559, 0.00541001991134676, 0.00540000102320695, 0.00539524292168212, 0.00539656982649463, 0.00540203677924119, 0.00540901437434577, 0.00541559068309366, 0.00542070516992898, 0.00542357896300869, 0.00542345556592704, 0.00542004609218637, 0.00541419884888906
flux1:, 0.655597361575624, 0.00468299728032281, 0.00471670810394498, 0.00473495204255132, 0.00473013876006717, 0.00470547529869195, 0.00467373036338416, 0.00465168116630396, 0.00465181470809678, 0.00467537554970319, 0.00471138170150647, 0.00474270378991633, 0.00475548827288414, 0.00474660681556394, 0.00472572681928474, 0.00471075537892872, 0.00471723063678613, 0.00474645150616263, 0.0047821687784926, 0.00480320825222712, 0.00480566333337008, 0.00481370576653643, 0.00485852610196089, 0.00492977559172758, 0.00495831453335683, 0.00492594747331854, 0.00497996029125022, 0.00505574934092491, 0.00504209209234051, 0.00522171191797277, 0.00550376956314413, 0.00520462134593606, 0.00492816432913598, 0.00524160053806486, 0.00535622341751792, 0.0053173331406586, 0.00535917622101637, 0.00545227487054957, 0.00542279432379226, 0.00544781449284067, 0.00553031386974278, 0.00557800428015018, 0.00556552762167734, 0.00553205049760406, 0.00551946611817683, 0.00553866987617881, 0.00557416743951034, 0.00560456473610694, 0.0056179762056523, 0.00561515337356977, 0.00560426522250205, 0.0055941159874954, 0.0055898810210773, 0.00559218624730181, 0.0055986287172065, 0.00560614541840391, 0.00561263594383119, 0.00561714586718094, 0.00561920917890322, 0.00561844769651318, 0.00561486995570598, 0.00560941967574403
flux1:, 0.655859810479377, 0.00480070126384411, 0.00483536906055066, 0.00485473081246837, 0.00485075328488452, 0.00482637395927541, 0.00479437318278937, 0.00477182038562186, 0.00477161221916938, 0.00479525705358706, 0.00483173549826251, 0.0048636852627604, 0.00487708190531141, 0.00486883188291669, 0.00484877051272612, 0.00483495345959619, 0.00484291801275723, 0.00487366202053575, 0.00491029803457369, 0.00493115838705845, 0.00493292599702015, 0.00494170787947736, 0.00499042989702871, 0.0050677362676314, 0.00510029073919741, 0.00506772848404671, 0.00512417909888236, 0.00520614438815049, 0.00519185853953575, 0.00538063924093033, 0.00567167379855754, 0.00536639739218707, 0.00508475593429827, 0.00541001476400391, 0.00553378461698252, 0.00549478656244824, 0.00554122832534537, 0.00563806578953245, 0.00560626622651039, 0.00563212246149101, 0.00571902619262794, 0.00577026044306989, 0.00575873532805336, 0.00572500149653646, 0.00571271943010855, 0.00573319908988224, 0.00577019041285869, 0.00580139753051194, 0.00581461096702188, 0.00581093387928063, 0.00579925159485273, 0.00578901011544675, 0.00578559643358958, 0.00578931685188579, 0.00579712323298771, 0.00580535148550177, 0.00581163970516934, 0.00581519159339275, 0.00581600718392151, 0.00581427503235523, 0.00581044416669761, 0.00580558887914589
flux1:, 0.65612225938313, 0.0049132319548924, 0.0049485471565475, 0.0049689010167232, 0.00496587489679046, 0.00494209180240238, 0.00491021319964338, 0.00488744095199161, 0.00488696361804924, 0.00491052823490377, 0.00494715278507092, 0.00497938503017817, 0.00499318791729397, 0.00498561550361027, 0.00496668370897119, 0.00495449063114871, 0.00496439202789897, 0.00499691803695302, 0.00503446317557222, 0.00505489864857788, 0.00505564253904359, 0.00506496756434665, 0.00511772539517919, 0.00520153196860604, 0.00523863609590612, 0.00520632186263875, 0.00526560156363293, 0.00535421411296378, 0.0053391860967724, 0.00553721456448364, 0.00583679758795176, 0.00552569033636969, 0.00523939963714006, 0.00557669377675557, 0.00571064578626068, 0.00567193859646171, 0.00572369059668222, 0.00582446505405415, 0.00579002463611185, 0.00581641770621343, 0.00590765498807942, 0.00596253172552879, 0.00595218351083676, 0.00591854947902966, 0.00590700166402789, 0.00592912345514556, 0.0059677624936939, 0.00599965817563814, 0.00601233378274653, 0.00600739898597108, 0.00599464439550846, 0.00598429668626646, 0.00598197616989925, 0.00598756007309743, 0.0059971635624216, 0.0060063349571203, 0.0060123517092873, 0.00601460549560483, 0.00601370717635903, 0.0060106100266465, 0.00600637068276711, 0.00600225779083931
flux1:, 0.656384708286884, 0.00501982897095472, 0.00505546061667325, 0.00507666875726508, 0.00507471101097454, 0.0050518505087046, 0.00502049366708892, 0.00499780583315752, 0.00499714090534592, 0.005020455261836, 0.00505688160917573, 0.00508902884067088, 0.00510301580351442, 0.00509616540709206, 0.00507868985913458, 0.00506861871000184, 0.00508093460218181, 0.00511552344838125, 0.00515397967378451, 0.00517374890082474, 0.00517313078805421, 0.00518279253729816, 0.00523970763626594, 0.00533045606030928, 0.0053726625315388, 0.0053410733520295, 0.00540360283583055, 0.00549937977111356, 0.00548352455361365, 0.00569088976829037, 0.0059985371074154, 0.00568192426964968, 0.00539155226057128, 0.00574105919068924, 0.00588624312640341, 0.00584824613031613, 0.00590608315450016, 0.00601105525781349, 0.00597366033850165, 0.00600027545795996, 0.00609576387268189, 0.00615436497729852, 0.00614539378030405, 0.00611219907055033, 0.00610182795750353, 0.00612600082778132, 0.00616650231881262, 0.00619901843944252, 0.00621083824616332, 0.00620422342461723, 0.0061900680234005, 0.00617954130576901, 0.00617854492243639, 0.00618643606949321, 0.00619830464998331, 0.00620871079239181, 0.00621444662150336, 0.00621509532710896, 0.00621200765069478, 0.00620710154764867, 0.00620222782682779, 0.0061989424199751
flux1:, 0.656647157190637, 0.00511970186647813, 0.00515530559531732, 0.00517722176476429, 0.00517644953211637, 0.0051548477775056, 0.00512442883381999, 0.00510214628391463, 0.00510138586061352, 0.00512428005634063, 0.0051601547753048, 0.00519183635617568, 0.00520577482322165, 0.00519968898186842, 0.00518400563587146, 0.00517657251287114, 0.00519180126821738, 0.00522875175999978, 0.00526813608582711, 0.00528701114618584, 0.00528470002256403, 0.00529448622639777, 0.0053556658811037, 0.00545379227723669, 0.0055016659107554, 0.00547130064855936, 0.00553752389211991, 0.00564103752520471, 0.00562430567793297, 0.00584111783162967, 0.00615630495610799, 0.00583454689703965, 0.00554069186761522, 0.00590254650328216, 0.00605999481882779, 0.00602314253838363, 0.00608788436805769, 0.00619737573341875, 0.0061567320516126, 0.00618324477798528, 0.0062828913248242, 0.00634528007497543, 0.00633785227884229, 0.00630540180929062, 0.00629663836361697, 0.00632329721420876, 0.00636593280708296, 0.00639906430459467, 0.00640975004398065, 0.00640103079312724, 0.00638510361391801, 0.00637426197825971, 0.00637476547131597, 0.00638538535073842, 0.00640000866093777, 0.00641199888302983, 0.0064175145281789, 0.00641630433686137, 0.00641056511263905, 0.00640337311451966, 0.00639757324336259, 0.00639512960235377
flux1:, 0.65690960609439, 0.00521202401346451, 0.00524725042875973, 0.00526972359175188, 0.00527025263157258, 0.00525025045359123, 0.00522119639475385, 0.0051996538924129, 0.00519890223828946, 0.00522121326398437, 0.00525618391465778, 0.00528701602921851, 0.00530066877027899, 0.0052953868016503, 0.00528183249026182, 0.00527755958350779, 0.00529620995549156, 0.0053358348780938, 0.00537618315023939, 0.00539395860973983, 0.00538963988398457, 0.00539933706333365, 0.005464873740437, 0.00557080453355391, 0.0056249132264558, 0.00559627828993445, 0.00566665708796637, 0.00577854162827137, 0.00576092650824272, 0.00598733574252736, 0.00630951591600932, 0.00598301884248233, 0.00568630994997136, 0.00606059687805417, 0.00623129604296093, 0.00619603377452587, 0.00626852971231688, 0.0063829190573578, 0.00633876601876515, 0.00636485388601605, 0.00646855917237686, 0.00653477996889122, 0.00652902178806081, 0.00649757024042995, 0.00649081194593947, 0.00652039818833765, 0.00656548855006161, 0.00659930026511654, 0.00660863072296647, 0.00659739943713314, 0.00657929836380572, 0.00656794134860374, 0.00657005185236595, 0.00658378038355804, 0.00660165308800539, 0.00661562801537409, 0.00662106164090758, 0.00661781084235711, 0.00660899514937142, 0.00659902761774513, 0.00659195305204029, 0.00659028956341328
flux1:, 0.657172054998143, 0.00529592820530324, 0.00533043081666739, 0.00535330797841367, 0.00535525001793942, 0.0053371865809889, 0.00530992844548591, 0.00528947084468781, 0.00528884596187386, 0.00531042494385757, 0.00534415084341855, 0.00537375672394032, 0.00538688702550814, 0.00538244231670205, 0.00537134473471693, 0.00537074714887407, 0.0053933276859668, 0.0054359501261525, 0.00547732104183998, 0.00549382290241146, 0.00548720770720519, 0.00549660685325474, 0.0055665786823779, 0.00568072575557354, 0.0057416288715538, 0.00571522284609954, 0.00579023188749661, 0.00591118615739007, 0.00589273167561173, 0.00612894403016868, 0.00645756787874591, 0.00612679750073225, 0.00582789804277651, 0.00621464406469341, 0.00639951216587262, 0.00636629201777409, 0.00644741018716505, 0.00656712852952689, 0.0065192559182566, 0.00654461654842826, 0.00665228404608006, 0.00672236512587506, 0.00671835912214203, 0.00668809851226842, 0.0066836891954024, 0.00671663043935755, 0.00676453433573154, 0.00679916469815347, 0.00680699183334312, 0.00679287807423286, 0.00677218453004342, 0.00676004914960996, 0.00676379350620186, 0.00678094870979304, 0.00680255029420603, 0.00681895048195058, 0.00682452029880493, 0.00681913549105556, 0.0068068796815251, 0.00679365713490958, 0.00678491561725135, 0.00678389320927896
flux1:, 0.657434503901897, 0.00537050589551858, 0.00540394787973098, 0.00542707537918235, 0.00543053376398745, 0.00541473857829587, 0.00538970331162993, 0.00537068094752019, 0.00537031595472796, 0.00539103562195731, 0.00542319881616703, 0.00545121870590634, 0.00546359467164117, 0.00546001076640432, 0.00545167748690321, 0.00545524978332755, 0.00548225862528414, 0.00552820882676373, 0.0055706881110584, 0.00558578272023701, 0.00557661783007782, 0.00558552167286765, 0.00565999416878302, 0.00578274914918486, 0.00585098399356786, 0.00582728258377624, 0.00590740460816309, 0.00603818986915313, 0.00601899912769371, 0.00626528797109076, 0.00659982291745557, 0.00626531985000008, 0.00596493258636715, 0.00636410041747042, 0.0065639725226994, 0.00653324904222355, 0.00662387080441625, 0.00674939696892727, 0.00669766274833917, 0.00672203774240237, 0.00683358905712965, 0.00690754928031252, 0.00690533438459438, 0.00687638548433658, 0.00687459824180084, 0.00691128872149518, 0.00696239022010412, 0.00699805196856572, 0.00700431519784418, 0.00698700678762047, 0.0069633035258639, 0.00695007019682026, 0.00695538591395266, 0.00697620347021002, 0.00700197487023979, 0.00702126415292923, 0.00702726536054105, 0.00701975341038396, 0.00700377757050554, 0.00698685492397215, 0.00697602693916808, 0.00697543116473009
flux1:, 0.65769695280565, 0.00543481123943577, 0.00546687044203965, 0.00549009322040048, 0.00549515653233081, 0.00548193968906603, 0.00545954071102631, 0.00544230410055775, 0.00544234841664875, 0.00546211053878625, 0.00549242651170013, 0.00551852692588283, 0.00552992480044587, 0.00552721069898162, 0.00552191803903569, 0.00553012134884201, 0.00556203691293262, 0.00561164972081118, 0.00565535434407429, 0.00566895735002653, 0.00565703605951947, 0.00566526816928301, 0.00574429705621237, 0.00587602477857141, 0.00595209230186084, 0.00593153487307627, 0.00601725525189576, 0.00615868817000772, 0.00613893289594716, 0.00639564512504983, 0.00673559336039205, 0.00639798876696782, 0.00609686218478624, 0.0065083461470873, 0.00672396717126189, 0.00669619172241691, 0.00679720983840059, 0.00692906702735769, 0.00687341443395741, 0.00689661694049378, 0.00701201275335155, 0.00708987290521889, 0.00708944808015229, 0.00706185573194991, 0.00706287953383435, 0.00710366238452865, 0.00715835719534019, 0.0071953354122281, 0.00720007352010747, 0.0071793374925988, 0.00715222898589834, 0.00713753164141897, 0.00714426151586864, 0.00716887551037125, 0.00719919356159833, 0.00722183737082044, 0.00722863283614989, 0.00721910738914526, 0.00719923483701478, 0.00717822585739448, 0.0071648839297513, 0.00716443090601775
flux1:, 0.657959401709403, 0.00548787005508873, 0.00551824195073962, 0.00554140066932722, 0.00554813440189616, 0.0055377753366389, 0.0055184022397091, 0.00550329644357785, 0.00550391687105275, 0.00552265943754097, 0.0055508871391402, 0.00557476911684487, 0.00558497573723069, 0.00558312100412957, 0.00558110359880709, 0.00559435402320165, 0.00563162686036125, 0.00568523964248342, 0.00573032189690582, 0.00574240725246322, 0.0057275812866467, 0.00573499681727954, 0.00581863159537155, 0.00595966304569504, 0.00604401419457548, 0.00602699286174962, 0.00611879293991266, 0.00627173460615922, 0.00625166489014783, 0.0065192222865296, 0.00686413636561104, 0.00652416635252883, 0.00622310067805477, 0.0066467250537855, 0.00687874834719026, 0.00685436170984147, 0.00696667955534759, 0.00710543305178335, 0.00704590507356011, 0.00706784790555079, 0.00718711291802213, 0.00726891116558963, 0.00727024242813945, 0.00724397429195265, 0.00724790413439185, 0.00729305598880959, 0.00735173761487909, 0.00739038530711441, 0.00739374547070611, 0.00736944792156959, 0.00733858260210828, 0.00732202303737211, 0.00732991442689073, 0.00735834086142583, 0.00739349211991726, 0.00741993170844361, 0.00742793642155792, 0.00741661818720902, 0.00739279080579206, 0.00736739167531587, 0.00735112196804095, 0.00735046846298115
flux1:, 0.658221850613157, 0.00552869271568147, 0.00555709139928933, 0.00558001772202038, 0.00558845458521582, 0.00558119011909512, 0.00556519824547482, 0.0055525574135789, 0.00555393926127807, 0.00557164317725518, 0.00559759400896106, 0.00561900019170737, 0.00562781483191917, 0.00562678517478319, 0.0056282270161839, 0.0056468857921251, 0.00568993164235037, 0.00574788242036135, 0.00579453358621391, 0.00580514241989481, 0.00578733454610927, 0.00579383196681507, 0.0058821196997677, 0.00603274494604284, 0.00612576907504965, 0.00611262079319887, 0.00621096951427452, 0.00637631207840162, 0.00635626554050778, 0.00663516259222809, 0.00698465825463751, 0.00664317585329109, 0.00634302784395819, 0.00677854826889948, 0.00702753723142983, 0.00700696041713738, 0.00713148897888321, 0.00727774436614181, 0.00721449396325988, 0.00723521472366863, 0.00735846388540937, 0.00744427424304504, 0.00744730443857989, 0.0074222524299765, 0.00742908240380005, 0.00747880016646154, 0.00754184609616796, 0.00758257739322169, 0.00758482080647729, 0.00755694461669405, 0.00752203798612918, 0.00750320416151833, 0.00751191368999129, 0.007544038432806, 0.00758419434231959, 0.0076148184955126, 0.00762447850287357, 0.0076116890499329, 0.00758397753043096, 0.00755398848403841, 0.00753441413009077, 0.00753317207788875
flux1:, 0.65848429951691, 0.00555628910853165, 0.00558244672771414, 0.00560495750344632, 0.00561508736288171, 0.00561110012544427, 0.00559880097701023, 0.00558894365251396, 0.00559129200263791, 0.00560798705788242, 0.00563153251774699, 0.0056502530132663, 0.00565748897276459, 0.0056572228980488, 0.00566225038048122, 0.00568661600555981, 0.00573580986107237, 0.00579843527759999, 0.00584688851903895, 0.00585613744798243, 0.00583535403307571, 0.00584088681549093, 0.00593387555739207, 0.00609433727673233, 0.00619635374661634, 0.00618735533564619, 0.00629269901632258, 0.00647135173858113, 0.00645176099323551, 0.00674256100600892, 0.00709632731895374, 0.00675431145068212, 0.00645599749071515, 0.00690310541925856, 0.00716953535356162, 0.00715315925009566, 0.00729080895537364, 0.00744520973639494, 0.0073785047531778, 0.0073981847371586, 0.00752564749810296, 0.00761559956006332, 0.00762026009868849, 0.0075962437713408, 0.00760586222113988, 0.00766025146812134, 0.00772800924199395, 0.00777129008828216, 0.00777279365276678, 0.0077414530323057, 0.00770231046341106, 0.00768079813329525, 0.0076899022617403, 0.00772547497535457, 0.00777067055209181, 0.00780578684756809, 0.00781755395995312, 0.00780370326843107, 0.00777231163126398, 0.0077376556795069, 0.00771446114975084, 0.00771221671411586
flux1:, 0.658746748420663, 0.00556968337898221, 0.00559334866968811, 0.00561524005369039, 0.00562700078754022, 0.00562640929546514, 0.00561806275318001, 0.00561128841792357, 0.00561482952726908, 0.00563059934868941, 0.00565167708795049, 0.00566755415691659, 0.00567304043851633, 0.00567344743209873, 0.00568212467022067, 0.00571242691816278, 0.0057680977623323, 0.00583573047746247, 0.00588626253912721, 0.00589435076513178, 0.00587069318430661, 0.005875280215457, 0.00597302155042437, 0.00614350973663082, 0.00625476332642003, 0.00625012894285036, 0.00636287948410621, 0.0065557558076818, 0.00653715305123485, 0.00684048436233609, 0.00719829162849709, 0.00685685308801459, 0.00656135072613799, 0.00701968066617307, 0.00730393882198102, 0.00729211383534945, 0.00744377943010885, 0.00760700275769279, 0.00753722525835868, 0.00755619985045179, 0.00768823928044704, 0.00778253719560494, 0.00778876094728632, 0.00776553232388807, 0.00777771843597216, 0.00783678279124817, 0.00790955555035012, 0.00795589162805677, 0.00795714518389552, 0.00792259600860843, 0.00787913392715275, 0.0078545706035455, 0.0078635820264189, 0.00790221723832287, 0.00795233535292509, 0.00799214326120131, 0.00800644727341669, 0.00799201573852309, 0.00795727977274355, 0.0079180175311458, 0.00789097311737093, 0.00788731007414823
flux1:, 0.659009197324416, 0.00556792635259264, 0.00558886305149624, 0.00560990572220339, 0.00562317632985105, 0.00562602792644874, 0.00562183707136761, 0.00561842418544263, 0.00562340683350584, 0.00563839246997218, 0.00565701054452684, 0.00566994217462673, 0.00567352551401194, 0.00567448597592431, 0.00568681239617478, 0.00572320797349082, 0.00578563383386746, 0.00585859899331701, 0.00591153024732504, 0.00591874462251752, 0.00589241827150341, 0.00589615180375855, 0.00599870213380159, 0.00617935042283793, 0.00630001059065465, 0.00629989094068847, 0.00642041316752663, 0.00662841982046908, 0.00661143754016964, 0.00692799111967926, 0.0072896971177396, 0.00695008216430575, 0.0066584308034541, 0.00712756976310826, 0.00742995288722716, 0.00742298010413497, 0.00758951852350165, 0.00776226796657118, 0.00768990852543558, 0.00770866817785556, 0.00784579250674632, 0.0079447312533385, 0.00795246592644664, 0.00792971570059573, 0.00794413732343953, 0.00800776841116033, 0.00808579956481386, 0.00813572117283203, 0.00813731981290418, 0.00809996482157336, 0.00805222890827823, 0.00802429885733538, 0.0080326881495059, 0.00807387406364294, 0.00812863702440199, 0.00817320508740202, 0.0081904254753645, 0.00817594140020911, 0.00813832090373653, 0.0080946605360366, 0.00806364572143216, 0.00805817242054703
flux1:, 0.65927164622817, 0.00555010428547706, 0.00556809014487938, 0.00558802667213295, 0.00560262376804679, 0.00560889131993361, 0.00560900028390445, 0.00560920574712564, 0.00561590214228394, 0.00563030387165591, 0.00564654298863213, 0.00565648540028156, 0.00565803277653887, 0.00565939971765694, 0.00567530972524928, 0.00571787925700709, 0.00578728229448983, 0.0058658928340463, 0.00592158526834209, 0.00592830249448602, 0.00589962223676686, 0.00590267246361769, 0.00601009291279648, 0.00620097673078208, 0.0063311402108046, 0.00633562282964453, 0.0064642219449711, 0.00668825024740656, 0.00667361741771261, 0.00700414623123173, 0.00736970123485145, 0.00703329369500779, 0.0067465955089505, 0.00722609396180216, 0.00754680428507253, 0.00754492973131978, 0.00772713278436026, 0.00791012761523356, 0.0078357757251963, 0.00785495806548964, 0.0079978233419547, 0.00810180077263708, 0.00811102231099171, 0.00808838779367424, 0.00810460092336043, 0.00817256902530993, 0.00825602598023296, 0.0083100697619084, 0.00831270093567391, 0.00827308902477906, 0.00822126812665114, 0.00818973687535549, 0.00819695829480773, 0.00824007326114607, 0.00829904279896875, 0.00834829179695069, 0.00836873086151525, 0.00835474469376854, 0.00831480961260974, 0.00826711089884072, 0.00823213507148529, 0.00822451363367077
flux1:, 0.659534095131923, 0.00551534377868044, 0.00553017072019235, 0.0055487158446635, 0.00556439425465653, 0.00557397701018434, 0.00557847181150323, 0.00558253142275769, 0.00559123710067605, 0.0056053140161675, 0.0056193275876478, 0.00562629666755899, 0.00562569828170879, 0.00562730061708516, 0.00564666505004284, 0.00569541114229627, 0.00577195266819885, 0.0058565033865861, 0.00591535623104099, 0.00592204148698605, 0.00589143267649048, 0.00589404847790952, 0.00600640353014972, 0.00620754000164209, 0.00634723584145604, 0.00635634602232251, 0.00649325627451714, 0.00673417496439935, 0.00672270857871926, 0.00706802802436885, 0.00743747871861707, 0.00710580148997744, 0.00682522368768317, 0.00731460736010721, 0.00765374938796745, 0.00765716268023264, 0.00785572794094139, 0.00804968920739947, 0.00797402130088436, 0.00799439613454889, 0.00814380001140612, 0.00825332377089074, 0.00826404951805521, 0.0082411250387351, 0.00825857600905319, 0.00833052222673114, 0.00841947963943267, 0.00847816739703994, 0.00848259278022975, 0.0084414118824614, 0.00838584647260565, 0.0083505832046037, 0.00835610312394499, 0.00840043899267481, 0.00846302501623474, 0.00851671850423259, 0.0085405777405616, 0.00852763441481492, 0.00848604519059212, 0.00843481680387555, 0.00839603552683894, 0.00838601134022893
flux1:, 0.659796544035676, 0.0054628140450331, 0.0054742897093493, 0.00549113386600406, 0.00550759149640326, 0.00552031993571314, 0.00552923177274445, 0.00553736096399313, 0.00554839300784018, 0.0055624599565821, 0.00557447179432497, 0.0055785434022552, 0.00557571599714774, 0.00557736318077269, 0.00559999228585111, 0.00565483856337101, 0.00573861408100696, 0.00582937458626396, 0.00589181742650941, 0.00589901898335761, 0.00586701367625684, 0.00586951960451149, 0.00598687479701552, 0.00619822410613317, 0.0063474201030351, 0.00636112246340798, 0.00650649803212991, 0.00676514624600151, 0.0067577385265661, 0.0071187263158127, 0.00749221829181109, 0.00716693478882822, 0.00689371404190092, 0.00739249593518463, 0.00775007726785266, 0.00775891539659186, 0.00797441957125053, 0.00818005403117162, 0.00810382057410096, 0.00812627024829154, 0.00828313807286982, 0.00839882718533432, 0.00841112870535319, 0.00838747927824058, 0.008405511093316, 0.00848094243882297, 0.00857536606806431, 0.00863918137741666, 0.00864621384847596, 0.00860427719803869, 0.00854546146387585, 0.00850645772112447, 0.00850978387637308, 0.00855457486479514, 0.00862005261215196, 0.00867779557477245, 0.00870515672379203, 0.00869376749760747, 0.00865125016572938, 0.00859713943412262, 0.00855486440754969, 0.00854229353437923
flux1:, 0.660058992939429, 0.0053917289226849, 0.00539967957760573, 0.00541449553533583, 0.00543138212511147, 0.00544702609540679, 0.00546033618417963, 0.00547273013051961, 0.00548642304653788, 0.00550084457221518, 0.00551114410290079, 0.00551245316739511, 0.00550734350424968, 0.00550883125160958, 0.00553447902773658, 0.00559527023126019, 0.00568630477642711, 0.00578351154565142, 0.00584999494626411, 0.00585833467548016, 0.00582556317564864, 0.00582835322619753, 0.00595077232568047, 0.00617224004302087, 0.00633084963760323, 0.00634905073600732, 0.00650295955369931, 0.00678013827544224, 0.00677774030780654, 0.0071553335754576, 0.00753311165704992, 0.00721602714034358, 0.00695147639038944, 0.00745916862519279, 0.00783510806343886, 0.00784946431978799, 0.00808234332937342, 0.00830032698065431, 0.00822433973288208, 0.00824983737324596, 0.00841520253508408, 0.00853778405360028, 0.00855179951190977, 0.00852697837999031, 0.00854484267530283, 0.00862313191008215, 0.00872286470171723, 0.00879222855807319, 0.00880270504532754, 0.00876093099899455, 0.00869950795126563, 0.0086568912259286, 0.00865760086596304, 0.00870205614018611, 0.00876959071250235, 0.0088308364598544, 0.00886164832185665, 0.00885226347904397, 0.00880958033512926, 0.00875335510881943, 0.00870805611248878, 0.00869292800461066
flux1:, 0.660321441843183, 0.00530135179957648, 0.00530562633290093, 0.00531807843061185, 0.00533500734120126, 0.0053532863862378, 0.00537093122123928, 0.00538776342302208, 0.00540446213208711, 0.0054196432186031, 0.00542857817713594, 0.00542731650384374, 0.00541990481598693, 0.00542102173393007, 0.00544939163412981, 0.00551589501268533, 0.00561413916043962, 0.00571798701328691, 0.00578897082494638, 0.00579913085503782, 0.00576630920352957, 0.00576983822116094, 0.00589738028139317, 0.00612882007756151, 0.00629670905071573, 0.00631926178173007, 0.00648168258758946, 0.00677814298675408, 0.00678174575998203, 0.00717693311786182, 0.00755933848075902, 0.007252400514111, 0.0069979176215216, 0.00751404287453938, 0.00790818821845817, 0.00792812554466806, 0.00817866462133249, 0.00840962789843118, 0.0083347478474085, 0.00836433540056117, 0.00853931611335496, 0.00866961759046925, 0.00868556347324728, 0.00865913365941173, 0.00867600941604637, 0.00875640148455188, 0.00886115386529534, 0.00893640104323687, 0.00895115243311634, 0.00891053840288071, 0.00884728775601006, 0.00880132883137284, 0.00879909392578161, 0.00884243188788729, 0.00891110869202382, 0.00897517359183089, 0.00900924532328445, 0.00900222909682819, 0.00896014607079659, 0.00890266881191232, 0.00885496632922725, 0.00883741935199461
flux1:, 0.660583890746936, 0.00519100675430324, 0.00519148136057224, 0.00520123658031417, 0.00521779851997193, 0.00523839315738026, 0.0052602690926632, 0.00528168769945979, 0.00530173734415739, 0.00531811095704947, 0.00532607762528215, 0.0053224903895271, 0.00531279368981039, 0.00531332873585927, 0.00534408083410315, 0.0054159891233201, 0.00552131599910848, 0.00563194925307442, 0.00570788887967657, 0.0057205949348202, 0.00568850924747944, 0.00569328288020407, 0.00582599941090114, 0.00606721556848657, 0.00624420825764045, 0.00627091884784899, 0.00644174130280277, 0.00675816889594681, 0.00676878275996715, 0.00718258948128573, 0.0075700524574651, 0.00727534912475273, 0.00703242608824075, 0.00755652852481107, 0.00796868491329526, 0.00799425237328185, 0.00826258784040792, 0.00850710448863175, 0.00843423032570647, 0.00846899732198064, 0.00865477168311813, 0.00879371029778753, 0.00881189201160933, 0.00878345132585043, 0.00879847073302857, 0.00888009724482086, 0.00898944362259554, 0.00907080171367786, 0.00909062137691224, 0.00905221280576042, 0.00898803175619904, 0.00893914500109268, 0.00893375288811603, 0.00897523515967564, 0.00904409454257027, 0.00911017980916682, 0.0091471811304665, 0.00914279018692318, 0.00910204241484666, 0.00904423724316135, 0.00899488511796363, 0.00897521280892951
flux1:, 0.660846339650689, 0.0050600986839821, 0.00505668187898511, 0.00506342195130191, 0.00507919951275647, 0.00510176230932048, 0.00512772859244197, 0.00515385006103367, 0.00517758264273133, 0.00519559429534055, 0.00520302548486599, 0.00519740645789763, 0.00518548165369797, 0.00518523242705654, 0.00521799218423831, 0.00529492838334354, 0.0054071318583636, 0.00552463531363141, 0.00560596624584595, 0.00562196834722177, 0.0055914569635083, 0.00559802088078798, 0.00573595307609906, 0.00598670225923633, 0.00617258733546772, 0.00620322558473463, 0.00638225285380116, 0.00671924720848303, 0.00673788060267506, 0.00717134603849838, 0.00756437369646765, 0.00728412785248349, 0.00705435879821663, 0.00758601445134531, 0.00801598216087745, 0.00804723291730053, 0.00833336538240858, 0.00859194657303542, 0.0085220030740978, 0.00856306586539798, 0.00876084627746513, 0.00890941525575262, 0.00893023586737554, 0.0088994440842898, 0.00891172497796322, 0.00899362741919277, 0.00910701054174267, 0.00919458366930539, 0.00922019641097653, 0.00918505205643968, 0.00912092945437293, 0.00906966565416997, 0.00906103383346827, 0.00909999709504294, 0.00916807140615173, 0.00923529095388217, 0.00927475948186751, 0.00927312630312283, 0.00923438372704979, 0.00917719782382124, 0.00912705612080501, 0.00910570281697019
flux1:, 0.661108788554442, 0.00490814409327073, 0.00490078184115065, 0.00490421571661676, 0.00491879781052445, 0.00494296341606034, 0.00497284320280243, 0.00500374328848094, 0.00503146148711498, 0.00505155128692096, 0.00505890239895319, 0.00505158804337778, 0.00503753487517766, 0.00503631675239252, 0.00507068542091421, 0.0051522093672945, 0.00527100335892536, 0.00539539308185602, 0.00548251396466511, 0.00550256517048573, 0.00547449939923744, 0.00548342808683622, 0.00562660372049668, 0.0058865955249932, 0.00608113154332833, 0.00611544451880605, 0.00630239743096496, 0.00666044799617897, 0.00668808601971681, 0.00714223349744799, 0.00754139153034887, 0.00727794936244955, 0.00706303530332827, 0.00760186179663793, 0.00804948055033214, 0.00808648975275911, 0.00839030663622579, 0.0086634011493213, 0.00859732658918545, 0.00864580684498421, 0.00885681393828784, 0.00901606652357452, 0.00904003265682044, 0.00900663895182604, 0.00901532224435283, 0.00909648357940369, 0.00921322772566956, 0.00930698669814396, 0.00933902002856611, 0.00930817508365369, 0.00924515983610705, 0.00919219152125475, 0.00918037566089228, 0.00921625977495795, 0.00928261118406912, 0.00935002446344549, 0.0093913802262308, 0.00939250269509605, 0.00935633779564862, 0.00930069920314327, 0.00925069832721195, 0.00922824368687356
flux1:, 0.661371237458196, 0.00473481281230735, 0.00472349377223428, 0.00472337005606641, 0.00473636567429925, 0.00476175941040143, 0.0047953387498261, 0.00483104123978747, 0.00486300007258818, 0.00488558289597126, 0.00489331650673629, 0.00488467914520719, 0.00486864297794374, 0.00486629901954514, 0.00490186550791273, 0.00498748193449757, 0.00511250043005911, 0.00524371411539621, 0.00533696853195243, 0.00536180225590196, 0.00533706615092616, 0.00534895108568736, 0.00549738034982718, 0.00576627619762335, 0.00596919708121375, 0.00600692585674377, 0.00620144763040475, 0.00658090700418735, 0.00661849007914556, 0.0070942906523142, 0.00750017971221823, 0.00725599227226196, 0.00705774081991302, 0.0076034061953466, 0.00806860163995303, 0.0081114829497481, 0.00843278699939779, 0.00872078743824942, 0.00865951928422615, 0.00871652002451647, 0.00894195537094866, 0.00911298617208146, 0.0091407099573613, 0.00910457831721837, 0.00910886798206364, 0.00918825122821217, 0.00930758430684427, 0.00940736448513317, 0.00944632402728075, 0.00942075278871321, 0.00935991763780936, 0.00930601722608905, 0.0092912118095434, 0.00932358294547991, 0.00938734048978743, 0.00945398919156183, 0.00949655623576139, 0.00950029463583733, 0.00946715455182178, 0.00941392891719082, 0.00936502687923907, 0.00934215977782393
flux1:, 0.661633686361949, 0.00453997952356423, 0.00452474063689913, 0.00452085987608789, 0.00453191100771948, 0.00455815605100489, 0.00459518125099918, 0.00463564517933294, 0.00467203237338931, 0.00469747694696539, 0.0047060464432736, 0.00469648673284178, 0.00467866117327787, 0.0046750725435317, 0.00471142625560256, 0.00480059366888177, 0.00493139081824779, 0.00506927736667305, 0.00516893442906693, 0.00519924066682391, 0.00517870984457159, 0.00519414637095308, 0.00534781568831514, 0.00562522562082836, 0.00583624596075966, 0.00587714432910703, 0.0060788049103816, 0.00647986126456796, 0.00652826388141055, 0.00702659613593307, 0.0074398234075343, 0.00721742045733653, 0.00703773918397045, 0.00758996941408977, 0.00807279679826936, 0.00812171679953208, 0.00846025675828216, 0.00876351095147279, 0.00870796952656437, 0.00877454709232882, 0.00901556350340175, 0.00919948672572867, 0.00923168275565137, 0.00919281304880554, 0.00919201570804057, 0.00926860713449947, 0.00938969079688282, 0.00949519829203291, 0.00954144890123985, 0.00952202878445395, 0.00946443086978505, 0.00941044226342114, 0.00939297362027108, 0.00942154135361354, 0.00948193581011877, 0.00954688326820553, 0.00958991807043373, 0.00959600050191853, 0.00956618576404744, 0.00951613488662649, 0.00946927027528191, 0.00944675344309565
flux1:, 0.661896135265702, 0.00432378293044365, 0.00430471569200443, 0.00429694262295985, 0.00430573645385296, 0.00433245998876237, 0.00437263405809621, 0.00441774033327473, 0.00445865639020837, 0.00448726410907016, 0.00449709692295172, 0.00448703584257996, 0.00446766503047256, 0.00446276141947581, 0.00449950525019374, 0.0045916446658138, 0.00472769411712259, 0.004872002016516, 0.00497823580117216, 0.00501463638966125, 0.00499915553891933, 0.00501872744293842, 0.00517759017471595, 0.0054630670347077, 0.00568188663945373, 0.00572574015112525, 0.00593403941780647, 0.00635668979018258, 0.0064166991951918, 0.00693830768573778, 0.0073594550685231, 0.00716141141061387, 0.00700229427288887, 0.00756087886442683, 0.00806155920187996, 0.00811674952347671, 0.00847224947737738, 0.00879107562827655, 0.00874214609976751, 0.00881927720644302, 0.0090769454239147, 0.00927486939056235, 0.00931234589018502, 0.0092708886087557, 0.00926444968846283, 0.00933730367711009, 0.00945926968619038, 0.00957009577556568, 0.00962384958563794, 0.00961132828759023, 0.00955796812705515, 0.009504772705741, 0.00948508444412781, 0.00950971198816631, 0.00956610721110637, 0.00962847919846336, 0.0096712052931864, 0.00967924214967155, 0.00965289402019888, 0.0096066391230948, 0.00956268277694877, 0.00954131026903846
flux1:, 0.662158584169456, 0.00408668992237227, 0.00406394764725726, 0.00405222357221831, 0.00405850423241274, 0.00408534309218814, 0.00412832204947906, 0.0041778604521286, 0.0042232993673802, 0.00425528365662397, 0.00426676461825629, 0.00425663509998498, 0.00423601534635238, 0.0042297846136, 0.00426654699949248, 0.00436104939283424, 0.00450174202731646, 0.00465210620283912, 0.00476497409200952, 0.00480799700336723, 0.0047983555437736, 0.00482261624019695, 0.00498657927294068, 0.00527960966200913, 0.00550591628119317, 0.00555255960264641, 0.0057669289727373, 0.00621095471097419, 0.00628324942938093, 0.00682870415137088, 0.00725829480702589, 0.0070871900504976, 0.00695069702063048, 0.00751549200192644, 0.0080344370241585, 0.0080962044625614, 0.00846838944066979, 0.00880309329333842, 0.00876160705678181, 0.00885015128090887, 0.00912542242587558, 0.00933841998806118, 0.00938206383317007, 0.00933832713566837, 0.00932586090709112, 0.00939414331442481, 0.00951613378658952, 0.00963177675145149, 0.00969308892893327, 0.00968805646124827, 0.00963983717074599, 0.00958831540929617, 0.0095669465185935, 0.00958765337318249, 0.00963957268940369, 0.00969859805573925, 0.00974024586591645, 0.00974975350047101, 0.0097268514630059, 0.00968484391165378, 0.00964455245076975, 0.00962510253654216
flux1:, 0.662421033073209, 0.00382956224809682, 0.00380336843374439, 0.00378772375567084, 0.00379130379346104, 0.00381791002968995, 0.00386329976720075, 0.00391695715435329, 0.00396678864223208, 0.00400225558570514, 0.00401571084072446, 0.00400594906157829, 0.00398442932099972, 0.00397692535392824, 0.00401337011158193, 0.00410960143274518, 0.00425424080747078, 0.00441016780842625, 0.00452958791748173, 0.00457964060286157, 0.00457654599074426, 0.00460599543716515, 0.00477490085721887, 0.00507489215365752, 0.00530836085863578, 0.00535769136501613, 0.00557749363366112, 0.00604243853980651, 0.00612756681122455, 0.00669722547063327, 0.00713569062510962, 0.00699406388030976, 0.00688229449672146, 0.00745322206475816, 0.00799104577928691, 0.00805978093141348, 0.00844839773088373, 0.00879929004675464, 0.00876600714646314, 0.00886666657707084, 0.00916033071187433, 0.00938940561598357, 0.00944016136080032, 0.00939460982529044, 0.00937592134491384, 0.00943894842941473, 0.00956015726794624, 0.00968005030515331, 0.00974882284186058, 0.00975169000682956, 0.00970937872148453, 0.00966036894812333, 0.00963792510140582, 0.00965488151542879, 0.00970202766896624, 0.00975707693662267, 0.00979692725619862, 0.0098073603062333, 0.00978773061556418, 0.00975023237244929, 0.00971420665264201, 0.00969739297655025
flux1:, 0.662683481976962, 0.00355372387176621, 0.0035243813878156, 0.00350494801314661, 0.00350571949042121, 0.00353176604414394, 0.00357912018247601, 0.00363647051750405, 0.00369042443116814, 0.00372935528017853, 0.00374503712158422, 0.00373607335079986, 0.00371405386145426, 0.00370540151822234, 0.00374123420351943, 0.0038385369827342, 0.00398633209284397, 0.00414718378328733, 0.00427291185706137, 0.00433025381778513, 0.00433430227687276, 0.0043693591675216, 0.00454296058313073, 0.00484922325111342, 0.005089510698662, 0.0051414964253037, 0.00536602386235715, 0.00585117472536107, 0.00594953319998931, 0.00654350710029014, 0.00699115485687776, 0.00688145604012821, 0.00679651785500676, 0.00737356205392626, 0.00793107834299355, 0.00800726316232781, 0.00841209672566978, 0.00877950963637409, 0.00875510412721982, 0.00886838313905637, 0.0091810254936826, 0.00942707543629453, 0.00948591905396953, 0.00943916433787169, 0.00941426217546251, 0.00947153271729993, 0.00959124559147009, 0.00971478909052923, 0.00979078253386976, 0.00980176719884857, 0.00976596074420432, 0.00972021684511887, 0.00969733573999741, 0.00971084854632738, 0.00975311560203659, 0.00980373528372917, 0.00984116426684091, 0.00985195535557475, 0.0098352907867312, 0.00980236627492925, 0.00977101752006907, 0.00975744144844685
flux1:, 0.662945930880715, 0.00326102804637719, 0.00322892843371215, 0.00320595132365102, 0.00320389602371221, 0.00322908230200843, 0.00327790115852222, 0.00333839774983161, 0.00339605122783822, 0.00343828729753306, 0.00345636017055876, 0.00344860896802283, 0.00342653731570702, 0.00341693333733644, 0.00345190303461601, 0.00354959393816188, 0.00369964930779541, 0.00386462556844081, 0.00399623198311493, 0.00406094702714236, 0.00407259193689099, 0.00411356131605929, 0.0042914948067429, 0.00460321927009355, 0.00484995108581505, 0.00490463159673992, 0.00513310241743183, 0.00563747085150404, 0.00574928416934018, 0.00636740753887055, 0.00682439510530888, 0.00674893433880294, 0.00669290715408986, 0.00727610515763666, 0.00785431219911333, 0.00793852649052475, 0.00835941308703985, 0.00874371427697827, 0.00872876429396379, 0.00885493316977798, 0.00918689071257967, 0.00945066853911521, 0.00951857704452999, 0.00947136129164248, 0.00944046080239646, 0.00949167979334584, 0.00960931032429716, 0.00973590663377479, 0.00981875926556979, 0.0098378815058816, 0.00980897837461277, 0.00976712852910084, 0.00974444048635425, 0.00975493014922612, 0.00979240579991109, 0.00983834592909165, 0.00987286887809464, 0.00988347364048165, 0.0098693637369583, 0.00984088405173344, 0.00981440996272725, 0.00980451695441261
flux1:, 0.663208379784469, 0.00295392377161437, 0.00291955550050228, 0.00289340222812027, 0.0028886000659883, 0.0029126568772744, 0.00296238740213764, 0.00302535755814433, 0.00308612532745105, 0.00313135572160906, 0.00315188359931379, 0.00314573311786373, 0.00312409700951319, 0.00311380595496735, 0.0031477017352561, 0.00324506486421033, 0.00339636839289689, 0.00356448965818042, 0.00370133741480972, 0.00377330638788977, 0.00379282508587886, 0.00383986213037414, 0.00402161222563956, 0.0043378397536804, 0.00459058957427916, 0.00464806885691156, 0.00487962211574571, 0.00540192614278164, 0.00552722820319086, 0.00616902999301899, 0.00663534024104926, 0.00659623633273455, 0.00657113273358643, 0.00716056157931835, 0.00776061466455435, 0.00785354092976618, 0.00829037963406749, 0.00869198366365224, 0.00868696742550882, 0.00882603367538822, 0.00917735550121893, 0.00945943063838742, 0.00953734908467174, 0.00949052232038849, 0.00945403990757158, 0.00949913295309988, 0.00961425323227858, 0.00974334202775439, 0.00983259565470389, 0.009859682474043, 0.00983786306296894, 0.0098003718295868, 0.00977845732023221, 0.00978642648240367, 0.00981938344530794, 0.00986061572712581, 0.00989192654592407, 0.0099018712275251, 0.00988984151392159, 0.00986550113652695, 0.00984387373291437, 0.00983791641229745
flux1:, 0.663470828688222, 0.00263552126926637, 0.00259947550732336, 0.00257064238637258, 0.00256327684419574, 0.00258596993451529, 0.0026360063389935, 0.00270064859404477, 0.00276377684782109, 0.00281152944541273, 0.00283446476528253, 0.00283026494583645, 0.00280958112783444, 0.0027989256921971, 0.00283156741280674, 0.00292784359266294, 0.00307925294663851, 0.00324934363333853, 0.00339056841920197, 0.00346944349901204, 0.00349690372265241, 0.00354997495205984, 0.00373483641428767, 0.00405442379036764, 0.00431268306721649, 0.00437311410837998, 0.00460680288842582, 0.00514544664603396, 0.00528406440257072, 0.00594874119794312, 0.0064241639675541, 0.00642329231909283, 0.00643101448193003, 0.00702677341337261, 0.00764994786681962, 0.00775237326134547, 0.0082051367132384, 0.00862451299523566, 0.0086298111230873, 0.00878150177811547, 0.0091519170554065, 0.00945263967959832, 0.00954144716597722, 0.00949594004643209, 0.00945447926900599, 0.00949359746751546, 0.00960596152352388, 0.00973705396523117, 0.00983218516106643, 0.00986688505273651, 0.00985210187541388, 0.00981923809537794, 0.00979858435452053, 0.00980457879457557, 0.00983345449111978, 0.00987017868364293, 0.00989818167676659, 0.00990711001469056, 0.00989666787794432, 0.00987601326128819, 0.00985897962531312, 0.00985699003355698
flux1:, 0.663733277591975, 0.00230965507584121, 0.00227262744364897, 0.00224174074287906, 0.0022321001272126, 0.00225323157868756, 0.00230291644979123, 0.00236830061313017, 0.00243286496900509, 0.00248250116423249, 0.00250767557426393, 0.0025057251511328, 0.00248652417358889, 0.0024758696594269, 0.00250709325140814, 0.00260146597075358, 0.00275169456257384, 0.00292236855910398, 0.00306686204244428, 0.00315204387637767, 0.00318727137948345, 0.00324611487607746, 0.00343315135911639, 0.00375472956993791, 0.00401786798436977, 0.0040814291226493, 0.00431621166143417, 0.00486926202063079, 0.0050208024786549, 0.00570719128785963, 0.00619130942511912, 0.00623024915811313, 0.00627254143261456, 0.00687473030359573, 0.0075223757637297, 0.00763518940974542, 0.00810393372328002, 0.00854161064481433, 0.0085575141982749, 0.00872127121018302, 0.00911016810115968, 0.00942963865038142, 0.00953011496051895, 0.00948690813449956, 0.00944123862253657, 0.0094747540747242, 0.00958431330699198, 0.00971702326597047, 0.00981747858462536, 0.00985928566263886, 0.00985126484997421, 0.0098230778339092, 0.0098040371789636, 0.00980860084822395, 0.00983396534396265, 0.00986660201960244, 0.00989143284919678, 0.00989914864125622, 0.00988983295450849, 0.00987230160030101, 0.00985939807812121, 0.00986117133233865
flux1:, 0.663995726495728, 0.00198094120142683, 0.00194372819829222, 0.00191153920176824, 0.00190001278943122, 0.00191941982441723, 0.00196804579416341, 0.00203311630646662, 0.00209802451677978, 0.00214873831799649, 0.00217585560558617, 0.00217638805952149, 0.00215919495098808, 0.00214892813267238, 0.00217856598213702, 0.00227014495904678, 0.00241774868620983, 0.00258739806347435, 0.00273379556364169, 0.00282441457534862, 0.00286696355368174, 0.00293104988497407, 0.00311905076784678, 0.0034409785398673, 0.00370819571548232, 0.00377505914945893, 0.00400978734323245, 0.00457494701441135, 0.00473878778992623, 0.00544533807892513, 0.00593751793064655, 0.0060174977487209, 0.0060958942967482, 0.00670458874555623, 0.00737807530368108, 0.0075022589847611, 0.00798713126269318, 0.00844369571798412, 0.00847041844472664, 0.00864540784622339, 0.00905182595183546, 0.00938987236878656, 0.0095026667226451, 0.00946275783144736, 0.00941378785184148, 0.00944228009493712, 0.00954918994477236, 0.00968326062806495, 0.00978849397493913, 0.00983678078935441, 0.00983503561492394, 0.00981134188043075, 0.00979409469565952, 0.00979772131278168, 0.0098202345004966, 0.00984940321369809, 0.00987143631329693, 0.00987793806753551, 0.00986936917429621, 0.00985433712312434, 0.00984491688134377, 0.00985000814413801
flux1:, 0.664258175399482, 0.00165482171078884, 0.00161831096929634, 0.00158568418280847, 0.0015727528720427, 0.00159030411836458, 0.00163711658353437, 0.00170069997701782, 0.00176470026266228, 0.00181552250002492, 0.00184415425836529, 0.00184732315517498, 0.00183263450622567, 0.00182313761672771, 0.00185099505679136, 0.00193879863496778, 0.00208216457261706, 0.00224895258404747, 0.00239562614560976, 0.00249052923764025, 0.0025396570973815, 0.00260815257501662, 0.00279558946655776, 0.0031159031465167, 0.00338617317133539, 0.00345646614796792, 0.00368987079523954, 0.00426444853401211, 0.00443973192067964, 0.00516447720763128, 0.00566386321792421, 0.00578570567644134, 0.00590147264983303, 0.00651669694070957, 0.00721735290921575, 0.00735396335551679, 0.00785520396323681, 0.00833129521840825, 0.00836898787033535, 0.00855412184968115, 0.00897675950462902, 0.0093329240987706, 0.0094585273134879, 0.00942289642788941, 0.00937163973136215, 0.00939587336057402, 0.00950049059651017, 0.00963581489963746, 0.00974532491072896, 0.00979938239379282, 0.00980323882493236, 0.00978362121923064, 0.00976814670612898, 0.00977123112437728, 0.00979159125300901, 0.00981807428753587, 0.00983791486041498, 0.00984341921482303, 0.00983534563804475, 0.00982218065742642, 0.00981545376958254, 0.00982318995708035
flux1:, 0.664520624303235, 0.00133758653260552, 0.0013027407436635, 0.00127063530676676, 0.00125685713559051, 0.00127244705370233, 0.00131664892569481, 0.00137746649017203, 0.001439162544662, 0.00148897107815401, 0.00151855588340492, 0.00152442039578877, 0.00151267882625773, 0.00150429987919726, 0.00153012916598418, 0.00161306689828301, 0.00175040512001233, 0.00191226444376294, 0.00205732219334272, 0.00215506588566611, 0.00220971366536131, 0.00228144743964871, 0.00246643206891835, 0.0027827940522441, 0.00305480507403856, 0.00312856436346893, 0.00335923661563949, 0.00394011620862334, 0.004125746295078, 0.00486627668054204, 0.00537178982379807, 0.00553585429410829, 0.00568992670243227, 0.00631162525641393, 0.00704066600567554, 0.00719080757899758, 0.00770874353336665, 0.00820504003081666, 0.00825380435154631, 0.00844777416378618, 0.00888501055356662, 0.0092585476843841, 0.00939726886454918, 0.00936684306415012, 0.00931438050478485, 0.00933527416989385, 0.00943814419491761, 0.00957477708550795, 0.00968814205589778, 0.00974722437394195, 0.00975585779435476, 0.00973967816024781, 0.00972573580615878, 0.00972852889940782, 0.00974741563594363, 0.00977210880443283, 0.00979056864287744, 0.00979551984592881, 0.00978785805701196, 0.00977597525255552, 0.00977105968013377, 0.00978056664645104
flux1:, 0.664783073206988, 0.0010363590435276, 0.0010041941733743, 9.73639390644324e-4, 9.59631088843465e-4, 9.73173905015195e-4, 0.00101393378832852, 0.00107062075427745, 0.0011284945544285, 0.00117603147721433, 0.00120587857957249, 0.00121439038235119, 0.00120595785990125, 0.00119897898562683, 0.00122245245444737, 0.00129930937292093, 0.00142864907990237, 0.0015832861923933, 0.00172457873907571, 0.00182342958881763, 0.00188220911271129, 0.00195564551080346, 0.00213589100932832, 0.00244553961145076, 0.00271763140750825, 0.00279475180382265, 0.00302112061978251, 0.00360473122916289, 0.00379937331430297, 0.0045528112475103, 0.00506315122814034, 0.00526927682964677, 0.00546219132139008, 0.00609020002922866, 0.00684864764667994, 0.0070134351778958, 0.00754846099602103, 0.00806565858439223, 0.0081255587595308, 0.00832687564534564, 0.00877680647725277, 0.00916669150421851, 0.00931864025927011, 0.00929425817429289, 0.00924169466512632, 0.00926028166680431, 0.00936211532508384, 0.00950027658836461, 0.00961718427298343, 0.0096805557534253, 0.00969303709525288, 0.00967946274718205, 0.00966658698700323, 0.00966915800465114, 0.00968717410156844, 0.00971102736648193, 0.00972908501292538, 0.00973414862289129, 0.00972701241436764, 0.00971592853665626, 0.00971190948087706, 0.00972215446774588
flux1:, 0.665045522110741, 7.59029901805136e-4, 7.30589067232252e-4, 7.02655771424906e-4, 6.8907222123107e-4, 7.00497208204492e-4, 7.36962644733494e-4, 7.88095225916217e-4, 8.40538741361931e-4, 8.8443560586727e-4, 9.13734348406944e-4, 9.24727470464709e-4, 9.19859433399476e-4, 9.14465356108719e-4, 9.35149773915164e-4, 0.00100457402844268, 0.00112376526203991, 0.00126867187490119, 0.00140380648838186, 0.00150174952004078, 0.00156293823339494, 0.00163615580191032, 0.00180894376898657, 0.00210864805560067, 0.00237875099834232, 0.00245892888433893, 0.00267923482644714, 0.00326152583919446, 0.00346360729083055, 0.00422658944026795, 0.00474024080586303, 0.00498769173738472, 0.00521951781220301, 0.00585353625663389, 0.0066421308215477, 0.00682264348442961, 0.00737518671890413, 0.00791396700059077, 0.00798503692648169, 0.00819207801598518, 0.00865256253705908, 0.00905751176000415, 0.00922258687864359, 0.00920496434144043, 0.00915338206849058, 0.00917076305372079, 0.00927240264934595, 0.00941246849989889, 0.00953273805849719, 0.00959971890479784, 0.00961506755662581, 0.00960311079097173, 0.00959062052900166, 0.00959283066396742, 0.00961044684306114, 0.00963439865622329, 0.00965314575875257, 0.0096591857943397, 0.00965290225837286, 0.00964228468627718, 0.00963827887209854, 0.00964812681408577
flux1:, 0.665307971014495, 5.14123602175572e-4, 4.90448556014865e-4, 4.66218620036901e-4, 4.53732574565035e-4, 4.62982755240156e-4, 4.94300147499678e-4, 5.38431591912814e-4, 5.83788279985583e-4, 6.22600310144383e-4, 6.50436646977486e-4, 6.63622218765656e-4, 6.6244490637249e-4, 6.58694117127092e-4, 6.76028586527154e-4, 7.36524389668442e-4, 8.43246810079784e-4, 9.75719467251982e-4, 0.00110208285782164, 0.00119683875011627, 0.00125838323837784, 0.00132906219271831, 0.0014912183891893, 0.00177724197286412, 0.00204282122487466, 0.00212549477602, 0.00233776118025174, 0.00291418485768168, 0.00312189668783558, 0.00389056486087353, 0.0044058073250366, 0.00469322409063751, 0.00496349751660186, 0.00560306324456094, 0.00642216815098257, 0.00661939637849763, 0.00718986673528519, 0.00775085482559818, 0.00783310035399967, 0.00804415683189294, 0.00851287344310446, 0.00893137414254319, 0.00910925960317748, 0.00909895802043077, 0.00904936746498235, 0.00906665629398883, 0.00916903103030524, 0.00931151350533242, 0.00943510705800262, 0.00950511434216738, 0.00952235446438075, 0.00951092323049819, 0.00949794680261272, 0.00949943707356739, 0.00951694482202863, 0.00954185489055634, 0.00956243184720918, 0.00957047182845469, 0.00956558165705134, 0.0095552879794395, 0.00955050859197068, 0.00955878950016936
flux1:, 0.665570419918248, 3.10584971213672e-4, 2.92687487356786e-4, 2.73224112026124e-4, 2.62508669734477e-4, 2.69544926812622e-4, 2.94887436032943e-4, 3.30593808294906e-4, 3.67210410383424e-4, 3.99460485064279e-4, 4.24842037111678e-4, 4.39810143787739e-4, 4.42303914999906e-4, 4.4010548305503e-4, 4.53385602469494e-4, 5.03313730523466e-4, 5.95094230474131e-4, 7.12263407140895e-4, 8.27054110526177e-4, 9.16106032385061e-4, 9.756354546461e-4, 0.00104105562963203, 0.00118893758867234, 0.0014570156952639, 0.00171502477458741, 0.00179931315297841, 0.00200131646182159, 0.00256682142171968, 0.00277812019334017, 0.00354812381501761, 0.0040630471018195, 0.00438840782361883, 0.00469607097185867, 0.00534053695457038, 0.00619004264269617, 0.00640483100600461, 0.00699355411210176, 0.00757726608252129, 0.00767066225207279, 0.00788398767020747, 0.00835849522552333, 0.00878884443329178, 0.00897901352788667, 0.00897641304528721, 0.00892970414711963, 0.00894796884342334, 0.00905204068143136, 0.00919755443370078, 0.00932457619035925, 0.00939715669251283, 0.00941537307033758, 0.00940332989236051, 0.00938884478126554, 0.00938904028780155, 0.00940651684997929, 0.00943310242017552, 0.00945662743257652, 0.00946779700306121, 0.00946503778861459, 0.00945514216040031, 0.00944895952478386, 0.00945454278535076
flux1:, 0.665832868822001, 1.57478629661937e-4, 1.46314127958469e-4, 1.32635509953594e-4, 1.24351644689952e-4, 1.29163803296366e-4, 1.47767935452529e-4, 1.73703730249158e-4, 1.99992368774562e-4, 2.24225255805624e-4, 2.46116275989075e-4, 2.62347256133346e-4, 2.68338926284608e-4, 2.67438188564601e-4, 2.75809477836355e-4, 3.13397873047453e-4, 3.87639065651903e-4, 4.86509335319439e-4, 5.86780886925821e-4, 6.67412076702568e-4, 7.22263060407727e-4, 7.79314876038944e-4, 9.08815023004662e-4, 0.00115414916102758, 0.00140099719745858, 0.00148564201217104, 0.00167488375877935, 0.002223921730134, 0.00243653189628617, 0.0032030437081687, 0.0037155670814089, 0.0040761632112006, 0.00441951740549722, 0.00506803379783079, 0.00594726604686471, 0.00618025556836452, 0.00678739472656869, 0.00739417624777584, 0.00749866023310727, 0.00771251753378721, 0.00819031953306357, 0.00863066980415346, 0.00883239792395847, 0.00883767774367637, 0.00879457429052197, 0.00881477596526303, 0.00892147793218167, 0.00907069503107824, 0.00920137677481161, 0.00927622866307139, 0.00929461804056277, 0.00928084342542066, 0.00926372872672996, 0.00926185999276463, 0.00927914895627571, 0.0093079296094754, 0.00933542597495065, 0.00935089600203717, 0.00935116840075547, 0.00934197148206167, 0.00933396431428996, 0.00933583453550422
flux1:, 0.666095317725754, 6.36031272874712e-5, 6.00486616020822e-5, 5.31073168726393e-5, 4.78982615430032e-5, 5.05240387926173e-5, 6.1734858736403e-5, 7.66977875291953e-5, 9.12077304537652e-5, 1.0605460750257e-4, 1.2342198143819e-4, 1.40309433077649e-4, 1.4947670341123e-4, 1.49453194971151e-4, 1.5191695356526e-4, 1.75284122883721e-4, 2.29305851800988e-4, 3.06808747992804e-4, 3.89524881727949e-4, 4.58868183951611e-4, 5.06122967227193e-4, 5.51334180577059e-4, 6.57902063319976e-4, 8.75176321871912e-4, 0.00110671331971209, 0.00119002653692505, 0.00136370999526043, 0.00189025750212495, 0.00210167480471366, 0.00285942036659697, 0.00336731670645526, 0.00375974689107855, 0.0041364215675632, 0.00478792280850281, 0.00569556296321061, 0.00594713644411057, 0.00657260765811155, 0.00720256668435225, 0.00731802764168965, 0.00753073396722484, 0.0080093431012884, 0.0084577532761712, 0.00867013949263483, 0.00868326766529286, 0.00864428850100105, 0.00866722206570855, 0.00877739218570339, 0.00893098673612207, 0.00906565953908665, 0.00914264064932349, 0.00916055466340204, 0.00914401066532686, 0.00912310908826794, 0.00911824970948382, 0.009134959317192, 0.00916621469825942, 0.00919854149230687, 0.00921945160634252, 0.00922376957383976, 0.00921578990192717, 0.00920578219507954, 0.0092031104386686
flux1:, 0.666357766629508, 3.70322727944254e-5, 4.18705828553197e-5, 4.25400425474614e-5, 4.10336162359964e-5, 4.15855095243044e-5, 4.49095629739622e-5, 4.79130405992951e-5, 4.94107869683372e-5, 5.36634946452629e-5, 6.5534431891279e-5, 8.24218304770252e-5, 9.43126360392637e-5, 9.45934621349582e-5, 9.00281024557882e-5, 9.72218575828439e-5, 1.28317661743356e-4, 1.81378599875955e-4, 2.43481475009935e-4, 2.98581919429749e-4, 3.35121487366393e-4, 3.64702387792768e-4, 4.43389188278587e-4, 6.26811485474014e-4, 8.38335630822003e-4, 9.18158789147304e-4, 0.00107317355881631, 0.00157076936655103, 0.00177826637082704, 0.00252156686751497, 0.00302249075690604, 0.00344267542230328, 0.00384961790541267, 0.00450281606471117, 0.00543684086543816, 0.00570707448750837, 0.006350461312732, 0.00700339884070675, 0.0071296659454965, 0.00733963450038145, 0.0078166352354401, 0.00827112393411973, 0.00849312089005611, 0.00851385544041996, 0.00847928615473702, 0.00850552727827525, 0.00861984235045071, 0.00877842800840767, 0.00891748134556481, 0.00899660288094028, 0.00901357926154662, 0.0089933686761992, 0.00896755389231311, 0.00895867221701933, 0.00897419202625758, 0.00900793593750798, 0.00904572714397209, 0.00907311050625427, 0.0090825382294394, 0.00907648429329338, 0.0090645637223355, 0.00905676775680797
flux1:, 0.666620215533261, 8.46079019404669e-5, 9.85186860339387e-5, 1.07588597094065e-4, 1.10407767784954e-4, 1.09107101150225e-4, 1.04271278019621e-4, 9.46223303253462e-5, 8.21779038694297e-5, 7.48716290556832e-5, 8.04029654038799e-5, 9.66350992231e-5, 1.10704068885547e-4, 1.10595355510046e-4, 9.77957076854391e-5, 8.68491912425071e-5, 9.23589753113858e-5, 1.17978891382153e-4, 1.56470709006284e-4, 1.94361684023996e-4, 2.16935142401799e-4, 2.26844190958019e-4, 2.7237172232269e-4, 4.1574219690674e-4, 6.02032603276191e-4, 6.75712411410334e-4, 8.08630125736134e-4, 0.00127042854670489, 0.0014710636600404, 0.00219389064307553, 0.00268540950470627, 0.00312862707932151, 0.00356211524338683, 0.00421550029539928, 0.0051731481838814, 0.00546177199017477, 0.00612224716320645, 0.00679759094948835, 0.00693442073849216, 0.00714019880432186, 0.0076133058019098, 0.00807190515350478, 0.00830235599883755, 0.00833025835119609, 0.00830013663062551, 0.00832999955549025, 0.00844891375088278, 0.00861297836283843, 0.00875680912011139, 0.00883821484999998, 0.00885399443426121, 0.00882941130436243, 0.00879765584646243, 0.00878367711404591, 0.00879721203770657, 0.00883318503250324, 0.00887680167159866, 0.00891151226660307, 0.00892709176946037, 0.00892381575819327, 0.00891033088436297, 0.00889711862501485
flux1:, 0.666882664437014, 2.11419355961854e-4, 2.34978336606298e-4, 2.53158283352136e-4, 2.60939475318749e-4, 2.58156037811162e-4, 2.45169853553124e-4, 2.22549417663882e-4, 1.95625954533375e-4, 1.76128136357313e-4, 1.7468615117568e-4, 1.89675499950319e-4, 2.05338642839824e-4, 2.04076646863711e-4, 1.81812660644813e-4, 1.50818459571318e-4, 1.28217403097602e-4, 1.23568554796087e-4, 1.35605813945559e-4, 1.53398365055266e-4, 1.58708725975576e-4, 1.44739364412511e-4, 1.51594244597739e-4, 2.48401447245919e-4, 4.03778652561341e-4, 4.68163657963978e-4, 5.75247575128983e-4, 9.94087154559433e-4, 0.00118471851320313, 0.00188075868666728, 0.00236038565595139, 0.00282132953213011, 0.00327700778037297, 0.00392885516801965, 0.00490662409363108, 0.00521299311745609, 0.00588925342170428, 0.00658599989830476, 0.00673306365609276, 0.00693336543027459, 0.00740047557115215, 0.00786128247073604, 0.00809896273326673, 0.00813342317288306, 0.00810753994689874, 0.00814105033123057, 0.00826474382710322, 0.00843458624677199, 0.00858354132452936, 0.00866747369146891, 0.0086820019385844, 0.00865256965920633, 0.00861400839456646, 0.00859388277506802, 0.00860450204462539, 0.0086421831760418, 0.00869168209747537, 0.00873432995349262, 0.00875700449242982, 0.00875744050475886, 0.00874297593654729, 0.00872436750903259
flux1:, 0.667145113340768, 4.20313541647973e-4, 4.53999321013449e-4, 4.819309986958e-4, 4.95348947982856e-4, 4.91643991284048e-4, 4.70862128965991e-4, 4.35404042137276e-4, 3.93946936015876e-4, 3.62049138363768e-4, 3.53297508726669e-4, 3.66604237114997e-4, 3.83311429484785e-4, 3.80133312683629e-4, 3.47227960791565e-4, 2.94429420283874e-4, 2.41431436917932e-4, 2.03965152235597e-4, 1.86963259797909e-4, 1.8194655941429e-4, 1.66751503711994e-4, 1.24639022966495e-4, 8.71907557022783e-5, 1.3073443624865e-4, 2.49149437840628e-4, 3.00611399134715e-4, 3.77841894423307e-4, 7.46328586702518e-4, 9.23633985924609e-4, 0.00158636201968762, 0.00205158902301131, 0.00252444266784147, 0.00299737982199683, 0.00364576527502259, 0.00463944438318053, 0.00496252134994536, 0.00565274094255594, 0.00636941035824047, 0.00652628188214776, 0.0067200143168699, 0.00717925000273152, 0.00764047205555977, 0.00788413357341247, 0.00792440709729718, 0.00790232411920772, 0.00793920999745473, 0.00806755249049741, 0.00824322696055703, 0.00839754407829706, 0.00848429987142289, 0.00849771285049234, 0.00846320711247874, 0.00841719159124875, 0.00838996301411851, 0.00839666035123591, 0.00843529721103487, 0.0084904190256413, 0.00854131842976249, 0.00857185755785608, 0.00857694877427334, 0.00856227960030689, 0.00853860538181771
flux1:, 0.667407562244521, 7.11483998762682e-4, 7.55692144563507e-4, 7.93968874548824e-4, 8.13766216447647e-4, 8.09936029250836e-4, 7.8211746496178e-4, 7.34481832824816e-4, 6.79002873177816e-4, 6.350112206967e-4, 6.19003250774226e-4, 6.30425729476288e-4, 6.47748638108741e-4, 6.41980873728539e-4, 5.9740497084745e-4, 5.21301710262198e-4, 4.35973700892841e-4, 3.63535922290179e-4, 3.15280076502047e-4, 2.8502932422696e-4, 2.46253532041597e-4, 1.71798702028712e-4, 8.4438197459292e-5, 6.79754529530129e-5, 1.43126173065574e-4, 1.77608116100124e-4, 2.20725117458775e-4, 5.31328765062662e-4, 6.91832403264723e-4, 0.00131458996335977, 0.001762919442609, 0.00224144579488336, 0.00272621193476993, 0.00336903306169593, 0.00437376761708447, 0.00471211743739663, 0.00541392316905967, 0.00614853222488166, 0.00631467602039621, 0.00650095552146421, 0.00695069690175931, 0.0074106902468999, 0.00765910376422449, 0.00770435337412958, 0.00768543614586095, 0.00772513850814607, 0.00785767142788258, 0.00803894464817336, 0.00819869641926188, 0.00828857569753763, 0.00830117182400347, 0.00826162683724467, 0.00820776652029961, 0.00817263709787505, 0.00817439748186199, 0.00821305223654863, 0.00827322944309244, 0.00833236441719216, 0.00837129684753324, 0.00838191754363825, 0.00836794652733626, 0.00833982086754806
flux1:, 0.667670011148274, 0.00108218668941857, 0.00113724992739488, 0.00118644187519272, 0.00121346107570244, 0.00121057787596482, 0.00117693746818043, 0.00111837356060526, 0.00105002470431287, 9.94843318681737e-4, 9.72113021472715e-4, 9.81783868165176e-4, 9.99514764894224e-4, 9.90674820954042e-4, 9.33654114794492e-4, 8.33116452741242e-4, 7.13997455666074e-4, 6.04945995100199e-4, 5.23702485361664e-4, 4.66188690729302e-4, 4.01042307321916e-4, 2.90246261544047e-4, 1.47539187976642e-4, 6.44487491232938e-5, 8.99207352494271e-5, 1.03011619910061e-4, 1.07573928541401e-4, 3.5273658060011e-4, 4.92842873570635e-4, 0.00106892244951635, 0.00149789634240334, 0.0019755369506607, 0.00246629518241247, 0.00310129891682098, 0.00411168487205367, 0.00446348066588663, 0.00517395109313349, 0.00592400613871923, 0.00609876605196919, 0.00627692397591532, 0.00671582794419375, 0.0071731244310184, 0.00742511731028279, 0.00747446082364976, 0.00745792408475238, 0.00749962667434925, 0.00763556634820645, 0.00782189147155947, 0.00798693775160739, 0.00808019037873708, 0.00809239036565925, 0.00804808814347526, 0.00798627556905799, 0.00794266080462426, 0.00793852874582256, 0.00797613665566974, 0.00804052148680093, 0.00810753156247495, 0.00815509160878583, 0.00817197071248531, 0.00815965363412562, 0.00812792643975962
flux1:, 0.667932460052027, 0.0015266236539268, 0.00159283642378891, 0.00165351921332462, 0.00168873387280776, 0.00168818029913546, 0.00165042832449773, 0.00158282167786763, 0.00150345240146229, 0.00143865323273921, 0.0014102983829238, 0.00141877914964517, 0.00143703388988273, 0.00142493849230054, 0.00135506606385504, 0.00122945092017363, 0.00107566839902145, 9.28984238517493e-4, 8.13604888628322e-4, 7.27299524671594e-4, 6.33395650657121e-4, 4.82598690449482e-4, 2.79446300538447e-4, 1.23404043105854e-4, 9.28301782871267e-5, 7.98639399421893e-5, 4.13242740058132e-5, 2.13578537342468e-4, 3.2961273851162e-4, 8.52345231080778e-4, 0.00125957015571936, 0.00172954946867607, 0.00222015812202027, 0.00284497273095966, 0.00385517493219657, 0.00421821508575436, 0.00493390319147179, 0.00569641556612359, 0.00587900408718589, 0.00604857957516762, 0.00647558392361005, 0.00692890570421165, 0.00718339151949107, 0.0072359475120171, 0.00722090914648657, 0.00726358514558183, 0.00740184724372687, 0.00759235762970662, 0.00776231053606501, 0.00785908494232325, 0.00787138339361719, 0.00782282722758316, 0.0077532454756029, 0.00770081624321946, 0.00768996043982242, 0.00772539642624969, 0.00779290641043741, 0.0078670941664947, 0.00792318656579411, 0.00794683957882299, 0.00793710545382654, 0.00790279610327836
flux1:, 0.668194908955781, 0.00203602343379397, 0.00211366835820605, 0.0021864520299345, 0.00223099394949499, 0.00223448695767503, 0.00219485172056088, 0.00212074977946463, 0.00203294148118259, 0.00196081317919224, 0.00192856232789037, 0.00193692842252751, 0.00195624498918687, 0.00194111625447292, 0.00185846135363838, 0.00170772059049708, 0.00151909488657658, 0.00133447898255721, 0.00118449075787116, 0.00106845752377845, 9.43920686949532e-4, 7.49936606960978e-4, 4.81735637527113e-4, 2.46893260874435e-4, 1.54125581122735e-4, 1.10300363117215e-4, 2.40939703648607e-5, 1.16189112468916e-4, 2.04444042032903e-4, 6.67289273638365e-4, 0.00105045731880895, 0.00150588803850596, 0.00199000885454904, 0.00260217896532147, 0.00360606540095369, 0.00397780109869265, 0.00469477938927615, 0.00546630291394239, 0.00565579182945016, 0.00581651162734241, 0.00623082368391203, 0.00667908418612364, 0.00693508173392286, 0.00699001038037159, 0.00697554877810448, 0.00701802038670605, 0.00715726396178922, 0.00735078774958029, 0.00752499266768569, 0.00762529125663432, 0.00763820397156764, 0.00758607845852547, 0.00750919068880594, 0.00744789909233388, 0.00742966874147631, 0.00746181701449362, 0.00753119485860507, 0.00761155489952792, 0.00767574129359962, 0.00770641674930739, 0.00770009023922541, 0.00766431006578983
flux1:, 0.668457357859534, 0.00259893024974447, 0.00268830328296713, 0.00277385773268557, 0.00282903545709005, 0.00283863496585319, 0.00279986335619682, 0.00272247386795625, 0.00262954467732657, 0.00255311289046197, 0.00251936778225136, 0.00252927429282091, 0.00255069708119767, 0.00253325648759864, 0.002438459798909, 0.00226323124337164, 0.0020403589684032, 0.00181830612778476, 0.00163397820272763, 0.00148794438884534, 0.00133150207651059, 0.00109173959871827, 7.54532724965351e-4, 4.35691142029498e-4, 2.74976804625383e-4, 1.95488760178998e-4, 5.71326549894768e-5, 6.21655720769152e-5, 1.18953471625567e-4, 5.15592679152506e-4, 8.72497696679963e-4, 0.00130648394040848, 0.00177769225823979, 0.00237471526834325, 0.00336599914668869, 0.00374357182746119, 0.00445749752391378, 0.00523418664870017, 0.00542950025148198, 0.00558124663167877, 0.00598231696983233, 0.00642460836259361, 0.00668124877231601, 0.00673778410419759, 0.00672299387413053, 0.00676399963390629, 0.00690268725137602, 0.00709778191696912, 0.00727531638480885, 0.00737896138550268, 0.00739297271459671, 0.00733809370626749, 0.00725461595176504, 0.00718470350091708, 0.00715867230225413, 0.00718649391202728, 0.00725637718064537, 0.00734164441438264, 0.00741315283547409, 0.00745079810190006, 0.0074485311729625, 0.00741240178044544
flux1:, 0.668719806763287, 0.00320169408148019, 0.00330312432862937, 0.0034021965805808, 0.00346950051481317, 0.00348759780692459, 0.00345292865899065, 0.00337608529177, 0.00328205907249451, 0.00320507099358962, 0.00317291608253634, 0.0031866351421471, 0.00321177488510209, 0.00319331474167651, 0.00308766002277363, 0.00288933182820749, 0.00263363987417705, 0.00237548250884495, 0.00215786447648901, 0.00198226581685, 0.00179331645442872, 0.00150588049854973, 0.00109648970744577, 6.89259142444463e-4, 4.5541235181832e-4, 3.35597661733019e-4, 1.40797007981642e-4, 5.23444938302432e-5, 7.40528953451728e-5, 3.98481843118654e-4, 7.27031603267367e-4, 0.00113276753364722, 0.00158466110093494, 0.00216402341743206, 0.00313640514775246, 0.00351669327700564, 0.0042228907019774, 0.00500057652125315, 0.00520048902029617, 0.00534325847131899, 0.00573074171092221, 0.00616631023130668, 0.00642283221100556, 0.00648030353028282, 0.00646434500068647, 0.0065026092310598, 0.00663907830956529, 0.00683408259882228, 0.0070137733720094, 0.00712038597971667, 0.0071359004592373, 0.0070791590072366, 0.00699001867322285, 0.00691200663266633, 0.00687800158771175, 0.00690059503361804, 0.00696959035172749, 0.00705830376827262, 0.00713606035937806, 0.0071803096803632, 0.00718252848780284, 0.00714710331971223
flux1:, 0.66898225566704, 0.00382913330042534, 0.00394299288982954, 0.00405641098018431, 0.00413749980689335, 0.00416678066718686, 0.00413988616748582, 0.00406797663295734, 0.00397751109545, 0.00390437835346841, 0.00387755034466209, 0.00389797172250576, 0.00392903183976188, 0.00391145482058053, 0.00379690804366754, 0.00357764868220633, 0.00329141258468258, 0.00299932947226474, 0.0027502568016578, 0.00254625214561661, 0.00232490530022255, 0.00198867299950127, 0.00150481003495993, 0.00100575009871594, 6.94312433865686e-4, 5.29791215339243e-4, 2.74549112210198e-4, 8.67972324392308e-5, 6.99477248870334e-5, 3.1656842147693e-4, 6.14793367180099e-4, 9.85655698388298e-4, 0.00141195930351437, 0.00197117109639105, 0.00291847323504727, 0.00329814755992027, 0.00399170440576309, 0.00476598474758731, 0.00496912368759227, 0.00510298034842377, 0.00547668641832311, 0.0059048981150886, 0.00616063271601429, 0.00621847437483808, 0.0062006134106167, 0.00623491234522706, 0.00636745206512987, 0.00656055126736015, 0.00674100830812639, 0.00685000277414779, 0.00686730479533204, 0.00680960950908856, 0.0067158930608644, 0.0066305562135904, 0.00658866959357703, 0.00660532029168327, 0.00667207651500755, 0.00676265336724791, 0.00684533352594665, 0.00689551897073869, 0.00690239021302364, 0.00686858609877272
flux1:, 0.669244704570794, 0.0044653228692313, 0.0045920220378445, 0.00472068015574878, 0.00481734340705184, 0.00486072150517146, 0.00484561291697024, 0.00478346640276023, 0.00470173718793385, 0.00463743338484231, 0.00462024599090429, 0.00465083478360416, 0.00469059704827063, 0.00467641652130958, 0.004555626048091, 0.00431837496599347, 0.00400469837947608, 0.00368168671242421, 0.00340375274079828, 0.00317320806691161, 0.00292029579819586, 0.00253496505918296, 0.00197531551288797, 0.00138205045011584, 9.89433445959564e-4, 7.76249916770269e-4, 4.56976824775875e-4, 1.64842763985342e-4, 1.06151585969599e-4, 2.69859878959859e-4, 5.35919463646029e-4, 8.65552675249792e-4, 0.00126021617442573, 0.00179684368140211, 0.0027131332977742, 0.00308871931340928, 0.0037645931063147, 0.00453093221163839, 0.0047357894833583, 0.00486081807136956, 0.00522065831919268, 0.00564095868716883, 0.00589530609341816, 0.0059530563112626, 0.00593269241176398, 0.00596191246421515, 0.00608884051991693, 0.0062781401272294, 0.00645780490897196, 0.00656839796528538, 0.00658762246317473, 0.00652984466699858, 0.00643273870321722, 0.00634106501043624, 0.00629164923531091, 0.00630186466091911, 0.00636513968873159, 0.0064559541943278, 0.00654204861723037, 0.00659723237467677, 0.00660865122343351, 0.00657719521191292
flux1:, 0.669507153474547, 0.00509444674623684, 0.00523440969657183, 0.00537922980818788, 0.00549332232509281, 0.00555383965575298, 0.00555473544209968, 0.00550746849333971, 0.00544000886701608, 0.00538992113737946, 0.00538714345523337, 0.00543185198554736, 0.00548361761810614, 0.0054759147560377, 0.00535216945909665, 0.00510058695769218, 0.00476334260337732, 0.00441315516737732, 0.00410965239208748, 0.00385509712559849, 0.00357215877496102, 0.0031382702796088, 0.00250255055331076, 0.00181385713471883, 0.00133746289282143, 0.00107221727032909, 6.85836484839621e-4, 2.85078131517701e-4, 1.81517531720904e-4, 2.57783311704582e-4, 4.89971017836515e-4, 7.72364169936438e-4, 0.00112965161550924, 0.00164134644415826, 0.00252104086217014, 0.00288898659847467, 0.00354211724856801, 0.00429595016767305, 0.00450090153344424, 0.00461716454959406, 0.00496309754665478, 0.00537496901701379, 0.00562737058438782, 0.00568466117941101, 0.00566134333052406, 0.00568452819544866, 0.00580426221587746, 0.00598786467538785, 0.00616506918526327, 0.00627630395282524, 0.00629742010908299, 0.00624034579139728, 0.00614107604769749, 0.00604421568894595, 0.0059878622202662, 0.00599139082379968, 0.00605010746404988, 0.00613956798124877, 0.00622745791625241, 0.00628648241481462, 0.00630208188719735, 0.00627347678685484
flux1:, 0.6697696023783, 0.005701644968674, 0.00585526326642548, 0.00601712993871696, 0.00615047577855004, 0.00623116920477603, 0.00625232631519951, 0.00622514942924169, 0.00617764872584861, 0.00614738646715483, 0.00616407731359779, 0.00622721235064259, 0.00629469867261573, 0.00629703633531796, 0.00617418253243515, 0.00591256128858385, 0.00555629740251334, 0.00518335014889422, 0.00485818679071398, 0.00458274846787165, 0.00427199415128633, 0.00379093043702969, 0.0030799192214101, 0.00229578700974136, 0.00173410468554675, 0.00141407352882749, 9.58119398345936e-4, 4.45428262376708e-4, 2.94287483482475e-4, 2.79224064612865e-4, 4.75972188023327e-4, 7.05526029701908e-4, 0.001020093566699, 0.00150461884022224, 0.002342572093438, 0.00269931864139385, 0.00332474248017717, 0.00406157920133602, 0.00426491224726522, 0.00437241549605063, 0.00470439717877888, 0.00510731840055574, 0.00535722737929488, 0.00541376705838241, 0.00538719814740512, 0.00540358291655896, 0.00551470241358168, 0.00569078190266819, 0.00586381413306556, 0.00597459657542693, 0.00599740541406617, 0.00594169724979509, 0.00584147003900461, 0.00574067800255245, 0.00567818259248174, 0.00567501602228019, 0.00572830348984086, 0.00581492259072225, 0.00590295811043892, 0.005964509010349, 0.0059836886115618, 0.00595819857503254
flux1:, 0.670032051282053, 0.00627378513696564, 0.00644134752348954, 0.00662101514938677, 0.00677528133126763, 0.00687901743682379, 0.00692452999564012, 0.00692252093883052, 0.00690058885681423, 0.0068957569139475, 0.00693706172932813, 0.00702311250495169, 0.00711030965174782, 0.00712660727990576, 0.00700892934066283, 0.00674207359973046, 0.0063718930849285, 0.00598115109228624, 0.0056387512685821, 0.0053460767260731, 0.00501033678551648, 0.00448430388357897, 0.00369985155055443, 0.0028215171165185, 0.00217419494903871, 0.0017974376785581, 0.00127014360538134, 6.43217451222637e-4, 4.42161979423456e-4, 3.32581584602151e-4, 4.92466760960823e-4, 6.64049560785617e-4, 9.31009714918109e-4, 0.00138626324595053, 0.00217783173414398, 0.00251988333289169, 0.00311284358569149, 0.00382836804876724, 0.0040283172769271, 0.00412698633918579, 0.00444492827218006, 0.00483833857519717, 0.00508519265194925, 0.0051407467520234, 0.00511077832250242, 0.0051198102217433, 0.00522110624332972, 0.0053879770814229, 0.00555514863711743, 0.00566429376545988, 0.00568843937797664, 0.0056346111422722, 0.00553456132485112, 0.00543113803862819, 0.00536345569029688, 0.00535381530924561, 0.00540103441912041, 0.00548348732324382, 0.00557006264808099, 0.00563273898741149, 0.00565470885891457, 0.00563236436582231
flux1:, 0.670294500185807, 0.00680009494606582, 0.00698169535827819, 0.00717967035905789, 0.00735621452846948, 0.00748549887855553, 0.00755907251148624, 0.00758692639897513, 0.00759583428444822, 0.00762178192775119, 0.00769270297886401, 0.0078061396644941, 0.00791713601465136, 0.00795151369929841, 0.00784358665030752, 0.00757666797397684, 0.00719808964428474, 0.00679494103359303, 0.00644013795154981, 0.00613430995557602, 0.0057769781993186, 0.00520897589028115, 0.0043539959643124, 0.00338395374618344, 0.00265184751324816, 0.00221729742312475, 0.00161767102091172, 8.75263787335435e-4, 6.22391192609413e-4, 4.1584439311887e-4, 5.37594671114645e-4, 6.46585122602027e-4, 8.61555266616019e-4, 0.00128559018346011, 0.00202667694473383, 0.00235066712336689, 0.00290671552494853, 0.00359687504950847, 0.00379166167588486, 0.00388133019541897, 0.00418506839167849, 0.00456833986621158, 0.00481153794859277, 0.00486590728128329, 0.00483252691378988, 0.00483387344546081, 0.00492438448741572, 0.00508055978592385, 0.00524027145028473, 0.00534655590935956, 0.00537154896999228, 0.00531995353523825, 0.0052211023691911, 0.00511633679324286, 0.00504453048274796, 0.0050288404901547, 0.00506959222796857, 0.00514676052049921, 0.00523038127139806, 0.00529276699253299, 0.00531660281110238, 0.00529722275133272
flux1:, 0.67055694908956, 0.00727260627104514, 0.00746803532241882, 0.00768443984991707, 0.0078841401351032, 0.0080409112651267, 0.00814562538221519, 0.00820739540785427, 0.00825180927394536, 0.00831336977655173, 0.00841852383179048, 0.00856357960540417, 0.00870236796592233, 0.00875897091004079, 0.00866549580692036, 0.00840389591430978, 0.00802270806578651, 0.00761283555889444, 0.00725076667540664, 0.00693622403633498, 0.00656120159330946, 0.00595498752558245, 0.0050334340606643, 0.0039754267701019, 0.00316062595472727, 0.00266816406132995, 0.00199604714968708, 0.00113799517736231, 8.31885525066305e-4, 5.26683875235098e-4, 6.09187937345798e-4, 6.51503824576397e-4, 8.10637170493812e-4, 0.00120168055064982, 0.00188875836535256, 0.00219150872407775, 0.00270659316626978, 0.00336767444312384, 0.00355554761885513, 0.00363595647158972, 0.00392523162637825, 0.00429765007837004, 0.00453653479591144, 0.00458953564863212, 0.00455284931552232, 0.00454639540114672, 0.00462542937369634, 0.00476966764395194, 0.00492046925780713, 0.00502268663880876, 0.00504793794456281, 0.00499876886326532, 0.00490199407703981, 0.00479711322893732, 0.0047223007487108, 0.00470115127304151, 0.00473526999135217, 0.0048062692273787, 0.00488560781257357, 0.0049463394768061, 0.00497104300554064, 0.00495427039879206
flux1:, 0.670819397993313, 0.00768638046177807, 0.00789500919335003, 0.00812943686094113, 0.00835251632952428, 0.00853793875168477, 0.00867601269044358, 0.00877485849630303, 0.00885858118490904, 0.0089598191759253, 0.0091031990904945, 0.00928365116720499, 0.00945392987856201, 0.0095367462103547, 0.00946238011876097, 0.00921153159475727, 0.0088336475352807, 0.00842290599969917, 0.00805891713645396, 0.00774038398463614, 0.00735202816586524, 0.0067120790388995, 0.0057289123847403, 0.00458790316914148, 0.00369373569058343, 0.00314424529880761, 0.00240035669244207, 0.00142758180245276, 0.00106734035554545, 6.62563113296302e-4, 7.04882031699289e-4, 6.76994201561742e-4, 7.76992724442844e-4, 0.00113346282208706, 0.00176357717725112, 0.00204214597618709, 0.00251267983947947, 0.00314136850313778, 0.00332064433260034, 0.00339144930691137, 0.00366589780581092, 0.00402665267889566, 0.00426049910066216, 0.00431194568321102, 0.00427215714687659, 0.00425799327977617, 0.00432513629955198, 0.0044564748279807, 0.00459711653395781, 0.0046941317575096, 0.00471899281905545, 0.00467229834871879, 0.00457831760834604, 0.00447444570644571, 0.00439774888098488, 0.0043718530765224, 0.00439938688830235, 0.00446357834867944, 0.00453751526215882, 0.00459534181416139, 0.00461990224663228, 0.00460524950460444
flux1:, 0.671081846897066, 0.0080395065909255, 0.00826017437847552, 0.00851155196997128, 0.00875741349343993, 0.00897168705637451, 0.00914426845103663, 0.00928223092705555, 0.00940797204557287, 0.00955195667094486, 0.00973671402513677, 0.00995567969080492, 0.0101606633642976, 0.0102733484591474, 0.0102225404733289, 0.00998777494790234, 0.00961909819708686, 0.00921340394345204, 0.00885296622609219, 0.00853539266655619, 0.00813847182854883, 0.00746994200057134, 0.00643108341643776, 0.00521321060296327, 0.00424422588955552, 0.00363962502431169, 0.00282558435516817, 0.00174007570608751, 0.00132536557869499, 8.20853023685855e-4, 8.222347274523e-4, 7.21167276911984e-4, 7.59277495807869e-4, 0.00107980010912993, 0.00165055397841372, 0.00190227275407073, 0.00232518297437133, 0.00291860488341566, 0.00308769988396086, 0.00314848469999669, 0.00340763863954251, 0.00375582105945022, 0.00398383133527736, 0.00403352124080968, 0.00399091010955762, 0.00396931360376864, 0.00402442703151213, 0.00414220177503762, 0.0042716744677805, 0.00436247382704229, 0.00438628109496747, 0.00434198852027525, 0.00425135623525671, 0.00414948559873848, 0.00407198560745869, 0.00404213499587054, 0.00406331686042701, 0.00412030515565906, 0.00418795554400239, 0.00424178729654162, 0.00426523921494581, 0.00425213871923859
flux1:, 0.67134429580082, 0.00833288671645387, 0.00856380721498443, 0.00883027848079016, 0.00909736778553578, 0.00933957218880879, 0.00954656669898861, 0.00972438804309854, 0.00989357975283152, 0.0100822007565123, 0.0103104656384594, 0.0105702282640945, 0.0108124817486313, 0.0109582008707199, 0.010935043822239, 0.0107214549077456, 0.0103677589261683, 0.00997299320000933, 0.00962163298611167, 0.0093101454650574, 0.00890979719768919, 0.00821847206326755, 0.00713074541741903, 0.00584325896354058, 0.00480518779159982, 0.00414843596728544, 0.00326676711311685, 0.00207154482577736, 0.00160260748786038, 9.98944630244688e-4, 9.58841052677575e-4, 7.82160311505745e-4, 7.56154650176671e-4, 0.00103957909201458, 0.00154910254502857, 0.00177160036485458, 0.0021443532266711, 0.00270009688683678, 0.00285755340848958, 0.00290784488286841, 0.00315113879438097, 0.00348574635210974, 0.00370704952013032, 0.00375475226575646, 0.00370965186452801, 0.00368106314100578, 0.00372427062928794, 0.00382812312243413, 0.00394568674099872, 0.00402942065049752, 0.00405153981492713, 0.00400948715801789, 0.00392260340885158, 0.00382357805498567, 0.00374627973102833, 0.00371330176208289, 0.00372851518687367, 0.00377813443347185, 0.00383886065269344, 0.00388780599701041, 0.00390928069525452, 0.00389713671713597
flux1:, 0.671606744704573, 0.00856984206083161, 0.00880854145698271, 0.00908738943200533, 0.00937310408800226, 0.00964109673372444, 0.00988105694115303, 0.0100980628226032, 0.010310737077322, 0.0105445781818012, 0.010817329430784, 0.0111192067485274, 0.0114005133026542, 0.0115818117337894, 0.0115899164559979, 0.0114022417225731, 0.0110690657921334, 0.0106909914641333, 0.0103542298552516, 0.0100540860456847, 0.00965577284992256, 0.00894801184314463, 0.00781906877722423, 0.00647024601476878, 0.00536993437941313, 0.00466500992793127, 0.00371912306558346, 0.00241818721584241, 0.00189584932707242, 0.00119434447552985, 0.00111243114441174, 8.58227692550268e-4, 7.66375907305868e-4, 0.00101179094287562, 0.00145869969780445, 0.00164991617657697, 0.00197052205853342, 0.00248664303991015, 0.00263114549896413, 0.00267042837977488, 0.00289721043729014, 0.00321715725330073, 0.00343081338210709, 0.0034762619049427, 0.00342903780059052, 0.00339403341990083, 0.00342569984757235, 0.00351557214184067, 0.00362077119353038, 0.00369678730882638, 0.00371665426427239, 0.00367662601415727, 0.00359375540278337, 0.00349826705754042, 0.00342207391757072, 0.00338679503005813, 0.00339653822203109, 0.00343883004387379, 0.00349224191925856, 0.00353563143271355, 0.00355439934488774, 0.0035426378289241
flux1:, 0.671869193608326, 0.00875558905751118, 0.00899888935610399, 0.00928651177373523, 0.00958717152416432, 0.00987755394029021, 0.0101476416783373, 0.0104016983312043, 0.0106564368782258, 0.0109347165011456, 0.0112517115020139, 0.0115959744206502, 0.0119172453239866, 0.0121359516536153, 0.0121783473797112, 0.0120208705202584, 0.0117134303960112, 0.0113576179758941, 0.0110409137981309, 0.010757454401853, 0.0103669091078639, 0.00964957184798159, 0.00848779580485932, 0.00708683316921467, 0.00593214695733816, 0.00518399161175603, 0.00417814351202013, 0.00277641220619883, 0.0022020781447702, 0.00140474070840306, 0.00128093833390894, 9.47807548435312e-4, 7.88844071343089e-4, 9.95594080475469e-4, 0.00137894206432913, 0.00153713164084537, 0.00180413211075163, 0.00227914169947777, 0.00240952403555216, 0.00243725428190717, 0.00264680041530846, 0.0029509313742316, 0.00315593948422005, 0.00319882459499097, 0.00314985451037175, 0.00310911845963765, 0.00312982261051346, 0.00320594162446664, 0.00329860801596772, 0.00336647312690462, 0.00338362862908314, 0.00334539200431235, 0.00326668952358714, 0.00317528464365834, 0.00310098517705072, 0.00306420162827318, 0.00306905337599613, 0.003104240001987, 0.00315018504545319, 0.00318758353563154, 0.00320308640481908, 0.00319119973655746
flux1:, 0.67213164251208, 0.00889664286005602, 0.00914069940852628, 0.00943264771098704, 0.00974353689953185, 0.0100516997963698, 0.0103477306150403, 0.0106352839424173, 0.0109292466824189, 0.0112498305136952, 0.0116095984419856, 0.0119954438925143, 0.0123566724190636, 0.0126138368942669, 0.0126928981528571, 0.0125693698107381, 0.0122924795685182, 0.0119642369225794, 0.0116729257912902, 0.0114115149288137, 0.0110346679416727, 0.010315017268591, 0.00912940204231424, 0.00768627960315563, 0.0064859773604225, 0.00570040616319081, 0.00463963911331962, 0.00314287901825439, 0.00251850956335454, 0.00162803057487426, 0.00146252798084078, 0.00104955509435132, 8.22648746299605e-4, 9.90350248270875e-4, 0.00130958178582812, 0.00143331273850573, 0.0016457551072462, 0.002078596624908, 0.00219384287087183, 0.00220945960184888, 0.00240098990796753, 0.00268809857620683, 0.00288340828275674, 0.0029233764300885, 0.00287303237739035, 0.00282732701596995, 0.00283782980172352, 0.00290068270482549, 0.00298092657282306, 0.00304043648216477, 0.00305455219567248, 0.00301789068166605, 0.00294343133632108, 0.00285652684931945, 0.00278479140624485, 0.00274724895667156, 0.00274783863242621, 0.00277629394518186, 0.00281483988943066, 0.00284604743521637, 0.00285791956462031, 0.00284550403639416
flux1:, 0.672394091415833, 0.00900020745336906, 0.00924060469215984, 0.0095316911879131, 0.00984717749745617, 0.0101674275917404, 0.0104839990136267, 0.010800195883845, 0.0111292266445988, 0.0114887105465792, 0.0118886074376011, 0.0123141838011235, 0.0127144422175034, 0.0130103085825979, 0.0131277063453525, 0.0130412803150969, 0.0127992808367487, 0.0125035807411116, 0.0122428033168328, 0.0120087503907442, 0.0116516326134222, 0.0109372101750458, 0.00973721026886566, 0.00826252720729958, 0.0070260999768169, 0.00620967682084583, 0.00509973747984005, 0.0035144894927535, 0.00284256825548336, 0.00186230555012411, 0.00165558309110197, 0.00116233821137345, 8.6707034841532e-4, 9.95628876107649e-4, 0.00125053606319097, 0.0013386881325312, 0.00149609348535767, 0.00188611053372415, 0.00198535150332738, 0.00198828912071862, 0.00216098697249464, 0.00242983739645496, 0.0026143647517477, 0.00265101986869327, 0.00259965354455529, 0.00254979161247788, 0.00255100160440315, 0.00260130404323911, 0.00266949382589622, 0.00272067125635016, 0.00273156573523827, 0.00269630717210216, 0.00262611608534537, 0.00254402098194365, 0.00247540759298063, 0.00243778995222449, 0.00243477295900877, 0.00245699363617713, 0.00248840540303215, 0.00251344866030384, 0.00252152708666194, 0.00250831130972067
flux1:, 0.672656540319586, 0.00907360623684236, 0.00930550935362158, 0.00958997993124791, 0.00990370595999061, 0.0102294698143515, 0.0105601673117279, 0.0108990519663748, 0.0112578541351399, 0.0116517099341333, 0.0120880287706313, 0.0125505079974305, 0.0129879826312179, 0.0133219892250595, 0.0134786624445215, 0.0134318433783591, 0.013228533311906, 0.0129699342955948, 0.012744549068412, 0.0125430080134242, 0.0122116267726644, 0.0115101001970758, 0.0103054531186109, 0.00881023476243421, 0.00754771470973492, 0.00670759669229524, 0.00555483719060251, 0.00388833906319695, 0.00317182924960263, 0.00210579727311578, 0.00185864969450811, 0.00128519662355312, 9.21552326516169e-4, 0.00101117943035973, 0.0012018694198186, 0.00125363361039098, 0.00135596423495426, 0.00170286543925437, 0.00178537506695328, 0.00177507783683449, 0.00192811283227262, 0.00217746593318179, 0.00235011431598031, 0.00238302482435303, 0.00233095750390902, 0.00227777664568256, 0.00227071468075195, 0.00230937381413059, 0.00236610728499881, 0.00240918865761834, 0.00241683273090362, 0.00238286999635032, 0.00231695008136273, 0.00223988978688947, 0.00217485653750127, 0.00213778146133674, 0.00213182039543001, 0.00214839844905654, 0.00217311122221327, 0.0021922262479164, 0.00219655000661882, 0.0021824129898067
flux1:, 0.672918989223339, 0.00912379605761242, 0.00934214965487827, 0.00961391206971729, 0.0099190484388663, 0.0102431407287354, 0.0105808079179683, 0.0109355796789819, 0.0113179482566301, 0.0117407199770539, 0.0122088447909012, 0.0127045319256004, 0.0131765888299186, 0.0135473931834619, 0.0137435364115629, 0.0137381357957947, 0.0135767024878235, 0.0133592610716047, 0.0131737406090309, 0.0130095867854878, 0.0127097767033222, 0.0120287616771062, 0.0108292859443041, 0.00932476625679412, 0.00804650921357782, 0.00719026607733975, 0.0060015306682516, 0.00426163751706186, 0.00350393226930055, 0.00235679446067891, 0.00207035200751265, 0.00141727216907106, 9.85646717044217e-4, 0.00103687660302551, 0.00116375194852201, 0.00117863513479923, 0.0012262661470835, 0.00153009070379788, 0.00159528540703602, 0.0015712268591215, 0.00170378299424198, 0.00193242843653057, 0.00209211538894883, 0.00212082746789511, 0.00206834566993794, 0.00201268693267237, 0.00199845156464289, 0.00202652600335175, 0.0020725943855341, 0.00210800702424006, 0.0021125189808593, 0.00207982221620487, 0.00201817711482192, 0.00194631772603465, 0.00188523896632772, 0.00184926017029589, 0.00184101109000301, 0.00185260832350901, 0.00187119790132389, 0.00188480563863073, 0.00188560453095158, 0.00187058259407107
flux1:, 0.673181438127093, 0.00915699304213395, 0.00935675204770538, 0.00960964320403, 0.00989918500968521, 0.0102141219136979, 0.010551175303305, 0.0109144884205368, 0.0113135806282962, 0.0117591151749421, 0.0122537054219708, 0.0127781742804683, 0.0132814468521121, 0.0136869677414348, 0.0139220311779372, 0.0139591299589879, 0.0138420804094633, 0.0136692563149023, 0.0135275702153339, 0.013405260078032, 0.0131425157599885, 0.0124893807857362, 0.0113047572549048, 0.00980214424357064, 0.00851859483370292, 0.00765401257621371, 0.00643651400996662, 0.00463161690252516, 0.00383648667055944, 0.00261354663266447, 0.00228929310866763, 0.00155772281866865, 0.00105894274802226, 0.00107264771202127, 0.00113640075004237, 0.00111423626362744, 0.00110793429576512, 0.00136902179777128, 0.00141646540125443, 0.00137817423223941, 0.00148948431710935, 0.00169627842763439, 0.00184196898023621, 0.00186602686919826, 0.00181338483122177, 0.00175607646260579, 0.00173581197693976, 0.00175447079362671, 0.00179081835511523, 0.00181915023825933, 0.00182078202650365, 0.00178940227772629, 0.00173205307000118, 0.00166552301266871, 0.00160870671772639, 0.00157431941447726, 0.00156442201857687, 0.00157174632596507, 0.00158489752767458, 0.00159357300749192, 0.0015912465228204, 0.00157552869234778
flux1:, 0.673443887030846, 0.00917842247116996, 0.00935479622793315, 0.00958286707276791, 0.0098499505699071, 0.0101482843355024, 0.010477048915179, 0.0108413321233844, 0.0112499562411291, 0.0117116508483291, 0.0122268413029278, 0.0127750846425628, 0.0133055747431192, 0.013743046471669, 0.0140157462754856, 0.01409566469232, 0.0140247594706099, 0.0138993189677512, 0.0138048109531429, 0.0137282341107352, 0.0135075358314969, 0.0128892012262072, 0.0117287486920967, 0.0102389834184002, 0.00896043441616541, 0.00809531415823209, 0.00685650455797391, 0.00499544686608115, 0.00416698696287233, 0.00287417351191969, 0.00251395994511423, 0.00170563615910134, 0.00114099119031678, 0.0011183946328997, 0.00112001446201197, 0.00106097814260085, 0.00100188757659338, 0.00122085430428435, 0.00125026972517059, 0.00119736260818284, 0.0012867490165099, 0.00147065858223356, 0.00160140485824887, 0.0016203782577388, 0.00156780771443123, 0.00150965524216529, 0.00148452377614587, 0.00149500671256269, 0.0015226883759921, 0.00154465292545347, 0.00154376921778113, 0.0015138341963327, 0.00146082924616742, 0.0013997365968796, 0.00134744055960363, 0.00131508844330388, 0.00130415872358294, 0.00130794183519386, 0.00131641551770669, 0.00132085185560389, 0.00131593921597367, 0.00129985130961477
flux1:, 0.673706335934599, 0.00919218965755631, 0.00934087811518314, 0.00953867248988485, 0.00977688667095502, 0.0100515355045277, 0.010364576073366, 0.0107223486319502, 0.0111332505316668, 0.0116042995926131, 0.0121339017223611, 0.0127004852978614, 0.0132536707604174, 0.0137197060386797, 0.0140280446079942, 0.0141503219899225, 0.0141265176411368, 0.0140504431861854, 0.0140057130115942, 0.0139780495009455, 0.0138036959124088, 0.0132264409962437, 0.0120988992101314, 0.0106324213048217, 0.00936878070194129, 0.00851074471080104, 0.00725818597882519, 0.00535017698001434, 0.00449275771170202, 0.00313659859509152, 0.0027426511837899, 0.00185995829745208, 0.00123123785236404, 0.00117392329925116, 0.00111471165331368, 0.00101934120067663, 9.08976085690686e-4, 0.00108669841630429, 0.00109798571175155, 0.00103020579684592, 0.00109712633505713, 0.0012572770328054, 0.00137226289234478, 0.00138578054054726, 0.00133350748107198, 0.00127529048252393, 0.0012464494409578, 0.00125003024689387, 0.00127016969378877, 0.00128656822883308, 0.00128362059453553, 0.00125532391030799, 0.00120674201572396, 0.00115118651863503, 0.00110363166217926, 0.00107371350048916, 0.00106233752783436, 0.00106331377731747, 0.00106791302133755, 0.00106888145929813, 0.00106202416915854, 0.00104600243148718
flux1:, 0.673968784838352, 0.00920125628952727, 0.00931865784428829, 0.00948146228091546, 0.00968513082916716, 0.00992967936885968, 0.0102201039373747, 0.0105642666591086, 0.0109703954599832, 0.0114440214659468, 0.0119817144367825, 0.0125609265110573, 0.0131318699904839, 0.0136225296976647, 0.0139638273893681, 0.0141272163679904, 0.0141506235457206, 0.0141250395941548, 0.0141318420721817, 0.0141554389405334, 0.0140309016111607, 0.0135001945196571, 0.0124135283553329, 0.010980061679223, 0.00974064116089204, 0.00889695731179189, 0.00763819592317066, 0.00569272119345753, 0.00481094186412299, 0.00339852152421471, 0.00297344261725448, 0.00201945138508829, 0.00132897780078299, 0.00123889208770769, 0.00112048271742788, 9.89696877222622e-4, 8.29934830213005e-4, 9.6753887906985e-4, 9.60797700930985e-4, 8.78055997482507e-4, 9.22152286535433e-4, 0.00105787931478319, 0.00115646768035387, 0.00116425508830962, 0.00111252219272698, 0.00105499740768432, 0.00102358283249196, 0.00102153729789295, 0.00103528779051925, 0.00104697216476644, 0.001042470712812, 0.00101605633279199, 9.72003995568824e-4, 9.22083569568941e-4, 8.7946338845765e-4, 8.52337938817716e-4, 8.41065797761777e-4, 8.39951697665015e-4, 8.41487910600145e-4, 8.39795447482468e-4, 8.31694227350965e-4, 8.16250106677155e-4
flux1:, 0.674231233742106, 0.0092074983712349, 0.00929087211011933, 0.00941491703558538, 0.00957932987140647, 0.00978827943621923, 0.0100499950491529, 0.0103740787758158, 0.0107688168258274, 0.0112384736736177, 0.0117779763508616, 0.0123639670486309, 0.0129474234967538, 0.0134582933647288, 0.0138292343234288, 0.0140317146525434, 0.0141015796174632, 0.0141267045701306, 0.0141858776204455, 0.0142621579213883, 0.0141899710181735, 0.0137103339840493, 0.0126715712542605, 0.0112799423362597, 0.0100732793168299, 0.00925071327555088, 0.00799316372028354, 0.00601989213315884, 0.00511853899682784, 0.00365743715308975, 0.00320419815590157, 0.00218268766256805, 0.00143333786218584, 0.00131278654552619, 0.00113716195277611, 9.7227533291401e-4, 7.65348762541944e-4, 8.64204084314137e-4, 8.39757353024116e-4, 7.42172966917967e-4, 7.63317570625534e-4, 8.74215016315534e-4, 9.55994537373188e-4, 9.57912870268738e-4, 9.07005364106333e-4, 8.50914969438976e-4, 8.18030851161249e-4, 8.11610551171955e-4, 8.2012024383454e-4, 8.2795784596245e-4, 8.22442557937563e-4, 7.98186377846639e-4, 7.58790431519465e-4, 7.14602601113129e-4, 6.77088452424444e-4, 6.53077066931151e-4, 6.42416455002745e-4, 6.39891227527661e-4, 6.3915120598538e-4, 6.35597708355871e-4, 6.26966199734696e-4, 6.12644589235881e-4
flux1:, 0.674493682645859, 0.00921181833962888, 0.00925938878214491, 0.00934198738339535, 0.00946356710695745, 0.00963252106835011, 0.00986042835896923, 0.0101587878926503, 0.0105361352706261, 0.0109956765483176, 0.0115308955261248, 0.0121178033354906, 0.0127083254611645, 0.0132346009013531, 0.0136312959797386, 0.0138701127178065, 0.013984828769494, 0.0140599613144315, 0.014171392538798, 0.0143008067092183, 0.0142825015541976, 0.0138574210536923, 0.012872533556765, 0.0115305327386416, 0.0103642549328865, 0.00956895622613208, 0.00831979639943922, 0.00632848394010133, 0.00541249103195476, 0.0039107008388726, 0.00343262612749732, 0.00234808108688705, 0.00154328949192664, 0.00139492268103178, 0.00116442235854449, 9.67151628812445e-4, 7.1563172422571e-4, 7.77346080801879e-4, 7.35760996063379e-4, 6.23695624072512e-4, 6.22033511808878e-4, 7.07998336006907e-4, 7.72825415938139e-4, 7.68907818450706e-4, 7.19179724145325e-4, 6.65262819998441e-4, 6.31975619996475e-4, 6.2238773456524e-4, 6.26770643628869e-4, 6.31613423753326e-4, 6.25627037582108e-4, 6.03817341928968e-4, 5.69214358159456e-4, 5.30853482198959e-4, 4.9859604256967e-4, 4.77982937180924e-4, 4.68392464492453e-4, 4.65080060771839e-4, 4.62795350379725e-4, 4.58132337454284e-4, 4.49650392066523e-4, 4.36984298746045e-4
flux1:, 0.674756131549612, 0.00921428497820637, 0.00922528407724755, 0.00926490230508942, 0.00934129834228104, 0.00946707540110281, 0.00965719520824365, 0.00992514303043867, 0.0102798522158246, 0.0107236615833525, 0.0112488138026136, 0.0118308790382721, 0.0124229215480162, 0.0129595021802165, 0.0133775712282614, 0.0136493004139867, 0.0138064533868833, 0.0139299982641109, 0.0140926354794089, 0.01427466027897, 0.0143107494356832, 0.0139426358214226, 0.0130164689948839, 0.0117307601701029, 0.0106114973258562, 0.00984892170932322, 0.00861500234033785, 0.00661539337046259, 0.00568980429883387, 0.00415563110330836, 0.00365637226882317, 0.00251395055853893, 0.00165768826967779, 0.00148447547496835, 0.00120179114629249, 9.74249021332261e-4, 6.81019067296629e-4, 7.07431036730677e-4, 6.49533494328502e-4, 5.23615786835579e-4, 4.99595761007462e-4, 5.60862197073908e-4, 6.08894275833055e-4, 5.99375712487685e-4, 5.51273080114556e-4, 5.0027788262911e-4, 4.67614884818125e-4, 4.56007768113917e-4, 4.5732089026886e-4, 4.59979448776074e-4, 4.54043252131988e-4, 4.34961539090698e-4, 4.05285392717667e-4, 3.72836783430696e-4, 3.45964392629725e-4, 3.28995029117907e-4, 3.20877675000798e-4, 3.17331116988284e-4, 3.14151195343545e-4, 3.09044647088045e-4, 3.01314254962195e-4, 2.90779301691309e-4
flux1:, 0.675018580453365, 0.00921427949698182, 0.00918892766046999, 0.00918518641973704, 0.00921529747747939, 0.00929597325415348, 0.00944550569711995, 0.00967938600815259, 0.0100070475182253, 0.0104301323238534, 0.0109398437133516, 0.0115115104731716, 0.0120995344460419, 0.0126411293122282, 0.0130758034822951, 0.0133764458623588, 0.0135728943890755, 0.0137424283453106, 0.0139543344545195, 0.0141875190276304, 0.0142775288564379, 0.0139677247803651, 0.013103976497226, 0.0118800565508092, 0.0108133991147288, 0.0100882658350776, 0.00887603474637991, 0.00687776174061205, 0.00594769010863753, 0.00438963403346244, 0.00387313406989039, 0.0026786029155671, 0.00177533127121643, 0.00158052451285178, 0.00124867999261196, 9.93354616536391e-4, 6.61571076379288e-4, 6.54737650166878e-4, 5.81616718817615e-4, 4.4275307773973e-4, 3.9714555725076e-4, 4.34306247204048e-4, 4.66022670376583e-4, 4.51359662260422e-4, 4.05437431634444e-4, 3.58131449185285e-4, 3.27081100883627e-4, 3.1453466825557e-4, 3.13761074049437e-4, 3.14984208752389e-4, 3.09577547656962e-4, 2.934807919823e-4, 2.68849563068244e-4, 2.4238160245765e-4, 2.20996404846764e-4, 2.07874707209363e-4, 2.01572134260832e-4, 1.98261143576042e-4, 1.9473195261093e-4, 1.8973142093107e-4, 1.83238308321359e-4, 1.75210625887588e-4
flux1:, 0.675281029357119, 0.0092106332225938, 0.00915006742062975, 0.00910368480153012, 0.00908761720896272, 0.00912250129630667, 0.00922982384683187, 0.00942703271691263, 0.00972411670166839, 0.010122169012555, 0.0106115524578717, 0.0111675613343595, 0.0117461397289687, 0.0122873828126173, 0.0127336252552384, 0.0130587255309265, 0.0132907129203579, 0.0135030870432054, 0.0137615344418554, 0.0140435875644121, 0.014186132793256, 0.0139349647221251, 0.0131362090371562, 0.0119784133146882, 0.0109689132129347, 0.0102851924775657, 0.00910063325806425, 0.00711311633513772, 0.0061837025492824, 0.00461032994744506, 0.00408077734000576, 0.00284042036504953, 0.00189502037704312, 0.00168210564489073, 0.00130442143878937, 0.00102414036522794, 6.57182398906497e-4, 6.19359595866326e-4, 5.32359801200907e-4, 3.81729698960335e-4, 3.15628608224689e-4, 3.29639897325861e-4, 3.4584766648627e-4, 3.26725130630275e-4, 2.83654830656648e-4, 2.4083048464628e-4, 2.12342713511399e-4, 1.99862288409178e-4, 1.97899470460702e-4, 1.98359013511419e-4, 1.9390280839455e-4, 1.8100781901084e-4, 1.61510925719385e-4, 1.41066152153466e-4, 1.2523894432392e-4, 1.16124134062507e-4, 1.11912593724853e-4, 1.09215392525774e-4, 1.05764522097879e-4, 1.01280496100987e-4, 9.63640955979542e-5, 9.10849692596837e-5
flux1:, 0.675543478260872, 0.00920175014005966, 0.00910791188349821, 0.00902059839455973, 0.00895957311390186, 0.00894913373012279, 0.00901374928864767, 0.00917271041620926, 0.00943657197299466, 0.00980600294920259, 0.0102707196150096, 0.0108061931737949, 0.0113701173523529, 0.0119056911690768, 0.0123583319979537, 0.0127031179759074, 0.0129664089153755, 0.0132178794072834, 0.0135194746831564, 0.0138473828070812, 0.0140402724825704, 0.0138471357124554, 0.0131148834728886, 0.0120264295705391, 0.0110776346787532, 0.01043855837773, 0.00928714209289928, 0.00731948986920397, 0.00639585265101657, 0.00481566266343182, 0.00427743573317145, 0.00299793655517296, 0.00201561883734381, 0.00178825693697219, 0.0013683020936758, 0.00106618172523663, 6.6759190512604e-4, 6.01207632391283e-4, 5.01908193176491e-4, 3.40943891651019e-4, 2.55752117586804e-4, 2.47922414075849e-4, 2.49745466931367e-4, 2.27069089191887e-4, 1.87635547950669e-4, 1.50109277466674e-4, 1.25093932277807e-4, 1.13606028152012e-4, 1.11258431797383e-4, 1.11538797075666e-4, 1.08382962294175e-4, 9.88531422805199e-5, 8.45393143358277e-5, 7.01252438667554e-5, 5.98897965512365e-5, 5.4893517743387e-5, 5.29819232046011e-5, 5.11818145230188e-5, 4.81112023249501e-5, 4.44021052336941e-5, 4.12359782691281e-5, 3.87860739059917e-5
flux1:, 0.675805927164625, 0.00918571451708928, 0.00906121304124423, 0.00893553559509034, 0.00883175953786993, 0.00877751062235688, 0.00879995896318535, 0.00892006636734785, 0.00914892349946084, 0.00948687744771323, 0.00992318512584341, 0.0104337071330285, 0.0109780927233053, 0.0115028557956366, 0.0119567349461945, 0.0123162684410952, 0.0126063009171104, 0.0128926773673065, 0.0132335040798697, 0.0136036671014828, 0.0138440289565702, 0.0137074943096368, 0.0130422800500586, 0.0120253395277507, 0.0111398513126187, 0.0105479390683618, 0.00943458704729525, 0.00749550046087634, 0.00658268229371789, 0.00500397516639307, 0.0044615774788136, 0.00314988810421049, 0.00213609023302744, 0.00189804897287283, 0.00143958453463902, 0.00111896738928517, 6.92387908186964e-4, 6.00007585463519e-4, 4.90189211067013e-4, 3.20541498706076e-4, 2.17941136028335e-4, 1.89902879111838e-4, 1.78755086741897e-4, 1.53629100084876e-4, 1.18715576047266e-4, 8.73193564700736e-5, 6.66413978856333e-5, 5.69900298134561e-5, 5.49645848897668e-5, 5.55562373138918e-5, 5.39706689646168e-5, 4.79052604063526e-5, 3.87717472329018e-5, 3.03519879250536e-5, 2.56994078971608e-5, 2.48835900656203e-5, 2.54140399549393e-5, 2.47009538452681e-5, 2.21873758086197e-5, 1.93568161439397e-5, 1.79407549239282e-5, 1.82259148692112e-5
flux1:, 0.676068376068379, 0.00916038882194098, 0.0090083549769786, 0.00884758566119453, 0.00870410327706185, 0.0086084691753456, 0.00859021531222834, 0.0086717542531726, 0.00886464703624645, 0.00916900071609866, 0.00957379170492787, 0.0100554796095818, 0.0105758683972898, 0.0110849807869227, 0.0115350908026323, 0.0119044205807724, 0.0122164618769793, 0.0125332606829856, 0.0129090269514041, 0.013317398077679, 0.0136018081605435, 0.0135197382464176, 0.0129212219949805, 0.0119770086272347, 0.0111565521137217, 0.0106136451132816, 0.00954270070085519, 0.00764038151415926, 0.00674328835548759, 0.0051740418222628, 0.0046320299587486, 0.00329523351740632, 0.00225551293616438, 0.00201059338337601, 0.0015175127322461, 0.0011818960278363, 7.3100536674712e-4, 6.15291959962807e-4, 4.96893121090095e-4, 3.20386076534398e-4, 2.02296177225615e-4, 1.55963476774981e-4, 1.33507039006149e-4, 1.07198722750849e-4, 7.77611843592135e-5, 5.33264531337088e-5, 3.77972386210126e-5, 3.07397399141987e-5, 2.96433469011554e-5, 3.09394059141815e-5, 3.11081482157728e-5, 2.85339639688969e-5, 2.45172636930298e-5, 2.20033363439769e-5, 2.28768431673612e-5, 2.6252497556534e-5, 2.930318889329e-5, 2.97798994396376e-5, 2.78828686667033e-5, 2.58869287555117e-5, 2.60509822288429e-5, 2.88005477463257e-5
flux1:, 0.676330824972132, 0.00912350942715272, 0.00894745376294783, 0.00875541743580553, 0.00857595661915466, 0.0084421276933161, 0.0083854390333459, 0.00842949486739807, 0.00858623283264216, 0.00885558400926465, 0.0092264134338885, 0.00967598208966516, 0.0101684353264218, 0.0106574754178689, 0.0110990955707315, 0.0114734023003972, 0.0118026978979575, 0.0121452888532875, 0.0125514674265902, 0.0129936850675913, 0.0133182913056784, 0.0132879557478225, 0.0127550292769921, 0.0118838932157638, 0.0111293897931997, 0.0106366863913578, 0.00961189382147077, 0.007753959536059, 0.00687729621330695, 0.00532505523559064, 0.00478796073154235, 0.0034331379609175, 0.00237306842661498, 0.00212502847894011, 0.00160129980488083, 0.00125425946673816, 7.82714206113327e-4, 6.46385098314251e-4, 5.21450650717853e-4, 3.40029279354763e-4, 2.0855481595178e-4, 1.46069999778218e-4, 1.14162156929523e-4, 8.8055615075991e-5, 6.50880957771703e-5, 4.84231431437537e-5, 3.8787982454542e-5, 3.4989864121779e-5, 3.53281192408262e-5, 3.76234871957124e-5, 3.96417835175564e-5, 4.05074762879113e-5, 4.14758752749429e-5, 4.47201001677911e-5, 5.10104681221205e-5, 5.85374040248934e-5, 6.41275589183186e-5, 6.58198268971743e-5, 6.44958977308202e-5, 6.31594294914088e-5, 6.45791079064097e-5, 6.93566202219018e-5
flux1:, 0.676593273875885, 0.0090727870737673, 0.00887647196015498, 0.00865740304611223, 0.00844622585379869, 0.00827801504469876, 0.00818583622345068, 0.00819419829280384, 0.00831530077929837, 0.0085489480827953, 0.00888405196697629, 0.00929886538772919, 0.00976004322189346, 0.010225108849044, 0.0106539224572429, 0.0110286465831449, 0.0113705522179128, 0.0117342882801383, 0.0121662394376016, 0.0126377423036346, 0.0129983740497383, 0.0130165559929301, 0.01254744535388, 0.0117489648189639, 0.0110606010681553, 0.0106186904497983, 0.00964317959596672, 0.00783658651517353, 0.00698479012092449, 0.00545657379442592, 0.00492882152837422, 0.00356292898182339, 0.00248800726448011, 0.00224048598809023, 0.00169010109335924, 0.00133521536138777, 8.46600692184829e-4, 6.92384143046304e-4, 5.63009719411841e-4, 3.78684519658895e-4, 2.3606063997667e-4, 1.59733615221973e-4, 1.20365420989295e-4, 9.59080823280178e-5, 8.04019535634528e-5, 7.22647340127858e-5, 6.91876894818106e-5, 6.92167091746409e-5, 7.13935953915005e-5, 7.48862905441084e-5, 7.87604138506733e-5, 8.29334622904023e-5, 8.86817592515572e-5, 9.74716012293229e-5, 1.0901348262221e-4, 1.20600814025278e-4, 1.28697028687999e-4, 1.31566584615064e-4, 1.30688561893384e-4, 1.2972877677078e-4, 1.31949810763544e-4, 1.38174898156025e-4
flux1:, 0.676855722779638, 0.00900601620839482, 0.00879334733425916, 0.00855176169215282, 0.008313526026931, 0.00811523239068665, 0.00799106314889136, 0.00796612782358511, 0.00805275964742439, 0.00825067397876973, 0.00854897516413675, 0.0089270825414813, 0.00935430440581987, 0.00979209223789091, 0.0102042805148263, 0.0105752260209012, 0.0109253157563771, 0.0113056392234992, 0.0117587106891691, 0.012254831519896, 0.0126470913125841, 0.0127101811960409, 0.0123025405542194, 0.011575605872245, 0.0109528949793185, 0.0105617877377161, 0.00963806428796788, 0.00788904044102696, 0.00706621462149593, 0.00556844235989227, 0.00505426808516729, 0.00368403364618584, 0.00259960104053817, 0.00235604709539708, 0.00178297906436495, 0.00142375546828551, 9.21546277769524e-4, 7.52140077598179e-4, 6.2041575393718e-4, 4.35207908257127e-4, 2.8374331214861e-4, 1.95987767155769e-4, 1.51219010782523e-4, 1.29864734244647e-4, 1.22765260493802e-4, 1.23834178694522e-4, 1.27881706956555e-4, 1.32201879342332e-4, 1.3652059576076e-4, 1.41315280944221e-4, 1.46965244055361e-4, 1.54231978295045e-4, 1.64478876700938e-4, 1.7853322423635e-4, 1.95102616751983e-4, 2.10609921745162e-4, 2.21133265095154e-4, 2.25092368787074e-4, 2.24471614063272e-4, 2.23526778615076e-4, 2.25997137735475e-4, 2.3297652909133e-4
flux1:, 0.677118171683392, 0.00892119297558646, 0.008696131084127, 0.00843671438348673, 0.00817634856493339, 0.00795262994358768, 0.00780040805745759, 0.00774508231887536, 0.00779898506633952, 0.0079617714784033, 0.00822287092828371, 0.00856302334244596, 0.00895430507883954, 0.00936216381741414, 0.00975447183231194, 0.0101178816471269, 0.010472028132261, 0.0108645502807279, 0.0113341525894049, 0.0118501903514502, 0.0122695282880669, 0.0123736045551181, 0.0120245997481908, 0.0113674880694065, 0.0108093238004619, 0.010468480614382, 0.00959842202612304, 0.00791241160147148, 0.00712226483043196, 0.00566070227073076, 0.0051640722642163, 0.00379591069177552, 0.00270709134369897, 0.00247069839795703, 0.00187886869689248, 0.00151867741503047, 0.00100620998024408, 8.24244372730828e-4, 6.92200823957054e-4, 5.08090936846361e-4, 3.50113476943263e-4, 2.5338357664909e-4, 2.05277817752448e-4, 1.88430476688628e-4, 1.9059410800858e-4, 2.01439555675472e-4, 2.13064927937691e-4, 2.22031594088221e-4, 2.28697037849416e-4, 2.34810978976735e-4, 2.42076369824405e-4, 2.52145443900916e-4, 2.66534165800653e-4, 2.85502098449963e-4, 3.06815307856024e-4, 3.26054386183025e-4, 3.3888762968586e-4, 3.43813940740178e-4, 3.43223874290268e-4, 3.41884695574936e-4, 3.43991166695344e-4, 3.50956165244232e-4
flux1:, 0.677380620587145, 0.00881663694991393, 0.00858312697338012, 0.00831063743869007, 0.00803322622906781, 0.00778898020271822, 0.00761296893000087, 0.0075305739112553, 0.00755399186430905, 0.00768284029341464, 0.00790699153744945, 0.00820863675440957, 0.00856270188296879, 0.0089386570130456, 0.0093084300071154, 0.00966103188443505, 0.0100154584223255, 0.0104160134255852, 0.010897673078564, 0.011428947227514, 0.0118707217269166, 0.0120116211657501, 0.0117180043937843, 0.011128446552947, 0.0106331525500925, 0.0103415138033514, 0.00952637204988588, 0.00790799284980491, 0.00715378361009606, 0.00573350727226675, 0.00525804318786003, 0.00389799163605333, 0.00280964721292489, 0.00258329861804112, 0.00197655237217202, 0.00161856806359007, 0.00109902078524944, 9.07026966604526e-4, 7.76586762957826e-4, 5.95469104052899e-4, 4.33275718912834e-4, 3.30006223574269e-4, 2.80569400030386e-4, 2.69530422684053e-4, 2.81685976853407e-4, 3.02745237623882e-4, 3.22275683471749e-4, 3.36132884207306e-4, 3.45256453136892e-4, 3.52628242647194e-4, 3.61277451067459e-4, 3.73787139194652e-4, 3.91889783728479e-4, 4.15352397102787e-4, 4.41066923227605e-4, 4.63804227361967e-4, 4.78798746787474e-4, 4.84549395645964e-4, 4.83748404859455e-4, 4.81589710534919e-4, 4.826962149705e-4, 4.88843659482582e-4
flux1:, 0.677643069490898, 0.00869110772112482, 0.00845302013876368, 0.00817220136040591, 0.00788288005480234, 0.00762313061881313, 0.00742780875292732, 0.00732198172253121, 0.00731758105388937, 0.00741420455461421, 0.00760226997933175, 0.00786552428788251, 0.00818178887894109, 0.00852453912815203, 0.00886973010940086, 0.00920875471482799, 0.00956006183103553, 0.00996473887230618, 0.0104541345206019, 0.0109960274040305, 0.0114555581690793, 0.0116289404395271, 0.0113871195573633, 0.0108623627544599, 0.0104277415976638, 0.0101837615168626, 0.00942417400260186, 0.00787718920125277, 0.00716168053142401, 0.00578705925758834, 0.00533597118442089, 0.0039896424084024, 0.00290634068658732, 0.00269256495275531, 0.0020746518451739, 0.00172180512018174, 0.00119818569240308, 9.98570373715339e-4, 8.71506366285293e-4, 6.95149643511907e-4, 5.30961717767149e-4, 4.23513571893555e-4, 3.74638898235409e-4, 3.70561571501052e-4, 3.93277852290274e-4, 4.2483550766694e-4, 4.52463714938962e-4, 4.71344957216293e-4, 4.82952266131496e-4, 4.91453564577689e-4, 5.01196531789252e-4, 5.15726048524954e-4, 5.37052052770492e-4, 5.64527814325023e-4, 5.94245598576772e-4, 6.20205535056226e-4, 6.37187636230774e-4, 6.43611650868898e-4, 6.42363890662685e-4, 6.38974442804602e-4, 6.38459408923442e-4, 6.42993139314216e-4
flux1:, 0.677905518394651, 0.00854390508352853, 0.00830498359826187, 0.00802048258540056, 0.00772433539917625, 0.00745412256045803, 0.00724407509537134, 0.00711866853162453, 0.00708944893973086, 0.0071560090775916, 0.00730939825595489, 0.00753499619138089, 0.00781352895416361, 0.0081224168942046, 0.00844156875532305, 0.00876474400972604, 0.00910991544946027, 0.00951507492495494, 0.0100080633030247, 0.0105560576463126, 0.0110286770671163, 0.0112300884290173, 0.0110361951449866, 0.0105730660645097, 0.0101964528940469, 0.00999814152072577, 0.00929415153648283, 0.0078214566852624, 0.00714688190188438, 0.00582157256708624, 0.00539760299535119, 0.00407015260054401, 0.00299614639650696, 0.00279708428359489, 0.0021716419624455, 0.00182658087338645, 0.00130171698090827, 0.00109674279410133, 9.7464481535025e-4, 8.04659774737719e-4, 6.40584200989447e-4, 5.31196787847874e-4, 4.84617831264964e-4, 4.88470364251822e-4, 5.22131979187325e-4, 5.64307245269789e-4, 6.00088286270494e-4, 6.24021385945612e-4, 6.38063193686733e-4, 6.47513479526212e-4, 6.58017813242177e-4, 6.7410253855253e-4, 6.98111292573307e-4, 7.29065174581855e-4, 7.62338553088089e-4, 7.91207911787554e-4, 8.09984537576757e-4, 8.16933095776636e-4, 8.150260448194e-4, 8.10034715737772e-4, 8.07325168681707e-4, 8.09495258025775e-4
flux1:, 0.678167967298405, 0.00837494134110085, 0.0081387517808224, 0.00785503842384963, 0.00755699846253988, 0.00728126898447005, 0.00706107740781118, 0.00692005487649336, 0.00686925405806033, 0.00690827459321282, 0.0070288665838815, 0.00721809129442096, 0.00745955243631541, 0.00773451350638407, 0.00802672059284717, 0.00833224780011845, 0.00866864205527207, 0.00907092243175558, 0.00956356072218149, 0.0101132783891399, 0.0105943865335218, 0.0108193269070002, 0.0106692877623427, 0.0102642603589522, 0.00994258491859061, 0.00978756011456061, 0.0091386478187444, 0.00774227360118152, 0.00711031430011109, 0.00583726921255381, 0.00544265011917287, 0.00413875385476497, 0.0030779664939403, 0.00289534990762562, 0.00226588702584994, 0.00193094840397975, 0.00140747945928305, 0.00119925051511482, 0.00108350096941796, 9.21314686652926e-4, 7.59310415362731e-4, 6.50061002056576e-4, 6.07314039401577e-4, 6.19852557688064e-4, 6.64644867169564e-4, 7.17386497775846e-4, 7.61240551584796e-4, 7.9015666375554e-4, 8.06522849798344e-4, 8.16706767711667e-4, 8.27616666250941e-4, 8.44766734994059e-4, 8.70883987993022e-4, 9.04740278642354e-4, 9.4108077519051e-4, 9.7251451115774e-4, 9.92878435842553e-4, 0.00100021271788783, 9.97470771024561e-4, 9.90567786318752e-4, 9.85168300079825e-4, 9.84305751008113e-4
flux1:, 0.678430416202158, 0.0081847761939811, 0.00795465353087973, 0.00767593973531798, 0.00738068988022999, 0.00710418930618922, 0.00687832226713935, 0.0067256524254391, 0.00665664536579588, 0.00667091698493308, 0.00676097019545677, 0.00691556883014621, 0.00712113270377953, 0.00736262814205624, 0.00762748309336515, 0.00791400091728748, 0.0082393344501936, 0.00863565574830332, 0.00912422567262916, 0.00967147184254884, 0.0101565979298372, 0.0104005934999362, 0.0102902060205881, 0.00993947667465692, 0.00966933571597495, 0.00955488571453955, 0.00896000992310037, 0.00764114064036222, 0.00705291741810742, 0.0058344011255494, 0.00547082574817202, 0.0041946634018415, 0.00315067751402203, 0.00298581992574941, 0.00235569684432489, 0.00203288700116878, 0.00151325540348656, 0.00130370712280773, 0.00119546551164297, 0.00104230210473638, 8.84151846855402e-4, 7.76922334914465e-4, 7.39318448223396e-4, 7.61070344194368e-4, 8.1697370330589e-4, 8.80062335438408e-4, 9.31782865684143e-4, 9.65529190686249e-4, 9.8406509472412e-4, 9.94751535347197e-4, 0.00100570852446668, 0.00102342978398625, 0.00105106701532378, 0.00108722528973162, 0.00112611507744049, 0.00115974353628072, 0.00118147821647735, 0.00118907488197906, 0.00118536865801966, 0.00117632111327895, 0.00116783632334937, 0.0011633814801861
flux1:, 0.678692865105911, 0.00797460846305046, 0.00775360145227318, 0.00748376080243581, 0.00719563728851841, 0.00692280557415229, 0.00669551260862708, 0.00653506436881142, 0.00645126097827882, 0.00644374125851835, 0.0065057957606796, 0.0066278853564908, 0.00679915273549385, 0.00700809238907636, 0.00724562418005265, 0.00751216620290184, 0.00782449365274423, 0.00821206195470153, 0.00869309858218282, 0.00923391267655773, 0.00971878309283563, 0.00997746421192486, 0.00990247849128072, 0.00960204899200747, 0.009379788549601, 0.00930294368715811, 0.0087605938555929, 0.00751960106324518, 0.00697567685136099, 0.00581329060745857, 0.00548190073694743, 0.00423714439453847, 0.00321319200158343, 0.00306698980707176, 0.00243939630297785, 0.00213038051948373, 0.00161682214567598, 0.00140771455905429, 0.00130791058463424, 0.0011647781569337, 0.00101206508486911, 9.08516030295606e-4, 8.77122926913931e-4, 9.08380379756701e-4, 9.75173197924059e-4, 0.00104823038972564, 0.0011074968360009, 0.00114585193757237, 0.00116637589456569, 0.00117733752044419, 0.00118800161403888, 0.00120581754649624, 0.00123439304318807, 0.00127224635170176, 0.00131315186000301, 0.00134858932566394, 0.00137147355013406, 0.00137922803094103, 0.00137447941673944, 0.00136314074979417, 0.00135129068730903, 0.00134281421669463
flux1:, 0.678955314009665, 0.00774622384562346, 0.00753703938539222, 0.00727953064413843, 0.00700243331208925, 0.00673730831410473, 0.00651252094161373, 0.00634796420487984, 0.00625270998350788, 0.00622642371393836, 0.00626320161103695, 0.00635517140151394, 0.00649407736450601, 0.00667173815095755, 0.00688234669366647, 0.00712829729234583, 0.00742599242743018, 0.00780230768536564, 0.00827263329130485, 0.00880334506309547, 0.00928395518942414, 0.0095531368906714, 0.00950934058049799, 0.00925510695501027, 0.00907691160236009, 0.00903452217758454, 0.00854277901738101, 0.00737926918286085, 0.00687966467804669, 0.00577437744293202, 0.00547576629916169, 0.00426557222492246, 0.00326452550919059, 0.00313746957584302, 0.00251540027585289, 0.00222150054322775, 0.00171603533731721, 0.00150894929989617, 0.00141828389959829, 0.00128596769004417, 0.00114005732683134, 0.00104160923040347, 0.00101724246216003, 0.00105806547500494, 0.00113533514874898, 0.00121783792726544, 0.00128423156397805, 0.00132692186063247, 0.00134924243239515, 0.00136027408128803, 0.00137034371695445, 0.00138781664624512, 0.00141677670863362, 0.00145573068769505, 0.00149811749737332, 0.00153497169560195, 0.00155878408043908, 0.00156661196763138, 0.00156079518530564, 0.00154710870391379, 0.00153173674103416, 0.00151895262690884
flux1:, 0.679217762913418, 0.00750190310129204, 0.00730685444091883, 0.00706465392534424, 0.00680196856374389, 0.00654810279005595, 0.00632934821472208, 0.00616406529335951, 0.00606055020745953, 0.00601849547118703, 0.00603280494872876, 0.00609722079173913, 0.0062059437138251, 0.00635388876793978, 0.00653828040689104, 0.00676333230565528, 0.00704507169818669, 0.00740793893167959, 0.00786469979644447, 0.00838198657479812, 0.00885467154164498, 0.0091304320685783, 0.00911373482162301, 0.00890157792687334, 0.0087635622487497, 0.0087523782751171, 0.00830898062473332, 0.00722185518036101, 0.00676607556364297, 0.00571826097011914, 0.00545249099963224, 0.00427949578451287, 0.0033038592443768, 0.00319605581704258, 0.00258228520517668, 0.0023044857643093, 0.00180891009009722, 0.00160524617235495, 0.00152419962071658, 0.0014032614593406, 0.00126528928265191, 0.00117311126159684, 0.00115633431458907, 0.00120656227662488, 0.00129372274255649, 0.00138502225383188, 0.00145804370506166, 0.00150475956228845, 0.00152869086063895, 0.00153962518097968, 0.00154885421969483, 0.00156560403960416, 0.0015944425956672, 0.00163393399717634, 0.00167728191906371, 0.00171516388745535, 0.00173968713621357, 0.00174752396041901, 0.00174066313409261, 0.00172466004478879, 0.00170573370933168, 0.00168850425364943
flux1:, 0.679480211817171, 0.00724429965710005, 0.0070652636234549, 0.00684081214135233, 0.00659535066456913, 0.00635574680311942, 0.00614607942363435, 0.00598309213144952, 0.00587427261854087, 0.00581933760462974, 0.00581398567401896, 0.00585350149710728, 0.00593437770082467, 0.00605438015749999, 0.006213507146473, 0.00641762255010154, 0.00668237227049484, 0.00702991442756339, 0.00747061672159302, 0.00797155634459963, 0.00843305470073813, 0.00871180645007541, 0.00871831866511717, 0.00854419112312115, 0.00844248764614521, 0.00845923577986417, 0.00806165078218512, 0.00704917654785734, 0.0066362484736277, 0.00564572756923237, 0.0054123618707086, 0.0042786844659907, 0.00333059008942587, 0.00324179015985372, 0.00263884964084812, 0.00237780990757388, 0.00189369258680284, 0.00169467266191551, 0.00162351870600587, 0.00151430284490826, 0.00138516830642009, 0.00130017432030079, 0.00129130688779981, 0.00135057742140404, 0.00144689190181689, 0.00154623471610814, 0.00162532168285738, 0.00167573165833119, 0.00170110530550413, 0.00171182414514674, 0.00172003439364362, 0.0017357531962782, 0.00176402818029537, 0.00180354129649603, 0.00184735842406318, 0.00188589201477969, 0.00191091674926125, 0.0019187164382087, 0.00191088026152766, 0.0018926729169941, 0.00187027822883023, 0.00184861152365617
flux1:, 0.679742660720924, 0.00697629886364939, 0.00681468716853869, 0.00660985663596994, 0.0063838199917029, 0.00616088975792372, 0.00596284469780651, 0.00580476111128509, 0.0056932991371095, 0.00562819359449729, 0.00560591139826418, 0.00562319136011007, 0.0056786387620338, 0.00577261291407267, 0.00590761873317193, 0.00609099467011351, 0.00633799901870228, 0.00666866864462799, 0.00709120878232864, 0.00757332247629746, 0.0080208268351037, 0.00829937416568516, 0.00832547465383136, 0.00818547838572755, 0.00811631624601061, 0.00815776942891199, 0.00780326284046955, 0.00686315050534199, 0.00649166815274815, 0.00555775786187592, 0.00535590344280865, 0.00426315504707944, 0.00334436249375593, 0.0032739986338712, 0.00268415816966283, 0.00244023257350017, 0.00196891621436376, 0.00177558788318352, 0.00171441273336179, 0.0016170579033778, 0.00149742547578473, 0.0014202781978706, 0.00141941177784692, 0.00148718544189625, 0.00159179287689619, 0.00169834359926647, 0.00178288760891495, 0.00183664975089444, 0.00186332241100357, 0.00187376287897095, 0.00188085098565438, 0.00189531233074913, 0.00192265747474096, 0.00196173712176187, 0.00200557171372246, 0.00204440196629982, 0.00206972987128911, 0.00207746214602061, 0.0020687563283038, 0.00204852761211439, 0.00202285790935471, 0.00199689863691938
flux1:, 0.680005109624678, 0.00670087257307058, 0.00655762107820706, 0.00637370430154588, 0.00616867114171434, 0.00596422010250676, 0.0057797911939448, 0.00562877444519294, 0.00551699599617492, 0.00544419975300698, 0.00540758284742296, 0.00540523652574354, 0.0054376893344801, 0.00550763075012778, 0.00561980208267773, 0.00578283966863303, 0.0060116102531873, 0.00632419680222577, 0.00672688193008346, 0.00718816227465104, 0.00761935218974149, 0.00789493161205353, 0.00793731954826588, 0.0078277688764088, 0.0077875385084685, 0.0078505747654209, 0.00753627836332318, 0.00666576655196496, 0.00633394532607036, 0.00545551245335906, 0.00528387316413473, 0.00423317662195232, 0.00334508016853408, 0.00329230964843593, 0.00271756595725973, 0.0024908300431951, 0.00203343847859861, 0.00184668241744804, 0.00179540729956128, 0.00170986445495743, 0.00160017194937926, 0.00153129410808197, 0.00153831385515229, 0.00161390312736445, 0.00172584677408002, 0.00183871078883969, 0.00192807214180847, 0.00198484173736379, 0.00201269771300542, 0.00202285241019604, 0.00202879055220673, 0.00204185265427803, 0.00206798381408958, 0.00210624390625849, 0.00214969318923137, 0.00218849291226426, 0.00221393894935039, 0.00222158591285387, 0.00221214412414816, 0.0021901340274399, 0.00216147448403258, 0.00213148920273124
flux1:, 0.680267558528431, 0.00642094222892402, 0.00629652006711506, 0.00613424481076514, 0.0059511864621738, 0.00576642506861459, 0.00559706749131431, 0.00545482694544902, 0.00534470052338032, 0.00526642982866056, 0.00521789433119612, 0.00519842588032136, 0.00521028122834496, 0.00525821644930884, 0.00534894188829426, 0.00549221872659557, 0.00570252208269511, 0.0059961521719506, 0.00637770762721057, 0.00681662852152808, 0.00722968284946779, 0.0074999829298348, 0.00755571100065692, 0.00747317786048315, 0.00745847871708552, 0.0075401268832776, 0.00726310040680916, 0.00645904280394341, 0.0061647790366375, 0.00534029929259363, 0.00519723606848644, 0.00418925557777819, 0.00333289885445838, 0.00329665161401663, 0.00273872399467228, 0.00252900586244209, 0.00208645748159853, 0.00190699758491749, 0.00186540348793001, 0.00179145822796837, 0.00169193203677919, 0.00163152462139169, 0.00164613613720993, 0.0017287369926856, 0.00184699370684748, 0.00196523909303912, 0.00205875957702436, 0.00211819329408555, 0.00214714231757225, 0.00215705389773583, 0.00216188433768828, 0.00217348708449071, 0.00219820280887514, 0.00223533005294783, 0.00227804540073859, 0.00231651951838315, 0.00234191305228482, 0.0023494652406795, 0.00233943929157806, 0.00231592980724444, 0.00228463899130567, 0.00225099727305797
flux1:, 0.680530007432184, 0.00613926147246449, 0.00603369957475778, 0.00589326541959977, 0.00573258503525103, 0.00556816357838179, 0.0054148190726778, 0.0052826222180426, 0.00517575611454732, 0.005093946976242, 0.00503570108003162, 0.00500147212512129, 0.00499504856668136, 0.00502299429695895, 0.00509372940718933, 0.00521797424249584, 0.00540981658218601, 0.00568394552534834, 0.00604350784081266, 0.0064590156426893, 0.00685260404203933, 0.00711576455995029, 0.00718225224954451, 0.00712359214859896, 0.00713126254104002, 0.00722873420273452, 0.00698601997881961, 0.00624497303154709, 0.00598590777804816, 0.00521352883047618, 0.0050971247804075, 0.00413210551458791, 0.00330820404546983, 0.00328723379917749, 0.0027475675551001, 0.00255448339101937, 0.00212750912909499, 0.00195592501323378, 0.00192367826116015, 0.00186097647313195, 0.00177165271393798, 0.00171971892283095, 0.00174147842823822, 0.00183020278848781, 0.00195371158601323, 0.00207638944650188, 0.00217340274258599, 0.00223515960913557, 0.00226513055955984, 0.00227488143095763, 0.00227870567920771, 0.00228886203986359, 0.00231203870411328, 0.00234779149068702, 0.00238947987534362, 0.0024273673885327, 0.00245255221565165, 0.00246000441771152, 0.00244955439821519, 0.00242485386212087, 0.00239134374053908, 0.00235449663368845
flux1:, 0.680792456335937, 0.00585832586051156, 0.00577126218119077, 0.00565239629923703, 0.00551398773920839, 0.00537005077724822, 0.00523319140837372, 0.00511189307975013, 0.00500954872189713, 0.00492585513752299, 0.0048598844177351, 0.00481308957434185, 0.00479059670522854, 0.0048005279435776, 0.00485276611931418, 0.00495883504928741, 0.00513244342513322, 0.00538683770362883, 0.00572393363941701, 0.00611542091665591, 0.00648867644439372, 0.00674326851690113, 0.00681829660242073, 0.00678065617089876, 0.00680778635422324, 0.00691849470470844, 0.00670716393816717, 0.00602547277822871, 0.00579905757727697, 0.00507666462087324, 0.00498479251056662, 0.00406260851757755, 0.00327157901950507, 0.00326451550897597, 0.00274429195068291, 0.00256728411284667, 0.002156448110877, 0.00199318923732791, 0.00196986659554169, 0.00191794156377566, 0.00183869148515599, 0.00179506480562138, 0.0018234109613516, 0.00191731833714611, 0.0020450069743257, 0.00217116960896972, 0.00227100957800649, 0.00233474961266295, 0.00236568135932618, 0.00237537986834067, 0.00237834374298661, 0.00238712668506733, 0.00240870906142589, 0.00244291214572976, 0.00248333419304317, 0.00252040792117689, 0.00254524136086496, 0.00255258855087828, 0.00254187360805854, 0.00251630154997192, 0.00248101730478489, 0.00244147460295703
flux1:, 0.681054905239691, 0.00558031329482482, 0.00551105026638782, 0.00541307650449981, 0.00529639687523323, 0.00517265121519892, 0.00505233636391582, 0.00494242077673869, 0.0048455384497112, 0.00476134259568517, 0.00468940685237939, 0.00463206021672516, 0.00459557826042832, 0.00458940457661902, 0.00462465311568711, 0.00471350699674789, 0.00486930696124547, 0.00510401857780944, 0.00541853234025767, 0.00578579752740455, 0.00613827412222571, 0.00638326478626055, 0.00646495396636771, 0.00644576286244751, 0.00648969413061373, 0.00661126155911624, 0.0064284520898747, 0.00580233250816647, 0.00560589483098796, 0.0049311767295036, 0.00486156649373136, 0.00398177420526375, 0.00322376873081085, 0.00322916896939051, 0.00272932027599412, 0.00256769619336941, 0.00217341682617451, 0.00201881728222659, 0.00200392948201078, 0.00196222863492187, 0.00189278623820427, 0.00185716070290535, 0.00189144629394442, 0.00198957311164266, 0.00212038163537366, 0.00224909816185264, 0.00235110535442829, 0.00241648685763531, 0.00244831769754762, 0.00245808246855215, 0.00246035872111464, 0.00246788515573277, 0.00248787370461344, 0.00252040967461615, 0.00255937502203925, 0.00259543957003916, 0.00261979093421475, 0.00262702468511625, 0.00261619503504035, 0.00259006846394376, 0.00255346934987842, 0.00251177705103988
flux1:, 0.681317354143444, 0.00530705484708103, 0.0052546236123544, 0.00517653844771533, 0.00508068754566635, 0.00497647729003483, 0.0048724180436382, 0.00477404866775392, 0.00468328152555599, 0.00459971263912308, 0.00452335174609895, 0.00445728246707125, 0.0044087504748711, 0.00438829951052662, 0.00440806037623516, 0.0044807433910514, 0.0046193339109011, 0.00483466855977577, 0.00512680051961516, 0.00546999791778376, 0.00580161763780766, 0.00603632350154412, 0.00612310136865726, 0.00612005262422449, 0.00617836619100357, 0.00630862310867158, 0.00615156913429713, 0.00557718368933067, 0.00540798980083798, 0.00477850358321762, 0.00472880765191596, 0.00389070172349832, 0.003165644221927, 0.00318204056473138, 0.00270326750119094, 0.00255623759294728, 0.00217880674252325, 0.00203309964997916, 0.00202611246952529, 0.00199402212226431, 0.00193401185324029, 0.00190597241014565, 0.0019454942249399, 0.00204687961861109, 0.00217978012795361, 0.00231014932374773, 0.00241367611091722, 0.00248035263637194, 0.00251300982956008, 0.00252295402768465, 0.00252472434941246, 0.00253113781296062, 0.00254957420105609, 0.00258037297319084, 0.0026177338658137, 0.00265262245386213, 0.00267637131352911, 0.00268347704291486, 0.00267266768518532, 0.00264628953096874, 0.00260883178062417, 0.00256555092988825
flux1:, 0.681579803047197, 0.00504003240105861, 0.00500325826361969, 0.00494380733003762, 0.00486760752202257, 0.00478199002349863, 0.00469361544081699, 0.00460668797598168, 0.00452244042279819, 0.00444039923212206, 0.00436094553059466, 0.00428780057874643, 0.00422901183773657, 0.00419601905634314, 0.00420177383707906, 0.00425939341485138, 0.00438152022186431, 0.00457800173416482, 0.0048482224233498, 0.00516780729467298, 0.00547880241244775, 0.00570283734231847, 0.0057933984723855, 0.00580442192557028, 0.00587492166124518, 0.00601189929380948, 0.0058779540466722, 0.00535148069707601, 0.00520679383050589, 0.00462002527544912, 0.00458787970531794, 0.00379054781025501, 0.00309817059923572, 0.00312411365838752, 0.00266690428154178, 0.00253361721965788, 0.00217321627899519, 0.00203654691125195, 0.00203689925636171, 0.00201376611987001, 0.00196272871659126, 0.00194177981863846, 0.00198580534889002, 0.00208951260418965, 0.00222352482020768, 0.00235468513708494, 0.0024590998398307, 0.00252671771925933, 0.00256010844530981, 0.00257032558056415, 0.00257176371338628, 0.00257721746011983, 0.00259416982593231, 0.00262319746383425, 0.00265884160422429, 0.00269241247205438, 0.0027154471653295, 0.00272240250525609, 0.00271172894302742, 0.00268537912547553, 0.00264750161963204, 0.00260318946260405
flux1:, 0.68184225195095, 0.00478039731597747, 0.00475796155157293, 0.00471571141694842, 0.00465778259593585, 0.00458960024636193, 0.00451612092658677, 0.00444031542836009, 0.0043627825709005, 0.00428296859022274, 0.00420156367328393, 0.00412281607433423, 0.00405541933860873, 0.00401152300602804, 0.00400472156420729, 0.00404842990703837, 0.0041549585728941, 0.00433329211198964, 0.00458229506491694, 0.00487896811615982, 0.00516982264781201, 0.00538304409407725, 0.00547630785931933, 0.00549954111662769, 0.00558023384951372, 0.00572215354705209, 0.00560880616548609, 0.0051264981838976, 0.00500363029354664, 0.00445704853709912, 0.0044401282050478, 0.0036825018066807, 0.00302237977127878, 0.00305647458333094, 0.00262112253344607, 0.00250069645216319, 0.00215740841336872, 0.0020298453657979, 0.00203696410769781, 0.00202211289388491, 0.00197952799253141, 0.00196511894016725, 0.00201290897194178, 0.00211804228088779, 0.00225224491285098, 0.00238338180352523, 0.00248807214267775, 0.00255626918721989, 0.00259027390223483, 0.00260082644595721, 0.00260208382298015, 0.00260672576618805, 0.00262227507641868, 0.00264952310466782, 0.00268336669495481, 0.00271549974225618, 0.00273771651036429, 0.00274449098307258, 0.00273404706070525, 0.00270797638252254, 0.0026700894794948, 0.00262528353939314
flux1:, 0.682104700854704, 0.00452900330485547, 0.00451949777093188, 0.00449289920771709, 0.00445172510602241, 0.00439966944556089, 0.00434013519768661, 0.00427496452864409, 0.00420417028110379, 0.00412710993447571, 0.00404472408965988, 0.00396168510260982, 0.00388719030864881, 0.00383393063476545, 0.00381598285819073, 0.003846960233958, 0.00393885007145326, 0.00409988613626679, 0.0043285423925102, 0.00460319692147855, 0.00487459109652898, 0.00507704874948934, 0.00517211868668359, 0.00520587923164755, 0.00529495548476489, 0.00544021663295333, 0.00534510448493225, 0.00490334083151975, 0.00479969670710993, 0.00429080123406872, 0.00428686767542768, 0.00356776658767416, 0.00293934754234372, 0.00298028194732922, 0.00256690355343389, 0.00245845221747339, 0.00213227010856988, 0.00201381422609792, 0.0020271258334171, 0.00201987287819491, 0.00198517766738223, 0.00197672384453884, 0.00202755054385506, 0.00213326721072435, 0.00226680548669044, 0.002397156371646, 0.00250153249981894, 0.00256993821303501, 0.00260440695460998, 0.00261531856450122, 0.0026165134590333, 0.00262047401201835, 0.00263470252850385, 0.00266017864887458, 0.00269216035606764, 0.00272275452275916, 0.00274405752905698, 0.00275061356702582, 0.00274047134199414, 0.00271489813662869, 0.00267737573485209, 0.00263258110345523
flux1:, 0.682367149758457, 0.00428644685478603, 0.00428841942307145, 0.00427586021513158, 0.00424984418972674, 0.00421251053327584, 0.00416586043203315, 0.00411071343440371, 0.0040465458012242, 0.00397262001214683, 0.00389007301219652, 0.0038039069388778, 0.00372369411270558, 0.00366251543521058, 0.0036347853957518, 0.0036542251641663, 0.00373250467797687, 0.00387720528359157, 0.00408652132550326, 0.00434019501225823, 0.00459295486748653, 0.00478484412697113, 0.00488097153835317, 0.00492373239787207, 0.00501954935666857, 0.00516671736604621, 0.00508763491951152, 0.00468296071239939, 0.00459607384962385, 0.00412243282349148, 0.004129373686793, 0.00344754322243345, 0.00285017362820672, 0.0028967384689353, 0.00250528851629975, 0.00240794193931941, 0.00209877460942381, 0.00198936574655913, 0.00200830495853656, 0.00200796829466813, 0.00198057222429, 0.00197747204006962, 0.00203063267075674, 0.00213615132817549, 0.00226824137259788, 0.00239709874082337, 0.00250059607469725, 0.00256883344630158, 0.00260358519876819, 0.00261483683436246, 0.00261604748408384, 0.00261943088662158, 0.00263241335680618, 0.00265613412596136, 0.00268621041218033, 0.00271518207353404, 0.00273548438197235, 0.00274177957300752, 0.00273199096197067, 0.00270710020075318, 0.00267027483169825, 0.00262595467071538
flux1:, 0.68262959866221, 0.00405310954433016, 0.00406509994726179, 0.00406494697824911, 0.00405245706944414, 0.00402838939954544, 0.00399349385511104, 0.0039476727320165, 0.00388991562121666, 0.00381938607667965, 0.00373736835165536, 0.00364910882966413, 0.0035644389420411, 0.00349669381290674, 0.00346049554999505, 0.00346959067447882, 0.00353533484105629, 0.00366474248738591, 0.00385582231723086, 0.00408965438609073, 0.00432470738657225, 0.00450632888456568, 0.00460288207210989, 0.00465325214737585, 0.00475431959100718, 0.00490211482893439, 0.00483701988565541, 0.00446617707449613, 0.00439373731517156, 0.00395301687891234, 0.00396887641163291, 0.00332301691170949, 0.00275596286827667, 0.00280706427605197, 0.00243735074104354, 0.0023502702311844, 0.00205794688326121, 0.00195746887442291, 0.00198148478458476, 0.00198739143495721, 0.00196668758446115, 0.00196833554041917, 0.00202316239976745, 0.00212776808707428, 0.00225769902761991, 0.00238441227877048, 0.00248649432865901, 0.00255418307834535, 0.00258900794449115, 0.00260053768620727, 0.0026017993640853, 0.00260467861207748, 0.00261647637642531, 0.00263846203609133, 0.00266660398191924, 0.00269388638093144, 0.00271311177912882, 0.00271910207045987, 0.00270970187338008, 0.00268564627549321, 0.0026498068212369, 0.00260637584128166
flux1:, 0.682892047565963, 0.00382919817811423, 0.00384976513701066, 0.00386039683455549, 0.00385980118030256, 0.00384752821627928, 0.00382322367848746, 0.00378597586873731, 0.00373433737751796, 0.00366737106346785, 0.00358646451193584, 0.00349703126171837, 0.00340905785685983, 0.00333601193428619, 0.00329260606433506, 0.00329253670897893, 0.00334684598867873, 0.00346205538931645, 0.0036360665941813, 0.00385126010377759, 0.00406959669424256, 0.00424132206100411, 0.00433776144243454, 0.00439447046656163, 0.00449943954193292, 0.0046467275597551, 0.00459374535636894, 0.00425369414498931, 0.00419356763874447, 0.0037835524847245, 0.00380655293949829, 0.00319534230065695, 0.00265780629601746, 0.00271247090405881, 0.00236416916714574, 0.002286557205923, 0.0020108320717079, 0.00191911646427617, 0.00194767642065281, 0.00195916780484107, 0.00194454188750888, 0.00195033862267536, 0.00200620606824892, 0.00210925314849552, 0.00223638788543606, 0.00236036455501299, 0.00246052593904337, 0.00252728696586384, 0.00256195064383191, 0.00257365667314542, 0.00257496227111351, 0.00257737736551092, 0.00258803520671948, 0.00260830653041074, 0.00263449799773765, 0.00266004150833534, 0.00267812689213567, 0.00268377037483415, 0.00267478020080389, 0.00265168280785548, 0.00261707432723979, 0.00257489486846224
flux1:, 0.683154496469717, 0.00361478037448442, 0.00364252169432278, 0.00366235270131688, 0.00367204712358029, 0.00367011112454728, 0.0036552285879797, 0.00362577384698431, 0.00357991126139335, 0.00351660305105012, 0.00343730085762607, 0.00334751594565787, 0.0032572964821235, 0.00318013325994003, 0.00313072370054707, 0.0031226454769106, 0.00316662624909437, 0.00326875840939944, 0.00342690157264744, 0.0036246900589216, 0.00382733046570659, 0.00398957382087222, 0.00408543232830766, 0.00414731961204821, 0.00425497380289193, 0.00440075685337305, 0.00435818225146452, 0.00404611418150318, 0.00399635660524045, 0.00361496267829837, 0.00364351700310728, 0.00306562735668794, 0.00255676157735692, 0.00261413592042206, 0.00228680291429559, 0.00221790860072694, 0.00195846677956007, 0.00187529590548041, 0.00190788760639612, 0.00192432386703739, 0.00191516193875245, 0.00192452229184656, 0.00198085182003777, 0.00208176565552907, 0.00220554112214543, 0.00232624806849351, 0.00242401788168156, 0.00248947864110362, 0.00252372859418374, 0.00253547458826736, 0.00253677801206151, 0.00253873695760139, 0.00254828224655138, 0.00256685902660257, 0.00259109580092618, 0.00261486864938384, 0.0026317665694562, 0.00263702740221938, 0.00262846000135603, 0.00260641767540631, 0.00257324280527265, 0.0025326230923189
flux1:, 0.68341694537347, 0.00340981477285657, 0.00344338239066011, 0.00347088256943579, 0.00348931232550147, 0.00349629232083842, 0.00348968090199578, 0.00346723437192302, 0.00342677615570727, 0.00336716924412874, 0.0032898941010945, 0.00320049687475472, 0.00310900289071554, 0.00302882751785131, 0.00297455781212636, 0.00295959034532154, 0.00299433645158535, 0.00308451461252677, 0.00322799535467602, 0.00340961298204339, 0.00359757844117831, 0.00375077277288013, 0.00384564048204677, 0.0039116462349026, 0.00402089369940778, 0.00416430334245446, 0.00413060112564255, 0.00384394498464873, 0.00380280914195323, 0.00344808973608463, 0.00348080634264608, 0.00293491624957128, 0.00245383332144951, 0.00251317889364402, 0.00220626739650508, 0.0021453883830988, 0.00190185325070568, 0.001826963102071, 0.0018630952093264, 0.00188385902451111, 0.00187955479121253, 0.00189191484816791, 0.00194817907206221, 0.00204645716332663, 0.0021663846660982, 0.00228334963862979, 0.00237829530228782, 0.0024420958554354, 0.00247566857497156, 0.00248729072120634, 0.00248851228350677, 0.00248999412260722, 0.00249843766968581, 0.00251533833960116, 0.00253762778588516, 0.00255961677769808, 0.00257529770175485, 0.00258014972776145, 0.0025720132694836, 0.00255110063476496, 0.00251952209149661, 0.00248071626328093
flux1:, 0.683679394277223, 0.0032141761430336, 0.00325228796046645, 0.00328599759446658, 0.00331167500743799, 0.00332620587668219, 0.00332675249546996, 0.00331054434871059, 0.00327510924194348, 0.00321921312886924, 0.00314433326391774, 0.00305599323854881, 0.00296411868890284, 0.00288196042411111, 0.00282390942948957, 0.00280312513540758, 0.0028297003991569, 0.00290902757089094, 0.00303903078061551, 0.00320568546308838, 0.00337997326100478, 0.0035245508849523, 0.00361806275728365, 0.00368722080172874, 0.00379708736028533, 0.00393737788570666, 0.00391118107592062, 0.00364760290310478, 0.00361354180758994, 0.00328368850722736, 0.00331936925562999, 0.00280417269837952, 0.00234995459248107, 0.00241064003656739, 0.00212351299586768, 0.00206999490243964, 0.00184193681628265, 0.00177501999724327, 0.00181422153710323, 0.00183872167522749, 0.00183868392511583, 0.0018535077329837, 0.00190923383492467, 0.00200444680668323, 0.00212011270705635, 0.0022329264794801, 0.00232465811042785, 0.00238645763320093, 0.00241908649370842, 0.00243040141191972, 0.00243143444412144, 0.00243239360358536, 0.00243973160222885, 0.00245497347454076, 0.00247533423954704, 0.00249554505039418, 0.00250999892039098, 0.0025144285788609, 0.00250673049356868, 0.00248700394299646, 0.0024571477545399, 0.00242035734879389
flux1:, 0.683941843180977, 0.00302767628106987, 0.00306912613565926, 0.00310766864416186, 0.00313918777096969, 0.00315997608654769, 0.00316662185481888, 0.00315591375827553, 0.0031251268737249, 0.00307293248636545, 0.00300077492981015, 0.00291410208169839, 0.00282266947480519, 0.00273948264620018, 0.00267865966291501, 0.00265307291277442, 0.00267249480574328, 0.00274203300213712, 0.00285969930911754, 0.00301254878071823, 0.00317411090833521, 0.00331048746337949, 0.00340231331731045, 0.0034737443422011, 0.00358336667601717, 0.00371990907782996, 0.00370001517046311, 0.00345741359504645, 0.00342907995234414, 0.00312241985285252, 0.003160052610981, 0.00267426577768643, 0.00224597136596294, 0.0023074630853735, 0.00203940758250891, 0.00199264181366102, 0.00177958728391119, 0.00172029610509123, 0.00176211490985507, 0.00178978949533721, 0.00179344973018866, 0.00181023594307619, 0.00186500881805578, 0.00195680127960426, 0.0020678679293632, 0.00217618690797001, 0.0022643621194266, 0.00232384568922415, 0.00235526903029118, 0.00236608205569248, 0.00236680009947644, 0.00236717143121468, 0.00237338796290257, 0.00238698764431832, 0.00240544902698043, 0.0024239057078771, 0.00243714246062991, 0.00244115068401235, 0.00243390078332496, 0.00241540228224918, 0.00238736149597592, 0.00235273816372765
flux1:, 0.68420429208473, 0.00285008169454952, 0.00289374820712149, 0.0029358410324719, 0.00297188989765284, 0.00299772688854389, 0.00300948035628632, 0.00300357867111064, 0.00297708427685193, 0.00292857577196006, 0.00285943639359936, 0.00277498853433434, 0.00268475278995943, 0.00260141643366177, 0.0025387561284283, 0.00250931324871786, 0.00252253819739599, 0.00258328991057347, 0.00268969497682495, 0.00282982632335297, 0.00297955198482922, 0.00310811377725055, 0.0031979500014686, 0.00327085497260974, 0.003379473911766, 0.00351175017628905, 0.00349711525134625, 0.00327361323119713, 0.00324985593783294, 0.00296484639002399, 0.00300359360221795, 0.00254596008503908, 0.00214263157134545, 0.00220448374864498, 0.00195472409299647, 0.00191414483616048, 0.00171558504101641, 0.00166353467148424, 0.00170753514258048, 0.00173785440907038, 0.0017446743335223, 0.00176296262239218, 0.00181642756884479, 0.00190451856107874, 0.00201072509939565, 0.00211427405364171, 0.00219860294474661, 0.00225548841603585, 0.0022854576085385, 0.00229557107913438, 0.00229583521587361, 0.00229553928545391, 0.0023006090067312, 0.00231258269878631, 0.00232918346018669, 0.002345926954513, 0.00235797580761436, 0.00236157870948701, 0.00235479140060013, 0.00233755191602964, 0.0023113906200128, 0.00227903992036582
flux1:, 0.684466740988483, 0.00268112884125541, 0.00272598329403373, 0.00277044704226079, 0.00280981744143726, 0.00283958899823456, 0.00285553607592881, 0.00285380149488872, 0.00283127209177321, 0.00278643493364, 0.00272058495713981, 0.00263887211829793, 0.00255052233703563, 0.00246783892421317, 0.00240419659674058, 0.00237176733916751, 0.00237967840427802, 0.00243257118603632, 0.00252870877975999, 0.00265712231553707, 0.00279582484305795, 0.00291691965944419, 0.00300448259113382, 0.00307813639260475, 0.00318509041514602, 0.00331268789743393, 0.00330241865874245, 0.00309635243304515, 0.00307621038733444, 0.00281143220703971, 0.00285061683718218, 0.00241991152091776, 0.00204057978663122, 0.00210242443342206, 0.00187013395377948, 0.00183521493520665, 0.00165061250699309, 0.00160538405050575, 0.00165114459074517, 0.0016836128434526, 0.00169309109237167, 0.00171246780483928, 0.00176433234199611, 0.00184851487359681, 0.00194967729448107, 0.0020482516551593, 0.00212850159051999, 0.00218254632078644, 0.00221083364858861, 0.00222005500419057, 0.00221972107844685, 0.00221866944842728, 0.00222256025891008, 0.0022329238256536, 0.00224771038645526, 0.00226279602991316, 0.00227370348921534, 0.00227693177003046, 0.00227062726805257, 0.00225466971480134, 0.00223042725671246, 0.00220041341083198
flux1:, 0.684729189892236, 0.00252053726783047, 0.0025656502501464, 0.00261141579463606, 0.00265301037277443, 0.00268570380001214, 0.0027050140521788, 0.00270686735321812, 0.00268800873928114, 0.00264683383321208, 0.00258452278413398, 0.00250600879791598, 0.00242016833983537, 0.00233886213024393, 0.0022750099348869, 0.00224038109926386, 0.00224377884039235, 0.0022896539774302, 0.0023764239205051, 0.00249402238722081, 0.00262243119126705, 0.00273636285710549, 0.00282138404751859, 0.00289512973970716, 0.00299984890351034, 0.00312245455044359, 0.00311579844590612, 0.00292570423342608, 0.00290839748370652, 0.00266254722279002, 0.00270163724415779, 0.00229666892523457, 0.00194035776761322, 0.00200189509506913, 0.00178620646083356, 0.00175645782513555, 0.00158525120096026, 0.00154639463200864, 0.00159350517532082, 0.00162766176478975, 0.00163933916588633, 0.0016594415439491, 0.00170947580007623, 0.00178961491147475, 0.00188562475268996, 0.00197909182225407, 0.0020550914799149, 0.00210609858569386, 0.00213250478167197, 0.00214065437997545, 0.00213958002665845, 0.00213768045043326, 0.00214035610584895, 0.0021491249534279, 0.00216214909479211, 0.00217564323815141, 0.00218546993538099, 0.00218836704920041, 0.00218257156080192, 0.00216791318235564, 0.0021456084644662, 0.0021179599183761
flux1:, 0.68499163879599, 0.00236802058039748, 0.00241256695381069, 0.00245868010196614, 0.00250151637921405, 0.00253622363952123, 0.00255815275022918, 0.00256307651950443, 0.00254762877526548, 0.00251011272411131, 0.00245156805519806, 0.00237666974397509, 0.00229389513609381, 0.0022146107049518, 0.0021512353664943, 0.00211510714976846, 0.00211470436789171, 0.0021543104999279, 0.00223251239808568, 0.00234009624294476, 0.00245885424496305, 0.00256588116655768, 0.00264810486895446, 0.00272134904957241, 0.0028233495241359, 0.00294074366881472, 0.00293707732856605, 0.00276167605569662, 0.00274659415753607, 0.00251847571925996, 0.00255706804747589, 0.00217668073680341, 0.00184241004486952, 0.00190339919089881, 0.00170341346778742, 0.00167837895502585, 0.00151998417320067, 0.00148702123139085, 0.00153508135821921, 0.00157050064530127, 0.00158396343384596, 0.00160448172253806, 0.00165251687257502, 0.00172854575703159, 0.00181936685402189, 0.00190766529619914, 0.00197930740359222, 0.00202713113759289, 0.00205149236027961, 0.00205841093305923, 0.00205646239698952, 0.00205362394998995, 0.00205504670435914, 0.00206223564125716, 0.00207355195744819, 0.00208552799108173, 0.00209434459159786, 0.00209696381799803, 0.00209170872184287, 0.00207836282182153, 0.00205799850274632, 0.00203271406854942
flux1:, 0.685254087699743, 0.00222329490898065, 0.00226655668764156, 0.00231218013977748, 0.00235539135650897, 0.00239130880156227, 0.00241519730415712, 0.00242273380961803, 0.00241046849027591, 0.00237661038537266, 0.00232203430586933, 0.00225111886333274, 0.00217189808480673, 0.00209519947018213, 0.00203290184145104, 0.00199588723585742, 0.00199230798134169, 0.00202630013133315, 0.00209663333613156, 0.00219490234014844, 0.00230456893438986, 0.00240490663845196, 0.00248408976398109, 0.00255629940468874, 0.00265517860012999, 0.00276722802881222, 0.00276604431462658, 0.00260422449923535, 0.00259091194935164, 0.0023794276062866, 0.00241723206477953, 0.00206030498167687, 0.00174709305159451, 0.00180734306461808, 0.00162213807613342, 0.00160139252158455, 0.00145520299930419, 0.00142763034388531, 0.00147624847425054, 0.00151253897653028, 0.0015274196584445, 0.00154809665343484, 0.00159402107601069, 0.00166593500929216, 0.00175159797913109, 0.00183473509982638, 0.00190197730473204, 0.00194652708169901, 0.00196872103101747, 0.00197427664839969, 0.00197133538217614, 0.00196747359419323, 0.00196760701157876, 0.00197323032443678, 0.00198289375365639, 0.00199342790566133, 0.00200131042455698, 0.00200371107221105, 0.00199903116417227, 0.00198700809230887, 0.00196857446022521, 0.00194562969838347
flux1:, 0.685516536603496, 0.00208608447772458, 0.00212745143214249, 0.00217186404855072, 0.00221469703871533, 0.00225112199015957, 0.0022763907408166, 0.00228613653429699, 0.00227685074048913, 0.0022466462332334, 0.00219621050309717, 0.00212959174452092, 0.00205434238680572, 0.00198071313071274, 0.00192000967606779, 0.00188263689884362, 0.00187641969896084, 0.00190536363766823, 0.00196843324990043, 0.00205799413526127, 0.00215905320533941, 0.00225288054523683, 0.00232879508067908, 0.00239949594060262, 0.00249492801891667, 0.00260157803070162, 0.00260247202113117, 0.00245327090309815, 0.0024414096625597, 0.00224555043221197, 0.00228237405579594, 0.00194782046744408, 0.00165468584214709, 0.00171404680755879, 0.00154268561596893, 0.00152583270276786, 0.00139121808424416, 0.00136851118382131, 0.0014173052627716, 0.00145410834677876, 0.00147008426704529, 0.00149071219781789, 0.00153446532470489, 0.00160231345944661, 0.00168290788492028, 0.00176095445960839, 0.00182381790365629, 0.00186506049477275, 0.00188501127868371, 0.00188910558922272, 0.00188507454350446, 0.00188011656020186, 0.00187892862500684, 0.00188300060764064, 0.00189106438549619, 0.00190023170432405, 0.0019072566281286, 0.00190949966014897, 0.00190543057444626, 0.00189473787106304, 0.00187821610038275, 0.00185756950604824
flux1:, 0.685778985507249, 0.00195612406565892, 0.00199509214421251, 0.00203768586837311, 0.00207949652749217, 0.00211582144011936, 0.00214196468847062, 0.00215356288109055, 0.00214707121421648, 0.00212050487625822, 0.00207434447522531, 0.00201227865098891, 0.0019413463443505, 0.00187119050025692, 0.00181251651309048, 0.00177523408975114, 0.00176683887545039, 0.00179122014195111, 0.00184754818486853, 0.00192892717601268, 0.00202179917102997, 0.00210926749073669, 0.00218170503709058, 0.00225048141831497, 0.00234221279884905, 0.00244347806334805, 0.00244613231549276, 0.00230871541821326, 0.00229810479735577, 0.00211694015305327, 0.00215267192027014, 0.00183943715470549, 0.00156540050927189, 0.0016237547902759, 0.00146529513991484, 0.00145196529432125, 0.0013282707712839, 0.00130988907937948, 0.00135848900417406, 0.00139547756931196, 0.00141226759222812, 0.00143268263568774, 0.0014742468133692, 0.00153812221777022, 0.00161378683088666, 0.00168686953322869, 0.00174543489790383, 0.00178339438121307, 0.00180107569761233, 0.00180364910562126, 0.00179845851441206, 0.0017923482252173, 0.00178981481029404, 0.00179235092838763, 0.00179886526916899, 0.00180673618811549, 0.00181297581869717, 0.00181511923593507, 0.00181169420529388, 0.00180233583930749, 0.00178770033292157, 0.00176929883321574
flux1:, 0.686041434411003, 0.0018331584775238, 0.00186932640087876, 0.00190960145436182, 0.00194984863350401, 0.00198555383477523, 0.00201213100405907, 0.00202526240681331, 0.00202138802475423, 0.00199842514401344, 0.00195663176979844, 0.00189931358502792, 0.00183297095708876, 0.00176661495944023, 0.00171032909409931, 0.00167351291106641, 0.00166333070413723, 0.001683567073463, 0.00173360738403497, 0.00180726617007263, 0.001892322840238, 0.00197356706908514, 0.00204234483560043, 0.00210884014604992, 0.00219668454870294, 0.00229263872365637, 0.00229680816750403, 0.00217044767191067, 0.00216098216661101, 0.00199364918477561, 0.00202824515226068, 0.0017353042458916, 0.00147939087325533, 0.0015366445806865, 0.00139014992705121, 0.00137999825211, 0.00126654575001432, 0.00125193964904929, 0.00129999144883037, 0.00133686901009686, 0.00135422897349811, 0.00137430404969169, 0.00141369504799695, 0.00147372364660432, 0.0015446351027954, 0.00161292689363599, 0.00166732794572546, 0.00170208314737721, 0.00171751936693971, 0.00171855473673181, 0.00171216708660811, 0.0017048700384005, 0.00170097868189661, 0.00170199745723879, 0.00170700918274276, 0.00171364700440142, 0.00171916542397035, 0.00172125977135892, 0.0017185059524837, 0.00171048065980591, 0.00169770023205122, 0.00168148351740402
flux1:, 0.686303883314756, 0.00171693954120756, 0.00175000408258181, 0.00178756317070853, 0.00182580192306528, 0.00186044800401663, 0.00188707536968178, 0.00190144975858616, 0.0019000157874921, 0.00188059473912626, 0.00184321102753081, 0.00179077041136301, 0.00172921673120268, 0.00166691190917617, 0.00161330147532469, 0.00157726292678338, 0.00156562706903097, 0.00158208290382422, 0.0016262379264891, 0.00169259117697924, 0.00177017136199189, 0.00184532182848905, 0.00191028918728021, 0.00197420659619306, 0.00205803923354417, 0.00214880351626826, 0.00215430036112697, 0.00203835292523957, 0.00202999890011258, 0.00187569112477312, 0.0019091599239803, 0.00163551540850514, 0.00139675876178777, 0.00145283371702445, 0.00131738602790678, 0.00131009021039205, 0.0012061825010011, 0.00119480227426873, 0.00124197377607338, 0.00127847420006745, 0.00129619191317438, 0.00131582865338366, 0.00135308567465475, 0.00140941492923724, 0.00147577596729794, 0.00153948506171568, 0.00158989999809499, 0.00162157937274027, 0.0016348442125388, 0.00163436868407386, 0.00162678247760761, 0.00161829028147281, 0.00161304410160978, 0.00161256967711906, 0.001616122896372, 0.00162158244069656, 0.00162643244614687, 0.00162851681654445, 0.00162645147618354, 0.00161975031490596, 0.0016087880905701, 0.00159469140525186
flux1:, 0.686566332218509, 0.00160722149839665, 0.00163697197865503, 0.00167151419342377, 0.00170738919921019, 0.00174061000836206, 0.00176695333595941, 0.00178230197100087, 0.00178312438932552, 0.00176715056897293, 0.00173416577768485, 0.00168666582194722, 0.00163002740878419, 0.00157195289851251, 0.0015212393526666, 0.00148623366592312, 0.0014734312838983, 0.00148643209425502, 0.00152506967816463, 0.00158450224840244, 0.00165492713726833, 0.00172412087681724, 0.0017851655039099, 0.00184626795939257, 0.00192601868291208, 0.00201174970066417, 0.00201842876740215, 0.00191231366578885, 0.0019050860094386, 0.00176304249561373, 0.00179543122843133, 0.00154011149818301, 0.001317558025351, 0.00137238458945782, 0.00124709853919485, 0.00124235672122157, 0.00114728493837578, 0.0011385916802551, 0.00118457912811523, 0.00122046704905297, 0.00123835754854925, 0.00125747839969813, 0.00129265452095928, 0.00134544274103762, 0.0014074706078396, 0.00146682880996588, 0.00151346994833731, 0.00154224409796977, 0.00155345675728404, 0.00155154133565634, 0.00154279324393948, 0.00153312710566965, 0.00152654857337477, 0.00152461379448622, 0.00152675160711954, 0.00153107914880062, 0.00153530042431568, 0.0015373993192847, 0.00153602623807281, 0.00153062960773955, 0.00152144168611601, 0.00150939688488107
flux1:, 0.686828781122262, 0.00150375586744942, 0.00153006827429915, 0.00156138317156529, 0.00159462289664548, 0.00162611978904977, 0.00165188868605883, 0.00166795891071076, 0.00167084172959999, 0.00165818376998861, 0.00162953145596523, 0.00158696781653749, 0.00153529926483053, 0.00148156513079862, 0.0014339093017711, 0.00140014323750657, 0.0013864257510895, 0.00139627142864775, 0.00142973992865982, 0.00148262214100951, 0.00154620866147857, 0.00160959914876597, 0.00166665186418666, 0.00172476089019729, 0.00180040636902616, 0.00188128401681883, 0.00188902894701116, 0.0017922075710043, 0.00178614755291553, 0.00165564267955575, 0.00168702338135433, 0.00144908192399658, 0.00124179713079843, 0.00129530830828333, 0.00117934592136285, 0.00117687458666116, 0.00108992891622015, 0.00108340687856133, 0.00112794176616375, 0.0011630134649589, 0.00118091505180681, 0.00119945638200083, 0.00123261028959686, 0.00128201738034067, 0.00133993335588252, 0.00139518461335528, 0.00143828715815412, 0.00146435943891308, 0.00147367830417822, 0.0014704350437172, 0.00146060010482114, 0.0014498130904487, 0.00144194730502634, 0.00143859704368584, 0.0014393641109832, 0.00144259860208053, 0.00144621729540442, 0.00144833865697966, 0.00144764514563095, 0.0014435196439619, 0.00143605277501109, 0.00142598768899863
flux1:, 0.687091230026016, 0.00140628688043765, 0.00142911780986571, 0.00145707983208326, 0.00148749160502962, 0.00151702919263628, 0.00154197351014453, 0.00155852584372346, 0.00156325901820943, 0.0015537476768218, 0.00152930565838454, 0.00149160759797429, 0.00144489388470764, 0.00139554437963289, 0.00135105115272781, 0.00131868951228656, 0.00130428128314962, 0.00131125683329452, 0.00133989724222315, 0.00138659708027031, 0.00144366846946108, 0.00150143299403673, 0.00155447064279845, 0.00160946360181616, 0.00168101889556288, 0.00175723485907332, 0.00176594567745211, 0.00167790347728005, 0.00167305899143927, 0.00155339367278358, 0.00158385065583354, 0.00136236621642864, 0.00116944158009415, 0.00122156875378116, 0.00111415312498308, 0.00111368509776013, 0.00103416773868222, 0.00102933722042313, 0.0010721924949834, 0.00110627682881228, 0.00112404813531906, 0.00114195496308973, 0.00117314463261866, 0.001219324892707, 0.00127334559567311, 0.00132473557465261, 0.00136454627927965, 0.00138814215525274, 0.0013957564339641, 0.00139133325547388, 0.00138052291191991, 0.00136870060707986, 0.00135961769499437, 0.00135491206512834, 0.00135435777998583, 0.00135653322330998, 0.00135956296870524, 0.00136169761597425, 0.00136165253383854, 0.00135874811530581, 0.00135293681879538, 0.00134477322469921
flux1:, 0.687353678929769, 0.00131454842547444, 0.00133392880824707, 0.0013584919056753, 0.00138595771807561, 0.00141336094666665, 0.001437269122727, 0.00145407681157453, 0.00146043689987744, 0.00145386665940495, 0.00143345932098485, 0.00140049247544299, 0.00135865205122571, 0.00131366908737109, 0.00127239149965852, 0.00124156217813751, 0.00122666679243279, 0.00123104988366947, 0.0012552042834559, 0.00129609588628879, 0.00134698895666276, 0.00139933321863869, 0.0014483792526078, 0.00150018508028773, 0.00156769518669446, 0.00163944290839967, 0.00164902540936918, 0.00156925724719731, 0.00156566643815682, 0.00145616129183965, 0.00148577979490554, 0.00127985732855049, 0.00110041742849171, 0.00115108795085288, 0.00105151448571822, 0.0010527971682062, 9.80036162020402e-4, 9.76465766159793e-4, 0.00101746058638701, 0.0010504194603638, 0.00106793751383597, 0.00108516015621922, 0.00111443883365891, 0.0011575361463748, 0.00120786706662287, 0.0012556344001416, 0.00129240093709295, 0.00131375687527088, 0.00131987674695797, 0.00131445016935499, 0.00130280812960324, 0.00129006746253332, 0.00127986375019398, 0.00127388082861022, 0.00127206273037084, 0.00127321144874076, 0.00127565574582881, 0.00127777833492729, 0.00127833144216461, 0.00127657937214452, 0.00127234306089416, 0.0012659937668956
flux1:, 0.687616127833522, 0.00122826310075873, 0.00124429148757642, 0.00126548354283607, 0.00128995607796683, 0.0013151081105092, 0.00133780696550429, 0.0013546575626, 0.00136241077619105, 0.00135854389197346, 0.00134194668725486, 0.00131351755659656, 0.00127640655395084, 0.00123571358514802, 0.0011976564981138, 0.0011684541357685, 0.00115325824458019, 0.00115532342786821, 0.00117533962886523, 0.00121080801603725, 0.00125587707514855, 0.00130303693887361, 0.00134815969831146, 0.00139675341012615, 0.00146028546711634, 0.00152775221245248, 0.00153810958818888, 0.00146610921084024, 0.00146378817293861, 0.00136377903050625, 0.00139263564669449, 0.00120140774957001, 0.00103461684111039, 0.00108375352251686, 9.91397261838084e-4, 9.9419124024946e-4, 9.27553540526123e-4, 9.24870516311538e-4, 9.63872901377682e-4, 9.95600804553098e-4, 0.00101275982738683, 0.00102925242046113, 0.00105666693083759, 0.00109681239682347, 0.00114364383242212, 0.00118801347967698, 0.00122197522491485, 0.00124132796507068, 0.00124617400263508, 0.00123994029746971, 0.00122763642404974, 0.00121412258142528, 0.00120292027690691, 0.00119575795601026, 0.00119274498711651, 0.00119290143395799, 0.00119475715677994, 0.00119682863912416, 0.0011979114980667, 0.00119722354755863, 0.00119446426153126, 0.00118982996917211
flux1:, 0.687878576737275, 0.001147143579112, 0.00115997866934041, 0.00117789521435598, 0.00119939345603918, 0.001222233641248, 0.001243588886162, 0.00126028714848474, 0.00126919415957837, 0.00126776665748841, 0.00125471251084824, 0.00123057460328311, 0.00119799229780266, 0.0011614588833784, 0.00112658255265101, 0.00109907109733458, 0.00108374611920875, 0.00108376604555874, 0.00109999878326133, 0.00113044118536687, 0.0011700589227822, 0.00121229957020227, 0.00125360855758313, 0.00129900502966612, 0.00135864180243334, 0.00142200327136116, 0.00143303028921456, 0.00136828425552595, 0.00136721912244265, 0.00127605502159812, 0.00130421033702294, 0.00112683876631914, 9.71906031918782e-4, 0.00101942836385178, 9.33746370364598e-4, 9.37824497529863e-4, 8.76726736354954e-4, 8.74624229924359e-4, 9.11551195577453e-4, 9.41973475379699e-4, 9.58684038666212e-4, 9.74404596255019e-4, 9.99995703231857e-4, 0.00103730749115178, 0.00108081280760651, 0.00112199171716224, 0.00115337247464936, 0.00117094944717674, 0.00117474213639271, 0.001167907587255, 0.00115513022236473, 0.00114101177139108, 0.00112895701664114, 0.00112073367437027, 0.00111660886880596, 0.00111581355694461, 0.00111707524514134, 0.00111904664011988, 0.00112057511788239, 0.00112084431577432, 0.0011194456192841, 0.00111641226268943
flux1:, 0.688141025641029, 0.00107089607421969, 0.00108074821029945, 0.00109554496734194, 0.00111414876265598, 0.00113466994388079, 0.00115458658245373, 0.00117095784958791, 0.001180779578176, 0.00118150857293089, 0.00117169577452391, 0.00115155725842422, 0.00112325287398434, 0.00109070019014619, 0.00105892411371408, 0.00103313876861834, 0.00101784102820838, 0.00101608533508907, 0.00102889473890439, 0.00105471919625069, 0.00108927507552268, 0.0011268880086608, 0.00116452864770806, 0.0012067762471126, 0.00126261134422233, 0.00132202898659684, 0.00133360885974936, 0.00127559482749333, 0.00127573818211907, 0.00119278170360821, 0.00122027545422823, 0.00105595236709099, 9.12135235905511e-4, 9.57962005344393e-4, 8.7849042644994e-4, 8.83637446255588e-4, 8.27553220698e-4, 8.25793567227971e-4, 8.60608666251903e-4, 8.89678453847572e-4, 9.05866599853237e-4, 9.20778091441488e-4, 9.44582403653435e-4, 9.79167384242632e-4, 0.0010195032986482, 0.00105767833168216, 0.00108668129863537, 0.00110269281386056, 0.0011056429710978, 0.00109841401120525, 0.00108536131610598, 0.00107082382797501, 0.00105808313570689, 0.00104893690774875, 0.00104379913872165, 0.00104210223590655, 0.00104276672524885, 0.00104458387005812, 0.00104646210364992, 0.00104756517147415, 0.00104739261531309, 0.00104582980752587
flux1:, 0.688403474544782, 9.99225368102651e-4, 0.00100634687197306, 0.001018230838251, 0.00103407397182862, 0.0010523185376279, 0.00107074043299664, 0.00108663368445389, 0.00109713727945177, 0.00109972894855901, 0.00109283008169045, 0.00107636272100646, 0.00105204357443393, 0.00102325105137557, 9.94458438355617e-4, 9.70407510876854e-4, 9.55277511787252e-4, 9.52010217751329e-4, 9.61758424372441e-4, 9.83380430378373e-4, 0.00101327721109195, 0.00104657565158216, 0.00108072310903837, 0.00111989768905333, 0.00117203266971098, 0.00122765355022686, 0.00123965744302029, 0.00118784630257307, 0.00118911748853792, 0.00111374704312349, 0.00114059590470398, 9.88544552858666e-4, 8.55149750746748e-4, 8.99202572508125e-4, 8.25548728093373e-4, 8.3156144847862e-4, 7.80024509436852e-4, 7.78438165635337e-4, 8.11146678458567e-4, 8.38840646806342e-4, 8.54446700865805e-4, 8.6851857101433e-4, 8.90571368631397e-4, 9.22527971622029e-4, 9.59836417835939e-4, 9.9517428901279e-4, 0.00102197932606626, 0.00103661294529657, 0.00103891370953318, 0.00103148770614651, 0.00101835868807789, 0.00100359731065444, 9.90352559024562e-4, 9.80439128137754e-4, 9.7440362281453e-4, 9.71867781158682e-4, 9.71938678717957e-4, 9.73547492532587e-4, 9.75672988330457e-4, 9.77474355764329e-4, 9.78377682872752e-4, 9.7813872464422e-4
flux1:, 0.688665923448535, 9.31840656435756e-4, 9.36515116627217e-4, 9.45734196912554e-4, 9.5899583197564e-4, 9.75050182773155e-4, 9.91958284308557e-4, 0.00100724824125933, 0.00101821258032263, 0.0010223701780541, 0.00101804160004753, 0.00100489066363097, 9.84231507185632e-4, 9.58944616587324e-4, 9.32987691286054e-4, 9.1065478527486e-4, 8.95816291242334e-4, 8.91292532682845e-4, 8.98339297308292e-4, 9.16177226190196e-4, 9.41826214230441e-4, 9.71139448688935e-4, 0.00100199207078517, 0.00103819168369583, 0.00108673490565048, 0.00113869368044656, 0.00115098257415742, 0.00110484357636853, 0.00110713222332305, 0.00103874569986877, 0.00106494359875113, 9.24418375950464e-4, 8.00800697498184e-4, 8.43007933589634e-4, 7.74838470365517e-4, 7.81526426770714e-4, 7.34129784175228e-4, 7.32610041962038e-4, 7.63252344964427e-4, 7.89565719338293e-4, 8.04542684273543e-4, 8.17752296364476e-4, 8.38090641219622e-4, 8.67512339232446e-4, 9.01923399792184e-4, 9.34572252577164e-4, 9.59335307230767e-4, 9.7275256205068e-4, 9.7457343857789e-4, 9.671307951779e-4, 9.54116711467993e-4, 9.39328241804846e-4, 9.25770544918754e-4, 9.15259508029038e-4, 9.08456954244543e-4, 9.05159008677032e-4, 9.0465052025489e-4, 9.06002244244467e-4, 9.08271627225475e-4, 9.10628703138105e-4, 9.12445718495461e-4, 9.13369378097913e-4
flux1:, 0.688928372352288, 8.68461415572402e-4, 8.70992286092577e-4, 8.778237915324e-4, 8.88718472465226e-4, 9.02705910967171e-4, 9.18114939684746e-4, 9.3270283122733e-4, 9.43923053702937e-4, 9.49354457262067e-4, 9.472458668134e-4, 9.37040618630339e-4, 9.1969388264055e-4, 8.9763291115449e-4, 8.74339083174919e-4, 8.53685915931145e-4, 8.39245369649441e-4, 8.33708167276742e-4, 8.38406173482673e-4, 8.52876093242115e-4, 8.74691619439397e-4, 9.00358771986895e-4, 9.28131580458854e-4, 9.61472044388891e-4, 0.00100653882799118, 0.00105496118800637, 0.00106738963551417, 0.00102639744970525, 0.0010295693585569, 9.67588443327217e-4, 9.93109052401282e-4, 8.63394962412966e-4, 7.48954077374197e-4, 7.89254630571189e-4, 7.26281301722024e-4, 7.33467791209432e-4, 6.8985932663849e-4, 6.88353472620454e-4, 7.16997302639705e-4, 7.41938696262463e-4, 7.56250309476103e-4, 7.68583945389897e-4, 7.87249525462359e-4, 8.14228394032551e-4, 8.45863784610457e-4, 8.7595594181962e-4, 8.98810302562669e-4, 9.11145689697548e-4, 9.12628881897256e-4, 9.05326956320317e-4, 8.92603720216767e-4, 8.77978767413582e-4, 8.64301652753957e-4, 8.53371672046103e-4, 8.45945884858325e-4, 8.41977169163998e-4, 8.40916848319359e-4, 8.41972713060637e-4, 8.44287545632294e-4, 8.47056738061477e-4, 8.4961851566484e-4, 8.51532512627932e-4
flux1:, 0.689190821256042, 8.08822581721105e-4, 8.09521664688809e-4, 8.14260265961233e-4, 8.23026983355317e-4, 8.35099356468866e-4, 8.4905306025101e-4, 8.6286595658029e-4, 8.74156767819676e-4, 8.80581184927939e-4, 8.80344841281519e-4, 8.72709149163806e-4, 8.58315641710819e-4, 8.39185100265163e-4, 8.18363832331963e-4, 7.99333752275324e-4, 7.85380343076203e-4, 7.79057855032821e-4, 7.81748202111365e-4, 7.93258495071624e-4, 8.11652001888027e-4, 8.34015616315316e-4, 8.58934161741858e-4, 8.89545408870878e-4, 9.31258915780265e-4, 9.76265753017884e-4, 9.88686902571976e-4, 9.52329482707075e-4, 9.5623395995177e-4, 9.00108441292427e-4, 9.24909343516435e-4, 8.0532109376477e-4, 6.99496950872875e-4, 7.378435033829e-4, 6.79808381031449e-4, 6.8733169820892e-4, 6.47207293915272e-4, 6.45705294965171e-4, 6.72437703122712e-4, 6.96024385311761e-4, 7.09643068160634e-4, 7.21096306599632e-4, 7.38137620224753e-4, 7.62767527141784e-4, 7.91744174054999e-4, 8.19399589021764e-4, 8.40458535514124e-4, 8.5182051077304e-4, 8.53079529566883e-4, 8.46048647480974e-4, 8.33770727000281e-4, 8.19486529962553e-4, 8.05878921492351e-4, 7.94711994073149e-4, 7.86816263613696e-4, 7.82281441226289e-4, 7.80711546885129e-4, 7.81446380653498e-4, 7.83718454752091e-4, 7.86761325647904e-4, 7.89898230597284e-4, 7.92624099457263e-4
flux1:, 0.689453270159795, 7.52678522153494e-4, 7.51855024768812e-4, 7.54800915112523e-4, 7.61691943638287e-4, 7.72020606420963e-4, 7.84585957423684e-4, 7.97574826412465e-4, 8.08772524914751e-4, 8.15926131463526e-4, 8.17225337980838e-4, 8.11787898172997e-4, 7.99987413684366e-4, 7.83485588068413e-4, 7.64935621374106e-4, 7.47457699834035e-4, 7.34064155950352e-4, 7.27167623707426e-4, 7.28175744475448e-4, 7.37121794891223e-4, 7.52495809002698e-4, 7.71895527082353e-4, 7.94190253214366e-4, 8.22213235119594e-4, 8.607054137247e-4, 9.02416985078659e-4, 9.14688177982391e-4, 8.82474407865387e-4, 8.86952178947002e-4, 8.36163651911109e-4, 8.60191541240107e-4, 7.50072539557867e-4, 6.52340067560989e-4, 6.88701463732173e-4, 6.35363335015224e-4, 6.43078012111947e-4, 6.06173402067013e-4, 6.04695437595373e-4, 6.29615180535511e-4, 6.51869296343288e-4, 6.64774299138744e-4, 6.75351780205225e-4, 6.90825448874291e-4, 7.13204562009889e-4, 7.39637902100517e-4, 7.64967868879273e-4, 7.84328233991897e-4, 7.94801782342171e-4, 7.9592210452489e-4, 7.89263716664826e-4, 7.77559838947267e-4, 7.63774218168036e-4, 7.5041373865262e-4, 7.39189014896894e-4, 7.30981403060182e-4, 7.2599587669689e-4, 7.23973187199842e-4, 7.2437760679594e-4, 7.26533181083491e-4, 7.29722106409103e-4, 7.33270000502587e-4, 7.36628815322598e-4
flux1:, 0.689715719063548, 6.99805519658291e-4, 6.97756374658739e-4, 6.99204429903269e-4, 7.04474724330709e-4, 7.13241520116079e-4, 7.24502391814489e-4, 7.36639219048714e-4, 7.47602566238406e-4, 7.55242964438297e-4, 7.57759488647367e-4, 7.54163164905959e-4, 7.44604412225194e-4, 7.30432486499577e-4, 7.13948972775229e-4, 6.97942385610473e-4, 6.85166365286713e-4, 6.77888744662881e-4, 6.77520829721125e-4, 6.84279929688392e-4, 6.97022139582909e-4, 7.13788692153042e-4, 7.33689857393004e-4, 7.5927372130584e-4, 7.94685757649995e-4, 8.33225243686888e-4, 8.45213499933082e-4, 8.16679802761183e-4, 8.21570750328689e-4, 7.75635306949068e-4, 7.98831568041343e-4, 6.97553093875976e-4, 6.07416905925912e-4, 6.41779524246395e-4, 5.9290288510025e-4, 6.00680734941628e-4, 5.66763248235414e-4, 5.65347442187434e-4, 5.8855841219119e-4, 6.0950448380187e-4, 6.21680512124673e-4, 6.31395234522346e-4, 6.45366408368696e-4, 6.65598852818035e-4, 6.89605587619942e-4, 7.12716334217811e-4, 7.30462500799575e-4, 7.40112781169894e-4, 7.41154164002105e-4, 7.34940985101328e-4, 7.23911761776836e-4, 7.10758553492692e-4, 6.97805620775621e-4, 6.86693251969629e-4, 6.7833122533608e-4, 6.73017353613164e-4, 6.70611468450013e-4, 6.70692471375591e-4, 6.72675067864849e-4, 6.75897852149268e-4, 6.79703842681918e-4, 6.83522178780398e-4
flux1:, 0.689978167967302, 6.50002732091768e-4, 6.4700474944601e-4, 6.47235366319966e-4, 6.5113323523161e-4, 6.58522177372045e-4, 6.68573088031281e-4, 6.79847490764912e-4, 6.90457647350013e-4, 6.98367128108969e-4, 7.01807301462191e-4, 6.99717128158935e-4, 6.92066422659219e-4, 6.79936617760402e-4, 6.6531767728079e-4, 6.50696007099646e-4, 6.38581832077963e-4, 6.31096963353017e-4, 6.2963686889177e-4, 6.34563453759519e-4, 6.45041099750986e-4, 6.5949079172046e-4, 6.77223940393399e-4, 7.00523223794579e-4, 7.33005129324572e-4, 7.68501180903955e-4, 7.80087977883912e-4, 7.54803363932876e-4, 7.59953499505698e-4, 7.18423196111847e-4, 7.40729258420179e-4, 6.47690002389551e-4, 5.64679696691988e-4, 5.97047795326437e-4, 5.52395318531718e-4, 5.6012610189995e-4, 5.28987239710484e-4, 5.27678777170325e-4, 5.49284858659474e-4, 5.68948654092898e-4, 5.80385162156297e-4, 5.89257528822699e-4, 6.01799487027832e-4, 6.19996108755087e-4, 6.41696245174387e-4, 6.62692116127189e-4, 6.78900022905538e-4, 6.87776575103502e-4, 6.88776539900086e-4, 6.83054343181838e-4, 6.72771744451685e-4, 6.60357908541057e-4, 6.47951014007144e-4, 6.37106508386391e-4, 6.28741371824957e-4, 6.23223859659486e-4, 6.20514200398489e-4, 6.20294177158984e-4, 6.22065745252569e-4, 6.2522879639155e-4, 6.29155976694013e-4, 6.3327148417505e-4
flux1:, 0.690240616871055, 6.03091785836701e-4, 5.99395988577338e-4, 5.98668067055996e-4, 6.01427660880697e-4, 6.07617875770757e-4, 6.16558324651176e-4, 6.26974086715467e-4, 6.37133876491875e-4, 6.45121532621306e-4, 6.49220855480123e-4, 6.48330353137666e-4, 6.42278624019603e-4, 6.31920886747197e-4, 6.18973163897023e-4, 6.05648251418945e-4, 5.9422868241109e-4, 5.86690804689291e-4, 5.84397403133457e-4, 5.87818745661342e-4, 5.96373550750973e-4, 6.08803413860704e-4, 6.24585389488729e-4, 6.45757090624133e-4, 6.75466307239587e-4, 7.08054399089569e-4, 7.19139304855935e-4, 6.9670863784041e-4, 7.01975896448011e-4, 6.64438990997374e-4, 6.85800974370243e-4, 6.00427015712728e-4, 5.24093467098962e-4, 5.54488599135185e-4, 5.13817327984535e-4, 5.21408913075737e-4, 4.92858350512982e-4, 4.91700838293197e-4, 5.11802339591254e-4, 5.30210948094835e-4, 5.40902132493244e-4, 5.48958957330049e-4, 5.60152090706079e-4, 5.76430382081709e-4, 5.95948479901869e-4, 6.14934500876975e-4, 6.29675312757879e-4, 6.37816359688103e-4, 6.38794333868578e-4, 6.33584972930373e-4, 6.24093422359617e-4, 6.12497853046787e-4, 6.0075028791521e-4, 5.90309800211054e-4, 5.82081418367806e-4, 5.76482341206072e-4, 5.73554213947369e-4, 5.73068591506338e-4, 5.74609060297224e-4, 5.77638936202822e-4, 5.81569732008196e-4, 5.85835788657145e-4
flux1:, 0.690503065774808, 5.58915289315492e-4, 5.54743523398601e-4, 5.53289782396e-4, 5.55125677816282e-4, 5.60285963196697e-4, 5.68215742533561e-4, 5.77787617848518e-4, 5.87420360384162e-4, 5.95323134496461e-4, 5.99849303330407e-4, 5.99884892518863e-4, 5.9515271929385e-4, 5.86319653407738e-4, 5.74862561677015e-4, 5.627476070006e-4, 5.5204539846202e-4, 5.44588844506828e-4, 5.41693820748678e-4, 5.43906361713753e-4, 5.50850259943593e-4, 5.61534051530565e-4, 5.75569580651915e-4, 5.94770111985265e-4, 6.21869262385159e-4, 6.51691886611075e-4, 6.62194803781143e-4, 6.42260339347953e-4, 6.47518962610494e-4, 6.13599079128828e-4, 6.33971411431941e-4, 5.55716566149999e-4, 4.85629368266751e-4, 5.14089036608988e-4, 4.77149964348338e-4, 4.84527909208644e-4, 4.5838913087943e-4, 4.57418647064152e-4, 4.76110234961886e-4, 4.93292992613467e-4, 5.03238356644728e-4, 5.10511984094871e-4, 5.20442376844914e-4, 5.34925685060588e-4, 5.52391303659953e-4, 5.69475002904462e-4, 5.82818196098259e-4, 5.90254660864704e-4, 5.91216307131321e-4, 5.86521501138888e-4, 5.77840254893532e-4, 5.6711417521967e-4, 5.56112327271608e-4, 5.46189206954427e-4, 5.38221465196263e-4, 5.32655421030823e-4, 5.29595601867199e-4, 5.28889484527085e-4, 5.30194921705049e-4, 5.33038278769695e-4, 5.36876223436241e-4, 5.41165298342077e-4
flux1:, 0.690765514678561, 5.17334603919851e-4, 5.12878253520278e-4, 5.10902789032254e-4, 5.12006680881913e-4, 5.16291796525032e-4, 5.2330747591984e-4, 5.32058482916371e-4, 5.41106580621111e-4, 5.48789351655621e-4, 5.53543721575471e-4, 5.54267179953069e-4, 5.50607765039698e-4, 5.43077687335483e-4, 5.32946197172354e-4, 5.21957935771171e-4, 5.11987004185593e-4, 5.04725995406042e-4, 5.01432162250274e-4, 5.02698699324257e-4, 5.08310625995705e-4, 5.1749584812033e-4, 5.29974771001654e-4, 5.4735694674983e-4, 5.72011050506979e-4, 5.99216949034043e-4, 6.09078926309613e-4, 5.91320376212234e-4, 5.96463803819933e-4, 5.65818285801137e-4, 5.85166148726854e-4, 5.13512507445017e-4, 4.492585039796e-4, 4.75834259678563e-4, 4.42374501925703e-4, 4.4948106163922e-4, 4.25588507073315e-4, 4.2483035966675e-4, 4.42200253891166e-4, 4.58190054837229e-4, 4.67395281958395e-4, 4.73922879369663e-4, 4.82680691050954e-4, 4.95496865903854e-4, 5.110442594553e-4, 5.26336694843019e-4, 5.38352404114625e-4, 5.45111369784143e-4, 5.46052715993791e-4, 5.41858157749203e-4, 5.33984577596953e-4, 5.24153280292178e-4, 5.13956477676301e-4, 5.04639268053187e-4, 4.97036634825364e-4, 4.91606487613551e-4, 4.88498826043161e-4, 4.87623095623161e-4, 4.88702842847637e-4, 4.91325010461514e-4, 4.94994985819771e-4, 4.992005452745e-4
flux1:, 0.691027963582315, 4.78227195444441e-4, 4.73647629073004e-4, 4.7132539239103e-4, 4.7186466906687e-4, 4.75413257235889e-4, 4.81605849834975e-4, 4.89565141765017e-4, 4.97988537300875e-4, 5.05343361224281e-4, 5.10160950658585e-4, 5.11370016756625e-4, 5.08570193505661e-4, 5.02148390104597e-4, 4.93194384019564e-4, 4.83254307603184e-4, 4.7402047121657e-4, 4.67049032325392e-4, 4.63529300292157e-4, 4.64077265939079e-4, 4.68601240422342e-4, 4.76507324812017e-4, 4.87602582578003e-4, 5.03312890198903e-4, 5.25686466542615e-4, 5.5042919818163e-4, 5.59611942970492e-4, 5.43745426057016e-4, 5.48687740239091e-4, 5.21005492766327e-4, 5.39306112153717e-4, 4.73764523356425e-4, 4.14947200510472e-4, 4.39702388355516e-4, 4.09468907952236e-4, 4.16261536544878e-4, 3.94458907683134e-4, 3.93926759790341e-4, 4.10056844575585e-4, 4.24891368590247e-4, 4.33369175703006e-4, 4.39192166493211e-4, 4.4686997040598e-4, 4.58149620099902e-4, 4.71916775237607e-4, 4.85532780468797e-4, 4.96293345367911e-4, 5.0240079744497e-4, 5.03311890829234e-4, 4.99591306066464e-4, 4.92504632628305e-4, 4.8357025138876e-4, 4.74211998296478e-4, 4.65563929923127e-4, 4.58409351521718e-4, 4.53202940166612e-4, 4.50124439988211e-4, 4.49131801163975e-4, 4.50005040215304e-4, 4.52387585976785e-4, 4.55834748060227e-4, 4.59871734450683e-4
flux1:, 0.691290412486068, 4.41483831264907e-4, 4.36914083556761e-4, 4.34391811237376e-4, 4.3450962871066e-4, 4.37443497280748e-4, 4.42897164682337e-4, 4.50098441626469e-4, 4.57872998743335e-4, 4.648176286053e-4, 4.6956585543834e-4, 4.71093220080857e-4, 4.68972758597864e-4, 4.6349117955268e-4, 4.55583548871768e-4, 4.46618276649146e-4, 4.38119641495163e-4, 4.31511736116233e-4, 4.27908895607542e-4, 4.27929910341144e-4, 4.31574559288171e-4, 4.38392301505763e-4, 4.48258788318992e-4, 4.6243522131707e-4, 4.82689695180832e-4, 5.05125855517307e-4, 5.13610209550264e-4, 4.99386466850755e-4, 5.04062527341139e-4, 4.79061625424119e-4, 4.96304546057765e-4, 4.36414800780347e-4, 3.8265422647243e-4, 4.05661558832251e-4, 3.78405379216905e-4, 3.84854851880039e-4, 3.64994145355955e-4, 3.64690916720883e-4, 3.79657401180186e-4, 3.933798786329e-4, 4.01150530590372e-4, 4.06314070662066e-4, 4.13005250214403e-4, 4.22879770639107e-4, 4.35006916027712e-4, 4.47064635543007e-4, 4.56645359309915e-4, 4.6212815324129e-4, 4.62996077754575e-4, 4.59714959363326e-4, 4.53380231654237e-4, 4.45325191494934e-4, 4.36815537031879e-4, 4.28875413982485e-4, 4.22229619384803e-4, 4.17317672468443e-4, 4.14335413626914e-4, 4.13276823364344e-4, 4.1396903670586e-4, 4.16106755785435e-4, 4.19294489125124e-4, 4.23098568704987e-4
flux1:, 0.691552861389821, 4.07005812892046e-4, 4.02552984113811e-4, 3.9995106594291e-4, 3.99767466612207e-4, 4.02191879445634e-4, 4.06983437272441e-4, 4.13463785249697e-4, 4.20579603675659e-4, 4.27055424786519e-4, 4.3163182591135e-4, 4.33342850463812e-4, 4.31752435741364e-4, 4.27068177064913e-4, 4.20091940817387e-4, 4.12032946990791e-4, 4.04260096912677e-4, 3.98070124536767e-4, 3.94497567967519e-4, 3.94148356636518e-4, 3.97087900502931e-4, 4.02980134520675e-4, 4.11754480774353e-4, 4.24525160423781e-4, 4.42816890574304e-4, 4.63104261873286e-4, 4.70887969124925e-4, 4.58090163855515e-4, 4.6245463455516e-4, 4.39879910266644e-4, 4.56066470988625e-4, 4.01397006117515e-4, 3.52329998183633e-4, 3.73669104621106e-4, 3.49149121006145e-4, 3.55237437726968e-4, 3.37178300883111e-4, 3.37098148403472e-4, 3.50972445822065e-4, 3.6363173830516e-4, 3.70722989031117e-4, 3.75275365647005e-4, 3.81072621882655e-4, 3.89672153134563e-4, 4.00299897718762e-4, 4.10919727117578e-4, 4.19398923581674e-4, 4.24286002735164e-4, 4.25097201988896e-4, 4.22216045902238e-4, 4.16587881613544e-4, 4.09378682532696e-4, 4.01707398731337e-4, 3.94491653596573e-4, 3.883937933854e-4, 3.8382913282373e-4, 3.80998258956237e-4, 3.79920073826759e-4, 3.80459803091517e-4, 3.82357559245624e-4, 3.8526485646834e-4, 3.88790740385513e-4
flux1:, 0.691815310293574, 3.74702362926632e-4, 3.70450283965145e-4, 3.67865102505878e-4, 3.67478744763595e-4, 3.69483353840903e-4, 3.73682309142251e-4, 3.79481318356965e-4, 3.85940976685073e-4, 3.91910503573495e-4, 3.96239725839106e-4, 3.98029275547092e-4, 3.96847582833108e-4, 3.9284055365651e-4, 3.86695330368263e-4, 3.79478284151045e-4, 3.72414465893786e-4, 3.66678247304005e-4, 3.63221677843626e-4, 3.62626299490232e-4, 3.65002878676017e-4, 3.70106273830775e-4, 3.77907547389768e-4, 3.89390247933305e-4, 4.05869336565329e-4, 4.2416516216309e-4, 4.31260264151213e-4, 4.1970158847314e-4, 4.23727095875277e-4, 4.03347832486763e-4, 4.18490084630113e-4, 3.68637126052535e-4, 3.23917397322263e-4, 3.43672463818326e-4, 3.21658267224814e-4, 3.27376510150343e-4, 3.10985645284961e-4, 3.11116354026673e-4, 3.23965931953807e-4, 3.35615890228255e-4, 3.42062250337182e-4, 3.46054104347699e-4, 3.51048095867461e-4, 3.58499543815696e-4, 3.67766818671388e-4, 3.77069904631068e-4, 3.8452835414985e-4, 3.88851303594911e-4, 3.89593233243518e-4, 3.87070197526639e-4, 3.82096230846154e-4, 3.75687258249246e-4, 3.6882747987933e-4, 3.6233308750534e-4, 3.56802498651403e-4, 3.52620459869845e-4, 3.49983299186389e-4, 3.4892533283523e-4, 3.49341526631451e-4, 3.51011302265351e-4, 3.53629948845871e-4, 3.56849134362773e-4
flux1:, 0.692077759197328, 3.44488234633563e-4, 3.40500072973143e-4, 3.38006462508534e-4, 3.37496613567677e-4, 3.39156720947121e-4, 3.42825598182374e-4, 3.47984622427809e-4, 3.53801349453015e-4, 3.59245439310568e-4, 3.63275796077706e-4, 3.65064575110944e-4, 3.64194857119775e-4, 3.60765017799871e-4, 3.55363175548505e-4, 3.48927148079895e-4, 3.42548624654106e-4, 3.37284942953145e-4, 3.34005002880798e-4, 3.33258196744101e-4, 3.35185273168849e-4, 3.39613029135232e-4, 3.46544243123277e-4, 3.56846787958325e-4, 3.71656652621243e-4, 3.88116132563514e-4, 3.94546280635355e-4, 3.84067482858e-4, 3.87742164664211e-4, 3.69349945124015e-4, 3.83469243623779e-4, 3.3805543054344e-4, 2.97353565311389e-4, 3.15611149457748e-4, 2.95884634365499e-4, 3.0123093826903e-4, 2.86381443145831e-4, 2.86706694980822e-4, 2.98595748146746e-4, 3.09293976251899e-4, 3.15135358334409e-4, 3.18618687237853e-4, 3.22896810978101e-4, 3.29322052935809e-4, 3.37364037851889e-4, 3.4547051618331e-4, 3.5199048167193e-4, 3.55783539828067e-4, 3.5644572778977e-4, 3.54238712167531e-4, 3.49862568486537e-4, 3.44199686261719e-4, 3.38111681995825e-4, 3.32319581390449e-4, 3.27358376061812e-4, 3.23578241289579e-4, 3.21164478801637e-4, 3.20159010372231e-4, 3.2047911366828e-4, 3.21937513250705e-4, 3.24269384645743e-4, 3.27167644456286e-4
flux1:, 0.692340208101081, 3.1628158620582e-4, 3.12602222076404e-4, 3.10255839693202e-4, 3.09684405943277e-4, 3.11062335542488e-4, 3.14257111492706e-4, 3.18818571405151e-4, 3.24014367808466e-4, 3.2892930634819e-4, 3.32629171545336e-4, 3.34359900997448e-4, 3.33726441876045e-4, 3.30790938918299e-4, 3.26055698310138e-4, 3.20342444995863e-4, 3.14619131923818e-4, 3.09831807509272e-4, 3.06767439969791e-4, 3.05938763035657e-4, 3.07505226561327e-4, 3.11350359691734e-4, 3.17500580042846e-4, 3.26721931774467e-4, 3.39999465720932e-4, 3.54774482824127e-4, 3.60572378512833e-4, 3.51039235906623e-4, 3.54363939267687e-4, 3.37770636801331e-4, 3.5089609237095e-4, 3.09568730951767e-4, 2.72571962173046e-4, 2.89419051275967e-4, 2.71774901807307e-4, 2.76752663873855e-4, 2.63323346154366e-4, 2.63824530033946e-4, 2.7481442316375e-4, 2.8462069389517e-4, 2.89900618900995e-4, 2.9292759100717e-4, 2.96572915053336e-4, 3.02087286585546e-4, 3.09033493783938e-4, 3.16060653268158e-4, 3.21724622021152e-4, 3.25024288747758e-4, 3.25598910113995e-4, 3.23667104713506e-4, 3.19830863745875e-4, 3.14854619882179e-4, 3.09489414321781e-4, 3.0436809402647e-4, 2.99964225917341e-4, 2.96591378456728e-4, 2.94419078207412e-4, 2.93490716908804e-4, 2.93739515267555e-4, 2.95005836743338e-4, 2.97060509473312e-4, 2.99635391631231e-4
flux1:, 0.692602657004834, 2.90002156137879e-4, 2.86660300951696e-4, 2.84499841116606e-4, 2.83913333152665e-4, 2.85059793893225e-4, 2.8783034047671e-4, 2.91837027540288e-4, 2.96440785413556e-4, 3.00835392324837e-4, 3.04189658530575e-4, 3.05823362992094e-4, 3.05368063212284e-4, 3.02858497907454e-4, 2.98722183819619e-4, 2.93675636992437e-4, 2.8857205546604e-4, 2.84252439992591e-4, 2.81424701740766e-4, 2.80563054252989e-4, 2.81837612202482e-4, 2.85176485402348e-4, 2.9062326222116e-4, 2.98855021494226e-4, 3.10731070696495e-4, 3.23969096954997e-4, 3.29174181289404e-4, 3.20474893258469e-4, 3.23460267575376e-4, 3.0849613722817e-4, 3.206630650497e-4, 2.83092228863945e-4, 2.4950407867721e-4, 2.65026444302728e-4, 2.49271823514052e-4, 2.53888232366357e-4, 2.41763031683732e-4, 2.42420467695931e-4, 2.52569967826993e-4, 2.61544580711268e-4, 2.66308213006389e-4, 2.68929890285555e-4, 2.72020260257301e-4, 2.76731393720101e-4, 2.82704055843965e-4, 2.88764606543435e-4, 2.93653923310433e-4, 2.96498303565232e-4, 2.96980384179239e-4, 2.9528536389691e-4, 2.91931518087306e-4, 2.87579867164216e-4, 2.82882505306004e-4, 2.78391453945793e-4, 2.74521921550467e-4, 2.71550391767656e-4, 2.69627594303483e-4, 2.68793805994245e-4, 2.68992923029289e-4, 2.70087791649735e-4, 2.71880556790842e-4, 2.74139067599401e-4
flux1:, 0.692865105908588, 2.65569780961334e-4, 2.62579913309137e-4, 2.60629200054702e-4, 2.60060625679029e-4, 2.61016033587504e-4, 2.63406539595119e-4, 2.66900928660375e-4, 2.70946616062934e-4, 2.74839497482583e-4, 2.77846264880469e-4, 2.79358844054168e-4, 2.79038099472404e-4, 2.76898070131337e-4, 2.7330062055269e-4, 2.68866645196145e-4, 2.64343145112201e-4, 2.60472845495008e-4, 2.57888837576508e-4, 2.57026958457732e-4, 2.58062399824565e-4, 2.60958156724972e-4, 2.65769977358793e-4, 2.73097958011803e-4, 2.83697818986839e-4, 2.95540929557048e-4, 3.00197360202909e-4, 2.92239829728604e-4, 2.94903530130391e-4, 2.81415361691998e-4, 2.92663810792511e-4, 2.58540523388608e-4, 2.28080421307557e-4, 2.42361312123953e-4, 2.2831518105665e-4, 2.32580094154755e-4, 2.21647768805762e-4, 2.22441393816167e-4, 2.31806753004526e-4, 2.40009099833368e-4, 2.44301398598993e-4, 2.46566508910896e-4, 2.49173858561372e-4, 2.53180912744729e-4, 2.58293781443863e-4, 2.63494378947744e-4, 2.67687921408002e-4, 2.70115932639883e-4, 2.70503287711028e-4, 2.69009736522194e-4, 2.6608268791203e-4, 2.62293200563722e-4, 2.58205527751964e-4, 2.54298326825912e-4, 2.50932222956585e-4, 2.48347311152681e-4, 2.46673910264969e-4, 2.45945960663558e-4, 2.46113832769497e-4, 2.47058301432519e-4, 2.48608571388384e-4, 2.50565121273266e-4
flux1:, 0.693127554812341, 2.42903300249065e-4, 2.40267542263597e-4, 2.38537583716093e-4, 2.38008315247823e-4, 2.38804096291617e-4, 2.40853488941461e-4, 2.43877101853684e-4, 2.47402086569061e-4, 2.5081913272016e-4, 2.53486731966497e-4, 2.54865907639633e-4, 2.54647853821009e-4, 2.52830824862361e-4, 2.49718586385498e-4, 2.45844978846005e-4, 2.41859122049081e-4, 2.38412728359179e-4, 2.36069317693505e-4, 2.35227883557489e-4, 2.36064882869528e-4, 2.38570503680589e-4, 2.42808989184936e-4, 2.49314559019073e-4, 2.58758249337531e-4, 2.69342183087217e-4, 2.73497078898297e-4, 2.6620608000763e-4, 2.68570255989389e-4, 2.56419573003487e-4, 2.66792980258089e-4, 2.35827680497517e-4, 2.08230676988341e-4, 2.21349877388185e-4, 2.08842345231903e-4, 2.12767497063856e-4, 2.02921686074059e-4, 2.03831362679645e-4, 2.12466322172735e-4, 2.19953842161255e-4, 2.23818072964078e-4, 2.25771980166102e-4, 2.27961877610589e-4, 2.3135516313404e-4, 2.35712772470953e-4, 2.40152906531238e-4, 2.43725927551529e-4, 2.45776480383614e-4, 2.46069478835182e-4, 2.44745622817264e-4, 2.42192780069747e-4, 2.38904360504681e-4, 2.3536726935281e-4, 2.31994194690536e-4, 2.29095392080101e-4, 2.2687611045676e-4, 2.25445740660763e-4, 2.24829808247424e-4, 2.24981933568832e-4, 2.25796904883631e-4, 2.27126938206532e-4, 2.28801554921844e-4
flux1:, 0.693390003716094, 2.219198869374e-4, 2.19629935066843e-4, 2.181210223023e-4, 2.17642691548736e-4, 2.18302603997577e-4, 2.20045011963817e-4, 2.22637887483203e-4, 2.25681466087344e-4, 2.28653657217708e-4, 2.30998050982043e-4, 2.32240709645702e-4, 2.32102832824019e-4, 2.30570320351891e-4, 2.27895102030438e-4, 2.24531760992153e-4, 2.21039723095862e-4, 2.17987321080648e-4, 2.1587438610701e-4, 2.15065452693944e-4, 2.15735695139731e-4, 2.17896484628296e-4, 2.21618120443986e-4, 2.27379079832989e-4, 2.3578123438442e-4, 2.45234475815554e-4, 2.48936378682244e-4, 2.4225065841973e-4, 2.44339850395875e-4, 2.33401174136327e-4, 2.42945161663388e-4, 2.14866576496315e-4, 1.89883230980525e-4, 2.01916493088241e-4, 1.90788476144171e-4, 1.94386963908882e-4, 1.8552664165924e-4, 1.86532293644589e-4, 1.94488066990092e-4, 2.0131566020143e-4, 2.04792417775546e-4, 2.06476409501846e-4, 2.0830785963015e-4, 2.11168829662715e-4, 2.1486622212721e-4, 2.18637524808643e-4, 2.21660749507182e-4, 2.2337198804754e-4, 2.2357321501535e-4, 2.22391030405322e-4, 2.20163572153665e-4, 2.17317738176056e-4, 2.14272899157367e-4, 2.11382985436848e-4, 2.08912342514117e-4, 2.07033502861583e-4, 2.05835233388015e-4, 2.05333485567672e-4, 2.05482761000431e-4, 2.0618858033093e-4, 2.07322421449356e-4, 2.08739187620299e-4
flux1:, 0.693652452619847, 2.0253481938668e-4, 2.00573991266342e-4, 1.99277879421852e-4, 1.98854323846887e-4, 1.99395823923679e-4, 2.00861116859723e-4, 2.03061433016848e-4, 2.05663610412921e-4, 2.0822515843806e-4, 2.10267720958138e-4, 2.11377626143391e-4, 2.1130470131376e-4, 2.10024729502927e-4, 2.07743055330861e-4, 2.04842231710766e-4, 2.01800083166474e-4, 1.99109379353174e-4, 1.9721241261083e-4, 1.96442072485897e-4, 1.96970617166479e-4, 1.98826046153573e-4, 2.0208333774067e-4, 2.07174230952319e-4, 2.14643602701085e-4, 2.2308650499325e-4, 2.26384007774617e-4, 2.20253423207374e-4, 2.22092932279541e-4, 2.12252160044608e-4, 2.21013483624225e-4, 1.95567935563238e-4, 1.72964393405575e-4, 1.83983224600139e-4, 1.74086517057441e-4, 1.77372489979762e-4, 1.69402722580208e-4, 1.70484476216123e-4, 1.77809742641599e-4, 1.8402959705894e-4, 1.87156373768347e-4, 1.88607329747965e-4, 1.90132831997021e-4, 1.92534376897193e-4, 1.95657237498857e-4, 1.98843209927545e-4, 2.01382233742132e-4, 2.02790896365476e-4, 2.02904768914059e-4, 2.01840017600248e-4, 1.99893383454837e-4, 1.97435179495152e-4, 1.94826317312123e-4, 1.92368913445517e-4, 1.90285975071131e-4, 1.88719842316518e-4, 1.87739557595163e-4, 1.87351051760695e-4, 1.87508061139652e-4, 1.88124159289255e-4, 1.89086697630124e-4, 1.90272353783458e-4
flux1:, 0.693914901523601, 1.84661676906229e-4, 1.83007061535336e-4, 1.81909206314852e-4, 1.81538440449288e-4, 1.81974080510768e-4, 1.83188494539001e-4, 1.85032365035227e-4, 1.87232901150663e-4, 1.89419723044857e-4, 1.91185368341202e-4, 1.92171195839289e-4, 1.92153499608927e-4, 1.91099273420701e-4, 1.89171767413119e-4, 1.86688304026088e-4, 1.84053062865047e-4, 1.81691024869263e-4, 1.79993042018902e-4, 1.79263308916851e-4, 1.79670234258749e-4, 1.81255163730623e-4, 1.84097217826265e-4, 1.88589105201279e-4, 1.95227767441815e-4, 2.02771775232361e-4, 2.05712284562696e-4, 2.00095110859048e-4, 2.01709849724885e-4, 1.92862812698449e-4, 2.00888467187176e-4, 1.77839548185814e-4, 1.57397751940205e-4, 1.67469511674225e-4, 1.58667197847912e-4, 1.61655671754872e-4, 1.54488495730662e-4, 1.55626937722388e-4, 1.6236785018001e-4, 1.68029551761266e-4, 1.70840774473468e-4, 1.7209120812552e-4, 1.73357041734817e-4, 1.75364004012194e-4, 1.77989107849413e-4, 1.80665214323842e-4, 1.82780206107123e-4, 1.83921141702925e-4, 1.83953518027264e-4, 1.82985651005041e-4, 1.81279812135699e-4, 1.79158427334798e-4, 1.76932228430352e-4, 1.74858121650898e-4, 1.73122362423503e-4, 1.71839879279441e-4, 1.71061311652509e-4, 1.70782660765419e-4, 1.70955843168989e-4, 1.71500358423869e-4, 1.72316444595242e-4, 1.73299109844839e-4
flux1:, 0.694177350427354, 1.68212899452568e-4, 1.66837525340441e-4, 1.65919285505987e-4, 1.65595422179217e-4, 1.65934232241022e-4, 1.66921058353181e-4, 1.6844249376936e-4, 1.70280204968083e-4, 1.72128700855036e-4, 1.73644318329263e-4, 1.74517967924375e-4, 1.74549722262657e-4, 1.73698472679428e-4, 1.72089323161043e-4, 1.69980819163487e-4, 1.67711218081561e-4, 1.6564521670453e-4, 1.64128030376819e-4, 1.63438072271132e-4, 1.63739543984465e-4, 1.65084946319156e-4, 1.6755757641115e-4, 1.71517410005149e-4, 1.77419840988853e-4, 1.84166892677262e-4, 1.86795525320498e-4, 1.81656078137289e-4, 1.83069860223388e-4, 1.75121121923798e-4, 1.82457611428386e-4, 1.61586082215574e-4, 1.4310400828185e-4, 1.5229224152457e-4, 1.44459251532089e-4, 1.47165979688766e-4, 1.40721180002742e-4, 1.41897756939151e-4, 1.48097950595043e-4, 1.53248704299732e-4, 1.55776080528971e-4, 1.56854480708605e-4, 1.57901163726456e-4, 1.5957097994056e-4, 1.61766836818663e-4, 1.64000877958243e-4, 1.65746554976034e-4, 1.66652405248779e-4, 1.6661021554281e-4, 1.65722176505313e-4, 1.64221727482305e-4, 1.62390882222446e-4, 1.60497621609134e-4, 1.58759831334737e-4, 1.57331534956388e-4, 1.56303186105897e-4, 1.55708637807442e-4, 1.55534451057376e-4, 1.55730143440603e-4, 1.56219509291119e-4, 1.56913110680226e-4, 1.57721101035872e-4
flux1:, 0.694439799331107, 1.53100614329135e-4, 1.51975500287831e-4, 1.51216175813905e-4, 1.50931189246951e-4, 1.51179964518375e-4, 1.51960249104381e-4, 1.53191245946311e-4, 1.54703525184218e-4, 1.56249621168473e-4, 1.57542778930185e-4, 1.5831793044845e-4, 1.58395953521312e-4, 1.57727931892123e-4, 1.56404404185785e-4, 1.54631273466314e-4, 1.52688238874563e-4, 1.50886753243667e-4, 1.49531750319985e-4, 1.48878661451544e-4, 1.49087614766459e-4, 1.50220956693388e-4, 1.52366479051038e-4, 1.55856296958631e-4, 1.61108560838409e-4, 1.67150748075909e-4, 1.69509387493956e-4, 1.64816078536363e-4, 1.66051264030316e-4, 1.58913196715223e-4, 1.65605977105688e-4, 1.46709715403944e-4, 1.30001502375737e-4, 1.38366417856356e-4, 1.31389973712004e-4, 1.33831323727432e-4, 1.28036901237314e-4, 1.2923440854422e-4, 1.34934989854505e-4, 1.39619787731843e-4, 1.41892765747828e-4, 1.42824119310673e-4, 1.43686969748202e-4, 1.45070350089872e-4, 1.46897928685775e-4, 1.48750586473998e-4, 1.50176400782809e-4, 1.5087743800219e-4, 1.50768355182983e-4, 1.49946311348977e-4, 1.48620416308599e-4, 1.47038566620096e-4, 1.45432529471665e-4, 1.43986870458963e-4, 1.4282775489008e-4, 1.42024173073776e-4, 1.41595010531129e-4, 1.41518170635564e-4, 1.41740569702533e-4, 1.42189102061353e-4, 1.4278252209944e-4, 1.43443278643924e-4
flux1:, 0.69470224823486, 1.39237607245675e-4, 1.38333545687072e-4, 1.37712113427174e-4, 1.37457330773056e-4, 1.37621739287283e-4, 1.38214931703408e-4, 1.39185634914427e-4, 1.40408141003552e-4, 1.41686553717648e-4, 1.42784439801036e-4, 1.43475340152403e-4, 1.43597901753993e-4, 1.43095520389016e-4, 1.42027510598803e-4, 1.40552937158053e-4, 1.38899824501426e-4, 1.37332822272314e-4, 1.36121422102247e-4, 1.35500741310198e-4, 1.35627372270558e-4, 1.36572834329824e-4, 1.38429747942729e-4, 1.41505921414483e-4, 1.46185138762685e-4, 1.51604676492839e-4, 1.53731233009824e-4, 1.49455127036419e-4, 1.50532522665124e-4, 1.4412466220437e-4, 1.50217758122288e-4, 1.33111585169438e-4, 1.18007429815773e-4, 1.25606423868238e-4, 1.1938614600071e-4, 1.21578955335145e-4, 1.16371139052916e-4, 1.17574199365715e-4, 1.22813702952402e-4, 1.27075325112686e-4, 1.29121485957327e-4, 1.29927844904114e-4, 1.30637567292395e-4, 1.31779140486553e-4, 1.33292572695653e-4, 1.34818021244501e-4, 1.35968482421496e-4, 1.36492575742075e-4, 1.3632473558945e-4, 1.35557759866333e-4, 1.34379980106767e-4, 1.33010374596244e-4, 1.3165012648685e-4, 1.30455620688909e-4, 1.29529308812791e-4, 1.28921729306134e-4, 1.28638749424103e-4, 1.2865061239644e-4, 1.28901728056917e-4, 1.29321273996314e-4, 1.29834487190385e-4, 1.30373651866157e-4
flux1:, 0.694964697138614, 1.26538308464252e-4, 1.25827253865773e-4, 1.25323689406118e-4, 1.25090920596602e-4, 1.25176358653231e-4, 1.25600843533454e-4, 1.26339724551182e-4, 1.27306188477977e-4, 1.28349872827616e-4, 1.2927845651452e-4, 1.29898939893376e-4, 1.30064833450565e-4, 1.29711963069966e-4, 1.28871603052961e-4, 1.27661421810855e-4, 1.26264080605114e-4, 1.24903204473361e-4, 1.23817170835726e-4, 1.23223323879386e-4, 1.23275546424793e-4, 1.24054227787717e-4, 1.25656956671513e-4, 1.28369690355032e-4, 1.32543926849374e-4, 1.37413447635546e-4, 1.39341365998149e-4, 1.35455242619361e-4, 1.36394148249474e-4, 1.30642787582881e-4, 1.36178575003516e-4, 1.20693832236318e-4, 1.0703956930483e-4, 1.1392770274928e-4, 1.08375233139423e-4, 1.10336637015117e-4, 1.05659396037504e-4, 1.06854816682641e-4, 1.11669132715923e-4, 1.15547941180657e-4, 1.17393194934632e-4, 1.1809416621871e-4, 1.18677395862882e-4, 1.19616273012337e-4, 1.20863471275455e-4, 1.22109965636091e-4, 1.23025024164761e-4, 1.2339769759986e-4, 1.23179470219557e-4, 1.22459196378851e-4, 1.21407223112845e-4, 1.20217834877125e-4, 1.1906637116641e-4, 1.18085557801042e-4, 1.17357965041763e-4, 1.16918614806578e-4, 1.16762372578644e-4, 1.16852973224405e-4, 1.17132647962089e-4, 1.17532362802396e-4, 1.17982525403168e-4, 1.18423213227388e-4
flux1:, 0.695227146042367, 1.14919678848547e-4, 1.14375667277944e-4, 1.13971795517137e-4, 1.13754056953918e-4, 1.13766212065733e-4, 1.14039682446575e-4, 1.14573684597397e-4, 1.15315788208146e-4, 1.16155538437877e-4, 1.16938943088425e-4, 1.17501693205477e-4, 1.17709539468516e-4, 1.17490976958498e-4, 1.16852308139179e-4, 1.15874851965814e-4, 1.14701601768202e-4, 1.13520281635697e-4, 1.12542020558255e-4, 1.11968801628236e-4, 1.11952763084408e-4, 1.12582969470002e-4, 1.13961796768714e-4, 1.16355008569216e-4, 1.20083620818404e-4, 1.24466762469858e-4, 1.26224804769725e-4, 1.22702664072324e-4, 1.23520971954233e-4, 1.18358919654849e-4, 1.2337805047634e-4, 1.09361864275325e-4, 9.70182058092587e-5, 1.03248561251583e-4, 9.828667975423e-5, 1.00033920992085e-4, 9.58380388832533e-5, 9.70149636837657e-5, 1.01437255921723e-4, 1.04970818507056e-4, 1.06639355507805e-4, 1.07252431438308e-4, 1.07732189742157e-4, 1.08502430381264e-4, 1.09525589352519e-4, 1.10535975279071e-4, 1.11251402581473e-4, 1.11495944586013e-4, 1.11235752556746e-4, 1.10556022126094e-4, 1.09611336550417e-4, 1.08574684920689e-4, 1.0759947045417e-4, 1.06798633175601e-4, 1.0623830729872e-4, 1.05940780129458e-4, 1.05891937376658e-4, 1.06050260038123e-4, 1.06356308907584e-4, 1.06742611958079e-4, 1.0714379570162e-4, 1.07506106221384e-4
flux1:, 0.69548959494612, 1.0430191239133e-4, 1.03901507494416e-4, 1.03581391430659e-4, 1.03373235331661e-4, 1.03318358087626e-4, 1.03458013711459e-4, 1.03812635782909e-4, 1.04359931756482e-4, 1.05024115089391e-4, 1.05684197005035e-4, 1.06200256301743e-4, 1.06448045339481e-4, 1.06349157811897e-4, 1.05887888999269e-4, 1.0511384158946e-4, 1.04135428229478e-4, 1.03109002789181e-4, 1.02221916378715e-4, 1.01663048065124e-4, 1.01583724146609e-4, 1.02081374930606e-4, 1.03262629307461e-4, 1.05374242752391e-4, 1.08708628530486e-4, 1.12660844991201e-4, 1.14273149338036e-4, 1.11090050737624e-4, 1.11804328234716e-4, 1.07170740190487e-4, 1.11712171092001e-4, 9.90264162648533e-5, 8.78678896683399e-5, 9.34917663139283e-5, 8.90530969125741e-5, 9.06033352290705e-5, 8.68451994376483e-5, 8.799502012638e-5, 9.20556676655223e-5, 9.52783091339587e-5, 9.67923379245759e-5, 9.73330391063857e-5, 9.77290814120067e-5, 9.83600724060772e-5, 9.919606296709e-5, 1.00008185851158e-4, 1.00555907432557e-4, 1.00693495560977e-4, 1.0039966921108e-4, 9.97561848033263e-5, 9.89036668809676e-5, 9.79965412348182e-5, 9.71694400367253e-5, 9.65187463166382e-5, 9.60971606801952e-5, 9.59167910176928e-5, 9.595650782688e-5, 9.61708463818131e-5, 9.64993393374247e-5, 9.68760675949625e-5, 9.7239236333577e-5, 9.75400263308167e-5
flux1:, 0.695752043849873, 9.46089141740717e-5, 9.43312438590831e-5, 9.40811848676147e-5, 9.38786991977907e-5, 9.37636263443894e-5, 9.37862119566835e-5, 9.3985523327868e-5, 9.43653807339983e-5, 9.48797895282457e-5, 9.54359136525888e-5, 9.59144315080733e-5, 9.61992927268679e-5, 9.62058294948663e-5, 9.58991839676325e-5, 9.53014664354206e-5, 9.4491042420506e-5, 9.35969266219302e-5, 9.2785827507932e-5, 9.22355689865252e-5, 9.20973982052992e-5, 9.24765316568331e-5, 9.34830146094885e-5, 9.53456058634389e-5, 9.83302332920508e-5, 1.0189973399328e-4, 1.03386117363135e-4, 1.00518215977307e-4, 1.01143733877966e-4, 9.69839269275868e-5, 1.01085005017552e-4, 8.96050405582182e-5, 7.95187171881959e-5, 8.45856541642657e-5, 8.06111472410729e-5, 8.19812858049124e-5, 7.86215959052933e-5, 7.97376467686671e-5, 8.34642462979965e-5, 8.64066531090416e-5, 8.77860208218465e-5, 8.82678778802847e-5, 8.85969437670559e-5, 8.91137216233244e-5, 8.97944127797509e-5, 9.04414363977787e-5, 9.0849798933288e-5, 9.08996119321544e-5, 9.05802695526044e-5, 8.99702646120389e-5, 8.9197771115299e-5, 8.84008705711611e-5, 8.76979627836324e-5, 8.71714982626035e-5, 8.68632759802277e-5, 8.67774917431977e-5, 8.6887845983041e-5, 8.71462403576472e-5, 8.74919122730586e-5, 8.78606553649467e-5, 8.81938698583276e-5, 8.84467797523145e-5
flux1:, 0.696014492753627, 8.57685565698439e-5, 8.55950572917827e-5, 8.54033265433607e-5, 8.52039083886763e-5, 8.50359098757187e-5, 8.4957633316087e-5, 8.50242340740966e-5, 8.52618068245335e-5, 8.5649617840349e-5, 8.61186120113471e-5, 8.65668061294219e-5, 8.68849761005412e-5, 8.69830238734808e-5, 8.68096679714728e-5, 8.63633698283289e-5, 8.56965123685483e-5, 8.49144013335946e-5, 8.41659394272146e-5, 8.36196652788729e-5, 8.34271446436563e-5, 8.37004595161568e-5, 8.45520432376673e-5, 8.61937167196119e-5, 8.88672677138855e-5, 9.20959846763708e-5, 9.34724300779085e-5, 9.08970778661563e-5, 9.14477772993794e-5, 8.77129531633567e-5, 9.14095088784622e-5, 8.10227998025143e-5, 7.19069361907458e-5, 7.64645871195477e-5, 7.29020024651057e-5, 7.4108543796948e-5, 7.11111451784957e-5, 7.21882545787008e-5, 7.56057129186253e-5, 7.82947110914247e-5, 7.95565348499204e-5, 7.99909769767391e-5, 8.0266975520093e-5, 8.06905319163966e-5, 8.12430899323859e-5, 8.1753758932015e-5, 8.20477351887412e-5, 8.20270370615606e-5, 8.16899779173405e-5, 8.11119081181941e-5, 8.04098390020034e-5, 7.97073458997314e-5, 7.91086347021307e-5, 7.86843154933791e-5, 7.84673525474717e-5, 7.84559682486927e-5, 7.86203629149331e-5, 7.89110705901064e-5, 7.92678140604318e-5, 7.96283821384312e-5, 7.99371859285727e-5, 8.01528818230809e-5
flux1:, 0.69627694165738, 7.77127529107842e-5, 7.76267645150072e-5, 7.74832050465978e-5, 7.72852255391211e-5, 7.70717619773942e-5, 7.690814586754e-5, 7.68630983122768e-5, 7.6981321639204e-5, 7.72631495748679e-5, 7.76594076144366e-5, 7.80826953262095e-5, 7.84296360199177e-5, 7.86056793957039e-5, 7.85457131472983e-5, 7.82280612455345e-5, 7.76828142473745e-5, 7.69948807773617e-5, 7.62979049554499e-5, 7.5752560320093e-5, 7.55107151513475e-5, 7.56900693010273e-5, 7.64043597223897e-5, 7.78496931790854e-5, 8.02461560906177e-5, 8.31706508051741e-5, 8.44499010030714e-5, 8.21457078190377e-5, 8.26341236231178e-5, 7.92809645517228e-5, 8.2607369070689e-5, 7.32121195621215e-5, 6.49748364245299e-5, 6.90687419375724e-5, 6.58713398820624e-5, 6.69302743742408e-5, 6.42612809950958e-5, 6.52952824618782e-5, 6.8426013065234e-5, 7.08846003562831e-5, 7.20430349716071e-5, 7.2439273818771e-5, 7.26734482960315e-5, 7.30210564562642e-5, 7.34682694933407e-5, 7.38671600190629e-5, 7.40685128600122e-5, 7.39927063401426e-5, 7.36453070292918e-5, 7.309856471821e-5, 7.2459434632386e-5, 7.1838544311777e-5, 7.13275660051548e-5, 7.09869226145093e-5, 7.08423830473447e-5, 7.08877913403323e-5, 7.10912991760455e-5, 7.14032453215744e-5, 7.17646238362645e-5, 7.21155802452674e-5, 7.24034970549345e-5, 7.25900663854979e-5
flux1:, 0.696539390561133, 7.03774101927897e-5, 7.03637602660891e-5, 7.02593903993067e-5, 7.00618603443601e-5, 6.98103325713654e-5, 6.95760542018574e-5, 6.94388158580782e-5, 6.94584376387978e-5, 6.96524658644261e-5, 6.9988159635146e-5, 7.03904036184121e-5, 7.07610138060419e-5, 7.10020566425704e-5, 7.10370399648127e-5, 7.08273866451868e-5, 7.03842956734185e-5, 6.97753241230295e-5, 6.91211002258505e-5, 6.85754520033141e-5, 6.82901107478509e-5, 6.8386903653324e-5, 6.89798569763062e-5, 7.02507621953789e-5, 7.24003429200929e-5, 7.50525919994658e-5, 7.6244768288636e-5, 7.41915623251702e-5, 7.46287355817687e-5, 7.16188717296489e-5, 7.46080307523518e-5, 6.61119374056883e-5, 5.86700391267004e-5, 6.23433564076154e-5, 5.94689401593945e-5, 6.03956617621741e-5, 5.80229560218437e-5, 5.90102636706373e-5, 6.18744797788297e-5, 6.41221354124346e-5, 6.5188367186623e-5, 6.5553360851579e-5, 6.57544769395348e-5, 6.60400646952591e-5, 6.64007274067299e-5, 6.67085274139398e-5, 6.68359629893139e-5, 6.67186209444377e-5, 6.63677303415009e-5, 6.58523811838589e-5, 6.52704100637288e-5, 6.47208427634364e-5, 6.428420485882e-5, 6.40120481324972e-5, 6.39242206292266e-5, 6.4011451775347e-5, 6.42410520619423e-5, 6.4564202866301e-5, 6.49239199829962e-5, 6.52631059643976e-5, 6.55321709751183e-5, 6.56955974979519e-5
flux1:, 0.696801839464887, 6.37023277608834e-5, 6.37470140352585e-5, 6.36737299470406e-5, 6.34760463924691e-5, 6.31935985022716e-5, 6.29023613938833e-5, 6.26907445742004e-5, 6.26303947353626e-5, 6.27525612229784e-5, 6.30379160446568e-5, 6.34217251583424e-5, 6.38105875920232e-5, 6.41042925326582e-5, 6.42172798499505e-5, 6.40970865395707e-5, 6.37391911599976e-5, 6.31965962490764e-5, 6.25788262519094e-5, 6.20334674907676e-5, 6.17113095622899e-5, 6.17367007017413e-5, 6.22231018209977e-5, 6.33394852603464e-5, 6.52692635280649e-5, 6.76772960927994e-5, 6.87904712099682e-5, 6.69691476226071e-5, 6.73645635960886e-5, 6.46639473171577e-5, 6.73472223742603e-5, 5.96664190928483e-5, 5.29444158656953e-5, 5.6237664020817e-5, 5.36480247223662e-5, 5.44572623276966e-5, 5.23503719603969e-5, 5.32877015392563e-5, 5.59037782724213e-5, 5.79570115387975e-5, 5.89395117685324e-5, 5.9278068615115e-5, 5.94526584300343e-5, 5.96872361650027e-5, 5.99766069362925e-5, 6.021045402756e-5, 6.02797939228901e-5, 6.01326844999264e-5, 5.97845181048233e-5, 5.93010587400174e-5, 5.87717922882564e-5, 5.82853137403706e-5, 5.79121951299387e-5, 5.76961921022057e-5, 5.76522188687291e-5, 5.7768858630109e-5, 5.80135388610027e-5, 5.83391571879017e-5, 5.86914296827778e-5, 5.90164187169909e-5, 5.9267673072565e-5, 5.94123185196655e-5
flux1:, 0.69706428836864, 5.763109845866e-5, 5.77211302652859e-5, 5.76715581808092e-5, 5.74733717635432e-5, 5.71667793154078e-5, 5.68312409631004e-5, 5.65614127246664e-5, 5.64377073165168e-5, 5.6501920341471e-5, 5.6745508725295e-5, 5.7112540182872e-5, 5.75141563900516e-5, 5.78489688439436e-5, 5.80245301964171e-5, 5.79773253173678e-5, 5.76900807950921e-5, 5.72037818691449e-5, 5.66184084283635e-5, 5.60755217797306e-5, 5.57239110874401e-5, 5.56888615515394e-5, 5.60826114295129e-5, 5.70627774983941e-5, 5.87971000443895e-5, 6.09854927578656e-5, 6.20261687804286e-5, 6.04184580574455e-5, 6.07800391264196e-5, 5.83582855790809e-5, 6.07653538736862e-5, 5.38235729545263e-5, 4.77529201085402e-5, 5.07037887415682e-5, 4.83645103266514e-5, 4.90702616127902e-5, 4.72005340545456e-5, 4.80848097112019e-5, 5.04696726774784e-5, 5.23427212294269e-5, 5.3247731401366e-5, 5.35627750866614e-5, 5.37154501981172e-5, 5.39075830995182e-5, 5.41379029892359e-5, 5.43117876373385e-5, 5.43361815612877e-5, 5.4169305298974e-5, 5.3829344972497e-5, 5.33784817444873e-5, 5.28984496034966e-5, 5.24684245932864e-5, 5.21500760771752e-5, 5.19802768384372e-5, 5.19697863330242e-5, 5.21057669475551e-5, 5.23564863662534e-5, 5.26772519619144e-5, 5.30170571244582e-5, 5.33254979146414e-5, 5.35593949459275e-5, 5.36884286602049e-5
flux1:, 0.697326737272393, 5.21110470167621e-5, 5.22344542231547e-5, 5.220195283663e-5, 5.20031540858976e-5, 5.16787981042996e-5, 5.13105571646895e-5, 5.09970800817214e-5, 5.08247496890095e-5, 5.08431076335474e-5, 5.10521233668545e-5, 5.14033458794831e-5, 5.18123264081616e-5, 5.21775629583013e-5, 5.2401778838072e-5, 5.24130773060034e-5, 5.21841937185192e-5, 5.17463454999439e-5, 5.11911695697445e-5, 5.06541022555192e-5, 5.02807592342719e-5, 5.01959199097901e-5, 5.05101251566795e-5, 5.1370928143592e-5, 5.2931587475477e-5, 5.49218481983347e-5, 5.58953177333038e-5, 5.4483532789948e-5, 5.48177022801926e-5, 5.26474643869648e-5, 5.48061442592301e-5, 4.85340732139447e-5, 4.30525988630315e-5, 4.56958483687582e-5, 4.35763547954329e-5, 4.41918119627786e-5, 4.25327533093924e-5, 4.3361192692096e-5, 4.55306852403336e-5, 4.72362462608034e-5, 4.80684152480124e-5, 4.83613909234602e-5, 4.84952159310838e-5, 4.86515146090609e-5, 4.88325574015902e-5, 4.89577787172982e-5, 4.89479661862548e-5, 4.8769620909639e-5, 4.84425294980123e-5, 4.80249805040067e-5, 4.75913972836812e-5, 4.72123953495082e-5, 4.69416767917078e-5, 4.68100391571129e-5, 4.682472856165e-5, 4.69720282281773e-5, 4.7221564213637e-5, 4.75315658346783e-5, 4.78547589024941e-5, 4.81445924809099e-5, 4.83612900494239e-5, 4.84770301911426e-5
flux1:, 0.697589186176146, 4.70932141270607e-5, 4.72391863408781e-5, 4.7217958870651e-5, 4.70187481659505e-5, 4.66826503185408e-5, 4.62922784663217e-5, 4.59481809897056e-5, 4.57402084507159e-5, 4.57232016688783e-5, 4.59036884542532e-5, 4.62395840284988e-5, 4.66507807224479e-5, 4.70366766424392e-5, 4.72971040918662e-5, 4.73542868156855e-5, 4.71734929029113e-5, 4.67781040538297e-5, 4.62522794574978e-5, 4.57250151513005e-5, 4.5337606289975e-5, 4.52131037839675e-5, 4.54600040094009e-5, 4.62168078893284e-5, 4.76230925586999e-5, 4.94339764811722e-5, 5.03445722871451e-5, 4.9111400893866e-5, 4.94232172654742e-5, 4.7479655507641e-5, 4.94157336759361e-5, 4.37505143216986e-5, 3.88019764949947e-5, 4.1169437136092e-5, 3.924312572994e-5, 3.97805886134866e-5, 3.83082167807325e-5, 3.90785453423284e-5, 4.10477314209557e-5, 4.25976089786725e-5, 4.33606723794733e-5, 4.36320397733181e-5, 4.37489395035271e-5, 4.3874534431842e-5, 4.40141459056392e-5, 4.40997907505739e-5, 4.4064405849527e-5, 4.38812889746299e-5, 4.35708503986845e-5, 4.31871752669182e-5, 4.27976874391764e-5, 4.24651528887951e-5, 4.22361355293783e-5, 4.21360911599015e-5, 4.21693091948405e-5, 4.23216079380572e-5, 4.25643241076762e-5, 4.28589519835452e-5, 4.31622728868774e-5, 4.3431834458466e-5, 4.3631374126887e-5, 4.37355290245318e-5
flux1:, 0.6978516350799, 4.25323706200926e-5, 4.26914597448288e-5, 4.26767104602107e-5, 4.24776975125363e-5, 4.21355776207073e-5, 4.1732670537212e-5, 4.13695288612205e-5, 4.11372803833574e-5, 4.10939601596546e-5, 4.12509836933065e-5, 4.15716843926809e-5, 4.19802684603145e-5, 4.2377991267761e-5, 4.2663607416515e-5, 4.27557696629336e-5, 4.26145256625224e-5, 4.2257018677426e-5, 4.1760507917268e-5, 4.12471333266657e-5, 4.08528643689133e-5, 4.06980498949082e-5, 4.08888477072113e-5, 4.15553855010041e-5, 4.28240993087992e-5, 4.44719011715019e-5, 4.53231600093945e-5, 4.42515576509507e-5, 4.45449035373526e-5, 4.28052903584988e-5, 4.45423875847835e-5, 3.94271887984622e-5, 3.49608916961194e-5, 3.70815493187833e-5, 3.53258564281799e-5, 3.57966360375543e-5, 3.44897164728496e-5, 3.52004353458369e-5, 3.69838085672728e-5, 3.83893863625654e-5, 3.90867749264272e-5, 3.93365144871211e-5, 3.94376765383639e-5, 3.95366414006298e-5, 3.96412249239914e-5, 3.96946326994365e-5, 3.96405339338913e-5, 3.94578836295539e-5, 3.91669774264895e-5, 3.88174405145648e-5, 3.84699204585615e-5, 3.81799112063282e-5, 3.79875619305917e-5, 3.791365667342e-5, 3.79600318509184e-5, 3.81123733523969e-5, 3.83439563333876e-5, 3.86197358933246e-5, 3.89007401196711e-5, 3.91487747237332e-5, 3.93311694992686e-5, 3.94249898284348e-5
flux1:, 0.698114083983653, 3.83870299981253e-5, 3.85513398855992e-5, 3.85394052566495e-5, 3.8341682131519e-5, 3.79989978365656e-5, 3.75922180816221e-5, 3.7220230781827e-5, 3.69735677892672e-5, 3.69116765606969e-5, 3.70494430788697e-5, 3.73548143904019e-5, 3.77563161626005e-5, 3.81579594257338e-5, 3.84590936275972e-5, 3.85768781212114e-5, 3.84680721428235e-5, 3.81448471900188e-5, 3.76779236146337e-5, 3.71821781297181e-5, 3.67874653723181e-5, 3.66106903521046e-5, 3.6755360124838e-5, 3.73435914040378e-5, 3.84891256054087e-5, 3.99879804008628e-5, 4.07827577576788e-5, 3.98559703829643e-5, 4.01337708870243e-5, 3.85772414468539e-5, 4.0136745674174e-5, 3.55203449487894e-5, 3.14907510657177e-5, 3.33908940968639e-5, 3.1787178228116e-5, 3.22015006956666e-5, 3.10415798549785e-5, 3.16922053481647e-5, 3.33037937642865e-5, 3.45762861058036e-5, 3.52115725569385e-5, 3.54396294914076e-5, 3.55258618914825e-5, 3.56015582462148e-5, 3.56764725180772e-5, 3.57036487150582e-5, 3.56362488683557e-5, 3.54580173951615e-5, 3.51886328700259e-5, 3.48731053752555e-5, 3.45654924019395e-5, 3.43144850572396e-5, 3.41544362578128e-5, 3.41020616158751e-5, 3.41572071891531e-5, 3.43057076035834e-5, 3.45229167715386e-5, 3.47773266851045e-5, 3.50342806801511e-5, 3.52599104480367e-5, 3.54251748424275e-5, 3.55095422941588e-5
flux1:, 0.698376532887406, 3.46194223220226e-5, 3.47827195881051e-5, 3.4771117729346e-5, 3.45762626539997e-5, 3.42382012175067e-5, 3.38352923745999e-5, 3.34633342005634e-5, 3.32106997125984e-5, 3.31367659986781e-5, 3.32587011789092e-5, 3.35483929174131e-5, 3.39387243530334e-5, 3.43372973293994e-5, 3.46455636014489e-5, 3.47809962916732e-5, 3.46986603410108e-5, 3.44067203929812e-5, 3.39695844362754e-5, 3.34945540678794e-5, 3.31048220814412e-5, 3.29132893247008e-5, 3.30204337037845e-5, 3.3540481943663e-5, 3.45749927512228e-5, 3.5937199529015e-5, 3.66777718938423e-5, 3.58794860508258e-5, 3.61439272759603e-5, 3.47513599299223e-5, 3.61524425078899e-5, 3.19887705489563e-5, 2.83550669251266e-5, 3.00584640296647e-5, 2.85916540568653e-5, 2.89585794219624e-5, 2.79297923137485e-5, 2.85209985768542e-5, 2.99743742951935e-5, 3.11248580669873e-5, 3.17019922601125e-5, 3.19085990015622e-5, 3.19806099312454e-5, 3.2035938374973e-5, 3.20857887216362e-5, 3.20917393419378e-5, 3.20153093423527e-5, 3.18443556571091e-5, 3.15976456489759e-5, 3.13155502830615e-5, 3.10457371124302e-5, 3.08304903055751e-5, 3.06988870267344e-5, 3.06641025450615e-5, 3.07244109519122e-5, 3.08660397295504e-5, 3.10665025645104e-5, 3.12978126809557e-5, 3.1529589939238e-5, 3.17322692208593e-5, 3.18804271259655e-5, 3.19559109695977e-5
[truncated: 39,232 more chars]
