# Supplementary material for: Spatial Resolution and Refractive Index Contrast of Resonant Photonic Crystal Surfaces for Biosensing
Source: IEEE Photonics J. Author manuscript; Available in PMC 2015 Sep 7. (PMC4561521; doi:10.1109/JPHOT.2015.2435699)
Supplement: fig6_data [file NIHMS64775-supplement-fig6_data.gz › Volumes/graham/MacBook_backup/PhD_folder_2015_06_02/paper_improvements/IEEE_J_Photonics/final_files/data_files/fig6/meep_data/5/ref.dat]

flux1:	0.627777777777778	8.57088004321097e-7	8.57092043369321e-7	8.5710148432351e-7	8.57107693805776e-7	8.57104851231106e-7	8.57095461040373e-7	8.57088300362394e-7	8.57090307908125e-7	8.57099760790758e-7	8.57107471601295e-7	8.57105551795936e-7	8.57095664142108e-7	8.57088113926642e-7	8.57091417613292e-7	8.57102316522401e-7	8.57107928453953e-7	8.57100397374784e-7	8.5708876014827e-7	8.57090464896217e-7	8.57106168494497e-7	8.57110643681646e-7	8.57088495233952e-7	8.57076967689038e-7	8.57113731279455e-7	8.57121202686151e-7	8.57062615938403e-7	8.57128253212738e-7	8.57057208937662e-7	8.5715637769797e-7	8.57086561711253e-7	8.57052363865395e-7	8.5708656171125e-7	8.5715637769797e-7	8.57057208937661e-7	8.57128253212741e-7	8.570626159384e-7	8.5712120268615e-7	8.57113731279457e-7	8.57076967689045e-7	8.57088495233964e-7	8.57110643681644e-7	8.57106168494507e-7	8.57090464896217e-7	8.57088760148263e-7	8.57100397374787e-7	8.5710792845395e-7	8.57102316522401e-7	8.57091417613293e-7
flux1:	0.628040226681531	9.78419142577279e-7	9.78423528033515e-7	9.78433588972266e-7	9.78440066294059e-7	9.78436841086525e-7	9.78426775879169e-7	9.78419346233794e-7	9.78421827203834e-7	9.78432064293848e-7	9.78440031186324e-7	9.78437458679986e-7	9.78426605659443e-7	9.78418867277537e-7	9.78423165548378e-7	9.78435282192768e-7	9.78440814208179e-7	9.78431637500655e-7	9.78418615590764e-7	9.78421336802318e-7	9.78439714754434e-7	9.7844459898047e-7	9.78418912327078e-7	9.78405620191458e-7	9.78447378963e-7	9.78455643245456e-7	9.78389388925667e-7	9.78464864966483e-7	9.78383618914193e-7	9.78496593290702e-7	9.78416375816812e-7	9.78377070519477e-7	9.78416375816815e-7	9.78496593290697e-7	9.78383618914194e-7	9.7846486496648e-7	9.78389388925658e-7	9.78455643245457e-7	9.78447378963002e-7	9.78405620191456e-7	9.78418912327079e-7	9.78444598980462e-7	9.78439714754441e-7	9.78421336802321e-7	9.78418615590761e-7	9.78431637500656e-7	9.78440814208179e-7	9.78435282192767e-7	9.78423165548384e-7
flux1:	0.628302675585284	1.11593795968427e-6	1.11594263877565e-6	1.11595320221934e-6	1.11595984799452e-6	1.11595623359877e-6	1.11594559300739e-6	1.11593803584568e-6	1.11594106804701e-6	1.11595203058332e-6	1.11596008254596e-6	1.11595669836171e-6	1.11594487637533e-6	1.11593714089679e-6	1.11594268608918e-6	1.11595610149578e-6	1.11596133441531e-6	1.11595014436817e-6	1.11593559277947e-6	1.11593964283674e-6	1.11596119559659e-6	1.11596654397778e-6	1.1159367485531e-6	1.11592135041388e-6	1.11596867693359e-6	1.11597781908992e-6	1.11590304899707e-6	1.11598983300034e-6	1.11589701493575e-6	1.11602553846466e-6	1.11593336803868e-6	1.11588819458856e-6	1.11593336803867e-6	1.11602553846465e-6	1.11589701493576e-6	1.11598983300035e-6	1.11590304899707e-6	1.11597781908993e-6	1.11596867693359e-6	1.11592135041388e-6	1.1159367485531e-6	1.11596654397778e-6	1.1159611955966e-6	1.11593964283675e-6	1.11593559277946e-6	1.11595014436817e-6	1.1159613344153e-6	1.11595610149579e-6	1.11594268608919e-6
flux1:	0.628565124489038	1.27165950108739e-6	1.27166439418724e-6	1.27167530417019e-6	1.27168199862615e-6	1.27167800224676e-6	1.27166692381355e-6	1.27165941381845e-6	1.27166307748111e-6	1.27167467495697e-6	1.27168259818194e-6	1.27167822296197e-6	1.27166544898145e-6	1.27165795626448e-6	1.27166503984844e-6	1.2716798290514e-6	1.27168449079949e-6	1.27167086132635e-6	1.27165462765481e-6	1.27166038029103e-6	1.27168568390659e-6	1.2716915537718e-6	1.27165699526258e-6	1.27163909723624e-6	1.27169262654095e-6	1.27170274015986e-6	1.27161852149175e-6	1.27171828223611e-6	1.27161234846705e-6	1.27175837097051e-6	1.27165248504221e-6	1.27160057929471e-6	1.27165248504221e-6	1.2717583709705e-6	1.27161234846706e-6	1.27171828223611e-6	1.27161852149174e-6	1.27170274015986e-6	1.27169262654094e-6	1.27163909723623e-6	1.27165699526259e-6	1.27169155377179e-6	1.27168568390659e-6	1.27166038029103e-6	1.2716546276548e-6	1.27167086132635e-6	1.27168449079948e-6	1.27167982905139e-6	1.27166503984844e-6
flux1:	0.628827573392791	1.44782942677309e-6	1.44783442528945e-6	1.44784548583382e-6	1.44785208890635e-6	1.44784773310246e-6	1.44783639424722e-6	1.44782914031646e-6	1.44783351737805e-6	1.4478456255352e-6	1.44785316146221e-6	1.44784759503733e-6	1.44783390827719e-6	1.44782694977141e-6	1.44783590412088e-6	1.447852135051e-6	1.44785589696652e-6	1.44783934033511e-6	1.44782126554933e-6	1.44782916103985e-6	1.4478588717229e-6	1.44786532017125e-6	1.44782525254556e-6	1.44780440683248e-6	1.44786484614024e-6	1.44787603282322e-6	1.44778133595864e-6	1.44789596173539e-6	1.44777517418233e-6	1.44794087819687e-6	1.44781928235984e-6	1.44775966635497e-6	1.44781928235983e-6	1.44794087819687e-6	1.44777517418232e-6	1.44789596173538e-6	1.44778133595863e-6	1.44787603282323e-6	1.44786484614024e-6	1.44780440683249e-6	1.44782525254557e-6	1.44786532017125e-6	1.44785887172289e-6	1.44782916103985e-6	1.44782126554932e-6	1.44783934033512e-6	1.44785589696651e-6	1.447852135051e-6	1.44783590412088e-6
flux1:	0.629090022296544	1.64694771349239e-6	1.64695267927704e-6	1.6469636541605e-6	1.64697000563113e-6	1.64696532867939e-6	1.64695394714847e-6	1.64694719277455e-6	1.64695236694198e-6	1.64696482728923e-6	1.64697167171181e-6	1.646964692449e-6	1.64695015473851e-6	1.64694407495014e-6	1.646955274768e-6	1.64697300800457e-6	1.64697548250907e-6	1.64695544690131e-6	1.64693536588819e-6	1.64694591518396e-6	1.6469807726943e-6	1.64698785351049e-6	1.64694143148094e-6	1.64691713667201e-6	1.64698527701559e-6	1.64699764499141e-6	1.64689132841281e-6	1.64702294758514e-6	1.64688535055215e-6	1.64707318185294e-6	1.64693362864959e-6	1.64686519993036e-6	1.64693362864958e-6	1.64707318185294e-6	1.64688535055215e-6	1.64702294758514e-6	1.64689132841281e-6	1.64699764499142e-6	1.64698527701558e-6	1.64691713667201e-6	1.64694143148095e-6	1.64698785351048e-6	1.64698077269431e-6	1.64694591518397e-6	1.64693536588817e-6	1.64695544690131e-6	1.64697548250906e-6	1.64697300800457e-6	1.64695527476799e-6
flux1:	0.629352471200297	1.87179445298908e-6	1.87179921975854e-6	1.87180983370211e-6	1.87181575305565e-6	1.87181080756621e-6	1.87179964004584e-6	1.87179366320485e-6	1.87179972123534e-6	1.87181234252572e-6	1.87181814586295e-6	1.87180950950068e-6	1.87179420389926e-6	1.87178940023746e-6	1.87180326372724e-6	1.87182255349595e-6	1.87182329350425e-6	1.87179916151723e-6	1.87177690316211e-6	1.87179069057267e-6	1.87183152013626e-6	1.87183928007932e-6	1.87178555230802e-6	1.87175725586291e-6	1.87183398587219e-6	1.8718476475534e-6	1.87172843940217e-6	1.87187944147188e-6	1.87172283593701e-6	1.87193553873929e-6	1.87177550625054e-6	1.87169702694971e-6	1.87177550625053e-6	1.87193553873928e-6	1.87172283593701e-6	1.87187944147187e-6	1.87172843940216e-6	1.87184764755341e-6	1.87183398587219e-6	1.87175725586291e-6	1.87178555230803e-6	1.87183928007932e-6	1.87183152013626e-6	1.87179069057268e-6	1.87177690316209e-6	1.87179916151723e-6	1.87182329350424e-6	1.87182255349596e-6	1.87180326372725e-6
flux1:	0.629614920104051	2.12545789067094e-6	2.12546226791868e-6	2.12547220922218e-6	2.12547749479673e-6	2.12547234403322e-6	2.12546168266754e-6	2.12545679542608e-6	2.12546383013396e-6	2.12547639221888e-6	2.12548076098276e-6	2.12547019858868e-6	2.12545422576776e-6	2.12545114653358e-6	2.12546813647873e-6	2.12548903332034e-6	2.12548753376696e-6	2.12545862191572e-6	2.1254340084419e-6	2.12545169246355e-6	2.12549940496751e-6	2.12550787948526e-6	2.12544578286013e-6	2.12541288617551e-6	2.12549920821701e-6	2.12551427642068e-6	2.1253807521642e-6	2.12555380924483e-6	2.12537572448756e-6	2.12561638193187e-6	2.1254330523465e-6	2.12534313811124e-6	2.1254330523465e-6	2.12561638193186e-6	2.12537572448758e-6	2.12555380924484e-6	2.1253807521642e-6	2.12551427642068e-6	2.12549920821702e-6	2.12541288617551e-6	2.12544578286014e-6	2.12550787948527e-6	2.1254994049675e-6	2.12545169246355e-6	2.12543400844189e-6	2.12545862191573e-6	2.12548753376696e-6	2.12548903332034e-6	2.12546813647874e-6
flux1:	0.629877369007804	2.41136485431573e-6	2.41136863414279e-6	2.41137755866998e-6	2.41138198557124e-6	2.4113766969227e-6	2.41136686356464e-6	2.41136341172206e-6	2.41137152726216e-6	2.41138378769776e-6	2.41138628709182e-6	2.4113735017092e-6	2.41135697362829e-6	2.41135611397501e-6	2.41137673895881e-6	2.4113992945178e-6	2.41139499633522e-6	2.41136055555624e-6	2.41133340080969e-6	2.41135571270534e-6	2.41141130295792e-6	2.41142051141758e-6	2.41134886673647e-6	2.41131073319991e-6	2.41140778205067e-6	2.41142436458534e-6	2.41127492028342e-6	2.41147300891861e-6	2.41127067129909e-6	2.41154275183754e-6	2.41133299016425e-6	2.41123009897251e-6	2.41133299016425e-6	2.41154275183754e-6	2.41127067129911e-6	2.41147300891862e-6	2.41127492028342e-6	2.41142436458535e-6	2.41140778205068e-6	2.41131073319991e-6	2.41134886673647e-6	2.41142051141758e-6	2.41141130295792e-6	2.41135571270534e-6	2.41133340080968e-6	2.41136055555625e-6	2.41139499633521e-6	2.4113992945178e-6	2.4113767389588e-6
flux1:	0.630139817911557	2.73331372711716e-6	2.73331669431123e-6	2.73332423057899e-6	2.73332754674482e-6	2.73332218183316e-6	2.73331351997927e-6	2.73331188317187e-6	2.73332120316821e-6	2.73333290686661e-6	2.73333306434076e-6	2.73331772583533e-6	2.73330075627722e-6	2.73330265206383e-6	2.73332746813804e-6	2.73335174252104e-6	2.73334403934049e-6	2.73330325641867e-6	2.73327336275731e-6	2.73330110253111e-6	2.73336564543872e-6	2.73337558600419e-6	2.73329309538949e-6	2.73324906176792e-6	2.73335812595994e-6	2.73337631827027e-6	2.73320913895951e-6	2.73343556228297e-6	2.73320586098827e-6	2.73351327128157e-6	2.73327360431012e-6	2.73315602520317e-6	2.73327360431012e-6	2.73351327128157e-6	2.73320586098827e-6	2.73343556228298e-6	2.7332091389595e-6	2.73337631827026e-6	2.73335812595995e-6	2.73324906176792e-6	2.73329309538949e-6	2.73337558600419e-6	2.73336564543873e-6	2.73330110253111e-6	2.73327336275729e-6	2.73330325641867e-6	2.73334403934048e-6	2.73335174252104e-6	2.73332746813805e-6
flux1:	0.63040226681531	3.09551012356859e-6	3.09551206911723e-6	3.09551782407796e-6	3.09551974382022e-6	3.09551434481037e-6	3.09550720932316e-6	3.09550780212169e-6	3.09551848119027e-6	3.09552937328938e-6	3.09552668275339e-6	3.09550842033783e-6	3.09549111194285e-6	3.09549633152095e-6	3.0955259447002e-6	3.09555201682493e-6	3.09554026457244e-6	3.0954922643276e-6	3.0954594177651e-6	3.09549344724531e-6	3.09556809184685e-6	3.0955787361685e-6	3.09548398249708e-6	3.09543337393218e-6	3.09555591985086e-6	3.09557579541507e-6	3.09538881818999e-6	3.09564722850534e-6	3.09538667807228e-6	3.09573382297894e-6	3.0954604185126e-6	3.09532626023069e-6	3.09546041851262e-6	3.09573382297894e-6	3.09538667807229e-6	3.09564722850534e-6	3.09538881819e-6	3.09557579541508e-6	3.09555591985085e-6	3.09543337393219e-6	3.0954839824971e-6	3.09557873616849e-6	3.09556809184685e-6	3.09549344724532e-6	3.09545941776509e-6	3.0954922643276e-6	3.09554026457245e-6	3.09555201682492e-6	3.0955259447002e-6
flux1:	0.630664715719064	3.50260543022518e-6	3.50260616825302e-6	3.50260973319051e-6	3.50260992752136e-6	3.50260449933621e-6	3.50259924423875e-6	3.50260251885804e-6	3.50261475800721e-6	3.50262459997228e-6	3.50261852624065e-6	3.50259691815254e-6	3.5025793457096e-6	3.50258847982717e-6	3.50262354984355e-6	3.50265153113345e-6	3.50263506056124e-6	3.50257890853715e-6	3.5025428718057e-6	3.50258410465311e-6	3.50267006606098e-6	3.50268135397315e-6	3.50257280253777e-6	3.5025149513161e-6	3.50265265007308e-6	3.50267424826906e-6	3.50246511973059e-6	3.50275954169128e-6	3.50246424111301e-6	3.50285609129775e-6	3.50254473756553e-6	3.50239191701873e-6	3.50254473756554e-6	3.50285609129774e-6	3.502464241113e-6	3.50275954169127e-6	3.50246511973058e-6	3.50267424826907e-6	3.50265265007309e-6	3.50251495131611e-6	3.50257280253777e-6	3.50268135397314e-6	3.50267006606099e-6	3.50258410465311e-6	3.50254287180569e-6	3.50257890853715e-6	3.50263506056124e-6	3.50265153113346e-6	3.50262354984357e-6
flux1:	0.630927164622817	3.95973837618293e-6	3.95973776406278e-6	3.95973871985903e-6	3.95973680294049e-6	3.95973129127596e-6	3.95972825610332e-6	3.95973470740227e-6	3.95974877367594e-6	3.95975736244751e-6	3.95974734536291e-6	3.95972190520822e-6	3.95970409512465e-6	3.95971774529106e-6	3.95975899108163e-6	3.95978904275207e-6	3.95976717477989e-6	3.95970188008316e-6	3.95966238332364e-6	3.95971177192764e-6	3.95981032135485e-6	3.95982215579391e-6	3.95969815831076e-6	3.95963242643727e-6	3.95978718346872e-6	3.95981049466513e-6	3.95957652253303e-6	3.95991137723181e-6	3.95957696544249e-6	3.9600191330522e-6	3.95966521806216e-6	3.95949144850239e-6	3.95966521806217e-6	3.96001913305219e-6	3.95957696544249e-6	3.95991137723181e-6	3.95957652253302e-6	3.95981049466515e-6	3.95978718346871e-6	3.95963242643728e-6	3.95969815831077e-6	3.95982215579388e-6	3.95981032135486e-6	3.95971177192764e-6	3.95966238332363e-6	3.95970188008316e-6	3.95976717477988e-6	3.95978904275207e-6	3.95975899108163e-6
flux1:	0.63118961352657	4.4725798000116e-6	4.47257776112076e-6	4.47257568201206e-6	4.4725711931649e-6	4.47256545844842e-6	4.47256495385158e-6	4.47257512731886e-6	4.47259137786828e-6	4.47259856763819e-6	4.47258402520842e-6	4.47255418456887e-6	4.47253609065303e-6	4.47255485648445e-6	4.47260306389318e-6	4.47263541791993e-6	4.47260748146245e-6	4.47253199930744e-6	4.47248872817656e-6	4.47254724758547e-6	4.4726597007845e-6	4.4726719431411e-6	4.47253074407866e-6	4.47245654951391e-6	4.47263053677831e-6	4.47265548447297e-6	4.47239358332162e-6	4.4727737137484e-6	4.47239532126814e-6	4.4728941440111e-6	4.47249263442805e-6	4.47229541310659e-6	4.47249263442805e-6	4.47289414401111e-6	4.47239532126815e-6	4.47277371374842e-6	4.47239358332162e-6	4.47265548447295e-6	4.47263053677831e-6	4.47245654951391e-6	4.47253074407866e-6	4.47267194314108e-6	4.47265970078454e-6	4.47254724758547e-6	4.47248872817655e-6	4.47253199930745e-6	4.47260748146245e-6	4.47263541791994e-6	4.47260306389318e-6
flux1:	0.631452062430323	5.04738078078549e-6	5.04737732907325e-6	5.04737178391722e-6	5.04736416479602e-6	5.04735795253422e-6	5.04736024603594e-6	5.0473747494187e-6	5.04739365994786e-6	5.04739938588591e-6	5.04737971568337e-6	5.04734480272944e-6	5.04732627867647e-6	5.0473507449195e-6	5.04740677706657e-6	5.04744176072045e-6	5.04740711245075e-6	5.04732034588842e-6	5.04727292699187e-6	5.04734155624868e-6	5.04746926084803e-6	5.04748172694667e-6	5.04732147197344e-6	5.04723831819552e-6	5.04743400876942e-6	5.04746042868724e-6	5.04716705996377e-6	5.04759775846304e-6	5.04716995495953e-6	5.04773258878789e-6	5.04727800770327e-6	5.04705460270226e-6	5.04727800770327e-6	5.0477325887879e-6	5.04716995495954e-6	5.04759775846305e-6	5.04716705996377e-6	5.04746042868725e-6	5.04743400876943e-6	5.04723831819553e-6	5.04732147197343e-6	5.04748172694667e-6	5.04746926084804e-6	5.04734155624868e-6	5.04727292699186e-6	5.04732034588844e-6	5.04740711245075e-6	5.04744176072045e-6	5.04740677706659e-6
flux1:	0.631714511334077	5.69102430055363e-6	5.69101956577466e-6	5.69101011581208e-6	5.69099868260678e-6	5.69099159091335e-6	5.69099689389799e-6	5.6910164130274e-6	5.69103861025305e-6	5.69104291323277e-6	5.69101749125849e-6	5.69097670531377e-6	5.690957474584e-6	5.69098819868524e-6	5.69105300938324e-6	5.69109107295769e-6	5.69104911821059e-6	5.69094991846067e-6	5.69089790218878e-6	5.69097760370521e-6	5.69112192609392e-6	5.69113438294591e-6	5.69095312907712e-6	5.69086063740508e-6	5.69108084219907e-6	5.69110845838301e-6	5.69077956509862e-6	5.69126660364767e-6	5.69078334114218e-6	5.69141786156582e-6	5.69090426428703e-6	5.69065170010519e-6	5.69090426428703e-6	5.69141786156582e-6	5.69078334114222e-6	5.69126660364768e-6	5.6907795650986e-6	5.69110845838302e-6	5.69108084219907e-6	5.6908606374051e-6	5.69095312907714e-6	5.6911343829459e-6	5.69112192609393e-6	5.69097760370522e-6	5.69089790218877e-6	5.69094991846068e-6	5.69104911821058e-6	5.69109107295772e-6	5.69105300938323e-6
flux1:	0.63197696023783	6.41108060414827e-6	6.41107485631747e-6	6.4110610484587e-6	6.41104495931992e-6	6.4110364047893e-6	6.41104486195243e-6	6.41107018113512e-6	6.41109647854002e-6	6.41109952963915e-6	6.41106770586064e-6	6.41102008813446e-6	6.41099971224153e-6	6.4110372134833e-6	6.41111186394961e-6	6.41115361100407e-6	6.41110382476536e-6	6.4109909895433e-6	6.41093383059694e-6	6.41102552849237e-6	6.41118784106519e-6	6.41120000446198e-6	6.41099573123204e-6	6.41089367510369e-6	6.41114158135728e-6	6.41116997943187e-6	6.41080091618303e-6	6.41135058051437e-6	6.41080513191483e-6	6.411520643783e-6	6.4109415904977e-6	6.41065663185106e-6	6.41094159049769e-6	6.41152064378301e-6	6.41080513191483e-6	6.41135058051437e-6	6.41080091618303e-6	6.41116997943189e-6	6.41114158135728e-6	6.41089367510369e-6	6.41099573123206e-6	6.41120000446197e-6	6.4111878410652e-6	6.41102552849237e-6	6.41093383059694e-6	6.41099098954331e-6	6.41110382476534e-6	6.41115361100408e-6	6.41111186394961e-6
flux1:	0.632239409141583	7.2158664189953e-6	7.21586009036506e-6	7.21584144516814e-6	7.21581966347301e-6	7.21580884695208e-6	7.21582052951308e-6	7.21585255659139e-6	7.21588399234166e-6	7.21588611563724e-6	7.21584720548249e-6	7.21579160652051e-6	7.21576945309569e-6	7.21581420443264e-6	7.2158998833625e-6	7.21594610245688e-6	7.21588804912938e-6	7.21576031836954e-6	7.21569735452261e-6	7.21580191316951e-6	7.21598358289609e-6	7.21599511579789e-6	7.2157657364978e-6	7.21565407664096e-6	7.21593328780109e-6	7.2159618857644e-6	7.2155473450272e-6	7.21616647382824e-6	7.21555136642019e-6	7.21635812178778e-6	7.2157066456715e-6	7.21538577884239e-6	7.21570664567149e-6	7.21635812178779e-6	7.21555136642019e-6	7.21616647382825e-6	7.21554734502716e-6	7.21596188576441e-6	7.2159332878011e-6	7.21565407664096e-6	7.21576573649781e-6	7.21599511579787e-6	7.2159835828961e-6	7.21580191316951e-6	7.2156973545226e-6	7.21576031836956e-6	7.21588804912936e-6	7.21594610245688e-6	7.2158998833625e-6
flux1:	0.632501858045337	8.11450819325819e-6	8.11450189592994e-6	8.11447788969246e-6	8.11444914425525e-6	8.11443501843532e-6	8.11444992241556e-6	8.1144897182448e-6	8.11452759369999e-6	8.11452928566624e-6	8.11448255690433e-6	8.11441760169964e-6	8.11439281404667e-6	8.11444523784552e-6	8.11454328465904e-6	8.11459498117901e-6	8.11452833157682e-6	8.11438438001152e-6	8.11431480995918e-6	8.11443301430279e-6	8.11463539371076e-6	8.11464590523345e-6	8.11438927694358e-6	8.1142681961247e-6	8.11458277268071e-6	8.11461078977986e-6	8.11414472572417e-6	8.11484075635397e-6	8.11414769981319e-6	8.11505722327839e-6	8.11432579231298e-6	8.11396520325011e-6	8.11432579231298e-6	8.11505722327839e-6	8.11414769981319e-6	8.11484075635396e-6	8.11414472572415e-6	8.11461078977987e-6	8.11458277268072e-6	8.11426819612473e-6	8.11438927694356e-6	8.11464590523344e-6	8.11463539371075e-6	8.11443301430283e-6	8.11431480995917e-6	8.11438438001154e-6	8.1145283315768e-6	8.11459498117901e-6	8.11454328465905e-6
flux1:	0.63276430694909	9.11700950405771e-6	9.11700404125749e-6	9.11697408201044e-6	9.11693682588655e-6	9.11691806696322e-6	9.11693611772965e-6	9.11698492938222e-6	9.11703084617857e-6	9.11703278984003e-6	9.11697744451789e-6	9.11690149666228e-6	9.11687296684747e-6	9.11693343573266e-6	9.11704536650065e-6	9.11710379277911e-6	9.11702833659837e-6	9.11686676276527e-6	9.11678962423932e-6	9.11692216378197e-6	9.11714658553342e-6	9.11715563015303e-6	9.11686956097421e-6	9.11673949676931e-6	9.11709399761117e-6	9.11712042207391e-6	9.11659597344842e-6	9.11737699580672e-6	9.11659680421918e-6	9.11762202488157e-6	9.11680249535493e-6	9.1163980435992e-6	9.11680249535492e-6	9.11762202488156e-6	9.11659680421917e-6	9.11737699580672e-6	9.11659597344843e-6	9.11712042207393e-6	9.11709399761118e-6	9.11673949676929e-6	9.11686956097423e-6	9.11715563015299e-6	9.11714658553342e-6	9.11692216378197e-6	9.1167896242393e-6	9.11686676276527e-6	9.11702833659835e-6	9.11710379277911e-6	9.11704536650065e-6
flux1:	0.633026755852843	1.0234322779325e-5	1.02343191484134e-5	1.02342825460955e-5	1.02342349161915e-5	1.02342099020936e-5	1.02342309661458e-5	1.02342902626443e-5	1.02343461558971e-5	1.02343492278303e-5	1.0234284379254e-5	1.02341955059779e-5	1.0234161853785e-5	1.0234230697715e-5	1.02343582329035e-5	1.02344249144565e-5	1.02343405663172e-5	1.02341598777379e-5	1.0234074027435e-5	1.02342214860709e-5	1.02344692623587e-5	1.02344763387272e-5	1.02341585902929e-5	1.02340202641125e-5	1.0234419788002e-5	1.02344433446254e-5	1.02338527585586e-5	1.02347275789147e-5	1.02338500862006e-5	1.02350054751551e-5	1.02340890345319e-5	1.02336362219199e-5	1.0234089034532e-5	1.02350054751551e-5	1.02338500862005e-5	1.02347275789147e-5	1.02338527585586e-5	1.02344433446255e-5	1.0234419788002e-5	1.02340202641125e-5	1.02341585902929e-5	1.02344763387272e-5	1.02344692623587e-5	1.02342214860709e-5	1.02340740274349e-5	1.02341598777379e-5	1.02343405663172e-5	1.02344249144565e-5	1.02343582329035e-5
flux1:	0.633289204756596	1.14784254664579e-5	1.14784248519477e-5	1.14783807836348e-5	1.14783205638974e-5	1.14782873617224e-5	1.14783112663586e-5	1.14783827751761e-5	1.14784509399673e-5	1.1478456208283e-5	1.14783808534456e-5	1.1478276793866e-5	1.14782363541609e-5	1.14783138746946e-5	1.14784589674574e-5	1.14785357227891e-5	1.14784425198668e-5	1.14782411143726e-5	1.14781452116055e-5	1.14783080657464e-5	1.14785804937185e-5	1.14785850422394e-5	1.1478233325282e-5	1.14780877657176e-5	1.14785379925215e-5	1.147855711135e-5	1.14778916701722e-5	1.14788698868977e-5	1.14778838549374e-5	1.14791855670105e-5	1.14781626636141e-5	1.14776565966075e-5	1.14781626636141e-5	1.14791855670105e-5	1.14778838549374e-5	1.14788698868977e-5	1.14778916701722e-5	1.147855711135e-5	1.14785379925215e-5	1.14780877657176e-5	1.1478233325282e-5	1.14785850422394e-5	1.14785804937185e-5	1.14783080657465e-5	1.14781452116055e-5	1.14782411143726e-5	1.14784425198668e-5	1.14785357227891e-5	1.14784589674574e-5
flux1:	0.63355165366035	1.28624007683344e-5	1.28624045235585e-5	1.28623519953046e-5	1.28622765867663e-5	1.28622329520592e-5	1.2862259513083e-5	1.28623452550646e-5	1.28624283630852e-5	1.2862437074698e-5	1.28623500630371e-5	1.28622282023839e-5	1.28621790235501e-5	1.28622655159963e-5	1.28624303793116e-5	1.28625193304381e-5	1.28624174197108e-5	1.28621935631845e-5	1.28620860595236e-5	1.28622646871409e-5	1.28625630614786e-5	1.28625644595152e-5	1.28621764199991e-5	1.28620249784547e-5	1.28625322098859e-5	1.28625449974223e-5	1.28617949508299e-5	1.28628870440668e-5	1.28617800627244e-5	1.28632460809791e-5	1.28621063377297e-5	1.28615416821346e-5	1.28621063377297e-5	1.28632460809791e-5	1.28617800627245e-5	1.28628870440668e-5	1.28617949508299e-5	1.28625449974224e-5	1.28625322098859e-5	1.28620249784547e-5	1.28621764199991e-5	1.28625644595152e-5	1.28625630614786e-5	1.2862264687141e-5	1.28620860595236e-5	1.28621935631845e-5	1.28624174197109e-5	1.28625193304381e-5	1.28624303793117e-5
flux1:	0.633814102564103	1.4400523052239e-5	1.44005326688657e-5	1.44004704764543e-5	1.44003768778218e-5	1.44003202681574e-5	1.44003493251932e-5	1.44004516449777e-5	1.44005527480252e-5	1.44005663038293e-5	1.44004663037439e-5	1.44003236567219e-5	1.4400263512818e-5	1.44003592966018e-5	1.44005464271051e-5	1.44006499977244e-5	1.44005396109844e-5	1.44002914121262e-5	1.44001705496173e-5	1.44003652529195e-5	1.44006908865318e-5	1.4400688439849e-5	1.44002616329739e-5	1.44001059895289e-5	1.44006771892797e-5	1.44006814038644e-5	1.4399835908883e-5	1.44010533462055e-5	1.43998117243354e-5	1.44014620057536e-5	1.44001941150808e-5	1.43995650418758e-5	1.44001941150808e-5	1.44014620057536e-5	1.43998117243354e-5	1.44010533462055e-5	1.4399835908883e-5	1.44006814038645e-5	1.44006771892797e-5	1.44001059895289e-5	1.44002616329739e-5	1.4400688439849e-5	1.44006908865318e-5	1.44003652529195e-5	1.44001705496173e-5	1.44002914121262e-5	1.44005396109844e-5	1.44006499977244e-5	1.44005464271051e-5
flux1:	0.634076551467856	1.61083480196733e-5	1.61083650849964e-5	1.61082917766453e-5	1.61081765793701e-5	1.61081041843273e-5	1.61081356426241e-5	1.6108257231128e-5	1.61083797481517e-5	1.6108399665181e-5	1.6108285130309e-5	1.61081183370445e-5	1.61080447561796e-5	1.61081502133006e-5	1.61083624092515e-5	1.61084833073844e-5	1.61083647223991e-5	1.61080901055136e-5	1.61079539263112e-5	1.6108164970751e-5	1.61085192243062e-5	1.6108512153073e-5	1.61080440023423e-5	1.61078861598697e-5	1.61085289931934e-5	1.61085220263229e-5	1.61075690975774e-5	1.61089244576549e-5	1.61075331040776e-5	1.61093897247772e-5	1.61079813217957e-5	1.61072814427709e-5	1.61079813217957e-5	1.61093897247772e-5	1.61075331040777e-5	1.61089244576549e-5	1.61075690975774e-5	1.61085220263229e-5	1.61085289931935e-5	1.61078861598697e-5	1.61080440023423e-5	1.61085121530729e-5	1.61085192243062e-5	1.6108164970751e-5	1.61079539263112e-5	1.61080901055137e-5	1.61083647223991e-5	1.61084833073844e-5	1.61083624092515e-5
flux1:	0.634339000371609	1.80028077047395e-5	1.80028338475535e-5	1.80027476923201e-5	1.80026070941438e-5	1.80025158831837e-5	1.80025497600199e-5	1.80026936651365e-5	1.80028413497136e-5	1.80028692099717e-5	1.80027383478017e-5	1.80025436859736e-5	1.80024539970614e-5	1.80025696179865e-5	1.8002809988451e-5	1.80029511704199e-5	1.80028246569997e-5	1.80025213341975e-5	1.80023677046147e-5	1.80025953767589e-5	1.80029796974443e-5	1.80029671148878e-5	1.80024548534334e-5	1.80022971181957e-5	1.80030199912059e-5	1.80029988566359e-5	1.80019253293606e-5	1.80034324454937e-5	1.80018747388346e-5	1.80039620372182e-5	1.80023995483356e-5	1.80016218402954e-5	1.80023995483355e-5	1.80039620372181e-5	1.80018747388346e-5	1.80034324454937e-5	1.80019253293606e-5	1.8002998856636e-5	1.80030199912059e-5	1.80022971181957e-5	1.80024548534334e-5	1.80029671148878e-5	1.80029796974443e-5	1.80025953767589e-5	1.80023677046147e-5	1.80025213341976e-5	1.80028246569997e-5	1.80029511704199e-5	1.8002809988451e-5
flux1:	0.634601449275363	2.01023103455817e-5	2.01023471724598e-5	2.01022461386774e-5	2.01020759794449e-5	2.01019627684163e-5	2.01019992414373e-5	2.01021688628577e-5	2.01023457483984e-5	2.01023831347785e-5	2.01022338806882e-5	2.01020072974137e-5	2.01018986969609e-5	2.01020251326957e-5	2.01022970947662e-5	2.01024617076024e-5	2.01023274578313e-5	2.0101992902446e-5	2.01018195544492e-5	2.01020642409228e-5	2.01024802104199e-5	2.01024610920314e-5	2.01019016835332e-5	2.01017466308029e-5	2.01025587299922e-5	2.0102520062459e-5	2.010131157047e-5	2.01029856956366e-5	2.01012433418446e-5	2.01035880582361e-5	2.01018565225768e-5	2.01009932389493e-5	2.01018565225768e-5	2.01035880582361e-5	2.01012433418446e-5	2.01029856956366e-5	2.010131157047e-5	2.0102520062459e-5	2.01025587299922e-5	2.01017466308028e-5	2.01019016835332e-5	2.01024610920314e-5	2.01024802104199e-5	2.01020642409229e-5	2.01018195544492e-5	2.01019929024461e-5	2.01023274578312e-5	2.01024617076024e-5	2.01022970947662e-5
flux1:	0.634863898179116	2.24268451471888e-5	2.24268941720427e-5	2.24267759205244e-5	2.24265717435674e-5	2.24264332795867e-5	2.24264727336498e-5	2.24266717976816e-5	2.24268821183213e-5	2.24269305388761e-5	2.24267605391182e-5	2.24264977059088e-5	2.24263673457917e-5	2.24265054642586e-5	2.24268127250114e-5	2.24270040248082e-5	2.24268620673211e-5	2.24264934907083e-5	2.24262980837567e-5	2.2426560372976e-5	2.24270097641606e-5	2.24269829052474e-5	2.24263729420902e-5	2.24262233658045e-5	2.24271346985464e-5	2.24270747638104e-5	2.24257157342994e-5	2.24275737290144e-5	2.24256266053278e-5	2.24282580169312e-5	2.24263408783247e-5	2.24253834471911e-5	2.24263408783247e-5	2.24282580169312e-5	2.24256266053278e-5	2.24275737290144e-5	2.24257157342994e-5	2.24270747638104e-5	2.24271346985465e-5	2.24262233658045e-5	2.24263729420901e-5	2.24269829052474e-5	2.24270097641606e-5	2.24265603729761e-5	2.24262980837567e-5	2.24264934907082e-5	2.2426862067321e-5	2.24270040248082e-5	2.24268127250114e-5
flux1:	0.635126347082869	2.49980919244023e-5	2.49981544952622e-5	2.49980163921428e-5	2.49977735337282e-5	2.49976065970464e-5	2.49976496654902e-5	2.49978821759945e-5	2.49981302620437e-5	2.49981910647663e-5	2.49979976721887e-5	2.4997694065791e-5	2.49975391621007e-5	2.49976901063332e-5	2.49980366262911e-5	2.4998257870664e-5	2.49981079695917e-5	2.49977023037805e-5	2.49974825095926e-5	2.49977633173248e-5	2.49982481586761e-5	2.49982121180421e-5	2.49975476948509e-5	2.49974065409186e-5	2.49984279779681e-5	2.49983426956405e-5	2.4996816362102e-5	2.49988769059443e-5	2.49967028900673e-5	2.49996529405005e-5	2.4997531808312e-5	2.4996470716097e-5	2.4997531808312e-5	2.49996529405005e-5	2.49967028900673e-5	2.49988769059444e-5	2.49968163621019e-5	2.49983426956406e-5	2.49984279779681e-5	2.49974065409185e-5	2.4997547694851e-5	2.49982121180421e-5	2.49982481586762e-5	2.49977633173249e-5	2.49974825095926e-5	2.49977023037806e-5	2.49981079695917e-5	2.4998257870664e-5	2.49980366262911e-5
flux1:	0.635388795986622	2.78395355812825e-5	2.78396128091868e-5	2.78394519630866e-5	2.78391656712872e-5	2.78389671915171e-5	2.78390147872932e-5	2.78392849494135e-5	2.78395750973818e-5	2.78396493785727e-5	2.78394296649236e-5	2.7839080676074e-5	2.78388986380761e-5	2.78390638831918e-5	2.78394538183395e-5	2.78397081320325e-5	2.78395496720635e-5	2.78391035609314e-5	2.78388571732205e-5	2.78391578921466e-5	2.78396805382835e-5	2.78396335659526e-5	2.78389101273451e-5	2.78387804109615e-5	2.7839923732224e-5	2.78398087124339e-5	2.78380971463225e-5	2.78403809734392e-5	2.7837955756711e-5	2.78412591799577e-5	2.78389135577372e-5	2.78377382181134e-5	2.78389135577372e-5	2.78412591799577e-5	2.7837955756711e-5	2.78403809734391e-5	2.78380971463225e-5	2.78398087124339e-5	2.7839923732224e-5	2.78387804109615e-5	2.78389101273451e-5	2.78396335659526e-5	2.78396805382835e-5	2.78391578921466e-5	2.78388571732205e-5	2.78391035609314e-5	2.78395496720635e-5	2.78397081320325e-5	2.78394538183395e-5
flux1:	0.635651244890376	3.09765853467067e-5	3.09766780423554e-5	3.09764913699576e-5	3.09761569528531e-5	3.09759241356569e-5	3.09759774675232e-5	3.09762895817884e-5	3.09766259003611e-5	3.09767144105129e-5	3.09764651989743e-5	3.09760662700295e-5	3.09758548471312e-5	3.09760362526027e-5	3.09764738725416e-5	3.09767640863226e-5	3.09765959462043e-5	3.09761057479015e-5	3.09758308183561e-5	3.09761534907838e-5	3.09767166969839e-5	3.09766566441624e-5	3.09758688064612e-5	3.09757535146629e-5	3.09770314597138e-5	3.09768820541194e-5	3.09749662149247e-5	3.09774963731688e-5	3.0974793256612e-5	3.09784876959541e-5	3.09758946777522e-5	3.09745932856896e-5	3.09758946777522e-5	3.09784876959541e-5	3.0974793256612e-5	3.09774963731688e-5	3.09749662149246e-5	3.09768820541194e-5	3.09770314597138e-5	3.0975753514663e-5	3.09758688064612e-5	3.09766566441624e-5	3.09767166969839e-5	3.09761534907838e-5	3.0975830818356e-5	3.09761057479015e-5	3.09765959462043e-5	3.09767640863226e-5	3.09764738725416e-5
flux1:	0.635913693794129	3.44366986462715e-5	3.44368072705375e-5	3.44365915936515e-5	3.44362045950418e-5	3.44359350541663e-5	3.44359956232343e-5	3.44363539488853e-5	3.44367401837498e-5	3.44368432356099e-5	3.44365611566842e-5	3.44361079477354e-5	3.44358653911267e-5	3.4436065244596e-5	3.4436554825251e-5	3.44368832895476e-5	3.44367037072431e-5	3.44361655104709e-5	3.44358605112373e-5	3.44362080229248e-5	3.44368150209486e-5	3.44367392308806e-5	3.44358805786472e-5	3.44357825603098e-5	3.44372088853137e-5	3.44370202522382e-5	3.44348800545814e-5	3.44376821872141e-5	3.4434671859486e-5	3.44387979828836e-5	3.44359319181282e-5	3.44344912894653e-5	3.44359319181282e-5	3.44387979828836e-5	3.4434671859486e-5	3.44376821872141e-5	3.44348800545813e-5	3.44370202522382e-5	3.44372088853137e-5	3.44357825603099e-5	3.44358805786472e-5	3.44367392308806e-5	3.44368150209486e-5	3.44362080229248e-5	3.44358605112373e-5	3.4436165510471e-5	3.44367037072431e-5	3.44368832895476e-5	3.4436554825251e-5
flux1:	0.636176142697882	3.82495094470098e-5	3.82496340814594e-5	3.82493862571484e-5	3.82489426560269e-5	3.82486345445103e-5	3.82487041169285e-5	3.82491127049364e-5	3.82495520469722e-5	3.82496694309619e-5	3.82493510039696e-5	3.8248839585442e-5	3.82485648198403e-5	3.82487858686718e-5	3.82493315590776e-5	3.82496999352932e-5	3.82495063688524e-5	3.824891602526e-5	3.82485800369322e-5	3.82489563286902e-5	3.82496109007595e-5	3.82495160797923e-5	3.82485789393488e-5	3.82485007858885e-5	3.82500903286555e-5	3.82498575112327e-5	3.82474719063541e-5	3.8250574554432e-5	3.82472248509393e-5	3.82518264653564e-5	3.82486585943711e-5	3.82470639918038e-5	3.8248658594371e-5	3.82518264653563e-5	3.82472248509392e-5	3.8250574554432e-5	3.82474719063542e-5	3.82498575112327e-5	3.82500903286555e-5	3.82485007858885e-5	3.82485789393488e-5	3.82495160797922e-5	3.82496109007595e-5	3.82489563286903e-5	3.82485800369322e-5	3.824891602526e-5	3.82495063688524e-5	3.82496999352931e-5	3.82493315590776e-5
flux1:	0.636438591601635	4.2446960864018e-5	4.24471012071216e-5	4.24468182905393e-5	4.24463147185262e-5	4.24459668521232e-5	4.24460474046046e-5	4.24465099027994e-5	4.2447004785749e-5	4.24471356981462e-5	4.24467774393467e-5	4.24462045072677e-5	4.24458973070367e-5	4.2446142774035e-5	4.24467484381396e-5	4.24471574722009e-5	4.24469464611468e-5	4.24462996355273e-5	4.2445932558175e-5	4.24463428505388e-5	4.24470493979657e-5	4.24469314669952e-5	4.24459066605797e-5	4.24458505817143e-5	4.24476193366216e-5	4.24473373517859e-5	4.24446844194153e-5	4.24481193421541e-5	4.24443949848809e-5	4.24495191532262e-5	4.24460172167958e-5	4.24442521637403e-5	4.24460172167958e-5	4.24495191532262e-5	4.24443949848809e-5	4.24481193421541e-5	4.24446844194153e-5	4.24473373517859e-5	4.24476193366216e-5	4.24458505817144e-5	4.24459066605798e-5	4.24469314669951e-5	4.24470493979658e-5	4.24463428505388e-5	4.24459325581751e-5	4.24462996355274e-5	4.24469464611468e-5	4.2447157472201e-5	4.24467484381396e-5
flux1:	0.636701040505389	4.70634417669103e-5	4.70635971605967e-5	4.70632765978332e-5	4.70627105667294e-5	4.7062322532189e-5	4.70624161685061e-5	4.70629356034295e-5	4.70634874986859e-5	4.70636304878378e-5	4.70632290445788e-5	4.70625921527397e-5	4.70622533156353e-5	4.70625268959012e-5	4.70631959320046e-5	4.70636452163639e-5	4.70634122489732e-5	4.70627044881002e-5	4.70623072711922e-5	4.70627582960872e-5	4.70635218988312e-5	4.70633758263609e-5	4.70622524121686e-5	4.70622201121737e-5	4.70641853165603e-5	4.70638492515177e-5	4.70609062966589e-5	4.70647088062106e-5	4.70605711241953e-5	4.7066268289813e-5	4.70623961176118e-5	4.70604422019952e-5	4.70623961176118e-5	4.7066268289813e-5	4.70605711241953e-5	4.70647088062107e-5	4.70609062966589e-5	4.70638492515177e-5	4.70641853165603e-5	4.70622201121737e-5	4.70622524121686e-5	4.70633758263608e-5	4.70635218988311e-5	4.70627582960871e-5	4.70623072711922e-5	4.70627044881002e-5	4.70634122489731e-5	4.70636452163639e-5	4.70631959320046e-5
flux1:	0.636963489409142	5.21359270685545e-5	5.21360965581084e-5	5.21357364036739e-5	5.2135106533418e-5	5.2134678774339e-5	5.21347876127962e-5	5.21353661552618e-5	5.21359753726823e-5	5.21361283079433e-5	5.21356806162857e-5	5.21349784175153e-5	5.21346099285525e-5	5.21349157653556e-5	5.21356509077113e-5	5.21361386396668e-5	5.21358780318747e-5	5.21351048517026e-5	5.21346797369958e-5	5.21351799689868e-5	5.21360064324028e-5	5.2135826051692e-5	5.2134591056726e-5	5.21345836176566e-5	5.21367638510349e-5	5.21363689625446e-5	5.21331126102099e-5	5.21373219164747e-5	5.21327285473186e-5	5.21390526722843e-5	5.21347697564383e-5	5.21326064270878e-5	5.21347697564384e-5	5.21390526722843e-5	5.21327285473187e-5	5.21373219164747e-5	5.21331126102099e-5	5.21363689625446e-5	5.21367638510348e-5	5.21345836176567e-5	5.2134591056726e-5	5.2135826051692e-5	5.21360064324029e-5	5.21351799689868e-5	5.21346797369959e-5	5.21351048517026e-5	5.21358780318747e-5	5.21361386396668e-5	5.21356509077113e-5
flux1:	0.637225938312895	5.770412131981e-5	5.7704303747833e-5	5.7703902898551e-5	5.77032091342932e-5	5.77027430079485e-5	5.77028690421789e-5	5.77035077659257e-5	5.77041732705113e-5	5.7704333337551e-5	5.77038367985711e-5	5.77030692854021e-5	5.77026744629084e-5	5.77030171017227e-5	5.77038202108942e-5	5.77043429566221e-5	5.77040477483323e-5	5.77032047379254e-5	5.77027555075133e-5	5.7703315386056e-5	5.77042112712919e-5	5.77039890854706e-5	5.77026272398128e-5	5.77026450190516e-5	5.77050603160798e-5	5.77046021264949e-5	5.77010084059491e-5	5.77056679662943e-5	5.77005725396145e-5	5.77075812644243e-5	5.77028423259156e-5	5.77004466848192e-5	5.77028423259155e-5	5.77075812644243e-5	5.77005725396145e-5	5.77056679662942e-5	5.77010084059492e-5	5.7704602126495e-5	5.77050603160797e-5	5.77026450190516e-5	5.77026272398128e-5	5.77039890854705e-5	5.7704211271292e-5	5.77033153860561e-5	5.77027555075133e-5	5.77032047379254e-5	5.77040477483323e-5	5.77043429566221e-5	5.77038202108942e-5
flux1:	0.637488387216649	6.38106051704095e-5	6.38107993027233e-5	6.38103577369121e-5	6.38096015428463e-5	6.38090993426774e-5	6.3809244280817e-5	6.38099429259351e-5	6.38106621806705e-5	6.38108259052401e-5	6.3810278572771e-5	6.38094473060305e-5	6.38090309219536e-5	6.38094152434254e-5	6.38102870941288e-5	6.38108395691056e-5	6.38105014434047e-5	6.38095843823713e-5	6.38091166022509e-5	6.38097487353972e-5	6.38107213703519e-5	6.38104483508874e-5	6.38089418336025e-5	6.38089843838201e-5	6.38116563614181e-5	6.38111307440414e-5	6.38071751527522e-5	6.3812333020883e-5	6.38066848251885e-5	6.38144396587011e-5	6.38091942156831e-5	6.38065408099543e-5	6.3809194215683e-5	6.38144396587011e-5	6.38066848251885e-5	6.38123330208829e-5	6.38071751527522e-5	6.38111307440414e-5	6.38116563614181e-5	6.38089843838202e-5	6.38089418336025e-5	6.38104483508873e-5	6.38107213703519e-5	6.38097487353971e-5	6.38091166022508e-5	6.38095843823713e-5	6.38105014434046e-5	6.38108395691056e-5	6.38102870941288e-5
flux1:	0.637750836120402	7.05009841895804e-5	7.05011888676179e-5	7.05007078757242e-5	7.04998923929011e-5	7.04993573333674e-5	7.04995224236185e-5	7.05002791784298e-5	7.05010480234326e-5	7.05012113236452e-5	7.05006120936851e-5	7.04997204061417e-5	7.04992887731689e-5	7.04997199077398e-5	7.05006599849853e-5	7.05012348624406e-5	7.05008440925442e-5	7.04998490769828e-5	7.04993703247856e-5	7.05000896641461e-5	7.05011471326127e-5	7.05008125180794e-5	7.04991407263895e-5	7.04992067464593e-5	7.05021587447513e-5	7.05015619897167e-5	7.04972195260291e-5	7.0502928693789e-5	7.04966723288792e-5	7.05052388785141e-5	7.04994308267994e-5	7.04964914446732e-5	7.04994308267994e-5	7.0505238878514e-5	7.04966723288793e-5	7.0502928693789e-5	7.0497219526029e-5	7.05015619897168e-5	7.05021587447513e-5	7.04992067464593e-5	7.04991407263894e-5	7.05008125180793e-5	7.05011471326127e-5	7.05000896641461e-5	7.04993703247856e-5	7.04998490769829e-5	7.05008440925441e-5	7.05012348624405e-5	7.05006599849853e-5
flux1:	0.638013285024155	7.78240394693455e-5	7.78242537799362e-5	7.7823736170474e-5	7.78228663261992e-5	7.78223024892996e-5	7.78224883429612e-5	7.78232996595633e-5	7.78241122368678e-5	7.78242705015597e-5	7.78236192911304e-5	7.78226724524038e-5	7.78222334715034e-5	7.78227167005917e-5	7.7823723016856e-5	7.78243107763841e-5	7.78238562040646e-5	7.78227797741838e-5	7.78222998382513e-5	7.78231238147607e-5	7.78242749223582e-5	7.78238660259891e-5	7.78220053805137e-5	7.78220927060746e-5	7.78253499420089e-5	7.7824678792692e-5	7.78199239453389e-5	7.78262426709627e-5	7.78193176885722e-5	7.78287659416952e-5	7.78223331586253e-5	7.78190766341902e-5	7.78223331586253e-5	7.78287659416952e-5	7.78193176885722e-5	7.78262426709626e-5	7.7819923945339e-5	7.78246787926919e-5	7.78253499420088e-5	7.78220927060745e-5	7.78220053805137e-5	7.78238660259891e-5	7.78242749223582e-5	7.78231238147609e-5	7.78222998382513e-5	7.78227797741839e-5	7.78238562040647e-5	7.78243107763842e-5	7.78237230168559e-5
flux1:	0.638275733927908	8.5831879359373e-5	8.58321028090914e-5	8.58315530720826e-5	8.58306356298086e-5	8.58300478758109e-5	8.58302543017931e-5	8.58311147613553e-5	8.58319634930663e-5	8.58321116809868e-5	8.5831409582003e-5	8.58304149106563e-5	8.58299780742685e-5	8.58305187252803e-5	8.58315876730078e-5	8.58321765014086e-5	8.58316455491732e-5	8.5830484809884e-5	8.58300158457746e-5	8.58309644560146e-5	8.58322186727442e-5	8.58317207086556e-5	8.58296445082806e-5	8.58297501504202e-5	8.58333398819637e-5	8.58325915309324e-5	8.58273982129785e-5	8.58343903293255e-5	8.58267308653322e-5	8.58371355334026e-5	8.58300095169288e-5	8.58264015485403e-5	8.58300095169287e-5	8.58371355334027e-5	8.58267308653322e-5	8.58343903293255e-5	8.58273982129785e-5	8.58325915309324e-5	8.58333398819638e-5	8.58297501504202e-5	8.58296445082806e-5	8.58317207086556e-5	8.58322186727442e-5	8.58309644560146e-5	8.58300158457746e-5	8.5830484809884e-5	8.58316455491732e-5	8.58321765014085e-5	8.5831587673008e-5
flux1:	0.638538182831662	9.45800916052116e-5	9.45803242828768e-5	9.45797486922101e-5	9.45787922331324e-5	9.45781860817055e-5	9.45784119491745e-5	9.45793141930765e-5	9.4580189818288e-5	9.45803225698184e-5	9.45795719617687e-5	9.45785388709702e-5	9.45781152192608e-5	9.45787185640612e-5	9.45798448188889e-5	9.4580420574588e-5	9.45797992920144e-5	9.45785520160619e-5	9.45781086459872e-5	9.45792044795791e-5	9.45805718602802e-5	9.45799677994446e-5	9.45776461396551e-5	9.45777663795377e-5	9.45817180773532e-5	9.45808901101842e-5	9.45752315249394e-5	9.45829667215181e-5	9.45745011235924e-5	9.458594206089e-5	9.45780476158942e-5	9.45740506032681e-5	9.45780476158941e-5	9.45859420608899e-5	9.45745011235924e-5	9.45829667215182e-5	9.45752315249395e-5	9.45808901101843e-5	9.45817180773534e-5	9.45777663795375e-5	9.45776461396552e-5	9.45799677994446e-5	9.45805718602803e-5	9.45792044795792e-5	9.45781086459872e-5	9.45785520160618e-5	9.45797992920144e-5	9.45804205745881e-5	9.45798448188889e-5
flux1:	0.638800631735415	1.04127895081674e-4	1.04128137789495e-4	1.04127544425986e-4	1.04126559256845e-4	1.04125940748714e-4	1.04126183896521e-4	1.04127118638458e-4	1.04128010311224e-4	1.04128122061265e-4	1.04127326665373e-4	1.04126266629848e-4	1.04125868660143e-4	1.04126539828867e-4	1.04127716319384e-4	1.04128262570359e-4	1.0412753571282e-4	1.04126200414537e-4	1.04125799755276e-4	1.04127067955163e-4	1.04128559040744e-4	1.04127829508633e-4	1.04125229276833e-4	1.04125359823006e-4	1.04129705345463e-4	1.04128795620504e-4	1.04122644047448e-4	1.04131198120669e-4	1.04121848575677e-4	1.04134411284202e-4	1.04125666267779e-4	1.04121239172611e-4	1.04125666267779e-4	1.04134411284202e-4	1.04121848575677e-4	1.04131198120669e-4	1.04122644047448e-4	1.04128795620504e-4	1.04129705345463e-4	1.04125359823006e-4	1.04125229276833e-4	1.04127829508633e-4	1.04128559040744e-4	1.04127067955163e-4	1.04125799755276e-4	1.04126200414537e-4	1.0412753571282e-4	1.04128262570359e-4	1.04127716319384e-4
flux1:	0.639063080639168	1.1453829023109e-4	1.14538544562671e-4	1.14537943241247e-4	1.14536941227077e-4	1.14536316780245e-4	1.14536573992969e-4	1.14537530125035e-4	1.14538425571939e-4	1.1453851064971e-4	1.14537675506974e-4	1.14536601941227e-4	1.14536243473863e-4	1.14536987397859e-4	1.14538205357357e-4	1.14538703500302e-4	1.14537854635889e-4	1.14536430602586e-4	1.14536092208202e-4	1.14537560357588e-4	1.1453918606159e-4	1.14538309289782e-4	1.14535394250108e-4	1.14535530463668e-4	1.14540304230073e-4	1.14539310682451e-4	1.14532637172333e-4	1.14542092239382e-4	1.14531774405177e-4	1.14545550636556e-4	1.14535865773099e-4	1.14530964007651e-4	1.14535865773099e-4	1.14545550636556e-4	1.14531774405177e-4	1.14542092239382e-4	1.14532637172334e-4	1.14539310682451e-4	1.14540304230073e-4	1.14535530463668e-4	1.14535394250108e-4	1.14538309289782e-4	1.1453918606159e-4	1.14537560357588e-4	1.14536092208202e-4	1.14536430602586e-4	1.14537854635889e-4	1.14538703500301e-4	1.14538205357357e-4
flux1:	0.639325529542921	1.25878207232059e-4	1.25878475574326e-4	1.25877877661843e-4	1.25876871987428e-4	1.25876248265652e-4	1.25876515336132e-4	1.25877480138628e-4	1.25878365870225e-4	1.25878418569276e-4	1.25877549925543e-4	1.2587647796654e-4	1.25876173973782e-4	1.25876995372884e-4	1.25878244487229e-4	1.25878673952747e-4	1.25877685590701e-4	1.25876172858177e-4	1.25875918565509e-4	1.25877616497712e-4	1.25879387984429e-4	1.25878339828289e-4	1.25875070806681e-4	1.2587520799743e-4	1.25880447153467e-4	1.25879367512511e-4	1.25872141482635e-4	1.25882586155651e-4	1.25871208802006e-4	1.25886297265818e-4	1.25875576041242e-4	1.25870151388675e-4	1.25875576041242e-4	1.25886297265818e-4	1.25871208802006e-4	1.25882586155651e-4	1.25872141482635e-4	1.25879367512511e-4	1.25880447153467e-4	1.2587520799743e-4	1.25875070806681e-4	1.25878339828289e-4	1.25879387984429e-4	1.25877616497712e-4	1.25875918565509e-4	1.25876172858177e-4	1.25877685590701e-4	1.25878673952747e-4	1.25878244487229e-4
flux1:	0.639587978446675	1.3821865083918e-4	1.38218936275638e-4	1.38218354390388e-4	1.38217359259785e-4	1.38216743073993e-4	1.38217014970938e-4	1.38217974431187e-4	1.3821883599705e-4	1.38218850597025e-4	1.38217955680203e-4	1.38216901871845e-4	1.38216668279999e-4	1.38217571710024e-4	1.38218840373426e-4	1.3821917891842e-4	1.38218032649863e-4	1.38216431908733e-4	1.38216285576165e-4	1.38218245106717e-4	1.3822017366863e-4	1.3821892770227e-4	1.38215262879968e-4	1.38215396674285e-4	1.38221141242978e-4	1.38219972653712e-4	1.38212161376951e-4	1.38223690895865e-4	1.38211155559181e-4	1.3822766274507e-4	1.38215801387313e-4	1.38209801956601e-4	1.38215801387313e-4	1.38227662745069e-4	1.38211155559181e-4	1.38223690895865e-4	1.38212161376951e-4	1.38219972653712e-4	1.38221141242978e-4	1.38215396674285e-4	1.38215262879968e-4	1.3821892770227e-4	1.3822017366863e-4	1.38218245106717e-4	1.38216285576165e-4	1.38216431908733e-4	1.38218032649863e-4	1.3821917891842e-4	1.38218840373426e-4
flux1:	0.639850427350428	1.51634840748927e-4	1.51635146843704e-4	1.51634594433631e-4	1.51633624722937e-4	1.51633022988312e-4	1.51633294144784e-4	1.51634233384714e-4	1.51635055657249e-4	1.51635026378159e-4	1.51634113055925e-4	1.5163309493756e-4	1.51632948415811e-4	1.51633938391914e-4	1.51635214078921e-4	1.51635438163062e-4	1.51634114802589e-4	1.51632427223163e-4	1.5163241435666e-4	1.51634668940491e-4	1.51636765884055e-4	1.51635293582142e-4	1.51631188902412e-4	1.51631315680688e-4	1.51637608691777e-4	1.51636347233412e-4	1.51627915217811e-4	1.51640631542111e-4	1.51626832198184e-4	1.51644873316333e-4	1.51631760866409e-4	1.51625131083432e-4	1.51631760866409e-4	1.51644873316333e-4	1.51626832198184e-4	1.51640631542111e-4	1.51627915217811e-4	1.51636347233412e-4	1.51637608691777e-4	1.51631315680688e-4	1.51631188902412e-4	1.51635293582141e-4	1.51636765884055e-4	1.51634668940491e-4	1.5163241435666e-4	1.51632427223163e-4	1.51634114802589e-4	1.51635438163062e-4	1.51635214078921e-4
flux1:	0.640112876254181	1.662063462615e-4	1.66206676707617e-4	1.66206167511452e-4	1.66205238395699e-4	1.66204658167857e-4	1.66204922902e-4	1.66205826707823e-4	1.66206594175725e-4	1.6620651504594e-4	1.66205591356875e-4	1.66204626963697e-4	1.66204584716177e-4	1.66205665926378e-4	1.6620693568386e-4	1.66207020922338e-4	1.66205500637144e-4	1.66203727602593e-4	1.66203874867394e-4	1.66206459187819e-4	1.66208735737543e-4	1.66207006750967e-4	1.66202416439684e-4	1.66202533838097e-4	1.66209421428647e-4	1.66208061525986e-4	1.66198969785811e-4	1.66212981647728e-4	1.66197804406163e-4	1.66217504447227e-4	1.66203022921559e-4	1.66195703556473e-4	1.66203022921559e-4	1.66217504447227e-4	1.66197804406163e-4	1.66212981647728e-4	1.66198969785811e-4	1.66208061525986e-4	1.66209421428648e-4	1.66202533838098e-4	1.66202416439684e-4	1.66207006750967e-4	1.66208735737543e-4	1.66206459187819e-4	1.66203874867395e-4	1.66203727602593e-4	1.66205500637144e-4	1.66207020922338e-4	1.6620693568386e-4
flux1:	0.640375325157934	1.82017213924747e-4	1.82017572046043e-4	1.82017119449731e-4	1.82016246029881e-4	1.8201569464262e-4	1.82015947715968e-4	1.82016801156217e-4	1.82017498204839e-4	1.82017362825882e-4	1.82016436382865e-4	1.82015543672029e-4	1.82015623251957e-4	1.82016800872588e-4	1.82018051929856e-4	1.82017973609628e-4	1.82016236021592e-4	1.82014378762226e-4	1.82014713383832e-4	1.82017662884095e-4	1.82020130115204e-4	1.82018112644265e-4	1.82012989840063e-4	1.82013097308158e-4	1.82020628787604e-4	1.82019162515056e-4	1.82009367738798e-4	1.82024790662809e-4	1.82008113485658e-4	1.82029608397091e-4	1.82013633037674e-4	1.82005561266909e-4	1.82013633037673e-4	1.82029608397091e-4	1.82008113485658e-4	1.82024790662809e-4	1.82009367738799e-4	1.82019162515056e-4	1.82020628787604e-4	1.82013097308158e-4	1.82012989840063e-4	1.82018112644265e-4	1.82020130115204e-4	1.82017662884095e-4	1.82014713383832e-4	1.82014378762226e-4	1.82016236021592e-4	1.82017973609628e-4	1.82018051929856e-4
flux1:	0.640637774061688	1.9915608676428e-4	1.99156474868338e-4	1.99156091177809e-4	1.99155288137861e-4	1.99154773462106e-4	1.99155010773241e-4	1.99155799884094e-4	1.99156411037408e-4	1.99156212232133e-4	1.99155289503905e-4	1.99154485726276e-4	1.99154704892427e-4	1.99155985013325e-4	1.99157205502024e-4	1.99156939143781e-4	1.99154963389474e-4	1.99153022515058e-4	1.9915357157914e-4	1.99156921951353e-4	1.99159590761057e-4	1.99157252025531e-4	1.99151549509746e-4	1.99151648911967e-4	1.99159876785628e-4	1.99158293068012e-4	1.9914774669409e-4	1.99164702990118e-4	1.99146395435982e-4	1.99169833406903e-4	1.99152233011134e-4	1.99143342510388e-4	1.99152233011134e-4	1.99169833406904e-4	1.99146395435982e-4	1.99164702990119e-4	1.9914774669409e-4	1.99158293068012e-4	1.99159876785628e-4	1.99151648911967e-4	1.99151549509746e-4	1.99157252025531e-4	1.99159590761057e-4	1.99156921951353e-4	1.9915357157914e-4	1.99153022515058e-4	1.99154963389474e-4	1.99156939143781e-4	1.99157205502024e-4
flux1:	0.640900222965441	2.17716313625474e-4	2.17716732214557e-4	2.17716427874598e-4	2.17715709201288e-4	2.17715240039953e-4	2.17715459442405e-4	2.17716171952059e-4	2.17716682049713e-4	2.17716411385622e-4	2.17715496870441e-4	2.17714797913726e-4	2.17715174549671e-4	2.17716564711719e-4	2.17717744479898e-4	2.17717266423272e-4	2.17715031157381e-4	2.17713006089651e-4	2.17713795757004e-4	2.17717582407108e-4	2.17720463533465e-4	2.17717770333822e-4	2.17711441344501e-4	2.17711537590613e-4	2.17720517537146e-4	2.17718801256587e-4	2.1770744847307e-4	2.17726067213273e-4	2.17705990206426e-4	2.17731533047884e-4	2.17712170364789e-4	2.17702391427253e-4	2.1771217036479e-4	2.17731533047884e-4	2.17705990206425e-4	2.17726067213273e-4	2.1770744847307e-4	2.17718801256587e-4	2.17720517537146e-4	2.17711537590613e-4	2.17711441344501e-4	2.17717770333821e-4	2.17720463533465e-4	2.17717582407108e-4	2.17713795757004e-4	2.17713006089651e-4	2.17715031157381e-4	2.17717266423271e-4	2.17717744479899e-4
flux1:	0.641162671869194	2.37796047078005e-4	2.37796493936063e-4	2.37796276733185e-4	2.37795655531206e-4	2.37795242157638e-4	2.37795444381118e-4	2.37796070438453e-4	2.37796464721944e-4	2.37796111908259e-4	2.37795207222263e-4	2.37794626956469e-4	2.37795179071835e-4	2.37796688912896e-4	2.37797820410017e-4	2.3779710839537e-4	2.37794591724672e-4	2.37792480038353e-4	2.37793534697821e-4	2.37797792208623e-4	2.37800896304093e-4	2.37797815662338e-4	2.3779081477043e-4	2.37790916456878e-4	2.37800707257095e-4	2.37798838280978e-4	2.37786616971491e-4	2.37807033962904e-4	2.37785039584978e-4	2.3781286418679e-4	2.3779159636097e-4	2.37780856032814e-4	2.3779159636097e-4	2.37812864186791e-4	2.37785039584978e-4	2.37807033962903e-4	2.37786616971491e-4	2.37798838280978e-4	2.37800707257095e-4	2.37790916456878e-4	2.3779081477043e-4	2.37797815662338e-4	2.37800896304093e-4	2.37797792208623e-4	2.37793534697821e-4	2.37792480038353e-4	2.37794591724672e-4	2.3779710839537e-4	2.37797820410017e-4
flux1:	0.641425120772948	2.5949832826412e-4	2.5949879744977e-4	2.59498671743801e-4	2.59498160177527e-4	2.59497815016167e-4	2.59498004659908e-4	2.59498537527409e-4	2.59498801611939e-4	2.59498353777416e-4	2.59497456689184e-4	2.59497006349438e-4	2.59497752179583e-4	2.59499394177237e-4	2.59500473379136e-4	2.5949950709609e-4	2.59496686433997e-4	2.5949448312159e-4	2.59495824510683e-4	2.59500586127667e-4	2.59503923891708e-4	2.59500423753994e-4	2.59492707773693e-4	2.59492827815476e-4	2.59503491232509e-4	2.59501443383421e-4	2.59488283047236e-4	2.59510640814647e-4	2.59486572114175e-4	2.59516871953677e-4	2.59493550992846e-4	2.59481773215775e-4	2.59493550992846e-4	2.59516871953677e-4	2.59486572114176e-4	2.59510640814647e-4	2.59488283047236e-4	2.59501443383421e-4	2.59503491232509e-4	2.59492827815476e-4	2.59492707773693e-4	2.59500423753994e-4	2.59503923891708e-4	2.59500586127667e-4	2.59495824510683e-4	2.5949448312159e-4	2.59496686433997e-4	2.5949950709609e-4	2.59500473379136e-4
flux1:	0.641687569676701	2.82931157007679e-4	2.82931637795057e-4	2.82931603829138e-4	2.82931213217191e-4	2.82930951654277e-4	2.82931138211106e-4	2.82931574878383e-4	2.82931694591663e-4	2.82931135459787e-4	2.82930238911247e-4	2.82929926555637e-4	2.8293088477167e-4	2.82932675062575e-4	2.82933702398086e-4	2.82932463968878e-4	2.82929315804681e-4	2.8292701248784e-4	2.82928658817144e-4	2.8293395598351e-4	2.82937538354927e-4	2.82933588331414e-4	2.82925117230855e-4	2.82925273461767e-4	2.82936874075639e-4	2.82934614070343e-4	2.82920434750149e-4	2.82944882545374e-4	2.82918573357973e-4	2.82951560030176e-4	2.82926033266953e-4	2.8291313901547e-4	2.82926033266954e-4	2.82951560030176e-4	2.82918573357974e-4	2.82944882545374e-4	2.82920434750149e-4	2.82934614070343e-4	2.82936874075639e-4	2.82925273461767e-4	2.82925117230855e-4	2.82933588331414e-4	2.82937538354928e-4	2.8293395598351e-4	2.82928658817143e-4	2.8292701248784e-4	2.82929315804681e-4	2.82932463968877e-4	2.82933702398085e-4
flux1:	0.641950018580454	3.08207545444279e-4	3.08208021265016e-4	3.08208074605967e-4	3.08207815687562e-4	3.08207656987549e-4	3.0820785584791e-4	3.08208197520872e-4	3.08208158597044e-4	3.08207467585794e-4	3.08206558747362e-4	3.08206388828221e-4	3.08207578863053e-4	3.08209538109733e-4	3.08210519344053e-4	3.08208993709316e-4	3.082054932917e-4	3.0820307740975e-4	3.08205042532937e-4	3.08210904500866e-4	3.08214742906175e-4	3.08210315016942e-4	3.08201052790303e-4	3.08201268508409e-4	3.08213873511611e-4	3.08211359902052e-4	3.08196071157953e-4	3.08222765012812e-4	3.08194039782263e-4	3.08229944515397e-4	3.08202055029127e-4	3.08187962428276e-4	3.08202055029127e-4	3.08229944515397e-4	3.08194039782262e-4	3.08222765012812e-4	3.08196071157953e-4	3.08211359902052e-4	3.08213873511611e-4	3.08201268508409e-4	3.08201052790303e-4	3.08210315016942e-4	3.08214742906176e-4	3.08210904500866e-4	3.08205042532937e-4	3.0820307740975e-4	3.082054932917e-4	3.08208993709316e-4	3.08210519344053e-4
flux1:	0.642212467484207	3.35445553383297e-4	3.35446000832562e-4	3.3544613199274e-4	3.35446015374519e-4	3.35445983665079e-4	3.35446217042402e-4	3.35446469464454e-4	3.35446257090309e-4	3.35445408374554e-4	3.35444467788797e-4	3.35444440874375e-4	3.35445883362764e-4	3.35448037629434e-4	3.35448984654132e-4	3.35447159829979e-4	3.35443280770715e-4	3.35440734784539e-4	3.35443027460255e-4	3.35449481004659e-4	3.3545358765357e-4	3.35448657043041e-4	3.35438572500956e-4	3.35438876936256e-4	3.35452555900805e-4	3.3544973805566e-4	3.35433238028022e-4	3.35462340868976e-4	3.35431014456795e-4	3.35470089572262e-4	3.35439676532601e-4	3.35424300940285e-4	3.35439676532602e-4	3.35470089572262e-4	3.35431014456795e-4	3.35462340868977e-4	3.35433238028022e-4	3.3544973805566e-4	3.35452555900804e-4	3.35438876936256e-4	3.35438572500956e-4	3.35448657043041e-4	3.3545358765357e-4	3.35449481004659e-4	3.35443027460255e-4	3.35440734784539e-4	3.35443280770716e-4	3.35447159829979e-4	3.35448984654132e-4
flux1:	0.642474916387961	3.64768303571952e-4	3.64768691548759e-4	3.64768885836037e-4	3.64768922615514e-4	3.64769047891098e-4	3.64769345604367e-4	3.64769519170295e-4	3.64769117391857e-4	3.64768078977086e-4	3.64767079849471e-4	3.64767192529109e-4	3.64768909850524e-4	3.6477129144091e-4	3.64772222916981e-4	3.64770090095384e-4	3.647658039066e-4	3.64763104563151e-4	3.64765727858012e-4	3.6477279711671e-4	3.64777185330194e-4	3.64771730906816e-4	3.64760798339252e-4	3.64761227021606e-4	3.64776051652109e-4	3.64772868822112e-4	3.64755043428876e-4	3.64786725271037e-4	3.64752602739744e-4	3.64795123011431e-4	3.64762021902333e-4	3.64745275939205e-4	3.64762021902333e-4	3.64795123011431e-4	3.64752602739745e-4	3.64786725271037e-4	3.64755043428876e-4	3.64772868822112e-4	3.64776051652109e-4	3.64761227021606e-4	3.64760798339252e-4	3.64771730906816e-4	3.64777185330194e-4	3.6477279711671e-4	3.64765727858012e-4	3.64763104563152e-4	3.647658039066e-4	3.64770090095384e-4	3.64772222916981e-4
flux1:	0.642737365291714	3.96303974999991e-4	3.96304264055687e-4	3.96304501689881e-4	3.96304704236941e-4	3.96305023319057e-4	3.96305423365837e-4	3.96305532996589e-4	3.96304924006408e-4	3.96303656872046e-4	3.96302564569057e-4	3.96302809568536e-4	3.96304826471668e-4	3.96307474674116e-4	3.96308416473311e-4	3.96305969943005e-4	3.96301245529242e-4	3.96298363237895e-4	3.9630131412084e-4	3.96309020581337e-4	3.96313705131806e-4	3.96307710085192e-4	3.96295909749812e-4	3.9629650475749e-4	3.96312548648793e-4	3.96308929162664e-4	3.96289651478214e-4	3.96324089715398e-4	3.96286966068536e-4	3.96333229933588e-4	3.96297272614559e-4	3.96279066123833e-4	3.9629727261456e-4	3.96333229933588e-4	3.96286966068536e-4	3.96324089715398e-4	3.96289651478214e-4	3.96308929162664e-4	3.96312548648794e-4	3.9629650475749e-4	3.96295909749812e-4	3.96307710085192e-4	3.96313705131806e-4	3.96309020581337e-4	3.96301314120839e-4	3.96298363237895e-4	3.96301245529242e-4	3.96305969943006e-4	3.96308416473311e-4
flux1:	0.642999814195467	4.30185772362703e-4	4.30185914331148e-4	4.30186170852971e-4	4.30186553715081e-4	4.30187111097337e-4	4.3018765995173e-4	4.30187724708792e-4	4.30186888047346e-4	4.30185345425815e-4	4.30184117239287e-4	4.30184483764157e-4	4.30186828041343e-4	4.30189789720585e-4	4.30190775111678e-4	4.30188011983921e-4	4.301828151184e-4	4.30179713494745e-4	4.30182982671721e-4	4.30191345319343e-4	4.30196342756655e-4	4.30189794901283e-4	4.30177113291166e-4	4.30177923363962e-4	4.3019526178572e-4	4.30191122425655e-4	4.3017025228805e-4	4.30207632093614e-4	4.30167291953846e-4	4.30217622525608e-4	4.30178637087012e-4	4.30158877006613e-4	4.30178637087013e-4	4.30217622525608e-4	4.30167291953846e-4	4.30207632093613e-4	4.3017025228805e-4	4.30191122425654e-4	4.3019526178572e-4	4.30177923363962e-4	4.30177113291166e-4	4.30189794901283e-4	4.30196342756655e-4	4.30191345319343e-4	4.30182982671721e-4	4.30179713494746e-4	4.301828151184e-4	4.30188011983921e-4	4.30190775111678e-4
flux1:	0.64326226309922	4.66551869789403e-4	4.66551807766934e-4	4.66552054749834e-4	4.66552635630373e-4	4.66553484129324e-4	4.66554236704445e-4	4.66554279136059e-4	4.66553190853844e-4	4.66551317716621e-4	4.66549902948242e-4	4.66550377261748e-4	4.66553080431303e-4	4.66556410402601e-4	4.66557479933708e-4	4.66554399666236e-4	4.66548692488422e-4	4.66545328123408e-4	4.66548900157548e-4	4.6655793579292e-4	4.66563264724442e-4	4.66556156617948e-4	4.66542586465576e-4	4.66543666971023e-4	4.66562376704807e-4	4.66557622310756e-4	4.66535006201922e-4	4.66575521052186e-4	4.66531738257816e-4	4.66586484092102e-4	4.6654429446289e-4	4.66522884593271e-4	4.66544294462891e-4	4.66586484092102e-4	4.66531738257816e-4	4.66575521052186e-4	4.66535006201922e-4	4.66557622310757e-4	4.66562376704807e-4	4.66543666971024e-4	4.66542586465576e-4	4.66556156617948e-4	4.66563264724442e-4	4.6655793579292e-4	4.66548900157547e-4	4.66545328123408e-4	4.66548692488422e-4	4.66554399666236e-4	4.66557479933708e-4
flux1:	0.643524712002974	5.05545326945736e-4	5.05544995678455e-4	5.05545201734877e-4	5.05546002478739e-4	5.05547203608146e-4	5.05548222832474e-4	5.05548268059724e-4	5.05546899898794e-4	5.05544632722733e-4	5.05542973134026e-4	5.05543539363163e-4	5.05546637308095e-4	5.05550398428781e-4	5.05551599464367e-4	5.05548203187369e-4	5.05541943765976e-4	5.05538266277953e-4	5.0554212003395e-4	5.05551843759716e-4	5.05557525048139e-4	5.0554985383331e-4	5.05535393813207e-4	5.055368065602e-4	5.05556965817158e-4	5.05551489167308e-4	5.05526960406353e-4	5.05570812734612e-4	5.05523349834597e-4	5.05582885402941e-4	5.05537310672988e-4	5.05514151325515e-4	5.05537310672988e-4	5.05582885402941e-4	5.05523349834597e-4	5.05570812734611e-4	5.05526960406353e-4	5.05551489167307e-4	5.05556965817158e-4	5.055368065602e-4	5.05535393813208e-4	5.0554985383331e-4	5.05557525048139e-4	5.05551843759716e-4	5.05542120033949e-4	5.05538266277953e-4	5.05541943765976e-4	5.05548203187369e-4	5.05551599464367e-4
flux1:	0.643787160906727	5.47313975632525e-4	5.47313302352508e-4	5.47313434405251e-4	5.47314481912485e-4	5.47316105900157e-4	5.47317461871139e-4	5.47317536439471e-4	5.47315855103658e-4	5.47313121988585e-4	5.47311152649338e-4	5.47311793798138e-4	5.47315327301921e-4	5.47319590218159e-4	5.47320976100112e-4	5.47317265759616e-4	5.47310407770619e-4	5.47306360194592e-4	5.47310469636709e-4	5.4732089550441e-4	5.47326952343623e-4	5.47318719267093e-4	5.47303373367287e-4	5.47305186267964e-4	5.47326874716478e-4	5.47320556727127e-4	5.47293936010263e-4	5.4734133799469e-4	5.47289945623031e-4	5.47354671451208e-4	5.47305524876377e-4	5.47280512389916e-4	5.47305524876377e-4	5.47354671451208e-4	5.47289945623031e-4	5.4734133799469e-4	5.47293936010263e-4	5.47320556727127e-4	5.47326874716478e-4	5.47305186267964e-4	5.47303373367288e-4	5.47318719267093e-4	5.47326952343623e-4	5.4732089550441e-4	5.47310469636709e-4	5.47306360194592e-4	5.47310407770619e-4	5.47317265759617e-4	5.47320976100112e-4
flux1:	0.64404960981048	5.92010275030359e-4	5.92009180761447e-4	5.92009205528951e-4	5.92010532507286e-4	5.92012657880358e-4	5.9201442657699e-4	5.92014557116957e-4	5.92012523707529e-4	5.92009244909457e-4	5.92006895461674e-4	5.92007594595868e-4	5.92011609710497e-4	5.92016452203636e-4	5.92018081019552e-4	5.92014058365809e-4	5.9200655093852e-4	5.92002070500327e-4	5.92006405861587e-4	5.92017547660028e-4	5.92024005487742e-4	5.92015215055017e-4	5.9199899159777e-4	5.92001278185789e-4	5.92024577118463e-4	5.9201728739974e-4	5.91988383711342e-4	5.92039558194652e-4	5.91983974306913e-4	5.92054316744158e-4	5.92001404410359e-4	5.91974430527096e-4	5.92001404410359e-4	5.92054316744158e-4	5.91983974306913e-4	5.92039558194653e-4	5.91988383711342e-4	5.9201728739974e-4	5.92024577118463e-4	5.92001278185788e-4	5.9199899159777e-4	5.92015215055017e-4	5.92024005487741e-4	5.92017547660028e-4	5.92006405861587e-4	5.92002070500327e-4	5.9200655093852e-4	5.92014058365809e-4	5.92018081019553e-4
flux1:	0.644312058714234	6.39791133780734e-4	6.39789535109393e-4	6.39789420732428e-4	6.39791066194155e-4	6.39793778871221e-4	6.397960404292e-4	6.39796252188073e-4	6.39793821885291e-4	6.39789910818064e-4	6.39787107153547e-4	6.39787848705889e-4	6.39792396885332e-4	6.39797902772969e-4	6.397998357312e-4	6.39795501191666e-4	6.39787288976749e-4	6.39782308289744e-4	6.39786837615648e-4	6.39798709772381e-4	6.39805595978654e-4	6.39796254714755e-4	6.39779165019519e-4	6.39782003840403e-4	6.39806996508073e-4	6.39798594302549e-4	6.39767206210742e-4	6.39822387743421e-4	6.39762336701265e-4	6.39838747295012e-4	6.39781866428014e-4	6.39752817524039e-4	6.39781866428013e-4	6.39838747295013e-4	6.39762336701265e-4	6.39822387743421e-4	6.39767206210742e-4	6.39798594302548e-4	6.39806996508073e-4	6.39782003840403e-4	6.3977916501952e-4	6.39796254714755e-4	6.39805595978654e-4	6.39798709772381e-4	6.39786837615648e-4	6.39782308289744e-4	6.39787288976749e-4	6.39795501191666e-4	6.397998357312e-4
flux1:	0.644574507617987	6.90817697150202e-4	6.90815508428518e-4	6.90815226146533e-4	6.90817235555463e-4	6.90820627402471e-4	6.90823463980092e-4	6.90823779302151e-4	6.90820901372167e-4	6.90816266113823e-4	6.90812932442187e-4	6.90813703574342e-4	6.90818841508043e-4	6.90825099069809e-4	6.90827398499351e-4	6.9082274998707e-4	6.90813773498141e-4	6.90808222206441e-4	6.90812913260172e-4	6.90825531818589e-4	6.90832875212277e-4	6.90822990009987e-4	6.90805046705918e-4	6.90808520602641e-4	6.90835292739636e-4	6.90825628258883e-4	6.90791545595874e-4	6.9085098158837e-4	6.90786173082484e-4	6.90869127545241e-4	6.9080806446541e-4	6.90776820636836e-4	6.9080806446541e-4	6.90869127545241e-4	6.90786173082484e-4	6.9085098158837e-4	6.90791545595874e-4	6.90825628258883e-4	6.90835292739636e-4	6.90808520602641e-4	6.90805046705918e-4	6.90822990009987e-4	6.90832875212277e-4	6.90825531818589e-4	6.90812913260172e-4	6.90808222206441e-4	6.90813773498141e-4	6.9082274998707e-4	6.9082739849935e-4
flux1:	0.64483695652174	7.45255097597072e-4	7.45252233514909e-4	7.45251759284706e-4	7.45254184265994e-4	7.45258351096578e-4	7.45261844385734e-4	7.45262281232212e-4	7.45258899432238e-4	7.45253444751306e-4	7.45249506012449e-4	7.45250297958094e-4	7.45256087045335e-4	7.45263186962177e-4	7.45265913975489e-4	7.45260945693209e-4	7.45251141967846e-4	7.45244948843203e-4	7.45249771341667e-4	7.45263154967914e-4	7.45270984968705e-4	7.45260561021903e-4	7.4524177603326e-4	7.45245971357436e-4	7.45274611916746e-4	7.45263528076464e-4	7.4522653398901e-4	7.45290485951706e-4	7.45220613759254e-4	7.45310610528073e-4	7.45245138263739e-4	7.45211572275059e-4	7.4524513826374e-4	7.45310610528073e-4	7.45220613759254e-4	7.45290485951706e-4	7.4522653398901e-4	7.45263528076464e-4	7.45274611916746e-4	7.45245971357436e-4	7.45241776033261e-4	7.45260561021902e-4	7.45270984968706e-4	7.45263154967915e-4	7.45249771341667e-4	7.45244948843204e-4	7.45251141967846e-4	7.45260945693209e-4	7.45265913975489e-4
flux1:	0.645099405425493	8.03272167148537e-4	8.03268545582135e-4	8.03267861521462e-4	8.03270759061063e-4	8.03275798090897e-4	8.03280026553562e-4	8.03280597162068e-4	8.03276650604485e-4	8.03270280496132e-4	8.03265665048222e-4	8.03266474354169e-4	8.03272979770938e-4	8.03281012588943e-4	8.03284224466194e-4	8.03278925773666e-4	8.03268229390112e-4	8.03261324869586e-4	8.03266253001125e-4	8.03280423968568e-4	8.03288769500731e-4	8.0327780783834e-4	8.03258190083028e-4	8.03263195868203e-4	8.03293797977739e-4	8.0328113251549e-4	8.03241005854827e-4	8.03309750698138e-4	8.03234491277964e-4	8.03332049682756e-4	8.03261925271667e-4	8.03225901379689e-4	8.03261925271667e-4	8.03332049682755e-4	8.03234491277964e-4	8.03309750698139e-4	8.03241005854827e-4	8.0328113251549e-4	8.03293797977739e-4	8.03263195868203e-4	8.03258190083029e-4	8.03277807838341e-4	8.03288769500731e-4	8.03280423968569e-4	8.03266253001125e-4	8.03261324869587e-4	8.03268229390112e-4	8.03278925773667e-4	8.03284224466194e-4
flux1:	0.645361854329247	8.65041110104618e-4	8.65036655121185e-4	8.65035750656706e-4	8.65039181738671e-4	8.65045188535709e-4	8.65050224470879e-4	8.65050934257487e-4	8.65046358775044e-4	8.65038979468628e-4	8.65033621960719e-4	8.65034451539334e-4	8.65041740864998e-4	8.65050794019947e-4	8.65054541393042e-4	8.65048895808809e-4	8.65037240281261e-4	8.65029559410596e-4	8.65034574566945e-4	8.65049559661476e-4	8.650584477369e-4	8.65046942393075e-4	8.65026495251787e-4	8.65032402390423e-4	8.65065064531925e-4	8.65050652473191e-4	8.65007170476864e-4	8.65081001837864e-4	8.65000012774977e-4	8.65105670848988e-4	8.65030632374305e-4	8.64992005047981e-4	8.65030632374305e-4	8.65105670848988e-4	8.65000012774977e-4	8.65081001837864e-4	8.65007170476864e-4	8.65050652473191e-4	8.65065064531925e-4	8.65032402390423e-4	8.65026495251787e-4	8.65046942393076e-4	8.65058447736901e-4	8.65049559661476e-4	8.65034574566945e-4	8.65029559410596e-4	8.65037240281261e-4	8.6504889580881e-4	8.65054541393042e-4
flux1:	0.645624303233	9.30737134711342e-4	9.30731779586294e-4	9.30730652190162e-4	9.3073467984844e-4	9.30741744855468e-4	9.30747651422464e-4	9.30748498226388e-4	9.30743228256638e-4	9.30734751625833e-4	9.30728595944837e-4	9.30729455852565e-4	9.30737597244105e-4	9.30747751709704e-4	9.30752075642649e-4	9.30746060051681e-4	9.30733379609967e-4	9.30724865333572e-4	9.30729958971269e-4	9.30745790259272e-4	9.30755244251429e-4	9.30743179129059e-4	9.30721897759361e-4	9.30728798228221e-4	9.30763625629011e-4	9.30747302047838e-4	9.3070024324915e-4	9.30779472805751e-4	9.30692391125903e-4	9.30806703109673e-4	9.30726466534376e-4	9.30685079097817e-4	9.30726466534377e-4	9.30806703109673e-4	9.30692391125903e-4	9.30779472805751e-4	9.3070024324915e-4	9.30747302047838e-4	9.30763625629011e-4	9.30728798228221e-4	9.30721897759361e-4	9.30743179129059e-4	9.3075524425143e-4	9.30745790259271e-4	9.30729958971269e-4	9.30724865333572e-4	9.30733379609967e-4	9.30746060051682e-4	9.30752075642649e-4
flux1:	0.645886752136753	0.00100053804259459	0.00100053173268149	0.00100053038809483	0.0010005350748905	0.00100054327963106	0.00100055010797102	0.00100055108173132	0.00100054505270917	0.00100053539998504	0.00100052840215137	0.00100052931001557	0.00100053836994168	0.00100054969659178	0.00100055462566915	0.00100054820980331	0.00100053444154235	0.00100052504825642	0.00100053022478766	0.00100054694018981	0.001000556977817	0.00100054432332366	0.00100052219190877	0.00100053017808881	0.00100056728430345	0.00100054888730412	0.00100049803458848	0.00100058299331825	0.00100048943370334	0.00100061296731167	0.00100052722319243	0.00100048290642551	0.00100052722319243	0.00100061296731167	0.00100048943370334	0.00100058299331825	0.00100049803458848	0.00100054888730412	0.00100056728430345	0.00100053017808881	0.00100052219190877	0.00100054432332366	0.001000556977817	0.00100054694018981	0.00100053022478766	0.00100052504825642	0.00100053444154235	0.00100054820980331	0.00100055462566915
flux1:	0.646149201040506	0.00107462377491427	0.00107461647020009	0.00107461492206454	0.00107462032703868	0.00107462974015009	0.00107463752675629	0.00107463860969219	0.00107463176090606	0.00107462086656414	0.00107461299744026	0.00107461397846981	0.00107462401904505	0.00107463657484687	0.00107464212239322	0.00107463526864249	0.00107462035500392	0.00107461005226515	0.0010746153318657	0.00107463297548501	0.00107464360653975	0.00107463031609683	0.00107460730513236	0.00107461646926785	0.0010746559779127	0.00107463535173936	0.00107458049545213	0.00107467153478968	0.00107457108773535	0.0010747044212744	0.00107461283145229	0.00107456540218968	0.00107461283145229	0.0010747044212744	0.00107457108773535	0.00107467153478968	0.00107458049545213	0.00107463535173936	0.0010746559779127	0.00107461646926785	0.00107460730513236	0.00107463031609683	0.00107464360653975	0.00107463297548501	0.0010746153318657	0.00107461005226515	0.00107462035500392	0.00107463526864249	0.00107464212239323
flux1:	0.64641164994426	0.00115317591439224	0.00115316759157282	0.00115316586042341	0.00115317203561748	0.00115318270888297	0.0011531914733712	0.0011531926407119	0.00115318491854357	0.00115317273420971	0.00115316398188259	0.00115316506841714	0.00115317614440643	0.00115318996858567	0.00115319613014486	0.00115318879374341	0.00115317268526687	0.00115316146152716	0.00115316688274088	0.00115318550490189	0.00115319672878308	0.00115318273532899	0.00115315879906126	0.0011531692328994	0.00115321127948795	0.00115318827765085	0.00115312921864861	0.00115322671149476	0.0011531189414617	0.00115326266089965	0.0011531648552797	0.001153114115055	0.0011531648552797	0.00115326266089965	0.0011531189414617	0.00115322671149476	0.00115312921864861	0.00115318827765085	0.00115321127948795	0.0011531692328994	0.00115315879906126	0.00115318273532899	0.00115319672878308	0.00115318550490189	0.00115316688274088	0.00115316146152716	0.00115317268526687	0.00115318879374341	0.00115319613014486
flux1:	0.646674098848013	0.0012363771425822	0.00123636779650717	0.00123636590811941	0.00123637289479711	0.0012363848593707	0.00123639460279202	0.00123639582407023	0.00123638718550188	0.00123637368370081	0.00123636405540322	0.00123636528598098	0.00123637744157556	0.00123639255191445	0.00123639930311754	0.00123639143273046	0.00123637409098666	0.00123636195720527	0.00123636757922093	0.0012363872361892	0.00123639903931416	0.00123638425194005	0.00123635932607619	0.00123637112072192	0.00123641585453398	0.00123639034282543	0.00123632689535305	0.00123643123688909	0.0012363156805098	0.0012364703766186	0.00123636595016198	0.00123631168394834	0.00123636595016198	0.0012364703766186	0.0012363156805098	0.00123643123688909	0.00123632689535305	0.00123639034282542	0.00123641585453398	0.00123637112072192	0.00123635932607619	0.00123638425194005	0.00123639903931416	0.0012363872361892	0.00123636757922093	0.00123636195720527	0.00123637409098666	0.00123639143273046	0.00123639930311754
flux1:	0.646936547751766	0.00132441065199233	0.00132440029635455	0.0013243982794847	0.0013244061042288	0.00132441936725888	0.00132443007107841	0.00132443131196396	0.00132442172820127	0.00132440690575809	0.00132439642920648	0.00132439784715997	0.00132441111265555	0.00132442750209926	0.00132443479704291	0.00132442633575696	0.00132440773634984	0.00132439472931997	0.0013244006337986	0.00132442138716516	0.00132443374035794	0.00132441804122822	0.00132439204104032	0.00132440528705231	0.00132445287295586	0.001324424732216	0.00132435672648597	0.00132446833474946	0.00132434449916102	0.00132451076485741	0.00132439927491919	0.00132434125002091	0.00132439927491919	0.00132451076485741	0.00132434449916102	0.00132446833474946	0.00132435672648597	0.001324424732216	0.00132445287295586	0.00132440528705231	0.00132439204104032	0.00132441804122822	0.00132443374035794	0.00132442138716516	0.0013244006337986	0.00132439472931997	0.00132440773634984	0.00132442633575696	0.00132443479704291
flux1:	0.647198996655519	0.00141745951293545	0.00141744818011782	0.00141744606372459	0.00141745473461631	0.00141746927647612	0.00141748090231247	0.00141748212692129	0.00141747158695098	0.00141745546785065	0.00141744419189793	0.00141744584352046	0.00141746023205535	0.00141747786580939	0.00141748563605264	0.00141747652274897	0.00141745665825157	0.00141744284347003	0.00141744913580845	0.00141747105154209	0.00141748390751283	0.00141746714923134	0.00141743996817407	0.00141745475591644	0.00141750537604816	0.00141747450453278	0.00141740178888201	0.00141752110506482	0.00141738846644558	0.00141756689446687	0.00141744785861628	0.00141738582376786	0.00141744785861628	0.00141756689446687	0.00141738846644558	0.00141752110506482	0.00141740178888202	0.00141747450453278	0.00141750537604816	0.00141745475591644	0.00141743996817407	0.00141746714923134	0.00141748390751283	0.00141747105154209	0.00141744913580845	0.00141744284347003	0.00141745665825157	0.00141747652274897	0.00141748563605264
flux1:	0.647461445559273	0.00151570599527178	0.00151569373531181	0.00151569154539843	0.00151570104851259	0.00151571682083456	0.00151572931101688	0.00151573048458812	0.00151571899846384	0.00151570163597924	0.00151568963050989	0.00151569156287037	0.00151570706740311	0.00151572588070312	0.00151573403496942	0.00151572420602854	0.00151570308869859	0.00151568856260547	0.00151569537253644	0.00151571851972693	0.00151573181077162	0.0015157138143577	0.0015156853233101	0.00151570174356117	0.00151575559876143	0.00151572191396071	0.00151564435646341	0.00151577184489968	0.00151562984729325	0.00151582102834498	0.00151569392280552	0.00151562760753354	0.00151569392280552	0.00151582102834498	0.00151562984729325	0.00151577184489968	0.00151564435646341	0.00151572191396071	0.00151575559876143	0.00151570174356117	0.0015156853233101	0.0015157138143577	0.00151573181077162	0.00151571851972692	0.00151569537253644	0.00151568856260547	0.00151570308869859	0.00151572420602855	0.00151573403496942
flux1:	0.647723894463026	0.00161933084552421	0.0016193177242134	0.00161931548047634	0.00161932577693986	0.00161934270162741	0.00161935598058114	0.00161935707237364	0.00161934467400897	0.00161932615192414	0.00161931350695534	0.00161931576547385	0.00161933235619503	0.00161935225291979	0.00161936067756356	0.00161935006882497	0.00161932773293241	0.0016193126243542	0.00161932010580337	0.00161934455514039	0.0016193581912016	0.0016193387448358	0.00161930879206397	0.00161932693686872	0.00161938424775969	0.00161934768751989	0.00161926517694419	0.00161940132476404	0.00161924937927652	0.00161945390078612	0.00161931815962667	0.00161924727392829	0.00161931815962667	0.00161945390078612	0.00161924937927652	0.00161940132476404	0.00161926517694419	0.00161934768751989	0.00161938424775969	0.00161932693686872	0.00161930879206397	0.0016193387448358	0.0016193581912016	0.00161934455514039	0.00161932010580337	0.0016193126243542	0.00161932773293241	0.00161935006882497	0.00161936067756356
flux1:	0.647986343366779	0.00172851252018131	0.00172849861637751	0.00172849632888951	0.00172850735275137	0.00172852532210498	0.0017285392985259	0.00172854028474817	0.00172852703399097	0.00172850746677426	0.00172849429076851	0.00172849691669752	0.00172851453907672	0.00172853539135495	0.00172854395161828	0.00172853250048988	0.00172850900408205	0.00172849347472654	0.00172850180487285	0.00172852762692643	0.00172854149416092	0.00172852035284925	0.0017284887647669	0.00172850872850397	0.0017285697360966	0.00172853025890609	0.00172844270491662	0.0017285880213517	0.00172842550580743	0.00172864395140854	0.00172849896660589	0.00172842320099167	0.00172849896660589	0.00172864395140854	0.00172842550580743	0.0017285880213517	0.00172844270491662	0.0017285302589061	0.0017285697360966	0.00172850872850397	0.0017284887647669	0.00172852035284925	0.00172854149416092	0.00172852762692643	0.00172850180487285	0.00172849347472654	0.00172850900408205	0.00172853250048988	0.00172854395161828
flux1:	0.648248792270532	0.00184342637636201	0.00184341177865615	0.00184340944484244	0.00184342110198852	0.00184343998003336	0.00184345454975534	0.0018434554163132	0.00184344140008399	0.00184342093190422	0.00184340734934502	0.00184341037732856	0.00184342895099359	0.0018434505999244	0.00184345914197193	0.00184344678956053	0.00184342221549197	0.00184340645936713	0.00184341583688371	0.00184344310027239	0.00184345706027074	0.00184343394655671	0.00184340052933571	0.0018434224099544	0.00184348737567195	0.00184344495998971	0.00184335229251812	0.00184350730785656	0.00184333356699385	0.00184356651684989	0.00184341163932548	0.00184333066526807	0.00184341163932548	0.00184356651684989	0.00184333356699385	0.00184350730785656	0.00184335229251812	0.00184344495998971	0.00184348737567195	0.0018434224099544	0.00184340052933571	0.00184343394655671	0.00184345706027074	0.00184344310027239	0.00184341583688371	0.00184340645936714	0.00184342221549197	0.00184344678956052	0.00184345914197193
flux1:	0.648511241174286	0.00196424382138986	0.00196422862432893	0.00196422622651307	0.00196423839482788	0.00196425801987088	0.00196427306927856	0.00196427381410463	0.00196425914640367	0.00196423794893185	0.00196422409726103	0.00196422755316458	0.00196424697179471	0.00196426922936235	0.00196427758304141	0.00196426427615577	0.00196423873222052	0.00196422297388196	0.00196423361636945	0.0019642623859197	0.00196427627571517	0.00196425088154187	0.00196421542359517	0.001964239323963	0.00196430852897616	0.00196426317150458	0.0019641653392355	0.00196433060343576	0.00196414494971576	0.00196439298176969	0.00196422752348044	0.00196414099430001	0.00196422752348044	0.00196439298176969	0.00196414494971576	0.00196433060343576	0.0019641653392355	0.00196426317150458	0.00196430852897616	0.001964239323963	0.00196421542359517	0.00196425088154187	0.00196427627571517	0.0019642623859197	0.00196423361636945	0.00196422297388196	0.00196423873222052	0.00196426427615577	0.00196427758304141
flux1:	0.648773690078039	0.00209113142321839	0.00209111572333946	0.00209111322713614	0.00209112575806575	0.00209114594644241	0.00209116135623022	0.00209116199095231	0.00209114681157655	0.00209112508057228	0.0020911111066337	0.00209111500584852	0.00209113513823643	0.00209115779045142	0.00209116577268333	0.0020911514655487	0.00209112508357319	0.00209110957514504	0.0020911217158062	0.00209115205082014	0.00209116568380786	0.00209113767359772	0.00209109994892432	0.0020911259782126	0.00209119972199473	0.00209115143482907	0.0020910484027787	0.00209122448376454	0.00209102619885459	0.00209128989106278	0.00209111312819702	0.00209102068040326	0.00209111312819702	0.00209128989106278	0.00209102619885459	0.00209122448376454	0.0020910484027787	0.00209115143482906	0.00209119972199473	0.0020911259782126	0.00209109994892432	0.00209113767359772	0.00209116568380786	0.00209115205082014	0.0020911217158062	0.00209110957514504	0.00209112508357319	0.0020911514655487	0.00209116577268333
flux1:	0.649036138981792	0.00222424998404878	0.0022242338760204	0.00222423122983524	0.00222424395144258	0.0022242645023414	0.00222428015137804	0.0022242807020913	0.00222426517395225	0.00222424312469747	0.00222422918087308	0.0022242335272982	0.00222425421969585	0.00222427703094048	0.00222428444960909	0.00222426910512723	0.00222424203891256	0.0022242270558743	0.0022242409395162	0.00222427289227299	0.00222428606013676	0.00222425507511481	0.0022242148474605	0.00222424312248514	0.00222432172051533	0.00222427052713978	0.00222416227333815	0.00222434975500912	0.00222413809198547	0.00222441802555965	0.00222422920285554	0.00222413045795173	0.00222422920285554	0.00222441802555965	0.00222413809198547	0.00222434975500912	0.00222416227333815	0.00222427052713978	0.00222432172051533	0.00222424312248514	0.0022242148474605	0.00222425507511481	0.00222428606013676	0.00222427289227299	0.0022242409395162	0.0022242270558743	0.00222424203891256	0.00222426910512723	0.00222428444960909
flux1:	0.649298587885546	0.00236375357989329	0.00236373715308548	0.00236373428894401	0.00236374701047148	0.00236376771165234	0.00236378348067877	0.00236378398761052	0.00236376829260692	0.0023637461543147	0.00236373239457332	0.00236373718046525	0.00236375826027844	0.00236378097877566	0.00236378763694338	0.00236377122733674	0.00236374364937956	0.00236372948516348	0.00236374536365029	0.00236377897826821	0.00236379145398001	0.0023637571177195	0.00236371414547063	0.00236374479189852	0.00236382857246597	0.00236377450260861	0.00236366101393307	0.00236386049393662	0.0023636346802314	0.00236393144387316	0.00236372978003883	0.00236362434677812	0.00236372978003884	0.00236393144387316	0.0023636346802314	0.00236386049393662	0.00236366101393307	0.00236377450260861	0.00236382857246597	0.00236374479189852	0.00236371414547063	0.0023637571177195	0.00236379145398001	0.00236377897826821	0.00236374536365029	0.00236372948516348	0.00236374364937956	0.00236377122733674	0.00236378763694338
flux1:	0.649561036789299	0.00250978856924836	0.00250977190505764	0.00250976874092839	0.00250978125879701	0.00250980189295108	0.0025098176678248	0.00250981818372172	0.00250980251719308	0.00250978052658436	0.0025097671026871	0.00250977230954058	0.0025097935903768	0.00250981595464069	0.00250982165489316	0.0025098041615873	0.00250977625855752	0.00250976321805785	0.00250978134537013	0.00250981665715099	0.00250982819906879	0.0025097901241863	0.00250974416587778	0.00250977731920666	0.00250986661930086	0.00250980970270708	0.00250969096995306	0.00250990305727387	0.00250966229836765	0.00250997649343654	0.00250976118761031	0.00250964866467788	0.00250976118761032	0.00250997649343654	0.00250966229836765	0.00250990305727387	0.00250969096995306	0.00250980970270708	0.00250986661930086	0.00250977731920666	0.00250974416587778	0.00250979012418631	0.00250982819906879	0.00250981665715099	0.00250978134537013	0.00250976321805785	0.00250977625855752	0.0025098041615873	0.00250982165489316
flux1:	0.649823485693052	0.00266249257445466	0.00266247574469329	0.00266247218839432	0.00266248429347715	0.00266250464491787	0.00266252031911717	0.00266252090624176	0.00266250547010913	0.00266248386440981	0.00266247092252695	0.00266247652310906	0.00266249781111514	0.00266251955718275	0.0026625241058825	0.00266250551850681	0.0026624774855173	0.00266246587766826	0.00266248650475285	0.00266252354011685	0.0026625338971606	0.00266249169303417	0.00266244251331885	0.00266247831954093	0.00266257347984834	0.0026625137390826	0.00266238975139529	0.00266261506382601	0.00266235854766029	0.0026626907941708	0.00266246103331677	0.00266234101239417	0.00266246103331677	0.0026626907941708	0.00266235854766029	0.00266261506382601	0.00266238975139529	0.0026625137390826	0.00266257347984835	0.00266247831954093	0.00266244251331885	0.00266249169303417	0.0026625338971606	0.00266252354011685	0.00266248650475285	0.00266246587766826	0.0026624774855173	0.00266250551850681	0.0026625241058825
flux1:	0.650085934596805	0.00282199343972242	0.00282197650633964	0.00282197246102644	0.00282198394694328	0.00282200380827267	0.00282201928439628	0.00282202001009118	0.00282200500487346	0.00282198401453565	0.00282197169252546	0.00282197765413248	0.00282199875548559	0.00282201962467552	0.0028220228358957	0.00282200315031925	0.00282197518408451	0.00282196531371987	0.00282198868333535	0.00282202746043292	0.00282203637826691	0.00282198965959688	0.00282193703549392	0.00282197565136157	0.00282207701042947	0.00282201445286592	0.00282188519169385	0.00282212435325639	0.00282185125531163	0.00282220219860711	0.00282195716569849	0.00282182923484946	0.00282195716569849	0.00282220219860711	0.00282185125531162	0.00282212435325639	0.00282188519169385	0.00282201445286592	0.00282207701042947	0.00282197565136157	0.00282193703549393	0.00282198965959688	0.00282203637826691	0.00282202746043292	0.00282198868333535	0.00282196531371987	0.00282197518408451	0.00282200315031925	0.0028220228358957
flux1:	0.650348383500559	0.00298840817019488	0.00298839118653264	0.00298838655766343	0.00298839722975793	0.00298841640812607	0.00298843159816448	0.00298843252902717	0.00298841814500294	0.00298839798649194	0.00298838641207172	0.00298839270101252	0.00298841343035464	0.00298843317725159	0.00298843487616337	0.00298841409152964	0.00298838638257543	0.00298837854183205	0.00298840488360671	0.00298844541366452	0.00298845264176056	0.00298840103774113	0.00298834476495638	0.00298838635778141	0.00298849424545253	0.0029884288546653	0.0029882942874299	0.00298854792581888	0.00298825741477362	0.00298862773267923	0.00298836661548018	0.00298823036278044	0.00298836661548018	0.00298862773267922	0.00298825741477362	0.00298854792581888	0.0029882942874299	0.0029884288546653	0.00298849424545253	0.00298838635778141	0.00298834476495638	0.00298840103774113	0.00298845264176056	0.00298844541366452	0.00298840488360671	0.00298837854183205	0.00298838638257543	0.00298841409152964	0.00298843487616337
flux1:	0.650610832404312	0.00316184185679577	0.00316182487049475	0.00316181957406024	0.00316182925864748	0.0031618475812182	0.0031618624054344	0.00316186360023599	0.00316185000809536	0.0031618308771067	0.00316182016710864	0.00316182675434509	0.00316184694387892	0.00316186534420937	0.00316186536971288	0.00316184348449206	0.0031618162086427	0.00316181066821323	0.00316184019413442	0.00316188248355595	0.00316188778295645	0.00316183094677937	0.00316177084587405	0.00316181559281104	0.00316193032307591	0.0031618620498866	0.00316172212359053	0.00316199086770973	0.00316168211156584	0.00316207252177892	0.00316179452199739	0.00316164953931638	0.00316179452199739	0.00316207252177892	0.00316168211156584	0.00316199086770973	0.00316172212359052	0.0031618620498866	0.00316193032307591	0.00316181559281104	0.00316177084587405	0.00316183094677937	0.00316188778295645	0.00316188248355595	0.00316184019413442	0.00316181066821324	0.0031618162086427	0.00316184348449206	0.00316186536971288
flux1:	0.650873281308065	0.00334238659196512	0.00334236964953083	0.00334236362122919	0.00334237217464576	0.00334238949290074	0.00334240387723652	0.00334240537881404	0.00334239272020791	0.00334237478568128	0.00334236504653264	0.00334237191432815	0.00334239142322844	0.003342408281272	0.00334240648769057	0.00334238349482994	0.00334235680426103	0.00334235380483315	0.00334238670537795	0.00334243075857634	0.00334243391012241	0.00334237152849482	0.00334230745067036	0.00334235553745823	0.00334247740091518	0.00334240615439627	0.00334226078941545	0.00334254526707341	0.00334221743960351	0.00334262870704171	0.0033423330495925	0.00334217893642166	0.0033423330495925	0.00334262870704171	0.00334221743960351	0.00334254526707341	0.00334226078941545	0.00334240615439627	0.00334247740091518	0.00334235553745823	0.00334230745067036	0.00334237152849482	0.00334243391012241	0.00334243075857634	0.00334238670537795	0.00334235380483315	0.00334235680426103	0.00334238349482994	0.00334240648769058
flux1:	0.651135730211818	0.00353012038171667	0.00353010353463698	0.0035300967395747	0.00353010405653071	0.00353012024908899	0.00353013412110722	0.00353013594755056	0.00353012432599147	0.00353010772527086	0.00353009905476998	0.00353010620411648	0.00353012492785685	0.00353014008303446	0.00353013634073542	0.00353011222205292	0.00353008623625146	0.00353008598049042	0.00353012242158655	0.00353016824448075	0.00353016905722153	0.00353010085955055	0.00353003269181865	0.00353008431098249	0.00353021356713498	0.00353013920590119	0.00352998829021972	0.0035302891260425	0.00352994141338902	0.00353037435718443	0.00353006029927582	0.0035298966664883	0.00353006029927582	0.00353037435718443	0.00352994141338902	0.0035302891260425	0.00352998829021972	0.00353013920590119	0.00353021356713498	0.00353008431098249	0.00353003269181865	0.00353010085955055	0.00353016905722153	0.00353016824448075	0.00353012242158655	0.00353008598049042	0.00353008623625146	0.00353011222205292	0.00353013634073542
flux1:	0.651398179115572	0.00372510605975348	0.00372508937193386	0.00372508181434946	0.00372508783507683	0.00372510280877592	0.00372511609225215	0.00372511822779174	0.00372510770038655	0.00372509253583614	0.00372508502621602	0.00372509248473253	0.00372511036388937	0.00372512369618415	0.00372511789104423	0.00372509261107583	0.00372506740809349	0.00372507005352914	0.00372511017450335	0.00372515777855898	0.00372515609801609	0.00372508186489545	0.00372500953441359	0.00372506488296033	0.00372520175261599	0.00372512407675905	0.00372496746091079	0.00372528527451878	0.00372491688175137	0.00372537238155649	0.00372503922129581	0.00372486569471613	0.00372503922129581	0.00372537238155649	0.00372491688175137	0.00372528527451877	0.00372496746091079	0.00372512407675905	0.00372520175261599	0.00372506488296033	0.00372500953441359	0.00372508186489545	0.00372515609801609	0.00372515777855898	0.00372511017450335	0.00372507005352914	0.00372506740809349	0.00372509261107583	0.00372511789104423
flux1:	0.651660628019325	0.003927390209656	0.00392737376581509	0.00392736549826081	0.00392737021397712	0.00392738390305428	0.00392739651143928	0.00392739889751028	0.00392738946800601	0.00392737580533043	0.00392736954751414	0.00392737737744033	0.00392739440551577	0.0039274058394162	0.00392739787111481	0.00392737137068806	0.00392734697910293	0.00392735263227052	0.00392739654489925	0.00392744595154702	0.00392744166747599	0.00392736123810628	0.00392728471548109	0.00392734399215492	0.00392748865021824	0.00392740739425177	0.00392724488722756	0.00392758029170839	0.00392719044912927	0.0039276694503886	0.00392731653459496	0.00392713275825449	0.00392731653459496	0.0039276694503886	0.00392719044912927	0.00392758029170839	0.00392724488722756	0.00392740739425177	0.00392748865021824	0.00392734399215492	0.00392728471548109	0.00392736123810628	0.00392744166747599	0.00392744595154702	0.00392739654489925	0.00392735263227052	0.00392734697910293	0.00392737137068806	0.00392739787111481
flux1:	0.651923076923078	0.00413700210139635	0.0041369860159512	0.00413697714733505	0.00413698060359922	0.00413699296692181	0.00413700479600253	0.00413700732301086	0.00413699893661	0.0041369868050475	0.00413698189390864	0.00413699019976071	0.00413700642956808	0.00413701593627523	0.00413700571547106	0.00413697790533135	0.00413695429734685	0.00413696300950173	0.0041370107982274	0.00413706204344605	0.00413705509671701	0.00413696837490321	0.0041368876762959	0.00413695107849285	0.00413710364746143	0.00413701847464043	0.00413684984100376	0.00413720344169668	0.00413679141067258	0.00413729492851376	0.0041369216594299	0.00413672729838645	0.0041369216594299	0.00413729492851376	0.00413679141067258	0.00413720344169668	0.00413684984100377	0.00413701847464043	0.00413710364746143	0.00413695107849286	0.0041368876762959	0.00413696837490321	0.00413705509671701	0.00413706204344605	0.0041370107982274	0.00413696300950174	0.00413695429734684	0.00413697790533135	0.00413700571547106
flux1:	0.652185525826831	0.00435395264864729	0.00435393707452252	0.00435392777641393	0.00435393007403763	0.0043539410904555	0.00435395201063805	0.004353954510978	0.0043539470513272	0.00435393644578688	0.00435393298613948	0.00435394192155699	0.00435395746973769	0.00435396506744854	0.00435395251196946	0.00435392326682902	0.00435390035293219	0.00435391211761277	0.0043539638409311	0.00435401697974121	0.00435400736795704	0.00435391432635472	0.00435382951426342	0.00435389723473582	0.00435405777921736	0.00435396827758008	0.00435379323600726	0.00435416562959544	0.00435373070769196	0.00435425982910439	0.0043538656697153	0.00435366041232207	0.0043538656697153	0.00435425982910439	0.00435373070769196	0.00435416562959544	0.00435379323600726	0.00435396827758008	0.00435405777921736	0.00435389723473582	0.00435382951426343	0.00435391432635473	0.00435400736795704	0.00435401697974121	0.0043539638409311	0.00435391211761277	0.00435390035293219	0.00435392326682902	0.00435395251196947
flux1:	0.652447974730585	0.00457823339352871	0.00457821853025741	0.00457820904089772	0.00457821033419204	0.00457821999621554	0.00457822984493346	0.00457823208780128	0.00457822537647661	0.00457821626158363	0.00457821437454475	0.0045782241478402	0.00457823919713026	0.00457824494929313	0.00457822997954422	0.00457819913295207	0.00457817675852739	0.00457819151117803	0.00457824720413871	0.00457830231472395	0.00457829009620528	0.00457819077853058	0.00457810196117452	0.00457817418468357	0.00457834270724503	0.00457824838769227	0.00457806661111603	0.00457845838500333	0.00457799991020417	0.00457855579420033	0.00457814027189496	0.00457792383141592	0.00457814027189496	0.00457855579420033	0.00457799991020417	0.00457845838500333	0.00457806661111604	0.00457824838769226	0.00457834270724503	0.00457817418468357	0.00457810196117452	0.00457819077853058	0.00457829009620528	0.00457830231472395	0.0045782472041387	0.00457819151117803	0.00457817675852739	0.00457819913295208	0.00457822997954422
flux1:	0.652710423634338	0.00480981552558616	0.00480980162603696	0.00480979225157195	0.00480979274384798	0.00480980104998305	0.00480980962479086	0.00480981131330164	0.00480980511200982	0.00480979742790669	0.00480979725720709	0.00480980813513897	0.00480982293407695	0.00480982694561141	0.00480980947947457	0.00480977681991582	0.00480975476416197	0.00480977238395151	0.00480983206165195	0.00480988924880269	0.00480987454460029	0.00480976906557847	0.00480967639486304	0.00480975329496083	0.00480992973360144	0.00480983003028122	0.00480964114776924	0.00481005287969903	0.00480957023350652	0.00481015410900394	0.00480971681735722	0.00480948893284283	0.00480971681735722	0.00481015410900394	0.00480957023350652	0.00481005287969903	0.00480964114776923	0.00480983003028123	0.00480992973360144	0.00480975329496083	0.00480967639486305	0.00480976906557847	0.00480987454460029	0.00480988924880269	0.00480983206165195	0.00480977238395151	0.00480975476416197	0.00480977681991582	0.00480980947947457
flux1:	0.652972872538091	0.00504864894190394	0.00504863631697666	0.00504862742954191	0.00504862736593863	0.00504863431212945	0.00504864136506794	0.00504864213611257	0.00504863615170201	0.0050486298213402	0.00504863153911078	0.0050486438484358	0.00504865870829892	0.00504866111987545	0.00504864106743304	0.00504860633605526	0.00504858431348397	0.0050486046273673	0.00504866828925687	0.00504872768682715	0.00504871068046915	0.0050485992233697	0.00504850289147133	0.00504858462760803	0.00504876885511427	0.00504866312831692	0.00504846672876157	0.0050488989866158	0.00504839159585603	0.00504900475707325	0.00504854535557792	0.00504830579193702	0.00504854535557792	0.00504900475707325	0.00504839159585603	0.0050488989866158	0.00504846672876157	0.00504866312831692	0.00504876885511427	0.00504858462760803	0.00504850289147133	0.0050485992233697	0.00504871068046915	0.00504872768682715	0.00504866828925687	0.0050486046273673	0.00504858431348397	0.00504860633605527	0.00504864106743304
flux1:	0.653235321441844	0.00529466135534033	0.00529465037602425	0.00529464240845928	0.00529464206633575	0.00529464763706435	0.0052946528708771	0.00529465229805367	0.00529464619028903	0.00529464112783827	0.00529464493937454	0.00529465906579944	0.00529467435466912	0.00529467533524791	0.00529465259370726	0.00529461548403891	0.00529459314874635	0.00529461593772075	0.00529468357247838	0.00529474534455579	0.00529472627930425	0.00529460909099557	0.00529450932566484	0.00529459604082348	0.00529478786621567	0.00529467540790908	0.00529447104554208	0.00529492438724332	0.00529439172443249	0.00529503552366217	0.00529455373530372	0.00529430228253187	0.00529455373530372	0.00529503552366217	0.00529439172443249	0.00529492438724332	0.00529447104554208	0.00529467540790909	0.00529478786621567	0.00529459604082348	0.00529450932566484	0.00529460909099557	0.00529472627930425	0.00529474534455579	0.00529468357247838	0.00529461593772075	0.00529459314874635	0.00529461548403891	0.00529465259370726
flux1:	0.653497770345598	0.0055477574579179	0.00554774855420228	0.00554774199134325	0.00554774166863177	0.00554774582829691	0.00554774889503276	0.00554774649485636	0.00554773988676175	0.00554773600667114	0.00554774215368253	0.00554775853792611	0.00554777467191175	0.00554777440984107	0.00554774885906298	0.00554770901903311	0.00554768597182942	0.0055477109792373	0.00554778256993882	0.00554784691045451	0.00554782608392705	0.00554770346747822	0.00554760052621911	0.00554769234527635	0.00554789151749441	0.00554777155954211	0.00554755876122061	0.00554803373464548	0.00554747531681952	0.00554815115452149	0.00554764676116164	0.00554738323271647	0.00554764676116164	0.00554815115452148	0.00554747531681952	0.00554803373464548	0.00554755876122061	0.00554777155954211	0.00554789151749441	0.00554769234527635	0.0055476005262191	0.00554770346747823	0.00554782608392706	0.00554784691045451	0.00554778256993882	0.0055477109792373	0.00554768597182942	0.00554770901903311	0.00554774885906298
flux1:	0.653760219249351	0.0058078181464214	0.00580781180268664	0.00580780716937731	0.00580780717144363	0.00580780985667885	0.00580781035913329	0.00580780560057248	0.005807798091001	0.00580779531717503	0.00580780407905873	0.00580782320985097	0.00580784064163786	0.00580783933470288	0.00580781083374189	0.00580776787023185	0.00580774366859622	0.00580777061022746	0.00580784613948555	0.00580791327003546	0.00580789102614515	0.00580776333110123	0.00580765749443827	0.0058077545234344	0.00580796073733612	0.0058078324623445	0.00580761073648627	0.00580810787929128	0.005807523265252	0.00580823257749896	0.00580770541311226	0.00580742964345698	0.00580770541311225	0.00580823257749896	0.005807523265252	0.00580810787929128	0.00580761073648627	0.0058078324623445	0.00580796073733612	0.0058077545234344	0.00580765749443827	0.00580776333110123	0.00580789102614515	0.00580791327003546	0.00580784613948554	0.00580777061022746	0.00580774366859622	0.00580776787023185	0.00580781083374189
flux1:	0.654022668153104	0.00607469981723288	0.0060746965639265	0.00607469441008547	0.0060746950357665	0.00607469614935613	0.00607469364568588	0.00607468596290385	0.00607467714085031	0.00607467541535813	0.0060746871081036	0.00607470951208462	0.00607472871711016	0.00607472656199848	0.006074694947043	0.00607464843310312	0.00607462260380547	0.00607465117945879	0.00607473063420075	0.00607480079991093	0.00607477751818433	0.0060746451287425	0.00607453669283475	0.00607463901931003	0.00607485192397011	0.00607471447861093	0.00607448332558743	0.00607500316484234	0.00607439195083313	0.00607513619423768	0.00607458613612975	0.00607429797749889	0.00607458613612975	0.00607513619423768	0.00607439195083313	0.00607500316484234	0.00607448332558743	0.00607471447861093	0.00607485192397011	0.00607463901931003	0.00607453669283475	0.0060746451287425	0.00607477751818433	0.00607480079991093	0.00607473063420075	0.00607465117945879	0.00607462260380547	0.00607464843310311	0.006074694947043
flux1:	0.654285117056858	0.0063482337373822	0.00634823413898812	0.00634823502226415	0.00634823654984671	0.00634823595685419	0.00634822996854819	0.00634821877654645	0.00634820823659952	0.00634820752732431	0.00634822249974859	0.00634824872838241	0.00634827018907753	0.00634826737078169	0.00634823245483861	0.006348181939586	0.00634815399368718	0.00634818389976818	0.00634826727531616	0.00634834073866132	0.00634831682110939	0.00634818014252134	0.00634806941141933	0.00634817710593561	0.00634839631514194	0.00634824882569252	0.00634800774942294	0.00634855080094994	0.00634791261483802	0.00634869324918796	0.00634812020740804	0.00634781952588352	0.00634812020740804	0.00634869324918795	0.00634791261483802	0.00634855080094994	0.00634800774942294	0.00634824882569252	0.00634839631514194	0.00634817710593561	0.00634806941141933	0.00634818014252135	0.00634831682110939	0.00634834073866132	0.00634826727531616	0.00634818389976818	0.00634815399368718	0.006348181939586	0.0063482324548386
flux1:	0.654547565960611	0.00662822549869257	0.00662823013822596	0.00662823460494911	0.00662823727890426	0.00662823480553822	0.00662822482875196	0.00662820954143779	0.00662819689967086	0.00662819720632888	0.0066282158334676	0.0066282464472437	0.00662827063589698	0.00662826731760365	0.0066282288922023	0.00662817391328868	0.00662814336310496	0.00662817430577177	0.0066282616089082	0.00662833864148303	0.00662831449731653	0.00662817394093226	0.00662806121879863	0.00662817433771746	0.00662839944246393	0.00662824103220769	0.00662798955263829	0.00662855631996151	0.00662789081407087	0.00662870928299871	0.00662811318824227	0.00662779985925901	0.00662811318824227	0.00662870928299871	0.00662789081407088	0.00662855631996151	0.00662798955263829	0.00662824103220769	0.00662839944246393	0.00662817433771746	0.00662806121879863	0.00662817394093226	0.00662831449731653	0.00662833864148303	0.0066282616089082	0.00662817430577178	0.00662814336310497	0.00662817391328868	0.0066282288922023
flux1:	0.654810014864364	0.00691445456176912	0.00691446402225701	0.00691447258753997	0.00691447660683112	0.00691447204244572	0.00691445756251118	0.0069144376125456	0.00691442252208319	0.006914423880102	0.00691444655372548	0.00691448210408137	0.00691450946498288	0.00691450577899842	0.00691446361809848	0.00691440371650017	0.00691437009400173	0.00691440180232118	0.00691449305306074	0.00691457392540356	0.00691454995399884	0.00691440592144526	0.00691429150507084	0.00691441009460172	0.00691464067728022	0.0069144704853159	0.00691420815141926	0.00691479912424276	0.0069141059670487	0.00691496367715491	0.00691434446752898	0.00691401837096019	0.00691434446752898	0.00691496367715491	0.0069141059670487	0.00691479912424276	0.00691420815141926	0.0069144704853159	0.00691464067728022	0.00691441009460172	0.00691429150507084	0.00691440592144526	0.00691454995399884	0.00691457392540355	0.00691449305306074	0.00691440180232118	0.00691437009400172	0.00691440371650017	0.00691446361809848
flux1:	0.655072463768117	0.00720667389638888	0.00720668874001631	0.00720670186796641	0.00720670737670225	0.00720670047916036	0.00720668098788352	0.00720665584752393	0.00720663801299727	0.00720664049483852	0.00720666761122536	0.00720670862077349	0.00720673955236836	0.00720673559260085	0.00720668945877638	0.00720662419552275	0.0072065870715351	0.00720661931009004	0.00720671454193516	0.0072067995116088	0.00720677608423614	0.00720662895128591	0.00720651312322812	0.00720663722469653	0.00720687287459685	0.00720669007552292	0.00720641647841201	0.00720703213056401	0.00720631099752504	0.00720720929645972	0.00720656690355311	0.00720622791855038	0.00720656690355311	0.00720720929645972	0.00720631099752504	0.007207032130564	0.00720641647841201	0.00720669007552292	0.00720687287459685	0.00720663722469653	0.00720651312322812	0.00720662895128591	0.00720677608423614	0.0072067995116088	0.00720671454193516	0.00720661931009004	0.0072065870715351	0.00720662419552275	0.00720668945877637
flux1:	0.655334912671871	0.00750460972461372	0.00750463047041122	0.00750464855546743	0.00750465563657109	0.00750464614100394	0.0075046211561647	0.00750459035820882	0.00750456954833409	0.00750457326197496	0.00750460520724405	0.00750465214901901	0.00750468698684198	0.00750468280329878	0.00750463245614555	0.00750456143047138	0.00750452043397099	0.00750455301435978	0.00750465227289042	0.00750474157113275	0.00750471901205183	0.00750456911277996	0.00750445213543006	0.00750458179164602	0.00750482212128762	0.00750462594515957	0.00750434073088786	0.00750498151769256	0.00750423208155493	0.00750517223563563	0.00750450657039092	0.00750415457017654	0.00750450657039093	0.00750517223563563	0.00750423208155493	0.00750498151769256	0.00750434073088786	0.00750462594515958	0.00750482212128762	0.00750458179164602	0.00750445213543006	0.00750456911277996	0.00750471901205183	0.00750474157113275	0.00750465227289043	0.00750455301435978	0.007504520433971	0.00750456143047138	0.00750463245614555
flux1:	0.655597361575624	0.00780796137265599	0.00780798847376107	0.00780801182416844	0.00780802049658582	0.00780800812736704	0.00780797721365815	0.00780794037152855	0.00780791642910637	0.00780792151354793	0.0078079586470207	0.0078080119235694	0.00780805092473495	0.0078080465204048	0.00780799172698274	0.00780791459527307	0.0078078694320162	0.0078079022227154	0.00780800556245133	0.00780809937980994	0.00780807794741143	0.00780792555925608	0.00780780767010594	0.00780794293264359	0.00780818759438917	0.00780797734629991	0.00780768022790904	0.00780834658297624	0.00780756850393648	0.00780855167593688	0.00780786261486393	0.00780749746168725	0.00780786261486393	0.00780855167593688	0.00780756850393647	0.00780834658297624	0.00780768022790904	0.00780797734629991	0.00780818759438917	0.00780794293264359	0.00780780767010594	0.00780792555925608	0.00780807794741143	0.00780809937980994	0.00780800556245133	0.0078079022227154	0.0078078694320162	0.00780791459527307	0.00780799172698274
flux1:	0.655859810479377	0.00811640123716219	0.00811643505879463	0.00811646388316324	0.00811647410294212	0.00811645858847372	0.00811642137896459	0.00811637820495453	0.00811635105369765	0.00811635767154561	0.00811640030776621	0.00811646023097673	0.00811650356096406	0.00811649889133779	0.00811643943832307	0.00811635593312256	0.00811630640282749	0.00811633933694378	0.00811644681651472	0.00811654528797381	0.00811652515669636	0.00811637048703508	0.00811625189536273	0.00811639283249406	0.00811664153483848	0.00811641661344432	0.00811610738182828	0.00811679971328235	0.00811599262943412	0.00811701985721455	0.00811630722950778	0.00811592876998558	0.00811630722950778	0.00811701985721455	0.00811599262943412	0.00811679971328235	0.00811610738182828	0.00811641661344432	0.00811664153483848	0.00811639283249406	0.00811625189536274	0.00811637048703508	0.00811652515669636	0.00811654528797381	0.00811644681651472	0.00811633933694378	0.00811630640282749	0.00811635593312256	0.00811643943832307
flux1:	0.65612225938313	0.00842957487115719	0.00842961567049161	0.00842965006826184	0.00842966173360888	0.00842964282330109	0.00842959904040336	0.00842954936113943	0.00842951900888506	0.00842952733623246	0.00842957572641201	0.00842964249900868	0.00842969022140696	0.0084296851967525	0.00842962090384292	0.00842953085213145	0.00842947686344884	0.00842950994396791	0.00842962161973156	0.00842972480991565	0.00842970605369104	0.00842954922851101	0.00842943011364226	0.00842957681860421	0.00842982934149608	0.00842958925580923	0.00842926778898759	0.00842998647519191	0.00842914999370801	0.00843022217037544	0.00842948574650123	0.00842909380756179	0.00842948574650123	0.00843022217037543	0.00842914999370801	0.00842998647519192	0.00842926778898759	0.00842958925580922	0.00842982934149608	0.00842957681860421	0.00842943011364226	0.00842954922851101	0.00842970605369103	0.00842972480991565	0.00842962161973156	0.00842950994396792	0.00842947686344884	0.00842953085213145	0.00842962090384292
flux1:	0.656384708286884	0.00874710119438565	0.00874714910348188	0.00874718905993459	0.00874720202011055	0.00874717950274466	0.00874712897759691	0.00874707274586222	0.0087470392839074	0.00874704949793654	0.00874710381169193	0.0087471775113124	0.0087472295810789	0.00874722407143704	0.00874715480543508	0.00874705814533548	0.00874699972789136	0.008747033030135	0.00874714894848444	0.00874725683758335	0.00874723941555509	0.00874708047073943	0.00874696098196749	0.00874711358118977	0.00874736978972878	0.00874711417352069	0.00874678044395576	0.0087475258288208	0.00874665951833295	0.00874777737460673	0.00874701685691013	0.00874661124255389	0.00874701685691013	0.00874777737460673	0.00874665951833295	0.0087475258288208	0.00874678044395576	0.00874711417352069	0.00874736978972878	0.00874711358118977	0.0087469609819675	0.00874708047073943	0.00874723941555509	0.00874725683758335	0.00874714894848444	0.008747033030135	0.00874699972789136	0.00874705814533548	0.00874715480543508
flux1:	0.656647157190637	0.00906857283221871	0.00906862784507332	0.00906867323129125	0.00906868729895196	0.00906866102145674	0.00906860371064384	0.00906854101284662	0.00906850461135245	0.00906851687624571	0.0090685771845724	0.00906865775128335	0.00906871401192076	0.00906870785462888	0.00906863354353039	0.00906853033861312	0.00906846765149533	0.00906850132262053	0.009068621511323	0.00906873398241224	0.00906871772763474	0.00906855660330361	0.00906843686147025	0.0090685955223494	0.00906885537821523	0.00906858400142576	0.00906823808107422	0.00906901046907084	0.00906811385370187	0.00906927794312858	0.00906849295896875	0.00906807344804001	0.00906849295896875	0.00906927794312859	0.00906811385370188	0.00906901046907084	0.00906823808107422	0.00906858400142576	0.00906885537821523	0.0090685955223494	0.00906843686147025	0.00906855660330361	0.00906871772763474	0.00906873398241225	0.009068621511323	0.00906850132262053	0.00906846765149532	0.00906853033861313	0.00906863354353039
flux1:	0.65690960609439	0.00939355658663403	0.0093936185512507	0.00939366912916757	0.00939368409551533	0.00939365398107575	0.00939358997965699	0.00939352103841703	0.00939348193804918	0.00939349638995209	0.00939356265039033	0.00939364987839093	0.00939371006327776	0.00939370307267403	0.00939362371902077	0.00939351416941059	0.00939344750558846	0.00939348176109631	0.00939360622009107	0.00939372304852825	0.00939370766028138	0.00939354419852312	0.00939342429917985	0.00939358923696104	0.0093938528069689	0.00939356558359218	0.00939320764645374	0.0093940072974812	0.00939307985295809	0.00939429054055734	0.00939348063842181	0.0093930469835619	0.00939348063842181	0.00939429054055734	0.0093930798529581	0.0093940072974812	0.00939320764645374	0.00939356558359218	0.0093938528069689	0.00939358923696105	0.00939342429917985	0.00939354419852313	0.00939370766028138	0.00939372304852825	0.00939360622009108	0.00939348176109632	0.00939344750558845	0.00939351416941059	0.00939362371902077
flux1:	0.657172054998143	0.00972159404205489	0.00972166265820035	0.00972171809058199	0.00972173374247214	0.00972169980683608	0.00972162935677846	0.00972155452833171	0.00972151302852531	0.00972152976042335	0.00972160180534847	0.00972169533946188	0.0097217590773752	0.00972175105619094	0.00972166674891025	0.00972155119848011	0.00972148098479463	0.00972151610215983	0.00972164479431324	0.00972176563986275	0.00972175068011467	0.00972158462631945	0.00972146464430606	0.0097216361276272	0.00972190358887072	0.00972160058088964	0.0097212309028975	0.00972205802717951	0.00972109917941219	0.00972235663424998	0.00972152128321569	0.00972107321113587	0.00972152128321569	0.00972235663424998	0.00972109917941219	0.00972205802717951	0.0097212309028975	0.00972160058088964	0.00972190358887073	0.0097216361276272	0.00972146464430606	0.00972158462631945	0.00972175068011468	0.00972176563986275	0.00972164479431324	0.00972151610215982	0.00972148098479464	0.00972155119848012	0.00972166674891024
flux1:	0.657434503901897	0.0100522023080278	0.0100522771310556	0.0100523369959603	0.0100523531339317	0.0100523154987915	0.0100522389920841	0.0100521587584593	0.0100521152029088	0.010052134250354	0.0100522117792399	0.0100523111166024	0.0100523779412711	0.0100523686930937	0.0100522796170525	0.0100521585561093	0.0100520853486433	0.0100521216583145	0.0100522545006795	0.0100523789029589	0.010052363797379	0.0100521948052511	0.0100520748004503	0.0100522531551178	0.0100525247962532	0.0100522062133169	0.0100518251695063	0.0100526799227056	0.0100516890491517	0.0100529932412304	0.010052131834041	0.0100516690472121	0.010052131834041	0.0100529932412304	0.0100516890491517	0.0100526799227056	0.0100518251695063	0.0100522062133169	0.0100525247962532	0.0100522531551178	0.0100520748004503	0.0100521948052511	0.010052363797379	0.0100523789029589	0.0100522545006795	0.0100521216583145	0.0100520853486433	0.0100521585561093	0.0100522796170525
flux1:	0.65769695280565	0.0103848748998572	0.0103849553506586	0.0103850191596406	0.0103850356157153	0.0103849945181219	0.0103849124940785	0.0103848274502712	0.0103847822104286	0.0103848035390786	0.0103848861154506	0.0103849906125883	0.0103850599759104	0.0103850493180046	0.0103849557605497	0.0103848298235717	0.0103847542983973	0.0103847921725535	0.0103849290287017	0.0103850564064524	0.0103850404502202	0.0103848680904005	0.0103847481143613	0.0103849337249619	0.010385209943304	0.0103848761379824	0.0103844841969705	0.0103853666757206	0.0103843431097771	0.0103856938115015	0.0103848056714149	0.0103843278512265	0.0103848056714149	0.0103856938115015	0.010384343109777	0.0103853666757206	0.0103844841969705	0.0103848761379824	0.010385209943304	0.0103849337249619	0.0103847481143613	0.0103848680904005	0.0103850404502202	0.0103850564064524	0.0103849290287017	0.0103847921725535	0.0103847542983973	0.0103848298235717	0.0103849557605497
flux1:	0.657959401709403	0.0107190827573836	0.0107191681381819	0.0107192353572496	0.0107192520112914	0.010719207808207	0.0107191209447393	0.0107190317813753	0.0107189852388889	0.0107190087347907	0.0107190957884022	0.0107192046736454	0.0107192759620125	0.0107192637377258	0.0107191660915695	0.0107190360497432	0.0107189589892384	0.0107189988288037	0.0107191395027933	0.0107192691573555	0.0107192515258383	0.0107190752979224	0.010718955400989	0.01071914871	0.0107194300042383	0.0107190814628401	0.010718679178749	0.0107195894168021	0.0107185324553686	0.0107199292477025	0.0107190136391373	0.0107185204505283	0.0107190136391373	0.0107199292477025	0.0107185324553686	0.0107195894168021	0.010718679178749	0.0107190814628401	0.0107194300042383	0.01071914871	0.010718955400989	0.0107190752979224	0.0107192515258383	0.0107192691573555	0.0107191395027933	0.0107189988288037	0.0107189589892384	0.0107190360497432	0.0107191660915695
flux1:	0.658221850613157	0.0110542754011225	0.0110543649164839	0.0110544349886246	0.011054451782064	0.011054404949371	0.0110543140483144	0.0110542215305487	0.0110541740596727	0.0110541995231364	0.0110542903576842	0.0110544027486165	0.0110544753016214	0.0110544613915799	0.0110543601535184	0.0110542269020282	0.0110541491771534	0.0110541913976691	0.0110543356301715	0.0110544667533985	0.0110544465175813	0.011054265865176	0.0110541461037228	0.0110543476078603	0.0110546345663586	0.0110542718954605	0.0110538598975102	0.0110547978626901	0.0110537067769396	0.011055149060212	0.0110542052030844	0.0110536963005953	0.0110542052030844	0.011055149060212	0.0110537067769395	0.0110547978626901	0.0110538598975102	0.0110542718954605	0.0110546345663586	0.0110543476078603	0.0110541461037228	0.011054265865176	0.0110544465175813	0.0110544667533985	0.0110543356301715	0.0110541913976691	0.0110541491771534	0.0110542269020282	0.0110543601535184
flux1:	0.65848429951691	0.0113898822239682	0.0113899750060809	0.0113900473740281	0.0113900643198539	0.0113900154454075	0.0113899214122927	0.0113898263559119	0.0113897783069581	0.0113898054507232	0.011389899257163	0.0113900141825581	0.011390087313223	0.0113900716445499	0.0113899674096645	0.0113898319499177	0.0113897544990213	0.0113897995160443	0.0113899469830859	0.0113900786697609	0.011390054816124	0.0113898691444553	0.0113897495878078	0.0113899598314503	0.011390253116257	0.011389877025254	0.0113894560053422	0.0113904215974704	0.011389295646746	0.0113907826559013	0.0113898097434101	0.0113892847785531	0.0113898097434101	0.0113907826559013	0.011389295646746	0.0113904215974704	0.0113894560053422	0.0113898770252539	0.011390253116257	0.0113899598314503	0.0113897495878078	0.0113898691444553	0.011390054816124	0.0113900786697609	0.0113899469830859	0.0113897995160443	0.0113897544990213	0.0113898319499177	0.0113899674096645
flux1:	0.658746748420663	0.0117253139156426	0.0117254090526395	0.0117254831804989	0.0117255003685885	0.0117254501392048	0.0117253539581788	0.0117252572040472	0.0117252088889309	0.0117252373411361	0.0117253332163872	0.0117254496418564	0.0117255226574267	0.0117255052102843	0.0117253986614712	0.0117252620786644	0.0117251858835572	0.0117252340982879	0.0117253844129641	0.0117255156776003	0.0117254871319493	0.0117252958274183	0.0117251765640467	0.0117253961296827	0.0117256964565523	0.0117253077366925	0.0117248784353567	0.0117258714852907	0.0117247099339266	0.0117262407578519	0.0117252379773297	0.0117246966071196	0.0117252379773297	0.0117262407578519	0.0117247099339266	0.0117258714852907	0.0117248784353567	0.0117253077366925	0.0117256964565523	0.0117253961296827	0.0117251765640467	0.0117252958274183	0.0117254871319493	0.0117255156776003	0.0117253844129641	0.0117252340982879	0.0117251858835572	0.0117252620786644	0.0117253986614712
flux1:	0.659009197324416	0.0120599640160288	0.0120600605819131	0.0120601359742932	0.0120601535713911	0.0120601027539996	0.0120600054588779	0.0120599078469868	0.0120598595278324	0.0120598888400614	0.0120599858106162	0.0120601026669882	0.0120601748892884	0.0120601557001613	0.0120600475930511	0.0120599110297084	0.0120598370898783	0.0120598888757256	0.0120600415931189	0.0120601713908324	0.0120601370454101	0.0120599394964043	0.0120598206389968	0.0120600501347709	0.012060358249663	0.0120599577501802	0.0120595209414022	0.0120605412112862	0.0120593433480244	0.012060916952427	0.0120598835087528	0.0120593254051962	0.0120598835087528	0.012060916952427	0.0120593433480244	0.0120605412112862	0.0120595209414022	0.0120599577501802	0.012060358249663	0.0120600501347709	0.0120598206389968	0.0120599394964043	0.0120601370454101	0.0120601713908324	0.0120600415931189	0.0120598888757256	0.0120598370898783	0.0120599110297084	0.0120600475930511
flux1:	0.65927164622817	0.0123932105925076	0.0123933076771068	0.0123933838945108	0.0123934021384582	0.0123933515559875	0.0123932541986613	0.0123931565430883	0.0123931084247144	0.0123931380851282	0.0123932351348105	0.0123933513481075	0.0123934221324642	0.0123934012937534	0.0123932924373098	0.0123931570636258	0.0123930863695671	0.0123931420603201	0.0123932966857089	0.0123934239366639	0.0123933826797174	0.0123931782979194	0.0123930599869917	0.0123933000315518	0.0123936166842365	0.0123932052863161	0.0123927617616782	0.012393808946459	0.0123925741060205	0.0123941893591877	0.012393124500136	0.0123925493604274	0.012393124500136	0.0123941893591877	0.0123925741060205	0.012393808946459	0.0123927617616782	0.0123932052863161	0.0123936166842365	0.0123933000315518	0.0123930599869917	0.0123931782979194	0.0123933826797174	0.0123934239366639	0.0123932966857089	0.0123931420603201	0.0123930863695671	0.0123931570636258	0.0123932924373098
flux1:	0.659534095131923	0.0127244180354178	0.0127245147727478	0.012724591442182	0.0127246106303422	0.0127245611332317	0.0127244647508371	0.0127243678168991	0.0127243200437991	0.0127243494950749	0.0127244455959536	0.0127245601177223	0.0127246288695167	0.0127246065252032	0.0127244977585194	0.0127243647405177	0.0127242982472048	0.0127243581274094	0.0127245141276934	0.0127246377444365	0.0127245884912833	0.0127243767326872	0.0127242591384496	0.0127245103434332	0.0127248362589733	0.0127244148483947	0.0127239654011246	0.0127250391313349	0.0127237667175902	0.0127254224182324	0.0127243254610407	0.0127237330181828	0.0127243254610406	0.0127254224182324	0.0127237667175902	0.0127250391313349	0.0127239654011246	0.0127244148483947	0.0127248362589733	0.0127245103434331	0.0127242591384496	0.0127243767326872	0.0127245884912833	0.0127246377444365	0.0127245141276934	0.0127243581274094	0.0127242982472048	0.0127243647405177	0.0127244977585194
flux1:	0.659796544035676	0.0130529389648041	0.0130530345582796	0.0130531113783061	0.0130531318504844	0.0130530842850098	0.0130529898673759	0.0130528943521607	0.0130528470103445	0.0130528756718619	0.0130529698171176	0.0130530816538242	0.0130531478418519	0.0130531241792009	0.0130530163452303	0.0130528868118812	0.0130528254134303	0.0130528897114654	0.013053046529563	0.013053165446406	0.0130531071709495	0.0130528875557936	0.0130527708780807	0.0130530338287027	0.0130533696777077	0.0130529391170778	0.0130524845265287	0.0130535843722829	0.013052273882376	0.0130539687886556	0.0130528391470127	0.0130522291805466	0.0130528391470127	0.0130539687886556	0.013052273882376	0.0130535843722829	0.0130524845265287	0.0130529391170778	0.0130533696777077	0.0130530338287027	0.0130527708780807	0.0130528875557936	0.0130531071709495	0.013053165446406	0.013053046529563	0.0130528897114654	0.0130528254134303	0.0130528868118812	0.0130530163452303
flux1:	0.660058992939429	0.0133781162407162	0.0133782099837952	0.0133782867235879	0.0133783088401097	0.0133782640149477	0.013378172473873	0.0133780789911632	0.0133780321149441	0.0133780594083831	0.0133781506457777	0.0133782588859936	0.0133783220519675	0.0133782972894701	0.0133781912066211	0.0133780662171592	0.0133780107236836	0.0133780796078956	0.0133782366797008	0.0133783498831726	0.0133782816487626	0.0133780537796223	0.0133779382457887	0.0133782134801126	0.0133785598487477	0.0133781209502857	0.0133776619673833	0.0133787874434738	0.0133774384921771	0.0133791713509496	0.0133780085615614	0.0133773809080752	0.0133780085615614	0.0133791713509496	0.0133774384921771	0.0133787874434738	0.0133776619673833	0.0133781209502857	0.0133785598487477	0.0133782134801126	0.0133779382457887	0.0133780537796223	0.0133782816487626	0.0133783498831726	0.0133782366797008	0.0133780796078956	0.0133780107236836	0.0133780662171592	0.0133781912066211
flux1:	0.660321441843183	0.0136992850684841	0.0136993763595833	0.0136994528519198	0.0136994769678657	0.0136994356204924	0.013699347762345	0.0136992568327171	0.013699210416224	0.013699235793499	0.0136993232580068	0.013699427096193	0.0136994868599293	0.0136994612319056	0.0136993576645935	0.013699238177307	0.0136991892948883	0.0136992628729858	0.0136994196463142	0.0136995262056062	0.0136994471941278	0.0136992107714812	0.0136990966322721	0.0136993846198414	0.0136997419806394	0.0136992954804778	0.013698832814633	0.0136999833865588	0.0136985957300835	0.0137003653053377	0.0136991690532017	0.0136985236162835	0.0136991690532017	0.0137003653053377	0.0136985957300835	0.0136999833865588	0.013698832814633	0.0136992954804778	0.0136997419806394	0.0136993846198414	0.0136990966322721	0.0136992107714812	0.0136994471941278	0.0136995262056062	0.0136994196463142	0.0136992628729858	0.0136991892948883	0.013699238177307	0.0136993576645935
flux1:	0.660583890746936	0.014015775189642	0.0140158635404803	0.0140159396689978	0.0140159661058914	0.0140159288704935	0.0140158453734902	0.0140157574200831	0.0140157114329787	0.0140157344052411	0.0140158173493784	0.0140159161052218	0.0140159721652792	0.0140159459037836	0.0140158455331465	0.014015732376897	0.0140156906914654	0.0140157690132047	0.0140159249680144	0.0140160240642828	0.0140159336023933	0.0140156884370661	0.0140155759605839	0.0140158770811751	0.0140162457657121	0.0140157923006515	0.0140153266085808	0.0140165016992903	0.0140150752577497	0.0140168803572311	0.0140156504987642	0.0140149872580645	0.0140156504987642	0.0140168803572311	0.0140150752577497	0.0140165016992902	0.0140153266085808	0.0140157923006515	0.0140162457657121	0.0140158770811751	0.0140155759605839	0.0140156884370661	0.0140159336023933	0.0140160240642828	0.0140159249680144	0.0140157690132047	0.0140156906914654	0.014015732376897	0.0140158455331465
flux1:	0.660846339650689	0.0143269131484865	0.0143269981854059	0.0143270738668324	0.0143271028833053	0.0143270702618783	0.0143269916591808	0.0143269070093084	0.0143268614159075	0.0143268815822092	0.0143269594026568	0.0143270525351108	0.014327104664905	0.0143270779797685	0.014326981375818	0.0143268752254701	0.0143268411912196	0.0143269242542306	0.0143270789232909	0.0143271698766686	0.0143270674581804	0.0143268134802056	0.014326702944202	0.0143270174675025	0.0143273976419875	0.0143269377295739	0.0143264696063996	0.0143276686034813	0.0143262034812088	0.0143280429802394	0.0143267795634402	0.014326098582532	0.0143267795634402	0.0143280429802394	0.0143262034812088	0.0143276686034813	0.0143264696063996	0.0143269377295739	0.0143273976419875	0.0143270174675025	0.014326702944202	0.0143268134802056	0.0143270674581804	0.0143271698766686	0.0143270789232909	0.0143269242542306	0.0143268411912196	0.0143268752254701	0.014326981375818
flux1:	0.661108788554442	0.0146320246236668	0.0146321060819036	0.014632181244338	0.0146322130074448	0.014632185345648	0.0146321120151243	0.0146320309075641	0.0146319856882978	0.0146320027624475	0.0146320750216848	0.0146321621371168	0.0146322101767878	0.014632183234789	0.0146320908312722	0.0146319921880793	0.0146319661208432	0.0146320538792711	0.0146322068683697	0.0146322891615745	0.014632174465106	0.0146319117286766	0.0146318034115015	0.0146321314785417	0.0146325231233021	0.0146320571459978	0.014631587118909	0.0146328093819333	0.014631305884884	0.014633178746466	0.0146318820273679	0.014631183460118	0.0146318820273679	0.014633178746466	0.014631305884884	0.0146328093819333	0.014631587118909	0.0146320571459978	0.0146325231233021	0.0146321314785417	0.0146318034115015	0.0146319117286766	0.014632174465106	0.0146322891615745	0.0146322068683697	0.0146320538792711	0.0146319661208432	0.0146319921880793	0.0146320908312721
flux1:	0.661371237458196	0.0149304368136882	0.0149305145250091	0.0149305890836216	0.0149306236425338	0.014930601111678	0.0149305332728348	0.0149304558702868	0.0149304110442599	0.0149304248784131	0.0149304913202808	0.014930572174412	0.0149306160189685	0.0149305889232355	0.0149305009964278	0.0149304101742398	0.0149303922500298	0.0149304846255036	0.0149306356322406	0.0149307089297524	0.0149305818309288	0.0149303105152849	0.0149302046859155	0.0149305462930655	0.0149309491868121	0.0149304773808967	0.0149300059055551	0.0149312507732421	0.0149297094227732	0.0149316147131676	0.0149302851679354	0.0149295692631436	0.0149302851679354	0.0149316147131676	0.0149297094227732	0.0149312507732421	0.0149300059055551	0.0149304773808967	0.0149309491868121	0.0149305462930655	0.0149302046859155	0.0149303105152849	0.0149305818309288	0.0149307089297525	0.0149306356322406	0.0149304846255036	0.0149303922500299	0.0149304101742398	0.0149305009964278
flux1:	0.661633686361949	0.0152214808647897	0.0152215547393321	0.0152216285710864	0.0152216658348435	0.0152216484211089	0.0152215861393188	0.0152215125452109	0.0152214681924696	0.0152214787960834	0.0152215393544479	0.0152216138480776	0.0152216534325664	0.0152216262033713	0.0152215428559033	0.0152214599738282	0.0152214502325071	0.0152215471268037	0.0152216959570225	0.0152217601189338	0.0152216206966188	0.0152213411028775	0.0152212380105179	0.0152215929968116	0.01522200670643	0.0152215291561091	0.0152210566158739	0.0152223234127555	0.0152207449551663	0.0152226818542796	0.01522132018643	0.0152205872905401	0.01522132018643	0.0152226818542796	0.0152207449551663	0.0152223234127555	0.0152210566158739	0.0152215291561091	0.01522200670643	0.0152215929968116	0.0152212380105179	0.0152213411028775	0.0152216206966188	0.0152217601189338	0.0152216959570225	0.0152215471268037	0.0152214502325071	0.0152214599738282	0.0152215428559033
flux1:	0.661896135265702	0.0155044943293025	0.0155045643328402	0.0155046372519694	0.0155046769728178	0.0155046644744454	0.0155046076722033	0.0155045379507417	0.0155044942328109	0.0155045017857663	0.0155045565857684	0.0155046247545822	0.0155046600372149	0.0155046325953187	0.015504553745963	0.015504478727859	0.0155044770816813	0.0155045783903424	0.0155047249712948	0.0155047800611135	0.0155046285973682	0.0155043411414756	0.0155042410052719	0.0155046090437355	0.0155050329201726	0.0155045495571906	0.0155040762651304	0.0155053643073784	0.0155037497187112	0.0155057175247879	0.0155043246671626	0.015503575224909	0.0155043246671626	0.0155057175247879	0.0155037497187112	0.0155053643073784	0.0155040762651304	0.0155045495571906	0.0155050329201726	0.0155046090437355	0.0155042410052719	0.0155043411414756	0.0155046285973682	0.0155047800611135	0.0155047249712948	0.0155045783903424	0.0155044770816812	0.015504478727859	0.015504553745963
flux1:	0.662158584169456	0.0157788236423144	0.0157788897704864	0.0157789615064842	0.015779003270086	0.0157789953028865	0.0157789437774361	0.0157788779755872	0.0157788351528623	0.0157788400117946	0.0157788893635037	0.0157789513625643	0.0157789823068755	0.0157789544605152	0.0157788798406354	0.01577881242152	0.0157788186680514	0.0157789242941357	0.0157790686835735	0.0157791149694705	0.0157789519431755	0.0157786571453186	0.0157785601447518	0.0157789407383005	0.0157793739189182	0.0157788845277775	0.0157784107313246	0.0157797193314357	0.0157780698171756	0.0157800679454911	0.0157786450567752	0.015777879609693	0.0157786450567752	0.0157800679454911	0.0157780698171756	0.0157797193314357	0.0157784107313246	0.0157788845277775	0.0157793739189182	0.0157789407383005	0.0157785601447518	0.0157786571453186	0.0157789519431755	0.0157791149694705	0.0157790686835735	0.0157789242941357	0.0157788186680514	0.01577881242152	0.0157788798406354
flux1:	0.662421033073209	0.0160438266042631	0.0160438888555241	0.0160439590353304	0.01604400225879	0.0160439982698765	0.0160439517161992	0.0160438898861403	0.0160438483308333	0.0160438510280121	0.0160438954126671	0.0160439514964546	0.0160439780536425	0.0160439494901279	0.0160438786472204	0.0160438183863912	0.0160438322251214	0.0160439420922404	0.0160440844827603	0.0160441224319937	0.0160439485063113	0.0160436469772768	0.016043553243796	0.0160439457261101	0.0160443871436574	0.0160438913723427	0.0160434172603446	0.016044745730412	0.0160430627198844	0.0160450906953364	0.0160436391510911	0.0160428583338851	0.0160436391510911	0.0160450906953364	0.0160430627198844	0.016044745730412	0.0160434172603446	0.0160438913723427	0.0160443871436574	0.0160439457261101	0.016043553243796	0.0160436469772768	0.0160439485063113	0.0160441224319937	0.0160440844827603	0.0160439420922404	0.0160438322251214	0.0160438183863912	0.0160438786472204
flux1:	0.662683481976962	0.0162988748569156	0.0162989332060857	0.0162990013419521	0.016299045280209	0.0162990445694232	0.0162990026072742	0.016298944827798	0.0162989050313217	0.0162989062657708	0.0162989463151431	0.0162989968142402	0.0162990189068588	0.0162989891895615	0.0162989214980245	0.0162988677983987	0.0162988888501885	0.0162990029139875	0.0162991436321329	0.0162991738986442	0.0162989899027363	0.0162986823278228	0.0162985919382448	0.0162989954798728	0.0162994438779899	0.0162989412538947	0.016298466965729	0.0162998146190752	0.0162980997545098	0.0163001571982274	0.0162986785765885	0.0162978831114267	0.0162986785765885	0.0163001571982274	0.0162980997545098	0.0162998146190752	0.016298466965729	0.0162989412538947	0.0162994438779899	0.0162989954798728	0.0162985919382448	0.0162986823278228	0.0162989899027363	0.0162991738986442	0.0162991436321329	0.0162990029139875	0.0162988888501885	0.0162988677983987	0.0162989214980245
flux1:	0.662945930880715	0.0165433563400974	0.0165434107143865	0.0165434761986178	0.0165435199593031	0.0165435217073846	0.0165434839108316	0.0165434303062176	0.0165433928801609	0.0165433935010808	0.016543429970833	0.0165434752665156	0.0165434927746395	0.0165434613459215	0.016543396024869	0.0165433481577758	0.0165433759861611	0.0165434942434664	0.0165436337432973	0.0165436571487391	0.0165434640543798	0.0165431511755695	0.0165430641477079	0.0165434777674514	0.0165439317223869	0.0165434216729484	0.0165429473092844	0.0165443134602982	0.0165425685807085	0.0165446551910151	0.0165431512533865	0.0165423419422534	0.0165431512533865	0.0165446551910151	0.0165425685807085	0.0165443134602982	0.0165429473092844	0.0165434216729484	0.0165439317223869	0.0165434777674514	0.0165430641477079	0.0165431511755695	0.0165434640543798	0.0165436571487392	0.0165436337432973	0.0165434942434664	0.0165433759861611	0.0165433481577758	0.016543396024869
flux1:	0.663208379784469	0.016776677716475	0.0167767279757347	0.0167767900831249	0.016776832649513	0.0167768359516862	0.0167768018794614	0.0167767526344513	0.016776718304617	0.016776719287561	0.016776753025768	0.0167767935238687	0.0167768062747343	0.0167767724650946	0.0167767086027166	0.0167766657371409	0.0167766998704341	0.0167768223653868	0.0167769612164607	0.0167769787251852	0.016776777619106	0.0167764602162618	0.0167763765071629	0.0167767990885983	0.0167772570365869	0.0167767389139588	0.016776264548694	0.0167776485107842	0.0167758756309909	0.0167779911592698	0.0167764638265137	0.0167756415418211	0.0167764638265137	0.0167779911592698	0.0167758756309909	0.0167776485107842	0.016776264548694	0.0167767389139589	0.0167772570365869	0.0167767990885983	0.0167763765071629	0.0167764602162618	0.016776777619106	0.0167769787251852	0.0167769612164607	0.0167768223653868	0.0167766998704341	0.0167766657371409	0.0167767086027167
flux1:	0.663470828688222	0.0169982667516913	0.0169983126744122	0.016998370572753	0.0169984108339776	0.0169984147373248	0.0169983839622536	0.0169983393319743	0.0169983089253175	0.0169983113419408	0.0169983432541838	0.0169983793596223	0.0169983871215753	0.0169983501649904	0.016998286748661	0.0169982479837396	0.0169982879368511	0.016998414763493	0.0169985536334421	0.0169985663222264	0.0169983583751973	0.0169980372470808	0.0169979567541286	0.0169983870669211	0.016998847336454	0.0169983204453943	0.016997846138256	0.0169992472199186	0.0169974485052155	0.0169995927274241	0.0169980440522055	0.0169972097259203	0.0169980440522055	0.0169995927274241	0.0169974485052155	0.0169992472199186	0.016997846138256	0.0169983204453943	0.016998847336454	0.0169983870669211	0.0169979567541286	0.0169980372470808	0.0169983583751973	0.0169985663222264	0.0169985536334421	0.016998414763493	0.0169982879368511	0.0169982479837396	0.016998286748661
flux1:	0.663733277591975	0.017207574637184	0.0172076159134156	0.0172076686819757	0.0172077054692541	0.0172077090120258	0.0172076811478462	0.0172076414618081	0.0172076158864992	0.0172076208690437	0.0172076518816554	0.0172076839749868	0.01720768645634	0.0172076455114658	0.0172075814625243	0.0172075458619603	0.0172075911568861	0.0172077224578389	0.0172078620899772	0.0172078711134877	0.017207657547263	0.0172073334931576	0.017207256058183	0.0172076927836488	0.0172081536316783	0.0172076172597076	0.0172071430689884	0.0172085605680691	0.0172067383051959	0.017208910989946	0.0172073431260235	0.0172064977376218	0.0172073431260235	0.017208910989946	0.0172067383051959	0.0172085605680691	0.0172071430689884	0.0172076172597076	0.0172081536316783	0.0172076927836488	0.017207256058183	0.0172073334931576	0.017207657547263	0.0172078711134877	0.0172078620899772	0.0172077224578389	0.0172075911568861	0.0172075458619603	0.0172075814625243
flux1:	0.663995726495728	0.0174040782431014	0.0174041144750488	0.0174041611304395	0.017404193257682	0.0174041955085767	0.0174041702326179	0.0174041358922558	0.0174041161114807	0.0174041248134458	0.0174041558365803	0.0174041842537901	0.0174041811069244	0.0174041352835239	0.0174040694954275	0.0174040361224037	0.0174040863064174	0.0174042222674958	0.0174043634541248	0.0174043700073079	0.0174041520606428	0.017403825863322	0.0174037512797073	0.0174041930398999	0.017404652690859	0.01740410613966	0.0174036321345637	0.0174050653308848	0.0174032218961062	0.0174054227703747	0.0174038379397398	0.017402982503335	0.0174038379397398	0.0174054227703747	0.0174032218961062	0.0174050653308848	0.0174036321345637	0.01740410613966	0.017404652690859	0.0174041930398999	0.0174037512797073	0.017403825863322	0.0174041520606428	0.0174043700073079	0.0174043634541248	0.0174042222674958	0.0174040863064174	0.0174040361224037	0.0174040694954275
flux1:	0.664258175399482	0.0175872822888588	0.017587312999432	0.017587352527804	0.0175873788347092	0.0175873789301482	0.0175873560005793	0.0175873274701851	0.0175873144706636	0.0175873280253309	0.0175873599175367	0.0175873849341259	0.0175873757648774	0.0175873241545514	0.0175872555329237	0.0175872234840861	0.0175872781447993	0.0175874189856176	0.0175875625379152	0.0175875678166431	0.0175873467116157	0.0175870191223158	0.0175869471449397	0.0175873925343746	0.0175878492207749	0.017587291837751	0.0175868181098547	0.0175882662564607	0.0175864040816675	0.017588632795306	0.0175870332541518	0.0175861688051763	0.0175870332541518	0.017588632795306	0.0175864040816675	0.0175882662564607	0.0175868181098547	0.017587291837751	0.0175878492207749	0.0175873925343746	0.0175869471449397	0.0175870191223158	0.0175873467116157	0.0175875678166431	0.0175875625379152	0.0175874189856176	0.0175872781447993	0.0175872234840861	0.0175872555329237
flux1:	0.664520624303235	0.0177567214190745	0.0177567460681577	0.0177567774622629	0.0177567968578189	0.017756794035345	0.0177567733020258	0.0177567510933231	0.0177567458498485	0.0177567653284687	0.0177567988643645	0.0177568206845227	0.0177568050665921	0.0177567467766445	0.0177566742796352	0.0177566427167672	0.0177567014934014	0.0177568474542508	0.0177569941698117	0.0177569993312008	0.017756776241052	0.0177564479669995	0.0177563783247188	0.0177568259437229	0.0177572779470174	0.0177567091559263	0.0177562358293054	0.0177576981426575	0.017755819680493	0.0177580757707744	0.0177564637753169	0.0177555913571483	0.0177564637753169	0.0177580757707744	0.017755819680493	0.0177576981426575	0.0177562358293053	0.0177567091559263	0.0177572779470174	0.0177568259437229	0.0177563783247188	0.0177564479669995	0.017756776241052	0.0177569993312008	0.0177569941698117	0.0177568474542508	0.0177567014934014	0.0177566427167672	0.0177566742796352
flux1:	0.664783073206988	0.0179119621728762	0.0179119801805802	0.0179120024798939	0.0179120139841456	0.0179120076102877	0.0179119890186334	0.017911973669636	0.0179119771072019	0.0179120034786986	0.0179120393211899	0.0179120580725651	0.0179120355663884	0.0179119697554608	0.017911892432794	0.0179118606109196	0.0179119232013387	0.017912074526828	0.0179122251560652	0.0179122312799146	0.0179120072995437	0.017911678994453	0.0179116114046811	0.0179120598932586	0.0179125055836299	0.0179119249132367	0.0179114521528742	0.0179129278023915	0.0179110354914512	0.0179133183489136	0.017911696122099	0.0179108167730268	0.017911696122099	0.0179133183489136	0.0179110354914512	0.0179129278023915	0.0179114521528742	0.0179119249132367	0.01791250558363	0.0179120598932586	0.0179116114046811	0.017911678994453	0.0179120072995437	0.0179122312799146	0.0179122251560652	0.0179120745268281	0.0179119232013387	0.0179118606109196	0.017911892432794
flux1:	0.665045522110741	0.0180526048349043	0.0180526156106011	0.0180526279424618	0.0180526307244642	0.0180526203157134	0.0180526039034036	0.0180525959525665	0.0180526089078292	0.0180526430018268	0.0180526816800647	0.0180526974143196	0.0180526675895656	0.0180525935035395	0.0180525105326665	0.0180524778234947	0.0180525439867776	0.0180527009069229	0.0180528561196299	0.0180528641723997	0.0180526402925346	0.0180523125503391	0.0180522467351607	0.0180526948062152	0.018053132679974	0.0180525397897448	0.0180520678079187	0.0180535559053165	0.018051652136486	0.0180539609733118	0.0180523306734158	0.0180514454143296	0.0180523306734158	0.0180539609733118	0.018051652136486	0.0180535559053165	0.0180520678079186	0.0180525397897448	0.018053132679974	0.0180526948062152	0.0180522467351607	0.0180523125503391	0.0180526402925346	0.0180528641723997	0.01805285611963	0.0180527009069229	0.0180525439867776	0.0180524778234947	0.0180525105326664
flux1:	0.665307971014495	0.0181782851567577	0.0181782881322944	0.0181782897519018	0.0181782831619539	0.0181782683978813	0.0181782542846735	0.0181782542416555	0.018178277425574	0.018178319900418	0.0181783617944045	0.0181783744934212	0.0181783369540441	0.0181782539606452	0.0181781646785254	0.0181781305883717	0.018178200142946	0.0181783628525584	0.0181785232059745	0.0181785340086345	0.0181783110945323	0.018177984446451	0.0181779201496089	0.0181783666203556	0.0181787953337064	0.0181781900356725	0.0181777190961127	0.0181792186850233	0.0181773057699928	0.018179639592093	0.018178003284153	0.0181771131073087	0.018178003284153	0.018179639592093	0.0181773057699928	0.0181792186850233	0.0181777190961127	0.0181781900356725	0.0181787953337064	0.0181783666203556	0.0181779201496089	0.018177984446451	0.0181783110945323	0.0181785340086345	0.0181785232059745	0.0181783628525584	0.018178200142946	0.0181781305883717	0.0181781646785254
flux1:	0.665570419918248	0.0182886759381485	0.0182886706033334	0.0182886609304437	0.0182886445249891	0.0182886252529774	0.0182886136242976	0.0182886219388993	0.0182886559023891	0.0182887072195979	0.0182887525519989	0.0182887621392722	0.0182887165498678	0.0182886241704162	0.0182885280996325	0.0182884922812141	0.0182885650988079	0.0182887337361581	0.0182888996458487	0.0182889138467861	0.0182886926221268	0.0182883675370032	0.0182883045410253	0.0182887483614638	0.0182891667595159	0.0182885490355797	0.018288079455284	0.0182895895016612	0.0182876696445915	0.0182900272284566	0.0182883868593809	0.0182874927185625	0.0182883868593809	0.0182900272284566	0.0182876696445915	0.0182895895016612	0.018288079455284	0.0182885490355798	0.0182891667595159	0.0182887483614638	0.0182883045410253	0.0182883675370032	0.0182886926221268	0.0182889138467861	0.0182888996458487	0.0182887337361581	0.0182885650988079	0.0182884922812141	0.0182885280996325
flux1:	0.665832868822001	0.0183834884576485	0.0183834743959102	0.0183834530462071	0.0183834266041648	0.0183834028356884	0.0183833939210553	0.0183834109520504	0.018383456056383	0.0183835164626721	0.0183835652980288	0.0183835716544914	0.0183835177665847	0.0183834157034214	0.0183833125715706	0.0183832748293643	0.0183833508252574	0.0183835254510716	0.018383697165865	0.0183837152198455	0.0183834962562584	0.0183831731439484	0.01838311128664	0.0183835515640446	0.0183839587041104	0.018383328718234	0.0183828608669308	0.0183843802507382	0.0183824555239531	0.0183848353991817	0.0183831927772538	0.0183822955795993	0.0183831927772538	0.0183848353991817	0.0183824555239531	0.0183843802507382	0.0183828608669308	0.018383328718234	0.0183839587041104	0.0183835515640446	0.01838311128664	0.0183831731439484	0.0183834962562584	0.0183837152198455	0.018383697165865	0.0183835254510715	0.0183833508252574	0.0183832748293643	0.0183833125715706
flux1:	0.666095317725754	0.0184624737436492	0.0184624506657042	0.0184624174750722	0.0184623810048144	0.0184623529036808	0.0184623469513295	0.018462372936967	0.0184624293304506	0.0184624988481064	0.0184625510992571	0.0184625540825295	0.0184624917593755	0.0184623799176556	0.018462269669247	0.018462229958392	0.0184623090786431	0.0184624896565152	0.0184626672385957	0.0184626893925384	0.0184624731049675	0.0184621523224103	0.0184620915119332	0.0184625275304431	0.0184629226988649	0.018462280803769	0.0184618151011189	0.0184633426097737	0.0184614149342223	0.0184638153724546	0.018462172151797	0.018461272751497	0.018462172151797	0.0184638153724546	0.0184614149342223	0.0184633426097737	0.0184618151011189	0.0184622808037691	0.0184629226988649	0.0184625275304431	0.0184620915119332	0.0184621523224103	0.0184624731049675	0.0184626893925384	0.0184626672385957	0.0184624896565152	0.0184623090786431	0.018462229958392	0.018462269669247
flux1:	0.666357766629508	0.018525423677004	0.0185253914504394	0.0185253464907275	0.0185253002274201	0.0185252680908222	0.0185252653401338	0.018525300372044	0.0185253679742374	0.0185254464002187	0.0185255018413829	0.0185255013072417	0.0185254305457493	0.018525309048516	0.0185251918489333	0.0185251502679588	0.018525232474446	0.018525418853726	0.0185256021647973	0.0185256284508568	0.0185254150987303	0.0185250969582105	0.0185250371860014	0.018525468420559	0.0185258511425335	0.0185251978807366	0.0185247347914551	0.0185262691154538	0.0185243402465259	0.0185267592572986	0.0185251169276894	0.0185242161217022	0.0185251169276894	0.0185267592572986	0.0185243402465259	0.0185262691154538	0.0185247347914551	0.0185251978807366	0.0185258511425335	0.018525468420559	0.0185250371860014	0.0185250969582105	0.0185254150987303	0.0185256284508568	0.0185256021647974	0.018525418853726	0.018525232474446	0.0185251502679588	0.0185251918489333
flux1:	0.666620215533261	0.0185721719177827	0.0185721305906581	0.0185720741759662	0.0185720185694973	0.0185719828031271	0.0185719834566048	0.0185720274587022	0.0185721059530611	0.0185721928667866	0.0185722511524303	0.0185722469771591	0.0185721679256553	0.0185720371213913	0.0185719133528147	0.0185718701307485	0.0185719553849711	0.0185721472871098	0.0185723359813156	0.0185723662174801	0.0185721559114157	0.0185718406904259	0.0185717820412733	0.0185722081653572	0.0185725782074775	0.0185719143067043	0.0185714543338714	0.0185729940649589	0.0185710655840532	0.0185735009178629	0.0185718608001136	0.0185709593259695	0.0185718608001136	0.0185735009178629	0.0185710655840532	0.0185729940649589	0.0185714543338714	0.0185719143067043	0.0185725782074775	0.0185722081653571	0.0185717820412733	0.0185718406904259	0.0185721559114157	0.0185723662174801	0.0185723359813156	0.0185721472871098	0.0185719553849711	0.0185718701307485	0.0185719133528147
flux1:	0.666882664437014	0.0186025946496425	0.0186025444665336	0.0186024771495596	0.0186024128437837	0.0186023739325636	0.0186023781291382	0.0186024308428765	0.0186025196783269	0.0186026144576934	0.0186026751460175	0.0186026672482556	0.0186025802189742	0.0186024406811492	0.0186023109306841	0.0186022664093416	0.0186023546559959	0.0186025516651956	0.018602745189218	0.0186027789873378	0.0186025717009	0.0186022596529496	0.0186022023116472	0.0186026231984669	0.0186029805639599	0.018602306927152	0.0186018506040419	0.0186033942362029	0.0186014675482494	0.0186039167068692	0.018602279953779	0.0186013784894742	0.018602279953779	0.0186039167068692	0.0186014675482494	0.0186033942362029	0.0186018506040419	0.018602306927152	0.0186029805639599	0.0186026231984669	0.0186022023116472	0.0186022596529496	0.0186025717009	0.0186027789873378	0.018602745189218	0.0186025516651956	0.0186023546559959	0.0186022664093416	0.0186023109306841
flux1:	0.667145113340768	0.0186166111364916	0.018616552545814	0.0186164751043319	0.0186164029088084	0.0186163613850277	0.0186163691763997	0.0186164301534183	0.0186165285549242	0.0186166303997076	0.0186166929793892	0.0186166813401134	0.0186165868155346	0.0186164393340177	0.0186163043746047	0.0186162589870583	0.018616350138407	0.0186165516972545	0.0186167492977297	0.0186167860786017	0.0186165816644358	0.0186162730301178	0.0186162172842427	0.0186166330013032	0.0186169779181949	0.0186162956085405	0.0186158434893573	0.0186173894228121	0.0186154657597422	0.0186179260135947	0.018616293616308	0.0186153927822165	0.018616293616308	0.0186179260135947	0.0186154657597422	0.0186173894228122	0.0186158434893573	0.0186162956085405	0.0186169779181949	0.0186166330013032	0.0186162172842427	0.0186162730301178	0.0186165816644358	0.0186167860786017	0.0186167492977297	0.0186165516972545	0.018616350138407	0.0186162589870583	0.0186163043746047
flux1:	0.667407562244521	0.0186141840873815	0.0186141177393243	0.0186140311533954	0.0186139520091863	0.0186139084199411	0.0186139197514963	0.0186139883543203	0.0186140953420685	0.018614203303524	0.0186142672222034	0.0186142519015826	0.0186141505340343	0.0186139960985965	0.018613856863583	0.0186138111099598	0.0186139050319666	0.0186141104425118	0.0186143111806051	0.0186143501954723	0.018614148404983	0.0186138434226135	0.0186137896611317	0.0186142004583155	0.0186145333610111	0.0186138435825785	0.0186133962325177	0.0186149427807947	0.0186130232107483	0.0186154916228978	0.0186138644223087	0.018612964784972	0.0186138644223087	0.0186154916228978	0.0186130232107483	0.0186149427807947	0.0186133962325177	0.0186138435825785	0.0186145333610111	0.0186142004583155	0.0186137896611317	0.0186138434226135	0.018614148404983	0.0186143501954723	0.0186143111806051	0.0186141104425118	0.0186139050319667	0.0186138111099598	0.018613856863583
flux1:	0.667670011148274	0.0185953198268955	0.0185952465618292	0.0185951519828434	0.0185950669242244	0.018595021800062	0.018595036497635	0.0185951119086701	0.0185952263250814	0.0185953393402778	0.0185954040332347	0.0185953851832692	0.0185952777875199	0.0185951175640034	0.0185949751165139	0.018594929538356	0.0185950260394591	0.0185952344699624	0.0185954372426602	0.0185954776002399	0.0185952781058681	0.0185949770210538	0.0185949257286245	0.0185953320201821	0.0185956535251702	0.018594957599873	0.0185945155849379	0.0185960609849853	0.0185941464268405	0.0185966198829522	0.0185949985856299	0.0185941006632223	0.0185949985856299	0.0185966198829522	0.0185941464268405	0.0185960609849853	0.0185945155849379	0.018594957599873	0.0185956535251702	0.0185953320201821	0.0185949257286245	0.0185949770210538	0.0185952781058681	0.0185954776002399	0.0185954372426602	0.0185952344699624	0.0185950260394591	0.018594929538356	0.0185949751165139
flux1:	0.667932460052027	0.0185600682696849	0.0185599890974502	0.018559887810527	0.0185597979246495	0.0185597517512084	0.0185597695146249	0.0185598507532551	0.0185599712966502	0.0185600882258782	0.0185601531433719	0.0185601310154651	0.0185600185543806	0.0185598538544347	0.0185597093528779	0.0185596645073251	0.018559763330575	0.0185599738278954	0.018560177395294	0.0185602180932519	0.0185600205123306	0.0185597235858891	0.0185596753329208	0.0185600776739877	0.0185603885505781	0.018559687892309	0.0185592517693109	0.0185607941944889	0.0185588854371177	0.0185613606805294	0.0185597458784928	0.0185588501477059	0.0185597458784928	0.0185613606805294	0.0185588854371177	0.0185607941944889	0.0185592517693109	0.018559687892309	0.0185603885505781	0.0185600776739877	0.0185596753329208	0.0185597235858891	0.0185600205123306	0.0185602180932519	0.018560177395294	0.0185599738278954	0.018559763330575	0.018559664507325	0.0185597093528779
flux1:	0.668194908955781	0.0185085226992102	0.018508438770219	0.0185083321518397	0.0185082385384415	0.0185081917326664	0.0185082121366036	0.0185082980837666	0.0185084233472008	0.0185085430126869	0.0185086076445554	0.0185085825914445	0.0185084661551182	0.0185082984006811	0.0185081530618714	0.0185081094968876	0.0185082103159938	0.0185084218233264	0.018508624840959	0.0185086648005903	0.0185084687197367	0.0185081762334948	0.0185081316621903	0.0185085307206479	0.0185088318578175	0.0185081279446657	0.0185076982518032	0.0185092358274925	0.0185073335529813	0.0185098072238709	0.0185081994174192	0.0185073063214631	0.0185081994174192	0.0185098072238709	0.0185073335529813	0.0185092358274925	0.0185076982518032	0.0185081279446657	0.0185088318578175	0.0185085307206479	0.0185081316621903	0.0185081762334948	0.0185084687197367	0.0185086648005903	0.018508624840959	0.0185084218233264	0.0185082103159938	0.0185081094968876	0.0185081530618714
flux1:	0.668457357859534	0.018440819352166	0.0184407319217078	0.0184406213946839	0.01844052512789	0.0184404780200935	0.0184405005223673	0.0184405899515917	0.0184407184651341	0.018440839689275	0.0184409035855751	0.0184408760573643	0.0184407568364579	0.0184405875203926	0.0184404425818267	0.0184404008135924	0.0184405032332047	0.018440714612633	0.0184409156676714	0.0184409537704525	0.0184407587694753	0.0184404710295927	0.0184404308363939	0.0184408273610696	0.0184411197316078	0.0184404140771151	0.0184399913254915	0.0184415221469423	0.0184396269568818	0.0184420956343814	0.0184404952570943	0.0184396052144825	0.0184404952570943	0.0184420956343814	0.0184396269568818	0.0184415221469423	0.0184399913254915	0.0184404140771151	0.0184411197316078	0.0184408273610696	0.0184404308363939	0.0184404710295927	0.0184407587694753	0.0184409537704525	0.0184409156676714	0.018440714612633	0.0184405032332047	0.0184404008135924	0.0184404425818267
flux1:	0.668719806763287	0.0183571368114575	0.0183570471989904	0.0183569341869808	0.0183568362810603	0.0183567891037306	0.0183568130606906	0.018356904674232	0.0183570349488193	0.0183571565902321	0.0183572193769584	0.0183571899113276	0.0183570691656398	0.0183568998100889	0.0183567564929143	0.018356716986357	0.018356820546684	0.0183570306057793	0.0183572282557939	0.0183572633804239	0.0183570690547925	0.0183567863924008	0.0183567513074061	0.0183571460937377	0.0183574307169586	0.0183567248413695	0.0183563095077466	0.0183578316597038	0.0183559441035503	0.0183584043495735	0.0183568117945384	0.0183559252083018	0.0183568117945384	0.0183584043495735	0.0183559441035503	0.0183578316597038	0.0183563095077466	0.0183567248413695	0.0183574307169586	0.0183571460937377	0.0183567513074061	0.0183567863924008	0.0183570690547925	0.0183572633804239	0.0183572282557939	0.0183570306057793	0.018356820546684	0.018356716986357	0.0183567564929143
flux1:	0.66898225566704	0.0182576952119533	0.0182576047574325	0.0182574906412081	0.0182573920218774	0.0182573449057072	0.0182573695940019	0.0182574620624514	0.0182575926333968	0.0182577136192427	0.0182577750084634	0.0182577442154449	0.0182576232389757	0.0182574553530865	0.0182573148272179	0.0182572779804571	0.0182573821660805	0.0182575896875938	0.0182577825004567	0.0182578135590259	0.0182576195400515	0.0182573423091431	0.0182573130732134	0.0182577069275951	0.0182579848319085	0.0182572802343399	0.0182568727553571	0.0182583843329192	0.0182565049373647	0.0182589533408669	0.0182573689871639	0.0182564862541318	0.0182573689871639	0.0182589533408669	0.0182565049373647	0.0182583843329192	0.0182568727553571	0.0182572802343399	0.0182579848319085	0.0182577069275951	0.0182573130732134	0.0182573423091431	0.0182576195400515	0.0182578135590259	0.0182577825004567	0.0182575896875938	0.0182573821660805	0.0182572779804572	0.0182573148272179
flux1:	0.669244704570794	0.0181427552645264	0.0181426652839767	0.0181425513614877	0.0181424528439828	0.0181424058211537	0.0181424304647635	0.0181425224683201	0.0181426519366098	0.0181427712898888	0.0181428310839689	0.0181427996259939	0.0181426797099359	0.0181425147486165	0.0181423781013159	0.0181423442345701	0.0181424484870942	0.0181426522606245	0.0181428388541051	0.0181428648260965	0.0181426707981187	0.0181423993707758	0.0181423767111483	0.0181427704152201	0.0181430426018288	0.018142340734214	0.0181419415022259	0.0181434406323393	0.0181415699306025	0.0181440031509946	0.0181424273894854	0.0181415489092785	0.0181424273894854	0.0181440031509946	0.0181415699306025	0.0181434406323393	0.0181419415022259	0.018142340734214	0.0181430426018288	0.0181427704152201	0.0181423767111483	0.0181423993707758	0.0181426707981187	0.0181428648260965	0.0181428388541051	0.0181426522606245	0.0181424484870942	0.0181423442345701	0.0181423781013159
flux1:	0.669507153474547	0.0180126171050981	0.0180125288476599	0.0180124162997058	0.0180123185744277	0.0180122715887434	0.0180122953898749	0.0180123856593923	0.0180125127290461	0.0180126295898646	0.0180126876797854	0.0180126562479571	0.0180125386431645	0.0180123779684598	0.0180122461774948	0.0180122155267494	0.0180123192607118	0.0180125181151402	0.0180126971947634	0.0180127171577189	0.0180125228717531	0.0180122576309471	0.0180122422362617	0.0180126365123957	0.018012903921318	0.0180122061648845	0.0180118155254874	0.0180133003884421	0.0180114389484041	0.0180138537568901	0.018012287014397	0.018011413197795	0.018012287014397	0.0180138537568901	0.0180114389484041	0.0180133003884421	0.0180118155254874	0.0180122061648845	0.018012903921318	0.0180126365123957	0.0180122422362617	0.0180122576309471	0.0180125228717531	0.0180127171577189	0.0180126971947634	0.0180125181151402	0.0180123192607118	0.0180122155267494	0.0180122461774948
flux1:	0.6697696023783	0.0178676189765074	0.0178675335850777	0.017867423448026	0.017867327074098	0.0178672799971608	0.0178673021693736	0.0178673895253133	0.0178675130353169	0.0178676266754717	0.0178676830335904	0.0178676523213593	0.0178675382018657	0.0178673830484045	0.0178672569606533	0.0178672296761334	0.0178673322974264	0.0178675251328539	0.0178676955266736	0.0178677086825223	0.0178675139660091	0.0178672552963365	0.0178672477920129	0.0178676432711984	0.0178679067506982	0.0178672143956163	0.017866832646853	0.0178683014971363	0.0178664499473	0.0178688432649919	0.0178672860260343	0.0178664173024114	0.0178672860260343	0.0178688432649919	0.0178664499473	0.0178683014971362	0.017866832646853	0.0178672143956163	0.0178679067506982	0.0178676432711984	0.0178672477920129	0.0178672552963365	0.0178675139660091	0.0178677086825223	0.0178676955266736	0.0178675251328539	0.0178673322974264	0.0178672296761334	0.0178672569606533
flux1:	0.670032051282053	0.017708135752022	0.0177080542293832	0.0177079473759578	0.0177078527825714	0.0177078054348416	0.0177078252366558	0.0177079086241959	0.0177080275738173	0.0177081374044092	0.017708192072306	0.0177081627478605	0.0177080531769748	0.0177079046227338	0.0177077849388275	0.0177077610880694	0.0177078620139859	0.0177080478319211	0.0177082085210022	0.0177082142172523	0.017708018979742	0.0177077672565693	0.0177077681814766	0.0177081653747059	0.0177084256550641	0.0177077398837604	0.0177073672769166	0.0177088184627915	0.0177069775151328	0.0177093464469252	0.0177077992722835	0.0177069360958457	0.0177077992722835	0.0177093464469252	0.0177069775151328	0.0177088184627915	0.0177073672769166	0.0177077398837604	0.0177084256550641	0.0177081653747059	0.0177077681814766	0.0177077672565693	0.017708018979742	0.0177082142172523	0.0177082085210022	0.0177080478319211	0.0177078620139859	0.0177077610880694	0.0177077849388275
flux1:	0.670294500185807	0.0175345773101849	0.0175345004921781	0.0175343976208632	0.0175343051158413	0.0175342572911522	0.0175342740583601	0.0175343525771198	0.017534466143775	0.0175345717159359	0.0175346247882575	0.0175345974670232	0.0175344933674096	0.0175343523107791	0.0175342395760777	0.0175342191511639	0.0175343178310874	0.0175344957616995	0.0175346459052835	0.0175346436505122	0.017534447885303	0.017534203462885	0.0175342132482035	0.0175346125223198	0.0175348701946965	0.0175341920691721	0.0175338288110054	0.0175352607922227	0.0175334312611223	0.0175357731244685	0.0175342366659747	0.0175333795205818	0.0175342366659747	0.0175357731244685	0.0175334312611223	0.0175352607922227	0.0175338288110054	0.0175341920691721	0.0175348701946965	0.0175346125223198	0.0175342132482035	0.017534203462885	0.017534447885303	0.0175346436505122	0.0175346459052835	0.0175344957616995	0.0175343178310874	0.0175342191511639	0.0175342395760777
flux1:	0.67055694908956	0.017347386771446	0.0173473153083274	0.0173472169414433	0.0173471267260555	0.017347078217972	0.0173470913929522	0.0173471643200839	0.0173472718693071	0.0173473728684768	0.0173474244738866	0.0173473996925235	0.0173473018214843	0.0173471689653279	0.0173470635672251	0.0173470464955491	0.0173471424312695	0.0173473117566372	0.0173474507111942	0.0173474401845129	0.0173472439664479	0.017347007165636	0.0173470261167341	0.0173474276755279	0.01734768317646	0.0173470136297937	0.0173466598859773	0.0173480712490867	0.0173462540656841	0.017348566413599	0.0173470414246999	0.0173461908271117	0.0173470414246999	0.017348566413599	0.0173462540656841	0.0173480712490867	0.0173466598859773	0.0173470136297937	0.01734768317646	0.0173474276755279	0.0173470261167341	0.017347007165636	0.0173472439664479	0.0173474401845129	0.0173474507111942	0.0173473117566372	0.0173471424312695	0.0173470464955491	0.0173470635672251
flux1:	0.670819397993313	0.0171470386076657	0.017146972954309	0.0171468794443369	0.017146791633071	0.0171467422614018	0.0171467514179101	0.0171468182236559	0.01714691931113	0.0171470155456334	0.0171470658261181	0.0171470440193295	0.0171469529502637	0.0171468287933385	0.0171467309646093	0.0171467171223765	0.0171468098870229	0.0171469700594782	0.017147097391101	0.0171470784455249	0.0171468819253113	0.0171466530214952	0.0171466813035345	0.0171470851746697	0.0171473387765289	0.017146678608585	0.0171463345081012	0.0171477239789077	0.0171459202003895	0.0171482008382114	0.0171466881800108	0.0171458446814551	0.0171466881800108	0.0171482008382114	0.0171459202003895	0.0171477239789077	0.0171463345081012	0.017146678608585	0.0171473387765289	0.0171470851746697	0.0171466813035345	0.0171466530214952	0.0171468819253113	0.0171470784455249	0.017147097391101	0.0171469700594782	0.0171468098870229	0.0171467171223765	0.0171467309646093
flux1:	0.671081846897066	0.0169340366360989	0.0169339770512047	0.0169338885945002	0.0169338032382602	0.016933752874054	0.0169337577362169	0.0169338180914206	0.0169339124574102	0.0169340038423511	0.0169340529321898	0.0169340344135135	0.0169339505242376	0.0169338353600155	0.016933745187656	0.0169337344152187	0.0169338236698646	0.0169339743247337	0.0169340898146013	0.0169340624744949	0.0169338658700463	0.0169336450819667	0.0169336827098014	0.0169340887379342	0.0169343405454462	0.0169336904226517	0.0169333560628391	0.0169347225156501	0.0169329333291718	0.0169351803248293	0.016933680967479	0.0169328451535048	0.016933680967479	0.0169351803248293	0.0169329333291718	0.0169347225156501	0.0169333560628391	0.0169336904226517	0.0169343405454462	0.0169340887379342	0.0169336827098014	0.0169336450819667	0.0169338658700463	0.0169340624744948	0.0169340898146013	0.0169339743247337	0.0169338236698646	0.0169337344152187	0.016933745187656
flux1:	0.67134429580082	0.0167089119098771	0.0167088584638553	0.0167087751205186	0.0167086922315764	0.0167086408190542	0.0167086412736172	0.016708695049087	0.0167087826059757	0.0167088691436571	0.0167089171493491	0.0167089020968973	0.0167088255651948	0.0167087194878055	0.016708636926596	0.0167086290446571	0.0167087145517654	0.0167088555140456	0.0167089591569545	0.0167089236099512	0.0167087271953635	0.0167085146753892	0.0167085615081668	0.0167089693543853	0.0167092193070896	0.0167085797660083	0.0167082552179473	0.0167095976813648	0.0167078244025008	0.0167100360902504	0.0167085511097281	0.0167077235983633	0.0167085511097281	0.0167100360902504	0.0167078244025008	0.0167095976813648	0.0167082552179473	0.0167085797660083	0.0167092193070896	0.0167089693543853	0.0167085615081667	0.0167085146753892	0.0167087271953635	0.0167089236099512	0.0167089591569545	0.0167088555140455	0.0167087145517654	0.0167086290446571	0.016708636926596
flux1:	0.671606744704573	0.0164722205173264	0.0164721731080528	0.0164720948264366	0.0164720144034363	0.0164719619775221	0.016471958078774	0.0164720053367965	0.0164720861507336	0.0164721679089377	0.0164722148912974	0.0164722033391569	0.0164721341455989	0.0164720370623169	0.0164719619521657	0.0164719567778829	0.0164720384109064	0.0164721696956668	0.0164722616919028	0.0164722182758941	0.0164720223687337	0.016471818195134	0.0164718739358175	0.0164722830833006	0.0164725309636216	0.0164719024179281	0.0164715877318541	0.0164729053909853	0.0164711494567952	0.0164733244346082	0.016471855005078	0.0164710364433761	0.016471855005078	0.0164733244346082	0.0164711494567952	0.0164729053909853	0.0164715877318541	0.0164719024179281	0.0164725309636216	0.0164722830833006	0.0164718739358175	0.016471818195134	0.0164720223687337	0.0164722182758941	0.0164722616919028	0.0164721696956668	0.0164720384109064	0.0164719567778829	0.0164719619521657
flux1:	0.671869193608326	0.0162245413026799	0.0162244996779272	0.0162244263220814	0.0162243483734602	0.0162242950718589	0.016224287039049	0.0162243280177283	0.0162244022856344	0.0162244793751401	0.016224525334614	0.0162245171703336	0.0162244551080866	0.0162243667575296	0.0162242988435318	0.016224296205598	0.016224373954239	0.0162244957607945	0.0162245765018598	0.0162245256878149	0.0162243306354397	0.0162241348070815	0.0162241990069293	0.0162246087724987	0.0162248542189124	0.0162242369692702	0.0162239321797122	0.016225224374796	0.016223487331786	0.0162256244527634	0.0162241718348614	0.0162233628939722	0.0162241718348614	0.0162256244527634	0.016223487331786	0.016225224374796	0.0162239321797122	0.0162242369692702	0.0162248542189124	0.0162246087724987	0.0162241990069293	0.0162241348070815	0.0162243306354397	0.0162245256878149	0.0162245765018598	0.0162244957607945	0.016224373954239	0.016224296205598	0.0162242988435318
flux1:	0.67213164251208	0.0159664735208958	0.0159664373059273	0.0159663686841954	0.0159662932485573	0.0159662393176688	0.0159662275251309	0.0159662626165553	0.0159663306398994	0.0159664031925786	0.0159664480586333	0.0159664430269204	0.0159663877179571	0.015966307692951	0.0159662466470403	0.0159662463989079	0.0159663203697474	0.0159664330699031	0.0159665031188369	0.0159664454903391	0.0159662516559673	0.0159660640897584	0.0159661361576023	0.0159665457086397	0.0159667882332563	0.0159661824795279	0.0159658876099064	0.015967153831476	0.0159654373189026	0.0159675356772784	0.0159661012028001	0.015965302571746	0.0159661012028001	0.0159675356772784	0.0159654373189026	0.0159671538314761	0.0159658876099064	0.0159661824795279	0.0159667882332563	0.0159665457086397	0.0159661361576023	0.0159660640897584	0.0159662516559673	0.0159664454903391	0.0159665031188369	0.0159664330699031	0.0159663203697474	0.0159662463989078	0.0159662466470403
flux1:	0.672394091415833	0.0156986344393713	0.0156986031679608	0.015698539060983	0.0156984662232073	0.0156984120175396	0.0156983969781143	0.0156984267016188	0.0156984888584635	0.0156985570071914	0.0156986006323694	0.0156985983448106	0.0156985492616724	0.0156984770355892	0.0156984224786542	0.0156984245092073	0.0156984949216317	0.0156985990425348	0.0156986591097439	0.015698595340208	0.0156984030894213	0.0156982236206849	0.0156983028366713	0.0156987112126903	0.0156989502224461	0.0156983560776171	0.0156980711440713	0.0156993110248874	0.0156976167540104	0.0156996756664558	0.015698260720026	0.0156974730984108	0.015698260720026	0.0156996756664558	0.0156976167540104	0.0156993110248874	0.0156980711440713	0.0156983560776171	0.0156989502224461	0.0156987112126903	0.0156983028366713	0.0156982236206849	0.0156984030894213	0.015698595340208	0.0156986591097439	0.0156985990425348	0.0156984949216317	0.0156984245092073	0.0156984224786542
flux1:	0.672656540319586	0.0154216568993691	0.0154216300464096	0.0154215702329134	0.0154215001350968	0.0154214461102275	0.0154214284529062	0.0154214534248868	0.0154215101416978	0.015421574003138	0.0154216161621045	0.0154216161124355	0.0154215726044781	0.0154215075597612	0.0154214590831526	0.0154214633242958	0.0154215305018741	0.0154216267042126	0.0154216776198667	0.0154216084484402	0.0154214181367375	0.0154212465225694	0.015421332055858	0.0154217381938755	0.0154219730144335	0.0154213905196085	0.0154211155338771	0.0154223288379746	0.0154206585679903	0.0154226775510594	0.0154212835494538	0.0154205076393541	0.0154212835494538	0.0154226775510594	0.0154206585679903	0.0154223288379746	0.0154211155338771	0.0154213905196085	0.0154219730144335	0.0154217381938755	0.015421332055858	0.0154212465225694	0.0154214181367375	0.0154216084484402	0.0154216776198667	0.0154216267042126	0.0154215305018741	0.0154214633242958	0.0154214590831526
flux1:	0.672918989223339	0.0151361868499447	0.0151361638638108	0.0151361081427991	0.0151360409894855	0.0151359876889936	0.0151359681319848	0.015135989033825	0.0151360407584611	0.015136100419567	0.0151361408131767	0.0151361423973657	0.0151361037202569	0.0151360451778259	0.0151360023632845	0.0151360087941069	0.0151360731517775	0.0151361622042396	0.0151362048883731	0.0151361310955104	0.0151359430574396	0.0151357789829595	0.0151358699127344	0.0151362726754728	0.0151365025768764	0.0151359317167138	0.0151356666879512	0.0151368532972337	0.0151352088087182	0.0151371875533612	0.0151358159232073	0.0151350524205201	0.0151358159232073	0.0151371875533612	0.0151352088087182	0.0151368532972337	0.0151356666879512	0.0151359317167138	0.0151365025768764	0.0151362726754728	0.0151358699127344	0.0151357789829595	0.0151359430574396	0.0151361310955104	0.0151362048883731	0.0151361622042396	0.0151360731517775	0.0151360087941068	0.0151360023632845
flux1:	0.673181438127093	0.0148428808670873	0.0148428612000287	0.0148428094082702	0.0148427454658016	0.0148426935029255	0.0148426728235456	0.0148426903692354	0.0148427375463831	0.0148427930551907	0.0148428313193303	0.0148428338595197	0.014842799206662	0.0148427464549248	0.0148427088921087	0.0148427175394808	0.0148427795671014	0.0148428623181332	0.0148428977496317	0.0148428201332831	0.0148426346735645	0.0148424777608374	0.0148425730998672	0.0148429713057517	0.0148431955288591	0.014842636246839	0.0148423811823106	0.0148435410812013	0.014841924147962	0.0148438624920888	0.0148425146467013	0.0148417642322333	0.0148425146467013	0.0148438624920888	0.014841924147962	0.0148435410812013	0.0148423811823106	0.014842636246839	0.0148431955288591	0.0148429713057517	0.0148425730998672	0.0148424777608374	0.0148426346735645	0.0148428201332831	0.0148428977496317	0.0148428623181332	0.0148427795671014	0.0148427175394808	0.0148427088921087
flux1:	0.673443887030846	0.0145424036706727	0.0145423868057244	0.0145423388298012	0.0145422784199937	0.0145422284550604	0.0145422074579678	0.0145422223629309	0.014542265413036	0.0145423167740467	0.0145423524927402	0.0145423552639283	0.014542323798446	0.0145422761207441	0.01454224342171	0.0145422543573757	0.0145423146003476	0.0145423919483285	0.0145424211339644	0.01454234048723	0.0145421578741589	0.0145420076934451	0.0145421064133457	0.0145424988672287	0.0145427166499774	0.0145421688629529	0.0145419237676159	0.0145430570263279	0.0145414693865904	0.0145433672866842	0.0145420446027955	0.0145413079333743	0.0145420446027955	0.0145433672866842	0.0145414693865904	0.0145430570263279	0.0145419237676159	0.0145421688629529	0.0145427166499774	0.0145424988672287	0.0145421064133457	0.0145420076934451	0.0145421578741589	0.01454234048723	0.0145424211339644	0.0145423919483285	0.0145423146003476	0.0145422543573757	0.01454224342171
flux1:	0.673706335934599	0.0142354256516601	0.0142354111248424	0.0142353669073847	0.0142353103960814	0.0142352631109636	0.014235242596292	0.0142352555487925	0.014235294851284	0.0142353420254481	0.014235374747494	0.0142353770057313	0.0142353478916971	0.0142353045911539	0.0142352764013533	0.0142352897357656	0.0142353487735691	0.0142354216365526	0.0142354455811739	0.0142353626721545	0.0142351831334369	0.0142350392163199	0.0142351402736285	0.014235525797188	0.0142357363997937	0.0142352000113436	0.0142349648863799	0.0142360716434016	0.0142345149712612	0.0142363724740215	0.0142350762691408	0.014234353969022	0.0142350762691408	0.0142363724740215	0.0142345149712612	0.0142360716434016	0.0142349648863799	0.0142352000113436	0.0142357363997937	0.014235525797188	0.0142351402736285	0.0142350392163199	0.0142351831334369	0.0142353626721545	0.0142354455811739	0.0142354216365526	0.0142353487735691	0.0142352897357656	0.0142352764013533
flux1:	0.673968784838352	0.0139226204217611	0.0139226078386873	0.0139225673788064	0.0139225151601573	0.013922471231154	0.0139224519640459	0.0139224636003418	0.013922499481657	0.0139225423906978	0.0139225716489228	0.0139225726597595	0.0139225450914284	0.0139225055123582	0.0139224815179189	0.0139224973912414	0.0139225558148026	0.0139226251009499	0.0139226447798216	0.0139225603342525	0.0139223840552944	0.0139222459091599	0.0139223482713134	0.0139227257321223	0.0139229284604027	0.0139224033725921	0.0139221782130152	0.0139232586574153	0.0139217345354438	0.013923551750387	0.0139222832614762	0.0139215759142977	0.0139222832614762	0.013923551750387	0.0139217345354438	0.0139232586574153	0.0139221782130152	0.0139224033725921	0.0139229284604027	0.0139227257321222	0.0139223482713134	0.0139222459091599	0.0139223840552944	0.0139225603342525	0.0139226447798216	0.0139226251009499	0.0139225558148026	0.0139224973912414	0.0139224815179189
flux1:	0.674231233742106	0.0136046623975405	0.0136046514439296	0.0136046147922212	0.0136045672697767	0.0136045273403637	0.0136045100232761	0.0136045209074279	0.0136045536340494	0.0136045921686238	0.0136046175007192	0.0136046165666609	0.0136045897946279	0.0136045533398781	0.0136045332711532	0.0136045518419925	0.0136046102308356	0.0136046768106017	0.0136046931447599	0.013604607831856	0.0136044349564015	0.0136043020796782	0.0136044047500176	0.0136047730883675	0.0136049673144962	0.0136044534377444	0.0136042382292482	0.013605292583393	0.0136038024772286	0.0136055795510915	0.013604339915171	0.0136036480566814	0.013604339915171	0.0136055795510915	0.0136038024772286	0.013605292583393	0.0136042382292482	0.0136044534377444	0.0136049673144962	0.0136047730883675	0.0136044047500176	0.0136043020796782	0.0136044349564015	0.013604607831856	0.0136046931447599	0.0136046768106017	0.0136046102308356	0.0136045518419925	0.0136045332711532
flux1:	0.674493682645859	0.0132822244305989	0.0132822148765812	0.0132821821253877	0.013282139691252	0.0132821043461188	0.013282089595075	0.0132821002040239	0.0132821299804508	0.013282164011437	0.0132821849812778	0.0132821814670914	0.0132821548204807	0.0132821209643143	0.0132821045958792	0.0132821260284178	0.0132821849285537	0.0132822496095751	0.0132822634448844	0.0132821778666562	0.0132820084995527	0.0132818803971038	0.0132819824380807	0.0132823406907649	0.0132825258708887	0.0132820231317458	0.0132818178470022	0.0132828463502416	0.0132813915858968	0.0132831286795786	0.0132819189167903	0.0132812430285407	0.0132819189167903	0.0132831286795786	0.0132813915858968	0.0132828463502416	0.0132818178470022	0.0132820231317458	0.0132825258708887	0.0132823406907649	0.0132819824380807	0.0132818803971038	0.0132820084995527	0.0132821778666562	0.0132822634448844	0.0132822496095751	0.0132821849285537	0.0132821260284178	0.0132821045958792
flux1:	0.674756131549612	0.012955975495104	0.0129559671935788	0.0129559384634604	0.0129559014768322	0.0129558712185098	0.0129558595442177	0.012955870258442	0.0129558972297447	0.012955926621796	0.0129559428401417	0.0129559361949906	0.0129559090990103	0.0129558773953671	0.0129558645428229	0.0129558889930931	0.0129559488965388	0.0129560124020275	0.0129560244924471	0.0129559391765782	0.0129557733883547	0.0129556495864037	0.0129557501402578	0.0129560974606566	0.0129562731489615	0.0129557814956949	0.0129555860903285	0.0129565889841554	0.0129551707286625	0.0129568679973137	0.0129556889968621	0.0129550295010155	0.0129556889968621	0.0129568679973137	0.0129551707286625	0.0129565889841554	0.0129555860903285	0.0129557814956949	0.0129562731489615	0.0129560974606566	0.0129557501402578	0.0129556495864037	0.0129557733883547	0.0129559391765782	0.0129560244924471	0.0129560124020275	0.0129559488965388	0.0129558889930931	0.0129558645428229
flux1:	0.675018580453365	0.0126265784434917	0.012626571323135	0.0126265467466896	0.01262651551311	0.0126264907423146	0.0126264825367833	0.0126264936365323	0.0126265178949098	0.0126265425213148	0.0126265536648487	0.0126265434404193	0.0126265154288552	0.0126264855150662	0.0126264760291518	0.0126265036312171	0.0126265649579519	0.0126266279092233	0.0126266389045873	0.0126265543008088	0.0126263921336754	0.0126262721936809	0.0126263704999696	0.0126267061739461	0.0126268720329042	0.0126263914388943	0.0126262058473821	0.0126271833624957	0.0126258026083781	0.0126274601850964	0.012626312694379	0.0126256699497443	0.012626312694379	0.0126274601850964	0.0126258026083781	0.0126271833624957	0.0126262058473821	0.0126263914388943	0.0126268720329042	0.0126267061739461	0.0126263704999696	0.0126262721936809	0.0126263921336754	0.0126265543008088	0.0126266389045873	0.0126266279092233	0.0126265649579519	0.0126265036312171	0.0126264760291518
flux1:	0.675281029357119	0.0122946878406364	0.0122946818944365	0.0122946615987106	0.0122946363512588	0.0122946173518413	0.0122946128808169	0.0122946245476343	0.0122946461422063	0.0122946659000609	0.0122946717278345	0.0122946575918306	0.0122946283143094	0.012294599910541	0.0122945936691686	0.0122946245219642	0.0122946876049999	0.0122947505085725	0.0122947609469922	0.0122946774267419	0.012294518901571	0.0122944024325164	0.0122944978420153	0.0122948212992992	0.0122949771059885	0.012294507571021	0.0122943317027603	0.0122952840483816	0.012293941602293	0.0122955595857374	0.0122944442028531	0.0122938185022123	0.0122944442028531	0.0122955595857374	0.012293941602293	0.0122952840483817	0.0122943317027603	0.012294507571021	0.0122949771059885	0.0122948212992992	0.0122944978420153	0.0122944024325164	0.0122945189015709	0.0122946774267419	0.0122947609469922	0.0122947505085725	0.0122946876049999	0.0122946245219642	0.0122945936691686
flux1:	0.675543478260872	0.0119609478861947	0.011960943156605	0.0119609272453699	0.0119609081288908	0.0119608950580033	0.0119608944592344	0.0119609067822288	0.011960925731165	0.011960940555881	0.011960940922388	0.0119609226670089	0.0119608918910999	0.0119608647959905	0.0119608616948889	0.0119608958504203	0.0119609609245119	0.0119610241640119	0.0119610344688195	0.0119609523278491	0.011960797451672	0.0119606841203152	0.0119607761049558	0.0119610869258702	0.011961232574403	0.0119607741240263	0.0119606078598052	0.0119615352154965	0.0119602316912216	0.0119618101372956	0.0119607273070041	0.0119601188757505	0.0119607273070041	0.0119618101372956	0.0119602316912216	0.0119615352154965	0.0119606078598052	0.0119607741240263	0.011961232574403	0.0119610869258702	0.0119607761049558	0.0119606841203152	0.011960797451672	0.0119609523278491	0.0119610344688195	0.0119610241640119	0.0119609609245119	0.0119608958504203	0.0119608616948889
flux1:	0.675805927164625	0.0116259904341558	0.0116259869960849	0.0116259755331915	0.0116259625924286	0.0116259554762253	0.0116259587632753	0.0116259717493851	0.0116259880534013	0.0116259979316548	0.0116259927959507	0.0116259703412129	0.0116259379496665	0.0116259120327618	0.0116259119754398	0.0116259494289504	0.0116260166233003	0.0116260804562021	0.0116260909371767	0.0116260104006769	0.0116258591742314	0.0116257487129499	0.0116258368716202	0.0116261347891763	0.0116262702894129	0.0116258229725911	0.0116256661616748	0.0116265686718138	0.0116253044876725	0.0116268434052772	0.0116257934183653	0.0116252024144345	0.0116257934183653	0.0116268434052772	0.0116253044876725	0.0116265686718138	0.0116256661616748	0.0116258229725911	0.0116262702894129	0.0116261347891763	0.0116258368716202	0.0116257487129499	0.0116258591742314	0.0116260104006769	0.0116260909371767	0.0116260804562021	0.0116260166233003	0.0116259494289504	0.0116259119754398
flux1:	0.676068376068379	0.0112904331178834	0.0112904310607931	0.0112904240556965	0.0112904172279485	0.011290415962832	0.0112904230338905	0.0112904366212377	0.0112904502774795	0.0112904552578251	0.0112904446883232	0.0112904180803275	0.0112903840639464	0.0112903592556429	0.0112903621433759	0.0112904028259796	0.0112904721611064	0.0112905367201466	0.0112905475786158	0.0112904688083516	0.0112903212332394	0.0112902134452181	0.0112902975054075	0.0112905824029567	0.0112907078758005	0.0112902717611454	0.0112901242191562	0.0112910019901151	0.011289777370666	0.0112912767213771	0.011290259717282	0.0112896862323128	0.011290259717282	0.0112912767213771	0.011289777370666	0.0112910019901151	0.0112901242191562	0.0112902717611454	0.0112907078758005	0.0112905824029567	0.0112902975054075	0.0112902134452181	0.0112903212332394	0.0112904688083516	0.0112905475786158	0.0112905367201466	0.0112904721611064	0.0112904028259796	0.0112903621433759
flux1:	0.676330824972132	0.0109548775881136	0.0109548769984602	0.0109548743948155	0.0109548735074567	0.0109548778665956	0.0109548885175252	0.0109549025908577	0.010954913606236	0.0109549138067755	0.0109548979815781	0.0109548673860453	0.0109548318328466	0.0109548081126158	0.0109548138351077	0.010954857609244	0.0109549289980057	0.0109549942969319	0.0109550056342149	0.010954928737125	0.0109547848221848	0.0109546795838073	0.0109547593992304	0.0109550313040066	0.0109551469736798	0.0109547221445772	0.0109545836523104	0.0109554367522861	0.0109542517340925	0.010955711435486	0.0109547274079271	0.0109541714695576	0.0109547274079271	0.010955711435486	0.0109542517340925	0.0109554367522861	0.0109545836523104	0.0109547221445772	0.0109551469736798	0.0109550313040066	0.0109547593992304	0.0109546795838073	0.0109547848221848	0.010954928737125	0.0109550056342149	0.0109549942969319	0.0109549289980057	0.010954857609244	0.0109548138351077
flux1:	0.676593273875885	0.0106199078704928	0.0106199088156454	0.0106199104836438	0.0106199152565608	0.0106199249011438	0.0106199388418329	0.0106199532490226	0.0106199616521634	0.0106199572648483	0.0106199364676921	0.010619902159291	0.0106198652407353	0.0106198426244171	0.0106198510517096	0.0106198977096288	0.0106199709622139	0.0106200369053768	0.0106200487339456	0.0106199737716455	0.0106198335382095	0.0106197307986338	0.0106198063431073	0.0106200654161199	0.010620171599898	0.0106197581488618	0.0106196284521304	0.0106204569134805	0.0106193113545802	0.010620731286816	0.0106197800921086	0.0106192416672819	0.0106197800921086	0.010620731286816	0.0106193113545802	0.0106204569134805	0.0106196284521304	0.0106197581488618	0.010620171599898	0.0106200654161199	0.0106198063431073	0.0106197307986338	0.0106198335382095	0.0106199737716455	0.0106200487339456	0.0106200369053768	0.0106199709622139	0.0106198977096288	0.0106198510517096
flux1:	0.676855722779638	0.0102860888483065	0.0102860913629021	0.0102860970957554	0.0102861071484767	0.0102861216429539	0.0102861385159434	0.0102861530845349	0.0102861589356436	0.0102861502269923	0.0102861248391028	0.0102860871872512	0.0102860491423898	0.0102860276693189	0.0102860386454135	0.0102860879107458	0.0102861627432866	0.010286229138461	0.0102862413951348	0.0102861683937785	0.0102860318795579	0.010285931657572	0.0102860030155421	0.0102862495383778	0.0102863466343177	0.0102859446569067	0.0102858234674621	0.0102866272913163	0.0102855208839349	0.0102869008991181	0.0102859822667718	0.0102854612659018	0.0102859822667718	0.0102869008991181	0.0102855208839349	0.0102866272913163	0.0102858234674621	0.0102859446569067	0.0102863466343177	0.0102862495383778	0.0102860030155421	0.010285931657572	0.0102860318795579	0.0102861683937785	0.0102862413951348	0.010286229138461	0.0102861627432866	0.0102860879107458	0.0102860386454135
flux1:	0.677118171683392	0.00995396487506258	0.00995396895054353	0.00995397846525216	0.00995399332829738	0.00995401215869433	0.00995403155900667	0.00995404611188971	0.00995404951000101	0.00995403681822148	0.00995400730655216	0.00995396675849312	0.00995392787691289	0.00995390759758128	0.00995392093611208	0.0099539724684189	0.00995404851474602	0.00995411508847759	0.00995412764894278	0.00995405660893405	0.00995392387036595	0.00995382624872745	0.00995389360294751	0.00995412796211556	0.00995421643534228	0.00995382602396105	0.00995371302148581	0.00995449218432619	0.0099534244702967	0.00995476440406316	0.00995387794922467	0.00995337423105672	0.00995387794922467	0.00995476440406316	0.00995342447029669	0.00995449218432619	0.00995371302148581	0.00995382602396105	0.00995421643534228	0.00995412796211557	0.00995389360294751	0.00995382624872745	0.00995392387036595	0.00995405660893405	0.00995412764894278	0.00995411508847759	0.00995404851474602	0.0099539724684189	0.00995392093611208
flux1:	0.677380620587145	0.00962405852059436	0.00962406409842314	0.00962407704069678	0.00962409617046195	0.00962411876474906	0.00962414025986347	0.00962415462927232	0.009624155716547	0.00962413944525109	0.0096241063477392	0.0096240634097669	0.00962402401419318	0.0096240049790588	0.00962402046121728	0.00962407386328635	0.00962415068923168	0.00962421710395257	0.00962422979790724	0.00962416070301415	0.00962403181599	0.0096239369335489	0.00962400055048433	0.00962422321998108	0.0096243035881058	0.00962392482598591	0.00962381966110672	0.00962457412295794	0.00962354451124842	0.00962484419597924	0.00962398943324637	0.00962350281023463	0.00962398943324638	0.00962484419597924	0.00962354451124842	0.00962457412295794	0.00962381966110672	0.00962392482598591	0.00962430358810579	0.00962422321998108	0.00962400055048433	0.0096239369335489	0.00962403181599001	0.00962416070301415	0.00962422979790724	0.00962421710395257	0.00962415068923169	0.00962407386328635	0.00962402046121728
flux1:	0.677643069490898	0.00929686945332085	0.00929687642210239	0.00929689237506006	0.00929691517139401	0.00929694092085069	0.00929696406984757	0.00929697810904946	0.00929697707197563	0.00929695768085051	0.00929692158943415	0.00929687680717083	0.00929683723653361	0.00929681948646693	0.00929683686124171	0.00929689168876116	0.00929696880834071	0.00929703468047718	0.00929704730673601	0.00929698013223522	0.00929685519122359	0.00929676323320632	0.00929682344679488	0.00929703496958324	0.00929710778780978	0.00929674074343092	0.00929664304165582	0.00929737275547923	0.00929638054120156	0.00929763982024762	0.00929681617837123	0.00929634642239481	0.00929681617837122	0.00929763982024763	0.00929638054120156	0.00929737275547923	0.00929664304165581	0.00929674074343092	0.00929710778780978	0.00929703496958324	0.00929682344679489	0.00929676323320632	0.00929685519122359	0.00929698013223522	0.00929704730673601	0.00929703468047717	0.0092969688083407	0.00929689168876116	0.00929683686124171
flux1:	0.677905518394651	0.0089728734602866	0.00897288165676911	0.00897290015283681	0.00897292597836088	0.00897295425889068	0.00897297862990772	0.00897299222212868	0.00897298928967938	0.00897296728262982	0.00897292882484151	0.00897288276344917	0.00897284335712442	0.00897282691585297	0.00897284590251147	0.00897290167565826	0.00897297856842141	0.00897304348673359	0.00897305582769326	0.00897299054725902	0.00897286966291642	0.00897278084980937	0.00897283804423014	0.00897303901331665	0.00897310485975884	0.00897274958192387	0.00897265894836898	0.00897336387023332	0.00897240825449421	0.00897362699679694	0.00897283383379326	0.00897238068203326	0.00897283383379326	0.00897362699679694	0.00897240825449421	0.00897336387023332	0.00897265894836898	0.00897274958192387	0.00897310485975884	0.00897303901331665	0.00897283804423015	0.00897278084980937	0.00897286966291643	0.00897299054725902	0.00897305582769326	0.0089730434867336	0.00897297856842141	0.00897290167565826	0.00897284590251147
flux1:	0.678167967298405	0.00865252160559386	0.00865253081927697	0.00865255135454126	0.00865257955471921	0.00865260974714477	0.00865263493244878	0.00865264799678143	0.00865264343575769	0.00865261934714663	0.00865257916712476	0.00865253239227565	0.00865249347609497	0.00865247834486372	0.00865249863748042	0.0086525548538857	0.00865263098270563	0.00865269452614607	0.00865270636109383	0.00865264295223898	0.00865252624767988	0.00865244082318921	0.00865249541529081	0.00865268645504886	0.00865274591672713	0.00865240243045726	0.00865231845519587	0.00865299855478796	0.00865207866475901	0.0086532567792769	0.00865249339749565	0.0086520565583043	0.00865249339749566	0.00865325677927689	0.00865207866475901	0.00865299855478795	0.00865231845519587	0.00865240243045726	0.00865274591672713	0.00865268645504886	0.00865249541529081	0.00865244082318922	0.00865252624767988	0.00865264295223898	0.00865270636109383	0.00865269452614607	0.00865263098270563	0.0086525548538857	0.00865249863748041
flux1:	0.678430416202158	0.00833623952687483	0.0083362495077459	0.00833627155791421	0.00833630148089236	0.00833633298937913	0.00833635861754144	0.00833637111177535	0.00833636521971603	0.00833633959940529	0.00833629833914771	0.00833625139948382	0.00833621327396608	0.00833619942849095	0.00833622070222254	0.00833627685073116	0.00833635167933397	0.00833641343378438	0.00833642455063241	0.00833636299860224	0.00833625060456061	0.00833616882314359	0.00833622124515524	0.00833640299348431	0.00833645665340588	0.0083361249567677	0.00833604722061181	0.00833670249166053	0.00833581740027821	0.00833695484967431	0.00833622051040253	0.00833579966901105	0.00833622051040254	0.00833695484967431	0.00833581740027821	0.00833670249166054	0.00833604722061181	0.0083361249567677	0.00833645665340588	0.00833640299348432	0.00833622124515525	0.0083361688231436	0.00833625060456061	0.00833636299860224	0.00833642455063241	0.00833641343378438	0.00833635167933397	0.00833627685073116	0.00833622070222254
flux1:	0.678692865105911	0.00802442686851759	0.0080244373372721	0.00802446037434003	0.00802449138964589	0.00802452365756104	0.0080245494024237	0.00802456132292141	0.00802455441908332	0.00802452781700823	0.00802448609863533	0.00802443951032343	0.00802440244143412	0.00802438983109247	0.00802441174981687	0.00802446732444454	0.00802454033402449	0.00802459990736625	0.00802461011250265	0.00802455041261302	0.00802444246177587	0.00802436457623371	0.00802441525933402	0.00802458835117036	0.0080246367768196	0.00802431683874474	0.00802424491925459	0.00802487538946554	0.00802402413422458	0.00802512094733072	0.00802441488456248	0.00802400970849004	0.00802441488456248	0.00802512094733072	0.00802402413422459	0.00802487538946554	0.0080242449192546	0.00802431683874474	0.0080246367768196	0.00802458835117036	0.00802441525933402	0.00802436457623372	0.00802444246177586	0.00802455041261301	0.00802461011250265	0.00802459990736626	0.00802454033402448	0.00802446732444454	0.00802441174981687
flux1:	0.678955314009665	0.00771745684949287	0.0077174675094821	0.0077174910182144	0.00771752253351496	0.00771755505621115	0.00771758064252988	0.00771759202143334	0.00771758443642904	0.00771755738743189	0.00771751579713488	0.00771747003098248	0.00771743424357329	0.00771742279265727	0.00771744501753737	0.00771749953104324	0.00771757023538788	0.00771762727047283	0.00771763639653245	0.00771757855502481	0.00771747517584938	0.00771740142544809	0.00771745078469723	0.00771761583730197	0.00771765957078692	0.00771735132989429	0.00771728480740622	0.00771789054754288	0.00771707214791603	0.00771812843056412	0.00771744986362154	0.00771706000767159	0.00771744986362154	0.00771812843056411	0.00771707214791603	0.00771789054754288	0.00771728480740622	0.00771735132989429	0.00771765957078692	0.00771761583730197	0.00771745078469723	0.00771740142544809	0.00771747517584938	0.00771757855502481	0.00771763639653245	0.00771762727047284	0.00771757023538788	0.00771749953104324	0.00771744501753737
flux1:	0.679217762913418	0.00741567596281575	0.0074156865129053	0.00741571000629446	0.00741574148156633	0.00741577381577712	0.00741579902161593	0.00741580992180072	0.00741580198652594	0.00741577499612746	0.00741573407035983	0.00741568954180175	0.00741565521573933	0.00741564482649758	0.00741566702499947	0.00741572002153419	0.00741578798017953	0.00741584216538786	0.00741585007685658	0.00741579411041377	0.00741569542075385	0.00741562602029653	0.00741567444135486	0.00741583204170743	0.007415871591724	0.00741557495610924	0.00741551341957678	0.0074160945513739	0.00741530802446891	0.00741632396836489	0.00741567211312124	0.00741529722387214	0.00741567211312124	0.00741632396836489	0.00741530802446891	0.0074160945513739	0.00741551341957678	0.00741557495610924	0.007415871591724	0.00741583204170743	0.00741567444135486	0.00741562602029653	0.00741569542075385	0.00741579411041377	0.00741585007685658	0.00741584216538786	0.00741578798017953	0.00741572002153419	0.00741566702499947
flux1:	0.679480211817171	0.00711940380294612	0.00711941395046567	0.00711943698343503	0.0071194679420754	0.0071194997118077	0.00711952436792815	0.00711953487621863	0.00711952691070829	0.00711950044241586	0.00711946065674628	0.00711941771885674	0.00711938498771546	0.00711937554483412	0.00711939739972738	0.00711944846608009	0.00711951329512696	0.00711956437232418	0.00711957096899412	0.00711951690311693	0.00711942300398094	0.00711935813419746	0.00711940596215888	0.00711955665668074	0.00711959249237426	0.00711930734029183	0.00711925039274732	0.00711980709540052	0.00711905146955498	0.00712002735895966	0.00711940143748143	0.00711904115720563	0.00711940143748143	0.00712002735895965	0.00711905146955498	0.00711980709540052	0.00711925039274732	0.00711930734029184	0.00711959249237427	0.00711955665668074	0.00711940596215889	0.00711935813419746	0.00711942300398094	0.00711951690311693	0.00711957096899412	0.00711956437232418	0.00711951329512696	0.00711944846608009	0.00711939739972738
flux1:	0.679742660720924	0.00682893301676934	0.00682894248977934	0.00682896467053791	0.00682899470713353	0.00682902560613123	0.00682904959275912	0.00682905981197792	0.00682905211479824	0.0068290265794437	0.00682898834034089	0.00682894727987408	0.00682891623195445	0.00682890760807682	0.00682892882596503	0.00682897760101819	0.00682903898136021	0.00682908675118648	0.00682909196957215	0.00682903983605761	0.00682895080580282	0.0068288906053527	0.00682893813592095	0.00682908242265167	0.00682911496937751	0.0068288411507085	0.00682878841417337	0.00682932092921435	0.00682859525531954	0.00682953147139363	0.0068289307198872	0.0068285846898569	0.0068289307198872	0.00682953147139363	0.00682859525531953	0.00682932092921435	0.00682878841417336	0.0068288411507085	0.00682911496937751	0.00682908242265167	0.00682893813592096	0.0068288906053527	0.00682895080580282	0.00682903983605762	0.00682909196957215	0.00682908675118648	0.00682903898136021	0.00682897760101819	0.00682892882596503
flux1:	0.680005109624678	0.00654452937322168	0.00654453793141403	0.00654455893003262	0.006544587714697	0.00654461750571868	0.0065446407471773	0.00654465078762259	0.00654464362634377	0.00654461937381821	0.00654458301348526	0.00654454404980937	0.00654451473115234	0.00654450679301384	0.00654452711198902	0.00654457329408542	0.00654463097692133	0.00654467530146124	0.00654467911436501	0.00654462894815222	0.0065445448373867	0.0065444893966922	0.00654453686982588	0.00654467519307521	0.0065447048299903	0.00654444216836534	0.00654439328806378	0.00654490192249847	0.00654420528293708	0.00654510230569774	0.00654452598071294	0.00654419384387445	0.00654452598071294	0.00654510230569774	0.00654420528293708	0.00654490192249847	0.00654439328806378	0.00654444216836534	0.00654470482999031	0.00654467519307521	0.00654453686982588	0.0065444893966922	0.0065445448373867	0.00654462894815222	0.00654467911436501	0.00654467530146125	0.00654463097692133	0.00654457329408542	0.00654452711198902
flux1:	0.680267558528431	0.00626643194611711	0.0062664393897928	0.00626645894375017	0.00626648622312012	0.00626651473441464	0.00626653719218162	0.00626654716311044	0.00626654076631478	0.00626651807993093	0.00626648385416115	0.00626644714083071	0.00626641955983346	0.00626641217458836	0.00626643137066586	0.00626647472269829	0.00626652853231972	0.00626656933530326	0.00626657174978047	0.006266523585438	0.00626644441285754	0.00626639376990185	0.00626644136595408	0.00626657411336191	0.00626660117271829	0.00626634946814981	0.0062663041159124	0.00626678924356832	0.00626612075873938	0.00626697916666206	0.00626642654956713	0.00626610795258932	0.00626642654956713	0.00626697916666206	0.00626612075873938	0.00626678924356832	0.0062663041159124	0.00626634946814981	0.00626660117271828	0.00626657411336191	0.00626644136595408	0.00626639376990185	0.00626644441285754	0.006266523585438	0.00626657174978047	0.00626656933530326	0.00626652853231972	0.0062664747226983	0.00626643137066586
flux1:	0.680530007432184	0.00599485340431161	0.00599485958102814	0.00599487749765437	0.00599490309279993	0.00599493021227191	0.00599495187704761	0.00599496187869542	0.00599495642986638	0.00599493552344036	0.00599490361233156	0.00599486924094743	0.00599484337414654	0.00599483641548893	0.00599485430755563	0.0059948946596973	0.00599494449365391	0.00599498175842524	0.00599498281244297	0.00599493668056529	0.00599486242990092	0.00599481656804146	0.00599486440632731	0.00599499190818271	0.0059950166761451	0.00599477570801553	0.00599473358479482	0.00599519564589048	0.00599455447837909	0.00599537494575624	0.00599484534555549	0.00599453994027797	0.00599484534555549	0.00599537494575625	0.00599455447837908	0.00599519564589048	0.00599473358479482	0.00599477570801553	0.0059950166761451	0.00599499190818271	0.00599486440632731	0.00599481656804146	0.00599486242990092	0.00599493668056529	0.00599498281244298	0.00599498175842524	0.00599494449365391	0.0059948946596973	0.00599485430755563
flux1:	0.680792456335937	0.00572998040298613	0.00572998521163284	0.00573000136754852	0.0057300251691853	0.00573005083681244	0.00573007172018222	0.00573008183677387	0.00573007747029042	0.00573005848789857	0.00573002899914884	0.00572999700508384	0.00572997280366062	0.00572996615738502	0.00572998261048081	0.00573001986057917	0.00573006568742051	0.00573009945298047	0.00573009921108989	0.00573005513484968	0.00572998575304191	0.0057299446008094	0.00572999274044943	0.00573011527105236	0.00573013798982458	0.00572990752007842	0.00572986835753451	0.00573030785654606	0.00572969321307031	0.00573047650530718	0.00572996925992174	0.00572967670424611	0.00572996925992174	0.00573047650530718	0.00572969321307031	0.00573030785654606	0.00572986835753451	0.00572990752007841	0.00573013798982458	0.00573011527105236	0.00572999274044943	0.0057299446008094	0.00572998575304191	0.00573005513484968	0.00573009921108989	0.00573009945298048	0.00573006568742052	0.00573001986057917	0.00572998261048081
flux1:	0.681054905239691	0.00547197406954107	0.00547197746176641	0.00547199179956725	0.00547201376106431	0.00547203796016229	0.00547205808639577	0.00547206838050718	0.00547206517984289	0.00547204819808772	0.00547202117250158	0.00547199154202716	0.00547196893860174	0.00547196250730965	0.00547197743415218	0.0054720115459058	0.00547205340078086	0.00547208375625704	0.00547208230460655	0.00547204029667934	0.00547197569333561	0.00547193912611379	0.00547198756893161	0.00547210534972714	0.0054721262207471	0.00547190599714228	0.00547186955829382	0.00547228706024932	0.0054716981915803	0.00547244515866498	0.00547195963483771	0.00547167959311955	0.00547195963483771	0.00547244515866498	0.0054716981915803	0.00547228706024932	0.00547186955829382	0.00547190599714228	0.0054721262207471	0.00547210534972714	0.00547198756893161	0.00547193912611379	0.00547197569333561	0.00547204029667934	0.00547208230460655	0.00547208375625704	0.00547205340078086	0.0054720115459058	0.00547197743415218
flux1:	0.681317354143444	0.00522097057737779	0.00522097255645095	0.00522098507901475	0.00522100520775632	0.00522102795568377	0.00522104735414825	0.00522105786267021	0.0052210558607739	0.00522104089328632	0.00522101631205457	0.00522098899038807	0.00522096790570246	0.00522096161243257	0.00522097497318364	0.00522100597230731	0.00522104395076499	0.005221071028693	0.00522106846970175	0.00522102852973847	0.00522096857786957	0.00522093642128556	0.00522098511647914	0.0052210983206566	0.00522111750860732	0.00522090726789536	0.00522087334686572	0.0052212694722445	0.00522070567134787	0.0052214172397765	0.0052209528317924	0.00522068497480307	0.0052209528317924	0.0052214172397765	0.00522070567134787	0.0052212694722445	0.00522087334686572	0.00522090726789536	0.00522111750860732	0.0052210983206566	0.00522098511647914	0.00522093642128556	0.00522096857786957	0.00522102852973847	0.00522106846970174	0.00522107102869301	0.00522104395076499	0.00522100597230732	0.00522097497318364
flux1:	0.681579803047197	0.00497708180067204	0.0049770824180029	0.00497709318088968	0.00497711152858082	0.00497713286744086	0.00497715156601887	0.00497716229785912	0.00497716147958298	0.00497714848340408	0.00497712627668027	0.00497710117648145	0.00497708152562389	0.00497707531626076	0.00497708711661716	0.00497711508527035	0.00497714933564752	0.00497717330445483	0.00497716975144316	0.00497713186422089	0.00497707640219604	0.00497704843699671	0.00497709728726227	0.00497720604548867	0.00497722368287151	0.00497702315379395	0.00497699157471485	0.00497736699316737	0.00497682759185243	0.00497750475532118	0.00497706088275667	0.00497680488729121	0.00497706088275667	0.00497750475532118	0.00497682759185243	0.00497736699316737	0.00497699157471485	0.00497702315379395	0.00497722368287151	0.00497720604548867	0.00497709728726226	0.00497704843699671	0.00497707640219604	0.00497713186422089	0.00497716975144317	0.00497717330445482	0.00497714933564752	0.00497711508527035	0.00497708711661716
flux1:	0.68184225195095	0.00474039604313482	0.00474039539279254	0.00474040449526958	0.00474042114776956	0.00474044113560177	0.00474045915540048	0.00474047009094886	0.00474047039729202	0.00474045928071812	0.00474043933700154	0.00474041634687967	0.00474039804476708	0.00474039188916236	0.00474040217692743	0.00474042724673403	0.00474045796154002	0.00474047901761578	0.004740474589655	0.00474043872398764	0.00474038755859761	0.00474036352674546	0.00474041239550611	0.00474051680245571	0.00474053299448158	0.00474034190049228	0.00474031251565458	0.0047406679387847	0.00474015230317263	0.00474079611236485	0.00474037221709044	0.00474012776530133	0.00474037221709044	0.00474079611236485	0.00474015230317263	0.0047406679387847	0.00474031251565458	0.00474034190049228	0.00474053299448158	0.00474051680245571	0.00474041239550611	0.00474036352674546	0.00474038755859762	0.00474043872398764	0.004740474589655	0.00474047901761578	0.00474045796154002	0.00474042724673403	0.00474040217692743
flux1:	0.682104700854704	0.00451097883368232	0.00451097704534022	0.0045109846205888	0.00451099968782035	0.00451101839069144	0.00451103574222387	0.00451104683449945	0.00451104816835925	0.00451103879979923	0.00451102097564736	0.00451099996828972	0.00451098293419792	0.00451097682601543	0.00451098568636911	0.00451100803039108	0.00451103543709992	0.00451105379680919	0.00451104861401005	0.00451101472245156	0.0045109676329258	0.0045109472446206	0.00451099596400237	0.00451109608535057	0.00451111091492214	0.00451092897656894	0.00451090166393269	0.00451123783740149	0.0045107453625348	0.00451135691433657	0.00451095245699963	0.00451071923553809	0.00451095245699963	0.00451135691433657	0.0045107453625348	0.00451123783740149	0.00451090166393269	0.00451092897656895	0.00451111091492214	0.00451109608535057	0.00451099596400237	0.0045109472446206	0.00451096763292581	0.00451101472245156	0.00451104861401005	0.00451105379680919	0.00451103543709992	0.00451100803039108	0.0045109856863691
flux1:	0.682367149758457	0.004288873781915	0.00428887101270364	0.00428887721775638	0.00428889082417493	0.00428890830947817	0.00428892499038754	0.00428893616769652	0.00428893840076433	0.00428893061815003	0.00428891474777616	0.00428889558737475	0.00428887974838378	0.00428887370374734	0.00428888125347969	0.00428890107752231	0.00428892542917005	0.00428894132113207	0.00428893550054269	0.00428890351986999	0.00428886026266167	0.00428884320397825	0.00428889158318001	0.00428898746274853	0.00428900099533265	0.00428882793225523	0.00428880259244868	0.00428912028766431	0.00428865039157914	0.00428923081804779	0.00428884527425619	0.00428862297329868	0.00428884527425619	0.00428923081804779	0.00428865039157914	0.00428912028766431	0.00428880259244868	0.00428882793225523	0.00428900099533265	0.00428898746274853	0.00428889158318002	0.00428884320397825	0.00428886026266167	0.00428890351986999	0.00428893550054269	0.00428894132113207	0.00428892542917005	0.00428890107752231	0.00428888125347969
flux1:	0.68262959866221	0.00407410348631277	0.00407409991208514	0.00407410491800483	0.00407411719402773	0.00407413352519495	0.00407414951949243	0.0040741606893509	0.00407416366975872	0.00407415729006338	0.00407414319442919	0.00407412574315576	0.00407411103645232	0.00407410509153678	0.0040741114725394	0.00407412900616409	0.00407415057211676	0.00407416423001993	0.00407415788225208	0.00407412773467235	0.00407408804880153	0.00407407398963492	0.00407412182335692	0.0040742134901252	0.0040742257783443	0.00407406131087028	0.00407403786381721	0.00407433786947158	0.00407388998704086	0.004074440444433	0.004074073300847	0.00407386161308078	0.00407407330084701	0.004074440444433	0.00407388998704086	0.00407433786947158	0.00407403786381721	0.00407406131087028	0.0040742257783443	0.0040742134901252	0.00407412182335692	0.00407407398963493	0.00407408804880153	0.00407412773467235	0.00407415788225208	0.00407416423001993	0.00407415057211676	0.00407412900616409	0.0040741114725394
flux1:	0.682892047565963	0.00386667048810198	0.00386666629460489	0.0038666702773519	0.0038666813520509	0.00386669658477404	0.00386671186347012	0.00386672291749357	0.00386672647780989	0.0038667213062657	0.00386670880134384	0.00386669292470236	0.00386667929875361	0.00386667350650467	0.0038666788788299	0.00386669436643162	0.00386671342364646	0.00386672507981659	0.00386671830646835	0.00386668990146044	0.00386665351419438	0.0038666421162138	0.00386668919283838	0.00386677666757374	0.00386678775537944	0.00386663160572096	0.00386660998704098	0.00386689310074102	0.003866466677574	0.00386698833571182	0.00386663908623127	0.00386643770586505	0.00386663908623127	0.00386698833571182	0.00386646667757401	0.00386689310074102	0.00386660998704098	0.00386663160572096	0.00386678775537944	0.00386677666757374	0.00386668919283838	0.0038666421162138	0.00386665351419438	0.00386668990146044	0.00386671830646835	0.00386672507981659	0.00386671342364646	0.00386669436643162	0.00386667887882991
flux1:	0.683154496469717	0.00366655826382317	0.00366655363823096	0.00366655677058494	0.00366656676584018	0.00366658094579984	0.00366659546873671	0.00366660628816602	0.00366661025335337	0.00366660609201126	0.00366659499596911	0.0036665805669333	0.00366656798160775	0.00366656240781063	0.00366656694260568	0.00366658063487895	0.00366659745992817	0.00366660733980923	0.00366660023170287	0.00366657346837504	0.0036665401010222	0.00366653102535835	0.0036665771346149	0.00366666043591623	0.00366667036224324	0.00366652225531705	0.00366650241264165	0.0036667694328617	0.0036663639195136	0.00366685795173378	0.0036665260939437	0.00366633471580035	0.0036665260939437	0.00366685795173378	0.0036663639195136	0.0036667694328617	0.00366650241264165	0.00366652225531705	0.00366667036224325	0.00366666043591623	0.0036665771346149	0.00366653102535835	0.0036665401010222	0.00366657346837504	0.00366660023170287	0.00366660733980923	0.00366659745992817	0.00366658063487895	0.00366656694260568
flux1:	0.68341694537347	0.00347373224974112	0.00347372737294736	0.00347372981775381	0.0034737388439641	0.0034737520059732	0.00347376572461076	0.00347377618613449	0.00347378038111454	0.00347377703645543	0.0034737671755907	0.00347375407750803	0.00347374250327142	0.00347373722220608	0.0034737410948137	0.00347375324088737	0.00347376810295458	0.00347377642060129	0.00347376905681172	0.00347374382663854	0.00347371320024211	0.00347370611466363	0.0034737510545547	0.00347383020415053	0.00347383900598436	0.00347369866989333	0.00347368055923371	0.00347393227778842	0.00347354712449681	0.00347401469838572	0.00347369973039477	0.00347351804913337	0.00347369973039477	0.00347401469838572	0.00347354712449682	0.00347393227778842	0.0034736805592337	0.00347369866989333	0.00347383900598436	0.00347383020415053	0.0034737510545547	0.00347370611466363	0.00347371320024211	0.00347374382663854	0.00347376905681172	0.00347377642060129	0.00347376810295458	0.00347375324088737	0.0034737410948137
flux1:	0.683679394277223	0.00328814089137417	0.00328813593135845	0.00328813783627089	0.00328814598961703	0.0032881581580145	0.00328817101888876	0.00328818100043174	0.00328818525695276	0.00328818254633223	0.00328817375967053	0.00328816188798099	0.00328815130433376	0.00328814639425932	0.00328814977774776	0.0032881606182155	0.00328817377321227	0.00328818072783836	0.00328817317544995	0.00328814936524084	0.00328812120597377	0.00328811579134776	0.00328815937416263	0.00328823440135157	0.00328824211617681	0.0032881092824038	0.00328809286469447	0.00328833005989909	0.00328796471202134	0.00328840698109756	0.00328810839887397	0.00328793610837711	0.00328810839887398	0.00328840698109756	0.00328796471202135	0.00328833005989909	0.00328809286469447	0.0032881092824038	0.00328824211617681	0.00328823440135157	0.00328815937416263	0.00328811579134776	0.00328812120597377	0.00328814936524084	0.00328817317544995	0.00328818072783836	0.00328817377321227	0.0032881606182155	0.00328814977774776
flux1:	0.683941843180977	0.00310971671159015	0.0031097118180882	0.00310971331187729	0.00310972067304867	0.0031097318631228	0.00310974381168171	0.00310975319785832	0.00310975736042005	0.00310975511720612	0.00310974725974517	0.00310973652261853	0.00310972691596708	0.00310972245466882	0.00310972551401475	0.00310973527503102	0.00310974696091918	0.00310975273449298	0.00310974504899301	0.00310972254394269	0.00310969658803148	0.00310969254390577	0.00310973460119935	0.0031098055463671	0.00310981221399404	0.00310968661736664	0.00310967185529322	0.00310989528594251	0.0031095491802243	0.00310996727668436	0.00310968457196309	0.0031095213649146	0.00310968457196308	0.00310996727668436	0.0031095491802243	0.00310989528594251	0.00310967185529322	0.00310968661736664	0.00310981221399404	0.0031098055463671	0.00310973460119935	0.00310969254390577	0.00310969658803148	0.0031097225439427	0.00310974504899301	0.00310975273449298	0.00310974696091918	0.00310973527503102	0.00310972551401475
flux1:	0.68420429208473	0.00293837739091004	0.00293837269152162	0.00293837388192986	0.00293838051615353	0.00293839073633898	0.00293840172086616	0.00293841040783858	0.00293841433849764	0.00293841241583681	0.00293840536048958	0.00293839567852873	0.00293838703969394	0.00293838310030603	0.00293838598740824	0.00293839487595939	0.00293840530930555	0.00293841006513992	0.00293840229133539	0.00293838097801239	0.00293835697604644	0.00293835402523877	0.00293839441170383	0.0029384613288947	0.00293846699268814	0.00293834837117755	0.00293833522637796	0.00293854562663786	0.00293821818839798	0.00293861321699711	0.00293834587580139	0.00293819144346878	0.00293834587580139	0.00293861321699711	0.00293821818839798	0.00293854562663787	0.00293833522637796	0.00293834837117756	0.00293846699268814	0.0029384613288947	0.00293839441170383	0.00293835402523877	0.00293835697604644	0.00293838097801239	0.00293840229133539	0.00293841006513992	0.00293840530930555	0.00293839487595939	0.00293838598740825
flux1:	0.684466740988483	0.00277402685388913	0.00277402245166599	0.00277402342470555	0.00277402938286291	0.00277403863743932	0.00277404861279845	0.00277405651233424	0.00277406009428345	0.00277405836750224	0.00277405200584709	0.00277404331103494	0.00277403563260116	0.00277403227988801	0.00277403512953903	0.00277404332994018	0.00277405270367542	0.00277405658592202	0.002774048759254	0.00277402852839605	0.00277400624891374	0.00277400414103835	0.00277404273724857	0.00277410569580849	0.00277411040336506	0.00277399849778288	0.00277398692849031	0.00277418500375865	0.00277387564503179	0.00277424867812897	0.00277399617992112	0.00277385021214678	0.00277399617992112	0.00277424867812897	0.00277387564503179	0.00277418500375865	0.00277398692849031	0.00277399849778288	0.00277411040336506	0.00277410569580849	0.00277404273724857	0.00277400414103835	0.00277400624891374	0.00277402852839605	0.002774048759254	0.00277405658592202	0.00277405270367542	0.00277404332994018	0.00277403512953903
flux1:	0.684729189892236	0.00261655635569937	0.0026165523281707	0.00261655314869528	0.00261655846927747	0.00261656676129977	0.00261657569226868	0.00261658273485137	0.00261658587473596	0.00261658424244778	0.00261657848443852	0.00261657071852309	0.00261656399221779	0.00261656127946029	0.0026165642063506	0.00261657187796423	0.00261658036027545	0.00261658349420537	0.00261657564232998	0.00261655639133341	0.00261653562361197	0.00261653413752071	0.00261657085156538	0.00261662993690782	0.00261663374024499	0.00261652829389846	0.00261651825307243	0.00261670467682906	0.00261641279546746	0.00261676486922509	0.00261652668667485	0.00261638887207088	0.00261652668667485	0.00261676486922509	0.00261641279546746	0.00261670467682906	0.00261651825307243	0.00261652829389846	0.00261663374024499	0.00261662993690782	0.00261657085156538	0.00261653413752071	0.00261653562361197	0.00261655639133341	0.00261657564232998	0.00261658349420537	0.00261658036027545	0.00261657187796423	0.0026165642063506
flux1:	0.68499163879599	0.00246584556331617	0.00246584196283469	0.00246584267616777	0.00246584738780459	0.00246585472201366	0.00246586258602346	0.00246586872293282	0.00246587135193113	0.00246586973597179	0.00246586450879084	0.0024658576213068	0.00246585183557985	0.00246584980217079	0.00246585289894987	0.00246586017507186	0.00246586790931362	0.00246587040224768	0.00246586254675572	0.00246584418176833	0.00246582473778126	0.00246582368293752	0.00246585845100821	0.00246591376458201	0.00246591671991408	0.00246581747827501	0.00246580891224451	0.0024659843238775	0.00246570930357568	0.00246604141526952	0.00246581701460555	0.00246568704093889	0.00246581701460555	0.00246604141526952	0.00246570930357568	0.0024659843238775	0.00246580891224451	0.00246581747827501	0.00246591671991408	0.00246591376458201	0.00246585845100821	0.00246582368293752	0.00246582473778126	0.00246584418176833	0.00246586254675572	0.00246587040224768	0.00246586790931362	0.00246586017507186	0.00246585289894987
flux1:	0.685254087699743	0.00232176362602357	0.00232176048125683	0.00232176111562725	0.00232176523992672	0.00232177162542082	0.00232177841456812	0.00232178361890815	0.00232178569266089	0.00232178403701623	0.00232177928327215	0.00232177322939014	0.00232176836733196	0.00232176703714234	0.00232177037351246	0.00232177736133007	0.00232178446681736	0.00232178640955921	0.00232177856771557	0.00232176100526761	0.00232174272080817	0.00232174193764986	0.00232177472367157	0.00232182638223114	0.00232182854941437	0.00232173525984869	0.0023217281074703	0.00232189311103472	0.00232163432220974	0.00232194742857539	0.0023217362704663	0.00232161382521442	0.00232173627046629	0.0023219474285754	0.00232163432220974	0.00232189311103472	0.0023217281074703	0.00232173525984869	0.00232182854941437	0.00232182638223114	0.00232177472367157	0.00232174193764986	0.00232174272080817	0.00232176100526761	0.00232177856771557	0.00232178640955921	0.00232178446681736	0.00232177736133007	0.00232177037351246
flux1:	0.685516536603496	0.00218417023028153	0.00218416754862986	0.00218416811815345	0.00218417167260625	0.00218417712509533	0.00218418284735115	0.00218418711406043	0.00218418861157921	0.00218418688049655	0.00218418255597168	0.00218417729434903	0.00218417333205353	0.00218417271258845	0.00218417633536564	0.00218418311685796	0.00218418969038188	0.00218419115900537	0.00218418334540358	0.00218416651353787	0.00218414924853961	0.00218414860791871	0.00218417940234326	0.00218422753663643	0.00218422897836783	0.00218414138996329	0.00218413558227724	0.00218429074611718	0.00218404754755123	0.00218434256406975	0.00218414410496578	0.00218402887601776	0.00218414410496578	0.00218434256406975	0.00218404754755124	0.00218429074611718	0.00218413558227724	0.00218414138996329	0.00218422897836783	0.00218422753663643	0.00218417940234326	0.00218414860791871	0.00218414924853961	0.00218416651353787	0.00218418334540358	0.00218419115900537	0.00218418969038188	0.00218418311685796	0.00218417633536564
flux1:	0.685778985507249	0.00205291663435465	0.00205291440505226	0.00205291491300218	0.00205291791373541	0.00205292245724769	0.00205292713684111	0.00205293048176972	0.00205293140349069	0.0020529295789802	0.0020529256501278	0.00205292114090992	0.00205291804635129	0.00205291812867451	0.00205292206271581	0.00205292869634379	0.00205293481424232	0.00205293587209051	0.00205292810013605	0.00205291193902406	0.00205289557713748	0.00205289497894934	0.00205292379684631	0.00205296854984315	0.0020529693306958	0.00205288719421453	0.00205288265456449	0.00205302851170845	0.00205280025284045	0.00205307805384802	0.00205289174770408	0.00205278342417828	0.00205289174770408	0.00205307805384802	0.00205280025284046	0.00205302851170845	0.00205288265456449	0.00205288719421453	0.0020529693306958	0.00205296854984315	0.00205292379684631	0.00205289497894934	0.00205289557713748	0.00205291193902406	0.00205292810013605	0.00205293587209051	0.00205293481424232	0.00205292869634379	0.00205292206271581
flux1:	0.686041434411003	0.00192784667847106	0.00192784487611847	0.00192784531824512	0.00192784778244898	0.00192785145041037	0.0019278551274148	0.00192785758559206	0.0019278579507631	0.00192785602969787	0.00192785247107174	0.00192784867416323	0.00192784640661961	0.00192784716599072	0.0019278514158599	0.00192785793887805	0.00192786365949381	0.00192786435925853	0.00192785664241502	0.00192784110447028	0.00192782555197825	0.00192782492311138	0.00192785180170295	0.00192789332649117	0.0019278935118635	0.00192781657983541	0.0019278132244032	0.00192795027362714	0.00192773629736685	0.00192799771686176	0.00192782301715529	0.00192772129030279	0.00192782301715529	0.00192799771686176	0.00192773629736685	0.00192795027362714	0.0019278132244032	0.00192781657983541	0.0019278935118635	0.00192789332649117	0.00192785180170295	0.00192782492311138	0.00192782555197825	0.00192784110447028	0.00192785664241502	0.00192786435925853	0.00192786365949381	0.00192785793887805	0.0019278514158599
flux1:	0.686303883314756	0.00180879776666933	0.00180879635495269	0.00180879672264468	0.00180879867054099	0.00180880150619664	0.00180880423539055	0.00180880585863716	0.0018088057022375	0.00180880369325272	0.00180880048502843	0.00180879735872008	0.00180879586874218	0.00180879726588149	0.00180880181810682	0.00180880824932348	0.00180881361568712	0.00180881400145452	0.00180880635420852	0.00180879140373063	0.00180877658790284	0.00180877587965159	0.00180880087544089	0.00180883933291025	0.00180883898795884	0.00180876701492117	0.00180876475361621	0.00180889346105827	0.0018086931069889	0.00180893894000329	0.0018087753019582	0.00180867986612026	0.0018087753019582	0.0018089389400033	0.0018086931069889	0.00180889346105828	0.00180876475361621	0.00180876701492117	0.00180883898795884	0.00180883933291024	0.00180880087544089	0.00180877587965159	0.00180877658790284	0.00180879140373063	0.00180880635420852	0.00180881400145452	0.00180881361568712	0.00180880824932348	0.00180880181810682
flux1:	0.686566332218509	0.00169560181688699	0.00169560075226028	0.00169560103537671	0.00169560249164537	0.00169560454783882	0.00169560639694756	0.00169560725100372	0.00169560662039452	0.0016956045407682	0.00169560166648565	0.0016955991664898	0.00169559839638203	0.00169560037925577	0.00169560520502369	0.00169561154783938	0.00169561659043078	0.0016956166995983	0.00169560913811974	0.0016955947505205	0.00169558061751959	0.00169557980260642	0.00169560298824633	0.00169563854467657	0.00169563773329195	0.00169557047617035	0.00169556921380568	0.00169569001501196	0.00169550262284565	0.00169573362724875	0.00169558051017737	0.00169549106376565	0.00169558051017737	0.00169573362724875	0.00169550262284565	0.00169569001501196	0.00169556921380568	0.00169557047617035	0.00169563773329195	0.00169563854467657	0.00169560298824633	0.00169557980260642	0.00169558061751959	0.0016955947505205	0.00169560913811974	0.0016956166995983	0.00169561659043078	0.00169561154783938	0.00169560520502369
flux1:	0.686828781122262	0.00158808617624933	0.00158808541138684	0.00158808560063476	0.00158808659526113	0.00158808793362614	0.00158808898107661	0.00158808914242476	0.00158808809391771	0.0015880859665909	0.00158808341121595	0.00158808149013005	0.0015880813748857	0.00158808388088969	0.0015880889390164	0.00158809518457995	0.00158809992403749	0.0015880997890291	0.00158809233152462	0.0015880784922022	0.00158806500466023	0.00158806407401253	0.00158808553505391	0.00158811835970966	0.00158811714358304	0.00158805436220116	0.00158805399988326	0.0015881673021631	0.00158799221531743	0.00158820911392151	0.00158806598360061	0.00158798223007075	0.00158806598360061	0.00158820911392151	0.00158799221531743	0.0015881673021631	0.00158805399988326	0.00158805436220116	0.00158811714358304	0.00158811835970966	0.00158808553505391	0.00158806407401253	0.00158806500466023	0.0015880784922022	0.00158809233152462	0.0015880997890291	0.00158809992403749	0.00158809518457995	0.0015880889390164
flux1:	0.687091230026016	0.00148607449892063	0.00148607398578553	0.00148607407456235	0.0014860746431114	0.00148607533276306	0.00148607566509826	0.00148607521765602	0.00148607381316821	0.00148607166403253	0.00148606941240183	0.00148606801959084	0.00148606848820271	0.00148607144661543	0.00148607668664387	0.00148608281698182	0.00148608726665201	0.00148608691638117	0.00148607958315513	0.00148606628609211	0.00148605342047737	0.00148605237989634	0.00148607221154205	0.00148610247436352	0.00148610091218079	0.00148604236987795	0.00148604280653625	0.00148614899151038	0.00148598556068205	0.00148618904353026	0.00148605537453395	0.00148597702332549	0.00148605537453395	0.00148618904353026	0.00148598556068206	0.00148614899151038	0.00148604280653625	0.00148604236987795	0.00148610091218079	0.00148610247436352	0.00148607221154205	0.00148605237989634	0.00148605342047737	0.00148606628609211	0.00148607958315513	0.00148608691638117	0.00148608726665201	0.00148608281698182	0.00148607668664387
flux1:	0.687353678929769	0.00138938758428474	0.00138938727670233	0.00138938726236745	0.00138938744572749	0.00138938756156253	0.00138938727066795	0.00138938630251433	0.00138938460645202	0.00138938246200007	0.00138938049768113	0.00138937957954397	0.00138938055659855	0.00138938389117399	0.00138938925645585	0.00138939524745121	0.00138939941569447	0.00138939887674538	0.00138939168999855	0.0013893789361653	0.00138936668005484	0.00138936554690254	0.00138938385087737	0.0013894117203403	0.0013894098671274	0.00138935533145881	0.00138935646544248	0.00138945589167456	0.00138930347829842	0.00138949420502545	0.00138936948294679	0.00138929625036574	0.00138936948294679	0.00138949420502545	0.00138930347829842	0.00138945589167456	0.00138935646544248	0.00138935533145881	0.00138940986712739	0.0013894117203403	0.00138938385087737	0.00138936554690254	0.00138936668005484	0.0013893789361653	0.00138939168999855	0.00138939887674538	0.00138939941569447	0.00138939524745121	0.00138938925645585
flux1:	0.687616127833522	0.00129784417361608	0.00129784402928416	0.00129784391386472	0.00129784375753369	0.00129784337826292	0.00129784255855285	0.00129784115883167	0.00129783923531567	0.00129783712071664	0.0012978354252859	0.00129783492585118	0.00129783633330696	0.0012978399648839	0.00129784539552314	0.00129785121964289	0.00129785511183557	0.00129785440935358	0.00129784739276068	0.00129783518840684	0.0012978235377721	0.00129782233778676	0.00129783921941529	0.00129786486061643	0.00129786276724928	0.00129781201073955	0.00129781374141349	0.001297906747027	0.00129776472652307	0.00129794332869341	0.00129782705219682	0.00129775866222115	0.00129782705219682	0.0012979433286934	0.00129776472652307	0.001297906747027	0.00129781374141349	0.00129781201073955	0.00129786276724928	0.00129786486061643	0.00129783921941529	0.00129782233778676	0.0012978235377721	0.00129783518840684	0.00129784739276068	0.00129785440935358	0.00129785511183557	0.00129785121964289	0.00129784539552314
flux1:	0.687878576737275	0.00121126170378827	0.00121126168569899	0.00121126147606971	0.00121126102907791	0.00121126023511891	0.00121125898081878	0.00121125723693804	0.00121125514745179	0.00121125308508277	0.00121125163779883	0.00121125149958089	0.00121125325863042	0.00121125710764621	0.0012112625432011	0.00121126817189647	0.00121127179209296	0.00121127095039213	0.00121126412850768	0.00121125248342179	0.00121124144002262	0.00121124020435475	0.00121125576991944	0.00121127934292735	0.00121127705580907	0.00121122985672799	0.00121123208600635	0.0012113189912018	0.00121118675592994	0.00121135383927394	0.00121124552193198	0.0012111817069242	0.00121124552193198	0.00121135383927394	0.00121118675592994	0.0012113189912018	0.00121123208600636	0.00121122985672799	0.00121127705580907	0.00121127934292735	0.00121125576991944	0.00121124020435475	0.00121124144002262	0.00121125248342179	0.00121126412850768	0.00121127095039213	0.00121127179209296	0.00121126817189647	0.0012112625432011
flux1:	0.688141025641029	0.00112945701693586	0.00112945709422156	0.00112945680182615	0.00112945611540246	0.00112945498675647	0.00112945338939893	0.00112945138461716	0.00112944918612667	0.00112944719456094	0.00112944597238963	0.00112944613742725	0.00112944817034704	0.00112945215915935	0.00112945754102306	0.00112946294675198	0.00112946629899246	0.00112946534190271	0.00112945873944871	0.00112944766526019	0.00112943723422803	0.00112943599677021	0.00112945035120183	0.00112947200969671	0.00112946957059622	0.00112942571372589	0.00112942834749014	0.00112950945689211	0.0011293864187515	0.00112954256523608	0.00112944173711569	0.00112938223843124	0.0011294417371157	0.00112954256523608	0.00112938641875151	0.00112950945689211	0.00112942834749014	0.00112942571372589	0.00112946957059622	0.00112947200969671	0.00112945035120184	0.00112943599677021	0.00112943723422803	0.00112944766526019	0.00112945873944871	0.00112946534190271	0.00112946629899246	0.00112946294675198	0.00112945754102306
flux1:	0.688403474544782	0.00105224702533822	0.0010522471735857	0.00105224681378736	0.00105224593988012	0.00105224455410665	0.00105224270033658	0.0010522405117968	0.00105223825536121	0.00105223634879042	0.00105223532672323	0.00105223573772064	0.00105223796962208	0.00105224202456082	0.00105224729796414	0.0010522524558089	0.00105225554507738	0.00105225449606484	0.00105224813715491	0.00105223764574373	0.0010522278334185	0.00105222662848167	0.00105223987341516	0.00105225976362646	0.00105225720966538	0.00105221648702912	0.00105221943638681	0.0010522950411662	0.00105218063379506	0.00105232640348211	0.00105223261245744	0.00105217718094145	0.00105223261245744	0.00105232640348211	0.00105218063379506	0.0010522950411662	0.00105221943638681	0.00105221648702912	0.00105225720966538	0.00105225976362646	0.00105223987341516	0.00105222662848167	0.0010522278334185	0.00105223764574373	0.00105224813715491	0.00105225449606484	0.00105225554507738	0.0010522524558089	0.00105224729796414
flux1:	0.688665923448535	9.79449331126721e-4	9.79449532229441e-4	9.79449123389244e-4	9.79448113150023e-4	9.79446543536116e-4	9.79444513293958e-4	9.79442210537418e-4	9.79439940401779e-4	9.79438128448115e-4	9.79437280046253e-4	9.79437881538201e-4	9.79440241945303e-4	9.79444295037151e-4	9.79449410640544e-4	9.79454299515525e-4	9.79457132369315e-4	9.79456014470639e-4	9.79449921823258e-4	9.79440023891627e-4	9.79430835959789e-4	9.79429696329372e-4	9.79441928539578e-4	9.7946018847762e-4	9.79457552246814e-4	9.79419763773411e-4	9.79422946124241e-4	9.79493325856602e-4	9.79387006405072e-4	9.79522939066753e-4	9.79435751846338e-4	9.79384148215683e-4	9.79435751846339e-4	9.79522939066753e-4	9.79387006405072e-4	9.79493325856602e-4	9.79422946124241e-4	9.79419763773412e-4	9.79457552246814e-4	9.7946018847762e-4	9.79441928539578e-4	9.79429696329373e-4	9.79430835959789e-4	9.79440023891627e-4	9.79449921823258e-4	9.79456014470639e-4	9.79457132369314e-4	9.79454299515525e-4	9.79449410640543e-4
flux1:	0.688928372352288	9.10882800724622e-4	9.10883042359598e-4	9.10882604745465e-4	9.10881507074085e-4	9.10879821075249e-4	9.10877686201603e-4	9.10875330165539e-4	9.10873083304564e-4	9.10871371164849e-4	9.10870669256697e-4	9.10871408725778e-4	9.10873832921192e-4	9.10877823249798e-4	9.10882738313783e-4	9.10887341777223e-4	9.10889926681208e-4	9.10888762297222e-4	9.10882956485592e-4	9.10873660334132e-4	9.1086510029823e-4	9.1086405568468e-4	9.10875365900795e-4	9.10892124867087e-4	9.10889434650791e-4	9.10854388751235e-4	9.10857728637712e-4	9.10923152873499e-4	9.10824403339533e-4	9.10951019814178e-4	9.10870022681052e-4	9.10822017791949e-4	9.10870022681052e-4	9.10951019814178e-4	9.10824403339533e-4	9.10923152873499e-4	9.10857728637712e-4	9.10854388751236e-4	9.10889434650791e-4	9.10892124867087e-4	9.10875365900796e-4	9.10864055684679e-4	9.10865100298229e-4	9.10873660334133e-4	9.10882956485592e-4	9.10888762297222e-4	9.10889926681208e-4	9.10887341777223e-4	9.10882738313783e-4
flux1:	0.689190821256042	8.46368094216763e-4	8.46368369042496e-4	8.46367923668177e-4	8.46366783903003e-4	8.46365041909824e-4	8.46362865188676e-4	8.46360507668361e-4	8.4635831373142e-4	8.46356702585597e-4	8.46356120046292e-4	8.46356948930952e-4	8.46359379028189e-4	8.46363253713514e-4	8.46367932856093e-4	8.46372239555462e-4	8.46374586963682e-4	8.46373397558228e-4	8.46367896338102e-4	8.46359206875649e-4	8.46351274869284e-4	8.46350350751174e-4	8.46360822834048e-4	8.46376201186945e-4	8.46373481270186e-4	8.46340995309023e-4	8.46344425039072e-4	8.46405154576173e-4	8.46313482709023e-4	8.46431285995156e-4	8.4635608526701e-4	8.46311460271869e-4	8.4635608526701e-4	8.46431285995155e-4	8.46313482709023e-4	8.46405154576172e-4	8.46344425039072e-4	8.46340995309023e-4	8.46373481270186e-4	8.46376201186945e-4	8.46360822834048e-4	8.46350350751174e-4	8.46351274869284e-4	8.4635920687565e-4	8.46367896338102e-4	8.46373397558228e-4	8.46374586963683e-4	8.46372239555462e-4	8.46367932856093e-4
flux1:	0.689453270159795	7.85728150106615e-4	7.85728454780697e-4	7.85728022264947e-4	7.85726881084255e-4	7.85725135545933e-4	7.85722970179817e-4	7.85720653715324e-4	7.85718535310135e-4	7.85717022922462e-4	7.85716533469083e-4	7.8571740801278e-4	7.85719793730009e-4	7.8572350852878e-4	7.8572792409549e-4	7.85731927887924e-4	7.8573405012031e-4	7.85732855868884e-4	7.85727673617015e-4	7.85719591620632e-4	7.85712283567705e-4	7.85711500410746e-4	7.85721210866432e-4	7.85735320011986e-4	7.85732591046634e-4	7.85702491695158e-4	7.8570595173392e-4	7.85762239595229e-4	7.8567717938458e-4	7.85786655481615e-4	7.85716877706303e-4	7.85675424106067e-4	7.85716877706303e-4	7.85786655481615e-4	7.8567717938458e-4	7.8576223959523e-4	7.8570595173392e-4	7.85702491695159e-4	7.85732591046634e-4	7.85735320011986e-4	7.85721210866432e-4	7.85711500410745e-4	7.85712283567705e-4	7.85719591620631e-4	7.85727673617016e-4	7.85732855868885e-4	7.85734050120311e-4	7.85731927887924e-4	7.8572792409549e-4
flux1:	0.689715719063548	7.2878862615611e-4	7.28788960266978e-4	7.28788559789697e-4	7.28787452369886e-4	7.2878574728341e-4	7.28783636773514e-4	7.28781394906008e-4	7.28779368150729e-4	7.28777949592552e-4	7.28777528536622e-4	7.28778410442658e-4	7.28780709569986e-4	7.28784229115663e-4	7.28788361201054e-4	7.28792060998727e-4	7.28793971962984e-4	7.28792791391411e-4	7.28787938678587e-4	7.28780460307966e-4	7.28773767411791e-4	7.28773140235294e-4	7.28782158029195e-4	7.28795100603105e-4	7.28792380008815e-4	7.28764503472578e-4	7.2876794260954e-4	7.28820034739398e-4	7.28741146518961e-4	7.28842765032981e-4	7.28778056940667e-4	7.28739576541285e-4	7.28778056940668e-4	7.2884276503298e-4	7.28741146518962e-4	7.28820034739398e-4	7.2876794260954e-4	7.28764503472579e-4	7.28792380008815e-4	7.28795100603105e-4	7.28782158029195e-4	7.28773140235295e-4	7.28773767411791e-4	7.28780460307966e-4	7.28787938678588e-4	7.28792791391411e-4	7.28793971962984e-4	7.28792060998727e-4	7.28788361201054e-4
flux1:	0.689978167967302	6.75378297214746e-4	6.75378662212677e-4	6.75378310628008e-4	6.75377266084179e-4	6.75375636837633e-4	6.75373615225024e-4	6.75371473057216e-4	6.75369548327625e-4	6.75368216755193e-4	6.75367841664697e-4	6.7536869853539e-4	6.75370877102822e-4	6.75374174817142e-4	6.75378010986359e-4	6.75381410381233e-4	6.75383125189078e-4	6.75381974836968e-4	6.75377458150097e-4	6.7537057470939e-4	6.75364483246223e-4	6.75364021499333e-4	6.75372408129332e-4	6.75384278333854e-4	6.75381580711957e-4	6.75355772830481e-4	6.75359148135568e-4	6.75407283837945e-4	6.75334154041143e-4	6.75428368581368e-4	6.75368396819494e-4	6.75332701602654e-4	6.75368396819495e-4	6.75428368581368e-4	6.75334154041143e-4	6.75407283837944e-4	6.75359148135567e-4	6.7535577283048e-4	6.75381580711957e-4	6.75384278333853e-4	6.75372408129332e-4	6.75364021499332e-4	6.75364483246224e-4	6.7537057470939e-4	6.75377458150098e-4	6.75381974836969e-4	6.75383125189078e-4	6.75381410381233e-4	6.75378010986359e-4
flux1:	0.690240616871055	6.25329411133881e-4	6.25329809333076e-4	6.25329520481295e-4	6.25328561596186e-4	6.25327035137404e-4	6.25325127549454e-4	6.25323102539136e-4	6.25321285339169e-4	6.25320032767518e-4	6.25319684002612e-4	6.25320489555354e-4	6.2532252172181e-4	6.2532557944037e-4	6.25329114205731e-4	6.25332220929603e-4	6.2533375545334e-4	6.25332649590206e-4	6.2532847120891e-4	6.25322169139428e-4	6.25316660522236e-4	6.25316368225698e-4	6.25324178009285e-4	6.25335062068669e-4	6.25332399609954e-4	6.2530851583135e-4	6.25311792420053e-4	6.25356204568262e-4	6.25288445179777e-4	6.25375693576703e-4	6.25320144257188e-4	6.25287056176594e-4	6.25320144257188e-4	6.25375693576703e-4	6.25288445179777e-4	6.25356204568263e-4	6.25311792420053e-4	6.2530851583135e-4	6.25332399609954e-4	6.25335062068669e-4	6.25324178009285e-4	6.25316368225698e-4	6.25316660522236e-4	6.25322169139428e-4	6.2532847120891e-4	6.25332649590206e-4	6.2533375545334e-4	6.25332220929602e-4	6.25329114205731e-4
flux1:	0.690503065774808	5.784780040263e-4	5.78478437733958e-4	5.7847822197571e-4	5.78477365205507e-4	5.78475960493754e-4	5.78474183931974e-4	5.78472286846585e-4	5.7847057873562e-4	5.78469396759455e-4	5.78469057858503e-4	5.784697919239e-4	5.78471659618437e-4	5.7847446697998e-4	5.78477701090298e-4	5.78480526364503e-4	5.78481896774878e-4	5.7848084718925e-4	5.78477005214158e-4	5.78471266293496e-4	5.78466317365595e-4	5.78466193471069e-4	5.78473474000196e-4	5.78483450699706e-4	5.78480833570229e-4	5.78458738807906e-4	5.78461889440297e-4	5.78502804492915e-4	5.7844005224393e-4	5.78520756623355e-4	5.78469334713241e-4	5.78438685428356e-4	5.78469334713241e-4	5.78520756623355e-4	5.7844005224393e-4	5.78502804492915e-4	5.78461889440296e-4	5.78458738807906e-4	5.78480833570229e-4	5.78483450699706e-4	5.78473474000197e-4	5.78466193471069e-4	5.78466317365595e-4	5.78471266293496e-4	5.78477005214158e-4	5.78480847189251e-4	5.78481896774877e-4	5.78480526364503e-4	5.78477701090298e-4
flux1:	0.690765514678561	5.34664176274699e-4	5.34664647086019e-4	5.34664511065061e-4	5.34663766796055e-4	5.34662495484763e-4	5.3466085978701e-4	5.34659095749966e-4	5.346574952682e-4	5.34656375691952e-4	5.34656033596657e-4	5.34656681914884e-4	5.346583742692e-4	5.34660927922246e-4	5.34663867522406e-4	5.34666425347767e-4	5.34667647667593e-4	5.34666663542091e-4	5.3466315206457e-4	5.34657953781804e-4	5.34653537296242e-4	5.34653576213762e-4	5.34660368932196e-4	5.34669510208327e-4	5.3466694690108e-4	5.34646515283331e-4	5.34649519825209e-4	5.34687157685759e-4	5.34629073042504e-4	5.34703639791066e-4	5.34656068378396e-4	5.34627698937661e-4	5.34656068378396e-4	5.34703639791066e-4	5.34629073042504e-4	5.34687157685758e-4	5.3464951982521e-4	5.34646515283331e-4	5.3466694690108e-4	5.34669510208327e-4	5.34660368932196e-4	5.34653576213762e-4	5.34653537296242e-4	5.34657953781804e-4	5.3466315206457e-4	5.34666663542091e-4	5.34667647667592e-4	5.34666425347767e-4	5.34663867522406e-4
flux1:	0.691027963582315	4.93732330813632e-4	4.93732839094781e-4	4.93732785719998e-4	4.9373215873876e-4	4.93731026031839e-4	4.93729534942436e-4	4.9372790450812e-4	4.93726408051375e-4	4.93725343402227e-4	4.93724988521884e-4	4.93725542362147e-4	4.93727054978565e-4	4.93729357660003e-4	4.93732013375461e-4	4.93734319807288e-4	4.93735409508218e-4	4.93734497386152e-4	4.93731306783403e-4	4.93726622856145e-4	4.93722708095216e-4	4.93722900340261e-4	4.93729241200726e-4	4.9373761275387e-4	4.93735110397705e-4	4.93716224923987e-4	4.9371906970028e-4	4.93753643459272e-4	4.93699909454342e-4	4.93768729111875e-4	4.93724748577944e-4	4.93698509063228e-4	4.93724748577944e-4	4.93768729111875e-4	4.93699909454342e-4	4.93753643459272e-4	4.9371906970028e-4	4.93716224923987e-4	4.93735110397705e-4	4.9373761275387e-4	4.93729241200726e-4	4.93722900340262e-4	4.93722708095216e-4	4.93726622856145e-4	4.93731306783403e-4	4.93734497386152e-4	4.93735409508218e-4	4.93734319807288e-4	4.9373201337546e-4
flux1:	0.691290412486068	4.55531375312528e-4	4.55531919877762e-4	4.55531948502633e-4	4.55531438634792e-4	4.55530444257403e-4	4.55529096542768e-4	4.55527596745546e-4	4.55526199351886e-4	4.55525183261033e-4	4.55524809385531e-4	4.55525265020037e-4	4.55526599121503e-4	4.55528658660028e-4	4.55531044655937e-4	4.55533117101955e-4	4.55534088764272e-4	4.55533252606997e-4	4.5553036994181e-4	4.55526170938906e-4	4.55522724428798e-4	4.55523057343127e-4	4.55528977505478e-4	4.55536639410499e-4	4.55534204031329e-4	4.55516756151056e-4	4.55519433222115e-4	4.55551148819391e-4	4.5550146977344e-4	4.55564916885812e-4	4.55524284013339e-4	4.55500033156805e-4	4.55524284013339e-4	4.55564916885812e-4	4.55501469773441e-4	4.55551148819392e-4	4.55519433222116e-4	4.55516756151057e-4	4.55534204031329e-4	4.55536639410499e-4	4.55528977505477e-4	4.55523057343127e-4	4.55522724428799e-4	4.55526170938906e-4	4.5553036994181e-4	4.55533252606998e-4	4.55534088764272e-4	4.55533117101955e-4	4.55531044655937e-4
flux1:	0.691552861389821	4.19914889970148e-4	4.19915467945555e-4	4.19915574713595e-4	4.19915177582255e-4	4.19914316808688e-4	4.19913107362866e-4	4.19911732695682e-4	4.19910428717656e-4	4.19909456165541e-4	4.19909060244652e-4	4.1990941831231e-4	4.19910579820776e-4	4.1991240811417e-4	4.19914541172251e-4	4.19916397743663e-4	4.19917264791734e-4	4.19916506120287e-4	4.19913915621812e-4	4.19910169655367e-4	4.19907155933326e-4	4.19907614437852e-4	4.19913140974488e-4	4.19920148269257e-4	4.19917785001695e-4	4.19901674132655e-4	4.19904180523435e-4	4.19933236366679e-4	4.19887336544877e-4	4.19945769508052e-4	4.19908256552479e-4	4.19885861336064e-4	4.19908256552478e-4	4.19945769508052e-4	4.19887336544877e-4	4.19933236366679e-4	4.19904180523435e-4	4.19901674132655e-4	4.19917785001695e-4	4.19920148269257e-4	4.19913140974488e-4	4.19907614437852e-4	4.19907155933326e-4	4.19910169655367e-4	4.19913915621812e-4	4.19916506120287e-4	4.19917264791734e-4	4.19916397743663e-4	4.19914541172251e-4
flux1:	0.691815310293574	3.86741262698043e-4	3.86741869553148e-4	3.86742047871593e-4	3.86741755725827e-4	3.86741020411794e-4	3.86739941305021e-4	3.8673868459406e-4	3.86737468241388e-4	3.86736535671814e-4	3.86736117483996e-4	3.86736382280903e-4	3.86737380867975e-4	3.86738992877547e-4	3.86740891526287e-4	3.86742550464218e-4	3.86743324983415e-4	3.86742643093645e-4	3.86740326694049e-4	3.86737000145863e-4	3.86734382541085e-4	3.86734949884372e-4	3.86740106464558e-4	3.86746509701119e-4	3.86744222951626e-4	3.86729355955497e-4	3.8673169286578e-4	3.86758279437931e-4	3.86715901681168e-4	3.86769662603569e-4	3.86735056351674e-4	3.86714391598418e-4	3.86735056351674e-4	3.86769662603569e-4	3.86715901681168e-4	3.86758279437931e-4	3.8673169286578e-4	3.86729355955497e-4	3.86744222951626e-4	3.86746509701119e-4	3.86740106464558e-4	3.86734949884372e-4	3.86734382541085e-4	3.86737000145862e-4	3.86740326694049e-4	3.86742643093646e-4	3.86743324983415e-4	3.86742550464218e-4	3.86740891526287e-4
flux1:	0.692077759197328	3.55873793519975e-4	3.55874423240094e-4	3.55874664341055e-4	3.55874466907194e-4	3.55873846480817e-4	3.55872887914243e-4	3.55871741067168e-4	3.55870606814787e-4	3.55869712130198e-4	3.55869273867816e-4	3.55869452600913e-4	3.55870300750528e-4	3.55871713549121e-4	3.5587339727476e-4	3.55874876466632e-4	3.55875569101712e-4	3.55874961338804e-4	3.55872899240543e-4	3.55869957490853e-4	3.5586769888524e-4	3.55868357357115e-4	3.5587316488774e-4	3.55879010635334e-4	3.55876804200202e-4	3.55863094832404e-4	3.55865266853646e-4	3.55889566337785e-4	3.5585047070352e-4	3.55899885309371e-4	3.55867986146104e-4	3.5584893411121e-4	3.55867986146104e-4	3.55899885309371e-4	3.55850470703521e-4	3.55889566337786e-4	3.55865266853646e-4	3.55863094832404e-4	3.55876804200202e-4	3.55879010635334e-4	3.55873164887739e-4	3.55868357357115e-4	3.5586769888524e-4	3.55869957490854e-4	3.55872899240543e-4	3.55874961338804e-4	3.55875569101712e-4	3.55874876466632e-4	3.5587339727476e-4
flux1:	0.692340208101081	3.271807700503e-4	3.2718141541735e-4	3.271817089655e-4	3.27181594278706e-4	3.27181076652851e-4	3.2718022779292e-4	3.27179182408724e-4	3.27178125273806e-4	3.27177267729571e-4	3.2717681352903e-4	3.271769155671e-4	3.27177627684327e-4	3.27178859586744e-4	3.27180348144408e-4	3.27181664737687e-4	3.2718228466755e-4	3.27181746743916e-4	3.27179917993514e-4	3.27177326123726e-4	3.27175389664259e-4	3.27176121250399e-4	3.27180598456445e-4	3.27185929749772e-4	3.27183806893057e-4	3.27171175243164e-4	3.27173189604293e-4	3.27195375549992e-4	3.27159337991976e-4	3.27204715583689e-4	3.27175336584479e-4	3.27157786552799e-4	3.2717533658448e-4	3.27204715583689e-4	3.27159337991976e-4	3.27195375549992e-4	3.27173189604293e-4	3.27171175243164e-4	3.27183806893057e-4	3.27185929749772e-4	3.27180598456446e-4	3.27176121250399e-4	3.2717538966426e-4	3.27177326123726e-4	3.27179917993514e-4	3.27181746743917e-4	3.2718228466755e-4	3.27181664737687e-4	3.27180348144408e-4
flux1:	0.692602657004834	3.00535515935706e-4	3.00536168882685e-4	3.00536503591024e-4	3.00536458771157e-4	3.00536031149091e-4	3.00535280825398e-4	3.00534328663261e-4	3.00533344361855e-4	3.00532524380992e-4	3.00532059826045e-4	3.00532095978375e-4	3.00532687572011e-4	3.00533757368858e-4	3.0053507020545e-4	3.00536240319853e-4	3.00536795299856e-4	3.00536321639513e-4	3.0053470468581e-4	3.00532428131484e-4	3.00530777872026e-4	3.00531564831669e-4	3.00535728765215e-4	3.00540585495021e-4	3.00538548992842e-4	3.00526920930276e-4	3.00528786791014e-4	3.00549023841126e-4	3.00515834951482e-4	3.00557468444308e-4	3.00530434506605e-4	3.00514282401845e-4	3.00530434506605e-4	3.00557468444308e-4	3.00515834951482e-4	3.00549023841126e-4	3.00528786791014e-4	3.00526920930276e-4	3.00538548992842e-4	3.00540585495021e-4	3.00535728765215e-4	3.00531564831669e-4	3.00530777872025e-4	3.00532428131484e-4	3.0053470468581e-4	3.00536321639513e-4	3.00536795299856e-4	3.00536240319853e-4	3.0053507020545e-4
flux1:	0.692865105908588	2.75816414152658e-4	2.75817066157326e-4	2.75817430377014e-4	2.75817442320484e-4	2.75817091876249e-4	2.75816429136182e-4	2.75815562448808e-4	2.75814647447985e-4	2.75813866379488e-4	2.75813398004122e-4	2.7581337985228e-4	2.75813866812031e-4	2.75814793120311e-4	2.75815948913728e-4	2.75816987447761e-4	2.75817483908054e-4	2.75817068000802e-4	2.75815641218647e-4	2.75813646353935e-4	2.75812247810287e-4	2.75813073165367e-4	2.75816939636974e-4	2.75821358883268e-4	2.75819411041463e-4	2.75808717679371e-4	2.75810445485772e-4	2.75828889177604e-4	2.757983530089e-4	2.75836519046489e-4	2.75811666070652e-4	2.75796814080394e-4	2.75811666070652e-4	2.75836519046489e-4	2.757983530089e-4	2.75828889177604e-4	2.75810445485772e-4	2.75808717679371e-4	2.75819411041463e-4	2.75821358883268e-4	2.75816939636974e-4	2.75813073165367e-4	2.75812247810287e-4	2.75813646353936e-4	2.75815641218647e-4	2.75817068000802e-4	2.75817483908054e-4	2.75816987447761e-4	2.75815948913728e-4
flux1:	0.693127554812341	2.52906907050001e-4	2.52907549535673e-4	2.52907931791832e-4	2.529079877594e-4	2.52907702183385e-4	2.52907116705215e-4	2.52906328448403e-4	2.5290547993321e-4	2.5290473977723e-4	2.52904274591513e-4	2.52904213894178e-4	2.52904611876208e-4	2.52905412612904e-4	2.52906428926051e-4	2.5290734944959e-4	2.52907792636369e-4	2.52907427386253e-4	2.52906169549978e-4	2.52904424189893e-4	2.52903244797873e-4	2.52904092727415e-4	2.5290767665821e-4	2.52911692968887e-4	2.52909835621361e-4	2.52900012809323e-4	2.52901613722198e-4	2.52918410372124e-4	2.52890343351614e-4	2.52925302506681e-4	2.52902476633139e-4	2.52888832852505e-4	2.5290247663314e-4	2.52925302506681e-4	2.52890343351614e-4	2.52918410372124e-4	2.52901613722198e-4	2.52900012809323e-4	2.52909835621361e-4	2.52911692968887e-4	2.5290767665821e-4	2.52904092727415e-4	2.52903244797872e-4	2.52904424189893e-4	2.52906169549978e-4	2.52907427386253e-4	2.52907792636369e-4	2.5290734944959e-4	2.52906428926051e-4
flux1:	0.693390003716094	2.31695475010788e-4	2.31696099726344e-4	2.3169648917856e-4	2.31696577267207e-4	2.31696345175612e-4	2.31695827548672e-4	2.31695111483507e-4	2.31694327259657e-4	2.31693630381443e-4	2.31693175439683e-4	2.3169308362463e-4	2.31693407552702e-4	2.31694099531262e-4	2.31694992574317e-4	2.31695807296003e-4	2.3169620144201e-4	2.31695879496294e-4	2.31694770191169e-4	2.3169324400306e-4	2.31692253474759e-4	2.31693109613399e-4	2.31696425309873e-4	2.31700070929512e-4	2.31698305424304e-4	2.31689293278246e-4	2.31690778681297e-4	2.31706065357263e-4	2.31680295300409e-4	2.31712292360806e-4	2.31691349267345e-4	2.31678827363129e-4	2.31691349267346e-4	2.31712292360806e-4	2.3168029530041e-4	2.31706065357263e-4	2.31690778681297e-4	2.31689293278246e-4	2.31698305424304e-4	2.31700070929512e-4	2.31696425309873e-4	2.31693109613399e-4	2.31692253474759e-4	2.3169324400306e-4	2.31694770191169e-4	2.31695879496294e-4	2.3169620144201e-4	2.31695807296003e-4	2.31694992574316e-4
flux1:	0.693652452619847	2.12075595582632e-4	2.12076194939178e-4	2.12076581752528e-4	2.12076691247266e-4	2.12076502461156e-4	2.12076044347001e-4	2.12075395053924e-4	2.12074673407325e-4	2.12074022259339e-4	2.12073584285405e-4	2.12073472036988e-4	2.12073735720364e-4	2.12074334364687e-4	2.12075118855237e-4	2.12075838651598e-4	2.12076187162547e-4	2.12075901209806e-4	2.12074921173494e-4	2.12073585993868e-4	2.12072756572088e-4	2.12073608215742e-4	2.1207666957226e-4	2.12079974627117e-4	2.12078301806724e-4	2.12070044282027e-4	2.12071425372908e-4	2.12085329955173e-4	2.12061695181021e-4	2.12090959518056e-4	2.12071763778506e-4	2.12060282674576e-4	2.12071763778506e-4	2.12090959518056e-4	2.12061695181021e-4	2.12085329955173e-4	2.12071425372908e-4	2.12070044282027e-4	2.12078301806724e-4	2.12079974627117e-4	2.1207666957226e-4	2.12073608215742e-4	2.12072756572088e-4	2.12073585993868e-4	2.12074921173494e-4	2.12075901209806e-4	2.12076187162547e-4	2.12075838651598e-4	2.12075118855237e-4
flux1:	0.693914901523601	1.93945684890481e-4	1.93946252238084e-4	1.93946627857508e-4	1.9394674946575e-4	1.9394659517109e-4	1.93946189363219e-4	1.93945602188447e-4	1.9394494172148e-4	1.9394433858983e-4	1.93943923669731e-4	1.93943800614816e-4	1.93944016478908e-4	1.93944535645191e-4	1.93945224753202e-4	1.93945859245603e-4	1.9394616489026e-4	1.93945907918833e-4	1.93945039308644e-4	1.93943869365692e-4	1.93943175980673e-4	1.93944012205785e-4	1.93946832842005e-4	1.93949825488043e-4	1.93948245669663e-4	1.93940690181161e-4	1.93941977645423e-4	1.93954618972311e-4	1.93932967519444e-4	1.93959713532467e-4	1.9394213803584e-4	1.93931621619844e-4	1.9394213803584e-4	1.93959713532467e-4	1.93932967519443e-4	1.93954618972311e-4	1.93941977645423e-4	1.93940690181161e-4	1.93948245669663e-4	1.93949825488044e-4	1.93946832842006e-4	1.93944012205785e-4	1.93943175980673e-4	1.93943869365692e-4	1.93945039308644e-4	1.93945907918833e-4	1.9394616489026e-4	1.93945859245603e-4	1.93945224753202e-4
flux1:	0.694177350427354	1.77209023102506e-4	1.77209552936608e-4	1.77209910263828e-4	1.77210036240643e-4	1.77209909044725e-4	1.77209549446492e-4	1.77209020401173e-4	1.77208419863403e-4	1.77207866650992e-4	1.77207479998144e-4	1.77207354488612e-4	1.77207533410113e-4	1.77207985303864e-4	1.77208590666861e-4	1.77209148332489e-4	1.77209413425716e-4	1.77209178936565e-4	1.7720840552179e-4	1.77207377567662e-4	1.7720679790352e-4	1.77207609608844e-4	1.77210202950749e-4	1.77212909491727e-4	1.77211422452087e-4	1.77204519542529e-4	1.77205723307602e-4	1.77217211400105e-4	1.77197400338734e-4	1.77221827967772e-4	1.77205753395112e-4	1.77196130245883e-4	1.77205753395112e-4	1.77221827967772e-4	1.77197400338734e-4	1.77217211400105e-4	1.77205723307602e-4	1.77204519542529e-4	1.77211422452087e-4	1.77212909491727e-4	1.7721020295075e-4	1.77207609608844e-4	1.7720679790352e-4	1.77207377567662e-4	1.7720840552179e-4	1.77209178936565e-4	1.77209413425716e-4	1.77209148332489e-4	1.77208590666861e-4
flux1:	0.694439799331107	1.61773665667667e-4	1.61774153760702e-4	1.61774487238418e-4	1.61774611415303e-4	1.61774505317644e-4	1.6177418685861e-4	1.61773712489698e-4	1.61773170617845e-4	1.61772668672649e-4	1.61772314466931e-4	1.61772193452835e-4	1.61772344687863e-4	1.61772739861369e-4	1.61773271654671e-4	1.61773759958551e-4	1.61773986528648e-4	1.61773768699386e-4	1.61773075981101e-4	1.6177216934096e-4	1.61771683821751e-4	1.61772463703358e-4	1.61774843017376e-4	1.61777287999928e-4	1.61775892968281e-4	1.61769596024838e-4	1.61770725088895e-4	1.61781161445656e-4	1.61763056278943e-4	1.61785351575545e-4	1.61770665930395e-4	1.61761869064905e-4	1.61770665930395e-4	1.61785351575545e-4	1.61763056278943e-4	1.61781161445656e-4	1.61770725088896e-4	1.61769596024838e-4	1.61775892968281e-4	1.61777287999928e-4	1.61774843017376e-4	1.61772463703358e-4	1.61771683821752e-4	1.6177216934096e-4	1.61773075981101e-4	1.61773768699386e-4	1.61773986528648e-4	1.61773759958551e-4	1.61773271654671e-4
flux1:	0.69470224823486	1.47552341984963e-4	1.47552785444011e-4	1.47553091056538e-4	1.47553208789317e-4	1.47553119086256e-4	1.4755283759657e-4	1.47552414846272e-4	1.47551930224899e-4	1.47551480217949e-4	1.47551161515832e-4	1.47551050500077e-4	1.47551181691676e-4	1.47551529106285e-4	1.47551996153406e-4	1.47552421689866e-4	1.47552611623658e-4	1.47552405423147e-4	1.47551780686445e-4	1.47550977233588e-4	1.4755056894062e-4	1.47551311411817e-4	1.47553489801776e-4	1.47555696093881e-4	1.47554391755551e-4	1.47548656772388e-4	1.47549719101108e-4	1.47559197053663e-4	1.47542671199566e-4	1.47563006945006e-4	1.47549605132455e-4	1.4754157177085e-4	1.47549605132455e-4	1.47563006945006e-4	1.47542671199566e-4	1.47559197053663e-4	1.47549719101108e-4	1.47548656772388e-4	1.47554391755551e-4	1.47555696093881e-4	1.47553489801776e-4	1.47551311411817e-4	1.4755056894062e-4	1.47550977233588e-4	1.47551780686445e-4	1.47552405423148e-4	1.47552611623658e-4	1.47552421689866e-4	1.47551996153406e-4
flux1:	0.694964697138614	1.34462343098707e-4	1.34462740354487e-4	1.34463015557244e-4	1.34463123610326e-4	1.34463046752486e-4	1.34462798813294e-4	1.34462424881083e-4	1.34461995832008e-4	1.34461597686074e-4	1.34461316395983e-4	1.34461219459117e-4	1.34461336709234e-4	1.34461643846744e-4	1.34462053756086e-4	1.34462422389819e-4	1.34462577551193e-4	1.34462378806352e-4	1.34461811112068e-4	1.34461095179983e-4	1.34460749712938e-4	1.34461450781087e-4	1.34463441157474e-4	1.34465430015998e-4	1.34464214527811e-4	1.34458999911309e-4	1.34460002394266e-4	1.34468607511408e-4	1.34453541855229e-4	1.34472078214681e-4	1.34459861663355e-4	1.34452533010359e-4	1.34459861663355e-4	1.34472078214681e-4	1.34453541855229e-4	1.34468607511408e-4	1.34460002394266e-4	1.34458999911309e-4	1.34464214527811e-4	1.34465430015998e-4	1.34463441157474e-4	1.34461450781086e-4	1.34460749712938e-4	1.34461095179983e-4	1.34461811112068e-4	1.34462378806353e-4	1.34462577551193e-4	1.34462422389819e-4	1.34462053756086e-4
flux1:	0.695227146042367	1.22425399943804e-4	1.2242575067979e-4	1.22425994272066e-4	1.22426090656748e-4	1.22426024077401e-4	1.22425806862892e-4	1.22425479080959e-4	1.22425103586021e-4	1.22424756452874e-4	1.22424513367546e-4	1.22424433249838e-4	1.2242454124061e-4	1.22424814248769e-4	1.22425173564213e-4	1.22425490563102e-4	1.22425612882793e-4	1.22425418301221e-4	1.2242489842564e-4	1.22424256668762e-4	1.22423961963481e-4	1.22424619075456e-4	1.22426434105801e-4	1.22428225237916e-4	1.22427096255802e-4	1.2242236266805e-4	1.22423311125661e-4	1.22431121655278e-4	1.22417404162517e-4	1.22434289363825e-4	1.22423165684937e-4	1.22416486725808e-4	1.22423165684937e-4	1.22434289363825e-4	1.22417404162517e-4	1.22431121655278e-4	1.22423311125661e-4	1.2242236266805e-4	1.22427096255802e-4	1.22428225237916e-4	1.22426434105801e-4	1.22424619075456e-4	1.22423961963481e-4	1.22424256668762e-4	1.2242489842564e-4	1.22425418301221e-4	1.22425612882793e-4	1.22425490563102e-4	1.22425173564213e-4
flux1:	0.69548959494612	1.1136755358954e-4	1.11367858622339e-4	1.1136807057866e-4	1.11368154362475e-4	1.11368096292932e-4	1.11367907416831e-4	1.11367623146654e-4	1.1136729880535e-4	1.11367001086993e-4	1.11366795962964e-4	1.11366734190353e-4	1.11366836339975e-4	1.11367080198401e-4	1.11367394553261e-4	1.11367664707171e-4	1.11367756243534e-4	1.11367563397038e-4	1.1136708372902e-4	1.11366504944222e-4	1.11366251059705e-4	1.11366862927015e-4	1.11368514975295e-4	1.11370126597605e-4	1.11369081315804e-4	1.11364791551235e-4	1.11365690782821e-4	1.11372778119625e-4	1.11360303498687e-4	1.11375674524738e-4	1.11365557202353e-4	1.11359476511536e-4	1.11365557202353e-4	1.11375674524738e-4	1.11360303498687e-4	1.11372778119625e-4	1.11365690782821e-4	1.11364791551235e-4	1.11369081315804e-4	1.11370126597605e-4	1.11368514975295e-4	1.11366862927015e-4	1.11366251059706e-4	1.11366504944222e-4	1.1136708372902e-4	1.11367563397038e-4	1.11367756243534e-4	1.11367664707171e-4	1.11367394553261e-4
flux1:	0.695752043849873	1.0121901885154e-4	1.01219279975052e-4	1.01219461250309e-4	1.0121953235299e-4	1.01219481638638e-4	1.01219319014909e-4	1.01219075569502e-4	1.01218799590375e-4	1.01218548997734e-4	1.0121838067121e-4	1.0121833771192e-4	1.01218436351428e-4	1.01218655045969e-4	1.01218929311823e-4	1.01219157033574e-4	1.01219220005699e-4	1.01219027280894e-4	1.01218581686231e-4	1.01218056606811e-4	1.01217835493206e-4	1.01218401906737e-4	1.01219902968587e-4	1.01221351866823e-4	1.01220387067378e-4	1.01216505957063e-4	1.01217359820645e-4	1.01223788988655e-4	1.01212458393338e-4	1.01226441677731e-4	1.01217249784641e-4	1.01211719345384e-4	1.01217249784641e-4	1.01226441677731e-4	1.01212458393338e-4	1.01223788988655e-4	1.01217359820644e-4	1.01216505957063e-4	1.01220387067378e-4	1.01221351866822e-4	1.01219902968587e-4	1.01218401906737e-4	1.01217835493206e-4	1.01218056606811e-4	1.01218581686231e-4	1.01219027280894e-4	1.01219220005699e-4	1.01219157033573e-4	1.01218929311823e-4
flux1:	0.696014492753627	9.19140425596402e-5	9.19142623658196e-5	9.19144146883501e-5	9.19144736778333e-5	9.19144296056493e-5	9.19142913301386e-5	9.1914085923786e-5	9.19138551462934e-5	9.19136487876492e-5	9.19135153158414e-5	9.19134907551684e-5	9.19135873140428e-5	9.19137840095955e-5	9.19140224335832e-5	9.19142118401466e-5	9.19142486360247e-5	9.19140551587842e-5	9.19136388215061e-5	9.19131598947263e-5	9.19129651529301e-5	9.19134867959535e-5	9.19148484352353e-5	9.19161500264438e-5	9.19152621371754e-5	9.19117564751386e-5	9.19125679899713e-5	9.19183981294233e-5	9.19081188918094e-5	9.19208310085313e-5	9.19124889425992e-5	9.19074639758672e-5	9.19124889425992e-5	9.19208310085313e-5	9.19081188918094e-5	9.19183981294235e-5	9.19125679899713e-5	9.19117564751387e-5	9.19152621371753e-5	9.19161500264439e-5	9.19148484352353e-5	9.19134867959534e-5	9.19129651529302e-5	9.19131598947262e-5	9.19136388215061e-5	9.19140551587842e-5	9.19142486360246e-5	9.19142118401467e-5	9.19140224335834e-5
flux1:	0.69627694165738	8.33907576862305e-5	8.33909393748088e-5	8.33910650399262e-5	8.33911129393558e-5	8.33910750848233e-5	8.33909593417377e-5	8.33907890666239e-5	8.33906000086458e-5	8.33904344994989e-5	8.33903333168876e-5	8.33903260389908e-5	8.33904212293044e-5	8.33905984332278e-5	8.33908047594288e-5	8.33909597330025e-5	8.33909728963624e-5	8.33907784371302e-5	8.33903876869922e-5	8.33899488451469e-5	8.33897754872669e-5	8.3390253753915e-5	8.33914870449517e-5	8.33926554432644e-5	8.33918406019904e-5	8.33886790880974e-5	8.33894505516115e-5	8.33947354010468e-5	8.33854207863952e-5	8.33969691253402e-5	8.33894063617104e-5	8.33848451629672e-5	8.33894063617103e-5	8.33969691253402e-5	8.33854207863953e-5	8.33947354010468e-5	8.33894505516115e-5	8.33886790880975e-5	8.33918406019903e-5	8.33926554432643e-5	8.33914870449516e-5	8.33902537539149e-5	8.33897754872669e-5	8.33899488451469e-5	8.33903876869922e-5	8.33907784371302e-5	8.33909728963624e-5	8.33909597330024e-5	8.33908047594288e-5
flux1:	0.696539390561133	7.55910344543469e-5	7.55911816426956e-5	7.5591283317073e-5	7.55913214310813e-5	7.5591289529603e-5	7.55911945241736e-5	7.5591056351463e-5	7.55909052766147e-5	7.55907768626455e-5	7.55907049425442e-5	7.55907133096293e-5	7.55908073005178e-5	7.55909670108802e-5	7.55911445832182e-5	7.55912688131394e-5	7.55912610132355e-5	7.55910658800647e-5	7.55906980146003e-5	7.55902944482841e-5	7.55901386666225e-5	7.55905754915088e-5	7.55916909701028e-5	7.5592739056433e-5	7.5591993179076e-5	7.55891463733261e-5	7.55898794850546e-5	7.55946678505972e-5	7.55862368269642e-5	7.55967202484081e-5	7.55898711036732e-5	7.55857348862599e-5	7.55898711036732e-5	7.5596720248408e-5	7.55862368269642e-5	7.55946678505972e-5	7.55898794850546e-5	7.55891463733261e-5	7.5591993179076e-5	7.5592739056433e-5	7.55916909701028e-5	7.55905754915088e-5	7.55901386666225e-5	7.5590294448284e-5	7.55906980146003e-5	7.55910658800647e-5	7.55912610132355e-5	7.55912688131395e-5	7.55911445832182e-5
flux1:	0.696801839464887	6.84603294605435e-5	6.8460446003164e-5	6.84605265481165e-5	6.84605563139699e-5	6.84605301593237e-5	6.84604540759117e-5	6.84603448774487e-5	6.84602278759064e-5	6.84601325611548e-5	6.84600865741803e-5	6.84601085952954e-5	6.8460201171572e-5	6.84603450064466e-5	6.8460496852198e-5	6.84605938596716e-5	6.84605678485598e-5	6.84603727742864e-5	6.8460025882767e-5	6.84596538235288e-5	6.84595127741591e-5	6.84599104773497e-5	6.846091810256e-5	6.84618575979862e-5	6.8461176448129e-5	6.84586167317527e-5	6.84593127178125e-5	6.84636489230309e-5	6.84560259395688e-5	6.84655354020355e-5	6.84593388071154e-5	6.84555915512108e-5	6.84593388071155e-5	6.84655354020355e-5	6.84560259395689e-5	6.84636489230308e-5	6.84593127178125e-5	6.84586167317527e-5	6.8461176448129e-5	6.84618575979861e-5	6.84609181025601e-5	6.84599104773497e-5	6.84595127741591e-5	6.84596538235287e-5	6.84600258827669e-5	6.84603727742863e-5	6.84605678485599e-5	6.84605938596716e-5	6.8460496852198e-5
flux1:	0.69706428836864	6.19475337627547e-5	6.19476235879214e-5	6.1947685907186e-5	6.19477087738963e-5	6.19476881440405e-5	6.19476291272994e-5	6.19475457132664e-5	6.19474587898162e-5	6.1947392463032e-5	6.19473689255767e-5	6.19474024091217e-5	6.19474931098546e-5	6.1947622415677e-5	6.1947751309978e-5	6.19478244582927e-5	6.19477830201238e-5	6.19475890494109e-5	6.19472618448286e-5	6.19469183628627e-5	6.19467899682507e-5	6.19471511183819e-5	6.19480602460743e-5	6.19489017882e-5	6.19482810457766e-5	6.19459825851262e-5	6.19466423179654e-5	6.19505666291087e-5	6.19436813982788e-5	6.19523005555334e-5	6.19466998347336e-5	6.19433081410901e-5	6.19466998347336e-5	6.19523005555334e-5	6.19436813982788e-5	6.19505666291087e-5	6.19466423179654e-5	6.19459825851262e-5	6.19482810457765e-5	6.19489017881999e-5	6.19480602460743e-5	6.19471511183819e-5	6.19467899682508e-5	6.19469183628626e-5	6.19472618448286e-5	6.1947589049411e-5	6.19477830201239e-5	6.19478244582927e-5	6.19477513099779e-5
flux1:	0.697326737272393	5.60048208003295e-5	5.60048877692717e-5	5.60049346845601e-5	5.60049520208314e-5	5.60049366295702e-5	5.60048927851204e-5	5.60048319526003e-5	5.60047711160464e-5	5.60047296692696e-5	5.60047250766772e-5	5.60047677625746e-5	5.60048559972616e-5	5.6004971935797e-5	5.60050804485876e-5	5.60051329418992e-5	5.600507883851e-5	5.60048872196392e-5	5.60045788835229e-5	5.60042617045231e-5	5.60041444781469e-5	5.60044717752271e-5	5.60052911435399e-5	5.60060443648184e-5	5.60054796918305e-5	5.60034184017588e-5	5.60040425110024e-5	5.60075915338092e-5	5.60013788139482e-5	5.60091845781159e-5	5.60041272325157e-5	5.60010601803827e-5	5.60041272325158e-5	5.60091845781159e-5	5.60013788139481e-5	5.60075915338092e-5	5.60040425110024e-5	5.60034184017588e-5	5.60054796918305e-5	5.60060443648184e-5	5.600529114354e-5	5.6004471775227e-5	5.60041444781468e-5	5.60042617045232e-5	5.60045788835229e-5	5.60048872196391e-5	5.600507883851e-5	5.60051329418992e-5	5.60050804485877e-5
flux1:	0.697589186176146	5.05874949320711e-5	5.05875427239924e-5	5.05875768794637e-5	5.05875899094977e-5	5.05875793811604e-5	5.05875487915531e-5	5.0587507378977e-5	5.05874687277542e-5	5.05874481624407e-5	5.05874591032025e-5	5.05875087724131e-5	5.05875939139912e-5	5.05876975286997e-5	5.05877880562729e-5	5.0587822930177e-5	5.05877588467972e-5	5.05875709321329e-5	5.05872809757188e-5	5.05869883195758e-5	5.05868812141189e-5	5.05871773924487e-5	5.05879151186595e-5	5.05885887254651e-5	5.0588075826914e-5	5.05862293310683e-5	5.05868183024057e-5	5.05900253479908e-5	5.05844247238534e-5	5.0591487792819e-5	5.05869252867512e-5	5.05841542955992e-5	5.05869252867513e-5	5.05914877928189e-5	5.05844247238534e-5	5.05900253479909e-5	5.05868183024058e-5	5.05862293310683e-5	5.05880758269139e-5	5.05885887254651e-5	5.05879151186595e-5	5.05871773924487e-5	5.05868812141188e-5	5.05869883195759e-5	5.05872809757189e-5	5.05875709321329e-5	5.05877588467973e-5	5.05878229301771e-5	5.05877880562729e-5
flux1:	0.6978516350799	4.56538412989442e-5	4.56538733232205e-5	4.56538971182152e-5	4.56539068829476e-5	4.56539007463469e-5	4.56538814978121e-5	4.5653856440647e-5	4.56538362403967e-5	4.56538327577462e-5	4.56538560065714e-5	4.56539105671676e-5	4.5653992022419e-5	4.5654084285955e-5	4.56541590697371e-5	4.56541791767649e-5	4.56541076710911e-5	4.5653924829145e-5	4.5653652973173e-5	4.56533834158807e-5	4.56532856953844e-5	4.5653553446115e-5	4.56542170338726e-5	4.56548188850426e-5	4.56543535636114e-5	4.56527011497821e-5	4.56532554098887e-5	4.56561508284228e-5	4.56511064883472e-5	4.5657491836629e-5	4.56533793865794e-5	4.56508780814136e-5	4.56533793865794e-5	4.5657491836629e-5	4.56511064883473e-5	4.56561508284228e-5	4.56532554098887e-5	4.56527011497821e-5	4.56543535636114e-5	4.56548188850426e-5	4.56542170338726e-5	4.5653553446115e-5	4.56532856953842e-5	4.56533834158807e-5	4.5653652973173e-5	4.56539248291451e-5	4.56541076710912e-5	4.5654179176765e-5	4.5654159069737e-5
flux1:	0.698114083983653	4.11649776419768e-5	4.1164996977176e-5	4.11650125250996e-5	4.11650198654354e-5	4.11650175628749e-5	4.11650077784463e-5	4.1164996162084e-5	4.11649909120034e-5	4.11650009854378e-5	4.11650335744493e-5	4.11650911247617e-5	4.11651683837086e-5	4.11652502289449e-5	4.11653113643279e-5	4.1165319357246e-5	4.11652428144413e-5	4.11650663555015e-5	4.11648124297678e-5	4.11645647887659e-5	4.11644759241272e-5	4.11647178362728e-5	4.11653141917969e-5	4.11658513753836e-5	4.11654295787923e-5	4.11639521481418e-5	4.11644721345628e-5	4.11670836165201e-5	4.1162544125774e-5	4.11683114589722e-5	4.11646078246919e-5	4.11623519048884e-5	4.11646078246919e-5	4.11683114589722e-5	4.11625441257741e-5	4.11670836165202e-5	4.11644721345629e-5	4.11639521481419e-5	4.11654295787924e-5	4.11658513753836e-5	4.11653141917969e-5	4.11647178362727e-5	4.11644759241271e-5	4.11645647887659e-5	4.11648124297677e-5	4.11650663555015e-5	4.11652428144412e-5	4.1165319357246e-5	4.11653113643279e-5
flux1:	0.698376532887406	3.70847086327045e-5	3.70847179906668e-5	3.70847271008674e-5	3.70847326588628e-5	3.70847335658668e-5	3.70847314408452e-5	3.70847305474386e-5	3.70847370332711e-5	3.70847574622362e-5	3.70847967307313e-5	3.7084855601108e-5	3.70849282677384e-5	3.70850006050854e-5	3.70850500431229e-5	3.70850483585233e-5	3.70849689540134e-5	3.70848000703769e-5	3.70845639331793e-5	3.70843371753968e-5	3.70842567618224e-5	3.70844752800046e-5	3.70850107356558e-5	3.70854896427452e-5	3.7085107503076e-5	3.70837875126947e-5	3.7084273728448e-5	3.70866265740906e-5	3.7082544644702e-5	3.70877488183594e-5	3.70844160963714e-5	3.70823832080947e-5	3.70844160963715e-5	3.70877488183594e-5	3.7082544644702e-5	3.70866265740906e-5	3.7084273728448e-5	3.70837875126948e-5	3.7085107503076e-5	3.70854896427452e-5	3.70850107356558e-5	3.70844752800046e-5	3.70842567618224e-5	3.70843371753968e-5	3.70845639331793e-5	3.7084800070377e-5	3.70849689540134e-5	3.70850483585232e-5	3.7085050043123e-5
flux1:	0.698638981791159	3.3379383203929e-5	3.33793849161101e-5	3.33793890949037e-5	3.33793933286125e-5	3.33793967802367e-5	3.33794006165252e-5	3.33794079633824e-5	3.33794232959585e-5	3.33794512412725e-5	3.3379494865461e-5	3.33795536409377e-5	3.33796214480768e-5	3.33796851720098e-5	3.33797247166015e-5	3.33797155607909e-5	3.33796352320314e-5	3.33794749530683e-5	3.337925642984e-5	3.33790496009649e-5	3.33789772954014e-5	3.33791746922751e-5	3.33796550358054e-5	3.33800814304147e-5	3.33797352950867e-5	3.33785566938609e-5	3.33790097471961e-5	3.33811271056954e-5	3.33774593636623e-5	3.33821507679704e-5	3.33791541879449e-5	3.33773238002855e-5	3.3379154187945e-5	3.33821507679704e-5	3.33774593636623e-5	3.33811271056954e-5	3.33790097471961e-5	3.33785566938609e-5	3.33797352950868e-5	3.33800814304147e-5	3.33796550358054e-5	3.3379174692275e-5	3.33789772954013e-5	3.3379049600965e-5	3.33792564298399e-5	3.33794749530683e-5	3.33796352320314e-5	3.3379715560791e-5	3.33797247166015e-5
flux1:	0.698901430694913	3.00177553025113e-5	3.00177513250753e-5	3.00177517917693e-5	3.00177549995367e-5	3.00177603195433e-5	3.00177685561017e-5	3.00177819241286e-5	3.00178035632947e-5	3.0017836565161e-5	3.00178825700087e-5	3.00179400966882e-5	3.00180029080498e-5	3.00180588957019e-5	3.00180901985781e-5	3.0018075537268e-5	3.00179959650087e-5	3.00178451265877e-5	3.00176439663552e-5	3.00174561392934e-5	3.00173916154849e-5	3.00175699766006e-5	3.00180004844272e-5	3.00183795686978e-5	3.00180660231075e-5	3.00170141813398e-5	3.00174348116389e-5	3.00193378917871e-5	3.00160446429829e-5	3.00202695552114e-5	3.00175772798876e-5	3.00159305649242e-5	3.00175772798876e-5	3.00202695552114e-5	3.00160446429829e-5	3.00193378917872e-5	3.00174348116389e-5	3.00170141813398e-5	3.00180660231074e-5	3.00183795686978e-5	3.00180004844272e-5	3.00175699766006e-5	3.00173916154849e-5	3.00174561392934e-5	3.00176439663552e-5	3.00178451265877e-5	3.00179959650087e-5	3.00180755372681e-5	3.00180901985781e-5
flux1:	0.699163879598666	2.69708484238701e-5	2.69708403576604e-5	2.6970838071401e-5	2.69708404217095e-5	2.69708469514848e-5	2.69708581889025e-5	2.69708756404152e-5	2.6970901404996e-5	2.69709373854579e-5	2.69709841412615e-5	2.69710395194512e-5	2.69710973219202e-5	2.69711464263932e-5	2.69711709818263e-5	2.69711525346017e-5	2.69710751335999e-5	2.69709343608443e-5	2.69707502086592e-5	2.69705804487873e-5	2.69705233673935e-5	2.69706845862199e-5	2.69710700591608e-5	2.69714065332884e-5	2.69711224154338e-5	2.69701840490088e-5	2.69705731402166e-5	2.69722813950724e-5	2.69693263914519e-5	2.69731272982856e-5	2.69707102277484e-5	2.69692299447686e-5	2.69707102277484e-5	2.69731272982856e-5	2.69693263914519e-5	2.69722813950724e-5	2.69705731402166e-5	2.69701840490088e-5	2.69711224154339e-5	2.69714065332883e-5	2.69710700591608e-5	2.69706845862199e-5	2.69705233673935e-5	2.69705804487873e-5	2.69707502086592e-5	2.69709343608443e-5	2.69710751335999e-5	2.69711525346017e-5	2.69711709818263e-5
flux1:	0.699426328502419	2.42118242295689e-5	2.42118133509989e-5	2.42118090445137e-5	2.4211810607985e-5	2.42118177327458e-5	2.42118307506952e-5	2.42118506366626e-5	2.42118787017337e-5	2.421191595384e-5	2.42119621604155e-5	2.42120147276218e-5	2.42120676166679e-5	2.42121106573884e-5	2.42121297981172e-5	2.42121090381824e-5	2.42120349568404e-5	2.42119046587594e-5	2.42117370419258e-5	2.42115843865517e-5	2.42115343777052e-5	2.42116801585945e-5	2.42120249586824e-5	2.42123230752509e-5	2.42120654829061e-5	2.42112285730525e-5	2.42115871563023e-5	2.42131184443622e-5	2.42104686522183e-5	2.42138845443573e-5	2.42117161255294e-5	2.42103865096495e-5	2.42117161255294e-5	2.42138845443572e-5	2.42104686522183e-5	2.42131184443622e-5	2.42115871563023e-5	2.42112285730526e-5	2.42120654829061e-5	2.42123230752509e-5	2.42120249586824e-5	2.42116801585945e-5	2.42115343777051e-5	2.42115843865517e-5	2.42117370419258e-5	2.42119046587594e-5	2.42120349568404e-5	2.42121090381824e-5	2.42121297981173e-5
flux1:	0.699688777406172	2.17158554951712e-5	2.1715842794252e-5	2.17158370109857e-5	2.17158377917511e-5	2.17158449622936e-5	2.1715858729325e-5	2.17158796867255e-5	2.17159085699448e-5	2.1715945736155e-5	2.17159903975949e-5	2.17160397043543e-5	2.17160878651912e-5	2.17161256172563e-5	2.17161405126773e-5	2.17161186719366e-5	2.17160487999551e-5	2.17159291742107e-5	2.17157774999708e-5	2.17156409493615e-5	2.17155976051134e-5	2.17157294721555e-5	2.17160375593444e-5	2.17163011719435e-5	2.17160674631425e-5	2.17153211730169e-5	2.17156504202708e-5	2.17170211458622e-5	2.17146465179141e-5	2.17177131593777e-5	2.17157692015813e-5	2.17145758570024e-5	2.17157692015814e-5	2.17177131593777e-5	2.17146465179141e-5	2.17170211458621e-5	2.17156504202707e-5	2.1715321173017e-5	2.17160674631425e-5	2.17163011719435e-5	2.17160375593444e-5	2.17157294721555e-5	2.17155976051134e-5	2.17156409493615e-5	2.17157774999708e-5	2.17159291742107e-5	2.17160487999551e-5	2.17161186719366e-5	2.17161405126773e-5
flux1:	0.699951226309926	1.94600035851604e-5	1.94599898072336e-5	1.94599829389228e-5	1.945998290324e-5	1.94599896521616e-5	1.94600033279178e-5	1.94600242683635e-5	1.94600528074034e-5	1.94600888498637e-5	1.94601312427259e-5	1.94601770239931e-5	1.94602207107391e-5	1.94602538947743e-5	1.94602655520318e-5	1.94602436312057e-5	1.94601786140757e-5	1.94600696599898e-5	1.94599332222844e-5	1.94598117397033e-5	1.94597746139657e-5	1.94598939238859e-5	1.94601688916933e-5	1.94604014978941e-5	1.94601892856251e-5	1.94595238750232e-5	1.94598250855982e-5	1.9461050321194e-5	1.94589235742286e-5	1.94616737487767e-5	1.94599322461677e-5	1.94588620442708e-5	1.94599322461677e-5	1.94616737487767e-5	1.94589235742286e-5	1.9461050321194e-5	1.94598250855981e-5	1.94595238750233e-5	1.94601892856252e-5	1.94604014978941e-5	1.94601688916933e-5	1.94598939238859e-5	1.94597746139656e-5	1.94598117397033e-5	1.94599332222844e-5	1.94600696599898e-5	1.94601786140757e-5	1.94602436312057e-5	1.94602655520318e-5
flux1:	0.700213675213679	1.74231006053634e-5	1.7423086293602e-5	1.74230786159591e-5	1.74230777166074e-5	1.74230836685518e-5	1.74230965989738e-5	1.74231166900898e-5	1.74231440133498e-5	1.74231781786134e-5	1.74232178161781e-5	1.74232599606524e-5	1.74232994753316e-5	1.74233287489658e-5	1.7423338017206e-5	1.74233168003937e-5	1.74232570593793e-5	1.7423158597237e-5	1.74230365902376e-5	1.74229291086006e-5	1.74228977224278e-5	1.74230056799423e-5	1.74232507892985e-5	1.74234555682266e-5	1.74232627103157e-5	1.74226694498311e-5	1.7422944031646e-5	1.7424037624704e-5	1.74221340243534e-5	1.74245977613577e-5	1.74230387229419e-5	1.74220797053934e-5	1.74230387229419e-5	1.74245977613577e-5	1.74221340243534e-5	1.7424037624704e-5	1.7422944031646e-5	1.74226694498311e-5	1.74232627103157e-5	1.74234555682266e-5	1.74232507892985e-5	1.74230056799423e-5	1.74228977224278e-5	1.74229291086007e-5	1.74230365902377e-5	1.7423158597237e-5	1.74232570593793e-5	1.74233168003937e-5	1.7423338017206e-5
flux1:	0.700476124117432	1.55856363407263e-5	1.55856218770304e-5	1.55856135818334e-5	1.55856117774415e-5	1.55856166534361e-5	1.55856283599075e-5	1.55856470011419e-5	1.55856724939126e-5	1.55857042744995e-5	1.55857408694174e-5	1.55857793887833e-5	1.5585815061587e-5	1.55858410132573e-5	1.55858485909907e-5	1.55858286638926e-5	1.55857744200828e-5	1.55856861148458e-5	1.55855776511135e-5	1.55854830841121e-5	1.55854569344432e-5	1.55855546087497e-5	1.55857728195405e-5	1.55859526644184e-5	1.55857772496143e-5	1.55852483355151e-5	1.55854977827894e-5	1.5586472449556e-5	1.55847696036018e-5	1.558697438556e-5	1.55855796733878e-5	1.55847209603782e-5	1.55855796733878e-5	1.558697438556e-5	1.55847696036018e-5	1.5586472449556e-5	1.55854977827894e-5	1.55852483355152e-5	1.55857772496143e-5	1.55859526644184e-5	1.55857728195405e-5	1.55855546087497e-5	1.55854569344432e-5	1.55854830841121e-5	1.55855776511136e-5	1.55856861148458e-5	1.55857744200828e-5	1.55858286638926e-5	1.55858485909907e-5
flux1:	0.700738573021185	1.39296500473813e-5	1.3929635689888e-5	1.39296269123842e-5	1.39296241813802e-5	1.39296277977514e-5	1.39296379613739e-5	1.39296547559708e-5	1.39296780241052e-5	1.39297071190245e-5	1.39297405463018e-5	1.39297755459442e-5	1.39298077177564e-5	1.39298308632011e-5	1.39298373084764e-5	1.39298190793637e-5	1.39297703803827e-5	1.39296917680527e-5	1.39295958994063e-5	1.39295131552342e-5	1.3929491725514e-5	1.39295800668731e-5	1.39297740668644e-5	1.39299316129847e-5	1.39297719442452e-5	1.39293004152375e-5	1.39295262842098e-5	1.39303936927164e-5	1.39288713540857e-5	1.39308423077906e-5	1.39295954837891e-5	1.3928827187479e-5	1.39295954837891e-5	1.39308423077905e-5	1.39288713540858e-5	1.39303936927164e-5	1.39295262842097e-5	1.39293004152375e-5	1.39297719442452e-5	1.39299316129847e-5	1.39297740668644e-5	1.39295800668731e-5	1.3929491725514e-5	1.39295131552342e-5	1.39295958994063e-5	1.39296917680527e-5	1.39297703803827e-5	1.39298190793637e-5	1.39298373084764e-5
flux1:	0.701001021924939	1.24386271327608e-5	1.24386130487674e-5	1.24386038898394e-5	1.24386002391624e-5	1.24386025018145e-5	1.24386109441319e-5	1.24386256689497e-5	1.2438646501884e-5	1.24386727779115e-5	1.24387030397823e-5	1.24387346921127e-5	1.24387636999271e-5	1.24387844814387e-5	1.2438790224344e-5	1.24387739468165e-5	1.24387306948582e-5	1.24386612099217e-5	1.24385769493647e-5	1.2438504945488e-5	1.24384877168962e-5	1.24385675725099e-5	1.24387398035114e-5	1.24388774521703e-5	1.24387320280948e-5	1.24383116850047e-5	1.24385155690484e-5	1.24392864132777e-5	1.24379262936431e-5	1.24396863668249e-5	1.24385725485913e-5	1.2437885691787e-5	1.24385725485913e-5	1.24396863668248e-5	1.24379262936432e-5	1.24392864132777e-5	1.24385155690484e-5	1.24383116850047e-5	1.24387320280948e-5	1.24388774521702e-5	1.24387398035114e-5	1.24385675725099e-5	1.24384877168962e-5	1.2438504945488e-5	1.24385769493647e-5	1.24386612099217e-5	1.24387306948582e-5	1.24387739468165e-5	1.2438790224344e-5
flux1:	0.701263470828692	1.10974007256042e-5	1.10973870192345e-5	1.10973775622404e-5	1.10973730312938e-5	1.10973739263229e-5	1.10973805878327e-5	1.1097393162551e-5	1.10974114972473e-5	1.10974349523906e-5	1.10974621462151e-5	1.10974906673626e-5	1.10975168328878e-5	1.10975356211556e-5	1.10975409780595e-5	1.10975267746447e-5	1.10974887546305e-5	1.1097427757242e-5	1.10973541005893e-5	1.10972917783184e-5	1.10972782406246e-5	1.10973503692585e-5	1.10975030505276e-5	1.10976229894707e-5	1.10974904847473e-5	1.1097115813992e-5	1.1097299319284e-5	1.10979833862157e-5	1.10967689808592e-5	1.10983391059065e-5	1.10973448316427e-5	1.10967312716751e-5	1.10973448316428e-5	1.10983391059065e-5	1.10967689808592e-5	1.10979833862157e-5	1.1097299319284e-5	1.1097115813992e-5	1.10974904847473e-5	1.10976229894707e-5	1.10975030505276e-5	1.10973503692585e-5	1.10972782406246e-5	1.10972917783184e-5	1.10973541005893e-5	1.10974277572421e-5	1.10974887546305e-5	1.10975267746446e-5	1.10975409780595e-5
flux1:	0.701525919732445	9.89205810940873e-6	9.89204484381038e-6	9.89203516637812e-6	9.892029826941e-6	9.89202940864274e-6	9.89203432636348e-6	9.8920447834178e-6	9.89206067049181e-6	9.89208140070237e-6	9.89210569065965e-6	9.89213132092808e-6	9.89215494240579e-6	9.89217204061526e-6	9.89217722949857e-6	9.89216511521166e-6	9.8921320220405e-6	9.89207882385291e-6	9.89201476999135e-6	9.89196110791235e-6	9.89195076925249e-6	9.89201585425526e-6	9.89215100325284e-6	9.89225522418796e-6	9.89213446981336e-6	9.89180057135309e-6	9.89196529402514e-6	9.89257152500617e-6	9.89148794935411e-6	9.89288719550847e-6	9.89200029814493e-6	9.89145265587335e-6	9.89200029814496e-6	9.89288719550848e-6	9.89148794935413e-6	9.89257152500617e-6	9.89196529402513e-6	9.89180057135309e-6	9.89213446981337e-6	9.89225522418791e-6	9.89215100325286e-6	9.89201585425527e-6	9.89195076925249e-6	9.89196110791236e-6	9.89201476999134e-6	9.89207882385298e-6	9.8921320220405e-6	9.89216511521167e-6	9.89217722949857e-6
flux1:	0.701788368636199	8.80985196735345e-6	8.80983918158959e-6	8.80982936291194e-6	8.80982331586373e-6	8.80982169318782e-6	8.8098249784198e-6	8.80983343475631e-6	8.80984700773558e-6	8.80986517758153e-6	8.80988677057179e-6	8.80990975877164e-6	8.8099311058187e-6	8.80994675555884e-6	8.80995191179457e-6	8.80994181688387e-6	8.80991328093608e-6	8.80986716873736e-6	8.80981173774178e-6	8.80976576335032e-6	8.80975815846274e-6	8.80981681900854e-6	8.80993626969891e-6	8.81002658340661e-6	8.80991654732595e-6	8.80961906760667e-6	8.80976657308473e-6	8.81030312070021e-6	8.80933695870242e-6	8.81058267391796e-6	8.80979216434768e-6	8.80930375817362e-6	8.8097921643477e-6	8.81058267391793e-6	8.80933695870245e-6	8.8103031207002e-6	8.80976657308472e-6	8.80961906760666e-6	8.80991654732595e-6	8.81002658340662e-6	8.80993626969891e-6	8.80981681900854e-6	8.80975815846273e-6	8.80976576335031e-6	8.8098117377418e-6	8.80986716873739e-6	8.80991328093607e-6	8.80994181688386e-6	8.80995191179458e-6
flux1:	0.702050817539952	7.83911636460858e-6	7.83910408569121e-6	7.83909421004362e-6	7.83908757980387e-6	7.83908490223839e-6	7.83908671946882e-6	7.83909335095094e-6	7.83910479929526e-6	7.83912061697702e-6	7.83913974285928e-6	7.83916033438965e-6	7.83917964552218e-6	7.83919403400007e-6	7.83919922597644e-6	7.83919101720736e-6	7.83916662746568e-6	7.83912688403301e-6	7.83907913262308e-6	7.83903993175182e-6	7.83903462841978e-6	7.83908742894179e-6	7.8391928478854e-6	7.83927089741618e-6	7.83917066610074e-6	7.83890573632133e-6	7.83903754134197e-6	7.83951182271842e-6	7.83865098702739e-6	7.83975893049923e-6	7.8390548897334e-6	7.83861967446328e-6	7.83905488973343e-6	7.83975893049922e-6	7.83865098702741e-6	7.83951182271839e-6	7.83903754134198e-6	7.83890573632135e-6	7.83917066610073e-6	7.83927089741616e-6	7.83919284788542e-6	7.83908742894177e-6	7.83903462841979e-6	7.83903993175183e-6	7.83907913262309e-6	7.83912688403303e-6	7.83916662746569e-6	7.83919101720736e-6	7.83919922597644e-6
flux1:	0.702313266443705	6.96918737439245e-6	6.96917562509584e-6	6.96916578238488e-6	6.96915870995033e-6	6.96915515369099e-6	6.9691557013893e-6	6.96916072042042e-6	6.96917026664739e-6	6.96918396346641e-6	6.96920085951611e-6	6.96921928789072e-6	6.96923677029271e-6	6.96925003834036e-6	6.96925528239659e-6	6.9692487823767e-6	6.96922810672492e-6	6.9691940285347e-6	6.96915306259129e-6	6.96911978644069e-6	6.96911639006052e-6	6.96916384795365e-6	6.96925674846579e-6	6.96932402085796e-6	6.96923278221778e-6	6.96899696208713e-6	6.96911451968647e-6	6.96953326693192e-6	6.96876687065115e-6	6.96975133684176e-6	6.96912481680141e-6	6.96873732717238e-6	6.96912481680141e-6	6.96975133684177e-6	6.96876687065115e-6	6.96953326693194e-6	6.96911451968647e-6	6.96899696208713e-6	6.96923278221777e-6	6.96932402085795e-6	6.9692567484658e-6	6.96916384795364e-6	6.96911639006049e-6	6.96911978644069e-6	6.96915306259129e-6	6.96919402853473e-6	6.96922810672491e-6	6.96924878237669e-6	6.9692552823966e-6
flux1:	0.702575715347458	6.19032823741176e-6	6.19031704061487e-6	6.19030732477856e-6	6.19029996015797e-6	6.1902957152596e-6	6.19029520908973e-6	6.19029884576862e-6	6.19030672677613e-6	6.19031854093235e-6	6.19033344021704e-6	6.19034992161285e-6	6.19036575266245e-6	6.19037800305047e-6	6.19038327729158e-6	6.19037828148388e-6	6.19036088393292e-6	6.19033179556872e-6	6.19029677963132e-6	6.19026864938646e-6	6.19026680571619e-6	6.19030939746177e-6	6.19039115212159e-6	6.19044898901285e-6	6.19036601691963e-6	6.19015624392028e-6	6.19026093151492e-6	6.19063023980411e-6	6.18994847941461e-6	6.19082241425764e-6	6.19026534683793e-6	6.18992064548975e-6	6.19026534683794e-6	6.19082241425763e-6	6.18994847941462e-6	6.19063023980411e-6	6.19026093151492e-6	6.19015624392028e-6	6.19036601691964e-6	6.19044898901283e-6	6.19039115212159e-6	6.19030939746178e-6	6.1902668057162e-6	6.19026864938645e-6	6.19029677963133e-6	6.19033179556873e-6	6.19036088393294e-6	6.19037828148385e-6	6.19038327729158e-6
flux1:	0.702838164251212	5.49365893004789e-6	5.49364831039192e-6	5.49363881642864e-6	5.49363131115866e-6	5.49362657019163e-6	5.4936252289587e-6	5.49362771586136e-6	5.49363416832449e-6	5.49364433274285e-6	5.49365745598922e-6	5.49367218632302e-6	5.49368651638712e-6	5.49369782201329e-6	5.49370307867136e-6	5.49369936989112e-6	5.49368482464758e-6	5.49366008992133e-6	5.49363025374918e-6	5.4936065629067e-6	5.49360595914827e-6	5.49364412506355e-6	5.49371597684894e-6	5.4937655842857e-6	5.49369022487366e-6	5.49350376891835e-6	5.49359687945339e-6	5.49392225309546e-6	5.49331630204173e-6	5.49409141187457e-6	5.49359652585629e-6	5.49329015551522e-6	5.49359652585631e-6	5.49409141187458e-6	5.49331630204173e-6	5.49392225309547e-6	5.49359687945338e-6	5.49350376891836e-6	5.49369022487365e-6	5.4937655842857e-6	5.49371597684895e-6	5.49364412506353e-6	5.49360595914827e-6	5.49360656290671e-6	5.49363025374919e-6	5.49366008992135e-6	5.49368482464759e-6	5.49369936989111e-6	5.49370307867136e-6
flux1:	0.703100613154965	4.8710900047774e-6	4.87107998840101e-6	4.87107080871375e-6	4.87106330899754e-6	4.87105825755406e-6	4.87105629200988e-6	4.87105785250323e-6	4.87106310206308e-6	4.87107183582157e-6	4.87108338626677e-6	4.871096540284e-6	4.871109496315e-6	4.8711199079089e-6	4.87112508403276e-6	4.87112244435339e-6	4.87111034678875e-6	4.87108937673083e-6	4.87106401913583e-6	4.87104413376247e-6	4.87104449819704e-6	4.8710786460377e-6	4.87114171833899e-6	4.87118417602459e-6	4.87111583583868e-6	4.87095025909865e-6	4.87103299511813e-6	4.87131939180798e-6	4.8707813041291e-6	4.87146815779933e-6	4.87102890313791e-6	4.87075684276581e-6	4.87102890313793e-6	4.87146815779931e-6	4.8707813041291e-6	4.87131939180798e-6	4.87103299511814e-6	4.87095025909866e-6	4.87111583583868e-6	4.87118417602458e-6	4.871141718339e-6	4.8710786460377e-6	4.87104449819703e-6	4.87104413376247e-6	4.87106401913585e-6	4.87108937673083e-6	4.87111034678877e-6	4.87112244435337e-6	4.87112508403275e-6
flux1:	0.703363062058718	4.31526055659069e-6	4.31525116963846e-6	4.31524239026743e-6	4.31523503112718e-6	4.31522984035649e-6	4.31522744482267e-6	4.31522828466857e-6	4.31523253850872e-6	4.31524004136379e-6	4.31525020205208e-6	4.31526193392095e-6	4.31527362344433e-6	4.31528317651252e-6	4.31528820286846e-6	4.31528642297875e-6	4.31527639767287e-6	4.31525865565197e-6	4.3152371459002e-6	4.31522050311141e-6	4.31522160354623e-6	4.31525211119538e-6	4.31530741693138e-6	4.31534368708916e-6	4.31528182306891e-6	4.31513494466796e-6	4.31520841507307e-6	4.31546028841919e-6	4.31498291174274e-6	4.31559103625032e-6	4.31520151524538e-6	4.31496013989818e-6	4.31520151524539e-6	4.31559103625033e-6	4.31498291174274e-6	4.3154602884192e-6	4.31520841507306e-6	4.31513494466797e-6	4.3152818230689e-6	4.31534368708915e-6	4.31530741693139e-6	4.31525211119539e-6	4.31522160354621e-6	4.31522050311142e-6	4.31523714590019e-6	4.31525865565197e-6	4.31527639767288e-6	4.31528642297875e-6	4.31528820286846e-6
flux1:	0.703625510962471	3.81948016150491e-6	3.81947142800606e-6	3.81946312518999e-6	3.81945602587915e-6	3.81945084708317e-6	3.81944819371682e-6	3.81944849561525e-6	3.8194519379509e-6	3.81945838741996e-6	3.81946732040861e-6	3.81947776535187e-6	3.81948828049719e-6	3.81949700131938e-6	3.819501809483e-6	3.81950069563293e-6	3.81949240175227e-6	3.81947740605986e-6	3.81945918319439e-6	3.81944528817748e-6	3.81944692947449e-6	3.81947414694128e-6	3.81952259696659e-6	3.81955353293761e-6	3.81949764415675e-6	3.81936750936485e-6	3.81943272856097e-6	3.81965406890297e-6	3.81923096608212e-6	3.81976893605735e-6	3.81942384089143e-6	3.81920988503123e-6	3.81942384089143e-6	3.81976893605735e-6	3.81923096608211e-6	3.81965406890298e-6	3.81943272856097e-6	3.81936750936486e-6	3.81949764415676e-6	3.8195535329376e-6	3.81952259696659e-6	3.81947414694127e-6	3.81944692947447e-6	3.81944528817747e-6	3.8194591831944e-6	3.81947740605986e-6	3.81949240175229e-6	3.81950069563293e-6	3.81950180948302e-6
flux1:	0.703887959866225	3.377674627439e-6	3.37766656703708e-6	3.37765880441356e-6	3.37765206519983e-6	3.37764702639817e-6	3.37764426182635e-6	3.37764418247846e-6	3.37764697244638e-6	3.37765252290872e-6	3.37766036987939e-6	3.37766964643352e-6	3.37767906773731e-6	3.37768697830541e-6	3.3776915060059e-6	3.37769088475131e-6	3.37768401908398e-6	3.37767134336135e-6	3.37765591382626e-6	3.37764433574113e-6	3.37764635669423e-6	3.37767060762321e-6	3.37771301857729e-6	3.37773937322311e-6	3.37768899425452e-6	3.37757384777379e-6	3.37763173686856e-6	3.37782611034541e-6	3.37745148900329e-6	3.37792701027539e-6	3.37762156641208e-6	3.37743209041814e-6	3.3776215664121e-6	3.37792701027541e-6	3.3774514890033e-6	3.37782611034541e-6	3.37763173686855e-6	3.37757384777378e-6	3.37768899425453e-6	3.37773937322311e-6	3.37771301857729e-6	3.37767060762322e-6	3.37764635669423e-6	3.37764433574113e-6	3.37765591382627e-6	3.37767134336135e-6	3.37768401908397e-6	3.37769088475129e-6	3.37769150600591e-6
flux1:	0.704150408769978	2.98433539361793e-6	2.98432801951221e-6	2.98432084614193e-6	2.98431454645793e-6	2.98430975073729e-6	2.98430699471903e-6	2.98430666395712e-6	2.98430893539562e-6	2.98431371870076e-6	2.98432060252482e-6	2.98432881508467e-6	2.98433721486858e-6	2.98434433673602e-6	2.98434853157859e-6	2.98434825258749e-6	2.98434255059037e-6	2.98433182249538e-6	2.98431875644299e-6	2.98430912352606e-6	2.98431139333166e-6	2.98433297619698e-6	2.98437007790931e-6	2.98439251184755e-6	2.9843472075866e-6	2.98424547050239e-6	2.98429686019944e-6	2.9844674459962e-6	2.98413609525074e-6	2.98455608273382e-6	2.98428599767436e-6	2.98411835730603e-6	2.98428599767438e-6	2.98455608273383e-6	2.98413609525075e-6	2.9844674459962e-6	2.98429686019943e-6	2.9842454705024e-6	2.98434720758659e-6	2.98439251184755e-6	2.98437007790932e-6	2.98433297619696e-6	2.98431139333166e-6	2.98430912352607e-6	2.984318756443e-6	2.98433182249538e-6	2.98434255059038e-6	2.98434825258749e-6	2.98434853157859e-6
flux1:	0.704412857673731	2.63447241211325e-6	2.63446572945322e-6	2.63445917874425e-6	2.63445337661098e-6	2.63444890200879e-6	2.63444624775005e-6	2.63444576927804e-6	2.63444763191066e-6	2.63445175903271e-6	2.63445778590539e-6	2.63446502728521e-6	2.63447247248492e-6	2.63447882955554e-6	2.63448265129819e-6	2.63448258851168e-6	2.6344778237383e-6	2.63446872224451e-6	2.63445764889099e-6	2.63444964306131e-6	2.63445205759962e-6	2.63447124672392e-6	2.63450368925602e-6	2.63452277892434e-6	2.63448214068129e-6	2.63439239064727e-6	2.63443802548009e-6	2.63458765117034e-6	2.63429488483308e-6	2.63466553494049e-6	2.6344269518588e-6	2.63427877043349e-6	2.63442695185879e-6	2.6346655349405e-6	2.63429488483309e-6	2.63458765117035e-6	2.63443802548008e-6	2.63439239064728e-6	2.63448214068128e-6	2.63452277892434e-6	2.63450368925602e-6	2.63447124672392e-6	2.63445205759961e-6	2.63444964306132e-6	2.63445764889098e-6	2.63446872224453e-6	2.6344778237383e-6	2.63448258851167e-6	2.6344826512982e-6
flux1:	0.704675306577484	2.32357034396054e-6	2.32356434883036e-6	2.32355843834693e-6	2.32355317090902e-6	2.32354907154294e-6	2.32354658728153e-6	2.32354604059074e-6	2.32354758217342e-6	2.32355114551385e-6	2.323556407342e-6	2.3235627611559e-6	2.32356931554026e-6	2.323574935877e-6	2.32357835746776e-6	2.32357840892051e-6	2.32357439119266e-6	2.32356664289169e-6	2.32355724525759e-6	2.32355059648994e-6	2.3235530745977e-6	2.32357012110473e-6	2.32359848147814e-6	2.32361472699866e-6	2.32357836966017e-6	2.32349932389711e-6	2.32353986746227e-6	2.3236710423635e-6	2.32341264794483e-6	2.32373950573711e-6	2.32352896153796e-6	2.32339810459762e-6	2.32352896153797e-6	2.32373950573712e-6	2.32341264794484e-6	2.3236710423635e-6	2.32353986746226e-6	2.32349932389712e-6	2.32357836966017e-6	2.32361472699865e-6	2.32359848147814e-6	2.32357012110471e-6	2.3235530745977e-6	2.32355059648993e-6	2.32355724525759e-6	2.32356664289169e-6	2.32357439119266e-6	2.32357840892052e-6	2.32357835746777e-6
flux1:	0.704937755481238	2.04754790239172e-6	2.0475425814303e-6	2.04753731350205e-6	2.04753259846998e-6	2.04752890661136e-6	2.0475266381044e-6	2.04752608116951e-6	2.04752737022001e-6	2.04753044622904e-6	2.04753502303141e-6	2.04754056576256e-6	2.04754629153616e-6	2.0475512083051e-6	2.04755421590365e-6	2.04755430250591e-6	2.04755087516937e-6	2.04754424991576e-6	2.04753625924525e-6	2.04753073993357e-6	2.04753321981255e-6	2.04754835258868e-6	2.04757314122653e-6	2.04758697402587e-6	2.04755453408597e-6	2.04748503479465e-6	2.04752107567047e-6	2.04763602214305e-6	2.04740821503967e-6	2.04769623631135e-6	2.04751062368748e-6	2.04739517594232e-6	2.04751062368749e-6	2.04769623631135e-6	2.04740821503968e-6	2.04763602214306e-6	2.04752107567046e-6	2.04748503479466e-6	2.04755453408597e-6	2.04758697402587e-6	2.04757314122653e-6	2.04754835258868e-6	2.04753321981254e-6	2.04753073993357e-6	2.04753625924525e-6	2.04754424991577e-6	2.04755087516937e-6	2.0475543025059e-6	2.04755421590366e-6
flux1:	0.705200204384991	1.8027201769225e-6	1.80271550755379e-6	1.80271087055334e-6	1.80270670832837e-6	1.80270343712478e-6	1.80270141070302e-6	1.80270088311567e-6	1.80270197190786e-6	1.80270462376743e-6	1.80270858591302e-6	1.80271338859909e-6	1.80271834742453e-6	1.80272259911377e-6	1.80272519132186e-6	1.80272525488744e-6	1.80272229146176e-6	1.80271659765586e-6	1.80270978776416e-6	1.80270520725619e-6	1.802707643124e-6	1.80272106983812e-6	1.80274273672529e-6	1.80275452685865e-6	1.8027256611282e-6	1.80266466294725e-6	1.80269672101549e-6	1.80279740365617e-6	1.80259678594838e-6	1.80285039446521e-6	1.80268692756106e-6	1.80258517191311e-6	1.80268692756107e-6	1.8028503944652e-6	1.80259678594839e-6	1.80279740365616e-6	1.8026967210155e-6	1.80266466294725e-6	1.80272566112819e-6	1.80275452685865e-6	1.8027427367253e-6	1.80272106983812e-6	1.802707643124e-6	1.80270520725619e-6	1.80270978776416e-6	1.80271659765586e-6	1.80272229146176e-6	1.80272525488743e-6	1.80272519132186e-6
flux1:	0.705462653288744	1.58576377420414e-6	1.58575972539977e-6	1.58575569552887e-6	1.58575207178378e-6	1.58574921835857e-6	1.58574744425576e-6	1.58574697051137e-6	1.58574789808696e-6	1.58575017826459e-6	1.58575358843678e-6	1.58575771794791e-6	1.58576197145383e-6	1.5857656015167e-6	1.58576778803497e-6	1.58576778881327e-6	1.58576518930487e-6	1.58576026906295e-6	1.58575445081401e-6	1.58575065025349e-6	1.58575300930989e-6	1.58576491751571e-6	1.58578385807205e-6	1.58579392119642e-6	1.58576830601488e-6	1.58571486518931e-6	1.58574339811715e-6	1.58583155082122e-6	1.58565507416142e-6	1.58587821426646e-6	1.58573439759061e-6	1.58564479605375e-6	1.58573439759062e-6	1.58587821426645e-6	1.58565507416142e-6	1.58583155082122e-6	1.58574339811713e-6	1.58571486518932e-6	1.58576830601488e-6	1.58579392119641e-6	1.58578385807205e-6	1.58576491751571e-6	1.5857530093099e-6	1.58575065025348e-6	1.585754450814e-6	1.58576026906295e-6	1.58576518930487e-6	1.58576778881326e-6	1.58576778803497e-6
flux1:	0.705725102192497	1.39368461457342e-6	1.3936811480373e-6	1.39367769145188e-6	1.39367457995426e-6	1.39367212864552e-6	1.39367060436187e-6	1.39367019707729e-6	1.39367099208984e-6	1.39367294463553e-6	1.39367585946155e-6	1.39367937938398e-6	1.39368298924554e-6	1.3936860453191e-6	1.39368784522802e-6	1.39368775916562e-6	1.39368544627017e-6	1.39368117068314e-6	1.39367618675147e-6	1.39367303432526e-6	1.39367529407641e-6	1.39368585240244e-6	1.39370241305347e-6	1.39371101700004e-6	1.39368834779311e-6	1.39364161275762e-6	1.39366702243607e-6	1.39374417332989e-6	1.39358910545744e-6	1.39378529027307e-6	1.39365889053486e-6	1.39358006688402e-6	1.39365889053486e-6	1.39378529027306e-6	1.39358910545745e-6	1.39374417332989e-6	1.39366702243606e-6	1.39364161275763e-6	1.39368834779311e-6	1.39371101700005e-6	1.39370241305347e-6	1.39368585240244e-6	1.39367529407641e-6	1.39367303432525e-6	1.39367618675147e-6	1.39368117068315e-6	1.39368544627017e-6	1.39368775916561e-6	1.39368784522802e-6
flux1:	0.705987551096251	1.22378822697323e-6	1.22378529862052e-6	1.22378237373009e-6	1.22377973921986e-6	1.22377766476201e-6	1.22377637827353e-6	1.22377604117183e-6	1.22377672443864e-6	1.22377838694947e-6	1.22378085827705e-6	1.22378382944303e-6	1.22378685713076e-6	1.22378938997142e-6	1.22379082981196e-6	1.22379064573191e-6	1.22378856110772e-6	1.22378482574201e-6	1.22378054576961e-6	1.22377793241996e-6	1.22378007837729e-6	1.2237894377957e-6	1.22380392122261e-6	1.22381129212432e-6	1.22379128317334e-6	1.22375048629471e-6	1.22377312507018e-6	1.22384061934112e-6	1.2237045138119e-6	1.22387686927224e-6	1.22376588985008e-6	1.22369661384516e-6	1.22376588985008e-6	1.22387686927224e-6	1.2237045138119e-6	1.22384061934113e-6	1.22377312507017e-6	1.22375048629471e-6	1.22379128317334e-6	1.22381129212432e-6	1.22380392122261e-6	1.2237894377957e-6	1.22378007837729e-6	1.22377793241996e-6	1.22378054576961e-6	1.22378482574201e-6	1.22378856110772e-6	1.22379064573191e-6	1.22379082981197e-6
flux1:	0.706250000000004	1.07365238926876e-6	1.07364995086963e-6	1.07364751066143e-6	1.07364531162542e-6	1.07364358212101e-6	1.07364251479861e-6	1.07364224535206e-6	1.07364283204054e-6	1.07364423726185e-6	1.07364631309633e-6	1.07364879381862e-6	1.07365130011293e-6	1.07365336237815e-6	1.07365447417833e-6	1.07365419102802e-6	1.07365229177811e-6	1.07364901252909e-6	1.07364532874838e-6	1.07364316438e-6	1.07364518812978e-6	1.07365348328513e-6	1.07366615333497e-6	1.07367248127616e-6	1.07365486558892e-6	1.07361931585057e-6	1.07363949242449e-6	1.07369851309998e-6	1.07357918186887e-6	1.07373048682344e-6	1.07363314460406e-6	1.07357231764858e-6	1.07363314460407e-6	1.07373048682344e-6	1.07357918186887e-6	1.07369851309998e-6	1.07363949242449e-6	1.07361931585058e-6	1.07365486558892e-6	1.07367248127616e-6	1.07366615333498e-6	1.07365348328513e-6	1.07364518812977e-6	1.07364316438e-6	1.07364532874838e-6	1.07364901252909e-6	1.07365229177811e-6	1.07365419102802e-6	1.07365447417833e-6
[truncated: 13 more columns]
