# Supplementary material for: Spatial Resolution and Refractive Index Contrast of Resonant Photonic Crystal Surfaces for Biosensing
Source: IEEE Photonics J. Author manuscript; Available in PMC 2015 Sep 7. (PMC4561521; doi:10.1109/JPHOT.2015.2435699)
Supplement: fig6_data [file NIHMS64775-supplement-fig6_data.gz › Volumes/graham/MacBook_backup/PhD_folder_2015_06_02/paper_improvements/IEEE_J_Photonics/final_files/data_files/fig6/meep_data/5/ref.out]

-----------
Initializing structure...
Working in 2D dimensions.
Computational cell is 150 x 10 x 0 with resolution 25
     block, center = (0,-2.56637,0)
          size (150,4.86726,1e+20)
          axes (1,0,0), (0,1,0), (0,0,1)
          dielectric constant epsilon diagonal = (2.0736,2.0736,2.0736)
     block, center = (0,2.43363,0)
          size (150,5.13274,1e+20)
          axes (1,0,0), (0,1,0), (0,0,1)
          dielectric constant epsilon diagonal = (1.83874,1.83874,1.83874)
     block, center = (-37.5,0.309735,0)
          size (75,0.884956,1e+20)
          axes (1,0,0), (0,1,0), (0,0,1)
          dielectric constant epsilon diagonal = (1.83874,1.83874,1.83874)
     block, center = (74.5,0,0)
          size (0.65,0.265487,1e+20)
          axes (1,0,0), (0,1,0), (0,0,1)
          dielectric constant epsilon diagonal = (1.83874,1.83874,1.83874)
     block, center = (73.5,0,0)
          size (0.65,0.265487,1e+20)
          axes (1,0,0), (0,1,0), (0,0,1)
          dielectric constant epsilon diagonal = (1.83874,1.83874,1.83874)
     block, center = (72.5,0,0)
          size (0.65,0.265487,1e+20)
          axes (1,0,0), (0,1,0), (0,0,1)
          dielectric constant epsilon diagonal = (1.83874,1.83874,1.83874)
     block, center = (71.5,0,0)
          size (0.65,0.265487,1e+20)
          axes (1,0,0), (0,1,0), (0,0,1)
          dielectric constant epsilon diagonal = (1.83874,1.83874,1.83874)
     block, center = (70.5,0,0)
          size (0.65,0.265487,1e+20)
          axes (1,0,0), (0,1,0), (0,0,1)
          dielectric constant epsilon diagonal = (1.83874,1.83874,1.83874)
     block, center = (69.5,0,0)
          size (0.65,0.265487,1e+20)
          axes (1,0,0), (0,1,0), (0,0,1)
          dielectric constant epsilon diagonal = (1.83874,1.83874,1.83874)
     block, center = (68.5,0,0)
          size (0.65,0.265487,1e+20)
          axes (1,0,0), (0,1,0), (0,0,1)
          dielectric constant epsilon diagonal = (1.83874,1.83874,1.83874)
     block, center = (67.5,0,0)
          size (0.65,0.265487,1e+20)
          axes (1,0,0), (0,1,0), (0,0,1)
          dielectric constant epsilon diagonal = (1.83874,1.83874,1.83874)
     block, center = (66.5,0,0)
          size (0.65,0.265487,1e+20)
          axes (1,0,0), (0,1,0), (0,0,1)
          dielectric constant epsilon diagonal = (1.83874,1.83874,1.83874)
     block, center = (65.5,0,0)
          size (0.65,0.265487,1e+20)
          axes (1,0,0), (0,1,0), (0,0,1)
          dielectric constant epsilon diagonal = (1.83874,1.83874,1.83874)
     block, center = (64.5,0,0)
          size (0.65,0.265487,1e+20)
          axes (1,0,0), (0,1,0), (0,0,1)
          dielectric constant epsilon diagonal = (1.83874,1.83874,1.83874)
     block, center = (63.5,0,0)
          size (0.65,0.265487,1e+20)
          axes (1,0,0), (0,1,0), (0,0,1)
          dielectric constant epsilon diagonal = (1.83874,1.83874,1.83874)
     block, center = (62.5,0,0)
          size (0.65,0.265487,1e+20)
          axes (1,0,0), (0,1,0), (0,0,1)
          dielectric constant epsilon diagonal = (1.83874,1.83874,1.83874)
     block, center = (61.5,0,0)
          size (0.65,0.265487,1e+20)
          axes (1,0,0), (0,1,0), (0,0,1)
          dielectric constant epsilon diagonal = (1.83874,1.83874,1.83874)
     block, center = (60.5,0,0)
          size (0.65,0.265487,1e+20)
          axes (1,0,0), (0,1,0), (0,0,1)
          dielectric constant epsilon diagonal = (1.83874,1.83874,1.83874)
     block, center = (59.5,0,0)
          size (0.65,0.265487,1e+20)
          axes (1,0,0), (0,1,0), (0,0,1)
          dielectric constant epsilon diagonal = (1.83874,1.83874,1.83874)
     block, center = (58.5,0,0)
          size (0.65,0.265487,1e+20)
          axes (1,0,0), (0,1,0), (0,0,1)
          dielectric constant epsilon diagonal = (1.83874,1.83874,1.83874)
     block, center = (57.5,0,0)
          size (0.65,0.265487,1e+20)
          axes (1,0,0), (0,1,0), (0,0,1)
          dielectric constant epsilon diagonal = (1.83874,1.83874,1.83874)
     block, center = (56.5,0,0)
          size (0.65,0.265487,1e+20)
          axes (1,0,0), (0,1,0), (0,0,1)
          dielectric constant epsilon diagonal = (1.83874,1.83874,1.83874)
     block, center = (55.5,0,0)
          size (0.65,0.265487,1e+20)
          axes (1,0,0), (0,1,0), (0,0,1)
          dielectric constant epsilon diagonal = (1.83874,1.83874,1.83874)
     block, center = (54.5,0,0)
          size (0.65,0.265487,1e+20)
          axes (1,0,0), (0,1,0), (0,0,1)
          dielectric constant epsilon diagonal = (1.83874,1.83874,1.83874)
     block, center = (53.5,0,0)
          size (0.65,0.265487,1e+20)
          axes (1,0,0), (0,1,0), (0,0,1)
          dielectric constant epsilon diagonal = (1.83874,1.83874,1.83874)
     block, center = (52.5,0,0)
          size (0.65,0.265487,1e+20)
          axes (1,0,0), (0,1,0), (0,0,1)
          dielectric constant epsilon diagonal = (1.83874,1.83874,1.83874)
     block, center = (51.5,0,0)
          size (0.65,0.265487,1e+20)
          axes (1,0,0), (0,1,0), (0,0,1)
          dielectric constant epsilon diagonal = (1.83874,1.83874,1.83874)
     block, center = (50.5,0,0)
          size (0.65,0.265487,1e+20)
          axes (1,0,0), (0,1,0), (0,0,1)
          dielectric constant epsilon diagonal = (1.83874,1.83874,1.83874)
     block, center = (49.5,0,0)
          size (0.65,0.265487,1e+20)
          axes (1,0,0), (0,1,0), (0,0,1)
          dielectric constant epsilon diagonal = (1.83874,1.83874,1.83874)
     block, center = (48.5,0,0)
          size (0.65,0.265487,1e+20)
          axes (1,0,0), (0,1,0), (0,0,1)
          dielectric constant epsilon diagonal = (1.83874,1.83874,1.83874)
     block, center = (47.5,0,0)
          size (0.65,0.265487,1e+20)
          axes (1,0,0), (0,1,0), (0,0,1)
          dielectric constant epsilon diagonal = (1.83874,1.83874,1.83874)
     block, center = (46.5,0,0)
          size (0.65,0.265487,1e+20)
          axes (1,0,0), (0,1,0), (0,0,1)
          dielectric constant epsilon diagonal = (1.83874,1.83874,1.83874)
     block, center = (45.5,0,0)
          size (0.65,0.265487,1e+20)
          axes (1,0,0), (0,1,0), (0,0,1)
          dielectric constant epsilon diagonal = (1.83874,1.83874,1.83874)
     block, center = (44.5,0,0)
          size (0.65,0.265487,1e+20)
          axes (1,0,0), (0,1,0), (0,0,1)
          dielectric constant epsilon diagonal = (1.83874,1.83874,1.83874)
     block, center = (43.5,0,0)
          size (0.65,0.265487,1e+20)
          axes (1,0,0), (0,1,0), (0,0,1)
          dielectric constant epsilon diagonal = (1.83874,1.83874,1.83874)
     block, center = (42.5,0,0)
          size (0.65,0.265487,1e+20)
          axes (1,0,0), (0,1,0), (0,0,1)
          dielectric constant epsilon diagonal = (1.83874,1.83874,1.83874)
     block, center = (41.5,0,0)
          size (0.65,0.265487,1e+20)
          axes (1,0,0), (0,1,0), (0,0,1)
          dielectric constant epsilon diagonal = (1.83874,1.83874,1.83874)
     block, center = (40.5,0,0)
          size (0.65,0.265487,1e+20)
          axes (1,0,0), (0,1,0), (0,0,1)
          dielectric constant epsilon diagonal = (1.83874,1.83874,1.83874)
     block, center = (39.5,0,0)
          size (0.65,0.265487,1e+20)
          axes (1,0,0), (0,1,0), (0,0,1)
          dielectric constant epsilon diagonal = (1.83874,1.83874,1.83874)
     block, center = (38.5,0,0)
          size (0.65,0.265487,1e+20)
          axes (1,0,0), (0,1,0), (0,0,1)
          dielectric constant epsilon diagonal = (1.83874,1.83874,1.83874)
     block, center = (37.5,0,0)
          size (0.65,0.265487,1e+20)
          axes (1,0,0), (0,1,0), (0,0,1)
          dielectric constant epsilon diagonal = (1.83874,1.83874,1.83874)
     block, center = (36.5,0,0)
          size (0.65,0.265487,1e+20)
          axes (1,0,0), (0,1,0), (0,0,1)
          dielectric constant epsilon diagonal = (1.83874,1.83874,1.83874)
     block, center = (35.5,0,0)
          size (0.65,0.265487,1e+20)
          axes (1,0,0), (0,1,0), (0,0,1)
          dielectric constant epsilon diagonal = (1.83874,1.83874,1.83874)
     block, center = (34.5,0,0)
          size (0.65,0.265487,1e+20)
          axes (1,0,0), (0,1,0), (0,0,1)
          dielectric constant epsilon diagonal = (1.83874,1.83874,1.83874)
     block, center = (33.5,0,0)
          size (0.65,0.265487,1e+20)
          axes (1,0,0), (0,1,0), (0,0,1)
          dielectric constant epsilon diagonal = (1.83874,1.83874,1.83874)
     block, center = (32.5,0,0)
          size (0.65,0.265487,1e+20)
          axes (1,0,0), (0,1,0), (0,0,1)
          dielectric constant epsilon diagonal = (1.83874,1.83874,1.83874)
     block, center = (31.5,0,0)
          size (0.65,0.265487,1e+20)
          axes (1,0,0), (0,1,0), (0,0,1)
          dielectric constant epsilon diagonal = (1.83874,1.83874,1.83874)
     block, center = (30.5,0,0)
          size (0.65,0.265487,1e+20)
          axes (1,0,0), (0,1,0), (0,0,1)
          dielectric constant epsilon diagonal = (1.83874,1.83874,1.83874)
     block, center = (29.5,0,0)
          size (0.65,0.265487,1e+20)
          axes (1,0,0), (0,1,0), (0,0,1)
          dielectric constant epsilon diagonal = (1.83874,1.83874,1.83874)
     block, center = (28.5,0,0)
          size (0.65,0.265487,1e+20)
          axes (1,0,0), (0,1,0), (0,0,1)
          dielectric constant epsilon diagonal = (1.83874,1.83874,1.83874)
     block, center = (27.5,0,0)
          size (0.65,0.265487,1e+20)
          axes (1,0,0), (0,1,0), (0,0,1)
          dielectric constant epsilon diagonal = (1.83874,1.83874,1.83874)
     block, center = (26.5,0,0)
          size (0.65,0.265487,1e+20)
          axes (1,0,0), (0,1,0), (0,0,1)
          dielectric constant epsilon diagonal = (1.83874,1.83874,1.83874)
     block, center = (25.5,0,0)
          size (0.65,0.265487,1e+20)
          axes (1,0,0), (0,1,0), (0,0,1)
          dielectric constant epsilon diagonal = (1.83874,1.83874,1.83874)
     block, center = (24.5,0,0)
          size (0.65,0.265487,1e+20)
          axes (1,0,0), (0,1,0), (0,0,1)
          dielectric constant epsilon diagonal = (1.83874,1.83874,1.83874)
     block, center = (23.5,0,0)
          size (0.65,0.265487,1e+20)
          axes (1,0,0), (0,1,0), (0,0,1)
          dielectric constant epsilon diagonal = (1.83874,1.83874,1.83874)
     block, center = (22.5,0,0)
          size (0.65,0.265487,1e+20)
          axes (1,0,0), (0,1,0), (0,0,1)
          dielectric constant epsilon diagonal = (1.83874,1.83874,1.83874)
     block, center = (21.5,0,0)
          size (0.65,0.265487,1e+20)
          axes (1,0,0), (0,1,0), (0,0,1)
          dielectric constant epsilon diagonal = (1.83874,1.83874,1.83874)
     block, center = (20.5,0,0)
          size (0.65,0.265487,1e+20)
          axes (1,0,0), (0,1,0), (0,0,1)
          dielectric constant epsilon diagonal = (1.83874,1.83874,1.83874)
     block, center = (19.5,0,0)
          size (0.65,0.265487,1e+20)
          axes (1,0,0), (0,1,0), (0,0,1)
          dielectric constant epsilon diagonal = (1.83874,1.83874,1.83874)
     block, center = (18.5,0,0)
          size (0.65,0.265487,1e+20)
          axes (1,0,0), (0,1,0), (0,0,1)
          dielectric constant epsilon diagonal = (1.83874,1.83874,1.83874)
     block, center = (17.5,0,0)
          size (0.65,0.265487,1e+20)
          axes (1,0,0), (0,1,0), (0,0,1)
          dielectric constant epsilon diagonal = (1.83874,1.83874,1.83874)
     block, center = (16.5,0,0)
          size (0.65,0.265487,1e+20)
          axes (1,0,0), (0,1,0), (0,0,1)
          dielectric constant epsilon diagonal = (1.83874,1.83874,1.83874)
     block, center = (15.5,0,0)
          size (0.65,0.265487,1e+20)
          axes (1,0,0), (0,1,0), (0,0,1)
          dielectric constant epsilon diagonal = (1.83874,1.83874,1.83874)
     block, center = (14.5,0,0)
          size (0.65,0.265487,1e+20)
          axes (1,0,0), (0,1,0), (0,0,1)
          dielectric constant epsilon diagonal = (1.83874,1.83874,1.83874)
     block, center = (13.5,0,0)
          size (0.65,0.265487,1e+20)
          axes (1,0,0), (0,1,0), (0,0,1)
          dielectric constant epsilon diagonal = (1.83874,1.83874,1.83874)
     block, center = (12.5,0,0)
          size (0.65,0.265487,1e+20)
          axes (1,0,0), (0,1,0), (0,0,1)
          dielectric constant epsilon diagonal = (1.83874,1.83874,1.83874)
     block, center = (11.5,0,0)
          size (0.65,0.265487,1e+20)
          axes (1,0,0), (0,1,0), (0,0,1)
          dielectric constant epsilon diagonal = (1.83874,1.83874,1.83874)
     block, center = (10.5,0,0)
          size (0.65,0.265487,1e+20)
          axes (1,0,0), (0,1,0), (0,0,1)
          dielectric constant epsilon diagonal = (1.83874,1.83874,1.83874)
     block, center = (9.5,0,0)
          size (0.65,0.265487,1e+20)
          axes (1,0,0), (0,1,0), (0,0,1)
          dielectric constant epsilon diagonal = (1.83874,1.83874,1.83874)
     block, center = (8.5,0,0)
          size (0.65,0.265487,1e+20)
          axes (1,0,0), (0,1,0), (0,0,1)
          dielectric constant epsilon diagonal = (1.83874,1.83874,1.83874)
     block, center = (7.5,0,0)
          size (0.65,0.265487,1e+20)
          axes (1,0,0), (0,1,0), (0,0,1)
          dielectric constant epsilon diagonal = (1.83874,1.83874,1.83874)
     block, center = (6.5,0,0)
          size (0.65,0.265487,1e+20)
          axes (1,0,0), (0,1,0), (0,0,1)
          dielectric constant epsilon diagonal = (1.83874,1.83874,1.83874)
     block, center = (5.5,0,0)
          size (0.65,0.265487,1e+20)
          axes (1,0,0), (0,1,0), (0,0,1)
          dielectric constant epsilon diagonal = (1.83874,1.83874,1.83874)
     block, center = (4.5,0,0)
          size (0.65,0.265487,1e+20)
          axes (1,0,0), (0,1,0), (0,0,1)
          dielectric constant epsilon diagonal = (1.83874,1.83874,1.83874)
     block, center = (3.5,0,0)
          size (0.65,0.265487,1e+20)
          axes (1,0,0), (0,1,0), (0,0,1)
          dielectric constant epsilon diagonal = (1.83874,1.83874,1.83874)
     block, center = (2.5,0,0)
          size (0.65,0.265487,1e+20)
          axes (1,0,0), (0,1,0), (0,0,1)
          dielectric constant epsilon diagonal = (1.83874,1.83874,1.83874)
     block, center = (1.5,0,0)
          size (0.65,0.265487,1e+20)
          axes (1,0,0), (0,1,0), (0,0,1)
          dielectric constant epsilon diagonal = (1.83874,1.83874,1.83874)
     block, center = (0.5,0,0)
          size (0.65,0.265487,1e+20)
          axes (1,0,0), (0,1,0), (0,0,1)
          dielectric constant epsilon diagonal = (1.83874,1.83874,1.83874)
     block, center = (-0.5,0,0)
          size (0.65,0.265487,1e+20)
          axes (1,0,0), (0,1,0), (0,0,1)
          dielectric constant epsilon diagonal = (1.83874,1.83874,1.83874)
     block, center = (-1.5,0,0)
          size (0.65,0.265487,1e+20)
          axes (1,0,0), (0,1,0), (0,0,1)
          dielectric constant epsilon diagonal = (1.83874,1.83874,1.83874)
     block, center = (-2.5,0,0)
          size (0.65,0.265487,1e+20)
          axes (1,0,0), (0,1,0), (0,0,1)
          dielectric constant epsilon diagonal = (1.83874,1.83874,1.83874)
     block, center = (-3.5,0,0)
          size (0.65,0.265487,1e+20)
          axes (1,0,0), (0,1,0), (0,0,1)
          dielectric constant epsilon diagonal = (1.83874,1.83874,1.83874)
     block, center = (-4.5,0,0)
          size (0.65,0.265487,1e+20)
          axes (1,0,0), (0,1,0), (0,0,1)
          dielectric constant epsilon diagonal = (1.83874,1.83874,1.83874)
     block, center = (-5.5,0,0)
          size (0.65,0.265487,1e+20)
          axes (1,0,0), (0,1,0), (0,0,1)
          dielectric constant epsilon diagonal = (1.83874,1.83874,1.83874)
     block, center = (-6.5,0,0)
          size (0.65,0.265487,1e+20)
          axes (1,0,0), (0,1,0), (0,0,1)
          dielectric constant epsilon diagonal = (1.83874,1.83874,1.83874)
     block, center = (-7.5,0,0)
          size (0.65,0.265487,1e+20)
          axes (1,0,0), (0,1,0), (0,0,1)
          dielectric constant epsilon diagonal = (1.83874,1.83874,1.83874)
     block, center = (-8.5,0,0)
          size (0.65,0.265487,1e+20)
          axes (1,0,0), (0,1,0), (0,0,1)
          dielectric constant epsilon diagonal = (1.83874,1.83874,1.83874)
     block, center = (-9.5,0,0)
          size (0.65,0.265487,1e+20)
          axes (1,0,0), (0,1,0), (0,0,1)
          dielectric constant epsilon diagonal = (1.83874,1.83874,1.83874)
     block, center = (-10.5,0,0)
          size (0.65,0.265487,1e+20)
          axes (1,0,0), (0,1,0), (0,0,1)
          dielectric constant epsilon diagonal = (1.83874,1.83874,1.83874)
     block, center = (-11.5,0,0)
          size (0.65,0.265487,1e+20)
          axes (1,0,0), (0,1,0), (0,0,1)
          dielectric constant epsilon diagonal = (1.83874,1.83874,1.83874)
     block, center = (-12.5,0,0)
          size (0.65,0.265487,1e+20)
          axes (1,0,0), (0,1,0), (0,0,1)
          dielectric constant epsilon diagonal = (1.83874,1.83874,1.83874)
     block, center = (-13.5,0,0)
          size (0.65,0.265487,1e+20)
          axes (1,0,0), (0,1,0), (0,0,1)
          dielectric constant epsilon diagonal = (1.83874,1.83874,1.83874)
     block, center = (-14.5,0,0)
          size (0.65,0.265487,1e+20)
          axes (1,0,0), (0,1,0), (0,0,1)
          dielectric constant epsilon diagonal = (1.83874,1.83874,1.83874)
     block, center = (-15.5,0,0)
          size (0.65,0.265487,1e+20)
          axes (1,0,0), (0,1,0), (0,0,1)
          dielectric constant epsilon diagonal = (1.83874,1.83874,1.83874)
     block, center = (-16.5,0,0)
          size (0.65,0.265487,1e+20)
          axes (1,0,0), (0,1,0), (0,0,1)
          dielectric constant epsilon diagonal = (1.83874,1.83874,1.83874)
     block, center = (-17.5,0,0)
          size (0.65,0.265487,1e+20)
          axes (1,0,0), (0,1,0), (0,0,1)
          dielectric constant epsilon diagonal = (1.83874,1.83874,1.83874)
     block, center = (-18.5,0,0)
          size (0.65,0.265487,1e+20)
          axes (1,0,0), (0,1,0), (0,0,1)
          dielectric constant epsilon diagonal = (1.83874,1.83874,1.83874)
     block, center = (-19.5,0,0)
          size (0.65,0.265487,1e+20)
          axes (1,0,0), (0,1,0), (0,0,1)
          dielectric constant epsilon diagonal = (1.83874,1.83874,1.83874)
     block, center = (-20.5,0,0)
          size (0.65,0.265487,1e+20)
          axes (1,0,0), (0,1,0), (0,0,1)
          dielectric constant epsilon diagonal = (1.83874,1.83874,1.83874)
     block, center = (-21.5,0,0)
          size (0.65,0.265487,1e+20)
          axes (1,0,0), (0,1,0), (0,0,1)
          dielectric constant epsilon diagonal = (1.83874,1.83874,1.83874)
     block, center = (-22.5,0,0)
          size (0.65,0.265487,1e+20)
          axes (1,0,0), (0,1,0), (0,0,1)
          dielectric constant epsilon diagonal = (1.83874,1.83874,1.83874)
     block, center = (-23.5,0,0)
          size (0.65,0.265487,1e+20)
          axes (1,0,0), (0,1,0), (0,0,1)
          dielectric constant epsilon diagonal = (1.83874,1.83874,1.83874)
     block, center = (-24.5,0,0)
          size (0.65,0.265487,1e+20)
          axes (1,0,0), (0,1,0), (0,0,1)
          dielectric constant epsilon diagonal = (1.83874,1.83874,1.83874)
     block, center = (-25.5,0,0)
          size (0.65,0.265487,1e+20)
          axes (1,0,0), (0,1,0), (0,0,1)
          dielectric constant epsilon diagonal = (1.83874,1.83874,1.83874)
     block, center = (-26.5,0,0)
          size (0.65,0.265487,1e+20)
          axes (1,0,0), (0,1,0), (0,0,1)
          dielectric constant epsilon diagonal = (1.83874,1.83874,1.83874)
     block, center = (-27.5,0,0)
          size (0.65,0.265487,1e+20)
          axes (1,0,0), (0,1,0), (0,0,1)
          dielectric constant epsilon diagonal = (1.83874,1.83874,1.83874)
     block, center = (-28.5,0,0)
          size (0.65,0.265487,1e+20)
          axes (1,0,0), (0,1,0), (0,0,1)
          dielectric constant epsilon diagonal = (1.83874,1.83874,1.83874)
     block, center = (-29.5,0,0)
          size (0.65,0.265487,1e+20)
          axes (1,0,0), (0,1,0), (0,0,1)
          dielectric constant epsilon diagonal = (1.83874,1.83874,1.83874)
     block, center = (-30.5,0,0)
          size (0.65,0.265487,1e+20)
          axes (1,0,0), (0,1,0), (0,0,1)
          dielectric constant epsilon diagonal = (1.83874,1.83874,1.83874)
     block, center = (-31.5,0,0)
          size (0.65,0.265487,1e+20)
          axes (1,0,0), (0,1,0), (0,0,1)
          dielectric constant epsilon diagonal = (1.83874,1.83874,1.83874)
     block, center = (-32.5,0,0)
          size (0.65,0.265487,1e+20)
          axes (1,0,0), (0,1,0), (0,0,1)
          dielectric constant epsilon diagonal = (1.83874,1.83874,1.83874)
     block, center = (-33.5,0,0)
          size (0.65,0.265487,1e+20)
          axes (1,0,0), (0,1,0), (0,0,1)
          dielectric constant epsilon diagonal = (1.83874,1.83874,1.83874)
     block, center = (-34.5,0,0)
          size (0.65,0.265487,1e+20)
          axes (1,0,0), (0,1,0), (0,0,1)
          dielectric constant epsilon diagonal = (1.83874,1.83874,1.83874)
     block, center = (-35.5,0,0)
          size (0.65,0.265487,1e+20)
          axes (1,0,0), (0,1,0), (0,0,1)
          dielectric constant epsilon diagonal = (1.83874,1.83874,1.83874)
     block, center = (-36.5,0,0)
          size (0.65,0.265487,1e+20)
          axes (1,0,0), (0,1,0), (0,0,1)
          dielectric constant epsilon diagonal = (1.83874,1.83874,1.83874)
     block, center = (-37.5,0,0)
          size (0.65,0.265487,1e+20)
          axes (1,0,0), (0,1,0), (0,0,1)
          dielectric constant epsilon diagonal = (1.83874,1.83874,1.83874)
     block, center = (-38.5,0,0)
          size (0.65,0.265487,1e+20)
          axes (1,0,0), (0,1,0), (0,0,1)
          dielectric constant epsilon diagonal = (1.83874,1.83874,1.83874)
     block, center = (-39.5,0,0)
          size (0.65,0.265487,1e+20)
          axes (1,0,0), (0,1,0), (0,0,1)
          dielectric constant epsilon diagonal = (1.83874,1.83874,1.83874)
     block, center = (-40.5,0,0)
          size (0.65,0.265487,1e+20)
          axes (1,0,0), (0,1,0), (0,0,1)
          dielectric constant epsilon diagonal = (1.83874,1.83874,1.83874)
     block, center = (-41.5,0,0)
          size (0.65,0.265487,1e+20)
          axes (1,0,0), (0,1,0), (0,0,1)
          dielectric constant epsilon diagonal = (1.83874,1.83874,1.83874)
     block, center = (-42.5,0,0)
          size (0.65,0.265487,1e+20)
          axes (1,0,0), (0,1,0), (0,0,1)
          dielectric constant epsilon diagonal = (1.83874,1.83874,1.83874)
     block, center = (-43.5,0,0)
          size (0.65,0.265487,1e+20)
          axes (1,0,0), (0,1,0), (0,0,1)
          dielectric constant epsilon diagonal = (1.83874,1.83874,1.83874)
     block, center = (-44.5,0,0)
          size (0.65,0.265487,1e+20)
          axes (1,0,0), (0,1,0), (0,0,1)
          dielectric constant epsilon diagonal = (1.83874,1.83874,1.83874)
     block, center = (-45.5,0,0)
          size (0.65,0.265487,1e+20)
          axes (1,0,0), (0,1,0), (0,0,1)
          dielectric constant epsilon diagonal = (1.83874,1.83874,1.83874)
     block, center = (-46.5,0,0)
          size (0.65,0.265487,1e+20)
          axes (1,0,0), (0,1,0), (0,0,1)
          dielectric constant epsilon diagonal = (1.83874,1.83874,1.83874)
     block, center = (-47.5,0,0)
          size (0.65,0.265487,1e+20)
          axes (1,0,0), (0,1,0), (0,0,1)
          dielectric constant epsilon diagonal = (1.83874,1.83874,1.83874)
     block, center = (-48.5,0,0)
          size (0.65,0.265487,1e+20)
          axes (1,0,0), (0,1,0), (0,0,1)
          dielectric constant epsilon diagonal = (1.83874,1.83874,1.83874)
     block, center = (-49.5,0,0)
          size (0.65,0.265487,1e+20)
          axes (1,0,0), (0,1,0), (0,0,1)
          dielectric constant epsilon diagonal = (1.83874,1.83874,1.83874)
     block, center = (-50.5,0,0)
          size (0.65,0.265487,1e+20)
          axes (1,0,0), (0,1,0), (0,0,1)
          dielectric constant epsilon diagonal = (1.83874,1.83874,1.83874)
     block, center = (-51.5,0,0)
          size (0.65,0.265487,1e+20)
          axes (1,0,0), (0,1,0), (0,0,1)
          dielectric constant epsilon diagonal = (1.83874,1.83874,1.83874)
     block, center = (-52.5,0,0)
          size (0.65,0.265487,1e+20)
          axes (1,0,0), (0,1,0), (0,0,1)
          dielectric constant epsilon diagonal = (1.83874,1.83874,1.83874)
     block, center = (-53.5,0,0)
          size (0.65,0.265487,1e+20)
          axes (1,0,0), (0,1,0), (0,0,1)
          dielectric constant epsilon diagonal = (1.83874,1.83874,1.83874)
     block, center = (-54.5,0,0)
          size (0.65,0.265487,1e+20)
          axes (1,0,0), (0,1,0), (0,0,1)
          dielectric constant epsilon diagonal = (1.83874,1.83874,1.83874)
     block, center = (-55.5,0,0)
          size (0.65,0.265487,1e+20)
          axes (1,0,0), (0,1,0), (0,0,1)
          dielectric constant epsilon diagonal = (1.83874,1.83874,1.83874)
     block, center = (-56.5,0,0)
          size (0.65,0.265487,1e+20)
          axes (1,0,0), (0,1,0), (0,0,1)
          dielectric constant epsilon diagonal = (1.83874,1.83874,1.83874)
     block, center = (-57.5,0,0)
          size (0.65,0.265487,1e+20)
          axes (1,0,0), (0,1,0), (0,0,1)
          dielectric constant epsilon diagonal = (1.83874,1.83874,1.83874)
     block, center = (-58.5,0,0)
          size (0.65,0.265487,1e+20)
          axes (1,0,0), (0,1,0), (0,0,1)
          dielectric constant epsilon diagonal = (1.83874,1.83874,1.83874)
     block, center = (-59.5,0,0)
          size (0.65,0.265487,1e+20)
          axes (1,0,0), (0,1,0), (0,0,1)
          dielectric constant epsilon diagonal = (1.83874,1.83874,1.83874)
     block, center = (-60.5,0,0)
          size (0.65,0.265487,1e+20)
          axes (1,0,0), (0,1,0), (0,0,1)
          dielectric constant epsilon diagonal = (1.83874,1.83874,1.83874)
     block, center = (-61.5,0,0)
          size (0.65,0.265487,1e+20)
          axes (1,0,0), (0,1,0), (0,0,1)
          dielectric constant epsilon diagonal = (1.83874,1.83874,1.83874)
     block, center = (-62.5,0,0)
          size (0.65,0.265487,1e+20)
          axes (1,0,0), (0,1,0), (0,0,1)
          dielectric constant epsilon diagonal = (1.83874,1.83874,1.83874)
     block, center = (-63.5,0,0)
          size (0.65,0.265487,1e+20)
          axes (1,0,0), (0,1,0), (0,0,1)
          dielectric constant epsilon diagonal = (1.83874,1.83874,1.83874)
     block, center = (-64.5,0,0)
          size (0.65,0.265487,1e+20)
          axes (1,0,0), (0,1,0), (0,0,1)
          dielectric constant epsilon diagonal = (1.83874,1.83874,1.83874)
     block, center = (-65.5,0,0)
          size (0.65,0.265487,1e+20)
          axes (1,0,0), (0,1,0), (0,0,1)
          dielectric constant epsilon diagonal = (1.83874,1.83874,1.83874)
     block, center = (-66.5,0,0)
          size (0.65,0.265487,1e+20)
          axes (1,0,0), (0,1,0), (0,0,1)
          dielectric constant epsilon diagonal = (1.83874,1.83874,1.83874)
     block, center = (-67.5,0,0)
          size (0.65,0.265487,1e+20)
          axes (1,0,0), (0,1,0), (0,0,1)
          dielectric constant epsilon diagonal = (1.83874,1.83874,1.83874)
     block, center = (-68.5,0,0)
          size (0.65,0.265487,1e+20)
          axes (1,0,0), (0,1,0), (0,0,1)
          dielectric constant epsilon diagonal = (1.83874,1.83874,1.83874)
     block, center = (-69.5,0,0)
          size (0.65,0.265487,1e+20)
          axes (1,0,0), (0,1,0), (0,0,1)
          dielectric constant epsilon diagonal = (1.83874,1.83874,1.83874)
     block, center = (-70.5,0,0)
          size (0.65,0.265487,1e+20)
          axes (1,0,0), (0,1,0), (0,0,1)
          dielectric constant epsilon diagonal = (1.83874,1.83874,1.83874)
     block, center = (-71.5,0,0)
          size (0.65,0.265487,1e+20)
          axes (1,0,0), (0,1,0), (0,0,1)
          dielectric constant epsilon diagonal = (1.83874,1.83874,1.83874)
     block, center = (-72.5,0,0)
          size (0.65,0.265487,1e+20)
          axes (1,0,0), (0,1,0), (0,0,1)
          dielectric constant epsilon diagonal = (1.83874,1.83874,1.83874)
     block, center = (-73.5,0,0)
          size (0.65,0.265487,1e+20)
          axes (1,0,0), (0,1,0), (0,0,1)
          dielectric constant epsilon diagonal = (1.83874,1.83874,1.83874)
     block, center = (-74.5,0,0)
          size (0.65,0.265487,1e+20)
          axes (1,0,0), (0,1,0), (0,0,1)
          dielectric constant epsilon diagonal = (1.83874,1.83874,1.83874)
time for set_epsilon = 12.0213 s
-----------
Meep: using output directory "ref-out"
creating output file "ref-out/eps-000000.00.h5"...
Meep progress: 2.0/377.433631896973 = 0.5% done in 4.0s, 753.8s to go
on time step 105 (time=2.1), 0.0381618 s/step
Meep progress: 4.28/377.433631896973 = 1.1% done in 8.0s, 700.3s to go
on time step 218 (time=4.36), 0.0354296 s/step
Meep progress: 6.66/377.433631896973 = 1.8% done in 12.0s, 670.2s to go
on time step 337 (time=6.74), 0.0336376 s/step
Meep progress: 9.08/377.433631896973 = 2.4% done in 16.1s, 651.1s to go
on time step 458 (time=9.16), 0.0331188 s/step
Meep progress: 11.6/377.433631896973 = 3.1% done in 20.1s, 632.9s to go
on time step 583 (time=11.66), 0.03211 s/step
Meep progress: 13.9/377.433631896973 = 3.7% done in 24.1s, 629.9s to go
on time step 699 (time=13.98), 0.0346448 s/step
Meep progress: 16.42/377.433631896973 = 4.4% done in 28.1s, 617.7s to go
on time step 825 (time=16.5), 0.031838 s/step
Meep progress: 18.46/377.433631896973 = 4.9% done in 32.1s, 624.6s to go
on time step 927 (time=18.54), 0.0395086 s/step
Meep progress: 20.52/377.433631896973 = 5.4% done in 36.1s, 628.6s to go
on time step 1030 (time=20.6), 0.0390424 s/step
Meep progress: 22.66/377.433631896973 = 6.0% done in 40.2s, 628.9s to go
on time step 1137 (time=22.74), 0.0375882 s/step
Meep progress: 24.62/377.433631896973 = 6.5% done in 44.2s, 632.9s to go
on time step 1235 (time=24.7), 0.0408767 s/step
Meep progress: 26.94/377.433631896973 = 7.1% done in 48.2s, 626.8s to go
on time step 1351 (time=27.02), 0.0346963 s/step
Meep progress: 28.94/377.433631896973 = 7.7% done in 52.2s, 628.4s to go
on time step 1452 (time=29.04), 0.0398502 s/step
Meep progress: 31.06/377.433631896973 = 8.2% done in 56.2s, 626.8s to go
on time step 1557 (time=31.14), 0.0384726 s/step
Meep progress: 32.76/377.433631896973 = 8.7% done in 60.2s, 633.7s to go
on time step 1644 (time=32.88), 0.0464274 s/step
Meep progress: 34.58/377.433631896973 = 9.2% done in 64.2s, 637.0s to go
on time step 1734 (time=34.68), 0.0450215 s/step
Meep progress: 36.48/377.433631896973 = 9.7% done in 68.3s, 638.1s to go
on time step 1830 (time=36.6), 0.04171 s/step
Meep progress: 38.28/377.433631896973 = 10.1% done in 72.3s, 640.4s to go
on time step 1919 (time=38.38), 0.0450261 s/step
Meep progress: 40.28/377.433631896973 = 10.7% done in 76.3s, 638.7s to go
on time step 2020 (time=40.4), 0.0396859 s/step
Meep progress: 42.4/377.433631896973 = 11.2% done in 80.3s, 634.7s to go
on time step 2125 (time=42.5), 0.0383122 s/step
Meep progress: 44.54/377.433631896973 = 11.8% done in 84.4s, 630.5s to go
on time step 2232 (time=44.64), 0.0375022 s/step
Meep progress: 46.7/377.433631896973 = 12.4% done in 88.4s, 626.0s to go
on time step 2340 (time=46.8), 0.0370835 s/step
Meep progress: 48.8/377.433631896973 = 12.9% done in 92.4s, 622.4s to go
on time step 2444 (time=48.88), 0.0386838 s/step
Meep progress: 50.92/377.433631896973 = 13.5% done in 96.4s, 618.3s to go
on time step 2551 (time=51.02), 0.037607 s/step
Meep progress: 52.82/377.433631896973 = 14.0% done in 100.5s, 617.4s to go
on time step 2645 (time=52.9), 0.042814 s/step
Meep progress: 54.98/377.433631896973 = 14.6% done in 104.5s, 612.7s to go
on time step 2753 (time=55.06), 0.0370804 s/step
Meep progress: 56.92/377.433631896973 = 15.1% done in 108.5s, 610.8s to go
on time step 2850 (time=57), 0.041322 s/step
Meep progress: 59.0/377.433631896973 = 15.6% done in 112.5s, 607.1s to go
on time step 2955 (time=59.1), 0.0381261 s/step
Meep progress: 60.88/377.433631896973 = 16.1% done in 116.5s, 605.8s to go
on time step 3048 (time=60.96), 0.0430692 s/step
Meep progress: 63.04/377.433631896973 = 16.7% done in 120.5s, 601.2s to go
on time step 3155 (time=63.1), 0.0374024 s/step
Meep progress: 65.16/377.433631896973 = 17.3% done in 124.6s, 597.0s to go
on time step 3261 (time=65.22), 0.0378344 s/step
Meep progress: 67.28/377.433631896973 = 17.8% done in 128.6s, 592.7s to go
on time step 3367 (time=67.34), 0.0379815 s/step
Meep progress: 69.24/377.433631896973 = 18.3% done in 132.6s, 590.1s to go
on time step 3465 (time=69.3), 0.0409692 s/step
Meep progress: 71.1/377.433631896973 = 18.8% done in 136.6s, 588.6s to go
on time step 3558 (time=71.16), 0.0434111 s/step
Meep progress: 72.86/377.433631896973 = 19.3% done in 140.6s, 587.8s to go
on time step 3645 (time=72.9), 0.04612 s/step
Meep progress: 74.74/377.433631896973 = 19.8% done in 144.6s, 585.8s to go
on time step 3741 (time=74.82), 0.0420995 s/step
Meep progress: 76.6/377.433631896973 = 20.3% done in 148.6s, 583.8s to go
on time step 3834 (time=76.68), 0.0431657 s/step
Meep progress: 78.46/377.433631896973 = 20.8% done in 152.7s, 581.7s to go
on time step 3927 (time=78.54), 0.0430493 s/step
Meep progress: 80.28/377.433631896973 = 21.3% done in 156.7s, 579.9s to go
on time step 4018 (time=80.36), 0.0442289 s/step
Meep progress: 82.26/377.433631896973 = 21.8% done in 160.7s, 576.5s to go
on time step 4118 (time=82.36), 0.0403092 s/step
Meep progress: 83.98/377.433631896973 = 22.3% done in 164.7s, 575.5s to go
on time step 4203 (time=84.06), 0.0473799 s/step
Meep progress: 85.94/377.433631896973 = 22.8% done in 168.7s, 572.3s to go
on time step 4302 (time=86.04), 0.0405455 s/step
Meep progress: 87.88/377.433631896973 = 23.3% done in 172.8s, 569.2s to go
on time step 4399 (time=87.98), 0.0415751 s/step
Meep progress: 89.98/377.433631896973 = 23.8% done in 176.8s, 564.7s to go
on time step 4505 (time=90.1), 0.0380371 s/step
Meep progress: 92.16/377.433631896973 = 24.4% done in 180.8s, 559.6s to go
on time step 4614 (time=92.28), 0.0369631 s/step
Meep progress: 94.1/377.433631896973 = 24.9% done in 184.8s, 556.4s to go
on time step 4712 (time=94.24), 0.0411514 s/step
Meep progress: 96.4/377.433631896973 = 25.5% done in 188.8s, 550.5s to go
on time step 4826 (time=96.52), 0.0351548 s/step
Meep progress: 98.4/377.433631896973 = 26.1% done in 192.9s, 546.9s to go
on time step 4926 (time=98.52), 0.0401707 s/step
Meep progress: 100.5/377.433631896973 = 26.6% done in 196.9s, 542.5s to go
on time step 5030 (time=100.6), 0.0386904 s/step
Meep progress: 102.44/377.433631896973 = 27.1% done in 200.9s, 539.3s to go
on time step 5128 (time=102.56), 0.0410871 s/step
Meep progress: 104.64/377.433631896973 = 27.7% done in 204.9s, 534.2s to go
on time step 5237 (time=104.74), 0.0368769 s/step
Meep progress: 106.36/377.433631896973 = 28.2% done in 208.9s, 532.5s to go
on time step 5324 (time=106.48), 0.0460972 s/step
Meep progress: 108.58/377.433631896973 = 28.8% done in 213.0s, 527.3s to go
on time step 5435 (time=108.7), 0.0363338 s/step
Meep progress: 110.28/377.433631896973 = 29.2% done in 217.0s, 525.6s to go
on time step 5522 (time=110.44), 0.046375 s/step
Meep progress: 112.44/377.433631896973 = 29.8% done in 221.0s, 520.7s to go
on time step 5628 (time=112.56), 0.038039 s/step
Meep progress: 114.16/377.433631896973 = 30.2% done in 225.0s, 518.8s to go
on time step 5715 (time=114.3), 0.0459802 s/step
Meep progress: 116.2/377.433631896973 = 30.8% done in 229.0s, 514.8s to go
on time step 5816 (time=116.32), 0.0398553 s/step
Meep progress: 117.96/377.433631896973 = 31.3% done in 233.0s, 512.6s to go
on time step 5905 (time=118.1), 0.045372 s/step
Meep progress: 119.78/377.433631896973 = 31.7% done in 237.0s, 509.9s to go
on time step 5995 (time=119.9), 0.0444752 s/step
Meep progress: 121.5/377.433631896973 = 32.2% done in 241.1s, 507.8s to go
on time step 6083 (time=121.66), 0.0458109 s/step
Meep progress: 123.46/377.433631896973 = 32.7% done in 245.1s, 504.2s to go
on time step 6178 (time=123.56), 0.0429063 s/step
Meep progress: 125.28/377.433631896973 = 33.2% done in 249.1s, 501.4s to go
on time step 6272 (time=125.44), 0.0427625 s/step
Meep progress: 127.24/377.433631896973 = 33.7% done in 253.2s, 497.8s to go
on time step 6370 (time=127.4), 0.0411621 s/step
Meep progress: 129.2/377.433631896973 = 34.2% done in 257.2s, 494.1s to go
on time step 6469 (time=129.38), 0.0407655 s/step
Meep progress: 131.08/377.433631896973 = 34.7% done in 261.2s, 490.8s to go
on time step 6562 (time=131.24), 0.0430909 s/step
Meep progress: 133.1/377.433631896973 = 35.3% done in 265.2s, 486.8s to go
on time step 6663 (time=133.26), 0.039677 s/step
Meep progress: 134.76/377.433631896973 = 35.7% done in 269.3s, 484.9s to go
on time step 6742 (time=134.84), 0.0506745 s/step
Meep progress: 136.66/377.433631896973 = 36.2% done in 273.3s, 481.5s to go
on time step 6839 (time=136.78), 0.0413954 s/step
Meep progress: 138.44/377.433631896973 = 36.7% done in 277.3s, 478.8s to go
on time step 6928 (time=138.56), 0.0451489 s/step
Meep progress: 140.3/377.433631896973 = 37.2% done in 281.3s, 475.5s to go
on time step 7020 (time=140.4), 0.0434909 s/step
Meep progress: 142.12/377.433631896973 = 37.7% done in 285.4s, 472.5s to go
on time step 7111 (time=142.22), 0.0440006 s/step
Meep progress: 144.16/377.433631896973 = 38.2% done in 289.4s, 468.3s to go
on time step 7213 (time=144.26), 0.039499 s/step
Meep progress: 145.92/377.433631896973 = 38.7% done in 293.4s, 465.5s to go
on time step 7301 (time=146.02), 0.0459501 s/step
Meep progress: 147.84/377.433631896973 = 39.2% done in 297.5s, 461.9s to go
on time step 7398 (time=147.96), 0.0412904 s/step
Meep progress: 149.74/377.433631896973 = 39.7% done in 301.5s, 458.4s to go
on time step 7490 (time=149.8), 0.0438169 s/step
Meep progress: 151.76/377.433631896973 = 40.2% done in 305.5s, 454.3s to go
on time step 7593 (time=151.86), 0.0388602 s/step
Meep progress: 153.56/377.433631896973 = 40.7% done in 309.5s, 451.2s to go
on time step 7682 (time=153.64), 0.0452459 s/step
Meep progress: 155.64/377.433631896973 = 41.2% done in 313.5s, 446.8s to go
on time step 7787 (time=155.74), 0.0383984 s/step
Meep progress: 157.44/377.433631896973 = 41.7% done in 317.5s, 443.7s to go
on time step 7877 (time=157.54), 0.0447596 s/step
Meep progress: 159.68/377.433631896973 = 42.3% done in 321.6s, 438.5s to go
on time step 7990 (time=159.8), 0.0354479 s/step
Meep progress: 161.6/377.433631896973 = 42.8% done in 325.6s, 434.9s to go
on time step 8085 (time=161.7), 0.0425532 s/step
Meep progress: 163.46/377.433631896973 = 43.3% done in 329.6s, 431.4s to go
on time step 8180 (time=163.6), 0.0424539 s/step
Meep progress: 165.36/377.433631896973 = 43.8% done in 333.6s, 427.9s to go
on time step 8274 (time=165.48), 0.0428589 s/step
Meep progress: 167.3/377.433631896973 = 44.3% done in 337.6s, 424.1s to go
on time step 8373 (time=167.46), 0.0407964 s/step
Meep progress: 169.18/377.433631896973 = 44.8% done in 341.6s, 420.5s to go
on time step 8466 (time=169.32), 0.0433441 s/step
Meep progress: 171.02/377.433631896973 = 45.3% done in 345.7s, 417.2s to go
on time step 8559 (time=171.18), 0.0431856 s/step
Meep progress: 173.1/377.433631896973 = 45.9% done in 349.7s, 412.8s to go
on time step 8663 (time=173.26), 0.0387712 s/step
Meep progress: 175.02/377.433631896973 = 46.4% done in 353.7s, 409.1s to go
on time step 8759 (time=175.18), 0.0418722 s/step
Meep progress: 177.08/377.433631896973 = 46.9% done in 357.7s, 404.8s to go
on time step 8862 (time=177.24), 0.0391507 s/step
Meep progress: 179.3/377.433631896973 = 47.5% done in 361.8s, 399.8s to go
on time step 8975 (time=179.5), 0.0356246 s/step
Meep progress: 181.42/377.433631896973 = 48.1% done in 365.8s, 395.2s to go
on time step 9080 (time=181.6), 0.0385221 s/step
Meep progress: 183.46/377.433631896973 = 48.6% done in 369.8s, 391.0s to go
on time step 9179 (time=183.58), 0.040502 s/step
Meep progress: 185.36/377.433631896973 = 49.1% done in 373.8s, 387.4s to go
on time step 9276 (time=185.52), 0.0415769 s/step
Meep progress: 187.4/377.433631896973 = 49.7% done in 377.8s, 383.1s to go
on time step 9379 (time=187.58), 0.0389795 s/step
Meep progress: 189.38/377.433631896973 = 50.2% done in 381.9s, 379.2s to go
on time step 9477 (time=189.54), 0.0409593 s/step
Meep progress: 191.52/377.433631896973 = 50.7% done in 385.9s, 374.6s to go
on time step 9584 (time=191.68), 0.0374946 s/step
Meep progress: 193.46/377.433631896973 = 51.3% done in 389.9s, 370.8s to go
on time step 9683 (time=193.66), 0.0405997 s/step
Meep progress: 195.52/377.433631896973 = 51.8% done in 393.9s, 366.5s to go
on time step 9784 (time=195.68), 0.0398234 s/step
Meep progress: 197.48/377.433631896973 = 52.3% done in 397.9s, 362.6s to go
on time step 9884 (time=197.68), 0.040031 s/step
Meep progress: 199.56/377.433631896973 = 52.9% done in 401.9s, 358.2s to go
on time step 9986 (time=199.72), 0.0394747 s/step
Meep progress: 201.5/377.433631896973 = 53.4% done in 405.9s, 354.4s to go
on time step 10085 (time=201.7), 0.0406511 s/step
Meep progress: 203.44/377.433631896973 = 53.9% done in 410.0s, 350.6s to go
on time step 10181 (time=203.62), 0.0420039 s/step
Meep progress: 205.3/377.433631896973 = 54.4% done in 414.0s, 347.1s to go
on time step 10275 (time=205.5), 0.0429311 s/step
Meep progress: 207.16/377.433631896973 = 54.9% done in 418.0s, 343.6s to go
on time step 10367 (time=207.34), 0.0435359 s/step
Meep progress: 209.24/377.433631896973 = 55.4% done in 422.0s, 339.2s to go
on time step 10472 (time=209.44), 0.0383219 s/step
Meep progress: 211.16/377.433631896973 = 55.9% done in 426.0s, 335.5s to go
on time step 10565 (time=211.3), 0.0433219 s/step
Meep progress: 213.12/377.433631896973 = 56.5% done in 430.1s, 331.6s to go
on time step 10665 (time=213.3), 0.0404208 s/step
Meep progress: 215.08/377.433631896973 = 57.0% done in 434.1s, 327.7s to go
on time step 10764 (time=215.28), 0.0405477 s/step
Meep progress: 217.0/377.433631896973 = 57.5% done in 438.1s, 323.9s to go
on time step 10860 (time=217.2), 0.0420811 s/step
Meep progress: 218.82/377.433631896973 = 58.0% done in 442.1s, 320.5s to go
on time step 10952 (time=219.04), 0.0437977 s/step
Meep progress: 220.86/377.433631896973 = 58.5% done in 446.1s, 316.3s to go
on time step 11056 (time=221.12), 0.0385977 s/step
Meep progress: 222.92/377.433631896973 = 59.1% done in 450.2s, 312.0s to go
on time step 11157 (time=223.14), 0.0398997 s/step
Meep progress: 225.06/377.433631896973 = 59.6% done in 454.2s, 307.5s to go
on time step 11265 (time=225.3), 0.0370751 s/step
Meep progress: 227.12/377.433631896973 = 60.2% done in 458.2s, 303.2s to go
on time step 11368 (time=227.36), 0.039122 s/step
Meep progress: 229.3/377.433631896973 = 60.8% done in 462.2s, 298.6s to go
on time step 11474 (time=229.48), 0.037743 s/step
Meep progress: 231.22/377.433631896973 = 61.3% done in 466.2s, 294.8s to go
on time step 11572 (time=231.44), 0.0411104 s/step
Meep progress: 233.22/377.433631896973 = 61.8% done in 470.3s, 290.8s to go
on time step 11670 (time=233.4), 0.0412224 s/step
Meep progress: 235.18/377.433631896973 = 62.3% done in 474.3s, 286.9s to go
on time step 11772 (time=235.44), 0.0394843 s/step
Meep progress: 237.26/377.433631896973 = 62.9% done in 478.3s, 282.6s to go
on time step 11875 (time=237.5), 0.0391185 s/step
Meep progress: 239.48/377.433631896973 = 63.4% done in 482.3s, 277.8s to go
on time step 11985 (time=239.7), 0.0366676 s/step
Meep progress: 241.34/377.433631896973 = 63.9% done in 486.3s, 274.2s to go
on time step 12080 (time=241.6), 0.0425144 s/step
Meep progress: 243.36/377.433631896973 = 64.5% done in 490.3s, 270.1s to go
on time step 12180 (time=243.6), 0.0401067 s/step
Meep progress: 245.5/377.433631896973 = 65.0% done in 494.4s, 265.7s to go
on time step 12289 (time=245.78), 0.0368459 s/step
Meep progress: 247.64/377.433631896973 = 65.6% done in 498.4s, 261.2s to go
on time step 12396 (time=247.92), 0.0375623 s/step
Meep progress: 249.7/377.433631896973 = 66.2% done in 502.4s, 257.0s to go
on time step 12497 (time=249.94), 0.039784 s/step
Meep progress: 251.7/377.433631896973 = 66.7% done in 506.4s, 253.0s to go
on time step 12598 (time=251.96), 0.039925 s/step
Meep progress: 253.64/377.433631896973 = 67.2% done in 510.4s, 249.1s to go
on time step 12695 (time=253.9), 0.0413911 s/step
Meep progress: 255.7/377.433631896973 = 67.7% done in 514.5s, 244.9s to go
on time step 12795 (time=255.9), 0.0400164 s/step
Meep progress: 257.5/377.433631896973 = 68.2% done in 518.5s, 241.5s to go
on time step 12888 (time=257.76), 0.0431813 s/step
Meep progress: 259.3/377.433631896973 = 68.7% done in 522.5s, 238.1s to go
on time step 12975 (time=259.5), 0.0464385 s/step
Meep progress: 261.44/377.433631896973 = 69.3% done in 526.5s, 233.6s to go
on time step 13085 (time=261.7), 0.0366029 s/step
Meep progress: 263.38/377.433631896973 = 69.8% done in 530.5s, 229.7s to go
on time step 13182 (time=263.64), 0.0415639 s/step
Meep progress: 265.3/377.433631896973 = 70.3% done in 534.5s, 225.9s to go
on time step 13278 (time=265.56), 0.0419644 s/step
Meep progress: 267.2/377.433631896973 = 70.8% done in 538.6s, 222.2s to go
on time step 13375 (time=267.5), 0.0416754 s/step
Meep progress: 269.06/377.433631896973 = 71.3% done in 542.6s, 218.5s to go
on time step 13465 (time=269.3), 0.0445216 s/step
Meep progress: 270.58/377.433631896973 = 71.7% done in 546.6s, 215.9s to go
on time step 13541 (time=270.82), 0.0527001 s/step
Meep progress: 272.42/377.433631896973 = 72.2% done in 550.7s, 212.3s to go
on time step 13632 (time=272.64), 0.0440654 s/step
Meep progress: 274.26/377.433631896973 = 72.7% done in 554.7s, 208.7s to go
on time step 13726 (time=274.52), 0.0428467 s/step
Meep progress: 276.12/377.433631896973 = 73.2% done in 558.7s, 205.0s to go
on time step 13816 (time=276.32), 0.0448754 s/step
Meep progress: 277.96/377.433631896973 = 73.6% done in 562.8s, 201.4s to go
on time step 13911 (time=278.22), 0.0423033 s/step
Meep progress: 279.78/377.433631896973 = 74.1% done in 566.8s, 197.8s to go
on time step 13999 (time=279.98), 0.045662 s/step
Meep progress: 281.28/377.433631896973 = 74.5% done in 570.8s, 195.1s to go
on time step 14075 (time=281.5), 0.053049 s/step
Meep progress: 283.36/377.433631896973 = 75.1% done in 574.8s, 190.8s to go
on time step 14180 (time=283.6), 0.0381726 s/step
Meep progress: 285.56/377.433631896973 = 75.7% done in 578.9s, 186.2s to go
on time step 14289 (time=285.78), 0.0369734 s/step
Meep progress: 287.32/377.433631896973 = 76.1% done in 582.9s, 182.8s to go
on time step 14377 (time=287.54), 0.0457396 s/step
Meep progress: 289.48/377.433631896973 = 76.7% done in 586.9s, 178.3s to go
on time step 14488 (time=289.76), 0.0363122 s/step
Meep progress: 291.46/377.433631896973 = 77.2% done in 590.9s, 174.3s to go
on time step 14585 (time=291.7), 0.0413964 s/step
Meep progress: 293.66/377.433631896973 = 77.8% done in 594.9s, 169.7s to go
on time step 14695 (time=293.9), 0.036557 s/step
Meep progress: 295.5/377.433631896973 = 78.3% done in 598.9s, 166.1s to go
on time step 14788 (time=295.76), 0.043165 s/step
Meep progress: 297.52/377.433631896973 = 78.8% done in 603.0s, 162.0s to go
on time step 14886 (time=297.72), 0.0409264 s/step
Meep progress: 299.48/377.433631896973 = 79.3% done in 607.0s, 158.0s to go
on time step 14986 (time=299.72), 0.0401009 s/step
Meep progress: 301.52/377.433631896973 = 79.9% done in 611.0s, 153.8s to go
on time step 15089 (time=301.78), 0.0390545 s/step
Meep progress: 303.76/377.433631896973 = 80.5% done in 615.0s, 149.2s to go
on time step 15202 (time=304.04), 0.0355557 s/step
Meep progress: 305.78/377.433631896973 = 81.0% done in 619.0s, 145.1s to go
on time step 15302 (time=306.04), 0.0400217 s/step
Meep progress: 308.0/377.433631896973 = 81.6% done in 623.0s, 140.5s to go
on time step 15412 (time=308.24), 0.0366967 s/step
Meep progress: 310.02/377.433631896973 = 82.1% done in 627.1s, 136.4s to go
on time step 15514 (time=310.28), 0.0395134 s/step
Meep progress: 312.16/377.433631896973 = 82.7% done in 631.1s, 132.0s to go
on time step 15619 (time=312.38), 0.0381589 s/step
Meep progress: 314.2/377.433631896973 = 83.2% done in 635.1s, 127.8s to go
on time step 15724 (time=314.48), 0.0382789 s/step
Meep progress: 316.22/377.433631896973 = 83.8% done in 639.1s, 123.7s to go
on time step 15822 (time=316.44), 0.0410292 s/step
Meep progress: 318.4/377.433631896973 = 84.4% done in 643.2s, 119.2s to go
on time step 15933 (time=318.66), 0.0363155 s/step
Meep progress: 320.26/377.433631896973 = 84.9% done in 647.2s, 115.5s to go
on time step 16025 (time=320.5), 0.0436405 s/step
Meep progress: 322.38/377.433631896973 = 85.4% done in 651.2s, 111.2s to go
on time step 16131 (time=322.62), 0.0380021 s/step
Meep progress: 324.24/377.433631896973 = 85.9% done in 655.2s, 107.5s to go
on time step 16226 (time=324.52), 0.0424383 s/step
Meep progress: 326.42/377.433631896973 = 86.5% done in 659.2s, 103.0s to go
on time step 16338 (time=326.76), 0.0358811 s/step
Meep progress: 328.46/377.433631896973 = 87.0% done in 663.2s, 98.9s to go
on time step 16435 (time=328.7), 0.0414042 s/step
Meep progress: 330.6/377.433631896973 = 87.6% done in 667.2s, 94.5s to go
on time step 16543 (time=330.86), 0.0370897 s/step
Meep progress: 332.54/377.433631896973 = 88.1% done in 671.2s, 90.6s to go
on time step 16643 (time=332.86), 0.0402634 s/step
Meep progress: 334.76/377.433631896973 = 88.7% done in 675.2s, 86.1s to go
on time step 16751 (time=335.02), 0.0372014 s/step
Meep progress: 336.76/377.433631896973 = 89.2% done in 679.2s, 82.0s to go
on time step 16856 (time=337.12), 0.0382527 s/step
Meep progress: 338.78/377.433631896973 = 89.8% done in 683.3s, 78.0s to go
on time step 16953 (time=339.06), 0.0416421 s/step
Meep progress: 340.84/377.433631896973 = 90.3% done in 687.3s, 73.8s to go
on time step 17056 (time=341.12), 0.0390088 s/step
Meep progress: 342.8/377.433631896973 = 90.8% done in 691.3s, 69.8s to go
on time step 17157 (time=343.14), 0.0398584 s/step
Meep progress: 344.94/377.433631896973 = 91.4% done in 695.3s, 65.5s to go
on time step 17262 (time=345.24), 0.0382022 s/step
Meep progress: 347.06/377.433631896973 = 92.0% done in 699.3s, 61.2s to go
on time step 17371 (time=347.42), 0.0368428 s/step
Meep progress: 349.04/377.433631896973 = 92.5% done in 703.4s, 57.2s to go
on time step 17467 (time=349.34), 0.0418929 s/step
Meep progress: 351.12/377.433631896973 = 93.0% done in 707.4s, 53.0s to go
on time step 17573 (time=351.46), 0.0380641 s/step
Meep progress: 352.98/377.433631896973 = 93.5% done in 711.4s, 49.3s to go
on time step 17660 (time=353.2), 0.0463577 s/step
Meep progress: 354.82/377.433631896973 = 94.0% done in 715.4s, 45.6s to go
on time step 17756 (time=355.12), 0.0420933 s/step
Meep progress: 356.76/377.433631896973 = 94.5% done in 719.4s, 41.7s to go
on time step 17853 (time=357.06), 0.0412425 s/step
Meep progress: 358.84/377.433631896973 = 95.1% done in 723.5s, 37.5s to go
on time step 17955 (time=359.1), 0.0393715 s/step
Meep progress: 360.72/377.433631896973 = 95.6% done in 727.5s, 33.7s to go
on time step 18054 (time=361.08), 0.0407965 s/step
Meep progress: 362.74/377.433631896973 = 96.1% done in 731.5s, 29.6s to go
on time step 18155 (time=363.1), 0.039747 s/step
Meep progress: 365.12/377.433631896973 = 96.7% done in 735.5s, 24.8s to go
on time step 18276 (time=365.52), 0.0332494 s/step
Meep progress: 367.28/377.433631896973 = 97.3% done in 739.5s, 20.4s to go
on time step 18383 (time=367.66), 0.0375782 s/step
Meep progress: 369.5/377.433631896973 = 97.9% done in 743.5s, 16.0s to go
on time step 18492 (time=369.84), 0.0368558 s/step
Meep progress: 371.8/377.433631896973 = 98.5% done in 747.6s, 11.3s to go
on time step 18610 (time=372.2), 0.0339111 s/step
Meep progress: 374.1/377.433631896973 = 99.1% done in 751.6s, 6.7s to go
on time step 18724 (time=374.48), 0.0351914 s/step
Meep progress: 376.5/377.433631896973 = 99.8% done in 755.6s, 1.9s to go
on time step 18843 (time=376.86), 0.0336752 s/step
run 0 finished at t = 377.44 (18872 timesteps)
flux1:, 0.627777777777778, 8.57088004321097e-7, 8.57092043369321e-7, 8.5710148432351e-7, 8.57107693805776e-7, 8.57104851231106e-7, 8.57095461040373e-7, 8.57088300362394e-7, 8.57090307908125e-7, 8.57099760790758e-7, 8.57107471601295e-7, 8.57105551795936e-7, 8.57095664142108e-7, 8.57088113926642e-7, 8.57091417613292e-7, 8.57102316522401e-7, 8.57107928453953e-7, 8.57100397374784e-7, 8.5708876014827e-7, 8.57090464896217e-7, 8.57106168494497e-7, 8.57110643681646e-7, 8.57088495233952e-7, 8.57076967689038e-7, 8.57113731279455e-7, 8.57121202686151e-7, 8.57062615938403e-7, 8.57128253212738e-7, 8.57057208937662e-7, 8.5715637769797e-7, 8.57086561711253e-7, 8.57052363865395e-7, 8.5708656171125e-7, 8.5715637769797e-7, 8.57057208937661e-7, 8.57128253212741e-7, 8.570626159384e-7, 8.5712120268615e-7, 8.57113731279457e-7, 8.57076967689045e-7, 8.57088495233964e-7, 8.57110643681644e-7, 8.57106168494507e-7, 8.57090464896217e-7, 8.57088760148263e-7, 8.57100397374787e-7, 8.5710792845395e-7, 8.57102316522401e-7, 8.57091417613293e-7, 8.57088113926652e-7, 8.57095664142112e-7, 8.57105551795935e-7, 8.57107471601287e-7, 8.57099760790761e-7, 8.57090307908129e-7, 8.57088300362389e-7, 8.57095461040367e-7, 8.57104851231109e-7, 8.5710769380577e-7, 8.57101484323515e-7, 8.57092043369321e-7, 8.57088004321104e-7
flux1:, 0.628040226681531, 9.78419142577279e-7, 9.78423528033515e-7, 9.78433588972266e-7, 9.78440066294059e-7, 9.78436841086525e-7, 9.78426775879169e-7, 9.78419346233794e-7, 9.78421827203834e-7, 9.78432064293848e-7, 9.78440031186324e-7, 9.78437458679986e-7, 9.78426605659443e-7, 9.78418867277537e-7, 9.78423165548378e-7, 9.78435282192768e-7, 9.78440814208179e-7, 9.78431637500655e-7, 9.78418615590764e-7, 9.78421336802318e-7, 9.78439714754434e-7, 9.7844459898047e-7, 9.78418912327078e-7, 9.78405620191458e-7, 9.78447378963e-7, 9.78455643245456e-7, 9.78389388925667e-7, 9.78464864966483e-7, 9.78383618914193e-7, 9.78496593290702e-7, 9.78416375816812e-7, 9.78377070519477e-7, 9.78416375816815e-7, 9.78496593290697e-7, 9.78383618914194e-7, 9.7846486496648e-7, 9.78389388925658e-7, 9.78455643245457e-7, 9.78447378963002e-7, 9.78405620191456e-7, 9.78418912327079e-7, 9.78444598980462e-7, 9.78439714754441e-7, 9.78421336802321e-7, 9.78418615590761e-7, 9.78431637500656e-7, 9.78440814208179e-7, 9.78435282192767e-7, 9.78423165548384e-7, 9.78418867277539e-7, 9.78426605659436e-7, 9.78437458679983e-7, 9.78440031186317e-7, 9.78432064293858e-7, 9.78421827203839e-7, 9.78419346233793e-7, 9.78426775879166e-7, 9.7843684108653e-7, 9.78440066294065e-7, 9.78433588972262e-7, 9.78423528033524e-7, 9.78419142577278e-7
flux1:, 0.628302675585284, 1.11593795968427e-6, 1.11594263877565e-6, 1.11595320221934e-6, 1.11595984799452e-6, 1.11595623359877e-6, 1.11594559300739e-6, 1.11593803584568e-6, 1.11594106804701e-6, 1.11595203058332e-6, 1.11596008254596e-6, 1.11595669836171e-6, 1.11594487637533e-6, 1.11593714089679e-6, 1.11594268608918e-6, 1.11595610149578e-6, 1.11596133441531e-6, 1.11595014436817e-6, 1.11593559277947e-6, 1.11593964283674e-6, 1.11596119559659e-6, 1.11596654397778e-6, 1.1159367485531e-6, 1.11592135041388e-6, 1.11596867693359e-6, 1.11597781908992e-6, 1.11590304899707e-6, 1.11598983300034e-6, 1.11589701493575e-6, 1.11602553846466e-6, 1.11593336803868e-6, 1.11588819458856e-6, 1.11593336803867e-6, 1.11602553846465e-6, 1.11589701493576e-6, 1.11598983300035e-6, 1.11590304899707e-6, 1.11597781908993e-6, 1.11596867693359e-6, 1.11592135041388e-6, 1.1159367485531e-6, 1.11596654397778e-6, 1.1159611955966e-6, 1.11593964283675e-6, 1.11593559277946e-6, 1.11595014436817e-6, 1.1159613344153e-6, 1.11595610149579e-6, 1.11594268608919e-6, 1.11593714089679e-6, 1.11594487637533e-6, 1.11595669836171e-6, 1.11596008254596e-6, 1.11595203058333e-6, 1.115941068047e-6, 1.11593803584569e-6, 1.11594559300738e-6, 1.11595623359879e-6, 1.11595984799452e-6, 1.11595320221934e-6, 1.11594263877565e-6, 1.11593795968428e-6
flux1:, 0.628565124489038, 1.27165950108739e-6, 1.27166439418724e-6, 1.27167530417019e-6, 1.27168199862615e-6, 1.27167800224676e-6, 1.27166692381355e-6, 1.27165941381845e-6, 1.27166307748111e-6, 1.27167467495697e-6, 1.27168259818194e-6, 1.27167822296197e-6, 1.27166544898145e-6, 1.27165795626448e-6, 1.27166503984844e-6, 1.2716798290514e-6, 1.27168449079949e-6, 1.27167086132635e-6, 1.27165462765481e-6, 1.27166038029103e-6, 1.27168568390659e-6, 1.2716915537718e-6, 1.27165699526258e-6, 1.27163909723624e-6, 1.27169262654095e-6, 1.27170274015986e-6, 1.27161852149175e-6, 1.27171828223611e-6, 1.27161234846705e-6, 1.27175837097051e-6, 1.27165248504221e-6, 1.27160057929471e-6, 1.27165248504221e-6, 1.2717583709705e-6, 1.27161234846706e-6, 1.27171828223611e-6, 1.27161852149174e-6, 1.27170274015986e-6, 1.27169262654094e-6, 1.27163909723623e-6, 1.27165699526259e-6, 1.27169155377179e-6, 1.27168568390659e-6, 1.27166038029103e-6, 1.2716546276548e-6, 1.27167086132635e-6, 1.27168449079948e-6, 1.27167982905139e-6, 1.27166503984844e-6, 1.27165795626448e-6, 1.27166544898144e-6, 1.27167822296197e-6, 1.27168259818193e-6, 1.27167467495697e-6, 1.27166307748112e-6, 1.27165941381845e-6, 1.27166692381354e-6, 1.27167800224676e-6, 1.27168199862615e-6, 1.27167530417019e-6, 1.27166439418725e-6, 1.2716595010874e-6
flux1:, 0.628827573392791, 1.44782942677309e-6, 1.44783442528945e-6, 1.44784548583382e-6, 1.44785208890635e-6, 1.44784773310246e-6, 1.44783639424722e-6, 1.44782914031646e-6, 1.44783351737805e-6, 1.4478456255352e-6, 1.44785316146221e-6, 1.44784759503733e-6, 1.44783390827719e-6, 1.44782694977141e-6, 1.44783590412088e-6, 1.447852135051e-6, 1.44785589696652e-6, 1.44783934033511e-6, 1.44782126554933e-6, 1.44782916103985e-6, 1.4478588717229e-6, 1.44786532017125e-6, 1.44782525254556e-6, 1.44780440683248e-6, 1.44786484614024e-6, 1.44787603282322e-6, 1.44778133595864e-6, 1.44789596173539e-6, 1.44777517418233e-6, 1.44794087819687e-6, 1.44781928235984e-6, 1.44775966635497e-6, 1.44781928235983e-6, 1.44794087819687e-6, 1.44777517418232e-6, 1.44789596173538e-6, 1.44778133595863e-6, 1.44787603282323e-6, 1.44786484614024e-6, 1.44780440683249e-6, 1.44782525254557e-6, 1.44786532017125e-6, 1.44785887172289e-6, 1.44782916103985e-6, 1.44782126554932e-6, 1.44783934033512e-6, 1.44785589696651e-6, 1.447852135051e-6, 1.44783590412088e-6, 1.44782694977141e-6, 1.44783390827719e-6, 1.44784759503733e-6, 1.44785316146221e-6, 1.44784562553519e-6, 1.44783351737806e-6, 1.44782914031646e-6, 1.44783639424722e-6, 1.44784773310246e-6, 1.44785208890634e-6, 1.44784548583381e-6, 1.44783442528945e-6, 1.44782942677309e-6
flux1:, 0.629090022296544, 1.64694771349239e-6, 1.64695267927704e-6, 1.6469636541605e-6, 1.64697000563113e-6, 1.64696532867939e-6, 1.64695394714847e-6, 1.64694719277455e-6, 1.64695236694198e-6, 1.64696482728923e-6, 1.64697167171181e-6, 1.646964692449e-6, 1.64695015473851e-6, 1.64694407495014e-6, 1.646955274768e-6, 1.64697300800457e-6, 1.64697548250907e-6, 1.64695544690131e-6, 1.64693536588819e-6, 1.64694591518396e-6, 1.6469807726943e-6, 1.64698785351049e-6, 1.64694143148094e-6, 1.64691713667201e-6, 1.64698527701559e-6, 1.64699764499141e-6, 1.64689132841281e-6, 1.64702294758514e-6, 1.64688535055215e-6, 1.64707318185294e-6, 1.64693362864959e-6, 1.64686519993036e-6, 1.64693362864958e-6, 1.64707318185294e-6, 1.64688535055215e-6, 1.64702294758514e-6, 1.64689132841281e-6, 1.64699764499142e-6, 1.64698527701558e-6, 1.64691713667201e-6, 1.64694143148095e-6, 1.64698785351048e-6, 1.64698077269431e-6, 1.64694591518397e-6, 1.64693536588817e-6, 1.64695544690131e-6, 1.64697548250906e-6, 1.64697300800457e-6, 1.64695527476799e-6, 1.64694407495013e-6, 1.64695015473851e-6, 1.64696469244899e-6, 1.6469716717118e-6, 1.64696482728925e-6, 1.64695236694198e-6, 1.64694719277454e-6, 1.64695394714847e-6, 1.64696532867939e-6, 1.64697000563113e-6, 1.6469636541605e-6, 1.64695267927705e-6, 1.6469477134924e-6
flux1:, 0.629352471200297, 1.87179445298908e-6, 1.87179921975854e-6, 1.87180983370211e-6, 1.87181575305565e-6, 1.87181080756621e-6, 1.87179964004584e-6, 1.87179366320485e-6, 1.87179972123534e-6, 1.87181234252572e-6, 1.87181814586295e-6, 1.87180950950068e-6, 1.87179420389926e-6, 1.87178940023746e-6, 1.87180326372724e-6, 1.87182255349595e-6, 1.87182329350425e-6, 1.87179916151723e-6, 1.87177690316211e-6, 1.87179069057267e-6, 1.87183152013626e-6, 1.87183928007932e-6, 1.87178555230802e-6, 1.87175725586291e-6, 1.87183398587219e-6, 1.8718476475534e-6, 1.87172843940217e-6, 1.87187944147188e-6, 1.87172283593701e-6, 1.87193553873929e-6, 1.87177550625054e-6, 1.87169702694971e-6, 1.87177550625053e-6, 1.87193553873928e-6, 1.87172283593701e-6, 1.87187944147187e-6, 1.87172843940216e-6, 1.87184764755341e-6, 1.87183398587219e-6, 1.87175725586291e-6, 1.87178555230803e-6, 1.87183928007932e-6, 1.87183152013626e-6, 1.87179069057268e-6, 1.87177690316209e-6, 1.87179916151723e-6, 1.87182329350424e-6, 1.87182255349596e-6, 1.87180326372725e-6, 1.87178940023746e-6, 1.87179420389926e-6, 1.87180950950068e-6, 1.87181814586294e-6, 1.87181234252572e-6, 1.87179972123534e-6, 1.87179366320486e-6, 1.87179964004583e-6, 1.87181080756621e-6, 1.87181575305565e-6, 1.87180983370211e-6, 1.87179921975854e-6, 1.87179445298909e-6
flux1:, 0.629614920104051, 2.12545789067094e-6, 2.12546226791868e-6, 2.12547220922218e-6, 2.12547749479673e-6, 2.12547234403322e-6, 2.12546168266754e-6, 2.12545679542608e-6, 2.12546383013396e-6, 2.12547639221888e-6, 2.12548076098276e-6, 2.12547019858868e-6, 2.12545422576776e-6, 2.12545114653358e-6, 2.12546813647873e-6, 2.12548903332034e-6, 2.12548753376696e-6, 2.12545862191572e-6, 2.1254340084419e-6, 2.12545169246355e-6, 2.12549940496751e-6, 2.12550787948526e-6, 2.12544578286013e-6, 2.12541288617551e-6, 2.12549920821701e-6, 2.12551427642068e-6, 2.1253807521642e-6, 2.12555380924483e-6, 2.12537572448756e-6, 2.12561638193187e-6, 2.1254330523465e-6, 2.12534313811124e-6, 2.1254330523465e-6, 2.12561638193186e-6, 2.12537572448758e-6, 2.12555380924484e-6, 2.1253807521642e-6, 2.12551427642068e-6, 2.12549920821702e-6, 2.12541288617551e-6, 2.12544578286014e-6, 2.12550787948527e-6, 2.1254994049675e-6, 2.12545169246355e-6, 2.12543400844189e-6, 2.12545862191573e-6, 2.12548753376696e-6, 2.12548903332034e-6, 2.12546813647874e-6, 2.12545114653359e-6, 2.12545422576776e-6, 2.12547019858868e-6, 2.12548076098276e-6, 2.1254763922189e-6, 2.12546383013395e-6, 2.12545679542608e-6, 2.12546168266755e-6, 2.12547234403321e-6, 2.12547749479674e-6, 2.12547220922219e-6, 2.1254622679187e-6, 2.12545789067094e-6
flux1:, 0.629877369007804, 2.41136485431573e-6, 2.41136863414279e-6, 2.41137755866998e-6, 2.41138198557124e-6, 2.4113766969227e-6, 2.41136686356464e-6, 2.41136341172206e-6, 2.41137152726216e-6, 2.41138378769776e-6, 2.41138628709182e-6, 2.4113735017092e-6, 2.41135697362829e-6, 2.41135611397501e-6, 2.41137673895881e-6, 2.4113992945178e-6, 2.41139499633522e-6, 2.41136055555624e-6, 2.41133340080969e-6, 2.41135571270534e-6, 2.41141130295792e-6, 2.41142051141758e-6, 2.41134886673647e-6, 2.41131073319991e-6, 2.41140778205067e-6, 2.41142436458534e-6, 2.41127492028342e-6, 2.41147300891861e-6, 2.41127067129909e-6, 2.41154275183754e-6, 2.41133299016425e-6, 2.41123009897251e-6, 2.41133299016425e-6, 2.41154275183754e-6, 2.41127067129911e-6, 2.41147300891862e-6, 2.41127492028342e-6, 2.41142436458535e-6, 2.41140778205068e-6, 2.41131073319991e-6, 2.41134886673647e-6, 2.41142051141758e-6, 2.41141130295792e-6, 2.41135571270534e-6, 2.41133340080968e-6, 2.41136055555625e-6, 2.41139499633521e-6, 2.4113992945178e-6, 2.4113767389588e-6, 2.41135611397502e-6, 2.41135697362828e-6, 2.4113735017092e-6, 2.41138628709179e-6, 2.41138378769778e-6, 2.41137152726216e-6, 2.41136341172205e-6, 2.41136686356463e-6, 2.41137669692271e-6, 2.41138198557125e-6, 2.41137755866998e-6, 2.41136863414279e-6, 2.41136485431574e-6
flux1:, 0.630139817911557, 2.73331372711716e-6, 2.73331669431123e-6, 2.73332423057899e-6, 2.73332754674482e-6, 2.73332218183316e-6, 2.73331351997927e-6, 2.73331188317187e-6, 2.73332120316821e-6, 2.73333290686661e-6, 2.73333306434076e-6, 2.73331772583533e-6, 2.73330075627722e-6, 2.73330265206383e-6, 2.73332746813804e-6, 2.73335174252104e-6, 2.73334403934049e-6, 2.73330325641867e-6, 2.73327336275731e-6, 2.73330110253111e-6, 2.73336564543872e-6, 2.73337558600419e-6, 2.73329309538949e-6, 2.73324906176792e-6, 2.73335812595994e-6, 2.73337631827027e-6, 2.73320913895951e-6, 2.73343556228297e-6, 2.73320586098827e-6, 2.73351327128157e-6, 2.73327360431012e-6, 2.73315602520317e-6, 2.73327360431012e-6, 2.73351327128157e-6, 2.73320586098827e-6, 2.73343556228298e-6, 2.7332091389595e-6, 2.73337631827026e-6, 2.73335812595995e-6, 2.73324906176792e-6, 2.73329309538949e-6, 2.73337558600419e-6, 2.73336564543873e-6, 2.73330110253111e-6, 2.73327336275729e-6, 2.73330325641867e-6, 2.73334403934048e-6, 2.73335174252104e-6, 2.73332746813805e-6, 2.73330265206383e-6, 2.73330075627722e-6, 2.73331772583534e-6, 2.73333306434075e-6, 2.73333290686662e-6, 2.73332120316822e-6, 2.73331188317186e-6, 2.73331351997927e-6, 2.73332218183316e-6, 2.73332754674482e-6, 2.73332423057899e-6, 2.73331669431124e-6, 2.73331372711717e-6
flux1:, 0.63040226681531, 3.09551012356859e-6, 3.09551206911723e-6, 3.09551782407796e-6, 3.09551974382022e-6, 3.09551434481037e-6, 3.09550720932316e-6, 3.09550780212169e-6, 3.09551848119027e-6, 3.09552937328938e-6, 3.09552668275339e-6, 3.09550842033783e-6, 3.09549111194285e-6, 3.09549633152095e-6, 3.0955259447002e-6, 3.09555201682493e-6, 3.09554026457244e-6, 3.0954922643276e-6, 3.0954594177651e-6, 3.09549344724531e-6, 3.09556809184685e-6, 3.0955787361685e-6, 3.09548398249708e-6, 3.09543337393218e-6, 3.09555591985086e-6, 3.09557579541507e-6, 3.09538881818999e-6, 3.09564722850534e-6, 3.09538667807228e-6, 3.09573382297894e-6, 3.0954604185126e-6, 3.09532626023069e-6, 3.09546041851262e-6, 3.09573382297894e-6, 3.09538667807229e-6, 3.09564722850534e-6, 3.09538881819e-6, 3.09557579541508e-6, 3.09555591985085e-6, 3.09543337393219e-6, 3.0954839824971e-6, 3.09557873616849e-6, 3.09556809184685e-6, 3.09549344724532e-6, 3.09545941776509e-6, 3.0954922643276e-6, 3.09554026457245e-6, 3.09555201682492e-6, 3.0955259447002e-6, 3.09549633152096e-6, 3.09549111194285e-6, 3.09550842033782e-6, 3.09552668275337e-6, 3.09552937328939e-6, 3.09551848119028e-6, 3.09550780212169e-6, 3.09550720932317e-6, 3.09551434481038e-6, 3.09551974382021e-6, 3.09551782407796e-6, 3.09551206911724e-6, 3.0955101235686e-6
flux1:, 0.630664715719064, 3.50260543022518e-6, 3.50260616825302e-6, 3.50260973319051e-6, 3.50260992752136e-6, 3.50260449933621e-6, 3.50259924423875e-6, 3.50260251885804e-6, 3.50261475800721e-6, 3.50262459997228e-6, 3.50261852624065e-6, 3.50259691815254e-6, 3.5025793457096e-6, 3.50258847982717e-6, 3.50262354984355e-6, 3.50265153113345e-6, 3.50263506056124e-6, 3.50257890853715e-6, 3.5025428718057e-6, 3.50258410465311e-6, 3.50267006606098e-6, 3.50268135397315e-6, 3.50257280253777e-6, 3.5025149513161e-6, 3.50265265007308e-6, 3.50267424826906e-6, 3.50246511973059e-6, 3.50275954169128e-6, 3.50246424111301e-6, 3.50285609129775e-6, 3.50254473756553e-6, 3.50239191701873e-6, 3.50254473756554e-6, 3.50285609129774e-6, 3.502464241113e-6, 3.50275954169127e-6, 3.50246511973058e-6, 3.50267424826907e-6, 3.50265265007309e-6, 3.50251495131611e-6, 3.50257280253777e-6, 3.50268135397314e-6, 3.50267006606099e-6, 3.50258410465311e-6, 3.50254287180569e-6, 3.50257890853715e-6, 3.50263506056124e-6, 3.50265153113346e-6, 3.50262354984357e-6, 3.50258847982718e-6, 3.5025793457096e-6, 3.50259691815253e-6, 3.50261852624063e-6, 3.50262459997229e-6, 3.50261475800723e-6, 3.50260251885803e-6, 3.50259924423874e-6, 3.50260449933623e-6, 3.50260992752137e-6, 3.50260973319051e-6, 3.50260616825302e-6, 3.50260543022519e-6
flux1:, 0.630927164622817, 3.95973837618293e-6, 3.95973776406278e-6, 3.95973871985903e-6, 3.95973680294049e-6, 3.95973129127596e-6, 3.95972825610332e-6, 3.95973470740227e-6, 3.95974877367594e-6, 3.95975736244751e-6, 3.95974734536291e-6, 3.95972190520822e-6, 3.95970409512465e-6, 3.95971774529106e-6, 3.95975899108163e-6, 3.95978904275207e-6, 3.95976717477989e-6, 3.95970188008316e-6, 3.95966238332364e-6, 3.95971177192764e-6, 3.95981032135485e-6, 3.95982215579391e-6, 3.95969815831076e-6, 3.95963242643727e-6, 3.95978718346872e-6, 3.95981049466513e-6, 3.95957652253303e-6, 3.95991137723181e-6, 3.95957696544249e-6, 3.9600191330522e-6, 3.95966521806216e-6, 3.95949144850239e-6, 3.95966521806217e-6, 3.96001913305219e-6, 3.95957696544249e-6, 3.95991137723181e-6, 3.95957652253302e-6, 3.95981049466515e-6, 3.95978718346871e-6, 3.95963242643728e-6, 3.95969815831077e-6, 3.95982215579388e-6, 3.95981032135486e-6, 3.95971177192764e-6, 3.95966238332363e-6, 3.95970188008316e-6, 3.95976717477988e-6, 3.95978904275207e-6, 3.95975899108163e-6, 3.95971774529105e-6, 3.95970409512464e-6, 3.9597219052082e-6, 3.95974734536291e-6, 3.95975736244752e-6, 3.95974877367595e-6, 3.95973470740228e-6, 3.9597282561033e-6, 3.95973129127596e-6, 3.95973680294048e-6, 3.95973871985903e-6, 3.95973776406278e-6, 3.95973837618295e-6
flux1:, 0.63118961352657, 4.4725798000116e-6, 4.47257776112076e-6, 4.47257568201206e-6, 4.4725711931649e-6, 4.47256545844842e-6, 4.47256495385158e-6, 4.47257512731886e-6, 4.47259137786828e-6, 4.47259856763819e-6, 4.47258402520842e-6, 4.47255418456887e-6, 4.47253609065303e-6, 4.47255485648445e-6, 4.47260306389318e-6, 4.47263541791993e-6, 4.47260748146245e-6, 4.47253199930744e-6, 4.47248872817656e-6, 4.47254724758547e-6, 4.4726597007845e-6, 4.4726719431411e-6, 4.47253074407866e-6, 4.47245654951391e-6, 4.47263053677831e-6, 4.47265548447297e-6, 4.47239358332162e-6, 4.4727737137484e-6, 4.47239532126814e-6, 4.4728941440111e-6, 4.47249263442805e-6, 4.47229541310659e-6, 4.47249263442805e-6, 4.47289414401111e-6, 4.47239532126815e-6, 4.47277371374842e-6, 4.47239358332162e-6, 4.47265548447295e-6, 4.47263053677831e-6, 4.47245654951391e-6, 4.47253074407866e-6, 4.47267194314108e-6, 4.47265970078454e-6, 4.47254724758547e-6, 4.47248872817655e-6, 4.47253199930745e-6, 4.47260748146245e-6, 4.47263541791994e-6, 4.47260306389318e-6, 4.47255485648446e-6, 4.47253609065302e-6, 4.47255418456885e-6, 4.47258402520842e-6, 4.47259856763821e-6, 4.4725913778683e-6, 4.47257512731884e-6, 4.47256495385159e-6, 4.47256545844843e-6, 4.47257119316488e-6, 4.47257568201206e-6, 4.47257776112076e-6, 4.47257980001162e-6
flux1:, 0.631452062430323, 5.04738078078549e-6, 5.04737732907325e-6, 5.04737178391722e-6, 5.04736416479602e-6, 5.04735795253422e-6, 5.04736024603594e-6, 5.0473747494187e-6, 5.04739365994786e-6, 5.04739938588591e-6, 5.04737971568337e-6, 5.04734480272944e-6, 5.04732627867647e-6, 5.0473507449195e-6, 5.04740677706657e-6, 5.04744176072045e-6, 5.04740711245075e-6, 5.04732034588842e-6, 5.04727292699187e-6, 5.04734155624868e-6, 5.04746926084803e-6, 5.04748172694667e-6, 5.04732147197344e-6, 5.04723831819552e-6, 5.04743400876942e-6, 5.04746042868724e-6, 5.04716705996377e-6, 5.04759775846304e-6, 5.04716995495953e-6, 5.04773258878789e-6, 5.04727800770327e-6, 5.04705460270226e-6, 5.04727800770327e-6, 5.0477325887879e-6, 5.04716995495954e-6, 5.04759775846305e-6, 5.04716705996377e-6, 5.04746042868725e-6, 5.04743400876943e-6, 5.04723831819553e-6, 5.04732147197343e-6, 5.04748172694667e-6, 5.04746926084804e-6, 5.04734155624868e-6, 5.04727292699186e-6, 5.04732034588844e-6, 5.04740711245075e-6, 5.04744176072045e-6, 5.04740677706659e-6, 5.04735074491951e-6, 5.04732627867647e-6, 5.04734480272944e-6, 5.04737971568336e-6, 5.04739938588594e-6, 5.04739365994787e-6, 5.04737474941868e-6, 5.04736024603592e-6, 5.04735795253424e-6, 5.04736416479605e-6, 5.0473717839172e-6, 5.04737732907329e-6, 5.04738078078549e-6
flux1:, 0.631714511334077, 5.69102430055363e-6, 5.69101956577466e-6, 5.69101011581208e-6, 5.69099868260678e-6, 5.69099159091335e-6, 5.69099689389799e-6, 5.6910164130274e-6, 5.69103861025305e-6, 5.69104291323277e-6, 5.69101749125849e-6, 5.69097670531377e-6, 5.690957474584e-6, 5.69098819868524e-6, 5.69105300938324e-6, 5.69109107295769e-6, 5.69104911821059e-6, 5.69094991846067e-6, 5.69089790218878e-6, 5.69097760370521e-6, 5.69112192609392e-6, 5.69113438294591e-6, 5.69095312907712e-6, 5.69086063740508e-6, 5.69108084219907e-6, 5.69110845838301e-6, 5.69077956509862e-6, 5.69126660364767e-6, 5.69078334114218e-6, 5.69141786156582e-6, 5.69090426428703e-6, 5.69065170010519e-6, 5.69090426428703e-6, 5.69141786156582e-6, 5.69078334114222e-6, 5.69126660364768e-6, 5.6907795650986e-6, 5.69110845838302e-6, 5.69108084219907e-6, 5.6908606374051e-6, 5.69095312907714e-6, 5.6911343829459e-6, 5.69112192609393e-6, 5.69097760370522e-6, 5.69089790218877e-6, 5.69094991846068e-6, 5.69104911821058e-6, 5.69109107295772e-6, 5.69105300938323e-6, 5.69098819868523e-6, 5.69095747458399e-6, 5.69097670531376e-6, 5.69101749125847e-6, 5.69104291323279e-6, 5.69103861025305e-6, 5.69101641302739e-6, 5.69099689389799e-6, 5.69099159091338e-6, 5.69099868260676e-6, 5.69101011581205e-6, 5.69101956577465e-6, 5.69102430055365e-6
flux1:, 0.63197696023783, 6.41108060414827e-6, 6.41107485631747e-6, 6.4110610484587e-6, 6.41104495931992e-6, 6.4110364047893e-6, 6.41104486195243e-6, 6.41107018113512e-6, 6.41109647854002e-6, 6.41109952963915e-6, 6.41106770586064e-6, 6.41102008813446e-6, 6.41099971224153e-6, 6.4110372134833e-6, 6.41111186394961e-6, 6.41115361100407e-6, 6.41110382476536e-6, 6.4109909895433e-6, 6.41093383059694e-6, 6.41102552849237e-6, 6.41118784106519e-6, 6.41120000446198e-6, 6.41099573123204e-6, 6.41089367510369e-6, 6.41114158135728e-6, 6.41116997943187e-6, 6.41080091618303e-6, 6.41135058051437e-6, 6.41080513191483e-6, 6.411520643783e-6, 6.4109415904977e-6, 6.41065663185106e-6, 6.41094159049769e-6, 6.41152064378301e-6, 6.41080513191483e-6, 6.41135058051437e-6, 6.41080091618303e-6, 6.41116997943189e-6, 6.41114158135728e-6, 6.41089367510369e-6, 6.41099573123206e-6, 6.41120000446197e-6, 6.4111878410652e-6, 6.41102552849237e-6, 6.41093383059694e-6, 6.41099098954331e-6, 6.41110382476534e-6, 6.41115361100408e-6, 6.41111186394961e-6, 6.41103721348331e-6, 6.41099971224153e-6, 6.41102008813446e-6, 6.41106770586064e-6, 6.41109952963918e-6, 6.41109647854002e-6, 6.41107018113511e-6, 6.41104486195241e-6, 6.41103640478932e-6, 6.41104495931993e-6, 6.4110610484587e-6, 6.41107485631748e-6, 6.41108060414827e-6
flux1:, 0.632239409141583, 7.2158664189953e-6, 7.21586009036506e-6, 7.21584144516814e-6, 7.21581966347301e-6, 7.21580884695208e-6, 7.21582052951308e-6, 7.21585255659139e-6, 7.21588399234166e-6, 7.21588611563724e-6, 7.21584720548249e-6, 7.21579160652051e-6, 7.21576945309569e-6, 7.21581420443264e-6, 7.2158998833625e-6, 7.21594610245688e-6, 7.21588804912938e-6, 7.21576031836954e-6, 7.21569735452261e-6, 7.21580191316951e-6, 7.21598358289609e-6, 7.21599511579789e-6, 7.2157657364978e-6, 7.21565407664096e-6, 7.21593328780109e-6, 7.2159618857644e-6, 7.2155473450272e-6, 7.21616647382824e-6, 7.21555136642019e-6, 7.21635812178778e-6, 7.2157066456715e-6, 7.21538577884239e-6, 7.21570664567149e-6, 7.21635812178779e-6, 7.21555136642019e-6, 7.21616647382825e-6, 7.21554734502716e-6, 7.21596188576441e-6, 7.2159332878011e-6, 7.21565407664096e-6, 7.21576573649781e-6, 7.21599511579787e-6, 7.2159835828961e-6, 7.21580191316951e-6, 7.2156973545226e-6, 7.21576031836956e-6, 7.21588804912936e-6, 7.21594610245688e-6, 7.2158998833625e-6, 7.21581420443263e-6, 7.21576945309569e-6, 7.2157916065205e-6, 7.21584720548249e-6, 7.21588611563724e-6, 7.21588399234166e-6, 7.21585255659138e-6, 7.21582052951309e-6, 7.2158088469521e-6, 7.21581966347301e-6, 7.21584144516814e-6, 7.21586009036507e-6, 7.21586641899529e-6
flux1:, 0.632501858045337, 8.11450819325819e-6, 8.11450189592994e-6, 8.11447788969246e-6, 8.11444914425525e-6, 8.11443501843532e-6, 8.11444992241556e-6, 8.1144897182448e-6, 8.11452759369999e-6, 8.11452928566624e-6, 8.11448255690433e-6, 8.11441760169964e-6, 8.11439281404667e-6, 8.11444523784552e-6, 8.11454328465904e-6, 8.11459498117901e-6, 8.11452833157682e-6, 8.11438438001152e-6, 8.11431480995918e-6, 8.11443301430279e-6, 8.11463539371076e-6, 8.11464590523345e-6, 8.11438927694358e-6, 8.1142681961247e-6, 8.11458277268071e-6, 8.11461078977986e-6, 8.11414472572417e-6, 8.11484075635397e-6, 8.11414769981319e-6, 8.11505722327839e-6, 8.11432579231298e-6, 8.11396520325011e-6, 8.11432579231298e-6, 8.11505722327839e-6, 8.11414769981319e-6, 8.11484075635396e-6, 8.11414472572415e-6, 8.11461078977987e-6, 8.11458277268072e-6, 8.11426819612473e-6, 8.11438927694356e-6, 8.11464590523344e-6, 8.11463539371075e-6, 8.11443301430283e-6, 8.11431480995917e-6, 8.11438438001154e-6, 8.1145283315768e-6, 8.11459498117901e-6, 8.11454328465905e-6, 8.11444523784551e-6, 8.11439281404669e-6, 8.11441760169967e-6, 8.11448255690432e-6, 8.11452928566627e-6, 8.11452759370001e-6, 8.11448971824477e-6, 8.11444992241554e-6, 8.11443501843533e-6, 8.11444914425526e-6, 8.11447788969247e-6, 8.11450189592997e-6, 8.11450819325817e-6
flux1:, 0.63276430694909, 9.11700950405771e-6, 9.11700404125749e-6, 9.11697408201044e-6, 9.11693682588655e-6, 9.11691806696322e-6, 9.11693611772965e-6, 9.11698492938222e-6, 9.11703084617857e-6, 9.11703278984003e-6, 9.11697744451789e-6, 9.11690149666228e-6, 9.11687296684747e-6, 9.11693343573266e-6, 9.11704536650065e-6, 9.11710379277911e-6, 9.11702833659837e-6, 9.11686676276527e-6, 9.11678962423932e-6, 9.11692216378197e-6, 9.11714658553342e-6, 9.11715563015303e-6, 9.11686956097421e-6, 9.11673949676931e-6, 9.11709399761117e-6, 9.11712042207391e-6, 9.11659597344842e-6, 9.11737699580672e-6, 9.11659680421918e-6, 9.11762202488157e-6, 9.11680249535493e-6, 9.1163980435992e-6, 9.11680249535492e-6, 9.11762202488156e-6, 9.11659680421917e-6, 9.11737699580672e-6, 9.11659597344843e-6, 9.11712042207393e-6, 9.11709399761118e-6, 9.11673949676929e-6, 9.11686956097423e-6, 9.11715563015299e-6, 9.11714658553342e-6, 9.11692216378197e-6, 9.1167896242393e-6, 9.11686676276527e-6, 9.11702833659835e-6, 9.11710379277911e-6, 9.11704536650065e-6, 9.11693343573267e-6, 9.11687296684746e-6, 9.11690149666228e-6, 9.11697744451786e-6, 9.11703278984005e-6, 9.11703084617855e-6, 9.11698492938218e-6, 9.11693611772964e-6, 9.11691806696322e-6, 9.11693682588653e-6, 9.11697408201043e-6, 9.1170040412575e-6, 9.11700950405774e-6
flux1:, 0.633026755852843, 1.0234322779325e-5, 1.02343191484134e-5, 1.02342825460955e-5, 1.02342349161915e-5, 1.02342099020936e-5, 1.02342309661458e-5, 1.02342902626443e-5, 1.02343461558971e-5, 1.02343492278303e-5, 1.0234284379254e-5, 1.02341955059779e-5, 1.0234161853785e-5, 1.0234230697715e-5, 1.02343582329035e-5, 1.02344249144565e-5, 1.02343405663172e-5, 1.02341598777379e-5, 1.0234074027435e-5, 1.02342214860709e-5, 1.02344692623587e-5, 1.02344763387272e-5, 1.02341585902929e-5, 1.02340202641125e-5, 1.0234419788002e-5, 1.02344433446254e-5, 1.02338527585586e-5, 1.02347275789147e-5, 1.02338500862006e-5, 1.02350054751551e-5, 1.02340890345319e-5, 1.02336362219199e-5, 1.0234089034532e-5, 1.02350054751551e-5, 1.02338500862005e-5, 1.02347275789147e-5, 1.02338527585586e-5, 1.02344433446255e-5, 1.0234419788002e-5, 1.02340202641125e-5, 1.02341585902929e-5, 1.02344763387272e-5, 1.02344692623587e-5, 1.02342214860709e-5, 1.02340740274349e-5, 1.02341598777379e-5, 1.02343405663172e-5, 1.02344249144565e-5, 1.02343582329035e-5, 1.0234230697715e-5, 1.0234161853785e-5, 1.02341955059778e-5, 1.02342843792541e-5, 1.02343492278303e-5, 1.02343461558971e-5, 1.02342902626443e-5, 1.02342309661458e-5, 1.02342099020937e-5, 1.02342349161916e-5, 1.02342825460955e-5, 1.02343191484133e-5, 1.0234322779325e-5
flux1:, 0.633289204756596, 1.14784254664579e-5, 1.14784248519477e-5, 1.14783807836348e-5, 1.14783205638974e-5, 1.14782873617224e-5, 1.14783112663586e-5, 1.14783827751761e-5, 1.14784509399673e-5, 1.1478456208283e-5, 1.14783808534456e-5, 1.1478276793866e-5, 1.14782363541609e-5, 1.14783138746946e-5, 1.14784589674574e-5, 1.14785357227891e-5, 1.14784425198668e-5, 1.14782411143726e-5, 1.14781452116055e-5, 1.14783080657464e-5, 1.14785804937185e-5, 1.14785850422394e-5, 1.1478233325282e-5, 1.14780877657176e-5, 1.14785379925215e-5, 1.147855711135e-5, 1.14778916701722e-5, 1.14788698868977e-5, 1.14778838549374e-5, 1.14791855670105e-5, 1.14781626636141e-5, 1.14776565966075e-5, 1.14781626636141e-5, 1.14791855670105e-5, 1.14778838549374e-5, 1.14788698868977e-5, 1.14778916701722e-5, 1.147855711135e-5, 1.14785379925215e-5, 1.14780877657176e-5, 1.1478233325282e-5, 1.14785850422394e-5, 1.14785804937185e-5, 1.14783080657465e-5, 1.14781452116055e-5, 1.14782411143726e-5, 1.14784425198668e-5, 1.14785357227891e-5, 1.14784589674574e-5, 1.14783138746945e-5, 1.14782363541609e-5, 1.1478276793866e-5, 1.14783808534455e-5, 1.1478456208283e-5, 1.14784509399673e-5, 1.14783827751761e-5, 1.14783112663586e-5, 1.14782873617224e-5, 1.14783205638974e-5, 1.14783807836348e-5, 1.14784248519477e-5, 1.14784254664579e-5
flux1:, 0.63355165366035, 1.28624007683344e-5, 1.28624045235585e-5, 1.28623519953046e-5, 1.28622765867663e-5, 1.28622329520592e-5, 1.2862259513083e-5, 1.28623452550646e-5, 1.28624283630852e-5, 1.2862437074698e-5, 1.28623500630371e-5, 1.28622282023839e-5, 1.28621790235501e-5, 1.28622655159963e-5, 1.28624303793116e-5, 1.28625193304381e-5, 1.28624174197108e-5, 1.28621935631845e-5, 1.28620860595236e-5, 1.28622646871409e-5, 1.28625630614786e-5, 1.28625644595152e-5, 1.28621764199991e-5, 1.28620249784547e-5, 1.28625322098859e-5, 1.28625449974223e-5, 1.28617949508299e-5, 1.28628870440668e-5, 1.28617800627244e-5, 1.28632460809791e-5, 1.28621063377297e-5, 1.28615416821346e-5, 1.28621063377297e-5, 1.28632460809791e-5, 1.28617800627245e-5, 1.28628870440668e-5, 1.28617949508299e-5, 1.28625449974224e-5, 1.28625322098859e-5, 1.28620249784547e-5, 1.28621764199991e-5, 1.28625644595152e-5, 1.28625630614786e-5, 1.2862264687141e-5, 1.28620860595236e-5, 1.28621935631845e-5, 1.28624174197109e-5, 1.28625193304381e-5, 1.28624303793117e-5, 1.28622655159963e-5, 1.28621790235501e-5, 1.2862228202384e-5, 1.28623500630371e-5, 1.28624370746981e-5, 1.28624283630852e-5, 1.28623452550645e-5, 1.28622595130829e-5, 1.28622329520593e-5, 1.28622765867663e-5, 1.28623519953047e-5, 1.28624045235585e-5, 1.28624007683344e-5
flux1:, 0.633814102564103, 1.4400523052239e-5, 1.44005326688657e-5, 1.44004704764543e-5, 1.44003768778218e-5, 1.44003202681574e-5, 1.44003493251932e-5, 1.44004516449777e-5, 1.44005527480252e-5, 1.44005663038293e-5, 1.44004663037439e-5, 1.44003236567219e-5, 1.4400263512818e-5, 1.44003592966018e-5, 1.44005464271051e-5, 1.44006499977244e-5, 1.44005396109844e-5, 1.44002914121262e-5, 1.44001705496173e-5, 1.44003652529195e-5, 1.44006908865318e-5, 1.4400688439849e-5, 1.44002616329739e-5, 1.44001059895289e-5, 1.44006771892797e-5, 1.44006814038644e-5, 1.4399835908883e-5, 1.44010533462055e-5, 1.43998117243354e-5, 1.44014620057536e-5, 1.44001941150808e-5, 1.43995650418758e-5, 1.44001941150808e-5, 1.44014620057536e-5, 1.43998117243354e-5, 1.44010533462055e-5, 1.4399835908883e-5, 1.44006814038645e-5, 1.44006771892797e-5, 1.44001059895289e-5, 1.44002616329739e-5, 1.4400688439849e-5, 1.44006908865318e-5, 1.44003652529195e-5, 1.44001705496173e-5, 1.44002914121262e-5, 1.44005396109844e-5, 1.44006499977244e-5, 1.44005464271051e-5, 1.44003592966019e-5, 1.4400263512818e-5, 1.44003236567218e-5, 1.44004663037438e-5, 1.44005663038294e-5, 1.44005527480252e-5, 1.44004516449777e-5, 1.44003493251932e-5, 1.44003202681574e-5, 1.44003768778218e-5, 1.44004704764543e-5, 1.44005326688657e-5, 1.4400523052239e-5
flux1:, 0.634076551467856, 1.61083480196733e-5, 1.61083650849964e-5, 1.61082917766453e-5, 1.61081765793701e-5, 1.61081041843273e-5, 1.61081356426241e-5, 1.6108257231128e-5, 1.61083797481517e-5, 1.6108399665181e-5, 1.6108285130309e-5, 1.61081183370445e-5, 1.61080447561796e-5, 1.61081502133006e-5, 1.61083624092515e-5, 1.61084833073844e-5, 1.61083647223991e-5, 1.61080901055136e-5, 1.61079539263112e-5, 1.6108164970751e-5, 1.61085192243062e-5, 1.6108512153073e-5, 1.61080440023423e-5, 1.61078861598697e-5, 1.61085289931934e-5, 1.61085220263229e-5, 1.61075690975774e-5, 1.61089244576549e-5, 1.61075331040776e-5, 1.61093897247772e-5, 1.61079813217957e-5, 1.61072814427709e-5, 1.61079813217957e-5, 1.61093897247772e-5, 1.61075331040777e-5, 1.61089244576549e-5, 1.61075690975774e-5, 1.61085220263229e-5, 1.61085289931935e-5, 1.61078861598697e-5, 1.61080440023423e-5, 1.61085121530729e-5, 1.61085192243062e-5, 1.6108164970751e-5, 1.61079539263112e-5, 1.61080901055137e-5, 1.61083647223991e-5, 1.61084833073844e-5, 1.61083624092515e-5, 1.61081502133007e-5, 1.61080447561796e-5, 1.61081183370445e-5, 1.6108285130309e-5, 1.6108399665181e-5, 1.61083797481517e-5, 1.61082572311279e-5, 1.61081356426241e-5, 1.61081041843273e-5, 1.61081765793701e-5, 1.61082917766453e-5, 1.61083650849963e-5, 1.61083480196733e-5
flux1:, 0.634339000371609, 1.80028077047395e-5, 1.80028338475535e-5, 1.80027476923201e-5, 1.80026070941438e-5, 1.80025158831837e-5, 1.80025497600199e-5, 1.80026936651365e-5, 1.80028413497136e-5, 1.80028692099717e-5, 1.80027383478017e-5, 1.80025436859736e-5, 1.80024539970614e-5, 1.80025696179865e-5, 1.8002809988451e-5, 1.80029511704199e-5, 1.80028246569997e-5, 1.80025213341975e-5, 1.80023677046147e-5, 1.80025953767589e-5, 1.80029796974443e-5, 1.80029671148878e-5, 1.80024548534334e-5, 1.80022971181957e-5, 1.80030199912059e-5, 1.80029988566359e-5, 1.80019253293606e-5, 1.80034324454937e-5, 1.80018747388346e-5, 1.80039620372182e-5, 1.80023995483356e-5, 1.80016218402954e-5, 1.80023995483355e-5, 1.80039620372181e-5, 1.80018747388346e-5, 1.80034324454937e-5, 1.80019253293606e-5, 1.8002998856636e-5, 1.80030199912059e-5, 1.80022971181957e-5, 1.80024548534334e-5, 1.80029671148878e-5, 1.80029796974443e-5, 1.80025953767589e-5, 1.80023677046147e-5, 1.80025213341976e-5, 1.80028246569997e-5, 1.80029511704199e-5, 1.8002809988451e-5, 1.80025696179864e-5, 1.80024539970614e-5, 1.80025436859736e-5, 1.80027383478017e-5, 1.80028692099717e-5, 1.80028413497136e-5, 1.80026936651364e-5, 1.80025497600199e-5, 1.80025158831837e-5, 1.80026070941438e-5, 1.80027476923201e-5, 1.80028338475535e-5, 1.80028077047395e-5
flux1:, 0.634601449275363, 2.01023103455817e-5, 2.01023471724598e-5, 2.01022461386774e-5, 2.01020759794449e-5, 2.01019627684163e-5, 2.01019992414373e-5, 2.01021688628577e-5, 2.01023457483984e-5, 2.01023831347785e-5, 2.01022338806882e-5, 2.01020072974137e-5, 2.01018986969609e-5, 2.01020251326957e-5, 2.01022970947662e-5, 2.01024617076024e-5, 2.01023274578313e-5, 2.0101992902446e-5, 2.01018195544492e-5, 2.01020642409228e-5, 2.01024802104199e-5, 2.01024610920314e-5, 2.01019016835332e-5, 2.01017466308029e-5, 2.01025587299922e-5, 2.0102520062459e-5, 2.010131157047e-5, 2.01029856956366e-5, 2.01012433418446e-5, 2.01035880582361e-5, 2.01018565225768e-5, 2.01009932389493e-5, 2.01018565225768e-5, 2.01035880582361e-5, 2.01012433418446e-5, 2.01029856956366e-5, 2.010131157047e-5, 2.0102520062459e-5, 2.01025587299922e-5, 2.01017466308028e-5, 2.01019016835332e-5, 2.01024610920314e-5, 2.01024802104199e-5, 2.01020642409229e-5, 2.01018195544492e-5, 2.01019929024461e-5, 2.01023274578312e-5, 2.01024617076024e-5, 2.01022970947662e-5, 2.01020251326957e-5, 2.01018986969609e-5, 2.01020072974137e-5, 2.01022338806883e-5, 2.01023831347785e-5, 2.01023457483984e-5, 2.01021688628576e-5, 2.01019992414373e-5, 2.01019627684164e-5, 2.01020759794449e-5, 2.01022461386774e-5, 2.01023471724598e-5, 2.01023103455817e-5
flux1:, 0.634863898179116, 2.24268451471888e-5, 2.24268941720427e-5, 2.24267759205244e-5, 2.24265717435674e-5, 2.24264332795867e-5, 2.24264727336498e-5, 2.24266717976816e-5, 2.24268821183213e-5, 2.24269305388761e-5, 2.24267605391182e-5, 2.24264977059088e-5, 2.24263673457917e-5, 2.24265054642586e-5, 2.24268127250114e-5, 2.24270040248082e-5, 2.24268620673211e-5, 2.24264934907083e-5, 2.24262980837567e-5, 2.2426560372976e-5, 2.24270097641606e-5, 2.24269829052474e-5, 2.24263729420902e-5, 2.24262233658045e-5, 2.24271346985464e-5, 2.24270747638104e-5, 2.24257157342994e-5, 2.24275737290144e-5, 2.24256266053278e-5, 2.24282580169312e-5, 2.24263408783247e-5, 2.24253834471911e-5, 2.24263408783247e-5, 2.24282580169312e-5, 2.24256266053278e-5, 2.24275737290144e-5, 2.24257157342994e-5, 2.24270747638104e-5, 2.24271346985465e-5, 2.24262233658045e-5, 2.24263729420901e-5, 2.24269829052474e-5, 2.24270097641606e-5, 2.24265603729761e-5, 2.24262980837567e-5, 2.24264934907082e-5, 2.2426862067321e-5, 2.24270040248082e-5, 2.24268127250114e-5, 2.24265054642586e-5, 2.24263673457916e-5, 2.24264977059088e-5, 2.24267605391182e-5, 2.24269305388761e-5, 2.24268821183212e-5, 2.24266717976815e-5, 2.24264727336498e-5, 2.24264332795867e-5, 2.24265717435675e-5, 2.24267759205244e-5, 2.24268941720427e-5, 2.24268451471888e-5
flux1:, 0.635126347082869, 2.49980919244023e-5, 2.49981544952622e-5, 2.49980163921428e-5, 2.49977735337282e-5, 2.49976065970464e-5, 2.49976496654902e-5, 2.49978821759945e-5, 2.49981302620437e-5, 2.49981910647663e-5, 2.49979976721887e-5, 2.4997694065791e-5, 2.49975391621007e-5, 2.49976901063332e-5, 2.49980366262911e-5, 2.4998257870664e-5, 2.49981079695917e-5, 2.49977023037805e-5, 2.49974825095926e-5, 2.49977633173248e-5, 2.49982481586761e-5, 2.49982121180421e-5, 2.49975476948509e-5, 2.49974065409186e-5, 2.49984279779681e-5, 2.49983426956405e-5, 2.4996816362102e-5, 2.49988769059443e-5, 2.49967028900673e-5, 2.49996529405005e-5, 2.4997531808312e-5, 2.4996470716097e-5, 2.4997531808312e-5, 2.49996529405005e-5, 2.49967028900673e-5, 2.49988769059444e-5, 2.49968163621019e-5, 2.49983426956406e-5, 2.49984279779681e-5, 2.49974065409185e-5, 2.4997547694851e-5, 2.49982121180421e-5, 2.49982481586762e-5, 2.49977633173249e-5, 2.49974825095926e-5, 2.49977023037806e-5, 2.49981079695917e-5, 2.4998257870664e-5, 2.49980366262911e-5, 2.49976901063332e-5, 2.49975391621007e-5, 2.4997694065791e-5, 2.49979976721887e-5, 2.49981910647664e-5, 2.49981302620437e-5, 2.49978821759945e-5, 2.49976496654902e-5, 2.49976065970464e-5, 2.49977735337282e-5, 2.49980163921428e-5, 2.49981544952622e-5, 2.49980919244024e-5
flux1:, 0.635388795986622, 2.78395355812825e-5, 2.78396128091868e-5, 2.78394519630866e-5, 2.78391656712872e-5, 2.78389671915171e-5, 2.78390147872932e-5, 2.78392849494135e-5, 2.78395750973818e-5, 2.78396493785727e-5, 2.78394296649236e-5, 2.7839080676074e-5, 2.78388986380761e-5, 2.78390638831918e-5, 2.78394538183395e-5, 2.78397081320325e-5, 2.78395496720635e-5, 2.78391035609314e-5, 2.78388571732205e-5, 2.78391578921466e-5, 2.78396805382835e-5, 2.78396335659526e-5, 2.78389101273451e-5, 2.78387804109615e-5, 2.7839923732224e-5, 2.78398087124339e-5, 2.78380971463225e-5, 2.78403809734392e-5, 2.7837955756711e-5, 2.78412591799577e-5, 2.78389135577372e-5, 2.78377382181134e-5, 2.78389135577372e-5, 2.78412591799577e-5, 2.7837955756711e-5, 2.78403809734391e-5, 2.78380971463225e-5, 2.78398087124339e-5, 2.7839923732224e-5, 2.78387804109615e-5, 2.78389101273451e-5, 2.78396335659526e-5, 2.78396805382835e-5, 2.78391578921466e-5, 2.78388571732205e-5, 2.78391035609314e-5, 2.78395496720635e-5, 2.78397081320325e-5, 2.78394538183395e-5, 2.78390638831918e-5, 2.78388986380761e-5, 2.78390806760739e-5, 2.78394296649236e-5, 2.78396493785727e-5, 2.78395750973818e-5, 2.78392849494134e-5, 2.78390147872932e-5, 2.78389671915171e-5, 2.78391656712872e-5, 2.78394519630866e-5, 2.78396128091868e-5, 2.78395355812825e-5
flux1:, 0.635651244890376, 3.09765853467067e-5, 3.09766780423554e-5, 3.09764913699576e-5, 3.09761569528531e-5, 3.09759241356569e-5, 3.09759774675232e-5, 3.09762895817884e-5, 3.09766259003611e-5, 3.09767144105129e-5, 3.09764651989743e-5, 3.09760662700295e-5, 3.09758548471312e-5, 3.09760362526027e-5, 3.09764738725416e-5, 3.09767640863226e-5, 3.09765959462043e-5, 3.09761057479015e-5, 3.09758308183561e-5, 3.09761534907838e-5, 3.09767166969839e-5, 3.09766566441624e-5, 3.09758688064612e-5, 3.09757535146629e-5, 3.09770314597138e-5, 3.09768820541194e-5, 3.09749662149247e-5, 3.09774963731688e-5, 3.0974793256612e-5, 3.09784876959541e-5, 3.09758946777522e-5, 3.09745932856896e-5, 3.09758946777522e-5, 3.09784876959541e-5, 3.0974793256612e-5, 3.09774963731688e-5, 3.09749662149246e-5, 3.09768820541194e-5, 3.09770314597138e-5, 3.0975753514663e-5, 3.09758688064612e-5, 3.09766566441624e-5, 3.09767166969839e-5, 3.09761534907838e-5, 3.0975830818356e-5, 3.09761057479015e-5, 3.09765959462043e-5, 3.09767640863226e-5, 3.09764738725416e-5, 3.09760362526027e-5, 3.09758548471312e-5, 3.09760662700294e-5, 3.09764651989742e-5, 3.09767144105129e-5, 3.09766259003611e-5, 3.09762895817884e-5, 3.09759774675231e-5, 3.09759241356571e-5, 3.09761569528532e-5, 3.09764913699576e-5, 3.09766780423554e-5, 3.09765853467067e-5
flux1:, 0.635913693794129, 3.44366986462715e-5, 3.44368072705375e-5, 3.44365915936515e-5, 3.44362045950418e-5, 3.44359350541663e-5, 3.44359956232343e-5, 3.44363539488853e-5, 3.44367401837498e-5, 3.44368432356099e-5, 3.44365611566842e-5, 3.44361079477354e-5, 3.44358653911267e-5, 3.4436065244596e-5, 3.4436554825251e-5, 3.44368832895476e-5, 3.44367037072431e-5, 3.44361655104709e-5, 3.44358605112373e-5, 3.44362080229248e-5, 3.44368150209486e-5, 3.44367392308806e-5, 3.44358805786472e-5, 3.44357825603098e-5, 3.44372088853137e-5, 3.44370202522382e-5, 3.44348800545814e-5, 3.44376821872141e-5, 3.4434671859486e-5, 3.44387979828836e-5, 3.44359319181282e-5, 3.44344912894653e-5, 3.44359319181282e-5, 3.44387979828836e-5, 3.4434671859486e-5, 3.44376821872141e-5, 3.44348800545813e-5, 3.44370202522382e-5, 3.44372088853137e-5, 3.44357825603099e-5, 3.44358805786472e-5, 3.44367392308806e-5, 3.44368150209486e-5, 3.44362080229248e-5, 3.44358605112373e-5, 3.4436165510471e-5, 3.44367037072431e-5, 3.44368832895476e-5, 3.4436554825251e-5, 3.4436065244596e-5, 3.44358653911267e-5, 3.44361079477354e-5, 3.44365611566842e-5, 3.44368432356099e-5, 3.44367401837498e-5, 3.44363539488852e-5, 3.44359956232343e-5, 3.44359350541663e-5, 3.44362045950418e-5, 3.44365915936516e-5, 3.44368072705374e-5, 3.44366986462715e-5
flux1:, 0.636176142697882, 3.82495094470098e-5, 3.82496340814594e-5, 3.82493862571484e-5, 3.82489426560269e-5, 3.82486345445103e-5, 3.82487041169285e-5, 3.82491127049364e-5, 3.82495520469722e-5, 3.82496694309619e-5, 3.82493510039696e-5, 3.8248839585442e-5, 3.82485648198403e-5, 3.82487858686718e-5, 3.82493315590776e-5, 3.82496999352932e-5, 3.82495063688524e-5, 3.824891602526e-5, 3.82485800369322e-5, 3.82489563286902e-5, 3.82496109007595e-5, 3.82495160797923e-5, 3.82485789393488e-5, 3.82485007858885e-5, 3.82500903286555e-5, 3.82498575112327e-5, 3.82474719063541e-5, 3.8250574554432e-5, 3.82472248509393e-5, 3.82518264653564e-5, 3.82486585943711e-5, 3.82470639918038e-5, 3.8248658594371e-5, 3.82518264653563e-5, 3.82472248509392e-5, 3.8250574554432e-5, 3.82474719063542e-5, 3.82498575112327e-5, 3.82500903286555e-5, 3.82485007858885e-5, 3.82485789393488e-5, 3.82495160797922e-5, 3.82496109007595e-5, 3.82489563286903e-5, 3.82485800369322e-5, 3.824891602526e-5, 3.82495063688524e-5, 3.82496999352931e-5, 3.82493315590776e-5, 3.82487858686719e-5, 3.82485648198403e-5, 3.82488395854421e-5, 3.82493510039696e-5, 3.8249669430962e-5, 3.82495520469721e-5, 3.82491127049363e-5, 3.82487041169285e-5, 3.82486345445104e-5, 3.82489426560269e-5, 3.82493862571485e-5, 3.82496340814594e-5, 3.82495094470098e-5
flux1:, 0.636438591601635, 4.2446960864018e-5, 4.24471012071216e-5, 4.24468182905393e-5, 4.24463147185262e-5, 4.24459668521232e-5, 4.24460474046046e-5, 4.24465099027994e-5, 4.2447004785749e-5, 4.24471356981462e-5, 4.24467774393467e-5, 4.24462045072677e-5, 4.24458973070367e-5, 4.2446142774035e-5, 4.24467484381396e-5, 4.24471574722009e-5, 4.24469464611468e-5, 4.24462996355273e-5, 4.2445932558175e-5, 4.24463428505388e-5, 4.24470493979657e-5, 4.24469314669952e-5, 4.24459066605797e-5, 4.24458505817143e-5, 4.24476193366216e-5, 4.24473373517859e-5, 4.24446844194153e-5, 4.24481193421541e-5, 4.24443949848809e-5, 4.24495191532262e-5, 4.24460172167958e-5, 4.24442521637403e-5, 4.24460172167958e-5, 4.24495191532262e-5, 4.24443949848809e-5, 4.24481193421541e-5, 4.24446844194153e-5, 4.24473373517859e-5, 4.24476193366216e-5, 4.24458505817144e-5, 4.24459066605798e-5, 4.24469314669951e-5, 4.24470493979658e-5, 4.24463428505388e-5, 4.24459325581751e-5, 4.24462996355274e-5, 4.24469464611468e-5, 4.2447157472201e-5, 4.24467484381396e-5, 4.24461427740351e-5, 4.24458973070367e-5, 4.24462045072678e-5, 4.24467774393468e-5, 4.24471356981462e-5, 4.2447004785749e-5, 4.24465099027994e-5, 4.24460474046046e-5, 4.24459668521233e-5, 4.24463147185262e-5, 4.24468182905393e-5, 4.24471012071216e-5, 4.24469608640181e-5
flux1:, 0.636701040505389, 4.70634417669103e-5, 4.70635971605967e-5, 4.70632765978332e-5, 4.70627105667294e-5, 4.7062322532189e-5, 4.70624161685061e-5, 4.70629356034295e-5, 4.70634874986859e-5, 4.70636304878378e-5, 4.70632290445788e-5, 4.70625921527397e-5, 4.70622533156353e-5, 4.70625268959012e-5, 4.70631959320046e-5, 4.70636452163639e-5, 4.70634122489732e-5, 4.70627044881002e-5, 4.70623072711922e-5, 4.70627582960872e-5, 4.70635218988312e-5, 4.70633758263609e-5, 4.70622524121686e-5, 4.70622201121737e-5, 4.70641853165603e-5, 4.70638492515177e-5, 4.70609062966589e-5, 4.70647088062106e-5, 4.70605711241953e-5, 4.7066268289813e-5, 4.70623961176118e-5, 4.70604422019952e-5, 4.70623961176118e-5, 4.7066268289813e-5, 4.70605711241953e-5, 4.70647088062107e-5, 4.70609062966589e-5, 4.70638492515177e-5, 4.70641853165603e-5, 4.70622201121737e-5, 4.70622524121686e-5, 4.70633758263608e-5, 4.70635218988311e-5, 4.70627582960871e-5, 4.70623072711922e-5, 4.70627044881002e-5, 4.70634122489731e-5, 4.70636452163639e-5, 4.70631959320046e-5, 4.70625268959012e-5, 4.70622533156354e-5, 4.70625921527397e-5, 4.70632290445788e-5, 4.70636304878379e-5, 4.70634874986859e-5, 4.70629356034295e-5, 4.7062416168506e-5, 4.7062322532189e-5, 4.70627105667294e-5, 4.70632765978332e-5, 4.70635971605966e-5, 4.70634417669102e-5
flux1:, 0.636963489409142, 5.21359270685545e-5, 5.21360965581084e-5, 5.21357364036739e-5, 5.2135106533418e-5, 5.2134678774339e-5, 5.21347876127962e-5, 5.21353661552618e-5, 5.21359753726823e-5, 5.21361283079433e-5, 5.21356806162857e-5, 5.21349784175153e-5, 5.21346099285525e-5, 5.21349157653556e-5, 5.21356509077113e-5, 5.21361386396668e-5, 5.21358780318747e-5, 5.21351048517026e-5, 5.21346797369958e-5, 5.21351799689868e-5, 5.21360064324028e-5, 5.2135826051692e-5, 5.2134591056726e-5, 5.21345836176566e-5, 5.21367638510349e-5, 5.21363689625446e-5, 5.21331126102099e-5, 5.21373219164747e-5, 5.21327285473186e-5, 5.21390526722843e-5, 5.21347697564383e-5, 5.21326064270878e-5, 5.21347697564384e-5, 5.21390526722843e-5, 5.21327285473187e-5, 5.21373219164747e-5, 5.21331126102099e-5, 5.21363689625446e-5, 5.21367638510348e-5, 5.21345836176567e-5, 5.2134591056726e-5, 5.2135826051692e-5, 5.21360064324029e-5, 5.21351799689868e-5, 5.21346797369959e-5, 5.21351048517026e-5, 5.21358780318747e-5, 5.21361386396668e-5, 5.21356509077113e-5, 5.21349157653556e-5, 5.21346099285525e-5, 5.21349784175153e-5, 5.21356806162857e-5, 5.21361283079434e-5, 5.21359753726823e-5, 5.21353661552618e-5, 5.21347876127962e-5, 5.2134678774339e-5, 5.2135106533418e-5, 5.21357364036739e-5, 5.21360965581084e-5, 5.21359270685546e-5
flux1:, 0.637225938312895, 5.770412131981e-5, 5.7704303747833e-5, 5.7703902898551e-5, 5.77032091342932e-5, 5.77027430079485e-5, 5.77028690421789e-5, 5.77035077659257e-5, 5.77041732705113e-5, 5.7704333337551e-5, 5.77038367985711e-5, 5.77030692854021e-5, 5.77026744629084e-5, 5.77030171017227e-5, 5.77038202108942e-5, 5.77043429566221e-5, 5.77040477483323e-5, 5.77032047379254e-5, 5.77027555075133e-5, 5.7703315386056e-5, 5.77042112712919e-5, 5.77039890854706e-5, 5.77026272398128e-5, 5.77026450190516e-5, 5.77050603160798e-5, 5.77046021264949e-5, 5.77010084059491e-5, 5.77056679662943e-5, 5.77005725396145e-5, 5.77075812644243e-5, 5.77028423259156e-5, 5.77004466848192e-5, 5.77028423259155e-5, 5.77075812644243e-5, 5.77005725396145e-5, 5.77056679662942e-5, 5.77010084059492e-5, 5.7704602126495e-5, 5.77050603160797e-5, 5.77026450190516e-5, 5.77026272398128e-5, 5.77039890854705e-5, 5.7704211271292e-5, 5.77033153860561e-5, 5.77027555075133e-5, 5.77032047379254e-5, 5.77040477483323e-5, 5.77043429566221e-5, 5.77038202108942e-5, 5.77030171017227e-5, 5.77026744629085e-5, 5.77030692854021e-5, 5.77038367985711e-5, 5.77043333375511e-5, 5.77041732705112e-5, 5.77035077659256e-5, 5.77028690421789e-5, 5.77027430079485e-5, 5.77032091342932e-5, 5.7703902898551e-5, 5.77043037478331e-5, 5.77041213198099e-5
flux1:, 0.637488387216649, 6.38106051704095e-5, 6.38107993027233e-5, 6.38103577369121e-5, 6.38096015428463e-5, 6.38090993426774e-5, 6.3809244280817e-5, 6.38099429259351e-5, 6.38106621806705e-5, 6.38108259052401e-5, 6.3810278572771e-5, 6.38094473060305e-5, 6.38090309219536e-5, 6.38094152434254e-5, 6.38102870941288e-5, 6.38108395691056e-5, 6.38105014434047e-5, 6.38095843823713e-5, 6.38091166022509e-5, 6.38097487353972e-5, 6.38107213703519e-5, 6.38104483508874e-5, 6.38089418336025e-5, 6.38089843838201e-5, 6.38116563614181e-5, 6.38111307440414e-5, 6.38071751527522e-5, 6.3812333020883e-5, 6.38066848251885e-5, 6.38144396587011e-5, 6.38091942156831e-5, 6.38065408099543e-5, 6.3809194215683e-5, 6.38144396587011e-5, 6.38066848251885e-5, 6.38123330208829e-5, 6.38071751527522e-5, 6.38111307440414e-5, 6.38116563614181e-5, 6.38089843838202e-5, 6.38089418336025e-5, 6.38104483508873e-5, 6.38107213703519e-5, 6.38097487353971e-5, 6.38091166022508e-5, 6.38095843823713e-5, 6.38105014434046e-5, 6.38108395691056e-5, 6.38102870941288e-5, 6.38094152434254e-5, 6.38090309219535e-5, 6.38094473060305e-5, 6.3810278572771e-5, 6.38108259052401e-5, 6.38106621806704e-5, 6.3809942925935e-5, 6.38092442808169e-5, 6.38090993426774e-5, 6.38096015428462e-5, 6.38103577369121e-5, 6.38107993027233e-5, 6.38106051704095e-5
flux1:, 0.637750836120402, 7.05009841895804e-5, 7.05011888676179e-5, 7.05007078757242e-5, 7.04998923929011e-5, 7.04993573333674e-5, 7.04995224236185e-5, 7.05002791784298e-5, 7.05010480234326e-5, 7.05012113236452e-5, 7.05006120936851e-5, 7.04997204061417e-5, 7.04992887731689e-5, 7.04997199077398e-5, 7.05006599849853e-5, 7.05012348624406e-5, 7.05008440925442e-5, 7.04998490769828e-5, 7.04993703247856e-5, 7.05000896641461e-5, 7.05011471326127e-5, 7.05008125180794e-5, 7.04991407263895e-5, 7.04992067464593e-5, 7.05021587447513e-5, 7.05015619897167e-5, 7.04972195260291e-5, 7.0502928693789e-5, 7.04966723288792e-5, 7.05052388785141e-5, 7.04994308267994e-5, 7.04964914446732e-5, 7.04994308267994e-5, 7.0505238878514e-5, 7.04966723288793e-5, 7.0502928693789e-5, 7.0497219526029e-5, 7.05015619897168e-5, 7.05021587447513e-5, 7.04992067464593e-5, 7.04991407263894e-5, 7.05008125180793e-5, 7.05011471326127e-5, 7.05000896641461e-5, 7.04993703247856e-5, 7.04998490769829e-5, 7.05008440925441e-5, 7.05012348624405e-5, 7.05006599849853e-5, 7.04997199077398e-5, 7.0499288773169e-5, 7.04997204061417e-5, 7.05006120936852e-5, 7.05012113236453e-5, 7.05010480234325e-5, 7.05002791784297e-5, 7.04995224236185e-5, 7.04993573333675e-5, 7.04998923929011e-5, 7.05007078757243e-5, 7.0501188867618e-5, 7.05009841895805e-5
flux1:, 0.638013285024155, 7.78240394693455e-5, 7.78242537799362e-5, 7.7823736170474e-5, 7.78228663261992e-5, 7.78223024892996e-5, 7.78224883429612e-5, 7.78232996595633e-5, 7.78241122368678e-5, 7.78242705015597e-5, 7.78236192911304e-5, 7.78226724524038e-5, 7.78222334715034e-5, 7.78227167005917e-5, 7.7823723016856e-5, 7.78243107763841e-5, 7.78238562040646e-5, 7.78227797741838e-5, 7.78222998382513e-5, 7.78231238147607e-5, 7.78242749223582e-5, 7.78238660259891e-5, 7.78220053805137e-5, 7.78220927060746e-5, 7.78253499420089e-5, 7.7824678792692e-5, 7.78199239453389e-5, 7.78262426709627e-5, 7.78193176885722e-5, 7.78287659416952e-5, 7.78223331586253e-5, 7.78190766341902e-5, 7.78223331586253e-5, 7.78287659416952e-5, 7.78193176885722e-5, 7.78262426709626e-5, 7.7819923945339e-5, 7.78246787926919e-5, 7.78253499420088e-5, 7.78220927060745e-5, 7.78220053805137e-5, 7.78238660259891e-5, 7.78242749223582e-5, 7.78231238147609e-5, 7.78222998382513e-5, 7.78227797741839e-5, 7.78238562040647e-5, 7.78243107763842e-5, 7.78237230168559e-5, 7.78227167005917e-5, 7.78222334715034e-5, 7.78226724524038e-5, 7.78236192911304e-5, 7.78242705015597e-5, 7.78241122368678e-5, 7.78232996595631e-5, 7.78224883429612e-5, 7.78223024892995e-5, 7.78228663261992e-5, 7.7823736170474e-5, 7.78242537799361e-5, 7.78240394693454e-5
flux1:, 0.638275733927908, 8.5831879359373e-5, 8.58321028090914e-5, 8.58315530720826e-5, 8.58306356298086e-5, 8.58300478758109e-5, 8.58302543017931e-5, 8.58311147613553e-5, 8.58319634930663e-5, 8.58321116809868e-5, 8.5831409582003e-5, 8.58304149106563e-5, 8.58299780742685e-5, 8.58305187252803e-5, 8.58315876730078e-5, 8.58321765014086e-5, 8.58316455491732e-5, 8.5830484809884e-5, 8.58300158457746e-5, 8.58309644560146e-5, 8.58322186727442e-5, 8.58317207086556e-5, 8.58296445082806e-5, 8.58297501504202e-5, 8.58333398819637e-5, 8.58325915309324e-5, 8.58273982129785e-5, 8.58343903293255e-5, 8.58267308653322e-5, 8.58371355334026e-5, 8.58300095169288e-5, 8.58264015485403e-5, 8.58300095169287e-5, 8.58371355334027e-5, 8.58267308653322e-5, 8.58343903293255e-5, 8.58273982129785e-5, 8.58325915309324e-5, 8.58333398819638e-5, 8.58297501504202e-5, 8.58296445082806e-5, 8.58317207086556e-5, 8.58322186727442e-5, 8.58309644560146e-5, 8.58300158457746e-5, 8.5830484809884e-5, 8.58316455491732e-5, 8.58321765014085e-5, 8.5831587673008e-5, 8.58305187252804e-5, 8.58299780742685e-5, 8.58304149106565e-5, 8.58314095820031e-5, 8.58321116809869e-5, 8.58319634930665e-5, 8.58311147613552e-5, 8.58302543017931e-5, 8.5830047875811e-5, 8.58306356298086e-5, 8.58315530720828e-5, 8.58321028090916e-5, 8.5831879359373e-5
flux1:, 0.638538182831662, 9.45800916052116e-5, 9.45803242828768e-5, 9.45797486922101e-5, 9.45787922331324e-5, 9.45781860817055e-5, 9.45784119491745e-5, 9.45793141930765e-5, 9.4580189818288e-5, 9.45803225698184e-5, 9.45795719617687e-5, 9.45785388709702e-5, 9.45781152192608e-5, 9.45787185640612e-5, 9.45798448188889e-5, 9.4580420574588e-5, 9.45797992920144e-5, 9.45785520160619e-5, 9.45781086459872e-5, 9.45792044795791e-5, 9.45805718602802e-5, 9.45799677994446e-5, 9.45776461396551e-5, 9.45777663795377e-5, 9.45817180773532e-5, 9.45808901101842e-5, 9.45752315249394e-5, 9.45829667215181e-5, 9.45745011235924e-5, 9.458594206089e-5, 9.45780476158942e-5, 9.45740506032681e-5, 9.45780476158941e-5, 9.45859420608899e-5, 9.45745011235924e-5, 9.45829667215182e-5, 9.45752315249395e-5, 9.45808901101843e-5, 9.45817180773534e-5, 9.45777663795375e-5, 9.45776461396552e-5, 9.45799677994446e-5, 9.45805718602803e-5, 9.45792044795792e-5, 9.45781086459872e-5, 9.45785520160618e-5, 9.45797992920144e-5, 9.45804205745881e-5, 9.45798448188889e-5, 9.45787185640612e-5, 9.45781152192609e-5, 9.45785388709702e-5, 9.45795719617687e-5, 9.45803225698185e-5, 9.4580189818288e-5, 9.45793141930763e-5, 9.45784119491743e-5, 9.45781860817055e-5, 9.45787922331324e-5, 9.45797486922101e-5, 9.45803242828768e-5, 9.45800916052117e-5
flux1:, 0.638800631735415, 1.04127895081674e-4, 1.04128137789495e-4, 1.04127544425986e-4, 1.04126559256845e-4, 1.04125940748714e-4, 1.04126183896521e-4, 1.04127118638458e-4, 1.04128010311224e-4, 1.04128122061265e-4, 1.04127326665373e-4, 1.04126266629848e-4, 1.04125868660143e-4, 1.04126539828867e-4, 1.04127716319384e-4, 1.04128262570359e-4, 1.0412753571282e-4, 1.04126200414537e-4, 1.04125799755276e-4, 1.04127067955163e-4, 1.04128559040744e-4, 1.04127829508633e-4, 1.04125229276833e-4, 1.04125359823006e-4, 1.04129705345463e-4, 1.04128795620504e-4, 1.04122644047448e-4, 1.04131198120669e-4, 1.04121848575677e-4, 1.04134411284202e-4, 1.04125666267779e-4, 1.04121239172611e-4, 1.04125666267779e-4, 1.04134411284202e-4, 1.04121848575677e-4, 1.04131198120669e-4, 1.04122644047448e-4, 1.04128795620504e-4, 1.04129705345463e-4, 1.04125359823006e-4, 1.04125229276833e-4, 1.04127829508633e-4, 1.04128559040744e-4, 1.04127067955163e-4, 1.04125799755276e-4, 1.04126200414537e-4, 1.0412753571282e-4, 1.04128262570359e-4, 1.04127716319384e-4, 1.04126539828867e-4, 1.04125868660143e-4, 1.04126266629849e-4, 1.04127326665373e-4, 1.04128122061265e-4, 1.04128010311224e-4, 1.04127118638458e-4, 1.04126183896521e-4, 1.04125940748714e-4, 1.04126559256845e-4, 1.04127544425986e-4, 1.04128137789495e-4, 1.04127895081674e-4
flux1:, 0.639063080639168, 1.1453829023109e-4, 1.14538544562671e-4, 1.14537943241247e-4, 1.14536941227077e-4, 1.14536316780245e-4, 1.14536573992969e-4, 1.14537530125035e-4, 1.14538425571939e-4, 1.1453851064971e-4, 1.14537675506974e-4, 1.14536601941227e-4, 1.14536243473863e-4, 1.14536987397859e-4, 1.14538205357357e-4, 1.14538703500302e-4, 1.14537854635889e-4, 1.14536430602586e-4, 1.14536092208202e-4, 1.14537560357588e-4, 1.1453918606159e-4, 1.14538309289782e-4, 1.14535394250108e-4, 1.14535530463668e-4, 1.14540304230073e-4, 1.14539310682451e-4, 1.14532637172333e-4, 1.14542092239382e-4, 1.14531774405177e-4, 1.14545550636556e-4, 1.14535865773099e-4, 1.14530964007651e-4, 1.14535865773099e-4, 1.14545550636556e-4, 1.14531774405177e-4, 1.14542092239382e-4, 1.14532637172334e-4, 1.14539310682451e-4, 1.14540304230073e-4, 1.14535530463668e-4, 1.14535394250108e-4, 1.14538309289782e-4, 1.1453918606159e-4, 1.14537560357588e-4, 1.14536092208202e-4, 1.14536430602586e-4, 1.14537854635889e-4, 1.14538703500301e-4, 1.14538205357357e-4, 1.14536987397859e-4, 1.14536243473863e-4, 1.14536601941227e-4, 1.14537675506974e-4, 1.1453851064971e-4, 1.14538425571939e-4, 1.14537530125035e-4, 1.14536573992969e-4, 1.14536316780245e-4, 1.14536941227077e-4, 1.14537943241248e-4, 1.14538544562671e-4, 1.1453829023109e-4
flux1:, 0.639325529542921, 1.25878207232059e-4, 1.25878475574326e-4, 1.25877877661843e-4, 1.25876871987428e-4, 1.25876248265652e-4, 1.25876515336132e-4, 1.25877480138628e-4, 1.25878365870225e-4, 1.25878418569276e-4, 1.25877549925543e-4, 1.2587647796654e-4, 1.25876173973782e-4, 1.25876995372884e-4, 1.25878244487229e-4, 1.25878673952747e-4, 1.25877685590701e-4, 1.25876172858177e-4, 1.25875918565509e-4, 1.25877616497712e-4, 1.25879387984429e-4, 1.25878339828289e-4, 1.25875070806681e-4, 1.2587520799743e-4, 1.25880447153467e-4, 1.25879367512511e-4, 1.25872141482635e-4, 1.25882586155651e-4, 1.25871208802006e-4, 1.25886297265818e-4, 1.25875576041242e-4, 1.25870151388675e-4, 1.25875576041242e-4, 1.25886297265818e-4, 1.25871208802006e-4, 1.25882586155651e-4, 1.25872141482635e-4, 1.25879367512511e-4, 1.25880447153467e-4, 1.2587520799743e-4, 1.25875070806681e-4, 1.25878339828289e-4, 1.25879387984429e-4, 1.25877616497712e-4, 1.25875918565509e-4, 1.25876172858177e-4, 1.25877685590701e-4, 1.25878673952747e-4, 1.25878244487229e-4, 1.25876995372884e-4, 1.25876173973783e-4, 1.2587647796654e-4, 1.25877549925543e-4, 1.25878418569276e-4, 1.25878365870225e-4, 1.25877480138628e-4, 1.25876515336132e-4, 1.25876248265653e-4, 1.25876871987428e-4, 1.25877877661844e-4, 1.25878475574326e-4, 1.25878207232059e-4
flux1:, 0.639587978446675, 1.3821865083918e-4, 1.38218936275638e-4, 1.38218354390388e-4, 1.38217359259785e-4, 1.38216743073993e-4, 1.38217014970938e-4, 1.38217974431187e-4, 1.3821883599705e-4, 1.38218850597025e-4, 1.38217955680203e-4, 1.38216901871845e-4, 1.38216668279999e-4, 1.38217571710024e-4, 1.38218840373426e-4, 1.3821917891842e-4, 1.38218032649863e-4, 1.38216431908733e-4, 1.38216285576165e-4, 1.38218245106717e-4, 1.3822017366863e-4, 1.3821892770227e-4, 1.38215262879968e-4, 1.38215396674285e-4, 1.38221141242978e-4, 1.38219972653712e-4, 1.38212161376951e-4, 1.38223690895865e-4, 1.38211155559181e-4, 1.3822766274507e-4, 1.38215801387313e-4, 1.38209801956601e-4, 1.38215801387313e-4, 1.38227662745069e-4, 1.38211155559181e-4, 1.38223690895865e-4, 1.38212161376951e-4, 1.38219972653712e-4, 1.38221141242978e-4, 1.38215396674285e-4, 1.38215262879968e-4, 1.3821892770227e-4, 1.3822017366863e-4, 1.38218245106717e-4, 1.38216285576165e-4, 1.38216431908733e-4, 1.38218032649863e-4, 1.3821917891842e-4, 1.38218840373426e-4, 1.38217571710024e-4, 1.38216668279999e-4, 1.38216901871845e-4, 1.38217955680203e-4, 1.38218850597025e-4, 1.3821883599705e-4, 1.38217974431187e-4, 1.38217014970937e-4, 1.38216743073993e-4, 1.38217359259784e-4, 1.38218354390388e-4, 1.38218936275638e-4, 1.3821865083918e-4
flux1:, 0.639850427350428, 1.51634840748927e-4, 1.51635146843704e-4, 1.51634594433631e-4, 1.51633624722937e-4, 1.51633022988312e-4, 1.51633294144784e-4, 1.51634233384714e-4, 1.51635055657249e-4, 1.51635026378159e-4, 1.51634113055925e-4, 1.5163309493756e-4, 1.51632948415811e-4, 1.51633938391914e-4, 1.51635214078921e-4, 1.51635438163062e-4, 1.51634114802589e-4, 1.51632427223163e-4, 1.5163241435666e-4, 1.51634668940491e-4, 1.51636765884055e-4, 1.51635293582142e-4, 1.51631188902412e-4, 1.51631315680688e-4, 1.51637608691777e-4, 1.51636347233412e-4, 1.51627915217811e-4, 1.51640631542111e-4, 1.51626832198184e-4, 1.51644873316333e-4, 1.51631760866409e-4, 1.51625131083432e-4, 1.51631760866409e-4, 1.51644873316333e-4, 1.51626832198184e-4, 1.51640631542111e-4, 1.51627915217811e-4, 1.51636347233412e-4, 1.51637608691777e-4, 1.51631315680688e-4, 1.51631188902412e-4, 1.51635293582141e-4, 1.51636765884055e-4, 1.51634668940491e-4, 1.5163241435666e-4, 1.51632427223163e-4, 1.51634114802589e-4, 1.51635438163062e-4, 1.51635214078921e-4, 1.51633938391914e-4, 1.51632948415811e-4, 1.5163309493756e-4, 1.51634113055925e-4, 1.51635026378159e-4, 1.51635055657249e-4, 1.51634233384713e-4, 1.51633294144783e-4, 1.51633022988312e-4, 1.51633624722937e-4, 1.51634594433631e-4, 1.51635146843704e-4, 1.51634840748927e-4
flux1:, 0.640112876254181, 1.662063462615e-4, 1.66206676707617e-4, 1.66206167511452e-4, 1.66205238395699e-4, 1.66204658167857e-4, 1.66204922902e-4, 1.66205826707823e-4, 1.66206594175725e-4, 1.6620651504594e-4, 1.66205591356875e-4, 1.66204626963697e-4, 1.66204584716177e-4, 1.66205665926378e-4, 1.6620693568386e-4, 1.66207020922338e-4, 1.66205500637144e-4, 1.66203727602593e-4, 1.66203874867394e-4, 1.66206459187819e-4, 1.66208735737543e-4, 1.66207006750967e-4, 1.66202416439684e-4, 1.66202533838097e-4, 1.66209421428647e-4, 1.66208061525986e-4, 1.66198969785811e-4, 1.66212981647728e-4, 1.66197804406163e-4, 1.66217504447227e-4, 1.66203022921559e-4, 1.66195703556473e-4, 1.66203022921559e-4, 1.66217504447227e-4, 1.66197804406163e-4, 1.66212981647728e-4, 1.66198969785811e-4, 1.66208061525986e-4, 1.66209421428648e-4, 1.66202533838098e-4, 1.66202416439684e-4, 1.66207006750967e-4, 1.66208735737543e-4, 1.66206459187819e-4, 1.66203874867395e-4, 1.66203727602593e-4, 1.66205500637144e-4, 1.66207020922338e-4, 1.6620693568386e-4, 1.66205665926378e-4, 1.66204584716177e-4, 1.66204626963697e-4, 1.66205591356875e-4, 1.6620651504594e-4, 1.66206594175725e-4, 1.66205826707823e-4, 1.66204922902e-4, 1.66204658167857e-4, 1.66205238395699e-4, 1.66206167511452e-4, 1.66206676707617e-4, 1.662063462615e-4
flux1:, 0.640375325157934, 1.82017213924747e-4, 1.82017572046043e-4, 1.82017119449731e-4, 1.82016246029881e-4, 1.8201569464262e-4, 1.82015947715968e-4, 1.82016801156217e-4, 1.82017498204839e-4, 1.82017362825882e-4, 1.82016436382865e-4, 1.82015543672029e-4, 1.82015623251957e-4, 1.82016800872588e-4, 1.82018051929856e-4, 1.82017973609628e-4, 1.82016236021592e-4, 1.82014378762226e-4, 1.82014713383832e-4, 1.82017662884095e-4, 1.82020130115204e-4, 1.82018112644265e-4, 1.82012989840063e-4, 1.82013097308158e-4, 1.82020628787604e-4, 1.82019162515056e-4, 1.82009367738798e-4, 1.82024790662809e-4, 1.82008113485658e-4, 1.82029608397091e-4, 1.82013633037674e-4, 1.82005561266909e-4, 1.82013633037673e-4, 1.82029608397091e-4, 1.82008113485658e-4, 1.82024790662809e-4, 1.82009367738799e-4, 1.82019162515056e-4, 1.82020628787604e-4, 1.82013097308158e-4, 1.82012989840063e-4, 1.82018112644265e-4, 1.82020130115204e-4, 1.82017662884095e-4, 1.82014713383832e-4, 1.82014378762226e-4, 1.82016236021592e-4, 1.82017973609628e-4, 1.82018051929856e-4, 1.82016800872588e-4, 1.82015623251957e-4, 1.82015543672029e-4, 1.82016436382865e-4, 1.82017362825882e-4, 1.82017498204839e-4, 1.82016801156217e-4, 1.82015947715968e-4, 1.8201569464262e-4, 1.82016246029881e-4, 1.82017119449732e-4, 1.82017572046043e-4, 1.82017213924747e-4
flux1:, 0.640637774061688, 1.9915608676428e-4, 1.99156474868338e-4, 1.99156091177809e-4, 1.99155288137861e-4, 1.99154773462106e-4, 1.99155010773241e-4, 1.99155799884094e-4, 1.99156411037408e-4, 1.99156212232133e-4, 1.99155289503905e-4, 1.99154485726276e-4, 1.99154704892427e-4, 1.99155985013325e-4, 1.99157205502024e-4, 1.99156939143781e-4, 1.99154963389474e-4, 1.99153022515058e-4, 1.9915357157914e-4, 1.99156921951353e-4, 1.99159590761057e-4, 1.99157252025531e-4, 1.99151549509746e-4, 1.99151648911967e-4, 1.99159876785628e-4, 1.99158293068012e-4, 1.9914774669409e-4, 1.99164702990118e-4, 1.99146395435982e-4, 1.99169833406903e-4, 1.99152233011134e-4, 1.99143342510388e-4, 1.99152233011134e-4, 1.99169833406904e-4, 1.99146395435982e-4, 1.99164702990119e-4, 1.9914774669409e-4, 1.99158293068012e-4, 1.99159876785628e-4, 1.99151648911967e-4, 1.99151549509746e-4, 1.99157252025531e-4, 1.99159590761057e-4, 1.99156921951353e-4, 1.9915357157914e-4, 1.99153022515058e-4, 1.99154963389474e-4, 1.99156939143781e-4, 1.99157205502024e-4, 1.99155985013325e-4, 1.99154704892427e-4, 1.99154485726276e-4, 1.99155289503905e-4, 1.99156212232133e-4, 1.99156411037408e-4, 1.99155799884094e-4, 1.99155010773241e-4, 1.99154773462106e-4, 1.99155288137861e-4, 1.99156091177809e-4, 1.99156474868338e-4, 1.9915608676428e-4
flux1:, 0.640900222965441, 2.17716313625474e-4, 2.17716732214557e-4, 2.17716427874598e-4, 2.17715709201288e-4, 2.17715240039953e-4, 2.17715459442405e-4, 2.17716171952059e-4, 2.17716682049713e-4, 2.17716411385622e-4, 2.17715496870441e-4, 2.17714797913726e-4, 2.17715174549671e-4, 2.17716564711719e-4, 2.17717744479898e-4, 2.17717266423272e-4, 2.17715031157381e-4, 2.17713006089651e-4, 2.17713795757004e-4, 2.17717582407108e-4, 2.17720463533465e-4, 2.17717770333822e-4, 2.17711441344501e-4, 2.17711537590613e-4, 2.17720517537146e-4, 2.17718801256587e-4, 2.1770744847307e-4, 2.17726067213273e-4, 2.17705990206426e-4, 2.17731533047884e-4, 2.17712170364789e-4, 2.17702391427253e-4, 2.1771217036479e-4, 2.17731533047884e-4, 2.17705990206425e-4, 2.17726067213273e-4, 2.1770744847307e-4, 2.17718801256587e-4, 2.17720517537146e-4, 2.17711537590613e-4, 2.17711441344501e-4, 2.17717770333821e-4, 2.17720463533465e-4, 2.17717582407108e-4, 2.17713795757004e-4, 2.17713006089651e-4, 2.17715031157381e-4, 2.17717266423271e-4, 2.17717744479899e-4, 2.17716564711719e-4, 2.17715174549671e-4, 2.17714797913726e-4, 2.17715496870441e-4, 2.17716411385622e-4, 2.17716682049713e-4, 2.17716171952059e-4, 2.17715459442405e-4, 2.17715240039953e-4, 2.17715709201288e-4, 2.17716427874598e-4, 2.17716732214557e-4, 2.17716313625474e-4
flux1:, 0.641162671869194, 2.37796047078005e-4, 2.37796493936063e-4, 2.37796276733185e-4, 2.37795655531206e-4, 2.37795242157638e-4, 2.37795444381118e-4, 2.37796070438453e-4, 2.37796464721944e-4, 2.37796111908259e-4, 2.37795207222263e-4, 2.37794626956469e-4, 2.37795179071835e-4, 2.37796688912896e-4, 2.37797820410017e-4, 2.3779710839537e-4, 2.37794591724672e-4, 2.37792480038353e-4, 2.37793534697821e-4, 2.37797792208623e-4, 2.37800896304093e-4, 2.37797815662338e-4, 2.3779081477043e-4, 2.37790916456878e-4, 2.37800707257095e-4, 2.37798838280978e-4, 2.37786616971491e-4, 2.37807033962904e-4, 2.37785039584978e-4, 2.3781286418679e-4, 2.3779159636097e-4, 2.37780856032814e-4, 2.3779159636097e-4, 2.37812864186791e-4, 2.37785039584978e-4, 2.37807033962903e-4, 2.37786616971491e-4, 2.37798838280978e-4, 2.37800707257095e-4, 2.37790916456878e-4, 2.3779081477043e-4, 2.37797815662338e-4, 2.37800896304093e-4, 2.37797792208623e-4, 2.37793534697821e-4, 2.37792480038353e-4, 2.37794591724672e-4, 2.3779710839537e-4, 2.37797820410017e-4, 2.37796688912896e-4, 2.37795179071835e-4, 2.37794626956468e-4, 2.37795207222263e-4, 2.37796111908259e-4, 2.37796464721944e-4, 2.37796070438453e-4, 2.37795444381118e-4, 2.37795242157638e-4, 2.37795655531206e-4, 2.37796276733185e-4, 2.37796493936063e-4, 2.37796047078005e-4
flux1:, 0.641425120772948, 2.5949832826412e-4, 2.5949879744977e-4, 2.59498671743801e-4, 2.59498160177527e-4, 2.59497815016167e-4, 2.59498004659908e-4, 2.59498537527409e-4, 2.59498801611939e-4, 2.59498353777416e-4, 2.59497456689184e-4, 2.59497006349438e-4, 2.59497752179583e-4, 2.59499394177237e-4, 2.59500473379136e-4, 2.5949950709609e-4, 2.59496686433997e-4, 2.5949448312159e-4, 2.59495824510683e-4, 2.59500586127667e-4, 2.59503923891708e-4, 2.59500423753994e-4, 2.59492707773693e-4, 2.59492827815476e-4, 2.59503491232509e-4, 2.59501443383421e-4, 2.59488283047236e-4, 2.59510640814647e-4, 2.59486572114175e-4, 2.59516871953677e-4, 2.59493550992846e-4, 2.59481773215775e-4, 2.59493550992846e-4, 2.59516871953677e-4, 2.59486572114176e-4, 2.59510640814647e-4, 2.59488283047236e-4, 2.59501443383421e-4, 2.59503491232509e-4, 2.59492827815476e-4, 2.59492707773693e-4, 2.59500423753994e-4, 2.59503923891708e-4, 2.59500586127667e-4, 2.59495824510683e-4, 2.5949448312159e-4, 2.59496686433997e-4, 2.5949950709609e-4, 2.59500473379136e-4, 2.59499394177237e-4, 2.59497752179583e-4, 2.59497006349438e-4, 2.59497456689184e-4, 2.59498353777416e-4, 2.59498801611939e-4, 2.59498537527409e-4, 2.59498004659908e-4, 2.59497815016167e-4, 2.59498160177527e-4, 2.59498671743801e-4, 2.5949879744977e-4, 2.5949832826412e-4
flux1:, 0.641687569676701, 2.82931157007679e-4, 2.82931637795057e-4, 2.82931603829138e-4, 2.82931213217191e-4, 2.82930951654277e-4, 2.82931138211106e-4, 2.82931574878383e-4, 2.82931694591663e-4, 2.82931135459787e-4, 2.82930238911247e-4, 2.82929926555637e-4, 2.8293088477167e-4, 2.82932675062575e-4, 2.82933702398086e-4, 2.82932463968878e-4, 2.82929315804681e-4, 2.8292701248784e-4, 2.82928658817144e-4, 2.8293395598351e-4, 2.82937538354927e-4, 2.82933588331414e-4, 2.82925117230855e-4, 2.82925273461767e-4, 2.82936874075639e-4, 2.82934614070343e-4, 2.82920434750149e-4, 2.82944882545374e-4, 2.82918573357973e-4, 2.82951560030176e-4, 2.82926033266953e-4, 2.8291313901547e-4, 2.82926033266954e-4, 2.82951560030176e-4, 2.82918573357974e-4, 2.82944882545374e-4, 2.82920434750149e-4, 2.82934614070343e-4, 2.82936874075639e-4, 2.82925273461767e-4, 2.82925117230855e-4, 2.82933588331414e-4, 2.82937538354928e-4, 2.8293395598351e-4, 2.82928658817143e-4, 2.8292701248784e-4, 2.82929315804681e-4, 2.82932463968877e-4, 2.82933702398085e-4, 2.82932675062575e-4, 2.8293088477167e-4, 2.82929926555637e-4, 2.82930238911247e-4, 2.82931135459787e-4, 2.82931694591663e-4, 2.82931574878382e-4, 2.82931138211106e-4, 2.82930951654277e-4, 2.82931213217191e-4, 2.82931603829138e-4, 2.82931637795056e-4, 2.82931157007679e-4
flux1:, 0.641950018580454, 3.08207545444279e-4, 3.08208021265016e-4, 3.08208074605967e-4, 3.08207815687562e-4, 3.08207656987549e-4, 3.0820785584791e-4, 3.08208197520872e-4, 3.08208158597044e-4, 3.08207467585794e-4, 3.08206558747362e-4, 3.08206388828221e-4, 3.08207578863053e-4, 3.08209538109733e-4, 3.08210519344053e-4, 3.08208993709316e-4, 3.082054932917e-4, 3.0820307740975e-4, 3.08205042532937e-4, 3.08210904500866e-4, 3.08214742906175e-4, 3.08210315016942e-4, 3.08201052790303e-4, 3.08201268508409e-4, 3.08213873511611e-4, 3.08211359902052e-4, 3.08196071157953e-4, 3.08222765012812e-4, 3.08194039782263e-4, 3.08229944515397e-4, 3.08202055029127e-4, 3.08187962428276e-4, 3.08202055029127e-4, 3.08229944515397e-4, 3.08194039782262e-4, 3.08222765012812e-4, 3.08196071157953e-4, 3.08211359902052e-4, 3.08213873511611e-4, 3.08201268508409e-4, 3.08201052790303e-4, 3.08210315016942e-4, 3.08214742906176e-4, 3.08210904500866e-4, 3.08205042532937e-4, 3.0820307740975e-4, 3.082054932917e-4, 3.08208993709316e-4, 3.08210519344053e-4, 3.08209538109733e-4, 3.08207578863054e-4, 3.08206388828221e-4, 3.08206558747362e-4, 3.08207467585794e-4, 3.08208158597044e-4, 3.08208197520872e-4, 3.0820785584791e-4, 3.08207656987549e-4, 3.08207815687562e-4, 3.08208074605967e-4, 3.08208021265016e-4, 3.08207545444279e-4
flux1:, 0.642212467484207, 3.35445553383297e-4, 3.35446000832562e-4, 3.3544613199274e-4, 3.35446015374519e-4, 3.35445983665079e-4, 3.35446217042402e-4, 3.35446469464454e-4, 3.35446257090309e-4, 3.35445408374554e-4, 3.35444467788797e-4, 3.35444440874375e-4, 3.35445883362764e-4, 3.35448037629434e-4, 3.35448984654132e-4, 3.35447159829979e-4, 3.35443280770715e-4, 3.35440734784539e-4, 3.35443027460255e-4, 3.35449481004659e-4, 3.3545358765357e-4, 3.35448657043041e-4, 3.35438572500956e-4, 3.35438876936256e-4, 3.35452555900805e-4, 3.3544973805566e-4, 3.35433238028022e-4, 3.35462340868976e-4, 3.35431014456795e-4, 3.35470089572262e-4, 3.35439676532601e-4, 3.35424300940285e-4, 3.35439676532602e-4, 3.35470089572262e-4, 3.35431014456795e-4, 3.35462340868977e-4, 3.35433238028022e-4, 3.3544973805566e-4, 3.35452555900804e-4, 3.35438876936256e-4, 3.35438572500956e-4, 3.35448657043041e-4, 3.3545358765357e-4, 3.35449481004659e-4, 3.35443027460255e-4, 3.35440734784539e-4, 3.35443280770716e-4, 3.35447159829979e-4, 3.35448984654132e-4, 3.35448037629434e-4, 3.35445883362764e-4, 3.35444440874376e-4, 3.35444467788797e-4, 3.35445408374555e-4, 3.35446257090309e-4, 3.35446469464454e-4, 3.35446217042402e-4, 3.3544598366508e-4, 3.35446015374519e-4, 3.3544613199274e-4, 3.35446000832562e-4, 3.35445553383297e-4
flux1:, 0.642474916387961, 3.64768303571952e-4, 3.64768691548759e-4, 3.64768885836037e-4, 3.64768922615514e-4, 3.64769047891098e-4, 3.64769345604367e-4, 3.64769519170295e-4, 3.64769117391857e-4, 3.64768078977086e-4, 3.64767079849471e-4, 3.64767192529109e-4, 3.64768909850524e-4, 3.6477129144091e-4, 3.64772222916981e-4, 3.64770090095384e-4, 3.647658039066e-4, 3.64763104563151e-4, 3.64765727858012e-4, 3.6477279711671e-4, 3.64777185330194e-4, 3.64771730906816e-4, 3.64760798339252e-4, 3.64761227021606e-4, 3.64776051652109e-4, 3.64772868822112e-4, 3.64755043428876e-4, 3.64786725271037e-4, 3.64752602739744e-4, 3.64795123011431e-4, 3.64762021902333e-4, 3.64745275939205e-4, 3.64762021902333e-4, 3.64795123011431e-4, 3.64752602739745e-4, 3.64786725271037e-4, 3.64755043428876e-4, 3.64772868822112e-4, 3.64776051652109e-4, 3.64761227021606e-4, 3.64760798339252e-4, 3.64771730906816e-4, 3.64777185330194e-4, 3.6477279711671e-4, 3.64765727858012e-4, 3.64763104563152e-4, 3.647658039066e-4, 3.64770090095384e-4, 3.64772222916981e-4, 3.64771291440911e-4, 3.64768909850524e-4, 3.64767192529109e-4, 3.64767079849471e-4, 3.64768078977086e-4, 3.64769117391858e-4, 3.64769519170295e-4, 3.64769345604367e-4, 3.64769047891099e-4, 3.64768922615513e-4, 3.64768885836037e-4, 3.64768691548758e-4, 3.64768303571952e-4
flux1:, 0.642737365291714, 3.96303974999991e-4, 3.96304264055687e-4, 3.96304501689881e-4, 3.96304704236941e-4, 3.96305023319057e-4, 3.96305423365837e-4, 3.96305532996589e-4, 3.96304924006408e-4, 3.96303656872046e-4, 3.96302564569057e-4, 3.96302809568536e-4, 3.96304826471668e-4, 3.96307474674116e-4, 3.96308416473311e-4, 3.96305969943005e-4, 3.96301245529242e-4, 3.96298363237895e-4, 3.9630131412084e-4, 3.96309020581337e-4, 3.96313705131806e-4, 3.96307710085192e-4, 3.96295909749812e-4, 3.9629650475749e-4, 3.96312548648793e-4, 3.96308929162664e-4, 3.96289651478214e-4, 3.96324089715398e-4, 3.96286966068536e-4, 3.96333229933588e-4, 3.96297272614559e-4, 3.96279066123833e-4, 3.9629727261456e-4, 3.96333229933588e-4, 3.96286966068536e-4, 3.96324089715398e-4, 3.96289651478214e-4, 3.96308929162664e-4, 3.96312548648794e-4, 3.9629650475749e-4, 3.96295909749812e-4, 3.96307710085192e-4, 3.96313705131806e-4, 3.96309020581337e-4, 3.96301314120839e-4, 3.96298363237895e-4, 3.96301245529242e-4, 3.96305969943006e-4, 3.96308416473311e-4, 3.96307474674116e-4, 3.96304826471668e-4, 3.96302809568536e-4, 3.96302564569057e-4, 3.96303656872046e-4, 3.96304924006408e-4, 3.96305532996589e-4, 3.96305423365837e-4, 3.96305023319057e-4, 3.96304704236941e-4, 3.96304501689881e-4, 3.96304264055687e-4, 3.96303974999991e-4
flux1:, 0.642999814195467, 4.30185772362703e-4, 4.30185914331148e-4, 4.30186170852971e-4, 4.30186553715081e-4, 4.30187111097337e-4, 4.3018765995173e-4, 4.30187724708792e-4, 4.30186888047346e-4, 4.30185345425815e-4, 4.30184117239287e-4, 4.30184483764157e-4, 4.30186828041343e-4, 4.30189789720585e-4, 4.30190775111678e-4, 4.30188011983921e-4, 4.301828151184e-4, 4.30179713494745e-4, 4.30182982671721e-4, 4.30191345319343e-4, 4.30196342756655e-4, 4.30189794901283e-4, 4.30177113291166e-4, 4.30177923363962e-4, 4.3019526178572e-4, 4.30191122425655e-4, 4.3017025228805e-4, 4.30207632093614e-4, 4.30167291953846e-4, 4.30217622525608e-4, 4.30178637087012e-4, 4.30158877006613e-4, 4.30178637087013e-4, 4.30217622525608e-4, 4.30167291953846e-4, 4.30207632093613e-4, 4.3017025228805e-4, 4.30191122425654e-4, 4.3019526178572e-4, 4.30177923363962e-4, 4.30177113291166e-4, 4.30189794901283e-4, 4.30196342756655e-4, 4.30191345319343e-4, 4.30182982671721e-4, 4.30179713494746e-4, 4.301828151184e-4, 4.30188011983921e-4, 4.30190775111678e-4, 4.30189789720585e-4, 4.30186828041342e-4, 4.30184483764157e-4, 4.30184117239286e-4, 4.30185345425815e-4, 4.30186888047346e-4, 4.30187724708792e-4, 4.30187659951729e-4, 4.30187111097338e-4, 4.30186553715081e-4, 4.3018617085297e-4, 4.30185914331148e-4, 4.30185772362703e-4
flux1:, 0.64326226309922, 4.66551869789403e-4, 4.66551807766934e-4, 4.66552054749834e-4, 4.66552635630373e-4, 4.66553484129324e-4, 4.66554236704445e-4, 4.66554279136059e-4, 4.66553190853844e-4, 4.66551317716621e-4, 4.66549902948242e-4, 4.66550377261748e-4, 4.66553080431303e-4, 4.66556410402601e-4, 4.66557479933708e-4, 4.66554399666236e-4, 4.66548692488422e-4, 4.66545328123408e-4, 4.66548900157548e-4, 4.6655793579292e-4, 4.66563264724442e-4, 4.66556156617948e-4, 4.66542586465576e-4, 4.66543666971023e-4, 4.66562376704807e-4, 4.66557622310756e-4, 4.66535006201922e-4, 4.66575521052186e-4, 4.66531738257816e-4, 4.66586484092102e-4, 4.6654429446289e-4, 4.66522884593271e-4, 4.66544294462891e-4, 4.66586484092102e-4, 4.66531738257816e-4, 4.66575521052186e-4, 4.66535006201922e-4, 4.66557622310757e-4, 4.66562376704807e-4, 4.66543666971024e-4, 4.66542586465576e-4, 4.66556156617948e-4, 4.66563264724442e-4, 4.6655793579292e-4, 4.66548900157547e-4, 4.66545328123408e-4, 4.66548692488422e-4, 4.66554399666236e-4, 4.66557479933708e-4, 4.66556410402602e-4, 4.66553080431303e-4, 4.66550377261748e-4, 4.66549902948241e-4, 4.66551317716621e-4, 4.66553190853844e-4, 4.66554279136059e-4, 4.66554236704445e-4, 4.66553484129324e-4, 4.66552635630373e-4, 4.66552054749834e-4, 4.66551807766934e-4, 4.66551869789403e-4
flux1:, 0.643524712002974, 5.05545326945736e-4, 5.05544995678455e-4, 5.05545201734877e-4, 5.05546002478739e-4, 5.05547203608146e-4, 5.05548222832474e-4, 5.05548268059724e-4, 5.05546899898794e-4, 5.05544632722733e-4, 5.05542973134026e-4, 5.05543539363163e-4, 5.05546637308095e-4, 5.05550398428781e-4, 5.05551599464367e-4, 5.05548203187369e-4, 5.05541943765976e-4, 5.05538266277953e-4, 5.0554212003395e-4, 5.05551843759716e-4, 5.05557525048139e-4, 5.0554985383331e-4, 5.05535393813207e-4, 5.055368065602e-4, 5.05556965817158e-4, 5.05551489167308e-4, 5.05526960406353e-4, 5.05570812734612e-4, 5.05523349834597e-4, 5.05582885402941e-4, 5.05537310672988e-4, 5.05514151325515e-4, 5.05537310672988e-4, 5.05582885402941e-4, 5.05523349834597e-4, 5.05570812734611e-4, 5.05526960406353e-4, 5.05551489167307e-4, 5.05556965817158e-4, 5.055368065602e-4, 5.05535393813208e-4, 5.0554985383331e-4, 5.05557525048139e-4, 5.05551843759716e-4, 5.05542120033949e-4, 5.05538266277953e-4, 5.05541943765976e-4, 5.05548203187369e-4, 5.05551599464367e-4, 5.05550398428781e-4, 5.05546637308095e-4, 5.05543539363162e-4, 5.05542973134026e-4, 5.05544632722734e-4, 5.05546899898794e-4, 5.05548268059724e-4, 5.05548222832474e-4, 5.05547203608146e-4, 5.05546002478739e-4, 5.05545201734878e-4, 5.05544995678455e-4, 5.05545326945736e-4
flux1:, 0.643787160906727, 5.47313975632525e-4, 5.47313302352508e-4, 5.47313434405251e-4, 5.47314481912485e-4, 5.47316105900157e-4, 5.47317461871139e-4, 5.47317536439471e-4, 5.47315855103658e-4, 5.47313121988585e-4, 5.47311152649338e-4, 5.47311793798138e-4, 5.47315327301921e-4, 5.47319590218159e-4, 5.47320976100112e-4, 5.47317265759616e-4, 5.47310407770619e-4, 5.47306360194592e-4, 5.47310469636709e-4, 5.4732089550441e-4, 5.47326952343623e-4, 5.47318719267093e-4, 5.47303373367287e-4, 5.47305186267964e-4, 5.47326874716478e-4, 5.47320556727127e-4, 5.47293936010263e-4, 5.4734133799469e-4, 5.47289945623031e-4, 5.47354671451208e-4, 5.47305524876377e-4, 5.47280512389916e-4, 5.47305524876377e-4, 5.47354671451208e-4, 5.47289945623031e-4, 5.4734133799469e-4, 5.47293936010263e-4, 5.47320556727127e-4, 5.47326874716478e-4, 5.47305186267964e-4, 5.47303373367288e-4, 5.47318719267093e-4, 5.47326952343623e-4, 5.4732089550441e-4, 5.47310469636709e-4, 5.47306360194592e-4, 5.47310407770619e-4, 5.47317265759617e-4, 5.47320976100112e-4, 5.4731959021816e-4, 5.47315327301921e-4, 5.47311793798138e-4, 5.47311152649337e-4, 5.47313121988585e-4, 5.47315855103658e-4, 5.4731753643947e-4, 5.47317461871139e-4, 5.47316105900157e-4, 5.47314481912485e-4, 5.47313434405251e-4, 5.47313302352508e-4, 5.47313975632526e-4
flux1:, 0.64404960981048, 5.92010275030359e-4, 5.92009180761447e-4, 5.92009205528951e-4, 5.92010532507286e-4, 5.92012657880358e-4, 5.9201442657699e-4, 5.92014557116957e-4, 5.92012523707529e-4, 5.92009244909457e-4, 5.92006895461674e-4, 5.92007594595868e-4, 5.92011609710497e-4, 5.92016452203636e-4, 5.92018081019552e-4, 5.92014058365809e-4, 5.9200655093852e-4, 5.92002070500327e-4, 5.92006405861587e-4, 5.92017547660028e-4, 5.92024005487742e-4, 5.92015215055017e-4, 5.9199899159777e-4, 5.92001278185789e-4, 5.92024577118463e-4, 5.9201728739974e-4, 5.91988383711342e-4, 5.92039558194652e-4, 5.91983974306913e-4, 5.92054316744158e-4, 5.92001404410359e-4, 5.91974430527096e-4, 5.92001404410359e-4, 5.92054316744158e-4, 5.91983974306913e-4, 5.92039558194653e-4, 5.91988383711342e-4, 5.9201728739974e-4, 5.92024577118463e-4, 5.92001278185788e-4, 5.9199899159777e-4, 5.92015215055017e-4, 5.92024005487741e-4, 5.92017547660028e-4, 5.92006405861587e-4, 5.92002070500327e-4, 5.9200655093852e-4, 5.92014058365809e-4, 5.92018081019553e-4, 5.92016452203637e-4, 5.92011609710497e-4, 5.92007594595868e-4, 5.92006895461673e-4, 5.92009244909457e-4, 5.92012523707529e-4, 5.92014557116957e-4, 5.92014426576991e-4, 5.92012657880358e-4, 5.92010532507286e-4, 5.92009205528951e-4, 5.92009180761447e-4, 5.92010275030359e-4
flux1:, 0.644312058714234, 6.39791133780734e-4, 6.39789535109393e-4, 6.39789420732428e-4, 6.39791066194155e-4, 6.39793778871221e-4, 6.397960404292e-4, 6.39796252188073e-4, 6.39793821885291e-4, 6.39789910818064e-4, 6.39787107153547e-4, 6.39787848705889e-4, 6.39792396885332e-4, 6.39797902772969e-4, 6.397998357312e-4, 6.39795501191666e-4, 6.39787288976749e-4, 6.39782308289744e-4, 6.39786837615648e-4, 6.39798709772381e-4, 6.39805595978654e-4, 6.39796254714755e-4, 6.39779165019519e-4, 6.39782003840403e-4, 6.39806996508073e-4, 6.39798594302549e-4, 6.39767206210742e-4, 6.39822387743421e-4, 6.39762336701265e-4, 6.39838747295012e-4, 6.39781866428014e-4, 6.39752817524039e-4, 6.39781866428013e-4, 6.39838747295013e-4, 6.39762336701265e-4, 6.39822387743421e-4, 6.39767206210742e-4, 6.39798594302548e-4, 6.39806996508073e-4, 6.39782003840403e-4, 6.3977916501952e-4, 6.39796254714755e-4, 6.39805595978654e-4, 6.39798709772381e-4, 6.39786837615648e-4, 6.39782308289744e-4, 6.39787288976749e-4, 6.39795501191666e-4, 6.397998357312e-4, 6.39797902772969e-4, 6.39792396885332e-4, 6.39787848705889e-4, 6.39787107153547e-4, 6.39789910818064e-4, 6.39793821885291e-4, 6.39796252188072e-4, 6.39796040429199e-4, 6.39793778871221e-4, 6.39791066194155e-4, 6.39789420732428e-4, 6.39789535109393e-4, 6.39791133780734e-4
flux1:, 0.644574507617987, 6.90817697150202e-4, 6.90815508428518e-4, 6.90815226146533e-4, 6.90817235555463e-4, 6.90820627402471e-4, 6.90823463980092e-4, 6.90823779302151e-4, 6.90820901372167e-4, 6.90816266113823e-4, 6.90812932442187e-4, 6.90813703574342e-4, 6.90818841508043e-4, 6.90825099069809e-4, 6.90827398499351e-4, 6.9082274998707e-4, 6.90813773498141e-4, 6.90808222206441e-4, 6.90812913260172e-4, 6.90825531818589e-4, 6.90832875212277e-4, 6.90822990009987e-4, 6.90805046705918e-4, 6.90808520602641e-4, 6.90835292739636e-4, 6.90825628258883e-4, 6.90791545595874e-4, 6.9085098158837e-4, 6.90786173082484e-4, 6.90869127545241e-4, 6.9080806446541e-4, 6.90776820636836e-4, 6.9080806446541e-4, 6.90869127545241e-4, 6.90786173082484e-4, 6.9085098158837e-4, 6.90791545595874e-4, 6.90825628258883e-4, 6.90835292739636e-4, 6.90808520602641e-4, 6.90805046705918e-4, 6.90822990009987e-4, 6.90832875212277e-4, 6.90825531818589e-4, 6.90812913260172e-4, 6.90808222206441e-4, 6.90813773498141e-4, 6.9082274998707e-4, 6.9082739849935e-4, 6.90825099069809e-4, 6.90818841508043e-4, 6.90813703574342e-4, 6.90812932442187e-4, 6.90816266113823e-4, 6.90820901372167e-4, 6.90823779302151e-4, 6.90823463980092e-4, 6.90820627402471e-4, 6.90817235555463e-4, 6.90815226146533e-4, 6.90815508428517e-4, 6.90817697150202e-4
flux1:, 0.64483695652174, 7.45255097597072e-4, 7.45252233514909e-4, 7.45251759284706e-4, 7.45254184265994e-4, 7.45258351096578e-4, 7.45261844385734e-4, 7.45262281232212e-4, 7.45258899432238e-4, 7.45253444751306e-4, 7.45249506012449e-4, 7.45250297958094e-4, 7.45256087045335e-4, 7.45263186962177e-4, 7.45265913975489e-4, 7.45260945693209e-4, 7.45251141967846e-4, 7.45244948843203e-4, 7.45249771341667e-4, 7.45263154967914e-4, 7.45270984968705e-4, 7.45260561021903e-4, 7.4524177603326e-4, 7.45245971357436e-4, 7.45274611916746e-4, 7.45263528076464e-4, 7.4522653398901e-4, 7.45290485951706e-4, 7.45220613759254e-4, 7.45310610528073e-4, 7.45245138263739e-4, 7.45211572275059e-4, 7.4524513826374e-4, 7.45310610528073e-4, 7.45220613759254e-4, 7.45290485951706e-4, 7.4522653398901e-4, 7.45263528076464e-4, 7.45274611916746e-4, 7.45245971357436e-4, 7.45241776033261e-4, 7.45260561021902e-4, 7.45270984968706e-4, 7.45263154967915e-4, 7.45249771341667e-4, 7.45244948843204e-4, 7.45251141967846e-4, 7.45260945693209e-4, 7.45265913975489e-4, 7.45263186962177e-4, 7.45256087045336e-4, 7.45250297958093e-4, 7.45249506012449e-4, 7.45253444751306e-4, 7.45258899432238e-4, 7.45262281232211e-4, 7.45261844385734e-4, 7.45258351096578e-4, 7.45254184265994e-4, 7.45251759284706e-4, 7.4525223351491e-4, 7.45255097597072e-4
flux1:, 0.645099405425493, 8.03272167148537e-4, 8.03268545582135e-4, 8.03267861521462e-4, 8.03270759061063e-4, 8.03275798090897e-4, 8.03280026553562e-4, 8.03280597162068e-4, 8.03276650604485e-4, 8.03270280496132e-4, 8.03265665048222e-4, 8.03266474354169e-4, 8.03272979770938e-4, 8.03281012588943e-4, 8.03284224466194e-4, 8.03278925773666e-4, 8.03268229390112e-4, 8.03261324869586e-4, 8.03266253001125e-4, 8.03280423968568e-4, 8.03288769500731e-4, 8.0327780783834e-4, 8.03258190083028e-4, 8.03263195868203e-4, 8.03293797977739e-4, 8.0328113251549e-4, 8.03241005854827e-4, 8.03309750698138e-4, 8.03234491277964e-4, 8.03332049682756e-4, 8.03261925271667e-4, 8.03225901379689e-4, 8.03261925271667e-4, 8.03332049682755e-4, 8.03234491277964e-4, 8.03309750698139e-4, 8.03241005854827e-4, 8.0328113251549e-4, 8.03293797977739e-4, 8.03263195868203e-4, 8.03258190083029e-4, 8.03277807838341e-4, 8.03288769500731e-4, 8.03280423968569e-4, 8.03266253001125e-4, 8.03261324869587e-4, 8.03268229390112e-4, 8.03278925773667e-4, 8.03284224466194e-4, 8.03281012588944e-4, 8.03272979770938e-4, 8.03266474354169e-4, 8.03265665048222e-4, 8.03270280496132e-4, 8.03276650604485e-4, 8.03280597162068e-4, 8.03280026553562e-4, 8.03275798090897e-4, 8.03270759061064e-4, 8.03267861521462e-4, 8.03268545582135e-4, 8.03272167148537e-4
flux1:, 0.645361854329247, 8.65041110104618e-4, 8.65036655121185e-4, 8.65035750656706e-4, 8.65039181738671e-4, 8.65045188535709e-4, 8.65050224470879e-4, 8.65050934257487e-4, 8.65046358775044e-4, 8.65038979468628e-4, 8.65033621960719e-4, 8.65034451539334e-4, 8.65041740864998e-4, 8.65050794019947e-4, 8.65054541393042e-4, 8.65048895808809e-4, 8.65037240281261e-4, 8.65029559410596e-4, 8.65034574566945e-4, 8.65049559661476e-4, 8.650584477369e-4, 8.65046942393075e-4, 8.65026495251787e-4, 8.65032402390423e-4, 8.65065064531925e-4, 8.65050652473191e-4, 8.65007170476864e-4, 8.65081001837864e-4, 8.65000012774977e-4, 8.65105670848988e-4, 8.65030632374305e-4, 8.64992005047981e-4, 8.65030632374305e-4, 8.65105670848988e-4, 8.65000012774977e-4, 8.65081001837864e-4, 8.65007170476864e-4, 8.65050652473191e-4, 8.65065064531925e-4, 8.65032402390423e-4, 8.65026495251787e-4, 8.65046942393076e-4, 8.65058447736901e-4, 8.65049559661476e-4, 8.65034574566945e-4, 8.65029559410596e-4, 8.65037240281261e-4, 8.6504889580881e-4, 8.65054541393042e-4, 8.65050794019947e-4, 8.65041740864999e-4, 8.65034451539334e-4, 8.6503362196072e-4, 8.65038979468628e-4, 8.65046358775045e-4, 8.65050934257487e-4, 8.65050224470879e-4, 8.65045188535709e-4, 8.6503918173867e-4, 8.65035750656706e-4, 8.65036655121185e-4, 8.65041110104619e-4
flux1:, 0.645624303233, 9.30737134711342e-4, 9.30731779586294e-4, 9.30730652190162e-4, 9.3073467984844e-4, 9.30741744855468e-4, 9.30747651422464e-4, 9.30748498226388e-4, 9.30743228256638e-4, 9.30734751625833e-4, 9.30728595944837e-4, 9.30729455852565e-4, 9.30737597244105e-4, 9.30747751709704e-4, 9.30752075642649e-4, 9.30746060051681e-4, 9.30733379609967e-4, 9.30724865333572e-4, 9.30729958971269e-4, 9.30745790259272e-4, 9.30755244251429e-4, 9.30743179129059e-4, 9.30721897759361e-4, 9.30728798228221e-4, 9.30763625629011e-4, 9.30747302047838e-4, 9.3070024324915e-4, 9.30779472805751e-4, 9.30692391125903e-4, 9.30806703109673e-4, 9.30726466534376e-4, 9.30685079097817e-4, 9.30726466534377e-4, 9.30806703109673e-4, 9.30692391125903e-4, 9.30779472805751e-4, 9.3070024324915e-4, 9.30747302047838e-4, 9.30763625629011e-4, 9.30728798228221e-4, 9.30721897759361e-4, 9.30743179129059e-4, 9.3075524425143e-4, 9.30745790259271e-4, 9.30729958971269e-4, 9.30724865333572e-4, 9.30733379609967e-4, 9.30746060051682e-4, 9.30752075642649e-4, 9.30747751709705e-4, 9.30737597244105e-4, 9.30729455852566e-4, 9.30728595944837e-4, 9.30734751625833e-4, 9.30743228256638e-4, 9.30748498226388e-4, 9.30747651422464e-4, 9.30741744855468e-4, 9.30734679848439e-4, 9.30730652190162e-4, 9.30731779586293e-4, 9.30737134711343e-4
flux1:, 0.645886752136753, 0.00100053804259459, 0.00100053173268149, 0.00100053038809483, 0.0010005350748905, 0.00100054327963106, 0.00100055010797102, 0.00100055108173132, 0.00100054505270917, 0.00100053539998504, 0.00100052840215137, 0.00100052931001557, 0.00100053836994168, 0.00100054969659178, 0.00100055462566915, 0.00100054820980331, 0.00100053444154235, 0.00100052504825642, 0.00100053022478766, 0.00100054694018981, 0.001000556977817, 0.00100054432332366, 0.00100052219190877, 0.00100053017808881, 0.00100056728430345, 0.00100054888730412, 0.00100049803458848, 0.00100058299331825, 0.00100048943370334, 0.00100061296731167, 0.00100052722319243, 0.00100048290642551, 0.00100052722319243, 0.00100061296731167, 0.00100048943370334, 0.00100058299331825, 0.00100049803458848, 0.00100054888730412, 0.00100056728430345, 0.00100053017808881, 0.00100052219190877, 0.00100054432332366, 0.001000556977817, 0.00100054694018981, 0.00100053022478766, 0.00100052504825642, 0.00100053444154235, 0.00100054820980331, 0.00100055462566915, 0.00100054969659178, 0.00100053836994168, 0.00100052931001557, 0.00100052840215137, 0.00100053539998504, 0.00100054505270917, 0.00100055108173132, 0.00100055010797102, 0.00100054327963106, 0.0010005350748905, 0.00100053038809483, 0.00100053173268149, 0.00100053804259459
flux1:, 0.646149201040506, 0.00107462377491427, 0.00107461647020009, 0.00107461492206454, 0.00107462032703868, 0.00107462974015009, 0.00107463752675629, 0.00107463860969219, 0.00107463176090606, 0.00107462086656414, 0.00107461299744026, 0.00107461397846981, 0.00107462401904505, 0.00107463657484687, 0.00107464212239322, 0.00107463526864249, 0.00107462035500392, 0.00107461005226515, 0.0010746153318657, 0.00107463297548501, 0.00107464360653975, 0.00107463031609683, 0.00107460730513236, 0.00107461646926785, 0.0010746559779127, 0.00107463535173936, 0.00107458049545213, 0.00107467153478968, 0.00107457108773535, 0.0010747044212744, 0.00107461283145229, 0.00107456540218968, 0.00107461283145229, 0.0010747044212744, 0.00107457108773535, 0.00107467153478968, 0.00107458049545213, 0.00107463535173936, 0.0010746559779127, 0.00107461646926785, 0.00107460730513236, 0.00107463031609683, 0.00107464360653975, 0.00107463297548501, 0.0010746153318657, 0.00107461005226515, 0.00107462035500392, 0.00107463526864249, 0.00107464212239323, 0.00107463657484687, 0.00107462401904505, 0.00107461397846981, 0.00107461299744026, 0.00107462086656414, 0.00107463176090606, 0.00107463860969219, 0.0010746375267563, 0.00107462974015009, 0.00107462032703868, 0.00107461492206454, 0.00107461647020009, 0.00107462377491427
flux1:, 0.64641164994426, 0.00115317591439224, 0.00115316759157282, 0.00115316586042341, 0.00115317203561748, 0.00115318270888297, 0.0011531914733712, 0.0011531926407119, 0.00115318491854357, 0.00115317273420971, 0.00115316398188259, 0.00115316506841714, 0.00115317614440643, 0.00115318996858567, 0.00115319613014486, 0.00115318879374341, 0.00115317268526687, 0.00115316146152716, 0.00115316688274088, 0.00115318550490189, 0.00115319672878308, 0.00115318273532899, 0.00115315879906126, 0.0011531692328994, 0.00115321127948795, 0.00115318827765085, 0.00115312921864861, 0.00115322671149476, 0.0011531189414617, 0.00115326266089965, 0.0011531648552797, 0.001153114115055, 0.0011531648552797, 0.00115326266089965, 0.0011531189414617, 0.00115322671149476, 0.00115312921864861, 0.00115318827765085, 0.00115321127948795, 0.0011531692328994, 0.00115315879906126, 0.00115318273532899, 0.00115319672878308, 0.00115318550490189, 0.00115316688274088, 0.00115316146152716, 0.00115317268526687, 0.00115318879374341, 0.00115319613014486, 0.00115318996858568, 0.00115317614440643, 0.00115316506841714, 0.00115316398188259, 0.00115317273420971, 0.00115318491854357, 0.0011531926407119, 0.0011531914733712, 0.00115318270888297, 0.00115317203561748, 0.0011531658604234, 0.00115316759157282, 0.00115317591439224
flux1:, 0.646674098848013, 0.0012363771425822, 0.00123636779650717, 0.00123636590811941, 0.00123637289479711, 0.0012363848593707, 0.00123639460279202, 0.00123639582407023, 0.00123638718550188, 0.00123637368370081, 0.00123636405540322, 0.00123636528598098, 0.00123637744157556, 0.00123639255191445, 0.00123639930311754, 0.00123639143273046, 0.00123637409098666, 0.00123636195720527, 0.00123636757922093, 0.0012363872361892, 0.00123639903931416, 0.00123638425194005, 0.00123635932607619, 0.00123637112072192, 0.00123641585453398, 0.00123639034282543, 0.00123632689535305, 0.00123643123688909, 0.0012363156805098, 0.0012364703766186, 0.00123636595016198, 0.00123631168394834, 0.00123636595016198, 0.0012364703766186, 0.0012363156805098, 0.00123643123688909, 0.00123632689535305, 0.00123639034282542, 0.00123641585453398, 0.00123637112072192, 0.00123635932607619, 0.00123638425194005, 0.00123639903931416, 0.0012363872361892, 0.00123636757922093, 0.00123636195720527, 0.00123637409098666, 0.00123639143273046, 0.00123639930311754, 0.00123639255191445, 0.00123637744157556, 0.00123636528598098, 0.00123636405540322, 0.00123637368370081, 0.00123638718550188, 0.00123639582407023, 0.00123639460279202, 0.0012363848593707, 0.00123637289479711, 0.00123636590811941, 0.00123636779650717, 0.00123637714258221
flux1:, 0.646936547751766, 0.00132441065199233, 0.00132440029635455, 0.0013243982794847, 0.0013244061042288, 0.00132441936725888, 0.00132443007107841, 0.00132443131196396, 0.00132442172820127, 0.00132440690575809, 0.00132439642920648, 0.00132439784715997, 0.00132441111265555, 0.00132442750209926, 0.00132443479704291, 0.00132442633575696, 0.00132440773634984, 0.00132439472931997, 0.0013244006337986, 0.00132442138716516, 0.00132443374035794, 0.00132441804122822, 0.00132439204104032, 0.00132440528705231, 0.00132445287295586, 0.001324424732216, 0.00132435672648597, 0.00132446833474946, 0.00132434449916102, 0.00132451076485741, 0.00132439927491919, 0.00132434125002091, 0.00132439927491919, 0.00132451076485741, 0.00132434449916102, 0.00132446833474946, 0.00132435672648597, 0.001324424732216, 0.00132445287295586, 0.00132440528705231, 0.00132439204104032, 0.00132441804122822, 0.00132443374035794, 0.00132442138716516, 0.0013244006337986, 0.00132439472931997, 0.00132440773634984, 0.00132442633575696, 0.00132443479704291, 0.00132442750209926, 0.00132441111265555, 0.00132439784715997, 0.00132439642920648, 0.00132440690575809, 0.00132442172820127, 0.00132443131196396, 0.00132443007107841, 0.00132441936725888, 0.0013244061042288, 0.0013243982794847, 0.00132440029635455, 0.00132441065199233
flux1:, 0.647198996655519, 0.00141745951293545, 0.00141744818011782, 0.00141744606372459, 0.00141745473461631, 0.00141746927647612, 0.00141748090231247, 0.00141748212692129, 0.00141747158695098, 0.00141745546785065, 0.00141744419189793, 0.00141744584352046, 0.00141746023205535, 0.00141747786580939, 0.00141748563605264, 0.00141747652274897, 0.00141745665825157, 0.00141744284347003, 0.00141744913580845, 0.00141747105154209, 0.00141748390751283, 0.00141746714923134, 0.00141743996817407, 0.00141745475591644, 0.00141750537604816, 0.00141747450453278, 0.00141740178888201, 0.00141752110506482, 0.00141738846644558, 0.00141756689446687, 0.00141744785861628, 0.00141738582376786, 0.00141744785861628, 0.00141756689446687, 0.00141738846644558, 0.00141752110506482, 0.00141740178888202, 0.00141747450453278, 0.00141750537604816, 0.00141745475591644, 0.00141743996817407, 0.00141746714923134, 0.00141748390751283, 0.00141747105154209, 0.00141744913580845, 0.00141744284347003, 0.00141745665825157, 0.00141747652274897, 0.00141748563605264, 0.00141747786580939, 0.00141746023205535, 0.00141744584352046, 0.00141744419189793, 0.00141745546785065, 0.00141747158695098, 0.00141748212692129, 0.00141748090231247, 0.00141746927647612, 0.00141745473461631, 0.00141744606372459, 0.00141744818011782, 0.00141745951293545
flux1:, 0.647461445559273, 0.00151570599527178, 0.00151569373531181, 0.00151569154539843, 0.00151570104851259, 0.00151571682083456, 0.00151572931101688, 0.00151573048458812, 0.00151571899846384, 0.00151570163597924, 0.00151568963050989, 0.00151569156287037, 0.00151570706740311, 0.00151572588070312, 0.00151573403496942, 0.00151572420602854, 0.00151570308869859, 0.00151568856260547, 0.00151569537253644, 0.00151571851972693, 0.00151573181077162, 0.0015157138143577, 0.0015156853233101, 0.00151570174356117, 0.00151575559876143, 0.00151572191396071, 0.00151564435646341, 0.00151577184489968, 0.00151562984729325, 0.00151582102834498, 0.00151569392280552, 0.00151562760753354, 0.00151569392280552, 0.00151582102834498, 0.00151562984729325, 0.00151577184489968, 0.00151564435646341, 0.00151572191396071, 0.00151575559876143, 0.00151570174356117, 0.0015156853233101, 0.0015157138143577, 0.00151573181077162, 0.00151571851972692, 0.00151569537253644, 0.00151568856260547, 0.00151570308869859, 0.00151572420602855, 0.00151573403496942, 0.00151572588070311, 0.00151570706740311, 0.00151569156287037, 0.0015156896305099, 0.00151570163597924, 0.00151571899846384, 0.00151573048458812, 0.00151572931101688, 0.00151571682083456, 0.00151570104851259, 0.00151569154539843, 0.00151569373531182, 0.00151570599527178
flux1:, 0.647723894463026, 0.00161933084552421, 0.0016193177242134, 0.00161931548047634, 0.00161932577693986, 0.00161934270162741, 0.00161935598058114, 0.00161935707237364, 0.00161934467400897, 0.00161932615192414, 0.00161931350695534, 0.00161931576547385, 0.00161933235619503, 0.00161935225291979, 0.00161936067756356, 0.00161935006882497, 0.00161932773293241, 0.0016193126243542, 0.00161932010580337, 0.00161934455514039, 0.0016193581912016, 0.0016193387448358, 0.00161930879206397, 0.00161932693686872, 0.00161938424775969, 0.00161934768751989, 0.00161926517694419, 0.00161940132476404, 0.00161924937927652, 0.00161945390078612, 0.00161931815962667, 0.00161924727392829, 0.00161931815962667, 0.00161945390078612, 0.00161924937927652, 0.00161940132476404, 0.00161926517694419, 0.00161934768751989, 0.00161938424775969, 0.00161932693686872, 0.00161930879206397, 0.0016193387448358, 0.0016193581912016, 0.00161934455514039, 0.00161932010580337, 0.0016193126243542, 0.00161932773293241, 0.00161935006882497, 0.00161936067756356, 0.00161935225291979, 0.00161933235619503, 0.00161931576547385, 0.00161931350695534, 0.00161932615192414, 0.00161934467400897, 0.00161935707237363, 0.00161935598058114, 0.00161934270162741, 0.00161932577693986, 0.00161931548047634, 0.0016193177242134, 0.00161933084552421
flux1:, 0.647986343366779, 0.00172851252018131, 0.00172849861637751, 0.00172849632888951, 0.00172850735275137, 0.00172852532210498, 0.0017285392985259, 0.00172854028474817, 0.00172852703399097, 0.00172850746677426, 0.00172849429076851, 0.00172849691669752, 0.00172851453907672, 0.00172853539135495, 0.00172854395161828, 0.00172853250048988, 0.00172850900408205, 0.00172849347472654, 0.00172850180487285, 0.00172852762692643, 0.00172854149416092, 0.00172852035284925, 0.0017284887647669, 0.00172850872850397, 0.0017285697360966, 0.00172853025890609, 0.00172844270491662, 0.0017285880213517, 0.00172842550580743, 0.00172864395140854, 0.00172849896660589, 0.00172842320099167, 0.00172849896660589, 0.00172864395140854, 0.00172842550580743, 0.0017285880213517, 0.00172844270491662, 0.0017285302589061, 0.0017285697360966, 0.00172850872850397, 0.0017284887647669, 0.00172852035284925, 0.00172854149416092, 0.00172852762692643, 0.00172850180487285, 0.00172849347472654, 0.00172850900408205, 0.00172853250048988, 0.00172854395161828, 0.00172853539135495, 0.00172851453907672, 0.00172849691669752, 0.00172849429076851, 0.00172850746677426, 0.00172852703399097, 0.00172854028474817, 0.0017285392985259, 0.00172852532210498, 0.00172850735275137, 0.00172849632888951, 0.00172849861637751, 0.00172851252018131
flux1:, 0.648248792270532, 0.00184342637636201, 0.00184341177865615, 0.00184340944484244, 0.00184342110198852, 0.00184343998003336, 0.00184345454975534, 0.0018434554163132, 0.00184344140008399, 0.00184342093190422, 0.00184340734934502, 0.00184341037732856, 0.00184342895099359, 0.0018434505999244, 0.00184345914197193, 0.00184344678956053, 0.00184342221549197, 0.00184340645936713, 0.00184341583688371, 0.00184344310027239, 0.00184345706027074, 0.00184343394655671, 0.00184340052933571, 0.0018434224099544, 0.00184348737567195, 0.00184344495998971, 0.00184335229251812, 0.00184350730785656, 0.00184333356699385, 0.00184356651684989, 0.00184341163932548, 0.00184333066526807, 0.00184341163932548, 0.00184356651684989, 0.00184333356699385, 0.00184350730785656, 0.00184335229251812, 0.00184344495998971, 0.00184348737567195, 0.0018434224099544, 0.00184340052933571, 0.00184343394655671, 0.00184345706027074, 0.00184344310027239, 0.00184341583688371, 0.00184340645936714, 0.00184342221549197, 0.00184344678956052, 0.00184345914197193, 0.0018434505999244, 0.00184342895099359, 0.00184341037732856, 0.00184340734934502, 0.00184342093190422, 0.00184344140008399, 0.00184345541631319, 0.00184345454975534, 0.00184343998003336, 0.00184342110198852, 0.00184340944484244, 0.00184341177865615, 0.001843426376362
flux1:, 0.648511241174286, 0.00196424382138986, 0.00196422862432893, 0.00196422622651307, 0.00196423839482788, 0.00196425801987088, 0.00196427306927856, 0.00196427381410463, 0.00196425914640367, 0.00196423794893185, 0.00196422409726103, 0.00196422755316458, 0.00196424697179471, 0.00196426922936235, 0.00196427758304141, 0.00196426427615577, 0.00196423873222052, 0.00196422297388196, 0.00196423361636945, 0.0019642623859197, 0.00196427627571517, 0.00196425088154187, 0.00196421542359517, 0.001964239323963, 0.00196430852897616, 0.00196426317150458, 0.0019641653392355, 0.00196433060343576, 0.00196414494971576, 0.00196439298176969, 0.00196422752348044, 0.00196414099430001, 0.00196422752348044, 0.00196439298176969, 0.00196414494971576, 0.00196433060343576, 0.0019641653392355, 0.00196426317150458, 0.00196430852897616, 0.001964239323963, 0.00196421542359517, 0.00196425088154187, 0.00196427627571517, 0.0019642623859197, 0.00196423361636945, 0.00196422297388196, 0.00196423873222052, 0.00196426427615577, 0.00196427758304141, 0.00196426922936235, 0.00196424697179471, 0.00196422755316458, 0.00196422409726103, 0.00196423794893185, 0.00196425914640367, 0.00196427381410463, 0.00196427306927856, 0.00196425801987088, 0.00196423839482788, 0.00196422622651307, 0.00196422862432892, 0.00196424382138986
flux1:, 0.648773690078039, 0.00209113142321839, 0.00209111572333946, 0.00209111322713614, 0.00209112575806575, 0.00209114594644241, 0.00209116135623022, 0.00209116199095231, 0.00209114681157655, 0.00209112508057228, 0.0020911111066337, 0.00209111500584852, 0.00209113513823643, 0.00209115779045142, 0.00209116577268333, 0.0020911514655487, 0.00209112508357319, 0.00209110957514504, 0.0020911217158062, 0.00209115205082014, 0.00209116568380786, 0.00209113767359772, 0.00209109994892432, 0.0020911259782126, 0.00209119972199473, 0.00209115143482907, 0.0020910484027787, 0.00209122448376454, 0.00209102619885459, 0.00209128989106278, 0.00209111312819702, 0.00209102068040326, 0.00209111312819702, 0.00209128989106278, 0.00209102619885459, 0.00209122448376454, 0.0020910484027787, 0.00209115143482906, 0.00209119972199473, 0.0020911259782126, 0.00209109994892432, 0.00209113767359772, 0.00209116568380786, 0.00209115205082014, 0.0020911217158062, 0.00209110957514504, 0.00209112508357319, 0.0020911514655487, 0.00209116577268333, 0.00209115779045142, 0.00209113513823643, 0.00209111500584852, 0.0020911111066337, 0.00209112508057228, 0.00209114681157655, 0.00209116199095231, 0.00209116135623022, 0.00209114594644241, 0.00209112575806575, 0.00209111322713614, 0.00209111572333946, 0.00209113142321839
flux1:, 0.649036138981792, 0.00222424998404878, 0.0022242338760204, 0.00222423122983524, 0.00222424395144258, 0.0022242645023414, 0.00222428015137804, 0.0022242807020913, 0.00222426517395225, 0.00222424312469747, 0.00222422918087308, 0.0022242335272982, 0.00222425421969585, 0.00222427703094048, 0.00222428444960909, 0.00222426910512723, 0.00222424203891256, 0.0022242270558743, 0.0022242409395162, 0.00222427289227299, 0.00222428606013676, 0.00222425507511481, 0.0022242148474605, 0.00222424312248514, 0.00222432172051533, 0.00222427052713978, 0.00222416227333815, 0.00222434975500912, 0.00222413809198547, 0.00222441802555965, 0.00222422920285554, 0.00222413045795173, 0.00222422920285554, 0.00222441802555965, 0.00222413809198547, 0.00222434975500912, 0.00222416227333815, 0.00222427052713978, 0.00222432172051533, 0.00222424312248514, 0.0022242148474605, 0.00222425507511481, 0.00222428606013676, 0.00222427289227299, 0.0022242409395162, 0.0022242270558743, 0.00222424203891256, 0.00222426910512723, 0.00222428444960909, 0.00222427703094049, 0.00222425421969585, 0.0022242335272982, 0.00222422918087308, 0.00222424312469747, 0.00222426517395225, 0.0022242807020913, 0.00222428015137804, 0.0022242645023414, 0.00222424395144258, 0.00222423122983525, 0.0022242338760204, 0.00222424998404878
flux1:, 0.649298587885546, 0.00236375357989329, 0.00236373715308548, 0.00236373428894401, 0.00236374701047148, 0.00236376771165234, 0.00236378348067877, 0.00236378398761052, 0.00236376829260692, 0.0023637461543147, 0.00236373239457332, 0.00236373718046525, 0.00236375826027844, 0.00236378097877566, 0.00236378763694338, 0.00236377122733674, 0.00236374364937956, 0.00236372948516348, 0.00236374536365029, 0.00236377897826821, 0.00236379145398001, 0.0023637571177195, 0.00236371414547063, 0.00236374479189852, 0.00236382857246597, 0.00236377450260861, 0.00236366101393307, 0.00236386049393662, 0.0023636346802314, 0.00236393144387316, 0.00236372978003883, 0.00236362434677812, 0.00236372978003884, 0.00236393144387316, 0.0023636346802314, 0.00236386049393662, 0.00236366101393307, 0.00236377450260861, 0.00236382857246597, 0.00236374479189852, 0.00236371414547063, 0.0023637571177195, 0.00236379145398001, 0.00236377897826821, 0.00236374536365029, 0.00236372948516348, 0.00236374364937956, 0.00236377122733674, 0.00236378763694338, 0.00236378097877565, 0.00236375826027844, 0.00236373718046525, 0.00236373239457332, 0.0023637461543147, 0.00236376829260692, 0.00236378398761052, 0.00236378348067877, 0.00236376771165234, 0.00236374701047148, 0.00236373428894401, 0.00236373715308547, 0.00236375357989329
flux1:, 0.649561036789299, 0.00250978856924836, 0.00250977190505764, 0.00250976874092839, 0.00250978125879701, 0.00250980189295108, 0.0025098176678248, 0.00250981818372172, 0.00250980251719308, 0.00250978052658436, 0.0025097671026871, 0.00250977230954058, 0.0025097935903768, 0.00250981595464069, 0.00250982165489316, 0.0025098041615873, 0.00250977625855752, 0.00250976321805785, 0.00250978134537013, 0.00250981665715099, 0.00250982819906879, 0.0025097901241863, 0.00250974416587778, 0.00250977731920666, 0.00250986661930086, 0.00250980970270708, 0.00250969096995306, 0.00250990305727387, 0.00250966229836765, 0.00250997649343654, 0.00250976118761031, 0.00250964866467788, 0.00250976118761032, 0.00250997649343654, 0.00250966229836765, 0.00250990305727387, 0.00250969096995306, 0.00250980970270708, 0.00250986661930086, 0.00250977731920666, 0.00250974416587778, 0.00250979012418631, 0.00250982819906879, 0.00250981665715099, 0.00250978134537013, 0.00250976321805785, 0.00250977625855752, 0.0025098041615873, 0.00250982165489316, 0.00250981595464069, 0.0025097935903768, 0.00250977230954057, 0.0025097671026871, 0.00250978052658436, 0.00250980251719309, 0.00250981818372172, 0.0025098176678248, 0.00250980189295108, 0.00250978125879701, 0.00250976874092839, 0.00250977190505764, 0.00250978856924836
flux1:, 0.649823485693052, 0.00266249257445466, 0.00266247574469329, 0.00266247218839432, 0.00266248429347715, 0.00266250464491787, 0.00266252031911717, 0.00266252090624176, 0.00266250547010913, 0.00266248386440981, 0.00266247092252695, 0.00266247652310906, 0.00266249781111514, 0.00266251955718275, 0.0026625241058825, 0.00266250551850681, 0.0026624774855173, 0.00266246587766826, 0.00266248650475285, 0.00266252354011685, 0.0026625338971606, 0.00266249169303417, 0.00266244251331885, 0.00266247831954093, 0.00266257347984834, 0.0026625137390826, 0.00266238975139529, 0.00266261506382601, 0.00266235854766029, 0.0026626907941708, 0.00266246103331677, 0.00266234101239417, 0.00266246103331677, 0.0026626907941708, 0.00266235854766029, 0.00266261506382601, 0.00266238975139529, 0.0026625137390826, 0.00266257347984835, 0.00266247831954093, 0.00266244251331885, 0.00266249169303417, 0.0026625338971606, 0.00266252354011685, 0.00266248650475285, 0.00266246587766826, 0.0026624774855173, 0.00266250551850681, 0.0026625241058825, 0.00266251955718275, 0.00266249781111514, 0.00266247652310906, 0.00266247092252695, 0.00266248386440981, 0.00266250547010913, 0.00266252090624175, 0.00266252031911718, 0.00266250464491787, 0.00266248429347715, 0.00266247218839432, 0.0026624757446933, 0.00266249257445466
flux1:, 0.650085934596805, 0.00282199343972242, 0.00282197650633964, 0.00282197246102644, 0.00282198394694328, 0.00282200380827267, 0.00282201928439628, 0.00282202001009118, 0.00282200500487346, 0.00282198401453565, 0.00282197169252546, 0.00282197765413248, 0.00282199875548559, 0.00282201962467552, 0.0028220228358957, 0.00282200315031925, 0.00282197518408451, 0.00282196531371987, 0.00282198868333535, 0.00282202746043292, 0.00282203637826691, 0.00282198965959688, 0.00282193703549392, 0.00282197565136157, 0.00282207701042947, 0.00282201445286592, 0.00282188519169385, 0.00282212435325639, 0.00282185125531163, 0.00282220219860711, 0.00282195716569849, 0.00282182923484946, 0.00282195716569849, 0.00282220219860711, 0.00282185125531162, 0.00282212435325639, 0.00282188519169385, 0.00282201445286592, 0.00282207701042947, 0.00282197565136157, 0.00282193703549393, 0.00282198965959688, 0.00282203637826691, 0.00282202746043292, 0.00282198868333535, 0.00282196531371987, 0.00282197518408451, 0.00282200315031925, 0.0028220228358957, 0.00282201962467552, 0.00282199875548559, 0.00282197765413248, 0.00282197169252546, 0.00282198401453565, 0.00282200500487346, 0.00282202001009118, 0.00282201928439628, 0.00282200380827267, 0.00282198394694328, 0.00282197246102644, 0.00282197650633963, 0.00282199343972242
flux1:, 0.650348383500559, 0.00298840817019488, 0.00298839118653264, 0.00298838655766343, 0.00298839722975793, 0.00298841640812607, 0.00298843159816448, 0.00298843252902717, 0.00298841814500294, 0.00298839798649194, 0.00298838641207172, 0.00298839270101252, 0.00298841343035464, 0.00298843317725159, 0.00298843487616337, 0.00298841409152964, 0.00298838638257543, 0.00298837854183205, 0.00298840488360671, 0.00298844541366452, 0.00298845264176056, 0.00298840103774113, 0.00298834476495638, 0.00298838635778141, 0.00298849424545253, 0.0029884288546653, 0.0029882942874299, 0.00298854792581888, 0.00298825741477362, 0.00298862773267923, 0.00298836661548018, 0.00298823036278044, 0.00298836661548018, 0.00298862773267922, 0.00298825741477362, 0.00298854792581888, 0.0029882942874299, 0.0029884288546653, 0.00298849424545253, 0.00298838635778141, 0.00298834476495638, 0.00298840103774113, 0.00298845264176056, 0.00298844541366452, 0.00298840488360671, 0.00298837854183205, 0.00298838638257543, 0.00298841409152964, 0.00298843487616337, 0.00298843317725159, 0.00298841343035464, 0.00298839270101252, 0.00298838641207173, 0.00298839798649194, 0.00298841814500294, 0.00298843252902716, 0.00298843159816448, 0.00298841640812607, 0.00298839722975793, 0.00298838655766343, 0.00298839118653264, 0.00298840817019488
flux1:, 0.650610832404312, 0.00316184185679577, 0.00316182487049475, 0.00316181957406024, 0.00316182925864748, 0.0031618475812182, 0.0031618624054344, 0.00316186360023599, 0.00316185000809536, 0.0031618308771067, 0.00316182016710864, 0.00316182675434509, 0.00316184694387892, 0.00316186534420937, 0.00316186536971288, 0.00316184348449206, 0.0031618162086427, 0.00316181066821323, 0.00316184019413442, 0.00316188248355595, 0.00316188778295645, 0.00316183094677937, 0.00316177084587405, 0.00316181559281104, 0.00316193032307591, 0.0031618620498866, 0.00316172212359053, 0.00316199086770973, 0.00316168211156584, 0.00316207252177892, 0.00316179452199739, 0.00316164953931638, 0.00316179452199739, 0.00316207252177892, 0.00316168211156584, 0.00316199086770973, 0.00316172212359052, 0.0031618620498866, 0.00316193032307591, 0.00316181559281104, 0.00316177084587405, 0.00316183094677937, 0.00316188778295645, 0.00316188248355595, 0.00316184019413442, 0.00316181066821324, 0.0031618162086427, 0.00316184348449206, 0.00316186536971288, 0.00316186534420938, 0.00316184694387892, 0.00316182675434509, 0.00316182016710864, 0.0031618308771067, 0.00316185000809537, 0.00316186360023599, 0.0031618624054344, 0.0031618475812182, 0.00316182925864748, 0.00316181957406024, 0.00316182487049475, 0.00316184185679577
flux1:, 0.650873281308065, 0.00334238659196512, 0.00334236964953083, 0.00334236362122919, 0.00334237217464576, 0.00334238949290074, 0.00334240387723652, 0.00334240537881404, 0.00334239272020791, 0.00334237478568128, 0.00334236504653264, 0.00334237191432815, 0.00334239142322844, 0.003342408281272, 0.00334240648769057, 0.00334238349482994, 0.00334235680426103, 0.00334235380483315, 0.00334238670537795, 0.00334243075857634, 0.00334243391012241, 0.00334237152849482, 0.00334230745067036, 0.00334235553745823, 0.00334247740091518, 0.00334240615439627, 0.00334226078941545, 0.00334254526707341, 0.00334221743960351, 0.00334262870704171, 0.0033423330495925, 0.00334217893642166, 0.0033423330495925, 0.00334262870704171, 0.00334221743960351, 0.00334254526707341, 0.00334226078941545, 0.00334240615439627, 0.00334247740091518, 0.00334235553745823, 0.00334230745067036, 0.00334237152849482, 0.00334243391012241, 0.00334243075857634, 0.00334238670537795, 0.00334235380483315, 0.00334235680426103, 0.00334238349482994, 0.00334240648769058, 0.00334240828127201, 0.00334239142322845, 0.00334237191432815, 0.00334236504653264, 0.00334237478568128, 0.00334239272020792, 0.00334240537881404, 0.00334240387723652, 0.00334238949290074, 0.00334237217464576, 0.00334236362122919, 0.00334236964953084, 0.00334238659196512
flux1:, 0.651135730211818, 0.00353012038171667, 0.00353010353463698, 0.0035300967395747, 0.00353010405653071, 0.00353012024908899, 0.00353013412110722, 0.00353013594755056, 0.00353012432599147, 0.00353010772527086, 0.00353009905476998, 0.00353010620411648, 0.00353012492785685, 0.00353014008303446, 0.00353013634073542, 0.00353011222205292, 0.00353008623625146, 0.00353008598049042, 0.00353012242158655, 0.00353016824448075, 0.00353016905722153, 0.00353010085955055, 0.00353003269181865, 0.00353008431098249, 0.00353021356713498, 0.00353013920590119, 0.00352998829021972, 0.0035302891260425, 0.00352994141338902, 0.00353037435718443, 0.00353006029927582, 0.0035298966664883, 0.00353006029927582, 0.00353037435718443, 0.00352994141338902, 0.0035302891260425, 0.00352998829021972, 0.00353013920590119, 0.00353021356713498, 0.00353008431098249, 0.00353003269181865, 0.00353010085955055, 0.00353016905722153, 0.00353016824448075, 0.00353012242158655, 0.00353008598049042, 0.00353008623625146, 0.00353011222205292, 0.00353013634073542, 0.00353014008303446, 0.00353012492785685, 0.00353010620411648, 0.00353009905476998, 0.00353010772527086, 0.00353012432599147, 0.00353013594755056, 0.00353013412110722, 0.00353012024908899, 0.00353010405653071, 0.0035300967395747, 0.00353010353463698, 0.00353012038171667
flux1:, 0.651398179115572, 0.00372510605975348, 0.00372508937193386, 0.00372508181434946, 0.00372508783507683, 0.00372510280877592, 0.00372511609225215, 0.00372511822779174, 0.00372510770038655, 0.00372509253583614, 0.00372508502621602, 0.00372509248473253, 0.00372511036388937, 0.00372512369618415, 0.00372511789104423, 0.00372509261107583, 0.00372506740809349, 0.00372507005352914, 0.00372511017450335, 0.00372515777855898, 0.00372515609801609, 0.00372508186489545, 0.00372500953441359, 0.00372506488296033, 0.00372520175261599, 0.00372512407675905, 0.00372496746091079, 0.00372528527451878, 0.00372491688175137, 0.00372537238155649, 0.00372503922129581, 0.00372486569471613, 0.00372503922129581, 0.00372537238155649, 0.00372491688175137, 0.00372528527451877, 0.00372496746091079, 0.00372512407675905, 0.00372520175261599, 0.00372506488296033, 0.00372500953441359, 0.00372508186489545, 0.00372515609801609, 0.00372515777855898, 0.00372511017450335, 0.00372507005352914, 0.00372506740809349, 0.00372509261107583, 0.00372511789104423, 0.00372512369618415, 0.00372511036388937, 0.00372509248473253, 0.00372508502621601, 0.00372509253583614, 0.00372510770038655, 0.00372511822779174, 0.00372511609225215, 0.00372510280877592, 0.00372508783507683, 0.00372508181434946, 0.00372508937193386, 0.00372510605975348
flux1:, 0.651660628019325, 0.003927390209656, 0.00392737376581509, 0.00392736549826081, 0.00392737021397712, 0.00392738390305428, 0.00392739651143928, 0.00392739889751028, 0.00392738946800601, 0.00392737580533043, 0.00392736954751414, 0.00392737737744033, 0.00392739440551577, 0.0039274058394162, 0.00392739787111481, 0.00392737137068806, 0.00392734697910293, 0.00392735263227052, 0.00392739654489925, 0.00392744595154702, 0.00392744166747599, 0.00392736123810628, 0.00392728471548109, 0.00392734399215492, 0.00392748865021824, 0.00392740739425177, 0.00392724488722756, 0.00392758029170839, 0.00392719044912927, 0.0039276694503886, 0.00392731653459496, 0.00392713275825449, 0.00392731653459496, 0.0039276694503886, 0.00392719044912927, 0.00392758029170839, 0.00392724488722756, 0.00392740739425177, 0.00392748865021824, 0.00392734399215492, 0.00392728471548109, 0.00392736123810628, 0.00392744166747599, 0.00392744595154702, 0.00392739654489925, 0.00392735263227052, 0.00392734697910293, 0.00392737137068806, 0.00392739787111481, 0.0039274058394162, 0.00392739440551576, 0.00392737737744034, 0.00392736954751414, 0.00392737580533043, 0.00392738946800601, 0.00392739889751028, 0.00392739651143929, 0.00392738390305428, 0.00392737021397712, 0.00392736549826082, 0.0039273737658151, 0.003927390209656
flux1:, 0.651923076923078, 0.00413700210139635, 0.0041369860159512, 0.00413697714733505, 0.00413698060359922, 0.00413699296692181, 0.00413700479600253, 0.00413700732301086, 0.00413699893661, 0.0041369868050475, 0.00413698189390864, 0.00413699019976071, 0.00413700642956808, 0.00413701593627523, 0.00413700571547106, 0.00413697790533135, 0.00413695429734685, 0.00413696300950173, 0.0041370107982274, 0.00413706204344605, 0.00413705509671701, 0.00413696837490321, 0.0041368876762959, 0.00413695107849285, 0.00413710364746143, 0.00413701847464043, 0.00413684984100376, 0.00413720344169668, 0.00413679141067258, 0.00413729492851376, 0.0041369216594299, 0.00413672729838645, 0.0041369216594299, 0.00413729492851376, 0.00413679141067258, 0.00413720344169668, 0.00413684984100377, 0.00413701847464043, 0.00413710364746143, 0.00413695107849286, 0.0041368876762959, 0.00413696837490321, 0.00413705509671701, 0.00413706204344605, 0.0041370107982274, 0.00413696300950174, 0.00413695429734684, 0.00413697790533135, 0.00413700571547106, 0.00413701593627523, 0.00413700642956808, 0.00413699019976071, 0.00413698189390864, 0.0041369868050475, 0.00413699893661001, 0.00413700732301086, 0.00413700479600254, 0.00413699296692181, 0.00413698060359922, 0.00413697714733505, 0.0041369860159512, 0.00413700210139635
flux1:, 0.652185525826831, 0.00435395264864729, 0.00435393707452252, 0.00435392777641393, 0.00435393007403763, 0.0043539410904555, 0.00435395201063805, 0.004353954510978, 0.0043539470513272, 0.00435393644578688, 0.00435393298613948, 0.00435394192155699, 0.00435395746973769, 0.00435396506744854, 0.00435395251196946, 0.00435392326682902, 0.00435390035293219, 0.00435391211761277, 0.0043539638409311, 0.00435401697974121, 0.00435400736795704, 0.00435391432635472, 0.00435382951426342, 0.00435389723473582, 0.00435405777921736, 0.00435396827758008, 0.00435379323600726, 0.00435416562959544, 0.00435373070769196, 0.00435425982910439, 0.0043538656697153, 0.00435366041232207, 0.0043538656697153, 0.00435425982910439, 0.00435373070769196, 0.00435416562959544, 0.00435379323600726, 0.00435396827758008, 0.00435405777921736, 0.00435389723473582, 0.00435382951426343, 0.00435391432635473, 0.00435400736795704, 0.00435401697974121, 0.0043539638409311, 0.00435391211761277, 0.00435390035293219, 0.00435392326682902, 0.00435395251196947, 0.00435396506744854, 0.00435395746973769, 0.00435394192155699, 0.00435393298613949, 0.00435393644578688, 0.0043539470513272, 0.004353954510978, 0.00435395201063805, 0.0043539410904555, 0.00435393007403763, 0.00435392777641393, 0.00435393707452252, 0.00435395264864729
flux1:, 0.652447974730585, 0.00457823339352871, 0.00457821853025741, 0.00457820904089772, 0.00457821033419204, 0.00457821999621554, 0.00457822984493346, 0.00457823208780128, 0.00457822537647661, 0.00457821626158363, 0.00457821437454475, 0.0045782241478402, 0.00457823919713026, 0.00457824494929313, 0.00457822997954422, 0.00457819913295207, 0.00457817675852739, 0.00457819151117803, 0.00457824720413871, 0.00457830231472395, 0.00457829009620528, 0.00457819077853058, 0.00457810196117452, 0.00457817418468357, 0.00457834270724503, 0.00457824838769227, 0.00457806661111603, 0.00457845838500333, 0.00457799991020417, 0.00457855579420033, 0.00457814027189496, 0.00457792383141592, 0.00457814027189496, 0.00457855579420033, 0.00457799991020417, 0.00457845838500333, 0.00457806661111604, 0.00457824838769226, 0.00457834270724503, 0.00457817418468357, 0.00457810196117452, 0.00457819077853058, 0.00457829009620528, 0.00457830231472395, 0.0045782472041387, 0.00457819151117803, 0.00457817675852739, 0.00457819913295208, 0.00457822997954422, 0.00457824494929313, 0.00457823919713026, 0.0045782241478402, 0.00457821437454475, 0.00457821626158362, 0.00457822537647661, 0.00457823208780128, 0.00457822984493346, 0.00457821999621554, 0.00457821033419204, 0.00457820904089772, 0.00457821853025741, 0.00457823339352871
flux1:, 0.652710423634338, 0.00480981552558616, 0.00480980162603696, 0.00480979225157195, 0.00480979274384798, 0.00480980104998305, 0.00480980962479086, 0.00480981131330164, 0.00480980511200982, 0.00480979742790669, 0.00480979725720709, 0.00480980813513897, 0.00480982293407695, 0.00480982694561141, 0.00480980947947457, 0.00480977681991582, 0.00480975476416197, 0.00480977238395151, 0.00480983206165195, 0.00480988924880269, 0.00480987454460029, 0.00480976906557847, 0.00480967639486304, 0.00480975329496083, 0.00480992973360144, 0.00480983003028122, 0.00480964114776924, 0.00481005287969903, 0.00480957023350652, 0.00481015410900394, 0.00480971681735722, 0.00480948893284283, 0.00480971681735722, 0.00481015410900394, 0.00480957023350652, 0.00481005287969903, 0.00480964114776923, 0.00480983003028123, 0.00480992973360144, 0.00480975329496083, 0.00480967639486305, 0.00480976906557847, 0.00480987454460029, 0.00480988924880269, 0.00480983206165195, 0.00480977238395151, 0.00480975476416197, 0.00480977681991582, 0.00480980947947457, 0.00480982694561141, 0.00480982293407695, 0.00480980813513897, 0.00480979725720709, 0.00480979742790669, 0.00480980511200982, 0.00480981131330164, 0.00480980962479086, 0.00480980104998306, 0.00480979274384797, 0.00480979225157196, 0.00480980162603696, 0.00480981552558616
flux1:, 0.652972872538091, 0.00504864894190394, 0.00504863631697666, 0.00504862742954191, 0.00504862736593863, 0.00504863431212945, 0.00504864136506794, 0.00504864213611257, 0.00504863615170201, 0.0050486298213402, 0.00504863153911078, 0.0050486438484358, 0.00504865870829892, 0.00504866111987545, 0.00504864106743304, 0.00504860633605526, 0.00504858431348397, 0.0050486046273673, 0.00504866828925687, 0.00504872768682715, 0.00504871068046915, 0.0050485992233697, 0.00504850289147133, 0.00504858462760803, 0.00504876885511427, 0.00504866312831692, 0.00504846672876157, 0.0050488989866158, 0.00504839159585603, 0.00504900475707325, 0.00504854535557792, 0.00504830579193702, 0.00504854535557792, 0.00504900475707325, 0.00504839159585603, 0.0050488989866158, 0.00504846672876157, 0.00504866312831692, 0.00504876885511427, 0.00504858462760803, 0.00504850289147133, 0.0050485992233697, 0.00504871068046915, 0.00504872768682715, 0.00504866828925687, 0.0050486046273673, 0.00504858431348397, 0.00504860633605527, 0.00504864106743304, 0.00504866111987545, 0.00504865870829892, 0.0050486438484358, 0.00504863153911078, 0.0050486298213402, 0.00504863615170201, 0.00504864213611257, 0.00504864136506794, 0.00504863431212945, 0.00504862736593864, 0.00504862742954191, 0.00504863631697666, 0.00504864894190394
flux1:, 0.653235321441844, 0.00529466135534033, 0.00529465037602425, 0.00529464240845928, 0.00529464206633575, 0.00529464763706435, 0.0052946528708771, 0.00529465229805367, 0.00529464619028903, 0.00529464112783827, 0.00529464493937454, 0.00529465906579944, 0.00529467435466912, 0.00529467533524791, 0.00529465259370726, 0.00529461548403891, 0.00529459314874635, 0.00529461593772075, 0.00529468357247838, 0.00529474534455579, 0.00529472627930425, 0.00529460909099557, 0.00529450932566484, 0.00529459604082348, 0.00529478786621567, 0.00529467540790908, 0.00529447104554208, 0.00529492438724332, 0.00529439172443249, 0.00529503552366217, 0.00529455373530372, 0.00529430228253187, 0.00529455373530372, 0.00529503552366217, 0.00529439172443249, 0.00529492438724332, 0.00529447104554208, 0.00529467540790909, 0.00529478786621567, 0.00529459604082348, 0.00529450932566484, 0.00529460909099557, 0.00529472627930425, 0.00529474534455579, 0.00529468357247838, 0.00529461593772075, 0.00529459314874635, 0.00529461548403891, 0.00529465259370726, 0.00529467533524791, 0.00529467435466912, 0.00529465906579944, 0.00529464493937454, 0.00529464112783827, 0.00529464619028903, 0.00529465229805367, 0.00529465287087709, 0.00529464763706435, 0.00529464206633575, 0.00529464240845928, 0.00529465037602425, 0.00529466135534033
flux1:, 0.653497770345598, 0.0055477574579179, 0.00554774855420228, 0.00554774199134325, 0.00554774166863177, 0.00554774582829691, 0.00554774889503276, 0.00554774649485636, 0.00554773988676175, 0.00554773600667114, 0.00554774215368253, 0.00554775853792611, 0.00554777467191175, 0.00554777440984107, 0.00554774885906298, 0.00554770901903311, 0.00554768597182942, 0.0055477109792373, 0.00554778256993882, 0.00554784691045451, 0.00554782608392705, 0.00554770346747822, 0.00554760052621911, 0.00554769234527635, 0.00554789151749441, 0.00554777155954211, 0.00554755876122061, 0.00554803373464548, 0.00554747531681952, 0.00554815115452149, 0.00554764676116164, 0.00554738323271647, 0.00554764676116164, 0.00554815115452148, 0.00554747531681952, 0.00554803373464548, 0.00554755876122061, 0.00554777155954211, 0.00554789151749441, 0.00554769234527635, 0.0055476005262191, 0.00554770346747823, 0.00554782608392706, 0.00554784691045451, 0.00554778256993882, 0.0055477109792373, 0.00554768597182942, 0.00554770901903311, 0.00554774885906298, 0.00554777440984107, 0.00554777467191175, 0.00554775853792611, 0.00554774215368253, 0.00554773600667115, 0.00554773988676176, 0.00554774649485635, 0.00554774889503276, 0.00554774582829691, 0.00554774166863177, 0.00554774199134325, 0.00554774855420228, 0.0055477574579179
flux1:, 0.653760219249351, 0.0058078181464214, 0.00580781180268664, 0.00580780716937731, 0.00580780717144363, 0.00580780985667885, 0.00580781035913329, 0.00580780560057248, 0.005807798091001, 0.00580779531717503, 0.00580780407905873, 0.00580782320985097, 0.00580784064163786, 0.00580783933470288, 0.00580781083374189, 0.00580776787023185, 0.00580774366859622, 0.00580777061022746, 0.00580784613948555, 0.00580791327003546, 0.00580789102614515, 0.00580776333110123, 0.00580765749443827, 0.0058077545234344, 0.00580796073733612, 0.0058078324623445, 0.00580761073648627, 0.00580810787929128, 0.005807523265252, 0.00580823257749896, 0.00580770541311226, 0.00580742964345698, 0.00580770541311225, 0.00580823257749896, 0.005807523265252, 0.00580810787929128, 0.00580761073648627, 0.0058078324623445, 0.00580796073733612, 0.0058077545234344, 0.00580765749443827, 0.00580776333110123, 0.00580789102614515, 0.00580791327003546, 0.00580784613948554, 0.00580777061022746, 0.00580774366859622, 0.00580776787023185, 0.00580781083374189, 0.00580783933470288, 0.00580784064163785, 0.00580782320985097, 0.00580780407905873, 0.00580779531717503, 0.005807798091001, 0.00580780560057248, 0.00580781035913329, 0.00580780985667885, 0.00580780717144363, 0.00580780716937731, 0.00580781180268665, 0.0058078181464214
flux1:, 0.654022668153104, 0.00607469981723288, 0.0060746965639265, 0.00607469441008547, 0.0060746950357665, 0.00607469614935613, 0.00607469364568588, 0.00607468596290385, 0.00607467714085031, 0.00607467541535813, 0.0060746871081036, 0.00607470951208462, 0.00607472871711016, 0.00607472656199848, 0.006074694947043, 0.00607464843310312, 0.00607462260380547, 0.00607465117945879, 0.00607473063420075, 0.00607480079991093, 0.00607477751818433, 0.0060746451287425, 0.00607453669283475, 0.00607463901931003, 0.00607485192397011, 0.00607471447861093, 0.00607448332558743, 0.00607500316484234, 0.00607439195083313, 0.00607513619423768, 0.00607458613612975, 0.00607429797749889, 0.00607458613612975, 0.00607513619423768, 0.00607439195083313, 0.00607500316484234, 0.00607448332558743, 0.00607471447861093, 0.00607485192397011, 0.00607463901931003, 0.00607453669283475, 0.0060746451287425, 0.00607477751818433, 0.00607480079991093, 0.00607473063420075, 0.00607465117945879, 0.00607462260380547, 0.00607464843310311, 0.006074694947043, 0.00607472656199848, 0.00607472871711016, 0.00607470951208463, 0.0060746871081036, 0.00607467541535813, 0.00607467714085031, 0.00607468596290385, 0.00607469364568588, 0.00607469614935613, 0.0060746950357665, 0.00607469441008547, 0.0060746965639265, 0.00607469981723288
flux1:, 0.654285117056858, 0.0063482337373822, 0.00634823413898812, 0.00634823502226415, 0.00634823654984671, 0.00634823595685419, 0.00634822996854819, 0.00634821877654645, 0.00634820823659952, 0.00634820752732431, 0.00634822249974859, 0.00634824872838241, 0.00634827018907753, 0.00634826737078169, 0.00634823245483861, 0.006348181939586, 0.00634815399368718, 0.00634818389976818, 0.00634826727531616, 0.00634834073866132, 0.00634831682110939, 0.00634818014252134, 0.00634806941141933, 0.00634817710593561, 0.00634839631514194, 0.00634824882569252, 0.00634800774942294, 0.00634855080094994, 0.00634791261483802, 0.00634869324918796, 0.00634812020740804, 0.00634781952588352, 0.00634812020740804, 0.00634869324918795, 0.00634791261483802, 0.00634855080094994, 0.00634800774942294, 0.00634824882569252, 0.00634839631514194, 0.00634817710593561, 0.00634806941141933, 0.00634818014252135, 0.00634831682110939, 0.00634834073866132, 0.00634826727531616, 0.00634818389976818, 0.00634815399368718, 0.006348181939586, 0.0063482324548386, 0.00634826737078169, 0.00634827018907753, 0.00634824872838241, 0.00634822249974859, 0.00634820752732432, 0.00634820823659952, 0.00634821877654645, 0.00634822996854819, 0.00634823595685419, 0.00634823654984671, 0.00634823502226415, 0.00634823413898812, 0.0063482337373822
flux1:, 0.654547565960611, 0.00662822549869257, 0.00662823013822596, 0.00662823460494911, 0.00662823727890426, 0.00662823480553822, 0.00662822482875196, 0.00662820954143779, 0.00662819689967086, 0.00662819720632888, 0.0066282158334676, 0.0066282464472437, 0.00662827063589698, 0.00662826731760365, 0.0066282288922023, 0.00662817391328868, 0.00662814336310496, 0.00662817430577177, 0.0066282616089082, 0.00662833864148303, 0.00662831449731653, 0.00662817394093226, 0.00662806121879863, 0.00662817433771746, 0.00662839944246393, 0.00662824103220769, 0.00662798955263829, 0.00662855631996151, 0.00662789081407087, 0.00662870928299871, 0.00662811318824227, 0.00662779985925901, 0.00662811318824227, 0.00662870928299871, 0.00662789081407088, 0.00662855631996151, 0.00662798955263829, 0.00662824103220769, 0.00662839944246393, 0.00662817433771746, 0.00662806121879863, 0.00662817394093226, 0.00662831449731653, 0.00662833864148303, 0.0066282616089082, 0.00662817430577178, 0.00662814336310497, 0.00662817391328868, 0.0066282288922023, 0.00662826731760365, 0.00662827063589698, 0.0066282464472437, 0.0066282158334676, 0.00662819720632888, 0.00662819689967086, 0.00662820954143779, 0.00662822482875196, 0.00662823480553822, 0.00662823727890426, 0.00662823460494911, 0.00662823013822596, 0.00662822549869257
flux1:, 0.654810014864364, 0.00691445456176912, 0.00691446402225701, 0.00691447258753997, 0.00691447660683112, 0.00691447204244572, 0.00691445756251118, 0.0069144376125456, 0.00691442252208319, 0.006914423880102, 0.00691444655372548, 0.00691448210408137, 0.00691450946498288, 0.00691450577899842, 0.00691446361809848, 0.00691440371650017, 0.00691437009400173, 0.00691440180232118, 0.00691449305306074, 0.00691457392540356, 0.00691454995399884, 0.00691440592144526, 0.00691429150507084, 0.00691441009460172, 0.00691464067728022, 0.0069144704853159, 0.00691420815141926, 0.00691479912424276, 0.0069141059670487, 0.00691496367715491, 0.00691434446752898, 0.00691401837096019, 0.00691434446752898, 0.00691496367715491, 0.0069141059670487, 0.00691479912424276, 0.00691420815141926, 0.0069144704853159, 0.00691464067728022, 0.00691441009460172, 0.00691429150507084, 0.00691440592144526, 0.00691454995399884, 0.00691457392540355, 0.00691449305306074, 0.00691440180232118, 0.00691437009400172, 0.00691440371650017, 0.00691446361809848, 0.00691450577899842, 0.00691450946498288, 0.00691448210408137, 0.00691444655372548, 0.00691442388010199, 0.0069144225220832, 0.0069144376125456, 0.00691445756251119, 0.00691447204244572, 0.00691447660683112, 0.00691447258753998, 0.00691446402225701, 0.00691445456176912
flux1:, 0.655072463768117, 0.00720667389638888, 0.00720668874001631, 0.00720670186796641, 0.00720670737670225, 0.00720670047916036, 0.00720668098788352, 0.00720665584752393, 0.00720663801299727, 0.00720664049483852, 0.00720666761122536, 0.00720670862077349, 0.00720673955236836, 0.00720673559260085, 0.00720668945877638, 0.00720662419552275, 0.0072065870715351, 0.00720661931009004, 0.00720671454193516, 0.0072067995116088, 0.00720677608423614, 0.00720662895128591, 0.00720651312322812, 0.00720663722469653, 0.00720687287459685, 0.00720669007552292, 0.00720641647841201, 0.00720703213056401, 0.00720631099752504, 0.00720720929645972, 0.00720656690355311, 0.00720622791855038, 0.00720656690355311, 0.00720720929645972, 0.00720631099752504, 0.007207032130564, 0.00720641647841201, 0.00720669007552292, 0.00720687287459685, 0.00720663722469653, 0.00720651312322812, 0.00720662895128591, 0.00720677608423614, 0.0072067995116088, 0.00720671454193516, 0.00720661931009004, 0.0072065870715351, 0.00720662419552275, 0.00720668945877637, 0.00720673559260085, 0.00720673955236835, 0.00720670862077349, 0.00720666761122536, 0.00720664049483853, 0.00720663801299727, 0.00720665584752393, 0.00720668098788352, 0.00720670047916036, 0.00720670737670225, 0.00720670186796641, 0.00720668874001631, 0.00720667389638889
flux1:, 0.655334912671871, 0.00750460972461372, 0.00750463047041122, 0.00750464855546743, 0.00750465563657109, 0.00750464614100394, 0.0075046211561647, 0.00750459035820882, 0.00750456954833409, 0.00750457326197496, 0.00750460520724405, 0.00750465214901901, 0.00750468698684198, 0.00750468280329878, 0.00750463245614555, 0.00750456143047138, 0.00750452043397099, 0.00750455301435978, 0.00750465227289042, 0.00750474157113275, 0.00750471901205183, 0.00750456911277996, 0.00750445213543006, 0.00750458179164602, 0.00750482212128762, 0.00750462594515957, 0.00750434073088786, 0.00750498151769256, 0.00750423208155493, 0.00750517223563563, 0.00750450657039092, 0.00750415457017654, 0.00750450657039093, 0.00750517223563563, 0.00750423208155493, 0.00750498151769256, 0.00750434073088786, 0.00750462594515958, 0.00750482212128762, 0.00750458179164602, 0.00750445213543006, 0.00750456911277996, 0.00750471901205183, 0.00750474157113275, 0.00750465227289043, 0.00750455301435978, 0.007504520433971, 0.00750456143047138, 0.00750463245614555, 0.00750468280329878, 0.00750468698684198, 0.00750465214901901, 0.00750460520724405, 0.00750457326197496, 0.0075045695483341, 0.00750459035820882, 0.0075046211561647, 0.00750464614100394, 0.00750465563657109, 0.00750464855546743, 0.00750463047041122, 0.00750460972461372
flux1:, 0.655597361575624, 0.00780796137265599, 0.00780798847376107, 0.00780801182416844, 0.00780802049658582, 0.00780800812736704, 0.00780797721365815, 0.00780794037152855, 0.00780791642910637, 0.00780792151354793, 0.0078079586470207, 0.0078080119235694, 0.00780805092473495, 0.0078080465204048, 0.00780799172698274, 0.00780791459527307, 0.0078078694320162, 0.0078079022227154, 0.00780800556245133, 0.00780809937980994, 0.00780807794741143, 0.00780792555925608, 0.00780780767010594, 0.00780794293264359, 0.00780818759438917, 0.00780797734629991, 0.00780768022790904, 0.00780834658297624, 0.00780756850393648, 0.00780855167593688, 0.00780786261486393, 0.00780749746168725, 0.00780786261486393, 0.00780855167593688, 0.00780756850393647, 0.00780834658297624, 0.00780768022790904, 0.00780797734629991, 0.00780818759438917, 0.00780794293264359, 0.00780780767010594, 0.00780792555925608, 0.00780807794741143, 0.00780809937980994, 0.00780800556245133, 0.0078079022227154, 0.0078078694320162, 0.00780791459527307, 0.00780799172698274, 0.00780804652040479, 0.00780805092473495, 0.0078080119235694, 0.00780795864702069, 0.00780792151354794, 0.00780791642910637, 0.00780794037152856, 0.00780797721365815, 0.00780800812736705, 0.00780802049658581, 0.00780801182416843, 0.00780798847376107, 0.00780796137265599
flux1:, 0.655859810479377, 0.00811640123716219, 0.00811643505879463, 0.00811646388316324, 0.00811647410294212, 0.00811645858847372, 0.00811642137896459, 0.00811637820495453, 0.00811635105369765, 0.00811635767154561, 0.00811640030776621, 0.00811646023097673, 0.00811650356096406, 0.00811649889133779, 0.00811643943832307, 0.00811635593312256, 0.00811630640282749, 0.00811633933694378, 0.00811644681651472, 0.00811654528797381, 0.00811652515669636, 0.00811637048703508, 0.00811625189536273, 0.00811639283249406, 0.00811664153483848, 0.00811641661344432, 0.00811610738182828, 0.00811679971328235, 0.00811599262943412, 0.00811701985721455, 0.00811630722950778, 0.00811592876998558, 0.00811630722950778, 0.00811701985721455, 0.00811599262943412, 0.00811679971328235, 0.00811610738182828, 0.00811641661344432, 0.00811664153483848, 0.00811639283249406, 0.00811625189536274, 0.00811637048703508, 0.00811652515669636, 0.00811654528797381, 0.00811644681651472, 0.00811633933694378, 0.00811630640282749, 0.00811635593312256, 0.00811643943832307, 0.00811649889133779, 0.00811650356096405, 0.00811646023097673, 0.00811640030776621, 0.0081163576715456, 0.00811635105369766, 0.00811637820495453, 0.00811642137896459, 0.00811645858847373, 0.00811647410294212, 0.00811646388316324, 0.00811643505879463, 0.00811640123716219
flux1:, 0.65612225938313, 0.00842957487115719, 0.00842961567049161, 0.00842965006826184, 0.00842966173360888, 0.00842964282330109, 0.00842959904040336, 0.00842954936113943, 0.00842951900888506, 0.00842952733623246, 0.00842957572641201, 0.00842964249900868, 0.00842969022140696, 0.0084296851967525, 0.00842962090384292, 0.00842953085213145, 0.00842947686344884, 0.00842950994396791, 0.00842962161973156, 0.00842972480991565, 0.00842970605369104, 0.00842954922851101, 0.00842943011364226, 0.00842957681860421, 0.00842982934149608, 0.00842958925580923, 0.00842926778898759, 0.00842998647519191, 0.00842914999370801, 0.00843022217037544, 0.00842948574650123, 0.00842909380756179, 0.00842948574650123, 0.00843022217037543, 0.00842914999370801, 0.00842998647519192, 0.00842926778898759, 0.00842958925580922, 0.00842982934149608, 0.00842957681860421, 0.00842943011364226, 0.00842954922851101, 0.00842970605369103, 0.00842972480991565, 0.00842962161973156, 0.00842950994396792, 0.00842947686344884, 0.00842953085213145, 0.00842962090384292, 0.0084296851967525, 0.00842969022140696, 0.00842964249900868, 0.00842957572641202, 0.00842952733623246, 0.00842951900888506, 0.00842954936113942, 0.00842959904040336, 0.00842964282330109, 0.00842966173360888, 0.00842965006826184, 0.00842961567049161, 0.0084295748711572
flux1:, 0.656384708286884, 0.00874710119438565, 0.00874714910348188, 0.00874718905993459, 0.00874720202011055, 0.00874717950274466, 0.00874712897759691, 0.00874707274586222, 0.0087470392839074, 0.00874704949793654, 0.00874710381169193, 0.0087471775113124, 0.0087472295810789, 0.00874722407143704, 0.00874715480543508, 0.00874705814533548, 0.00874699972789136, 0.008747033030135, 0.00874714894848444, 0.00874725683758335, 0.00874723941555509, 0.00874708047073943, 0.00874696098196749, 0.00874711358118977, 0.00874736978972878, 0.00874711417352069, 0.00874678044395576, 0.0087475258288208, 0.00874665951833295, 0.00874777737460673, 0.00874701685691013, 0.00874661124255389, 0.00874701685691013, 0.00874777737460673, 0.00874665951833295, 0.0087475258288208, 0.00874678044395576, 0.00874711417352069, 0.00874736978972878, 0.00874711358118977, 0.0087469609819675, 0.00874708047073943, 0.00874723941555509, 0.00874725683758335, 0.00874714894848444, 0.008747033030135, 0.00874699972789136, 0.00874705814533548, 0.00874715480543508, 0.00874722407143704, 0.0087472295810789, 0.0087471775113124, 0.00874710381169194, 0.00874704949793655, 0.0087470392839074, 0.00874707274586221, 0.00874712897759691, 0.00874717950274466, 0.00874720202011055, 0.00874718905993459, 0.00874714910348188, 0.00874710119438566
flux1:, 0.656647157190637, 0.00906857283221871, 0.00906862784507332, 0.00906867323129125, 0.00906868729895196, 0.00906866102145674, 0.00906860371064384, 0.00906854101284662, 0.00906850461135245, 0.00906851687624571, 0.0090685771845724, 0.00906865775128335, 0.00906871401192076, 0.00906870785462888, 0.00906863354353039, 0.00906853033861312, 0.00906846765149533, 0.00906850132262053, 0.009068621511323, 0.00906873398241224, 0.00906871772763474, 0.00906855660330361, 0.00906843686147025, 0.0090685955223494, 0.00906885537821523, 0.00906858400142576, 0.00906823808107422, 0.00906901046907084, 0.00906811385370187, 0.00906927794312858, 0.00906849295896875, 0.00906807344804001, 0.00906849295896875, 0.00906927794312859, 0.00906811385370188, 0.00906901046907084, 0.00906823808107422, 0.00906858400142576, 0.00906885537821523, 0.0090685955223494, 0.00906843686147025, 0.00906855660330361, 0.00906871772763474, 0.00906873398241225, 0.009068621511323, 0.00906850132262053, 0.00906846765149532, 0.00906853033861313, 0.00906863354353039, 0.00906870785462888, 0.00906871401192076, 0.00906865775128335, 0.0090685771845724, 0.00906851687624571, 0.00906850461135245, 0.00906854101284662, 0.00906860371064384, 0.00906866102145675, 0.00906868729895195, 0.00906867323129125, 0.00906862784507332, 0.00906857283221871
flux1:, 0.65690960609439, 0.00939355658663403, 0.0093936185512507, 0.00939366912916757, 0.00939368409551533, 0.00939365398107575, 0.00939358997965699, 0.00939352103841703, 0.00939348193804918, 0.00939349638995209, 0.00939356265039033, 0.00939364987839093, 0.00939371006327776, 0.00939370307267403, 0.00939362371902077, 0.00939351416941059, 0.00939344750558846, 0.00939348176109631, 0.00939360622009107, 0.00939372304852825, 0.00939370766028138, 0.00939354419852312, 0.00939342429917985, 0.00939358923696104, 0.0093938528069689, 0.00939356558359218, 0.00939320764645374, 0.0093940072974812, 0.00939307985295809, 0.00939429054055734, 0.00939348063842181, 0.0093930469835619, 0.00939348063842181, 0.00939429054055734, 0.0093930798529581, 0.0093940072974812, 0.00939320764645374, 0.00939356558359218, 0.0093938528069689, 0.00939358923696105, 0.00939342429917985, 0.00939354419852313, 0.00939370766028138, 0.00939372304852825, 0.00939360622009108, 0.00939348176109632, 0.00939344750558845, 0.00939351416941059, 0.00939362371902077, 0.00939370307267403, 0.00939371006327776, 0.00939364987839093, 0.00939356265039033, 0.00939349638995209, 0.00939348193804917, 0.00939352103841703, 0.00939358997965699, 0.00939365398107575, 0.00939368409551533, 0.00939366912916757, 0.0093936185512507, 0.00939355658663404
flux1:, 0.657172054998143, 0.00972159404205489, 0.00972166265820035, 0.00972171809058199, 0.00972173374247214, 0.00972169980683608, 0.00972162935677846, 0.00972155452833171, 0.00972151302852531, 0.00972152976042335, 0.00972160180534847, 0.00972169533946188, 0.0097217590773752, 0.00972175105619094, 0.00972166674891025, 0.00972155119848011, 0.00972148098479463, 0.00972151610215983, 0.00972164479431324, 0.00972176563986275, 0.00972175068011467, 0.00972158462631945, 0.00972146464430606, 0.0097216361276272, 0.00972190358887072, 0.00972160058088964, 0.0097212309028975, 0.00972205802717951, 0.00972109917941219, 0.00972235663424998, 0.00972152128321569, 0.00972107321113587, 0.00972152128321569, 0.00972235663424998, 0.00972109917941219, 0.00972205802717951, 0.0097212309028975, 0.00972160058088964, 0.00972190358887073, 0.0097216361276272, 0.00972146464430606, 0.00972158462631945, 0.00972175068011468, 0.00972176563986275, 0.00972164479431324, 0.00972151610215982, 0.00972148098479464, 0.00972155119848012, 0.00972166674891024, 0.00972175105619094, 0.0097217590773752, 0.00972169533946187, 0.00972160180534847, 0.00972152976042335, 0.0097215130285253, 0.00972155452833172, 0.00972162935677846, 0.00972169980683607, 0.00972173374247214, 0.00972171809058199, 0.00972166265820034, 0.0097215940420549
flux1:, 0.657434503901897, 0.0100522023080278, 0.0100522771310556, 0.0100523369959603, 0.0100523531339317, 0.0100523154987915, 0.0100522389920841, 0.0100521587584593, 0.0100521152029088, 0.010052134250354, 0.0100522117792399, 0.0100523111166024, 0.0100523779412711, 0.0100523686930937, 0.0100522796170525, 0.0100521585561093, 0.0100520853486433, 0.0100521216583145, 0.0100522545006795, 0.0100523789029589, 0.010052363797379, 0.0100521948052511, 0.0100520748004503, 0.0100522531551178, 0.0100525247962532, 0.0100522062133169, 0.0100518251695063, 0.0100526799227056, 0.0100516890491517, 0.0100529932412304, 0.010052131834041, 0.0100516690472121, 0.010052131834041, 0.0100529932412304, 0.0100516890491517, 0.0100526799227056, 0.0100518251695063, 0.0100522062133169, 0.0100525247962532, 0.0100522531551178, 0.0100520748004503, 0.0100521948052511, 0.010052363797379, 0.0100523789029589, 0.0100522545006795, 0.0100521216583145, 0.0100520853486433, 0.0100521585561093, 0.0100522796170525, 0.0100523686930937, 0.0100523779412711, 0.0100523111166024, 0.0100522117792399, 0.010052134250354, 0.0100521152029088, 0.0100521587584593, 0.0100522389920841, 0.0100523154987915, 0.0100523531339317, 0.0100523369959603, 0.0100522771310556, 0.0100522023080278
flux1:, 0.65769695280565, 0.0103848748998572, 0.0103849553506586, 0.0103850191596406, 0.0103850356157153, 0.0103849945181219, 0.0103849124940785, 0.0103848274502712, 0.0103847822104286, 0.0103848035390786, 0.0103848861154506, 0.0103849906125883, 0.0103850599759104, 0.0103850493180046, 0.0103849557605497, 0.0103848298235717, 0.0103847542983973, 0.0103847921725535, 0.0103849290287017, 0.0103850564064524, 0.0103850404502202, 0.0103848680904005, 0.0103847481143613, 0.0103849337249619, 0.010385209943304, 0.0103848761379824, 0.0103844841969705, 0.0103853666757206, 0.0103843431097771, 0.0103856938115015, 0.0103848056714149, 0.0103843278512265, 0.0103848056714149, 0.0103856938115015, 0.010384343109777, 0.0103853666757206, 0.0103844841969705, 0.0103848761379824, 0.010385209943304, 0.0103849337249619, 0.0103847481143613, 0.0103848680904005, 0.0103850404502202, 0.0103850564064524, 0.0103849290287017, 0.0103847921725535, 0.0103847542983973, 0.0103848298235717, 0.0103849557605497, 0.0103850493180046, 0.0103850599759104, 0.0103849906125883, 0.0103848861154506, 0.0103848035390786, 0.0103847822104286, 0.0103848274502712, 0.0103849124940785, 0.0103849945181219, 0.0103850356157153, 0.0103850191596406, 0.0103849553506586, 0.0103848748998572
flux1:, 0.657959401709403, 0.0107190827573836, 0.0107191681381819, 0.0107192353572496, 0.0107192520112914, 0.010719207808207, 0.0107191209447393, 0.0107190317813753, 0.0107189852388889, 0.0107190087347907, 0.0107190957884022, 0.0107192046736454, 0.0107192759620125, 0.0107192637377258, 0.0107191660915695, 0.0107190360497432, 0.0107189589892384, 0.0107189988288037, 0.0107191395027933, 0.0107192691573555, 0.0107192515258383, 0.0107190752979224, 0.010718955400989, 0.01071914871, 0.0107194300042383, 0.0107190814628401, 0.010718679178749, 0.0107195894168021, 0.0107185324553686, 0.0107199292477025, 0.0107190136391373, 0.0107185204505283, 0.0107190136391373, 0.0107199292477025, 0.0107185324553686, 0.0107195894168021, 0.010718679178749, 0.0107190814628401, 0.0107194300042383, 0.01071914871, 0.010718955400989, 0.0107190752979224, 0.0107192515258383, 0.0107192691573555, 0.0107191395027933, 0.0107189988288037, 0.0107189589892384, 0.0107190360497432, 0.0107191660915695, 0.0107192637377258, 0.0107192759620125, 0.0107192046736454, 0.0107190957884022, 0.0107190087347907, 0.0107189852388889, 0.0107190317813753, 0.0107191209447393, 0.010719207808207, 0.0107192520112914, 0.0107192353572496, 0.0107191681381819, 0.0107190827573836
flux1:, 0.658221850613157, 0.0110542754011225, 0.0110543649164839, 0.0110544349886246, 0.011054451782064, 0.011054404949371, 0.0110543140483144, 0.0110542215305487, 0.0110541740596727, 0.0110541995231364, 0.0110542903576842, 0.0110544027486165, 0.0110544753016214, 0.0110544613915799, 0.0110543601535184, 0.0110542269020282, 0.0110541491771534, 0.0110541913976691, 0.0110543356301715, 0.0110544667533985, 0.0110544465175813, 0.011054265865176, 0.0110541461037228, 0.0110543476078603, 0.0110546345663586, 0.0110542718954605, 0.0110538598975102, 0.0110547978626901, 0.0110537067769396, 0.011055149060212, 0.0110542052030844, 0.0110536963005953, 0.0110542052030844, 0.011055149060212, 0.0110537067769395, 0.0110547978626901, 0.0110538598975102, 0.0110542718954605, 0.0110546345663586, 0.0110543476078603, 0.0110541461037228, 0.011054265865176, 0.0110544465175813, 0.0110544667533985, 0.0110543356301715, 0.0110541913976691, 0.0110541491771534, 0.0110542269020282, 0.0110543601535184, 0.0110544613915799, 0.0110544753016214, 0.0110544027486165, 0.0110542903576842, 0.0110541995231364, 0.0110541740596727, 0.0110542215305487, 0.0110543140483144, 0.011054404949371, 0.011054451782064, 0.0110544349886246, 0.0110543649164839, 0.0110542754011225
flux1:, 0.65848429951691, 0.0113898822239682, 0.0113899750060809, 0.0113900473740281, 0.0113900643198539, 0.0113900154454075, 0.0113899214122927, 0.0113898263559119, 0.0113897783069581, 0.0113898054507232, 0.011389899257163, 0.0113900141825581, 0.011390087313223, 0.0113900716445499, 0.0113899674096645, 0.0113898319499177, 0.0113897544990213, 0.0113897995160443, 0.0113899469830859, 0.0113900786697609, 0.011390054816124, 0.0113898691444553, 0.0113897495878078, 0.0113899598314503, 0.011390253116257, 0.011389877025254, 0.0113894560053422, 0.0113904215974704, 0.011389295646746, 0.0113907826559013, 0.0113898097434101, 0.0113892847785531, 0.0113898097434101, 0.0113907826559013, 0.011389295646746, 0.0113904215974704, 0.0113894560053422, 0.0113898770252539, 0.011390253116257, 0.0113899598314503, 0.0113897495878078, 0.0113898691444553, 0.011390054816124, 0.0113900786697609, 0.0113899469830859, 0.0113897995160443, 0.0113897544990213, 0.0113898319499177, 0.0113899674096645, 0.0113900716445499, 0.011390087313223, 0.0113900141825581, 0.011389899257163, 0.0113898054507232, 0.0113897783069581, 0.0113898263559119, 0.0113899214122927, 0.0113900154454075, 0.0113900643198539, 0.0113900473740281, 0.0113899750060809, 0.0113898822239682
flux1:, 0.658746748420663, 0.0117253139156426, 0.0117254090526395, 0.0117254831804989, 0.0117255003685885, 0.0117254501392048, 0.0117253539581788, 0.0117252572040472, 0.0117252088889309, 0.0117252373411361, 0.0117253332163872, 0.0117254496418564, 0.0117255226574267, 0.0117255052102843, 0.0117253986614712, 0.0117252620786644, 0.0117251858835572, 0.0117252340982879, 0.0117253844129641, 0.0117255156776003, 0.0117254871319493, 0.0117252958274183, 0.0117251765640467, 0.0117253961296827, 0.0117256964565523, 0.0117253077366925, 0.0117248784353567, 0.0117258714852907, 0.0117247099339266, 0.0117262407578519, 0.0117252379773297, 0.0117246966071196, 0.0117252379773297, 0.0117262407578519, 0.0117247099339266, 0.0117258714852907, 0.0117248784353567, 0.0117253077366925, 0.0117256964565523, 0.0117253961296827, 0.0117251765640467, 0.0117252958274183, 0.0117254871319493, 0.0117255156776003, 0.0117253844129641, 0.0117252340982879, 0.0117251858835572, 0.0117252620786644, 0.0117253986614712, 0.0117255052102843, 0.0117255226574267, 0.0117254496418564, 0.0117253332163872, 0.0117252373411361, 0.0117252088889309, 0.0117252572040472, 0.0117253539581788, 0.0117254501392048, 0.0117255003685885, 0.0117254831804989, 0.0117254090526395, 0.0117253139156426
flux1:, 0.659009197324416, 0.0120599640160288, 0.0120600605819131, 0.0120601359742932, 0.0120601535713911, 0.0120601027539996, 0.0120600054588779, 0.0120599078469868, 0.0120598595278324, 0.0120598888400614, 0.0120599858106162, 0.0120601026669882, 0.0120601748892884, 0.0120601557001613, 0.0120600475930511, 0.0120599110297084, 0.0120598370898783, 0.0120598888757256, 0.0120600415931189, 0.0120601713908324, 0.0120601370454101, 0.0120599394964043, 0.0120598206389968, 0.0120600501347709, 0.012060358249663, 0.0120599577501802, 0.0120595209414022, 0.0120605412112862, 0.0120593433480244, 0.012060916952427, 0.0120598835087528, 0.0120593254051962, 0.0120598835087528, 0.012060916952427, 0.0120593433480244, 0.0120605412112862, 0.0120595209414022, 0.0120599577501802, 0.012060358249663, 0.0120600501347709, 0.0120598206389968, 0.0120599394964043, 0.0120601370454101, 0.0120601713908324, 0.0120600415931189, 0.0120598888757256, 0.0120598370898783, 0.0120599110297084, 0.0120600475930511, 0.0120601557001613, 0.0120601748892884, 0.0120601026669882, 0.0120599858106161, 0.0120598888400614, 0.0120598595278324, 0.0120599078469868, 0.0120600054588779, 0.0120601027539996, 0.0120601535713911, 0.0120601359742932, 0.0120600605819131, 0.0120599640160288
flux1:, 0.65927164622817, 0.0123932105925076, 0.0123933076771068, 0.0123933838945108, 0.0123934021384582, 0.0123933515559875, 0.0123932541986613, 0.0123931565430883, 0.0123931084247144, 0.0123931380851282, 0.0123932351348105, 0.0123933513481075, 0.0123934221324642, 0.0123934012937534, 0.0123932924373098, 0.0123931570636258, 0.0123930863695671, 0.0123931420603201, 0.0123932966857089, 0.0123934239366639, 0.0123933826797174, 0.0123931782979194, 0.0123930599869917, 0.0123933000315518, 0.0123936166842365, 0.0123932052863161, 0.0123927617616782, 0.012393808946459, 0.0123925741060205, 0.0123941893591877, 0.012393124500136, 0.0123925493604274, 0.012393124500136, 0.0123941893591877, 0.0123925741060205, 0.012393808946459, 0.0123927617616782, 0.0123932052863161, 0.0123936166842365, 0.0123933000315518, 0.0123930599869917, 0.0123931782979194, 0.0123933826797174, 0.0123934239366639, 0.0123932966857089, 0.0123931420603201, 0.0123930863695671, 0.0123931570636258, 0.0123932924373098, 0.0123934012937534, 0.0123934221324642, 0.0123933513481075, 0.0123932351348105, 0.0123931380851282, 0.0123931084247144, 0.0123931565430883, 0.0123932541986613, 0.0123933515559875, 0.0123934021384582, 0.0123933838945107, 0.0123933076771068, 0.0123932105925076
flux1:, 0.659534095131923, 0.0127244180354178, 0.0127245147727478, 0.012724591442182, 0.0127246106303422, 0.0127245611332317, 0.0127244647508371, 0.0127243678168991, 0.0127243200437991, 0.0127243494950749, 0.0127244455959536, 0.0127245601177223, 0.0127246288695167, 0.0127246065252032, 0.0127244977585194, 0.0127243647405177, 0.0127242982472048, 0.0127243581274094, 0.0127245141276934, 0.0127246377444365, 0.0127245884912833, 0.0127243767326872, 0.0127242591384496, 0.0127245103434332, 0.0127248362589733, 0.0127244148483947, 0.0127239654011246, 0.0127250391313349, 0.0127237667175902, 0.0127254224182324, 0.0127243254610407, 0.0127237330181828, 0.0127243254610406, 0.0127254224182324, 0.0127237667175902, 0.0127250391313349, 0.0127239654011246, 0.0127244148483947, 0.0127248362589733, 0.0127245103434331, 0.0127242591384496, 0.0127243767326872, 0.0127245884912833, 0.0127246377444365, 0.0127245141276934, 0.0127243581274094, 0.0127242982472048, 0.0127243647405177, 0.0127244977585194, 0.0127246065252032, 0.0127246288695167, 0.0127245601177223, 0.0127244455959536, 0.0127243494950749, 0.0127243200437991, 0.0127243678168991, 0.0127244647508371, 0.0127245611332317, 0.0127246106303422, 0.012724591442182, 0.0127245147727478, 0.0127244180354178
flux1:, 0.659796544035676, 0.0130529389648041, 0.0130530345582796, 0.0130531113783061, 0.0130531318504844, 0.0130530842850098, 0.0130529898673759, 0.0130528943521607, 0.0130528470103445, 0.0130528756718619, 0.0130529698171176, 0.0130530816538242, 0.0130531478418519, 0.0130531241792009, 0.0130530163452303, 0.0130528868118812, 0.0130528254134303, 0.0130528897114654, 0.013053046529563, 0.013053165446406, 0.0130531071709495, 0.0130528875557936, 0.0130527708780807, 0.0130530338287027, 0.0130533696777077, 0.0130529391170778, 0.0130524845265287, 0.0130535843722829, 0.013052273882376, 0.0130539687886556, 0.0130528391470127, 0.0130522291805466, 0.0130528391470127, 0.0130539687886556, 0.013052273882376, 0.0130535843722829, 0.0130524845265287, 0.0130529391170778, 0.0130533696777077, 0.0130530338287027, 0.0130527708780807, 0.0130528875557936, 0.0130531071709495, 0.013053165446406, 0.013053046529563, 0.0130528897114654, 0.0130528254134303, 0.0130528868118812, 0.0130530163452303, 0.0130531241792009, 0.0130531478418519, 0.0130530816538242, 0.0130529698171176, 0.0130528756718619, 0.0130528470103445, 0.0130528943521607, 0.0130529898673759, 0.0130530842850098, 0.0130531318504844, 0.0130531113783061, 0.0130530345582795, 0.0130529389648041
flux1:, 0.660058992939429, 0.0133781162407162, 0.0133782099837952, 0.0133782867235879, 0.0133783088401097, 0.0133782640149477, 0.013378172473873, 0.0133780789911632, 0.0133780321149441, 0.0133780594083831, 0.0133781506457777, 0.0133782588859936, 0.0133783220519675, 0.0133782972894701, 0.0133781912066211, 0.0133780662171592, 0.0133780107236836, 0.0133780796078956, 0.0133782366797008, 0.0133783498831726, 0.0133782816487626, 0.0133780537796223, 0.0133779382457887, 0.0133782134801126, 0.0133785598487477, 0.0133781209502857, 0.0133776619673833, 0.0133787874434738, 0.0133774384921771, 0.0133791713509496, 0.0133780085615614, 0.0133773809080752, 0.0133780085615614, 0.0133791713509496, 0.0133774384921771, 0.0133787874434738, 0.0133776619673833, 0.0133781209502857, 0.0133785598487477, 0.0133782134801126, 0.0133779382457887, 0.0133780537796223, 0.0133782816487626, 0.0133783498831726, 0.0133782366797008, 0.0133780796078956, 0.0133780107236836, 0.0133780662171592, 0.0133781912066211, 0.0133782972894701, 0.0133783220519675, 0.0133782588859936, 0.0133781506457777, 0.0133780594083831, 0.0133780321149441, 0.0133780789911632, 0.013378172473873, 0.0133782640149477, 0.0133783088401097, 0.0133782867235879, 0.0133782099837952, 0.0133781162407161
flux1:, 0.660321441843183, 0.0136992850684841, 0.0136993763595833, 0.0136994528519198, 0.0136994769678657, 0.0136994356204924, 0.013699347762345, 0.0136992568327171, 0.013699210416224, 0.013699235793499, 0.0136993232580068, 0.013699427096193, 0.0136994868599293, 0.0136994612319056, 0.0136993576645935, 0.013699238177307, 0.0136991892948883, 0.0136992628729858, 0.0136994196463142, 0.0136995262056062, 0.0136994471941278, 0.0136992107714812, 0.0136990966322721, 0.0136993846198414, 0.0136997419806394, 0.0136992954804778, 0.013698832814633, 0.0136999833865588, 0.0136985957300835, 0.0137003653053377, 0.0136991690532017, 0.0136985236162835, 0.0136991690532017, 0.0137003653053377, 0.0136985957300835, 0.0136999833865588, 0.013698832814633, 0.0136992954804778, 0.0136997419806394, 0.0136993846198414, 0.0136990966322721, 0.0136992107714812, 0.0136994471941278, 0.0136995262056062, 0.0136994196463142, 0.0136992628729858, 0.0136991892948883, 0.013699238177307, 0.0136993576645935, 0.0136994612319056, 0.0136994868599293, 0.013699427096193, 0.0136993232580068, 0.013699235793499, 0.013699210416224, 0.0136992568327171, 0.013699347762345, 0.0136994356204924, 0.0136994769678657, 0.0136994528519198, 0.0136993763595833, 0.0136992850684841
flux1:, 0.660583890746936, 0.014015775189642, 0.0140158635404803, 0.0140159396689978, 0.0140159661058914, 0.0140159288704935, 0.0140158453734902, 0.0140157574200831, 0.0140157114329787, 0.0140157344052411, 0.0140158173493784, 0.0140159161052218, 0.0140159721652792, 0.0140159459037836, 0.0140158455331465, 0.014015732376897, 0.0140156906914654, 0.0140157690132047, 0.0140159249680144, 0.0140160240642828, 0.0140159336023933, 0.0140156884370661, 0.0140155759605839, 0.0140158770811751, 0.0140162457657121, 0.0140157923006515, 0.0140153266085808, 0.0140165016992903, 0.0140150752577497, 0.0140168803572311, 0.0140156504987642, 0.0140149872580645, 0.0140156504987642, 0.0140168803572311, 0.0140150752577497, 0.0140165016992902, 0.0140153266085808, 0.0140157923006515, 0.0140162457657121, 0.0140158770811751, 0.0140155759605839, 0.0140156884370661, 0.0140159336023933, 0.0140160240642828, 0.0140159249680144, 0.0140157690132047, 0.0140156906914654, 0.014015732376897, 0.0140158455331465, 0.0140159459037836, 0.0140159721652792, 0.0140159161052218, 0.0140158173493784, 0.0140157344052411, 0.0140157114329787, 0.0140157574200831, 0.0140158453734902, 0.0140159288704935, 0.0140159661058914, 0.0140159396689978, 0.0140158635404803, 0.014015775189642
flux1:, 0.660846339650689, 0.0143269131484865, 0.0143269981854059, 0.0143270738668324, 0.0143271028833053, 0.0143270702618783, 0.0143269916591808, 0.0143269070093084, 0.0143268614159075, 0.0143268815822092, 0.0143269594026568, 0.0143270525351108, 0.014327104664905, 0.0143270779797685, 0.014326981375818, 0.0143268752254701, 0.0143268411912196, 0.0143269242542306, 0.0143270789232909, 0.0143271698766686, 0.0143270674581804, 0.0143268134802056, 0.014326702944202, 0.0143270174675025, 0.0143273976419875, 0.0143269377295739, 0.0143264696063996, 0.0143276686034813, 0.0143262034812088, 0.0143280429802394, 0.0143267795634402, 0.014326098582532, 0.0143267795634402, 0.0143280429802394, 0.0143262034812088, 0.0143276686034813, 0.0143264696063996, 0.0143269377295739, 0.0143273976419875, 0.0143270174675025, 0.014326702944202, 0.0143268134802056, 0.0143270674581804, 0.0143271698766686, 0.0143270789232909, 0.0143269242542306, 0.0143268411912196, 0.0143268752254701, 0.014326981375818, 0.0143270779797685, 0.014327104664905, 0.0143270525351108, 0.0143269594026568, 0.0143268815822092, 0.0143268614159076, 0.0143269070093084, 0.0143269916591808, 0.0143270702618783, 0.0143271028833053, 0.0143270738668324, 0.0143269981854059, 0.0143269131484865
flux1:, 0.661108788554442, 0.0146320246236668, 0.0146321060819036, 0.014632181244338, 0.0146322130074448, 0.014632185345648, 0.0146321120151243, 0.0146320309075641, 0.0146319856882978, 0.0146320027624475, 0.0146320750216848, 0.0146321621371168, 0.0146322101767878, 0.014632183234789, 0.0146320908312722, 0.0146319921880793, 0.0146319661208432, 0.0146320538792711, 0.0146322068683697, 0.0146322891615745, 0.014632174465106, 0.0146319117286766, 0.0146318034115015, 0.0146321314785417, 0.0146325231233021, 0.0146320571459978, 0.014631587118909, 0.0146328093819333, 0.014631305884884, 0.014633178746466, 0.0146318820273679, 0.014631183460118, 0.0146318820273679, 0.014633178746466, 0.014631305884884, 0.0146328093819333, 0.014631587118909, 0.0146320571459978, 0.0146325231233021, 0.0146321314785417, 0.0146318034115015, 0.0146319117286766, 0.014632174465106, 0.0146322891615745, 0.0146322068683697, 0.0146320538792711, 0.0146319661208432, 0.0146319921880793, 0.0146320908312721, 0.014632183234789, 0.0146322101767878, 0.0146321621371168, 0.0146320750216848, 0.0146320027624475, 0.0146319856882978, 0.0146320309075641, 0.0146321120151243, 0.014632185345648, 0.0146322130074448, 0.014632181244338, 0.0146321060819036, 0.0146320246236668
flux1:, 0.661371237458196, 0.0149304368136882, 0.0149305145250091, 0.0149305890836216, 0.0149306236425338, 0.014930601111678, 0.0149305332728348, 0.0149304558702868, 0.0149304110442599, 0.0149304248784131, 0.0149304913202808, 0.014930572174412, 0.0149306160189685, 0.0149305889232355, 0.0149305009964278, 0.0149304101742398, 0.0149303922500298, 0.0149304846255036, 0.0149306356322406, 0.0149307089297524, 0.0149305818309288, 0.0149303105152849, 0.0149302046859155, 0.0149305462930655, 0.0149309491868121, 0.0149304773808967, 0.0149300059055551, 0.0149312507732421, 0.0149297094227732, 0.0149316147131676, 0.0149302851679354, 0.0149295692631436, 0.0149302851679354, 0.0149316147131676, 0.0149297094227732, 0.0149312507732421, 0.0149300059055551, 0.0149304773808967, 0.0149309491868121, 0.0149305462930655, 0.0149302046859155, 0.0149303105152849, 0.0149305818309288, 0.0149307089297525, 0.0149306356322406, 0.0149304846255036, 0.0149303922500299, 0.0149304101742398, 0.0149305009964278, 0.0149305889232355, 0.0149306160189685, 0.014930572174412, 0.0149304913202808, 0.0149304248784131, 0.0149304110442599, 0.0149304558702868, 0.0149305332728348, 0.014930601111678, 0.0149306236425338, 0.0149305890836216, 0.0149305145250091, 0.0149304368136882
flux1:, 0.661633686361949, 0.0152214808647897, 0.0152215547393321, 0.0152216285710864, 0.0152216658348435, 0.0152216484211089, 0.0152215861393188, 0.0152215125452109, 0.0152214681924696, 0.0152214787960834, 0.0152215393544479, 0.0152216138480776, 0.0152216534325664, 0.0152216262033713, 0.0152215428559033, 0.0152214599738282, 0.0152214502325071, 0.0152215471268037, 0.0152216959570225, 0.0152217601189338, 0.0152216206966188, 0.0152213411028775, 0.0152212380105179, 0.0152215929968116, 0.01522200670643, 0.0152215291561091, 0.0152210566158739, 0.0152223234127555, 0.0152207449551663, 0.0152226818542796, 0.01522132018643, 0.0152205872905401, 0.01522132018643, 0.0152226818542796, 0.0152207449551663, 0.0152223234127555, 0.0152210566158739, 0.0152215291561091, 0.01522200670643, 0.0152215929968116, 0.0152212380105179, 0.0152213411028775, 0.0152216206966188, 0.0152217601189338, 0.0152216959570225, 0.0152215471268037, 0.0152214502325071, 0.0152214599738282, 0.0152215428559033, 0.0152216262033713, 0.0152216534325664, 0.0152216138480776, 0.0152215393544479, 0.0152214787960834, 0.0152214681924696, 0.0152215125452109, 0.0152215861393188, 0.0152216484211089, 0.0152216658348435, 0.0152216285710864, 0.0152215547393321, 0.0152214808647897
flux1:, 0.661896135265702, 0.0155044943293025, 0.0155045643328402, 0.0155046372519694, 0.0155046769728178, 0.0155046644744454, 0.0155046076722033, 0.0155045379507417, 0.0155044942328109, 0.0155045017857663, 0.0155045565857684, 0.0155046247545822, 0.0155046600372149, 0.0155046325953187, 0.015504553745963, 0.015504478727859, 0.0155044770816813, 0.0155045783903424, 0.0155047249712948, 0.0155047800611135, 0.0155046285973682, 0.0155043411414756, 0.0155042410052719, 0.0155046090437355, 0.0155050329201726, 0.0155045495571906, 0.0155040762651304, 0.0155053643073784, 0.0155037497187112, 0.0155057175247879, 0.0155043246671626, 0.015503575224909, 0.0155043246671626, 0.0155057175247879, 0.0155037497187112, 0.0155053643073784, 0.0155040762651304, 0.0155045495571906, 0.0155050329201726, 0.0155046090437355, 0.0155042410052719, 0.0155043411414756, 0.0155046285973682, 0.0155047800611135, 0.0155047249712948, 0.0155045783903424, 0.0155044770816812, 0.015504478727859, 0.015504553745963, 0.0155046325953187, 0.0155046600372149, 0.0155046247545822, 0.0155045565857684, 0.0155045017857663, 0.0155044942328108, 0.0155045379507417, 0.0155046076722033, 0.0155046644744454, 0.0155046769728178, 0.0155046372519694, 0.0155045643328402, 0.0155044943293025
flux1:, 0.662158584169456, 0.0157788236423144, 0.0157788897704864, 0.0157789615064842, 0.015779003270086, 0.0157789953028865, 0.0157789437774361, 0.0157788779755872, 0.0157788351528623, 0.0157788400117946, 0.0157788893635037, 0.0157789513625643, 0.0157789823068755, 0.0157789544605152, 0.0157788798406354, 0.01577881242152, 0.0157788186680514, 0.0157789242941357, 0.0157790686835735, 0.0157791149694705, 0.0157789519431755, 0.0157786571453186, 0.0157785601447518, 0.0157789407383005, 0.0157793739189182, 0.0157788845277775, 0.0157784107313246, 0.0157797193314357, 0.0157780698171756, 0.0157800679454911, 0.0157786450567752, 0.015777879609693, 0.0157786450567752, 0.0157800679454911, 0.0157780698171756, 0.0157797193314357, 0.0157784107313246, 0.0157788845277775, 0.0157793739189182, 0.0157789407383005, 0.0157785601447518, 0.0157786571453186, 0.0157789519431755, 0.0157791149694705, 0.0157790686835735, 0.0157789242941357, 0.0157788186680514, 0.01577881242152, 0.0157788798406354, 0.0157789544605152, 0.0157789823068755, 0.0157789513625643, 0.0157788893635037, 0.0157788400117946, 0.0157788351528623, 0.0157788779755871, 0.0157789437774361, 0.0157789953028865, 0.015779003270086, 0.0157789615064842, 0.0157788897704864, 0.0157788236423144
flux1:, 0.662421033073209, 0.0160438266042631, 0.0160438888555241, 0.0160439590353304, 0.01604400225879, 0.0160439982698765, 0.0160439517161992, 0.0160438898861403, 0.0160438483308333, 0.0160438510280121, 0.0160438954126671, 0.0160439514964546, 0.0160439780536425, 0.0160439494901279, 0.0160438786472204, 0.0160438183863912, 0.0160438322251214, 0.0160439420922404, 0.0160440844827603, 0.0160441224319937, 0.0160439485063113, 0.0160436469772768, 0.016043553243796, 0.0160439457261101, 0.0160443871436574, 0.0160438913723427, 0.0160434172603446, 0.016044745730412, 0.0160430627198844, 0.0160450906953364, 0.0160436391510911, 0.0160428583338851, 0.0160436391510911, 0.0160450906953364, 0.0160430627198844, 0.016044745730412, 0.0160434172603446, 0.0160438913723427, 0.0160443871436574, 0.0160439457261101, 0.016043553243796, 0.0160436469772768, 0.0160439485063113, 0.0160441224319937, 0.0160440844827603, 0.0160439420922404, 0.0160438322251214, 0.0160438183863912, 0.0160438786472204, 0.0160439494901279, 0.0160439780536425, 0.0160439514964546, 0.0160438954126671, 0.0160438510280121, 0.0160438483308333, 0.0160438898861403, 0.0160439517161992, 0.0160439982698765, 0.01604400225879, 0.0160439590353304, 0.0160438888555241, 0.0160438266042631
flux1:, 0.662683481976962, 0.0162988748569156, 0.0162989332060857, 0.0162990013419521, 0.016299045280209, 0.0162990445694232, 0.0162990026072742, 0.016298944827798, 0.0162989050313217, 0.0162989062657708, 0.0162989463151431, 0.0162989968142402, 0.0162990189068588, 0.0162989891895615, 0.0162989214980245, 0.0162988677983987, 0.0162988888501885, 0.0162990029139875, 0.0162991436321329, 0.0162991738986442, 0.0162989899027363, 0.0162986823278228, 0.0162985919382448, 0.0162989954798728, 0.0162994438779899, 0.0162989412538947, 0.016298466965729, 0.0162998146190752, 0.0162980997545098, 0.0163001571982274, 0.0162986785765885, 0.0162978831114267, 0.0162986785765885, 0.0163001571982274, 0.0162980997545098, 0.0162998146190752, 0.016298466965729, 0.0162989412538947, 0.0162994438779899, 0.0162989954798728, 0.0162985919382448, 0.0162986823278228, 0.0162989899027363, 0.0162991738986442, 0.0162991436321329, 0.0162990029139875, 0.0162988888501885, 0.0162988677983987, 0.0162989214980245, 0.0162989891895615, 0.0162990189068588, 0.0162989968142402, 0.0162989463151431, 0.0162989062657708, 0.0162989050313217, 0.016298944827798, 0.0162990026072742, 0.0162990445694232, 0.016299045280209, 0.0162990013419521, 0.0162989332060857, 0.0162988748569156
flux1:, 0.662945930880715, 0.0165433563400974, 0.0165434107143865, 0.0165434761986178, 0.0165435199593031, 0.0165435217073846, 0.0165434839108316, 0.0165434303062176, 0.0165433928801609, 0.0165433935010808, 0.016543429970833, 0.0165434752665156, 0.0165434927746395, 0.0165434613459215, 0.016543396024869, 0.0165433481577758, 0.0165433759861611, 0.0165434942434664, 0.0165436337432973, 0.0165436571487391, 0.0165434640543798, 0.0165431511755695, 0.0165430641477079, 0.0165434777674514, 0.0165439317223869, 0.0165434216729484, 0.0165429473092844, 0.0165443134602982, 0.0165425685807085, 0.0165446551910151, 0.0165431512533865, 0.0165423419422534, 0.0165431512533865, 0.0165446551910151, 0.0165425685807085, 0.0165443134602982, 0.0165429473092844, 0.0165434216729484, 0.0165439317223869, 0.0165434777674514, 0.0165430641477079, 0.0165431511755695, 0.0165434640543798, 0.0165436571487392, 0.0165436337432973, 0.0165434942434664, 0.0165433759861611, 0.0165433481577758, 0.016543396024869, 0.0165434613459215, 0.0165434927746395, 0.0165434752665156, 0.016543429970833, 0.0165433935010808, 0.0165433928801609, 0.0165434303062176, 0.0165434839108316, 0.0165435217073846, 0.0165435199593031, 0.0165434761986178, 0.0165434107143865, 0.0165433563400975
flux1:, 0.663208379784469, 0.016776677716475, 0.0167767279757347, 0.0167767900831249, 0.016776832649513, 0.0167768359516862, 0.0167768018794614, 0.0167767526344513, 0.016776718304617, 0.016776719287561, 0.016776753025768, 0.0167767935238687, 0.0167768062747343, 0.0167767724650946, 0.0167767086027166, 0.0167766657371409, 0.0167766998704341, 0.0167768223653868, 0.0167769612164607, 0.0167769787251852, 0.016776777619106, 0.0167764602162618, 0.0167763765071629, 0.0167767990885983, 0.0167772570365869, 0.0167767389139588, 0.016776264548694, 0.0167776485107842, 0.0167758756309909, 0.0167779911592698, 0.0167764638265137, 0.0167756415418211, 0.0167764638265137, 0.0167779911592698, 0.0167758756309909, 0.0167776485107842, 0.016776264548694, 0.0167767389139589, 0.0167772570365869, 0.0167767990885983, 0.0167763765071629, 0.0167764602162618, 0.016776777619106, 0.0167769787251852, 0.0167769612164607, 0.0167768223653868, 0.0167766998704341, 0.0167766657371409, 0.0167767086027167, 0.0167767724650946, 0.0167768062747343, 0.0167767935238687, 0.016776753025768, 0.016776719287561, 0.016776718304617, 0.0167767526344513, 0.0167768018794614, 0.0167768359516862, 0.016776832649513, 0.0167767900831249, 0.0167767279757347, 0.016776677716475
flux1:, 0.663470828688222, 0.0169982667516913, 0.0169983126744122, 0.016998370572753, 0.0169984108339776, 0.0169984147373248, 0.0169983839622536, 0.0169983393319743, 0.0169983089253175, 0.0169983113419408, 0.0169983432541838, 0.0169983793596223, 0.0169983871215753, 0.0169983501649904, 0.016998286748661, 0.0169982479837396, 0.0169982879368511, 0.016998414763493, 0.0169985536334421, 0.0169985663222264, 0.0169983583751973, 0.0169980372470808, 0.0169979567541286, 0.0169983870669211, 0.016998847336454, 0.0169983204453943, 0.016997846138256, 0.0169992472199186, 0.0169974485052155, 0.0169995927274241, 0.0169980440522055, 0.0169972097259203, 0.0169980440522055, 0.0169995927274241, 0.0169974485052155, 0.0169992472199186, 0.016997846138256, 0.0169983204453943, 0.016998847336454, 0.0169983870669211, 0.0169979567541286, 0.0169980372470808, 0.0169983583751973, 0.0169985663222264, 0.0169985536334421, 0.016998414763493, 0.0169982879368511, 0.0169982479837396, 0.016998286748661, 0.0169983501649904, 0.0169983871215753, 0.0169983793596223, 0.0169983432541838, 0.0169983113419408, 0.0169983089253175, 0.0169983393319743, 0.0169983839622536, 0.0169984147373248, 0.0169984108339776, 0.016998370572753, 0.0169983126744122, 0.0169982667516913
flux1:, 0.663733277591975, 0.017207574637184, 0.0172076159134156, 0.0172076686819757, 0.0172077054692541, 0.0172077090120258, 0.0172076811478462, 0.0172076414618081, 0.0172076158864992, 0.0172076208690437, 0.0172076518816554, 0.0172076839749868, 0.01720768645634, 0.0172076455114658, 0.0172075814625243, 0.0172075458619603, 0.0172075911568861, 0.0172077224578389, 0.0172078620899772, 0.0172078711134877, 0.017207657547263, 0.0172073334931576, 0.017207256058183, 0.0172076927836488, 0.0172081536316783, 0.0172076172597076, 0.0172071430689884, 0.0172085605680691, 0.0172067383051959, 0.017208910989946, 0.0172073431260235, 0.0172064977376218, 0.0172073431260235, 0.017208910989946, 0.0172067383051959, 0.0172085605680691, 0.0172071430689884, 0.0172076172597076, 0.0172081536316783, 0.0172076927836488, 0.017207256058183, 0.0172073334931576, 0.017207657547263, 0.0172078711134877, 0.0172078620899772, 0.0172077224578389, 0.0172075911568861, 0.0172075458619603, 0.0172075814625243, 0.0172076455114658, 0.01720768645634, 0.0172076839749868, 0.0172076518816554, 0.0172076208690437, 0.0172076158864992, 0.0172076414618081, 0.0172076811478462, 0.0172077090120258, 0.0172077054692541, 0.0172076686819757, 0.0172076159134156, 0.017207574637184
flux1:, 0.663995726495728, 0.0174040782431014, 0.0174041144750488, 0.0174041611304395, 0.017404193257682, 0.0174041955085767, 0.0174041702326179, 0.0174041358922558, 0.0174041161114807, 0.0174041248134458, 0.0174041558365803, 0.0174041842537901, 0.0174041811069244, 0.0174041352835239, 0.0174040694954275, 0.0174040361224037, 0.0174040863064174, 0.0174042222674958, 0.0174043634541248, 0.0174043700073079, 0.0174041520606428, 0.017403825863322, 0.0174037512797073, 0.0174041930398999, 0.017404652690859, 0.01740410613966, 0.0174036321345637, 0.0174050653308848, 0.0174032218961062, 0.0174054227703747, 0.0174038379397398, 0.017402982503335, 0.0174038379397398, 0.0174054227703747, 0.0174032218961062, 0.0174050653308848, 0.0174036321345637, 0.01740410613966, 0.017404652690859, 0.0174041930398999, 0.0174037512797073, 0.017403825863322, 0.0174041520606428, 0.0174043700073079, 0.0174043634541248, 0.0174042222674958, 0.0174040863064174, 0.0174040361224037, 0.0174040694954275, 0.0174041352835239, 0.0174041811069244, 0.0174041842537901, 0.0174041558365803, 0.0174041248134457, 0.0174041161114807, 0.0174041358922558, 0.0174041702326179, 0.0174041955085767, 0.017404193257682, 0.0174041611304395, 0.0174041144750488, 0.0174040782431014
flux1:, 0.664258175399482, 0.0175872822888588, 0.017587312999432, 0.017587352527804, 0.0175873788347092, 0.0175873789301482, 0.0175873560005793, 0.0175873274701851, 0.0175873144706636, 0.0175873280253309, 0.0175873599175367, 0.0175873849341259, 0.0175873757648774, 0.0175873241545514, 0.0175872555329237, 0.0175872234840861, 0.0175872781447993, 0.0175874189856176, 0.0175875625379152, 0.0175875678166431, 0.0175873467116157, 0.0175870191223158, 0.0175869471449397, 0.0175873925343746, 0.0175878492207749, 0.017587291837751, 0.0175868181098547, 0.0175882662564607, 0.0175864040816675, 0.017588632795306, 0.0175870332541518, 0.0175861688051763, 0.0175870332541518, 0.017588632795306, 0.0175864040816675, 0.0175882662564607, 0.0175868181098547, 0.017587291837751, 0.0175878492207749, 0.0175873925343746, 0.0175869471449397, 0.0175870191223158, 0.0175873467116157, 0.0175875678166431, 0.0175875625379152, 0.0175874189856176, 0.0175872781447993, 0.0175872234840861, 0.0175872555329237, 0.0175873241545514, 0.0175873757648774, 0.0175873849341259, 0.0175873599175367, 0.0175873280253309, 0.0175873144706636, 0.0175873274701851, 0.0175873560005793, 0.0175873789301482, 0.0175873788347092, 0.017587352527804, 0.017587312999432, 0.0175872822888588
flux1:, 0.664520624303235, 0.0177567214190745, 0.0177567460681577, 0.0177567774622629, 0.0177567968578189, 0.017756794035345, 0.0177567733020258, 0.0177567510933231, 0.0177567458498485, 0.0177567653284687, 0.0177567988643645, 0.0177568206845227, 0.0177568050665921, 0.0177567467766445, 0.0177566742796352, 0.0177566427167672, 0.0177567014934014, 0.0177568474542508, 0.0177569941698117, 0.0177569993312008, 0.017756776241052, 0.0177564479669995, 0.0177563783247188, 0.0177568259437229, 0.0177572779470174, 0.0177567091559263, 0.0177562358293054, 0.0177576981426575, 0.017755819680493, 0.0177580757707744, 0.0177564637753169, 0.0177555913571483, 0.0177564637753169, 0.0177580757707744, 0.017755819680493, 0.0177576981426575, 0.0177562358293053, 0.0177567091559263, 0.0177572779470174, 0.0177568259437229, 0.0177563783247188, 0.0177564479669995, 0.017756776241052, 0.0177569993312008, 0.0177569941698117, 0.0177568474542508, 0.0177567014934014, 0.0177566427167672, 0.0177566742796352, 0.0177567467766445, 0.0177568050665921, 0.0177568206845227, 0.0177567988643645, 0.0177567653284687, 0.0177567458498485, 0.0177567510933231, 0.0177567733020258, 0.017756794035345, 0.0177567968578189, 0.0177567774622629, 0.0177567460681577, 0.0177567214190745
flux1:, 0.664783073206988, 0.0179119621728762, 0.0179119801805802, 0.0179120024798939, 0.0179120139841456, 0.0179120076102877, 0.0179119890186334, 0.017911973669636, 0.0179119771072019, 0.0179120034786986, 0.0179120393211899, 0.0179120580725651, 0.0179120355663884, 0.0179119697554608, 0.017911892432794, 0.0179118606109196, 0.0179119232013387, 0.017912074526828, 0.0179122251560652, 0.0179122312799146, 0.0179120072995437, 0.017911678994453, 0.0179116114046811, 0.0179120598932586, 0.0179125055836299, 0.0179119249132367, 0.0179114521528742, 0.0179129278023915, 0.0179110354914512, 0.0179133183489136, 0.017911696122099, 0.0179108167730268, 0.017911696122099, 0.0179133183489136, 0.0179110354914512, 0.0179129278023915, 0.0179114521528742, 0.0179119249132367, 0.01791250558363, 0.0179120598932586, 0.0179116114046811, 0.017911678994453, 0.0179120072995437, 0.0179122312799146, 0.0179122251560652, 0.0179120745268281, 0.0179119232013387, 0.0179118606109196, 0.017911892432794, 0.0179119697554608, 0.0179120355663884, 0.0179120580725651, 0.0179120393211899, 0.0179120034786986, 0.0179119771072019, 0.017911973669636, 0.0179119890186334, 0.0179120076102877, 0.0179120139841456, 0.0179120024798939, 0.0179119801805803, 0.0179119621728762
flux1:, 0.665045522110741, 0.0180526048349043, 0.0180526156106011, 0.0180526279424618, 0.0180526307244642, 0.0180526203157134, 0.0180526039034036, 0.0180525959525665, 0.0180526089078292, 0.0180526430018268, 0.0180526816800647, 0.0180526974143196, 0.0180526675895656, 0.0180525935035395, 0.0180525105326665, 0.0180524778234947, 0.0180525439867776, 0.0180527009069229, 0.0180528561196299, 0.0180528641723997, 0.0180526402925346, 0.0180523125503391, 0.0180522467351607, 0.0180526948062152, 0.018053132679974, 0.0180525397897448, 0.0180520678079187, 0.0180535559053165, 0.018051652136486, 0.0180539609733118, 0.0180523306734158, 0.0180514454143296, 0.0180523306734158, 0.0180539609733118, 0.018051652136486, 0.0180535559053165, 0.0180520678079186, 0.0180525397897448, 0.018053132679974, 0.0180526948062152, 0.0180522467351607, 0.0180523125503391, 0.0180526402925346, 0.0180528641723997, 0.01805285611963, 0.0180527009069229, 0.0180525439867776, 0.0180524778234947, 0.0180525105326664, 0.0180525935035395, 0.0180526675895656, 0.0180526974143196, 0.0180526816800647, 0.0180526430018268, 0.0180526089078292, 0.0180525959525665, 0.0180526039034036, 0.0180526203157134, 0.0180526307244642, 0.0180526279424618, 0.0180526156106011, 0.0180526048349043
flux1:, 0.665307971014495, 0.0181782851567577, 0.0181782881322944, 0.0181782897519018, 0.0181782831619539, 0.0181782683978813, 0.0181782542846735, 0.0181782542416555, 0.018178277425574, 0.018178319900418, 0.0181783617944045, 0.0181783744934212, 0.0181783369540441, 0.0181782539606452, 0.0181781646785254, 0.0181781305883717, 0.018178200142946, 0.0181783628525584, 0.0181785232059745, 0.0181785340086345, 0.0181783110945323, 0.018177984446451, 0.0181779201496089, 0.0181783666203556, 0.0181787953337064, 0.0181781900356725, 0.0181777190961127, 0.0181792186850233, 0.0181773057699928, 0.018179639592093, 0.018178003284153, 0.0181771131073087, 0.018178003284153, 0.018179639592093, 0.0181773057699928, 0.0181792186850233, 0.0181777190961127, 0.0181781900356725, 0.0181787953337064, 0.0181783666203556, 0.0181779201496089, 0.018177984446451, 0.0181783110945323, 0.0181785340086345, 0.0181785232059745, 0.0181783628525584, 0.018178200142946, 0.0181781305883717, 0.0181781646785254, 0.0181782539606452, 0.0181783369540441, 0.0181783744934212, 0.0181783617944045, 0.018178319900418, 0.018178277425574, 0.0181782542416555, 0.0181782542846735, 0.0181782683978813, 0.0181782831619539, 0.0181782897519018, 0.0181782881322944, 0.0181782851567577
flux1:, 0.665570419918248, 0.0182886759381485, 0.0182886706033334, 0.0182886609304437, 0.0182886445249891, 0.0182886252529774, 0.0182886136242976, 0.0182886219388993, 0.0182886559023891, 0.0182887072195979, 0.0182887525519989, 0.0182887621392722, 0.0182887165498678, 0.0182886241704162, 0.0182885280996325, 0.0182884922812141, 0.0182885650988079, 0.0182887337361581, 0.0182888996458487, 0.0182889138467861, 0.0182886926221268, 0.0182883675370032, 0.0182883045410253, 0.0182887483614638, 0.0182891667595159, 0.0182885490355797, 0.018288079455284, 0.0182895895016612, 0.0182876696445915, 0.0182900272284566, 0.0182883868593809, 0.0182874927185625, 0.0182883868593809, 0.0182900272284566, 0.0182876696445915, 0.0182895895016612, 0.018288079455284, 0.0182885490355798, 0.0182891667595159, 0.0182887483614638, 0.0182883045410253, 0.0182883675370032, 0.0182886926221268, 0.0182889138467861, 0.0182888996458487, 0.0182887337361581, 0.0182885650988079, 0.0182884922812141, 0.0182885280996325, 0.0182886241704162, 0.0182887165498678, 0.0182887621392722, 0.0182887525519989, 0.0182887072195979, 0.0182886559023891, 0.0182886219388993, 0.0182886136242976, 0.0182886252529774, 0.0182886445249891, 0.0182886609304437, 0.0182886706033334, 0.0182886759381485
flux1:, 0.665832868822001, 0.0183834884576485, 0.0183834743959102, 0.0183834530462071, 0.0183834266041648, 0.0183834028356884, 0.0183833939210553, 0.0183834109520504, 0.018383456056383, 0.0183835164626721, 0.0183835652980288, 0.0183835716544914, 0.0183835177665847, 0.0183834157034214, 0.0183833125715706, 0.0183832748293643, 0.0183833508252574, 0.0183835254510716, 0.018383697165865, 0.0183837152198455, 0.0183834962562584, 0.0183831731439484, 0.01838311128664, 0.0183835515640446, 0.0183839587041104, 0.018383328718234, 0.0183828608669308, 0.0183843802507382, 0.0183824555239531, 0.0183848353991817, 0.0183831927772538, 0.0183822955795993, 0.0183831927772538, 0.0183848353991817, 0.0183824555239531, 0.0183843802507382, 0.0183828608669308, 0.018383328718234, 0.0183839587041104, 0.0183835515640446, 0.01838311128664, 0.0183831731439484, 0.0183834962562584, 0.0183837152198455, 0.018383697165865, 0.0183835254510715, 0.0183833508252574, 0.0183832748293643, 0.0183833125715706, 0.0183834157034214, 0.0183835177665847, 0.0183835716544914, 0.0183835652980288, 0.0183835164626721, 0.018383456056383, 0.0183834109520504, 0.0183833939210553, 0.0183834028356884, 0.0183834266041648, 0.0183834530462071, 0.0183834743959102, 0.0183834884576485
flux1:, 0.666095317725754, 0.0184624737436492, 0.0184624506657042, 0.0184624174750722, 0.0184623810048144, 0.0184623529036808, 0.0184623469513295, 0.018462372936967, 0.0184624293304506, 0.0184624988481064, 0.0184625510992571, 0.0184625540825295, 0.0184624917593755, 0.0184623799176556, 0.018462269669247, 0.018462229958392, 0.0184623090786431, 0.0184624896565152, 0.0184626672385957, 0.0184626893925384, 0.0184624731049675, 0.0184621523224103, 0.0184620915119332, 0.0184625275304431, 0.0184629226988649, 0.018462280803769, 0.0184618151011189, 0.0184633426097737, 0.0184614149342223, 0.0184638153724546, 0.018462172151797, 0.018461272751497, 0.018462172151797, 0.0184638153724546, 0.0184614149342223, 0.0184633426097737, 0.0184618151011189, 0.0184622808037691, 0.0184629226988649, 0.0184625275304431, 0.0184620915119332, 0.0184621523224103, 0.0184624731049675, 0.0184626893925384, 0.0184626672385957, 0.0184624896565152, 0.0184623090786431, 0.018462229958392, 0.018462269669247, 0.0184623799176556, 0.0184624917593755, 0.0184625540825295, 0.0184625510992571, 0.0184624988481063, 0.0184624293304506, 0.018462372936967, 0.0184623469513295, 0.0184623529036808, 0.0184623810048144, 0.0184624174750722, 0.0184624506657042, 0.0184624737436492
flux1:, 0.666357766629508, 0.018525423677004, 0.0185253914504394, 0.0185253464907275, 0.0185253002274201, 0.0185252680908222, 0.0185252653401338, 0.018525300372044, 0.0185253679742374, 0.0185254464002187, 0.0185255018413829, 0.0185255013072417, 0.0185254305457493, 0.018525309048516, 0.0185251918489333, 0.0185251502679588, 0.018525232474446, 0.018525418853726, 0.0185256021647973, 0.0185256284508568, 0.0185254150987303, 0.0185250969582105, 0.0185250371860014, 0.018525468420559, 0.0185258511425335, 0.0185251978807366, 0.0185247347914551, 0.0185262691154538, 0.0185243402465259, 0.0185267592572986, 0.0185251169276894, 0.0185242161217022, 0.0185251169276894, 0.0185267592572986, 0.0185243402465259, 0.0185262691154538, 0.0185247347914551, 0.0185251978807366, 0.0185258511425335, 0.018525468420559, 0.0185250371860014, 0.0185250969582105, 0.0185254150987303, 0.0185256284508568, 0.0185256021647974, 0.018525418853726, 0.018525232474446, 0.0185251502679588, 0.0185251918489333, 0.018525309048516, 0.0185254305457493, 0.0185255013072417, 0.0185255018413829, 0.0185254464002187, 0.0185253679742374, 0.018525300372044, 0.0185252653401338, 0.0185252680908222, 0.0185253002274201, 0.0185253464907275, 0.0185253914504394, 0.018525423677004
flux1:, 0.666620215533261, 0.0185721719177827, 0.0185721305906581, 0.0185720741759662, 0.0185720185694973, 0.0185719828031271, 0.0185719834566048, 0.0185720274587022, 0.0185721059530611, 0.0185721928667866, 0.0185722511524303, 0.0185722469771591, 0.0185721679256553, 0.0185720371213913, 0.0185719133528147, 0.0185718701307485, 0.0185719553849711, 0.0185721472871098, 0.0185723359813156, 0.0185723662174801, 0.0185721559114157, 0.0185718406904259, 0.0185717820412733, 0.0185722081653572, 0.0185725782074775, 0.0185719143067043, 0.0185714543338714, 0.0185729940649589, 0.0185710655840532, 0.0185735009178629, 0.0185718608001136, 0.0185709593259695, 0.0185718608001136, 0.0185735009178629, 0.0185710655840532, 0.0185729940649589, 0.0185714543338714, 0.0185719143067043, 0.0185725782074775, 0.0185722081653571, 0.0185717820412733, 0.0185718406904259, 0.0185721559114157, 0.0185723662174801, 0.0185723359813156, 0.0185721472871098, 0.0185719553849711, 0.0185718701307485, 0.0185719133528147, 0.0185720371213913, 0.0185721679256553, 0.0185722469771591, 0.0185722511524303, 0.0185721928667866, 0.0185721059530611, 0.0185720274587022, 0.0185719834566048, 0.0185719828031271, 0.0185720185694973, 0.0185720741759662, 0.0185721305906581, 0.0185721719177827
flux1:, 0.666882664437014, 0.0186025946496425, 0.0186025444665336, 0.0186024771495596, 0.0186024128437837, 0.0186023739325636, 0.0186023781291382, 0.0186024308428765, 0.0186025196783269, 0.0186026144576934, 0.0186026751460175, 0.0186026672482556, 0.0186025802189742, 0.0186024406811492, 0.0186023109306841, 0.0186022664093416, 0.0186023546559959, 0.0186025516651956, 0.018602745189218, 0.0186027789873378, 0.0186025717009, 0.0186022596529496, 0.0186022023116472, 0.0186026231984669, 0.0186029805639599, 0.018602306927152, 0.0186018506040419, 0.0186033942362029, 0.0186014675482494, 0.0186039167068692, 0.018602279953779, 0.0186013784894742, 0.018602279953779, 0.0186039167068692, 0.0186014675482494, 0.0186033942362029, 0.0186018506040419, 0.018602306927152, 0.0186029805639599, 0.0186026231984669, 0.0186022023116472, 0.0186022596529496, 0.0186025717009, 0.0186027789873378, 0.018602745189218, 0.0186025516651956, 0.0186023546559959, 0.0186022664093416, 0.0186023109306841, 0.0186024406811492, 0.0186025802189742, 0.0186026672482556, 0.0186026751460175, 0.0186026144576934, 0.0186025196783269, 0.0186024308428765, 0.0186023781291382, 0.0186023739325636, 0.0186024128437837, 0.0186024771495596, 0.0186025444665336, 0.0186025946496425
flux1:, 0.667145113340768, 0.0186166111364916, 0.018616552545814, 0.0186164751043319, 0.0186164029088084, 0.0186163613850277, 0.0186163691763997, 0.0186164301534183, 0.0186165285549242, 0.0186166303997076, 0.0186166929793892, 0.0186166813401134, 0.0186165868155346, 0.0186164393340177, 0.0186163043746047, 0.0186162589870583, 0.018616350138407, 0.0186165516972545, 0.0186167492977297, 0.0186167860786017, 0.0186165816644358, 0.0186162730301178, 0.0186162172842427, 0.0186166330013032, 0.0186169779181949, 0.0186162956085405, 0.0186158434893573, 0.0186173894228121, 0.0186154657597422, 0.0186179260135947, 0.018616293616308, 0.0186153927822165, 0.018616293616308, 0.0186179260135947, 0.0186154657597422, 0.0186173894228122, 0.0186158434893573, 0.0186162956085405, 0.0186169779181949, 0.0186166330013032, 0.0186162172842427, 0.0186162730301178, 0.0186165816644358, 0.0186167860786017, 0.0186167492977297, 0.0186165516972545, 0.018616350138407, 0.0186162589870583, 0.0186163043746047, 0.0186164393340177, 0.0186165868155346, 0.0186166813401134, 0.0186166929793892, 0.0186166303997076, 0.0186165285549242, 0.0186164301534183, 0.0186163691763997, 0.0186163613850277, 0.0186164029088084, 0.0186164751043319, 0.018616552545814, 0.0186166111364916
flux1:, 0.667407562244521, 0.0186141840873815, 0.0186141177393243, 0.0186140311533954, 0.0186139520091863, 0.0186139084199411, 0.0186139197514963, 0.0186139883543203, 0.0186140953420685, 0.018614203303524, 0.0186142672222034, 0.0186142519015826, 0.0186141505340343, 0.0186139960985965, 0.018613856863583, 0.0186138111099598, 0.0186139050319666, 0.0186141104425118, 0.0186143111806051, 0.0186143501954723, 0.018614148404983, 0.0186138434226135, 0.0186137896611317, 0.0186142004583155, 0.0186145333610111, 0.0186138435825785, 0.0186133962325177, 0.0186149427807947, 0.0186130232107483, 0.0186154916228978, 0.0186138644223087, 0.018612964784972, 0.0186138644223087, 0.0186154916228978, 0.0186130232107483, 0.0186149427807947, 0.0186133962325177, 0.0186138435825785, 0.0186145333610111, 0.0186142004583155, 0.0186137896611317, 0.0186138434226135, 0.018614148404983, 0.0186143501954723, 0.0186143111806051, 0.0186141104425118, 0.0186139050319667, 0.0186138111099598, 0.018613856863583, 0.0186139960985965, 0.0186141505340343, 0.0186142519015826, 0.0186142672222034, 0.018614203303524, 0.0186140953420685, 0.0186139883543203, 0.0186139197514963, 0.0186139084199411, 0.0186139520091863, 0.0186140311533954, 0.0186141177393243, 0.0186141840873815
flux1:, 0.667670011148274, 0.0185953198268955, 0.0185952465618292, 0.0185951519828434, 0.0185950669242244, 0.018595021800062, 0.018595036497635, 0.0185951119086701, 0.0185952263250814, 0.0185953393402778, 0.0185954040332347, 0.0185953851832692, 0.0185952777875199, 0.0185951175640034, 0.0185949751165139, 0.018594929538356, 0.0185950260394591, 0.0185952344699624, 0.0185954372426602, 0.0185954776002399, 0.0185952781058681, 0.0185949770210538, 0.0185949257286245, 0.0185953320201821, 0.0185956535251702, 0.018594957599873, 0.0185945155849379, 0.0185960609849853, 0.0185941464268405, 0.0185966198829522, 0.0185949985856299, 0.0185941006632223, 0.0185949985856299, 0.0185966198829522, 0.0185941464268405, 0.0185960609849853, 0.0185945155849379, 0.018594957599873, 0.0185956535251702, 0.0185953320201821, 0.0185949257286245, 0.0185949770210538, 0.0185952781058681, 0.0185954776002399, 0.0185954372426602, 0.0185952344699624, 0.0185950260394591, 0.018594929538356, 0.0185949751165139, 0.0185951175640034, 0.0185952777875199, 0.0185953851832692, 0.0185954040332347, 0.0185953393402778, 0.0185952263250814, 0.0185951119086701, 0.018595036497635, 0.018595021800062, 0.0185950669242244, 0.0185951519828434, 0.0185952465618292, 0.0185953198268955
flux1:, 0.667932460052027, 0.0185600682696849, 0.0185599890974502, 0.018559887810527, 0.0185597979246495, 0.0185597517512084, 0.0185597695146249, 0.0185598507532551, 0.0185599712966502, 0.0185600882258782, 0.0185601531433719, 0.0185601310154651, 0.0185600185543806, 0.0185598538544347, 0.0185597093528779, 0.0185596645073251, 0.018559763330575, 0.0185599738278954, 0.018560177395294, 0.0185602180932519, 0.0185600205123306, 0.0185597235858891, 0.0185596753329208, 0.0185600776739877, 0.0185603885505781, 0.018559687892309, 0.0185592517693109, 0.0185607941944889, 0.0185588854371177, 0.0185613606805294, 0.0185597458784928, 0.0185588501477059, 0.0185597458784928, 0.0185613606805294, 0.0185588854371177, 0.0185607941944889, 0.0185592517693109, 0.018559687892309, 0.0185603885505781, 0.0185600776739877, 0.0185596753329208, 0.0185597235858891, 0.0185600205123306, 0.0185602180932519, 0.018560177395294, 0.0185599738278954, 0.018559763330575, 0.018559664507325, 0.0185597093528779, 0.0185598538544347, 0.0185600185543806, 0.0185601310154651, 0.0185601531433719, 0.0185600882258782, 0.0185599712966502, 0.0185598507532551, 0.0185597695146249, 0.0185597517512084, 0.0185597979246495, 0.018559887810527, 0.0185599890974502, 0.0185600682696849
flux1:, 0.668194908955781, 0.0185085226992102, 0.018508438770219, 0.0185083321518397, 0.0185082385384415, 0.0185081917326664, 0.0185082121366036, 0.0185082980837666, 0.0185084233472008, 0.0185085430126869, 0.0185086076445554, 0.0185085825914445, 0.0185084661551182, 0.0185082984006811, 0.0185081530618714, 0.0185081094968876, 0.0185082103159938, 0.0185084218233264, 0.018508624840959, 0.0185086648005903, 0.0185084687197367, 0.0185081762334948, 0.0185081316621903, 0.0185085307206479, 0.0185088318578175, 0.0185081279446657, 0.0185076982518032, 0.0185092358274925, 0.0185073335529813, 0.0185098072238709, 0.0185081994174192, 0.0185073063214631, 0.0185081994174192, 0.0185098072238709, 0.0185073335529813, 0.0185092358274925, 0.0185076982518032, 0.0185081279446657, 0.0185088318578175, 0.0185085307206479, 0.0185081316621903, 0.0185081762334948, 0.0185084687197367, 0.0185086648005903, 0.018508624840959, 0.0185084218233264, 0.0185082103159938, 0.0185081094968876, 0.0185081530618714, 0.0185082984006811, 0.0185084661551182, 0.0185085825914445, 0.0185086076445554, 0.0185085430126869, 0.0185084233472008, 0.0185082980837666, 0.0185082121366036, 0.0185081917326664, 0.0185082385384415, 0.0185083321518397, 0.018508438770219, 0.0185085226992102
flux1:, 0.668457357859534, 0.018440819352166, 0.0184407319217078, 0.0184406213946839, 0.01844052512789, 0.0184404780200935, 0.0184405005223673, 0.0184405899515917, 0.0184407184651341, 0.018440839689275, 0.0184409035855751, 0.0184408760573643, 0.0184407568364579, 0.0184405875203926, 0.0184404425818267, 0.0184404008135924, 0.0184405032332047, 0.018440714612633, 0.0184409156676714, 0.0184409537704525, 0.0184407587694753, 0.0184404710295927, 0.0184404308363939, 0.0184408273610696, 0.0184411197316078, 0.0184404140771151, 0.0184399913254915, 0.0184415221469423, 0.0184396269568818, 0.0184420956343814, 0.0184404952570943, 0.0184396052144825, 0.0184404952570943, 0.0184420956343814, 0.0184396269568818, 0.0184415221469423, 0.0184399913254915, 0.0184404140771151, 0.0184411197316078, 0.0184408273610696, 0.0184404308363939, 0.0184404710295927, 0.0184407587694753, 0.0184409537704525, 0.0184409156676714, 0.018440714612633, 0.0184405032332047, 0.0184404008135924, 0.0184404425818267, 0.0184405875203926, 0.0184407568364579, 0.0184408760573643, 0.0184409035855751, 0.018440839689275, 0.0184407184651341, 0.0184405899515917, 0.0184405005223673, 0.0184404780200935, 0.01844052512789, 0.0184406213946839, 0.0184407319217078, 0.018440819352166
flux1:, 0.668719806763287, 0.0183571368114575, 0.0183570471989904, 0.0183569341869808, 0.0183568362810603, 0.0183567891037306, 0.0183568130606906, 0.018356904674232, 0.0183570349488193, 0.0183571565902321, 0.0183572193769584, 0.0183571899113276, 0.0183570691656398, 0.0183568998100889, 0.0183567564929143, 0.018356716986357, 0.018356820546684, 0.0183570306057793, 0.0183572282557939, 0.0183572633804239, 0.0183570690547925, 0.0183567863924008, 0.0183567513074061, 0.0183571460937377, 0.0183574307169586, 0.0183567248413695, 0.0183563095077466, 0.0183578316597038, 0.0183559441035503, 0.0183584043495735, 0.0183568117945384, 0.0183559252083018, 0.0183568117945384, 0.0183584043495735, 0.0183559441035503, 0.0183578316597038, 0.0183563095077466, 0.0183567248413695, 0.0183574307169586, 0.0183571460937377, 0.0183567513074061, 0.0183567863924008, 0.0183570690547925, 0.0183572633804239, 0.0183572282557939, 0.0183570306057793, 0.018356820546684, 0.018356716986357, 0.0183567564929143, 0.0183568998100889, 0.0183570691656398, 0.0183571899113276, 0.0183572193769584, 0.0183571565902321, 0.0183570349488193, 0.018356904674232, 0.0183568130606906, 0.0183567891037306, 0.0183568362810603, 0.0183569341869808, 0.0183570471989904, 0.0183571368114575
flux1:, 0.66898225566704, 0.0182576952119533, 0.0182576047574325, 0.0182574906412081, 0.0182573920218774, 0.0182573449057072, 0.0182573695940019, 0.0182574620624514, 0.0182575926333968, 0.0182577136192427, 0.0182577750084634, 0.0182577442154449, 0.0182576232389757, 0.0182574553530865, 0.0182573148272179, 0.0182572779804571, 0.0182573821660805, 0.0182575896875938, 0.0182577825004567, 0.0182578135590259, 0.0182576195400515, 0.0182573423091431, 0.0182573130732134, 0.0182577069275951, 0.0182579848319085, 0.0182572802343399, 0.0182568727553571, 0.0182583843329192, 0.0182565049373647, 0.0182589533408669, 0.0182573689871639, 0.0182564862541318, 0.0182573689871639, 0.0182589533408669, 0.0182565049373647, 0.0182583843329192, 0.0182568727553571, 0.0182572802343399, 0.0182579848319085, 0.0182577069275951, 0.0182573130732134, 0.0182573423091431, 0.0182576195400515, 0.0182578135590259, 0.0182577825004567, 0.0182575896875938, 0.0182573821660805, 0.0182572779804572, 0.0182573148272179, 0.0182574553530865, 0.0182576232389758, 0.0182577442154449, 0.0182577750084634, 0.0182577136192427, 0.0182575926333968, 0.0182574620624514, 0.0182573695940019, 0.0182573449057072, 0.0182573920218774, 0.0182574906412081, 0.0182576047574325, 0.0182576952119533
flux1:, 0.669244704570794, 0.0181427552645264, 0.0181426652839767, 0.0181425513614877, 0.0181424528439828, 0.0181424058211537, 0.0181424304647635, 0.0181425224683201, 0.0181426519366098, 0.0181427712898888, 0.0181428310839689, 0.0181427996259939, 0.0181426797099359, 0.0181425147486165, 0.0181423781013159, 0.0181423442345701, 0.0181424484870942, 0.0181426522606245, 0.0181428388541051, 0.0181428648260965, 0.0181426707981187, 0.0181423993707758, 0.0181423767111483, 0.0181427704152201, 0.0181430426018288, 0.018142340734214, 0.0181419415022259, 0.0181434406323393, 0.0181415699306025, 0.0181440031509946, 0.0181424273894854, 0.0181415489092785, 0.0181424273894854, 0.0181440031509946, 0.0181415699306025, 0.0181434406323393, 0.0181419415022259, 0.018142340734214, 0.0181430426018288, 0.0181427704152201, 0.0181423767111483, 0.0181423993707758, 0.0181426707981187, 0.0181428648260965, 0.0181428388541051, 0.0181426522606245, 0.0181424484870942, 0.0181423442345701, 0.0181423781013159, 0.0181425147486165, 0.0181426797099359, 0.0181427996259939, 0.0181428310839688, 0.0181427712898889, 0.0181426519366098, 0.0181425224683201, 0.0181424304647635, 0.0181424058211537, 0.0181424528439828, 0.0181425513614877, 0.0181426652839767, 0.0181427552645264
flux1:, 0.669507153474547, 0.0180126171050981, 0.0180125288476599, 0.0180124162997058, 0.0180123185744277, 0.0180122715887434, 0.0180122953898749, 0.0180123856593923, 0.0180125127290461, 0.0180126295898646, 0.0180126876797854, 0.0180126562479571, 0.0180125386431645, 0.0180123779684598, 0.0180122461774948, 0.0180122155267494, 0.0180123192607118, 0.0180125181151402, 0.0180126971947634, 0.0180127171577189, 0.0180125228717531, 0.0180122576309471, 0.0180122422362617, 0.0180126365123957, 0.018012903921318, 0.0180122061648845, 0.0180118155254874, 0.0180133003884421, 0.0180114389484041, 0.0180138537568901, 0.018012287014397, 0.018011413197795, 0.018012287014397, 0.0180138537568901, 0.0180114389484041, 0.0180133003884421, 0.0180118155254874, 0.0180122061648845, 0.018012903921318, 0.0180126365123957, 0.0180122422362617, 0.0180122576309471, 0.0180125228717531, 0.0180127171577189, 0.0180126971947634, 0.0180125181151402, 0.0180123192607118, 0.0180122155267494, 0.0180122461774948, 0.0180123779684599, 0.0180125386431645, 0.0180126562479571, 0.0180126876797854, 0.0180126295898646, 0.0180125127290461, 0.0180123856593923, 0.018012295389875, 0.0180122715887434, 0.0180123185744277, 0.0180124162997058, 0.0180125288476599, 0.0180126171050981
flux1:, 0.6697696023783, 0.0178676189765074, 0.0178675335850777, 0.017867423448026, 0.017867327074098, 0.0178672799971608, 0.0178673021693736, 0.0178673895253133, 0.0178675130353169, 0.0178676266754717, 0.0178676830335904, 0.0178676523213593, 0.0178675382018657, 0.0178673830484045, 0.0178672569606533, 0.0178672296761334, 0.0178673322974264, 0.0178675251328539, 0.0178676955266736, 0.0178677086825223, 0.0178675139660091, 0.0178672552963365, 0.0178672477920129, 0.0178676432711984, 0.0178679067506982, 0.0178672143956163, 0.017866832646853, 0.0178683014971363, 0.0178664499473, 0.0178688432649919, 0.0178672860260343, 0.0178664173024114, 0.0178672860260343, 0.0178688432649919, 0.0178664499473, 0.0178683014971362, 0.017866832646853, 0.0178672143956163, 0.0178679067506982, 0.0178676432711984, 0.0178672477920129, 0.0178672552963365, 0.0178675139660091, 0.0178677086825223, 0.0178676955266736, 0.0178675251328539, 0.0178673322974264, 0.0178672296761334, 0.0178672569606533, 0.0178673830484045, 0.0178675382018656, 0.0178676523213593, 0.0178676830335904, 0.0178676266754717, 0.0178675130353169, 0.0178673895253133, 0.0178673021693736, 0.0178672799971608, 0.017867327074098, 0.017867423448026, 0.0178675335850777, 0.0178676189765074
flux1:, 0.670032051282053, 0.017708135752022, 0.0177080542293832, 0.0177079473759578, 0.0177078527825714, 0.0177078054348416, 0.0177078252366558, 0.0177079086241959, 0.0177080275738173, 0.0177081374044092, 0.017708192072306, 0.0177081627478605, 0.0177080531769748, 0.0177079046227338, 0.0177077849388275, 0.0177077610880694, 0.0177078620139859, 0.0177080478319211, 0.0177082085210022, 0.0177082142172523, 0.017708018979742, 0.0177077672565693, 0.0177077681814766, 0.0177081653747059, 0.0177084256550641, 0.0177077398837604, 0.0177073672769166, 0.0177088184627915, 0.0177069775151328, 0.0177093464469252, 0.0177077992722835, 0.0177069360958457, 0.0177077992722835, 0.0177093464469252, 0.0177069775151328, 0.0177088184627915, 0.0177073672769166, 0.0177077398837604, 0.0177084256550641, 0.0177081653747059, 0.0177077681814766, 0.0177077672565693, 0.017708018979742, 0.0177082142172523, 0.0177082085210022, 0.0177080478319211, 0.0177078620139859, 0.0177077610880694, 0.0177077849388275, 0.0177079046227338, 0.0177080531769748, 0.0177081627478605, 0.017708192072306, 0.0177081374044092, 0.0177080275738173, 0.0177079086241959, 0.0177078252366558, 0.0177078054348416, 0.0177078527825714, 0.0177079473759578, 0.0177080542293832, 0.017708135752022
flux1:, 0.670294500185807, 0.0175345773101849, 0.0175345004921781, 0.0175343976208632, 0.0175343051158413, 0.0175342572911522, 0.0175342740583601, 0.0175343525771198, 0.017534466143775, 0.0175345717159359, 0.0175346247882575, 0.0175345974670232, 0.0175344933674096, 0.0175343523107791, 0.0175342395760777, 0.0175342191511639, 0.0175343178310874, 0.0175344957616995, 0.0175346459052835, 0.0175346436505122, 0.017534447885303, 0.017534203462885, 0.0175342132482035, 0.0175346125223198, 0.0175348701946965, 0.0175341920691721, 0.0175338288110054, 0.0175352607922227, 0.0175334312611223, 0.0175357731244685, 0.0175342366659747, 0.0175333795205818, 0.0175342366659747, 0.0175357731244685, 0.0175334312611223, 0.0175352607922227, 0.0175338288110054, 0.0175341920691721, 0.0175348701946965, 0.0175346125223198, 0.0175342132482035, 0.017534203462885, 0.017534447885303, 0.0175346436505122, 0.0175346459052835, 0.0175344957616995, 0.0175343178310874, 0.0175342191511639, 0.0175342395760777, 0.0175343523107791, 0.0175344933674096, 0.0175345974670232, 0.0175346247882575, 0.0175345717159359, 0.017534466143775, 0.0175343525771198, 0.0175342740583601, 0.0175342572911522, 0.0175343051158413, 0.0175343976208633, 0.0175345004921781, 0.0175345773101849
flux1:, 0.67055694908956, 0.017347386771446, 0.0173473153083274, 0.0173472169414433, 0.0173471267260555, 0.017347078217972, 0.0173470913929522, 0.0173471643200839, 0.0173472718693071, 0.0173473728684768, 0.0173474244738866, 0.0173473996925235, 0.0173473018214843, 0.0173471689653279, 0.0173470635672251, 0.0173470464955491, 0.0173471424312695, 0.0173473117566372, 0.0173474507111942, 0.0173474401845129, 0.0173472439664479, 0.017347007165636, 0.0173470261167341, 0.0173474276755279, 0.01734768317646, 0.0173470136297937, 0.0173466598859773, 0.0173480712490867, 0.0173462540656841, 0.017348566413599, 0.0173470414246999, 0.0173461908271117, 0.0173470414246999, 0.017348566413599, 0.0173462540656841, 0.0173480712490867, 0.0173466598859773, 0.0173470136297937, 0.01734768317646, 0.0173474276755279, 0.0173470261167341, 0.017347007165636, 0.0173472439664479, 0.0173474401845129, 0.0173474507111942, 0.0173473117566372, 0.0173471424312695, 0.0173470464955491, 0.0173470635672251, 0.0173471689653279, 0.0173473018214843, 0.0173473996925235, 0.0173474244738866, 0.0173473728684768, 0.0173472718693071, 0.0173471643200839, 0.0173470913929522, 0.017347078217972, 0.0173471267260555, 0.0173472169414433, 0.0173473153083274, 0.017347386771446
flux1:, 0.670819397993313, 0.0171470386076657, 0.017146972954309, 0.0171468794443369, 0.017146791633071, 0.0171467422614018, 0.0171467514179101, 0.0171468182236559, 0.01714691931113, 0.0171470155456334, 0.0171470658261181, 0.0171470440193295, 0.0171469529502637, 0.0171468287933385, 0.0171467309646093, 0.0171467171223765, 0.0171468098870229, 0.0171469700594782, 0.017147097391101, 0.0171470784455249, 0.0171468819253113, 0.0171466530214952, 0.0171466813035345, 0.0171470851746697, 0.0171473387765289, 0.017146678608585, 0.0171463345081012, 0.0171477239789077, 0.0171459202003895, 0.0171482008382114, 0.0171466881800108, 0.0171458446814551, 0.0171466881800108, 0.0171482008382114, 0.0171459202003895, 0.0171477239789077, 0.0171463345081012, 0.017146678608585, 0.0171473387765289, 0.0171470851746697, 0.0171466813035345, 0.0171466530214952, 0.0171468819253113, 0.0171470784455249, 0.017147097391101, 0.0171469700594782, 0.0171468098870229, 0.0171467171223765, 0.0171467309646093, 0.0171468287933385, 0.0171469529502637, 0.0171470440193295, 0.0171470658261181, 0.0171470155456334, 0.01714691931113, 0.0171468182236559, 0.0171467514179101, 0.0171467422614018, 0.017146791633071, 0.0171468794443369, 0.017146972954309, 0.0171470386076657
flux1:, 0.671081846897066, 0.0169340366360989, 0.0169339770512047, 0.0169338885945002, 0.0169338032382602, 0.016933752874054, 0.0169337577362169, 0.0169338180914206, 0.0169339124574102, 0.0169340038423511, 0.0169340529321898, 0.0169340344135135, 0.0169339505242376, 0.0169338353600155, 0.016933745187656, 0.0169337344152187, 0.0169338236698646, 0.0169339743247337, 0.0169340898146013, 0.0169340624744949, 0.0169338658700463, 0.0169336450819667, 0.0169336827098014, 0.0169340887379342, 0.0169343405454462, 0.0169336904226517, 0.0169333560628391, 0.0169347225156501, 0.0169329333291718, 0.0169351803248293, 0.016933680967479, 0.0169328451535048, 0.016933680967479, 0.0169351803248293, 0.0169329333291718, 0.0169347225156501, 0.0169333560628391, 0.0169336904226517, 0.0169343405454462, 0.0169340887379342, 0.0169336827098014, 0.0169336450819667, 0.0169338658700463, 0.0169340624744948, 0.0169340898146013, 0.0169339743247337, 0.0169338236698646, 0.0169337344152187, 0.016933745187656, 0.0169338353600155, 0.0169339505242376, 0.0169340344135135, 0.0169340529321898, 0.0169340038423511, 0.0169339124574102, 0.0169338180914206, 0.0169337577362169, 0.016933752874054, 0.0169338032382602, 0.0169338885945002, 0.0169339770512047, 0.0169340366360989
flux1:, 0.67134429580082, 0.0167089119098771, 0.0167088584638553, 0.0167087751205186, 0.0167086922315764, 0.0167086408190542, 0.0167086412736172, 0.016708695049087, 0.0167087826059757, 0.0167088691436571, 0.0167089171493491, 0.0167089020968973, 0.0167088255651948, 0.0167087194878055, 0.016708636926596, 0.0167086290446571, 0.0167087145517654, 0.0167088555140456, 0.0167089591569545, 0.0167089236099512, 0.0167087271953635, 0.0167085146753892, 0.0167085615081668, 0.0167089693543853, 0.0167092193070896, 0.0167085797660083, 0.0167082552179473, 0.0167095976813648, 0.0167078244025008, 0.0167100360902504, 0.0167085511097281, 0.0167077235983633, 0.0167085511097281, 0.0167100360902504, 0.0167078244025008, 0.0167095976813648, 0.0167082552179473, 0.0167085797660083, 0.0167092193070896, 0.0167089693543853, 0.0167085615081667, 0.0167085146753892, 0.0167087271953635, 0.0167089236099512, 0.0167089591569545, 0.0167088555140455, 0.0167087145517654, 0.0167086290446571, 0.016708636926596, 0.0167087194878055, 0.0167088255651948, 0.0167089020968973, 0.0167089171493491, 0.0167088691436571, 0.0167087826059757, 0.016708695049087, 0.0167086412736172, 0.0167086408190542, 0.0167086922315764, 0.0167087751205186, 0.0167088584638553, 0.0167089119098771
flux1:, 0.671606744704573, 0.0164722205173264, 0.0164721731080528, 0.0164720948264366, 0.0164720144034363, 0.0164719619775221, 0.016471958078774, 0.0164720053367965, 0.0164720861507336, 0.0164721679089377, 0.0164722148912974, 0.0164722033391569, 0.0164721341455989, 0.0164720370623169, 0.0164719619521657, 0.0164719567778829, 0.0164720384109064, 0.0164721696956668, 0.0164722616919028, 0.0164722182758941, 0.0164720223687337, 0.016471818195134, 0.0164718739358175, 0.0164722830833006, 0.0164725309636216, 0.0164719024179281, 0.0164715877318541, 0.0164729053909853, 0.0164711494567952, 0.0164733244346082, 0.016471855005078, 0.0164710364433761, 0.016471855005078, 0.0164733244346082, 0.0164711494567952, 0.0164729053909853, 0.0164715877318541, 0.0164719024179281, 0.0164725309636216, 0.0164722830833006, 0.0164718739358175, 0.016471818195134, 0.0164720223687337, 0.0164722182758941, 0.0164722616919028, 0.0164721696956668, 0.0164720384109064, 0.0164719567778829, 0.0164719619521657, 0.0164720370623169, 0.0164721341455989, 0.0164722033391569, 0.0164722148912974, 0.0164721679089377, 0.0164720861507336, 0.0164720053367965, 0.016471958078774, 0.0164719619775221, 0.0164720144034363, 0.0164720948264366, 0.0164721731080528, 0.0164722205173264
flux1:, 0.671869193608326, 0.0162245413026799, 0.0162244996779272, 0.0162244263220814, 0.0162243483734602, 0.0162242950718589, 0.016224287039049, 0.0162243280177283, 0.0162244022856344, 0.0162244793751401, 0.016224525334614, 0.0162245171703336, 0.0162244551080866, 0.0162243667575296, 0.0162242988435318, 0.016224296205598, 0.016224373954239, 0.0162244957607945, 0.0162245765018598, 0.0162245256878149, 0.0162243306354397, 0.0162241348070815, 0.0162241990069293, 0.0162246087724987, 0.0162248542189124, 0.0162242369692702, 0.0162239321797122, 0.016225224374796, 0.016223487331786, 0.0162256244527634, 0.0162241718348614, 0.0162233628939722, 0.0162241718348614, 0.0162256244527634, 0.016223487331786, 0.016225224374796, 0.0162239321797122, 0.0162242369692702, 0.0162248542189124, 0.0162246087724987, 0.0162241990069293, 0.0162241348070815, 0.0162243306354397, 0.0162245256878149, 0.0162245765018598, 0.0162244957607945, 0.016224373954239, 0.016224296205598, 0.0162242988435318, 0.0162243667575296, 0.0162244551080866, 0.0162245171703336, 0.016224525334614, 0.0162244793751401, 0.0162244022856344, 0.0162243280177283, 0.016224287039049, 0.0162242950718589, 0.0162243483734602, 0.0162244263220814, 0.0162244996779272, 0.0162245413026799
flux1:, 0.67213164251208, 0.0159664735208958, 0.0159664373059273, 0.0159663686841954, 0.0159662932485573, 0.0159662393176688, 0.0159662275251309, 0.0159662626165553, 0.0159663306398994, 0.0159664031925786, 0.0159664480586333, 0.0159664430269204, 0.0159663877179571, 0.015966307692951, 0.0159662466470403, 0.0159662463989079, 0.0159663203697474, 0.0159664330699031, 0.0159665031188369, 0.0159664454903391, 0.0159662516559673, 0.0159660640897584, 0.0159661361576023, 0.0159665457086397, 0.0159667882332563, 0.0159661824795279, 0.0159658876099064, 0.015967153831476, 0.0159654373189026, 0.0159675356772784, 0.0159661012028001, 0.015965302571746, 0.0159661012028001, 0.0159675356772784, 0.0159654373189026, 0.0159671538314761, 0.0159658876099064, 0.0159661824795279, 0.0159667882332563, 0.0159665457086397, 0.0159661361576023, 0.0159660640897584, 0.0159662516559673, 0.0159664454903391, 0.0159665031188369, 0.0159664330699031, 0.0159663203697474, 0.0159662463989078, 0.0159662466470403, 0.015966307692951, 0.0159663877179571, 0.0159664430269204, 0.0159664480586333, 0.0159664031925786, 0.0159663306398994, 0.0159662626165553, 0.0159662275251309, 0.0159662393176688, 0.0159662932485573, 0.0159663686841954, 0.0159664373059273, 0.0159664735208958
flux1:, 0.672394091415833, 0.0156986344393713, 0.0156986031679608, 0.015698539060983, 0.0156984662232073, 0.0156984120175396, 0.0156983969781143, 0.0156984267016188, 0.0156984888584635, 0.0156985570071914, 0.0156986006323694, 0.0156985983448106, 0.0156985492616724, 0.0156984770355892, 0.0156984224786542, 0.0156984245092073, 0.0156984949216317, 0.0156985990425348, 0.0156986591097439, 0.015698595340208, 0.0156984030894213, 0.0156982236206849, 0.0156983028366713, 0.0156987112126903, 0.0156989502224461, 0.0156983560776171, 0.0156980711440713, 0.0156993110248874, 0.0156976167540104, 0.0156996756664558, 0.015698260720026, 0.0156974730984108, 0.015698260720026, 0.0156996756664558, 0.0156976167540104, 0.0156993110248874, 0.0156980711440713, 0.0156983560776171, 0.0156989502224461, 0.0156987112126903, 0.0156983028366713, 0.0156982236206849, 0.0156984030894213, 0.015698595340208, 0.0156986591097439, 0.0156985990425348, 0.0156984949216317, 0.0156984245092073, 0.0156984224786542, 0.0156984770355892, 0.0156985492616724, 0.0156985983448106, 0.0156986006323694, 0.0156985570071914, 0.0156984888584635, 0.0156984267016188, 0.0156983969781143, 0.0156984120175395, 0.0156984662232073, 0.015698539060983, 0.0156986031679608, 0.0156986344393713
flux1:, 0.672656540319586, 0.0154216568993691, 0.0154216300464096, 0.0154215702329134, 0.0154215001350968, 0.0154214461102275, 0.0154214284529062, 0.0154214534248868, 0.0154215101416978, 0.015421574003138, 0.0154216161621045, 0.0154216161124355, 0.0154215726044781, 0.0154215075597612, 0.0154214590831526, 0.0154214633242958, 0.0154215305018741, 0.0154216267042126, 0.0154216776198667, 0.0154216084484402, 0.0154214181367375, 0.0154212465225694, 0.015421332055858, 0.0154217381938755, 0.0154219730144335, 0.0154213905196085, 0.0154211155338771, 0.0154223288379746, 0.0154206585679903, 0.0154226775510594, 0.0154212835494538, 0.0154205076393541, 0.0154212835494538, 0.0154226775510594, 0.0154206585679903, 0.0154223288379746, 0.0154211155338771, 0.0154213905196085, 0.0154219730144335, 0.0154217381938755, 0.015421332055858, 0.0154212465225694, 0.0154214181367375, 0.0154216084484402, 0.0154216776198667, 0.0154216267042126, 0.0154215305018741, 0.0154214633242958, 0.0154214590831526, 0.0154215075597612, 0.0154215726044781, 0.0154216161124355, 0.0154216161621045, 0.015421574003138, 0.0154215101416978, 0.0154214534248868, 0.0154214284529062, 0.0154214461102275, 0.0154215001350968, 0.0154215702329134, 0.0154216300464096, 0.0154216568993691
flux1:, 0.672918989223339, 0.0151361868499447, 0.0151361638638108, 0.0151361081427991, 0.0151360409894855, 0.0151359876889936, 0.0151359681319848, 0.015135989033825, 0.0151360407584611, 0.015136100419567, 0.0151361408131767, 0.0151361423973657, 0.0151361037202569, 0.0151360451778259, 0.0151360023632845, 0.0151360087941069, 0.0151360731517775, 0.0151361622042396, 0.0151362048883731, 0.0151361310955104, 0.0151359430574396, 0.0151357789829595, 0.0151358699127344, 0.0151362726754728, 0.0151365025768764, 0.0151359317167138, 0.0151356666879512, 0.0151368532972337, 0.0151352088087182, 0.0151371875533612, 0.0151358159232073, 0.0151350524205201, 0.0151358159232073, 0.0151371875533612, 0.0151352088087182, 0.0151368532972337, 0.0151356666879512, 0.0151359317167138, 0.0151365025768764, 0.0151362726754728, 0.0151358699127344, 0.0151357789829595, 0.0151359430574396, 0.0151361310955104, 0.0151362048883731, 0.0151361622042396, 0.0151360731517775, 0.0151360087941068, 0.0151360023632845, 0.0151360451778259, 0.0151361037202569, 0.0151361423973657, 0.0151361408131767, 0.015136100419567, 0.0151360407584611, 0.015135989033825, 0.0151359681319848, 0.0151359876889936, 0.0151360409894855, 0.0151361081427991, 0.0151361638638108, 0.0151361868499447
flux1:, 0.673181438127093, 0.0148428808670873, 0.0148428612000287, 0.0148428094082702, 0.0148427454658016, 0.0148426935029255, 0.0148426728235456, 0.0148426903692354, 0.0148427375463831, 0.0148427930551907, 0.0148428313193303, 0.0148428338595197, 0.014842799206662, 0.0148427464549248, 0.0148427088921087, 0.0148427175394808, 0.0148427795671014, 0.0148428623181332, 0.0148428977496317, 0.0148428201332831, 0.0148426346735645, 0.0148424777608374, 0.0148425730998672, 0.0148429713057517, 0.0148431955288591, 0.014842636246839, 0.0148423811823106, 0.0148435410812013, 0.014841924147962, 0.0148438624920888, 0.0148425146467013, 0.0148417642322333, 0.0148425146467013, 0.0148438624920888, 0.014841924147962, 0.0148435410812013, 0.0148423811823106, 0.014842636246839, 0.0148431955288591, 0.0148429713057517, 0.0148425730998672, 0.0148424777608374, 0.0148426346735645, 0.0148428201332831, 0.0148428977496317, 0.0148428623181332, 0.0148427795671014, 0.0148427175394808, 0.0148427088921087, 0.0148427464549248, 0.014842799206662, 0.0148428338595197, 0.0148428313193303, 0.0148427930551907, 0.0148427375463831, 0.0148426903692354, 0.0148426728235456, 0.0148426935029255, 0.0148427454658016, 0.0148428094082702, 0.0148428612000287, 0.0148428808670873
flux1:, 0.673443887030846, 0.0145424036706727, 0.0145423868057244, 0.0145423388298012, 0.0145422784199937, 0.0145422284550604, 0.0145422074579678, 0.0145422223629309, 0.014542265413036, 0.0145423167740467, 0.0145423524927402, 0.0145423552639283, 0.014542323798446, 0.0145422761207441, 0.01454224342171, 0.0145422543573757, 0.0145423146003476, 0.0145423919483285, 0.0145424211339644, 0.01454234048723, 0.0145421578741589, 0.0145420076934451, 0.0145421064133457, 0.0145424988672287, 0.0145427166499774, 0.0145421688629529, 0.0145419237676159, 0.0145430570263279, 0.0145414693865904, 0.0145433672866842, 0.0145420446027955, 0.0145413079333743, 0.0145420446027955, 0.0145433672866842, 0.0145414693865904, 0.0145430570263279, 0.0145419237676159, 0.0145421688629529, 0.0145427166499774, 0.0145424988672287, 0.0145421064133457, 0.0145420076934451, 0.0145421578741589, 0.01454234048723, 0.0145424211339644, 0.0145423919483285, 0.0145423146003476, 0.0145422543573757, 0.01454224342171, 0.0145422761207441, 0.014542323798446, 0.0145423552639283, 0.0145423524927402, 0.0145423167740467, 0.014542265413036, 0.0145422223629309, 0.0145422074579678, 0.0145422284550604, 0.0145422784199937, 0.0145423388298012, 0.0145423868057244, 0.0145424036706727
flux1:, 0.673706335934599, 0.0142354256516601, 0.0142354111248424, 0.0142353669073847, 0.0142353103960814, 0.0142352631109636, 0.014235242596292, 0.0142352555487925, 0.014235294851284, 0.0142353420254481, 0.014235374747494, 0.0142353770057313, 0.0142353478916971, 0.0142353045911539, 0.0142352764013533, 0.0142352897357656, 0.0142353487735691, 0.0142354216365526, 0.0142354455811739, 0.0142353626721545, 0.0142351831334369, 0.0142350392163199, 0.0142351402736285, 0.014235525797188, 0.0142357363997937, 0.0142352000113436, 0.0142349648863799, 0.0142360716434016, 0.0142345149712612, 0.0142363724740215, 0.0142350762691408, 0.014234353969022, 0.0142350762691408, 0.0142363724740215, 0.0142345149712612, 0.0142360716434016, 0.0142349648863799, 0.0142352000113436, 0.0142357363997937, 0.014235525797188, 0.0142351402736285, 0.0142350392163199, 0.0142351831334369, 0.0142353626721545, 0.0142354455811739, 0.0142354216365526, 0.0142353487735691, 0.0142352897357656, 0.0142352764013533, 0.0142353045911539, 0.0142353478916971, 0.0142353770057313, 0.014235374747494, 0.0142353420254481, 0.014235294851284, 0.0142352555487925, 0.014235242596292, 0.0142352631109635, 0.0142353103960814, 0.0142353669073847, 0.0142354111248424, 0.0142354256516601
flux1:, 0.673968784838352, 0.0139226204217611, 0.0139226078386873, 0.0139225673788064, 0.0139225151601573, 0.013922471231154, 0.0139224519640459, 0.0139224636003418, 0.013922499481657, 0.0139225423906978, 0.0139225716489228, 0.0139225726597595, 0.0139225450914284, 0.0139225055123582, 0.0139224815179189, 0.0139224973912414, 0.0139225558148026, 0.0139226251009499, 0.0139226447798216, 0.0139225603342525, 0.0139223840552944, 0.0139222459091599, 0.0139223482713134, 0.0139227257321223, 0.0139229284604027, 0.0139224033725921, 0.0139221782130152, 0.0139232586574153, 0.0139217345354438, 0.013923551750387, 0.0139222832614762, 0.0139215759142977, 0.0139222832614762, 0.013923551750387, 0.0139217345354438, 0.0139232586574153, 0.0139221782130152, 0.0139224033725921, 0.0139229284604027, 0.0139227257321222, 0.0139223482713134, 0.0139222459091599, 0.0139223840552944, 0.0139225603342525, 0.0139226447798216, 0.0139226251009499, 0.0139225558148026, 0.0139224973912414, 0.0139224815179189, 0.0139225055123582, 0.0139225450914284, 0.0139225726597595, 0.0139225716489228, 0.0139225423906978, 0.013922499481657, 0.0139224636003418, 0.013922451964046, 0.013922471231154, 0.0139225151601573, 0.0139225673788064, 0.0139226078386873, 0.0139226204217611
flux1:, 0.674231233742106, 0.0136046623975405, 0.0136046514439296, 0.0136046147922212, 0.0136045672697767, 0.0136045273403637, 0.0136045100232761, 0.0136045209074279, 0.0136045536340494, 0.0136045921686238, 0.0136046175007192, 0.0136046165666609, 0.0136045897946279, 0.0136045533398781, 0.0136045332711532, 0.0136045518419925, 0.0136046102308356, 0.0136046768106017, 0.0136046931447599, 0.013604607831856, 0.0136044349564015, 0.0136043020796782, 0.0136044047500176, 0.0136047730883675, 0.0136049673144962, 0.0136044534377444, 0.0136042382292482, 0.013605292583393, 0.0136038024772286, 0.0136055795510915, 0.013604339915171, 0.0136036480566814, 0.013604339915171, 0.0136055795510915, 0.0136038024772286, 0.013605292583393, 0.0136042382292482, 0.0136044534377444, 0.0136049673144962, 0.0136047730883675, 0.0136044047500176, 0.0136043020796782, 0.0136044349564015, 0.013604607831856, 0.0136046931447599, 0.0136046768106017, 0.0136046102308356, 0.0136045518419925, 0.0136045332711532, 0.0136045533398781, 0.0136045897946279, 0.0136046165666609, 0.0136046175007192, 0.0136045921686238, 0.0136045536340494, 0.0136045209074279, 0.0136045100232761, 0.0136045273403637, 0.0136045672697767, 0.0136046147922212, 0.0136046514439296, 0.0136046623975405
flux1:, 0.674493682645859, 0.0132822244305989, 0.0132822148765812, 0.0132821821253877, 0.013282139691252, 0.0132821043461188, 0.013282089595075, 0.0132821002040239, 0.0132821299804508, 0.013282164011437, 0.0132821849812778, 0.0132821814670914, 0.0132821548204807, 0.0132821209643143, 0.0132821045958792, 0.0132821260284178, 0.0132821849285537, 0.0132822496095751, 0.0132822634448844, 0.0132821778666562, 0.0132820084995527, 0.0132818803971038, 0.0132819824380807, 0.0132823406907649, 0.0132825258708887, 0.0132820231317458, 0.0132818178470022, 0.0132828463502416, 0.0132813915858968, 0.0132831286795786, 0.0132819189167903, 0.0132812430285407, 0.0132819189167903, 0.0132831286795786, 0.0132813915858968, 0.0132828463502416, 0.0132818178470022, 0.0132820231317458, 0.0132825258708887, 0.0132823406907649, 0.0132819824380807, 0.0132818803971038, 0.0132820084995527, 0.0132821778666562, 0.0132822634448844, 0.0132822496095751, 0.0132821849285537, 0.0132821260284178, 0.0132821045958792, 0.0132821209643143, 0.0132821548204807, 0.0132821814670914, 0.0132821849812778, 0.013282164011437, 0.0132821299804508, 0.0132821002040239, 0.013282089595075, 0.0132821043461188, 0.013282139691252, 0.0132821821253877, 0.0132822148765812, 0.0132822244305989
flux1:, 0.674756131549612, 0.012955975495104, 0.0129559671935788, 0.0129559384634604, 0.0129559014768322, 0.0129558712185098, 0.0129558595442177, 0.012955870258442, 0.0129558972297447, 0.012955926621796, 0.0129559428401417, 0.0129559361949906, 0.0129559090990103, 0.0129558773953671, 0.0129558645428229, 0.0129558889930931, 0.0129559488965388, 0.0129560124020275, 0.0129560244924471, 0.0129559391765782, 0.0129557733883547, 0.0129556495864037, 0.0129557501402578, 0.0129560974606566, 0.0129562731489615, 0.0129557814956949, 0.0129555860903285, 0.0129565889841554, 0.0129551707286625, 0.0129568679973137, 0.0129556889968621, 0.0129550295010155, 0.0129556889968621, 0.0129568679973137, 0.0129551707286625, 0.0129565889841554, 0.0129555860903285, 0.0129557814956949, 0.0129562731489615, 0.0129560974606566, 0.0129557501402578, 0.0129556495864037, 0.0129557733883547, 0.0129559391765782, 0.0129560244924471, 0.0129560124020275, 0.0129559488965388, 0.0129558889930931, 0.0129558645428229, 0.0129558773953671, 0.0129559090990103, 0.0129559361949906, 0.0129559428401417, 0.012955926621796, 0.0129558972297447, 0.012955870258442, 0.0129558595442177, 0.0129558712185098, 0.0129559014768322, 0.0129559384634604, 0.0129559671935788, 0.012955975495104
flux1:, 0.675018580453365, 0.0126265784434917, 0.012626571323135, 0.0126265467466896, 0.01262651551311, 0.0126264907423146, 0.0126264825367833, 0.0126264936365323, 0.0126265178949098, 0.0126265425213148, 0.0126265536648487, 0.0126265434404193, 0.0126265154288552, 0.0126264855150662, 0.0126264760291518, 0.0126265036312171, 0.0126265649579519, 0.0126266279092233, 0.0126266389045873, 0.0126265543008088, 0.0126263921336754, 0.0126262721936809, 0.0126263704999696, 0.0126267061739461, 0.0126268720329042, 0.0126263914388943, 0.0126262058473821, 0.0126271833624957, 0.0126258026083781, 0.0126274601850964, 0.012626312694379, 0.0126256699497443, 0.012626312694379, 0.0126274601850964, 0.0126258026083781, 0.0126271833624957, 0.0126262058473821, 0.0126263914388943, 0.0126268720329042, 0.0126267061739461, 0.0126263704999696, 0.0126262721936809, 0.0126263921336754, 0.0126265543008088, 0.0126266389045873, 0.0126266279092233, 0.0126265649579519, 0.0126265036312171, 0.0126264760291518, 0.0126264855150662, 0.0126265154288552, 0.0126265434404193, 0.0126265536648487, 0.0126265425213148, 0.0126265178949098, 0.0126264936365323, 0.0126264825367833, 0.0126264907423146, 0.01262651551311, 0.0126265467466896, 0.012626571323135, 0.0126265784434917
flux1:, 0.675281029357119, 0.0122946878406364, 0.0122946818944365, 0.0122946615987106, 0.0122946363512588, 0.0122946173518413, 0.0122946128808169, 0.0122946245476343, 0.0122946461422063, 0.0122946659000609, 0.0122946717278345, 0.0122946575918306, 0.0122946283143094, 0.012294599910541, 0.0122945936691686, 0.0122946245219642, 0.0122946876049999, 0.0122947505085725, 0.0122947609469922, 0.0122946774267419, 0.012294518901571, 0.0122944024325164, 0.0122944978420153, 0.0122948212992992, 0.0122949771059885, 0.012294507571021, 0.0122943317027603, 0.0122952840483816, 0.012293941602293, 0.0122955595857374, 0.0122944442028531, 0.0122938185022123, 0.0122944442028531, 0.0122955595857374, 0.012293941602293, 0.0122952840483817, 0.0122943317027603, 0.012294507571021, 0.0122949771059885, 0.0122948212992992, 0.0122944978420153, 0.0122944024325164, 0.0122945189015709, 0.0122946774267419, 0.0122947609469922, 0.0122947505085725, 0.0122946876049999, 0.0122946245219642, 0.0122945936691686, 0.012294599910541, 0.0122946283143094, 0.0122946575918306, 0.0122946717278345, 0.0122946659000609, 0.0122946461422063, 0.0122946245476343, 0.0122946128808169, 0.0122946173518413, 0.0122946363512588, 0.0122946615987106, 0.0122946818944365, 0.0122946878406364
flux1:, 0.675543478260872, 0.0119609478861947, 0.011960943156605, 0.0119609272453699, 0.0119609081288908, 0.0119608950580033, 0.0119608944592344, 0.0119609067822288, 0.011960925731165, 0.011960940555881, 0.011960940922388, 0.0119609226670089, 0.0119608918910999, 0.0119608647959905, 0.0119608616948889, 0.0119608958504203, 0.0119609609245119, 0.0119610241640119, 0.0119610344688195, 0.0119609523278491, 0.011960797451672, 0.0119606841203152, 0.0119607761049558, 0.0119610869258702, 0.011961232574403, 0.0119607741240263, 0.0119606078598052, 0.0119615352154965, 0.0119602316912216, 0.0119618101372956, 0.0119607273070041, 0.0119601188757505, 0.0119607273070041, 0.0119618101372956, 0.0119602316912216, 0.0119615352154965, 0.0119606078598052, 0.0119607741240263, 0.011961232574403, 0.0119610869258702, 0.0119607761049558, 0.0119606841203152, 0.011960797451672, 0.0119609523278491, 0.0119610344688195, 0.0119610241640119, 0.0119609609245119, 0.0119608958504203, 0.0119608616948889, 0.0119608647959905, 0.0119608918910999, 0.0119609226670089, 0.011960940922388, 0.011960940555881, 0.011960925731165, 0.0119609067822288, 0.0119608944592344, 0.0119608950580033, 0.0119609081288908, 0.0119609272453699, 0.011960943156605, 0.0119609478861947
flux1:, 0.675805927164625, 0.0116259904341558, 0.0116259869960849, 0.0116259755331915, 0.0116259625924286, 0.0116259554762253, 0.0116259587632753, 0.0116259717493851, 0.0116259880534013, 0.0116259979316548, 0.0116259927959507, 0.0116259703412129, 0.0116259379496665, 0.0116259120327618, 0.0116259119754398, 0.0116259494289504, 0.0116260166233003, 0.0116260804562021, 0.0116260909371767, 0.0116260104006769, 0.0116258591742314, 0.0116257487129499, 0.0116258368716202, 0.0116261347891763, 0.0116262702894129, 0.0116258229725911, 0.0116256661616748, 0.0116265686718138, 0.0116253044876725, 0.0116268434052772, 0.0116257934183653, 0.0116252024144345, 0.0116257934183653, 0.0116268434052772, 0.0116253044876725, 0.0116265686718138, 0.0116256661616748, 0.0116258229725911, 0.0116262702894129, 0.0116261347891763, 0.0116258368716202, 0.0116257487129499, 0.0116258591742314, 0.0116260104006769, 0.0116260909371767, 0.0116260804562021, 0.0116260166233003, 0.0116259494289504, 0.0116259119754398, 0.0116259120327618, 0.0116259379496665, 0.0116259703412129, 0.0116259927959507, 0.0116259979316548, 0.0116259880534013, 0.0116259717493851, 0.0116259587632753, 0.0116259554762253, 0.0116259625924286, 0.0116259755331915, 0.0116259869960849, 0.0116259904341558
flux1:, 0.676068376068379, 0.0112904331178834, 0.0112904310607931, 0.0112904240556965, 0.0112904172279485, 0.011290415962832, 0.0112904230338905, 0.0112904366212377, 0.0112904502774795, 0.0112904552578251, 0.0112904446883232, 0.0112904180803275, 0.0112903840639464, 0.0112903592556429, 0.0112903621433759, 0.0112904028259796, 0.0112904721611064, 0.0112905367201466, 0.0112905475786158, 0.0112904688083516, 0.0112903212332394, 0.0112902134452181, 0.0112902975054075, 0.0112905824029567, 0.0112907078758005, 0.0112902717611454, 0.0112901242191562, 0.0112910019901151, 0.011289777370666, 0.0112912767213771, 0.011290259717282, 0.0112896862323128, 0.011290259717282, 0.0112912767213771, 0.011289777370666, 0.0112910019901151, 0.0112901242191562, 0.0112902717611454, 0.0112907078758005, 0.0112905824029567, 0.0112902975054075, 0.0112902134452181, 0.0112903212332394, 0.0112904688083516, 0.0112905475786158, 0.0112905367201466, 0.0112904721611064, 0.0112904028259796, 0.0112903621433759, 0.0112903592556429, 0.0112903840639464, 0.0112904180803275, 0.0112904446883232, 0.0112904552578251, 0.0112904502774795, 0.0112904366212377, 0.0112904230338905, 0.011290415962832, 0.0112904172279485, 0.0112904240556964, 0.0112904310607931, 0.0112904331178834
flux1:, 0.676330824972132, 0.0109548775881136, 0.0109548769984602, 0.0109548743948155, 0.0109548735074567, 0.0109548778665956, 0.0109548885175252, 0.0109549025908577, 0.010954913606236, 0.0109549138067755, 0.0109548979815781, 0.0109548673860453, 0.0109548318328466, 0.0109548081126158, 0.0109548138351077, 0.010954857609244, 0.0109549289980057, 0.0109549942969319, 0.0109550056342149, 0.010954928737125, 0.0109547848221848, 0.0109546795838073, 0.0109547593992304, 0.0109550313040066, 0.0109551469736798, 0.0109547221445772, 0.0109545836523104, 0.0109554367522861, 0.0109542517340925, 0.010955711435486, 0.0109547274079271, 0.0109541714695576, 0.0109547274079271, 0.010955711435486, 0.0109542517340925, 0.0109554367522861, 0.0109545836523104, 0.0109547221445772, 0.0109551469736798, 0.0109550313040066, 0.0109547593992304, 0.0109546795838073, 0.0109547848221848, 0.010954928737125, 0.0109550056342149, 0.0109549942969319, 0.0109549289980057, 0.010954857609244, 0.0109548138351077, 0.0109548081126158, 0.0109548318328466, 0.0109548673860453, 0.0109548979815781, 0.0109549138067755, 0.010954913606236, 0.0109549025908577, 0.0109548885175252, 0.0109548778665956, 0.0109548735074567, 0.0109548743948155, 0.0109548769984602, 0.0109548775881136
flux1:, 0.676593273875885, 0.0106199078704928, 0.0106199088156454, 0.0106199104836438, 0.0106199152565608, 0.0106199249011438, 0.0106199388418329, 0.0106199532490226, 0.0106199616521634, 0.0106199572648483, 0.0106199364676921, 0.010619902159291, 0.0106198652407353, 0.0106198426244171, 0.0106198510517096, 0.0106198977096288, 0.0106199709622139, 0.0106200369053768, 0.0106200487339456, 0.0106199737716455, 0.0106198335382095, 0.0106197307986338, 0.0106198063431073, 0.0106200654161199, 0.010620171599898, 0.0106197581488618, 0.0106196284521304, 0.0106204569134805, 0.0106193113545802, 0.010620731286816, 0.0106197800921086, 0.0106192416672819, 0.0106197800921086, 0.010620731286816, 0.0106193113545802, 0.0106204569134805, 0.0106196284521304, 0.0106197581488618, 0.010620171599898, 0.0106200654161199, 0.0106198063431073, 0.0106197307986338, 0.0106198335382095, 0.0106199737716455, 0.0106200487339456, 0.0106200369053768, 0.0106199709622139, 0.0106198977096288, 0.0106198510517096, 0.0106198426244171, 0.0106198652407353, 0.010619902159291, 0.0106199364676921, 0.0106199572648483, 0.0106199616521634, 0.0106199532490226, 0.0106199388418329, 0.0106199249011438, 0.0106199152565608, 0.0106199104836438, 0.0106199088156454, 0.0106199078704928
flux1:, 0.676855722779638, 0.0102860888483065, 0.0102860913629021, 0.0102860970957554, 0.0102861071484767, 0.0102861216429539, 0.0102861385159434, 0.0102861530845349, 0.0102861589356436, 0.0102861502269923, 0.0102861248391028, 0.0102860871872512, 0.0102860491423898, 0.0102860276693189, 0.0102860386454135, 0.0102860879107458, 0.0102861627432866, 0.010286229138461, 0.0102862413951348, 0.0102861683937785, 0.0102860318795579, 0.010285931657572, 0.0102860030155421, 0.0102862495383778, 0.0102863466343177, 0.0102859446569067, 0.0102858234674621, 0.0102866272913163, 0.0102855208839349, 0.0102869008991181, 0.0102859822667718, 0.0102854612659018, 0.0102859822667718, 0.0102869008991181, 0.0102855208839349, 0.0102866272913163, 0.0102858234674621, 0.0102859446569067, 0.0102863466343177, 0.0102862495383778, 0.0102860030155421, 0.010285931657572, 0.0102860318795579, 0.0102861683937785, 0.0102862413951348, 0.010286229138461, 0.0102861627432866, 0.0102860879107458, 0.0102860386454135, 0.0102860276693189, 0.0102860491423898, 0.0102860871872512, 0.0102861248391028, 0.0102861502269923, 0.0102861589356436, 0.0102861530845349, 0.0102861385159434, 0.0102861216429539, 0.0102861071484767, 0.0102860970957554, 0.0102860913629021, 0.0102860888483065
flux1:, 0.677118171683392, 0.00995396487506258, 0.00995396895054353, 0.00995397846525216, 0.00995399332829738, 0.00995401215869433, 0.00995403155900667, 0.00995404611188971, 0.00995404951000101, 0.00995403681822148, 0.00995400730655216, 0.00995396675849312, 0.00995392787691289, 0.00995390759758128, 0.00995392093611208, 0.0099539724684189, 0.00995404851474602, 0.00995411508847759, 0.00995412764894278, 0.00995405660893405, 0.00995392387036595, 0.00995382624872745, 0.00995389360294751, 0.00995412796211556, 0.00995421643534228, 0.00995382602396105, 0.00995371302148581, 0.00995449218432619, 0.0099534244702967, 0.00995476440406316, 0.00995387794922467, 0.00995337423105672, 0.00995387794922467, 0.00995476440406316, 0.00995342447029669, 0.00995449218432619, 0.00995371302148581, 0.00995382602396105, 0.00995421643534228, 0.00995412796211557, 0.00995389360294751, 0.00995382624872745, 0.00995392387036595, 0.00995405660893405, 0.00995412764894278, 0.00995411508847759, 0.00995404851474602, 0.0099539724684189, 0.00995392093611208, 0.00995390759758128, 0.00995392787691289, 0.00995396675849311, 0.00995400730655215, 0.00995403681822148, 0.00995404951000101, 0.00995404611188972, 0.00995403155900667, 0.00995401215869433, 0.00995399332829738, 0.00995397846525216, 0.00995396895054353, 0.00995396487506259
flux1:, 0.677380620587145, 0.00962405852059436, 0.00962406409842314, 0.00962407704069678, 0.00962409617046195, 0.00962411876474906, 0.00962414025986347, 0.00962415462927232, 0.009624155716547, 0.00962413944525109, 0.0096241063477392, 0.0096240634097669, 0.00962402401419318, 0.0096240049790588, 0.00962402046121728, 0.00962407386328635, 0.00962415068923168, 0.00962421710395257, 0.00962422979790724, 0.00962416070301415, 0.00962403181599, 0.0096239369335489, 0.00962400055048433, 0.00962422321998108, 0.0096243035881058, 0.00962392482598591, 0.00962381966110672, 0.00962457412295794, 0.00962354451124842, 0.00962484419597924, 0.00962398943324637, 0.00962350281023463, 0.00962398943324638, 0.00962484419597924, 0.00962354451124842, 0.00962457412295794, 0.00962381966110672, 0.00962392482598591, 0.00962430358810579, 0.00962422321998108, 0.00962400055048433, 0.0096239369335489, 0.00962403181599001, 0.00962416070301415, 0.00962422979790724, 0.00962421710395257, 0.00962415068923169, 0.00962407386328635, 0.00962402046121728, 0.0096240049790588, 0.00962402401419318, 0.0096240634097669, 0.0096241063477392, 0.00962413944525109, 0.00962415571654701, 0.00962415462927232, 0.00962414025986347, 0.00962411876474906, 0.00962409617046195, 0.00962407704069678, 0.00962406409842313, 0.00962405852059436
flux1:, 0.677643069490898, 0.00929686945332085, 0.00929687642210239, 0.00929689237506006, 0.00929691517139401, 0.00929694092085069, 0.00929696406984757, 0.00929697810904946, 0.00929697707197563, 0.00929695768085051, 0.00929692158943415, 0.00929687680717083, 0.00929683723653361, 0.00929681948646693, 0.00929683686124171, 0.00929689168876116, 0.00929696880834071, 0.00929703468047718, 0.00929704730673601, 0.00929698013223522, 0.00929685519122359, 0.00929676323320632, 0.00929682344679488, 0.00929703496958324, 0.00929710778780978, 0.00929674074343092, 0.00929664304165582, 0.00929737275547923, 0.00929638054120156, 0.00929763982024762, 0.00929681617837123, 0.00929634642239481, 0.00929681617837122, 0.00929763982024763, 0.00929638054120156, 0.00929737275547923, 0.00929664304165581, 0.00929674074343092, 0.00929710778780978, 0.00929703496958324, 0.00929682344679489, 0.00929676323320632, 0.00929685519122359, 0.00929698013223522, 0.00929704730673601, 0.00929703468047717, 0.0092969688083407, 0.00929689168876116, 0.00929683686124171, 0.00929681948646692, 0.00929683723653362, 0.00929687680717084, 0.00929692158943415, 0.00929695768085051, 0.00929697707197563, 0.00929697810904946, 0.00929696406984758, 0.00929694092085069, 0.009296915171394, 0.00929689237506006, 0.00929687642210239, 0.00929686945332085
flux1:, 0.677905518394651, 0.0089728734602866, 0.00897288165676911, 0.00897290015283681, 0.00897292597836088, 0.00897295425889068, 0.00897297862990772, 0.00897299222212868, 0.00897298928967938, 0.00897296728262982, 0.00897292882484151, 0.00897288276344917, 0.00897284335712442, 0.00897282691585297, 0.00897284590251147, 0.00897290167565826, 0.00897297856842141, 0.00897304348673359, 0.00897305582769326, 0.00897299054725902, 0.00897286966291642, 0.00897278084980937, 0.00897283804423014, 0.00897303901331665, 0.00897310485975884, 0.00897274958192387, 0.00897265894836898, 0.00897336387023332, 0.00897240825449421, 0.00897362699679694, 0.00897283383379326, 0.00897238068203326, 0.00897283383379326, 0.00897362699679694, 0.00897240825449421, 0.00897336387023332, 0.00897265894836898, 0.00897274958192387, 0.00897310485975884, 0.00897303901331665, 0.00897283804423015, 0.00897278084980937, 0.00897286966291643, 0.00897299054725902, 0.00897305582769326, 0.0089730434867336, 0.00897297856842141, 0.00897290167565826, 0.00897284590251147, 0.00897282691585297, 0.00897284335712443, 0.00897288276344917, 0.00897292882484152, 0.00897296728262982, 0.00897298928967938, 0.00897299222212868, 0.00897297862990772, 0.00897295425889068, 0.00897292597836087, 0.00897290015283681, 0.0089728816567691, 0.0089728734602866
flux1:, 0.678167967298405, 0.00865252160559386, 0.00865253081927697, 0.00865255135454126, 0.00865257955471921, 0.00865260974714477, 0.00865263493244878, 0.00865264799678143, 0.00865264343575769, 0.00865261934714663, 0.00865257916712476, 0.00865253239227565, 0.00865249347609497, 0.00865247834486372, 0.00865249863748042, 0.0086525548538857, 0.00865263098270563, 0.00865269452614607, 0.00865270636109383, 0.00865264295223898, 0.00865252624767988, 0.00865244082318921, 0.00865249541529081, 0.00865268645504886, 0.00865274591672713, 0.00865240243045726, 0.00865231845519587, 0.00865299855478796, 0.00865207866475901, 0.0086532567792769, 0.00865249339749565, 0.0086520565583043, 0.00865249339749566, 0.00865325677927689, 0.00865207866475901, 0.00865299855478795, 0.00865231845519587, 0.00865240243045726, 0.00865274591672713, 0.00865268645504886, 0.00865249541529081, 0.00865244082318922, 0.00865252624767988, 0.00865264295223898, 0.00865270636109383, 0.00865269452614607, 0.00865263098270563, 0.0086525548538857, 0.00865249863748041, 0.00865247834486372, 0.00865249347609497, 0.00865253239227565, 0.00865257916712476, 0.00865261934714663, 0.00865264343575769, 0.00865264799678143, 0.00865263493244878, 0.00865260974714476, 0.00865257955471921, 0.00865255135454126, 0.00865253081927697, 0.00865252160559386
flux1:, 0.678430416202158, 0.00833623952687483, 0.0083362495077459, 0.00833627155791421, 0.00833630148089236, 0.00833633298937913, 0.00833635861754144, 0.00833637111177535, 0.00833636521971603, 0.00833633959940529, 0.00833629833914771, 0.00833625139948382, 0.00833621327396608, 0.00833619942849095, 0.00833622070222254, 0.00833627685073116, 0.00833635167933397, 0.00833641343378438, 0.00833642455063241, 0.00833636299860224, 0.00833625060456061, 0.00833616882314359, 0.00833622124515524, 0.00833640299348431, 0.00833645665340588, 0.0083361249567677, 0.00833604722061181, 0.00833670249166053, 0.00833581740027821, 0.00833695484967431, 0.00833622051040253, 0.00833579966901105, 0.00833622051040254, 0.00833695484967431, 0.00833581740027821, 0.00833670249166054, 0.00833604722061181, 0.0083361249567677, 0.00833645665340588, 0.00833640299348432, 0.00833622124515525, 0.0083361688231436, 0.00833625060456061, 0.00833636299860224, 0.00833642455063241, 0.00833641343378438, 0.00833635167933397, 0.00833627685073116, 0.00833622070222254, 0.00833619942849095, 0.00833621327396609, 0.00833625139948382, 0.00833629833914771, 0.00833633959940529, 0.00833636521971603, 0.00833637111177535, 0.00833635861754144, 0.00833633298937913, 0.00833630148089236, 0.00833627155791421, 0.00833624950774591, 0.00833623952687484
flux1:, 0.678692865105911, 0.00802442686851759, 0.0080244373372721, 0.00802446037434003, 0.00802449138964589, 0.00802452365756104, 0.0080245494024237, 0.00802456132292141, 0.00802455441908332, 0.00802452781700823, 0.00802448609863533, 0.00802443951032343, 0.00802440244143412, 0.00802438983109247, 0.00802441174981687, 0.00802446732444454, 0.00802454033402449, 0.00802459990736625, 0.00802461011250265, 0.00802455041261302, 0.00802444246177587, 0.00802436457623371, 0.00802441525933402, 0.00802458835117036, 0.0080246367768196, 0.00802431683874474, 0.00802424491925459, 0.00802487538946554, 0.00802402413422458, 0.00802512094733072, 0.00802441488456248, 0.00802400970849004, 0.00802441488456248, 0.00802512094733072, 0.00802402413422459, 0.00802487538946554, 0.0080242449192546, 0.00802431683874474, 0.0080246367768196, 0.00802458835117036, 0.00802441525933402, 0.00802436457623372, 0.00802444246177586, 0.00802455041261301, 0.00802461011250265, 0.00802459990736626, 0.00802454033402448, 0.00802446732444454, 0.00802441174981687, 0.00802438983109247, 0.00802440244143412, 0.00802443951032343, 0.00802448609863533, 0.00802452781700823, 0.00802455441908332, 0.00802456132292141, 0.0080245494024237, 0.00802452365756104, 0.00802449138964589, 0.00802446037434003, 0.00802443733727211, 0.00802442686851759
flux1:, 0.678955314009665, 0.00771745684949287, 0.0077174675094821, 0.0077174910182144, 0.00771752253351496, 0.00771755505621115, 0.00771758064252988, 0.00771759202143334, 0.00771758443642904, 0.00771755738743189, 0.00771751579713488, 0.00771747003098248, 0.00771743424357329, 0.00771742279265727, 0.00771744501753737, 0.00771749953104324, 0.00771757023538788, 0.00771762727047283, 0.00771763639653245, 0.00771757855502481, 0.00771747517584938, 0.00771740142544809, 0.00771745078469723, 0.00771761583730197, 0.00771765957078692, 0.00771735132989429, 0.00771728480740622, 0.00771789054754288, 0.00771707214791603, 0.00771812843056412, 0.00771744986362154, 0.00771706000767159, 0.00771744986362154, 0.00771812843056411, 0.00771707214791603, 0.00771789054754288, 0.00771728480740622, 0.00771735132989429, 0.00771765957078692, 0.00771761583730197, 0.00771745078469723, 0.00771740142544809, 0.00771747517584938, 0.00771757855502481, 0.00771763639653245, 0.00771762727047284, 0.00771757023538788, 0.00771749953104324, 0.00771744501753737, 0.00771742279265727, 0.00771743424357329, 0.00771747003098248, 0.00771751579713488, 0.0077175573874319, 0.00771758443642904, 0.00771759202143334, 0.00771758064252988, 0.00771755505621115, 0.00771752253351496, 0.0077174910182144, 0.0077174675094821, 0.00771745684949287
flux1:, 0.679217762913418, 0.00741567596281575, 0.0074156865129053, 0.00741571000629446, 0.00741574148156633, 0.00741577381577712, 0.00741579902161593, 0.00741580992180072, 0.00741580198652594, 0.00741577499612746, 0.00741573407035983, 0.00741568954180175, 0.00741565521573933, 0.00741564482649758, 0.00741566702499947, 0.00741572002153419, 0.00741578798017953, 0.00741584216538786, 0.00741585007685658, 0.00741579411041377, 0.00741569542075385, 0.00741562602029653, 0.00741567444135486, 0.00741583204170743, 0.007415871591724, 0.00741557495610924, 0.00741551341957678, 0.0074160945513739, 0.00741530802446891, 0.00741632396836489, 0.00741567211312124, 0.00741529722387214, 0.00741567211312124, 0.00741632396836489, 0.00741530802446891, 0.0074160945513739, 0.00741551341957678, 0.00741557495610924, 0.007415871591724, 0.00741583204170743, 0.00741567444135486, 0.00741562602029653, 0.00741569542075385, 0.00741579411041377, 0.00741585007685658, 0.00741584216538786, 0.00741578798017953, 0.00741572002153419, 0.00741566702499947, 0.00741564482649758, 0.00741565521573933, 0.00741568954180175, 0.00741573407035983, 0.00741577499612746, 0.00741580198652594, 0.00741580992180072, 0.00741579902161593, 0.00741577381577712, 0.00741574148156633, 0.00741571000629446, 0.0074156865129053, 0.00741567596281575
flux1:, 0.679480211817171, 0.00711940380294612, 0.00711941395046567, 0.00711943698343503, 0.0071194679420754, 0.0071194997118077, 0.00711952436792815, 0.00711953487621863, 0.00711952691070829, 0.00711950044241586, 0.00711946065674628, 0.00711941771885674, 0.00711938498771546, 0.00711937554483412, 0.00711939739972738, 0.00711944846608009, 0.00711951329512696, 0.00711956437232418, 0.00711957096899412, 0.00711951690311693, 0.00711942300398094, 0.00711935813419746, 0.00711940596215888, 0.00711955665668074, 0.00711959249237426, 0.00711930734029183, 0.00711925039274732, 0.00711980709540052, 0.00711905146955498, 0.00712002735895966, 0.00711940143748143, 0.00711904115720563, 0.00711940143748143, 0.00712002735895965, 0.00711905146955498, 0.00711980709540052, 0.00711925039274732, 0.00711930734029184, 0.00711959249237427, 0.00711955665668074, 0.00711940596215889, 0.00711935813419746, 0.00711942300398094, 0.00711951690311693, 0.00711957096899412, 0.00711956437232418, 0.00711951329512696, 0.00711944846608009, 0.00711939739972738, 0.00711937554483412, 0.00711938498771546, 0.00711941771885674, 0.00711946065674628, 0.00711950044241586, 0.00711952691070829, 0.00711953487621862, 0.00711952436792815, 0.0071194997118077, 0.0071194679420754, 0.00711943698343503, 0.00711941395046567, 0.00711940380294612
flux1:, 0.679742660720924, 0.00682893301676934, 0.00682894248977934, 0.00682896467053791, 0.00682899470713353, 0.00682902560613123, 0.00682904959275912, 0.00682905981197792, 0.00682905211479824, 0.0068290265794437, 0.00682898834034089, 0.00682894727987408, 0.00682891623195445, 0.00682890760807682, 0.00682892882596503, 0.00682897760101819, 0.00682903898136021, 0.00682908675118648, 0.00682909196957215, 0.00682903983605761, 0.00682895080580282, 0.0068288906053527, 0.00682893813592095, 0.00682908242265167, 0.00682911496937751, 0.0068288411507085, 0.00682878841417337, 0.00682932092921435, 0.00682859525531954, 0.00682953147139363, 0.0068289307198872, 0.0068285846898569, 0.0068289307198872, 0.00682953147139363, 0.00682859525531953, 0.00682932092921435, 0.00682878841417336, 0.0068288411507085, 0.00682911496937751, 0.00682908242265167, 0.00682893813592096, 0.0068288906053527, 0.00682895080580282, 0.00682903983605762, 0.00682909196957215, 0.00682908675118648, 0.00682903898136021, 0.00682897760101819, 0.00682892882596503, 0.00682890760807682, 0.00682891623195445, 0.00682894727987408, 0.00682898834034089, 0.0068290265794437, 0.00682905211479824, 0.00682905981197793, 0.00682904959275912, 0.00682902560613122, 0.00682899470713353, 0.00682896467053791, 0.00682894248977934, 0.00682893301676934
flux1:, 0.680005109624678, 0.00654452937322168, 0.00654453793141403, 0.00654455893003262, 0.006544587714697, 0.00654461750571868, 0.0065446407471773, 0.00654465078762259, 0.00654464362634377, 0.00654461937381821, 0.00654458301348526, 0.00654454404980937, 0.00654451473115234, 0.00654450679301384, 0.00654452711198902, 0.00654457329408542, 0.00654463097692133, 0.00654467530146124, 0.00654467911436501, 0.00654462894815222, 0.0065445448373867, 0.0065444893966922, 0.00654453686982588, 0.00654467519307521, 0.0065447048299903, 0.00654444216836534, 0.00654439328806378, 0.00654490192249847, 0.00654420528293708, 0.00654510230569774, 0.00654452598071294, 0.00654419384387445, 0.00654452598071294, 0.00654510230569774, 0.00654420528293708, 0.00654490192249847, 0.00654439328806378, 0.00654444216836534, 0.00654470482999031, 0.00654467519307521, 0.00654453686982588, 0.0065444893966922, 0.0065445448373867, 0.00654462894815222, 0.00654467911436501, 0.00654467530146125, 0.00654463097692133, 0.00654457329408542, 0.00654452711198902, 0.00654450679301384, 0.00654451473115234, 0.00654454404980937, 0.00654458301348527, 0.0065446193738182, 0.00654464362634377, 0.00654465078762259, 0.0065446407471773, 0.00654461750571868, 0.006544587714697, 0.00654455893003262, 0.00654453793141403, 0.00654452937322169
flux1:, 0.680267558528431, 0.00626643194611711, 0.0062664393897928, 0.00626645894375017, 0.00626648622312012, 0.00626651473441464, 0.00626653719218162, 0.00626654716311044, 0.00626654076631478, 0.00626651807993093, 0.00626648385416115, 0.00626644714083071, 0.00626641955983346, 0.00626641217458836, 0.00626643137066586, 0.00626647472269829, 0.00626652853231972, 0.00626656933530326, 0.00626657174978047, 0.006266523585438, 0.00626644441285754, 0.00626639376990185, 0.00626644136595408, 0.00626657411336191, 0.00626660117271829, 0.00626634946814981, 0.0062663041159124, 0.00626678924356832, 0.00626612075873938, 0.00626697916666206, 0.00626642654956713, 0.00626610795258932, 0.00626642654956713, 0.00626697916666206, 0.00626612075873938, 0.00626678924356832, 0.0062663041159124, 0.00626634946814981, 0.00626660117271828, 0.00626657411336191, 0.00626644136595408, 0.00626639376990185, 0.00626644441285754, 0.006266523585438, 0.00626657174978047, 0.00626656933530326, 0.00626652853231972, 0.0062664747226983, 0.00626643137066586, 0.00626641217458836, 0.00626641955983346, 0.00626644714083071, 0.00626648385416115, 0.00626651807993093, 0.00626654076631478, 0.00626654716311044, 0.00626653719218162, 0.00626651473441464, 0.00626648622312012, 0.00626645894375016, 0.0062664393897928, 0.00626643194611711
flux1:, 0.680530007432184, 0.00599485340431161, 0.00599485958102814, 0.00599487749765437, 0.00599490309279993, 0.00599493021227191, 0.00599495187704761, 0.00599496187869542, 0.00599495642986638, 0.00599493552344036, 0.00599490361233156, 0.00599486924094743, 0.00599484337414654, 0.00599483641548893, 0.00599485430755563, 0.0059948946596973, 0.00599494449365391, 0.00599498175842524, 0.00599498281244297, 0.00599493668056529, 0.00599486242990092, 0.00599481656804146, 0.00599486440632731, 0.00599499190818271, 0.0059950166761451, 0.00599477570801553, 0.00599473358479482, 0.00599519564589048, 0.00599455447837909, 0.00599537494575624, 0.00599484534555549, 0.00599453994027797, 0.00599484534555549, 0.00599537494575625, 0.00599455447837908, 0.00599519564589048, 0.00599473358479482, 0.00599477570801553, 0.0059950166761451, 0.00599499190818271, 0.00599486440632731, 0.00599481656804146, 0.00599486242990092, 0.00599493668056529, 0.00599498281244298, 0.00599498175842524, 0.00599494449365391, 0.0059948946596973, 0.00599485430755563, 0.00599483641548893, 0.00599484337414654, 0.00599486924094743, 0.00599490361233156, 0.00599493552344035, 0.00599495642986638, 0.00599496187869542, 0.00599495187704761, 0.00599493021227191, 0.00599490309279992, 0.00599487749765438, 0.00599485958102814, 0.00599485340431161
flux1:, 0.680792456335937, 0.00572998040298613, 0.00572998521163284, 0.00573000136754852, 0.0057300251691853, 0.00573005083681244, 0.00573007172018222, 0.00573008183677387, 0.00573007747029042, 0.00573005848789857, 0.00573002899914884, 0.00572999700508384, 0.00572997280366062, 0.00572996615738502, 0.00572998261048081, 0.00573001986057917, 0.00573006568742051, 0.00573009945298047, 0.00573009921108989, 0.00573005513484968, 0.00572998575304191, 0.0057299446008094, 0.00572999274044943, 0.00573011527105236, 0.00573013798982458, 0.00572990752007842, 0.00572986835753451, 0.00573030785654606, 0.00572969321307031, 0.00573047650530718, 0.00572996925992174, 0.00572967670424611, 0.00572996925992174, 0.00573047650530718, 0.00572969321307031, 0.00573030785654606, 0.00572986835753451, 0.00572990752007841, 0.00573013798982458, 0.00573011527105236, 0.00572999274044943, 0.0057299446008094, 0.00572998575304191, 0.00573005513484968, 0.00573009921108989, 0.00573009945298048, 0.00573006568742052, 0.00573001986057917, 0.00572998261048081, 0.00572996615738503, 0.00572997280366062, 0.00572999700508384, 0.00573002899914884, 0.00573005848789857, 0.00573007747029042, 0.00573008183677387, 0.00573007172018222, 0.00573005083681244, 0.00573002516918529, 0.00573000136754852, 0.00572998521163284, 0.00572998040298613
flux1:, 0.681054905239691, 0.00547197406954107, 0.00547197746176641, 0.00547199179956725, 0.00547201376106431, 0.00547203796016229, 0.00547205808639577, 0.00547206838050718, 0.00547206517984289, 0.00547204819808772, 0.00547202117250158, 0.00547199154202716, 0.00547196893860174, 0.00547196250730965, 0.00547197743415218, 0.0054720115459058, 0.00547205340078086, 0.00547208375625704, 0.00547208230460655, 0.00547204029667934, 0.00547197569333561, 0.00547193912611379, 0.00547198756893161, 0.00547210534972714, 0.0054721262207471, 0.00547190599714228, 0.00547186955829382, 0.00547228706024932, 0.0054716981915803, 0.00547244515866498, 0.00547195963483771, 0.00547167959311955, 0.00547195963483771, 0.00547244515866498, 0.0054716981915803, 0.00547228706024932, 0.00547186955829382, 0.00547190599714228, 0.0054721262207471, 0.00547210534972714, 0.00547198756893161, 0.00547193912611379, 0.00547197569333561, 0.00547204029667934, 0.00547208230460655, 0.00547208375625704, 0.00547205340078086, 0.0054720115459058, 0.00547197743415218, 0.00547196250730965, 0.00547196893860174, 0.00547199154202716, 0.00547202117250158, 0.00547204819808772, 0.00547206517984289, 0.00547206838050718, 0.00547205808639577, 0.0054720379601623, 0.00547201376106431, 0.00547199179956725, 0.00547197746176641, 0.00547197406954107
flux1:, 0.681317354143444, 0.00522097057737779, 0.00522097255645095, 0.00522098507901475, 0.00522100520775632, 0.00522102795568377, 0.00522104735414825, 0.00522105786267021, 0.0052210558607739, 0.00522104089328632, 0.00522101631205457, 0.00522098899038807, 0.00522096790570246, 0.00522096161243257, 0.00522097497318364, 0.00522100597230731, 0.00522104395076499, 0.005221071028693, 0.00522106846970175, 0.00522102852973847, 0.00522096857786957, 0.00522093642128556, 0.00522098511647914, 0.0052210983206566, 0.00522111750860732, 0.00522090726789536, 0.00522087334686572, 0.0052212694722445, 0.00522070567134787, 0.0052214172397765, 0.0052209528317924, 0.00522068497480307, 0.0052209528317924, 0.0052214172397765, 0.00522070567134787, 0.0052212694722445, 0.00522087334686572, 0.00522090726789536, 0.00522111750860732, 0.0052210983206566, 0.00522098511647914, 0.00522093642128556, 0.00522096857786957, 0.00522102852973847, 0.00522106846970174, 0.00522107102869301, 0.00522104395076499, 0.00522100597230732, 0.00522097497318364, 0.00522096161243257, 0.00522096790570247, 0.00522098899038806, 0.00522101631205457, 0.00522104089328632, 0.0052210558607739, 0.00522105786267021, 0.00522104735414825, 0.00522102795568377, 0.00522100520775632, 0.00522098507901474, 0.00522097255645095, 0.00522097057737779
flux1:, 0.681579803047197, 0.00497708180067204, 0.0049770824180029, 0.00497709318088968, 0.00497711152858082, 0.00497713286744086, 0.00497715156601887, 0.00497716229785912, 0.00497716147958298, 0.00497714848340408, 0.00497712627668027, 0.00497710117648145, 0.00497708152562389, 0.00497707531626076, 0.00497708711661716, 0.00497711508527035, 0.00497714933564752, 0.00497717330445483, 0.00497716975144316, 0.00497713186422089, 0.00497707640219604, 0.00497704843699671, 0.00497709728726227, 0.00497720604548867, 0.00497722368287151, 0.00497702315379395, 0.00497699157471485, 0.00497736699316737, 0.00497682759185243, 0.00497750475532118, 0.00497706088275667, 0.00497680488729121, 0.00497706088275667, 0.00497750475532118, 0.00497682759185243, 0.00497736699316737, 0.00497699157471485, 0.00497702315379395, 0.00497722368287151, 0.00497720604548867, 0.00497709728726226, 0.00497704843699671, 0.00497707640219604, 0.00497713186422089, 0.00497716975144317, 0.00497717330445482, 0.00497714933564752, 0.00497711508527035, 0.00497708711661716, 0.00497707531626076, 0.00497708152562389, 0.00497710117648145, 0.00497712627668027, 0.00497714848340408, 0.00497716147958297, 0.00497716229785912, 0.00497715156601887, 0.00497713286744086, 0.00497711152858082, 0.00497709318088968, 0.0049770824180029, 0.00497708180067204
flux1:, 0.68184225195095, 0.00474039604313482, 0.00474039539279254, 0.00474040449526958, 0.00474042114776956, 0.00474044113560177, 0.00474045915540048, 0.00474047009094886, 0.00474047039729202, 0.00474045928071812, 0.00474043933700154, 0.00474041634687967, 0.00474039804476708, 0.00474039188916236, 0.00474040217692743, 0.00474042724673403, 0.00474045796154002, 0.00474047901761578, 0.004740474589655, 0.00474043872398764, 0.00474038755859761, 0.00474036352674546, 0.00474041239550611, 0.00474051680245571, 0.00474053299448158, 0.00474034190049228, 0.00474031251565458, 0.0047406679387847, 0.00474015230317263, 0.00474079611236485, 0.00474037221709044, 0.00474012776530133, 0.00474037221709044, 0.00474079611236485, 0.00474015230317263, 0.0047406679387847, 0.00474031251565458, 0.00474034190049228, 0.00474053299448158, 0.00474051680245571, 0.00474041239550611, 0.00474036352674546, 0.00474038755859762, 0.00474043872398764, 0.004740474589655, 0.00474047901761578, 0.00474045796154002, 0.00474042724673403, 0.00474040217692743, 0.00474039188916236, 0.00474039804476708, 0.00474041634687967, 0.00474043933700154, 0.00474045928071812, 0.00474047039729202, 0.00474047009094886, 0.00474045915540048, 0.00474044113560177, 0.00474042114776955, 0.00474040449526958, 0.00474039539279254, 0.00474039604313482
flux1:, 0.682104700854704, 0.00451097883368232, 0.00451097704534022, 0.0045109846205888, 0.00451099968782035, 0.00451101839069144, 0.00451103574222387, 0.00451104683449945, 0.00451104816835925, 0.00451103879979923, 0.00451102097564736, 0.00451099996828972, 0.00451098293419792, 0.00451097682601543, 0.00451098568636911, 0.00451100803039108, 0.00451103543709992, 0.00451105379680919, 0.00451104861401005, 0.00451101472245156, 0.0045109676329258, 0.0045109472446206, 0.00451099596400237, 0.00451109608535057, 0.00451111091492214, 0.00451092897656894, 0.00451090166393269, 0.00451123783740149, 0.0045107453625348, 0.00451135691433657, 0.00451095245699963, 0.00451071923553809, 0.00451095245699963, 0.00451135691433657, 0.0045107453625348, 0.00451123783740149, 0.00451090166393269, 0.00451092897656895, 0.00451111091492214, 0.00451109608535057, 0.00451099596400237, 0.0045109472446206, 0.00451096763292581, 0.00451101472245156, 0.00451104861401005, 0.00451105379680919, 0.00451103543709992, 0.00451100803039108, 0.0045109856863691, 0.00451097682601543, 0.00451098293419792, 0.00451099996828972, 0.00451102097564736, 0.00451103879979923, 0.00451104816835926, 0.00451104683449945, 0.00451103574222387, 0.00451101839069145, 0.00451099968782034, 0.0045109846205888, 0.00451097704534022, 0.00451097883368232
flux1:, 0.682367149758457, 0.004288873781915, 0.00428887101270364, 0.00428887721775638, 0.00428889082417493, 0.00428890830947817, 0.00428892499038754, 0.00428893616769652, 0.00428893840076433, 0.00428893061815003, 0.00428891474777616, 0.00428889558737475, 0.00428887974838378, 0.00428887370374734, 0.00428888125347969, 0.00428890107752231, 0.00428892542917005, 0.00428894132113207, 0.00428893550054269, 0.00428890351986999, 0.00428886026266167, 0.00428884320397825, 0.00428889158318001, 0.00428898746274853, 0.00428900099533265, 0.00428882793225523, 0.00428880259244868, 0.00428912028766431, 0.00428865039157914, 0.00428923081804779, 0.00428884527425619, 0.00428862297329868, 0.00428884527425619, 0.00428923081804779, 0.00428865039157914, 0.00428912028766431, 0.00428880259244868, 0.00428882793225523, 0.00428900099533265, 0.00428898746274853, 0.00428889158318002, 0.00428884320397825, 0.00428886026266167, 0.00428890351986999, 0.00428893550054269, 0.00428894132113207, 0.00428892542917005, 0.00428890107752231, 0.00428888125347969, 0.00428887370374734, 0.00428887974838378, 0.00428889558737476, 0.00428891474777616, 0.00428893061815003, 0.00428893840076434, 0.00428893616769652, 0.00428892499038754, 0.00428890830947817, 0.00428889082417493, 0.00428887721775638, 0.00428887101270364, 0.004288873781915
flux1:, 0.68262959866221, 0.00407410348631277, 0.00407409991208514, 0.00407410491800483, 0.00407411719402773, 0.00407413352519495, 0.00407414951949243, 0.0040741606893509, 0.00407416366975872, 0.00407415729006338, 0.00407414319442919, 0.00407412574315576, 0.00407411103645232, 0.00407410509153678, 0.0040741114725394, 0.00407412900616409, 0.00407415057211676, 0.00407416423001993, 0.00407415788225208, 0.00407412773467235, 0.00407408804880153, 0.00407407398963492, 0.00407412182335692, 0.0040742134901252, 0.0040742257783443, 0.00407406131087028, 0.00407403786381721, 0.00407433786947158, 0.00407388998704086, 0.004074440444433, 0.004074073300847, 0.00407386161308078, 0.00407407330084701, 0.004074440444433, 0.00407388998704086, 0.00407433786947158, 0.00407403786381721, 0.00407406131087028, 0.0040742257783443, 0.0040742134901252, 0.00407412182335692, 0.00407407398963493, 0.00407408804880153, 0.00407412773467235, 0.00407415788225208, 0.00407416423001993, 0.00407415057211676, 0.00407412900616409, 0.0040741114725394, 0.00407410509153678, 0.00407411103645232, 0.00407412574315576, 0.00407414319442919, 0.00407415729006338, 0.00407416366975872, 0.0040741606893509, 0.00407414951949243, 0.00407413352519495, 0.00407411719402773, 0.00407410491800483, 0.00407409991208514, 0.00407410348631277
flux1:, 0.682892047565963, 0.00386667048810198, 0.00386666629460489, 0.0038666702773519, 0.0038666813520509, 0.00386669658477404, 0.00386671186347012, 0.00386672291749357, 0.00386672647780989, 0.0038667213062657, 0.00386670880134384, 0.00386669292470236, 0.00386667929875361, 0.00386667350650467, 0.0038666788788299, 0.00386669436643162, 0.00386671342364646, 0.00386672507981659, 0.00386671830646835, 0.00386668990146044, 0.00386665351419438, 0.0038666421162138, 0.00386668919283838, 0.00386677666757374, 0.00386678775537944, 0.00386663160572096, 0.00386660998704098, 0.00386689310074102, 0.003866466677574, 0.00386698833571182, 0.00386663908623127, 0.00386643770586505, 0.00386663908623127, 0.00386698833571182, 0.00386646667757401, 0.00386689310074102, 0.00386660998704098, 0.00386663160572096, 0.00386678775537944, 0.00386677666757374, 0.00386668919283838, 0.0038666421162138, 0.00386665351419438, 0.00386668990146044, 0.00386671830646835, 0.00386672507981659, 0.00386671342364646, 0.00386669436643162, 0.00386667887882991, 0.00386667350650467, 0.00386667929875361, 0.00386669292470236, 0.00386670880134384, 0.0038667213062657, 0.00386672647780989, 0.00386672291749357, 0.00386671186347012, 0.00386669658477404, 0.0038666813520509, 0.0038666702773519, 0.00386666629460489, 0.00386667048810198
flux1:, 0.683154496469717, 0.00366655826382317, 0.00366655363823096, 0.00366655677058494, 0.00366656676584018, 0.00366658094579984, 0.00366659546873671, 0.00366660628816602, 0.00366661025335337, 0.00366660609201126, 0.00366659499596911, 0.0036665805669333, 0.00366656798160775, 0.00366656240781063, 0.00366656694260568, 0.00366658063487895, 0.00366659745992817, 0.00366660733980923, 0.00366660023170287, 0.00366657346837504, 0.0036665401010222, 0.00366653102535835, 0.0036665771346149, 0.00366666043591623, 0.00366667036224324, 0.00366652225531705, 0.00366650241264165, 0.0036667694328617, 0.0036663639195136, 0.00366685795173378, 0.0036665260939437, 0.00366633471580035, 0.0036665260939437, 0.00366685795173378, 0.0036663639195136, 0.0036667694328617, 0.00366650241264165, 0.00366652225531705, 0.00366667036224325, 0.00366666043591623, 0.0036665771346149, 0.00366653102535835, 0.0036665401010222, 0.00366657346837504, 0.00366660023170287, 0.00366660733980923, 0.00366659745992817, 0.00366658063487895, 0.00366656694260568, 0.00366656240781064, 0.00366656798160775, 0.0036665805669333, 0.00366659499596911, 0.00366660609201126, 0.00366661025335337, 0.00366660628816602, 0.00366659546873671, 0.00366658094579984, 0.00366656676584018, 0.00366655677058494, 0.00366655363823096, 0.00366655826382318
flux1:, 0.68341694537347, 0.00347373224974112, 0.00347372737294736, 0.00347372981775381, 0.0034737388439641, 0.0034737520059732, 0.00347376572461076, 0.00347377618613449, 0.00347378038111454, 0.00347377703645543, 0.0034737671755907, 0.00347375407750803, 0.00347374250327142, 0.00347373722220608, 0.0034737410948137, 0.00347375324088737, 0.00347376810295458, 0.00347377642060129, 0.00347376905681172, 0.00347374382663854, 0.00347371320024211, 0.00347370611466363, 0.0034737510545547, 0.00347383020415053, 0.00347383900598436, 0.00347369866989333, 0.00347368055923371, 0.00347393227778842, 0.00347354712449681, 0.00347401469838572, 0.00347369973039477, 0.00347351804913337, 0.00347369973039477, 0.00347401469838572, 0.00347354712449682, 0.00347393227778842, 0.0034736805592337, 0.00347369866989333, 0.00347383900598436, 0.00347383020415053, 0.0034737510545547, 0.00347370611466363, 0.00347371320024211, 0.00347374382663854, 0.00347376905681172, 0.00347377642060129, 0.00347376810295458, 0.00347375324088737, 0.0034737410948137, 0.00347373722220608, 0.00347374250327142, 0.00347375407750803, 0.0034737671755907, 0.00347377703645543, 0.00347378038111453, 0.00347377618613449, 0.00347376572461076, 0.0034737520059732, 0.0034737388439641, 0.00347372981775381, 0.00347372737294735, 0.00347373224974112
flux1:, 0.683679394277223, 0.00328814089137417, 0.00328813593135845, 0.00328813783627089, 0.00328814598961703, 0.0032881581580145, 0.00328817101888876, 0.00328818100043174, 0.00328818525695276, 0.00328818254633223, 0.00328817375967053, 0.00328816188798099, 0.00328815130433376, 0.00328814639425932, 0.00328814977774776, 0.0032881606182155, 0.00328817377321227, 0.00328818072783836, 0.00328817317544995, 0.00328814936524084, 0.00328812120597377, 0.00328811579134776, 0.00328815937416263, 0.00328823440135157, 0.00328824211617681, 0.0032881092824038, 0.00328809286469447, 0.00328833005989909, 0.00328796471202134, 0.00328840698109756, 0.00328810839887397, 0.00328793610837711, 0.00328810839887398, 0.00328840698109756, 0.00328796471202135, 0.00328833005989909, 0.00328809286469447, 0.0032881092824038, 0.00328824211617681, 0.00328823440135157, 0.00328815937416263, 0.00328811579134776, 0.00328812120597377, 0.00328814936524084, 0.00328817317544995, 0.00328818072783836, 0.00328817377321227, 0.0032881606182155, 0.00328814977774776, 0.00328814639425932, 0.00328815130433376, 0.00328816188798099, 0.00328817375967053, 0.00328818254633223, 0.00328818525695276, 0.00328818100043174, 0.00328817101888876, 0.0032881581580145, 0.00328814598961703, 0.00328813783627089, 0.00328813593135844, 0.00328814089137417
flux1:, 0.683941843180977, 0.00310971671159015, 0.0031097118180882, 0.00310971331187729, 0.00310972067304867, 0.0031097318631228, 0.00310974381168171, 0.00310975319785832, 0.00310975736042005, 0.00310975511720612, 0.00310974725974517, 0.00310973652261853, 0.00310972691596708, 0.00310972245466882, 0.00310972551401475, 0.00310973527503102, 0.00310974696091918, 0.00310975273449298, 0.00310974504899301, 0.00310972254394269, 0.00310969658803148, 0.00310969254390577, 0.00310973460119935, 0.0031098055463671, 0.00310981221399404, 0.00310968661736664, 0.00310967185529322, 0.00310989528594251, 0.0031095491802243, 0.00310996727668436, 0.00310968457196309, 0.0031095213649146, 0.00310968457196308, 0.00310996727668436, 0.0031095491802243, 0.00310989528594251, 0.00310967185529322, 0.00310968661736664, 0.00310981221399404, 0.0031098055463671, 0.00310973460119935, 0.00310969254390577, 0.00310969658803148, 0.0031097225439427, 0.00310974504899301, 0.00310975273449298, 0.00310974696091918, 0.00310973527503102, 0.00310972551401475, 0.00310972245466882, 0.00310972691596708, 0.00310973652261853, 0.00310974725974517, 0.00310975511720612, 0.00310975736042005, 0.00310975319785832, 0.00310974381168171, 0.0031097318631228, 0.00310972067304867, 0.00310971331187729, 0.00310971181808819, 0.00310971671159014
flux1:, 0.68420429208473, 0.00293837739091004, 0.00293837269152162, 0.00293837388192986, 0.00293838051615353, 0.00293839073633898, 0.00293840172086616, 0.00293841040783858, 0.00293841433849764, 0.00293841241583681, 0.00293840536048958, 0.00293839567852873, 0.00293838703969394, 0.00293838310030603, 0.00293838598740824, 0.00293839487595939, 0.00293840530930555, 0.00293841006513992, 0.00293840229133539, 0.00293838097801239, 0.00293835697604644, 0.00293835402523877, 0.00293839441170383, 0.0029384613288947, 0.00293846699268814, 0.00293834837117755, 0.00293833522637796, 0.00293854562663786, 0.00293821818839798, 0.00293861321699711, 0.00293834587580139, 0.00293819144346878, 0.00293834587580139, 0.00293861321699711, 0.00293821818839798, 0.00293854562663787, 0.00293833522637796, 0.00293834837117756, 0.00293846699268814, 0.0029384613288947, 0.00293839441170383, 0.00293835402523877, 0.00293835697604644, 0.00293838097801239, 0.00293840229133539, 0.00293841006513992, 0.00293840530930555, 0.00293839487595939, 0.00293838598740825, 0.00293838310030603, 0.00293838703969394, 0.00293839567852873, 0.00293840536048958, 0.00293841241583681, 0.00293841433849764, 0.00293841040783858, 0.00293840172086615, 0.00293839073633898, 0.00293838051615353, 0.00293837388192987, 0.00293837269152162, 0.00293837739091004
flux1:, 0.684466740988483, 0.00277402685388913, 0.00277402245166599, 0.00277402342470555, 0.00277402938286291, 0.00277403863743932, 0.00277404861279845, 0.00277405651233424, 0.00277406009428345, 0.00277405836750224, 0.00277405200584709, 0.00277404331103494, 0.00277403563260116, 0.00277403227988801, 0.00277403512953903, 0.00277404332994018, 0.00277405270367542, 0.00277405658592202, 0.002774048759254, 0.00277402852839605, 0.00277400624891374, 0.00277400414103835, 0.00277404273724857, 0.00277410569580849, 0.00277411040336506, 0.00277399849778288, 0.00277398692849031, 0.00277418500375865, 0.00277387564503179, 0.00277424867812897, 0.00277399617992112, 0.00277385021214678, 0.00277399617992112, 0.00277424867812897, 0.00277387564503179, 0.00277418500375865, 0.00277398692849031, 0.00277399849778288, 0.00277411040336506, 0.00277410569580849, 0.00277404273724857, 0.00277400414103835, 0.00277400624891374, 0.00277402852839605, 0.002774048759254, 0.00277405658592202, 0.00277405270367542, 0.00277404332994018, 0.00277403512953903, 0.00277403227988801, 0.00277403563260116, 0.00277404331103494, 0.00277405200584709, 0.00277405836750224, 0.00277406009428345, 0.00277405651233424, 0.00277404861279845, 0.00277403863743932, 0.00277402938286291, 0.00277402342470555, 0.00277402245166599, 0.00277402685388913
flux1:, 0.684729189892236, 0.00261655635569937, 0.0026165523281707, 0.00261655314869528, 0.00261655846927747, 0.00261656676129977, 0.00261657569226868, 0.00261658273485137, 0.00261658587473596, 0.00261658424244778, 0.00261657848443852, 0.00261657071852309, 0.00261656399221779, 0.00261656127946029, 0.0026165642063506, 0.00261657187796423, 0.00261658036027545, 0.00261658349420537, 0.00261657564232998, 0.00261655639133341, 0.00261653562361197, 0.00261653413752071, 0.00261657085156538, 0.00261662993690782, 0.00261663374024499, 0.00261652829389846, 0.00261651825307243, 0.00261670467682906, 0.00261641279546746, 0.00261676486922509, 0.00261652668667485, 0.00261638887207088, 0.00261652668667485, 0.00261676486922509, 0.00261641279546746, 0.00261670467682906, 0.00261651825307243, 0.00261652829389846, 0.00261663374024499, 0.00261662993690782, 0.00261657085156538, 0.00261653413752071, 0.00261653562361197, 0.00261655639133341, 0.00261657564232998, 0.00261658349420537, 0.00261658036027545, 0.00261657187796423, 0.0026165642063506, 0.00261656127946029, 0.00261656399221779, 0.00261657071852309, 0.00261657848443852, 0.00261658424244778, 0.00261658587473596, 0.00261658273485137, 0.00261657569226868, 0.00261656676129977, 0.00261655846927747, 0.00261655314869528, 0.0026165523281707, 0.00261655635569937
flux1:, 0.68499163879599, 0.00246584556331617, 0.00246584196283469, 0.00246584267616777, 0.00246584738780459, 0.00246585472201366, 0.00246586258602346, 0.00246586872293282, 0.00246587135193113, 0.00246586973597179, 0.00246586450879084, 0.0024658576213068, 0.00246585183557985, 0.00246584980217079, 0.00246585289894987, 0.00246586017507186, 0.00246586790931362, 0.00246587040224768, 0.00246586254675572, 0.00246584418176833, 0.00246582473778126, 0.00246582368293752, 0.00246585845100821, 0.00246591376458201, 0.00246591671991408, 0.00246581747827501, 0.00246580891224451, 0.0024659843238775, 0.00246570930357568, 0.00246604141526952, 0.00246581701460555, 0.00246568704093889, 0.00246581701460555, 0.00246604141526952, 0.00246570930357568, 0.0024659843238775, 0.00246580891224451, 0.00246581747827501, 0.00246591671991408, 0.00246591376458201, 0.00246585845100821, 0.00246582368293752, 0.00246582473778126, 0.00246584418176833, 0.00246586254675572, 0.00246587040224768, 0.00246586790931362, 0.00246586017507186, 0.00246585289894987, 0.00246584980217079, 0.00246585183557985, 0.0024658576213068, 0.00246586450879084, 0.00246586973597179, 0.00246587135193113, 0.00246586872293282, 0.00246586258602346, 0.00246585472201366, 0.00246584738780459, 0.00246584267616777, 0.00246584196283469, 0.00246584556331617
flux1:, 0.685254087699743, 0.00232176362602357, 0.00232176048125683, 0.00232176111562725, 0.00232176523992672, 0.00232177162542082, 0.00232177841456812, 0.00232178361890815, 0.00232178569266089, 0.00232178403701623, 0.00232177928327215, 0.00232177322939014, 0.00232176836733196, 0.00232176703714234, 0.00232177037351246, 0.00232177736133007, 0.00232178446681736, 0.00232178640955921, 0.00232177856771557, 0.00232176100526761, 0.00232174272080817, 0.00232174193764986, 0.00232177472367157, 0.00232182638223114, 0.00232182854941437, 0.00232173525984869, 0.0023217281074703, 0.00232189311103472, 0.00232163432220974, 0.00232194742857539, 0.0023217362704663, 0.00232161382521442, 0.00232173627046629, 0.0023219474285754, 0.00232163432220974, 0.00232189311103472, 0.0023217281074703, 0.00232173525984869, 0.00232182854941437, 0.00232182638223114, 0.00232177472367157, 0.00232174193764986, 0.00232174272080817, 0.00232176100526761, 0.00232177856771557, 0.00232178640955921, 0.00232178446681736, 0.00232177736133007, 0.00232177037351246, 0.00232176703714234, 0.00232176836733196, 0.00232177322939014, 0.00232177928327215, 0.00232178403701623, 0.00232178569266089, 0.00232178361890815, 0.00232177841456812, 0.00232177162542082, 0.00232176523992672, 0.00232176111562725, 0.00232176048125683, 0.00232176362602357
flux1:, 0.685516536603496, 0.00218417023028153, 0.00218416754862986, 0.00218416811815345, 0.00218417167260625, 0.00218417712509533, 0.00218418284735115, 0.00218418711406043, 0.00218418861157921, 0.00218418688049655, 0.00218418255597168, 0.00218417729434903, 0.00218417333205353, 0.00218417271258845, 0.00218417633536564, 0.00218418311685796, 0.00218418969038188, 0.00218419115900537, 0.00218418334540358, 0.00218416651353787, 0.00218414924853961, 0.00218414860791871, 0.00218417940234326, 0.00218422753663643, 0.00218422897836783, 0.00218414138996329, 0.00218413558227724, 0.00218429074611718, 0.00218404754755123, 0.00218434256406975, 0.00218414410496578, 0.00218402887601776, 0.00218414410496578, 0.00218434256406975, 0.00218404754755124, 0.00218429074611718, 0.00218413558227724, 0.00218414138996329, 0.00218422897836783, 0.00218422753663643, 0.00218417940234326, 0.00218414860791871, 0.00218414924853961, 0.00218416651353787, 0.00218418334540358, 0.00218419115900537, 0.00218418969038188, 0.00218418311685796, 0.00218417633536564, 0.00218417271258845, 0.00218417333205353, 0.00218417729434903, 0.00218418255597168, 0.00218418688049655, 0.00218418861157921, 0.00218418711406043, 0.00218418284735115, 0.00218417712509533, 0.00218417167260626, 0.00218416811815345, 0.00218416754862986, 0.00218417023028153
flux1:, 0.685778985507249, 0.00205291663435465, 0.00205291440505226, 0.00205291491300218, 0.00205291791373541, 0.00205292245724769, 0.00205292713684111, 0.00205293048176972, 0.00205293140349069, 0.0020529295789802, 0.0020529256501278, 0.00205292114090992, 0.00205291804635129, 0.00205291812867451, 0.00205292206271581, 0.00205292869634379, 0.00205293481424232, 0.00205293587209051, 0.00205292810013605, 0.00205291193902406, 0.00205289557713748, 0.00205289497894934, 0.00205292379684631, 0.00205296854984315, 0.0020529693306958, 0.00205288719421453, 0.00205288265456449, 0.00205302851170845, 0.00205280025284045, 0.00205307805384802, 0.00205289174770408, 0.00205278342417828, 0.00205289174770408, 0.00205307805384802, 0.00205280025284046, 0.00205302851170845, 0.00205288265456449, 0.00205288719421453, 0.0020529693306958, 0.00205296854984315, 0.00205292379684631, 0.00205289497894934, 0.00205289557713748, 0.00205291193902406, 0.00205292810013605, 0.00205293587209051, 0.00205293481424232, 0.00205292869634379, 0.00205292206271581, 0.00205291812867451, 0.00205291804635129, 0.00205292114090992, 0.0020529256501278, 0.0020529295789802, 0.00205293140349069, 0.00205293048176972, 0.00205292713684111, 0.00205292245724769, 0.00205291791373541, 0.00205291491300218, 0.00205291440505226, 0.00205291663435465
flux1:, 0.686041434411003, 0.00192784667847106, 0.00192784487611847, 0.00192784531824512, 0.00192784778244898, 0.00192785145041037, 0.0019278551274148, 0.00192785758559206, 0.0019278579507631, 0.00192785602969787, 0.00192785247107174, 0.00192784867416323, 0.00192784640661961, 0.00192784716599072, 0.0019278514158599, 0.00192785793887805, 0.00192786365949381, 0.00192786435925853, 0.00192785664241502, 0.00192784110447028, 0.00192782555197825, 0.00192782492311138, 0.00192785180170295, 0.00192789332649117, 0.0019278935118635, 0.00192781657983541, 0.0019278132244032, 0.00192795027362714, 0.00192773629736685, 0.00192799771686176, 0.00192782301715529, 0.00192772129030279, 0.00192782301715529, 0.00192799771686176, 0.00192773629736685, 0.00192795027362714, 0.0019278132244032, 0.00192781657983541, 0.0019278935118635, 0.00192789332649117, 0.00192785180170295, 0.00192782492311138, 0.00192782555197825, 0.00192784110447028, 0.00192785664241502, 0.00192786435925853, 0.00192786365949381, 0.00192785793887805, 0.0019278514158599, 0.00192784716599072, 0.00192784640661961, 0.00192784867416323, 0.00192785247107174, 0.00192785602969787, 0.0019278579507631, 0.00192785758559206, 0.0019278551274148, 0.00192785145041037, 0.00192784778244898, 0.00192784531824512, 0.00192784487611847, 0.00192784667847106
flux1:, 0.686303883314756, 0.00180879776666933, 0.00180879635495269, 0.00180879672264468, 0.00180879867054099, 0.00180880150619664, 0.00180880423539055, 0.00180880585863716, 0.0018088057022375, 0.00180880369325272, 0.00180880048502843, 0.00180879735872008, 0.00180879586874218, 0.00180879726588149, 0.00180880181810682, 0.00180880824932348, 0.00180881361568712, 0.00180881400145452, 0.00180880635420852, 0.00180879140373063, 0.00180877658790284, 0.00180877587965159, 0.00180880087544089, 0.00180883933291025, 0.00180883898795884, 0.00180876701492117, 0.00180876475361621, 0.00180889346105827, 0.0018086931069889, 0.00180893894000329, 0.0018087753019582, 0.00180867986612026, 0.0018087753019582, 0.0018089389400033, 0.0018086931069889, 0.00180889346105828, 0.00180876475361621, 0.00180876701492117, 0.00180883898795884, 0.00180883933291024, 0.00180880087544089, 0.00180877587965159, 0.00180877658790284, 0.00180879140373063, 0.00180880635420852, 0.00180881400145452, 0.00180881361568712, 0.00180880824932348, 0.00180880181810682, 0.00180879726588149, 0.00180879586874218, 0.00180879735872008, 0.00180880048502843, 0.00180880369325272, 0.0018088057022375, 0.00180880585863717, 0.00180880423539055, 0.00180880150619664, 0.00180879867054099, 0.00180879672264468, 0.00180879635495269, 0.00180879776666933
flux1:, 0.686566332218509, 0.00169560181688699, 0.00169560075226028, 0.00169560103537671, 0.00169560249164537, 0.00169560454783882, 0.00169560639694756, 0.00169560725100372, 0.00169560662039452, 0.0016956045407682, 0.00169560166648565, 0.0016955991664898, 0.00169559839638203, 0.00169560037925577, 0.00169560520502369, 0.00169561154783938, 0.00169561659043078, 0.0016956166995983, 0.00169560913811974, 0.0016955947505205, 0.00169558061751959, 0.00169557980260642, 0.00169560298824633, 0.00169563854467657, 0.00169563773329195, 0.00169557047617035, 0.00169556921380568, 0.00169569001501196, 0.00169550262284565, 0.00169573362724875, 0.00169558051017737, 0.00169549106376565, 0.00169558051017737, 0.00169573362724875, 0.00169550262284565, 0.00169569001501196, 0.00169556921380568, 0.00169557047617035, 0.00169563773329195, 0.00169563854467657, 0.00169560298824633, 0.00169557980260642, 0.00169558061751959, 0.0016955947505205, 0.00169560913811974, 0.0016956166995983, 0.00169561659043078, 0.00169561154783938, 0.00169560520502369, 0.00169560037925577, 0.00169559839638203, 0.0016955991664898, 0.00169560166648565, 0.0016956045407682, 0.00169560662039452, 0.00169560725100372, 0.00169560639694756, 0.00169560454783882, 0.00169560249164537, 0.00169560103537671, 0.00169560075226028, 0.00169560181688699
flux1:, 0.686828781122262, 0.00158808617624933, 0.00158808541138684, 0.00158808560063476, 0.00158808659526113, 0.00158808793362614, 0.00158808898107661, 0.00158808914242476, 0.00158808809391771, 0.0015880859665909, 0.00158808341121595, 0.00158808149013005, 0.0015880813748857, 0.00158808388088969, 0.0015880889390164, 0.00158809518457995, 0.00158809992403749, 0.0015880997890291, 0.00158809233152462, 0.0015880784922022, 0.00158806500466023, 0.00158806407401253, 0.00158808553505391, 0.00158811835970966, 0.00158811714358304, 0.00158805436220116, 0.00158805399988326, 0.0015881673021631, 0.00158799221531743, 0.00158820911392151, 0.00158806598360061, 0.00158798223007075, 0.00158806598360061, 0.00158820911392151, 0.00158799221531743, 0.0015881673021631, 0.00158805399988326, 0.00158805436220116, 0.00158811714358304, 0.00158811835970966, 0.00158808553505391, 0.00158806407401253, 0.00158806500466023, 0.0015880784922022, 0.00158809233152462, 0.0015880997890291, 0.00158809992403749, 0.00158809518457995, 0.0015880889390164, 0.00158808388088969, 0.0015880813748857, 0.00158808149013005, 0.00158808341121596, 0.0015880859665909, 0.00158808809391771, 0.00158808914242476, 0.00158808898107661, 0.00158808793362614, 0.00158808659526113, 0.00158808560063476, 0.00158808541138684, 0.00158808617624933
flux1:, 0.687091230026016, 0.00148607449892063, 0.00148607398578553, 0.00148607407456235, 0.0014860746431114, 0.00148607533276306, 0.00148607566509826, 0.00148607521765602, 0.00148607381316821, 0.00148607166403253, 0.00148606941240183, 0.00148606801959084, 0.00148606848820271, 0.00148607144661543, 0.00148607668664387, 0.00148608281698182, 0.00148608726665201, 0.00148608691638117, 0.00148607958315513, 0.00148606628609211, 0.00148605342047737, 0.00148605237989634, 0.00148607221154205, 0.00148610247436352, 0.00148610091218079, 0.00148604236987795, 0.00148604280653625, 0.00148614899151038, 0.00148598556068205, 0.00148618904353026, 0.00148605537453395, 0.00148597702332549, 0.00148605537453395, 0.00148618904353026, 0.00148598556068206, 0.00148614899151038, 0.00148604280653625, 0.00148604236987795, 0.00148610091218079, 0.00148610247436352, 0.00148607221154205, 0.00148605237989634, 0.00148605342047737, 0.00148606628609211, 0.00148607958315513, 0.00148608691638117, 0.00148608726665201, 0.00148608281698182, 0.00148607668664387, 0.00148607144661543, 0.00148606848820271, 0.00148606801959084, 0.00148606941240183, 0.00148607166403253, 0.00148607381316821, 0.00148607521765602, 0.00148607566509826, 0.00148607533276306, 0.0014860746431114, 0.00148607407456235, 0.00148607398578553, 0.00148607449892063
flux1:, 0.687353678929769, 0.00138938758428474, 0.00138938727670233, 0.00138938726236745, 0.00138938744572749, 0.00138938756156253, 0.00138938727066795, 0.00138938630251433, 0.00138938460645202, 0.00138938246200007, 0.00138938049768113, 0.00138937957954397, 0.00138938055659855, 0.00138938389117399, 0.00138938925645585, 0.00138939524745121, 0.00138939941569447, 0.00138939887674538, 0.00138939168999855, 0.0013893789361653, 0.00138936668005484, 0.00138936554690254, 0.00138938385087737, 0.0013894117203403, 0.0013894098671274, 0.00138935533145881, 0.00138935646544248, 0.00138945589167456, 0.00138930347829842, 0.00138949420502545, 0.00138936948294679, 0.00138929625036574, 0.00138936948294679, 0.00138949420502545, 0.00138930347829842, 0.00138945589167456, 0.00138935646544248, 0.00138935533145881, 0.00138940986712739, 0.0013894117203403, 0.00138938385087737, 0.00138936554690254, 0.00138936668005484, 0.0013893789361653, 0.00138939168999855, 0.00138939887674538, 0.00138939941569447, 0.00138939524745121, 0.00138938925645585, 0.00138938389117399, 0.00138938055659855, 0.00138937957954397, 0.00138938049768113, 0.00138938246200007, 0.00138938460645202, 0.00138938630251433, 0.00138938727066795, 0.00138938756156253, 0.00138938744572749, 0.00138938726236745, 0.00138938727670233, 0.00138938758428474
flux1:, 0.687616127833522, 0.00129784417361608, 0.00129784402928416, 0.00129784391386472, 0.00129784375753369, 0.00129784337826292, 0.00129784255855285, 0.00129784115883167, 0.00129783923531567, 0.00129783712071664, 0.0012978354252859, 0.00129783492585118, 0.00129783633330696, 0.0012978399648839, 0.00129784539552314, 0.00129785121964289, 0.00129785511183557, 0.00129785440935358, 0.00129784739276068, 0.00129783518840684, 0.0012978235377721, 0.00129782233778676, 0.00129783921941529, 0.00129786486061643, 0.00129786276724928, 0.00129781201073955, 0.00129781374141349, 0.001297906747027, 0.00129776472652307, 0.00129794332869341, 0.00129782705219682, 0.00129775866222115, 0.00129782705219682, 0.0012979433286934, 0.00129776472652307, 0.001297906747027, 0.00129781374141349, 0.00129781201073955, 0.00129786276724928, 0.00129786486061643, 0.00129783921941529, 0.00129782233778676, 0.0012978235377721, 0.00129783518840684, 0.00129784739276068, 0.00129785440935358, 0.00129785511183557, 0.00129785121964289, 0.00129784539552314, 0.0012978399648839, 0.00129783633330696, 0.00129783492585118, 0.0012978354252859, 0.00129783712071664, 0.00129783923531566, 0.00129784115883167, 0.00129784255855285, 0.00129784337826292, 0.00129784375753369, 0.00129784391386472, 0.00129784402928416, 0.00129784417361608
flux1:, 0.687878576737275, 0.00121126170378827, 0.00121126168569899, 0.00121126147606971, 0.00121126102907791, 0.00121126023511891, 0.00121125898081878, 0.00121125723693804, 0.00121125514745179, 0.00121125308508277, 0.00121125163779883, 0.00121125149958089, 0.00121125325863042, 0.00121125710764621, 0.0012112625432011, 0.00121126817189647, 0.00121127179209296, 0.00121127095039213, 0.00121126412850768, 0.00121125248342179, 0.00121124144002262, 0.00121124020435475, 0.00121125576991944, 0.00121127934292735, 0.00121127705580907, 0.00121122985672799, 0.00121123208600635, 0.0012113189912018, 0.00121118675592994, 0.00121135383927394, 0.00121124552193198, 0.0012111817069242, 0.00121124552193198, 0.00121135383927394, 0.00121118675592994, 0.0012113189912018, 0.00121123208600636, 0.00121122985672799, 0.00121127705580907, 0.00121127934292735, 0.00121125576991944, 0.00121124020435475, 0.00121124144002262, 0.00121125248342179, 0.00121126412850768, 0.00121127095039213, 0.00121127179209296, 0.00121126817189647, 0.0012112625432011, 0.00121125710764621, 0.00121125325863041, 0.00121125149958089, 0.00121125163779883, 0.00121125308508277, 0.00121125514745179, 0.00121125723693804, 0.00121125898081878, 0.00121126023511891, 0.00121126102907791, 0.00121126147606971, 0.00121126168569899, 0.00121126170378827
flux1:, 0.688141025641029, 0.00112945701693586, 0.00112945709422156, 0.00112945680182615, 0.00112945611540246, 0.00112945498675647, 0.00112945338939893, 0.00112945138461716, 0.00112944918612667, 0.00112944719456094, 0.00112944597238963, 0.00112944613742725, 0.00112944817034704, 0.00112945215915935, 0.00112945754102306, 0.00112946294675198, 0.00112946629899246, 0.00112946534190271, 0.00112945873944871, 0.00112944766526019, 0.00112943723422803, 0.00112943599677021, 0.00112945035120183, 0.00112947200969671, 0.00112946957059622, 0.00112942571372589, 0.00112942834749014, 0.00112950945689211, 0.0011293864187515, 0.00112954256523608, 0.00112944173711569, 0.00112938223843124, 0.0011294417371157, 0.00112954256523608, 0.00112938641875151, 0.00112950945689211, 0.00112942834749014, 0.00112942571372589, 0.00112946957059622, 0.00112947200969671, 0.00112945035120184, 0.00112943599677021, 0.00112943723422803, 0.00112944766526019, 0.00112945873944871, 0.00112946534190271, 0.00112946629899246, 0.00112946294675198, 0.00112945754102306, 0.00112945215915935, 0.00112944817034704, 0.00112944613742725, 0.00112944597238963, 0.00112944719456094, 0.00112944918612667, 0.00112945138461716, 0.00112945338939893, 0.00112945498675647, 0.00112945611540246, 0.00112945680182616, 0.00112945709422156, 0.00112945701693586
flux1:, 0.688403474544782, 0.00105224702533822, 0.0010522471735857, 0.00105224681378736, 0.00105224593988012, 0.00105224455410665, 0.00105224270033658, 0.0010522405117968, 0.00105223825536121, 0.00105223634879042, 0.00105223532672323, 0.00105223573772064, 0.00105223796962208, 0.00105224202456082, 0.00105224729796414, 0.0010522524558089, 0.00105225554507738, 0.00105225449606484, 0.00105224813715491, 0.00105223764574373, 0.0010522278334185, 0.00105222662848167, 0.00105223987341516, 0.00105225976362646, 0.00105225720966538, 0.00105221648702912, 0.00105221943638681, 0.0010522950411662, 0.00105218063379506, 0.00105232640348211, 0.00105223261245744, 0.00105217718094145, 0.00105223261245744, 0.00105232640348211, 0.00105218063379506, 0.0010522950411662, 0.00105221943638681, 0.00105221648702912, 0.00105225720966538, 0.00105225976362646, 0.00105223987341516, 0.00105222662848167, 0.0010522278334185, 0.00105223764574373, 0.00105224813715491, 0.00105225449606484, 0.00105225554507738, 0.0010522524558089, 0.00105224729796414, 0.00105224202456082, 0.00105223796962208, 0.00105223573772065, 0.00105223532672323, 0.00105223634879042, 0.00105223825536121, 0.0010522405117968, 0.00105224270033658, 0.00105224455410665, 0.00105224593988012, 0.00105224681378736, 0.0010522471735857, 0.00105224702533822
flux1:, 0.688665923448535, 9.79449331126721e-4, 9.79449532229441e-4, 9.79449123389244e-4, 9.79448113150023e-4, 9.79446543536116e-4, 9.79444513293958e-4, 9.79442210537418e-4, 9.79439940401779e-4, 9.79438128448115e-4, 9.79437280046253e-4, 9.79437881538201e-4, 9.79440241945303e-4, 9.79444295037151e-4, 9.79449410640544e-4, 9.79454299515525e-4, 9.79457132369315e-4, 9.79456014470639e-4, 9.79449921823258e-4, 9.79440023891627e-4, 9.79430835959789e-4, 9.79429696329372e-4, 9.79441928539578e-4, 9.7946018847762e-4, 9.79457552246814e-4, 9.79419763773411e-4, 9.79422946124241e-4, 9.79493325856602e-4, 9.79387006405072e-4, 9.79522939066753e-4, 9.79435751846338e-4, 9.79384148215683e-4, 9.79435751846339e-4, 9.79522939066753e-4, 9.79387006405072e-4, 9.79493325856602e-4, 9.79422946124241e-4, 9.79419763773412e-4, 9.79457552246814e-4, 9.7946018847762e-4, 9.79441928539578e-4, 9.79429696329373e-4, 9.79430835959789e-4, 9.79440023891627e-4, 9.79449921823258e-4, 9.79456014470639e-4, 9.79457132369314e-4, 9.79454299515525e-4, 9.79449410640543e-4, 9.7944429503715e-4, 9.79440241945303e-4, 9.79437881538201e-4, 9.79437280046253e-4, 9.79438128448115e-4, 9.79439940401779e-4, 9.79442210537419e-4, 9.79444513293958e-4, 9.79446543536117e-4, 9.79448113150022e-4, 9.79449123389243e-4, 9.79449532229441e-4, 9.79449331126721e-4
flux1:, 0.688928372352288, 9.10882800724622e-4, 9.10883042359598e-4, 9.10882604745465e-4, 9.10881507074085e-4, 9.10879821075249e-4, 9.10877686201603e-4, 9.10875330165539e-4, 9.10873083304564e-4, 9.10871371164849e-4, 9.10870669256697e-4, 9.10871408725778e-4, 9.10873832921192e-4, 9.10877823249798e-4, 9.10882738313783e-4, 9.10887341777223e-4, 9.10889926681208e-4, 9.10888762297222e-4, 9.10882956485592e-4, 9.10873660334132e-4, 9.1086510029823e-4, 9.1086405568468e-4, 9.10875365900795e-4, 9.10892124867087e-4, 9.10889434650791e-4, 9.10854388751235e-4, 9.10857728637712e-4, 9.10923152873499e-4, 9.10824403339533e-4, 9.10951019814178e-4, 9.10870022681052e-4, 9.10822017791949e-4, 9.10870022681052e-4, 9.10951019814178e-4, 9.10824403339533e-4, 9.10923152873499e-4, 9.10857728637712e-4, 9.10854388751236e-4, 9.10889434650791e-4, 9.10892124867087e-4, 9.10875365900796e-4, 9.10864055684679e-4, 9.10865100298229e-4, 9.10873660334133e-4, 9.10882956485592e-4, 9.10888762297222e-4, 9.10889926681208e-4, 9.10887341777223e-4, 9.10882738313783e-4, 9.10877823249798e-4, 9.10873832921192e-4, 9.10871408725778e-4, 9.10870669256697e-4, 9.10871371164849e-4, 9.10873083304564e-4, 9.10875330165539e-4, 9.10877686201604e-4, 9.1087982107525e-4, 9.10881507074085e-4, 9.10882604745465e-4, 9.10883042359597e-4, 9.10882800724622e-4
flux1:, 0.689190821256042, 8.46368094216763e-4, 8.46368369042496e-4, 8.46367923668177e-4, 8.46366783903003e-4, 8.46365041909824e-4, 8.46362865188676e-4, 8.46360507668361e-4, 8.4635831373142e-4, 8.46356702585597e-4, 8.46356120046292e-4, 8.46356948930952e-4, 8.46359379028189e-4, 8.46363253713514e-4, 8.46367932856093e-4, 8.46372239555462e-4, 8.46374586963682e-4, 8.46373397558228e-4, 8.46367896338102e-4, 8.46359206875649e-4, 8.46351274869284e-4, 8.46350350751174e-4, 8.46360822834048e-4, 8.46376201186945e-4, 8.46373481270186e-4, 8.46340995309023e-4, 8.46344425039072e-4, 8.46405154576173e-4, 8.46313482709023e-4, 8.46431285995156e-4, 8.4635608526701e-4, 8.46311460271869e-4, 8.4635608526701e-4, 8.46431285995155e-4, 8.46313482709023e-4, 8.46405154576172e-4, 8.46344425039072e-4, 8.46340995309023e-4, 8.46373481270186e-4, 8.46376201186945e-4, 8.46360822834048e-4, 8.46350350751174e-4, 8.46351274869284e-4, 8.4635920687565e-4, 8.46367896338102e-4, 8.46373397558228e-4, 8.46374586963683e-4, 8.46372239555462e-4, 8.46367932856093e-4, 8.46363253713514e-4, 8.46359379028189e-4, 8.46356948930952e-4, 8.46356120046291e-4, 8.46356702585597e-4, 8.4635831373142e-4, 8.46360507668361e-4, 8.46362865188676e-4, 8.46365041909824e-4, 8.46366783903003e-4, 8.46367923668177e-4, 8.46368369042495e-4, 8.46368094216763e-4
flux1:, 0.689453270159795, 7.85728150106615e-4, 7.85728454780697e-4, 7.85728022264947e-4, 7.85726881084255e-4, 7.85725135545933e-4, 7.85722970179817e-4, 7.85720653715324e-4, 7.85718535310135e-4, 7.85717022922462e-4, 7.85716533469083e-4, 7.8571740801278e-4, 7.85719793730009e-4, 7.8572350852878e-4, 7.8572792409549e-4, 7.85731927887924e-4, 7.8573405012031e-4, 7.85732855868884e-4, 7.85727673617015e-4, 7.85719591620632e-4, 7.85712283567705e-4, 7.85711500410746e-4, 7.85721210866432e-4, 7.85735320011986e-4, 7.85732591046634e-4, 7.85702491695158e-4, 7.8570595173392e-4, 7.85762239595229e-4, 7.8567717938458e-4, 7.85786655481615e-4, 7.85716877706303e-4, 7.85675424106067e-4, 7.85716877706303e-4, 7.85786655481615e-4, 7.8567717938458e-4, 7.8576223959523e-4, 7.8570595173392e-4, 7.85702491695159e-4, 7.85732591046634e-4, 7.85735320011986e-4, 7.85721210866432e-4, 7.85711500410745e-4, 7.85712283567705e-4, 7.85719591620631e-4, 7.85727673617016e-4, 7.85732855868885e-4, 7.85734050120311e-4, 7.85731927887924e-4, 7.8572792409549e-4, 7.85723508528779e-4, 7.85719793730009e-4, 7.8571740801278e-4, 7.85716533469082e-4, 7.85717022922462e-4, 7.85718535310135e-4, 7.85720653715324e-4, 7.85722970179817e-4, 7.85725135545933e-4, 7.85726881084255e-4, 7.85728022264948e-4, 7.85728454780697e-4, 7.85728150106614e-4
flux1:, 0.689715719063548, 7.2878862615611e-4, 7.28788960266978e-4, 7.28788559789697e-4, 7.28787452369886e-4, 7.2878574728341e-4, 7.28783636773514e-4, 7.28781394906008e-4, 7.28779368150729e-4, 7.28777949592552e-4, 7.28777528536622e-4, 7.28778410442658e-4, 7.28780709569986e-4, 7.28784229115663e-4, 7.28788361201054e-4, 7.28792060998727e-4, 7.28793971962984e-4, 7.28792791391411e-4, 7.28787938678587e-4, 7.28780460307966e-4, 7.28773767411791e-4, 7.28773140235294e-4, 7.28782158029195e-4, 7.28795100603105e-4, 7.28792380008815e-4, 7.28764503472578e-4, 7.2876794260954e-4, 7.28820034739398e-4, 7.28741146518961e-4, 7.28842765032981e-4, 7.28778056940667e-4, 7.28739576541285e-4, 7.28778056940668e-4, 7.2884276503298e-4, 7.28741146518962e-4, 7.28820034739398e-4, 7.2876794260954e-4, 7.28764503472579e-4, 7.28792380008815e-4, 7.28795100603105e-4, 7.28782158029195e-4, 7.28773140235295e-4, 7.28773767411791e-4, 7.28780460307966e-4, 7.28787938678588e-4, 7.28792791391411e-4, 7.28793971962984e-4, 7.28792060998727e-4, 7.28788361201054e-4, 7.28784229115662e-4, 7.28780709569987e-4, 7.28778410442658e-4, 7.28777528536622e-4, 7.28777949592552e-4, 7.28779368150729e-4, 7.28781394906008e-4, 7.28783636773514e-4, 7.28785747283411e-4, 7.28787452369887e-4, 7.28788559789697e-4, 7.28788960266977e-4, 7.2878862615611e-4
flux1:, 0.689978167967302, 6.75378297214746e-4, 6.75378662212677e-4, 6.75378310628008e-4, 6.75377266084179e-4, 6.75375636837633e-4, 6.75373615225024e-4, 6.75371473057216e-4, 6.75369548327625e-4, 6.75368216755193e-4, 6.75367841664697e-4, 6.7536869853539e-4, 6.75370877102822e-4, 6.75374174817142e-4, 6.75378010986359e-4, 6.75381410381233e-4, 6.75383125189078e-4, 6.75381974836968e-4, 6.75377458150097e-4, 6.7537057470939e-4, 6.75364483246223e-4, 6.75364021499333e-4, 6.75372408129332e-4, 6.75384278333854e-4, 6.75381580711957e-4, 6.75355772830481e-4, 6.75359148135568e-4, 6.75407283837945e-4, 6.75334154041143e-4, 6.75428368581368e-4, 6.75368396819494e-4, 6.75332701602654e-4, 6.75368396819495e-4, 6.75428368581368e-4, 6.75334154041143e-4, 6.75407283837944e-4, 6.75359148135567e-4, 6.7535577283048e-4, 6.75381580711957e-4, 6.75384278333853e-4, 6.75372408129332e-4, 6.75364021499332e-4, 6.75364483246224e-4, 6.7537057470939e-4, 6.75377458150098e-4, 6.75381974836969e-4, 6.75383125189078e-4, 6.75381410381233e-4, 6.75378010986359e-4, 6.75374174817142e-4, 6.75370877102822e-4, 6.7536869853539e-4, 6.75367841664697e-4, 6.75368216755193e-4, 6.75369548327625e-4, 6.75371473057216e-4, 6.75373615225024e-4, 6.75375636837633e-4, 6.75377266084179e-4, 6.75378310628007e-4, 6.75378662212677e-4, 6.75378297214745e-4
flux1:, 0.690240616871055, 6.25329411133881e-4, 6.25329809333076e-4, 6.25329520481295e-4, 6.25328561596186e-4, 6.25327035137404e-4, 6.25325127549454e-4, 6.25323102539136e-4, 6.25321285339169e-4, 6.25320032767518e-4, 6.25319684002612e-4, 6.25320489555354e-4, 6.2532252172181e-4, 6.2532557944037e-4, 6.25329114205731e-4, 6.25332220929603e-4, 6.2533375545334e-4, 6.25332649590206e-4, 6.2532847120891e-4, 6.25322169139428e-4, 6.25316660522236e-4, 6.25316368225698e-4, 6.25324178009285e-4, 6.25335062068669e-4, 6.25332399609954e-4, 6.2530851583135e-4, 6.25311792420053e-4, 6.25356204568262e-4, 6.25288445179777e-4, 6.25375693576703e-4, 6.25320144257188e-4, 6.25287056176594e-4, 6.25320144257188e-4, 6.25375693576703e-4, 6.25288445179777e-4, 6.25356204568263e-4, 6.25311792420053e-4, 6.2530851583135e-4, 6.25332399609954e-4, 6.25335062068669e-4, 6.25324178009285e-4, 6.25316368225698e-4, 6.25316660522236e-4, 6.25322169139428e-4, 6.2532847120891e-4, 6.25332649590206e-4, 6.2533375545334e-4, 6.25332220929602e-4, 6.25329114205731e-4, 6.2532557944037e-4, 6.2532252172181e-4, 6.25320489555354e-4, 6.25319684002612e-4, 6.25320032767518e-4, 6.2532128533917e-4, 6.25323102539137e-4, 6.25325127549455e-4, 6.25327035137404e-4, 6.25328561596185e-4, 6.25329520481295e-4, 6.25329809333077e-4, 6.25329411133881e-4
flux1:, 0.690503065774808, 5.784780040263e-4, 5.78478437733958e-4, 5.7847822197571e-4, 5.78477365205507e-4, 5.78475960493754e-4, 5.78474183931974e-4, 5.78472286846585e-4, 5.7847057873562e-4, 5.78469396759455e-4, 5.78469057858503e-4, 5.784697919239e-4, 5.78471659618437e-4, 5.7847446697998e-4, 5.78477701090298e-4, 5.78480526364503e-4, 5.78481896774878e-4, 5.7848084718925e-4, 5.78477005214158e-4, 5.78471266293496e-4, 5.78466317365595e-4, 5.78466193471069e-4, 5.78473474000196e-4, 5.78483450699706e-4, 5.78480833570229e-4, 5.78458738807906e-4, 5.78461889440297e-4, 5.78502804492915e-4, 5.7844005224393e-4, 5.78520756623355e-4, 5.78469334713241e-4, 5.78438685428356e-4, 5.78469334713241e-4, 5.78520756623355e-4, 5.7844005224393e-4, 5.78502804492915e-4, 5.78461889440296e-4, 5.78458738807906e-4, 5.78480833570229e-4, 5.78483450699706e-4, 5.78473474000197e-4, 5.78466193471069e-4, 5.78466317365595e-4, 5.78471266293496e-4, 5.78477005214158e-4, 5.78480847189251e-4, 5.78481896774877e-4, 5.78480526364503e-4, 5.78477701090298e-4, 5.7847446697998e-4, 5.78471659618437e-4, 5.78469791923901e-4, 5.78469057858502e-4, 5.78469396759455e-4, 5.7847057873562e-4, 5.78472286846586e-4, 5.78474183931974e-4, 5.78475960493754e-4, 5.78477365205507e-4, 5.78478221975711e-4, 5.78478437733957e-4, 5.784780040263e-4
flux1:, 0.690765514678561, 5.34664176274699e-4, 5.34664647086019e-4, 5.34664511065061e-4, 5.34663766796055e-4, 5.34662495484763e-4, 5.3466085978701e-4, 5.34659095749966e-4, 5.346574952682e-4, 5.34656375691952e-4, 5.34656033596657e-4, 5.34656681914884e-4, 5.346583742692e-4, 5.34660927922246e-4, 5.34663867522406e-4, 5.34666425347767e-4, 5.34667647667593e-4, 5.34666663542091e-4, 5.3466315206457e-4, 5.34657953781804e-4, 5.34653537296242e-4, 5.34653576213762e-4, 5.34660368932196e-4, 5.34669510208327e-4, 5.3466694690108e-4, 5.34646515283331e-4, 5.34649519825209e-4, 5.34687157685759e-4, 5.34629073042504e-4, 5.34703639791066e-4, 5.34656068378396e-4, 5.34627698937661e-4, 5.34656068378396e-4, 5.34703639791066e-4, 5.34629073042504e-4, 5.34687157685758e-4, 5.3464951982521e-4, 5.34646515283331e-4, 5.3466694690108e-4, 5.34669510208327e-4, 5.34660368932196e-4, 5.34653576213762e-4, 5.34653537296242e-4, 5.34657953781804e-4, 5.3466315206457e-4, 5.34666663542091e-4, 5.34667647667592e-4, 5.34666425347767e-4, 5.34663867522406e-4, 5.34660927922246e-4, 5.34658374269201e-4, 5.34656681914884e-4, 5.34656033596657e-4, 5.34656375691952e-4, 5.346574952682e-4, 5.34659095749966e-4, 5.3466085978701e-4, 5.34662495484763e-4, 5.34663766796055e-4, 5.34664511065061e-4, 5.34664647086019e-4, 5.34664176274699e-4
flux1:, 0.691027963582315, 4.93732330813632e-4, 4.93732839094781e-4, 4.93732785719998e-4, 4.9373215873876e-4, 4.93731026031839e-4, 4.93729534942436e-4, 4.9372790450812e-4, 4.93726408051375e-4, 4.93725343402227e-4, 4.93724988521884e-4, 4.93725542362147e-4, 4.93727054978565e-4, 4.93729357660003e-4, 4.93732013375461e-4, 4.93734319807288e-4, 4.93735409508218e-4, 4.93734497386152e-4, 4.93731306783403e-4, 4.93726622856145e-4, 4.93722708095216e-4, 4.93722900340261e-4, 4.93729241200726e-4, 4.9373761275387e-4, 4.93735110397705e-4, 4.93716224923987e-4, 4.9371906970028e-4, 4.93753643459272e-4, 4.93699909454342e-4, 4.93768729111875e-4, 4.93724748577944e-4, 4.93698509063228e-4, 4.93724748577944e-4, 4.93768729111875e-4, 4.93699909454342e-4, 4.93753643459272e-4, 4.9371906970028e-4, 4.93716224923987e-4, 4.93735110397705e-4, 4.9373761275387e-4, 4.93729241200726e-4, 4.93722900340262e-4, 4.93722708095216e-4, 4.93726622856145e-4, 4.93731306783403e-4, 4.93734497386152e-4, 4.93735409508218e-4, 4.93734319807288e-4, 4.9373201337546e-4, 4.93729357660003e-4, 4.93727054978566e-4, 4.93725542362148e-4, 4.93724988521883e-4, 4.93725343402227e-4, 4.93726408051375e-4, 4.9372790450812e-4, 4.93729534942436e-4, 4.93731026031839e-4, 4.93732158738761e-4, 4.93732785719998e-4, 4.93732839094781e-4, 4.93732330813632e-4
flux1:, 0.691290412486068, 4.55531375312528e-4, 4.55531919877762e-4, 4.55531948502633e-4, 4.55531438634792e-4, 4.55530444257403e-4, 4.55529096542768e-4, 4.55527596745546e-4, 4.55526199351886e-4, 4.55525183261033e-4, 4.55524809385531e-4, 4.55525265020037e-4, 4.55526599121503e-4, 4.55528658660028e-4, 4.55531044655937e-4, 4.55533117101955e-4, 4.55534088764272e-4, 4.55533252606997e-4, 4.5553036994181e-4, 4.55526170938906e-4, 4.55522724428798e-4, 4.55523057343127e-4, 4.55528977505478e-4, 4.55536639410499e-4, 4.55534204031329e-4, 4.55516756151056e-4, 4.55519433222115e-4, 4.55551148819391e-4, 4.5550146977344e-4, 4.55564916885812e-4, 4.55524284013339e-4, 4.55500033156805e-4, 4.55524284013339e-4, 4.55564916885812e-4, 4.55501469773441e-4, 4.55551148819392e-4, 4.55519433222116e-4, 4.55516756151057e-4, 4.55534204031329e-4, 4.55536639410499e-4, 4.55528977505477e-4, 4.55523057343127e-4, 4.55522724428799e-4, 4.55526170938906e-4, 4.5553036994181e-4, 4.55533252606998e-4, 4.55534088764272e-4, 4.55533117101955e-4, 4.55531044655937e-4, 4.55528658660028e-4, 4.55526599121503e-4, 4.55525265020037e-4, 4.55524809385531e-4, 4.55525183261033e-4, 4.55526199351886e-4, 4.55527596745546e-4, 4.55529096542768e-4, 4.55530444257403e-4, 4.55531438634792e-4, 4.55531948502633e-4, 4.55531919877762e-4, 4.55531375312527e-4
flux1:, 0.691552861389821, 4.19914889970148e-4, 4.19915467945555e-4, 4.19915574713595e-4, 4.19915177582255e-4, 4.19914316808688e-4, 4.19913107362866e-4, 4.19911732695682e-4, 4.19910428717656e-4, 4.19909456165541e-4, 4.19909060244652e-4, 4.1990941831231e-4, 4.19910579820776e-4, 4.1991240811417e-4, 4.19914541172251e-4, 4.19916397743663e-4, 4.19917264791734e-4, 4.19916506120287e-4, 4.19913915621812e-4, 4.19910169655367e-4, 4.19907155933326e-4, 4.19907614437852e-4, 4.19913140974488e-4, 4.19920148269257e-4, 4.19917785001695e-4, 4.19901674132655e-4, 4.19904180523435e-4, 4.19933236366679e-4, 4.19887336544877e-4, 4.19945769508052e-4, 4.19908256552479e-4, 4.19885861336064e-4, 4.19908256552478e-4, 4.19945769508052e-4, 4.19887336544877e-4, 4.19933236366679e-4, 4.19904180523435e-4, 4.19901674132655e-4, 4.19917785001695e-4, 4.19920148269257e-4, 4.19913140974488e-4, 4.19907614437852e-4, 4.19907155933326e-4, 4.19910169655367e-4, 4.19913915621812e-4, 4.19916506120287e-4, 4.19917264791734e-4, 4.19916397743663e-4, 4.19914541172251e-4, 4.1991240811417e-4, 4.19910579820776e-4, 4.1990941831231e-4, 4.19909060244652e-4, 4.19909456165541e-4, 4.19910428717656e-4, 4.19911732695682e-4, 4.19913107362866e-4, 4.19914316808688e-4, 4.19915177582255e-4, 4.19915574713596e-4, 4.19915467945555e-4, 4.19914889970148e-4
flux1:, 0.691815310293574, 3.86741262698043e-4, 3.86741869553148e-4, 3.86742047871593e-4, 3.86741755725827e-4, 3.86741020411794e-4, 3.86739941305021e-4, 3.8673868459406e-4, 3.86737468241388e-4, 3.86736535671814e-4, 3.86736117483996e-4, 3.86736382280903e-4, 3.86737380867975e-4, 3.86738992877547e-4, 3.86740891526287e-4, 3.86742550464218e-4, 3.86743324983415e-4, 3.86742643093645e-4, 3.86740326694049e-4, 3.86737000145863e-4, 3.86734382541085e-4, 3.86734949884372e-4, 3.86740106464558e-4, 3.86746509701119e-4, 3.86744222951626e-4, 3.86729355955497e-4, 3.8673169286578e-4, 3.86758279437931e-4, 3.86715901681168e-4, 3.86769662603569e-4, 3.86735056351674e-4, 3.86714391598418e-4, 3.86735056351674e-4, 3.86769662603569e-4, 3.86715901681168e-4, 3.86758279437931e-4, 3.8673169286578e-4, 3.86729355955497e-4, 3.86744222951626e-4, 3.86746509701119e-4, 3.86740106464558e-4, 3.86734949884372e-4, 3.86734382541085e-4, 3.86737000145862e-4, 3.86740326694049e-4, 3.86742643093646e-4, 3.86743324983415e-4, 3.86742550464218e-4, 3.86740891526287e-4, 3.86738992877547e-4, 3.86737380867975e-4, 3.86736382280903e-4, 3.86736117483996e-4, 3.86736535671814e-4, 3.86737468241388e-4, 3.8673868459406e-4, 3.86739941305021e-4, 3.86741020411794e-4, 3.86741755725827e-4, 3.86742047871593e-4, 3.86741869553148e-4, 3.86741262698043e-4
flux1:, 0.692077759197328, 3.55873793519975e-4, 3.55874423240094e-4, 3.55874664341055e-4, 3.55874466907194e-4, 3.55873846480817e-4, 3.55872887914243e-4, 3.55871741067168e-4, 3.55870606814787e-4, 3.55869712130198e-4, 3.55869273867816e-4, 3.55869452600913e-4, 3.55870300750528e-4, 3.55871713549121e-4, 3.5587339727476e-4, 3.55874876466632e-4, 3.55875569101712e-4, 3.55874961338804e-4, 3.55872899240543e-4, 3.55869957490853e-4, 3.5586769888524e-4, 3.55868357357115e-4, 3.5587316488774e-4, 3.55879010635334e-4, 3.55876804200202e-4, 3.55863094832404e-4, 3.55865266853646e-4, 3.55889566337785e-4, 3.5585047070352e-4, 3.55899885309371e-4, 3.55867986146104e-4, 3.5584893411121e-4, 3.55867986146104e-4, 3.55899885309371e-4, 3.55850470703521e-4, 3.55889566337786e-4, 3.55865266853646e-4, 3.55863094832404e-4, 3.55876804200202e-4, 3.55879010635334e-4, 3.55873164887739e-4, 3.55868357357115e-4, 3.5586769888524e-4, 3.55869957490854e-4, 3.55872899240543e-4, 3.55874961338804e-4, 3.55875569101712e-4, 3.55874876466632e-4, 3.5587339727476e-4, 3.5587171354912e-4, 3.55870300750528e-4, 3.55869452600913e-4, 3.55869273867816e-4, 3.55869712130199e-4, 3.55870606814787e-4, 3.55871741067168e-4, 3.55872887914243e-4, 3.55873846480816e-4, 3.55874466907193e-4, 3.55874664341055e-4, 3.55874423240094e-4, 3.55873793519975e-4
flux1:, 0.692340208101081, 3.271807700503e-4, 3.2718141541735e-4, 3.271817089655e-4, 3.27181594278706e-4, 3.27181076652851e-4, 3.2718022779292e-4, 3.27179182408724e-4, 3.27178125273806e-4, 3.27177267729571e-4, 3.2717681352903e-4, 3.271769155671e-4, 3.27177627684327e-4, 3.27178859586744e-4, 3.27180348144408e-4, 3.27181664737687e-4, 3.2718228466755e-4, 3.27181746743916e-4, 3.27179917993514e-4, 3.27177326123726e-4, 3.27175389664259e-4, 3.27176121250399e-4, 3.27180598456445e-4, 3.27185929749772e-4, 3.27183806893057e-4, 3.27171175243164e-4, 3.27173189604293e-4, 3.27195375549992e-4, 3.27159337991976e-4, 3.27204715583689e-4, 3.27175336584479e-4, 3.27157786552799e-4, 3.2717533658448e-4, 3.27204715583689e-4, 3.27159337991976e-4, 3.27195375549992e-4, 3.27173189604293e-4, 3.27171175243164e-4, 3.27183806893057e-4, 3.27185929749772e-4, 3.27180598456446e-4, 3.27176121250399e-4, 3.2717538966426e-4, 3.27177326123726e-4, 3.27179917993514e-4, 3.27181746743917e-4, 3.2718228466755e-4, 3.27181664737687e-4, 3.27180348144408e-4, 3.27178859586744e-4, 3.27177627684327e-4, 3.27176915567101e-4, 3.2717681352903e-4, 3.27177267729571e-4, 3.27178125273806e-4, 3.27179182408724e-4, 3.2718022779292e-4, 3.27181076652851e-4, 3.27181594278706e-4, 3.271817089655e-4, 3.2718141541735e-4, 3.27180770050299e-4
flux1:, 0.692602657004834, 3.00535515935706e-4, 3.00536168882685e-4, 3.00536503591024e-4, 3.00536458771157e-4, 3.00536031149091e-4, 3.00535280825398e-4, 3.00534328663261e-4, 3.00533344361855e-4, 3.00532524380992e-4, 3.00532059826045e-4, 3.00532095978375e-4, 3.00532687572011e-4, 3.00533757368858e-4, 3.0053507020545e-4, 3.00536240319853e-4, 3.00536795299856e-4, 3.00536321639513e-4, 3.0053470468581e-4, 3.00532428131484e-4, 3.00530777872026e-4, 3.00531564831669e-4, 3.00535728765215e-4, 3.00540585495021e-4, 3.00538548992842e-4, 3.00526920930276e-4, 3.00528786791014e-4, 3.00549023841126e-4, 3.00515834951482e-4, 3.00557468444308e-4, 3.00530434506605e-4, 3.00514282401845e-4, 3.00530434506605e-4, 3.00557468444308e-4, 3.00515834951482e-4, 3.00549023841126e-4, 3.00528786791014e-4, 3.00526920930276e-4, 3.00538548992842e-4, 3.00540585495021e-4, 3.00535728765215e-4, 3.00531564831669e-4, 3.00530777872025e-4, 3.00532428131484e-4, 3.0053470468581e-4, 3.00536321639513e-4, 3.00536795299856e-4, 3.00536240319853e-4, 3.0053507020545e-4, 3.00533757368858e-4, 3.00532687572011e-4, 3.00532095978375e-4, 3.00532059826045e-4, 3.00532524380992e-4, 3.00533344361855e-4, 3.00534328663261e-4, 3.00535280825398e-4, 3.00536031149091e-4, 3.00536458771157e-4, 3.00536503591025e-4, 3.00536168882685e-4, 3.00535515935706e-4
flux1:, 0.692865105908588, 2.75816414152658e-4, 2.75817066157326e-4, 2.75817430377014e-4, 2.75817442320484e-4, 2.75817091876249e-4, 2.75816429136182e-4, 2.75815562448808e-4, 2.75814647447985e-4, 2.75813866379488e-4, 2.75813398004122e-4, 2.7581337985228e-4, 2.75813866812031e-4, 2.75814793120311e-4, 2.75815948913728e-4, 2.75816987447761e-4, 2.75817483908054e-4, 2.75817068000802e-4, 2.75815641218647e-4, 2.75813646353935e-4, 2.75812247810287e-4, 2.75813073165367e-4, 2.75816939636974e-4, 2.75821358883268e-4, 2.75819411041463e-4, 2.75808717679371e-4, 2.75810445485772e-4, 2.75828889177604e-4, 2.757983530089e-4, 2.75836519046489e-4, 2.75811666070652e-4, 2.75796814080394e-4, 2.75811666070652e-4, 2.75836519046489e-4, 2.757983530089e-4, 2.75828889177604e-4, 2.75810445485772e-4, 2.75808717679371e-4, 2.75819411041463e-4, 2.75821358883268e-4, 2.75816939636974e-4, 2.75813073165367e-4, 2.75812247810287e-4, 2.75813646353936e-4, 2.75815641218647e-4, 2.75817068000802e-4, 2.75817483908054e-4, 2.75816987447761e-4, 2.75815948913728e-4, 2.75814793120311e-4, 2.75813866812031e-4, 2.7581337985228e-4, 2.75813398004122e-4, 2.75813866379488e-4, 2.75814647447985e-4, 2.75815562448808e-4, 2.75816429136182e-4, 2.75817091876249e-4, 2.75817442320484e-4, 2.75817430377014e-4, 2.75817066157326e-4, 2.75816414152658e-4
flux1:, 0.693127554812341, 2.52906907050001e-4, 2.52907549535673e-4, 2.52907931791832e-4, 2.529079877594e-4, 2.52907702183385e-4, 2.52907116705215e-4, 2.52906328448403e-4, 2.5290547993321e-4, 2.5290473977723e-4, 2.52904274591513e-4, 2.52904213894178e-4, 2.52904611876208e-4, 2.52905412612904e-4, 2.52906428926051e-4, 2.5290734944959e-4, 2.52907792636369e-4, 2.52907427386253e-4, 2.52906169549978e-4, 2.52904424189893e-4, 2.52903244797873e-4, 2.52904092727415e-4, 2.5290767665821e-4, 2.52911692968887e-4, 2.52909835621361e-4, 2.52900012809323e-4, 2.52901613722198e-4, 2.52918410372124e-4, 2.52890343351614e-4, 2.52925302506681e-4, 2.52902476633139e-4, 2.52888832852505e-4, 2.5290247663314e-4, 2.52925302506681e-4, 2.52890343351614e-4, 2.52918410372124e-4, 2.52901613722198e-4, 2.52900012809323e-4, 2.52909835621361e-4, 2.52911692968887e-4, 2.5290767665821e-4, 2.52904092727415e-4, 2.52903244797872e-4, 2.52904424189893e-4, 2.52906169549978e-4, 2.52907427386253e-4, 2.52907792636369e-4, 2.5290734944959e-4, 2.52906428926051e-4, 2.52905412612905e-4, 2.52904611876207e-4, 2.52904213894178e-4, 2.52904274591513e-4, 2.5290473977723e-4, 2.5290547993321e-4, 2.52906328448403e-4, 2.52907116705215e-4, 2.52907702183385e-4, 2.529079877594e-4, 2.52907931791832e-4, 2.52907549535673e-4, 2.52906907050001e-4
flux1:, 0.693390003716094, 2.31695475010788e-4, 2.31696099726344e-4, 2.3169648917856e-4, 2.31696577267207e-4, 2.31696345175612e-4, 2.31695827548672e-4, 2.31695111483507e-4, 2.31694327259657e-4, 2.31693630381443e-4, 2.31693175439683e-4, 2.3169308362463e-4, 2.31693407552702e-4, 2.31694099531262e-4, 2.31694992574317e-4, 2.31695807296003e-4, 2.3169620144201e-4, 2.31695879496294e-4, 2.31694770191169e-4, 2.3169324400306e-4, 2.31692253474759e-4, 2.31693109613399e-4, 2.31696425309873e-4, 2.31700070929512e-4, 2.31698305424304e-4, 2.31689293278246e-4, 2.31690778681297e-4, 2.31706065357263e-4, 2.31680295300409e-4, 2.31712292360806e-4, 2.31691349267345e-4, 2.31678827363129e-4, 2.31691349267346e-4, 2.31712292360806e-4, 2.3168029530041e-4, 2.31706065357263e-4, 2.31690778681297e-4, 2.31689293278246e-4, 2.31698305424304e-4, 2.31700070929512e-4, 2.31696425309873e-4, 2.31693109613399e-4, 2.31692253474759e-4, 2.3169324400306e-4, 2.31694770191169e-4, 2.31695879496294e-4, 2.3169620144201e-4, 2.31695807296003e-4, 2.31694992574316e-4, 2.31694099531262e-4, 2.31693407552702e-4, 2.3169308362463e-4, 2.31693175439683e-4, 2.31693630381443e-4, 2.31694327259657e-4, 2.31695111483507e-4, 2.31695827548672e-4, 2.31696345175611e-4, 2.31696577267208e-4, 2.3169648917856e-4, 2.31696099726344e-4, 2.31695475010788e-4
flux1:, 0.693652452619847, 2.12075595582632e-4, 2.12076194939178e-4, 2.12076581752528e-4, 2.12076691247266e-4, 2.12076502461156e-4, 2.12076044347001e-4, 2.12075395053924e-4, 2.12074673407325e-4, 2.12074022259339e-4, 2.12073584285405e-4, 2.12073472036988e-4, 2.12073735720364e-4, 2.12074334364687e-4, 2.12075118855237e-4, 2.12075838651598e-4, 2.12076187162547e-4, 2.12075901209806e-4, 2.12074921173494e-4, 2.12073585993868e-4, 2.12072756572088e-4, 2.12073608215742e-4, 2.1207666957226e-4, 2.12079974627117e-4, 2.12078301806724e-4, 2.12070044282027e-4, 2.12071425372908e-4, 2.12085329955173e-4, 2.12061695181021e-4, 2.12090959518056e-4, 2.12071763778506e-4, 2.12060282674576e-4, 2.12071763778506e-4, 2.12090959518056e-4, 2.12061695181021e-4, 2.12085329955173e-4, 2.12071425372908e-4, 2.12070044282027e-4, 2.12078301806724e-4, 2.12079974627117e-4, 2.1207666957226e-4, 2.12073608215742e-4, 2.12072756572088e-4, 2.12073585993868e-4, 2.12074921173494e-4, 2.12075901209806e-4, 2.12076187162547e-4, 2.12075838651598e-4, 2.12075118855237e-4, 2.12074334364687e-4, 2.12073735720364e-4, 2.12073472036988e-4, 2.12073584285405e-4, 2.12074022259339e-4, 2.12074673407325e-4, 2.12075395053924e-4, 2.12076044347001e-4, 2.12076502461156e-4, 2.12076691247266e-4, 2.12076581752528e-4, 2.12076194939178e-4, 2.12075595582632e-4
flux1:, 0.693914901523601, 1.93945684890481e-4, 1.93946252238084e-4, 1.93946627857508e-4, 1.9394674946575e-4, 1.9394659517109e-4, 1.93946189363219e-4, 1.93945602188447e-4, 1.9394494172148e-4, 1.9394433858983e-4, 1.93943923669731e-4, 1.93943800614816e-4, 1.93944016478908e-4, 1.93944535645191e-4, 1.93945224753202e-4, 1.93945859245603e-4, 1.9394616489026e-4, 1.93945907918833e-4, 1.93945039308644e-4, 1.93943869365692e-4, 1.93943175980673e-4, 1.93944012205785e-4, 1.93946832842005e-4, 1.93949825488043e-4, 1.93948245669663e-4, 1.93940690181161e-4, 1.93941977645423e-4, 1.93954618972311e-4, 1.93932967519444e-4, 1.93959713532467e-4, 1.9394213803584e-4, 1.93931621619844e-4, 1.9394213803584e-4, 1.93959713532467e-4, 1.93932967519443e-4, 1.93954618972311e-4, 1.93941977645423e-4, 1.93940690181161e-4, 1.93948245669663e-4, 1.93949825488044e-4, 1.93946832842006e-4, 1.93944012205785e-4, 1.93943175980673e-4, 1.93943869365692e-4, 1.93945039308644e-4, 1.93945907918833e-4, 1.9394616489026e-4, 1.93945859245603e-4, 1.93945224753202e-4, 1.93944535645191e-4, 1.93944016478908e-4, 1.93943800614816e-4, 1.93943923669731e-4, 1.9394433858983e-4, 1.9394494172148e-4, 1.93945602188447e-4, 1.93946189363219e-4, 1.9394659517109e-4, 1.9394674946575e-4, 1.93946627857508e-4, 1.93946252238084e-4, 1.93945684890481e-4
flux1:, 0.694177350427354, 1.77209023102506e-4, 1.77209552936608e-4, 1.77209910263828e-4, 1.77210036240643e-4, 1.77209909044725e-4, 1.77209549446492e-4, 1.77209020401173e-4, 1.77208419863403e-4, 1.77207866650992e-4, 1.77207479998144e-4, 1.77207354488612e-4, 1.77207533410113e-4, 1.77207985303864e-4, 1.77208590666861e-4, 1.77209148332489e-4, 1.77209413425716e-4, 1.77209178936565e-4, 1.7720840552179e-4, 1.77207377567662e-4, 1.7720679790352e-4, 1.77207609608844e-4, 1.77210202950749e-4, 1.77212909491727e-4, 1.77211422452087e-4, 1.77204519542529e-4, 1.77205723307602e-4, 1.77217211400105e-4, 1.77197400338734e-4, 1.77221827967772e-4, 1.77205753395112e-4, 1.77196130245883e-4, 1.77205753395112e-4, 1.77221827967772e-4, 1.77197400338734e-4, 1.77217211400105e-4, 1.77205723307602e-4, 1.77204519542529e-4, 1.77211422452087e-4, 1.77212909491727e-4, 1.7721020295075e-4, 1.77207609608844e-4, 1.7720679790352e-4, 1.77207377567662e-4, 1.7720840552179e-4, 1.77209178936565e-4, 1.77209413425716e-4, 1.77209148332489e-4, 1.77208590666861e-4, 1.77207985303864e-4, 1.77207533410113e-4, 1.77207354488612e-4, 1.77207479998144e-4, 1.77207866650992e-4, 1.77208419863403e-4, 1.77209020401173e-4, 1.77209549446492e-4, 1.77209909044725e-4, 1.77210036240642e-4, 1.77209910263828e-4, 1.77209552936608e-4, 1.77209023102505e-4
flux1:, 0.694439799331107, 1.61773665667667e-4, 1.61774153760702e-4, 1.61774487238418e-4, 1.61774611415303e-4, 1.61774505317644e-4, 1.6177418685861e-4, 1.61773712489698e-4, 1.61773170617845e-4, 1.61772668672649e-4, 1.61772314466931e-4, 1.61772193452835e-4, 1.61772344687863e-4, 1.61772739861369e-4, 1.61773271654671e-4, 1.61773759958551e-4, 1.61773986528648e-4, 1.61773768699386e-4, 1.61773075981101e-4, 1.6177216934096e-4, 1.61771683821751e-4, 1.61772463703358e-4, 1.61774843017376e-4, 1.61777287999928e-4, 1.61775892968281e-4, 1.61769596024838e-4, 1.61770725088895e-4, 1.61781161445656e-4, 1.61763056278943e-4, 1.61785351575545e-4, 1.61770665930395e-4, 1.61761869064905e-4, 1.61770665930395e-4, 1.61785351575545e-4, 1.61763056278943e-4, 1.61781161445656e-4, 1.61770725088896e-4, 1.61769596024838e-4, 1.61775892968281e-4, 1.61777287999928e-4, 1.61774843017376e-4, 1.61772463703358e-4, 1.61771683821752e-4, 1.6177216934096e-4, 1.61773075981101e-4, 1.61773768699386e-4, 1.61773986528648e-4, 1.61773759958551e-4, 1.61773271654671e-4, 1.61772739861369e-4, 1.61772344687863e-4, 1.61772193452835e-4, 1.61772314466931e-4, 1.61772668672648e-4, 1.61773170617845e-4, 1.61773712489698e-4, 1.6177418685861e-4, 1.61774505317644e-4, 1.61774611415303e-4, 1.61774487238418e-4, 1.61774153760702e-4, 1.61773665667667e-4
flux1:, 0.69470224823486, 1.47552341984963e-4, 1.47552785444011e-4, 1.47553091056538e-4, 1.47553208789317e-4, 1.47553119086256e-4, 1.4755283759657e-4, 1.47552414846272e-4, 1.47551930224899e-4, 1.47551480217949e-4, 1.47551161515832e-4, 1.47551050500077e-4, 1.47551181691676e-4, 1.47551529106285e-4, 1.47551996153406e-4, 1.47552421689866e-4, 1.47552611623658e-4, 1.47552405423147e-4, 1.47551780686445e-4, 1.47550977233588e-4, 1.4755056894062e-4, 1.47551311411817e-4, 1.47553489801776e-4, 1.47555696093881e-4, 1.47554391755551e-4, 1.47548656772388e-4, 1.47549719101108e-4, 1.47559197053663e-4, 1.47542671199566e-4, 1.47563006945006e-4, 1.47549605132455e-4, 1.4754157177085e-4, 1.47549605132455e-4, 1.47563006945006e-4, 1.47542671199566e-4, 1.47559197053663e-4, 1.47549719101108e-4, 1.47548656772388e-4, 1.47554391755551e-4, 1.47555696093881e-4, 1.47553489801776e-4, 1.47551311411817e-4, 1.4755056894062e-4, 1.47550977233588e-4, 1.47551780686445e-4, 1.47552405423148e-4, 1.47552611623658e-4, 1.47552421689866e-4, 1.47551996153406e-4, 1.47551529106285e-4, 1.47551181691676e-4, 1.47551050500077e-4, 1.47551161515832e-4, 1.47551480217949e-4, 1.47551930224899e-4, 1.47552414846272e-4, 1.4755283759657e-4, 1.47553119086256e-4, 1.47553208789317e-4, 1.47553091056538e-4, 1.47552785444011e-4, 1.47552341984963e-4
flux1:, 0.694964697138614, 1.34462343098707e-4, 1.34462740354487e-4, 1.34463015557244e-4, 1.34463123610326e-4, 1.34463046752486e-4, 1.34462798813294e-4, 1.34462424881083e-4, 1.34461995832008e-4, 1.34461597686074e-4, 1.34461316395983e-4, 1.34461219459117e-4, 1.34461336709234e-4, 1.34461643846744e-4, 1.34462053756086e-4, 1.34462422389819e-4, 1.34462577551193e-4, 1.34462378806352e-4, 1.34461811112068e-4, 1.34461095179983e-4, 1.34460749712938e-4, 1.34461450781087e-4, 1.34463441157474e-4, 1.34465430015998e-4, 1.34464214527811e-4, 1.34458999911309e-4, 1.34460002394266e-4, 1.34468607511408e-4, 1.34453541855229e-4, 1.34472078214681e-4, 1.34459861663355e-4, 1.34452533010359e-4, 1.34459861663355e-4, 1.34472078214681e-4, 1.34453541855229e-4, 1.34468607511408e-4, 1.34460002394266e-4, 1.34458999911309e-4, 1.34464214527811e-4, 1.34465430015998e-4, 1.34463441157474e-4, 1.34461450781086e-4, 1.34460749712938e-4, 1.34461095179983e-4, 1.34461811112068e-4, 1.34462378806353e-4, 1.34462577551193e-4, 1.34462422389819e-4, 1.34462053756086e-4, 1.34461643846744e-4, 1.34461336709234e-4, 1.34461219459117e-4, 1.34461316395983e-4, 1.34461597686074e-4, 1.34461995832008e-4, 1.34462424881083e-4, 1.34462798813294e-4, 1.34463046752486e-4, 1.34463123610326e-4, 1.34463015557244e-4, 1.34462740354487e-4, 1.34462343098707e-4
flux1:, 0.695227146042367, 1.22425399943804e-4, 1.2242575067979e-4, 1.22425994272066e-4, 1.22426090656748e-4, 1.22426024077401e-4, 1.22425806862892e-4, 1.22425479080959e-4, 1.22425103586021e-4, 1.22424756452874e-4, 1.22424513367546e-4, 1.22424433249838e-4, 1.2242454124061e-4, 1.22424814248769e-4, 1.22425173564213e-4, 1.22425490563102e-4, 1.22425612882793e-4, 1.22425418301221e-4, 1.2242489842564e-4, 1.22424256668762e-4, 1.22423961963481e-4, 1.22424619075456e-4, 1.22426434105801e-4, 1.22428225237916e-4, 1.22427096255802e-4, 1.2242236266805e-4, 1.22423311125661e-4, 1.22431121655278e-4, 1.22417404162517e-4, 1.22434289363825e-4, 1.22423165684937e-4, 1.22416486725808e-4, 1.22423165684937e-4, 1.22434289363825e-4, 1.22417404162517e-4, 1.22431121655278e-4, 1.22423311125661e-4, 1.2242236266805e-4, 1.22427096255802e-4, 1.22428225237916e-4, 1.22426434105801e-4, 1.22424619075456e-4, 1.22423961963481e-4, 1.22424256668762e-4, 1.2242489842564e-4, 1.22425418301221e-4, 1.22425612882793e-4, 1.22425490563102e-4, 1.22425173564213e-4, 1.22424814248769e-4, 1.2242454124061e-4, 1.22424433249838e-4, 1.22424513367546e-4, 1.22424756452874e-4, 1.22425103586021e-4, 1.22425479080959e-4, 1.22425806862892e-4, 1.22426024077401e-4, 1.22426090656748e-4, 1.22425994272066e-4, 1.2242575067979e-4, 1.22425399943804e-4
flux1:, 0.69548959494612, 1.1136755358954e-4, 1.11367858622339e-4, 1.1136807057866e-4, 1.11368154362475e-4, 1.11368096292932e-4, 1.11367907416831e-4, 1.11367623146654e-4, 1.1136729880535e-4, 1.11367001086993e-4, 1.11366795962964e-4, 1.11366734190353e-4, 1.11366836339975e-4, 1.11367080198401e-4, 1.11367394553261e-4, 1.11367664707171e-4, 1.11367756243534e-4, 1.11367563397038e-4, 1.1136708372902e-4, 1.11366504944222e-4, 1.11366251059705e-4, 1.11366862927015e-4, 1.11368514975295e-4, 1.11370126597605e-4, 1.11369081315804e-4, 1.11364791551235e-4, 1.11365690782821e-4, 1.11372778119625e-4, 1.11360303498687e-4, 1.11375674524738e-4, 1.11365557202353e-4, 1.11359476511536e-4, 1.11365557202353e-4, 1.11375674524738e-4, 1.11360303498687e-4, 1.11372778119625e-4, 1.11365690782821e-4, 1.11364791551235e-4, 1.11369081315804e-4, 1.11370126597605e-4, 1.11368514975295e-4, 1.11366862927015e-4, 1.11366251059706e-4, 1.11366504944222e-4, 1.1136708372902e-4, 1.11367563397038e-4, 1.11367756243534e-4, 1.11367664707171e-4, 1.11367394553261e-4, 1.11367080198401e-4, 1.11366836339975e-4, 1.11366734190353e-4, 1.11366795962964e-4, 1.11367001086993e-4, 1.1136729880535e-4, 1.11367623146654e-4, 1.11367907416831e-4, 1.11368096292932e-4, 1.11368154362475e-4, 1.1136807057866e-4, 1.11367858622339e-4, 1.1136755358954e-4
flux1:, 0.695752043849873, 1.0121901885154e-4, 1.01219279975052e-4, 1.01219461250309e-4, 1.0121953235299e-4, 1.01219481638638e-4, 1.01219319014909e-4, 1.01219075569502e-4, 1.01218799590375e-4, 1.01218548997734e-4, 1.0121838067121e-4, 1.0121833771192e-4, 1.01218436351428e-4, 1.01218655045969e-4, 1.01218929311823e-4, 1.01219157033574e-4, 1.01219220005699e-4, 1.01219027280894e-4, 1.01218581686231e-4, 1.01218056606811e-4, 1.01217835493206e-4, 1.01218401906737e-4, 1.01219902968587e-4, 1.01221351866823e-4, 1.01220387067378e-4, 1.01216505957063e-4, 1.01217359820645e-4, 1.01223788988655e-4, 1.01212458393338e-4, 1.01226441677731e-4, 1.01217249784641e-4, 1.01211719345384e-4, 1.01217249784641e-4, 1.01226441677731e-4, 1.01212458393338e-4, 1.01223788988655e-4, 1.01217359820644e-4, 1.01216505957063e-4, 1.01220387067378e-4, 1.01221351866822e-4, 1.01219902968587e-4, 1.01218401906737e-4, 1.01217835493206e-4, 1.01218056606811e-4, 1.01218581686231e-4, 1.01219027280894e-4, 1.01219220005699e-4, 1.01219157033573e-4, 1.01218929311823e-4, 1.01218655045969e-4, 1.01218436351428e-4, 1.0121833771192e-4, 1.0121838067121e-4, 1.01218548997734e-4, 1.01218799590375e-4, 1.01219075569502e-4, 1.01219319014909e-4, 1.01219481638637e-4, 1.0121953235299e-4, 1.01219461250309e-4, 1.01219279975052e-4, 1.0121901885154e-4
flux1:, 0.696014492753627, 9.19140425596402e-5, 9.19142623658196e-5, 9.19144146883501e-5, 9.19144736778333e-5, 9.19144296056493e-5, 9.19142913301386e-5, 9.1914085923786e-5, 9.19138551462934e-5, 9.19136487876492e-5, 9.19135153158414e-5, 9.19134907551684e-5, 9.19135873140428e-5, 9.19137840095955e-5, 9.19140224335832e-5, 9.19142118401466e-5, 9.19142486360247e-5, 9.19140551587842e-5, 9.19136388215061e-5, 9.19131598947263e-5, 9.19129651529301e-5, 9.19134867959535e-5, 9.19148484352353e-5, 9.19161500264438e-5, 9.19152621371754e-5, 9.19117564751386e-5, 9.19125679899713e-5, 9.19183981294233e-5, 9.19081188918094e-5, 9.19208310085313e-5, 9.19124889425992e-5, 9.19074639758672e-5, 9.19124889425992e-5, 9.19208310085313e-5, 9.19081188918094e-5, 9.19183981294235e-5, 9.19125679899713e-5, 9.19117564751387e-5, 9.19152621371753e-5, 9.19161500264439e-5, 9.19148484352353e-5, 9.19134867959534e-5, 9.19129651529302e-5, 9.19131598947262e-5, 9.19136388215061e-5, 9.19140551587842e-5, 9.19142486360246e-5, 9.19142118401467e-5, 9.19140224335834e-5, 9.19137840095954e-5, 9.19135873140429e-5, 9.19134907551685e-5, 9.19135153158413e-5, 9.19136487876492e-5, 9.19138551462933e-5, 9.1914085923786e-5, 9.19142913301385e-5, 9.19144296056491e-5, 9.19144736778331e-5, 9.191441468835e-5, 9.19142623658195e-5, 9.19140425596402e-5
flux1:, 0.69627694165738, 8.33907576862305e-5, 8.33909393748088e-5, 8.33910650399262e-5, 8.33911129393558e-5, 8.33910750848233e-5, 8.33909593417377e-5, 8.33907890666239e-5, 8.33906000086458e-5, 8.33904344994989e-5, 8.33903333168876e-5, 8.33903260389908e-5, 8.33904212293044e-5, 8.33905984332278e-5, 8.33908047594288e-5, 8.33909597330025e-5, 8.33909728963624e-5, 8.33907784371302e-5, 8.33903876869922e-5, 8.33899488451469e-5, 8.33897754872669e-5, 8.3390253753915e-5, 8.33914870449517e-5, 8.33926554432644e-5, 8.33918406019904e-5, 8.33886790880974e-5, 8.33894505516115e-5, 8.33947354010468e-5, 8.33854207863952e-5, 8.33969691253402e-5, 8.33894063617104e-5, 8.33848451629672e-5, 8.33894063617103e-5, 8.33969691253402e-5, 8.33854207863953e-5, 8.33947354010468e-5, 8.33894505516115e-5, 8.33886790880975e-5, 8.33918406019903e-5, 8.33926554432643e-5, 8.33914870449516e-5, 8.33902537539149e-5, 8.33897754872669e-5, 8.33899488451469e-5, 8.33903876869922e-5, 8.33907784371302e-5, 8.33909728963624e-5, 8.33909597330024e-5, 8.33908047594288e-5, 8.33905984332279e-5, 8.33904212293044e-5, 8.33903260389908e-5, 8.33903333168875e-5, 8.33904344994989e-5, 8.33906000086458e-5, 8.33907890666239e-5, 8.33909593417377e-5, 8.33910750848233e-5, 8.33911129393557e-5, 8.33910650399262e-5, 8.33909393748088e-5, 8.33907576862306e-5
flux1:, 0.696539390561133, 7.55910344543469e-5, 7.55911816426956e-5, 7.5591283317073e-5, 7.55913214310813e-5, 7.5591289529603e-5, 7.55911945241736e-5, 7.5591056351463e-5, 7.55909052766147e-5, 7.55907768626455e-5, 7.55907049425442e-5, 7.55907133096293e-5, 7.55908073005178e-5, 7.55909670108802e-5, 7.55911445832182e-5, 7.55912688131394e-5, 7.55912610132355e-5, 7.55910658800647e-5, 7.55906980146003e-5, 7.55902944482841e-5, 7.55901386666225e-5, 7.55905754915088e-5, 7.55916909701028e-5, 7.5592739056433e-5, 7.5591993179076e-5, 7.55891463733261e-5, 7.55898794850546e-5, 7.55946678505972e-5, 7.55862368269642e-5, 7.55967202484081e-5, 7.55898711036732e-5, 7.55857348862599e-5, 7.55898711036732e-5, 7.5596720248408e-5, 7.55862368269642e-5, 7.55946678505972e-5, 7.55898794850546e-5, 7.55891463733261e-5, 7.5591993179076e-5, 7.5592739056433e-5, 7.55916909701028e-5, 7.55905754915088e-5, 7.55901386666225e-5, 7.5590294448284e-5, 7.55906980146003e-5, 7.55910658800647e-5, 7.55912610132355e-5, 7.55912688131395e-5, 7.55911445832182e-5, 7.55909670108803e-5, 7.55908073005178e-5, 7.55907133096293e-5, 7.55907049425443e-5, 7.55907768626454e-5, 7.55909052766147e-5, 7.55910563514629e-5, 7.55911945241736e-5, 7.5591289529603e-5, 7.55913214310813e-5, 7.5591283317073e-5, 7.55911816426957e-5, 7.55910344543469e-5
flux1:, 0.696801839464887, 6.84603294605435e-5, 6.8460446003164e-5, 6.84605265481165e-5, 6.84605563139699e-5, 6.84605301593237e-5, 6.84604540759117e-5, 6.84603448774487e-5, 6.84602278759064e-5, 6.84601325611548e-5, 6.84600865741803e-5, 6.84601085952954e-5, 6.8460201171572e-5, 6.84603450064466e-5, 6.8460496852198e-5, 6.84605938596716e-5, 6.84605678485598e-5, 6.84603727742864e-5, 6.8460025882767e-5, 6.84596538235288e-5, 6.84595127741591e-5, 6.84599104773497e-5, 6.846091810256e-5, 6.84618575979862e-5, 6.8461176448129e-5, 6.84586167317527e-5, 6.84593127178125e-5, 6.84636489230309e-5, 6.84560259395688e-5, 6.84655354020355e-5, 6.84593388071154e-5, 6.84555915512108e-5, 6.84593388071155e-5, 6.84655354020355e-5, 6.84560259395689e-5, 6.84636489230308e-5, 6.84593127178125e-5, 6.84586167317527e-5, 6.8461176448129e-5, 6.84618575979861e-5, 6.84609181025601e-5, 6.84599104773497e-5, 6.84595127741591e-5, 6.84596538235287e-5, 6.84600258827669e-5, 6.84603727742863e-5, 6.84605678485599e-5, 6.84605938596716e-5, 6.8460496852198e-5, 6.84603450064466e-5, 6.84602011715721e-5, 6.84601085952955e-5, 6.84600865741803e-5, 6.84601325611547e-5, 6.84602278759064e-5, 6.84603448774487e-5, 6.84604540759118e-5, 6.84605301593236e-5, 6.84605563139699e-5, 6.84605265481165e-5, 6.8460446003164e-5, 6.84603294605435e-5
flux1:, 0.69706428836864, 6.19475337627547e-5, 6.19476235879214e-5, 6.1947685907186e-5, 6.19477087738963e-5, 6.19476881440405e-5, 6.19476291272994e-5, 6.19475457132664e-5, 6.19474587898162e-5, 6.1947392463032e-5, 6.19473689255767e-5, 6.19474024091217e-5, 6.19474931098546e-5, 6.1947622415677e-5, 6.1947751309978e-5, 6.19478244582927e-5, 6.19477830201238e-5, 6.19475890494109e-5, 6.19472618448286e-5, 6.19469183628627e-5, 6.19467899682507e-5, 6.19471511183819e-5, 6.19480602460743e-5, 6.19489017882e-5, 6.19482810457766e-5, 6.19459825851262e-5, 6.19466423179654e-5, 6.19505666291087e-5, 6.19436813982788e-5, 6.19523005555334e-5, 6.19466998347336e-5, 6.19433081410901e-5, 6.19466998347336e-5, 6.19523005555334e-5, 6.19436813982788e-5, 6.19505666291087e-5, 6.19466423179654e-5, 6.19459825851262e-5, 6.19482810457765e-5, 6.19489017881999e-5, 6.19480602460743e-5, 6.19471511183819e-5, 6.19467899682508e-5, 6.19469183628626e-5, 6.19472618448286e-5, 6.1947589049411e-5, 6.19477830201239e-5, 6.19478244582927e-5, 6.19477513099779e-5, 6.19476224156769e-5, 6.19474931098546e-5, 6.19474024091217e-5, 6.19473689255767e-5, 6.1947392463032e-5, 6.19474587898161e-5, 6.19475457132664e-5, 6.19476291272994e-5, 6.19476881440405e-5, 6.19477087738962e-5, 6.1947685907186e-5, 6.19476235879213e-5, 6.19475337627546e-5
flux1:, 0.697326737272393, 5.60048208003295e-5, 5.60048877692717e-5, 5.60049346845601e-5, 5.60049520208314e-5, 5.60049366295702e-5, 5.60048927851204e-5, 5.60048319526003e-5, 5.60047711160464e-5, 5.60047296692696e-5, 5.60047250766772e-5, 5.60047677625746e-5, 5.60048559972616e-5, 5.6004971935797e-5, 5.60050804485876e-5, 5.60051329418992e-5, 5.600507883851e-5, 5.60048872196392e-5, 5.60045788835229e-5, 5.60042617045231e-5, 5.60041444781469e-5, 5.60044717752271e-5, 5.60052911435399e-5, 5.60060443648184e-5, 5.60054796918305e-5, 5.60034184017588e-5, 5.60040425110024e-5, 5.60075915338092e-5, 5.60013788139482e-5, 5.60091845781159e-5, 5.60041272325157e-5, 5.60010601803827e-5, 5.60041272325158e-5, 5.60091845781159e-5, 5.60013788139481e-5, 5.60075915338092e-5, 5.60040425110024e-5, 5.60034184017588e-5, 5.60054796918305e-5, 5.60060443648184e-5, 5.600529114354e-5, 5.6004471775227e-5, 5.60041444781468e-5, 5.60042617045232e-5, 5.60045788835229e-5, 5.60048872196391e-5, 5.600507883851e-5, 5.60051329418992e-5, 5.60050804485877e-5, 5.6004971935797e-5, 5.60048559972617e-5, 5.60047677625748e-5, 5.60047250766772e-5, 5.60047296692696e-5, 5.60047711160464e-5, 5.60048319526003e-5, 5.60048927851204e-5, 5.60049366295702e-5, 5.60049520208314e-5, 5.60049346845602e-5, 5.60048877692717e-5, 5.60048208003296e-5
flux1:, 0.697589186176146, 5.05874949320711e-5, 5.05875427239924e-5, 5.05875768794637e-5, 5.05875899094977e-5, 5.05875793811604e-5, 5.05875487915531e-5, 5.0587507378977e-5, 5.05874687277542e-5, 5.05874481624407e-5, 5.05874591032025e-5, 5.05875087724131e-5, 5.05875939139912e-5, 5.05876975286997e-5, 5.05877880562729e-5, 5.0587822930177e-5, 5.05877588467972e-5, 5.05875709321329e-5, 5.05872809757188e-5, 5.05869883195758e-5, 5.05868812141189e-5, 5.05871773924487e-5, 5.05879151186595e-5, 5.05885887254651e-5, 5.0588075826914e-5, 5.05862293310683e-5, 5.05868183024057e-5, 5.05900253479908e-5, 5.05844247238534e-5, 5.0591487792819e-5, 5.05869252867512e-5, 5.05841542955992e-5, 5.05869252867513e-5, 5.05914877928189e-5, 5.05844247238534e-5, 5.05900253479909e-5, 5.05868183024058e-5, 5.05862293310683e-5, 5.05880758269139e-5, 5.05885887254651e-5, 5.05879151186595e-5, 5.05871773924487e-5, 5.05868812141188e-5, 5.05869883195759e-5, 5.05872809757189e-5, 5.05875709321329e-5, 5.05877588467973e-5, 5.05878229301771e-5, 5.05877880562729e-5, 5.05876975286996e-5, 5.05875939139912e-5, 5.05875087724131e-5, 5.05874591032025e-5, 5.05874481624407e-5, 5.05874687277542e-5, 5.05875073789769e-5, 5.05875487915531e-5, 5.05875793811604e-5, 5.05875899094977e-5, 5.05875768794637e-5, 5.05875427239924e-5, 5.05874949320711e-5
flux1:, 0.6978516350799, 4.56538412989442e-5, 4.56538733232205e-5, 4.56538971182152e-5, 4.56539068829476e-5, 4.56539007463469e-5, 4.56538814978121e-5, 4.5653856440647e-5, 4.56538362403967e-5, 4.56538327577462e-5, 4.56538560065714e-5, 4.56539105671676e-5, 4.5653992022419e-5, 4.5654084285955e-5, 4.56541590697371e-5, 4.56541791767649e-5, 4.56541076710911e-5, 4.5653924829145e-5, 4.5653652973173e-5, 4.56533834158807e-5, 4.56532856953844e-5, 4.5653553446115e-5, 4.56542170338726e-5, 4.56548188850426e-5, 4.56543535636114e-5, 4.56527011497821e-5, 4.56532554098887e-5, 4.56561508284228e-5, 4.56511064883472e-5, 4.5657491836629e-5, 4.56533793865794e-5, 4.56508780814136e-5, 4.56533793865794e-5, 4.5657491836629e-5, 4.56511064883473e-5, 4.56561508284228e-5, 4.56532554098887e-5, 4.56527011497821e-5, 4.56543535636114e-5, 4.56548188850426e-5, 4.56542170338726e-5, 4.5653553446115e-5, 4.56532856953842e-5, 4.56533834158807e-5, 4.5653652973173e-5, 4.56539248291451e-5, 4.56541076710912e-5, 4.5654179176765e-5, 4.5654159069737e-5, 4.5654084285955e-5, 4.56539920224191e-5, 4.56539105671676e-5, 4.56538560065714e-5, 4.56538327577462e-5, 4.56538362403966e-5, 4.56538564406469e-5, 4.56538814978121e-5, 4.56539007463469e-5, 4.56539068829476e-5, 4.56538971182153e-5, 4.56538733232206e-5, 4.56538412989442e-5
flux1:, 0.698114083983653, 4.11649776419768e-5, 4.1164996977176e-5, 4.11650125250996e-5, 4.11650198654354e-5, 4.11650175628749e-5, 4.11650077784463e-5, 4.1164996162084e-5, 4.11649909120034e-5, 4.11650009854378e-5, 4.11650335744493e-5, 4.11650911247617e-5, 4.11651683837086e-5, 4.11652502289449e-5, 4.11653113643279e-5, 4.1165319357246e-5, 4.11652428144413e-5, 4.11650663555015e-5, 4.11648124297678e-5, 4.11645647887659e-5, 4.11644759241272e-5, 4.11647178362728e-5, 4.11653141917969e-5, 4.11658513753836e-5, 4.11654295787923e-5, 4.11639521481418e-5, 4.11644721345628e-5, 4.11670836165201e-5, 4.1162544125774e-5, 4.11683114589722e-5, 4.11646078246919e-5, 4.11623519048884e-5, 4.11646078246919e-5, 4.11683114589722e-5, 4.11625441257741e-5, 4.11670836165202e-5, 4.11644721345629e-5, 4.11639521481419e-5, 4.11654295787924e-5, 4.11658513753836e-5, 4.11653141917969e-5, 4.11647178362727e-5, 4.11644759241271e-5, 4.11645647887659e-5, 4.11648124297677e-5, 4.11650663555015e-5, 4.11652428144412e-5, 4.1165319357246e-5, 4.11653113643279e-5, 4.11652502289449e-5, 4.11651683837086e-5, 4.11650911247617e-5, 4.11650335744493e-5, 4.11650009854378e-5, 4.11649909120034e-5, 4.1164996162084e-5, 4.11650077784463e-5, 4.11650175628749e-5, 4.11650198654355e-5, 4.11650125250997e-5, 4.1164996977176e-5, 4.11649776419768e-5
flux1:, 0.698376532887406, 3.70847086327045e-5, 3.70847179906668e-5, 3.70847271008674e-5, 3.70847326588628e-5, 3.70847335658668e-5, 3.70847314408452e-5, 3.70847305474386e-5, 3.70847370332711e-5, 3.70847574622362e-5, 3.70847967307313e-5, 3.7084855601108e-5, 3.70849282677384e-5, 3.70850006050854e-5, 3.70850500431229e-5, 3.70850483585233e-5, 3.70849689540134e-5, 3.70848000703769e-5, 3.70845639331793e-5, 3.70843371753968e-5, 3.70842567618224e-5, 3.70844752800046e-5, 3.70850107356558e-5, 3.70854896427452e-5, 3.7085107503076e-5, 3.70837875126947e-5, 3.7084273728448e-5, 3.70866265740906e-5, 3.7082544644702e-5, 3.70877488183594e-5, 3.70844160963714e-5, 3.70823832080947e-5, 3.70844160963715e-5, 3.70877488183594e-5, 3.7082544644702e-5, 3.70866265740906e-5, 3.7084273728448e-5, 3.70837875126948e-5, 3.7085107503076e-5, 3.70854896427452e-5, 3.70850107356558e-5, 3.70844752800046e-5, 3.70842567618224e-5, 3.70843371753968e-5, 3.70845639331793e-5, 3.7084800070377e-5, 3.70849689540134e-5, 3.70850483585232e-5, 3.7085050043123e-5, 3.70850006050854e-5, 3.70849282677384e-5, 3.7084855601108e-5, 3.70847967307314e-5, 3.70847574622361e-5, 3.70847370332712e-5, 3.70847305474386e-5, 3.70847314408452e-5, 3.70847335658667e-5, 3.70847326588627e-5, 3.70847271008674e-5, 3.70847179906669e-5, 3.70847086327045e-5
flux1:, 0.698638981791159, 3.3379383203929e-5, 3.33793849161101e-5, 3.33793890949037e-5, 3.33793933286125e-5, 3.33793967802367e-5, 3.33794006165252e-5, 3.33794079633824e-5, 3.33794232959585e-5, 3.33794512412725e-5, 3.3379494865461e-5, 3.33795536409377e-5, 3.33796214480768e-5, 3.33796851720098e-5, 3.33797247166015e-5, 3.33797155607909e-5, 3.33796352320314e-5, 3.33794749530683e-5, 3.337925642984e-5, 3.33790496009649e-5, 3.33789772954014e-5, 3.33791746922751e-5, 3.33796550358054e-5, 3.33800814304147e-5, 3.33797352950867e-5, 3.33785566938609e-5, 3.33790097471961e-5, 3.33811271056954e-5, 3.33774593636623e-5, 3.33821507679704e-5, 3.33791541879449e-5, 3.33773238002855e-5, 3.3379154187945e-5, 3.33821507679704e-5, 3.33774593636623e-5, 3.33811271056954e-5, 3.33790097471961e-5, 3.33785566938609e-5, 3.33797352950868e-5, 3.33800814304147e-5, 3.33796550358054e-5, 3.3379174692275e-5, 3.33789772954013e-5, 3.3379049600965e-5, 3.33792564298399e-5, 3.33794749530683e-5, 3.33796352320314e-5, 3.3379715560791e-5, 3.33797247166015e-5, 3.33796851720098e-5, 3.33796214480769e-5, 3.33795536409378e-5, 3.3379494865461e-5, 3.33794512412725e-5, 3.33794232959584e-5, 3.33794079633824e-5, 3.33794006165252e-5, 3.33793967802368e-5, 3.33793933286125e-5, 3.33793890949037e-5, 3.33793849161102e-5, 3.3379383203929e-5
[truncated: 37,952 more chars]
