# Supplementary material for: Spatial Resolution and Refractive Index Contrast of Resonant Photonic Crystal Surfaces for Biosensing
Source: IEEE Photonics J. Author manuscript; Available in PMC 2015 Sep 7. (PMC4561521; doi:10.1109/JPHOT.2015.2435699)
Supplement: fig6_data [file NIHMS64775-supplement-fig6_data.gz › Volumes/graham/MacBook_backup/PhD_folder_2015_06_02/paper_improvements/IEEE_J_Photonics/final_files/data_files/fig6/meep_data/5/t.dat]

flux1:	0.627777777777778	7.33704541609304e-7	7.277229953347e-7	7.22250627246135e-7	7.18579527173691e-7	7.16882856714844e-7	7.16114460535361e-7	7.14902882300526e-7	7.12713661972532e-7	7.10372096005967e-7	7.09479520137609e-7	7.1104263449491e-7	7.14432603364091e-7	7.17745854033793e-7	7.19464683757388e-7	7.2005149989853e-7	7.21824694503068e-7	7.26653815566212e-7	7.33417707266907e-7	7.38474344817173e-7	7.3992025167087e-7	7.41354296695112e-7	7.48419406890971e-7	7.5831189098718e-7	7.59120390509088e-7	7.55344447856546e-7	7.73134570204477e-7	7.74634656547727e-7	7.64208394046193e-7	7.8671860075588e-7	8.36972916474452e-7	7.74842893527907e-7	7.19116397167205e-7	7.7230010653985e-7	7.74459701461888e-7	7.65385752978407e-7	7.50328813625124e-7	7.58052795812677e-7	7.47124069244013e-7	7.33462766522294e-7	7.28180486642442e-7	7.25332306521051e-7	7.19300024805006e-7	7.1109279680116e-7	7.04322889112927e-7	7.00838324656391e-7	6.99922211283247e-7	6.99940186950058e-7	7.00068816671133e-7
flux1:	0.628040226681531	8.4153033471632e-7	8.32699709184956e-7	8.24418252785149e-7	8.18358097915655e-7	8.1469044733092e-7	8.12028104251419e-7	8.08652935331255e-7	8.04022245926078e-7	7.9935846696677e-7	7.96776025288446e-7	7.97486317383227e-7	8.00580981209654e-7	8.03657375571223e-7	8.04970446802918e-7	8.05301022999367e-7	8.07586019954278e-7	8.13985537755705e-7	8.22929902061732e-7	8.29967817564869e-7	8.33004448777118e-7	8.36558997644337e-7	8.47237639211181e-7	8.612322284346e-7	8.64179428882229e-7	8.62045800797971e-7	8.86135066535462e-7	8.9032553750478e-7	8.81301281725804e-7	9.09295095856326e-7	9.719332358419e-7	9.04391570566676e-7	8.43641973777174e-7	9.0671294094407e-7	9.10145305121664e-7	9.00727327054032e-7	8.82822581694395e-7	8.86179449755475e-7	8.71758456087894e-7	8.52924596903863e-7	8.39676738402705e-7	8.28930608298212e-7	8.16648539831907e-7	8.02794985570797e-7	7.89953379552982e-7	7.80595682325609e-7	7.75454957467745e-7	7.7362028687988e-7	7.73771359176002e-7
flux1:	0.628302675585284	9.63775105720226e-7	9.51940514284116e-7	9.40826428610238e-7	9.32396424035899e-7	9.26677058846946e-7	9.21860328551383e-7	9.15933725969838e-7	9.08492367347551e-7	9.0127367032078e-7	8.96883773819472e-7	8.96582257130099e-7	8.99024247385801e-7	9.01303357192885e-7	9.01619496268091e-7	9.01273897132063e-7	9.03847388440397e-7	9.1157978875119e-7	9.22207755951559e-7	9.30498819800238e-7	9.34525235889993e-7	9.40027020453018e-7	9.54309990251073e-7	9.71899639106774e-7	9.76052933180498e-7	9.75408502331161e-7	1.00616539961567e-6	1.01200314462811e-6	1.00486630349816e-6	1.03733260012149e-6	1.11284936325512e-6	1.04040386518373e-6	9.75397361718169e-7	1.04957866324425e-6	1.05827290519028e-6	1.04892383721106e-6	1.0319927956355e-6	1.0317915379916e-6	1.01475551888791e-6	9.93268271069127e-7	9.73486406144763e-7	9.54582753768991e-7	9.35571527943666e-7	9.16146674913668e-7	8.97324617796012e-7	8.81478342818865e-7	8.70775597900819e-7	8.65596128952273e-7	8.64621546616178e-7
flux1:	0.628565124489038	1.10275627741857e-6	1.08808746572859e-6	1.07441766848814e-6	1.06386513383363e-6	1.0561727266222e-6	1.04908324081602e-6	1.04039578416767e-6	1.02999427720274e-6	1.02019114209974e-6	1.01398322145849e-6	1.01248879178033e-6	1.01381853312459e-6	1.01465101419565e-6	1.0133546178328e-6	1.0119009290013e-6	1.01441606424494e-6	1.02293093104545e-6	1.03431397374078e-6	1.04275709874714e-6	1.046948903774e-6	1.05399523169665e-6	1.0713713266836e-6	1.09132315681062e-6	1.09528283585344e-6	1.09582408010652e-6	1.13292183682049e-6	1.13872830272479e-6	1.13377791954528e-6	1.16896022161949e-6	1.25678417783265e-6	1.17941750134035e-6	1.11053374544436e-6	1.19690379332346e-6	1.2154374486081e-6	1.20617903038981e-6	1.19471573598033e-6	1.19292234664653e-6	1.17433506259237e-6	1.15358235504061e-6	1.13035381060783e-6	1.1044300566833e-6	1.07907908883409e-6	1.05497348823071e-6	1.03134058472804e-6	1.00954418045692e-6	9.92795671699831e-7	9.83169357982039e-7	9.79979591476702e-7
flux1:	0.628827573392791	1.26112781864699e-6	1.24416475675254e-6	1.22852035681645e-6	1.21630970564996e-6	1.20689748716369e-6	1.19762208395661e-6	1.18623751692784e-6	1.1730294775032e-6	1.16085328654456e-6	1.15292222353553e-6	1.15003742070498e-6	1.14975504134071e-6	1.14852598317767e-6	1.1451126896333e-6	1.14219204386543e-6	1.14419871246314e-6	1.15264796919412e-6	1.16351666127266e-6	1.17081034328498e-6	1.17427360899978e-6	1.18226554643819e-6	1.20169233533798e-6	1.22215176940918e-6	1.22429133781088e-6	1.22560771401309e-6	1.26794452824753e-6	1.27168713985515e-6	1.2688948651514e-6	1.30462672690666e-6	1.40317555694224e-6	1.31995993222181e-6	1.24677544621714e-6	1.34623523771243e-6	1.37885430644672e-6	1.36914038236394e-6	1.36734267429407e-6	1.36693356841348e-6	1.34775178935764e-6	1.33133934566697e-6	1.30906950820512e-6	1.27870575432614e-6	1.24833972708125e-6	1.22119406587456e-6	1.1949497145524e-6	1.1690333391834e-6	1.14692721461218e-6	1.13250158059857e-6	1.12634808508755e-6
flux1:	0.629090022296544	1.4416874602247e-6	1.42333123305804e-6	1.40655308730891e-6	1.39332568704806e-6	1.38262622010992e-6	1.37151501010217e-6	1.35784962927417e-6	1.34234571397932e-6	1.32825632662307e-6	1.31879114211068e-6	1.31432912134842e-6	1.31199694099837e-6	1.30828307509319e-6	1.30250528256046e-6	1.29791377077514e-6	1.29889716298688e-6	1.30621573030771e-6	1.31514786293317e-6	1.32004174485423e-6	1.32199627439381e-6	1.33019212873341e-6	1.35016011163837e-6	1.3689180208967e-6	1.36771592004723e-6	1.36932011399838e-6	1.41508039316296e-6	1.41479814404958e-6	1.41365439885066e-6	1.44788150110664e-6	1.55485826022763e-6	1.46364279711079e-6	1.38456149054532e-6	1.497820478182e-6	1.54735368231435e-6	1.5360007862344e-6	1.54664460882721e-6	1.55121294589084e-6	1.53199189989291e-6	1.52292715429263e-6	1.50665369631763e-6	1.47563692815242e-6	1.44242578050952e-6	1.41441665015196e-6	1.38852240413852e-6	1.36149844536204e-6	1.3360251921977e-6	1.31746787643331e-6	1.30820589105187e-6
flux1:	0.629352471200297	1.6471239780447e-6	1.62856460839045e-6	1.61166304164041e-6	1.5981741584878e-6	1.5867933288715e-6	1.57449986367229e-6	1.55936522814552e-6	1.54243883210148e-6	1.52711483488424e-6	1.51638090400978e-6	1.5102154739591e-6	1.50558840985141e-6	1.49931977527102e-6	1.49130822145022e-6	1.48505452992246e-6	1.48448835019762e-6	1.48953905310024e-6	1.49522407199105e-6	1.49680480030509e-6	1.49675428327688e-6	1.50433294303331e-6	1.52303217440232e-6	1.53792932365057e-6	1.53232439903769e-6	1.53365094901174e-6	1.58052991324257e-6	1.57482392027383e-6	1.57419811176723e-6	1.60559795096939e-6	1.71851141877934e-6	1.61576594300316e-6	1.52779017439633e-6	1.65537256760234e-6	1.7222083127153e-6	1.70747807882532e-6	1.730879417445e-6	1.74403725697366e-6	1.72471714661785e-6	1.72460039128223e-6	1.71905752139188e-6	1.69186979458214e-6	1.65858257284329e-6	1.63209227465475e-6	1.60981448223295e-6	1.5855039940454e-6	1.55983552795527e-6	1.53893811466053e-6	1.52720693655305e-6
flux1:	0.629614920104051	1.87975766363079e-6	1.86234135296668e-6	1.84637138921932e-6	1.83341457415835e-6	1.82211390313969e-6	1.80960299170963e-6	1.79419190341889e-6	1.77702300077109e-6	1.76129325031921e-6	1.74961236497857e-6	1.74174655681179e-6	1.73490692474473e-6	1.72649503338661e-6	1.71682101343515e-6	1.70914119417394e-6	1.70654975931152e-6	1.70831756988017e-6	1.70985460700993e-6	1.70780463784943e-6	1.70564814349038e-6	1.71177182212833e-6	1.72735137204794e-6	1.7367572580423e-6	1.72644149070926e-6	1.72680466215526e-6	1.77238869716718e-6	1.76086512613784e-6	1.75891597385441e-6	1.78748233968859e-6	1.90432257877856e-6	1.78520444259478e-6	1.68392818490919e-6	1.82620365533111e-6	1.90759834556845e-6	1.88744766220154e-6	1.92078970258283e-6	1.94546578526269e-6	1.92531501538169e-6	1.9337416630892e-6	1.94234938745056e-6	1.92344732291777e-6	1.89308181913457e-6	1.87031457043302e-6	1.8546539274034e-6	1.83708825116591e-6	1.81518592125928e-6	1.79474473597744e-6	1.78200800567709e-6
flux1:	0.629877369007804	2.14134246965135e-6	2.12639285063645e-6	2.11231399973541e-6	2.10064529787057e-6	2.09031084994384e-6	2.07882077379872e-6	2.06462272213362e-6	2.04857579370262e-6	2.03331815212998e-6	2.02105076563606e-6	2.01169244328717e-6	2.00315793266219e-6	1.9935513209381e-6	1.9832009809802e-6	1.97451965153033e-6	1.96954193686482e-6	1.96734937980349e-6	1.96452013155276e-6	1.95928331349133e-6	1.95533067842982e-6	1.95919965142575e-6	1.97008977681278e-6	1.97336315693704e-6	1.95892469403873e-6	1.95744145564925e-6	1.99970181139643e-6	1.98324280185501e-6	1.97741862525999e-6	2.00485845184811e-6	2.12481352174865e-6	1.98348752643111e-6	1.86335990288382e-6	2.02060641879871e-6	2.11057646175158e-6	2.08305262302731e-6	2.1203277013889e-6	2.15810497517404e-6	2.13586804127064e-6	2.15023280335222e-6	2.17423483475902e-6	2.16724388091854e-6	2.14259169676128e-6	2.12521623075467e-6	2.11833646449777e-6	2.11102853800577e-6	2.0970152569301e-6	2.08046989589329e-6	2.0688768818299e-6
flux1:	0.630139817911557	2.43300064114397e-6	2.42161968081139e-6	2.41016393978937e-6	2.40043767010459e-6	2.39203320045528e-6	2.38298381149742e-6	2.37162714798169e-6	2.3580718785893e-6	2.34409251273016e-6	2.33162538424266e-6	2.32125256928949e-6	2.31202425755889e-6	2.30266039470913e-6	2.29290786512565e-6	2.28374723529231e-6	2.27619581684772e-6	2.26990152413988e-6	2.26335361496457e-6	2.25615157856791e-6	2.25102436930577e-6	2.25192155685187e-6	2.25717013722111e-6	2.25499458797826e-6	2.23784550160004e-6	2.233346701408e-6	2.27117130550789e-6	2.25192663101478e-6	2.23909089912395e-6	2.26889524153665e-6	2.39296819734229e-6	2.22315947630546e-6	2.07801579122942e-6	2.25052612157784e-6	2.34049513617536e-6	2.30421212620123e-6	2.33693351291565e-6	2.38758931521185e-6	2.3618414983217e-6	2.37767247836139e-6	2.41565012790309e-6	2.42263352407477e-6	2.40585740873977e-6	2.39475590275862e-6	2.39753747943031e-6	2.40275880563184e-6	2.40014585004827e-6	2.39100330570674e-6	2.38306185630271e-6
flux1:	0.63040226681531	2.75534672708925e-6	2.74822846220185e-6	2.73980043362704e-6	2.7325250614807e-6	2.72702727712623e-6	2.72187373069091e-6	2.71490640998147e-6	2.70500359299801e-6	2.69291627922513e-6	2.68065665140878e-6	2.6700522711348e-6	2.66157514940187e-6	2.65421492662084e-6	2.6464027094924e-6	2.63725474216327e-6	2.62716334407568e-6	2.61730200578958e-6	2.60858639506501e-6	2.60125516246706e-6	2.59568197619464e-6	2.59301108445085e-6	2.59257399087216e-6	2.58706994340563e-6	2.56913512243128e-6	2.56010272408497e-6	2.59376765848777e-6	2.57480729376324e-6	2.55151011911311e-6	2.58861211947285e-6	2.71999797872013e-6	2.51570234330725e-6	2.3394991693162e-6	2.5277442239403e-6	2.6079776409926e-6	2.56257570489189e-6	2.58126297583514e-6	2.64265877416758e-6	2.61231420334816e-6	2.62415867226087e-6	2.67209813928902e-6	2.69306593177533e-6	2.68536807141683e-6	2.68055146978759e-6	2.69238168062453e-6	2.71059714168068e-6	2.72149967360627e-6	2.72262041790061e-6	2.72070879071975e-6
flux1:	0.630664715719064	3.10882776603884e-6	3.10612004242704e-6	3.10074846595254e-6	3.09626598637217e-6	3.09458144326408e-6	3.09462425041985e-6	3.09326056917145e-6	3.08774755545501e-6	3.07787551107539e-6	3.06625032775234e-6	3.05648740597949e-6	3.05050926730184e-6	3.04696440377323e-6	3.04222329881695e-6	3.03341273622458e-6	3.02106736488765e-6	3.00889349405104e-6	3.00032144148896e-6	2.99497472649376e-6	2.98951903588594e-6	2.98284438373435e-6	2.97776761282481e-6	2.97231459479984e-6	2.95551403673583e-6	2.94008937674804e-6	2.97156487097546e-6	2.95620454990687e-6	2.91909640053361e-6	2.96911180638266e-6	3.11322610222792e-6	2.86945360618077e-6	2.65708663686343e-6	2.86194584182841e-6	2.92362854478491e-6	2.87010197663773e-6	2.86636099855343e-6	2.93477514591722e-6	2.89964178606747e-6	2.90239384097783e-6	2.95438362454048e-6	2.98717567087994e-6	2.98862031601811e-6	2.98933309203578e-6	3.00820091663473e-6	3.03779753230962e-6	3.06229341813212e-6	3.07515567214094e-6	3.08093746928725e-6
flux1:	0.630927164622817	3.49426402475549e-6	3.49550868769183e-6	3.49285975671885e-6	3.49134624262907e-6	3.49421270799862e-6	3.50038661247477e-6	3.50526071795545e-6	3.50427774628369e-6	3.49659938043134e-6	3.48605549995575e-6	3.47842003853023e-6	3.47675416528932e-6	3.47854443589127e-6	3.47750598659621e-6	3.46907942769583e-6	3.4550294353606e-6	3.44243985371901e-6	3.43675830682345e-6	3.43532580231241e-6	3.43010920518703e-6	3.41920641844063e-6	3.41164813595334e-6	3.41040418834205e-6	3.39601933681435e-6	3.37212256808676e-6	3.40512267827899e-6	3.3960178920966e-6	3.34237035949255e-6	3.41051631636259e-6	3.57462747444573e-6	3.28802492660482e-6	3.03606678749849e-6	3.25912635543919e-6	3.29675952272634e-6	3.23754441747058e-6	3.20638639814779e-6	3.27729826419972e-6	3.23853695865179e-6	3.22896790808158e-6	3.27846717565324e-6	3.31907789838212e-6	3.32860148081705e-6	3.33359213726869e-6	3.35649168560998e-6	3.39388871849275e-6	3.42966542251565e-6	3.45374562076746e-6	3.46758223844156e-6
flux1:	0.63118961352657	3.91352738018711e-6	3.91769801472312e-6	3.91714913087182e-6	3.9186291364061e-6	3.92650894841576e-6	3.93918338089276e-6	3.95015792469871e-6	3.95315623478002e-6	3.9473103839205e-6	3.93830996117629e-6	3.93415948277523e-6	3.93837901104603e-6	3.94637942904236e-6	3.9489458174634e-6	3.94062170757903e-6	3.92566825815516e-6	3.91499772675985e-6	3.91492104652731e-6	3.91864741370302e-6	3.91314388599061e-6	3.89806716364259e-6	3.89113014593244e-6	3.89830089850212e-6	3.88636253483985e-6	3.85194480841728e-6	3.89166589435889e-6	3.88984631892676e-6	3.81811154702606e-6	3.90799600870214e-6	4.10049334125316e-6	3.76969002399841e-6	3.47687223666861e-6	3.72077614739427e-6	3.73442846975729e-6	3.67317582248246e-6	3.61509241951833e-6	3.68432380237055e-6	3.64466104605941e-6	3.62281803081521e-6	3.66429231418821e-6	3.707614603349e-6	3.72321729960695e-6	3.73110540679611e-6	3.75467859512367e-6	3.79483249469226e-6	3.83722531552313e-6	3.86962973202718e-6	3.89010120488589e-6
flux1:	0.631452062430323	4.37025214665622e-6	4.37589198580164e-6	4.37665236376864e-6	4.3810170513947e-6	4.39399527013402e-6	4.41282508255029e-6	4.42890235335553e-6	4.43466577196721e-6	4.43002193497971e-6	4.42302674291347e-6	4.42359610247136e-6	4.4347085927804e-6	4.44886052671847e-6	4.45409561121713e-6	4.44530060339331e-6	4.43046082510782e-6	4.42416883388216e-6	4.43184166027066e-6	4.44085534794531e-6	4.43382760804454e-6	4.41499132224635e-6	4.41236799670476e-6	4.43134267873088e-6	4.4201995439798e-6	4.37361848099179e-6	4.42616511991772e-6	4.43023120160696e-6	4.34054361404961e-6	4.45308683946582e-6	4.68249892889721e-6	4.30805177640432e-6	3.97533827183518e-6	4.24415575242844e-6	4.24104174728521e-6	4.18205857734866e-6	4.10433069196431e-6	4.16935143047959e-6	4.13292449537356e-6	4.10303062174508e-6	4.13363116376671e-6	4.17450003375065e-6	4.19357330405052e-6	4.20321178989081e-6	4.22449621629765e-6	4.26172908287078e-6	4.30418638983261e-6	4.33963879132904e-6	4.36328171594342e-6
flux1:	0.631714511334077	4.87044627641403e-6	4.87589002870177e-6	4.8771443921666e-6	4.88416343870288e-6	4.90186807735404e-6	4.92573252474135e-6	4.94510416732128e-6	4.95189826729299e-6	4.94768459298837e-6	4.94312440820983e-6	4.94930446191446e-6	4.96746899731757e-6	4.98662877739745e-6	4.9928175399014e-6	4.98281700654644e-6	4.96926281582581e-6	4.96955298661089e-6	4.98604519230341e-6	4.99910785156083e-6	4.98873337231759e-6	4.96699489556058e-6	4.97246323831108e-6	5.00498401254539e-6	4.99119792153655e-6	4.93166868823762e-6	5.00322821794614e-6	5.00893751386529e-6	4.90344643820813e-6	5.03621606576408e-6	5.31016227581117e-6	4.89404033972215e-6	4.52420001454677e-6	4.82375126837045e-6	4.81865442245515e-6	4.76606722747421e-6	4.68285882987233e-6	4.74399156453979e-6	4.71576968231943e-6	4.68630860996663e-6	4.70720850111294e-6	4.74154359681246e-6	4.76125815671945e-6	4.77198127970711e-6	4.78909025169242e-6	4.81809343809816e-6	4.85302294367799e-6	4.88425919007215e-6	4.90560768441789e-6
flux1:	0.63197696023783	5.42286803618546e-6	5.42651370618977e-6	5.42755956706044e-6	5.43688021468715e-6	5.45844400124837e-6	5.4855031126904e-6	5.50575357892351e-6	5.51159289128169e-6	5.50706157340008e-6	5.50528487075032e-6	5.51741079658294e-6	5.54176249096273e-6	5.56374398669545e-6	5.56863732369178e-6	5.5567448779822e-6	5.5457164993732e-6	5.5541485809114e-6	5.57909126701736e-6	5.59361457749085e-6	5.57780875959735e-6	5.55452848460393e-6	5.57137076817731e-6	5.61692148014689e-6	5.59558316712032e-6	5.52362031278099e-6	5.61950690206115e-6	5.61993025213152e-6	5.50285653801348e-6	5.65005502431608e-6	5.97434841108968e-6	5.51898231782221e-6	5.11565760497145e-6	5.45372228194251e-6	5.46794233111412e-6	5.42470888484567e-6	5.35568677800909e-6	5.4169220014644e-6	5.4017393196438e-6	5.38454109412772e-6	5.40155901936343e-6	5.42735987859405e-6	5.44502598282882e-6	5.45669455809985e-6	5.46925602103315e-6	5.48607017712072e-6	5.50594114142787e-6	5.52449238346303e-6	5.53646669630198e-6
flux1:	0.632239409141583	6.03905907080121e-6	6.03964309496361e-6	6.03999235825808e-6	6.05112467949804e-6	6.07520620427376e-6	6.10308689143464e-6	6.12153778600149e-6	6.12453601284854e-6	6.11913515818845e-6	6.12034483356374e-6	6.13803628971125e-6	6.16667189201471e-6	6.18850691711885e-6	6.18972928285116e-6	6.17555689613362e-6	6.16825303033939e-6	6.18541669524827e-6	6.2168736695733e-6	6.22924251622896e-6	6.20613724630665e-6	6.18318440992379e-6	6.21362507417139e-6	6.26920670498616e-6	6.23468273966992e-6	6.15242191650003e-6	6.27615485242054e-6	6.26248321731483e-6	6.13982075627623e-6	6.29305753281278e-6	6.671168362609e-6	6.17818304697192e-6	5.74455510388266e-6	6.13088210579726e-6	6.1896477473737e-6	6.15659847897162e-6	6.12410051769121e-6	6.19327083828636e-6	6.19460838641814e-6	6.20295387655486e-6	6.22620336080568e-6	6.24415772911842e-6	6.25747902921518e-6	6.27028371234379e-6	6.27950860671568e-6	6.28227268982823e-6	6.28078982630296e-6	6.2780638357782e-6	6.27269692001745e-6
flux1:	0.632501858045337	6.73297807774693e-6	6.72980240280557e-6	6.72922466313322e-6	6.74151873345477e-6	6.76639464086029e-6	6.79249607926682e-6	6.80664832755594e-6	6.80539429743896e-6	6.79890998965395e-6	6.80309185030646e-6	6.82518450746998e-6	6.855338028558e-6	6.87373511857355e-6	6.86929174609698e-6	6.85298421817255e-6	6.85043403279771e-6	6.8757506076901e-6	6.9103828242967e-6	6.91655949806214e-6	6.88504743389414e-6	6.86472008997521e-6	6.90948768269279e-6	6.96988882407062e-6	6.91690819708608e-6	6.82819147081078e-6	6.98078868674405e-6	6.94373483550941e-6	6.82256846365535e-6	6.97239295596218e-6	7.40542500503698e-6	6.87425403428196e-6	6.41150235441266e-6	6.85755082473549e-6	6.98615974021304e-6	6.96127335718242e-6	6.98637228521898e-6	7.07453555402259e-6	7.09327773123689e-6	7.1392701582322e-6	7.18175730778382e-6	7.195285824422e-6	7.20245864928405e-6	7.21651041318627e-6	7.22484353237265e-6	7.21414449327619e-6	7.18728483952458e-6	7.15579414512646e-6	7.12522786373274e-6
flux1:	0.63276430694909	7.52025269412407e-6	7.51331757653246e-6	7.51181446159444e-6	7.52444079254345e-6	7.54816999346342e-6	7.57005266888908e-6	7.57805705108909e-6	7.57194563846564e-6	7.56457981047381e-6	7.57143605571817e-6	7.59603256609115e-6	7.62443484206696e-6	7.63637104071222e-6	7.62515859530667e-6	7.60754915465203e-6	7.61047581538048e-6	7.64217782076642e-6	7.67570394997219e-6	7.67201988393189e-6	7.6322404250175e-6	7.61707709376453e-6	7.67518454245842e-6	7.73376335173976e-6	7.65865401946903e-6	7.56878418584296e-6	7.74843367196744e-6	7.68002449684564e-6	7.56750342498668e-6	7.70549712563289e-6	8.19273130091301e-6	7.61935954840249e-6	7.12518255790436e-6	7.6435555569336e-6	7.86282088981974e-6	7.84092027541416e-6	7.93903127555273e-6	8.05906301777364e-6	8.09250568597975e-6	8.1841702363581e-6	8.2594946485722e-6	8.27416718247027e-6	8.27382251000666e-6	8.28863136263005e-6	8.29904332778575e-6	8.27778084719989e-6	8.22450297797443e-6	8.15905168640388e-6	8.09668145079345e-6
flux1:	0.633026755852843	8.41714766867776e-6	8.40715889809833e-6	8.40487389328391e-6	8.41682133455523e-6	8.43746833586503e-6	8.45326860271965e-6	8.45433895184373e-6	8.44378562716878e-6	8.43614514125204e-6	8.44504785107074e-6	8.46969709326012e-6	8.49307406670075e-6	8.49641575909354e-6	8.47862415273541e-6	8.46125543494585e-6	8.4699462203849e-6	8.50525688634231e-6	8.53315116988408e-6	8.51713587077658e-6	8.47076862812358e-6	8.46324806292676e-6	8.53205524245968e-6	8.58194040676007e-6	8.48375517554635e-6	8.39887452789851e-6	8.60109237966753e-6	8.49652017189409e-6	8.39860026469263e-6	8.51966407031719e-6	9.05960336315664e-6	8.4356871756945e-6	7.90317201385132e-6	8.50675554392799e-6	8.82858100372961e-6	8.80157268289923e-6	8.9784582532603e-6	9.14302842159467e-6	9.18441194072647e-6	9.32312582147034e-6	9.44267048199318e-6	9.46507001657867e-6	9.45610466217701e-6	9.4701041318581e-6	9.48518780961744e-6	9.45797897650169e-6	9.38047356314352e-6	9.27911071213309e-6	9.18072006141345e-6
flux1:	0.633289204756596	9.43941860447681e-6	9.42766043776968e-6	9.42474365999498e-6	9.43484774686609e-6	9.4507375285218e-6	9.45953485107322e-6	9.4542171852818e-6	9.44069933364432e-6	9.43368832886934e-6	9.44366810688634e-6	9.46565753150618e-6	9.48128675638969e-6	9.47531401342344e-6	9.45261397695899e-6	9.43759117012188e-6	9.45179418019285e-6	9.48729417570486e-6	9.50560559526164e-6	9.47667161671549e-6	9.42692385585949e-6	9.42907567079817e-6	9.50465205275948e-6	9.54016624266582e-6	9.42141521534758e-6	9.34753711791912e-6	9.56583830949756e-6	9.42496601096451e-6	9.34510082661549e-6	9.44946786269009e-6	1.00411994139099e-5	9.35376366618041e-6	8.77085717776514e-6	9.47174197993392e-6	9.89575142307155e-6	9.85343286664908e-6	1.01025079327918e-5	1.03217797691654e-5	1.0360552684877e-5	1.05394342585915e-5	1.07096070281954e-5	1.07458566248336e-5	1.07272399709379e-5	1.07375378018738e-5	1.07586493074854e-5	1.07309122389163e-5	1.06343533288375e-5	1.04989317756255e-5	1.0363644294294e-5
flux1:	0.63355165366035	1.06012659984557e-5	1.05893574136747e-5	1.05858164396706e-5	1.05928255302011e-5	1.06027901284395e-5	1.06048518533116e-5	1.05950794494315e-5	1.05809761330677e-5	1.05756045052161e-5	1.05853863301855e-5	1.06021078749803e-5	1.06083296004393e-5	1.05940412001277e-5	1.0569483892611e-5	1.05591614645904e-5	1.05780319462853e-5	1.06101645697149e-5	1.06163021977958e-5	1.05761109707136e-5	1.05273371170153e-5	1.05403147911205e-5	1.06180653073467e-5	1.06360993213818e-5	1.05028459800265e-5	1.04446513120009e-5	1.06716615626748e-5	1.0499783669762e-5	1.0437787985015e-5	1.05322754320008e-5	1.11768771815638e-5	1.04086914419303e-5	9.75843113421558e-6	1.05667622092232e-5	1.1078830244744e-5	1.1010171208354e-5	1.13118701200852e-5	1.15913717855265e-5	1.16142644838362e-5	1.18180375408944e-5	1.20382004031593e-5	1.20924742661223e-5	1.20631348013969e-5	1.20656472461577e-5	1.2092356673853e-5	1.20693018458604e-5	1.1961160601785e-5	1.17974020775387e-5	1.16282909917501e-5
flux1:	0.633814102564103	1.19146109713364e-5	1.19041878395438e-5	1.18997611002299e-5	1.19024384810398e-5	1.19060088872932e-5	1.19028499759482e-5	1.18917479396091e-5	1.18799881693254e-5	1.18771299278812e-5	1.18852220059082e-5	1.18945525005518e-5	1.18911273894333e-5	1.18712334447252e-5	1.18488412210649e-5	1.18453849496763e-5	1.18675036207121e-5	1.18931396491909e-5	1.18864585519028e-5	1.18388383610449e-5	1.17958049635234e-5	1.18194972303657e-5	1.18949613184633e-5	1.18960012467227e-5	1.17571818850183e-5	1.17167698482836e-5	1.19456127994509e-5	1.17531715979852e-5	1.17044890188226e-5	1.18025927644877e-5	1.25042776554381e-5	1.16348848158453e-5	1.08964114732228e-5	1.18193662538154e-5	1.239262490963e-5	1.2287315818098e-5	1.26109548340487e-5	1.29501052039503e-5	1.29429273268426e-5	1.31495300017422e-5	1.34111908955061e-5	1.34845727191786e-5	1.34434566403726e-5	1.34335121547749e-5	1.34635880288914e-5	1.34493863862981e-5	1.33384604460387e-5	1.31555082867486e-5	1.29597433467088e-5
flux1:	0.634076551467856	1.33888758309868e-5	1.33812599858139e-5	1.337534677448e-5	1.33725961806537e-5	1.33700950314712e-5	1.33643173828601e-5	1.33557658731068e-5	1.33493367085393e-5	1.33494882261623e-5	1.33543209441017e-5	1.33549479741345e-5	1.33431715230036e-5	1.33217345555391e-5	1.33058269806427e-5	1.33107302103127e-5	1.33342103232694e-5	1.33511761062526e-5	1.33332219591777e-5	1.3283591251592e-5	1.32504857758772e-5	1.32832553994103e-5	1.33529482494177e-5	1.3341493773095e-5	1.32074716793828e-5	1.31833066555814e-5	1.34090300318499e-5	1.32101682226864e-5	1.31657384960075e-5	1.32863675581945e-5	1.40530915955756e-5	1.30603261760313e-5	1.22105434241271e-5	1.32516686573469e-5	1.3850133456021e-5	1.3700111520448e-5	1.40082118405266e-5	1.43999121973418e-5	1.43498146919335e-5	1.45336784879607e-5	1.48213194873973e-5	1.49113322842514e-5	1.48576833450849e-5	1.48310709463203e-5	1.48611153382704e-5	1.4858487323871e-5	1.47538574258263e-5	1.45633830575761e-5	1.43518545688944e-5
flux1:	0.634339000371609	1.5031372355591e-5	1.50272959410118e-5	1.50189667567347e-5	1.50099591365267e-5	1.50024612276332e-5	1.49973755407844e-5	1.49953904093014e-5	1.49967917490831e-5	1.49998872666022e-5	1.49999895967696e-5	1.49916167656518e-5	1.4974139798187e-5	1.49558944515509e-5	1.4950257707859e-5	1.4963915473169e-5	1.49866042656304e-5	1.49940760802131e-5	1.49684034739633e-5	1.49227561664785e-5	1.49021142131361e-5	1.49407487012794e-5	1.50028943308759e-5	1.49871037355404e-5	1.48676430928005e-5	1.48539494903173e-5	1.50747242404554e-5	1.48847914977382e-5	1.48316331991975e-5	1.49965484358107e-5	1.58399097989957e-5	1.47016283384226e-5	1.37172300791578e-5	1.48763568859965e-5	1.54607954789364e-5	1.52614300464466e-5	1.5515941414288e-5	1.59474763985355e-5	1.58452768832527e-5	1.59818236937723e-5	1.62754253479894e-5	1.63764360584159e-5	1.63102789134656e-5	1.62645881880715e-5	1.62912833695547e-5	1.63016615381329e-5	1.62117969614727e-5	1.6026797798381e-5	1.58132298375832e-5
flux1:	0.634601449275363	1.68482907978597e-5	1.68477382184107e-5	1.68358327460317e-5	1.68201063963522e-5	1.68092545941638e-5	1.68083307167811e-5	1.68163639033749e-5	1.68271181913325e-5	1.6832455452967e-5	1.68266471542691e-5	1.68100295085053e-5	1.67903888872971e-5	1.67798420203978e-5	1.67868984652836e-5	1.68083475459474e-5	1.68281119689066e-5	1.68267977306389e-5	1.67983583258977e-5	1.67619723434515e-5	1.67537463086765e-5	1.67936803072708e-5	1.68486941310589e-5	1.6839236976864e-5	1.67412406967826e-5	1.67280558804721e-5	1.69459039001998e-5	1.67782815238671e-5	1.6700790922061e-5	1.69311052207994e-5	1.78655139282791e-5	1.65611932340895e-5	1.54206796017255e-5	1.66945788920941e-5	1.72297371242885e-5	1.69803926876968e-5	1.71497836722334e-5	1.76050316315768e-5	1.74471268805887e-5	1.7517701154731e-5	1.77966523088445e-5	1.79011701958501e-5	1.78239034459867e-5	1.77598866394318e-5	1.77816407480048e-5	1.78059158218412e-5	1.77381065650991e-5	1.75715774327518e-5	1.73712151613231e-5
flux1:	0.634863898179116	1.88461632597867e-5	1.8848373660913e-5	1.88316744268238e-5	1.88091810114001e-5	1.87968717700839e-5	1.88031027677647e-5	1.88233923247683e-5	1.8843718153708e-5	1.88500300707632e-5	1.88376016911144e-5	1.88143908163436e-5	1.8796314834143e-5	1.87967861092247e-5	1.88169410116025e-5	1.88438539786297e-5	1.88589224015902e-5	1.88509865370464e-5	1.88251738557641e-5	1.88012865046338e-5	1.88022840277997e-5	1.88381093789629e-5	1.88887242498194e-5	1.88969897895349e-5	1.88224523451954e-5	1.87964536106307e-5	1.90173331114718e-5	1.88801440481981e-5	1.87619787660513e-5	1.90743318024721e-5	2.01156030646802e-5	1.86274624276377e-5	1.73127344461664e-5	1.86965726456211e-5	1.9158487043687e-5	1.88622849470823e-5	1.89281531678229e-5	1.93908314076585e-5	1.91802395123783e-5	1.91764892315999e-5	1.94242212279946e-5	1.95248971009134e-5	1.94398366818814e-5	1.93624500954388e-5	1.93810793976874e-5	1.94207754805577e-5	1.93809798202198e-5	1.92446489593695e-5	1.90726671826971e-5
flux1:	0.635126347082869	2.10335705878415e-5	2.10372139672402e-5	2.10146657108372e-5	2.09857420731854e-5	2.09737227320585e-5	2.09890147475826e-5	2.10221180283007e-5	2.10508540663121e-5	2.10565349095963e-5	2.10373855725897e-5	2.10097998119385e-5	2.09964062876794e-5	2.10092002971056e-5	2.10405266490762e-5	2.10695045570755e-5	2.10788189412829e-5	2.10675520612418e-5	2.10490712232146e-5	2.10378041245074e-5	2.1041679475938e-5	2.10679024115947e-5	2.11188918655826e-5	2.11548561730694e-5	2.10995054752591e-5	2.10455920869627e-5	2.12787845699066e-5	2.1172164461485e-5	2.09984548583533e-5	2.14016326990815e-5	2.25653136132841e-5	2.08786902040913e-5	1.93758656371991e-5	2.08653854036719e-5	2.12473448035232e-5	2.09100976421596e-5	2.08718892417906e-5	2.132930929892e-5	2.10755051151385e-5	2.10022110573711e-5	2.12106465658528e-5	2.13025868149273e-5	2.12152652994643e-5	2.11340436775156e-5	2.11560438102117e-5	2.12146221757649e-5	2.12077031584347e-5	2.11109966655708e-5	2.09808188656139e-5
flux1:	0.635388795986622	2.34227958121758e-5	2.34263009358434e-5	2.33972330944264e-5	2.33624924599655e-5	2.33519359593825e-5	2.3376643091523e-5	2.34212628352047e-5	2.34560847319853e-5	2.34595462168168e-5	2.34342524855076e-5	2.34046241128228e-5	2.33976638290691e-5	2.34215584490928e-5	2.34599273830334e-5	2.34870756074462e-5	2.34905964888757e-5	2.34798802607142e-5	2.3471664949995e-5	2.34694633371848e-5	2.34673523918091e-5	2.34792984075954e-5	2.35368240166455e-5	2.36069861251829e-5	2.35600108577371e-5	2.34634687657114e-5	2.3720347626469e-5	2.36349294010706e-5	2.3394467186185e-5	2.38872476339898e-5	2.51870875593095e-5	2.32899303600876e-5	2.15891544691008e-5	2.3183358037707e-5	2.34991912435917e-5	2.31276588536015e-5	2.30043147888709e-5	2.34509536433087e-5	2.31683711657764e-5	2.30439261960184e-5	2.32167546675411e-5	2.32996375747544e-5	2.32176757219982e-5	2.3146173127294e-5	2.31831426722507e-5	2.32670448316373e-5	2.32972562975168e-5	2.32465989096164e-5	2.31683318577575e-5
flux1:	0.635651244890376	2.6031116835064e-5	2.60330959349726e-5	2.59974015259385e-5	2.59575552402125e-5	2.59486911298548e-5	2.59813981479159e-5	2.60345618627324e-5	2.60724768370918e-5	2.60725771756187e-5	2.60423750141746e-5	2.60126554705732e-5	2.60119598573604e-5	2.60431491673526e-5	2.60828303634575e-5	2.61045366144411e-5	2.61034399956801e-5	2.6097099885152e-5	2.60995109974098e-5	2.609928463542e-5	2.60810486954972e-5	2.60757670510991e-5	2.61464497998255e-5	2.62522782615569e-5	2.61973625476896e-5	2.60462973619294e-5	2.63386887530148e-5	2.62557864310006e-5	2.59428015622212e-5	2.65136490489477e-5	2.7960638959665e-5	2.58421612143431e-5	2.39363748468128e-5	2.56403565972878e-5	2.59241245004965e-5	2.55239008003778e-5	2.53517520536136e-5	2.57919028073829e-5	2.54972421368584e-5	2.53513828435397e-5	2.55053049548869e-5	2.55847644136843e-5	2.5517193917736e-5	2.54713835400845e-5	2.55392832037957e-5	2.56583233897189e-5	2.57298250502168e-5	2.57283142462362e-5	2.57074912564623e-5
flux1:	0.635913693794129	2.88814834658884e-5	2.88811742482686e-5	2.88394043329811e-5	2.87950430156838e-5	2.87869223595042e-5	2.88245387915684e-5	2.88821246744905e-5	2.89201672977417e-5	2.89166320984766e-5	2.8883307126294e-5	2.8854626842858e-5	2.88578925373348e-5	2.88904421039209e-5	2.89251006179816e-5	2.89388775470631e-5	2.89355911006608e-5	2.89367566214632e-5	2.89472608606164e-5	2.8939287102662e-5	2.88951963141849e-5	2.88721903627594e-5	2.89620642049809e-5	2.90993353821186e-5	2.90169770474516e-5	2.88046019162563e-5	2.9143045789377e-5	2.90367309126388e-5	2.86518987191644e-5	2.92808213943891e-5	3.0883143679541e-5	2.8531851868281e-5	2.64146896793404e-5	2.82421787696775e-5	2.8543983767109e-5	2.8117432499551e-5	2.7944368763124e-5	2.83932417393514e-5	2.81019849634573e-5	2.79709122106974e-5	2.81343302269564e-5	2.8222171489633e-5	2.81781961095912e-5	2.81739356885262e-5	2.82910835352859e-5	2.84579009612936e-5	2.85750570850274e-5	2.86224784693132e-5	2.86592670348927e-5
flux1:	0.636176142697882	3.20024328724024e-5	3.20000684134245e-5	3.19534166166095e-5	3.19047933223316e-5	3.18952476848521e-5	3.1933420397431e-5	3.19909504520132e-5	3.20269516305743e-5	3.20206957839857e-5	3.19863926760583e-5	3.1958769136879e-5	3.19617556765231e-5	3.19885271875166e-5	3.20124502798932e-5	3.20176712492914e-5	3.20157176235687e-5	3.20263150218662e-5	3.20397605125325e-5	3.20132565340107e-5	3.19358286832907e-5	3.18974447100849e-5	3.20109812383984e-5	3.21702428329821e-5	3.20410597036915e-5	3.17673957456205e-5	3.21596559246724e-5	3.20005506323569e-5	3.15509733882122e-5	3.22134393216588e-5	3.39774955205054e-5	3.13789556050208e-5	2.90421357912247e-5	3.10172939808804e-5	3.13956764099684e-5	3.09403618015427e-5	3.08170685276287e-5	3.12999638034715e-5	3.10227154019799e-5	3.09423064471844e-5	3.11514252519061e-5	3.1264449880603e-5	3.12517671960332e-5	3.13016655804022e-5	3.1485646548187e-5	3.1714118186068e-5	3.18813776203471e-5	3.19744784325397e-5	3.20634516547325e-5
flux1:	0.636438591601635	3.54272441156922e-5	3.54242689348905e-5	3.5374442454312e-5	3.53213063867507e-5	3.53071292375804e-5	3.53409171283307e-5	3.53944750645775e-5	3.5427746581687e-5	3.54210149158269e-5	3.53879922759712e-5	3.53602579108158e-5	3.53573975605775e-5	3.53712984467284e-5	3.53806191320082e-5	3.53789750529622e-5	3.53826204452125e-5	3.54031038916247e-5	3.54125970072196e-5	3.53577187094025e-5	3.52433614566436e-5	3.51947109648006e-5	3.53340994677484e-5	3.55022804095368e-5	3.53107669896219e-5	3.49833702283689e-5	3.54335140394482e-5	3.51937492781922e-5	3.46918179896357e-5	3.53641854581701e-5	3.72966359267542e-5	3.44314112690012e-5	3.18621028657341e-5	3.40201910815132e-5	3.45323139146904e-5	3.40403054566234e-5	3.40100441775458e-5	3.45595703965411e-5	3.42989414197602e-5	3.42972339948344e-5	3.45900876942101e-5	3.474759452663e-5	3.47705339457787e-5	3.48807474645556e-5	3.5144697535832e-5	3.54474584903641e-5	3.56687206361785e-5	3.58016360110709e-5	3.59321403666398e-5
flux1:	0.636701040505389	3.91924880020904e-5	3.91915637144666e-5	3.91405615635908e-5	3.90820867893082e-5	3.90594245163933e-5	3.90841210516858e-5	3.91312133671893e-5	3.9162991255091e-5	3.91592631078474e-5	3.91296324953791e-5	3.90996158262808e-5	3.90849509776533e-5	3.90802845302831e-5	3.90739449263274e-5	3.90694866887272e-5	3.9083228481381e-5	3.91126150662847e-5	3.91108794603363e-5	3.90207917281012e-5	3.88708960596122e-5	3.88192605824654e-5	3.8984086415965e-5	3.91470367924967e-5	3.88850770657943e-5	3.85185464438544e-5	3.90268178185963e-5	3.86853038204901e-5	3.81465413173133e-5	3.88120828453298e-5	4.09225870942439e-5	3.77647661009403e-5	3.49434494057985e-5	3.73301280327894e-5	3.80215007507827e-5	3.74797756991919e-5	3.7568618053971e-5	3.8220324835298e-5	3.79690419444643e-5	3.80594467404862e-5	3.84688636650978e-5	3.86892015303195e-5	3.87470332466192e-5	3.89146285936814e-5	3.92635754550856e-5	3.96490439243903e-5	3.99265644513432e-5	4.00913009212453e-5	4.02483846390622e-5
flux1:	0.636963489409142	4.33362602474254e-5	4.33410427946073e-5	4.32908836077393e-5	4.32257228978038e-5	4.31906199650312e-5	4.32025697957524e-5	4.32427437778841e-5	4.32762681351535e-5	4.32799133037688e-5	4.325540768532e-5	4.32203536479771e-5	4.31886445862496e-5	4.31622962780031e-5	4.3142522759508e-5	4.31412238041945e-5	4.31691852378627e-5	4.32054031368372e-5	4.31863936952338e-5	4.3059008443038e-5	4.2880215700782e-5	4.28339777570605e-5	4.30213701256681e-5	4.31669011038606e-5	4.28363151794215e-5	4.24505421020387e-5	4.30141028753765e-5	4.25611046296065e-5	4.20012852559493e-5	4.26556645821054e-5	4.49598094942551e-5	4.14764323765102e-5	3.83756898013583e-5	4.10449337052619e-5	4.19406623343024e-5	4.13326116227629e-5	4.15421130073047e-5	4.23292558048841e-5	4.20699899079282e-5	4.22466818220189e-5	4.27935317020919e-5	4.30903393819864e-5	4.31761443315919e-5	4.33876506712555e-5	4.38156938527168e-5	4.4285191072639e-5	4.46182378128885e-5	4.4805154905952e-5	4.49709597650847e-5
flux1:	0.637225938312895	4.78964640079434e-5	4.7911179561376e-5	4.78636354093991e-5	4.77901070304181e-5	4.77391146435944e-5	4.77363595039831e-5	4.77714259132213e-5	4.78115983900939e-5	4.78273216958005e-5	4.78091376129995e-5	4.77663053743014e-5	4.77141057945436e-5	4.76663140340655e-5	4.7638456300843e-5	4.76473215316582e-5	4.76926466599939e-5	4.77331449903157e-5	4.76936201508164e-5	4.75326310762528e-5	4.73361369230919e-5	4.73033781972843e-5	4.750860899762e-5	4.76294606658753e-5	4.72429829736263e-5	4.68603388183034e-5	4.74747792967259e-5	4.69148304843546e-5	4.63468266702204e-5	4.70018854117932e-5	4.95236818033495e-5	4.56751930756502e-5	4.22596919098842e-5	4.52705476608766e-5	4.63699444377585e-5	4.56777503378325e-5	4.59817167103441e-5	4.69301057134308e-5	4.66372060104133e-5	4.68738301861569e-5	4.75619722811526e-5	4.79408874592577e-5	4.80413313743293e-5	4.8272954193984e-5	4.87620089958268e-5	4.93076472854065e-5	4.96912401386743e-5	4.988952068672e-5	5.00449916835597e-5
flux1:	0.637488387216649	5.2909512061165e-5	5.29384014349771e-5	5.2894797362766e-5	5.28111866442099e-5	5.27419248872302e-5	5.27245362966986e-5	5.27583133250463e-5	5.28109553918889e-5	5.28431143865391e-5	5.28318630362823e-5	5.27792018292754e-5	5.27056930077686e-5	5.26402190070542e-5	5.26119236683747e-5	5.26377663171969e-5	5.27021182587404e-5	5.27446332205394e-5	5.26853763203332e-5	5.25003324193125e-5	5.23002745891474e-5	5.22872625612398e-5	5.25046881569979e-5	5.26008194976307e-5	5.21811633387026e-5	5.18230421059758e-5	5.24843992129844e-5	5.18368343992677e-5	5.12677224543627e-5	5.19526707443116e-5	5.47260210989079e-5	5.04676536443645e-5	4.66953411839697e-5	5.01079860840102e-5	5.13838303434723e-5	5.05912783164943e-5	5.09375760043739e-5	5.20615157100432e-5	5.1704458563329e-5	5.19567039367785e-5	5.27708332670367e-5	5.32274399816598e-5	5.33236634625484e-5	5.3543361073496e-5	5.40639643006861e-5	5.46679137574628e-5	5.50920355488827e-5	5.52901812433263e-5	5.54169171325678e-5
flux1:	0.637750836120402	5.84097441800828e-5	5.84564770194371e-5	5.84176071756684e-5	5.83225405218362e-5	5.8234105916059e-5	5.82041159526999e-5	5.82417029239908e-5	5.83125222109766e-5	5.8364436892235e-5	5.83602230589556e-5	5.82970069965516e-5	5.82044181680471e-5	5.81280399545817e-5	5.81078637758307e-5	5.8155950595737e-5	5.82392062800864e-5	5.8282542289559e-5	5.82089729298132e-5	5.80143089154728e-5	5.78254760424816e-5	5.78353042881108e-5	5.80594702868872e-5	5.81391561636682e-5	5.7716171836294e-5	5.7399463803642e-5	5.81063684913665e-5	5.74031719300963e-5	5.68321166107098e-5	5.75916708538753e-5	6.06603705479162e-5	5.59441552103651e-5	5.17684292161942e-5	5.56401622396991e-5	5.70430584900113e-5	5.61382193381232e-5	5.64556228594602e-5	5.77558008589545e-5	5.73037940364325e-5	5.75156367255203e-5	5.84227285544616e-5	5.89423286745203e-5	5.90119672710973e-5	5.91832415994661e-5	5.96975527836865e-5	6.03330848885037e-5	6.0782709402095e-5	6.09691235104929e-5	6.10511781929552e-5
flux1:	0.638013285024155	6.4429713581408e-5	6.44968864703864e-5	6.4463077991683e-5	6.43559102104401e-5	6.4249045449862e-5	6.42099631469845e-5	6.42566495539825e-5	6.43500900742801e-5	6.44234761710397e-5	6.44261029177825e-5	6.43534094750961e-5	6.42469268612197e-5	6.41683163744803e-5	6.41640072507035e-5	6.42368159183855e-5	6.43370208235437e-5	6.43816956013957e-5	6.43037190191183e-5	6.41168670240153e-5	6.39521230012901e-5	6.39837652155189e-5	6.42104560870769e-5	6.42898815556063e-5	6.38961967085324e-5	6.36303272926437e-5	6.43858599119483e-5	6.3667046261804e-5	6.3084371442164e-5	6.39739653282935e-5	6.73900736256246e-5	6.21670132390529e-5	5.75394119985039e-5	6.19212754679921e-5	6.33885613140913e-5	6.23657670436723e-5	6.25748181057964e-5	6.40386667404528e-5	6.34655682533863e-5	6.35782171732498e-5	6.45325815659606e-5	6.50920444618883e-5	6.51121632129576e-5	6.51990559652799e-5	6.56657497076995e-5	6.63001243367886e-5	6.67562705553825e-5	6.69199831585043e-5	6.69454329510576e-5
flux1:	0.638275733927908	7.10013154014072e-5	7.1090138487693e-5	7.10614672564786e-5	7.09426178542999e-5	7.0819604555269e-5	7.07755897513168e-5	7.08355872383412e-5	7.09537761472104e-5	7.10484197697256e-5	7.10576944728538e-5	7.09786386868148e-5	7.08658052640141e-5	7.07939779642114e-5	7.08107357011592e-5	7.09070641679479e-5	7.10206650277295e-5	7.10692872582107e-5	7.10003743765589e-5	7.08392758870043e-5	7.07071817033293e-5	7.07551614727639e-5	7.09821815946513e-5	7.10835087185895e-5	7.074937167297e-5	7.05344770289542e-5	7.13473530767415e-5	7.06546089916479e-5	7.00422652786241e-5	7.11210641122193e-5	7.49418187461099e-5	6.91637052098847e-5	6.40365313647388e-5	6.89712052837278e-5	7.04389197776957e-5	6.92995687161732e-5	6.93255432419539e-5	7.09301338378168e-5	7.02187183990939e-5	7.01806699923906e-5	7.11318820393133e-5	7.17034079593213e-5	7.16539205006077e-5	7.16264103151273e-5	7.20067318179039e-5	7.26056045988448e-5	7.30474137781753e-5	7.31789640861349e-5	7.31410776387402e-5
flux1:	0.638538182831662	7.81575479777871e-5	7.82677932469116e-5	7.82444264199411e-5	7.81156086650542e-5	7.79798992315755e-5	7.7934740551963e-5	7.80099737005846e-5	7.81519719929912e-5	7.82657237214911e-5	7.82818214205561e-5	7.8201504124531e-5	7.80912168398225e-5	7.80338422134301e-5	7.80728955585127e-5	7.81875084612817e-5	7.83098286256408e-5	7.83671233246454e-5	7.83227682775915e-5	7.8203245895729e-5	7.81063546748331e-5	7.81611295248019e-5	7.83886508747325e-5	7.85368424509935e-5	7.82850978325431e-5	7.81117280218497e-5	7.89965620730854e-5	7.83662785833269e-5	7.76996712326536e-5	7.9022617356922e-5	8.33063977022538e-5	7.6926803832118e-5	7.12550873626179e-5	7.67765151159427e-5	7.81922486325085e-5	7.69441962377467e-5	7.67297417464328e-5	7.84467676822521e-5	7.75914418115492e-5	7.73677151818473e-5	7.82700393247045e-5	7.8826251091011e-5	7.86932432930517e-5	7.85320793850629e-5	7.87960205795988e-5	7.93286822013095e-5	7.97362693529369e-5	7.98286928618465e-5	7.97265769173557e-5
flux1:	0.638800631735415	8.59345546720876e-5	8.60647906820769e-5	8.60474052184228e-5	8.59117121064408e-5	8.57673719999108e-5	8.57234643922876e-5	8.58126580006049e-5	8.59741732235914e-5	8.61032802585719e-5	8.61271071645356e-5	8.60522917240739e-5	8.5953590365951e-5	8.59154960284186e-5	8.5973287981595e-5	8.60971882512927e-5	8.62230599550469e-5	8.62955219779822e-5	8.62913555527934e-5	8.62248575095954e-5	8.61590530926501e-5	8.62080802637779e-5	8.64384762776125e-5	8.66574302305467e-5	8.64995881202658e-5	8.63500580366297e-5	8.73266375219749e-5	8.67836577187468e-5	8.60345455815577e-5	8.76449401159993e-5	9.24470342424023e-5	8.54211726420166e-5	7.91634983620074e-5	8.5298417890466e-5	8.66325877271228e-5	8.52881675204249e-5	8.48031159127571e-5	8.66050817942777e-5	8.56124103399798e-5	8.51910813288015e-5	8.60126074850499e-5	8.65320548609396e-5	8.63103871182625e-5	8.60104179594505e-5	8.61418456677503e-5	8.65863490283922e-5	8.69439584050786e-5	8.69937514299268e-5	8.68323944789433e-5
flux1:	0.639063080639168	9.43735237301732e-5	9.45216052773036e-5	9.45118147164593e-5	9.43736544018357e-5	9.42247291362188e-5	9.41822568763076e-5	9.42805094640578e-5	9.44541426693556e-5	9.45938695621591e-5	9.46273657304654e-5	9.45659521869025e-5	9.44868448080273e-5	9.4469023925698e-5	9.45371895320646e-5	9.46584821533988e-5	9.47829135033647e-5	9.48781413707091e-5	9.49280590810356e-5	9.49202388451714e-5	9.48752995062228e-5	9.490461764363e-5	9.51418066614394e-5	9.54505245780092e-5	9.53847205321247e-5	9.52359173351801e-5	9.63276229061537e-5	9.58809617299909e-5	9.50209299125201e-5	9.69450384832589e-5	1.02314076345061e-4	9.45974546543841e-5	8.77154072735601e-5	9.44866236446789e-5	9.57399361220357e-5	9.43129506082891e-5	9.35592719395546e-5	9.54257282151585e-5	9.43125476430689e-5	9.37071463201437e-5	9.44368051047186e-5	9.49088066815305e-5	9.46034485499004e-5	9.41747225958508e-5	9.41743984709035e-5	9.45215525851422e-5	9.48204045188482e-5	9.48282779106667e-5	9.4617972319153e-5
flux1:	0.639325529542921	1.03522045120131e-4	1.0368577295345e-4	1.03686489879501e-4	1.03551393505811e-4	1.03401335357776e-4	1.03357834138322e-4	1.03456776996867e-4	1.03632769926226e-4	1.03778195542712e-4	1.03824522396529e-4	1.03784928938903e-4	1.03731499832343e-4	1.0373084258705e-4	1.03797011770289e-4	1.03902206016831e-4	1.0402094713178e-4	1.04146773332565e-4	1.04261446279591e-4	1.04311890059944e-4	1.04273221835294e-4	1.04269275167584e-4	1.0451769954015e-4	1.04927241008782e-4	1.04938546701159e-4	1.04765711527496e-4	1.05997403291234e-4	1.05638863167763e-4	1.04642752142732e-4	1.06887593938743e-4	1.12863437579501e-4	1.04409503291852e-4	9.68657724399911e-5	1.04296678751555e-4	1.05502227798561e-4	1.04004486846012e-4	1.03015258470493e-4	1.04937871418075e-4	1.03727249725046e-4	1.02974359947093e-4	1.03625318321892e-4	1.04053125176352e-4	1.03678876372086e-4	1.03145176519769e-4	1.03030948955121e-4	1.03286295664225e-4	1.035264935143e-4	1.03497703586732e-4	1.03252891257218e-4
flux1:	0.639587978446675	1.13434635303026e-4	1.13612461647551e-4	1.13628131712994e-4	1.13502482031184e-4	1.13353763913765e-4	1.1330416512969e-4	1.13392690533795e-4	1.13560034174073e-4	1.13706868776993e-4	1.13770443655916e-4	1.13761023659751e-4	1.13737018790691e-4	1.13746849357273e-4	1.13796142261226e-4	1.13871644913078e-4	1.13981532121587e-4	1.14145108969219e-4	1.14331178993025e-4	1.14434372069845e-4	1.14385618449129e-4	1.14336992462383e-4	1.14600439362389e-4	1.15112286848526e-4	1.15175380751605e-4	1.14956172992157e-4	1.16351981019666e-4	1.1605804305718e-4	1.14906712961715e-4	1.17461604117681e-4	1.24075238587095e-4	1.14832438703427e-4	1.06587915337647e-4	1.14707514998852e-4	1.1592700505488e-4	1.14365112659381e-4	1.13197564014709e-4	1.15183011961706e-4	1.1389877166838e-4	1.1305112686988e-4	1.13659735701653e-4	1.1406128213178e-4	1.13640823054221e-4	1.13035779347652e-4	1.12839746405922e-4	1.13022977225711e-4	1.13213967448416e-4	1.13158040917352e-4	1.12895692807523e-4
flux1:	0.639850427350428	1.24172321562913e-4	1.24363960571397e-4	1.2440062412303e-4	1.2429136789638e-4	1.24145376275709e-4	1.24082541284887e-4	1.24147966308866e-4	1.24295651378053e-4	1.24440903786646e-4	1.24527267376736e-4	1.24555881216157e-4	1.2456287139036e-4	1.24574209983164e-4	1.24591148732034e-4	1.24624655677999e-4	1.24723653951038e-4	1.2493066630586e-4	1.25190794924939e-4	1.25338167283173e-4	1.25264214303406e-4	1.25162959575862e-4	1.25443469416776e-4	1.26049665738072e-4	1.26133399361048e-4	1.25851471444445e-4	1.27432955979354e-4	1.27169675162614e-4	1.25851601391701e-4	1.28693286161374e-4	1.35968874206181e-4	1.25877701289573e-4	1.16888121195807e-4	1.25735681263797e-4	1.27050443162227e-4	1.25423508890532e-4	1.24147424191696e-4	1.2621753077996e-4	1.2487838024685e-4	1.23994690720018e-4	1.24615036557063e-4	1.25020999317961e-4	1.24581537779027e-4	1.23942948912501e-4	1.23705990950125e-4	1.23847749825294e-4	1.24007082602556e-4	1.23936837246057e-4	1.2367453623903e-4
flux1:	0.640112876254181	1.35801388085547e-4	1.36008200913602e-4	1.36073366347164e-4	1.35987773769989e-4	1.35845015491531e-4	1.35760667141819e-4	1.35790106424196e-4	1.35908259030013e-4	1.36050604715837e-4	1.36166133945301e-4	1.36239959593525e-4	1.36278062164722e-4	1.36281381068708e-4	1.36251851870075e-4	1.36233361402803e-4	1.36320286111507e-4	1.3657444010037e-4	1.3690820859234e-4	1.37090873319116e-4	1.36980673906949e-4	1.36822969656928e-4	1.37120068222448e-4	1.37805140230253e-4	1.37878137452718e-4	1.37525519923804e-4	1.39310592213192e-4	1.39040599856198e-4	1.37552015509917e-4	1.40652482040298e-4	1.48611306886106e-4	1.37601926773369e-4	1.27814724148479e-4	1.37443229064156e-4	1.38941775052212e-4	1.37240551405827e-4	1.35924309377074e-4	1.38113383195783e-4	1.36727824844642e-4	1.35861294520645e-4	1.36556319987989e-4	1.37005749761756e-4	1.36574821824068e-4	1.35938202231674e-4	1.35702840058833e-4	1.35839398157787e-4	1.35989875935848e-4	1.35919768618902e-4	1.35673710099205e-4
flux1:	0.640375325157934	1.48391578975315e-4	1.48616640077195e-4	1.48718983720031e-4	1.48664503743555e-4	1.48525095056944e-4	1.48410970063863e-4	1.48392643467504e-4	1.48473305632159e-4	1.48613060027392e-4	1.48764563848101e-4	1.48890175939203e-4	1.4895919650959e-4	1.48946332690634e-4	1.48859217534917e-4	1.48781464896124e-4	1.48855432385805e-4	1.49158315802451e-4	1.49563796341108e-4	1.49775440005894e-4	1.49624103138567e-4	1.49410141609659e-4	1.49720573240042e-4	1.50464892191778e-4	1.50501085595653e-4	1.50078898346583e-4	1.52081729856788e-4	1.51771982816446e-4	1.50115563872137e-4	1.53451064099888e-4	1.62116681209531e-4	1.50107628508895e-4	1.39459625242037e-4	1.4993740407425e-4	1.51702007625439e-4	1.49909660774693e-4	1.48606737691053e-4	1.50956670290538e-4	1.49519735499011e-4	1.48707563624563e-4	1.4953846771683e-4	1.5007277127507e-4	1.49673948126744e-4	1.49066515179006e-4	1.4886944115191e-4	1.49036207311301e-4	1.49201864833089e-4	1.49145848739298e-4	1.4892899527962e-4
flux1:	0.640637774061688	1.62014183345412e-4	1.62261991454942e-4	1.62410926278048e-4	1.62395161181141e-4	1.62259505847525e-4	1.62108504021577e-4	1.62032716008623e-4	1.62070100110437e-4	1.62208777719484e-4	1.624030313332e-4	1.62586716349162e-4	1.62687478742676e-4	1.62653328365144e-4	1.62501492267333e-4	1.62359727366918e-4	1.62419444971403e-4	1.62770780082016e-4	1.63246452451403e-4	1.6348579079359e-4	1.63295519654895e-4	1.63028651517976e-4	1.63346694162628e-4	1.64130623075835e-4	1.6411361908599e-4	1.63630945824152e-4	1.65862875103805e-4	1.65491596238013e-4	1.63673971064984e-4	1.67233478401767e-4	1.76637120322872e-4	1.6353532588199e-4	1.51951704526763e-4	1.63361939933869e-4	1.65456957061906e-4	1.63551326259636e-4	1.62290050014448e-4	1.64844206507751e-4	1.63336720785437e-4	1.62592745241766e-4	1.63608786070946e-4	1.64265210234226e-4	1.6391451154551e-4	1.63350782934888e-4	1.63216542956679e-4	1.63441678188069e-4	1.63643330594718e-4	1.6361254017311e-4	1.63433158904191e-4
flux1:	0.640900222965441	1.76740461767669e-4	1.77016325079324e-4	1.7722149982503e-4	1.7725229174321e-4	1.77121813183504e-4	1.76928920200126e-4	1.76788517003493e-4	1.7677867268876e-4	1.76918196526172e-4	1.77161477354593e-4	1.77409696477228e-4	1.77545283577804e-4	1.77488946043433e-4	1.77269402055945e-4	1.77060575508108e-4	1.771036213583e-4	1.77501848992906e-4	1.78048455871921e-4	1.78320743970155e-4	1.78100437089454e-4	1.77785773601187e-4	1.78104101824527e-4	1.78912109968721e-4	1.78837495681239e-4	1.78308621805777e-4	1.8077984153125e-4	1.80341223516915e-4	1.78369821022161e-4	1.82161239743801e-4	1.92346436287582e-4	1.78048562980576e-4	1.65443290153128e-4	1.77881521855637e-4	1.80345827693822e-4	1.78302694966824e-4	1.77081400900022e-4	1.79878611263337e-4	1.78269185590274e-4	1.77581220113787e-4	1.78812013812671e-4	1.79617923658709e-4	1.7932162126557e-4	1.78801501821082e-4	1.78738631616456e-4	1.79038088925078e-4	1.79289342099847e-4	1.79290012088161e-4	1.79150781968674e-4
flux1:	0.641162671869194	1.92640800092788e-4	1.92949987236133e-4	1.93220785252511e-4	1.93306379209332e-4	1.93184159680143e-4	1.92946970826483e-4	1.92737196084538e-4	1.92677155380467e-4	1.92818854923073e-4	1.93116539172943e-4	1.93436412746456e-4	1.93613054186395e-4	1.93538208414754e-4	1.93251460761316e-4	1.92973016354206e-4	1.92995267484572e-4	1.93438329268901e-4	1.94060264621112e-4	1.9437753566612e-4	1.94141139307949e-4	1.93783925223634e-4	1.94094878375814e-4	1.94918804205733e-4	1.94793924154231e-4	1.94234468224888e-4	1.96956090817727e-4	1.9646177131661e-4	1.94341652349214e-4	1.98394536391061e-4	2.09420053515772e-4	1.93814827002287e-4	1.80092370649598e-4	1.93662500703417e-4	1.96507556587337e-4	1.94304209331826e-4	1.93092832212858e-4	1.96162790810845e-4	1.94412170301328e-4	1.9374463147989e-4	1.95196560348113e-4	1.96165671997135e-4	1.95919901624466e-4	1.95429650959415e-4	1.95430110547097e-4	1.95805193714025e-4	1.96109786067596e-4	1.9614182197496e-4	1.96039624906641e-4
flux1:	0.641425120772948	2.09784809214756e-4	2.1013160284357e-4	2.10476704967992e-4	2.10625934282789e-4	2.10517135981202e-4	2.10235899483209e-4	2.09953704910364e-4	2.09840288494528e-4	2.09983871107952e-4	2.10340133740766e-4	2.10739811092772e-4	2.10967225105937e-4	2.10881685518183e-4	2.10530433000539e-4	2.10178997350636e-4	2.10174337628581e-4	2.10660476402477e-4	2.11366388090594e-4	2.11746352075964e-4	2.1151031266536e-4	2.1111443777469e-4	2.11411470870951e-4	2.12252292101734e-4	2.12093549771016e-4	2.11516244970989e-4	2.14502246677815e-4	2.13979223936594e-4	2.11710539456702e-4	2.1607480241319e-4	2.2801534646473e-4	2.10986342832817e-4	1.9604423462454e-4	2.10853844835138e-4	2.14067711336349e-4	2.11685994365848e-4	2.10433765136694e-4	2.13794862819544e-4	2.11861763846557e-4	2.11163072601037e-4	2.12820571816926e-4	2.13951911647428e-4	2.13744144382118e-4	2.13260027331704e-4	2.13302117871781e-4	2.13740177247653e-4	2.1409130548383e-4	2.1414784421606e-4	2.1407425664018e-4
flux1:	0.641687569676701	2.28242363965421e-4	2.28629172290628e-4	2.29056231873549e-4	2.29278667412281e-4	2.29190662290383e-4	2.28867873015145e-4	2.28510867892596e-4	2.28339415984189e-4	2.28482105139391e-4	2.288997414135e-4	2.2938853994778e-4	2.29679651835339e-4	2.29594230796292e-4	2.29181757760256e-4	2.28752048062597e-4	2.28712429736361e-4	2.29240817445445e-4	2.30043260590914e-4	2.3050706996007e-4	2.30287424977602e-4	2.2985441767593e-4	2.30133479609452e-4	2.31001268866751e-4	2.30829534664644e-4	2.30240488296037e-4	2.33509043921285e-4	2.32994451840739e-4	2.30571036722386e-4	2.35311990074042e-4	2.48256601660479e-4	2.29684848051355e-4	2.13416449072265e-4	2.29572386667483e-4	2.33128712535305e-4	2.30556858550505e-4	2.29204452815176e-4	2.32864554270335e-4	2.30711797909604e-4	2.29925013885295e-4	2.31756472797722e-4	2.33036265801102e-4	2.32848299890296e-4	2.32342153417897e-4	2.32396374163303e-4	2.32874623960413e-4	2.33256531092621e-4	2.33324669121347e-4	2.3326706328973e-4
flux1:	0.641950018580454	2.48085342599872e-4	2.48512011350344e-4	2.49027465388761e-4	2.49333481177254e-4	2.49275686818087e-4	2.48915369153436e-4	2.48480681507998e-4	2.48243996930509e-4	2.48379996970551e-4	2.48860355399631e-4	2.4944859963093e-4	2.4981869379982e-4	2.49745651599698e-4	2.49274308747537e-4	2.48758538473191e-4	2.48674394461293e-4	2.49245425892862e-4	2.5015959628611e-4	2.50728920659776e-4	2.50538642124404e-4	2.50067388601921e-4	2.50327993825869e-4	2.51240133652502e-4	2.51075253320535e-4	2.50471410579002e-4	2.54045254916468e-4	2.53579093835406e-4	2.50988463354045e-4	2.561793216986e-4	2.70227893713594e-4	2.49993679015239e-4	2.32290459782276e-4	2.49895600599448e-4	2.53765528649525e-4	2.50998312563263e-4	2.49491813912935e-4	2.5345185933715e-4	2.51051539062459e-4	2.50125974760763e-4	2.52092989023064e-4	2.53499049140317e-4	2.53310850889363e-4	2.52756378271131e-4	2.52793043649088e-4	2.53284824537874e-4	2.5367646913648e-4	2.53739119327994e-4	2.53682184039488e-4
flux1:	0.642212467484207	2.69389645641696e-4	2.69853070573265e-4	2.70462083721167e-4	2.70862815164783e-4	2.70846307013378e-4	2.70453204123082e-4	2.69936555402886e-4	2.69624306278839e-4	2.69744683840595e-4	2.70287674344558e-4	2.70986229055608e-4	2.71451715928028e-4	2.71403173572127e-4	2.70873337053424e-4	2.70261294370542e-4	2.70122219725913e-4	2.70737375032644e-4	2.71779141869745e-4	2.72473136826737e-4	2.72320284313907e-4	2.71807561629013e-4	2.72053393216763e-4	2.73031509449955e-4	2.72887111049072e-4	2.72255392587652e-4	2.76161055257566e-4	2.75778427655964e-4	2.73003144571746e-4	2.78716705054848e-4	2.93975488192179e-4	2.71958962863071e-4	2.52711721403652e-4	2.7186358454173e-4	2.76027869379039e-4	2.73064999447008e-4	2.71368621542774e-4	2.75628312997362e-4	2.72964940203739e-4	2.71866272128352e-4	2.73934240733931e-4	2.75441884349198e-4	2.7523541007793e-4	2.74613833630261e-4	2.74610864935849e-4	2.75093132240852e-4	2.75473310569906e-4	2.75511920915771e-4	2.75439339457731e-4
flux1:	0.642474916387961	2.92236985186825e-4	2.92731061587577e-4	2.93437574730437e-4	2.93944775909391e-4	2.93981803768017e-4	2.93560719509784e-4	2.92955974247264e-4	2.92554706152654e-4	2.92647686920898e-4	2.93251809917388e-4	2.94071368057626e-4	2.94648433167062e-4	2.94635134594375e-4	2.9404492989999e-4	2.93324756598121e-4	2.93120315214924e-4	2.93781582271647e-4	2.94965186237781e-4	2.95797959424498e-4	2.95685019884964e-4	2.95126753351067e-4	2.95365741955241e-4	2.96432103547043e-4	2.96311847062448e-4	2.95630071221833e-4	2.99896083591563e-4	2.99620605852314e-4	2.96640692728279e-4	3.02942096859229e-4	3.19519302730418e-4	2.95599730414311e-4	2.74698421515574e-4	2.95489930309262e-4	2.99948512578054e-4	2.96791569021332e-4	2.94896332440516e-4	2.99460698824373e-4	2.96531711588632e-4	2.95248422391908e-4	2.97396172812484e-4	2.98984330002386e-4	2.98746448390256e-4	2.98050264039107e-4	2.97999495170256e-4	2.98460012210339e-4	2.98812970100514e-4	2.98810648446161e-4	2.98706643231865e-4
flux1:	0.642737365291714	3.16715968160111e-4	3.17231841944913e-4	3.18038678711107e-4	3.18664513895188e-4	3.18768078023604e-4	3.18323588558404e-4	3.17622937474883e-4	3.17116709908537e-4	3.17168296223214e-4	3.17830632830797e-4	3.18780873390134e-4	3.19484303394007e-4	3.19515037621488e-4	3.18860945621897e-4	3.18020487789154e-4	3.17740969845221e-4	3.18449911724923e-4	3.19785766168501e-4	3.20764832449307e-4	3.20689359970976e-4	3.20082353916742e-4	3.20326295050313e-4	3.21500554397321e-4	3.21396661774461e-4	3.20635978769678e-4	3.25290388464778e-4	3.25130204732466e-4	3.21926051772879e-4	3.28868315491322e-4	3.46870928806276e-4	3.2092477291868e-4	2.9825695174089e-4	3.2077919017117e-4	3.2555604026789e-4	3.22204609115203e-4	3.20131049974867e-4	3.25016477190635e-4	3.21830081401616e-4	3.20374872445544e-4	3.22601199353817e-4	3.24257341155832e-4	3.23981157059787e-4	3.23215123017396e-4	3.23125743840958e-4	3.23568479127271e-4	3.23888909110118e-4	3.23833393340222e-4	3.23683871862199e-4
flux1:	0.642999814195467	3.42922146522307e-4	3.43448666918537e-4	3.44357643221667e-4	3.45114466997375e-4	3.45298098154907e-4	3.44834766956398e-4	3.44029557638198e-4	3.43401077115136e-4	3.43395818526284e-4	3.44111930950282e-4	3.45200692489377e-4	3.46043134101718e-4	3.4612497922296e-4	3.45403241833119e-4	3.4443171296123e-4	3.44068678513734e-4	3.44825312352947e-4	3.46318325954643e-4	3.47444325337851e-4	3.47400703288404e-4	3.46744485624426e-4	3.47008360275051e-4	3.48305439159904e-4	3.48199847113873e-4	3.47328088277853e-4	3.52395783791128e-4	3.52343041508611e-4	3.48898153835315e-4	3.56521544305118e-4	3.76054201837361e-4	3.47952512307475e-4	3.23400730012032e-4	3.47747125362617e-4	3.52889239019989e-4	3.49337085234684e-4	3.47131396245113e-4	3.52369811916107e-4	3.48940720014795e-4	3.47346657277283e-4	3.49672343234382e-4	3.51395099072861e-4	3.51079322959871e-4	3.50258403593893e-4	3.50156757207125e-4	3.50604331817534e-4	3.50900744616938e-4	3.50786667535152e-4	3.50579782396832e-4
flux1:	0.64326226309922	3.70956942459028e-4	3.71481173497261e-4	3.72493158323898e-4	3.73393342940406e-4	3.73671181981864e-4	3.73194291832176e-4	3.72276367502619e-4	3.71508372319351e-4	3.71430085483213e-4	3.72193799094527e-4	3.73426413836994e-4	3.74418224127144e-4	3.74557585942018e-4	3.73766142828652e-4	3.72655765800719e-4	3.72202259844962e-4	3.73003963706827e-4	3.74652696170262e-4	3.75920371363609e-4	3.75902266977198e-4	3.75200657234318e-4	3.75501884352644e-4	3.7693155815257e-4	3.76799458646958e-4	3.75784612041577e-4	3.81285017005986e-4	3.81318895870367e-4	3.77621859739314e-4	3.85957332121325e-4	4.07123666064174e-4	3.76729406490061e-4	3.50168155264633e-4	3.76439217985705e-4	3.82009982827619e-4	3.78242112630758e-4	3.75966591582572e-4	3.81606888732089e-4	3.7795099376674e-4	3.76263343178446e-4	3.78728249617053e-4	3.80527108216863e-4	3.80173548867411e-4	3.793181988126e-4	3.79243928014141e-4	3.79736569995362e-4	3.80032347795153e-4	3.79862375726057e-4	3.79588431147558e-4
flux1:	0.643524712002974	4.00925623292034e-4	4.01433260754726e-4	4.02548150215083e-4	4.03604006155566e-4	4.03991202318509e-4	4.03507887716475e-4	4.0247116730316e-4	4.01547755467954e-4	4.01380001970929e-4	4.02183072675516e-4	4.03561973999128e-4	4.04711685017052e-4	4.04915915193602e-4	4.04056472975503e-4	4.02803767560256e-4	4.02254171557966e-4	4.03094843992034e-4	4.04891634515839e-4	4.06291790451374e-4	4.06294715117718e-4	4.05556780537152e-4	4.05914638994339e-4	4.07482989395613e-4	4.07297991805449e-4	4.06111000950916e-4	4.12056629070029e-4	4.12149215366659e-4	4.08194433415312e-4	4.17270408106331e-4	4.40176683248995e-4	4.07342662198336e-4	3.7863558903744e-4	4.0694322712593e-4	4.13011683004093e-4	4.09002954069324e-4	4.06722926419934e-4	4.12829313258031e-4	4.08958573547327e-4	4.07224273088528e-4	4.09880221549353e-4	4.11772379928517e-4	4.11382067922962e-4	4.10511834692887e-4	4.1051116967273e-4	4.11102377778161e-4	4.11434297528015e-4	4.11218949510221e-4	4.10869726327414e-4
flux1:	0.643787160906727	4.32934735208225e-4	4.33410301180687e-4	4.34626889702802e-4	4.35850698739172e-4	4.36364058791337e-4	4.35884612359787e-4	4.34726574918495e-4	4.33634174002263e-4	4.333603643411e-4	4.34192070360176e-4	4.35716730207178e-4	4.37032007533253e-4	4.37311242124129e-4	4.3639103397905e-4	4.34997492102009e-4	4.34347068632357e-4	4.35216728387232e-4	4.37148737097914e-4	4.38670693993824e-4	4.38694057517535e-4	4.37934250615447e-4	4.38369659464874e-4	4.40082138023513e-4	4.39821923719405e-4	4.38438174587539e-4	4.44834355222364e-4	4.44958003419439e-4	4.40745017747556e-4	4.50595989998039e-4	4.75356315027655e-4	4.3992424772902e-4	4.08922309108109e-4	4.39392835456027e-4	4.46021323216343e-4	4.41736912902128e-4	4.39507105138719e-4	4.46154744882279e-4	4.42073497535969e-4	4.40330770273187e-4	4.43231919415611e-4	4.45237017741945e-4	4.44805796639992e-4	4.43932607829383e-4	4.44050222876848e-4	4.44800058496787e-4	4.45214614246722e-4	4.44970848215733e-4	4.44538551141484e-4
flux1:	0.64404960981048	4.67089547914246e-4	4.67516292663138e-4	4.68832051075134e-4	4.70236196718615e-4	4.70894940336891e-4	4.70434004176272e-4	4.69156746528563e-4	4.67884503523686e-4	4.67487591035481e-4	4.68334319808187e-4	4.70001504594502e-4	4.71490360671706e-4	4.71859152936524e-4	4.70892000472283e-4	4.69364026106304e-4	4.68608295287745e-4	4.69493232521268e-4	4.71544151170142e-4	4.73178103207141e-4	4.73226263626261e-4	4.72463708353001e-4	4.72999457513178e-4	4.74864925898484e-4	4.7451615584487e-4	4.72915332917737e-4	4.79761163816421e-4	4.79895639298173e-4	4.75427168945545e-4	4.86102183292045e-4	5.12844173883422e-4	4.74645131443067e-4	4.41186153104632e-4	4.73961401938385e-4	4.81194506812477e-4	4.76592121249248e-4	4.74445595855011e-4	4.81714498214943e-4	4.77418075383105e-4	4.75688671958277e-4	4.78881704129566e-4	4.81015703856279e-4	4.80530277581181e-4	4.79652869126052e-4	4.79924063334159e-4	4.80891513768896e-4	4.81439846473637e-4	4.81188768551223e-4	4.80664894611451e-4
flux1:	0.644312058714234	5.03492074794366e-4	5.03851594064626e-4	5.05262389350497e-4	5.0685953648302e-4	5.07685965765124e-4	5.0726332007809e-4	5.05873939865748e-4	5.04413444906583e-4	5.03875284427241e-4	5.04720205978543e-4	5.06524475366791e-4	5.08196431849e-4	5.08674780059233e-4	5.07681209538011e-4	5.06029362858127e-4	5.05163501272316e-4	5.06046991672747e-4	5.08199052136861e-4	5.09937778320982e-4	5.10019815253638e-4	5.09276887464163e-4	5.09938287459731e-4	5.11973162350582e-4	5.11534570644174e-4	5.09698955791867e-4	5.1698927142654e-4	5.17127009174619e-4	5.12406107028673e-4	5.2397511284592e-4	5.52844725974896e-4	5.1170089063824e-4	4.75610675431517e-4	5.10847075568548e-4	5.1870451939974e-4	5.13737819770457e-4	5.11679999423166e-4	5.19648506329953e-4	5.15124471023458e-4	5.13410433295686e-4	5.16926945464832e-4	5.19196649487397e-4	5.1863200892531e-4	5.17732716918065e-4	5.18177610799112e-4	5.19413674101047e-4	5.20146223250472e-4	5.19910473096487e-4	5.19284935383868e-4
flux1:	0.644574507617987	5.42240106271151e-4	5.4251176467004e-4	5.44011575580967e-4	5.45814827923742e-4	5.46834713640676e-4	5.46475442622643e-4	5.44985643243122e-4	5.43330063646336e-4	5.42630610919055e-4	5.43453533525991e-4	5.45387860471141e-4	5.47254755310635e-4	5.47868241743989e-4	5.4687460200441e-4	5.45112340629959e-4	5.44130801780423e-4	5.44994292020366e-4	5.47230157792092e-4	5.49069692447327e-4	5.491979197654e-4	5.48498409583407e-4	5.49314206757716e-4	5.51545795306118e-4	5.51028821291814e-4	5.48940490487955e-4	5.56668414847846e-4	5.5681665788526e-4	5.51843578914423e-4	5.6440012525608e-4	5.95564514735927e-4	5.51291832348811e-4	5.12386600060359e-4	5.50252523961602e-4	5.58727793792273e-4	5.53350228344395e-4	5.51359361245723e-4	5.60098643542615e-4	5.5533031870667e-4	5.53616105058531e-4	5.57469121665396e-4	5.59868734535206e-4	5.59187612960905e-4	5.58232239890069e-4	5.58853232212371e-4	5.60396207716668e-4	5.6135825493328e-4	5.61159694322049e-4	5.60420498338297e-4
flux1:	0.64483695652174	5.83427453083942e-4	5.83587772516504e-4	5.85168464920002e-4	5.87191422228931e-4	5.88433949388284e-4	5.88167884900546e-4	5.86592872260787e-4	5.84735725601029e-4	5.8385232077909e-4	5.84629811001017e-4	5.86686184101663e-4	5.88762389241341e-4	5.89541325624849e-4	5.88578060943009e-4	5.86720278523363e-4	5.85616794641509e-4	5.86441383744788e-4	5.88745560399619e-4	5.9068468150436e-4	5.90872198134506e-4	5.90239413495496e-4	5.91242724757607e-4	5.93711003388083e-4	5.93137889044448e-4	5.90775543578801e-4	5.98935078074715e-4	5.99114385492616e-4	5.93883811387019e-4	6.07543347582839e-4	6.41190988575009e-4	5.93602073508978e-4	5.51691706075107e-4	5.92363818898908e-4	6.01429030930378e-4	5.95597164434673e-4	5.93631080354354e-4	6.03201809226486e-4	5.98173194471753e-4	5.9643273810346e-4	6.00618326595585e-4	6.03129024333884e-4	6.02283607237185e-4	6.01224396051949e-4	6.0200738778688e-4	6.03881345945429e-4	6.05110405083952e-4	6.04968664677686e-4	6.04102328191562e-4
flux1:	0.645099405425493	6.27145295790981e-4	6.27167505472796e-4	6.28818728716833e-4	6.31075377318921e-4	6.3257256993334e-4	6.32433060263046e-4	6.30789964137589e-4	6.28723864684184e-4	6.27630859184286e-4	6.28336677875616e-4	6.30506561929725e-4	6.32808500907398e-4	6.33786177868165e-4	6.32885578229404e-4	6.30947276632278e-4	6.29715322713117e-4	6.30483318087207e-4	6.32842852517672e-4	6.34881529535007e-4	6.35139319761083e-4	6.34594474886588e-4	6.3582345622554e-4	6.38580886227139e-4	6.3798076316651e-4	6.35317047479758e-4	6.43905158004063e-4	6.44144632708786e-4	6.38643805536491e-4	6.53537849113494e-4	6.89875759457894e-4	6.38782322857171e-4	5.93673702227012e-4	6.37333280830907e-4	6.46949363166443e-4	6.406249181353e-4	6.38632443767592e-4	6.49084276148177e-4	6.43785069843893e-4	6.41992147653116e-4	6.4649593031438e-4	6.4908874446495e-4	6.4802437825324e-4	6.46805437294329e-4	6.4772446696328e-4	6.49941127199059e-4	6.51466690073882e-4	6.51398920262793e-4	6.50391669885055e-4
flux1:	0.645361854329247	6.73484248968196e-4	6.73338189705086e-4	6.75047439703531e-4	6.77551837370907e-4	6.79337479642956e-4	6.79359669863177e-4	6.77665836083314e-4	6.75381581116572e-4	6.74050525193789e-4	6.74656389135749e-4	6.76930963009195e-4	6.79475966570181e-4	6.80686284074338e-4	6.79880128754387e-4	6.77875515823561e-4	6.7650921610432e-4	6.77205546375451e-4	6.79609971553475e-4	6.81747165526642e-4	6.82081352827009e-4	6.81642486333082e-4	6.83140473302757e-4	6.86249885015406e-4	6.85653857846079e-4	6.82653936093923e-4	6.91671747649095e-4	6.92002130323609e-4	6.86210230894953e-4	7.02477618120163e-4	7.41726136505718e-4	6.8694030026028e-4	6.38440011423302e-4	6.85270229888251e-4	6.9540029420512e-4	6.88550436378196e-4	6.86484728641825e-4	6.97858569748939e-4	6.9228793421989e-4	6.90427388478498e-4	6.95234579942848e-4	6.97876148520331e-4	6.96536363589064e-4	6.95100341789153e-4	6.96124487020811e-4	6.98687921425766e-4	7.00533490463544e-4	7.00555358587019e-4	6.99394957865783e-4
flux1:	0.645624303233	7.22536545578417e-4	7.22189073588444e-4	7.23941941354712e-4	7.26707693376973e-4	7.28815858920033e-4	7.29034767804285e-4	7.27306303138071e-4	7.24792613952579e-4	7.2319312941648e-4	7.23669762493203e-4	7.26039914387205e-4	7.28844592125856e-4	7.30319463164255e-4	7.29636969538391e-4	7.27579160203018e-4	7.26074519002839e-4	7.26687839053773e-4	7.29128519228283e-4	7.31359888919347e-4	7.31769698586777e-4	7.31451207384761e-4	7.33266150495024e-4	7.36797163512181e-4	7.36233648803837e-4	7.32855552224395e-4	7.42308502714881e-4	7.42754822609223e-4	7.36643637809207e-4	7.54420760137615e-4	7.96806879007953e-4	7.38140987242303e-4	6.86056821323722e-4	7.3624179589165e-4	7.46864844327707e-4	7.39460686623864e-4	7.37291272329785e-4	7.49623608414259e-4	7.43791558786438e-4	7.4186864183784e-4	7.46975375137636e-4	7.49635447810838e-4	7.47967334258413e-4	7.46261878145697e-4	7.47362748369504e-4	7.50275641426106e-4	7.524624028292e-4	7.52590048334863e-4	7.51267950480887e-4
flux1:	0.645886752136753	7.74397683357612e-4	7.73813635206241e-4	7.75594224919136e-4	7.78633782922152e-4	7.81097152233828e-4	7.8154586392359e-4	7.79796762534163e-4	7.77040868266156e-4	7.75142205596396e-4	7.7546060292533e-4	7.77916727108206e-4	7.80995131706669e-4	7.82762075992699e-4	7.82228465394947e-4	7.80129807303615e-4	7.78486074697141e-4	7.79009490888722e-4	7.81478686500493e-4	7.83794788009673e-4	7.84271595350778e-4	7.84084291339985e-4	7.86267437696223e-4	7.90292215825192e-4	7.89783755464315e-4	7.85980630034546e-4	7.95877719844912e-4	7.96453351248729e-4	7.89988976083379e-4	8.09401160613863e-4	8.55151726962939e-4	7.92416616631651e-4	7.36557610809725e-4	7.9028360429253e-4	8.01405659321917e-4	7.93419419150222e-4	7.91140021172371e-4	8.04468110270859e-4	7.98393922972458e-4	7.9643940311662e-4	8.01862749220593e-4	8.04521913109095e-4	8.02480828322177e-4	8.00463427508815e-4	8.01621432781348e-4	8.0489122905568e-4	8.07442280210656e-4	8.07694658786148e-4	8.06208068265048e-4
flux1:	0.646149201040506	8.29166973128031e-4	8.28310649063566e-4	8.30102113007527e-4	8.3342595208948e-4	8.36274124163731e-4	8.36982371475189e-4	8.35224420334872e-4	8.32213498121352e-4	8.29986646940501e-4	8.30119448219443e-4	8.32651138820459e-4	8.36013033534045e-4	8.38093306231751e-4	8.37729126638319e-4	8.35602010563256e-4	8.3382296742417e-4	8.34254422852738e-4	8.3674448718417e-4	8.3912995283246e-4	8.39657528197739e-4	8.3960896953306e-4	8.42212886540912e-4	8.46802174357088e-4	8.46364613190905e-4	8.42088578665087e-4	8.52441110713378e-4	8.53144810365117e-4	8.46289894388027e-4	8.67445838936616e-4	9.16781949649935e-4	8.49784008449519e-4	7.89959128004495e-4	8.4741781726402e-4	8.59078190090388e-4	8.50479802096348e-4	8.48110029042569e-4	8.6247651952286e-4	8.56184228342565e-4	8.54253829425467e-4	8.6003816139162e-4	8.626941809985e-4	8.60246943961951e-4	8.57887177796837e-4	8.59095050518161e-4	8.62738316399447e-4	8.65682169725893e-4	8.66083056918781e-4	8.64436454767482e-4
flux1:	0.64641164994426	8.8694667162297e-4	8.85783690901853e-4	8.87568796444999e-4	8.91184532984073e-4	8.94442512953391e-4	8.95435821927326e-4	8.93679301790169e-4	8.90402603458531e-4	8.87822719121587e-4	8.87745579280112e-4	8.90341343406893e-4	8.93990845034803e-4	8.96398294806905e-4	8.96219437664279e-4	8.94077327238313e-4	8.92172301574155e-4	8.9251476685476e-4	8.95017885244549e-4	8.97451853769747e-4	8.98007626473668e-4	8.9810238335057e-4	9.01178548809242e-4	9.06398864297051e-4	9.06043237060965e-4	9.01250210471616e-4	9.12070582119238e-4	9.12887432334933e-4	9.0560336193722e-4	9.28593833884869e-4	9.81727454467547e-4	9.10265087970872e-4	8.4628100049173e-4	9.07674221891564e-4	9.1994580687117e-4	9.10699973542402e-4	9.08280425855115e-4	9.23736098322463e-4	9.17247818100161e-4	9.15415856225535e-4	9.21634013446645e-4	9.24305477147838e-4	9.21431575978375e-4	9.18710419978535e-4	9.19973130250455e-4	9.24016855459549e-4	9.27389053457562e-4	9.27967982895534e-4	9.26173731404568e-4
flux1:	0.646674098848013	9.47839714497326e-4	9.46339015446927e-4	9.48100638335095e-4	9.52012138774468e-4	9.55699115610452e-4	9.5699853276245e-4	9.55253543338702e-4	9.5170488942687e-4	9.48753740974417e-4	9.4844659870997e-4	9.51093706567668e-4	9.55028474450549e-4	9.57769131665771e-4	9.57787296492864e-4	9.55645652701156e-4	9.53630154342419e-4	9.53891843234452e-4	9.56400628985854e-4	9.58858422407893e-4	9.59415342071773e-4	9.59654853045806e-4	9.63251119333599e-4	9.69163698443781e-4	9.68900534651221e-4	9.63555156873003e-4	9.74856296081532e-4	9.75762596536947e-4	9.6801103262827e-4	9.92912042908191e-4	0.00105004533379315	9.73905610778477e-4	9.05564237211453e-4	9.71109256215838e-4	9.84093180899682e-4	9.74157786305087e-4	9.71739741717515e-4	9.88343515276583e-4	9.81671846191119e-4	9.80020275005855e-4	9.86769165742453e-4	9.89495737701344e-4	9.86186558438357e-4	9.83093144763094e-4	9.844242368276e-4	9.88903523810656e-4	9.92745602407043e-4	9.93537191940639e-4	9.91614976690087e-4
flux1:	0.646936547751766	0.00101194640910141	0.00101008212720737	0.00101180356143641	0.00101601006562134	0.00102013849956864	0.00102176077033221	0.00102003885827987	0.00101621910046789	0.00101288725027232	0.0010123354254486	0.00101501998055964	0.00101923098168957	0.0010223031883436	0.00102252642886706	0.00102040322727299	0.00101829919268608	0.0010184940440431	0.00102100313258126	0.0010234588990566	0.001023987333655	0.0010243690958252	0.0010285273547233	0.00103518902181535	0.00103503419789388	0.00102911398125048	0.00104090990184387	0.00104188114347945	0.00103362450266233	0.00106050410437662	0.00112183127287527	0.00104078747939933	9.67884070884621e-4	0.00103781826031742	0.00105163458977106	0.00104096111289088	0.00103859331441652	0.00105640932276577	0.00104955031715395	0.00104815547887057	0.00105554704629758	0.00105838639773293	0.00105464295955704	0.00105116983579427	0.00105258511567182	0.00105753758794722	0.00106189323361784	0.00106293467261671	0.00106090973686777
flux1:	0.647198996655519	0.00107936071497804	0.00107711368468926	0.00107877867526613	0.00108327392554432	0.0010878488690936	0.00108980681662202	0.0010881225101181	0.00108404157318249	0.00108033006581227	0.00107952515820833	0.00108223241489506	0.00108670415024797	0.00109009890450516	0.00109053186407008	0.00108844750200605	0.00108628324848702	0.00108643187724611	0.00108894044831636	0.00109137027827169	0.00109183938697521	0.00109235538280225	0.00109710970695008	0.00110457537814038	0.00110455626097747	0.00109805425426225	0.00111036196177277	0.00111138229416124	0.001102583031879	0.00113151002040838	0.00119722088674169	0.00111103150223503	0.00103335386669212	0.00110793776470521	0.00112271492377516	0.00111125103015449	0.00110896687899737	0.0011280591508568	0.00112098721072141	0.00111990715013476	0.00112805671361842	0.00113107896881196	0.00112690900780471	0.00112304734341117	0.00112455755030451	0.0011300156488072	0.00113492457353919	0.00113625143954554	0.00113415177774941
flux1:	0.647461445559273	0.00115016686119575	0.00114752555111154	0.00114911799195749	0.00115388933288077	0.00115890783812795	0.00116121063729258	0.00115958251123854	0.00115526072437819	0.001151182176225	0.00115012278129082	0.0011528376732839	0.00115754863688623	0.00116124977206821	0.00116189329148085	0.00115986983414312	0.00115767990400585	0.00115781112831166	0.00116032608077876	0.00116271100395763	0.00116308916048219	0.00116372361835995	0.00116909904663258	0.00117742517149894	0.00117758570027238	0.00117051130312931	0.00118335396733276	0.00118442521114394	0.00117504407449237	0.00120609639678119	0.00127638042313537	0.00118478968735291	0.00110211890375459	0.00118163694179827	0.00119750284071232	0.00118519681066671	0.00118300526656446	0.00120343116589601	0.00119609680544601	0.00119536189616734	0.00120437650231337	0.00120765759987982	0.00120307299068615	0.00119880923591845	0.00120041365776187	0.00120639658600028	0.00121188723551359	0.00121352819140103	0.00121138105068551
flux1:	0.647723894463026	0.00122443698525944	0.0012213977803213	0.00122290107139465	0.00122792847541817	0.00123337891565212	0.00123603198386503	0.00123448299237353	0.00122995158456438	0.00122553069966618	0.00122422299169005	0.00122693078106029	0.00123185387002943	0.00123583773519368	0.00123668767602584	0.00123474755685623	0.00123257266379367	0.0012327255802301	0.00123526493004885	0.00123759323601971	0.00123784732202365	0.00123857409053587	0.0012445860829456	0.00125383409063292	0.00125423766107335	0.00124661563301849	0.00126002662883653	0.00126117498012492	0.00125116867343634	0.00128443941089955	0.00135948880521961	0.00126222865816134	0.00117434123857858	0.00125909991178701	0.00127617735075325	0.00126298354387891	0.0012608662420285	0.00128267018655158	0.00127500094080623	0.00127460981216223	0.00128457923229288	0.00128819483187157	0.00128321023326904	0.00127852541794344	0.00128020827499156	0.00128671555065198	0.0012927981231511	0.00129476932908668	0.00129259748111864
flux1:	0.647986343366779	0.00130223023495692	0.00129879710237371	0.00130019322017084	0.00130544820916275	0.00131130937332344	0.00131431370390467	0.00131287069581949	0.00130817152128348	0.00130344518000443	0.00130190343104265	0.00130459035475315	0.00130969297049711	0.00131392741831675	0.0013149727513422	0.00131313718129058	0.00131102444088456	0.00131125087270347	0.00131384687571713	0.00131611536088114	0.00131620904086186	0.00131698898363038	0.00132364343023019	0.00133388222856256	0.00133461172802427	0.00132647982997592	0.0013405070098785	0.00134178611833067	0.00133110500103112	0.00136670437207074	0.00144671508569034	0.0013435079312202	0.001250179014688	0.00134050280302093	0.00135891067724818	0.00134479494990834	0.00134271063312668	0.0013659196238318	0.00135782366713517	0.00135774517977224	0.0013687375613002	0.00137275895902035	0.00136739223432067	0.00136226446887685	0.00136399530732513	0.00137100362069474	0.00137766491310668	0.00137996510329517	0.00137778336963972
flux1:	0.648248792270532	0.00138359340416524	0.00137977709617066	0.00138104548990768	0.00138648996099719	0.00139272986170507	0.00139608078324903	0.00139477331885398	0.00138995804959133	0.0013849751949956	0.00138322229440172	0.0013858760854456	0.00139111976033792	0.00139556244649446	0.00139678285882744	0.00139507027532586	0.00139307381321016	0.00139344082953278	0.00139614236237939	0.00139835635468294	0.00139824771414704	0.00139902657217305	0.00140632013411619	0.0014176269227488	0.00141878190385622	0.00141018788767647	0.00142489734491205	0.00142638730355938	0.0014149737747677	0.0014530265813312	0.00153819653181268	0.00142875808562138	0.00132976496875646	0.00142599078337151	0.00144585115532547	0.00143079511376055	0.00142869077909684	0.00145331292951109	0.00144468436068924	0.00144486495131328	0.00145692801173634	0.00146142099849227	0.00145569547066316	0.00145010542106972	0.00145184385725397	0.00145930827272298	0.00146650956956516	0.00146911666116558	0.00146692909964993
flux1:	0.648511241174286	0.00146856276326152	0.00146437979409912	0.00146549626508323	0.00147108128549728	0.00147765573607437	0.00148134125421535	0.00148020001641086	0.00147532914547077	0.00147015070661289	0.00146821872140737	0.00147082891401098	0.00147616844357538	0.00148076465395454	0.00148212808015819	0.00148055295948369	0.00147873486290944	0.00147932698986307	0.00148220084807039	0.00148437313871353	0.00148401225177339	0.00148471936311331	0.00149263987930196	0.00150509893343489	0.00150679055836636	0.00149778931537498	0.00151326795636541	0.00151507071582614	0.0015028588243382	0.00154349791522442	0.00163402246830477	0.00151806395433823	0.00141318915403146	0.00151566037031639	0.00153710996623318	0.00152111316757766	0.00151893974175695	0.00154496636943404	0.00153569077341449	0.00153606521772861	0.00154923252488109	0.00155425935248476	0.00154820742274146	0.00154214575873458	0.00154384989897759	0.00155170951022224	0.00155938814780176	0.00156225798317215	0.00156005598945898
flux1:	0.648773690078039	0.00155716639611618	0.00155263806384552	0.00155357380822684	0.00155923850422664	0.00156608963888119	0.00157008866082932	0.00156914385623782	0.00156428586893138	0.00155898490528576	0.00155691568152641	0.00155947366860344	0.0015648558929701	0.00156953629005649	0.0015709968345475	0.0015695691010114	0.00156800054300332	0.00156892128107962	0.00157205224657624	0.00157420130201986	0.00157352834951022	0.00157407647574359	0.00158260319810141	0.00159630276654701	0.00159864764989897	0.00158929921886931	0.00160565567459401	0.001607888257799	0.0015948048355584	0.00163816220327803	0.00173422767652455	0.00161145683737524	0.00150048997213291	0.00160955114954067	0.00163275463675679	0.00161583429374981	0.00161356356411955	0.00164097464227731	0.00163093354027747	0.00163143638016716	0.00164573701444867	0.00165136081015767	0.00164502802653816	0.00163850327480536	0.00164014024433869	0.00164832741778032	0.00165640192220066	0.00165946935374338	0.00165723073837264
flux1:	0.649036138981792	0.00164942616046224	0.00164457785821225	0.00164529884751826	0.00165096956110144	0.00165802456341458	0.00166230538156428	0.00166158552709635	0.00165681651091317	0.00165147864935442	0.00164932440889763	0.00165182329175122	0.00165718581309205	0.00166186458833522	0.00166336126256031	0.00166208637591933	0.00166084863064039	0.00166222096216869	0.00166571071149737	0.00166785869371489	0.00166680316623796	0.0016670894857832	0.0016761930052025	0.00169122093096301	0.00169433523698298	0.00168470408177389	0.0017020678046978	0.00170485523777191	0.00169082254520084	0.00173702035726842	0.00183879688766426	0.00170891762769113	0.00159165567767103	0.0017076488454209	0.00173281065194725	0.00171499895078281	0.00171263815625596	0.00174141019940058	0.00173048335593828	0.00173105810643225	0.00174652715652334	0.00175281744820464	0.0017462658685843	0.00173931087980855	0.00174086734030368	0.00174931888323574	0.00175769686251311	0.00176087896063476	0.00175856787435399
flux1:	0.649298587885546	0.00174535840492401	0.00174021938633714	0.00174068622534725	0.0017462761337685	0.00175344647485798	0.00175796586980107	0.00175749725344661	0.00175290104912238	0.00174762514090558	0.00174544898839526	0.00174788332712381	0.00175315353708124	0.00175772744694465	0.00175918400402094	0.00175806362987058	0.00175724864364933	0.00175921434942098	0.00176317947194202	0.00176535062627452	0.00176383194014169	0.00176374007644949	0.00177338194787403	0.00178982094979028	0.00179381600288379	0.00178397156965187	0.00180249031115371	0.00180596026588576	0.00179089983045775	0.00184004384473178	0.00194767924844738	0.00181039014747448	0.00168663604406229	0.00180989900082227	0.00183727060353753	0.0018186102746576	0.0018162112916239	0.00184632623635906	0.00183439141864098	0.00183499525619331	0.00185168237382135	0.00185872002716564	0.00185202974544262	0.00184470516838253	0.00184619562542486	0.00185486378551733	0.0018634512215339	0.00186665201970514	0.00186421946520294
flux1:	0.649561036789299	0.00184497281232055	0.00183957646011677	0.00183974480321782	0.00184515418059235	0.00185233563501852	0.00185703884850632	0.00185684576144124	0.00185251454696702	0.00184741333291158	0.00184528956578449	0.00184765518799278	0.00185274998819859	0.00185709863750777	0.00185842458147055	0.00185745759213019	0.00185716779483491	0.00185988557365086	0.00186445510375784	0.00186667497701613	0.0018646045551797	0.00186400735998143	0.00187413959434319	0.00189206326401801	0.00189704353060262	0.0018870616821548	0.00190689784286283	0.00191117857767605	0.00189501567410501	0.00194719305096905	0.00206080921803763	0.00191580153300268	0.00178536144129852	0.00191622797700092	0.00194610848370025	0.0019266476414997	0.00192430896443961	0.00195576242748237	0.00194269295952281	0.00194329576546771	0.0019612694653731	0.00196914938889573	0.00196241738759044	0.00195481110045641	0.00195628222685447	0.00196514347508441	0.00197385383704245	0.00197696980945057	0.00197435442970959
flux1:	0.649823485693052	0.00194826914849297	0.00194265367045014	0.0019424752065644	0.0019475924523047	0.00195466605877692	0.00195948770513053	0.00195959330993134	0.00195562830838695	0.00195082878261643	0.00194884290027251	0.00195113694381848	0.0019559634686581	0.00195995100959184	0.00196104363374047	0.00196022708898895	0.00196057422533609	0.00196421678853553	0.00196952969915503	0.00197182545046569	0.00196911004142039	0.00196787278478137	0.0019784375082947	0.0019979079466276	0.00200397163593738	0.00199393623822063	0.00201526275845563	0.00202048513735865	0.00200315325233583	0.00205843584422966	0.00217812876279664	0.00202508477626648	0.00188776476544274	0.00202656619327522	0.00205929547317413	0.00203908286686767	0.00203694428404886	0.00206975177687507	0.00205541291219596	0.00205599102731474	0.00207533746779212	0.00208416790977326	0.00207750390624654	0.00206972616168707	0.00207125619708841	0.00208031626118761	0.00208907800331631	0.00209200345149648	0.00208913233709173
flux1:	0.650085934596805	0.00205523218637443	0.00204944155986669	0.00204886550676151	0.00205356898044765	0.00206040296470224	0.00206526873563164	0.00206569621907331	0.00206220808232047	0.00205785121696178	0.00205609955637043	0.00205832090427069	0.00206277841240478	0.00206625659385013	0.00206700371457853	0.00206633345791578	0.00206743636945047	0.00207218682590682	0.00207838987426374	0.00208079168555877	0.00207733747650851	0.0020753211209881	0.0020862507736946	0.00210731844338397	0.00211456030081993	0.00210456408548199	0.00212756055217267	0.00213386390278679	0.00211530857238507	0.0021737615554228	0.00229960534578006	0.00213819795760903	0.0019938009209752	0.00214086793409456	0.00217681317743211	0.00215589483605936	0.00215412642867874	0.00218832663510564	0.00217257221496839	0.00217309869466758	0.00219391506810634	0.0022038131101852	0.00219733266483564	0.00218950757439185	0.00219120091364735	0.00220049539557838	0.00220925687548615	0.00221188858404689	0.0022086779821405
flux1:	0.650348383500559	0.00216582552876316	0.00215991045973483	0.00215888545580323	0.00216304605869219	0.00216949856986254	0.0021743273933166	0.00217510090733211	0.00217220929046418	0.00216844883860161	0.00216703781831472	0.00216918803390251	0.00217317095393714	0.00217598323569984	0.00217626617780978	0.00217573675914589	0.00217771822167745	0.00218376614530557	0.00219101231997171	0.0021935556615975	0.00218927263693814	0.00218633698259826	0.0021975554160226	0.00222026130009974	0.00222877659247784	0.00221892048125365	0.00224376996824747	0.00225131055371885	0.00223149214438999	0.00229318664279414	0.00242524116255675	0.00225513543784243	0.00210345908332178	0.00225912281829828	0.00229866084343858	0.00227707868806373	0.00227586711586186	0.00231152206832956	0.00229419301870804	0.00229462720908356	0.00231701127742692	0.00232809504198358	0.00232191075745926	0.00231416547095131	0.00231614357513379	0.0023257344988092	0.00233446604509004	0.00233670690658857	0.00233306290838073
flux1:	0.650610832404312	0.00227998535577916	0.00227400402661169	0.00227248028371593	0.00227596463447817	0.00228188700200056	0.00228659318899901	0.00228773805043961	0.00228556997313354	0.00228257019850028	0.00228161522106783	0.00228370001951083	0.00228710195470185	0.00228908824268506	0.00228878462378545	0.00228838840580968	0.00229137128358107	0.00229890884724821	0.0023073564706136	0.00231008478743194	0.00230489081030155	0.00230089745827049	0.00231232219322002	0.00233670183887762	0.00234659019774703	0.00233698053980605	0.00236386740917587	0.00237282757489585	0.00235172285341858	0.00241675028617304	0.00255507113499808	0.00237592815697149	0.00221676464846524	0.00238135598453584	0.00242485451714393	0.00240264695146731	0.00240218259905786	0.00243937534451461	0.00242030126108148	0.00242058088064992	0.00244461926414445	0.00245699818042064	0.00245121021076484	0.00244366356334198	0.00244605407417829	0.0024560236247325	0.00246471722371844	0.00246647894218686	0.00246229842290307
flux1:	0.650873281308065	0.00239761519175343	0.00239163364588975	0.0023895652359367	0.00239223922282694	0.00239747935305363	0.00240197424157715	0.00240351595547713	0.00240220273469037	0.00240013509867472	0.00239975922844131	0.00240179044182348	0.00240450879757512	0.00240551029322588	0.00240449624806307	0.00240422173538323	0.00240832481472305	0.00241754328286312	0.002427355619884	0.00243032291592551	0.00242414715660051	0.00241896240496262	0.00243050814174175	0.00245659675438857	0.00246796453637476	0.0024587081204711	0.00248781666515915	0.00249841245887797	0.00247601509476777	0.00254450057123495	0.00268914984959332	0.00250063276608143	0.0023337702165369	0.00250761673892086	0.00255541804467294	0.00253262196111526	0.00253309024959375	0.00257192119222109	0.00255092563031051	0.00255096413398531	0.00257672243301463	0.0025904874494108	0.00258517466587357	0.00257792707143587	0.0025808533012638	0.00259129661056203	0.00259996428753372	0.00260116964246292	0.00259634187434174
flux1:	0.651135730211818	0.00251858259302815	0.00251267472722917	0.00251002191487632	0.00251175438288775	0.00251615990535104	0.00252035259805547	0.002522314475045	0.00252198727111062	0.0025210263017014	0.00252135888546301	0.00252335680878865	0.00252529763425263	0.00252516133539227	0.00252331299114726	0.00252314259413115	0.00252847648106702	0.00253956319935658	0.0025509082582848	0.00255418109007883	0.00254696664831156	0.00254046455677363	0.00255204782532196	0.00257988535921168	0.00259284550840317	0.00258404267423746	0.00261555616545304	0.00262804149181771	0.00260436188416097	0.00267647419608489	0.00282753027157447	0.00262931198018316	0.00245453757405523	0.00263795819229913	0.0026903678143263	0.00266702101282724	0.00266860008701014	0.00270918348512209	0.0026860927547499	0.00268578365547221	0.00271330122551257	0.00272851697676653	0.00272372997324494	0.00271685593744831	0.00272042867025222	0.00273144762577111	0.00274011991009328	0.0027407052969453	0.00273511470590088
flux1:	0.651398179115572	0.00264271823861535	0.00263696551747416	0.0026336971104372	0.00263436346440194	0.0026377843108255	0.00264158128746175	0.00264398070106744	0.00264476499020112	0.0026450837197575	0.00264625913877183	0.00264825509658354	0.00264933774079935	0.00264792026733697	0.00264511448533372	0.00264502205247121	0.00265168545578506	0.00266482129694283	0.00267787141913405	0.00268152994785299	0.00267323575642998	0.0026653016577413	0.00267684629814318	0.00270648152064205	0.00272115050448886	0.00271288708574732	0.00274698658516821	0.00276165269041176	0.00273671764866885	0.00281267420530809	0.0029702390375211	0.0027620106378001	0.00257911480219366	0.00277241261096747	0.00282969469881589	0.00280583752724084	0.0028087028696106	0.00285116487382154	0.00282581933043281	0.00282504760973202	0.00285433886443289	0.00287103946561994	0.0028667961716606	0.00286034008100122	0.00286465291141281	0.00287635258097634	0.00288507838057273	0.00288499737007316	0.00287852783585532
flux1:	0.651660628019325	0.00276981735388008	0.00276430848921155	0.00276040423837326	0.00275988980396421	0.00276218004223248	0.00276548366818242	0.00276832728119148	0.00277033679046045	0.00277210224144999	0.00277425896741487	0.00277629792247686	0.00277645918979198	0.00277362980114464	0.00276974438893986	0.00276969288386429	0.0027777694742355	0.00279312653929571	0.00280805738494582	0.00281219534952914	0.00280279764007473	0.00279333231969834	0.00280477533772236	0.00283626811882174	0.00285276021948183	0.00284509931086261	0.0028819615753676	0.00289913169691289	0.00287298449788198	0.00295305074279316	0.00311725394349345	0.00289873297405958	0.00270751381694353	0.00291096827597215	0.00297334740253868	0.0029490225481202	0.00295335724808177	0.0029978364152999	0.00297010262895761	0.00296876174287769	0.00299982444292643	0.00301801386032188	0.00301429796456119	0.00300827295785835	0.00301340138699832	0.0030258898483139	0.00303473862137624	0.00303396707715206	0.00302650798727865
flux1:	0.651923076923078	0.00289964284486275	0.00289447375895624	0.00288992688268065	0.00288812994891468	0.00288914886616561	0.00289185506067113	0.00289513357686266	0.00289846434085879	0.00290183353763799	0.00290511361273141	0.00290725664927424	0.00290645427416645	0.00290209714703293	0.00289701087242881	0.00289695052665812	0.00290650639918815	0.00292424567602268	0.00294123432111417	0.00294595802722937	0.0029354517364176	0.00292437635644357	0.00293567363748573	0.00296909517076612	0.00298751508076043	0.0029804896745024	0.00302028363670676	0.0030403037512547	0.00301300494344297	0.00309748909061355	0.00326848869896136	0.00303942630260072	0.00283969354626743	0.00305355331947573	0.00312122115565755	0.00309647092790436	0.00310247879697627	0.00314912930679439	0.00311891123427769	0.00311692290351536	0.00314975233028809	0.00316940933870112	0.00316617114865264	0.00316056010646985	0.00316656355576745	0.0031799548910707	0.00318902128972104	0.00318756418772492	0.00317901817749609
flux1:	0.652185525826831	0.00303192910528662	0.00302720349524622	0.00302202340830715	0.00301885795344306	0.00301847054530798	0.00302046606033692	0.0030241491758926	0.00302887436797549	0.00303399125595996	0.00303854023617983	0.0030408667833471	0.00303908219546849	0.00303309819144182	0.00302669096756524	0.00302655812256056	0.00303763973937597	0.00305790841452974	0.00307713045989369	0.00308255707857227	0.00307095754886266	0.00305821919068067	0.00306935059344957	0.00310478178205111	0.0031252169178183	0.00311882429272193	0.00316170591484535	0.00318493341401973	0.00315656248261531	0.00324580750006234	0.0034237882365638	0.00318397472565812	0.00297555258324367	0.0032000303470097	0.00327315447678336	0.00324801553201832	0.0032559333863873	0.00330493039372465	0.00327217783480161	0.00326951111681085	0.00330411770006562	0.0033252044983763	0.00332236341509526	0.0033171206073597	0.00332404567068269	0.00333846488733371	0.00334787522866173	0.00334577481736579	0.00333606681415885
flux1:	0.652447974730585	0.0031663852893692	0.00316221601983394	0.00315643130698225	0.00315182946088885	0.00314990659739019	0.00315106644651075	0.00315509865653721	0.00316126471184162	0.00316825819292828	0.00317422549969987	0.00317683520393156	0.00317407568152413	0.00316638391533208	0.00315853746750394	0.00315825416373698	0.00317088655922439	0.00319381477417459	0.00321544059145993	0.00322169618173357	0.00320904137232401	0.00319461886415187	0.00320559234487181	0.00324312106059926	0.00326563515859751	0.00325983356857524	0.00330593927085971	0.0033327318677917	0.00330338957110454	0.00339776495122978	0.00358293528453373	0.00333220402863548	0.00311493284549207	0.00335020305247466	0.00342893483413876	0.00340343095610362	0.00341353641338755	0.00346508228765471	0.00342979544374396	0.00342648169143057	0.00346290887917839	0.00348538172286564	0.00348282930120305	0.00347788114410564	0.00348576399315389	0.00350135191453598	0.00351127111081159	0.0035086155543159	0.00349770245705716
flux1:	0.652710423634338	0.00330269697390776	0.00329920835751368	0.00329286994590229	0.00328678424923821	0.00328320282382341	0.0032833883693984	0.00328768613388522	0.00329531044724459	0.00330429353011623	0.00331183306592911	0.00331484726024596	0.00331114764194574	0.00330168714449417	0.00329228633319033	0.00329176055346807	0.00330594557739636	0.00333164260066	0.00335583305392182	0.00336305074050729	0.00334940394733449	0.00333331347986122	0.00334416808952549	0.00338388632118695	0.0034085156813479	0.00340322346435745	0.00345266272880108	0.00348336983323681	0.00345318074889413	0.00355307657917243	0.00374566615176961	0.00348389616215797	0.00325763307541955	0.0035038331132135	0.00358831192292838	0.00356244603073182	0.00357505809779086	0.00362938789471887	0.00359161763741216	0.0035877588335303	0.00362609795015641	0.00364991784095693	0.00364752048862842	0.00364276421034846	0.00365163021388129	0.00366854614256526	0.00367918328017758	0.00367611455706124	0.00366399468081521
flux1:	0.652972872538091	0.00344052554232153	0.00343785635092214	0.00343104071780329	0.00342344619712665	0.00341808951546241	0.00341714758068484	0.0034215981075019	0.00343066831174207	0.00344173817518645	0.00345100899289288	0.00345457173456994	0.0034499958583951	0.00343872752034561	0.00342766231729092	0.00342678868877597	0.00344250315032124	0.00347105316464404	0.00349795530290657	0.00350627395219531	0.00349172679597171	0.00347402675453988	0.00348483456156277	0.00352683653518777	0.00355358977206347	0.0035486865874447	0.00360153463736466	0.00363649284150649	0.00360560748516875	0.00371143266617182	0.0039116914193324	0.00363880934229174	0.0034034285875082	0.00366066312352081	0.00375101545400792	0.00372476231826967	0.00374023367057613	0.00379761816350933	0.00375746247165477	0.0037532318804652	0.00379363142907545	0.00381877305184325	0.00381637377145099	0.0038116734950151	0.00382153279112909	0.00383995305816856	0.00385156377789852	0.00384828346206507	0.00383500480556808
flux1:	0.653235321441844	0.00357950521959538	0.0035778120480728	0.00357062417453836	0.0035615201727061	0.00355427871658306	0.00355204187287161	0.00355650349321179	0.0035669780675053	0.00358021668985043	0.00359138347566891	0.00359566212484918	0.00359030409007033	0.00357721290029736	0.00356438084329157	0.00356304157652668	0.00358023531754221	0.00361169324423401	0.00364143652352134	0.00365100009174684	0.00363567533082453	0.00361646980686094	0.00362733697605554	0.00367171913704942	0.00370058060873378	0.00369591020999121	0.00375220179136056	0.00379173512303356	0.0037603309683598	0.00387251627229531	0.00408071603008954	0.00379669838985485	0.00355209210189828	0.00382043980559671	0.00391677325960211	0.00389007438771219	0.00390877617556796	0.00396952115281993	0.00392711888367015	0.00392275463198323	0.00396542278887036	0.00399188046415137	0.00398929957128377	0.00398448022253998	0.00399531904489334	0.0040154303723525	0.00402831460238878	0.00402508627540983	0.00401075274169219
flux1:	0.653497770345598	0.00371923832687795	0.00371869875383288	0.00371127443216184	0.00370068603802012	0.00369145858113545	0.00368774652684845	0.00369205038995969	0.00370386017461674	0.00371933512571932	0.0037325682686578	0.0037377535591601	0.00373173878161327	0.00371683618506305	0.00370214501576254	0.00370021091743086	0.00371880504603585	0.00375319299082477	0.00378588653659291	0.00379684405348932	0.0037808976642195	0.00376033824604594	0.00377140560946963	0.00381826894893312	0.00384920532058456	0.00384457915079502	0.00390430435763301	0.00394872881745264	0.00391700966439969	0.0040360149627888	0.00425245341615818	0.00395732983090802	0.00370341018523831	0.00398293160463695	0.0040853254342862	0.0040580872334163	0.00408038903387731	0.00414483026687658	0.0041003538178451	0.00409614750057932	0.00414134811037886	0.00416913839240849	0.00416617371261348	0.00416101403023293	0.0041727827856788	0.00419477052779821	0.00420926488266971	0.00420641230672101	0.00419118720870478
flux1:	0.653760219249351	0.00385928984642534	0.00386010474468847	0.00385261179579328	0.00384059063684174	0.00382928553885467	0.00382390729318268	0.00382785995322254	0.00384091009678564	0.00385867513248457	0.00387415020433142	0.00388045572123799	0.00387394160915437	0.00385726764958534	0.00384063779788232	0.00383796932121438	0.00385785502323284	0.0038951599842886	0.0039308912528615	0.00394339720046145	0.00392701916954204	0.0039053048214497	0.00391674828158368	0.0039662029611853	0.0039991717911902	0.00399437277260694	0.00405747558016762	0.00410710646144483	0.00407529984569237	0.00420162359339696	0.00442662976635152	0.0041204875212938	0.00385719083471367	0.00414793607092556	0.0042564311698499	0.00422852689073086	0.00425477562679342	0.0043232697730178	0.00427691817264235	0.0042732015112274	0.00432124533952411	0.00435040681664406	0.00434683432336443	0.00434106086548293	0.00435366100428005	0.00437769353658742	0.00439415865901969	0.0043920594032005	0.00437616587520366
flux1:	0.654022668153104	0.00399918265225082	0.00400157702352237	0.00399421500384183	0.00398083913076494	0.00396737553908633	0.0039601320761496	0.00396351852169542	0.0039776904682221	0.00399778569814759	0.00401568224629802	0.00402334318502458	0.00401651914002979	0.0039981439668116	0.00397951059532697	0.00397595905232946	0.0039969975143257	0.00403717091943781	0.00407600588826301	0.00409022058246242	0.0040736339725725	0.00405100904158552	0.00406304005054218	0.00411521175640834	0.00415017070053884	0.00414495685017888	0.00421133660698704	0.00426649645077392	0.00423484910539899	0.00436903736036994	0.00460297695459599	0.00428596683928026	0.00401325984861736	0.00431527484938559	0.00442986668658362	0.00440114193488471	0.0044316439136403	0.00450455644251545	0.00445654999135209	0.00445368272768739	0.00450491670736614	0.00453550832044938	0.00453108439754642	0.00452436864090068	0.00453764099344115	0.00456385250705929	0.00458265658345569	0.00458173142908505	0.00456544968217129
flux1:	0.654285117056858	0.00413839468827247	0.00414261653375993	0.00413561461546177	0.00412098723997193	0.00410529591800655	0.00409598288773146	0.00409856967730433	0.00411372299228752	0.00413617457595415	0.00415667421822192	0.0041659452709845	0.00415903165313146	0.00413905598231967	0.00411837043134746	0.00411377963803965	0.00413580362145827	0.0041787630625398	0.00422074781909222	0.00423683733309855	0.00422029538641086	0.00419704597413945	0.00420991215709241	0.00426494921624196	0.00430186449259737	0.00429597235895447	0.00436548803512264	0.00442651295968969	0.00439528466015935	0.00453793675445541	0.00478121543214375	0.00445355825764696	0.00417144631842575	0.00448477705366839	0.00460541478951638	0.00457569573703056	0.00461070533463306	0.00468839716521347	0.00463897403980264	0.00463733558630125	0.00469213306172995	0.0047242326510798	0.00471869907580556	0.00471065941950939	0.00472437673014598	0.00475285122447673	0.00477435163463525	0.00477505065576513	0.00475871229733131
flux1:	0.654547565960611	0.00427635896482988	0.00428267593598603	0.0042762888207934	0.00426053577432359	0.00424255936112076	0.00423096968099055	0.00423250806384092	0.00424848214391604	0.00427330165898069	0.00429658554562909	0.00430773775643124	0.00430098346603302	0.00427953769572421	0.00425676833983079	0.00425097705466822	0.00427379454071715	0.00431942778399131	0.00436459114503508	0.00438272634172178	0.00436650762795599	0.00434295668553424	0.0043569424655932	0.00441502258129227	0.00445387570743572	0.0044470239912605	0.00451950058960004	0.00458674318673627	0.00455619956172909	0.0047079680767154	0.00496103085005888	0.00462302368642278	0.00433156020076845	0.004656254581267	0.00478284857004687	0.00475195156364067	0.00479166865678139	0.00487448343752861	0.00482389785821721	0.00482388391069497	0.00488263837109113	0.00491634308700282	0.00490943543536736	0.00489964519950182	0.00491351103778014	0.00494427025566617	0.00496879565945686	0.00497158226661209	0.0049555621015976
flux1:	0.654810014864364	0.00441246658289397	0.00442116044043956	0.00441566238914901	0.00439892833678507	0.00437862101089628	0.0043645473302116	0.00436477649026849	0.00438139243642103	0.00440857620670789	0.00443482196378389	0.00444813842052486	0.00444181684800772	0.00441905871452055	0.00439419141318949	0.00438703692871127	0.00441043702338043	0.00445860804998837	0.00450696467654541	0.0045273190335361	0.00451172087612259	0.00448822240014937	0.0045036492892458	0.00456498483467043	0.00460577724117803	0.00459767123539606	0.00467290753250555	0.00474673543708915	0.00471714045813756	0.00487872428260097	0.00514204972295691	0.00479407074291389	0.00449336684635903	0.00482947485342795	0.00496191314675468	0.00492965430466351	0.00497423066091752	0.00506248445376572	0.00501100531414569	0.00501302899808408	0.00507615262258139	0.00511158229898533	0.00510304185401815	0.00509104335536282	0.00510469854071702	0.00513769595958198	0.00516553100302407	0.00517086537654161	0.00515557119188539
flux1:	0.655072463768117	0.00454607223816172	0.00455743142829449	0.00455310871620935	0.00453555235748626	0.0045128790882105	0.00449611636466723	0.00449476715303882	0.00451183024224191	0.00454135897204837	0.00457073725255358	0.00458650754613323	0.00458091080943718	0.00455702169414228	0.00453006014697262	0.00452138329660349	0.00454514428811308	0.00459570083046715	0.00464725424534731	0.00467000033744212	0.00465533091697044	0.00463226354821046	0.00464948964590503	0.00471433077703756	0.00475708656747554	0.0047474241510785	0.00482520090013911	0.00490599129508883	0.00487760014496347	0.00504973085142355	0.00532381969797226	0.00496633063026873	0.00465656411222491	0.00500413707101892	0.00514230976019191	0.0051085133873917	0.00515806633667389	0.00525204093619927	0.00519994938803295	0.00520444496371928	0.00527237176482643	0.00530967548414291	0.00529926401479338	0.00528458773093107	0.00529762409980689	0.00533274602070811	0.00536412029462352	0.00537244350433719	0.00535830431234152
flux1:	0.655334912671871	0.004676500992275	0.00469081187089682	0.00468795417080789	0.00466974284477195	0.00464467861293341	0.00462502723174371	0.004621826880466	0.00463913009754782	0.00467096911411485	0.00470363986020291	0.00472215332986188	0.00471758492609611	0.00469276513427174	0.00466373150400976	0.00465338316621698	0.00467728232548002	0.00473006417280891	0.0047848091512563	0.0048101138637957	0.00479668347527213	0.00477444366097528	0.00479386188740807	0.00486249721781175	0.00490726491557925	0.00489574472936111	0.00497583262722233	0.00506396406214112	0.00503701693730322	0.00522044015703061	0.00550579890185698	0.00513934446842625	0.00482076708479216	0.00517985721960091	0.00532368590450962	0.00528819108782646	0.00534282136007116	0.00544276171550839	0.00539034621564055	0.00539777231061914	0.00547096414425682	0.00551032922579107	0.00549784536177008	0.00548003230027977	0.00549201236930197	0.00552908587824332	0.00556416791846102	0.00557588767756737	0.00556334078890191
flux1:	0.655597361575624	0.00480305470044926	0.00482059205651104	0.00481948336775184	0.00480078761033371	0.00477331711259768	0.00475058706097914	0.00474526535166003	0.00476259432404645	0.00479669458944287	0.00483280306022366	0.00485434095004685	0.00485110715399403	0.0048255706414081	0.00479450677209663	0.00478235573044387	0.00480618020493952	0.00486102750055903	0.00491895147936232	0.00494697022476493	0.0049350821522855	0.00491407687702856	0.00493611157021041	0.00500886667602454	0.00505572112909644	0.00504205326373541	0.0051242203134112	0.00522006401724271	0.00519478118644518	0.00539023575364455	0.00568735668244025	0.00531256093462664	0.00498550364544226	0.00535616494672545	0.00550563365140399	0.0054682990731866	0.00552810904635952	0.00563422444394938	0.00558177221322736	0.00559261126284748	0.00567156385773912	0.0057132256278793	0.00569852113177852	0.00567714600252697	0.00568762612512143	0.00572643252822138	0.00576532870984835	0.00578080724254029	0.00577028440740366
flux1:	0.655859810479377	0.00492501647103202	0.00494603399865349	0.00494694375980454	0.00492793240238242	0.00489805077477476	0.00487206732353627	0.00486436450851068	0.00488150394059329	0.00491780379043859	0.00495747635421744	0.00498230311250068	0.00498070361898398	0.00495467270689803	0.00492164214784998	0.00490758394741666	0.00493114197372642	0.00498790282891136	0.00504898623028531	0.00507985659488475	0.00506979798583815	0.0050504369592006	0.00507553867483909	0.005152773141849	0.00520181876177339	0.00518573786377774	0.00526975616138394	0.00537366931601115	0.00535024749769459	0.005558445605926	0.00586778537668745	0.00548534542739425	0.00515022155969584	0.00553251259083972	0.00568769627609123	0.00564840393489851	0.00571351283844113	0.0058259808368046	0.0057737654615884	0.00578851661547224	0.00587376235456229	0.0059180125262102	0.00590100665753586	0.00587569941351735	0.00588425360096638	0.00592454512373984	0.00596730249559462	0.00598684653692545	0.00597875929195763
flux1:	0.65612225938313	0.0050416519301056	0.00506637318396861	0.00506954812523536	0.00505038445793781	0.00501809944698569	0.00498871058480383	0.00497838705450787	0.00499512843854334	0.00503355578875922	0.00507689543698791	0.00510524948255894	0.00510556788155547	0.00507926846485777	0.00504435934104952	0.00502832561768365	0.00505145729476916	0.00510999427653586	0.00517420991815568	0.00520804525521007	0.00520007826385512	0.00518276541995279	0.00521140404260358	0.00529350802257247	0.00534488420825379	0.00532616445038052	0.00541181678616055	0.00552413992116608	0.00550274982290368	0.00572436117683002	0.00604632018887031	0.00565699831747137	0.00531430509081997	0.0057082937609913	0.00586938123439946	0.00582804020869596	0.00589859398314964	0.00601756572928287	0.00596583157348273	0.00598499565090961	0.00607710023841466	0.00612429168172007	0.00610498208338949	0.00607544584368519	0.00608168760757082	0.00612320487613839	0.00616981649272194	0.00619366910668076	0.00618839344563039
flux1:	0.656384708286884	0.00515220679896203	0.0051808169732988	0.00518647410182495	0.00516731346085892	0.00513264924646502	0.0050997347964336	0.00508658211807098	0.00510273217908384	0.00514320676990055	0.00519028830192345	0.00522237264705664	0.00522486732458051	0.00519852495161979	0.00516185353597169	0.00514382121967432	0.0051664082363822	0.00522660359444111	0.00529391559759645	0.00533079909656656	0.00532515246597646	0.00531027670067012	0.00534293324986996	0.00543032449985309	0.00548421351449208	0.00546268448600342	0.00554977137357563	0.00567083120771678	0.00565161594516859	0.00588725795920565	0.00622216247017166	0.00582677783638732	0.00547709698056237	0.00588286665267926	0.00605017597044139	0.00600672748166008	0.00608290270655767	0.00620850827347843	0.00615745324021233	0.00618151008878691	0.00628106138508333	0.00633160753918425	0.00631007660121845	0.00627610077861196	0.00627970108439077	0.0063221892177646	0.00637260046190395	0.0064009342458309	0.00639879482160898
flux1:	0.656647157190637	0.00525590120205832	0.00528853985388241	0.00529686075904842	0.00527784966457355	0.00524085223843348	0.00520433422509569	0.00518818682709727	0.00520357591844068	0.00524601108584262	0.00529687595048504	0.00533284910163213	0.0053377450795691	0.00531158209604849	0.00527329677892184	0.00525329659819617	0.00527527055356713	0.00533703036102884	0.00540739312215324	0.00544737282948329	0.005444234025627	0.00543215926305562	0.00546931699522568	0.0055624391302524	0.00561907599831819	0.0055946383317854	0.00568298610178406	0.00581310398777335	0.00579617809634811	0.00604641281278245	0.00639450108153586	0.00599392225923925	0.00563792052306936	0.00605557627362332	0.00622956233922128	0.00618398711996722	0.00626599025251414	0.0063983430165653	0.0063481017925404	0.00637748220709566	0.00648507115351516	0.00653943921474136	0.00651585556164166	0.00647732398257116	0.00647802448589414	0.00652124642464753	0.00657536117335195	0.00660827254192722	0.00660952680383804
flux1:	0.65690960609439	0.00535192199433424	0.00538867664595253	0.00539980310973417	0.00538107982688705	0.00534182351545345	0.00530167702286717	0.00528242354980235	0.00529691311668681	0.00534121662354198	0.00539586748651382	0.0054358350409486	0.00544331712643262	0.00541755087110941	0.00537783611883937	0.00535595994501104	0.00537730917385011	0.00544056679041402	0.00551392461179795	0.00555700977099368	0.00555651778978077	0.00554757269323973	0.00558970820846636	0.00568903046316979	0.00574871379921413	0.00572135331270718	0.00581082370984155	0.0059503286112282	0.00593577747683537	0.0062011143829011	0.00656252722216473	0.00615766646287731	0.00579609664216679	0.00622577018160789	0.00640702577504757	0.00635935417708075	0.00644741882744726	0.00658661853934753	0.00653724862531705	0.00657230439045013	0.00668849969884855	0.00674719782974507	0.00672181327989043	0.00667870796684467	0.00667632985401352	0.00672007661288863	0.00677776277308795	0.00681526734573427	0.00682009028410391
flux1:	0.657172054998143	0.00543941501550458	0.00548031547063033	0.00549434621662966	0.00547604239063598	0.00543463684994759	0.00539090039214187	0.00536849366788318	0.00538198196983764	0.00542805559202136	0.00548645081567038	0.00553045813943764	0.00554066558228399	0.00551550744251115	0.00547458730594804	0.00545099403922285	0.00547176908524986	0.00553648845015971	0.00561277632366942	0.00565893526564724	0.00566117429799626	0.00565564216436127	0.00570321719901808	0.00580923547108716	0.00587233769805358	0.00584213699531485	0.0059326383394919	0.00608188227227279	0.00606976200376049	0.0063506646819432	0.00672543991788132	0.00631724955686763	0.00595095230492879	0.00639280408749389	0.00658205663538552	0.00653238115417984	0.00662676687886662	0.00677290180994986	0.00672437434142047	0.00676535063594069	0.00689067037464205	0.00695423026188172	0.00692737316362493	0.00687977503591702	0.00687422471249648	0.00691832328807843	0.00697941802701806	0.00702144758354991	0.00702991803559452
flux1:	0.657434503901897	0.005517479384229	0.00556249260505315	0.00557948095219155	0.00556172382564325	0.00551832068421569	0.00547110505073357	0.00544556968988417	0.00545799521129689	0.00550573302868954	0.00556778138115406	0.00561580770061567	0.0056288303930059	0.00560448540837707	0.00556262618185651	0.00553754604619573	0.0055578640489746	0.0056240432451624	0.00570318906711435	0.00575234874063599	0.00575734297747591	0.00575545251819176	0.00580890694285153	0.00592214540443927	0.0059891206722009	0.00595626746352344	0.00604776696047012	0.00620714030220157	0.00619747829164884	0.00649437214187798	0.00688244181600751	0.00647191267361214	0.00610181890058756	0.00655603630879557	0.00675414307850213	0.00670263221181291	0.00680362813370115	0.00695677730728809	0.00690897396804356	0.00695598815152097	0.00709087217944593	0.0071598290854048	0.00713189522970523	0.00707998313214457	0.00707125646364941	0.00711557687285256	0.00717989256421466	0.00722629445477049	0.00723838414952581
flux1:	0.65769695280565	0.00558516567201479	0.0056341911899838	0.00565414340462913	0.00563705808898694	0.00559185640737606	0.0055413510646809	0.00551278804627358	0.00552413037935032	0.00557341601478352	0.00563897204140603	0.00569092621784625	0.00570680234638906	0.00568346900821167	0.00564098073049419	0.00561471796563615	0.00563476621089158	0.00570244152261045	0.00578436973296568	0.00583641684200648	0.00584412679442115	0.00584604456038011	0.00590579084161114	0.00602680306875681	0.00609819137738081	0.00606298318157963	0.0061555195074018	0.00632546363457609	0.00631826023975244	0.00663153853323846	0.0070327274061097	0.00662088856350952	0.00624802180843837	0.00671481291930835	0.00692275691796201	0.00686966870576414	0.00697760419641682	0.00713784107772924	0.00709055746796412	0.00714358721062546	0.00728837440572869	0.00736324723107092	0.00733468952676662	0.0072787386936676	0.00726692538238254	0.00731138854732182	0.00737872084387217	0.00742926100713474	0.00744482762730064
flux1:	0.657959401709403	0.00564147909715559	0.00569434513518771	0.00571721938475795	0.00570093073109614	0.00565418058272558	0.00560065698291215	0.00556924488893777	0.00557952326960819	0.00563022658627115	0.00569908714964605	0.00575480534325195	0.00577352034017683	0.00575139027337877	0.00570862687628396	0.00568156086038698	0.00570159958932855	0.00577084995325956	0.00585548629896896	0.00591026992584594	0.0059205906886194	0.00592641581760797	0.005992834899803	0.00612220336311874	0.00619862988361667	0.00616147515477868	0.00625517010318316	0.00643618544211877	0.00643141732374137	0.00676144357646051	0.00717546766681128	0.0067633867373684	0.00638886463126401	0.00686844782532084	0.00708733563028964	0.00703302899113734	0.00714829192779599	0.00731569094198709	0.00726864580201447	0.00732752787211583	0.00748244127606687	0.00756371500891924	0.0075350328153214	0.00747541321443156	0.0074607022284009	0.00750529007911616	0.00757542947378024	0.00762980022879123	0.0076485856973735
flux1:	0.658221850613157	0.00568538791390267	0.00574184862499416	0.0057675545900969	0.00575218836129753	0.00570419208539704	0.00564800359779722	0.00561399663834335	0.00562326666609704	0.00567524061467128	0.00574714311969609	0.00580638849178031	0.00582787513357956	0.00580713244828158	0.00576449046590374	0.00573707526314962	0.00575743958627824	0.00582839098884026	0.00591566787399659	0.00597300342300621	0.00598576529628659	0.00599552705943759	0.00606896534712812	0.00620729825396517	0.00628946750878163	0.00625088351842458	0.00634595137302425	0.00653859998149863	0.00653622560344718	0.00688333150777425	0.00730979597712442	0.00689857902441596	0.0065236129354323	0.00701620333086612	0.00724726465853225	0.00719220681083063	0.00731526795729287	0.00748991481996009	0.00744276375002238	0.00750720292838669	0.0076723444882725	0.00776045681201943	0.00773218535569669	0.00766935952281908	0.00765204545049989	0.00769681375797491	0.00776956148284549	0.00782739496767828	0.00784902991287398
flux1:	0.65848429951691	0.00571583617595782	0.00577557058398287	0.00580396993405617	0.00578965317644623	0.00574076415194251	0.00568234271106468	0.0056460660173196	0.00565441531785667	0.00570749367570455	0.0057821164327101	0.00584458098481588	0.00586872054090857	0.0058495407730947	0.00580745660136686	0.00578021882386484	0.00580131930845611	0.00587414839807085	0.00596401015608516	0.00602368445274691	0.00603865624802519	0.00605231458641323	0.00613308152142657	0.00628100636591505	0.00636969163028427	0.0063302995738617	0.00642705298750064	0.00663195596625678	0.00663192361554793	0.0069964032255099	0.00743479974685436	0.00702559031353195	0.00665148249596637	0.00715727672114391	0.00740186413203343	0.0073466329369845	0.00747807326282682	0.00766007941779919	0.00761243134143017	0.00768201732375983	0.00785737219897192	0.0079527051263326	0.00792540492965852	0.00785992413742855	0.00784041319830238	0.00788550647859187	0.00796069470648921	0.00802158226525279	0.00804559719956831
flux1:	0.658746748420663	0.00573175927871602	0.00579437257880606	0.00582528060593932	0.00581214129785835	0.00576276036766974	0.00570261024157624	0.00566445313266666	0.00567199677925736	0.00572599343062574	0.00580295847733318	0.00586826708003387	0.00589489149600162	0.00587744018574626	0.00583638591810769	0.00580992066087604	0.00583224194036215	0.00590717797941953	0.00599958541464249	0.0060613628325862	0.00607825803727716	0.00609570697302102	0.00618407264649518	0.00634222632471832	0.00643825518497202	0.00639877296032937	0.00649762446808611	0.00671545554032527	0.00671771397033049	0.00709981612977177	0.00754952074530033	0.00714349797051495	0.00677163597783582	0.00729079702216261	0.0075503831349945	0.00749566399751508	0.00763620065647512	0.00782572127094016	0.00777715593570397	0.00785138507765126	0.00803683390016711	0.00813971032449825	0.0081139561938925	0.00804645332289045	0.00802526682757524	0.0080709334614875	0.00814844870474494	0.00821196576362603	0.00823780898627371
flux1:	0.659009197324416	0.00573210033888314	0.00579712813639387	0.00583031683422364	0.00581848300258328	0.00576905287886669	0.00570774214363154	0.00566815012191038	0.00567502650932459	0.00572973669503759	0.00580861521440247	0.00587633183135131	0.00590522700984454	0.00588965806052706	0.00585013592445581	0.00582510042726373	0.00584919708683505	0.00592652140960279	0.00602145510588992	0.00608508465188105	0.00610357043907582	0.00612464398359835	0.00622083631107607	0.0063898521803895	0.0064940895181274	0.00645532247359182	0.00655678126284539	0.00678825849969744	0.00679276999187971	0.00719269179274036	0.00765296494136776	0.00725134131763988	0.00688318997801366	0.00741583374115867	0.00769200296275527	0.00763858079099497	0.00778908728302569	0.00798634143586331	0.00793642669096314	0.0080147252621181	0.00821006165449628	0.0083207458989856	0.00829711487913502	0.00822829233287025	0.00820606492058708	0.00825266971644318	0.00833247730319385	0.0083982124652399	0.00842527413502923
flux1:	0.65927164622817	0.00571582566100374	0.00578274149322266	0.00581794424755137	0.00580754276036149	0.00575854082376131	0.00569669115443684	0.00565615725882413	0.00566252485660778	0.00571772851947685	0.00579804878283052	0.00586768484016402	0.00589859512823609	0.00588504913104608	0.00584758452822656	0.00582468918617051	0.00585117825472928	0.00593122062605658	0.00602868277314366	0.0060939061202182	0.00611361500148974	0.00613809502062484	0.00624229621529361	0.00642278890351838	0.00653611860920834	0.00649894834364515	0.00660361244481783	0.00684949019886926	0.00685624553249077	0.00727412967864963	0.00774412037393098	0.00734814016358451	0.0069852319161448	0.00753141664662698	0.0078258488322232	0.00777459628213448	0.00793611306405543	0.00814140415798231	0.00808971245174884	0.00817145869988703	0.00837640900137813	0.00849510999279856	0.00847416784433805	0.00840477931896109	0.00838224946184496	0.00843028049802286	0.00851244728464479	0.00858003366760816	0.00860767497684379
flux1:	0.659534095131923	0.00568193824439625	0.00575016436963062	0.00578708221005191	0.0057782373704061	0.0057301672344614	0.00566844250440951	0.00562749839788638	0.00563353346530509	0.00568900049617884	0.00577025806060386	0.00584128284277357	0.00587391682660659	0.00586251951609444	0.00582765264827563	0.00580764906409636	0.0058371986890872	0.00592033032974472	0.00602034511393026	0.00608690560990847	0.00610744937075232	0.00613507482837811	0.00624741717936562	0.0064399661902752	0.00656327266363837	0.00652864375756337	0.00663718828504345	0.0068982509033006	0.00690728547275806	0.00734322376193808	0.0078219797267497	0.00743291928009027	0.00707684399885593	0.00763656318377448	0.00795100774728656	0.00790287139677651	0.00807660469947512	0.00829033886123125	0.00823646315683217	0.00832100674392143	0.00853524931931731	0.0086621250096238	0.0086444111883685	0.00857523699777514	0.00855322805864907	0.00860329490667107	0.00868800713372479	0.00875715351334862	0.00878473949049704
flux1:	0.659796544035676	0.00562948934570885	0.0056984103653314	0.00573671945679387	0.00572955136915068	0.00568293344384398	0.00562202741292688	0.00558123427445364	0.00558712928211648	0.00564262619617912	0.00572429591982398	0.00579614878827042	0.00583018642827679	0.00582104736635312	0.00578932343070528	0.00577298937894975	0.00580630363440642	0.00589292711025783	0.00599553997924754	0.00606319265069437	0.00608417809876734	0.00611465517888993	0.00623521640734601	0.00644034957794298	0.0065744996290559	0.00654340406590776	0.00665656643133492	0.00693362437637444	0.00694503453986354	0.00739907840361612	0.00788556333377086	0.00750473444162998	0.00715712994026748	0.00773030853201569	0.00806654908416745	0.00802253519940155	0.00820984369617818	0.00843254405418546	0.00837611395148401	0.00846279285401036	0.00868597541464661	0.00882113749723543	0.00880714920638574	0.00873896599213612	0.00871835741130814	0.00877117873778165	0.00885875223116637	0.00892927142244085	0.00895620564651225
flux1:	0.660058992939429	0.00555758927819105	0.005626567763468	0.00566592755718201	0.00566055006103141	0.00561591117338247	0.00555653431556623	0.00551647333598483	0.00552243558927353	0.0055777329847869	0.00565928231278384	0.00573138644598495	0.00576648746573759	0.0057596989546118	0.00573165693008018	0.00571977835986947	0.00575757856123942	0.00584811512455872	0.00595339139622212	0.00602191389905584	0.0060429598953498	0.00607597265559133	0.00620477130960964	0.00642294896118436	0.00656877421261864	0.00654223325896694	0.00666079634240694	0.0069546841898388	0.0069686428852945	0.00744082033598733	0.00793393849374133	0.0075626954644095	0.00722523965425397	0.00781173295857214	0.00817154421182032	0.00813270539474256	0.00833507620266603	0.00856739141376853	0.00850809051604087	0.00859624686459464	0.00882800161152342	0.00897152029482841	0.00896169680108028	0.00889524357959723	0.00887693328468812	0.00893331319392751	0.00902419390822649	0.00909602603923359	0.00912178547348884
flux1:	0.660321441843183	0.00546541960695824	0.00553381261956525	0.00557387390259441	0.00557039173382428	0.00552825371692688	0.00547111906730064	0.00543238118918855	0.00543863104212491	0.00549351114080868	0.00557441406368052	0.00564619131293687	0.00568200460624434	0.00567764073246171	0.00565380085392279	0.00564715134340243	0.0056901546210417	0.00578502984818465	0.00589305313868636	0.00596225746849855	0.00598301268430163	0.00601823405857627	0.00615522546438484	0.00638682571298889	0.00654510515705017	0.00652414862013524	0.00664892271863459	0.00696049740729731	0.00697726812153545	0.00746760491496504	0.0079662321480636	0.00760598260755583	0.00728038782331121	0.00787998205622407	0.00826508212873329	0.00823250547754072	0.00845152234475657	0.00869422846967283	0.00863181386200889	0.00872081104911567	0.00896076877014526	0.00911267816848151	0.00910738705830969	0.00904333042592126	0.00902819098781143	0.00908898502190021	0.00918373906431802	0.00925696791889621	0.00928113614484568
flux1:	0.660583890746936	0.00535224943266406	0.00541942472163871	0.00545983676022868	0.00545834156312094	0.00541920866983574	0.00536501652051293	0.00532819105816587	0.005334959160988	0.00538922279590921	0.00546897388446018	0.00553986023976864	0.00557603391158381	0.00557414954996637	0.00555499966948339	0.00555431800012501	0.00560321412978197	0.0057028427545115	0.00581371353590295	0.0058834581092047	0.00590361892989752	0.00594072200775929	0.00608579519539329	0.00633110044274072	0.00650254254264305	0.00648818558570419	0.0066199896189681	0.00695012657658831	0.00697007487084305	0.00747861656141389	0.00798163583840815	0.00763385446433555	0.00732186388914481	0.00793427740631915	0.00834627948210296	0.00832107613536224	0.00855838328314399	0.0088123789246518	0.00874670306365308	0.00883594652983185	0.00908375167674676	0.00924405702302321	0.00924358429192218	0.00918248602738792	0.00917131812534128	0.00923739126793801	0.00933668480095694	0.00941154611633955	0.00943384342556804
flux1:	0.660846339650689	0.00521745838877217	0.00528280914708261	0.00532322523900536	0.00532379014647711	0.00528813521751096	0.00523755658780414	0.00520321851700991	0.00521074173181081	0.00526421430101196	0.00534234225864656	0.0054118033352734	0.00544799487538825	0.0054486244529738	0.0054346055979095	0.00544057228483688	0.0054959998307286	0.0056007705080794	0.00571460479209701	0.0057848062645975	0.00580413421740994	0.00584280373037861	0.0059957795109821	0.00625496372980074	0.00644018743187219	0.00643340544491663	0.00657304748175095	0.00692263201844678	0.00694623395712353	0.00747306505861908	0.00797940391707309	0.00764564760963891	0.00734903316972751	0.0079739176704515	0.00841428506842123	0.00839758034550626	0.00865484520124937	0.0089211405505608	0.00885217503462282	0.00894113840188861	0.00919646738202199	0.00936515556092359	0.0093697013002954	0.0093119914816767	0.00930547868163501	0.0093776587315446	0.00948222928309066	0.00955911064398429	0.00957941966804654
flux1:	0.661108788554442	0.00506056830122453	0.00512352565731573	0.00516360668508963	0.00516627941319171	0.00513452893287238	0.00508818796577829	0.00505688394141139	0.00506539982732821	0.00511793591562516	0.00519401613752053	0.00526156203792917	0.00529744806707893	0.00530060391197405	0.00529209544601908	0.0053053091056949	0.00536783178805854	0.00547809217438741	0.00559501991817975	0.00566566385200307	0.00568400185167264	0.00572394567164438	0.00588457570931997	0.00615769185952773	0.00635720610265827	0.00635890842681046	0.00650716521832606	0.0068770769301296	0.00690492388957708	0.00745018065618764	0.00795884771390477	0.00764077024455505	0.00736133094397544	0.00799827246751941	0.00846828055154078	0.00846120352745771	0.00874008062444629	0.00901978156982311	0.00894764136985335	0.00903589818865461	0.00929848253930584	0.00947553726973067	0.00948521824496602	0.00943117636260629	0.00942984498291622	0.00950887508748366	0.00961949659007714	0.00969892922086583	0.00971731499503322
flux1:	0.661371237458196	0.00488128431993092	0.00494132716583962	0.0049807431298376	0.0049855378600203	0.00495805632966264	0.00491651206925181	0.00488874553662403	0.00489848556921258	0.00494997209749357	0.00502363776419464	0.00508883665051007	0.00512412169051719	0.0051297918656237	0.0051270967223705	0.00514805107570154	0.00521813496782325	0.00533417705016382	0.00545433947662933	0.00552548874842959	0.00554277533333323	0.00558373555171958	0.00575170191802814	0.00603866873812497	0.00625285044161922	0.00626385396084327	0.00642144893105577	0.0068125377014231	0.00684533712313892	0.00740921144638673	0.00791932935871229	0.00761869341913426	0.00735825294404318	0.00800677306781418	0.00850748026981378	0.00851115163816969	0.00881324856880028	0.00910753722648073	0.00903250323278533	0.0091197628704427	0.00938941775295033	0.00957484011504656	0.00958969979240761	0.00953944533539551	0.0095436323549125	0.00963012627612593	0.00974757048870345	0.00983021370544501	0.00984693723467313
flux1:	0.661633686361949	0.00467954499815	0.00473620722761242	0.00477463716092846	0.004781525845425	0.00475860022620448	0.004722328528824	0.00469854455376011	0.00470972642408035	0.00476008426656555	0.00483103551321427	0.00489352524662452	0.00492794904878476	0.00493609468132926	0.00493942516099147	0.00496848728476026	0.00504647905366569	0.00516852421573959	0.00529206892873147	0.00536386862993675	0.00538014922313242	0.00542191208321416	0.00559682648634275	0.00589741400705989	0.00612648497949053	0.00614748867632814	0.00631506779488054	0.00672812112155834	0.00676669280871591	0.00734942613887052	0.00786025901837931	0.00757894383296191	0.00733934639782265	0.0079989045523561	0.00853113337181583	0.0085466508602984	0.00887349574974909	0.00918360867649772	0.00910614604703126	0.00919229058837396	0.0094689474163208	0.00966278143492654	0.00968280714962912	0.00963629998934797	0.00964613075488064	0.00974053368480958	0.00986553051305197	0.00995214981061032	0.00996767432642035
flux1:	0.661896135265702	0.00445557959302121	0.00450845524110567	0.00454558627884015	0.00455449032015177	0.00453631556317831	0.00450569210491142	0.00448626268005403	0.00449908206249433	0.0045482660534274	0.00461627674279111	0.00467577400710125	0.00470911711081487	0.00471966935357337	0.00472913395280637	0.00476652415738542	0.00485263018900656	0.00498081317483383	0.00510788580636302	0.00518056336257479	0.00519599747451746	0.00523840114716181	0.0054198028574259	0.00573361624351232	0.00597761985791945	0.00600918136261899	0.00618728652202262	0.00662298906108341	0.00666825660743016	0.00727012430711564	0.00778109848647579	0.00752110166989248	0.00730420545053	0.00797420354121561	0.00853853105539039	0.00856695236298799	0.00891996127538282	0.00924716628266468	0.00916793616563478	0.00925305402066109	0.00953679439957467	0.00973915626166369	0.0097643023847742	0.00972135221793188	0.00973672841787965	0.00983928508579325	0.00997248381090217	0.0100639235498212	0.0100789127339093
flux1:	0.662158584169456	0.00420997008075371	0.00425871713371516	0.00429424374749799	0.00430502719530867	0.0042916940113118	0.00426697940887046	0.00425218995459209	0.00426681202239207	0.00431480916176295	0.00437973076045184	0.00443603718130384	0.00446812454141061	0.00448098141547958	0.00449657310857992	0.00454234659893241	0.00463661259091942	0.00477096340786054	0.00490169460684414	0.0049755539564903	0.00499041719200393	0.00503335619254868	0.00522070767977596	0.00554716934651314	0.00580594806205794	0.00584846302269414	0.00603750292158561	0.00649639006340832	0.00654936697440674	0.00717065473995743	0.00768137263774164	0.00744480562264198	0.00725247360185003	0.00793226407846531	0.00852902053155454	0.00857134457388695	0.00895178686615293	0.00929735889884894	0.00921722164401949	0.00930163315250136	0.00959272004194665	0.00980382847848498	0.00983404378159839	0.00979432713108634	0.00981492441008346	0.00992565511399394	0.0100675878509825	0.0101647393553453	0.0101800469016263
flux1:	0.662421033073209	0.00394371519746209	0.0039880589232439	0.0040216833832373	0.00403414880693237	0.00402563478379122	0.00400696271726034	0.00399700028588962	0.00401355101859164	0.00406037652006129	0.0041221385547424	0.00417514344401461	0.00420584612839199	0.00422086957713606	0.00424245590016202	0.00429648622866122	0.00439877676241852	0.00453919969538578	0.00467368655790713	0.00474909547874713	0.00476377525639639	0.00480720025663095	0.00499987971397027	0.00533820999750183	0.00561138480805261	0.00566506961544689	0.00586528862244488	0.00634769639861724	0.00640946645013524	0.00705044111321522	0.00756068864494695	0.00734976558684483	0.007183854071227	0.00787275219504899	0.00850202580123783	0.00855917376182629	0.00896813378161777	0.00933332989136955	0.00925333874685435	0.00933760954539961	0.00963651096165584	0.00985671558414819	0.00989197261647916	0.00985505553983513	0.00988032945746001	0.00999901378062249	0.0101500618347411	0.0102538275349834	0.0102704775797715
flux1:	0.662683481976962	0.00365829422498773	0.0036980307524215	0.00372946572962934	0.00374335374519175	0.00373951869156008	0.00372688762350514	0.00372183098489872	0.00374038802121986	0.00378607868548221	0.00384468526741337	0.00389436475282433	0.0039235998412197	0.00394061335361299	0.00396792857702852	0.00402989285815164	0.00413987060077561	0.00428611987354107	0.00442440138068726	0.00450177141113954	0.00451675546682505	0.00456066738572456	0.00475795760231543	0.00510715450492746	0.00539410715345689	0.00545898522622037	0.00567043115552297	0.00617644474233066	0.00624813615646642	0.00690901317236223	0.00741876148141192	0.00723578190106623	0.00709812720548782	0.0077954275902145	0.00845707380479239	0.0085298718972644	0.00896820650055488	0.00935423966373502	0.00927562498765518	0.00936056416730102	0.00966796497646276	0.00989776907789315	0.0099380932906341	0.00990345801850915	0.00993265690425729	0.0100588244368287	0.0102191878077356	0.0103304419845467	0.0103496002045154
flux1:	0.662945930880715	0.00335572903404021	0.00339072962168467	0.00341970352331703	0.00343469660621298	0.00343528262164331	0.00342855131110521	0.00342836273347777	0.00344894526908381	0.00349354958195334	0.00354907156120459	0.00359548399434747	0.00362321288348015	0.00364200001489515	0.00367463963603406	0.00374400557134739	0.00386111008102289	0.00401276223191467	0.0041547888260454	0.0042345476522536	0.00425040467519058	0.00429484222089173	0.00449591561955174	0.00485473424959201	0.0051545926163972	0.00523048414588516	0.00545297621027837	0.00598237880249012	0.00606513192992053	0.00674604121766931	0.00725544342342646	0.00710276887029236	0.00699517261275933	0.00770016928569343	0.00839382334293758	0.00848298916429037	0.00895128204927461	0.00935929353712371	0.00928343851563787	0.00937008037810942	0.00968687875182058	0.0099269533134918	0.0099724498510227	0.00993952396778569	0.00997170755117484	0.0101046349970969	0.0102743052184938	0.0103938520197983	0.0104167876108858
flux1:	0.663208379784469	0.00303864370224294	0.00306885976386548	0.00309512497185327	0.0031108557375241	0.00311549205906992	0.0031143786646513	0.00311889691197195	0.00314145401887565	0.00318501842669498	0.00323758089263363	0.00328085855890647	0.0033070838901357	0.00332738792350635	0.00336480567087441	0.00344082060317528	0.00356424714771425	0.00372067078365101	0.00386626878497379	0.00394882540151633	0.00396617751200331	0.00401119774649005	0.00421509774981132	0.0045820300210422	0.004893656573716	0.00498017139128632	0.00521326973702	0.00576549279563126	0.00586042119327324	0.00656137193194454	0.00707075515514435	0.00695077986697097	0.00687499295859922	0.00758700136623995	0.00831209361821795	0.0084182274938884	0.00891674294480697	0.00934777317123524	0.00927618273183608	0.00936575287450705	0.00969303958935049	0.00994422592561176	0.00999510235801933	0.00996328966050174	0.00999735298623981	0.0101360675215382	0.0103148043370184	0.0104433340876937	0.0104713733974985
flux1:	0.663470828688222	0.0027103213875766	0.00273578997790946	0.00275913372572469	0.00277519739530905	0.0027834096428745	0.00278749389835583	0.00279642784100535	0.00282082466665196	0.00286337571016853	0.00291314080138084	0.00295347808326397	0.0029782394672117	0.00299976433295198	0.00304127184698256	0.0031229542769619	0.00325163353001886	0.0034119576749616	0.00356078973331793	0.00364649308862182	0.00366598027212878	0.00371163221121367	0.00391725137909225	0.00429050636220577	0.00461248906971495	0.00470902215426739	0.00495200030209574	0.00552607538691811	0.0056342204686962	0.00635506430240362	0.00686491657512201	0.00678003157326376	0.00673773640482258	0.0074561151374966	0.0082118893799574	0.00833547125877258	0.00886411118208626	0.00931906939020441	0.00925333431223224	0.00934720244774092	0.00968622308401741	0.00994952256492034	0.0100061062422814	0.00997481885988599	0.0100095216775823	0.0101528111421732	0.0103401241115512	0.0104781694832293	0.0105126427424838
flux1:	0.663733277591975	0.00237475764082778	0.0023956068452486	0.00241586411210013	0.00243183449494561	0.00244305762496583	0.00245178543821165	0.00246470778023855	0.00249070940205771	0.00253223179865461	0.00257937711932649	0.00261701539824324	0.00264038404197785	0.00266279647719744	0.00270756581084128	0.00279370001202271	0.00292627987274439	0.00308936254543802	0.00324088568335027	0.00332997786259706	0.00335221488331136	0.00339850656202538	0.00360456212359024	0.0039820472274681	0.00431269200858435	0.00441842110405177	0.00467024235478968	0.00526475420130611	0.00538703400625411	0.00612742522675767	0.00663837623421944	0.00659092572226357	0.00658371539867166	0.00730788506351234	0.00809342036366203	0.00823481179946212	0.00879308060596054	0.00927271431073947	0.0092144724474345	0.00931409548800648	0.00966619736777071	0.00994274779587941	0.0100054968535181	0.00997418840295799	0.0100081906781423	0.0101546218603	0.0103497586796328	0.0104976529369316	0.0105398362577669
flux1:	0.663995726495728	0.00203670773253571	0.00205316131288984	0.00207022890736545	0.00208567699679371	0.00209927114260589	0.00211196105912448	0.00212830203599633	0.00215555528326761	0.00219596660588192	0.00224065995020316	0.00227586968636315	0.00229794197206356	0.00232087478235392	0.00236794384705684	0.00245707835834467	0.00259190938291502	0.00275630827960856	0.00290973130260459	0.00300229658208673	0.00302782328578575	0.00307468307065471	0.00327969056085068	0.00365899355678154	0.00399631724214426	0.00411020208853052	0.00436950058063576	0.00498254097425384	0.00511969401956045	0.00587904497799759	0.0063918391295236	0.00638406768564936	0.00641342064301093	0.00714287734398306	0.0079571137484168	0.00811656353935031	0.00870354531515202	0.00920841096883258	0.00915930709495867	0.00926616645051159	0.00963273354144276	0.00992377283399333	0.0099932801029886	0.00996147948375931	0.0099933836981902	0.0101413303370408	0.0103432742083778	0.0105011143516886	0.0105521698434927
flux1:	0.664258175399482	0.00170172287320867	0.00171410362029849	0.00172795460026534	0.00174246883155227	0.0017577372827312	0.00177358856210517	0.00179263001369922	0.00182064425643029	0.00185976750515686	0.00190213904068259	0.00193519966304138	0.00195608972695878	0.00197914595435379	0.00202742702744502	0.00211787786460236	0.00225300388199561	0.00241695111270788	0.00257119327884549	0.00266710463680715	0.0026963309170858	0.0027435641263387	0.00294580987719706	0.00332418175570588	0.00366590473073867	0.00378668750601694	0.00405175424446572	0.00468087667351685	0.00483340231572562	0.00561083272564616	0.00612629299097839	0.0061602820750905	0.00622753022382758	0.00696185150881894	0.00780361940115789	0.00798127077375989	0.00859562230412341	0.00912605906272397	0.00908770431495521	0.00920324109695384	0.00958562090976997	0.00989243960660642	0.0099694287794676	0.00993677370175906	0.0099651740971134	0.0101128560786362	0.0103203346606876	0.0104879526809638	0.0105488700807284
flux1:	0.664520624303235	0.00137616677454349	0.00138489827779186	0.00139559599763185	0.00140880334889356	0.00142501217527046	0.00144311469216794	0.00146398557446624	0.00149211421612171	0.00152965023625298	0.00156976376017028	0.00160094224673463	0.00162077370429753	0.0016435315368557	0.00169182295918871	0.00178168237471553	0.00191483781164625	0.00207622060238908	0.00222987352590917	0.00232873846710614	0.00236188553523709	0.00240912766872241	0.00260664096814139	0.00298097979779843	0.0033245179412523	0.00345072464296421	0.00371949855873808	0.004361674538663	0.00452977172774189	0.00532405164206682	0.00584303301223815	0.00592062588403217	0.00602691468999098	0.00676575652641771	0.00763380845203727	0.00782970543798175	0.0084696671784762	0.00902577581656574	0.00899970719772606	0.00912525828074776	0.00952468496969529	0.00984856968096897	0.00993388310463138	0.00990015170085412	0.00992368961611806	0.0100692240882377	0.0102807322401234	0.0104576777440883	0.0105292212753351
flux1:	0.664783073206988	0.00106720050673632	0.00107280740308544	0.00108051874005897	0.0010921061170416	0.00110850530688165	0.00112785200861627	0.00114952705174282	0.00117695213082932	0.00121245441537713	0.00125027974111401	0.00127980908204281	0.00129870626532765	0.00132072467037105	0.00136772591817369	0.00145487748757495	0.001583492812924	0.00173984202734747	0.00189113692220796	0.00199224482066664	0.00202928482759688	0.00207595296946749	0.00226647886004855	0.00263331521692528	0.00297577138572991	0.00310571403522485	0.0033757780583224	0.0040273572291	0.00421086397993974	0.00502035185768067	0.00554368418560268	0.00566639946696153	0.00581263914573382	0.00655572336594288	0.00744876607647015	0.00766285699381461	0.00832628231422702	0.00890791120118224	0.00889555134749271	0.00903228831527439	0.00944980586894999	0.00979197610659446	0.0098865536243279	0.00985169173319755	0.00986911487577495	0.0100105787214056	0.0102244163679807	0.0104099534312381	0.0104926176230683
flux1:	0.665045522110741	7.8272095254144e-4	7.85828065629181e-4	7.90835674779279e-4	8.00571329767996e-4	8.16417689240336e-4	8.35920800695795e-4	8.57224523471908e-4	8.8294731674605e-4	9.1580216764004e-4	9.51191089492337e-4	9.79250195320547e-4	9.97329615118717e-4	0.00101815494407116	0.001062485374071	0.00114462614177767	0.00126584273394215	0.00141433106758994	0.00156111367451926	0.00166338729424382	0.00170398383914011	0.00174922814039267	0.00193020213889064	0.00228568725531579	0.00262384328277529	0.00275562300477752	0.00302420526407164	0.00368088259487061	0.00387921888841425	0.00470179798125245	0.00523021920989766	0.00539915490728436	0.0055859630867233	0.00633305565999658	0.00724977922737343	0.00748191588434957	0.00816631716851246	0.00877305677846416	0.00877567424201708	0.00892454645130865	0.00936093525502538	0.00972247623701526	0.00982732469166331	0.00979146585766141	0.00980168801262756	0.00993718949719333	0.0101515145688737	0.0103446348130814	0.0104386126903554
flux1:	0.665307971014495	5.31237310396374e-4	5.32568343474862e-4	5.35282039925642e-4	5.4303704482265e-4	5.57619396819202e-4	5.76131850521522e-4	5.9575039645145e-4	6.18591138668964e-4	6.48006392069164e-4	6.80674977343477e-4	7.07371994182221e-4	7.24735181957059e-4	7.43909358939603e-4	7.84131105099262e-4	8.58801523004847e-4	9.69497220684264e-4	0.00110694902202548	0.00124666491605599	0.00134861932155055	0.00139207195265352	0.00143472956339586	0.00160325604325618	0.00194315449371429	0.00227346534169658	0.00240497655522199	0.00266895711813126	0.00332575150289879	0.00353786862851524	0.00437088652272342	0.00490496872034963	0.00512070031459246	0.00534833793475524	0.00609921924140098	0.00703831960001229	0.00728825182241924	0.00799086057564365	0.00862204730502419	0.00864071798060463	0.00880240056240457	0.00925810997958338	0.0096399040670546	0.00975605750123459	0.00971953261354699	0.00972168924917326	0.00984944499874187	0.0100623397168403	0.0102617923515386	0.0103669587493842
flux1:	0.665570419918248	3.21671891512596e-4	3.22048423702387e-4	3.23015923865517e-4	3.28785873090879e-4	3.41453216258097e-4	3.57796821183669e-4	3.74300022012256e-4	3.92909766448693e-4	4.17915278161616e-4	4.47435410515751e-4	4.72796780102792e-4	4.89526143366666e-4	5.06597461645307e-4	5.4124318478035e-4	6.05865628191751e-4	7.0269225505383e-4	8.25607107338965e-4	9.55300490033984e-4	0.00105501313649752	0.0011002095657451	0.00113876395272941	0.0012916004942692	0.00161128986480452	0.00192988208546214	0.00205881823497528	0.0023147421768854	0.0029659911102573	0.00319033062927092	0.00403054781681956	0.00457061977093563	0.00483309767442583	0.00510140129486458	0.00585583020349237	0.00681602156419901	0.00708338767773104	0.00780122485172638	0.00845595405522854	0.00849152497610321	0.00866637267092497	0.00914146184556459	0.00954412137196909	0.009672592651638	0.00963592658517269	0.00962942133042495	0.00974783342778648	0.00995738048107201	0.010161718540777	0.0102776303418091
flux1:	0.665832868822001	1.6307638618011e-4	1.63417813584901e-4	1.63335047600685e-4	1.67262164253203e-4	1.7745536356777e-4	1.9045697791674e-4	2.02332662394768e-4	2.1521989543413e-4	2.34682714650468e-4	2.60485812852035e-4	2.8445369037657e-4	3.00613436708148e-4	3.15151367480507e-4	3.42757773644891e-4	3.94684486617974e-4	4.7411868929486e-4	5.78711049654839e-4	6.95040458642851e-4	7.90136723137926e-4	8.35517035917514e-4	8.68066207756574e-4	0.00100161677068006	0.00129609720093431	0.00159877412995286	0.0017226355748334	0.00196673349688872	0.0026061082232855	0.00284057372276339	0.00368412730194812	0.00423019844648126	0.00453865140420441	0.00484696621559939	0.00560464015244082	0.00658465443707545	0.00686896917680806	0.00759892151511538	0.00827606876037551	0.00832912611854514	0.00851713435452161	0.00901122329370917	0.0094350277273114	0.00957675323326961	0.00954064686184801	0.00952518408313435	0.00963291128195834	0.00983727495957787	0.0100449153925379	0.010170829308422
flux1:	0.666095317725754	6.42628351307844e-5	6.55876162449617e-5	6.53086588809225e-5	6.77043139848648e-5	7.49915929412822e-5	8.35280500418079e-5	8.92299274665674e-5	9.48038444215588e-5	1.07460471873467e-4	1.28856081647676e-4	1.51296803172538e-4	1.66941241728187e-4	1.78556907929308e-4	1.97705075428815e-4	2.34276396888595e-4	2.92685090249481e-4	3.74942269842699e-4	4.74216703454758e-4	5.61875305553532e-4	6.05412798199403e-4	6.29650425732079e-4	7.39970583610049e-4	0.00100388719517564	0.00128614326566593	0.00140224810500227	0.00163046537022701	0.00225100988281351	0.00249295445164314	0.00333534239427782	0.00388703338024523	0.00423988499398086	0.00458700347094809	0.00534751682802878	0.00634608851057961	0.00664673029610039	0.00738562855175674	0.00808387725763392	0.00815472095696312	0.00835549631970216	0.00886772945488005	0.00931257008624132	0.00946835014751983	0.0094336475605003	0.00940924727560646	0.00950526431503025	0.00970277068115535	0.00991206451569063	0.0100469717371784
flux1:	0.666357766629508	3.33591320141325e-5	3.67873020713494e-5	3.73337009248477e-5	3.87010644168996e-5	4.28170970886575e-5	4.58689068028576e-5	4.38784305283245e-5	4.05098228127392e-5	4.50171517425522e-5	6.1228597459524e-5	8.19546713808203e-5	9.71461712978834e-5	1.05520147202675e-4	1.14883634202378e-4	1.33497172654927e-4	1.67218596605549e-4	2.22978994328778e-4	3.0121755436909e-4	3.78200028453588e-4	4.17403268358847e-4	4.30616851002315e-4	5.1343438405732e-4	7.41115322525759e-4	9.98161549134618e-4	0.00110366024927765	0.00131169608110976	0.00190589173883724	0.00215212359851807	0.00298821357004467	0.00354469874585836	0.00393950408889033	0.00432361525430437	0.00508641846050879	0.00610225477991237	0.00641845429795247	0.00716314951734891	0.00788102248963164	0.00796964962915197	0.00818239253841208	0.00871141724060979	0.00917675281917281	0.00934719152995348	0.00931483397674739	0.00928182698631522	0.00936546678615333	0.00955467667713065	0.00976398439547117	0.00990666013291728
flux1:	0.666620215533261	7.73108244454616e-5	8.40673200307033e-5	8.66362927650133e-5	8.76924743775624e-5	8.85803004608292e-5	8.529329056783e-5	7.41948235017584e-5	6.02943688509817e-5	5.5299844124284e-5	6.55182798337709e-5	8.4325776181328e-5	9.91642510331954e-5	1.0408302123979e-4	1.02484367215046e-4	1.0067530652341e-4	1.06116019729106e-4	1.31168632589742e-4	1.8418577624533e-4	2.46893242968972e-4	2.78833352479631e-4	2.77923267731323e-4	3.28677005271996e-4	5.14189094726675e-4	7.40991165278897e-4	8.32885837426037e-4	0.00101624297821483	0.00157609855184154	0.00182290649918902	0.00264697123364443	0.00320693768073819	0.00364034594804873	0.0040589996474843	0.00482336109250858	0.00585509927081805	0.0061859308774162	0.00693336539652234	0.00766925739078595	0.00777535669348766	0.0079988593802823	0.00854282208827095	0.00902764891042968	0.00921309768386067	0.00918406741372721	0.00914307055188086	0.00921404557863985	0.00939381463511094	0.00960158126610303	0.00975064601499895
flux1:	0.666882664437014	2.01362645113506e-4	2.12780610732202e-4	2.18751302570484e-4	2.20447974187688e-4	2.18302354638864e-4	2.08055508927603e-4	1.86622944677269e-4	1.60735377567283e-4	1.44965584521718e-4	1.48422568267084e-4	1.65144743160224e-4	1.79809681846326e-4	1.81211371247141e-4	1.67686886966403e-4	1.43218734236834e-4	1.1696571089513e-4	1.07170456112662e-4	1.30687253953939e-4	1.75246124108477e-4	1.96612034852244e-4	1.78134395779649e-4	1.92033267579707e-4	3.292561463212e-4	5.2058574096997e-4	5.95754752549771e-4	7.49799640416757e-4	0.00126696459726901	0.00151016388711655	0.00231594294266694	0.00287756960833097	0.00334531706197286	0.00379540658782566	0.00456037940966162	0.00560653401470024	0.00595091074453303	0.00669818096190024	0.00745038933362072	0.00757334768863074	0.00780601021945485	0.00836257268580579	0.00886541241243615	0.00906592190771564	0.00904118038156668	0.00899305386293779	0.00905145494989902	0.00922097600430872	0.00942580037996357	0.00957978878422299
flux1:	0.667145113340768	4.08562739046961e-4	4.2608572769444e-4	4.3702251172778e-4	4.40563678727238e-4	4.35873933138628e-4	4.18350790706202e-4	3.85642588827218e-4	3.46553797371531e-4	3.18919126704148e-4	3.14976264097928e-4	3.29552786910061e-4	3.44357566686471e-4	3.42386434298052e-4	3.16258085692756e-4	2.67221902567121e-4	2.06167265906494e-4	1.57593606769781e-4	1.47373096646665e-4	1.69749079346263e-4	1.76931590253794e-4	1.3716630219922e-4	1.09269130125089e-4	1.91987317434756e-4	3.42486343806121e-4	3.97714631552448e-4	5.1774712061506e-4	9.83644213205836e-4	0.00121864228998916	0.00199942799215415	0.00256038703187518	0.00305732240823684	0.00353508746997755	0.00429948303427444	0.0053583877625896	0.00571505992477813	0.0064594682391037	0.00722621899574045	0.00736514009157897	0.00760500612158684	0.00817138360377254	0.00869029144254475	0.00890557624544847	0.00888600194748139	0.00883179259007202	0.00887806566558868	0.00903689042509018	0.00923758353057357	0.00939501607293829
flux1:	0.667407562244521	6.99338175037793e-4	7.24520019381334e-4	7.42171696377465e-4	7.49027024389723e-4	7.42616877229639e-4	7.17877021843503e-4	6.7333543574261e-4	6.20188026675777e-4	5.79899303701749e-4	5.68151628059624e-4	5.80710949627322e-4	5.96167523458419e-4	5.91235268630486e-4	5.5218706830015e-4	4.7710564586132e-4	3.7857959974176e-4	2.87658558992447e-4	2.39660584983071e-4	2.35797659504269e-4	2.25000696252953e-4	1.600440538708e-4	8.53588285566577e-5	1.0736963399886e-4	2.11626124007067e-4	2.43641134093631e-4	3.24971806501708e-4	7.30943775127338e-4	9.52823958483627e-4	0.00170156775644553	0.00225904863068502	0.00277919098013611	0.00328024162684728	0.00404261134877314	0.00511236015038072	0.00547991682504687	0.00621901038894742	0.00699847751073936	0.00715221121935782	0.00739702345962855	0.00797004541525902	0.00850264019957294	0.00873205982115089	0.00871839097065632	0.00865926633748924	0.00869416954542406	0.00884220840780313	0.00903783671881481	0.00919728920907701
flux1:	0.667670011148274	0.00107119063336693	0.00110569172243503	0.00113198540825041	0.00114389730360196	0.00113695882145146	0.00110550523131222	0.00104905437888721	9.81465734342e-4	9.28156845124287e-4	9.08544551826568e-4	9.19494915313589e-4	9.36385118406658e-4	9.29235426774558e-4	8.77390208379817e-4	7.75321946746499e-4	6.37227414174022e-4	5.00909611061777e-4	4.11457797333239e-4	3.77435973455987e-4	3.44810761845887e-4	2.50689594914664e-4	1.24289067916813e-4	7.95227993902985e-5	1.32156363015534e-4	1.37669038144874e-4	1.75701310024551e-4	5.13165866263382e-4	7.16785845046036e-4	0.00142622031472381	0.00197697566276151	0.0025136025792863	0.00303296345515572	0.00379159041438308	0.00486998300634845	0.00524685541825	0.00597844967571415	0.00676876636217004	0.00693594634606638	0.00718321965464351	0.00775941172637067	0.00830292791277565	0.00854548637562802	0.00853827323904767	0.00847545231293013	0.00849999762643734	0.00863749838567832	0.00882740940610837	0.00898757539726621
flux1:	0.667932460052027	0.0015185553937366	0.00156413407933309	0.00160116250632812	0.0016201449629925	0.00161426328010716	0.0015771006416461	0.00150923703963322	0.00142741245405379	0.00136126119928978	0.00133418233167298	0.00134430490774417	0.001363752800436	0.00135552397557804	0.00129151497202054	0.00116215068966854	9.83091388258424e-4	7.99001665394894e-4	6.64952837742178e-4	5.97155993755598e-4	5.38951301351283e-4	4.11753396250089e-4	2.28902064011825e-4	1.11549821667736e-4	1.07303889287662e-4	8.30536481538839e-5	7.33673142664215e-5	3.33974536265309e-4	5.14075478501779e-4	0.00117684681056899	0.00171725779539778	0.00226302037404636	0.00279519376408096	0.00354809529182261	0.00463259176466278	0.00501705759069506	0.00573924307416408	0.00653850451604421	0.00671759071455094	0.00696469863273894	0.00754038265779362	0.00809174249931275	0.00834610717179225	0.00834567752724515	0.00828036339245122	0.00829574784959294	0.0084232557542183	0.00860708448420462	0.00876682632059902
flux1:	0.668194908955781	0.00203285498615548	0.00209135279414068	0.00214135364604011	0.00216968067988611	0.00216684588118495	0.00212552442557071	0.0020473927575447	0.00195222503319824	0.00187406290313761	0.00184047785494128	0.00185101375606501	0.00187455188030316	0.00186683112441705	0.00179186167618	0.00163560652619678	0.00141499909330982	0.00118157704113086	0.00100048192414292	8.9576521701222e-4	8.08484805894461e-4	6.44498475099363e-4	4.00784730136823e-4	2.05428360685141e-4	1.39266043440902e-4	8.20683602797758e-5	2.05010636516652e-5	1.96287788411059e-4	3.47609170769089e-4	9.56415059582065e-4	0.0014825728400146	0.00202963256992906	0.00256867810602988	0.00331362012719998	0.00440130863920204	0.00479149677874292	0.00550262845398791	0.00630888672154424	0.00649820909222411	0.00674247794270223	0.00731388472233406	0.00786978708247214	0.00813432571963108	0.00814076554311223	0.00807408480076502	0.00808161686672624	0.00819991981310542	0.00837757642985945	0.00853596157757931
flux1:	0.668457357859534	0.00260276208472434	0.00267608127431144	0.00274140699650616	0.00278158828613812	0.00278419056991401	0.00274082963260983	0.00265427596949076	0.00254742205471762	0.00245882259743457	0.00242034014284466	0.00243306193233599	0.00246268338382679	0.00245754556983773	0.0023734298283488	0.00219146224565648	0.00192962291201321	0.00164623851346579	0.00141648226721322	0.00127232793326822	0.00115288528316142	9.48739870304144e-4	6.40206485451617e-4	3.61945122644952e-4	2.29145425863339e-4	1.3594050839555e-4	1.8663896917952e-5	1.02200450399153e-4	2.19595450370527e-4	7.67323648913951e-4	0.00127512293024193	0.0018153050690035	0.0023549336479863	0.00308945700792096	0.00417703760666286	0.00457093366803248	0.00526960325990207	0.00608085582349228	0.00627865601914703	0.00651745969558451	0.00708084766715157	0.00763786837622565	0.00791070176568331	0.00792385164037229	0.00785680412642289	0.00785783046371414	0.00796789394222175	0.00813953441406705	0.008295854963147
flux1:	0.668719806763287	0.00321466619751078	0.00330473800599081	0.00338781431245653	0.00344255550040441	0.0034533596483673	0.00341064509036246	0.00331823969451637	0.00320216479059289	0.00310550000588199	0.00306443427321837	0.0030816923018012	0.00311988035165436	0.00311990419084852	0.00302908206856325	0.00282338243202132	0.00252157984654458	0.00218861475430923	0.0019095270716782	0.00172417810613862	0.00157003856942571	0.00132283759449559	9.46103917512752e-4	5.80671973071787e-4	3.76923319651886e-4	2.44824552364617e-4	6.84125465237669e-5	5.29380018662348e-5	1.31484519210496e-4	6.11347732621084e-4	0.00109658797097412	0.00162154563868776	0.00215522491442213	0.00287668321123683	0.00396046972411929	0.0043559232389865	0.00504091636614091	0.00585509051353957	0.00605955898474581	0.0062904074901515	0.00684217956388026	0.00739687712274188	0.00767594351461852	0.0076954098466674	0.0076288308873842	0.00762466812898098	0.00772756487822086	0.00789354743628522	0.00804732208522257
flux1:	0.66898225566704	0.003853317798449	0.00396205950846487	0.00406533063495975	0.00413747571660927	0.00415957107652414	0.00412072108976109	0.00402574349469127	0.00390372375190275	0.00380217871479765	0.00376156730582041	0.00378630197731729	0.00383602977827027	0.00384428526463371	0.00374980622370357	0.00352314975932712	0.00318361791142533	0.00280250551244473	0.0024744325469245	0.00224699577897239	0.0020562976826132	0.00176373731098468	0.00131610756498125	8.59979991182578e-4	5.81468515285652e-4	4.07809768124802e-4	1.69297289839166e-4	4.88402152146159e-5	8.39432633056855e-5	4.89606361845608e-4	9.48096114715997e-4	0.00144947923856109	0.00197054783034045	0.00267615545952162	0.00375209623166571	0.00414683116209079	0.00481707256412219	0.00563200845423128	0.00584131559193815	0.00606193123872743	0.00659874207568933	0.00714776204932488	0.00743088880397777	0.00745606783254029	0.00739060398221406	0.00738247913344645	0.00747931834876634	0.00764014962797252	0.00779110892992809
flux1:	0.669244704570794	0.00450260438402272	0.00463186330136171	0.00475772208471506	0.00485017557712318	0.00488689836785216	0.00485559317983044	0.00476197361734147	0.00463805025483567	0.00453558810219911	0.00449916353953492	0.00453487650622472	0.00459957123423656	0.00461957414751284	0.00452504666924827	0.00428095792850456	0.00390686649361848	0.00348008764033818	0.00310442169201658	0.00283493492784426	0.00260658357942066	0.00226705099854794	0.00174660474216527	0.0011970867091439	8.40577485709685e-4	6.22959000533096e-4	3.19890529568331e-4	8.93727834509642e-5	7.68550114115051e-5	4.02550698291746e-4	8.3021077623896e-4	0.00129983397077224	0.00180162115751123	0.0024885094456895	0.0035522265213929	0.00394385677278473	0.004598348169904	0.00541178339965992	0.00562410451843794	0.00583248131741018	0.00635132825527472	0.00689149993367944	0.00717647759283799	0.00720658949265558	0.00714268761305822	0.00713168963595266	0.00722355011795723	0.00737982530518658	0.00752788232835442
flux1:	0.669507153474547	0.00514639802558312	0.00529788074356302	0.00544858202320385	0.00556420933307533	0.00561903526801415	0.00559930799692494	0.00551152154912712	0.00539040203038709	0.00529167454393549	0.00526378436966754	0.00531446461783931	0.00539793313391971	0.0054335650731805	0.00534307160673623	0.00508574132075756	0.00468112475423775	0.00421216035437664	0.00379132750211997	0.0034807892361655	0.00321452094180378	0.00282716972110536	0.00223283252642053	0.00158813212770091	0.00115104229097146	8.873755015521e-4	5.1784374558376e-4	1.73165293680978e-4	1.09343606260331e-4	3.49972739495191e-4	7.42934174441415e-4	0.0011729375915574	0.00164888470154236	0.0023141632799607	0.00336100845723833	0.00374705975258415	0.00438481567234176	0.00519437401016333	0.00540790896342604	0.00560235279009697	0.00610064532114446	0.00662906510534576	0.00691371933725228	0.00694784941966687	0.00688575815943657	0.00687280226080368	0.0069606731879206	0.00711301467139806	0.0072582243661407
flux1:	0.6697696023783	0.00576940534556922	0.00594459147830456	0.0061221482894623	0.00626365403358436	0.00634006113342755	0.00633614958306916	0.0062590626607196	0.00614596835455301	0.00605617148995954	0.00604164643498607	0.00611165101520485	0.00621796754486972	0.00627336317018477	0.00619134367295144	0.00592551245044595	0.00549516320192058	0.00498840911400825	0.00452581918879714	0.00417618327183617	0.0038725997928829	0.00343740192309406	0.00276899630800436	0.00202828028251141	0.00150874371213787	0.00119729584461578	7.59971468315301e-4	2.98074510323878e-4	1.79821956785223e-4	3.31034856343982e-4	6.85728220901014e-4	0.00106872537578586	0.00151250441137058	0.00215332447864258	0.00317844955812524	0.00355638819067382	0.00417637523057676	0.00497956161515707	0.00519255043090968	0.00537169968641263	0.00584730457616587	0.00636140191964376	0.00664365939459399	0.00668080343415038	0.00662058564486208	0.00660639088178248	0.00669112305092393	0.00684012187109842	0.00698263322942624
flux1:	0.670032051282053	0.00635794969620392	0.00655799070649058	0.00676405436622206	0.00693384040293681	0.00703514444088781	0.00705130689701418	0.00698997962949046	0.00689044393124311	0.00681512244553565	0.00681909677325396	0.00691299018689739	0.00704635024268908	0.0071257567435972	0.00705686715346507	0.00678768381683404	0.00633701850080957	0.00579767169703817	0.00529763845478393	0.00491177939622745	0.00457235615880095	0.00409013271116714	0.0033484109419302	0.0025118444490568	0.00190876821774822	0.0015482076791421	0.00104236133111237	4.61272363434676e-4	2.86065489853414e-4	3.44320964383333e-4	6.57554223007831e-4	9.86760923065378e-4	0.00139238535974105	0.00200600130765458	0.00300443887703242	0.00337170669556527	0.00397279109415859	0.00476699419395537	0.00497773023050494	0.00514055854957618	0.00559182000066496	0.00608940338031014	0.00636734845165395	0.00640645937791091	0.0063480136968495	0.00633309375605033	0.00641536323782008	0.00656152713928939	0.00670153260256834
flux1:	0.670294500185807	0.00690062190279164	0.00712622773433095	0.00736195519178649	0.00756196273506229	0.00769113089581974	0.00773143277053433	0.00769088531052174	0.00761051106829721	0.00755532140224712	0.00758301430181485	0.00770537480004652	0.00786992317355471	0.00797754002362905	0.00792649467498526	0.00765935948895166	0.00719426915281679	0.00662819628881203	0.00609583776571355	0.0056774944538254	0.00530456773993095	0.00477700151011105	0.00396366276787897	0.00303243479927885	0.00234554775887304	0.00193499102512648	0.00136050880268669	6.59357735231127e-4	4.25310300458988e-4	3.87909978793236e-4	6.56932795976029e-4	9.26271751750758e-4	0.00128819416536546	0.00187202024401928	0.00283877058928761	0.00319282433481382	0.00377373148309949	0.00455623418582061	0.00476307596419941	0.00490887980051723	0.00533461616619423	0.00581389823292518	0.00608581818387409	0.006125851660308	0.00606894130586424	0.00605360768802045	0.00613389294275129	0.00627760407950371	0.00641529057218834
flux1:	0.67055694908956	0.00738874946553083	0.00764006826384866	0.00790598281927735	0.00813752600781423	0.00829697775717849	0.00836505984642619	0.0083500149694175	0.00829420470432232	0.0082646498973064	0.00832112109065558	0.00847632585466937	0.00867596951675165	0.00881577888953283	0.00878718758717794	0.00852759181378879	0.00805428818763833	0.00746788817450173	0.0069090176159836	0.00646272378073565	0.00605946270790886	0.0054890965341366	0.00460679095652321	0.00358312693038471	0.0028130205958573	0.00235208052363424	0.00170947358159334	8.88489759724994e-4	5.94374038098135e-4	4.59470974011184e-4	6.82024212058128e-4	8.86200874621136e-4	0.0011993923211169	0.00175105159291177	0.00268117092991828	0.0030195230274378	0.00357881090140105	0.00434680820602642	0.00454819042698778	0.00467656495050256	0.00507604511294498	0.00553564767019462	0.00580006512624342	0.00584002180520348	0.00578430848793706	0.00576868479585479	0.00584725742861616	0.00598874185444248	0.00612424732390099
flux1:	0.670819397993313	0.00781665289496953	0.00809315185565686	0.00838900621253574	0.00865260752161617	0.00884401494498726	0.00894285761239308	0.0089574757559113	0.00893115197247711	0.00893230601637836	0.00902220198690544	0.00921420584894187	0.00945242460826047	0.00962802407872694	0.00962623499653684	0.00937960789425537	0.00890447654207304	0.00830454735895819	0.00772556372975502	0.00725657235505065	0.00682694059542103	0.00621716421874794	0.00526948550536954	0.00415664799442559	0.00330480927831642	0.00279364356826864	0.00208405193676488	0.00114453790300076	7.89794753925e-4	5.56377133788313e-4	7.30727096330838e-4	8.65273856694911e-4	0.00112528092191586	0.00164264462696592	0.00253132991448591	0.00285158729085203	0.00338763405695447	0.00413825712467004	0.00433270064531317	0.00444350736250458	0.00481641086592762	0.00525535150179616	0.00551104334304854	0.00555000580953803	0.0054950865187143	0.00547913207820844	0.00555606059959661	0.00569537066442062	0.00582874916947125
flux1:	0.671081846897066	0.00818167952051027	0.00848203739371888	0.00880669053092838	0.00910193095620833	0.00932603340833693	0.00945773362465671	0.00950535907847192	0.00951269435177896	0.00954893549028718	0.00967624447120317	0.00990836811880027	0.0101880366023602	0.0104024857390836	0.0104314444223616	0.0102030170280585	0.00973248580019866	0.00912610285358956	0.00853388702192585	0.00804809336952626	0.00759680347380908	0.00695183005127201	0.00594329686955114	0.00474557440567156	0.00381440885930761	0.00325376599026189	0.00247895598922319	0.00142324097298432	0.00100797954396845	6.75832461630189e-4	8.0079022002795e-4	8.62078307283596e-4	0.00106505548808016	0.00154627199334996	0.00238893818871852	0.00268883580503734	0.00319984039717891	0.00393018510321767	0.00411630507057755	0.00420963410625189	0.00455599947034371	0.00497366246997432	0.00521966520395793	0.00525682783162426	0.00520227212483838	0.00518581275386276	0.00526097798478063	0.00539798774286232	0.00552918507615552
flux1:	0.67134429580082	0.00848402696649415	0.00880605046135392	0.00915737147320204	0.00948276995358324	0.00973921923525235	0.00990479855812412	0.00998773638240216	0.0100319134329675	0.0101066861071765	0.0102745198872956	0.0105492631509377	0.010872496955008	0.0111281881005161	0.0111913207448396	0.0109860128216412	0.0105264403709511	0.00992084973537837	0.00932266854030171	0.00882653300781214	0.00835899336799486	0.00768382449507721	0.00661984920122859	0.00534253191490293	0.00433537513227099	0.0037266337505169	0.00288898785167564	0.00172036414122633	0.0012453516374637	8.15001982879147e-4	8.89928796337619e-4	8.7514984838544e-4	0.00101786727543092	0.00146138085297527	0.0022537275871847	0.00253115416924296	0.00301514774466185	0.00372230602492791	0.00389881713465122	0.00397494644814663	0.00429511190537512	0.00469120652057546	0.00492680863326299	0.00496149884396204	0.00490688420479282	0.00488964761835789	0.0049627677648309	0.00509718056793431	0.00522602126129363
flux1:	0.671606744704573	0.00872638790059723	0.00906696468437047	0.00944177704521633	0.0097947136516572	0.0100819656475895	0.0102812265274502	0.0104005686203969	0.0104835890158906	0.0105992123045674	0.0108096309502905	0.0111285247986432	0.0114965615757515	0.0117951226847083	0.0118952488597124	0.0117175817548107	0.0112751667704512	0.0106776923772324	0.0100811087029563	0.00958157714054617	0.00910382872110668	0.00840420464943455	0.00729104629619084	0.00594038608274865	0.00486150006107111	0.0042066968664385	0.00330919460493709	0.0020318409323456	0.0014984825038242	9.7113365797564e-4	9.95934005118148e-4	9.03056035367394e-4	9.82885190774759e-4	0.00138744581149805	0.00212551197282555	0.0023785267703252	0.00283339276911899	0.00351448536404372	0.00368020342861536	0.00373955663549959	0.00403409703797134	0.00440860637734941	0.00463332872401313	0.00466501854815159	0.00460996146659858	0.00459161461668477	0.00466227758644274	0.00479364426084395	0.00491982974979933
flux1:	0.671869193608326	0.00891346240925432	0.00926856222152543	0.00966264053621465	0.0100393362177092	0.0103546027383742	0.0105860478154324	0.0107415633143455	0.0108641198149859	0.0110216564499066	0.0112755483865877	0.0116390558545526	0.0120521789026462	0.012394413092969	0.0125336896420385	0.0123877240919928	0.0119684320670077	0.0113863921567983	0.0107991756841038	0.0103035918448609	0.00982222956835329	0.00910455982408855	0.00794925750306566	0.00653240975699608	0.00538696054384795	0.00468880145227016	0.00373499011465663	0.00235388677595429	0.00176419539400378	0.00114165927573999	0.00111676331524766	9.44468236310579e-4	9.59350824465415e-4	0.00132401683389409	0.00200422323710294	0.00223106428570854	0.00265456530815614	0.0033067750848603	0.00346061473183261	0.0035037188545569	0.00377338190228389	0.00412650573703272	0.00434007160894352	0.00436837904335513	0.00431255979150579	0.00429274545438294	0.00436044573239813	0.00448819118237965	0.00461130801673
flux1:	0.67213164251208	0.00905139294015856	0.00941612539839715	0.0098242534769618	0.0102198155516044	0.0105590860296119	0.0108199104621468	0.0110100105787492	0.011171432809983	0.0113706275645552	0.0116676525249853	0.0120751243833263	0.0125326323919526	0.0129184953094097	0.0130983898149933	0.0129876845857573	0.0125971860623845	0.0120378117148767	0.0114678429339066	0.0109838461431159	0.0105059188681092	0.0097771881844016	0.00858747078976645	0.00711241475757953	0.0059064278690461	0.00516827783776917	0.00416223215924386	0.00268307265625632	0.00203962897136464	0.00132426279829103	0.00125060015945169	9.98211707895565e-4	9.46618738986843e-4	0.00127075462080705	0.00188993651285906	0.00208902247811439	0.00247883314220261	0.00309943887468899	0.00324040810631514	0.00326785255941966	0.00351349699063783	0.00384559174425583	0.00404788885913144	0.00407256931550395	0.00401574897243587	0.00399411915557135	0.00405829653161183	0.00418175230791659	0.00430128867076376
flux1:	0.672394091415833	0.00914717855493432	0.00951591165049436	0.00993200586218673	0.0103405431941653	0.0106986802052145	0.0109848409607387	0.0112066219477668	0.0114048986382031	0.011644188713491	0.0119827854421675	0.0124324715276919	0.0129326940133135	0.0133613067020429	0.0135825961611141	0.013510181332351	0.0131537941799633	0.0126241419848399	0.012079301828217	0.01161470319578	0.0111475869714078	0.010415232619241	0.0091994022856011	0.00767483789286864	0.00641512889107075	0.00564097730271526	0.00458724822192597	0.0030163517008986	0.00232225430884187	0.0015169081501142	0.00139587484730484	0.00106328631728921	9.44175356715692e-4	0.00122744676974293	0.00178287907865449	0.00195280798785853	0.00230655399565778	0.00289296511694106	0.00302015841918687	0.00303255679342226	0.00325509484303688	0.00356661399957576	0.00375765127101374	0.00377858033736872	0.00372060943726138	0.00369685369072929	0.00375693134508287	0.00387537166804257	0.0039907401388529
flux1:	0.672656540319586	0.00920812056414416	0.00957465806763238	0.00999195385190823	0.0104067592853393	0.0107776651912132	0.0110840243206476	0.0113333852917406	0.0115652595345365	0.0118418532566506	0.0122193082462785	0.0127084206123568	0.0132487747597927	0.0137184669166326	0.0139812555036669	0.0139496135138343	0.01363224212569	0.0131390942391957	0.0126271334713679	0.0121897661554201	0.0117410079371671	0.0110127671491903	0.00977955585143285	0.00821477645365097	0.00690885572261061	0.00610325649510994	0.00500681000283985	0.00335103774018915	0.00260984496480701	0.00171782392389898	0.00155124395186774	0.00113885439317796	9.51632571742556e-4	0.00119400050909562	0.00168341922965483	0.00182296797605216	0.00213827241931953	0.00268806564921495	0.00280065808197917	0.00279861466710584	0.00299896093477009	0.00329039905419579	0.00347026151034667	0.0034874111862475	0.00342823032980337	0.0034020977680191	0.00345751764609498	0.00357019655128344	0.00368076100159705
flux1:	0.672918989223339	0.00924134160909196	0.00959915130515724	0.0100104441664024	0.0104242350562494	0.0108010802138698	0.011121612268047	0.01139343791592	0.0116545656414135	0.0119645801152022	0.012377148728864	0.0129019687212647	0.0134790502997537	0.01398742690492	0.0142911761089334	0.0143022244193427	0.0140282906766471	0.0135780384250593	0.0131064244550091	0.0127039673365222	0.0122811002906109	0.0115648301846214	0.0103232320046996	0.00872797473077875	0.00738392773301136	0.00655191604415942	0.00541806414858733	0.00368474196110643	0.00290040704868608	0.00192544905840839	0.00171553193858872	0.00122419743773061	9.68696188160661e-4	0.00117041154511887	0.00159203434127877	0.00170016263321857	0.00197470078113845	0.00248565954466609	0.00258290455252417	0.00256698781448622	0.00274601659564487	0.00301786000960361	0.00318666553947394	0.00320007689066256	0.00313971062675758	0.00311102530077266	0.00316127928342031	0.0032674669064089	0.00337257159034356
flux1:	0.673181438127093	0.00925340666464953	0.00959588536333452	0.00999381152804344	0.010399013013422	0.0107745098664498	0.0111025577009158	0.0113909504343824	0.0116761072996227	0.012014751315765	0.0124578189864089	0.0130138374576798	0.0136235365285182	0.0141675600620868	0.0145111250541905	0.0145661962489458	0.0143395602941474	0.0139380716082237	0.013513815075618	0.0131535940897342	0.0127639303576728	0.0120674069793502	0.0108264918740956	0.0092107697719854	0.00783711660927324	0.00698410686762165	0.00581843350558885	0.00401528047771631	0.00319208280869392	0.00213835002391294	0.00188764531958888	0.00131864893624832	9.95113749306833e-4	0.00115671291802432	0.00150926093624599	0.00158512238302638	0.00181668564041088	0.0022868427697929	0.00236807619092768	0.00233880138904643	0.00249731436832167	0.00275000135951625	0.00290786295480258	0.00291761860217521	0.00285616468515457	0.00282483476464975	0.00286949078198178	0.00296850724329862	0.00306750645300267
flux1:	0.673443887030846	0.00925005934716685	0.00957081584586716	0.00994815291022866	0.0103372038056348	0.0107039066318292	0.0110324656765096	0.0113310080288912	0.0116343268275463	0.0119961127725281	0.0124643819478488	0.0130464603720615	0.0136840918054198	0.0142601725676192	0.0146418401675137	0.0147416580422944	0.0145655306949028	0.0142180062166822	0.0138474746856952	0.0135362510957081	0.0131866625791787	0.0125173696406691	0.0112860876118756	0.00966001026889702	0.00826555081473441	0.00739722279981512	0.00620550800313581	0.00434057058680609	0.00348304596499495	0.00235512512057508	0.0020664747866953	0.00142151514354204	0.00103061036665226	0.00115291182420153	0.00143563305558675	0.00147859451120128	0.00166516293778308	0.00209284633912093	0.00215749825258171	0.00211532091215857	0.00225402675952334	0.00248791952228618	0.00263491627739563	0.00264111616520482	0.00257873276929131	0.00254475465989954	0.00258347750348936	0.00267472331496029	0.00276701032065563
flux1:	0.673706335934599	0.0092360724149074	0.00952920676726654	0.00987917187131991	0.0102448304378555	0.0105954382300918	0.010917447436664	0.0112194742235194	0.0115346940088672	0.0119136619868377	0.0124013502316228	0.0130038905298944	0.0136643298650918	0.014268418136263	0.0146859438276522	0.0148305969613598	0.0147074492552823	0.0144182760838196	0.0141070065235124	0.0138507656553329	0.0135474671039951	0.0129123879279231	0.0116993747298347	0.0100729659971136	0.00866661878791797	0.00778880029639006	0.00657694598449939	0.00465853556590506	0.00377140870663137	0.00257431403099586	0.00225080344441634	0.00153199847024694	0.00107482388531109	0.00115892520909775	0.00137161785279277	0.00138128627982221	0.00152110725258373	0.00190498715523765	0.0019526019182069	0.00189792294478143	0.00201742970481322	0.00223279960127472	0.00236895892081519	0.00237170234909988	0.00230859587327433	0.00227205479489472	0.00230462186525919	0.00238760418318768	0.00247263848772071
flux1:	0.673968784838352	0.00921519925280322	0.00947555633982487	0.00979207916230861	0.0101277060039456	0.0104553462648359	0.0107639646148871	0.0110628253354772	0.0113835347143599	0.0117734734655799	0.0122745095153261	0.0128916217930737	0.0135694384975705	0.0141971140888534	0.014647757735723	0.014836674593591	0.0147681527048198	0.0145407676433926	0.0142932922262059	0.0140970487456149	0.0138453994022255	0.0132508268629631	0.0120642233230727	0.0104472458427879	0.00903788993051034	0.00815644450899302	0.00693040490679605	0.00496703649929688	0.00405515844568717	0.0027943300947275	0.00243923871073419	0.00164913822790014	0.00112725144997733	0.00117452584723445	0.00131755843034369	0.0012938127578672	0.00138548143265177	0.0017246167351425	0.00175488005390903	0.00168806199670199	0.00178888222100887	0.00198590880787337	0.00211120111280187	0.00211057710968872	0.00204699281176221	0.00200806143302489	0.00203437395177366	0.00210872830112191	0.00218606045690721
flux1:	0.674231233742106	0.00919020472702359	0.00941358237021819	0.0096915326686922	0.00999133063926188	0.0102898047344736	0.0105786552469431	0.0108679503742491	0.0111878105373636	0.0115824626652363	0.0120906698862953	0.0127163296750671	0.013405912039978	0.0140524688199159	0.0145330306209545	0.0147649619101618	0.014751817136563	0.0145885923945026	0.0144082929050681	0.0142759290315857	0.0140802688125613	0.0135316473421408	0.0123789437620558	0.0107807399175262	0.00937706874432863	0.00849779607093531	0.00726351500053885	0.00526384485650335	0.00433213724218592	0.0030134288404375	0.00263018158810111	0.00177178081453925	0.00118721795918288	0.00119930925639585	0.00127363315962902	0.00121665723332387	0.00125919288631541	0.00155307320693028	0.00156584364575972	0.00148723620541144	0.00156980364610379	0.00174858674426322	0.00186293260170109	0.00185901948173759	0.00179523640538942	0.0017541728707782	0.00177426316584857	0.00183977043272202	0.00190906377729111
flux1:	0.674493682645859	0.00916294970877002	0.00934624617192675	0.00958160041433475	0.00984079637737989	0.0101047720990332	0.0103681402113775	0.0106419197332737	0.0109548571476308	0.0113481000759847	0.0118573602101583	0.0124855497408993	0.0131812180854812	0.0138417429473324	0.0143486023921324	0.0146216168742687	0.0146636600541906	0.0145658233952099	0.0144548279799432	0.0143889788984167	0.0142525124605088	0.0137543234492886	0.0126422383949756	0.0110715959929868	0.00968199098164185	0.00881054530907642	0.00757390159529302	0.00554666216101369	0.00460006913322011	0.00322971974217841	0.00282184042247335	0.0018985863106005	0.0012538731920871	0.0012326882751928	0.00123983809583155	0.00115015011051978	0.00114306164377295	0.00139164119572626	0.00138698243852458	0.00129695404083619	0.00136164957531296	0.0015222324409137	0.00162552065702443	0.00161839425792265	0.00155472490495983	0.0015118710743994	0.0015259064343271	0.0015825049833177	0.001643553666547
flux1:	0.674756131549612	0.0091345037444008	0.00927579583210136	0.00946573402744687	0.00968069388480451	0.00990583727824126	0.010138816515104	0.0103917345969415	0.0106920981594318	0.0110780964615614	0.01158249012964	0.0122073211432339	0.0129034282833535	0.0135728754402673	0.0141020364105639	0.0144135356038479	0.0145096234623873	0.0144772219054718	0.0144363541953045	0.01443835059761	0.014363087985733	0.0139187855132153	0.0128531848662084	0.0113182334375129	0.00995066254472887	0.00909249168029816	0.00785925280112199	0.00581318440263702	0.00485663181506225	0.00344122015032197	0.00301228814787487	0.00202807181546616	0.00132621919943705	0.0012739170748299	0.00121599504717394	0.00109446893044429	0.00103780309347937	0.00124152258256709	0.00121973223761173	0.00111870362495783	0.00116588713331413	0.00130828774759107	0.00140040176389982	0.0013901506002609	0.00132694474438385	0.00128272481364218	0.00129100816526102	0.00133880092198419	0.00139154356895092
flux1:	0.675018580453365	0.0091052641218493	0.00920381432045622	0.00934674553730067	0.00951502118875524	0.00969806654652065	0.00989665061396223	0.0101240756955165	0.0104067577686711	0.0107800863794308	0.0112740100318509	0.0118898282045912	0.0125808479381552	0.0132541102145256	0.0138012548994661	0.0141480102559631	0.0142960679916669	0.0143279798334809	0.0143567652069875	0.0144266370196646	0.0144133936042181	0.0140253920413084	0.0130112499569932	0.0115193903371867	0.010181333636778	0.00934163770199492	0.00811742077659242	0.00606120049856478	0.00509956089969774	0.00364594241261036	0.00319955390262219	0.00215868495224284	0.00140316385332989	0.00132214074666444	0.00120178313723913	0.00104965817998569	9.4402545642679e-4	0.00110381888747742	0.00106544976749772	9.53925284720484e-4	9.83969648849246e-4	0.00110821644898621	0.00118906555306922	0.00117581017956317	0.00111346131762437	0.00106838035111069	0.00107134773265144	0.00111060403459979	0.00115513237179012
flux1:	0.675281029357119	0.00907506583118815	0.00913126404401231	0.00922678626633944	0.00934710004709653	0.00948586328305246	0.0096469892308008	0.00984507346030389	0.0101055979231367	0.0104613387250309	0.0109396001214595	0.0115410730113086	0.0122216784756788	0.0128936573595892	0.0134542104879202	0.013832424083941	0.0140295046240167	0.0141234994886129	0.0142202272569766	0.0143567661165318	0.01440521815595	0.0140749276287416	0.0131163266676081	0.0116741929570495	0.0103725938982307	0.00955630013749164	0.00834653852814998	0.00628870770381333	0.00532676888759529	0.00384199889819922	0.00338173339151797	0.0022888951648034	0.00148359137859556	0.00137646153929433	0.0011967872379803	0.00101566366464085	8.62239117599452e-4	9.79523619108459e-4	9.25394207621044e-4	8.03986851743308e-4	8.17310220342097e-4	9.23478368927981e-4	9.93029893341299e-4	9.76943280921123e-4	9.15895638989917e-4	8.70537066928199e-4	8.68751638578339e-4	8.99903655799227e-4	9.36465481189023e-4
flux1:	0.675543478260872	0.00904327428314131	0.00905852571478148	0.00910733163858252	0.00917950935120579	0.00927285486770834	0.00939440600573219	0.00956012105811982	0.00979470385542497	0.0101285198812591	0.0105864155009174	0.0111686068308832	0.0118337409275799	0.0124994166520757	0.0130686199726305	0.0134740069954136	0.0137163834325253	0.0138692251020372	0.014031059655621	0.014231931621877	0.0143407180456454	0.0140686189146768	0.0131687827403775	0.0117822323722066	0.0105234702500324	0.00973521795703208	0.00854513127928912	0.00649402365853496	0.00553645825371534	0.00402770621785264	0.00355709875806743	0.00241728690044742	0.00156643727780418	0.00143600936538687	0.00120055335679965	9.92373217321066e-4	7.92872483016693e-4	8.6952083351855e-4	8.00712911624232e-4	6.70160208778103e-4	6.67253202001976e-4	7.55497781457587e-4	8.13806657560992e-4	7.95132416760955e-4	7.35886268838729e-4	6.90907182622823e-4	6.85049416050736e-4	7.08683021757554e-4	7.37679059759633e-4
flux1:	0.675805927164625	0.00900885977110028	0.0089854346413431	0.00898917899104369	0.00901404619142424	0.00906182024077418	0.00914259962158939	0.00927374734013141	0.00947933582338764	0.0097875277486458	0.0102209057379959	0.0107793388293688	0.0114242785663367	0.0120787805895059	0.0126517758982176	0.0130796647522908	0.0133629491847603	0.0135705319148461	0.0137936612780858	0.0140555565845016	0.0142224133851407	0.0140081575152551	0.0131695067661505	0.0118436317520401	0.0106335086488771	0.00987763722576945	0.00871220246751181	0.00667587536180751	0.00572720916734194	0.00420167007931187	0.00372418875705412	0.00254263824602077	0.00165075402988948	0.00150000310281996	0.00121263962533956	9.79654058476025e-4	7.36287594296968e-4	7.74584802473517e-4	6.92427720711408e-4	5.53596899744086e-4	5.35042423179965e-4	6.05625692284293e-4	6.52858392735909e-4	6.319241926688e-4	5.75037520367581e-4	5.31160687112849e-4	5.22014446981967e-4	5.38854598736789e-4	5.60829060412034e-4
flux1:	0.676068376068379	0.00897045838344173	0.00891132094258722	0.0088724664526287	0.00885172380667931	0.00885466797987162	0.00889435335385306	0.008989559308403	0.0091638560348063	0.00944340489156283	0.00984871640582399	0.010379428821326	0.0109998445829571	0.0116385217854665	0.012210439429278	0.0126558835370838	0.0129751633737541	0.0132326698506639	0.0135124773275731	0.0138312813548399	0.0140531929239978	0.0138957180771331	0.0131199387065664	0.0118590895890987	0.0107028239802308	0.00998335740479462	0.00884727914416544	0.0068334496463411	0.00589802712408143	0.00436283589596713	0.00388186368810483	0.00266397119515376	0.0017357555303432	0.00156779074524916	0.00123265228538171	9.77377564211254e-4	6.92788645830344e-4	6.95375420513172e-4	6.01417987930674e-4	4.55300468280076e-4	4.21785081829487e-4	4.75096005578843e-4	5.11546914064659e-4	4.8877132234953e-4	4.34856469224044e-4	3.9285835492367e-4	3.81292828333796e-4	3.92183796316328e-4	4.07808844281261e-4
flux1:	0.676330824972132	0.00892642760317016	0.00883506130664342	0.00875671963989161	0.00869281198261855	0.00865246897419359	0.00865155843004309	0.00871025471427629	0.00885172965641645	0.00910032813302419	0.00947466853976185	0.00997425877733608	0.0105662684549803	0.01118475741525	0.0117508063455064	0.0122087009301361	0.012558682962799	0.0128607513228498	0.0131919953173963	0.0135629647602687	0.0138363168324899	0.0137339611425288	0.0130220748272486	0.0118298886734441	0.0107321082108554	0.0100527306900859	0.00895040901156427	0.00696639683314857	0.00604834320594449	0.00451049673680675	0.00402931613948901	0.00278056496516581	0.00182083215674626	0.00163886034339982	0.00126025888346916	9.85424509177513e-4	6.62617883680964e-4	6.32424886228364e-4	5.28397068884565e-4	3.76093681313164e-4	3.28410780135067e-4	3.6497624355309e-4	3.91075643458384e-4	3.66967670641801e-4	3.16682484130467e-4	2.77377139897603e-4	2.64324940912109e-4	2.70206057489542e-4	2.8026080783323e-4
flux1:	0.676593273875885	0.00887490583439782	0.00875514882406995	0.00864092974573229	0.00853692036929559	0.00845554104994524	0.00841529559212506	0.008437696522891	0.00854558935353267	0.00876166211537047	0.00910280190585282	0.00956846763658558	0.0101286845082172	0.0107229735469742	0.011278528766546	0.0117437261279784	0.0121188793165478	0.0124597676955757	0.0128367563057079	0.0132546865711588	0.0135754079541305	0.0135260139131842	0.0128784419195377	0.0117578668474005	0.010722594474868	0.010086614516952	0.00902211005095844	0.00707478775654322	0.0061779683275081	0.00464425816959182	0.00416603679024249	0.00289193061926424	0.00190553382011712	0.00171281916440045	0.00129517523640572	0.0010036676140746	6.45935904808406e-4	5.86113145970376e-4	4.73880548804512e-4	3.16579916971608e-4	2.5562608122786e-4	2.7611430616448e-4	2.92428278199558e-4	2.67579951002503e-4	2.21613784329176e-4	1.85833088362019e-4	1.72265289715743e-4	1.7414324116692e-4	1.79488359152634e-4
flux1:	0.676855722779638	0.00881388369526064	0.0086697845470021	0.00852366231201423	0.00838311969420438	0.00826357649616911	0.00818596228853218	0.00817303377154063	0.008247345598291	0.00843005726445639	0.00873646107168195	0.00916602726865134	0.00969159973827894	0.0102580861601993	0.0107987697901432	0.0112661876708514	0.0116608773728855	0.0120346169428515	0.0124513671351319	0.0129107408568155	0.0132744252603255	0.0132754264272253	0.0126920412320961	0.0116453522519364	0.0106759824609443	0.0100862855457471	0.00906328197249251	0.00715903259938545	0.00628701098364329	0.00476396742954323	0.00429174271145486	0.00299775233468142	0.00198952431935915	0.00178934450011224	0.00133712777178699	0.00103193272511147	6.42786655963313e-4	5.56632239701017e-4	4.3814662117792e-4	2.77099601596258e-4	2.03866163707673e-4	2.09083676168258e-4	2.16307061753289e-4	1.91380195574512e-4	1.50435893557134e-4	1.19007219145337e-4	1.05906453666085e-4	1.04825430171876e-4	1.06374727243024e-4
flux1:	0.677118171683392	0.00874129163609106	0.00857699047401521	0.00840319146818115	0.00823009098594307	0.00807579849252658	0.00796342815584882	0.00791684897885643	0.00795832113447098	0.00810756929647941	0.00837840048828424	0.00877033510590841	0.00925897605664723	0.00979451417590397	0.0103162672176526	0.0107809864974845	0.0111895953603163	0.0115901261727011	0.0120405015572969	0.0125356129468152	0.0129376171517147	0.0129861051569123	0.0124662676087737	0.0114950715782683	0.0105943368095526	0.0100533297496715	0.00907509498282773	0.00721977638697088	0.00637577413218337	0.00486962061283181	0.00440628220661535	0.00309780661105798	0.00207251558570611	0.0018681148965449	0.00138579760489724	0.00106994431148011	6.53050831984229e-4	5.43942539910557e-4	4.21191417364555e-4	2.5768440030784e-4	1.73246461713127e-4	1.6413038329364e-4	1.63074488848428e-4	1.3878336019622e-4	1.03556849440281e-4	7.72796329302679e-5	6.56126817676195e-5	6.26238913047033e-5	6.1314553271649e-5
flux1:	0.677380620587145	0.00865510407445729	0.00847473946566381	0.00827765053781233	0.00807628953947349	0.00789112973782931	0.00774719957511947	0.00766931128946855	0.00767938791437185	0.00779577816815846	0.00803088628289893	0.00838430106634438	0.00883430470376421	0.00933624275415183	0.00983538572095199	0.0102927355055429	0.010709768895235	0.0111310564082888	0.0116088820343942	0.0121339366990543	0.0125694561194594	0.0126622297017997	0.0122048129727321	0.0113100436893906	0.0104799740514049	0.0099895265052546	0.00905887449115704	0.00725778938493429	0.00644464981571162	0.00496126507973552	0.00450953400330881	0.00319187441062037	0.00215419397615989	0.00194873422409042	0.00144075627732212	0.00111726433977448	6.763942387061e-4	5.47726373685566e-4	4.22684245191194e-4	2.58013555878483e-4	1.635183733423e-4	1.41125801556497e-4	1.32702650651916e-4	1.097944387055e-4	8.09537209655591e-5	6.05765631343746e-5	5.12679501213932e-5	4.74000490514956e-5	4.41631861258332e-5
flux1:	0.677643069490898	0.00855345569613778	0.00836109395784201	0.00814518733023941	0.00792010895143962	0.00770835643710368	0.00753657521299402	0.00743031686047593	0.00741108822041982	0.00749588870147437	0.00769577757821144	0.0080104121283333	0.00842065675348433	0.00888686152271624	0.00936014321425042	0.00980577301365171	0.0102259491733772	0.0106620824425187	0.0111612388366937	0.0117104328133244	0.0121745593713106	0.012308160447445	0.0119115649048505	0.0110934722490497	0.0103353543094443	0.00989674434447657	0.00901599989321692	0.00727387049744384	0.00649402950295861	0.00503891438020396	0.00460131892043072	0.00327966201763345	0.00223415200190952	0.00203066229163644	0.00150140479655533	0.00117323532420698	7.12219460620427e-4	5.67346170260138e-4	4.4192918165587e-4	2.77377976497436e-4	1.74033951677374e-4	1.39529811429776e-4	1.24734539293538e-4	1.03969243825204e-4	8.21344597305691e-5	6.8334295373235e-5	6.22423167989107e-5	5.84742032933487e-5	5.42073059645069e-5
flux1:	0.677905518394651	0.00843476171973788	0.00823434289497214	0.0080041115259995	0.00776003124125477	0.00752627305233559	0.00733077813565926	0.0071996029109486	0.00715372762790354	0.00720880190111146	0.00737457762502117	0.0076507659132213	0.008020701949806	0.00844957078650465	0.00889420537064815	0.00932414521738743	0.00974247194421145	0.010187746601144	0.0107022478667234	0.0112698322989977	0.0117576018558533	0.01192834550971	0.0115905104964789	0.0108486496211458	0.0101629915921217	0.00977686249131289	0.00894783174987481	0.00726877825559131	0.00652424419337859	0.00510248989943849	0.00468133906351234	0.00336074425334147	0.0023118375988078	0.0021131644455002	0.00156692720071216	0.00123693814033402	7.59629511376551e-4	6.01814741974753e-4	4.77839944234269e-4	3.14658099128494e-4	2.03724740810238e-4	1.58368869876314e-4	1.38261404973411e-4	1.20392548618863e-4	1.06118408124833e-4	9.94829622543332e-5	9.73793181905527e-5	9.46164896420817e-5	9.01591214447283e-5
flux1:	0.678167967298405	0.00829783144437376	0.00809312543400791	0.0078530223925795	0.0075947515816786	0.00734379727237993	0.00712905544252456	0.00697682824932196	0.00690743464211241	0.0069351537524798	0.00706845326109437	0.0073070731848838	0.00763669682741659	0.00802715740465994	0.00844085051419874	0.00885156039237894	0.00926340070014195	0.0097123907696336	0.0102364526248518	0.0108167914145602	0.0113232285211961	0.0115272341112476	0.0112456532353234	0.0105788807542843	0.00996539168949177	0.009631726348114	0.00885567542423693	0.00724319796809201	0.00653554200255259	0.00515179781900777	0.00474915389236053	0.00343453912591056	0.00238652960538106	0.00219528911685526	0.00163626747111346	0.00130717309601361	8.17410975104317e-4	6.49784466885161e-4	5.28934279493341e-4	3.68321029243194e-4	2.5109943914831e-4	1.96232992984701e-4	1.71919626600791e-4	1.57676541003671e-4	1.51437917415475e-4	1.52452213512736e-4	1.55006022525712e-4	1.54061352989529e-4	1.50175054522584e-4
flux1:	0.678430416202158	0.00814196369413083	0.00793653076281664	0.00769090739473573	0.00742326993603164	0.00716004966503755	0.00693074231787334	0.00676161968775897	0.00667218883467299	0.00667532551836605	0.00677822859003713	0.00698063663929869	0.00727045051314502	0.00762194929176979	0.00800291400564418	0.00839132386224777	0.00879245287534212	0.00924007517858486	0.00976817832659491	0.0103558052458588	0.0108759717797543	0.0111092011984845	0.0108809470939494	0.0102874309308136	0.00974502056073137	0.00946313802948774	0.00874078190497018	0.00719774637889169	0.00652810358167776	0.00518654311454337	0.0048041953952927	0.00350031702704059	0.00245734326661898	0.0022758773431416	0.00170813474756153	0.00138246920608599	8.84041681399267e-4	7.09560119699851e-4	5.93352312661322e-4	4.36440972086024e-4	3.14263830807546e-4	2.51294534830506e-4	2.2390948721105e-4	2.1398149558067e-4	2.16162472982459e-4	2.25199669210127e-4	2.32966213960351e-4	2.34545614631986e-4	2.31898587068325e-4
flux1:	0.678692865105911	0.00796701391355001	0.00776416564504725	0.00751720563591426	0.00724494623095696	0.00697439752001629	0.00673529286493445	0.00655358936646942	0.00644782486895051	0.00642943496910806	0.00650436402024018	0.00667231844070862	0.00692328151812947	0.00723576219144797	0.00758272561207889	0.00794626664736425	0.0083329210508681	0.00877449466430224	0.00930144715079306	0.00989112667080336	0.0104201784244571	0.0106784852679729	0.0105002481077412	0.00997749622583492	0.0095042999829035	0.00927287632055021	0.00860437960831792	0.0071330082087545	0.00650208880219129	0.00520637556568462	0.00484581754027054	0.00355724142949109	0.00252326432561141	0.00235360289420842	0.00178103724157088	0.00146112230856073	9.57724644835857e-4	7.79137232031166e-4	6.68900658264455e-4	5.16744692481786e-4	3.90964520289457e-4	3.21349998977253e-4	2.920367651421e-4	2.87059212123771e-4	2.97945464562753e-4	3.15261862153131e-4	3.28676002640881e-4	3.33369042529764e-4	3.32525778391497e-4
flux1:	0.678955314009665	0.00777342541678539	0.00757618464207888	0.00733183391323889	0.00705951987224907	0.00678646666489358	0.00654228420793515	0.00635233177929035	0.00623402310280077	0.00619732078365394	0.0062469341565276	0.0063825109483611	0.00659598054242769	0.00686985387515083	0.00718205467205473	0.00751868180290304	0.00788760189330987	0.00831890328980904	0.00883990302325536	0.00942669609079797	0.00995994818600176	0.0102391387322804	0.0101072804138832	0.00965219133788121	0.00924562233957859	0.00906273535887182	0.00844772573084665	0.0070495935787318	0.00645770295810748	0.00521095742792711	0.00487336950645923	0.00360443287858249	0.00258320561911306	0.00242703681826977	0.00185334085376961	0.00154125839425888	0.00103644642981267	8.56264636139736e-4	7.53121016662917e-4	6.06680987445649e-4	4.78655657635043e-4	4.0388409774371e-4	3.7377626026065e-4	3.74318160575283e-4	3.94092288865933e-4	4.19826051021511e-4	4.39199915089071e-4	4.47475147679946e-4	4.48890827849765e-4
flux1:	0.679217762913418	0.0075622211623357	0.00737328183421733	0.00713517691319885	0.00686709785011063	0.00659612797506037	0.00635140262180317	0.00615741079961159	0.00603029817308201	0.00597853232961249	0.006005617367185	0.00611112391480781	0.0062887928302764	0.00652489928698517	0.00680207622272144	0.00711028085879317	0.00745874397818739	0.00787605656721454	0.0083867525643464	0.00896608543809585	0.00949908425699926	0.00979498829508179	0.00970561163474454	0.00931454690824606	0.00897137365079017	0.00883456878325134	0.0082721631044448	0.00694820244593407	0.00639526817109786	0.0052000394294007	0.00488627891286616	0.00364104481383698	0.00263607688804892	0.00249472683891124	0.00192334505549053	0.0016209150500893	0.00111805488385397	9.38526791687656e-4	8.43378967981831e-4	7.03510342630701e-4	5.74585366409102e-4	4.9615311275599e-4	4.6635444294217e-4	4.72907525721231e-4	5.0164689853562e-4	5.35819867398536e-4	5.61344219615561e-4	5.73548715930045e-4	5.77567924910093e-4
flux1:	0.679480211817171	0.00733495677882107	0.00715664669862525	0.00692804623493856	0.00666811800553766	0.00640346666319592	0.00616242078727654	0.00596834631983496	0.00583599531664335	0.00577233452092339	0.00577970662284674	0.00585759767894219	0.00600142954891112	0.00620099602262156	0.00644336726963175	0.00672217908168634	0.00704802232007464	0.00744817758761827	0.00794472634670834	0.0085124580476411	0.00904105482711703	0.00934960205442536	0.00929863195689806	0.00896750791990089	0.00868395366896442	0.00859032636298598	0.00807916878766563	0.00682968218091563	0.00631528601001701	0.00517353149228649	0.00488413078884039	0.00366633886504726	0.00268085723307754	0.00255528058920971	0.0019893666262516	0.00169813179065321	0.00120034883199096	0.0010234390952915	9.3696620165176e-4	8.04408506024274e-4	6.75896343579912e-4	5.95282592143082e-4	5.6684656895733e-4	5.7981564008112e-4	6.17492348640827e-4	6.60014341001086e-4	6.91762946897926e-4	7.08125388003523e-4	7.14984526201283e-4
flux1:	0.679742660720924	0.00709363973392698	0.00692789009038401	0.00671161517565621	0.00646329511502283	0.00620874230746516	0.00597517396049143	0.00578460771783575	0.00565030081560559	0.00557773325529636	0.00556814633284076	0.00562094652227231	0.00573311205996182	0.00589770393729903	0.00610593704223943	0.00635491339217961	0.00665654314219231	0.00703694981003671	0.00751606195038537	0.0080685443745047	0.00858896415552702	0.00890626044258605	0.00888953223149705	0.00861392617791497	0.00838578392803762	0.0083320729269988	0.0078703835120675	0.0066950670332599	0.00621848023950033	0.00513155684458151	0.00486673020990981	0.00367974868967795	0.0027166603491396	0.00260744224428909	0.0020498215577194	0.00177103953119233	0.00128117116897111	0.00110854797445893	0.00103120786213768	9.06576029188304e-4	7.79733427901791e-4	6.98372833570899e-4	6.72282095477471e-4	6.91976849958132e-4	7.38459527407256e-4	7.89134583649037e-4	8.27070905684975e-4	8.47707531907901e-4	8.57540219532489e-4
flux1:	0.680005109624678	0.00684062292328348	0.00668894863553662	0.00648733740455734	0.00625355739894973	0.00601234630251491	0.00578954045089135	0.00560561799818197	0.00547226877452538	0.00539352208175842	0.00536959452142298	0.00539983060606166	0.00548264703637456	0.00561411682566101	0.00578928951455352	0.00600849169690985	0.00628487802556944	0.0066435357605292	0.00710250792358046	0.00763663245083291	0.00814553190794458	0.00846792938850886	0.00848127851571118	0.00825654273018209	0.00807929840016237	0.0080619839682404	0.00764761578948488	0.00654559271260033	0.00610581328293463	0.00507448229535729	0.00483414066696148	0.00368092464329579	0.00274278501937498	0.00265015438308832	0.00210329671024774	0.00183794047155739	0.00135849691631878	0.00119152732661628	0.00112356625826488	0.00100734515128293	8.83350091053104e-4	8.02604690980805e-4	7.79751291319707e-4	8.06379898490852e-4	8.6143730265441e-4	9.19971498412523e-4	9.6395714493625e-4	9.88879874833454e-4	0.00100172463048165
flux1:	0.680267558528431	0.00657848312825992	0.00644197707236802	0.00625685781906444	0.00603998014101091	0.00581476148615558	0.00560542900093487	0.00543076895628199	0.00530086239235392	0.00521834628060092	0.00518250489724162	0.00519264990668662	0.00524852530100596	0.00534895911817786	0.0054925117130144	0.00568246804661972	0.0059331228358762	0.00626861800094979	0.00670534596727173	0.00721857144265848	0.00771308017107241	0.00803723580380386	0.00807658307673649	0.00789795962685379	0.00776691594727824	0.00778231752833485	0.0074128198823004	0.00638268459072344	0.00597847533134756	0.0050029223975278	0.0047866953271318	0.00366975577273375	0.00275874669841226	0.00268260024283314	0.00214860522732615	0.00189737186831893	0.00143050908517177	0.00127026373112528	0.00121173288725945	0.00110427581866239	9.84205925244442e-4	9.05338157974463e-4	8.86505722821615e-4	9.20170609964142e-4	9.83476959181109e-4	0.00104948750743138	0.00109929196287468	0.00112841805606595	0.00114422757270406
flux1:	0.680530007432184	0.00630989553951227	0.00618923814169789	0.00602192318728217	0.00582372167786782	0.00561652662670367	0.00542277310188149	0.00525944481658827	0.005135004780114	0.00505077729166218	0.00500522003812766	0.00499765018979013	0.00502903388538741	0.00510069721553355	0.00521437813578279	0.0053760350656386	0.00560097426195986	0.00591245679568463	0.00632542759220188	0.00681578657337377	0.0072935283854784	0.00761644712040468	0.00767787430956923	0.00754060379117884	0.00745099803369856	0.00749536675055133	0.0071680518063277	0.0062079229786073	0.00583784992757433	0.00491771994492835	0.0047249832691358	0.00364636984993772	0.00276428959229593	0.0027042251509542	0.0021848226928865	0.00194815003701984	0.00149565727503107	0.00134292460897011	0.00129370239031188	0.00119523404757374	0.00108004826195471	0.00100419695161956	9.90045879215253e-4	0.00103074211643132	0.00110188416700535	0.00117490959939064	0.00123022085646783	0.00126338357540271	0.00128203498653591
flux1:	0.680792456335937	0.00603751488638484	0.00593299866160657	0.00578429888432011	0.00560596543540389	0.00541820668589834	0.0052415304441866	0.00509105000311002	0.00497363269748221	0.00488938889346914	0.00483606551597745	0.0048130297675275	0.00482236956155192	0.00486765383655989	0.0049534603348474	0.0050881238298513	0.00528781565080686	0.0055749580545091	0.00596322111323534	0.00642930382557237	0.00688839706020523	0.00720745768076312	0.00728726968926828	0.00718668824284301	0.00713379831459461	0.00720340090208853	0.00691541113464658	0.00602299260226492	0.00568546338740353	0.00481990883401531	0.00464981657472225	0.00361111557727143	0.00275938171354534	0.00271473908905491	0.00221130393979483	0.00198939385649859	0.00155269641009038	0.00140800578131484	0.00136782436583313	0.001278447997254	0.00116897289028494	0.00109713384500074	0.00108819052252451	0.00113580706345444	0.00121429282295614	0.00129380402939051	0.00135423980102227	0.00139119960906133	0.00141250522291344
flux1:	0.681054905239691	0.00576387187674324	0.00567543867914344	0.00554569640259447	0.00538787023519091	0.00522036857344383	0.0050616848297309	0.00492503620552047	0.00481574647769888	0.00473282680134315	0.00467343536070539	0.00463703656553227	0.00462674295731173	0.00464811454575148	0.00470823132322146	0.00481750175958009	0.00499280403715018	0.00525574526916621	0.00561886499541427	0.006059782999719	0.00649882128775426	0.00681178500193846	0.006906556419983	0.00683817699859627	0.00681741217742253	0.00690860416007279	0.00665697803705692	0.0058296252090788	0.00552292705074206	0.00471066719336206	0.00456218621546227	0.00356453311663641	0.0027441974167515	0.00271410451195286	0.002227682765889	0.00202052951796748	0.00160070542518611	0.00146435728859936	0.00143283152558958	0.00135253966818863	0.00124946116462376	0.00118247355691289	0.00117912423556994	0.001233448030144	0.00131871684415072	0.00140412868334291	0.00146924789105451	0.0015097037987526	0.00153342186950764
flux1:	0.681317354143444	0.00549129101276894	0.00541857838947694	0.00530771460980552	0.00517052994549149	0.00502356156402063	0.00488324795096112	0.00476092459399818	0.00466045067523321	0.00457986512947585	0.00451586145146151	0.00446804748124399	0.0044404648971773	0.00444041803236943	0.00447715657907871	0.00456286080714612	0.00471495155878499	0.00495423004666849	0.00529222403889336	0.00570755773149948	0.00612557465812335	0.00643057823644534	0.00653718377772178	0.00649675954168598	0.00650373394489074	0.00661302093760189	0.00639475462014907	0.00562954405148319	0.00535188100891792	0.004591268704293	0.00446321481669965	0.00350731951706854	0.00271909265644011	0.00270251445022036	0.00223385826114906	0.00204127991687471	0.0016390876951009	0.00151118851091766	0.00148784509436794	0.00141653268175365	0.00132039325001661	0.00125893230559836	0.00126142183710162	0.0013221445622668	0.00141357814462417	0.00150426125026824	0.00157357548106357	0.00161717621906483	0.00164302141863615
flux1:	0.681579803047197	0.00522183285544371	0.00516422518079915	0.00507179613867725	0.00495494275852689	0.00482830156502331	0.00470625924040869	0.00459832055733364	0.00450698214177871	0.00442944589420381	0.00436206259697102	0.00430462546368696	0.00426201012412358	0.00424302506756085	0.00425876642198209	0.00432289073737831	0.00445319639932664	0.00466967715570978	0.00498294548372394	0.00537268087956199	0.00576910324090649	0.00606463970305508	0.00618026947962048	0.00616383901682301	0.00619442751213554	0.00631851433833301	0.00613061756050779	0.00542441712321298	0.00517394597979937	0.00446303847715551	0.00435411286959284	0.00344029460547394	0.00268457772282274	0.00268036561836414	0.00222997190776729	0.00205164279021956	0.00166755632352926	0.00154805530506796	0.00153236030278456	0.00146983877439248	0.00138103949870909	0.00132561534649873	0.00133405053015427	0.00140077744713568	0.00149771130141746	0.00159300364308574	0.00166598826194823	0.00171234302297162	0.00173999637420266
flux1:	0.68184225195095	0.00495726090940325	0.00491394099342145	0.00483919894505187	0.00474198989373918	0.00463505879309191	0.00453078315565022	0.0044369202086858	0.00435472472508096	0.00428070074805667	0.00421097248313079	0.00414555340549679	0.00409005726713625	0.00405456462116762	0.00405170775892883	0.0040963350486985	0.00420646055438937	0.0044012614302435	0.00469051268198732	0.0050549733285888	0.00542956808037936	0.00571445850950349	0.00583662017659906	0.00584053575792026	0.00589091326346121	0.00602674112987444	0.00586628590217588	0.00521582309542787	0.00499068705742465	0.0043273172942256	0.00423614238972147	0.00336437092693704	0.00264129083430722	0.00264823004806432	0.00221637921939782	0.00205186154033464	0.00168610800353606	0.00157483289952159	0.00156621610185012	0.00151222718864714	0.00143103369138513	0.0013819956475115	0.00139635255216285	0.00146861284833558	0.00157034749473126	0.00166956524696343	0.00174566987120548	0.00179435843187118	0.00182347656373996
flux1:	0.682104700854704	0.00469903086267736	0.00466902839500574	0.00461098202315975	0.00453242324960675	0.00444424888383431	0.00435690440567203	0.00427650963365936	0.00420321202021924	0.00413295678851712	0.00406174863821047	0.00398984709940607	0.00392350711982393	0.00387385870799431	0.00385477603907321	0.00388202955348151	0.00397369368155466	0.00414811516823236	0.00441429445325762	0.00475407383316127	0.00510689343352625	0.00538025347462932	0.00550676389216925	0.00552770501872258	0.00559437092885345	0.0057391432190416	0.00560330451827883	0.0050052306978199	0.00480358993211672	0.00418543521180333	0.00411058913997926	0.00328052899750034	0.0025899741874678	0.00260682714119314	0.00219361873378566	0.0020423919124534	0.00169498911250794	0.00159167865642146	0.00158955377410498	0.00154378193441609	0.0014703329268685	0.00142787809454466	0.00144801246773318	0.00152527040782287	0.00163108190454773	0.00173352925262046	0.00181218735296314	0.00186276946206051	0.00189299314517658
flux1:	0.682367149758457	0.004448298192721	0.00443053250289496	0.00438800352358588	0.00432686133499768	0.00425622779385685	0.00418472242901938	0.00411695906337935	0.00405212115087617	0.00398573011027566	0.00391376659722309	0.00383675166745135	0.00376148349055961	0.00369992968802763	0.00366693029608691	0.00367892547348631	0.00375390380104183	0.0039093656759339	0.00415358861371392	0.0044694872230719	0.0048008170860745	0.0050620211984869	0.00519099042803775	0.00522596546710012	0.00530575531166834	0.00545695274889481	0.00534304086920378	0.00479398955621445	0.00461404758346743	0.00403869312333075	0.0039787420709857	0.00318979708360214	0.00253145240000098	0.00255699649315388	0.0021623800318955	0.00202386664952856	0.00169465720235624	0.00159898862439436	0.00160276899901272	0.00156485193839522	0.00149916925048934	0.00146335416297163	0.00148901395177164	0.00157068024713958	0.00167982966825041	0.00178480733087315	0.00186544482398364	0.00191746882452503	0.00194843083240032
flux1:	0.68262959866221	0.00420593924678583	0.00419925517054085	0.00417092905259351	0.00412579261232026	0.00407129091260367	0.00401434672074952	0.00395821463625229	0.00390126119973357	0.00383871153785323	0.0037666043078348	0.00368572679675997	0.00360332185962623	0.00353199476511968	0.0034872952114556	0.00348609994931699	0.00354617654670946	0.0036841632956913	0.00390765850422756	0.00420062825741451	0.00451093874571847	0.00475958452643949	0.00488939479913125	0.00493573358886529	0.0050258200842939	0.00518120616110202	0.00508669087196266	0.0045833287737256	0.00442335389591163	0.00388834942172125	0.00384187711462803	0.00309323342019645	0.00246661214446621	0.00249967077957812	0.00212347146838779	0.00199705927088337	0.00168574032934092	0.00159735124547399	0.00160646131866053	0.0015759985325835	0.00151799774847304	0.00148875185717989	0.00151959093518298	0.00160503391347844	0.00171677567857625	0.00182358812895659	0.00190563095351702	0.00195864168248785	0.00198997408891087
flux1:	0.682892047565963	0.00397258078695147	0.00397577766092337	0.00396024769957433	0.00392958513736725	0.00388967654929294	0.00384589435349115	0.00380029016272664	0.00375055965710187	0.00369174871925899	0.00362002155970776	0.00353642587329473	0.00344855090165258	0.00336945237630001	0.00331515424747208	0.00330275714242507	0.00334968505160716	0.00347170065923431	0.00367576170946751	0.00394685875039607	0.00423676284341957	0.00447263692596035	0.00460191880569189	0.00465725885240443	0.00475514436672494	0.00491276211119872	0.00483528916676143	0.00437435906449982	0.00423270032842221	0.00373560857275867	0.00370124212824298	0.00299190845058414	0.00239638138569088	0.00243584764971939	0.00207778770042302	0.00196284746377156	0.0016689959629892	0.0015875008458415	0.00160138406382212	0.00157794377122265	0.00152744497999106	0.00150458503971651	0.00154017742427668	0.00162873379733871	0.0017423229892857	0.00185028456292996	0.00193316536069987	0.00198671142955527	0.00201805248282199
flux1:	0.683154496469717	0.00374863351132564	0.0037604882607453	0.00375629330140159	0.00373850109977967	0.00371157346886639	0.00367949037251943	0.00364326049977184	0.00360004932865958	0.00354482772980494	0.00347393811486567	0.00338867298856599	0.00329687089491884	0.00321186430832656	0.00314993730206188	0.00312822280005984	0.00316369251733932	0.00327122411861388	0.00345717061122367	0.00370751630322564	0.00397773302683108	0.00420077936093103	0.00432838682290821	0.00439065526634882	0.00449415752256288	0.0046523188940058	0.00458971974049601	0.00416807493041807	0.00404317255925362	0.00358160912513032	0.00355804053928321	0.00288688526744062	0.00232170700379947	0.00236655992919231	0.00202627698382081	0.00192217635648174	0.00164527068262925	0.00157027281355812	0.00158839686022218	0.0015715219568716	0.0015282605040895	0.00151150524721983	0.00155135934145458	0.00164234457294942	0.00175704357118049	0.00186548381305282	0.00194864793769413	0.00200228852495864	0.00203328922730885
flux1:	0.68341694537347	0.00353432600617544	0.00355361181760199	0.00355926857426517	0.0035527146123312	0.00353713156591534	0.00351527088698759	0.00348725706052732	0.00344985687372643	0.00339805590862086	0.00332841268125452	0.00324244023217246	0.00314813156222354	0.00305893610282824	0.0029912053539725	0.00296193451163038	0.00298754924002816	0.00308203842181951	0.00325118496496603	0.00348193397408084	0.00373325701778262	0.00394354785420608	0.00406853351383181	0.00413592653750717	0.00424315920963695	0.00440042866649455	0.00435072438708311	0.00396535485717009	0.00385574554240434	0.0034274100884301	0.00341341272765339	0.00277919767400061	0.00224353050779084	0.00229284430702305	0.00196990850649375	0.00187602213002408	0.00161546158502544	0.00154656177210073	0.00156842201687331	0.00155763572564207	0.00152127312612353	0.00151025795477147	0.00155383059560114	0.00164654901430813	0.00176163386925384	0.0018699025543649	0.00195281367785904	0.00200612495368111	0.00203645541794723
flux1:	0.683679394277223	0.00332973670996745	0.00335523887262551	0.00336926999762499	0.00337233094438151	0.00336647425912564	0.00335338788052054	0.00333246494462497	0.00330019290142614	0.00325164623700165	0.00318362334268493	0.00309782612346096	0.00300231040542724	0.00291049701115213	0.00283863353019124	0.00280342916840229	0.00282068552163665	0.00290350579508066	0.00305713728871421	0.00326945133572435	0.00350272204789011	0.00370043171695019	0.00382202305066729	0.00389298397225126	0.00400233372279295	0.0041575077241711	0.00411890834005122	0.00376695928871815	0.00367127713885086	0.00327397622149001	0.00326841589795139	0.0026698267428566	0.0021627626902718	0.00221570974386991	0.00190964057238514	0.0018253568748674	0.00158048026765314	0.00151728365136335	0.00154240550777818	0.00153721725073382	0.00150735253698333	0.00150164421681571	0.00154835449854486	0.00164210935897362	0.00175687631601657	0.00186434855492255	0.00194649411972173	0.00199907537008556	0.00202843093357471
flux1:	0.683941843180977	0.00313482256239185	0.00316535278985824	0.00318631169557778	0.00319740541246417	0.0031997109096176	0.00319401423863696	0.00317912044202432	0.00315134264060266	0.00310590250725136	0.00303984889702122	0.00295503484491234	0.00285949145866161	0.00276647975122441	0.00269199320424702	0.00265232855196624	0.00266260161262765	0.00273504070224353	0.00287439242569769	0.00306941840426992	0.00328550247562779	0.00347088401657081	0.00358846114066266	0.00366165808909156	0.00377175954096037	0.00392384385619913	0.0038947440758346	0.00357352769642371	0.00349050191315686	0.0031221640995455	0.0031240046187803	0.00255967798165508	0.00208025907690769	0.0021361077347829	0.00184639100353428	0.00177111609592951	0.00154122032932847	0.0014833423265914	0.00151128292092958	0.00151119464793706	0.00148737637247213	0.00148648783610177	0.00153573077429026	0.00162983442731244	0.0017436068826182	0.00184968860002415	0.00193058527643098	0.00198206471090125	0.0020101716763591
flux1:	0.68420429208473	0.00294944390738217	0.00298385395354252	0.00301034699852846	0.00302796036228716	0.00303694760042556	0.00303734736453801	0.00302750739590625	0.00300365580369453	0.00296120402596713	0.00289744997510419	0.00281435533246468	0.00271984379573017	0.00262689978146249	0.00255113327524617	0.00250832363426668	0.00251285567260587	0.00257610166311618	0.0027023430860914	0.00288119468029143	0.00308096216093005	0.00325432694473974	0.00336740234642432	0.00344170622299955	0.00355141630363035	0.00369960294839931	0.00367857534089766	0.00338557698501217	0.00331402743751222	0.00297271150089754	0.00298101494443455	0.00244956186802586	0.00199679858191975	0.00205490700060548	0.00178101147538583	0.0017141705985236	0.00149852941973572	0.00144560138158087	0.00147595062163755	0.00148046349463717	0.00146220241396387	0.00146560776488257	0.0015167678590323	0.00161055207825167	0.00172268804505462	0.00182682192292498	0.00190602109397369	0.00195606122308636	0.00198268199207
flux1:	0.684466740988483	0.00277338582950924	0.00281058065155404	0.00284128684517228	0.0028639990871526	0.00287829496410076	0.00288361004334627	0.00287795113191432	0.00285753441641407	0.00281798868411468	0.0027568488548568	0.00267613929052334	0.00258359911647257	0.00249183376693085	0.00241596070518706	0.00237115808811041	0.00237105069534293	0.00242618158566247	0.00254040339698818	0.00270414588823774	0.00288845456605052	0.0030501551548014	0.00315835566261826	0.00323281896005397	0.00334119193893061	0.00348483729964507	0.00347062368785079	0.00320350357174151	0.0031423353579492	0.00282623250774923	0.00284015490105565	0.00234018041476278	0.00191306772799766	0.00197287501373707	0.00171426749470666	0.00165530449412344	0.00145318685554972	0.00140486147578176	0.00143724237380888	0.00144586342294607	0.00143264563545462	0.00143979531180339	0.00149225997406155	0.00158508632255877	0.00169498625317658	0.00179665800376333	0.00187375114496358	0.00192205352462682	0.00194699081515223
flux1:	0.684729189892236	0.00260637641226071	0.00264532665701656	0.00267901465638714	0.0027055160669666	0.00272387233371893	0.0027330478262062	0.0027308092695291	0.00271341797467284	0.00267673379300758	0.00261850742851267	0.00254077770899532	0.00245102818482309	0.0023613972626866	0.00228642061861192	0.00224061161541116	0.00223682136992876	0.00228479804938031	0.00238800243843778	0.00253764088162778	0.00270732333126672	0.00285773984628995	0.00296079103655383	0.00303462799962078	0.00314089231578347	0.00327949758033954	0.00327099923475123	0.00302759077431918	0.00297578862578234	0.0026832198186897	0.00270200317344887	0.00223212160417131	0.00182965213058774	0.00189066800263911	0.00164682533035363	0.0015952006890089	0.00140588762818552	0.0013618436826875	0.00139591168236568	0.00140815989659321	0.00139945996682364	0.00140979583008228	0.00146296850539729	0.00155423846370849	0.00166135306255115	0.00176009769210073	0.00183472137677631	0.00188103046020029	0.00190413027936067
flux1:	0.68499163879599	0.00244810245988364	0.00248785575975303	0.00252339773065751	0.00255250348593836	0.00257380818518453	0.0025859229731031	0.00258645953632659	0.0025717661105913	0.00253793491055346	0.00248290359736134	0.00240867623647567	0.00232241657924275	0.00223572218580129	0.00216247663874832	0.00211648388731702	0.00210982186566172	0.00215148482899251	0.00224457941468645	0.0023810506452151	0.00253690533852703	0.00267643551781939	0.00277414864270619	0.00284671714622486	0.00295025477486454	0.00308344921617492	0.00307971621432264	0.00285802189157273	0.00281464495461924	0.00254405438628494	0.00256701634022341	0.00212586220846159	0.00174703584728932	0.00180882989809491	0.00157924648500703	0.00153443451068683	0.00135723324216352	0.00131717897367045	0.00135262007733887	0.00136803140535099	0.00136332485341793	0.0013762947731816	0.00142960742719501	0.00151877187567068	0.00162260939676451	0.00171801698202503	0.00178985715695347	0.00183396298689917	0.00185511607206355
flux1:	0.685254087699743	0.0022982231057187	0.00233791360555143	0.00237429553180227	0.00240495449212019	0.0024282374806423	0.00244250572229567	0.00244528548433822	0.00243303975703741	0.00240208370693765	0.00235050718978862	0.00228023054129572	0.00219804089471697	0.00211493517466188	0.00204409247692686	0.00199858003542024	0.00198971546680759	0.00202578565740516	0.0021095815579686	0.00223375049943723	0.00237653722299878	0.00250559013251207	0.00259785150561603	0.00266863686898305	0.00276896553291744	0.00289649258637695	0.00289671251415359	0.00269489793214156	0.00265907511755565	0.00240902100365431	0.00243554337297241	0.00202177803201222	0.0016656079261368	0.0017277993607555	0.00151198940704733	0.00147347522626795	0.00130772929097188	0.00127140373977139	0.00130793140623758	0.00132606231375474	0.00132483682368589	0.001339908193137	0.00139283272838512	0.00147940031291829	0.00157953278916934	0.00167125324469965	0.00174004840617607	0.00178178792872691	0.00180092947683734
flux1:	0.685516536603496	0.00215638153651796	0.00219523720825837	0.00223156543415127	0.00226286400964653	0.00228729697747263	0.00230306417252543	0.00230766156182672	0.00229768237825845	0.00226964651264298	0.00222175708704822	0.00215580333721188	0.00207814699029911	0.00199913826035978	0.00193121596792405	0.00188669864469569	0.00187616680599438	0.00190725081935913	0.00198246518708726	0.00209512567667276	0.00222556516939437	0.00234455823289551	0.00243132082676291	0.00249992157699548	0.00259667963328084	0.00271838517789723	0.00272187121421427	0.00253825773894901	0.00250918354620112	0.0022783272623326	0.00230784475923465	0.00192015933943337	0.00158567435849797	0.00164792287164815	0.00144541728306467	0.00141269430375097	0.00125778909282538	0.00122496090285199	0.00126231193186819	0.00128274143628195	0.00128450624608781	0.00130117782163496	0.00135323593018482	0.0014367798509812	0.00153284775601827	0.00162059412709861	0.00168613708885536	0.00172539396912674	0.00174250162790457
flux1:	0.685778985507249	0.0020222148812094	0.00205956244622434	0.00209506654835814	0.00212622805257061	0.00215111974901897	0.00216785426210348	0.00217393919700534	0.00216610304317021	0.00214104540494985	0.00209704144395755	0.0020357049157402	0.00196293197662555	0.00188839329492191	0.00182376667783898	0.00178062303587376	0.00176883715325136	0.00179543669890187	0.00186269966788729	0.00196457958304722	0.00208335687704087	0.00219271557323994	0.00227399239809872	0.00234010776233868	0.00243304117156013	0.00254886306434023	0.00255504142421946	0.00238809759155936	0.00236502813551285	0.00215212269523578	0.00218411286165128	0.00182122847230783	0.00150747291462275	0.00156947113423047	0.00137981010861701	0.00135237855141761	0.00120774218513475	0.00117820582111036	0.00121613568483021	0.00123846608943475	0.00124275923868364	0.00126057076338971	0.0013113417484495	0.00139150459160295	0.00148321957119298	0.00156676952879721	0.00162890759765987	0.00166561055090943	0.0016807008227453
flux1:	0.686041434411003	0.00189536220410204	0.00193062977715524	0.0019646621864623	0.00199504241291836	0.00201983005486552	0.00203711118190147	0.0020444353720861	0.00203866292164162	0.00201664348119713	0.00197668266739041	0.001920178776822	0.00185253135889421	0.00178271128255517	0.00172162790374284	0.00168011630336923	0.00166738285077547	0.00168990795001818	0.00174977346724952	0.00184154344283228	0.00194931397607487	0.00204947329559016	0.00212533197814497	0.00218875067805501	0.0022777011785327	0.00238765896734998	0.00239605568596312	0.00224438741126925	0.00222663633402975	0.00203051504715433	0.00206449015424966	0.00172515657089463	0.00143118816596797	0.00149265587685048	0.00131537893586446	0.00129274588501954	0.00115784611639053	0.00113141590457356	0.00116969415792643	0.00119355095213217	0.00119994432432729	0.00121848355376301	0.0012676097505854	0.00134410611308111	0.00143125160864308	0.00151044701601493	0.00156908055222101	0.0016032003457134	0.00161632372289471
flux1:	0.686303883314756	0.00177547053205426	0.00180818833345426	0.00184022137248984	0.00186930134764046	0.00189353935204787	0.00191104312723222	0.0019194246714426	0.00191566624907766	0.00189673540490993	0.00186092823252597	0.00180939335540483	0.00174701216663619	0.00168204721555826	0.00162464340267843	0.00158492015669412	0.00157145660552049	0.00159024159617222	0.00164320114696918	0.00172548574164257	0.00182288301528201	0.00191428963670966	0.00198484754034663	0.00204543732605215	0.00213033084899397	0.00223451471757346	0.00224474183178744	0.00210708142447635	0.00209401545556787	0.00191358143554277	0.00194908274988375	0.00163207689729646	0.00135696439143656	0.00141764456512602	0.00125228028370444	0.00123396148010982	0.00110829984372483	0.00108480267685669	0.00112320912661955	0.0011482406398396	0.00115634298290374	0.00117524994951452	0.00122243952944975	0.00129505634416496	0.00137748612619389	0.00145223074919749	0.00150731025226798	0.00153885565652141	0.00155009093402495
flux1:	0.686566332218509	0.00166219892461694	0.00169199851332628	0.00172161961375071	0.00174899654769052	0.0017723437582477	0.00178982770066858	0.00179913511323102	0.0017973560741548	0.00178154354169021	0.00174994762515213	0.00170344005337444	0.00164637215580702	0.00158630035534217	0.00153261864014428	0.00149475718547589	0.00148071103275509	0.00149603214901796	0.00154253005237899	0.0016159199586649	0.00170356340536653	0.00178667757343406	0.00185209682188037	0.00190979416208496	0.00199062865839335	0.00208918700375669	0.00210092831052581	0.00197612236632028	0.00196715646553599	0.00180137346191483	0.00183796793861539	0.00154209333557111	0.00128491490162321	0.0013445714056709	0.00119062911999784	0.00117615244008104	0.00105925715850622	0.00103852498051765	0.00107684719761277	0.00110272456125771	0.0011121828446062	0.00113115142855867	0.00117617855334548	0.00124477317583627	0.00132240797394505	0.0013926635795939	0.00144418557487319	0.0014731986238524	0.00148264689914035
flux1:	0.686828781122262	0.00155522073270859	0.00158183317043902	0.00160873897071718	0.00163411633133726	0.00165632279222327	0.00167361067762897	0.00168374738908487	0.00168391435762839	0.00167121921004353	0.00164383488464669	0.00160233698710982	0.00155054443141948	0.00149531926836388	0.0014453258526286	0.00140933581733922	0.00139480364085822	0.00140689679601597	0.00144734560305949	0.00151240945134553	0.00159091128601943	0.00166620755352849	0.0017266894440479	0.00178148889774324	0.00185832107730812	0.00195144660667747	0.00196444332294953	0.00185143972146452	0.00184603194729665	0.00169391678588491	0.00173119596383622	0.00145528394311082	0.00121512737442294	0.00127354411906524	0.00113050946413869	0.00111941974300378	0.00101083888332079	9.92702125986551e-4	0.00103073466338885	0.00105715245732415	0.00106765199578182	0.00108642907447616	0.00112913155278991	0.00119362780595855	0.00126645034014366	0.00133223154069826	0.00138023362210834	0.001406784565903	0.00141456342228154
flux1:	0.687091230026016	0.00145422433996393	0.00147747752632517	0.0015014673450045	0.00152464474982289	0.00154553884589125	0.00156250638314447	0.00157339660056126	0.00157546539510797	0.00156584793214354	0.00154261556178556	0.00150603721956062	0.00145940626257353	0.00140891045363797	0.00136251187112574	0.00132835702759949	0.00131340239056214	0.00132247983183781	0.00135727443224337	0.00141456891701448	0.00148453903026757	0.00155250532313983	0.00160828382523718	0.00166022684490709	0.00173315778628967	0.0018210725419548	0.00183510932813097	0.00173294376087833	0.001730590195274	0.00159120693221436	0.00162878760710424	0.00137170063019095	0.00114766581598309	0.00120464701668913	0.00107198235072294	0.00106384696770421	9.63143033305291e-4	9.47426002099906e-4	9.84971378334126e-4	0.00101164906272545	0.00102291280313246	0.0010412953975734	0.00108157015833269	0.00114195263320394	0.00121000140901679	0.00127136965073423	0.00131592505161172	0.00134010734982769	0.00134634563408637
flux1:	0.687353678929769	0.00135891279787705	0.00137872797690619	0.00139969687340212	0.00142056018634817	0.00144003667080859	0.00145659870236937	0.00146817530527347	0.0014720812123055	0.00146545720428658	0.00144625652167237	0.00141443987817866	0.00137279054646983	0.00132684916080642	0.00128390750581579	0.00125152181656193	0.00123619104709016	0.00124245575754377	0.00127198505898138	0.0013220624676348	0.00138411082920073	0.00144524565037632	0.00149657994514175	0.0015457431589659	0.0016149032343546	0.00169784340202088	0.00171273531046921	0.00162051795193712	0.00162074812969409	0.00149320387923056	0.00153073002696543	0.00129136687587942	0.00108257050810258	0.00113794169660753	0.00101509148366275	0.00100950597866606	9.16252615009163e-4	9.0277145435767e-4	9.39642644849006e-4	9.66326577599504e-4	9.78113828995942e-4	9.95944739497996e-4	0.00103374155992814	0.00109004853867267	0.00115341077391767	0.00121046784579423	0.00125167986687124	0.00127360548665541	0.00127843895020591
flux1:	0.687616127833522	0.00126900281991292	0.00128539002449964	0.0013033213762139	0.00132183308906332	0.0013398422194236	0.00135594179549263	0.00136813671107755	0.00137378757281557	0.00137002526499603	0.00135467696287923	0.00132740250797502	0.00129049835385898	0.00124889101140205	0.00120923734789404	0.00117853858074988	0.00116287373735865	0.00116653078169601	0.00119118621446601	0.00123459888548739	0.00128933536361685	0.00134414329798509	0.00139130957405872	0.00143779290353755	0.00150332687637615	0.00158152851416956	0.00159710946135161	0.00151401252130712	0.00151638582924569	0.00139982811436388	0.00143697352217324	0.00121427567823152	0.00101985762302517	0.00107346702421743	9.59867277878048e-4	9.56460237526008e-4	8.7024115311142e-4	8.58804542699916e-4	8.94828455601728e-4	9.21294047212736e-4	9.33398785201917e-4	9.50561215491299e-4	9.85875218789189e-4	0.0010381906246353	0.00109699464489621	0.00114987601385446	0.00118787255349327	0.00120766772310745	0.00121123562643433
flux1:	0.687878576737275	0.00118422357827206	0.00119727562438607	0.0012122329423331	0.00122842268279396	0.00124496044055077	0.00126055987766401	0.00127329714978869	0.00128056951386856	0.00127948959025599	0.00126775925897406	0.00124475323863831	0.00121231121666068	0.00117478325858218	0.00113822905907955	0.00110912972260903	0.0010931783729976	0.00109444276019854	0.00111462329495597	0.00115192498242565	0.00119995687147631	0.00124894282885989	0.00129222576553802	0.0013361409881912	0.00139819439011201	0.00147188127727349	0.0014879945979061	0.00141324151592575	0.00141734493721848	0.0013109603373563	0.00134743145002031	0.00114038965389681	9.59520038376757e-4	0.00101123994365882	9.06330081439018e-4	9.04766632016943e-4	8.25176321161167e-4	8.15588566742207e-4	8.506098204767e-4	8.76663245574502e-4	8.88911987022095e-4	9.05323612211685e-4	9.38187080009166e-4	9.86631875569904e-4	0.00104103927254375	0.00108990746535642	0.00112483579770255	0.0011426372502803	0.00114507986550701
flux1:	0.688141025641029	0.00110431565697368	0.00111420027613309	0.00112631790522068	0.00114027279507859	0.00115537201338345	0.00117044586817747	0.00118363742859404	0.00119237578980334	0.00119375429649471	0.00118535866514411	0.00116630176378123	0.00113800220955817	0.00110427486934617	0.00107062151973092	0.00104303710559537	0.00102685884444712	0.00102595984796665	0.0010420736215817	0.00107381811752377	0.00111574593628191	0.00115940873138777	0.00119909322955442	0.00124055373713519	0.00129926166255821	0.00136863630038166	0.00138512782236696	0.00131798476597143	0.00132343216718919	0.00122644599248472	0.00126198456826567	0.00106964445412977	9.01530343501117e-4	9.51258151218515e-4	8.544932157443e-4	8.54476667494737e-4	7.81122177258587e-4	7.73187960688958e-4	8.07072256491174e-4	8.32551158092832e-4	8.44800326409745e-4	8.60407190610364e-4	8.9088122471566e-4	9.35604682244569e-4	9.85802491914588e-4	0.00103084066800676	0.00106286252616618	0.00107881417334719	0.0010802709892115
flux1:	0.688403474544782	0.0010290303791203	0.00103598020318816	0.00104545262765036	0.00105730723239306	0.00107102941219576	0.00108555919095103	0.0010991031700418	0.00110912212673092	0.00111269615415749	0.00110731144434999	0.00109184861734625	0.00106734531879927	0.00103712499022613	0.00100617151260726	9.8002620472315e-4	9.63696082104281e-4	9.60878268607129e-4	9.73341233048209e-4	0.00100007884602568	0.00103649109296105	0.00107531699615159	0.00111168074311497	0.00115079324057922	0.00120627250302265	0.0012715109425988	0.00128822483306072	0.00122799494427684	0.00123442787404176	0.00114610457377685	0.00118048984174818	0.0010019556619269	8.45846258311838e-4	8.93504916399372e-4	8.04366146447188e-4	8.05637612112444e-4	7.38140480431235e-4	7.3167029958145e-4	7.64306792671295e-4	7.89079577670236e-4	8.01212284294942e-4	8.1598284065953e-4	8.44149364445201e-4	8.85320621392627e-4	9.31513759363566e-4	9.72919571836414e-4	0.00100220653592868	0.00101645645572442	0.00101706481505684
flux1:	0.688665923448535	9.58129575895679e-4	9.62429943354367e-4	9.69499624511218e-4	9.79425374123129e-4	9.9185302060589e-4	0.00100582339979995	0.00101960468191371	0.00103069364458579	0.00103616937853668	0.00103344142839772	0.00102119266864401	0.00100012297813807	9.73109675872605e-4	9.44658864602179e-4	9.198889791749e-4	9.03498187799744e-4	8.99019628892219e-4	9.082518392875e-4	9.30524430057474e-4	9.61991963825488e-4	9.96448778060165e-4	0.00102975615378776	0.00106661489018656	0.00111896010188978	0.00118021079598148	0.00119698819424409	0.00114300872620332	0.0011500984614863	0.00106974246885688	0.00110279256695549	9.37228336944379e-4	7.92417895898848e-4	8.37955567394868e-4	7.55957719342862e-4	7.58293827510152e-4	6.96291432811185e-4	6.91106728529999e-4	7.2240901651595e-4	7.46372609380619e-4	7.58294860970113e-4	7.72214406221443e-4	7.98168925985931e-4	8.35969214919966e-4	8.78373403553293e-4	9.1635323514966e-4	9.43082408814651e-4	9.55780024312998e-4	9.55673915604804e-4
flux1:	0.688928372352288	8.91385731525453e-4	8.93360616983929e-4	8.98304579461527e-4	9.06498754487569e-4	9.17728179022428e-4	9.31124514012622e-4	9.45017147614615e-4	9.56947083946553e-4	9.64009670225763e-4	9.63565343696807e-4	9.54137056327753e-4	9.36131910722631e-4	9.12026964121078e-4	8.85890115164855e-4	8.62445581709895e-4	8.46099859032927e-4	8.40228130176158e-4	8.46648369104203e-4	8.64983618804224e-4	8.92054207706874e-4	9.22586269910046e-4	9.530839402591e-4	9.87767787979211e-4	0.00103705142893349	0.00109443779998331	0.00111111800360308	0.00106276014789149	0.00107021053245338	9.97167254614461e-4	0.00102873979706603	8.75367622041377e-4	7.4119569031605e-4	7.84584562774397e-4	7.092790813261e-4	7.12488168656461e-4	6.55634019136696e-4	6.51571145436237e-4	6.81476762295589e-4	7.04552994017795e-4	7.16189470597601e-4	7.29255182443524e-4	7.53100639077341e-4	7.87716537028128e-4	8.26551963091205e-4	8.6131564285079e-4	8.85665623670455e-4	8.96958985422325e-4	8.96267762871937e-4
flux1:	0.689190821256042	8.28582346455237e-4	8.28579054143907e-4	8.31694738958322e-4	8.38369346752438e-4	8.48504011681319e-4	8.61310936549018e-4	8.75181947429341e-4	8.8771353484001e-4	8.96038075501976e-4	8.97497352838928e-4	8.90493903936469e-4	8.7518751920214e-4	8.53700455905864e-4	8.2970082359397e-4	8.07545025319348e-4	7.91361277614846e-4	7.84367895503646e-4	7.88387313284855e-4	8.03292787372778e-4	8.2648619243946e-4	8.53510507664627e-4	8.81424840081718e-4	9.13997196128636e-4	9.60273225364861e-4	0.00101389919900143	0.00103032293827803	9.86993822946778e-4	9.9454432705126e-4	9.28201007938664e-4	9.58192683209383e-4	8.16288485487848e-4	6.92137524349505e-4	7.33371790571509e-4	6.64345746520597e-4	6.68263097792861e-4	6.16225961229931e-4	6.13138458732558e-4	6.41607029326465e-4	6.63738116839792e-4	6.75027811115804e-4	6.87244565120858e-4	7.09086501038417e-4	7.4070447356356e-4	7.76190409780436e-4	8.07946547897695e-4	8.30093743480092e-4	8.40126894805049e-4	8.38973798833213e-4
flux1:	0.689453270159795	7.69514322806255e-4	7.67887856598537e-4	7.69479003932222e-4	7.74850056821019e-4	7.83994648460678e-4	7.96195597890067e-4	8.09909720235284e-4	8.22802211080119e-4	8.32065133896313e-4	8.35053199483346e-4	8.30088117821007e-4	8.17127032763507e-4	7.9798152716968e-4	7.75956594018203e-4	7.55064879098283e-4	7.39166547357862e-4	7.31320483667727e-4	7.33335855001566e-4	7.45293278029055e-4	7.65097055521828e-4	7.89000594642216e-4	8.14536814812571e-4	8.45047952525976e-4	8.8835807866776e-4	9.38315524817308e-4	9.54329681629096e-4	9.15475773909371e-4	9.22904183037447e-4	8.62690398654349e-4	8.91035543385881e-4	7.59922805627377e-4	6.45213684272572e-4	6.84306823015781e-4	6.21178302273442e-4	6.25661086127859e-4	5.78123217500413e-4	5.7588222525008e-4	6.02892646085913e-4	6.24036399322517e-4	6.34928514959821e-4	6.46305625553952e-4	6.66248775417677e-4	6.95051192174226e-4	7.27401785172994e-4	7.5635388648883e-4	7.76469278301738e-4	7.85379759010007e-4	7.83880227114716e-4
flux1:	0.689715719063548	7.13988190876273e-4	7.11086358498815e-4	7.11449812540963e-4	7.15727615349735e-4	7.23983083049012e-4	7.35560581489748e-4	7.48985414146144e-4	7.62005504816452e-4	7.71895531577126e-4	7.76054149117812e-4	7.72760415865561e-4	7.6181150221986e-4	7.44750212721451e-4	7.24552831344941e-4	7.04910002413076e-4	6.89421680760299e-4	6.80982541049673e-4	6.81369634851487e-4	6.90829653841191e-4	7.07695727617355e-4	7.28833788029065e-4	7.5217661089992e-4	7.806678266502e-4	8.21049271961094e-4	8.67426165769339e-4	8.82889188795263e-4	8.48000206646057e-4	8.55124418045463e-4	8.00512012214704e-4	8.2718015362909e-4	7.06222554636396e-4	6.00408700164807e-4	6.37390269433903e-4	5.79801463405015e-4	5.84723979195876e-4	5.4137895632557e-4	5.39871961325023e-4	5.6541909161916e-4	5.85544530713604e-4	5.95995069953854e-4	6.06544055303527e-4	6.24690347120296e-4	6.50853021522821e-4	6.80274381960419e-4	7.06617893155424e-4	7.24864383507756e-4	7.32780991994911e-4	7.31040861048123e-4
flux1:	0.689978167967302	6.61822050734578e-4	6.57972345662801e-4	6.57386657767275e-4	6.60767692878562e-4	6.68227474354444e-4	6.79164032904922e-4	6.92175146276939e-4	7.05105182127981e-4	7.15333170327765e-4	7.20330672627172e-4	7.18369547987288e-4	7.09126601381877e-4	6.93914717916915e-4	6.75413191831604e-4	6.57010287764338e-4	6.42052084851449e-4	6.33263476783496e-4	6.32370938505173e-4	6.39748557394857e-4	6.54090542445315e-4	6.7278600340171e-4	6.94101347625349e-4	7.20610074148435e-4	7.58103578660015e-4	8.00991746880152e-4	8.15779000621009e-4	7.84391442579891e-4	7.91069993373921e-4	7.41572327224195e-4	7.66564744516905e-4	6.55158655313187e-4	5.57719782389789e-4	5.92631993472425e-4	5.40241512302713e-4	5.45491235295115e-4	5.06042008624455e-4	5.05170413867351e-4	5.29261773037215e-4	5.48345739217991e-4	5.58315149133766e-4	5.68048552939991e-4	5.84496386582755e-4	6.08187552697256e-4	6.34876180651379e-4	6.58796581295733e-4	6.75327059164187e-4	6.8236802764398e-4	6.80481809752936e-4
flux1:	0.690240616871055	6.12845179358514e-4	6.08344310706199e-4	6.07060856337413e-4	6.09721723327697e-4	6.16469293605131e-4	6.26748734969665e-4	6.39234298587724e-4	6.51879239734673e-4	6.6218628430169e-4	6.67725607188439e-4	6.66793521923362e-4	6.58982108334153e-4	6.4540948321795e-4	6.28486695128337e-4	6.11317394635537e-4	5.96999499939115e-4	5.88083046332537e-4	5.86227116109924e-4	5.91897940425618e-4	6.04089195484269e-4	6.20632493607575e-4	6.40069838726532e-4	6.64634860364402e-4	6.99291782493816e-4	7.38793310225952e-4	7.52801669717796e-4	7.24501207535155e-4	7.30632346253939e-4	6.85802814245809e-4	7.0914824050838e-4	6.06715967284376e-4	5.17152272587383e-4	5.50046632243383e-4	5.02522515032314e-4	5.07997235503179e-4	4.72154926870409e-4	4.71831069568512e-4	4.94483952873177e-4	5.12509078835244e-4	5.21961176341526e-4	5.3089239094952e-4	5.45736954527917e-4	5.67117456743191e-4	5.91259908029013e-4	6.12931871700503e-4	6.27888093801405e-4	6.34159826647854e-4	6.32209276026363e-4
flux1:	0.690503065774808	5.6689733009413e-4	5.62003970317719e-4	5.60241020691003e-4	5.62334672231237e-4	5.6844242613969e-4	5.78051433558762e-4	5.89916005782279e-4	6.02108717261527e-4	6.12272064995899e-4	6.18096415380392e-4	6.17929594727871e-4	6.11309945083031e-4	5.99191776500195e-4	5.83743536291756e-4	5.67800526367304e-4	5.54218402476226e-4	5.45368784070863e-4	5.42829119994527e-4	5.47126549257053e-4	5.5749897827661e-4	5.72148667657582e-4	5.89843636372766e-4	6.12509639449311e-4	6.44397281896303e-4	6.80628967330695e-4	6.93780120963347e-4	6.68202335654694e-4	6.73721645348899e-4	6.33151497506719e-4	6.5490116207265e-4	5.60885602660477e-4	4.78713122782759e-4	5.09647411015271e-4	4.66661984492102e-4	4.72268121983789e-4	4.3975190068386e-4	4.39896157481959e-4	4.61135429637821e-4	4.78089550138911e-4	4.86991737026229e-4	4.95135670780625e-4	5.08469973515222e-4	5.27694329406482e-4	5.49467896947875e-4	5.69055438271631e-4	5.82567747429187e-4	5.88164228180335e-4	5.86217401357657e-4
flux1:	0.690765514678561	5.23827809715091e-4	5.18758757228887e-4	5.16698610683714e-4	5.18352871010339e-4	5.23882207799682e-4	5.32811878634072e-4	5.43979096174643e-4	5.55583697274352e-4	5.65420230181262e-4	5.71316180822236e-4	5.71692852985598e-4	5.66060757494038e-4	5.55236916706763e-4	5.4116976734605e-4	5.26441416894751e-4	5.13671978517167e-4	5.05053313922293e-4	5.02070145885174e-4	5.05283666783548e-4	5.14127344446507e-4	5.27111164029377e-4	5.43187992170542e-4	5.64008888518758e-4	5.93213551043764e-4	6.26309148087373e-4	6.38551273792326e-4	6.1538050808006e-4	6.20257261367471e-4	5.83572854993223e-4	6.03795139641436e-4	5.17656217923162e-4	4.42403767296647e-4	4.71439562013127e-4	4.3266679726682e-4	4.38318774925006e-4	4.08856859760398e-4	4.09395351935825e-4	4.29251999119137e-4	4.45128794609766e-4	4.53453349605309e-4	4.60827684175487e-4	4.7274393883265e-4	4.89961862863451e-4	5.09535936949104e-4	5.27193345348391e-4	5.39381153291376e-4	5.44384051357964e-4	5.42495003698258e-4
flux1:	0.691027963582315	4.83494448248875e-4	4.78424022951808e-4	4.76212965615829e-4	4.7753107240133e-4	4.82533427592396e-4	4.90780617983843e-4	5.01194638139969e-4	5.12107832807937e-4	5.21475095719005e-4	5.27273120977463e-4	5.28013368308112e-4	5.23199196412606e-4	5.1353241138156e-4	5.00761178411255e-4	4.87228825615797e-4	4.75327879962236e-4	4.67071658834822e-4	4.63844447690933e-4	4.66219184708472e-4	4.73782917125078e-4	4.8529933954509e-4	4.99873009758833e-4	5.18913737589123e-4	5.45541396916502e-4	5.75651715039164e-4	5.86959420119131e-4	5.65925816813425e-4	5.70158367729157e-4	5.37018039967541e-4	5.55793075800739e-4	4.77005999704351e-4	4.08213792582673e-4	4.35414669127972e-4	4.00530127030578e-4	4.06150545042848e-4	3.79482103407353e-4	3.80345304592194e-4	3.98855659336727e-4	4.13656096640339e-4	4.213821410495e-4	4.28008851970009e-4	4.38599838488897e-4	4.53957798154158e-4	4.71495504114891e-4	4.87368770620294e-4	4.98341637546794e-4	5.02821057561917e-4	5.01030230475416e-4
flux1:	0.691290412486068	4.45762575817064e-4	4.40824742824514e-4	4.38575330556013e-4	4.39638049847334e-4	4.44156539732432e-4	4.51724819655437e-4	4.61350492546078e-4	4.71500985942775e-4	4.80295944273973e-4	4.85868625341801e-4	4.86832135279236e-4	4.82698268449592e-4	4.7407147339077e-4	4.6251685635736e-4	4.50152951180443e-4	4.39154061487677e-4	4.31358736844128e-4	4.28046441011626e-4	4.2978408913488e-4	4.36277013306741e-4	4.4649727417863e-4	4.59675209189026e-4	4.77011990327418e-4	5.0118686077131e-4	5.28478049291384e-4	5.38850679762433e-4	5.19725727814657e-4	5.2333631062724e-4	4.9342710459331e-4	5.1084165544983e-4	4.38896769421221e-4	3.7611654969642e-4	4.01546986157463e-4	3.70229945863882e-4	3.75750216211085e-4	3.51627723758089e-4	3.52750031219962e-4	3.69955465322337e-4	3.83689475397177e-4	3.90805094421215e-4	3.96711878748838e-4	4.06071965686754e-4	4.19714387421849e-4	4.35374095116168e-4	4.49602487243063e-4	4.59461557505324e-4	4.63477291897357e-4	4.61812547230696e-4
flux1:	0.691552861389821	4.10504094559166e-4	4.0579659260043e-4	4.03591568506738e-4	4.04460325492845e-4	4.08531647928089e-4	4.15431744806467e-4	4.24253613668117e-4	4.33599879365359e-4	4.41755771009799e-4	4.47014079779101e-4	4.48096217189285e-4	4.44533304464817e-4	4.36846518232551e-4	4.26432992614239e-4	4.15200235853619e-4	4.05115036264141e-4	3.97847254422417e-4	3.94570204794254e-4	3.9583139009414e-4	4.0142565561768e-4	4.10496251693596e-4	4.22379565950523e-4	4.38098833195139e-4	4.59960315669018e-4	4.84610817963261e-4	4.94069421562184e-4	4.7666050291129e-4	4.79689814941358e-4	4.5272429928413e-4	4.68867253439665e-4	4.03271068935662e-4	3.46067371063074e-4	3.69792295055428e-4	3.41729318260048e-4	3.47090418278508e-4	3.25281950947417e-4	3.26602064337944e-4	3.42548890619253e-4	3.55236724196979e-4	3.61740712732868e-4	3.66961992564071e-4	3.75187579426383e-4	3.87257422925329e-4	4.01193783545364e-4	4.13911228864752e-4	4.22750748208931e-4	4.26353834617272e-4	4.24832005780056e-4
flux1:	0.691815310293574	3.77596693137059e-4	3.73186353357861e-4	3.71083456720047e-4	3.71803912943559e-4	3.75460184573174e-4	3.8170987021071e-4	3.89730201182147e-4	3.98256982338784e-4	4.05738754436418e-4	4.10626951144791e-4	4.11753682254863e-4	4.08676194666692e-4	4.01843292001442e-4	3.92497520922023e-4	3.82349020113987e-4	3.73168869289346e-4	3.66466180349714e-4	3.63309439044375e-4	3.6421743233114e-4	3.69051904269725e-4	3.77097506406712e-4	3.87781885405921e-4	4.01978252861408e-4	4.21676906480423e-4	4.43873623051959e-4	4.5245697092534e-4	4.36601473492915e-4	4.39103378352394e-4	4.14816771554838e-4	4.29775495705584e-4	3.70052403002576e-4	3.1800447095507e-4	3.4008930534445e-4	3.14978349312634e-4	3.20131407659874e-4	3.00422375506972e-4	3.01884177360643e-4	3.16623513851184e-4	3.2829633257107e-4	3.34199124640908e-4	3.38776374403987e-4	3.45965633637257e-4	3.56604193366982e-4	3.68968476062593e-4	3.80304479228902e-4	3.88213132812968e-4	3.91447494361037e-4	3.90076264082263e-4
flux1:	0.692077759197328	3.4692320905485e-4	3.42851685880651e-4	3.4088866414255e-4	3.41494245235956e-4	3.44764537795412e-4	3.50387994537859e-4	3.5762411106405e-4	3.65338105815068e-4	3.72136990729307e-4	3.76626728874611e-4	3.77748967356678e-4	3.75090530069882e-4	3.69036221047977e-4	3.60686079634446e-4	3.51566418060185e-4	3.43265149007086e-4	3.37139912546447e-4	3.34157857155533e-4	3.34803423336719e-4	3.38988218493013e-4	3.46114884659338e-4	3.55691193377465e-4	3.68464909584115e-4	3.86158078992288e-4	4.06092241739695e-4	4.13852367536361e-4	3.99411904232534e-4	4.01448520823111e-4	3.7959627231132e-4	3.9345397898071e-4	3.39148165612108e-4	2.91852064020825e-4	3.12363079392305e-4	2.89917332399881e-4	2.94823856634793e-4	2.77017837362588e-4	2.78571410304276e-4	2.92158826859805e-4	3.02858286924466e-4	3.08181801468284e-4	3.12163068785239e-4	3.18414993498229e-4	3.27760940832081e-4	3.38700593236062e-4	3.48780522563958e-4	3.55842392438176e-4	3.58746354468136e-4	3.57526245950871e-4
flux1:	0.692340208101081	3.18371111215463e-4	3.1466038534225e-4	3.12859665354229e-4	3.13374677710954e-4	3.16286123714204e-4	3.21312896893304e-4	3.27794129710183e-4	3.34719321985485e-4	3.40847104538259e-4	3.44931324609399e-4	3.46019241590001e-4	3.43728166242051e-4	3.38385412859126e-4	3.30959623013453e-4	3.22806631628908e-4	3.15344055385733e-4	3.09788153795675e-4	3.07009908966992e-4	3.07456939203274e-4	3.11078489160532e-4	3.17377002968488e-4	3.25931722300696e-4	3.37386024254663e-4	3.53233651326905e-4	3.71096812946196e-4	3.78094515819779e-4	3.64949685022974e-4	3.66587044622725e-4	3.46942945811066e-4	3.59777103582557e-4	3.10454304329846e-4	2.67524845098342e-4	2.86529612009438e-4	2.6648044129869e-4	2.71112105940504e-4	2.55030651445824e-4	2.56633097936436e-4	2.69127962000786e-4	2.78904780334567e-4	2.83681134924545e-4	2.87119768132862e-4	2.9253265028837e-4	3.00720471713952e-4	3.10377986030243e-4	3.19322702492755e-4	3.25617736222725e-4	3.28225263117367e-4	3.2715154572701e-4
flux1:	0.692602657004834	2.91832058751815e-4	2.88489273771204e-4	2.86861942998348e-4	2.87304079617124e-4	2.89882526661018e-4	2.94346218940581e-4	3.00110778054989e-4	3.0628383394327e-4	3.11767300275887e-4	3.1545441918344e-4	3.16492170969991e-4	3.14527509469567e-4	3.09835502704805e-4	3.03263782280711e-4	2.96010733531549e-4	2.89336500186649e-4	2.84326412997194e-4	2.81761669182461e-4	2.82053144878598e-4	2.85179397629852e-4	2.90728518155749e-4	2.98344081560118e-4	3.08582777567465e-4	3.22743758397412e-4	3.38724174038085e-4	3.45024864854042e-4	3.33070835118476e-4	3.34375209875523e-4	3.16730024231493e-4	3.28611720011443e-4	2.83860564374783e-4	2.44932808169642e-4	2.62500562124819e-4	2.44599265059874e-4	2.48937278874801e-4	2.34418794355292e-4	2.36034625715224e-4	2.47499163917795e-4	2.56410870829522e-4	2.60680132428289e-4	2.63632866095119e-4	2.68302421095995e-4	2.75460512991998e-4	2.83971813140589e-4	2.91896749695547e-4	2.97500739037358e-4	2.99842307347555e-4	2.98906663084517e-4
flux1:	0.692865105908588	2.67201493841413e-4	2.64222907325849e-4	2.62771857801417e-4	2.63154048914424e-4	2.65424330779408e-4	2.69361212498066e-4	2.74453246433276e-4	2.79919313852852e-4	2.84795265394167e-4	2.88104047235756e-4	2.89085245717186e-4	2.87413561207471e-4	2.83316277566327e-4	2.7752984220281e-4	2.71107760622621e-4	2.65165180885598e-4	2.6066696871248e-4	2.58311702247727e-4	2.58475503145006e-4	2.61160852168383e-4	2.66030254784045e-4	2.72785320458595e-4	2.81910801769577e-4	2.94540064282228e-4	3.08819618084512e-4	3.14489783703089e-4	3.03632819401919e-4	3.04667761134092e-4	2.88828288466448e-4	2.99822352578954e-4	2.59255219985493e-4	2.2398545670718e-4	2.40187237043131e-4	2.24205591301098e-4	2.28239735245895e-4	2.15137713448842e-4	2.16738712695816e-4	2.27236884345425e-4	2.35345117836944e-4	2.39152431752324e-4	2.41677088871542e-4	2.45694492208048e-4	2.5194322394704e-4	2.59435874885134e-4	2.66449780819385e-4	2.71433948889843e-4	2.73537052220689e-4	2.72728912865788e-4
flux1:	0.693127554812341	2.44378242495792e-4	2.41752268365341e-4	2.40474528682186e-4	2.40806214323962e-4	2.42792161811418e-4	2.46239858793538e-4	2.50706897954299e-4	2.55516039535777e-4	2.59827122729565e-4	2.62782470192954e-4	2.63706574166986e-4	2.62299497287942e-4	2.5874476854648e-4	2.53676996571458e-4	2.48016805766487e-4	2.42746288821658e-4	2.38720087365731e-4	2.36561735003924e-4	2.36615839183255e-4	2.38905412258911e-4	2.43158132711756e-4	2.49127792975173e-4	2.57239541408208e-4	2.68485855923979e-4	2.81237585011171e-4	2.8634202482748e-4	2.76496921970507e-4	2.77321004607172e-4	2.63109443768325e-4	2.73275087803978e-4	2.36528497226137e-4	2.04594730026865e-4	2.1950321952389e-4	2.05233069520866e-4	2.08960533791278e-4	1.97141527888862e-4	1.98706128635031e-4	2.08302450331488e-4	2.15670209144651e-4	2.19062741481459e-4	2.21215867999326e-4	2.24665971656877e-4	2.30116020309976e-4	2.3670758401855e-4	2.42911207567802e-4	2.47341575218348e-4	2.49230925953146e-4	2.48538458394996e-4
flux1:	0.693390003716094	2.23264121233778e-4	2.20973583230022e-4	2.19861981789221e-4	2.20149955225133e-4	2.21874285381873e-4	2.24870667371594e-4	2.28761565701731e-4	2.32965939254686e-4	2.3675740382955e-4	2.39387161081124e-4	2.40256825399457e-4	2.39089354215034e-4	2.36028329714484e-4	2.31615411810669e-4	2.26649703370431e-4	2.21991561441831e-4	2.18395286204326e-4	2.1641702629238e-4	2.16373753209204e-4	2.1830679578342e-4	2.22001055914362e-4	2.27256964779159e-4	2.34450514310836e-4	2.44454936552028e-4	2.55841140091563e-4	2.60441012311863e-4	2.51529307835749e-4	2.52194538777163e-4	2.39447992393601e-4	2.48839694323032e-4	2.15574324864701e-4	1.86676357715775e-4	2.00365419472313e-4	1.87617670562495e-4	1.91041821317482e-4	1.80383542706653e-4	1.81895872131056e-4	1.90654334861018e-4	1.97343575800894e-4	2.00367707055398e-4	2.0220245191028e-4	2.05162405082493e-4	2.09913602480464e-4	2.15710425256141e-4	2.21195408888529e-4	2.25132143027805e-4	2.26829682991928e-4	2.26240458336253e-4
flux1:	0.693652452619847	2.03763570848105e-4	2.01787362992937e-4	2.0083171942097e-4	2.01080709469668e-4	2.02564912851412e-4	2.05147251907441e-4	2.08510658217626e-4	2.12162452802602e-4	2.15479827556808e-4	2.17812555412194e-4	2.18631858229345e-4	2.17681282106609e-4	2.15068143532842e-4	2.11249582200103e-4	2.06913884120649e-4	2.02810373268953e-4	1.99602467456394e-4	1.97786402564121e-4	1.97655502317873e-4	1.99267731469163e-4	2.02458111662479e-4	2.07068508157327e-4	2.13434750781505e-4	2.22329545192386e-4	2.32500435730878e-4	2.36652054453666e-4	2.28600818567853e-4	2.29151668623358e-4	2.17721644376726e-4	2.26390044252797e-4	1.96290502694166e-4	1.70149755859215e-4	1.82693724890189e-4	1.71297132518598e-4	1.74426314231302e-4	1.64816155129048e-4	1.66264942841236e-4	1.74248129756563e-4	1.80317986423821e-4	1.83017110872607e-4	1.84581606089759e-4	1.87120027041345e-4	1.91260859112542e-4	1.96357483562951e-4	2.01205693134669e-4	2.04702627760104e-4	2.06227477205375e-4	2.05728898086665e-4
flux1:	0.693914901523601	1.8578335394343e-4	1.84097715011741e-4	1.83285751390514e-4	1.83498886948022e-4	1.84763190183769e-4	1.86967601423439e-4	1.89850921497335e-4	1.93000973183491e-4	1.95888552924162e-4	1.97952140422291e-4	1.98725529657915e-4	1.97970817138178e-4	1.95762617713162e-4	1.92481503896885e-4	1.88715025121114e-4	1.85111613961142e-4	1.8225281312565e-4	1.80582009985853e-4	1.80372573980854e-4	1.81697530847695e-4	1.8443554384015e-4	1.8846516105925e-4	1.94089866613675e-4	2.01997762383875e-4	2.1109061190933e-4	2.14844870159462e-4	2.07585888010369e-4	2.08058880104688e-4	1.97810680126079e-4	2.05803312983175e-4	1.78577742337674e-4	1.54936900913058e-4	1.66409730000594e-4	1.56209786098986e-4	1.5905622646511e-4	1.50390360762725e-4	1.51767912120284e-4	1.59036370153774e-4	1.64542116897629e-4	1.66955258197112e-4	1.68291653174295e-4	1.70468403255293e-4	1.7407618447395e-4	1.78555458500303e-4	1.82838874254422e-4	1.85943344683052e-4	1.87311806316675e-4	1.86891382033379e-4
flux1:	0.694177350427354	1.69232356186645e-4	1.67811926407473e-4	1.67130042325242e-4	1.67309290474068e-4	1.68372720340849e-4	1.70233848983657e-4	1.72682610773054e-4	1.75379568440558e-4	1.77879546817853e-4	1.79700467597558e-4	1.80432230549223e-4	1.7985371718023e-4	1.78010251224478e-4	1.7521331116685e-4	1.71959225932685e-4	1.6880518875154e-4	1.66259402853037e-4	1.64718896813402e-4	1.64440224717249e-4	1.65509786323948e-4	1.67843981464602e-4	1.71353853749571e-4	1.76317293607676e-4	1.83350969288526e-4	1.91489710419664e-4	1.94891972175728e-4	1.88361156232443e-4	1.88784944448425e-4	1.79596887317878e-4	1.86958661904568e-4	1.62338239333546e-4	1.40960794200228e-4	1.5143517123971e-4	1.42293244244429e-4	1.44872088068658e-4	1.37055138313158e-4	1.38356519590366e-4	1.44968378053836e-4	1.49961103269445e-4	1.52122386401312e-4	1.53266570461407e-4	1.55133085989981e-4	1.5827472197533e-4	1.6220855218474e-4	1.65989737990618e-4	1.68742793678683e-4	1.69968492087816e-4	1.6961404404849e-4
flux1:	0.694439799331107	1.5402152160864e-4	1.52840283435663e-4	1.52274271222925e-4	1.52420880641871e-4	1.5330141038626e-4	1.5485229755434e-4	1.56909808415067e-4	1.59199698211772e-4	1.61351759744709e-4	1.62954766722919e-4	1.63648828386872e-4	1.63228064654974e-4	1.61711717231043e-4	1.59349177154516e-4	1.56554573272746e-4	1.53803075846189e-4	1.51537583216908e-4	1.50114570878864e-4	1.49776248224283e-4	1.50620550224614e-4	1.52596322824264e-4	1.55643527794358e-4	1.60020138614292e-4	1.66281890657906e-4	1.7357714144526e-4	1.76667444432642e-4	1.70804374832423e-4	1.7120023482475e-4	1.62962710877737e-4	1.69736125627822e-4	1.47474448856045e-4	1.28144137460861e-4	1.37690684646388e-4	1.29483411011937e-4	1.31811877829742e-4	1.24756992891351e-4	1.25979496000135e-4	1.3199027614245e-4	1.36517098791806e-4	1.38455959896631e-4	1.394378921963e-4	1.4103795240025e-4	1.43771121356105e-4	1.47221714751045e-4	1.50554776138842e-4	1.52991755290967e-4	1.54085942722399e-4	1.53785799112683e-4
flux1:	0.69470224823486	1.40063932730474e-4	1.39096067267485e-4	1.38631778287677e-4	1.38746709604056e-4	1.39461438836082e-4	1.40733487732745e-4	1.4244067354646e-4	1.44366717055799e-4	1.46207912553454e-4	1.47615983601168e-4	1.48275870427492e-4	1.47995530704248e-4	1.46771098387349e-4	1.44796447810766e-4	1.42412088953017e-4	1.40019966209816e-4	1.38005162387471e-4	1.36688670681602e-4	1.36300172329912e-4	1.36947228951182e-4	1.38606519165256e-4	1.41243909567932e-4	1.45101987324361e-4	1.50683590944615e-4	1.57233071323682e-4	1.60046504302708e-4	1.54794052245347e-4	1.551766918528e-4	1.47791099896304e-4	1.54016254741298e-4	1.33888580767362e-4	1.16408695406833e-4	1.25095333628097e-4	1.17714131980889e-4	1.19810775122728e-4	1.13439874232171e-4	1.14582744178455e-4	1.20045276331765e-4	1.24149863998364e-4	1.25891764519113e-4	1.26736242445166e-4	1.28107004273926e-4	1.30481545943425e-4	1.33502919995568e-4	1.36434782502549e-4	1.38586160251938e-4	1.39558169703868e-4	1.39301376829755e-4
flux1:	0.694964697138614	1.27275022153424e-4	1.26495658127504e-4	1.26119584598867e-4	1.26203880366273e-4	1.26769191279847e-4	1.27792163890384e-4	1.29187499602927e-4	1.30790067609165e-4	1.32354831028022e-4	1.33589220493908e-4	1.34218074401234e-4	1.34061872821199e-4	1.33096376290402e-4	1.31466118465893e-4	1.29446162115034e-4	1.27373577257932e-4	1.25582522242168e-4	1.24362849044307e-4	1.23932980921151e-4	1.24408266637668e-4	1.25789307684184e-4	1.28065294602111e-4	1.31466753861394e-4	1.36449555157526e-4	1.42338851155688e-4	1.44906004610789e-4	1.40210038560473e-4	1.40588626272424e-4	1.3396626941226e-4	1.39680772353339e-4	1.21483061133139e-4	1.05675576526615e-4	1.13567099260772e-4	1.06917613351656e-4	1.08801656363505e-4	1.03045576749457e-4	1.041099174741e-4	1.09074280933066e-4	1.1279741684885e-4	1.14364776116201e-4	1.15092427083483e-4	1.16265545939553e-4	1.18324848659067e-4	1.20964374775499e-4	1.23536175637256e-4	1.25428550990431e-4	1.26286338167617e-4	1.26062885552409e-4
flux1:	0.695227146042367	1.1557287985526e-4	1.14958684429677e-4	1.14658402675471e-4	1.1471344574448e-4	1.15145089431688e-4	1.15947086361376e-4	1.17066557866194e-4	1.18383179008162e-4	1.19703389164613e-4	1.20783692350291e-4	1.21384271795035e-4	1.21336869742497e-4	1.20599392085174e-4	1.19272854406949e-4	1.17574631465529e-4	1.15784764442513e-4	1.14192731220475e-4	1.13060907599413e-4	1.12597340796147e-4	1.12923531077873e-4	1.14060756034647e-4	1.1601919779808e-4	1.1901945486954e-4	1.23474734271566e-4	1.28778345296792e-4	1.31125772770858e-4	1.26934969934096e-4	1.27314272647969e-4	1.21375298525026e-4	1.26614174951905e-4	1.10161905556941e-4	9.58663884353859e-5	1.03024247621706e-4	9.70255309999309e-5	9.87162671249305e-5	9.35146019713394e-5	9.45033405505742e-5	9.90167626930211e-5	1.0239675714007e-4	1.0380983185747e-4	1.04438113800522e-4	1.05440791091937e-4	1.07223007726151e-4	1.09522784553069e-4	1.11771176858217e-4	1.13428249330764e-4	1.14178943837338e-4	1.13979978099917e-4
flux1:	0.69548959494612	1.04878605296619e-4	1.04408167833149e-4	1.04172597925667e-4	1.04200224728164e-4	1.04513315840499e-4	1.05120720539131e-4	1.0599779024225e-4	1.07063172175968e-4	1.08168208672081e-4	1.09112396780718e-4	1.0968704659085e-4	1.09733962263821e-4	1.09195543772035e-4	1.08134789302241e-4	1.06718700395683e-4	1.05177553140064e-4	1.03761712008737e-4	1.02709154725649e-4	1.02218210854155e-4	1.02415186149816e-4	1.03339339373618e-4	1.05019571333119e-4	1.07667608189851e-4	1.11657229709628e-4	1.16439811262879e-4	1.18590471912293e-4	1.14856256854861e-4	1.1523778069176e-4	1.09910238095006e-4	1.14705931503332e-4	9.98326927942427e-5	8.69049886689043e-5	9.33872593305324e-5	8.79705832189586e-5	8.9486838784203e-5	8.47873510666603e-5	8.57051416062018e-5	8.98118285089775e-5	9.28846581211781e-5	9.41621669918892e-5	9.47062045584075e-5	9.55620500304423e-5	9.71010392378692e-5	9.90989586162715e-5	1.01057171903109e-4	1.02500576650148e-4	1.0315096255572e-4	1.02968955494977e-4
flux1:	0.695752043849873	9.51166489672085e-5	9.47706342548152e-5	9.45901002378603e-5	9.45925662633326e-5	9.48014934636271e-5	9.52388888230496e-5	9.59044641980483e-5	9.67505164476914e-5	9.76672970381631e-5	9.84917197404245e-5	9.90423222343757e-5	9.91698633063461e-5	9.88034683321228e-5	9.79733118626702e-5	9.68028426799116e-5	9.54791845895226e-5	9.42184792169387e-5	9.32369051083522e-5	9.27236438541626e-5	9.28087645168013e-5	9.3547202510144e-5	9.498421640581e-5	9.73228582406065e-5	1.00900176993923e-4	1.05217873959163e-4	1.07191550171716e-4	1.0386816367946e-4	1.04251204442529e-4	9.94702596233067e-5	1.03852773316412e-4	9.04086739542493e-5	7.87194090361661e-5	8.45808761669382e-5	7.96881473516011e-5	8.10478237205001e-5	7.68054409694502e-5	7.76584232810774e-5	8.13993330750307e-5	8.41984940747202e-5	8.53578889002388e-5	8.58310420131007e-5	8.65606985713464e-5	8.78866623846486e-5	8.96171143275045e-5	9.1315685736922e-5	9.25655988709478e-5	9.3122463168944e-5	9.29513027860762e-5
flux1:	0.696014492753627	8.62150947804341e-5	8.59761800643609e-5	8.58422925533078e-5	8.5822120113413e-5	8.59404048043214e-5	8.6230488535512e-5	8.6712909689866e-5	8.73687775595682e-5	8.81217888921849e-5	8.88411656566498e-5	8.93690997703338e-5	8.95643373020192e-5	8.93448880589564e-5	8.87129865437305e-5	8.77548021757878e-5	8.66202256563773e-5	8.5495425063697e-5	8.45770080091325e-5	8.4045571109634e-5	8.40341519931881e-5	8.46112719048639e-5	8.58360262834599e-5	8.79024280603802e-5	9.11133841086649e-5	9.50151451036027e-5	9.68288406397066e-5	9.38735143572922e-5	9.42560470274773e-5	8.9963367524115e-5	9.39605500604296e-5	8.18105306931654e-5	7.12435068613914e-5	7.65358102899043e-5	7.21176959164894e-5	7.33374119622192e-5	6.95129161927032e-5	7.03082983127427e-5	7.37209000615989e-5	7.62770522677649e-5	7.73344461495833e-5	7.77485872921773e-5	7.83701248640846e-5	7.95099804939057e-5	8.10042248204981e-5	8.24713927702956e-5	8.35468745810345e-5	8.40171927713488e-5	8.3852179381361e-5
flux1:	0.69627694165738	7.81058505939486e-5	7.79584980891022e-5	7.78639146878856e-5	7.78236778696969e-5	7.78638279057837e-5	7.80273597344204e-5	7.83524268804992e-5	7.88445534667527e-5	7.94558974058013e-5	8.00833265822611e-5	8.05894609803481e-5	8.08402511234861e-5	8.07447042102064e-5	8.02816698308516e-5	7.950572404894e-5	7.85347461700314e-5	7.75286052433011e-5	7.66662891582781e-5	7.61203881631252e-5	7.60262544966469e-5	7.64639643286412e-5	7.75037855264179e-5	7.93300834455989e-5	8.22143768053795e-5	8.57431513054975e-5	8.74114768511933e-5	8.4784663334859e-5	8.51640298436815e-5	8.13073103106107e-5	8.4945245108267e-5	7.39673979410134e-5	6.44179841355628e-5	6.91897640165219e-5	6.52037048365815e-5	6.62985601755654e-5	6.28571605773144e-5	6.3602652488903e-5	6.67207298614326e-5	6.90612671136764e-5	7.00311204947978e-5	7.03966686698339e-5	7.0925799795124e-5	7.19033700296347e-5	7.31896644670118e-5	7.44514849877198e-5	7.53705843911187e-5	7.57615470462811e-5	7.55992952221973e-5
flux1:	0.696539390561133	7.07247349118765e-5	7.06548773117226e-5	7.05930162388848e-5	7.05351280374634e-5	7.05085334813298e-5	7.05643419814743e-5	7.0755398219995e-5	7.11076285585368e-5	7.15971042065832e-5	7.21441135275621e-5	7.2628848605098e-5	7.2923894159204e-5	7.29313236456818e-5	7.26108022049579e-5	7.19903947226477e-5	7.11605309935074e-5	7.02579680413139e-5	6.94458160987196e-5	6.88892240734845e-5	6.87252205099033e-5	6.90433655313307e-5	6.99223867084166e-5	7.15364401109501e-5	7.41286693722597e-5	7.73224155703909e-5	7.88579633247433e-5	7.65235556485121e-5	7.68969422976027e-5	7.34295232860133e-5	7.67329546293995e-5	6.68169562848393e-5	5.81905837797136e-5	6.24875872774117e-5	5.88959192137162e-5	5.98793882681164e-5	5.67893872433882e-5	5.74925605104369e-5	6.03461179986397e-5	6.24948170955287e-5	6.33895351237907e-5	6.37153435882811e-5	6.41655392330038e-5	6.50016649539797e-5	6.61052718618651e-5	6.71855628261841e-5	6.79652495451332e-5	6.82841638741134e-5	6.81224291319476e-5
flux1:	0.696801839464887	6.40114684808364e-5	6.40061926138977e-5	6.39709762949901e-5	6.38975362950151e-5	6.38144417092503e-5	6.37795044574687e-5	6.38575771558479e-5	6.40913087374387e-5	6.44765400771585e-5	6.49531889482449e-5	6.54165472029067e-5	6.57454791367e-5	6.58371282477723e-5	6.5635795630413e-5	6.51475261340661e-5	6.44392741974116e-5	6.36274778983859e-5	6.28609406761151e-5	6.22978603653557e-5	6.20762093073759e-5	6.22928904304453e-5	6.30324759201741e-5	6.44586115055746e-5	6.67892702639428e-5	6.9681738082319e-5	7.10954393119254e-5	6.9020914162525e-5	6.93856390857191e-5	6.62661604173897e-5	6.92588793801302e-5	6.03046219790268e-5	5.25154727758749e-5	5.63806057540434e-5	5.31489943680155e-5	5.40329457876625e-5	5.12646804761226e-5	5.19323538714147e-5	5.45476657403834e-5	5.65245410031687e-5	5.73541435417695e-5	5.76473573273931e-5	5.80299445292213e-5	5.87426146518825e-5	5.96858080975666e-5	6.06060417305515e-5	6.1262055476901e-5	6.15161751530065e-5	6.13536372211987e-5
flux1:	0.69706428836864	5.79095954261636e-5	5.7956897527959e-5	5.79425862709033e-5	5.78553265973673e-5	5.77248931355995e-5	5.76144856651288e-5	5.75984756816474e-5	5.77328476292667e-5	5.80294535302265e-5	5.84444820313361e-5	5.88862321808223e-5	5.92396854780349e-5	5.93989571060538e-5	5.92964080477954e-5	5.8920003666937e-5	5.83167018502653e-5	5.75851060483215e-5	5.68611232554669e-5	5.62963472571697e-5	5.60287999932076e-5	5.6160553998756e-5	5.67796668455468e-5	5.80393429132665e-5	6.01356009868607e-5	6.27568939470296e-5	6.40583471684842e-5	6.22147806508263e-5	6.25684329050823e-5	5.97604688806551e-5	6.2465593475001e-5	5.43820617548154e-5	4.7352003721107e-5	5.08253337888373e-5	4.79216641477923e-5	4.87164836899669e-5	4.62416565503288e-5	4.68794066554448e-5	4.92792210260126e-5	5.11006558907848e-5	5.18726481030146e-5	5.21386357856598e-5	5.24629420026652e-5	5.30675065527928e-5	5.38696729056821e-5	5.46489227303293e-5	5.51956284806618e-5	5.53919701523999e-5	5.52280094606641e-5
flux1:	0.697326737272393	5.23663666737997e-5	5.24550257397784e-5	5.24561722401502e-5	5.23565109793951e-5	5.21869577984409e-5	5.20148499188223e-5	5.19217464563307e-5	5.19738497828421e-5	5.21956416135712e-5	5.25566485473747e-5	5.29764400863484e-5	5.33461000101775e-5	5.3558471696866e-5	5.35370015578678e-5	5.32550259979748e-5	5.27425851696452e-5	5.20826886785805e-5	5.13995886182204e-5	5.08384262520028e-5	5.05362064979338e-5	5.0598055137395e-5	5.11135437574253e-5	5.22258751262107e-5	5.41121169498494e-5	5.64890707746564e-5	5.76868259089287e-5	5.60487580037792e-5	5.63892402521719e-5	5.38608815330118e-5	5.63009911945667e-5	4.90053894694341e-5	4.26631677900515e-5	4.57819018135761e-5	4.31756752524976e-5	4.38904573810945e-5	4.16818805160642e-5	4.22937510997262e-5	4.44976314048265e-5	4.61767889268092e-5	4.68962985320996e-5	4.71387273490895e-5	4.74123066157504e-5	4.79217976605833e-5	4.85996765636437e-5	4.92546883668666e-5	4.97050066133672e-5	4.98502030003865e-5	4.96847031399467e-5
flux1:	0.697589186176146	4.73326176630677e-5	4.74521985775957e-5	4.74637200091055e-5	4.73529026103268e-5	4.71516971544573e-5	4.69303640535837e-5	4.67754571909029e-5	4.67605436108449e-5	4.69197290856702e-5	4.72333549041187e-5	4.76308383842292e-5	4.80094414381942e-5	4.82623086422804e-5	4.83066132833079e-5	4.81040928074472e-5	4.76706307256387e-5	4.70756795029954e-5	4.64328932797885e-5	4.58808977402683e-5	4.55544871994851e-5	4.55598930498322e-5	4.59866936841905e-5	4.69688115339121e-5	4.86669512015381e-5	5.082338954183e-5	5.19251758492049e-5	5.04703307709704e-5	5.07958564825809e-5	4.85192276542348e-5	5.07163453994555e-5	4.41334375640703e-5	3.84140900319376e-5	4.12125571447265e-5	3.88747499896499e-5	3.95175174866872e-5	3.75492089332703e-5	3.81376517028657e-5	4.01624129020205e-5	4.17098621190604e-5	4.23800371588183e-5	4.26011126299537e-5	4.28300546398123e-5	4.32555986535873e-5	4.38236602822272e-5	4.43690690447818e-5	4.47345167791884e-5	4.48347376388404e-5	4.46679357043258e-5
flux1:	0.6978516350799	4.27626639304192e-5	4.29036283412689e-5	4.29209627584756e-5	4.28002501837944e-5	4.2574305511473e-5	4.2315118262224e-5	4.2112182478816e-5	4.20438502874694e-5	4.21512217671628e-5	4.24233127860835e-5	4.27982265001841e-5	4.31795122542613e-5	4.34619798909618e-5	4.355881533159e-5	4.34228330434814e-5	4.30582611823507e-5	4.25228420808732e-5	4.1920492715836e-5	4.13830666669034e-5	4.10419148229303e-5	4.10026996926706e-5	4.13539698131477e-5	4.22212263885614e-5	4.37508568808546e-5	4.57077918374628e-5	4.67206838904648e-5	4.54295818670362e-5	4.57386672979486e-5	4.36893934517253e-5	4.5664841180967e-5	3.97264385397448e-5	3.45708714010195e-5	3.70805410130592e-5	3.49838013046684e-5	3.55617143675154e-5	3.3809220473783e-5	3.43752536573566e-5	3.6235436659251e-5	3.76598867374768e-5	3.82824834488159e-5	3.84833269439221e-5	3.86726205979316e-5	3.90238944221832e-5	3.94948059480577e-5	3.99434744368141e-5	4.0234315849289e-5	4.02952649197295e-5	4.01276571299544e-5
flux1:	0.698114083983653	3.86142248872031e-5	3.87681028718936e-5	3.8787397449761e-5	3.86582498540208e-5	3.84140866725684e-5	3.81274525803006e-5	3.78888821708452e-5	3.7779224021547e-5	3.78443147078424e-5	3.80800516367332e-5	3.84322653452898e-5	3.88108874118267e-5	3.91135399532943e-5	3.92513889798393e-5	3.91707016337007e-5	3.88663214813493e-5	3.83859337356083e-5	3.78243847326213e-5	3.73063637554077e-5	3.69586134758032e-5	3.68848973989534e-5	3.71721075709024e-5	3.79381651409431e-5	3.93166205757972e-5	4.10924577590297e-5	4.20229822014135e-5	4.08784970538456e-5	4.11699716261188e-5	3.93266259998212e-5	4.11008020878532e-5	3.5745322754764e-5	3.10999700840874e-5	3.33495250730346e-5	3.14685383665669e-5	3.19880641081821e-5	3.04288530638126e-5	3.09723844243786e-5	3.26807115298366e-5	3.39897294367247e-5	3.45657781486281e-5	3.47468796381145e-5	3.4900783930172e-5	3.51864511464951e-5	3.55715595258051e-5	3.59349800912742e-5	3.61604545798137e-5	3.61874288581769e-5	3.60197245445567e-5
flux1:	0.698376532887406	3.48483717490093e-5	3.50079361110504e-5	3.5026209978391e-5	3.48904179770279e-5	3.46342588360767e-5	3.43296945777834e-5	3.4066583508865e-5	3.39262904936976e-5	3.3957490831996e-5	3.41614748207417e-5	3.44909925023841e-5	3.48624060781758e-5	3.51770888799865e-5	3.53458759107723e-5	3.53105975287602e-5	3.50587565152757e-5	3.46294269660711e-5	3.41088769415532e-5	3.36141858322213e-5	3.3266492899855e-5	3.31666996179766e-5	3.33997154467693e-5	3.40765759933267e-5	3.53189870903138e-5	3.69297752312262e-5	3.7783969213069e-5	3.67708918942576e-5	3.70439324809979e-5	3.53875064243194e-5	3.69796453250648e-5	3.21516759880356e-5	2.79681702323675e-5	2.99836416826575e-5	2.82954931750814e-5	2.87625205095825e-5	2.737630122698e-5	2.7896537142166e-5	2.9464302859299e-5	3.06649040658674e-5	3.11953295543783e-5	3.13569954113372e-5	3.14793659400763e-5	3.17074330317608e-5	3.20171867845164e-5	3.23058724988616e-5	3.24744483523744e-5	3.24724307461487e-5	3.2305537137798e-5
flux1:	0.698638981791159	3.14294837399078e-5	3.15888724543009e-5	3.16041063392166e-5	3.14638366118233e-5	3.1201616728715e-5	3.08877530528804e-5	3.06099244849956e-5	3.04483511101649e-5	3.04529875758324e-5	3.06292876512514e-5	3.09362208512833e-5	3.12965682691525e-5	3.16162073151748e-5	3.18070881182148e-5	3.18084657661286e-5	3.16023055317678e-5	3.1220298405378e-5	3.07404902542418e-5	3.02719410508806e-5	2.99294352417506e-5	2.98103881349325e-5	2.99975698670194e-5	3.05956040347844e-5	3.1715010142182e-5	3.31747494713326e-5	3.3958187315578e-5	3.30628480185929e-5	3.33170273951608e-5	3.18304624516759e-5	3.3258432467573e-5	2.89082448782372e-5	2.51430461924317e-5	2.69480016814256e-5	2.54323959401359e-5	2.58522959468781e-5	2.46211576187036e-5	2.51170139994785e-5	2.65543853281094e-5	2.76534245526484e-5	2.81395157248664e-5	2.82822350416493e-5	2.83767634437247e-5	2.85548129725813e-5	2.87990611822132e-5	2.90228573214061e-5	2.91424555241777e-5	2.91162059438e-5	2.89512213745193e-5
flux1:	0.698901430694913	2.83251900984631e-5	2.8479938548172e-5	2.84910635536852e-5	2.83488071874491e-5	2.8086106082555e-5	2.77706380391703e-5	2.74866393820942e-5	2.73118423018283e-5	2.72962290084165e-5	2.74484031577949e-5	2.77329320464097e-5	2.8078946100429e-5	2.83974220284438e-5	2.86026556757937e-5	2.86329402787456e-5	2.84662472755488e-5	2.8127894438567e-5	2.76879757402144e-5	2.7247237158508e-5	2.6913634118706e-5	2.6780741174563e-5	2.6929078222331e-5	2.74571002334359e-5	2.84646520488988e-5	2.97856503197676e-5	3.05034568464376e-5	2.97134403258002e-5	2.99487708180013e-5	2.86165819762765e-5	2.98967619394721e-5	2.59797659930396e-5	2.25937269545688e-5	2.42094930723086e-5	2.28487526778069e-5	2.32263971693678e-5	2.2134724883374e-5	2.26051682631515e-5	2.39213909552444e-5	2.49257300291805e-5	2.5369394832654e-5	2.54940692637381e-5	2.55644118343012e-5	2.56996970747062e-5	2.5887833528739e-5	2.60561021513674e-5	2.61342453727002e-5	2.60883590942463e-5	2.59265538611117e-5
flux1:	0.699163879598666	2.55062752787644e-5	2.5653243389238e-5	2.56600261915364e-5	2.55184610780876e-5	2.52603767664013e-5	2.49499845637761e-5	2.46670702613299e-5	2.44858381947026e-5	2.4455316555749e-5	2.45864229645668e-5	2.48487627159981e-5	2.51777010522218e-5	2.54897793656069e-5	2.57026710695567e-5	2.57550658040998e-5	2.56222121637498e-5	2.5323862086215e-5	2.49223970184296e-5	2.4510123377874e-5	2.41879602851846e-5	2.40454643353807e-5	2.41607486129094e-5	2.46261624187511e-5	2.55314160672099e-5	2.67246619736343e-5	2.73815287463162e-5	2.66854941974225e-5	2.69024457332684e-5	2.57104483586252e-5	2.68577015682207e-5	2.3333846535686e-5	2.02917189960434e-5	2.17376129797376e-5	2.05164467577045e-5	2.08562053322549e-5	1.98903899650482e-5	2.03346631571062e-5	2.15381899547905e-5	2.24546695119815e-5	2.28584627175353e-5	2.29664774779241e-5	2.30162726239545e-5	2.31156871957667e-5	2.32566428372887e-5	2.33783048471447e-5	2.34221676998679e-5	2.33610813347398e-5	2.32038523788379e-5
flux1:	0.699426328502419	2.29465306608589e-5	2.30837345984962e-5	2.30865798722193e-5	2.29483771455552e-5	2.26993761574567e-5	2.23996465840268e-5	2.21237717647012e-5	2.19416641490225e-5	2.19006463579018e-5	2.20132608478016e-5	2.22536468305694e-5	2.25632614689173e-5	2.28645678156943e-5	2.30794573571293e-5	2.31481124407583e-5	2.30440586741193e-5	2.27821185632374e-5	2.24172194671034e-5	2.20332931898058e-5	2.17242353362178e-5	2.15754914256281e-5	2.16625204487078e-5	2.20715374523004e-5	2.28828111490961e-5	2.3958325685291e-5	2.45585410524775e-5	2.39461351063487e-5	2.41456119320157e-5	2.30807470077647e-5	2.41084872781339e-5	2.09416456831457e-5	1.82115606734497e-5	1.95051065915349e-5	1.84101997221579e-5	1.87159369414607e-5	1.78639481272623e-5	1.8281666931626e-5	1.93802361256542e-5	2.02155154719435e-5	2.05824763120086e-5	2.06756249030762e-5	2.07084208867944e-5	2.07783807977822e-5	2.08804995059083e-5	2.09639515327844e-5	2.09803134609494e-5	2.09082544945665e-5	2.07570500783385e-5
flux1:	0.699688777406172	2.0622546266115e-5	2.07489242196479e-5	2.07486318042954e-5	2.06162467724883e-5	2.03800266112037e-5	2.00954029491748e-5	1.98312469062024e-5	1.96526549447014e-5	1.9604683652926e-5	1.97009348631927e-5	1.99196329343102e-5	2.02081695441524e-5	2.04951898483671e-5	2.07074539084282e-5	2.07874719349121e-5	2.0707795427013e-5	2.04788261061305e-5	2.01483519281337e-5	1.97921743303641e-5	1.94973292210342e-5	1.93450671156453e-5	1.94078583626344e-5	1.97657648786111e-5	2.04905104709052e-5	2.14576385341478e-5	2.20051352565539e-5	2.14669694956152e-5	2.16502396300209e-5	2.07004770039823e-5	2.16208025953747e-5	1.87781827713966e-5	1.63311475228901e-5	1.74882585859065e-5	1.65077773742583e-5	1.67828673674059e-5	1.60337861395763e-5	1.64249236669938e-5	1.74256195051912e-5	1.81859672708153e-5	1.85193396444222e-5	1.85996437834688e-5	1.86187734920369e-5	1.86650625158501e-5	1.8735916472251e-5	1.87888661870277e-5	1.87839913657889e-5	1.87048827260747e-5	1.85611035468648e-5
flux1:	0.699951226309926	1.8513447775908e-5	1.86286004490189e-5	1.86261214923014e-5	1.85016101031717e-5	1.82810058325456e-5	1.80147863746863e-5	1.77658169655389e-5	1.75940541093704e-5	1.75418846338206e-5	1.76235115366082e-5	1.78208516085224e-5	1.80870658522752e-5	1.83571476779648e-5	1.85631861759334e-5	1.86506065088335e-5	1.85915215661012e-5	1.83923409509845e-5	1.80941035360064e-5	1.77648666846447e-5	1.74850477210727e-5	1.73315839384244e-5	1.73735778660481e-5	1.76850160530344e-5	1.83301526154245e-5	1.91977682300669e-5	1.96961855377916e-5	1.92238416879747e-5	1.9392424717956e-5	1.85467151895053e-5	1.93705755402656e-5	1.68222076200004e-5	1.46316640394089e-5	1.56667823155168e-5	1.47898988994885e-5	1.50372664648455e-5	1.43808752411917e-5	1.47456719312466e-5	1.56549929227217e-5	1.63461078979739e-5	1.66490311665652e-5	1.67185141881659e-5	1.6726959504076e-5	1.67545898299806e-5	1.68007973952846e-5	1.68300749109707e-5	1.68095590032887e-5	1.67269017064085e-5	1.65917928142594e-5
flux1:	0.700213675213679	1.66005947822702e-5	1.67045420560924e-5	1.67007745904195e-5	1.65856679763126e-5	1.63826233138183e-5	1.61370172341439e-5	1.59055978150915e-5	1.57430191679663e-5	1.56887235852294e-5	1.57571525281744e-5	1.59335766743125e-5	1.61767513631786e-5	1.64280854131132e-5	1.66252705883641e-5	1.67170125843256e-5	1.66753573202094e-5	1.65031151884694e-5	1.62350424329275e-5	1.59319286662999e-5	1.56678288068073e-5	1.55152065082903e-5	1.55394372848259e-5	1.58086591950095e-5	1.6380824271766e-5	1.71574396020986e-5	1.76101913388925e-5	1.71962187642336e-5	1.73517476692989e-5	1.6599993303903e-5	1.73373523134324e-5	1.50556800240405e-5	1.30971577857858e-5	1.40233531877551e-5	1.3239880464271e-5	1.34620681802351e-5	1.28885729303473e-5	1.32274195132746e-5	1.4051369093943e-5	1.46782892639701e-5	1.49535412544696e-5	1.50140153171808e-5	1.50142996584155e-5	1.50274292512492e-5	1.5054530230662e-5	1.5065932899157e-5	1.50345614316982e-5	1.49513235505886e-5	1.48258752455754e-5
flux1:	0.700476124117432	1.48672633601788e-5	1.4960250166821e-5	1.49559022783598e-5	1.48511571624159e-5	1.4666765851384e-5	1.44430030987957e-5	1.42305347633124e-5	1.40786782076817e-5	1.40237645561245e-5	1.40801970660975e-5	1.42363093632651e-5	1.44562568743025e-5	1.4687824782124e-5	1.48744044269914e-5	1.49681638994227e-5	1.49413432406548e-5	1.47935444189908e-5	1.45537679562855e-5	1.42760481249716e-5	1.40283092694376e-5	1.38783617479478e-5	1.38875812277681e-5	1.41186417625639e-5	1.46243343648942e-5	1.53181206333909e-5	1.57284587669532e-5	1.53663385261471e-5	1.5510417370017e-5	1.48434348274143e-5	1.55034019537733e-5	1.34629932639776e-5	1.17138720142527e-5	1.25429112976117e-5	1.18431028317916e-5	1.20423553731232e-5	1.15422762536008e-5	1.18556133547855e-5	1.25998134974041e-5	1.31669389359954e-5	1.34167885517726e-5	1.34697044067995e-5	1.34638400775785e-5	1.34657697494006e-5	1.3478193476893e-5	1.3476408122499e-5	1.34380654164461e-5	1.33566037141105e-5	1.32414786649833e-5
flux1:	0.700738573021185	1.32983384192647e-5	1.33807082512569e-5	1.33762399233345e-5	1.32822656003644e-5	1.3116874497215e-5	1.29153562603654e-5	1.27224417634428e-5	1.25821791670334e-5	1.25277150252446e-5	1.25732143956972e-5	1.2709819211854e-5	1.29068580451281e-5	1.31183424247421e-5	1.32933019370459e-5	1.33874093962284e-5	1.33732980468854e-5	1.3247768783544e-5	1.30346274713733e-5	1.27816570105717e-5	1.25508464401033e-5	1.24051963038395e-5	1.24019460354674e-5	1.25988144667097e-5	1.30444271149556e-5	1.3663170332774e-5	1.40342338090931e-5	1.3718298020415e-5	1.38523782478462e-5	1.3261840034304e-5	1.38527537452472e-5	1.20301224463191e-5	1.0469496760483e-5	1.12118985033076e-5	1.05864231846567e-5	1.07647749484292e-5	1.03289984302829e-5	1.06172629125972e-5	1.12870790162012e-5	1.17982999744194e-5	1.20244924329282e-5	1.20708794214727e-5	1.20603801051209e-5	1.20536319497884e-5	1.20547683724306e-5	1.20433931217834e-5	1.20010464828912e-5	1.19230790877528e-5	1.18185778203947e-5
flux1:	0.701001021924939	1.18800387204017e-5	1.19521764956495e-5	1.19478137641102e-5	1.18645610533062e-5	1.17179153950943e-5	1.15383854717713e-5	1.13649983627129e-5	1.12366837409239e-5	1.11834123597499e-5	1.12189770758925e-5	1.13370953871323e-5	1.15119965031104e-5	1.17036590188254e-5	1.18665576099854e-5	1.19598171246493e-5	1.19566378954606e-5	1.18514464760674e-5	1.16634193398375e-5	1.14345559078108e-5	1.12210808739923e-5	1.10810986704985e-5	1.10677343868292e-5	1.12343216449391e-5	1.16260806571765e-5	1.21771036019076e-5	1.25119458006004e-5	1.22372563250958e-5	1.23625501369863e-5	1.18409005441256e-5	1.23703637602073e-5	1.07438765571521e-5	9.35249947945733e-6	1.0017591742678e-5	9.4576504775501e-6	9.61700169659955e-6	9.23695013736447e-6	9.50057933460305e-6	1.01012371947217e-5	1.05601308796316e-5	1.07639932143013e-5	1.08044924394457e-5	1.07904446371796e-5	1.0776904367931e-5	1.07692636205553e-5	1.07509268618384e-5	1.0706692165902e-5	1.06333290121817e-5	1.05393981889598e-5
flux1:	0.701263470828692	1.05996908728398e-5	1.06620221603954e-5	1.06578233913663e-5	1.05849106005893e-5	1.04563163158059e-5	1.0298032261809e-5	1.01436755690373e-5	1.00272785035496e-5	9.97571736235041e-6	1.00023323492463e-5	1.01031909002933e-5	1.02570967598919e-5	1.04296374966666e-5	1.05804397543415e-5	1.06719717730178e-5	1.06781708822727e-5	1.05915248185554e-5	1.0427123170601e-5	1.02216053976335e-5	1.00256069426527e-5	9.89235774061974e-6	9.87103858642321e-6	1.00111542519566e-5	1.03550031374773e-5	1.08450859804963e-5	1.11466788203283e-5	1.09088815269559e-5	1.10263226920828e-5	1.05666757097827e-5	1.10415559116265e-5	9.59138925609409e-6	8.35165939885556e-6	8.94765329053365e-6	8.44517507664911e-6	8.58734463740517e-6	8.25519657127227e-6	8.49468266623485e-6	9.03135705577563e-6	9.44140118217579e-6	9.6240276344515e-6	9.65899897410107e-6	9.64217319725652e-6	9.62326612214507e-6	9.60869348825594e-6	9.58524600818285e-6	9.54052257870538e-6	9.47234800062368e-6	9.38862756402884e-6
flux1:	0.701525919732445	9.44555977115225e-6	9.49858376105882e-6	9.49453032646273e-6	9.4313775741078e-6	9.31985582870115e-6	9.18174175335667e-6	9.04558438585727e-6	8.94080063622001e-6	8.89131605764626e-6	8.90997756658791e-6	8.99497180165949e-6	9.12929708347018e-6	9.28371223475017e-6	9.42263647575313e-6	9.511746246132e-6	9.52588721640642e-6	9.45603356765218e-6	9.31368877410323e-6	9.13052000750071e-6	8.95178612882751e-6	8.82599020547903e-6	8.79864935410554e-6	8.91591441444011e-6	9.21738166531437e-6	9.6527076633848e-6	9.92392539250713e-6	9.71910289102859e-6	9.8293555138152e-6	9.42538883127412e-6	9.85180354651594e-6	8.55991285782446e-6	7.45586797470784e-6	7.9899539286309e-6	7.53779708306139e-6	7.66454609868701e-6	7.373436083187e-6	7.58940869778571e-6	8.06726786759725e-6	8.43201838045638e-6	8.59448035852354e-6	8.62414897605318e-6	8.60512455028052e-6	8.58199057961644e-6	8.56189476691463e-6	8.53463730957042e-6	8.49028618688223e-6	8.42747791899649e-6	8.35337618115028e-6
flux1:	0.701788368636199	8.40673380470339e-6	8.45106439605262e-6	8.44714767980976e-6	8.39309387668543e-6	8.29750847354323e-6	8.17827753944015e-6	8.05926213880059e-6	7.96559813212388e-6	7.91845431822233e-6	7.93016965841471e-6	8.00080681412636e-6	8.11713332547169e-6	8.25458773147096e-6	8.38198778930139e-6	8.46807425903996e-6	8.48876663304052e-6	8.43391910264951e-6	8.31189947316718e-6	8.1497736455522e-6	7.98770154869085e-6	7.86972725636957e-6	7.83804095625162e-6	7.93578759550284e-6	8.19987690055929e-6	8.58601877358794e-6	8.82960842768997e-6	8.65415418505921e-6	8.75766073836614e-6	8.40352188148752e-6	8.78683195160006e-6	7.63690241117604e-6	6.654188629339e-6	7.13265469084563e-6	6.72474654786069e-6	6.83777362540575e-6	6.58191336308596e-6	6.77522187953097e-6	7.19942138246651e-6	7.52261430114217e-6	7.66613967282264e-6	7.69074253929064e-6	7.67001981756169e-6	7.64365698742417e-6	7.61921122825951e-6	7.58911587644391e-6	7.54564888461408e-6	7.48811186828162e-6	7.42289346710744e-6
flux1:	0.702050817539952	7.47305562133158e-6	7.50944839170699e-6	7.50573104263836e-6	7.46011591859447e-6	7.37926281967862e-6	7.27750509765661e-6	7.17442692848705e-6	7.0912594756367e-6	7.04664483301716e-6	7.05241279103258e-6	7.11024514662845e-6	7.21022392086651e-6	7.33195087253409e-6	7.44823985415362e-6	7.5307503288922e-6	7.55662056549056e-6	7.51492854416549e-6	7.41130798953162e-6	7.26859982583914e-6	7.12222082376219e-6	7.01211653370405e-6	6.97748539333268e-6	7.05867292764149e-6	7.28980269513712e-6	7.6317527263957e-6	7.85030029624445e-6	7.70083123358269e-6	7.79788458838797e-6	7.48812242141891e-6	7.83295110912579e-6	6.81031141980009e-6	5.93610954642712e-6	6.36447424458974e-6	5.99584537077343e-6	6.09676063459397e-6	5.8714483301769e-6	6.04321723753055e-6	6.41884722027063e-6	6.70440585087101e-6	6.83048568618055e-6	6.85038336518401e-6	6.82846313431316e-6	6.79981968342828e-6	6.77210569715611e-6	6.7399953383846e-6	6.69774351821625e-6	6.64523623785206e-6	6.58810722883107e-6
flux1:	0.702313266443705	6.63508454049681e-6	6.66443546930997e-6	6.66107491032078e-6	6.62327917942602e-6	6.55593694104276e-6	6.47017540741731e-6	6.38173669782001e-6	6.30835285569779e-6	6.26638977485817e-6	6.26717045625176e-6	6.31372983495006e-6	6.39900103496706e-6	6.50623537473968e-6	6.61185077948412e-6	6.69027676705647e-6	6.71997889492376e-6	6.68954230680157e-6	6.60222827532567e-6	6.47705150692363e-6	6.34511465642962e-6	6.2426754113238e-6	6.20622604505448e-6	6.27339391123238e-6	6.47539743162453e-6	6.77763301689557e-6	6.97353422190433e-6	6.84684929736653e-6	6.93767075723629e-6	6.66719928792461e-6	6.97748668292957e-6	6.06898157507195e-6	5.29188658259657e-6	5.6750345819117e-6	5.34173433654443e-6	5.43202319309088e-6	5.23353836957093e-6	5.38517758409856e-6	5.7171772305613e-6	5.96912993649579e-6	6.07953272208761e-6	6.09526400353065e-6	6.07268377910752e-6	6.04269261299132e-6	6.01277346581501e-6	5.97943672079076e-6	5.93867458592357e-6	5.89090977451986e-6	5.84108678765614e-6
flux1:	0.702575715347458	5.88407540937365e-6	5.90738749813863e-6	5.90462102701961e-6	5.87406834534884e-6	5.8190164125612e-6	5.74773906033455e-6	5.67258611158835e-6	5.60820997769504e-6	5.56895574405972e-6	5.56563925610803e-6	5.60238247792515e-6	5.67451935839979e-6	5.76846298926734e-6	5.86386466281573e-6	5.93776660234469e-6	5.97002195117795e-6	5.94894464714278e-6	5.87575753113803e-6	5.76607743943312e-6	5.64717354226319e-6	5.55202934907353e-6	5.51463794648947e-6	5.56990496133237e-6	5.74608664199123e-6	6.01265538025884e-6	6.18809784223046e-6	6.08117951664144e-6	6.16598622076506e-6	5.93007988297087e-6	6.20917179648661e-6	5.40300207200901e-6	4.71286534038726e-6	5.05517282774323e-6	4.75408366538867e-6	4.83507227431863e-6	4.66048084460182e-6	4.79364552093862e-6	5.08670437091429e-6	5.3090386281186e-6	5.40573626663046e-6	5.41800938610846e-6	5.39533734984859e-6	5.36490018730493e-6	5.33382523497064e-6	5.30006076542376e-6	5.26107491571354e-6	5.21778394309885e-6	5.17453937482405e-6
flux1:	0.702838164251212	5.21196051251381e-6	5.2302841513514e-6	5.22838473950391e-6	5.20451714576767e-6	5.16053412175579e-6	5.10221255570804e-6	5.03896361503735e-6	4.98277686959256e-6	4.94622302126681e-6	4.93960499796838e-6	4.96787668983639e-6	5.02835472324793e-6	5.1101678282758e-6	5.19585521922628e-6	5.2648997498723e-6	5.29855013497481e-6	5.28501629538773e-6	5.22380065941153e-6	5.12757510027073e-6	5.02027430241524e-6	4.93198258240524e-6	4.8943161113514e-6	4.93942310740935e-6	5.09265363124744e-6	5.3272593424267e-6	5.48421957842186e-6	5.39426613123494e-6	5.47331590467556e-6	5.26762838416781e-6	5.51838970656511e-6	4.80393743942175e-6	4.1916906393688e-6	4.49712931076213e-6	4.22572030349049e-6	4.29855281507448e-6	4.14546588661059e-6	4.26197314078122e-6	4.52044031081316e-6	4.71693132764396e-6	4.80196188271121e-6	4.81159180056663e-6	4.78938864108315e-6	4.75932719951151e-6	4.7280865306383e-6	4.69468643933012e-6	4.65779012683282e-6	4.61874917821951e-6	4.58143043314003e-6
flux1:	0.703100613154965	4.6113251925796e-6	4.62568503442814e-6	4.62490308871032e-6	4.60714565387916e-6	4.57300113199387e-6	4.52610555283461e-6	4.4733761292558e-6	4.42453764015408e-6	4.39061320305876e-6	4.38138223244425e-6	4.40239716712391e-6	4.452584759094e-6	4.52339251814047e-6	4.599926413944e-6	4.66391998836675e-6	4.69797787833449e-6	4.69033207557292e-6	4.63907410446051e-6	4.55439244688051e-6	4.45736760196565e-6	4.37549267792421e-6	4.33805950093786e-6	4.37444270717918e-6	4.50726915413621e-6	4.71334237721938e-6	4.85359729612735e-6	4.77806870051803e-6	4.85167709838569e-6	4.6722710565241e-6	4.89720755038475e-6	4.26486723889389e-6	3.72235025464007e-6	3.99456308177096e-6	3.75063406816065e-6	3.81626765295902e-6	3.68260394035087e-6	3.78432389725647e-6	4.01214282433027e-6	4.18619740722737e-6	4.26150208401783e-6	4.26931498732088e-6	4.2480798488669e-6	4.21907618650423e-6	4.18853039665875e-6	4.15622398513519e-6	4.12173021803616e-6	4.08675437924025e-6	4.05478077817687e-6
flux1:	0.703363062058718	4.07537288338601e-6	4.08669683132832e-6	4.08720478966359e-6	4.07493488604844e-6	4.04938644526963e-6	4.01240419474402e-6	3.9688338620277e-6	3.9265012533155e-6	3.89508253319489e-6	3.88382094136617e-6	3.89866396471438e-6	3.9398279591422e-6	4.0007318282282e-6	4.06874799820191e-6	4.12765444589447e-6	4.16133661725454e-6	4.15814923616571e-6	4.11507546558744e-6	4.04026786237074e-6	3.952381461307e-6	3.87654840453998e-6	3.83974869642359e-6	3.86862577439519e-6	3.98337250254326e-6	4.16411488898619e-6	4.28926428238466e-6	4.22592364619746e-6	4.29445486366555e-6	4.13782856513958e-6	4.33919942878991e-6	3.78023346243384e-6	3.30004640874166e-6	3.54239386321791e-6	3.32385917757132e-6	3.38307790213713e-6	3.26687364047406e-6	3.35561713326726e-6	3.55629650652348e-6	3.71084558545653e-6	3.77811979956321e-6	3.78485136965989e-6	3.76496955542927e-6	3.73751671622357e-6	3.70832923260865e-6	3.67771359003603e-6	3.64588606037939e-6	3.61480296952856e-6	3.58764791855132e-6
flux1:	0.703625510962471	3.59788004059242e-6	3.60694458573082e-6	3.60879851846648e-6	3.60133115871601e-6	3.58313368308709e-6	3.55459455223923e-6	3.51887619641354e-6	3.48222968449011e-6	3.45315644076222e-6	3.44035251951305e-6	3.44999103833621e-6	3.48330896709505e-6	3.5353934422115e-6	3.59560042314259e-6	3.64953618059446e-6	3.68227301415481e-6	3.68237783735669e-6	3.64601660264508e-6	3.57971510377383e-6	3.50005778457617e-6	3.42997489309018e-6	3.39414234584299e-6	3.41659249336722e-6	3.51543407897309e-6	3.67383375808338e-6	3.78532829559494e-6	3.73226442051434e-6	3.79610335703828e-6	3.65920226146426e-6	3.83910849924704e-6	3.34553861350078e-6	2.92093111416602e-6	3.13651183363847e-6	2.94125882814111e-6	2.99470280611772e-6	2.89399753589648e-6	2.97142194189308e-6	3.14804488645619e-6	3.2855039035246e-6	3.34609507100382e-6	3.35230760854484e-6	3.3340148486084e-6	3.30839320234308e-6	3.28098731830105e-6	3.25246969363622e-6	3.22347225772472e-6	3.19608914355114e-6	3.17325684460482e-6
flux1:	0.703887959866225	3.17314498124973e-6	3.18054642100926e-6	3.18367303281454e-6	3.18026758544132e-6	3.16819660877459e-6	3.14670407229862e-6	3.1176138454959e-6	3.08588053101743e-6	3.05897607899693e-6	3.04504344471246e-6	3.05034593642521e-6	3.07691770137953e-6	3.12124713012638e-6	3.17440629119887e-6	3.22361372255386e-6	3.25503299323011e-6	3.2575312758905e-6	3.22672825682648e-6	3.1678736399103e-6	3.09575413200101e-6	3.03120580108838e-6	2.99663507700994e-6	3.0136585188504e-6	3.09865524156558e-6	3.23747762697133e-6	3.33664641181275e-6	3.29226952105495e-6	3.35178550353215e-6	3.23199154068094e-6	3.39243114868569e-6	2.9569687748409e-6	2.58177045608719e-6	2.7734242675341e-6	2.59926135215005e-6	2.64746438084099e-6	2.56027067473233e-6	2.62781956757254e-6	2.78308501096084e-6	2.90538428644555e-6	2.96025493619942e-6	2.96629129260223e-6	2.94966346194152e-6	2.92594954693689e-6	2.90050281216578e-6	2.8742726883137e-6	2.84813467090095e-6	2.82421134056476e-6	2.80521665382741e-6
flux1:	0.704150408769978	2.79593635495077e-6	2.8020909235227e-6	2.80630128033578e-6	2.8061883120153e-6	2.79907407865946e-6	2.78333851767711e-6	2.75976307289458e-6	2.73223868649826e-6	2.70733022065225e-6	2.69262897161217e-6	2.69438315911819e-6	2.71523708647284e-6	2.75284140959152e-6	2.7997328923458e-6	2.84453778382156e-6	2.87442786587858e-6	2.87866113783449e-6	2.85255117067046e-6	2.80035173415913e-6	2.73524859166998e-6	2.67606652651729e-6	2.64302480743531e-6	2.65557380219377e-6	2.72867037602959e-6	2.85043426804373e-6	2.93850699767223e-6	2.90151727284506e-6	2.95703033868688e-6	2.85212750487357e-6	2.99501598769525e-6	2.61102594517853e-6	2.27961304206903e-6	2.44991607168619e-6	2.29460337791633e-6	2.33803105387845e-6	2.26237650379988e-6	2.32125994196469e-6	2.4575442234402e-6	2.56621573591379e-6	2.61597375506642e-6	2.62195551803256e-6	2.60692543947676e-6	2.58503106313546e-6	2.56150849289812e-6	2.53754707475569e-6	2.5141547484566e-6	2.49339116392685e-6	2.47774868839964e-6
flux1:	0.704412857673731	2.4614468111698e-6	2.46661623587342e-6	2.47164102965718e-6	2.47406268054593e-6	2.47082820365349e-6	2.45969665143262e-6	2.44065383308124e-6	2.41671882561669e-6	2.39365417180617e-6	2.37850890529379e-6	2.37743482680188e-6	2.39352605449055e-6	2.4253782334427e-6	2.46676014421095e-6	2.5075228797962e-6	2.53578441643725e-6	2.54128469948993e-6	2.51923108458834e-6	2.4730891588548e-6	2.4145815096894e-6	2.36060581817525e-6	2.32933055594709e-6	2.3383117779771e-6	2.40130871798429e-6	2.50825989967375e-6	2.58638069723045e-6	2.55571603347135e-6	2.60747452082652e-6	2.51559509373631e-6	2.64275695193952e-6	2.30424277763098e-6	2.0115289865253e-6	2.16279010967087e-6	2.02412836451106e-6	2.06320950436795e-6	1.99722464903839e-6	2.04843743581973e-6	2.16786169585151e-6	2.26415792023389e-6	2.30914042368708e-6	2.31500678642072e-6	2.30140302910185e-6	2.2811350402129e-6	2.25935257753058e-6	2.23747680664589e-6	2.21659307162237e-6	2.19863482923796e-6	2.18585970257731e-6
flux1:	0.704675306577484	2.16525578123858e-6	2.16958978617368e-6	2.17512647013587e-6	2.17938075272318e-6	2.17907595172685e-6	2.17155310407088e-6	2.15620308008319e-6	2.13533079400722e-6	2.11398873199788e-6	2.09869999505898e-6	2.09545561448915e-6	2.10765773512235e-6	2.13464818403957e-6	2.17121784147615e-6	2.20828844568131e-6	2.23488501981741e-6	2.24131484501336e-6	2.22283282948883e-6	2.18225955777946e-6	2.12995618755766e-6	2.08099836349369e-6	2.0516860961439e-6	2.05794096328482e-6	2.11245328064254e-6	2.20654692599393e-6	2.27577935419881e-6	2.25055318537912e-6	2.29872749167664e-6	2.21828726305877e-6	2.33142921242135e-6	2.03302576448732e-6	1.77446231823366e-6	1.90872780770033e-6	1.78467122722212e-6	1.81981785042198e-6	1.76183701036613e-6	1.80620445447529e-6	1.91069435400898e-6	1.99571082455191e-6	2.03609768320067e-6	2.04167251632301e-6	2.02927040213294e-6	2.01039742129161e-6	1.99010040786491e-6	1.97003014496204e-6	1.95133681956628e-6	1.93579654747662e-6	1.92541585478176e-6
flux1:	0.704937755481238	1.90330282356963e-6	1.90688761953542e-6	1.9126480956941e-6	1.91812723253104e-6	1.91995223661223e-6	1.91520912882204e-6	1.90285460783406e-6	1.88461072323771e-6	1.86490360165501e-6	1.84975146396124e-6	1.84493102556889e-6	1.85402411199398e-6	1.87693826290924e-6	1.90930333922711e-6	1.94298870669071e-6	1.96790590675015e-6	1.9750009685632e-6	1.95968312484653e-6	1.9242216267638e-6	1.87770514258423e-6	1.83352259255509e-6	1.80631493718645e-6	1.81058870596009e-6	1.85800772139225e-6	1.94090744207125e-6	2.00223244807319e-6	1.98167383039835e-6	2.0263666941619e-6	1.95599937015632e-6	2.0566782018996e-6	1.79363821623217e-6	1.56520890699203e-6	1.68427859199331e-6	1.57303694993589e-6	1.60465132809102e-6	1.55329513016705e-6	1.59153134923202e-6	1.68285956280149e-6	1.75763577904396e-6	1.7935651023911e-6	1.7986347625506e-6	1.78720796143246e-6	1.7695200029014e-6	1.7504592239224e-6	1.73189160100787e-6	1.71504351326671e-6	1.70153215923939e-6	1.69310304103097e-6
flux1:	0.705200204384991	1.67187043743417e-6	1.67477252983493e-6	1.68052127325852e-6	1.6867363602123e-6	1.69004974120832e-6	1.68741900929681e-6	1.67749516827106e-6	1.66152924063873e-6	1.64339836253019e-6	1.62863893133274e-6	1.62276633775702e-6	1.62942550425867e-6	1.64892973112613e-6	1.67759431225849e-6	1.70814230934644e-6	1.73136142949842e-6	1.73888624008577e-6	1.72634441064255e-6	1.69551652586425e-6	1.6543132966931e-6	1.61460079670261e-6	1.58957337631332e-6	1.59248494071409e-6	1.63395618051697e-6	1.70705258736303e-6	1.7613626465186e-6	1.74476906611519e-6	1.78603871616236e-6	1.72453888002939e-6	1.81413588218247e-6	1.58230119075785e-6	1.38050205045855e-6	1.48595654459377e-6	1.38605909840793e-6	1.41452955997711e-6	1.36874679623463e-6	1.40151009730821e-6	1.48131755117611e-6	1.54689920471349e-6	1.57856011861184e-6	1.58294415280872e-6	1.57230634970612e-6	1.55565629461965e-6	1.53764640191229e-6	1.52032113057905e-6	1.50499928076828e-6	1.49315925722225e-6	1.48628837302511e-6
flux1:	0.705462653288744	1.46757328227269e-6	1.46987057480212e-6	1.47544648192035e-6	1.48203454535914e-6	1.48634572870715e-6	1.4853050176577e-6	1.47736153745928e-6	1.46339280955013e-6	1.44679854859514e-6	1.43265588602023e-6	1.42617654907632e-6	1.43096496754221e-6	1.44760392148607e-6	1.47297075979311e-6	1.50057157225255e-6	1.52206002598823e-6	1.52978248484899e-6	1.51961504344125e-6	1.49289916834608e-6	1.45647807104956e-6	1.42087661394081e-6	1.39803502116833e-6	1.40005748155142e-6	1.43648204786751e-6	1.50092864921308e-6	1.54902190156543e-6	1.53573125724489e-6	1.57362111957977e-6	1.51990234494997e-6	1.59961266855041e-6	1.39536648073859e-6	1.21716570059597e-6	1.31040117282616e-6	1.22070807635245e-6	1.24639761938712e-6	1.2054570353045e-6	1.23339001499305e-6	1.30318751906032e-6	1.36064418820121e-6	1.38833055241419e-6	1.39193121981408e-6	1.38196074674793e-6	1.36628189616047e-6	1.3492325945206e-6	1.33297570829809e-6	1.31892817376322e-6	1.30846055849673e-6	1.30281965325747e-6
flux1:	0.705725102192497	1.28734975644577e-6	1.28914600933707e-6	1.29446577642388e-6	1.30117957755996e-6	1.30612803047606e-6	1.30627522316042e-6	1.29995397718932e-6	1.287754447094e-6	1.27266393891301e-6	1.25932066840671e-6	1.25259539716821e-6	1.25596442699749e-6	1.27017008498304e-6	1.29255664691623e-6	1.31735786995854e-6	1.33707433489765e-6	1.34475998874968e-6	1.33654610883312e-6	1.31338531536795e-6	1.28118102297228e-6	1.24930017788914e-6	1.22858469064095e-6	1.23004274132354e-6	1.2621029039818e-6	1.3188632135546e-6	1.36144091291393e-6	1.35082404107848e-6	1.38539183749915e-6	1.3384625673945e-6	1.40930295492684e-6	1.22950539851317e-6	1.07228520057239e-6	1.15455036683865e-6	1.07421185902078e-6	1.0974447046114e-6	1.0608807922083e-6	1.08462834858374e-6	1.14578475922765e-6	1.19618825871155e-6	1.22030796616682e-6	1.22313102215684e-6	1.21377598415401e-6	1.19907591172018e-6	1.18299348064956e-6	1.16773321953986e-6	1.1547964334957e-6	1.14547654280523e-6	1.14081025616903e-6
flux1:	0.705987551096251	1.12845200282842e-6	1.1298750876368e-6	1.13492035624858e-6	1.1416050035748e-6	1.14693122796724e-6	1.14795629447938e-6	1.14296854632779e-6	1.13234637562592e-6	1.11872177703532e-6	1.1063115923095e-6	1.09961526555928e-6	1.10191251786601e-6	1.11402266262716e-6	1.13368585301849e-6	1.1558152383999e-6	1.17372452120867e-6	1.18114672622992e-6	1.17446291552889e-6	1.15429558494462e-6	1.12574686473023e-6	1.09719395788852e-6	1.07849226208598e-6	1.07957751313379e-6	1.10778126780615e-6	1.15767894458245e-6	1.19534830030448e-6	1.18681858700352e-6	1.21815857079482e-6	1.1771142969373e-6	1.23994751454341e-6	1.08186114959499e-6	9.43348233565534e-7	1.01577798356654e-6	9.44154358651336e-7	9.65205278232284e-7	9.32732921492536e-7	9.52937750310526e-7	1.00666320292755e-6	1.05104014081502e-6	1.07208545207876e-6	1.07423207276294e-6	1.06549812443832e-6	1.05183426665379e-6	1.03679789271198e-6	1.02255341891085e-6	1.0106517113975e-6	1.00233061799766e-6	9.98454868413958e-7
flux1:	0.706250000000004	9.88431449125851e-7	9.89619475433893e-7	9.94413301695931e-7	1.00097606216783e-6	1.00649045998837e-6	1.00814871078367e-6	1.00425516537965e-6	9.95040966112925e-7	9.82830741246452e-7	9.71435195561466e-7	9.64961543271773e-7	9.66445813127596e-7	9.7672785301492e-7	9.93891060966085e-7	1.01347999301894e-6	1.02957117099556e-6	1.03653035084092e-6	1.03098009869903e-6	1.01328113815124e-6	9.87872339798915e-7	9.62280938176598e-7	9.45446170639772e-7	9.4624695797183e-7	9.70982275027973e-7	1.01474621086116e-6	1.04802908603333e-6	1.0410622639564e-6	1.06931658274266e-6	1.03334363168348e-6	1.08891394939091e-6	9.50128301501565e-7	8.28322175732544e-7	8.91963380280683e-7	8.28526768281495e-7	8.47616589293922e-7	8.19035279624084e-7	8.3631603039282e-7	8.83648798555198e-7	9.22924978813042e-7	9.41417492451066e-7	9.43053730182004e-7	9.34980207777976e-7	9.2242595081387e-7	9.08548380439855e-7	8.95398008950038e-7	8.84524444147207e-7	8.77117484907529e-7	8.73909123397355e-7
[truncated: 13 more columns]
