# Supplementary material for: Spatial Resolution and Refractive Index Contrast of Resonant Photonic Crystal Surfaces for Biosensing
Source: IEEE Photonics J. Author manuscript; Available in PMC 2015 Sep 7. (PMC4561521; doi:10.1109/JPHOT.2015.2435699)
Supplement: fig6_data [file NIHMS64775-supplement-fig6_data.gz › Volumes/graham/MacBook_backup/PhD_folder_2015_06_02/paper_improvements/IEEE_J_Photonics/final_files/data_files/fig6/meep_data/5/t.out]

-----------
Initializing structure...
Working in 2D dimensions.
Computational cell is 150 x 10 x 0 with resolution 25
     block, center = (0,-2.56637,0)
          size (150,4.86726,1e+20)
          axes (1,0,0), (0,1,0), (0,0,1)
          dielectric constant epsilon diagonal = (2.0736,2.0736,2.0736)
     block, center = (0,2.43363,0)
          size (150,5.13274,1e+20)
          axes (1,0,0), (0,1,0), (0,0,1)
          dielectric constant epsilon diagonal = (1.83874,1.83874,1.83874)
     block, center = (-37.5,0.309735,0)
          size (75,0.884956,1e+20)
          axes (1,0,0), (0,1,0), (0,0,1)
          dielectric constant epsilon diagonal = (2.0164,2.0164,2.0164)
     block, center = (74.5,0,0)
          size (0.65,0.265487,1e+20)
          axes (1,0,0), (0,1,0), (0,0,1)
          dielectric constant epsilon diagonal = (4,4,4)
     block, center = (73.5,0,0)
          size (0.65,0.265487,1e+20)
          axes (1,0,0), (0,1,0), (0,0,1)
          dielectric constant epsilon diagonal = (4,4,4)
     block, center = (72.5,0,0)
          size (0.65,0.265487,1e+20)
          axes (1,0,0), (0,1,0), (0,0,1)
          dielectric constant epsilon diagonal = (4,4,4)
     block, center = (71.5,0,0)
          size (0.65,0.265487,1e+20)
          axes (1,0,0), (0,1,0), (0,0,1)
          dielectric constant epsilon diagonal = (4,4,4)
     block, center = (70.5,0,0)
          size (0.65,0.265487,1e+20)
          axes (1,0,0), (0,1,0), (0,0,1)
          dielectric constant epsilon diagonal = (4,4,4)
     block, center = (69.5,0,0)
          size (0.65,0.265487,1e+20)
          axes (1,0,0), (0,1,0), (0,0,1)
          dielectric constant epsilon diagonal = (4,4,4)
     block, center = (68.5,0,0)
          size (0.65,0.265487,1e+20)
          axes (1,0,0), (0,1,0), (0,0,1)
          dielectric constant epsilon diagonal = (4,4,4)
     block, center = (67.5,0,0)
          size (0.65,0.265487,1e+20)
          axes (1,0,0), (0,1,0), (0,0,1)
          dielectric constant epsilon diagonal = (4,4,4)
     block, center = (66.5,0,0)
          size (0.65,0.265487,1e+20)
          axes (1,0,0), (0,1,0), (0,0,1)
          dielectric constant epsilon diagonal = (4,4,4)
     block, center = (65.5,0,0)
          size (0.65,0.265487,1e+20)
          axes (1,0,0), (0,1,0), (0,0,1)
          dielectric constant epsilon diagonal = (4,4,4)
     block, center = (64.5,0,0)
          size (0.65,0.265487,1e+20)
          axes (1,0,0), (0,1,0), (0,0,1)
          dielectric constant epsilon diagonal = (4,4,4)
     block, center = (63.5,0,0)
          size (0.65,0.265487,1e+20)
          axes (1,0,0), (0,1,0), (0,0,1)
          dielectric constant epsilon diagonal = (4,4,4)
     block, center = (62.5,0,0)
          size (0.65,0.265487,1e+20)
          axes (1,0,0), (0,1,0), (0,0,1)
          dielectric constant epsilon diagonal = (4,4,4)
     block, center = (61.5,0,0)
          size (0.65,0.265487,1e+20)
          axes (1,0,0), (0,1,0), (0,0,1)
          dielectric constant epsilon diagonal = (4,4,4)
     block, center = (60.5,0,0)
          size (0.65,0.265487,1e+20)
          axes (1,0,0), (0,1,0), (0,0,1)
          dielectric constant epsilon diagonal = (4,4,4)
     block, center = (59.5,0,0)
          size (0.65,0.265487,1e+20)
          axes (1,0,0), (0,1,0), (0,0,1)
          dielectric constant epsilon diagonal = (4,4,4)
     block, center = (58.5,0,0)
          size (0.65,0.265487,1e+20)
          axes (1,0,0), (0,1,0), (0,0,1)
          dielectric constant epsilon diagonal = (4,4,4)
     block, center = (57.5,0,0)
          size (0.65,0.265487,1e+20)
          axes (1,0,0), (0,1,0), (0,0,1)
          dielectric constant epsilon diagonal = (4,4,4)
     block, center = (56.5,0,0)
          size (0.65,0.265487,1e+20)
          axes (1,0,0), (0,1,0), (0,0,1)
          dielectric constant epsilon diagonal = (4,4,4)
     block, center = (55.5,0,0)
          size (0.65,0.265487,1e+20)
          axes (1,0,0), (0,1,0), (0,0,1)
          dielectric constant epsilon diagonal = (4,4,4)
     block, center = (54.5,0,0)
          size (0.65,0.265487,1e+20)
          axes (1,0,0), (0,1,0), (0,0,1)
          dielectric constant epsilon diagonal = (4,4,4)
     block, center = (53.5,0,0)
          size (0.65,0.265487,1e+20)
          axes (1,0,0), (0,1,0), (0,0,1)
          dielectric constant epsilon diagonal = (4,4,4)
     block, center = (52.5,0,0)
          size (0.65,0.265487,1e+20)
          axes (1,0,0), (0,1,0), (0,0,1)
          dielectric constant epsilon diagonal = (4,4,4)
     block, center = (51.5,0,0)
          size (0.65,0.265487,1e+20)
          axes (1,0,0), (0,1,0), (0,0,1)
          dielectric constant epsilon diagonal = (4,4,4)
     block, center = (50.5,0,0)
          size (0.65,0.265487,1e+20)
          axes (1,0,0), (0,1,0), (0,0,1)
          dielectric constant epsilon diagonal = (4,4,4)
     block, center = (49.5,0,0)
          size (0.65,0.265487,1e+20)
          axes (1,0,0), (0,1,0), (0,0,1)
          dielectric constant epsilon diagonal = (4,4,4)
     block, center = (48.5,0,0)
          size (0.65,0.265487,1e+20)
          axes (1,0,0), (0,1,0), (0,0,1)
          dielectric constant epsilon diagonal = (4,4,4)
     block, center = (47.5,0,0)
          size (0.65,0.265487,1e+20)
          axes (1,0,0), (0,1,0), (0,0,1)
          dielectric constant epsilon diagonal = (4,4,4)
     block, center = (46.5,0,0)
          size (0.65,0.265487,1e+20)
          axes (1,0,0), (0,1,0), (0,0,1)
          dielectric constant epsilon diagonal = (4,4,4)
     block, center = (45.5,0,0)
          size (0.65,0.265487,1e+20)
          axes (1,0,0), (0,1,0), (0,0,1)
          dielectric constant epsilon diagonal = (4,4,4)
     block, center = (44.5,0,0)
          size (0.65,0.265487,1e+20)
          axes (1,0,0), (0,1,0), (0,0,1)
          dielectric constant epsilon diagonal = (4,4,4)
     block, center = (43.5,0,0)
          size (0.65,0.265487,1e+20)
          axes (1,0,0), (0,1,0), (0,0,1)
          dielectric constant epsilon diagonal = (4,4,4)
     block, center = (42.5,0,0)
          size (0.65,0.265487,1e+20)
          axes (1,0,0), (0,1,0), (0,0,1)
          dielectric constant epsilon diagonal = (4,4,4)
     block, center = (41.5,0,0)
          size (0.65,0.265487,1e+20)
          axes (1,0,0), (0,1,0), (0,0,1)
          dielectric constant epsilon diagonal = (4,4,4)
     block, center = (40.5,0,0)
          size (0.65,0.265487,1e+20)
          axes (1,0,0), (0,1,0), (0,0,1)
          dielectric constant epsilon diagonal = (4,4,4)
     block, center = (39.5,0,0)
          size (0.65,0.265487,1e+20)
          axes (1,0,0), (0,1,0), (0,0,1)
          dielectric constant epsilon diagonal = (4,4,4)
     block, center = (38.5,0,0)
          size (0.65,0.265487,1e+20)
          axes (1,0,0), (0,1,0), (0,0,1)
          dielectric constant epsilon diagonal = (4,4,4)
     block, center = (37.5,0,0)
          size (0.65,0.265487,1e+20)
          axes (1,0,0), (0,1,0), (0,0,1)
          dielectric constant epsilon diagonal = (4,4,4)
     block, center = (36.5,0,0)
          size (0.65,0.265487,1e+20)
          axes (1,0,0), (0,1,0), (0,0,1)
          dielectric constant epsilon diagonal = (4,4,4)
     block, center = (35.5,0,0)
          size (0.65,0.265487,1e+20)
          axes (1,0,0), (0,1,0), (0,0,1)
          dielectric constant epsilon diagonal = (4,4,4)
     block, center = (34.5,0,0)
          size (0.65,0.265487,1e+20)
          axes (1,0,0), (0,1,0), (0,0,1)
          dielectric constant epsilon diagonal = (4,4,4)
     block, center = (33.5,0,0)
          size (0.65,0.265487,1e+20)
          axes (1,0,0), (0,1,0), (0,0,1)
          dielectric constant epsilon diagonal = (4,4,4)
     block, center = (32.5,0,0)
          size (0.65,0.265487,1e+20)
          axes (1,0,0), (0,1,0), (0,0,1)
          dielectric constant epsilon diagonal = (4,4,4)
     block, center = (31.5,0,0)
          size (0.65,0.265487,1e+20)
          axes (1,0,0), (0,1,0), (0,0,1)
          dielectric constant epsilon diagonal = (4,4,4)
     block, center = (30.5,0,0)
          size (0.65,0.265487,1e+20)
          axes (1,0,0), (0,1,0), (0,0,1)
          dielectric constant epsilon diagonal = (4,4,4)
     block, center = (29.5,0,0)
          size (0.65,0.265487,1e+20)
          axes (1,0,0), (0,1,0), (0,0,1)
          dielectric constant epsilon diagonal = (4,4,4)
     block, center = (28.5,0,0)
          size (0.65,0.265487,1e+20)
          axes (1,0,0), (0,1,0), (0,0,1)
          dielectric constant epsilon diagonal = (4,4,4)
     block, center = (27.5,0,0)
          size (0.65,0.265487,1e+20)
          axes (1,0,0), (0,1,0), (0,0,1)
          dielectric constant epsilon diagonal = (4,4,4)
     block, center = (26.5,0,0)
          size (0.65,0.265487,1e+20)
          axes (1,0,0), (0,1,0), (0,0,1)
          dielectric constant epsilon diagonal = (4,4,4)
     block, center = (25.5,0,0)
          size (0.65,0.265487,1e+20)
          axes (1,0,0), (0,1,0), (0,0,1)
          dielectric constant epsilon diagonal = (4,4,4)
     block, center = (24.5,0,0)
          size (0.65,0.265487,1e+20)
          axes (1,0,0), (0,1,0), (0,0,1)
          dielectric constant epsilon diagonal = (4,4,4)
     block, center = (23.5,0,0)
          size (0.65,0.265487,1e+20)
          axes (1,0,0), (0,1,0), (0,0,1)
          dielectric constant epsilon diagonal = (4,4,4)
     block, center = (22.5,0,0)
          size (0.65,0.265487,1e+20)
          axes (1,0,0), (0,1,0), (0,0,1)
          dielectric constant epsilon diagonal = (4,4,4)
     block, center = (21.5,0,0)
          size (0.65,0.265487,1e+20)
          axes (1,0,0), (0,1,0), (0,0,1)
          dielectric constant epsilon diagonal = (4,4,4)
     block, center = (20.5,0,0)
          size (0.65,0.265487,1e+20)
          axes (1,0,0), (0,1,0), (0,0,1)
          dielectric constant epsilon diagonal = (4,4,4)
     block, center = (19.5,0,0)
          size (0.65,0.265487,1e+20)
          axes (1,0,0), (0,1,0), (0,0,1)
          dielectric constant epsilon diagonal = (4,4,4)
     block, center = (18.5,0,0)
          size (0.65,0.265487,1e+20)
          axes (1,0,0), (0,1,0), (0,0,1)
          dielectric constant epsilon diagonal = (4,4,4)
     block, center = (17.5,0,0)
          size (0.65,0.265487,1e+20)
          axes (1,0,0), (0,1,0), (0,0,1)
          dielectric constant epsilon diagonal = (4,4,4)
     block, center = (16.5,0,0)
          size (0.65,0.265487,1e+20)
          axes (1,0,0), (0,1,0), (0,0,1)
          dielectric constant epsilon diagonal = (4,4,4)
     block, center = (15.5,0,0)
          size (0.65,0.265487,1e+20)
          axes (1,0,0), (0,1,0), (0,0,1)
          dielectric constant epsilon diagonal = (4,4,4)
     block, center = (14.5,0,0)
          size (0.65,0.265487,1e+20)
          axes (1,0,0), (0,1,0), (0,0,1)
          dielectric constant epsilon diagonal = (4,4,4)
     block, center = (13.5,0,0)
          size (0.65,0.265487,1e+20)
          axes (1,0,0), (0,1,0), (0,0,1)
          dielectric constant epsilon diagonal = (4,4,4)
     block, center = (12.5,0,0)
          size (0.65,0.265487,1e+20)
          axes (1,0,0), (0,1,0), (0,0,1)
          dielectric constant epsilon diagonal = (4,4,4)
     block, center = (11.5,0,0)
          size (0.65,0.265487,1e+20)
          axes (1,0,0), (0,1,0), (0,0,1)
          dielectric constant epsilon diagonal = (4,4,4)
     block, center = (10.5,0,0)
          size (0.65,0.265487,1e+20)
          axes (1,0,0), (0,1,0), (0,0,1)
          dielectric constant epsilon diagonal = (4,4,4)
     block, center = (9.5,0,0)
          size (0.65,0.265487,1e+20)
          axes (1,0,0), (0,1,0), (0,0,1)
          dielectric constant epsilon diagonal = (4,4,4)
     block, center = (8.5,0,0)
          size (0.65,0.265487,1e+20)
          axes (1,0,0), (0,1,0), (0,0,1)
          dielectric constant epsilon diagonal = (4,4,4)
     block, center = (7.5,0,0)
          size (0.65,0.265487,1e+20)
          axes (1,0,0), (0,1,0), (0,0,1)
          dielectric constant epsilon diagonal = (4,4,4)
     block, center = (6.5,0,0)
          size (0.65,0.265487,1e+20)
          axes (1,0,0), (0,1,0), (0,0,1)
          dielectric constant epsilon diagonal = (4,4,4)
     block, center = (5.5,0,0)
          size (0.65,0.265487,1e+20)
          axes (1,0,0), (0,1,0), (0,0,1)
          dielectric constant epsilon diagonal = (4,4,4)
     block, center = (4.5,0,0)
          size (0.65,0.265487,1e+20)
          axes (1,0,0), (0,1,0), (0,0,1)
          dielectric constant epsilon diagonal = (4,4,4)
     block, center = (3.5,0,0)
          size (0.65,0.265487,1e+20)
          axes (1,0,0), (0,1,0), (0,0,1)
          dielectric constant epsilon diagonal = (4,4,4)
     block, center = (2.5,0,0)
          size (0.65,0.265487,1e+20)
          axes (1,0,0), (0,1,0), (0,0,1)
          dielectric constant epsilon diagonal = (4,4,4)
     block, center = (1.5,0,0)
          size (0.65,0.265487,1e+20)
          axes (1,0,0), (0,1,0), (0,0,1)
          dielectric constant epsilon diagonal = (4,4,4)
     block, center = (0.5,0,0)
          size (0.65,0.265487,1e+20)
          axes (1,0,0), (0,1,0), (0,0,1)
          dielectric constant epsilon diagonal = (4,4,4)
     block, center = (-0.5,0,0)
          size (0.65,0.265487,1e+20)
          axes (1,0,0), (0,1,0), (0,0,1)
          dielectric constant epsilon diagonal = (4,4,4)
     block, center = (-1.5,0,0)
          size (0.65,0.265487,1e+20)
          axes (1,0,0), (0,1,0), (0,0,1)
          dielectric constant epsilon diagonal = (4,4,4)
     block, center = (-2.5,0,0)
          size (0.65,0.265487,1e+20)
          axes (1,0,0), (0,1,0), (0,0,1)
          dielectric constant epsilon diagonal = (4,4,4)
     block, center = (-3.5,0,0)
          size (0.65,0.265487,1e+20)
          axes (1,0,0), (0,1,0), (0,0,1)
          dielectric constant epsilon diagonal = (4,4,4)
     block, center = (-4.5,0,0)
          size (0.65,0.265487,1e+20)
          axes (1,0,0), (0,1,0), (0,0,1)
          dielectric constant epsilon diagonal = (4,4,4)
     block, center = (-5.5,0,0)
          size (0.65,0.265487,1e+20)
          axes (1,0,0), (0,1,0), (0,0,1)
          dielectric constant epsilon diagonal = (4,4,4)
     block, center = (-6.5,0,0)
          size (0.65,0.265487,1e+20)
          axes (1,0,0), (0,1,0), (0,0,1)
          dielectric constant epsilon diagonal = (4,4,4)
     block, center = (-7.5,0,0)
          size (0.65,0.265487,1e+20)
          axes (1,0,0), (0,1,0), (0,0,1)
          dielectric constant epsilon diagonal = (4,4,4)
     block, center = (-8.5,0,0)
          size (0.65,0.265487,1e+20)
          axes (1,0,0), (0,1,0), (0,0,1)
          dielectric constant epsilon diagonal = (4,4,4)
     block, center = (-9.5,0,0)
          size (0.65,0.265487,1e+20)
          axes (1,0,0), (0,1,0), (0,0,1)
          dielectric constant epsilon diagonal = (4,4,4)
     block, center = (-10.5,0,0)
          size (0.65,0.265487,1e+20)
          axes (1,0,0), (0,1,0), (0,0,1)
          dielectric constant epsilon diagonal = (4,4,4)
     block, center = (-11.5,0,0)
          size (0.65,0.265487,1e+20)
          axes (1,0,0), (0,1,0), (0,0,1)
          dielectric constant epsilon diagonal = (4,4,4)
     block, center = (-12.5,0,0)
          size (0.65,0.265487,1e+20)
          axes (1,0,0), (0,1,0), (0,0,1)
          dielectric constant epsilon diagonal = (4,4,4)
     block, center = (-13.5,0,0)
          size (0.65,0.265487,1e+20)
          axes (1,0,0), (0,1,0), (0,0,1)
          dielectric constant epsilon diagonal = (4,4,4)
     block, center = (-14.5,0,0)
          size (0.65,0.265487,1e+20)
          axes (1,0,0), (0,1,0), (0,0,1)
          dielectric constant epsilon diagonal = (4,4,4)
     block, center = (-15.5,0,0)
          size (0.65,0.265487,1e+20)
          axes (1,0,0), (0,1,0), (0,0,1)
          dielectric constant epsilon diagonal = (4,4,4)
     block, center = (-16.5,0,0)
          size (0.65,0.265487,1e+20)
          axes (1,0,0), (0,1,0), (0,0,1)
          dielectric constant epsilon diagonal = (4,4,4)
     block, center = (-17.5,0,0)
          size (0.65,0.265487,1e+20)
          axes (1,0,0), (0,1,0), (0,0,1)
          dielectric constant epsilon diagonal = (4,4,4)
     block, center = (-18.5,0,0)
          size (0.65,0.265487,1e+20)
          axes (1,0,0), (0,1,0), (0,0,1)
          dielectric constant epsilon diagonal = (4,4,4)
     block, center = (-19.5,0,0)
          size (0.65,0.265487,1e+20)
          axes (1,0,0), (0,1,0), (0,0,1)
          dielectric constant epsilon diagonal = (4,4,4)
     block, center = (-20.5,0,0)
          size (0.65,0.265487,1e+20)
          axes (1,0,0), (0,1,0), (0,0,1)
          dielectric constant epsilon diagonal = (4,4,4)
     block, center = (-21.5,0,0)
          size (0.65,0.265487,1e+20)
          axes (1,0,0), (0,1,0), (0,0,1)
          dielectric constant epsilon diagonal = (4,4,4)
     block, center = (-22.5,0,0)
          size (0.65,0.265487,1e+20)
          axes (1,0,0), (0,1,0), (0,0,1)
          dielectric constant epsilon diagonal = (4,4,4)
     block, center = (-23.5,0,0)
          size (0.65,0.265487,1e+20)
          axes (1,0,0), (0,1,0), (0,0,1)
          dielectric constant epsilon diagonal = (4,4,4)
     block, center = (-24.5,0,0)
          size (0.65,0.265487,1e+20)
          axes (1,0,0), (0,1,0), (0,0,1)
          dielectric constant epsilon diagonal = (4,4,4)
     block, center = (-25.5,0,0)
          size (0.65,0.265487,1e+20)
          axes (1,0,0), (0,1,0), (0,0,1)
          dielectric constant epsilon diagonal = (4,4,4)
     block, center = (-26.5,0,0)
          size (0.65,0.265487,1e+20)
          axes (1,0,0), (0,1,0), (0,0,1)
          dielectric constant epsilon diagonal = (4,4,4)
     block, center = (-27.5,0,0)
          size (0.65,0.265487,1e+20)
          axes (1,0,0), (0,1,0), (0,0,1)
          dielectric constant epsilon diagonal = (4,4,4)
     block, center = (-28.5,0,0)
          size (0.65,0.265487,1e+20)
          axes (1,0,0), (0,1,0), (0,0,1)
          dielectric constant epsilon diagonal = (4,4,4)
     block, center = (-29.5,0,0)
          size (0.65,0.265487,1e+20)
          axes (1,0,0), (0,1,0), (0,0,1)
          dielectric constant epsilon diagonal = (4,4,4)
     block, center = (-30.5,0,0)
          size (0.65,0.265487,1e+20)
          axes (1,0,0), (0,1,0), (0,0,1)
          dielectric constant epsilon diagonal = (4,4,4)
     block, center = (-31.5,0,0)
          size (0.65,0.265487,1e+20)
          axes (1,0,0), (0,1,0), (0,0,1)
          dielectric constant epsilon diagonal = (4,4,4)
     block, center = (-32.5,0,0)
          size (0.65,0.265487,1e+20)
          axes (1,0,0), (0,1,0), (0,0,1)
          dielectric constant epsilon diagonal = (4,4,4)
     block, center = (-33.5,0,0)
          size (0.65,0.265487,1e+20)
          axes (1,0,0), (0,1,0), (0,0,1)
          dielectric constant epsilon diagonal = (4,4,4)
     block, center = (-34.5,0,0)
          size (0.65,0.265487,1e+20)
          axes (1,0,0), (0,1,0), (0,0,1)
          dielectric constant epsilon diagonal = (4,4,4)
     block, center = (-35.5,0,0)
          size (0.65,0.265487,1e+20)
          axes (1,0,0), (0,1,0), (0,0,1)
          dielectric constant epsilon diagonal = (4,4,4)
     block, center = (-36.5,0,0)
          size (0.65,0.265487,1e+20)
          axes (1,0,0), (0,1,0), (0,0,1)
          dielectric constant epsilon diagonal = (4,4,4)
     block, center = (-37.5,0,0)
          size (0.65,0.265487,1e+20)
          axes (1,0,0), (0,1,0), (0,0,1)
          dielectric constant epsilon diagonal = (4,4,4)
     block, center = (-38.5,0,0)
          size (0.65,0.265487,1e+20)
          axes (1,0,0), (0,1,0), (0,0,1)
          dielectric constant epsilon diagonal = (4,4,4)
     block, center = (-39.5,0,0)
          size (0.65,0.265487,1e+20)
          axes (1,0,0), (0,1,0), (0,0,1)
          dielectric constant epsilon diagonal = (4,4,4)
     block, center = (-40.5,0,0)
          size (0.65,0.265487,1e+20)
          axes (1,0,0), (0,1,0), (0,0,1)
          dielectric constant epsilon diagonal = (4,4,4)
     block, center = (-41.5,0,0)
          size (0.65,0.265487,1e+20)
          axes (1,0,0), (0,1,0), (0,0,1)
          dielectric constant epsilon diagonal = (4,4,4)
     block, center = (-42.5,0,0)
          size (0.65,0.265487,1e+20)
          axes (1,0,0), (0,1,0), (0,0,1)
          dielectric constant epsilon diagonal = (4,4,4)
     block, center = (-43.5,0,0)
          size (0.65,0.265487,1e+20)
          axes (1,0,0), (0,1,0), (0,0,1)
          dielectric constant epsilon diagonal = (4,4,4)
     block, center = (-44.5,0,0)
          size (0.65,0.265487,1e+20)
          axes (1,0,0), (0,1,0), (0,0,1)
          dielectric constant epsilon diagonal = (4,4,4)
     block, center = (-45.5,0,0)
          size (0.65,0.265487,1e+20)
          axes (1,0,0), (0,1,0), (0,0,1)
          dielectric constant epsilon diagonal = (4,4,4)
     block, center = (-46.5,0,0)
          size (0.65,0.265487,1e+20)
          axes (1,0,0), (0,1,0), (0,0,1)
          dielectric constant epsilon diagonal = (4,4,4)
     block, center = (-47.5,0,0)
          size (0.65,0.265487,1e+20)
          axes (1,0,0), (0,1,0), (0,0,1)
          dielectric constant epsilon diagonal = (4,4,4)
     block, center = (-48.5,0,0)
          size (0.65,0.265487,1e+20)
          axes (1,0,0), (0,1,0), (0,0,1)
          dielectric constant epsilon diagonal = (4,4,4)
     block, center = (-49.5,0,0)
          size (0.65,0.265487,1e+20)
          axes (1,0,0), (0,1,0), (0,0,1)
          dielectric constant epsilon diagonal = (4,4,4)
     block, center = (-50.5,0,0)
          size (0.65,0.265487,1e+20)
          axes (1,0,0), (0,1,0), (0,0,1)
          dielectric constant epsilon diagonal = (4,4,4)
     block, center = (-51.5,0,0)
          size (0.65,0.265487,1e+20)
          axes (1,0,0), (0,1,0), (0,0,1)
          dielectric constant epsilon diagonal = (4,4,4)
     block, center = (-52.5,0,0)
          size (0.65,0.265487,1e+20)
          axes (1,0,0), (0,1,0), (0,0,1)
          dielectric constant epsilon diagonal = (4,4,4)
     block, center = (-53.5,0,0)
          size (0.65,0.265487,1e+20)
          axes (1,0,0), (0,1,0), (0,0,1)
          dielectric constant epsilon diagonal = (4,4,4)
     block, center = (-54.5,0,0)
          size (0.65,0.265487,1e+20)
          axes (1,0,0), (0,1,0), (0,0,1)
          dielectric constant epsilon diagonal = (4,4,4)
     block, center = (-55.5,0,0)
          size (0.65,0.265487,1e+20)
          axes (1,0,0), (0,1,0), (0,0,1)
          dielectric constant epsilon diagonal = (4,4,4)
     block, center = (-56.5,0,0)
          size (0.65,0.265487,1e+20)
          axes (1,0,0), (0,1,0), (0,0,1)
          dielectric constant epsilon diagonal = (4,4,4)
     block, center = (-57.5,0,0)
          size (0.65,0.265487,1e+20)
          axes (1,0,0), (0,1,0), (0,0,1)
          dielectric constant epsilon diagonal = (4,4,4)
     block, center = (-58.5,0,0)
          size (0.65,0.265487,1e+20)
          axes (1,0,0), (0,1,0), (0,0,1)
          dielectric constant epsilon diagonal = (4,4,4)
     block, center = (-59.5,0,0)
          size (0.65,0.265487,1e+20)
          axes (1,0,0), (0,1,0), (0,0,1)
          dielectric constant epsilon diagonal = (4,4,4)
     block, center = (-60.5,0,0)
          size (0.65,0.265487,1e+20)
          axes (1,0,0), (0,1,0), (0,0,1)
          dielectric constant epsilon diagonal = (4,4,4)
     block, center = (-61.5,0,0)
          size (0.65,0.265487,1e+20)
          axes (1,0,0), (0,1,0), (0,0,1)
          dielectric constant epsilon diagonal = (4,4,4)
     block, center = (-62.5,0,0)
          size (0.65,0.265487,1e+20)
          axes (1,0,0), (0,1,0), (0,0,1)
          dielectric constant epsilon diagonal = (4,4,4)
     block, center = (-63.5,0,0)
          size (0.65,0.265487,1e+20)
          axes (1,0,0), (0,1,0), (0,0,1)
          dielectric constant epsilon diagonal = (4,4,4)
     block, center = (-64.5,0,0)
          size (0.65,0.265487,1e+20)
          axes (1,0,0), (0,1,0), (0,0,1)
          dielectric constant epsilon diagonal = (4,4,4)
     block, center = (-65.5,0,0)
          size (0.65,0.265487,1e+20)
          axes (1,0,0), (0,1,0), (0,0,1)
          dielectric constant epsilon diagonal = (4,4,4)
     block, center = (-66.5,0,0)
          size (0.65,0.265487,1e+20)
          axes (1,0,0), (0,1,0), (0,0,1)
          dielectric constant epsilon diagonal = (4,4,4)
     block, center = (-67.5,0,0)
          size (0.65,0.265487,1e+20)
          axes (1,0,0), (0,1,0), (0,0,1)
          dielectric constant epsilon diagonal = (4,4,4)
     block, center = (-68.5,0,0)
          size (0.65,0.265487,1e+20)
          axes (1,0,0), (0,1,0), (0,0,1)
          dielectric constant epsilon diagonal = (4,4,4)
     block, center = (-69.5,0,0)
          size (0.65,0.265487,1e+20)
          axes (1,0,0), (0,1,0), (0,0,1)
          dielectric constant epsilon diagonal = (4,4,4)
     block, center = (-70.5,0,0)
          size (0.65,0.265487,1e+20)
          axes (1,0,0), (0,1,0), (0,0,1)
          dielectric constant epsilon diagonal = (4,4,4)
     block, center = (-71.5,0,0)
          size (0.65,0.265487,1e+20)
          axes (1,0,0), (0,1,0), (0,0,1)
          dielectric constant epsilon diagonal = (4,4,4)
     block, center = (-72.5,0,0)
          size (0.65,0.265487,1e+20)
          axes (1,0,0), (0,1,0), (0,0,1)
          dielectric constant epsilon diagonal = (4,4,4)
     block, center = (-73.5,0,0)
          size (0.65,0.265487,1e+20)
          axes (1,0,0), (0,1,0), (0,0,1)
          dielectric constant epsilon diagonal = (4,4,4)
     block, center = (-74.5,0,0)
          size (0.65,0.265487,1e+20)
          axes (1,0,0), (0,1,0), (0,0,1)
          dielectric constant epsilon diagonal = (4,4,4)
time for set_epsilon = 11.6178 s
-----------
Meep: using output directory "t-out"
creating output file "t-out/eps-000000.00.h5"...
Meep progress: 2.06/377.433631896973 = 0.5% done in 4.0s, 735.0s to go
on time step 107 (time=2.14), 0.0374885 s/step
Meep progress: 4.4/377.433631896973 = 1.2% done in 8.0s, 681.7s to go
on time step 224 (time=4.48), 0.0342694 s/step
Meep progress: 6.74/377.433631896973 = 1.8% done in 12.1s, 664.1s to go
on time step 340 (time=6.8), 0.0344999 s/step
Meep progress: 9.08/377.433631896973 = 2.4% done in 16.1s, 652.3s to go
on time step 457 (time=9.14), 0.0342236 s/step
Meep progress: 11.38/377.433631896973 = 3.0% done in 20.1s, 646.4s to go
on time step 572 (time=11.44), 0.0349174 s/step
Meep progress: 13.72/377.433631896973 = 3.6% done in 24.1s, 638.9s to go
on time step 690 (time=13.8), 0.0341745 s/step
Meep progress: 16.02/377.433631896973 = 4.2% done in 28.1s, 634.0s to go
on time step 805 (time=16.1), 0.0348248 s/step
Meep progress: 18.36/377.433631896973 = 4.9% done in 32.1s, 628.1s to go
on time step 922 (time=18.44), 0.0343157 s/step
Meep progress: 20.3/377.433631896973 = 5.4% done in 36.1s, 635.6s to go
on time step 1018 (time=20.36), 0.0419102 s/step
Meep progress: 21.94/377.433631896973 = 5.8% done in 40.2s, 650.7s to go
on time step 1100 (time=22), 0.049146 s/step
Meep progress: 23.66/377.433631896973 = 6.3% done in 44.2s, 660.8s to go
on time step 1186 (time=23.72), 0.0469474 s/step
Meep progress: 25.4/377.433631896973 = 6.7% done in 48.2s, 668.5s to go
on time step 1273 (time=25.46), 0.0462739 s/step
Meep progress: 27.28/377.433631896973 = 7.2% done in 52.2s, 670.5s to go
on time step 1368 (time=27.36), 0.0423668 s/step
Meep progress: 29.08/377.433631896973 = 7.7% done in 56.3s, 674.0s to go
on time step 1457 (time=29.14), 0.0451378 s/step
Meep progress: 30.78/377.433631896973 = 8.2% done in 60.3s, 679.0s to go
on time step 1542 (time=30.84), 0.0472733 s/step
Meep progress: 32.44/377.433631896973 = 8.6% done in 64.3s, 684.0s to go
on time step 1625 (time=32.5), 0.04846 s/step
Meep progress: 34.1/377.433631896973 = 9.0% done in 68.3s, 687.8s to go
on time step 1709 (time=34.18), 0.0481005 s/step
Meep progress: 35.84/377.433631896973 = 9.5% done in 72.3s, 689.4s to go
on time step 1796 (time=35.92), 0.046171 s/step
Meep progress: 37.6/377.433631896973 = 10.0% done in 76.3s, 689.9s to go
on time step 1884 (time=37.68), 0.0454796 s/step
Meep progress: 39.36/377.433631896973 = 10.4% done in 80.3s, 690.1s to go
on time step 1972 (time=39.44), 0.0456946 s/step
Meep progress: 41.08/377.433631896973 = 10.9% done in 84.4s, 690.9s to go
on time step 2058 (time=41.16), 0.0468516 s/step
Meep progress: 42.86/377.433631896973 = 11.4% done in 88.4s, 690.1s to go
on time step 2148 (time=42.96), 0.0447666 s/step
Meep progress: 44.56/377.433631896973 = 11.8% done in 92.4s, 690.5s to go
on time step 2232 (time=44.64), 0.0479564 s/step
Meep progress: 46.2/377.433631896973 = 12.2% done in 96.5s, 691.7s to go
on time step 2313 (time=46.26), 0.049463 s/step
Meep progress: 48.14/377.433631896973 = 12.8% done in 100.5s, 687.4s to go
on time step 2411 (time=48.22), 0.0410075 s/step
Meep progress: 50.24/377.433631896973 = 13.3% done in 104.5s, 680.7s to go
on time step 2516 (time=50.32), 0.0382532 s/step
Meep progress: 52.34/377.433631896973 = 13.9% done in 108.5s, 674.0s to go
on time step 2621 (time=52.42), 0.0381634 s/step
Meep progress: 54.04/377.433631896973 = 14.3% done in 112.5s, 673.4s to go
on time step 2705 (time=54.1), 0.0476313 s/step
Meep progress: 55.78/377.433631896973 = 14.8% done in 116.6s, 672.1s to go
on time step 2792 (time=55.84), 0.0462312 s/step
Meep progress: 57.5/377.433631896973 = 15.2% done in 120.6s, 671.0s to go
on time step 2878 (time=57.56), 0.0469251 s/step
Meep progress: 59.24/377.433631896973 = 15.7% done in 124.6s, 669.3s to go
on time step 2965 (time=59.3), 0.0460672 s/step
Meep progress: 60.94/377.433631896973 = 16.1% done in 128.6s, 667.9s to go
on time step 3050 (time=61), 0.0471365 s/step
Meep progress: 62.66/377.433631896973 = 16.6% done in 132.6s, 666.2s to go
on time step 3136 (time=62.72), 0.04657 s/step
Meep progress: 64.38/377.433631896973 = 17.1% done in 136.6s, 664.3s to go
on time step 3222 (time=64.44), 0.0466671 s/step
Meep progress: 66.14/377.433631896973 = 17.5% done in 140.6s, 661.9s to go
on time step 3311 (time=66.22), 0.0454195 s/step
Meep progress: 68.04/377.433631896973 = 18.0% done in 144.6s, 657.7s to go
on time step 3407 (time=68.14), 0.0419905 s/step
Meep progress: 70.04/377.433631896973 = 18.6% done in 148.7s, 652.5s to go
on time step 3507 (time=70.14), 0.0402895 s/step
Meep progress: 72.06/377.433631896973 = 19.1% done in 152.7s, 647.1s to go
on time step 3607 (time=72.14), 0.0400403 s/step
Meep progress: 74.0/377.433631896973 = 19.6% done in 156.7s, 642.6s to go
on time step 3705 (time=74.1), 0.0411745 s/step
Meep progress: 76.0/377.433631896973 = 20.1% done in 160.7s, 637.5s to go
on time step 3804 (time=76.08), 0.0404568 s/step
Meep progress: 78.04/377.433631896973 = 20.7% done in 164.8s, 632.1s to go
on time step 3906 (time=78.12), 0.0394119 s/step
Meep progress: 79.8/377.433631896973 = 21.1% done in 168.8s, 629.5s to go
on time step 3993 (time=79.86), 0.0460187 s/step
Meep progress: 81.48/377.433631896973 = 21.6% done in 172.8s, 627.6s to go
on time step 4077 (time=81.54), 0.0476648 s/step
Meep progress: 83.14/377.433631896973 = 22.0% done in 176.8s, 625.8s to go
on time step 4160 (time=83.2), 0.0483009 s/step
Meep progress: 84.86/377.433631896973 = 22.5% done in 180.8s, 623.4s to go
on time step 4246 (time=84.92), 0.046583 s/step
Meep progress: 86.62/377.433631896973 = 22.9% done in 184.9s, 620.6s to go
on time step 4334 (time=86.68), 0.0458693 s/step
Meep progress: 88.34/377.433631896973 = 23.4% done in 188.9s, 618.1s to go
on time step 4420 (time=88.4), 0.0466429 s/step
Meep progress: 90.04/377.433631896973 = 23.9% done in 192.9s, 615.7s to go
on time step 4505 (time=90.1), 0.0474885 s/step
Meep progress: 91.76/377.433631896973 = 24.3% done in 196.9s, 613.1s to go
on time step 4591 (time=91.82), 0.0467343 s/step
Meep progress: 93.48/377.433631896973 = 24.8% done in 201.0s, 610.4s to go
on time step 4676 (time=93.52), 0.0470757 s/step
Meep progress: 95.2/377.433631896973 = 25.2% done in 205.0s, 607.7s to go
on time step 4762 (time=95.24), 0.0468403 s/step
Meep progress: 96.92/377.433631896973 = 25.7% done in 209.0s, 605.0s to go
on time step 4848 (time=96.96), 0.0468066 s/step
Meep progress: 98.66/377.433631896973 = 26.1% done in 213.1s, 602.0s to go
on time step 4935 (time=98.7), 0.0463648 s/step
Meep progress: 100.38/377.433631896973 = 26.6% done in 217.1s, 599.2s to go
on time step 5021 (time=100.42), 0.0468704 s/step
Meep progress: 102.08/377.433631896973 = 27.0% done in 221.1s, 596.4s to go
on time step 5106 (time=102.12), 0.0474402 s/step
Meep progress: 103.76/377.433631896973 = 27.5% done in 225.1s, 593.8s to go
on time step 5190 (time=103.8), 0.0478312 s/step
Meep progress: 105.46/377.433631896973 = 27.9% done in 229.2s, 591.0s to go
on time step 5274 (time=105.48), 0.0476259 s/step
Meep progress: 107.14/377.433631896973 = 28.4% done in 233.2s, 588.3s to go
on time step 5358 (time=107.16), 0.0476551 s/step
Meep progress: 108.78/377.433631896973 = 28.8% done in 237.2s, 585.9s to go
on time step 5440 (time=108.8), 0.0491611 s/step
Meep progress: 110.46/377.433631896973 = 29.3% done in 241.2s, 583.0s to go
on time step 5524 (time=110.48), 0.0477755 s/step
Meep progress: 112.2/377.433631896973 = 29.7% done in 245.2s, 579.7s to go
on time step 5611 (time=112.22), 0.0461599 s/step
Meep progress: 113.9/377.433631896973 = 30.2% done in 249.2s, 576.7s to go
on time step 5697 (time=113.94), 0.0470129 s/step
Meep progress: 115.62/377.433631896973 = 30.6% done in 253.3s, 573.5s to go
on time step 5783 (time=115.66), 0.0470395 s/step
Meep progress: 117.36/377.433631896973 = 31.1% done in 257.3s, 570.2s to go
on time step 5870 (time=117.4), 0.046151 s/step
Meep progress: 119.08/377.433631896973 = 31.5% done in 261.3s, 567.0s to go
on time step 5956 (time=119.12), 0.0467417 s/step
Meep progress: 120.84/377.433631896973 = 32.0% done in 265.4s, 563.5s to go
on time step 6044 (time=120.88), 0.0459812 s/step
Meep progress: 122.52/377.433631896973 = 32.5% done in 269.4s, 560.5s to go
on time step 6128 (time=122.56), 0.048045 s/step
Meep progress: 124.22/377.433631896973 = 32.9% done in 273.4s, 557.4s to go
on time step 6213 (time=124.26), 0.0474454 s/step
Meep progress: 126.14/377.433631896973 = 33.4% done in 277.5s, 552.8s to go
on time step 6309 (time=126.18), 0.0417558 s/step
Meep progress: 128.16/377.433631896973 = 34.0% done in 281.5s, 547.5s to go
on time step 6410 (time=128.2), 0.0398212 s/step
Meep progress: 130.18/377.433631896973 = 34.5% done in 285.5s, 542.2s to go
on time step 6511 (time=130.22), 0.0399914 s/step
Meep progress: 131.8/377.433631896973 = 34.9% done in 289.5s, 539.5s to go
on time step 6593 (time=131.86), 0.0493313 s/step
Meep progress: 133.48/377.433631896973 = 35.4% done in 293.5s, 536.5s to go
on time step 6677 (time=133.54), 0.0481502 s/step
Meep progress: 135.2/377.433631896973 = 35.8% done in 297.6s, 533.1s to go
on time step 6763 (time=135.26), 0.0466095 s/step
Meep progress: 136.98/377.433631896973 = 36.3% done in 301.6s, 529.4s to go
on time step 6852 (time=137.04), 0.0452321 s/step
Meep progress: 138.7/377.433631896973 = 36.7% done in 305.6s, 526.0s to go
on time step 6938 (time=138.76), 0.046675 s/step
Meep progress: 140.38/377.433631896973 = 37.2% done in 309.6s, 522.8s to go
on time step 7022 (time=140.44), 0.0479302 s/step
Meep progress: 142.06/377.433631896973 = 37.6% done in 313.6s, 519.7s to go
on time step 7106 (time=142.12), 0.0478829 s/step
Meep progress: 143.98/377.433631896973 = 38.1% done in 317.6s, 515.0s to go
on time step 7203 (time=144.06), 0.0414104 s/step
Meep progress: 145.96/377.433631896973 = 38.7% done in 321.7s, 510.1s to go
on time step 7301 (time=146.02), 0.0409257 s/step
Meep progress: 147.46/377.433631896973 = 39.1% done in 325.7s, 507.9s to go
on time step 7376 (time=147.52), 0.0538269 s/step
Meep progress: 149.22/377.433631896973 = 39.5% done in 329.7s, 504.3s to go
on time step 7464 (time=149.28), 0.0454684 s/step
Meep progress: 151.34/377.433631896973 = 40.1% done in 333.8s, 498.6s to go
on time step 7570 (time=151.4), 0.0379029 s/step
Meep progress: 153.34/377.433631896973 = 40.6% done in 337.8s, 493.7s to go
on time step 7669 (time=153.38), 0.0406144 s/step
Meep progress: 155.08/377.433631896973 = 41.1% done in 341.8s, 490.1s to go
on time step 7756 (time=155.12), 0.046173 s/step
Meep progress: 156.82/377.433631896973 = 41.5% done in 345.8s, 486.5s to go
on time step 7843 (time=156.86), 0.0463738 s/step
Meep progress: 158.5/377.433631896973 = 42.0% done in 349.9s, 483.3s to go
on time step 7927 (time=158.54), 0.0479952 s/step
Meep progress: 160.26/377.433631896973 = 42.5% done in 353.9s, 479.6s to go
on time step 8015 (time=160.3), 0.0457155 s/step
Meep progress: 161.98/377.433631896973 = 42.9% done in 357.9s, 476.1s to go
on time step 8101 (time=162.02), 0.0467448 s/step
Meep progress: 163.74/377.433631896973 = 43.4% done in 361.9s, 472.3s to go
on time step 8189 (time=163.78), 0.0454805 s/step
Meep progress: 165.46/377.433631896973 = 43.8% done in 365.9s, 468.8s to go
on time step 8275 (time=165.5), 0.0465545 s/step
Meep progress: 167.18/377.433631896973 = 44.3% done in 370.0s, 465.3s to go
on time step 8361 (time=167.22), 0.0467462 s/step
Meep progress: 168.96/377.433631896973 = 44.8% done in 374.0s, 461.5s to go
on time step 8449 (time=168.98), 0.0455017 s/step
Meep progress: 170.68/377.433631896973 = 45.2% done in 378.0s, 457.9s to go
on time step 8535 (time=170.7), 0.0467583 s/step
Meep progress: 172.38/377.433631896973 = 45.7% done in 382.1s, 454.5s to go
on time step 8620 (time=172.4), 0.0476102 s/step
Meep progress: 174.1/377.433631896973 = 46.1% done in 386.1s, 450.9s to go
on time step 8706 (time=174.12), 0.0469911 s/step
Meep progress: 175.82/377.433631896973 = 46.6% done in 390.1s, 447.4s to go
on time step 8792 (time=175.84), 0.0469791 s/step
Meep progress: 177.56/377.433631896973 = 47.0% done in 394.2s, 443.7s to go
on time step 8879 (time=177.58), 0.0463916 s/step
Meep progress: 179.36/377.433631896973 = 47.5% done in 398.2s, 439.7s to go
on time step 8970 (time=179.4), 0.0444049 s/step
Meep progress: 181.42/377.433631896973 = 48.1% done in 402.2s, 434.6s to go
on time step 9074 (time=181.48), 0.0388089 s/step
Meep progress: 183.4/377.433631896973 = 48.6% done in 406.2s, 429.8s to go
on time step 9173 (time=183.46), 0.0407428 s/step
Meep progress: 185.16/377.433631896973 = 49.1% done in 410.3s, 426.0s to go
on time step 9260 (time=185.2), 0.0461981 s/step
Meep progress: 187.02/377.433631896973 = 49.6% done in 414.3s, 421.8s to go
on time step 9354 (time=187.08), 0.0428845 s/step
Meep progress: 188.8/377.433631896973 = 50.0% done in 418.3s, 418.0s to go
on time step 9442 (time=188.84), 0.0456212 s/step
Meep progress: 190.58/377.433631896973 = 50.5% done in 422.4s, 414.1s to go
on time step 9531 (time=190.62), 0.0452293 s/step
Meep progress: 192.24/377.433631896973 = 50.9% done in 426.4s, 410.8s to go
on time step 9614 (time=192.28), 0.0486694 s/step
Meep progress: 193.98/377.433631896973 = 51.4% done in 430.4s, 407.1s to go
on time step 9701 (time=194.02), 0.0464425 s/step
Meep progress: 195.66/377.433631896973 = 51.8% done in 434.5s, 403.6s to go
on time step 9785 (time=195.7), 0.0481167 s/step
Meep progress: 197.4/377.433631896973 = 52.3% done in 438.5s, 399.9s to go
on time step 9871 (time=197.42), 0.0465176 s/step
Meep progress: 198.96/377.433631896973 = 52.7% done in 442.5s, 397.0s to go
on time step 9949 (time=198.98), 0.0516567 s/step
Meep progress: 200.68/377.433631896973 = 53.2% done in 446.6s, 393.3s to go
on time step 10035 (time=200.7), 0.0468531 s/step
Meep progress: 202.4/377.433631896973 = 53.6% done in 450.6s, 389.7s to go
on time step 10121 (time=202.42), 0.0466314 s/step
Meep progress: 204.16/377.433631896973 = 54.1% done in 454.6s, 385.8s to go
on time step 10209 (time=204.18), 0.0454892 s/step
Meep progress: 206.0/377.433631896973 = 54.6% done in 458.6s, 381.7s to go
on time step 10300 (time=206), 0.0441424 s/step
Meep progress: 207.72/377.433631896973 = 55.0% done in 462.7s, 378.0s to go
on time step 10386 (time=207.72), 0.0470294 s/step
Meep progress: 209.42/377.433631896973 = 55.5% done in 466.7s, 374.4s to go
on time step 10471 (time=209.42), 0.0471032 s/step
Meep progress: 211.1/377.433631896973 = 55.9% done in 470.7s, 370.9s to go
on time step 10555 (time=211.1), 0.047997 s/step
Meep progress: 212.82/377.433631896973 = 56.4% done in 474.7s, 367.2s to go
on time step 10641 (time=212.82), 0.0466696 s/step
Meep progress: 214.54/377.433631896973 = 56.8% done in 478.8s, 363.5s to go
on time step 10727 (time=214.54), 0.0467228 s/step
Meep progress: 216.22/377.433631896973 = 57.3% done in 482.8s, 360.0s to go
on time step 10811 (time=216.22), 0.0477216 s/step
Meep progress: 218.02/377.433631896973 = 57.8% done in 486.8s, 355.9s to go
on time step 10901 (time=218.02), 0.0448562 s/step
Meep progress: 219.72/377.433631896973 = 58.2% done in 490.8s, 352.3s to go
on time step 10986 (time=219.72), 0.0470959 s/step
Meep progress: 221.46/377.433631896973 = 58.7% done in 494.8s, 348.5s to go
on time step 11073 (time=221.46), 0.0463834 s/step
Meep progress: 223.22/377.433631896973 = 59.1% done in 498.8s, 344.6s to go
on time step 11161 (time=223.22), 0.045455 s/step
Meep progress: 224.96/377.433631896973 = 59.6% done in 502.9s, 340.8s to go
on time step 11248 (time=224.96), 0.0464567 s/step
Meep progress: 226.7/377.433631896973 = 60.1% done in 506.9s, 337.1s to go
on time step 11335 (time=226.7), 0.046327 s/step
Meep progress: 228.4/377.433631896973 = 60.5% done in 510.9s, 333.4s to go
on time step 11420 (time=228.4), 0.0471471 s/step
Meep progress: 230.14/377.433631896973 = 61.0% done in 515.0s, 329.6s to go
on time step 11507 (time=230.14), 0.0465573 s/step
Meep progress: 231.88/377.433631896973 = 61.4% done in 519.0s, 325.8s to go
on time step 11594 (time=231.88), 0.0464796 s/step
Meep progress: 233.6/377.433631896973 = 61.9% done in 523.1s, 322.1s to go
on time step 11680 (time=233.6), 0.0470091 s/step
Meep progress: 235.28/377.433631896973 = 62.3% done in 527.1s, 318.5s to go
on time step 11764 (time=235.28), 0.0479454 s/step
Meep progress: 236.98/377.433631896973 = 62.8% done in 531.1s, 314.8s to go
on time step 11849 (time=236.98), 0.0471108 s/step
Meep progress: 238.7/377.433631896973 = 63.2% done in 535.1s, 311.0s to go
on time step 11935 (time=238.7), 0.0467509 s/step
Meep progress: 240.4/377.433631896973 = 63.7% done in 539.1s, 307.3s to go
on time step 12020 (time=240.4), 0.0473426 s/step
Meep progress: 242.08/377.433631896973 = 64.1% done in 543.2s, 303.7s to go
on time step 12104 (time=242.08), 0.0479998 s/step
Meep progress: 243.68/377.433631896973 = 64.6% done in 547.2s, 300.3s to go
on time step 12184 (time=243.68), 0.0502015 s/step
Meep progress: 245.38/377.433631896973 = 65.0% done in 551.2s, 296.6s to go
on time step 12269 (time=245.38), 0.0474898 s/step
Meep progress: 247.04/377.433631896973 = 65.5% done in 555.3s, 293.1s to go
on time step 12352 (time=247.04), 0.0486204 s/step
Meep progress: 248.7/377.433631896973 = 65.9% done in 559.3s, 289.5s to go
on time step 12435 (time=248.7), 0.0486802 s/step
Meep progress: 250.44/377.433631896973 = 66.4% done in 563.3s, 285.6s to go
on time step 12522 (time=250.44), 0.046127 s/step
Meep progress: 252.14/377.433631896973 = 66.8% done in 567.3s, 281.9s to go
on time step 12607 (time=252.14), 0.0471036 s/step
Meep progress: 253.84/377.433631896973 = 67.3% done in 571.3s, 278.2s to go
on time step 12692 (time=253.84), 0.0473765 s/step
Meep progress: 255.52/377.433631896973 = 67.7% done in 575.4s, 274.5s to go
on time step 12776 (time=255.52), 0.0479105 s/step
Meep progress: 257.26/377.433631896973 = 68.2% done in 579.4s, 270.7s to go
on time step 12863 (time=257.26), 0.0464888 s/step
Meep progress: 258.98/377.433631896973 = 68.6% done in 583.4s, 266.9s to go
on time step 12949 (time=258.98), 0.0467511 s/step
Meep progress: 260.7/377.433631896973 = 69.1% done in 587.4s, 263.0s to go
on time step 13035 (time=260.7), 0.0466986 s/step
Meep progress: 262.58/377.433631896973 = 69.6% done in 591.5s, 258.7s to go
on time step 13129 (time=262.58), 0.0426196 s/step
Meep progress: 264.58/377.433631896973 = 70.1% done in 595.5s, 254.0s to go
on time step 13229 (time=264.58), 0.0400761 s/step
Meep progress: 266.62/377.433631896973 = 70.6% done in 599.5s, 249.2s to go
on time step 13331 (time=266.62), 0.0393208 s/step
Meep progress: 268.66/377.433631896973 = 71.2% done in 603.5s, 244.3s to go
on time step 13433 (time=268.66), 0.0394897 s/step
Meep progress: 270.56/377.433631896973 = 71.7% done in 607.5s, 240.0s to go
on time step 13528 (time=270.56), 0.0423143 s/step
Meep progress: 272.54/377.433631896973 = 72.2% done in 611.6s, 235.4s to go
on time step 13627 (time=272.54), 0.0407637 s/step
Meep progress: 274.64/377.433631896973 = 72.8% done in 615.6s, 230.4s to go
on time step 13732 (time=274.64), 0.0383789 s/step
Meep progress: 276.74/377.433631896973 = 73.3% done in 619.6s, 225.5s to go
on time step 13837 (time=276.74), 0.0384414 s/step
Meep progress: 278.78/377.433631896973 = 73.9% done in 623.6s, 220.7s to go
on time step 13939 (time=278.78), 0.0393018 s/step
Meep progress: 280.62/377.433631896973 = 74.3% done in 627.6s, 216.5s to go
on time step 14031 (time=280.62), 0.0435397 s/step
Meep progress: 282.54/377.433631896973 = 74.9% done in 631.7s, 212.2s to go
on time step 14127 (time=282.54), 0.041933 s/step
Meep progress: 284.28/377.433631896973 = 75.3% done in 635.7s, 208.3s to go
on time step 14214 (time=284.28), 0.04643 s/step
Meep progress: 286.3/377.433631896973 = 75.9% done in 639.7s, 203.6s to go
on time step 14315 (time=286.3), 0.0397815 s/step
Meep progress: 288.28/377.433631896973 = 76.4% done in 643.7s, 199.1s to go
on time step 14414 (time=288.28), 0.0404994 s/step
Meep progress: 290.4/377.433631896973 = 76.9% done in 647.7s, 194.1s to go
on time step 14520 (time=290.4), 0.0377938 s/step
Meep progress: 292.4/377.433631896973 = 77.5% done in 651.8s, 189.5s to go
on time step 14620 (time=292.4), 0.0403664 s/step
Meep progress: 294.16/377.433631896973 = 77.9% done in 655.8s, 185.6s to go
on time step 14708 (time=294.16), 0.0456208 s/step
Meep progress: 295.94/377.433631896973 = 78.4% done in 659.8s, 181.7s to go
on time step 14797 (time=295.94), 0.045197 s/step
Meep progress: 297.64/377.433631896973 = 78.9% done in 663.9s, 178.0s to go
on time step 14882 (time=297.64), 0.047562 s/step
Meep progress: 299.34/377.433631896973 = 79.3% done in 667.9s, 174.2s to go
on time step 14967 (time=299.34), 0.0471209 s/step
Meep progress: 301.04/377.433631896973 = 79.8% done in 671.9s, 170.5s to go
on time step 15052 (time=301.04), 0.0473975 s/step
Meep progress: 302.72/377.433631896973 = 80.2% done in 675.9s, 166.8s to go
on time step 15136 (time=302.72), 0.0478155 s/step
Meep progress: 304.38/377.433631896973 = 80.6% done in 679.9s, 163.2s to go
on time step 15219 (time=304.38), 0.0483671 s/step
Meep progress: 306.12/377.433631896973 = 81.1% done in 683.9s, 159.3s to go
on time step 15306 (time=306.12), 0.0460535 s/step
Meep progress: 307.8/377.433631896973 = 81.6% done in 688.0s, 155.6s to go
on time step 15390 (time=307.8), 0.0479982 s/step
Meep progress: 309.54/377.433631896973 = 82.0% done in 692.0s, 151.8s to go
on time step 15477 (time=309.54), 0.0460929 s/step
Meep progress: 311.34/377.433631896973 = 82.5% done in 696.0s, 147.8s to go
on time step 15567 (time=311.34), 0.0449122 s/step
Meep progress: 313.0/377.433631896973 = 82.9% done in 700.0s, 144.1s to go
on time step 15650 (time=313), 0.0484371 s/step
Meep progress: 314.66/377.433631896973 = 83.4% done in 704.1s, 140.5s to go
on time step 15733 (time=314.66), 0.0485726 s/step
Meep progress: 316.36/377.433631896973 = 83.8% done in 708.1s, 136.7s to go
on time step 15818 (time=316.36), 0.0472324 s/step
Meep progress: 318.14/377.433631896973 = 84.3% done in 712.1s, 132.7s to go
on time step 15907 (time=318.14), 0.0454326 s/step
Meep progress: 319.82/377.433631896973 = 84.7% done in 716.2s, 129.0s to go
on time step 15991 (time=319.82), 0.0480539 s/step
Meep progress: 321.56/377.433631896973 = 85.2% done in 720.2s, 125.1s to go
on time step 16078 (time=321.56), 0.0462017 s/step
Meep progress: 323.46/377.433631896973 = 85.7% done in 724.2s, 120.8s to go
on time step 16173 (time=323.46), 0.0421568 s/step
Meep progress: 325.34/377.433631896973 = 86.2% done in 728.2s, 116.6s to go
on time step 16267 (time=325.34), 0.0427943 s/step
Meep progress: 327.14/377.433631896973 = 86.7% done in 732.2s, 112.6s to go
on time step 16357 (time=327.14), 0.0446674 s/step
Meep progress: 328.92/377.433631896973 = 87.1% done in 736.2s, 108.6s to go
on time step 16446 (time=328.92), 0.0451763 s/step
Meep progress: 330.66/377.433631896973 = 87.6% done in 740.3s, 104.7s to go
on time step 16533 (time=330.66), 0.0462582 s/step
Meep progress: 332.58/377.433631896973 = 88.1% done in 744.3s, 100.4s to go
on time step 16629 (time=332.58), 0.0418546 s/step
Meep progress: 334.4/377.433631896973 = 88.6% done in 748.3s, 96.3s to go
on time step 16720 (time=334.4), 0.0443812 s/step
Meep progress: 336.3/377.433631896973 = 89.1% done in 752.3s, 92.0s to go
on time step 16815 (time=336.3), 0.0423291 s/step
Meep progress: 338.38/377.433631896973 = 89.7% done in 756.4s, 87.3s to go
on time step 16919 (time=338.38), 0.0385461 s/step
Meep progress: 340.32/377.433631896973 = 90.2% done in 760.4s, 82.9s to go
on time step 17016 (time=340.32), 0.0414729 s/step
Meep progress: 342.32/377.433631896973 = 90.7% done in 764.4s, 78.4s to go
on time step 17116 (time=342.32), 0.0401113 s/step
Meep progress: 344.3/377.433631896973 = 91.2% done in 768.4s, 73.9s to go
on time step 17215 (time=344.3), 0.040646 s/step
Meep progress: 346.28/377.433631896973 = 91.7% done in 772.4s, 69.5s to go
on time step 17314 (time=346.28), 0.0405629 s/step
Meep progress: 348.36/377.433631896973 = 92.3% done in 776.4s, 64.8s to go
on time step 17418 (time=348.36), 0.0385532 s/step
Meep progress: 350.26/377.433631896973 = 92.8% done in 780.5s, 60.5s to go
on time step 17513 (time=350.26), 0.0424087 s/step
Meep progress: 352.16/377.433631896973 = 93.3% done in 784.5s, 56.3s to go
on time step 17608 (time=352.16), 0.042222 s/step
Meep progress: 354.14/377.433631896973 = 93.8% done in 788.5s, 51.9s to go
on time step 17707 (time=354.14), 0.0404097 s/step
Meep progress: 355.98/377.433631896973 = 94.3% done in 792.5s, 47.8s to go
on time step 17799 (time=355.98), 0.0437982 s/step
Meep progress: 358.04/377.433631896973 = 94.9% done in 796.5s, 43.1s to go
on time step 17902 (time=358.04), 0.0391096 s/step
Meep progress: 359.98/377.433631896973 = 95.4% done in 800.6s, 38.8s to go
on time step 17999 (time=359.98), 0.0413858 s/step
Meep progress: 362.04/377.433631896973 = 95.9% done in 804.6s, 34.2s to go
on time step 18102 (time=362.04), 0.0391643 s/step
Meep progress: 364.02/377.433631896973 = 96.4% done in 808.6s, 29.8s to go
on time step 18201 (time=364.02), 0.0406652 s/step
Meep progress: 365.98/377.433631896973 = 97.0% done in 812.6s, 25.4s to go
on time step 18299 (time=365.98), 0.0409104 s/step
Meep progress: 367.92/377.433631896973 = 97.5% done in 816.6s, 21.1s to go
on time step 18396 (time=367.92), 0.0414538 s/step
Meep progress: 369.92/377.433631896973 = 98.0% done in 820.7s, 16.7s to go
on time step 18496 (time=369.92), 0.0401622 s/step
Meep progress: 371.76/377.433631896973 = 98.5% done in 824.7s, 12.6s to go
on time step 18588 (time=371.76), 0.0436117 s/step
Meep progress: 373.86/377.433631896973 = 99.1% done in 828.7s, 7.9s to go
on time step 18693 (time=373.86), 0.0382097 s/step
Meep progress: 376.18/377.433631896973 = 99.7% done in 832.7s, 2.8s to go
on time step 18809 (time=376.18), 0.0345936 s/step
run 0 finished at t = 377.44 (18872 timesteps)
flux1:, 0.627777777777778, 7.33704541609304e-7, 7.277229953347e-7, 7.22250627246135e-7, 7.18579527173691e-7, 7.16882856714844e-7, 7.16114460535361e-7, 7.14902882300526e-7, 7.12713661972532e-7, 7.10372096005967e-7, 7.09479520137609e-7, 7.1104263449491e-7, 7.14432603364091e-7, 7.17745854033793e-7, 7.19464683757388e-7, 7.2005149989853e-7, 7.21824694503068e-7, 7.26653815566212e-7, 7.33417707266907e-7, 7.38474344817173e-7, 7.3992025167087e-7, 7.41354296695112e-7, 7.48419406890971e-7, 7.5831189098718e-7, 7.59120390509088e-7, 7.55344447856546e-7, 7.73134570204477e-7, 7.74634656547727e-7, 7.64208394046193e-7, 7.8671860075588e-7, 8.36972916474452e-7, 7.74842893527907e-7, 7.19116397167205e-7, 7.7230010653985e-7, 7.74459701461888e-7, 7.65385752978407e-7, 7.50328813625124e-7, 7.58052795812677e-7, 7.47124069244013e-7, 7.33462766522294e-7, 7.28180486642442e-7, 7.25332306521051e-7, 7.19300024805006e-7, 7.1109279680116e-7, 7.04322889112927e-7, 7.00838324656391e-7, 6.99922211283247e-7, 6.99940186950058e-7, 7.00068816671133e-7, 7.00717270427838e-7, 7.02839674648135e-7, 7.0708916444229e-7, 7.13424708916915e-7, 7.21219989895839e-7, 7.29646235759486e-7, 7.38028133798877e-7, 7.45990722224698e-7, 7.53413832193434e-7, 7.60256445006825e-7, 7.66310357532673e-7, 7.71043769399879e-7, 7.73697101672608e-7
flux1:, 0.628040226681531, 8.4153033471632e-7, 8.32699709184956e-7, 8.24418252785149e-7, 8.18358097915655e-7, 8.1469044733092e-7, 8.12028104251419e-7, 8.08652935331255e-7, 8.04022245926078e-7, 7.9935846696677e-7, 7.96776025288446e-7, 7.97486317383227e-7, 8.00580981209654e-7, 8.03657375571223e-7, 8.04970446802918e-7, 8.05301022999367e-7, 8.07586019954278e-7, 8.13985537755705e-7, 8.22929902061732e-7, 8.29967817564869e-7, 8.33004448777118e-7, 8.36558997644337e-7, 8.47237639211181e-7, 8.612322284346e-7, 8.64179428882229e-7, 8.62045800797971e-7, 8.86135066535462e-7, 8.9032553750478e-7, 8.81301281725804e-7, 9.09295095856326e-7, 9.719332358419e-7, 9.04391570566676e-7, 8.43641973777174e-7, 9.0671294094407e-7, 9.10145305121664e-7, 9.00727327054032e-7, 8.82822581694395e-7, 8.86179449755475e-7, 8.71758456087894e-7, 8.52924596903863e-7, 8.39676738402705e-7, 8.28930608298212e-7, 8.16648539831907e-7, 8.02794985570797e-7, 7.89953379552982e-7, 7.80595682325609e-7, 7.75454957467745e-7, 7.7362028687988e-7, 7.73771359176002e-7, 7.75343669552243e-7, 7.78795438168128e-7, 7.8503239781504e-7, 7.94552060389672e-7, 8.06892692753148e-7, 8.20730656672136e-7, 8.34516463653636e-7, 8.47170567334867e-7, 8.58385246097074e-7, 8.68364723376962e-7, 8.77185233208177e-7, 8.84269883134003e-7, 8.88448011564177e-7
flux1:, 0.628302675585284, 9.63775105720226e-7, 9.51940514284116e-7, 9.40826428610238e-7, 9.32396424035899e-7, 9.26677058846946e-7, 9.21860328551383e-7, 9.15933725969838e-7, 9.08492367347551e-7, 9.0127367032078e-7, 8.96883773819472e-7, 8.96582257130099e-7, 8.99024247385801e-7, 9.01303357192885e-7, 9.01619496268091e-7, 9.01273897132063e-7, 9.03847388440397e-7, 9.1157978875119e-7, 9.22207755951559e-7, 9.30498819800238e-7, 9.34525235889993e-7, 9.40027020453018e-7, 9.54309990251073e-7, 9.71899639106774e-7, 9.76052933180498e-7, 9.75408502331161e-7, 1.00616539961567e-6, 1.01200314462811e-6, 1.00486630349816e-6, 1.03733260012149e-6, 1.11284936325512e-6, 1.04040386518373e-6, 9.75397361718169e-7, 1.04957866324425e-6, 1.05827290519028e-6, 1.04892383721106e-6, 1.0319927956355e-6, 1.0317915379916e-6, 1.01475551888791e-6, 9.93268271069127e-7, 9.73486406144763e-7, 9.54582753768991e-7, 9.35571527943666e-7, 9.16146674913668e-7, 8.97324617796012e-7, 8.81478342818865e-7, 8.70775597900819e-7, 8.65596128952273e-7, 8.64621546616178e-7, 8.66345199713675e-7, 8.70424631975331e-7, 8.77765516575243e-7, 8.89453438856068e-7, 9.05480209044759e-7, 9.24291482448657e-7, 9.43492773209085e-7, 9.6110527267356e-7, 9.76399463595108e-7, 9.89731996993717e-7, 1.00155038050403e-6, 1.01138162774635e-6, 1.01769186292451e-6
flux1:, 0.628565124489038, 1.10275627741857e-6, 1.08808746572859e-6, 1.07441766848814e-6, 1.06386513383363e-6, 1.0561727266222e-6, 1.04908324081602e-6, 1.04039578416767e-6, 1.02999427720274e-6, 1.02019114209974e-6, 1.01398322145849e-6, 1.01248879178033e-6, 1.01381853312459e-6, 1.01465101419565e-6, 1.0133546178328e-6, 1.0119009290013e-6, 1.01441606424494e-6, 1.02293093104545e-6, 1.03431397374078e-6, 1.04275709874714e-6, 1.046948903774e-6, 1.05399523169665e-6, 1.0713713266836e-6, 1.09132315681062e-6, 1.09528283585344e-6, 1.09582408010652e-6, 1.13292183682049e-6, 1.13872830272479e-6, 1.13377791954528e-6, 1.16896022161949e-6, 1.25678417783265e-6, 1.17941750134035e-6, 1.11053374544436e-6, 1.19690379332346e-6, 1.2154374486081e-6, 1.20617903038981e-6, 1.19471573598033e-6, 1.19292234664653e-6, 1.17433506259237e-6, 1.15358235504061e-6, 1.13035381060783e-6, 1.1044300566833e-6, 1.07907908883409e-6, 1.05497348823071e-6, 1.03134058472804e-6, 1.00954418045692e-6, 9.92795671699831e-7, 9.83169357982039e-7, 9.79979591476702e-7, 9.81034756663593e-7, 9.84985968435856e-7, 9.92410058509358e-7, 1.00489339924578e-6, 1.02311741411011e-6, 1.04564425662778e-6, 1.06941844050548e-6, 1.09148692509488e-6, 1.11048976788876e-6, 1.12679696563917e-6, 1.14126657316649e-6, 1.15368717035272e-6, 1.16227531724228e-6
flux1:, 0.628827573392791, 1.26112781864699e-6, 1.24416475675254e-6, 1.22852035681645e-6, 1.21630970564996e-6, 1.20689748716369e-6, 1.19762208395661e-6, 1.18623751692784e-6, 1.1730294775032e-6, 1.16085328654456e-6, 1.15292222353553e-6, 1.15003742070498e-6, 1.14975504134071e-6, 1.14852598317767e-6, 1.1451126896333e-6, 1.14219204386543e-6, 1.14419871246314e-6, 1.15264796919412e-6, 1.16351666127266e-6, 1.17081034328498e-6, 1.17427360899978e-6, 1.18226554643819e-6, 1.20169233533798e-6, 1.22215176940918e-6, 1.22429133781088e-6, 1.22560771401309e-6, 1.26794452824753e-6, 1.27168713985515e-6, 1.2688948651514e-6, 1.30462672690666e-6, 1.40317555694224e-6, 1.31995993222181e-6, 1.24677544621714e-6, 1.34623523771243e-6, 1.37885430644672e-6, 1.36914038236394e-6, 1.36734267429407e-6, 1.36693356841348e-6, 1.34775178935764e-6, 1.33133934566697e-6, 1.30906950820512e-6, 1.27870575432614e-6, 1.24833972708125e-6, 1.22119406587456e-6, 1.1949497145524e-6, 1.1690333391834e-6, 1.14692721461218e-6, 1.13250158059857e-6, 1.12634808508755e-6, 1.12606596774849e-6, 1.12926543143319e-6, 1.13584955164121e-6, 1.14766949391627e-6, 1.16620923506546e-6, 1.19051034393435e-6, 1.21718149161497e-6, 1.24238142616556e-6, 1.26399269559994e-6, 1.28224047134124e-6, 1.29837040220905e-6, 1.31256558042116e-6, 1.32295734112607e-6
flux1:, 0.629090022296544, 1.4416874602247e-6, 1.42333123305804e-6, 1.40655308730891e-6, 1.39332568704806e-6, 1.38262622010992e-6, 1.37151501010217e-6, 1.35784962927417e-6, 1.34234571397932e-6, 1.32825632662307e-6, 1.31879114211068e-6, 1.31432912134842e-6, 1.31199694099837e-6, 1.30828307509319e-6, 1.30250528256046e-6, 1.29791377077514e-6, 1.29889716298688e-6, 1.30621573030771e-6, 1.31514786293317e-6, 1.32004174485423e-6, 1.32199627439381e-6, 1.33019212873341e-6, 1.35016011163837e-6, 1.3689180208967e-6, 1.36771592004723e-6, 1.36932011399838e-6, 1.41508039316296e-6, 1.41479814404958e-6, 1.41365439885066e-6, 1.44788150110664e-6, 1.55485826022763e-6, 1.46364279711079e-6, 1.38456149054532e-6, 1.497820478182e-6, 1.54735368231435e-6, 1.5360007862344e-6, 1.54664460882721e-6, 1.55121294589084e-6, 1.53199189989291e-6, 1.52292715429263e-6, 1.50665369631763e-6, 1.47563692815242e-6, 1.44242578050952e-6, 1.41441665015196e-6, 1.38852240413852e-6, 1.36149844536204e-6, 1.3360251921977e-6, 1.31746787643331e-6, 1.30820589105187e-6, 1.30626428693722e-6, 1.3083978426624e-6, 1.31355315346598e-6, 1.32348398503387e-6, 1.34041256634128e-6, 1.36415545200426e-6, 1.39140421333317e-6, 1.4176903194852e-6, 1.44014314460063e-6, 1.45870412845282e-6, 1.47491897506174e-6, 1.48943968501846e-6, 1.50049782547387e-6
flux1:, 0.629352471200297, 1.6471239780447e-6, 1.62856460839045e-6, 1.61166304164041e-6, 1.5981741584878e-6, 1.5867933288715e-6, 1.57449986367229e-6, 1.55936522814552e-6, 1.54243883210148e-6, 1.52711483488424e-6, 1.51638090400978e-6, 1.5102154739591e-6, 1.50558840985141e-6, 1.49931977527102e-6, 1.49130822145022e-6, 1.48505452992246e-6, 1.48448835019762e-6, 1.48953905310024e-6, 1.49522407199105e-6, 1.49680480030509e-6, 1.49675428327688e-6, 1.50433294303331e-6, 1.52303217440232e-6, 1.53792932365057e-6, 1.53232439903769e-6, 1.53365094901174e-6, 1.58052991324257e-6, 1.57482392027383e-6, 1.57419811176723e-6, 1.60559795096939e-6, 1.71851141877934e-6, 1.61576594300316e-6, 1.52779017439633e-6, 1.65537256760234e-6, 1.7222083127153e-6, 1.70747807882532e-6, 1.730879417445e-6, 1.74403725697366e-6, 1.72471714661785e-6, 1.72460039128223e-6, 1.71905752139188e-6, 1.69186979458214e-6, 1.65858257284329e-6, 1.63209227465475e-6, 1.60981448223295e-6, 1.5855039940454e-6, 1.55983552795527e-6, 1.53893811466053e-6, 1.52720693655305e-6, 1.52377781738389e-6, 1.52496372654601e-6, 1.5286157629116e-6, 1.53596065180176e-6, 1.54969595567983e-6, 1.57055979019137e-6, 1.59576254980255e-6, 1.62062258793622e-6, 1.64168302258519e-6, 1.65852482079962e-6, 1.67285473035142e-6, 1.68578334779358e-6, 1.6958095330077e-6
flux1:, 0.629614920104051, 1.87975766363079e-6, 1.86234135296668e-6, 1.84637138921932e-6, 1.83341457415835e-6, 1.82211390313969e-6, 1.80960299170963e-6, 1.79419190341889e-6, 1.77702300077109e-6, 1.76129325031921e-6, 1.74961236497857e-6, 1.74174655681179e-6, 1.73490692474473e-6, 1.72649503338661e-6, 1.71682101343515e-6, 1.70914119417394e-6, 1.70654975931152e-6, 1.70831756988017e-6, 1.70985460700993e-6, 1.70780463784943e-6, 1.70564814349038e-6, 1.71177182212833e-6, 1.72735137204794e-6, 1.7367572580423e-6, 1.72644149070926e-6, 1.72680466215526e-6, 1.77238869716718e-6, 1.76086512613784e-6, 1.75891597385441e-6, 1.78748233968859e-6, 1.90432257877856e-6, 1.78520444259478e-6, 1.68392818490919e-6, 1.82620365533111e-6, 1.90759834556845e-6, 1.88744766220154e-6, 1.92078970258283e-6, 1.94546578526269e-6, 1.92531501538169e-6, 1.9337416630892e-6, 1.94234938745056e-6, 1.92344732291777e-6, 1.89308181913457e-6, 1.87031457043302e-6, 1.8546539274034e-6, 1.83708825116591e-6, 1.81518592125928e-6, 1.79474473597744e-6, 1.78200800567709e-6, 1.77781391862746e-6, 1.77863209748425e-6, 1.78128832050802e-6, 1.78607345678448e-6, 1.79572210142385e-6, 1.81183129632133e-6, 1.83249095679279e-6, 1.85331494353648e-6, 1.8705912825035e-6, 1.88356421674759e-6, 1.89393963931401e-6, 1.90318106656731e-6, 1.910161635932e-6
flux1:, 0.629877369007804, 2.14134246965135e-6, 2.12639285063645e-6, 2.11231399973541e-6, 2.10064529787057e-6, 2.09031084994384e-6, 2.07882077379872e-6, 2.06462272213362e-6, 2.04857579370262e-6, 2.03331815212998e-6, 2.02105076563606e-6, 2.01169244328717e-6, 2.00315793266219e-6, 1.9935513209381e-6, 1.9832009809802e-6, 1.97451965153033e-6, 1.96954193686482e-6, 1.96734937980349e-6, 1.96452013155276e-6, 1.95928331349133e-6, 1.95533067842982e-6, 1.95919965142575e-6, 1.97008977681278e-6, 1.97336315693704e-6, 1.95892469403873e-6, 1.95744145564925e-6, 1.99970181139643e-6, 1.98324280185501e-6, 1.97741862525999e-6, 2.00485845184811e-6, 2.12481352174865e-6, 1.98348752643111e-6, 1.86335990288382e-6, 2.02060641879871e-6, 2.11057646175158e-6, 2.08305262302731e-6, 2.1203277013889e-6, 2.15810497517404e-6, 2.13586804127064e-6, 2.15023280335222e-6, 2.17423483475902e-6, 2.16724388091854e-6, 2.14259169676128e-6, 2.12521623075467e-6, 2.11833646449777e-6, 2.11102853800577e-6, 2.0970152569301e-6, 2.08046989589329e-6, 2.0688768818299e-6, 2.06512414893904e-6, 2.06652566555118e-6, 2.06919125619026e-6, 2.07219041182995e-6, 2.07775230390366e-6, 2.08804090181589e-6, 2.10222160885189e-6, 2.11671782631563e-6, 2.12802398979454e-6, 2.13519562316205e-6, 2.1397932161057e-6, 2.14344254496498e-6, 2.14540378497205e-6
flux1:, 0.630139817911557, 2.43300064114397e-6, 2.42161968081139e-6, 2.41016393978937e-6, 2.40043767010459e-6, 2.39203320045528e-6, 2.38298381149742e-6, 2.37162714798169e-6, 2.3580718785893e-6, 2.34409251273016e-6, 2.33162538424266e-6, 2.32125256928949e-6, 2.31202425755889e-6, 2.30266039470913e-6, 2.29290786512565e-6, 2.28374723529231e-6, 2.27619581684772e-6, 2.26990152413988e-6, 2.26335361496457e-6, 2.25615157856791e-6, 2.25102436930577e-6, 2.25192155685187e-6, 2.25717013722111e-6, 2.25499458797826e-6, 2.23784550160004e-6, 2.233346701408e-6, 2.27117130550789e-6, 2.25192663101478e-6, 2.23909089912395e-6, 2.26889524153665e-6, 2.39296819734229e-6, 2.22315947630546e-6, 2.07801579122942e-6, 2.25052612157784e-6, 2.34049513617536e-6, 2.30421212620123e-6, 2.33693351291565e-6, 2.38758931521185e-6, 2.3618414983217e-6, 2.37767247836139e-6, 2.41565012790309e-6, 2.42263352407477e-6, 2.40585740873977e-6, 2.39475590275862e-6, 2.39753747943031e-6, 2.40275880563184e-6, 2.40014585004827e-6, 2.39100330570674e-6, 2.38306185630271e-6, 2.3812381206851e-6, 2.38433069266818e-6, 2.38826150906586e-6, 2.39081126531203e-6, 2.39316881429142e-6, 2.39757612921951e-6, 2.40424030010672e-6, 2.41080934590566e-6, 2.41450734280281e-6, 2.4144738667131e-6, 2.41204120087209e-6, 2.40875461197215e-6, 2.40416283510265e-6
flux1:, 0.63040226681531, 2.75534672708925e-6, 2.74822846220185e-6, 2.73980043362704e-6, 2.7325250614807e-6, 2.72702727712623e-6, 2.72187373069091e-6, 2.71490640998147e-6, 2.70500359299801e-6, 2.69291627922513e-6, 2.68065665140878e-6, 2.6700522711348e-6, 2.66157514940187e-6, 2.65421492662084e-6, 2.6464027094924e-6, 2.63725474216327e-6, 2.62716334407568e-6, 2.61730200578958e-6, 2.60858639506501e-6, 2.60125516246706e-6, 2.59568197619464e-6, 2.59301108445085e-6, 2.59257399087216e-6, 2.58706994340563e-6, 2.56913512243128e-6, 2.56010272408497e-6, 2.59376765848777e-6, 2.57480729376324e-6, 2.55151011911311e-6, 2.58861211947285e-6, 2.71999797872013e-6, 2.51570234330725e-6, 2.3394991693162e-6, 2.5277442239403e-6, 2.6079776409926e-6, 2.56257570489189e-6, 2.58126297583514e-6, 2.64265877416758e-6, 2.61231420334816e-6, 2.62415867226087e-6, 2.67209813928902e-6, 2.69306593177533e-6, 2.68536807141683e-6, 2.68055146978759e-6, 2.69238168062453e-6, 2.71059714168068e-6, 2.72149967360627e-6, 2.72262041790061e-6, 2.72070879071975e-6, 2.72225769514321e-6, 2.72798878310189e-6, 2.73430580194919e-6, 2.73791413297346e-6, 2.73856861720552e-6, 2.73799079580816e-6, 2.73714492258745e-6, 2.73512109140524e-6, 2.73036349644443e-6, 2.72246538491295e-6, 2.71254823978555e-6, 2.70183358515122e-6, 2.68995629895558e-6
flux1:, 0.630664715719064, 3.10882776603884e-6, 3.10612004242704e-6, 3.10074846595254e-6, 3.09626598637217e-6, 3.09458144326408e-6, 3.09462425041985e-6, 3.09326056917145e-6, 3.08774755545501e-6, 3.07787551107539e-6, 3.06625032775234e-6, 3.05648740597949e-6, 3.05050926730184e-6, 3.04696440377323e-6, 3.04222329881695e-6, 3.03341273622458e-6, 3.02106736488765e-6, 3.00889349405104e-6, 3.00032144148896e-6, 2.99497472649376e-6, 2.98951903588594e-6, 2.98284438373435e-6, 2.97776761282481e-6, 2.97231459479984e-6, 2.95551403673583e-6, 2.94008937674804e-6, 2.97156487097546e-6, 2.95620454990687e-6, 2.91909640053361e-6, 2.96911180638266e-6, 3.11322610222792e-6, 2.86945360618077e-6, 2.65708663686343e-6, 2.86194584182841e-6, 2.92362854478491e-6, 2.87010197663773e-6, 2.86636099855343e-6, 2.93477514591722e-6, 2.89964178606747e-6, 2.90239384097783e-6, 2.95438362454048e-6, 2.98717567087994e-6, 2.98862031601811e-6, 2.98933309203578e-6, 3.00820091663473e-6, 3.03779753230962e-6, 3.06229341813212e-6, 3.07515567214094e-6, 3.08093746928725e-6, 3.08685003919955e-6, 3.0956344045806e-6, 3.10485981033044e-6, 3.11065998087523e-6, 3.11123161374879e-6, 3.10720015424768e-6, 3.09978764550492e-6, 3.08947635774373e-6, 3.07628407401261e-6, 3.06066801133637e-6, 3.04367821255614e-6, 3.02603023605397e-6, 3.00717297552426e-6
flux1:, 0.630927164622817, 3.49426402475549e-6, 3.49550868769183e-6, 3.49285975671885e-6, 3.49134624262907e-6, 3.49421270799862e-6, 3.50038661247477e-6, 3.50526071795545e-6, 3.50427774628369e-6, 3.49659938043134e-6, 3.48605549995575e-6, 3.47842003853023e-6, 3.47675416528932e-6, 3.47854443589127e-6, 3.47750598659621e-6, 3.46907942769583e-6, 3.4550294353606e-6, 3.44243985371901e-6, 3.43675830682345e-6, 3.43532580231241e-6, 3.43010920518703e-6, 3.41920641844063e-6, 3.41164813595334e-6, 3.41040418834205e-6, 3.39601933681435e-6, 3.37212256808676e-6, 3.40512267827899e-6, 3.3960178920966e-6, 3.34237035949255e-6, 3.41051631636259e-6, 3.57462747444573e-6, 3.28802492660482e-6, 3.03606678749849e-6, 3.25912635543919e-6, 3.29675952272634e-6, 3.23754441747058e-6, 3.20638639814779e-6, 3.27729826419972e-6, 3.23853695865179e-6, 3.22896790808158e-6, 3.27846717565324e-6, 3.31907789838212e-6, 3.32860148081705e-6, 3.33359213726869e-6, 3.35649168560998e-6, 3.39388871849275e-6, 3.42966542251565e-6, 3.45374562076746e-6, 3.46758223844156e-6, 3.47796795496354e-6, 3.48932605594859e-6, 3.50092965793993e-6, 3.50907738540489e-6, 3.51064535770811e-6, 3.50476483439882e-6, 3.49229586307568e-6, 3.47477526756986e-6, 3.45391778571365e-6, 3.43141760475508e-6, 3.40851060296067e-6, 3.3853434976386e-6, 3.36089519010934e-6
flux1:, 0.63118961352657, 3.91352738018711e-6, 3.91769801472312e-6, 3.91714913087182e-6, 3.9186291364061e-6, 3.92650894841576e-6, 3.93918338089276e-6, 3.95015792469871e-6, 3.95315623478002e-6, 3.9473103839205e-6, 3.93830996117629e-6, 3.93415948277523e-6, 3.93837901104603e-6, 3.94637942904236e-6, 3.9489458174634e-6, 3.94062170757903e-6, 3.92566825815516e-6, 3.91499772675985e-6, 3.91492104652731e-6, 3.91864741370302e-6, 3.91314388599061e-6, 3.89806716364259e-6, 3.89113014593244e-6, 3.89830089850212e-6, 3.88636253483985e-6, 3.85194480841728e-6, 3.89166589435889e-6, 3.88984631892676e-6, 3.81811154702606e-6, 3.90799600870214e-6, 4.10049334125316e-6, 3.76969002399841e-6, 3.47687223666861e-6, 3.72077614739427e-6, 3.73442846975729e-6, 3.67317582248246e-6, 3.61509241951833e-6, 3.68432380237055e-6, 3.64466104605941e-6, 3.62281803081521e-6, 3.66429231418821e-6, 3.707614603349e-6, 3.72321729960695e-6, 3.73110540679611e-6, 3.75467859512367e-6, 3.79483249469226e-6, 3.83722531552313e-6, 3.86962973202718e-6, 3.89010120488589e-6, 3.90381695722328e-6, 3.91609975279544e-6, 3.92815842534958e-6, 3.9373021050574e-6, 3.93971340952702e-6, 3.93295476566441e-6, 3.9169256052628e-6, 3.89363348976206e-6, 3.86632321820903e-6, 3.83817420142408e-6, 3.81094862720399e-6, 3.78432144710201e-6, 3.75657765366432e-6
flux1:, 0.631452062430323, 4.37025214665622e-6, 4.37589198580164e-6, 4.37665236376864e-6, 4.3810170513947e-6, 4.39399527013402e-6, 4.41282508255029e-6, 4.42890235335553e-6, 4.43466577196721e-6, 4.43002193497971e-6, 4.42302674291347e-6, 4.42359610247136e-6, 4.4347085927804e-6, 4.44886052671847e-6, 4.45409561121713e-6, 4.44530060339331e-6, 4.43046082510782e-6, 4.42416883388216e-6, 4.43184166027066e-6, 4.44085534794531e-6, 4.43382760804454e-6, 4.41499132224635e-6, 4.41236799670476e-6, 4.43134267873088e-6, 4.4201995439798e-6, 4.37361848099179e-6, 4.42616511991772e-6, 4.43023120160696e-6, 4.34054361404961e-6, 4.45308683946582e-6, 4.68249892889721e-6, 4.30805177640432e-6, 3.97533827183518e-6, 4.24415575242844e-6, 4.24104174728521e-6, 4.18205857734866e-6, 4.10433069196431e-6, 4.16935143047959e-6, 4.13292449537356e-6, 4.10303062174508e-6, 4.13363116376671e-6, 4.17450003375065e-6, 4.19357330405052e-6, 4.20321178989081e-6, 4.22449621629765e-6, 4.26172908287078e-6, 4.30418638983261e-6, 4.33963879132904e-6, 4.36328171594342e-6, 4.3776999950105e-6, 4.38797171115563e-6, 4.39703914477055e-6, 4.40400137630002e-6, 4.40530934189075e-6, 4.39730761479703e-6, 4.37852218943723e-6, 4.35070533199505e-6, 4.31816542960195e-6, 4.28561016075798e-6, 4.25568746493139e-6, 4.22786735320976e-6, 4.19964887666834e-6
flux1:, 0.631714511334077, 4.87044627641403e-6, 4.87589002870177e-6, 4.8771443921666e-6, 4.88416343870288e-6, 4.90186807735404e-6, 4.92573252474135e-6, 4.94510416732128e-6, 4.95189826729299e-6, 4.94768459298837e-6, 4.94312440820983e-6, 4.94930446191446e-6, 4.96746899731757e-6, 4.98662877739745e-6, 4.9928175399014e-6, 4.98281700654644e-6, 4.96926281582581e-6, 4.96955298661089e-6, 4.98604519230341e-6, 4.99910785156083e-6, 4.98873337231759e-6, 4.96699489556058e-6, 4.97246323831108e-6, 5.00498401254539e-6, 4.99119792153655e-6, 4.93166868823762e-6, 5.00322821794614e-6, 5.00893751386529e-6, 4.90344643820813e-6, 5.03621606576408e-6, 5.31016227581117e-6, 4.89404033972215e-6, 4.52420001454677e-6, 4.82375126837045e-6, 4.81865442245515e-6, 4.76606722747421e-6, 4.68285882987233e-6, 4.74399156453979e-6, 4.71576968231943e-6, 4.68630860996663e-6, 4.70720850111294e-6, 4.74154359681246e-6, 4.76125815671945e-6, 4.77198127970711e-6, 4.78909025169242e-6, 4.81809343809816e-6, 4.85302294367799e-6, 4.88425919007215e-6, 4.90560768441789e-6, 4.91659451527911e-6, 4.92072714186972e-6, 4.92198502853644e-6, 4.92177336073582e-6, 4.91796797885573e-6, 4.90650012580917e-6, 4.88444989701524e-6, 4.85259907776897e-6, 4.81560450656774e-6, 4.77948407273601e-6, 4.74806415158818e-6, 4.7210171730974e-6, 4.69515113535141e-6
flux1:, 0.63197696023783, 5.42286803618546e-6, 5.42651370618977e-6, 5.42755956706044e-6, 5.43688021468715e-6, 5.45844400124837e-6, 5.4855031126904e-6, 5.50575357892351e-6, 5.51159289128169e-6, 5.50706157340008e-6, 5.50528487075032e-6, 5.51741079658294e-6, 5.54176249096273e-6, 5.56374398669545e-6, 5.56863732369178e-6, 5.5567448779822e-6, 5.5457164993732e-6, 5.5541485809114e-6, 5.57909126701736e-6, 5.59361457749085e-6, 5.57780875959735e-6, 5.55452848460393e-6, 5.57137076817731e-6, 5.61692148014689e-6, 5.59558316712032e-6, 5.52362031278099e-6, 5.61950690206115e-6, 5.61993025213152e-6, 5.50285653801348e-6, 5.65005502431608e-6, 5.97434841108968e-6, 5.51898231782221e-6, 5.11565760497145e-6, 5.45372228194251e-6, 5.46794233111412e-6, 5.42470888484567e-6, 5.35568677800909e-6, 5.4169220014644e-6, 5.4017393196438e-6, 5.38454109412772e-6, 5.40155901936343e-6, 5.42735987859405e-6, 5.44502598282882e-6, 5.45669455809985e-6, 5.46925602103315e-6, 5.48607017712072e-6, 5.50594114142787e-6, 5.52449238346303e-6, 5.53646669630198e-6, 5.53861522915897e-6, 5.53161901648438e-6, 5.51933678594965e-6, 5.50555279418765e-6, 5.49071000036972e-6, 5.47151929833537e-6, 5.44399131145058e-6, 5.40740890218383e-6, 5.36592229279381e-6, 5.32636409497992e-6, 5.29387202424015e-6, 5.26879995286841e-6, 5.24756965233418e-6
flux1:, 0.632239409141583, 6.03905907080121e-6, 6.03964309496361e-6, 6.03999235825808e-6, 6.05112467949804e-6, 6.07520620427376e-6, 6.10308689143464e-6, 6.12153778600149e-6, 6.12453601284854e-6, 6.11913515818845e-6, 6.12034483356374e-6, 6.13803628971125e-6, 6.16667189201471e-6, 6.18850691711885e-6, 6.18972928285116e-6, 6.17555689613362e-6, 6.16825303033939e-6, 6.18541669524827e-6, 6.2168736695733e-6, 6.22924251622896e-6, 6.20613724630665e-6, 6.18318440992379e-6, 6.21362507417139e-6, 6.26920670498616e-6, 6.23468273966992e-6, 6.15242191650003e-6, 6.27615485242054e-6, 6.26248321731483e-6, 6.13982075627623e-6, 6.29305753281278e-6, 6.671168362609e-6, 6.17818304697192e-6, 5.74455510388266e-6, 6.13088210579726e-6, 6.1896477473737e-6, 6.15659847897162e-6, 6.12410051769121e-6, 6.19327083828636e-6, 6.19460838641814e-6, 6.20295387655486e-6, 6.22620336080568e-6, 6.24415772911842e-6, 6.25747902921518e-6, 6.27028371234379e-6, 6.27950860671568e-6, 6.28227268982823e-6, 6.28078982630296e-6, 6.2780638357782e-6, 6.27269692001745e-6, 6.25982706399262e-6, 6.23640447481222e-6, 6.20467981106722e-6, 6.17032487952198e-6, 6.13723323170266e-6, 6.10431794227451e-6, 6.06737699722908e-6, 6.02401632985277e-6, 5.97703573117202e-6, 5.93334154645169e-6, 5.899273807104e-6, 5.87631828997236e-6, 5.86100612502886e-6
flux1:, 0.632501858045337, 6.73297807774693e-6, 6.72980240280557e-6, 6.72922466313322e-6, 6.74151873345477e-6, 6.76639464086029e-6, 6.79249607926682e-6, 6.80664832755594e-6, 6.80539429743896e-6, 6.79890998965395e-6, 6.80309185030646e-6, 6.82518450746998e-6, 6.855338028558e-6, 6.87373511857355e-6, 6.86929174609698e-6, 6.85298421817255e-6, 6.85043403279771e-6, 6.8757506076901e-6, 6.9103828242967e-6, 6.91655949806214e-6, 6.88504743389414e-6, 6.86472008997521e-6, 6.90948768269279e-6, 6.96988882407062e-6, 6.91690819708608e-6, 6.82819147081078e-6, 6.98078868674405e-6, 6.94373483550941e-6, 6.82256846365535e-6, 6.97239295596218e-6, 7.40542500503698e-6, 6.87425403428196e-6, 6.41150235441266e-6, 6.85755082473549e-6, 6.98615974021304e-6, 6.96127335718242e-6, 6.98637228521898e-6, 7.07453555402259e-6, 7.09327773123689e-6, 7.1392701582322e-6, 7.18175730778382e-6, 7.195285824422e-6, 7.20245864928405e-6, 7.21651041318627e-6, 7.22484353237265e-6, 7.21414449327619e-6, 7.18728483952458e-6, 7.15579414512646e-6, 7.12522786373274e-6, 7.09112070884889e-6, 7.04639314041501e-6, 6.99008961761491e-6, 6.92868524629966e-6, 6.86991605012043e-6, 6.81631659231342e-6, 6.7647457747324e-6, 6.7114194056869e-6, 6.65712125312936e-6, 6.60792468733259e-6, 6.57096849378764e-6, 6.54917739772209e-6, 6.53981491179747e-6
flux1:, 0.63276430694909, 7.52025269412407e-6, 7.51331757653246e-6, 7.51181446159444e-6, 7.52444079254345e-6, 7.54816999346342e-6, 7.57005266888908e-6, 7.57805705108909e-6, 7.57194563846564e-6, 7.56457981047381e-6, 7.57143605571817e-6, 7.59603256609115e-6, 7.62443484206696e-6, 7.63637104071222e-6, 7.62515859530667e-6, 7.60754915465203e-6, 7.61047581538048e-6, 7.64217782076642e-6, 7.67570394997219e-6, 7.67201988393189e-6, 7.6322404250175e-6, 7.61707709376453e-6, 7.67518454245842e-6, 7.73376335173976e-6, 7.65865401946903e-6, 7.56878418584296e-6, 7.74843367196744e-6, 7.68002449684564e-6, 7.56750342498668e-6, 7.70549712563289e-6, 8.19273130091301e-6, 7.61935954840249e-6, 7.12518255790436e-6, 7.6435555569336e-6, 7.86282088981974e-6, 7.84092027541416e-6, 7.93903127555273e-6, 8.05906301777364e-6, 8.09250568597975e-6, 8.1841702363581e-6, 8.2594946485722e-6, 8.27416718247027e-6, 8.27382251000666e-6, 8.28863136263005e-6, 8.29904332778575e-6, 8.27778084719989e-6, 8.22450297797443e-6, 8.15905168640388e-6, 8.09668145079345e-6, 8.0359757089723e-6, 7.9662992914286e-6, 7.88205151195589e-6, 7.78891727796549e-6, 7.69820490675191e-6, 7.61721915112067e-6, 7.54541174108525e-6, 7.47839394164185e-6, 7.41459535138623e-6, 7.35830086636679e-6, 7.31674191410145e-6, 7.29433890435289e-6, 7.28973867219969e-6
flux1:, 0.633026755852843, 8.41714766867776e-6, 8.40715889809833e-6, 8.40487389328391e-6, 8.41682133455523e-6, 8.43746833586503e-6, 8.45326860271965e-6, 8.45433895184373e-6, 8.44378562716878e-6, 8.43614514125204e-6, 8.44504785107074e-6, 8.46969709326012e-6, 8.49307406670075e-6, 8.49641575909354e-6, 8.47862415273541e-6, 8.46125543494585e-6, 8.4699462203849e-6, 8.50525688634231e-6, 8.53315116988408e-6, 8.51713587077658e-6, 8.47076862812358e-6, 8.46324806292676e-6, 8.53205524245968e-6, 8.58194040676007e-6, 8.48375517554635e-6, 8.39887452789851e-6, 8.60109237966753e-6, 8.49652017189409e-6, 8.39860026469263e-6, 8.51966407031719e-6, 9.05960336315664e-6, 8.4356871756945e-6, 7.90317201385132e-6, 8.50675554392799e-6, 8.82858100372961e-6, 8.80157268289923e-6, 8.9784582532603e-6, 9.14302842159467e-6, 9.18441194072647e-6, 9.32312582147034e-6, 9.44267048199318e-6, 9.46507001657867e-6, 9.45610466217701e-6, 9.4701041318581e-6, 9.48518780961744e-6, 9.45797897650169e-6, 9.38047356314352e-6, 9.27911071213309e-6, 9.18072006141345e-6, 9.0898629815199e-6, 8.99362760002115e-6, 8.8807579489842e-6, 8.75423760899979e-6, 8.62795102583673e-6, 8.51460166401015e-6, 8.41779307726748e-6, 8.33375263395575e-6, 8.25864269493022e-6, 8.19408945905659e-6, 8.14645248604015e-6, 8.12137957347968e-6, 8.11946138014352e-6
flux1:, 0.633289204756596, 9.43941860447681e-6, 9.42766043776968e-6, 9.42474365999498e-6, 9.43484774686609e-6, 9.4507375285218e-6, 9.45953485107322e-6, 9.4542171852818e-6, 9.44069933364432e-6, 9.43368832886934e-6, 9.44366810688634e-6, 9.46565753150618e-6, 9.48128675638969e-6, 9.47531401342344e-6, 9.45261397695899e-6, 9.43759117012188e-6, 9.45179418019285e-6, 9.48729417570486e-6, 9.50560559526164e-6, 9.47667161671549e-6, 9.42692385585949e-6, 9.42907567079817e-6, 9.50465205275948e-6, 9.54016624266582e-6, 9.42141521534758e-6, 9.34753711791912e-6, 9.56583830949756e-6, 9.42496601096451e-6, 9.34510082661549e-6, 9.44946786269009e-6, 1.00411994139099e-5, 9.35376366618041e-6, 8.77085717776514e-6, 9.47174197993392e-6, 9.89575142307155e-6, 9.85343286664908e-6, 1.01025079327918e-5, 1.03217797691654e-5, 1.0360552684877e-5, 1.05394342585915e-5, 1.07096070281954e-5, 1.07458566248336e-5, 1.07272399709379e-5, 1.07375378018738e-5, 1.07586493074854e-5, 1.07309122389163e-5, 1.06343533288375e-5, 1.04989317756255e-5, 1.0363644294294e-5, 1.02417674001067e-5, 1.01200656735682e-5, 9.98125665762212e-6, 9.82366550828358e-6, 9.66209991743195e-6, 9.51459430554836e-6, 9.39022685281276e-6, 9.28733755755682e-6, 9.20035293154099e-6, 9.12758062708162e-6, 9.07337911830515e-6, 9.04400823785973e-6, 9.04235942392199e-6
flux1:, 0.63355165366035, 1.06012659984557e-5, 1.05893574136747e-5, 1.05858164396706e-5, 1.05928255302011e-5, 1.06027901284395e-5, 1.06048518533116e-5, 1.05950794494315e-5, 1.05809761330677e-5, 1.05756045052161e-5, 1.05853863301855e-5, 1.06021078749803e-5, 1.06083296004393e-5, 1.05940412001277e-5, 1.0569483892611e-5, 1.05591614645904e-5, 1.05780319462853e-5, 1.06101645697149e-5, 1.06163021977958e-5, 1.05761109707136e-5, 1.05273371170153e-5, 1.05403147911205e-5, 1.06180653073467e-5, 1.06360993213818e-5, 1.05028459800265e-5, 1.04446513120009e-5, 1.06716615626748e-5, 1.0499783669762e-5, 1.0437787985015e-5, 1.05322754320008e-5, 1.11768771815638e-5, 1.04086914419303e-5, 9.75843113421558e-6, 1.05667622092232e-5, 1.1078830244744e-5, 1.1010171208354e-5, 1.13118701200852e-5, 1.15913717855265e-5, 1.16142644838362e-5, 1.18180375408944e-5, 1.20382004031593e-5, 1.20924742661223e-5, 1.20631348013969e-5, 1.20656472461577e-5, 1.2092356673853e-5, 1.20693018458604e-5, 1.1961160601785e-5, 1.17974020775387e-5, 1.16282909917501e-5, 1.14778758388164e-5, 1.13349375025416e-5, 1.1176531181175e-5, 1.0994622804238e-5, 1.08028371713937e-5, 1.06237198858049e-5, 1.04726684426633e-5, 1.03516768386851e-5, 1.02543400434869e-5, 1.01752866332765e-5, 1.01157097302626e-5, 1.00815612132856e-5, 1.00781049384116e-5
flux1:, 0.633814102564103, 1.19146109713364e-5, 1.19041878395438e-5, 1.18997611002299e-5, 1.19024384810398e-5, 1.19060088872932e-5, 1.19028499759482e-5, 1.18917479396091e-5, 1.18799881693254e-5, 1.18771299278812e-5, 1.18852220059082e-5, 1.18945525005518e-5, 1.18911273894333e-5, 1.18712334447252e-5, 1.18488412210649e-5, 1.18453849496763e-5, 1.18675036207121e-5, 1.18931396491909e-5, 1.18864585519028e-5, 1.18388383610449e-5, 1.17958049635234e-5, 1.18194972303657e-5, 1.18949613184633e-5, 1.18960012467227e-5, 1.17571818850183e-5, 1.17167698482836e-5, 1.19456127994509e-5, 1.17531715979852e-5, 1.17044890188226e-5, 1.18025927644877e-5, 1.25042776554381e-5, 1.16348848158453e-5, 1.08964114732228e-5, 1.18193662538154e-5, 1.239262490963e-5, 1.2287315818098e-5, 1.26109548340487e-5, 1.29501052039503e-5, 1.29429273268426e-5, 1.31495300017422e-5, 1.34111908955061e-5, 1.34845727191786e-5, 1.34434566403726e-5, 1.34335121547749e-5, 1.34635880288914e-5, 1.34493863862981e-5, 1.33384604460387e-5, 1.31555082867486e-5, 1.29597433467088e-5, 1.27869562382444e-5, 1.26302669297794e-5, 1.24621142982482e-5, 1.22669311060575e-5, 1.20549094569814e-5, 1.18516254863685e-5, 1.16789973525653e-5, 1.15439986951141e-5, 1.14405135637666e-5, 1.13594607233732e-5, 1.12978114145278e-5, 1.12600909360319e-5, 1.1253693733671e-5
flux1:, 0.634076551467856, 1.33888758309868e-5, 1.33812599858139e-5, 1.337534677448e-5, 1.33725961806537e-5, 1.33700950314712e-5, 1.33643173828601e-5, 1.33557658731068e-5, 1.33493367085393e-5, 1.33494882261623e-5, 1.33543209441017e-5, 1.33549479741345e-5, 1.33431715230036e-5, 1.33217345555391e-5, 1.33058269806427e-5, 1.33107302103127e-5, 1.33342103232694e-5, 1.33511761062526e-5, 1.33332219591777e-5, 1.3283591251592e-5, 1.32504857758772e-5, 1.32832553994103e-5, 1.33529482494177e-5, 1.3341493773095e-5, 1.32074716793828e-5, 1.31833066555814e-5, 1.34090300318499e-5, 1.32101682226864e-5, 1.31657384960075e-5, 1.32863675581945e-5, 1.40530915955756e-5, 1.30603261760313e-5, 1.22105434241271e-5, 1.32516686573469e-5, 1.3850133456021e-5, 1.3700111520448e-5, 1.40082118405266e-5, 1.43999121973418e-5, 1.43498146919335e-5, 1.45336784879607e-5, 1.48213194873973e-5, 1.49113322842514e-5, 1.48576833450849e-5, 1.48310709463203e-5, 1.48611153382704e-5, 1.4858487323871e-5, 1.47538574258263e-5, 1.45633830575761e-5, 1.43518545688944e-5, 1.41664611011335e-5, 1.40065193571801e-5, 1.38413689773297e-5, 1.36474387605353e-5, 1.34294560286943e-5, 1.3214121623562e-5, 1.30293889075799e-5, 1.28880847224919e-5, 1.27855027517899e-5, 1.27091111689043e-5, 1.26508383414785e-5, 1.26126204108512e-5, 1.2603465363782e-5
flux1:, 0.634339000371609, 1.5031372355591e-5, 1.50272959410118e-5, 1.50189667567347e-5, 1.50099591365267e-5, 1.50024612276332e-5, 1.49973755407844e-5, 1.49953904093014e-5, 1.49967917490831e-5, 1.49998872666022e-5, 1.49999895967696e-5, 1.49916167656518e-5, 1.4974139798187e-5, 1.49558944515509e-5, 1.4950257707859e-5, 1.4963915473169e-5, 1.49866042656304e-5, 1.49940760802131e-5, 1.49684034739633e-5, 1.49227561664785e-5, 1.49021142131361e-5, 1.49407487012794e-5, 1.50028943308759e-5, 1.49871037355404e-5, 1.48676430928005e-5, 1.48539494903173e-5, 1.50747242404554e-5, 1.48847914977382e-5, 1.48316331991975e-5, 1.49965484358107e-5, 1.58399097989957e-5, 1.47016283384226e-5, 1.37172300791578e-5, 1.48763568859965e-5, 1.54607954789364e-5, 1.52614300464466e-5, 1.5515941414288e-5, 1.59474763985355e-5, 1.58452768832527e-5, 1.59818236937723e-5, 1.62754253479894e-5, 1.63764360584159e-5, 1.63102789134656e-5, 1.62645881880715e-5, 1.62912833695547e-5, 1.63016615381329e-5, 1.62117969614727e-5, 1.6026797798381e-5, 1.58132298375832e-5, 1.56280469870121e-5, 1.54777542741855e-5, 1.5330239078057e-5, 1.51541919898574e-5, 1.49474028052516e-5, 1.47357121398439e-5, 1.45520379013159e-5, 1.44153238169293e-5, 1.43231588990062e-5, 1.4260002370638e-5, 1.42122394481752e-5, 1.41781866480513e-5, 1.41677768794164e-5
flux1:, 0.634601449275363, 1.68482907978597e-5, 1.68477382184107e-5, 1.68358327460317e-5, 1.68201063963522e-5, 1.68092545941638e-5, 1.68083307167811e-5, 1.68163639033749e-5, 1.68271181913325e-5, 1.6832455452967e-5, 1.68266471542691e-5, 1.68100295085053e-5, 1.67903888872971e-5, 1.67798420203978e-5, 1.67868984652836e-5, 1.68083475459474e-5, 1.68281119689066e-5, 1.68267977306389e-5, 1.67983583258977e-5, 1.67619723434515e-5, 1.67537463086765e-5, 1.67936803072708e-5, 1.68486941310589e-5, 1.6839236976864e-5, 1.67412406967826e-5, 1.67280558804721e-5, 1.69459039001998e-5, 1.67782815238671e-5, 1.6700790922061e-5, 1.69311052207994e-5, 1.78655139282791e-5, 1.65611932340895e-5, 1.54206796017255e-5, 1.66945788920941e-5, 1.72297371242885e-5, 1.69803926876968e-5, 1.71497836722334e-5, 1.76050316315768e-5, 1.74471268805887e-5, 1.7517701154731e-5, 1.77966523088445e-5, 1.79011701958501e-5, 1.78239034459867e-5, 1.77598866394318e-5, 1.77816407480048e-5, 1.78059158218412e-5, 1.77381065650991e-5, 1.75715774327518e-5, 1.73712151613231e-5, 1.72011149964433e-5, 1.70748353445815e-5, 1.69601767239306e-5, 1.68189626056928e-5, 1.66413789590891e-5, 1.64507362450735e-5, 1.6283501347483e-5, 1.6164352277499e-5, 1.60936211516634e-5, 1.60532253844035e-5, 1.60238491868874e-5, 1.59994534368815e-5, 1.59901884839541e-5
flux1:, 0.634863898179116, 1.88461632597867e-5, 1.8848373660913e-5, 1.88316744268238e-5, 1.88091810114001e-5, 1.87968717700839e-5, 1.88031027677647e-5, 1.88233923247683e-5, 1.8843718153708e-5, 1.88500300707632e-5, 1.88376016911144e-5, 1.88143908163436e-5, 1.8796314834143e-5, 1.87967861092247e-5, 1.88169410116025e-5, 1.88438539786297e-5, 1.88589224015902e-5, 1.88509865370464e-5, 1.88251738557641e-5, 1.88012865046338e-5, 1.88022840277997e-5, 1.88381093789629e-5, 1.88887242498194e-5, 1.88969897895349e-5, 1.88224523451954e-5, 1.87964536106307e-5, 1.90173331114718e-5, 1.88801440481981e-5, 1.87619787660513e-5, 1.90743318024721e-5, 2.01156030646802e-5, 1.86274624276377e-5, 1.73127344461664e-5, 1.86965726456211e-5, 1.9158487043687e-5, 1.88622849470823e-5, 1.89281531678229e-5, 1.93908314076585e-5, 1.91802395123783e-5, 1.91764892315999e-5, 1.94242212279946e-5, 1.95248971009134e-5, 1.94398366818814e-5, 1.93624500954388e-5, 1.93810793976874e-5, 1.94207754805577e-5, 1.93809798202198e-5, 1.92446489593695e-5, 1.90726671826971e-5, 1.89332054023737e-5, 1.88455687836964e-5, 1.87781571122122e-5, 1.86871206627198e-5, 1.85552726415616e-5, 1.84024006167381e-5, 1.82671006567428e-5, 1.81788614303778e-5, 1.81406454411977e-5, 1.8132146472409e-5, 1.8128482072523e-5, 1.81189286539109e-5, 1.81132995023406e-5
flux1:, 0.635126347082869, 2.10335705878415e-5, 2.10372139672402e-5, 2.10146657108372e-5, 2.09857420731854e-5, 2.09737227320585e-5, 2.09890147475826e-5, 2.10221180283007e-5, 2.10508540663121e-5, 2.10565349095963e-5, 2.10373855725897e-5, 2.10097998119385e-5, 2.09964062876794e-5, 2.10092002971056e-5, 2.10405266490762e-5, 2.10695045570755e-5, 2.10788189412829e-5, 2.10675520612418e-5, 2.10490712232146e-5, 2.10378041245074e-5, 2.1041679475938e-5, 2.10679024115947e-5, 2.11188918655826e-5, 2.11548561730694e-5, 2.10995054752591e-5, 2.10455920869627e-5, 2.12787845699066e-5, 2.1172164461485e-5, 2.09984548583533e-5, 2.14016326990815e-5, 2.25653136132841e-5, 2.08786902040913e-5, 1.93758656371991e-5, 2.08653854036719e-5, 2.12473448035232e-5, 2.09100976421596e-5, 2.08718892417906e-5, 2.132930929892e-5, 2.10755051151385e-5, 2.10022110573711e-5, 2.12106465658528e-5, 2.13025868149273e-5, 2.12152652994643e-5, 2.11340436775156e-5, 2.11560438102117e-5, 2.12146221757649e-5, 2.12077031584347e-5, 2.11109966655708e-5, 2.09808188656139e-5, 2.08866159049944e-5, 2.08511692881799e-5, 2.08431933769709e-5, 2.08142978886544e-5, 2.07409530219051e-5, 2.0639356188788e-5, 2.05491843178179e-5, 2.0503509669689e-5, 2.05072462540408e-5, 2.0537881320102e-5, 2.05652773772567e-5, 2.05741391528353e-5, 2.05736940125492e-5
flux1:, 0.635388795986622, 2.34227958121758e-5, 2.34263009358434e-5, 2.33972330944264e-5, 2.33624924599655e-5, 2.33519359593825e-5, 2.3376643091523e-5, 2.34212628352047e-5, 2.34560847319853e-5, 2.34595462168168e-5, 2.34342524855076e-5, 2.34046241128228e-5, 2.33976638290691e-5, 2.34215584490928e-5, 2.34599273830334e-5, 2.34870756074462e-5, 2.34905964888757e-5, 2.34798802607142e-5, 2.3471664949995e-5, 2.34694633371848e-5, 2.34673523918091e-5, 2.34792984075954e-5, 2.35368240166455e-5, 2.36069861251829e-5, 2.35600108577371e-5, 2.34634687657114e-5, 2.3720347626469e-5, 2.36349294010706e-5, 2.3394467186185e-5, 2.38872476339898e-5, 2.51870875593095e-5, 2.32899303600876e-5, 2.15891544691008e-5, 2.3183358037707e-5, 2.34991912435917e-5, 2.31276588536015e-5, 2.30043147888709e-5, 2.34509536433087e-5, 2.31683711657764e-5, 2.30439261960184e-5, 2.32167546675411e-5, 2.32996375747544e-5, 2.32176757219982e-5, 2.3146173127294e-5, 2.31831426722507e-5, 2.32670448316373e-5, 2.32972562975168e-5, 2.32465989096164e-5, 2.31683318577575e-5, 2.31313772319153e-5, 2.31592071743871e-5, 2.32194908439155e-5, 2.32599619495423e-5, 2.32522931169684e-5, 2.32100180498822e-5, 2.31735473345263e-5, 2.31783360707442e-5, 2.3230130588719e-5, 2.33038378070226e-5, 2.33643976047567e-5, 2.339243928594e-5, 2.33967557123218e-5
flux1:, 0.635651244890376, 2.6031116835064e-5, 2.60330959349726e-5, 2.59974015259385e-5, 2.59575552402125e-5, 2.59486911298548e-5, 2.59813981479159e-5, 2.60345618627324e-5, 2.60724768370918e-5, 2.60725771756187e-5, 2.60423750141746e-5, 2.60126554705732e-5, 2.60119598573604e-5, 2.60431491673526e-5, 2.60828303634575e-5, 2.61045366144411e-5, 2.61034399956801e-5, 2.6097099885152e-5, 2.60995109974098e-5, 2.609928463542e-5, 2.60810486954972e-5, 2.60757670510991e-5, 2.61464497998255e-5, 2.62522782615569e-5, 2.61973625476896e-5, 2.60462973619294e-5, 2.63386887530148e-5, 2.62557864310006e-5, 2.59428015622212e-5, 2.65136490489477e-5, 2.7960638959665e-5, 2.58421612143431e-5, 2.39363748468128e-5, 2.56403565972878e-5, 2.59241245004965e-5, 2.55239008003778e-5, 2.53517520536136e-5, 2.57919028073829e-5, 2.54972421368584e-5, 2.53513828435397e-5, 2.55053049548869e-5, 2.55847644136843e-5, 2.5517193917736e-5, 2.54713835400845e-5, 2.55392832037957e-5, 2.56583233897189e-5, 2.57298250502168e-5, 2.57283142462362e-5, 2.57074912564623e-5, 2.57355671658575e-5, 2.58340271906049e-5, 2.59671937761485e-5, 2.60787852519388e-5, 2.61373171338664e-5, 2.6155433713033e-5, 2.61748364357832e-5, 2.6232545408849e-5, 2.63338243944986e-5, 2.64502387789494e-5, 2.65419963442405e-5, 2.65863850962329e-5, 2.65923211747284e-5
flux1:, 0.635913693794129, 2.88814834658884e-5, 2.88811742482686e-5, 2.88394043329811e-5, 2.87950430156838e-5, 2.87869223595042e-5, 2.88245387915684e-5, 2.88821246744905e-5, 2.89201672977417e-5, 2.89166320984766e-5, 2.8883307126294e-5, 2.8854626842858e-5, 2.88578925373348e-5, 2.88904421039209e-5, 2.89251006179816e-5, 2.89388775470631e-5, 2.89355911006608e-5, 2.89367566214632e-5, 2.89472608606164e-5, 2.8939287102662e-5, 2.88951963141849e-5, 2.88721903627594e-5, 2.89620642049809e-5, 2.90993353821186e-5, 2.90169770474516e-5, 2.88046019162563e-5, 2.9143045789377e-5, 2.90367309126388e-5, 2.86518987191644e-5, 2.92808213943891e-5, 3.0883143679541e-5, 2.8531851868281e-5, 2.64146896793404e-5, 2.82421787696775e-5, 2.8543983767109e-5, 2.8117432499551e-5, 2.7944368763124e-5, 2.83932417393514e-5, 2.81019849634573e-5, 2.79709122106974e-5, 2.81343302269564e-5, 2.8222171489633e-5, 2.81781961095912e-5, 2.81739356885262e-5, 2.82910835352859e-5, 2.84579009612936e-5, 2.85750570850274e-5, 2.86224784693132e-5, 2.86592670348927e-5, 2.87546907584231e-5, 2.89263657255508e-5, 2.91323999271293e-5, 2.93113768850648e-5, 2.94299141050744e-5, 2.95020376039853e-5, 2.95722166028147e-5, 2.96789062478703e-5, 2.982570011136e-5, 2.99797841349637e-5, 3.00965547117878e-5, 3.01507227343428e-5, 3.01521954078031e-5
flux1:, 0.636176142697882, 3.20024328724024e-5, 3.20000684134245e-5, 3.19534166166095e-5, 3.19047933223316e-5, 3.18952476848521e-5, 3.1933420397431e-5, 3.19909504520132e-5, 3.20269516305743e-5, 3.20206957839857e-5, 3.19863926760583e-5, 3.1958769136879e-5, 3.19617556765231e-5, 3.19885271875166e-5, 3.20124502798932e-5, 3.20176712492914e-5, 3.20157176235687e-5, 3.20263150218662e-5, 3.20397605125325e-5, 3.20132565340107e-5, 3.19358286832907e-5, 3.18974447100849e-5, 3.20109812383984e-5, 3.21702428329821e-5, 3.20410597036915e-5, 3.17673957456205e-5, 3.21596559246724e-5, 3.20005506323569e-5, 3.15509733882122e-5, 3.22134393216588e-5, 3.39774955205054e-5, 3.13789556050208e-5, 2.90421357912247e-5, 3.10172939808804e-5, 3.13956764099684e-5, 3.09403618015427e-5, 3.08170685276287e-5, 3.12999638034715e-5, 3.10227154019799e-5, 3.09423064471844e-5, 3.11514252519061e-5, 3.1264449880603e-5, 3.12517671960332e-5, 3.13016655804022e-5, 3.1485646548187e-5, 3.1714118186068e-5, 3.18813776203471e-5, 3.19744784325397e-5, 3.20634516547325e-5, 3.22223157894328e-5, 3.24643443414825e-5, 3.27385665229088e-5, 3.29763781091862e-5, 3.3142946511109e-5, 3.32559458000087e-5, 3.33648099297927e-5, 3.35101647223249e-5, 3.36932124555866e-5, 3.38756543502176e-5, 3.40076704384109e-5, 3.4061960785698e-5, 3.40504106835491e-5
flux1:, 0.636438591601635, 3.54272441156922e-5, 3.54242689348905e-5, 3.5374442454312e-5, 3.53213063867507e-5, 3.53071292375804e-5, 3.53409171283307e-5, 3.53944750645775e-5, 3.5427746581687e-5, 3.54210149158269e-5, 3.53879922759712e-5, 3.53602579108158e-5, 3.53573975605775e-5, 3.53712984467284e-5, 3.53806191320082e-5, 3.53789750529622e-5, 3.53826204452125e-5, 3.54031038916247e-5, 3.54125970072196e-5, 3.53577187094025e-5, 3.52433614566436e-5, 3.51947109648006e-5, 3.53340994677484e-5, 3.55022804095368e-5, 3.53107669896219e-5, 3.49833702283689e-5, 3.54335140394482e-5, 3.51937492781922e-5, 3.46918179896357e-5, 3.53641854581701e-5, 3.72966359267542e-5, 3.44314112690012e-5, 3.18621028657341e-5, 3.40201910815132e-5, 3.45323139146904e-5, 3.40403054566234e-5, 3.40100441775458e-5, 3.45595703965411e-5, 3.42989414197602e-5, 3.42972339948344e-5, 3.45900876942101e-5, 3.474759452663e-5, 3.47705339457787e-5, 3.48807474645556e-5, 3.5144697535832e-5, 3.54474584903641e-5, 3.56687206361785e-5, 3.58016360110709e-5, 3.59321403666398e-5, 3.61441859093487e-5, 3.64480408844823e-5, 3.67814622558921e-5, 3.7065960787275e-5, 3.72646092118671e-5, 3.74004317024758e-5, 3.75303467815474e-5, 3.76987473284982e-5, 3.79044726937113e-5, 3.81028426583899e-5, 3.82381311290831e-5, 3.82811986759083e-5, 3.8246760824483e-5
flux1:, 0.636701040505389, 3.91924880020904e-5, 3.91915637144666e-5, 3.91405615635908e-5, 3.90820867893082e-5, 3.90594245163933e-5, 3.90841210516858e-5, 3.91312133671893e-5, 3.9162991255091e-5, 3.91592631078474e-5, 3.91296324953791e-5, 3.90996158262808e-5, 3.90849509776533e-5, 3.90802845302831e-5, 3.90739449263274e-5, 3.90694866887272e-5, 3.9083228481381e-5, 3.91126150662847e-5, 3.91108794603363e-5, 3.90207917281012e-5, 3.88708960596122e-5, 3.88192605824654e-5, 3.8984086415965e-5, 3.91470367924967e-5, 3.88850770657943e-5, 3.85185464438544e-5, 3.90268178185963e-5, 3.86853038204901e-5, 3.81465413173133e-5, 3.88120828453298e-5, 4.09225870942439e-5, 3.77647661009403e-5, 3.49434494057985e-5, 3.73301280327894e-5, 3.80215007507827e-5, 3.74797756991919e-5, 3.7568618053971e-5, 3.8220324835298e-5, 3.79690419444643e-5, 3.80594467404862e-5, 3.84688636650978e-5, 3.86892015303195e-5, 3.87470332466192e-5, 3.89146285936814e-5, 3.92635754550856e-5, 3.96490439243903e-5, 3.99265644513432e-5, 4.00913009212453e-5, 4.02483846390622e-5, 4.04975772856168e-5, 4.08493724292037e-5, 4.12293679179356e-5, 4.15463472106335e-5, 4.17594973819003e-5, 4.189782803274e-5, 4.20280533174364e-5, 4.2200582002039e-5, 4.24128264986062e-5, 4.26133278428305e-5, 4.27396213780134e-5, 4.27603879265994e-5, 4.26936231665825e-5
flux1:, 0.636963489409142, 4.33362602474254e-5, 4.33410427946073e-5, 4.32908836077393e-5, 4.32257228978038e-5, 4.31906199650312e-5, 4.32025697957524e-5, 4.32427437778841e-5, 4.32762681351535e-5, 4.32799133037688e-5, 4.325540768532e-5, 4.32203536479771e-5, 4.31886445862496e-5, 4.31622962780031e-5, 4.3142522759508e-5, 4.31412238041945e-5, 4.31691852378627e-5, 4.32054031368372e-5, 4.31863936952338e-5, 4.3059008443038e-5, 4.2880215700782e-5, 4.28339777570605e-5, 4.30213701256681e-5, 4.31669011038606e-5, 4.28363151794215e-5, 4.24505421020387e-5, 4.30141028753765e-5, 4.25611046296065e-5, 4.20012852559493e-5, 4.26556645821054e-5, 4.49598094942551e-5, 4.14764323765102e-5, 3.83756898013583e-5, 4.10449337052619e-5, 4.19406623343024e-5, 4.13326116227629e-5, 4.15421130073047e-5, 4.23292558048841e-5, 4.20699899079282e-5, 4.22466818220189e-5, 4.27935317020919e-5, 4.30903393819864e-5, 4.31761443315919e-5, 4.33876506712555e-5, 4.38156938527168e-5, 4.4285191072639e-5, 4.46182378128885e-5, 4.4805154905952e-5, 4.49709597650847e-5, 4.52367603496307e-5, 4.56181094333128e-5, 4.60293310702678e-5, 4.6364119883791e-5, 4.65750497355948e-5, 4.66963531229768e-5, 4.68060756436172e-5, 4.69631532674607e-5, 4.71653990397027e-5, 4.73549205850718e-5, 4.74617635801878e-5, 4.74515777590674e-5, 4.73454663446269e-5
flux1:, 0.637225938312895, 4.78964640079434e-5, 4.7911179561376e-5, 4.78636354093991e-5, 4.77901070304181e-5, 4.77391146435944e-5, 4.77363595039831e-5, 4.77714259132213e-5, 4.78115983900939e-5, 4.78273216958005e-5, 4.78091376129995e-5, 4.77663053743014e-5, 4.77141057945436e-5, 4.76663140340655e-5, 4.7638456300843e-5, 4.76473215316582e-5, 4.76926466599939e-5, 4.77331449903157e-5, 4.76936201508164e-5, 4.75326310762528e-5, 4.73361369230919e-5, 4.73033781972843e-5, 4.750860899762e-5, 4.76294606658753e-5, 4.72429829736263e-5, 4.68603388183034e-5, 4.74747792967259e-5, 4.69148304843546e-5, 4.63468266702204e-5, 4.70018854117932e-5, 4.95236818033495e-5, 4.56751930756502e-5, 4.22596919098842e-5, 4.52705476608766e-5, 4.63699444377585e-5, 4.56777503378325e-5, 4.59817167103441e-5, 4.69301057134308e-5, 4.66372060104133e-5, 4.68738301861569e-5, 4.75619722811526e-5, 4.79408874592577e-5, 4.80413313743293e-5, 4.8272954193984e-5, 4.87620089958268e-5, 4.93076472854065e-5, 4.96912401386743e-5, 4.988952068672e-5, 5.00449916835597e-5, 5.03042255824981e-5, 5.06936277587211e-5, 5.11190825542094e-5, 5.14579455767119e-5, 5.16529688465624e-5, 5.17413767141831e-5, 5.18128239259133e-5, 5.19370396189096e-5, 5.21147483391399e-5, 5.22828463838919e-5, 5.23634840543858e-5, 5.23180495069861e-5, 5.2169843586227e-5
flux1:, 0.637488387216649, 5.2909512061165e-5, 5.29384014349771e-5, 5.2894797362766e-5, 5.28111866442099e-5, 5.27419248872302e-5, 5.27245362966986e-5, 5.27583133250463e-5, 5.28109553918889e-5, 5.28431143865391e-5, 5.28318630362823e-5, 5.27792018292754e-5, 5.27056930077686e-5, 5.26402190070542e-5, 5.26119236683747e-5, 5.26377663171969e-5, 5.27021182587404e-5, 5.27446332205394e-5, 5.26853763203332e-5, 5.25003324193125e-5, 5.23002745891474e-5, 5.22872625612398e-5, 5.25046881569979e-5, 5.26008194976307e-5, 5.21811633387026e-5, 5.18230421059758e-5, 5.24843992129844e-5, 5.18368343992677e-5, 5.12677224543627e-5, 5.19526707443116e-5, 5.47260210989079e-5, 5.04676536443645e-5, 4.66953411839697e-5, 5.01079860840102e-5, 5.13838303434723e-5, 5.05912783164943e-5, 5.09375760043739e-5, 5.20615157100432e-5, 5.1704458563329e-5, 5.19567039367785e-5, 5.27708332670367e-5, 5.32274399816598e-5, 5.33236634625484e-5, 5.3543361073496e-5, 5.40639643006861e-5, 5.46679137574628e-5, 5.50920355488827e-5, 5.52901812433263e-5, 5.54169171325678e-5, 5.56460648416304e-5, 5.60207302002247e-5, 5.64429561831053e-5, 5.67741190617524e-5, 5.69440874106969e-5, 5.69896106863527e-5, 5.70106867422614e-5, 5.70893285407015e-5, 5.72319855606273e-5, 5.73724192102501e-5, 5.74250705307003e-5, 5.73457063283951e-5, 5.71582120864211e-5
flux1:, 0.637750836120402, 5.84097441800828e-5, 5.84564770194371e-5, 5.84176071756684e-5, 5.83225405218362e-5, 5.8234105916059e-5, 5.82041159526999e-5, 5.82417029239908e-5, 5.83125222109766e-5, 5.8364436892235e-5, 5.83602230589556e-5, 5.82970069965516e-5, 5.82044181680471e-5, 5.81280399545817e-5, 5.81078637758307e-5, 5.8155950595737e-5, 5.82392062800864e-5, 5.8282542289559e-5, 5.82089729298132e-5, 5.80143089154728e-5, 5.78254760424816e-5, 5.78353042881108e-5, 5.80594702868872e-5, 5.81391561636682e-5, 5.7716171836294e-5, 5.7399463803642e-5, 5.81063684913665e-5, 5.74031719300963e-5, 5.68321166107098e-5, 5.75916708538753e-5, 6.06603705479162e-5, 5.59441552103651e-5, 5.17684292161942e-5, 5.56401622396991e-5, 5.70430584900113e-5, 5.61382193381232e-5, 5.64556228594602e-5, 5.77558008589545e-5, 5.73037940364325e-5, 5.75156367255203e-5, 5.84227285544616e-5, 5.89423286745203e-5, 5.90119672710973e-5, 5.91832415994661e-5, 5.96975527836865e-5, 6.03330848885037e-5, 6.0782709402095e-5, 6.09691235104929e-5, 6.10511781929552e-5, 6.12288413111026e-5, 6.15668083243682e-5, 6.19690923202865e-5, 6.2283302668007e-5, 6.24241940380665e-5, 6.24238587209309e-5, 6.23898234045224e-5, 6.24166579979684e-5, 6.251915631929e-5, 6.26306749318049e-5, 6.26588898250679e-5, 6.25527840734237e-5, 6.23347125133682e-5
flux1:, 0.638013285024155, 6.4429713581408e-5, 6.44968864703864e-5, 6.4463077991683e-5, 6.43559102104401e-5, 6.4249045449862e-5, 6.42099631469845e-5, 6.42566495539825e-5, 6.43500900742801e-5, 6.44234761710397e-5, 6.44261029177825e-5, 6.43534094750961e-5, 6.42469268612197e-5, 6.41683163744803e-5, 6.41640072507035e-5, 6.42368159183855e-5, 6.43370208235437e-5, 6.43816956013957e-5, 6.43037190191183e-5, 6.41168670240153e-5, 6.39521230012901e-5, 6.39837652155189e-5, 6.42104560870769e-5, 6.42898815556063e-5, 6.38961967085324e-5, 6.36303272926437e-5, 6.43858599119483e-5, 6.3667046261804e-5, 6.3084371442164e-5, 6.39739653282935e-5, 6.73900736256246e-5, 6.21670132390529e-5, 5.75394119985039e-5, 6.19212754679921e-5, 6.33885613140913e-5, 6.23657670436723e-5, 6.25748181057964e-5, 6.40386667404528e-5, 6.34655682533863e-5, 6.35782171732498e-5, 6.45325815659606e-5, 6.50920444618883e-5, 6.51121632129576e-5, 6.51990559652799e-5, 6.56657497076995e-5, 6.63001243367886e-5, 6.67562705553825e-5, 6.69199831585043e-5, 6.69454329510576e-5, 6.70546873564222e-5, 6.7337027249019e-5, 6.77046107830912e-5, 6.79952509668278e-5, 6.81077913880205e-5, 6.8065500658691e-5, 6.7979382234457e-5, 6.79553653948392e-5, 6.80184856240857e-5, 6.8104710061211e-5, 6.8116684041248e-5, 6.79959830887555e-5, 6.77611657793565e-5
flux1:, 0.638275733927908, 7.10013154014072e-5, 7.1090138487693e-5, 7.10614672564786e-5, 7.09426178542999e-5, 7.0819604555269e-5, 7.07755897513168e-5, 7.08355872383412e-5, 7.09537761472104e-5, 7.10484197697256e-5, 7.10576944728538e-5, 7.09786386868148e-5, 7.08658052640141e-5, 7.07939779642114e-5, 7.08107357011592e-5, 7.09070641679479e-5, 7.10206650277295e-5, 7.10692872582107e-5, 7.10003743765589e-5, 7.08392758870043e-5, 7.07071817033293e-5, 7.07551614727639e-5, 7.09821815946513e-5, 7.10835087185895e-5, 7.074937167297e-5, 7.05344770289542e-5, 7.13473530767415e-5, 7.06546089916479e-5, 7.00422652786241e-5, 7.11210641122193e-5, 7.49418187461099e-5, 6.91637052098847e-5, 6.40365313647388e-5, 6.89712052837278e-5, 7.04389197776957e-5, 6.92995687161732e-5, 6.93255432419539e-5, 7.09301338378168e-5, 7.02187183990939e-5, 7.01806699923906e-5, 7.11318820393133e-5, 7.17034079593213e-5, 7.16539205006077e-5, 7.16264103151273e-5, 7.20067318179039e-5, 7.26056045988448e-5, 7.30474137781753e-5, 7.31789640861349e-5, 7.31410776387402e-5, 7.31714177023682e-5, 7.33842800120577e-5, 7.37054918084156e-5, 7.39683474791729e-5, 7.40568047536692e-5, 7.39819754676103e-5, 7.3853647532291e-5, 7.3786447624719e-5, 7.38163653569965e-5, 7.38847882041762e-5, 7.38917208060282e-5, 7.3771529734065e-5, 7.3537016281306e-5
flux1:, 0.638538182831662, 7.81575479777871e-5, 7.82677932469116e-5, 7.82444264199411e-5, 7.81156086650542e-5, 7.79798992315755e-5, 7.7934740551963e-5, 7.80099737005846e-5, 7.81519719929912e-5, 7.82657237214911e-5, 7.82818214205561e-5, 7.8201504124531e-5, 7.80912168398225e-5, 7.80338422134301e-5, 7.80728955585127e-5, 7.81875084612817e-5, 7.83098286256408e-5, 7.83671233246454e-5, 7.83227682775915e-5, 7.8203245895729e-5, 7.81063546748331e-5, 7.81611295248019e-5, 7.83886508747325e-5, 7.85368424509935e-5, 7.82850978325431e-5, 7.81117280218497e-5, 7.89965620730854e-5, 7.83662785833269e-5, 7.76996712326536e-5, 7.9022617356922e-5, 8.33063977022538e-5, 7.6926803832118e-5, 7.12550873626179e-5, 7.67765151159427e-5, 7.81922486325085e-5, 7.69441962377467e-5, 7.67297417464328e-5, 7.84467676822521e-5, 7.75914418115492e-5, 7.73677151818473e-5, 7.82700393247045e-5, 7.8826251091011e-5, 7.86932432930517e-5, 7.85320793850629e-5, 7.87960205795988e-5, 7.93286822013095e-5, 7.97362693529369e-5, 7.98286928618465e-5, 7.97265769173557e-5, 7.96751864956508e-5, 7.98114259965116e-5, 8.00786625429287e-5, 8.03115036818432e-5, 8.03819498411368e-5, 8.02872100672131e-5, 8.01313203868368e-5, 8.00337663270835e-5, 8.00407117261402e-5, 8.01010273353142e-5, 8.01148197887746e-5, 8.00104276481237e-5, 7.97937219228324e-5
flux1:, 0.638800631735415, 8.59345546720876e-5, 8.60647906820769e-5, 8.60474052184228e-5, 8.59117121064408e-5, 8.57673719999108e-5, 8.57234643922876e-5, 8.58126580006049e-5, 8.59741732235914e-5, 8.61032802585719e-5, 8.61271071645356e-5, 8.60522917240739e-5, 8.5953590365951e-5, 8.59154960284186e-5, 8.5973287981595e-5, 8.60971882512927e-5, 8.62230599550469e-5, 8.62955219779822e-5, 8.62913555527934e-5, 8.62248575095954e-5, 8.61590530926501e-5, 8.62080802637779e-5, 8.64384762776125e-5, 8.66574302305467e-5, 8.64995881202658e-5, 8.63500580366297e-5, 8.73266375219749e-5, 8.67836577187468e-5, 8.60345455815577e-5, 8.76449401159993e-5, 9.24470342424023e-5, 8.54211726420166e-5, 7.91634983620074e-5, 8.5298417890466e-5, 8.66325877271228e-5, 8.52881675204249e-5, 8.48031159127571e-5, 8.66050817942777e-5, 8.56124103399798e-5, 8.51910813288015e-5, 8.60126074850499e-5, 8.65320548609396e-5, 8.63103871182625e-5, 8.60104179594505e-5, 8.61418456677503e-5, 8.65863490283922e-5, 8.69439584050786e-5, 8.69937514299268e-5, 8.68323944789433e-5, 8.6704552251886e-5, 8.67646989137686e-5, 8.69751553852602e-5, 8.71772938009894e-5, 8.72357253405433e-5, 8.71341407258038e-5, 8.69673035511005e-5, 8.68550780825657e-5, 8.68514425609621e-5, 8.69135645876588e-5, 8.69443105321617e-5, 8.68681436499896e-5, 8.66840439546916e-5
flux1:, 0.639063080639168, 9.43735237301732e-5, 9.45216052773036e-5, 9.45118147164593e-5, 9.43736544018357e-5, 9.42247291362188e-5, 9.41822568763076e-5, 9.42805094640578e-5, 9.44541426693556e-5, 9.45938695621591e-5, 9.46273657304654e-5, 9.45659521869025e-5, 9.44868448080273e-5, 9.4469023925698e-5, 9.45371895320646e-5, 9.46584821533988e-5, 9.47829135033647e-5, 9.48781413707091e-5, 9.49280590810356e-5, 9.49202388451714e-5, 9.48752995062228e-5, 9.490461764363e-5, 9.51418066614394e-5, 9.54505245780092e-5, 9.53847205321247e-5, 9.52359173351801e-5, 9.63276229061537e-5, 9.58809617299909e-5, 9.50209299125201e-5, 9.69450384832589e-5, 1.02314076345061e-4, 9.45974546543841e-5, 8.77154072735601e-5, 9.44866236446789e-5, 9.57399361220357e-5, 9.43129506082891e-5, 9.35592719395546e-5, 9.54257282151585e-5, 9.43125476430689e-5, 9.37071463201437e-5, 9.44368051047186e-5, 9.49088066815305e-5, 9.46034485499004e-5, 9.41747225958508e-5, 9.41743984709035e-5, 9.45215525851422e-5, 9.48204045188482e-5, 9.48282779106667e-5, 9.4617972319153e-5, 9.44265046530073e-5, 9.44188997522222e-5, 9.45749427612656e-5, 9.47468930084223e-5, 9.4797604569522e-5, 9.46999860942075e-5, 9.45377906467841e-5, 9.4426834773391e-5, 9.44251288230699e-5, 9.44973262552598e-5, 9.45511182160189e-5, 9.45100208775272e-5, 9.43676558058473e-5
flux1:, 0.639325529542921, 1.03522045120131e-4, 1.0368577295345e-4, 1.03686489879501e-4, 1.03551393505811e-4, 1.03401335357776e-4, 1.03357834138322e-4, 1.03456776996867e-4, 1.03632769926226e-4, 1.03778195542712e-4, 1.03824522396529e-4, 1.03784928938903e-4, 1.03731499832343e-4, 1.0373084258705e-4, 1.03797011770289e-4, 1.03902206016831e-4, 1.0402094713178e-4, 1.04146773332565e-4, 1.04261446279591e-4, 1.04311890059944e-4, 1.04273221835294e-4, 1.04269275167584e-4, 1.0451769954015e-4, 1.04927241008782e-4, 1.04938546701159e-4, 1.04765711527496e-4, 1.05997403291234e-4, 1.05638863167763e-4, 1.04642752142732e-4, 1.06887593938743e-4, 1.12863437579501e-4, 1.04409503291852e-4, 9.68657724399911e-5, 1.04296678751555e-4, 1.05502227798561e-4, 1.04004486846012e-4, 1.03015258470493e-4, 1.04937871418075e-4, 1.03727249725046e-4, 1.02974359947093e-4, 1.03625318321892e-4, 1.04053125176352e-4, 1.03678876372086e-4, 1.03145176519769e-4, 1.03030948955121e-4, 1.03286295664225e-4, 1.035264935143e-4, 1.03497703586732e-4, 1.03252891257218e-4, 1.03016712691229e-4, 1.02956733026433e-4, 1.03065815216822e-4, 1.0320911776422e-4, 1.03253646150723e-4, 1.03166461423269e-4, 1.03020876599956e-4, 1.02925018951038e-4, 1.02936107695692e-4, 1.03023670416028e-4, 1.03101203237819e-4, 1.03094618778142e-4, 1.02995280234013e-4
flux1:, 0.639587978446675, 1.13434635303026e-4, 1.13612461647551e-4, 1.13628131712994e-4, 1.13502482031184e-4, 1.13353763913765e-4, 1.1330416512969e-4, 1.13392690533795e-4, 1.13560034174073e-4, 1.13706868776993e-4, 1.13770443655916e-4, 1.13761023659751e-4, 1.13737018790691e-4, 1.13746849357273e-4, 1.13796142261226e-4, 1.13871644913078e-4, 1.13981532121587e-4, 1.14145108969219e-4, 1.14331178993025e-4, 1.14434372069845e-4, 1.14385618449129e-4, 1.14336992462383e-4, 1.14600439362389e-4, 1.15112286848526e-4, 1.15175380751605e-4, 1.14956172992157e-4, 1.16351981019666e-4, 1.1605804305718e-4, 1.14906712961715e-4, 1.17461604117681e-4, 1.24075238587095e-4, 1.14832438703427e-4, 1.06587915337647e-4, 1.14707514998852e-4, 1.1592700505488e-4, 1.14365112659381e-4, 1.13197564014709e-4, 1.15183011961706e-4, 1.1389877166838e-4, 1.1305112686988e-4, 1.13659735701653e-4, 1.1406128213178e-4, 1.13640823054221e-4, 1.13035779347652e-4, 1.12839746405922e-4, 1.13022977225711e-4, 1.13213967448416e-4, 1.13158040917352e-4, 1.12895692807523e-4, 1.12637604776243e-4, 1.12546022567226e-4, 1.12620074808295e-4, 1.12737262007583e-4, 1.1277407252351e-4, 1.12698343168338e-4, 1.12576004472784e-4, 1.12505268200291e-4, 1.12537240062374e-4, 1.12641972210206e-4, 1.12738275314336e-4, 1.1275774923106e-4, 1.12694005211334e-4
flux1:, 0.639850427350428, 1.24172321562913e-4, 1.24363960571397e-4, 1.2440062412303e-4, 1.2429136789638e-4, 1.24145376275709e-4, 1.24082541284887e-4, 1.24147966308866e-4, 1.24295651378053e-4, 1.24440903786646e-4, 1.24527267376736e-4, 1.24555881216157e-4, 1.2456287139036e-4, 1.24574209983164e-4, 1.24591148732034e-4, 1.24624655677999e-4, 1.24723653951038e-4, 1.2493066630586e-4, 1.25190794924939e-4, 1.25338167283173e-4, 1.25264214303406e-4, 1.25162959575862e-4, 1.25443469416776e-4, 1.26049665738072e-4, 1.26133399361048e-4, 1.25851471444445e-4, 1.27432955979354e-4, 1.27169675162614e-4, 1.25851601391701e-4, 1.28693286161374e-4, 1.35968874206181e-4, 1.25877701289573e-4, 1.16888121195807e-4, 1.25735681263797e-4, 1.27050443162227e-4, 1.25423508890532e-4, 1.24147424191696e-4, 1.2621753077996e-4, 1.2487838024685e-4, 1.23994690720018e-4, 1.24615036557063e-4, 1.25020999317961e-4, 1.24581537779027e-4, 1.23942948912501e-4, 1.23705990950125e-4, 1.23847749825294e-4, 1.24007082602556e-4, 1.23936837246057e-4, 1.2367453623903e-4, 1.23418568100111e-4, 1.23319228369998e-4, 1.23373529507677e-4, 1.23468150116152e-4, 1.23493060602458e-4, 1.2342440971128e-4, 1.23326077941192e-4, 1.23285959244821e-4, 1.23343832146322e-4, 1.23464487683597e-4, 1.235698881473e-4, 1.23600063385209e-4, 1.23556402166876e-4
flux1:, 0.640112876254181, 1.35801388085547e-4, 1.36008200913602e-4, 1.36073366347164e-4, 1.35987773769989e-4, 1.35845015491531e-4, 1.35760667141819e-4, 1.35790106424196e-4, 1.35908259030013e-4, 1.36050604715837e-4, 1.36166133945301e-4, 1.36239959593525e-4, 1.36278062164722e-4, 1.36281381068708e-4, 1.36251851870075e-4, 1.36233361402803e-4, 1.36320286111507e-4, 1.3657444010037e-4, 1.3690820859234e-4, 1.37090873319116e-4, 1.36980673906949e-4, 1.36822969656928e-4, 1.37120068222448e-4, 1.37805140230253e-4, 1.37878137452718e-4, 1.37525519923804e-4, 1.39310592213192e-4, 1.39040599856198e-4, 1.37552015509917e-4, 1.40652482040298e-4, 1.48611306886106e-4, 1.37601926773369e-4, 1.27814724148479e-4, 1.37443229064156e-4, 1.38941775052212e-4, 1.37240551405827e-4, 1.35924309377074e-4, 1.38113383195783e-4, 1.36727824844642e-4, 1.35861294520645e-4, 1.36556319987989e-4, 1.37005749761756e-4, 1.36574821824068e-4, 1.35938202231674e-4, 1.35702840058833e-4, 1.35839398157787e-4, 1.35989875935848e-4, 1.35919768618902e-4, 1.35673710099205e-4, 1.35442362683541e-4, 1.35359479409147e-4, 1.35411089002785e-4, 1.35487675565837e-4, 1.35494846821905e-4, 1.35424611029531e-4, 1.35345835370437e-4, 1.35337625754354e-4, 1.35423897045489e-4, 1.35557456076538e-4, 1.35659611318472e-4, 1.35680583774019e-4, 1.35635541198488e-4
flux1:, 0.640375325157934, 1.48391578975315e-4, 1.48616640077195e-4, 1.48718983720031e-4, 1.48664503743555e-4, 1.48525095056944e-4, 1.48410970063863e-4, 1.48392643467504e-4, 1.48473305632159e-4, 1.48613060027392e-4, 1.48764563848101e-4, 1.48890175939203e-4, 1.4895919650959e-4, 1.48946332690634e-4, 1.48859217534917e-4, 1.48781464896124e-4, 1.48855432385805e-4, 1.49158315802451e-4, 1.49563796341108e-4, 1.49775440005894e-4, 1.49624103138567e-4, 1.49410141609659e-4, 1.49720573240042e-4, 1.50464892191778e-4, 1.50501085595653e-4, 1.50078898346583e-4, 1.52081729856788e-4, 1.51771982816446e-4, 1.50115563872137e-4, 1.53451064099888e-4, 1.62116681209531e-4, 1.50107628508895e-4, 1.39459625242037e-4, 1.4993740407425e-4, 1.51702007625439e-4, 1.49909660774693e-4, 1.48606737691053e-4, 1.50956670290538e-4, 1.49519735499011e-4, 1.48707563624563e-4, 1.4953846771683e-4, 1.5007277127507e-4, 1.49673948126744e-4, 1.49066515179006e-4, 1.4886944115191e-4, 1.49036207311301e-4, 1.49201864833089e-4, 1.49145848739298e-4, 1.4892899527962e-4, 1.48740769962435e-4, 1.48696222655273e-4, 1.48762153490231e-4, 1.48826029361764e-4, 1.48809232937129e-4, 1.48726329032924e-4, 1.48659086276872e-4, 1.48681074098562e-4, 1.48796919323227e-4, 1.48940404122567e-4, 1.49027003831732e-4, 1.49017617341834e-4, 1.48947031786438e-4
flux1:, 0.640637774061688, 1.62014183345412e-4, 1.62261991454942e-4, 1.62410926278048e-4, 1.62395161181141e-4, 1.62259505847525e-4, 1.62108504021577e-4, 1.62032716008623e-4, 1.62070100110437e-4, 1.62208777719484e-4, 1.624030313332e-4, 1.62586716349162e-4, 1.62687478742676e-4, 1.62653328365144e-4, 1.62501492267333e-4, 1.62359727366918e-4, 1.62419444971403e-4, 1.62770780082016e-4, 1.63246452451403e-4, 1.6348579079359e-4, 1.63295519654895e-4, 1.63028651517976e-4, 1.63346694162628e-4, 1.64130623075835e-4, 1.6411361908599e-4, 1.63630945824152e-4, 1.65862875103805e-4, 1.65491596238013e-4, 1.63673971064984e-4, 1.67233478401767e-4, 1.76637120322872e-4, 1.6353532588199e-4, 1.51951704526763e-4, 1.63361939933869e-4, 1.65456957061906e-4, 1.63551326259636e-4, 1.62290050014448e-4, 1.64844206507751e-4, 1.63336720785437e-4, 1.62592745241766e-4, 1.63608786070946e-4, 1.64265210234226e-4, 1.6391451154551e-4, 1.63350782934888e-4, 1.63216542956679e-4, 1.63441678188069e-4, 1.63643330594718e-4, 1.6361254017311e-4, 1.63433158904191e-4, 1.63300716358841e-4, 1.63311749739401e-4, 1.6340713324202e-4, 1.63464010426422e-4, 1.63417843254077e-4, 1.63310929820534e-4, 1.63245804693619e-4, 1.63294993789679e-4, 1.63441761823908e-4, 1.63594154777928e-4, 1.63655731608632e-4, 1.63597181015677e-4, 1.63477974054177e-4
flux1:, 0.640900222965441, 1.76740461767669e-4, 1.77016325079324e-4, 1.7722149982503e-4, 1.7725229174321e-4, 1.77121813183504e-4, 1.76928920200126e-4, 1.76788517003493e-4, 1.7677867268876e-4, 1.76918196526172e-4, 1.77161477354593e-4, 1.77409696477228e-4, 1.77545283577804e-4, 1.77488946043433e-4, 1.77269402055945e-4, 1.77060575508108e-4, 1.771036213583e-4, 1.77501848992906e-4, 1.78048455871921e-4, 1.78320743970155e-4, 1.78100437089454e-4, 1.77785773601187e-4, 1.78104101824527e-4, 1.78912109968721e-4, 1.78837495681239e-4, 1.78308621805777e-4, 1.8077984153125e-4, 1.80341223516915e-4, 1.78369821022161e-4, 1.82161239743801e-4, 1.92346436287582e-4, 1.78048562980576e-4, 1.65443290153128e-4, 1.77881521855637e-4, 1.80345827693822e-4, 1.78302694966824e-4, 1.77081400900022e-4, 1.79878611263337e-4, 1.78269185590274e-4, 1.77581220113787e-4, 1.78812013812671e-4, 1.79617923658709e-4, 1.7932162126557e-4, 1.78801501821082e-4, 1.78738631616456e-4, 1.79038088925078e-4, 1.79289342099847e-4, 1.79290012088161e-4, 1.79150781968674e-4, 1.79079976433664e-4, 1.79157656375099e-4, 1.79294193600311e-4, 1.7934959436265e-4, 1.7927035300966e-4, 1.79129787033434e-4, 1.79058152999378e-4, 1.79132022743036e-4, 1.79312598387411e-4, 1.79476384087571e-4, 1.79508631180018e-4, 1.79387660246951e-4, 1.79201413236633e-4
flux1:, 0.641162671869194, 1.92640800092788e-4, 1.92949987236133e-4, 1.93220785252511e-4, 1.93306379209332e-4, 1.93184159680143e-4, 1.92946970826483e-4, 1.92737196084538e-4, 1.92677155380467e-4, 1.92818854923073e-4, 1.93116539172943e-4, 1.93436412746456e-4, 1.93613054186395e-4, 1.93538208414754e-4, 1.93251460761316e-4, 1.92973016354206e-4, 1.92995267484572e-4, 1.93438329268901e-4, 1.94060264621112e-4, 1.9437753566612e-4, 1.94141139307949e-4, 1.93783925223634e-4, 1.94094878375814e-4, 1.94918804205733e-4, 1.94793924154231e-4, 1.94234468224888e-4, 1.96956090817727e-4, 1.9646177131661e-4, 1.94341652349214e-4, 1.98394536391061e-4, 2.09420053515772e-4, 1.93814827002287e-4, 1.80092370649598e-4, 1.93662500703417e-4, 1.96507556587337e-4, 1.94304209331826e-4, 1.93092832212858e-4, 1.96162790810845e-4, 1.94412170301328e-4, 1.9374463147989e-4, 1.95196560348113e-4, 1.96165671997135e-4, 1.95919901624466e-4, 1.95429650959415e-4, 1.95430110547097e-4, 1.95805193714025e-4, 1.96109786067596e-4, 1.9614182197496e-4, 1.96039624906641e-4, 1.96029515313406e-4, 1.96178176090028e-4, 1.9636315275788e-4, 1.96421773299446e-4, 1.9630781649033e-4, 1.96126981932989e-4, 1.96042661876378e-4, 1.96140491022715e-4, 1.96360120503435e-4, 1.96542043751552e-4, 1.96547128565227e-4, 1.96358180705081e-4, 1.96093803472548e-4
flux1:, 0.641425120772948, 2.09784809214756e-4, 2.1013160284357e-4, 2.10476704967992e-4, 2.10625934282789e-4, 2.10517135981202e-4, 2.10235899483209e-4, 2.09953704910364e-4, 2.09840288494528e-4, 2.09983871107952e-4, 2.10340133740766e-4, 2.10739811092772e-4, 2.10967225105937e-4, 2.10881685518183e-4, 2.10530433000539e-4, 2.10178997350636e-4, 2.10174337628581e-4, 2.10660476402477e-4, 2.11366388090594e-4, 2.11746352075964e-4, 2.1151031266536e-4, 2.1111443777469e-4, 2.11411470870951e-4, 2.12252292101734e-4, 2.12093549771016e-4, 2.11516244970989e-4, 2.14502246677815e-4, 2.13979223936594e-4, 2.11710539456702e-4, 2.1607480241319e-4, 2.2801534646473e-4, 2.10986342832817e-4, 1.9604423462454e-4, 2.10853844835138e-4, 2.14067711336349e-4, 2.11685994365848e-4, 2.10433765136694e-4, 2.13794862819544e-4, 2.11861763846557e-4, 2.11163072601037e-4, 2.12820571816926e-4, 2.13951911647428e-4, 2.13744144382118e-4, 2.13260027331704e-4, 2.13302117871781e-4, 2.13740177247653e-4, 2.1409130548383e-4, 2.1414784421606e-4, 2.1407425664018e-4, 2.14118028540139e-4, 2.14335775796284e-4, 2.14571845087644e-4, 2.14637041644934e-4, 2.14488627779278e-4, 2.14264389038982e-4, 2.14164416874814e-4, 2.14287804776294e-4, 2.14554101380837e-4, 2.14764899423724e-4, 2.14751471913399e-4, 2.14497366353149e-4, 2.14152335662873e-4
flux1:, 0.641687569676701, 2.28242363965421e-4, 2.28629172290628e-4, 2.29056231873549e-4, 2.29278667412281e-4, 2.29190662290383e-4, 2.28867873015145e-4, 2.28510867892596e-4, 2.28339415984189e-4, 2.28482105139391e-4, 2.288997414135e-4, 2.2938853994778e-4, 2.29679651835339e-4, 2.29594230796292e-4, 2.29181757760256e-4, 2.28752048062597e-4, 2.28712429736361e-4, 2.29240817445445e-4, 2.30043260590914e-4, 2.3050706996007e-4, 2.30287424977602e-4, 2.2985441767593e-4, 2.30133479609452e-4, 2.31001268866751e-4, 2.30829534664644e-4, 2.30240488296037e-4, 2.33509043921285e-4, 2.32994451840739e-4, 2.30571036722386e-4, 2.35311990074042e-4, 2.48256601660479e-4, 2.29684848051355e-4, 2.13416449072265e-4, 2.29572386667483e-4, 2.33128712535305e-4, 2.30556858550505e-4, 2.29204452815176e-4, 2.32864554270335e-4, 2.30711797909604e-4, 2.29925013885295e-4, 2.31756472797722e-4, 2.33036265801102e-4, 2.32848299890296e-4, 2.32342153417897e-4, 2.32396374163303e-4, 2.32874623960413e-4, 2.33256531092621e-4, 2.33324669121347e-4, 2.3326706328973e-4, 2.33353634760078e-4, 2.33633774383737e-4, 2.33919582575834e-4, 2.33993176413627e-4, 2.3381192177186e-4, 2.33544187643071e-4, 2.33428522805762e-4, 2.33580941446536e-4, 2.33902981162871e-4, 2.34156076298435e-4, 2.34137951528856e-4, 2.33828972765869e-4, 2.33408921759087e-4
flux1:, 0.641950018580454, 2.48085342599872e-4, 2.48512011350344e-4, 2.49027465388761e-4, 2.49333481177254e-4, 2.49275686818087e-4, 2.48915369153436e-4, 2.48480681507998e-4, 2.48243996930509e-4, 2.48379996970551e-4, 2.48860355399631e-4, 2.4944859963093e-4, 2.4981869379982e-4, 2.49745651599698e-4, 2.49274308747537e-4, 2.48758538473191e-4, 2.48674394461293e-4, 2.49245425892862e-4, 2.5015959628611e-4, 2.50728920659776e-4, 2.50538642124404e-4, 2.50067388601921e-4, 2.50327993825869e-4, 2.51240133652502e-4, 2.51075253320535e-4, 2.50471410579002e-4, 2.54045254916468e-4, 2.53579093835406e-4, 2.50988463354045e-4, 2.561793216986e-4, 2.70227893713594e-4, 2.49993679015239e-4, 2.32290459782276e-4, 2.49895600599448e-4, 2.53765528649525e-4, 2.50998312563263e-4, 2.49491813912935e-4, 2.5345185933715e-4, 2.51051539062459e-4, 2.50125974760763e-4, 2.52092989023064e-4, 2.53499049140317e-4, 2.53310850889363e-4, 2.52756378271131e-4, 2.52793043649088e-4, 2.53284824537874e-4, 2.5367646913648e-4, 2.53739119327994e-4, 2.53682184039488e-4, 2.53798145305983e-4, 2.54131227385495e-4, 2.54462795594828e-4, 2.54545351770694e-4, 2.54333572932499e-4, 2.54024189992898e-4, 2.53894503208848e-4, 2.54079956135598e-4, 2.54466592622816e-4, 2.5477596886471e-4, 2.54769757241133e-4, 2.54421393457611e-4, 2.53938195372607e-4
flux1:, 0.642212467484207, 2.69389645641696e-4, 2.69853070573265e-4, 2.70462083721167e-4, 2.70862815164783e-4, 2.70846307013378e-4, 2.70453204123082e-4, 2.69936555402886e-4, 2.69624306278839e-4, 2.69744683840595e-4, 2.70287674344558e-4, 2.70986229055608e-4, 2.71451715928028e-4, 2.71403173572127e-4, 2.70873337053424e-4, 2.70261294370542e-4, 2.70122219725913e-4, 2.70737375032644e-4, 2.71779141869745e-4, 2.72473136826737e-4, 2.72320284313907e-4, 2.71807561629013e-4, 2.72053393216763e-4, 2.73031509449955e-4, 2.72887111049072e-4, 2.72255392587652e-4, 2.76161055257566e-4, 2.75778427655964e-4, 2.73003144571746e-4, 2.78716705054848e-4, 2.93975488192179e-4, 2.71958962863071e-4, 2.52711721403652e-4, 2.7186358454173e-4, 2.76027869379039e-4, 2.73064999447008e-4, 2.71368621542774e-4, 2.75628312997362e-4, 2.72964940203739e-4, 2.71866272128352e-4, 2.73934240733931e-4, 2.75441884349198e-4, 2.7523541007793e-4, 2.74613833630261e-4, 2.74610864935849e-4, 2.75093132240852e-4, 2.75473310569906e-4, 2.75511920915771e-4, 2.75439339457731e-4, 2.75570815543579e-4, 2.75946852520302e-4, 2.76319464407174e-4, 2.76411103248658e-4, 2.76171351693409e-4, 2.75822723119859e-4, 2.75680610909948e-4, 2.75901703646364e-4, 2.76359426524065e-4, 2.76737105607566e-4, 2.76759300423803e-4, 2.76389168331423e-4, 2.75857998416847e-4
flux1:, 0.642474916387961, 2.92236985186825e-4, 2.92731061587577e-4, 2.93437574730437e-4, 2.93944775909391e-4, 2.93981803768017e-4, 2.93560719509784e-4, 2.92955974247264e-4, 2.92554706152654e-4, 2.92647686920898e-4, 2.93251809917388e-4, 2.94071368057626e-4, 2.94648433167062e-4, 2.94635134594375e-4, 2.9404492989999e-4, 2.93324756598121e-4, 2.93120315214924e-4, 2.93781582271647e-4, 2.94965186237781e-4, 2.95797959424498e-4, 2.95685019884964e-4, 2.95126753351067e-4, 2.95365741955241e-4, 2.96432103547043e-4, 2.96311847062448e-4, 2.95630071221833e-4, 2.99896083591563e-4, 2.99620605852314e-4, 2.96640692728279e-4, 3.02942096859229e-4, 3.19519302730418e-4, 2.95599730414311e-4, 2.74698421515574e-4, 2.95489930309262e-4, 2.99948512578054e-4, 2.96791569021332e-4, 2.94896332440516e-4, 2.99460698824373e-4, 2.96531711588632e-4, 2.95248422391908e-4, 2.97396172812484e-4, 2.98984330002386e-4, 2.98746448390256e-4, 2.98050264039107e-4, 2.97999495170256e-4, 2.98460012210339e-4, 2.98812970100514e-4, 2.98810648446161e-4, 2.98706643231865e-4, 2.98840686594472e-4, 2.99251056102968e-4, 2.99661272654554e-4, 2.99762941558995e-4, 2.994979954457e-4, 2.99111897988579e-4, 2.98957037443037e-4, 2.99212923676827e-4, 2.99743706953441e-4, 3.0019733800565e-4, 3.00261493104458e-4, 2.99886171237044e-4, 2.99322270661527e-4
flux1:, 0.642737365291714, 3.16715968160111e-4, 3.17231841944913e-4, 3.18038678711107e-4, 3.18664513895188e-4, 3.18768078023604e-4, 3.18323588558404e-4, 3.17622937474883e-4, 3.17116709908537e-4, 3.17168296223214e-4, 3.17830632830797e-4, 3.18780873390134e-4, 3.19484303394007e-4, 3.19515037621488e-4, 3.18860945621897e-4, 3.18020487789154e-4, 3.17740969845221e-4, 3.18449911724923e-4, 3.19785766168501e-4, 3.20764832449307e-4, 3.20689359970976e-4, 3.20082353916742e-4, 3.20326295050313e-4, 3.21500554397321e-4, 3.21396661774461e-4, 3.20635978769678e-4, 3.25290388464778e-4, 3.25130204732466e-4, 3.21926051772879e-4, 3.28868315491322e-4, 3.46870928806276e-4, 3.2092477291868e-4, 2.9825695174089e-4, 3.2077919017117e-4, 3.2555604026789e-4, 3.22204609115203e-4, 3.20131049974867e-4, 3.25016477190635e-4, 3.21830081401616e-4, 3.20374872445544e-4, 3.22601199353817e-4, 3.24257341155832e-4, 3.23981157059787e-4, 3.23215123017396e-4, 3.23125743840958e-4, 3.23568479127271e-4, 3.23888909110118e-4, 3.23833393340222e-4, 3.23683871862199e-4, 3.23809088192289e-4, 3.24247679859034e-4, 3.24695041129586e-4, 3.24810038424653e-4, 3.24523494417684e-4, 3.24100522207173e-4, 3.23929308354798e-4, 3.24214027649268e-4, 3.24813635146207e-4, 3.25344692869506e-4, 3.25459300684673e-4, 3.25091813572691e-4, 3.24507758616873e-4
flux1:, 0.642999814195467, 3.42922146522307e-4, 3.43448666918537e-4, 3.44357643221667e-4, 3.45114466997375e-4, 3.45298098154907e-4, 3.44834766956398e-4, 3.44029557638198e-4, 3.43401077115136e-4, 3.43395818526284e-4, 3.44111930950282e-4, 3.45200692489377e-4, 3.46043134101718e-4, 3.4612497922296e-4, 3.45403241833119e-4, 3.4443171296123e-4, 3.44068678513734e-4, 3.44825312352947e-4, 3.46318325954643e-4, 3.47444325337851e-4, 3.47400703288404e-4, 3.46744485624426e-4, 3.47008360275051e-4, 3.48305439159904e-4, 3.48199847113873e-4, 3.47328088277853e-4, 3.52395783791128e-4, 3.52343041508611e-4, 3.48898153835315e-4, 3.56521544305118e-4, 3.76054201837361e-4, 3.47952512307475e-4, 3.23400730012032e-4, 3.47747125362617e-4, 3.52889239019989e-4, 3.49337085234684e-4, 3.47131396245113e-4, 3.52369811916107e-4, 3.48940720014795e-4, 3.47346657277283e-4, 3.49672343234382e-4, 3.51395099072861e-4, 3.51079322959871e-4, 3.50258403593893e-4, 3.50156757207125e-4, 3.50604331817534e-4, 3.50900744616938e-4, 3.50786667535152e-4, 3.50579782396832e-4, 3.50686052170659e-4, 3.5114936042902e-4, 3.51637361495848e-4, 3.51772799301511e-4, 3.51470235148329e-4, 3.51010142799312e-4, 3.50815248691291e-4, 3.51116900302821e-4, 3.51774025232873e-4, 3.52376975236483e-4, 3.52544488599756e-4, 3.52193030264015e-4, 3.5159720392385e-4
flux1:, 0.64326226309922, 3.70956942459028e-4, 3.71481173497261e-4, 3.72493158323898e-4, 3.73393342940406e-4, 3.73671181981864e-4, 3.73194291832176e-4, 3.72276367502619e-4, 3.71508372319351e-4, 3.71430085483213e-4, 3.72193799094527e-4, 3.73426413836994e-4, 3.74418224127144e-4, 3.74557585942018e-4, 3.73766142828652e-4, 3.72655765800719e-4, 3.72202259844962e-4, 3.73003963706827e-4, 3.74652696170262e-4, 3.75920371363609e-4, 3.75902266977198e-4, 3.75200657234318e-4, 3.75501884352644e-4, 3.7693155815257e-4, 3.76799458646958e-4, 3.75784612041577e-4, 3.81285017005986e-4, 3.81318895870367e-4, 3.77621859739314e-4, 3.85957332121325e-4, 4.07123666064174e-4, 3.76729406490061e-4, 3.50168155264633e-4, 3.76439217985705e-4, 3.82009982827619e-4, 3.78242112630758e-4, 3.75966591582572e-4, 3.81606888732089e-4, 3.7795099376674e-4, 3.76263343178446e-4, 3.78728249617053e-4, 3.80527108216863e-4, 3.80173548867411e-4, 3.793181988126e-4, 3.79243928014141e-4, 3.79736569995362e-4, 3.80032347795153e-4, 3.79862375726057e-4, 3.79588431147558e-4, 3.79665782967087e-4, 3.80151861083257e-4, 3.80687908583269e-4, 3.80855759284068e-4, 3.8054625892759e-4, 3.80049244261188e-4, 3.79820330667886e-4, 3.80121348918103e-4, 3.80817784829237e-4, 3.81480351946062e-4, 3.81697517646165e-4, 3.81365704869755e-4, 3.80762393112249e-4
flux1:, 0.643524712002974, 4.00925623292034e-4, 4.01433260754726e-4, 4.02548150215083e-4, 4.03604006155566e-4, 4.03991202318509e-4, 4.03507887716475e-4, 4.0247116730316e-4, 4.01547755467954e-4, 4.01380001970929e-4, 4.02183072675516e-4, 4.03561973999128e-4, 4.04711685017052e-4, 4.04915915193602e-4, 4.04056472975503e-4, 4.02803767560256e-4, 4.02254171557966e-4, 4.03094843992034e-4, 4.04891634515839e-4, 4.06291790451374e-4, 4.06294715117718e-4, 4.05556780537152e-4, 4.05914638994339e-4, 4.07482989395613e-4, 4.07297991805449e-4, 4.06111000950916e-4, 4.12056629070029e-4, 4.12149215366659e-4, 4.08194433415312e-4, 4.17270408106331e-4, 4.40176683248995e-4, 4.07342662198336e-4, 3.7863558903744e-4, 4.0694322712593e-4, 4.13011683004093e-4, 4.09002954069324e-4, 4.06722926419934e-4, 4.12829313258031e-4, 4.08958573547327e-4, 4.07224273088528e-4, 4.09880221549353e-4, 4.11772379928517e-4, 4.11382067922962e-4, 4.10511834692887e-4, 4.1051116967273e-4, 4.11102377778161e-4, 4.11434297528015e-4, 4.11218949510221e-4, 4.10869726327414e-4, 4.10906607692815e-4, 4.11413041321041e-4, 4.12007290261229e-4, 4.12224699892549e-4, 4.11922394071323e-4, 4.1139110824477e-4, 4.11116634613626e-4, 4.11395185039578e-4, 4.1210699706661e-4, 4.12811415395389e-4, 4.13070766886482e-4, 4.12759336555381e-4, 4.12150485030959e-4
flux1:, 0.643787160906727, 4.32934735208225e-4, 4.33410301180687e-4, 4.34626889702802e-4, 4.35850698739172e-4, 4.36364058791337e-4, 4.35884612359787e-4, 4.34726574918495e-4, 4.33634174002263e-4, 4.333603643411e-4, 4.34192070360176e-4, 4.35716730207178e-4, 4.37032007533253e-4, 4.37311242124129e-4, 4.3639103397905e-4, 4.34997492102009e-4, 4.34347068632357e-4, 4.35216728387232e-4, 4.37148737097914e-4, 4.38670693993824e-4, 4.38694057517535e-4, 4.37934250615447e-4, 4.38369659464874e-4, 4.40082138023513e-4, 4.39821923719405e-4, 4.38438174587539e-4, 4.44834355222364e-4, 4.44958003419439e-4, 4.40745017747556e-4, 4.50595989998039e-4, 4.75356315027655e-4, 4.3992424772902e-4, 4.08922309108109e-4, 4.39392835456027e-4, 4.46021323216343e-4, 4.41736912902128e-4, 4.39507105138719e-4, 4.46154744882279e-4, 4.42073497535969e-4, 4.40330770273187e-4, 4.43231919415611e-4, 4.45237017741945e-4, 4.44805796639992e-4, 4.43932607829383e-4, 4.44050222876848e-4, 4.44800058496787e-4, 4.45214614246722e-4, 4.44970848215733e-4, 4.44538551141484e-4, 4.44519888914822e-4, 4.45041171146449e-4, 4.45704373229958e-4, 4.45993044582873e-4, 4.45718259763465e-4, 4.45160121483285e-4, 4.44829937339638e-4, 4.45062197301028e-4, 4.45761640815558e-4, 4.46486535297368e-4, 4.46778602859025e-4, 4.46488100418378e-4, 4.45876355413858e-4
flux1:, 0.64404960981048, 4.67089547914246e-4, 4.67516292663138e-4, 4.68832051075134e-4, 4.70236196718615e-4, 4.70894940336891e-4, 4.70434004176272e-4, 4.69156746528563e-4, 4.67884503523686e-4, 4.67487591035481e-4, 4.68334319808187e-4, 4.70001504594502e-4, 4.71490360671706e-4, 4.71859152936524e-4, 4.70892000472283e-4, 4.69364026106304e-4, 4.68608295287745e-4, 4.69493232521268e-4, 4.71544151170142e-4, 4.73178103207141e-4, 4.73226263626261e-4, 4.72463708353001e-4, 4.72999457513178e-4, 4.74864925898484e-4, 4.7451615584487e-4, 4.72915332917737e-4, 4.79761163816421e-4, 4.79895639298173e-4, 4.75427168945545e-4, 4.86102183292045e-4, 5.12844173883422e-4, 4.74645131443067e-4, 4.41186153104632e-4, 4.73961401938385e-4, 4.81194506812477e-4, 4.76592121249248e-4, 4.74445595855011e-4, 4.81714498214943e-4, 4.77418075383105e-4, 4.75688671958277e-4, 4.78881704129566e-4, 4.81015703856279e-4, 4.80530277581181e-4, 4.79652869126052e-4, 4.79924063334159e-4, 4.80891513768896e-4, 4.81439846473637e-4, 4.81188768551223e-4, 4.80664894611451e-4, 4.80570408793479e-4, 4.81095254513841e-4, 4.81835971238245e-4, 4.8222059922759e-4, 4.82000246562789e-4, 4.81429520396408e-4, 4.81037712022459e-4, 4.8120059561657e-4, 4.81858368362696e-4, 4.82580774615554e-4, 4.8289638574669e-4, 4.82630122143593e-4, 4.82022437832059e-4
flux1:, 0.644312058714234, 5.03492074794366e-4, 5.03851594064626e-4, 5.05262389350497e-4, 5.0685953648302e-4, 5.07685965765124e-4, 5.0726332007809e-4, 5.05873939865748e-4, 5.04413444906583e-4, 5.03875284427241e-4, 5.04720205978543e-4, 5.06524475366791e-4, 5.08196431849e-4, 5.08674780059233e-4, 5.07681209538011e-4, 5.06029362858127e-4, 5.05163501272316e-4, 5.06046991672747e-4, 5.08199052136861e-4, 5.09937778320982e-4, 5.10019815253638e-4, 5.09276887464163e-4, 5.09938287459731e-4, 5.11973162350582e-4, 5.11534570644174e-4, 5.09698955791867e-4, 5.1698927142654e-4, 5.17127009174619e-4, 5.12406107028673e-4, 5.2397511284592e-4, 5.52844725974896e-4, 5.1170089063824e-4, 4.75610675431517e-4, 5.10847075568548e-4, 5.1870451939974e-4, 5.13737819770457e-4, 5.11679999423166e-4, 5.19648506329953e-4, 5.15124471023458e-4, 5.13410433295686e-4, 5.16926945464832e-4, 5.19196649487397e-4, 5.1863200892531e-4, 5.17732716918065e-4, 5.18177610799112e-4, 5.19413674101047e-4, 5.20146223250472e-4, 5.19910473096487e-4, 5.19284935383868e-4, 5.19088147843131e-4, 5.19597336823982e-4, 5.20419033734181e-4, 5.20924978186258e-4, 5.20791947982124e-4, 5.20231055710437e-4, 5.19778436789197e-4, 5.19852221311074e-4, 5.20439575593965e-4, 5.21136585939741e-4, 5.2146859660679e-4, 5.21235048065403e-4, 5.20645954318782e-4
flux1:, 0.644574507617987, 5.42240106271151e-4, 5.4251176467004e-4, 5.44011575580967e-4, 5.45814827923742e-4, 5.46834713640676e-4, 5.46475442622643e-4, 5.44985643243122e-4, 5.43330063646336e-4, 5.42630610919055e-4, 5.43453533525991e-4, 5.45387860471141e-4, 5.47254755310635e-4, 5.47868241743989e-4, 5.4687460200441e-4, 5.45112340629959e-4, 5.44130801780423e-4, 5.44994292020366e-4, 5.47230157792092e-4, 5.49069692447327e-4, 5.491979197654e-4, 5.48498409583407e-4, 5.49314206757716e-4, 5.51545795306118e-4, 5.51028821291814e-4, 5.48940490487955e-4, 5.56668414847846e-4, 5.5681665788526e-4, 5.51843578914423e-4, 5.6440012525608e-4, 5.95564514735927e-4, 5.51291832348811e-4, 5.12386600060359e-4, 5.50252523961602e-4, 5.58727793792273e-4, 5.53350228344395e-4, 5.51359361245723e-4, 5.60098643542615e-4, 5.5533031870667e-4, 5.53616105058531e-4, 5.57469121665396e-4, 5.59868734535206e-4, 5.59187612960905e-4, 5.58232239890069e-4, 5.58853232212371e-4, 5.60396207716668e-4, 5.6135825493328e-4, 5.61159694322049e-4, 5.60420498338297e-4, 5.60088763508792e-4, 5.6055403326655e-4, 5.61452636388143e-4, 5.62103196815645e-4, 5.62094724521155e-4, 5.61574394093959e-4, 5.61070083442015e-4, 5.61040418841625e-4, 5.61530718592299e-4, 5.62180356605609e-4, 5.62524289559799e-4, 5.62338210320716e-4, 5.61791852626243e-4
flux1:, 0.64483695652174, 5.83427453083942e-4, 5.83587772516504e-4, 5.85168464920002e-4, 5.87191422228931e-4, 5.88433949388284e-4, 5.88167884900546e-4, 5.86592872260787e-4, 5.84735725601029e-4, 5.8385232077909e-4, 5.84629811001017e-4, 5.86686184101663e-4, 5.88762389241341e-4, 5.89541325624849e-4, 5.88578060943009e-4, 5.86720278523363e-4, 5.85616794641509e-4, 5.86441383744788e-4, 5.88745560399619e-4, 5.9068468150436e-4, 5.90872198134506e-4, 5.90239413495496e-4, 5.91242724757607e-4, 5.93711003388083e-4, 5.93137889044448e-4, 5.90775543578801e-4, 5.98935078074715e-4, 5.99114385492616e-4, 5.93883811387019e-4, 6.07543347582839e-4, 6.41190988575009e-4, 5.93602073508978e-4, 5.51691706075107e-4, 5.92363818898908e-4, 6.01429030930378e-4, 5.95597164434673e-4, 5.93631080354354e-4, 6.03201809226486e-4, 5.98173194471753e-4, 5.9643273810346e-4, 6.00618326595585e-4, 6.03129024333884e-4, 6.02283607237185e-4, 6.01224396051949e-4, 6.0200738778688e-4, 6.03881345945429e-4, 6.05110405083952e-4, 6.04968664677686e-4, 6.04102328191562e-4, 6.03598025796312e-4, 6.03982356392557e-4, 6.04944798118338e-4, 6.05758567372458e-4, 6.05913758206858e-4, 6.05471847346075e-4, 6.04933560612487e-4, 6.04792489365808e-4, 6.05161960042282e-4, 6.05743109382886e-4, 6.06096453057309e-4, 6.05978251756456e-4, 6.05508542243143e-4
flux1:, 0.645099405425493, 6.27145295790981e-4, 6.27167505472796e-4, 6.28818728716833e-4, 6.31075377318921e-4, 6.3257256993334e-4, 6.32433060263046e-4, 6.30789964137589e-4, 6.28723864684184e-4, 6.27630859184286e-4, 6.28336677875616e-4, 6.30506561929725e-4, 6.32808500907398e-4, 6.33786177868165e-4, 6.32885578229404e-4, 6.30947276632278e-4, 6.29715322713117e-4, 6.30483318087207e-4, 6.32842852517672e-4, 6.34881529535007e-4, 6.35139319761083e-4, 6.34594474886588e-4, 6.3582345622554e-4, 6.38580886227139e-4, 6.3798076316651e-4, 6.35317047479758e-4, 6.43905158004063e-4, 6.44144632708786e-4, 6.38643805536491e-4, 6.53537849113494e-4, 6.89875759457894e-4, 6.38782322857171e-4, 5.93673702227012e-4, 6.37333280830907e-4, 6.46949363166443e-4, 6.406249181353e-4, 6.38632443767592e-4, 6.49084276148177e-4, 6.43785069843893e-4, 6.41992147653116e-4, 6.4649593031438e-4, 6.4908874446495e-4, 6.4802437825324e-4, 6.46805437294329e-4, 6.4772446696328e-4, 6.49941127199059e-4, 6.51466690073882e-4, 6.51398920262793e-4, 6.50391669885055e-4, 6.49674476888162e-4, 6.49933854611086e-4, 6.50937969883732e-4, 6.51926758184954e-4, 6.5228364604719e-4, 6.51962752828275e-4, 6.51415705318296e-4, 6.51161552678993e-4, 6.51389200157673e-4, 6.51880693281879e-4, 6.52240971815857e-4, 6.52214308608652e-4, 6.51862920816072e-4
flux1:, 0.645361854329247, 6.73484248968196e-4, 6.73338189705086e-4, 6.75047439703531e-4, 6.77551837370907e-4, 6.79337479642956e-4, 6.79359669863177e-4, 6.77665836083314e-4, 6.75381581116572e-4, 6.74050525193789e-4, 6.74656389135749e-4, 6.76930963009195e-4, 6.79475966570181e-4, 6.80686284074338e-4, 6.79880128754387e-4, 6.77875515823561e-4, 6.7650921610432e-4, 6.77205546375451e-4, 6.79609971553475e-4, 6.81747165526642e-4, 6.82081352827009e-4, 6.81642486333082e-4, 6.83140473302757e-4, 6.86249885015406e-4, 6.85653857846079e-4, 6.82653936093923e-4, 6.91671747649095e-4, 6.92002130323609e-4, 6.86210230894953e-4, 7.02477618120163e-4, 7.41726136505718e-4, 6.8694030026028e-4, 6.38440011423302e-4, 6.85270229888251e-4, 6.9540029420512e-4, 6.88550436378196e-4, 6.86484728641825e-4, 6.97858569748939e-4, 6.9228793421989e-4, 6.90427388478498e-4, 6.95234579942848e-4, 6.97876148520331e-4, 6.96536363589064e-4, 6.95100341789153e-4, 6.96124487020811e-4, 6.98687921425766e-4, 7.00533490463544e-4, 7.00555358587019e-4, 6.99394957865783e-4, 6.98424903468056e-4, 6.98511370851902e-4, 6.99527256992631e-4, 7.00694985854762e-4, 7.01287611173434e-4, 7.01131836559497e-4, 7.00606446762442e-4, 7.00242703301755e-4, 7.00309613503115e-4, 7.00688852786303e-4, 7.01050930139589e-4, 7.01138932534312e-4, 7.00951347582578e-4
flux1:, 0.645624303233, 7.22536545578417e-4, 7.22189073588444e-4, 7.23941941354712e-4, 7.26707693376973e-4, 7.28815858920033e-4, 7.29034767804285e-4, 7.27306303138071e-4, 7.24792613952579e-4, 7.2319312941648e-4, 7.23669762493203e-4, 7.26039914387205e-4, 7.28844592125856e-4, 7.30319463164255e-4, 7.29636969538391e-4, 7.27579160203018e-4, 7.26074519002839e-4, 7.26687839053773e-4, 7.29128519228283e-4, 7.31359888919347e-4, 7.31769698586777e-4, 7.31451207384761e-4, 7.33266150495024e-4, 7.36797163512181e-4, 7.36233648803837e-4, 7.32855552224395e-4, 7.42308502714881e-4, 7.42754822609223e-4, 7.36643637809207e-4, 7.54420760137615e-4, 7.96806879007953e-4, 7.38140987242303e-4, 6.86056821323722e-4, 7.3624179589165e-4, 7.46864844327707e-4, 7.39460686623864e-4, 7.37291272329785e-4, 7.49623608414259e-4, 7.43791558786438e-4, 7.4186864183784e-4, 7.46975375137636e-4, 7.49635447810838e-4, 7.47967334258413e-4, 7.46261878145697e-4, 7.47362748369504e-4, 7.50275641426106e-4, 7.524624028292e-4, 7.52590048334863e-4, 7.51267950480887e-4, 7.5000879879296e-4, 7.49874353980529e-4, 7.50867030567705e-4, 7.52209813926108e-4, 7.53065805943047e-4, 7.53117202389022e-4, 7.52646029819984e-4, 7.52179574031695e-4, 7.52067986423307e-4, 7.52309654789675e-4, 7.52662996494835e-4, 7.52883863674358e-4, 7.52904124905011e-4
flux1:, 0.645886752136753, 7.74397683357612e-4, 7.73813635206241e-4, 7.75594224919136e-4, 7.78633782922152e-4, 7.81097152233828e-4, 7.8154586392359e-4, 7.79796762534163e-4, 7.77040868266156e-4, 7.75142205596396e-4, 7.7546060292533e-4, 7.77916727108206e-4, 7.80995131706669e-4, 7.82762075992699e-4, 7.82228465394947e-4, 7.80129807303615e-4, 7.78486074697141e-4, 7.79009490888722e-4, 7.81478686500493e-4, 7.83794788009673e-4, 7.84271595350778e-4, 7.84084291339985e-4, 7.86267437696223e-4, 7.90292215825192e-4, 7.89783755464315e-4, 7.85980630034546e-4, 7.95877719844912e-4, 7.96453351248729e-4, 7.89988976083379e-4, 8.09401160613863e-4, 8.55151726962939e-4, 7.92416616631651e-4, 7.36557610809725e-4, 7.9028360429253e-4, 8.01405659321917e-4, 7.93419419150222e-4, 7.91140021172371e-4, 8.04468110270859e-4, 7.98393922972458e-4, 7.9643940311662e-4, 8.01862749220593e-4, 8.04521913109095e-4, 8.02480828322177e-4, 8.00463427508815e-4, 8.01621432781348e-4, 8.0489122905568e-4, 8.07442280210656e-4, 8.07694658786148e-4, 8.06208068265048e-4, 8.0463050258065e-4, 8.04231254893472e-4, 8.05164214277733e-4, 8.06671610766491e-4, 8.07810649890421e-4, 8.081059346934e-4, 8.07720421950644e-4, 8.07159562957645e-4, 8.06852188207439e-4, 8.06927656179872e-4, 8.07254372085785e-4, 8.07617349092876e-4, 8.07882501298835e-4
flux1:, 0.646149201040506, 8.29166973128031e-4, 8.28310649063566e-4, 8.30102113007527e-4, 8.3342595208948e-4, 8.36274124163731e-4, 8.36982371475189e-4, 8.35224420334872e-4, 8.32213498121352e-4, 8.29986646940501e-4, 8.30119448219443e-4, 8.32651138820459e-4, 8.36013033534045e-4, 8.38093306231751e-4, 8.37729126638319e-4, 8.35602010563256e-4, 8.3382296742417e-4, 8.34254422852738e-4, 8.3674448718417e-4, 8.3912995283246e-4, 8.39657528197739e-4, 8.3960896953306e-4, 8.42212886540912e-4, 8.46802174357088e-4, 8.46364613190905e-4, 8.42088578665087e-4, 8.52441110713378e-4, 8.53144810365117e-4, 8.46289894388027e-4, 8.67445838936616e-4, 9.16781949649935e-4, 8.49784008449519e-4, 7.89959128004495e-4, 8.4741781726402e-4, 8.59078190090388e-4, 8.50479802096348e-4, 8.48110029042569e-4, 8.6247651952286e-4, 8.56184228342565e-4, 8.54253829425467e-4, 8.6003816139162e-4, 8.626941809985e-4, 8.60246943961951e-4, 8.57887177796837e-4, 8.59095050518161e-4, 8.62738316399447e-4, 8.65682169725893e-4, 8.66083056918781e-4, 8.64436454767482e-4, 8.62520570979352e-4, 8.61820526652078e-4, 8.62659606740856e-4, 8.64316795822674e-4, 8.65750136291834e-4, 8.66318157644358e-4, 8.66045741913192e-4, 8.65398566023469e-4, 8.64878565519379e-4, 8.6475649521296e-4, 8.65030892443356e-4, 8.65533590402768e-4, 8.6606889089671e-4
flux1:, 0.64641164994426, 8.8694667162297e-4, 8.85783690901853e-4, 8.87568796444999e-4, 8.91184532984073e-4, 8.94442512953391e-4, 8.95435821927326e-4, 8.93679301790169e-4, 8.90402603458531e-4, 8.87822719121587e-4, 8.87745579280112e-4, 8.90341343406893e-4, 8.93990845034803e-4, 8.96398294806905e-4, 8.96219437664279e-4, 8.94077327238313e-4, 8.92172301574155e-4, 8.9251476685476e-4, 8.95017885244549e-4, 8.97451853769747e-4, 8.98007626473668e-4, 8.9810238335057e-4, 9.01178548809242e-4, 9.06398864297051e-4, 9.06043237060965e-4, 9.01250210471616e-4, 9.12070582119238e-4, 9.12887432334933e-4, 9.0560336193722e-4, 9.28593833884869e-4, 9.81727454467547e-4, 9.10265087970872e-4, 8.4628100049173e-4, 9.07674221891564e-4, 9.1994580687117e-4, 9.10699973542402e-4, 9.08280425855115e-4, 9.23736098322463e-4, 9.17247818100161e-4, 9.15415856225535e-4, 9.21634013446645e-4, 9.24305477147838e-4, 9.21431575978375e-4, 9.18710419978535e-4, 9.19973130250455e-4, 9.24016855459549e-4, 9.27389053457562e-4, 9.27967982895534e-4, 9.26173731404568e-4, 9.23910479417925e-4, 9.22884429666625e-4, 9.2360140599068e-4, 9.25391866564172e-4, 9.27122866057634e-4, 9.27983106718404e-4, 9.27845122007161e-4, 9.27118499126855e-4, 9.26370368556708e-4, 9.26018768767694e-4, 9.26208868244302e-4, 9.26836677621901e-4, 9.27652538571035e-4
flux1:, 0.646674098848013, 9.47839714497326e-4, 9.46339015446927e-4, 9.48100638335095e-4, 9.52012138774468e-4, 9.55699115610452e-4, 9.5699853276245e-4, 9.55253543338702e-4, 9.5170488942687e-4, 9.48753740974417e-4, 9.4844659870997e-4, 9.51093706567668e-4, 9.55028474450549e-4, 9.57769131665771e-4, 9.57787296492864e-4, 9.55645652701156e-4, 9.53630154342419e-4, 9.53891843234452e-4, 9.56400628985854e-4, 9.58858422407893e-4, 9.59415342071773e-4, 9.59654853045806e-4, 9.63251119333599e-4, 9.69163698443781e-4, 9.68900534651221e-4, 9.63555156873003e-4, 9.74856296081532e-4, 9.75762596536947e-4, 9.6801103262827e-4, 9.92912042908191e-4, 0.00105004533379315, 9.73905610778477e-4, 9.05564237211453e-4, 9.71109256215838e-4, 9.84093180899682e-4, 9.74157786305087e-4, 9.71739741717515e-4, 9.88343515276583e-4, 9.81671846191119e-4, 9.80020275005855e-4, 9.86769165742453e-4, 9.89495737701344e-4, 9.86186558438357e-4, 9.83093144763094e-4, 9.844242368276e-4, 9.88903523810656e-4, 9.92745602407043e-4, 9.93537191940639e-4, 9.91614976690087e-4, 9.89006389408403e-4, 9.87641580447002e-4, 9.8821697369712e-4, 9.90125170067794e-4, 9.92150559312427e-4, 9.93312698949591e-4, 9.93323244017948e-4, 9.92522621548611e-4, 9.9153396080532e-4, 9.90923612636116e-4, 9.90994681291071e-4, 9.91722617701572e-4, 9.92813896714675e-4
flux1:, 0.646936547751766, 0.00101194640910141, 0.00101008212720737, 0.00101180356143641, 0.00101601006562134, 0.00102013849956864, 0.00102176077033221, 0.00102003885827987, 0.00101621910046789, 0.00101288725027232, 0.0010123354254486, 0.00101501998055964, 0.00101923098168957, 0.0010223031883436, 0.00102252642886706, 0.00102040322727299, 0.00101829919268608, 0.0010184940440431, 0.00102100313258126, 0.0010234588990566, 0.001023987333655, 0.0010243690958252, 0.0010285273547233, 0.00103518902181535, 0.00103503419789388, 0.00102911398125048, 0.00104090990184387, 0.00104188114347945, 0.00103362450266233, 0.00106050410437662, 0.00112183127287527, 0.00104078747939933, 9.67884070884621e-4, 0.00103781826031742, 0.00105163458977106, 0.00104096111289088, 0.00103859331441652, 0.00105640932276577, 0.00104955031715395, 0.00104815547887057, 0.00105554704629758, 0.00105838639773293, 0.00105464295955704, 0.00105116983579427, 0.00105258511567182, 0.00105753758794722, 0.00106189323361784, 0.00106293467261671, 0.00106090973686777, 0.00105796801235015, 0.00105626454609347, 0.00105668935225209, 0.00105870297892591, 0.00106101446533928, 0.00106247876558315, 0.0010626444274117, 0.00106177426801735, 0.00106053813744588, 0.00105964696279327, 0.0010595666756575, 0.00106036350117927, 0.00106171127559662
flux1:, 0.647198996655519, 0.00107936071497804, 0.00107711368468926, 0.00107877867526613, 0.00108327392554432, 0.0010878488690936, 0.00108980681662202, 0.0010881225101181, 0.00108404157318249, 0.00108033006581227, 0.00107952515820833, 0.00108223241489506, 0.00108670415024797, 0.00109009890450516, 0.00109053186407008, 0.00108844750200605, 0.00108628324848702, 0.00108643187724611, 0.00108894044831636, 0.00109137027827169, 0.00109183938697521, 0.00109235538280225, 0.00109710970695008, 0.00110457537814038, 0.00110455626097747, 0.00109805425426225, 0.00111036196177277, 0.00111138229416124, 0.001102583031879, 0.00113151002040838, 0.00119722088674169, 0.00111103150223503, 0.00103335386669212, 0.00110793776470521, 0.00112271492377516, 0.00111125103015449, 0.00110896687899737, 0.0011280591508568, 0.00112098721072141, 0.00111990715013476, 0.00112805671361842, 0.00113107896881196, 0.00112690900780471, 0.00112304734341117, 0.00112455755030451, 0.0011300156488072, 0.00113492457353919, 0.00113625143954554, 0.00113415177774941, 0.0011308974812179, 0.00112886766332325, 0.00112914398663731, 0.00113125548092766, 0.00113384125277365, 0.00113559934587056, 0.00113591941950796, 0.00113498389603808, 0.00113350122553398, 0.00113231889389364, 0.00113206336619075, 0.00113289735626406, 0.00113447280603342
flux1:, 0.647461445559273, 0.00115016686119575, 0.00114752555111154, 0.00114911799195749, 0.00115388933288077, 0.00115890783812795, 0.00116121063729258, 0.00115958251123854, 0.00115526072437819, 0.001151182176225, 0.00115012278129082, 0.0011528376732839, 0.00115754863688623, 0.00116124977206821, 0.00116189329148085, 0.00115986983414312, 0.00115767990400585, 0.00115781112831166, 0.00116032608077876, 0.00116271100395763, 0.00116308916048219, 0.00116372361835995, 0.00116909904663258, 0.00117742517149894, 0.00117758570027238, 0.00117051130312931, 0.00118335396733276, 0.00118442521114394, 0.00117504407449237, 0.00120609639678119, 0.00127638042313537, 0.00118478968735291, 0.00110211890375459, 0.00118163694179827, 0.00119750284071232, 0.00118519681066671, 0.00118300526656446, 0.00120343116589601, 0.00119609680544601, 0.00119536189616734, 0.00120437650231337, 0.00120765759987982, 0.00120307299068615, 0.00119880923591845, 0.00120041365776187, 0.00120639658600028, 0.00121188723551359, 0.00121352819140103, 0.00121138105068551, 0.0012078408342154, 0.00120550788894986, 0.00120564872700708, 0.00120785598921137, 0.00121070177967713, 0.00121273738171616, 0.00121320408194949, 0.00121220749455456, 0.00121048888990849, 0.00120902082169717, 0.00120858052950347, 0.0012094259160176, 0.0012111955194801
flux1:, 0.647723894463026, 0.00122443698525944, 0.0012213977803213, 0.00122290107139465, 0.00122792847541817, 0.00123337891565212, 0.00123603198386503, 0.00123448299237353, 0.00122995158456438, 0.00122553069966618, 0.00122422299169005, 0.00122693078106029, 0.00123185387002943, 0.00123583773519368, 0.00123668767602584, 0.00123474755685623, 0.00123257266379367, 0.0012327255802301, 0.00123526493004885, 0.00123759323601971, 0.00123784732202365, 0.00123857409053587, 0.0012445860829456, 0.00125383409063292, 0.00125423766107335, 0.00124661563301849, 0.00126002662883653, 0.00126117498012492, 0.00125116867343634, 0.00128443941089955, 0.00135948880521961, 0.00126222865816134, 0.00117434123857858, 0.00125909991178701, 0.00127617735075325, 0.00126298354387891, 0.0012608662420285, 0.00128267018655158, 0.00127500094080623, 0.00127460981216223, 0.00128457923229288, 0.00128819483187157, 0.00128321023326904, 0.00127852541794344, 0.00128020827499156, 0.00128671555065198, 0.0012927981231511, 0.00129476932908668, 0.00129259748111864, 0.0012888017509379, 0.00128619841042434, 0.00128622703790591, 0.00128853354483667, 0.00129162310676698, 0.0012939122583818, 0.00129451041975981, 0.00129345679222787, 0.00129152311065314, 0.00128979307627899, 0.0012891776700033, 0.00129002066526658, 0.00129195168109902
flux1:, 0.647986343366779, 0.00130223023495692, 0.00129879710237371, 0.00130019322017084, 0.00130544820916275, 0.00131130937332344, 0.00131431370390467, 0.00131287069581949, 0.00130817152128348, 0.00130344518000443, 0.00130190343104265, 0.00130459035475315, 0.00130969297049711, 0.00131392741831675, 0.0013149727513422, 0.00131313718129058, 0.00131102444088456, 0.00131125087270347, 0.00131384687571713, 0.00131611536088114, 0.00131620904086186, 0.00131698898363038, 0.00132364343023019, 0.00133388222856256, 0.00133461172802427, 0.00132647982997592, 0.0013405070098785, 0.00134178611833067, 0.00133110500103112, 0.00136670437207074, 0.00144671508569034, 0.0013435079312202, 0.001250179014688, 0.00134050280302093, 0.00135891067724818, 0.00134479494990834, 0.00134271063312668, 0.0013659196238318, 0.00135782366713517, 0.00135774517977224, 0.0013687375613002, 0.00137275895902035, 0.00136739223432067, 0.00136226446887685, 0.00136399530732513, 0.00137100362069474, 0.00137766491310668, 0.00137996510329517, 0.00137778336963972, 0.00137376425791054, 0.0013709316834443, 0.0013708811542741, 0.00137329584863644, 0.00137661093161905, 0.00137912157510958, 0.00137982749098605, 0.0013787189474053, 0.00137660019476349, 0.00137465092537842, 0.00137389213992039, 0.00137473556420512, 0.00137680078641569
flux1:, 0.648248792270532, 0.00138359340416524, 0.00137977709617066, 0.00138104548990768, 0.00138648996099719, 0.00139272986170507, 0.00139608078324903, 0.00139477331885398, 0.00138995804959133, 0.0013849751949956, 0.00138322229440172, 0.0013858760854456, 0.00139111976033792, 0.00139556244649446, 0.00139678285882744, 0.00139507027532586, 0.00139307381321016, 0.00139344082953278, 0.00139614236237939, 0.00139835635468294, 0.00139824771414704, 0.00139902657217305, 0.00140632013411619, 0.0014176269227488, 0.00141878190385622, 0.00141018788767647, 0.00142489734491205, 0.00142638730355938, 0.0014149737747677, 0.0014530265813312, 0.00153819653181268, 0.00142875808562138, 0.00132976496875646, 0.00142599078337151, 0.00144585115532547, 0.00143079511376055, 0.00142869077909684, 0.00145331292951109, 0.00144468436068924, 0.00144486495131328, 0.00145692801173634, 0.00146142099849227, 0.00145569547066316, 0.00145010542106972, 0.00145184385725397, 0.00145930827272298, 0.00146650956956516, 0.00146911666116558, 0.00146692909964993, 0.00146271893838887, 0.0014597062535881, 0.00145961946638015, 0.00146215689663824, 0.00146567704476563, 0.001468368026027, 0.00146914735195631, 0.00146798114502428, 0.00146571354716853, 0.00146360512081292, 0.00146275735536612, 0.00146362322454875, 0.00146580425218567
flux1:, 0.648511241174286, 0.00146856276326152, 0.00146437979409912, 0.00146549626508323, 0.00147108128549728, 0.00147765573607437, 0.00148134125421535, 0.00148020001641086, 0.00147532914547077, 0.00147015070661289, 0.00146821872140737, 0.00147082891401098, 0.00147616844357538, 0.00148076465395454, 0.00148212808015819, 0.00148055295948369, 0.00147873486290944, 0.00147932698986307, 0.00148220084807039, 0.00148437313871353, 0.00148401225177339, 0.00148471936311331, 0.00149263987930196, 0.00150509893343489, 0.00150679055836636, 0.00149778931537498, 0.00151326795636541, 0.00151507071582614, 0.0015028588243382, 0.00154349791522442, 0.00163402246830477, 0.00151806395433823, 0.00141318915403146, 0.00151566037031639, 0.00153710996623318, 0.00152111316757766, 0.00151893974175695, 0.00154496636943404, 0.00153569077341449, 0.00153606521772861, 0.00154923252488109, 0.00155425935248476, 0.00154820742274146, 0.00154214575873458, 0.00154384989897759, 0.00155170951022224, 0.00155938814780176, 0.00156225798317215, 0.00156005598945898, 0.00155568627908763, 0.00155255073032899, 0.0015524812912347, 0.00155516243272297, 0.0015588650703036, 0.00156168493493134, 0.00156248991219781, 0.00156125431219329, 0.00155887576822328, 0.00155668193694597, 0.00155582053009304, 0.00155675042851453, 0.00155903912449972
flux1:, 0.648773690078039, 0.00155716639611618, 0.00155263806384552, 0.00155357380822684, 0.00155923850422664, 0.00156608963888119, 0.00157008866082932, 0.00156914385623782, 0.00156428586893138, 0.00155898490528576, 0.00155691568152641, 0.00155947366860344, 0.0015648558929701, 0.00156953629005649, 0.0015709968345475, 0.0015695691010114, 0.00156800054300332, 0.00156892128107962, 0.00157205224657624, 0.00157420130201986, 0.00157352834951022, 0.00157407647574359, 0.00158260319810141, 0.00159630276654701, 0.00159864764989897, 0.00158929921886931, 0.00160565567459401, 0.001607888257799, 0.0015948048355584, 0.00163816220327803, 0.00173422767652455, 0.00161145683737524, 0.00150048997213291, 0.00160955114954067, 0.00163275463675679, 0.00161583429374981, 0.00161356356411955, 0.00164097464227731, 0.00163093354027747, 0.00163143638016716, 0.00164573701444867, 0.00165136081015767, 0.00164502802653816, 0.00163850327480536, 0.00164014024433869, 0.00164832741778032, 0.00165640192220066, 0.00165946935374338, 0.00165723073837264, 0.00165273140471364, 0.00164953887823311, 0.00164955269498999, 0.00165240670450792, 0.0016562680017586, 0.00165915416171128, 0.00165992072118664, 0.0016585903018106, 0.00165613475853891, 0.00165393774663618, 0.00165315540127574, 0.00165420895297259, 0.00165660726853327
flux1:, 0.649036138981792, 0.00164942616046224, 0.00164457785821225, 0.00164529884751826, 0.00165096956110144, 0.00165802456341458, 0.00166230538156428, 0.00166158552709635, 0.00165681651091317, 0.00165147864935442, 0.00164932440889763, 0.00165182329175122, 0.00165718581309205, 0.00166186458833522, 0.00166336126256031, 0.00166208637591933, 0.00166084863064039, 0.00166222096216869, 0.00166571071149737, 0.00166785869371489, 0.00166680316623796, 0.0016670894857832, 0.0016761930052025, 0.00169122093096301, 0.00169433523698298, 0.00168470408177389, 0.0017020678046978, 0.00170485523777191, 0.00169082254520084, 0.00173702035726842, 0.00183879688766426, 0.00170891762769113, 0.00159165567767103, 0.0017076488454209, 0.00173281065194725, 0.00171499895078281, 0.00171263815625596, 0.00174141019940058, 0.00173048335593828, 0.00173105810643225, 0.00174652715652334, 0.00175281744820464, 0.0017462658685843, 0.00173931087980855, 0.00174086734030368, 0.00174931888323574, 0.00175769686251311, 0.00176087896063476, 0.00175856787435399, 0.0017539664681406, 0.00175079185815774, 0.00175096908053325, 0.0017540359591571, 0.00175803285342503, 0.00176091177345825, 0.00176155727929549, 0.00176008837455057, 0.00175757989326555, 0.00175546444027185, 0.00175486655522865, 0.00175611869218402, 0.00175863747611727
flux1:, 0.649298587885546, 0.00174535840492401, 0.00174021938633714, 0.00174068622534725, 0.0017462761337685, 0.00175344647485798, 0.00175796586980107, 0.00175749725344661, 0.00175290104912238, 0.00174762514090558, 0.00174544898839526, 0.00174788332712381, 0.00175315353708124, 0.00175772744694465, 0.00175918400402094, 0.00175806362987058, 0.00175724864364933, 0.00175921434942098, 0.00176317947194202, 0.00176535062627452, 0.00176383194014169, 0.00176374007644949, 0.00177338194787403, 0.00178982094979028, 0.00179381600288379, 0.00178397156965187, 0.00180249031115371, 0.00180596026588576, 0.00179089983045775, 0.00184004384473178, 0.00194767924844738, 0.00181039014747448, 0.00168663604406229, 0.00180989900082227, 0.00183727060353753, 0.0018186102746576, 0.0018162112916239, 0.00184632623635906, 0.00183439141864098, 0.00183499525619331, 0.00185168237382135, 0.00185872002716564, 0.00185202974544262, 0.00184470516838253, 0.00184619562542486, 0.00185486378551733, 0.0018634512215339, 0.00186665201970514, 0.00186421946520294, 0.00185953991716479, 0.00185646671914034, 0.00185690338370904, 0.00186023720878755, 0.00186435071715702, 0.00186713967963777, 0.00186756210990402, 0.00186588930476734, 0.00186333666973045, 0.00186138415893755, 0.00186108392726342, 0.00186262183796405, 0.00186527951628896
flux1:, 0.649561036789299, 0.00184497281232055, 0.00183957646011677, 0.00183974480321782, 0.00184515418059235, 0.00185233563501852, 0.00185703884850632, 0.00185684576144124, 0.00185251454696702, 0.00184741333291158, 0.00184528956578449, 0.00184765518799278, 0.00185274998819859, 0.00185709863750777, 0.00185842458147055, 0.00185745759213019, 0.00185716779483491, 0.00185988557365086, 0.00186445510375784, 0.00186667497701613, 0.0018646045551797, 0.00186400735998143, 0.00187413959434319, 0.00189206326401801, 0.00189704353060262, 0.0018870616821548, 0.00190689784286283, 0.00191117857767605, 0.00189501567410501, 0.00194719305096905, 0.00206080921803763, 0.00191580153300268, 0.00178536144129852, 0.00191622797700092, 0.00194610848370025, 0.0019266476414997, 0.00192430896443961, 0.00195576242748237, 0.00194269295952281, 0.00194329576546771, 0.0019612694653731, 0.00196914938889573, 0.00196241738759044, 0.00195481110045641, 0.00195628222685447, 0.00196514347508441, 0.00197385383704245, 0.00197696980945057, 0.00197435442970959, 0.00196961504916603, 0.00196673358572661, 0.00196754219614405, 0.00197121430902663, 0.00197543395536165, 0.00197804471808302, 0.00197812393576269, 0.00197615836621772, 0.00197355099133284, 0.00197183438296498, 0.00197194839748083, 0.00197386897338976, 0.00197669099874548
flux1:, 0.649823485693052, 0.00194826914849297, 0.00194265367045014, 0.0019424752065644, 0.0019475924523047, 0.00195466605877692, 0.00195948770513053, 0.00195959330993134, 0.00195562830838695, 0.00195082878261643, 0.00194884290027251, 0.00195113694381848, 0.0019559634686581, 0.00195995100959184, 0.00196104363374047, 0.00196022708898895, 0.00196057422533609, 0.00196421678853553, 0.00196952969915503, 0.00197182545046569, 0.00196911004142039, 0.00196787278478137, 0.0019784375082947, 0.0019979079466276, 0.00200397163593738, 0.00199393623822063, 0.00201526275845563, 0.00202048513735865, 0.00200315325233583, 0.00205843584422966, 0.00217812876279664, 0.00202508477626648, 0.00188776476544274, 0.00202656619327522, 0.00205929547317413, 0.00203908286686767, 0.00203694428404886, 0.00206975177687507, 0.00205541291219596, 0.00205599102731474, 0.00207533746779212, 0.00208416790977326, 0.00207750390624654, 0.00206972616168707, 0.00207125619708841, 0.00208031626118761, 0.00208907800331631, 0.00209200345149648, 0.00208913233709173, 0.00208434292220165, 0.00208174680010891, 0.00208305511913476, 0.00208715649057767, 0.00209148535513629, 0.00209382966752101, 0.00209343113370946, 0.00209106112329763, 0.00208836677197629, 0.00208694678410517, 0.00208759158150937, 0.00208999987643966, 0.00209301959333507
flux1:, 0.650085934596805, 0.00205523218637443, 0.00204944155986669, 0.00204886550676151, 0.00205356898044765, 0.00206040296470224, 0.00206526873563164, 0.00206569621907331, 0.00206220808232047, 0.00205785121696178, 0.00205609955637043, 0.00205832090427069, 0.00206277841240478, 0.00206625659385013, 0.00206700371457853, 0.00206633345791578, 0.00206743636945047, 0.00207218682590682, 0.00207838987426374, 0.00208079168555877, 0.00207733747650851, 0.0020753211209881, 0.0020862507736946, 0.00210731844338397, 0.00211456030081993, 0.00210456408548199, 0.00212756055217267, 0.00213386390278679, 0.00211530857238507, 0.0021737615554228, 0.00229960534578006, 0.00213819795760903, 0.0019938009209752, 0.00214086793409456, 0.00217681317743211, 0.00215589483605936, 0.00215412642867874, 0.00218832663510564, 0.00217257221496839, 0.00217309869466758, 0.00219391506810634, 0.0022038131101852, 0.00219733266483564, 0.00218950757439185, 0.00219120091364735, 0.00220049539557838, 0.00220925687548615, 0.00221188858404689, 0.0022086779821405, 0.00220383615879482, 0.00220161686994986, 0.00220356441892496, 0.00220820640718714, 0.00221266606502603, 0.00221466262914306, 0.00221364351223312, 0.00221073771536446, 0.00220790221754862, 0.00220682484099235, 0.00220811439931746, 0.0022111231520119, 0.00221438425666772
flux1:, 0.650348383500559, 0.00216582552876316, 0.00215991045973483, 0.00215888545580323, 0.00216304605869219, 0.00216949856986254, 0.0021743273933166, 0.00217510090733211, 0.00217220929046418, 0.00216844883860161, 0.00216703781831472, 0.00216918803390251, 0.00217317095393714, 0.00217598323569984, 0.00217626617780978, 0.00217573675914589, 0.00217771822167745, 0.00218376614530557, 0.00219101231997171, 0.0021935556615975, 0.00218927263693814, 0.00218633698259826, 0.0021975554160226, 0.00222026130009974, 0.00222877659247784, 0.00221892048125365, 0.00224376996824747, 0.00225131055371885, 0.00223149214438999, 0.00229318664279414, 0.00242524116255675, 0.00225513543784243, 0.00210345908332178, 0.00225912281829828, 0.00229866084343858, 0.00227707868806373, 0.00227586711586186, 0.00231152206832956, 0.00229419301870804, 0.00229462720908356, 0.00231701127742692, 0.00232809504198358, 0.00232191075745926, 0.00231416547095131, 0.00231614357513379, 0.0023257344988092, 0.00233446604509004, 0.00233670690658857, 0.00233306290838073, 0.00232815007699784, 0.00232639003046281, 0.00232912214726564, 0.00233443502730982, 0.00233906953367521, 0.00234065167291523, 0.00233886889870556, 0.0023352817340526, 0.00233223054407803, 0.00233152563491902, 0.00233356942790337, 0.00233729919113926, 0.00234085939309613
flux1:, 0.650610832404312, 0.00227998535577916, 0.00227400402661169, 0.00227248028371593, 0.00227596463447817, 0.00228188700200056, 0.00228659318899901, 0.00228773805043961, 0.00228556997313354, 0.00228257019850028, 0.00228161522106783, 0.00228370001951083, 0.00228710195470185, 0.00228908824268506, 0.00228878462378545, 0.00228838840580968, 0.00229137128358107, 0.00229890884724821, 0.0023073564706136, 0.00231008478743194, 0.00230489081030155, 0.00230089745827049, 0.00231232219322002, 0.00233670183887762, 0.00234659019774703, 0.00233698053980605, 0.00236386740917587, 0.00237282757489585, 0.00235172285341858, 0.00241675028617304, 0.00255507113499808, 0.00237592815697149, 0.00221676464846524, 0.00238135598453584, 0.00242485451714393, 0.00240264695146731, 0.00240218259905786, 0.00243937534451461, 0.00242030126108148, 0.00242058088064992, 0.00244461926414445, 0.00245699818042064, 0.00245121021076484, 0.00244366356334198, 0.00244605407417829, 0.0024560236247325, 0.00246471722371844, 0.00246647894218686, 0.00246229842290307, 0.0024572759068409, 0.0024560405313345, 0.00245970025730131, 0.00246582920640941, 0.00247070734454424, 0.00247183044884054, 0.00246914990597163, 0.00246472873175265, 0.00246136990339196, 0.00246105036106741, 0.00246395128229609, 0.00246853028869264, 0.00247246524750872
flux1:, 0.650873281308065, 0.00239761519175343, 0.00239163364588975, 0.0023895652359367, 0.00239223922282694, 0.00239747935305363, 0.00240197424157715, 0.00240351595547713, 0.00240220273469037, 0.00240013509867472, 0.00239975922844131, 0.00240179044182348, 0.00240450879757512, 0.00240551029322588, 0.00240449624806307, 0.00240422173538323, 0.00240832481472305, 0.00241754328286312, 0.002427355619884, 0.00243032291592551, 0.00242414715660051, 0.00241896240496262, 0.00243050814174175, 0.00245659675438857, 0.00246796453637476, 0.0024587081204711, 0.00248781666515915, 0.00249841245887797, 0.00247601509476777, 0.00254450057123495, 0.00268914984959332, 0.00250063276608143, 0.0023337702165369, 0.00250761673892086, 0.00255541804467294, 0.00253262196111526, 0.00253309024959375, 0.00257192119222109, 0.00255092563031051, 0.00255096413398531, 0.00257672243301463, 0.0025904874494108, 0.00258517466587357, 0.00257792707143587, 0.0025808533012638, 0.00259129661056203, 0.00259996428753372, 0.00260116964246292, 0.00259634187434174, 0.0025911479771397, 0.00259047778562735, 0.00259519624660319, 0.00260229486097046, 0.00260751008371802, 0.00260815788102691, 0.00260446381527781, 0.00259905709341571, 0.00259528511705774, 0.0025953460936593, 0.00259919748152513, 0.00260476017592507, 0.00260916643035308
flux1:, 0.651135730211818, 0.00251858259302815, 0.00251267472722917, 0.00251002191487632, 0.00251175438288775, 0.00251615990535104, 0.00252035259805547, 0.002522314475045, 0.00252198727111062, 0.0025210263017014, 0.00252135888546301, 0.00252335680878865, 0.00252529763425263, 0.00252516133539227, 0.00252331299114726, 0.00252314259413115, 0.00252847648106702, 0.00253956319935658, 0.0025509082582848, 0.00255418109007883, 0.00254696664831156, 0.00254046455677363, 0.00255204782532196, 0.00257988535921168, 0.00259284550840317, 0.00258404267423746, 0.00261555616545304, 0.00262804149181771, 0.00260436188416097, 0.00267647419608489, 0.00282753027157447, 0.00262931198018316, 0.00245453757405523, 0.00263795819229913, 0.0026903678143263, 0.00266702101282724, 0.00266860008701014, 0.00270918348512209, 0.0026860927547499, 0.00268578365547221, 0.00271330122551257, 0.00272851697676653, 0.00272372997324494, 0.00271685593744831, 0.00272042867025222, 0.00273144762577111, 0.00274011991009328, 0.0027407052969453, 0.00273511470590088, 0.00272966336477061, 0.00272956696652256, 0.00273545319770662, 0.00274367500461819, 0.0027493428322696, 0.00274953169647833, 0.00274473533222139, 0.00273820098974228, 0.00273390096867554, 0.0027343186882578, 0.00273919984789336, 0.00274588310003656, 0.00275087863304456
flux1:, 0.651398179115572, 0.00264271823861535, 0.00263696551747416, 0.0026336971104372, 0.00263436346440194, 0.0026377843108255, 0.00264158128746175, 0.00264398070106744, 0.00264476499020112, 0.0026450837197575, 0.00264625913877183, 0.00264825509658354, 0.00264933774079935, 0.00264792026733697, 0.00264511448533372, 0.00264502205247121, 0.00265168545578506, 0.00266482129694283, 0.00267787141913405, 0.00268152994785299, 0.00267323575642998, 0.0026653016577413, 0.00267684629814318, 0.00270648152064205, 0.00272115050448886, 0.00271288708574732, 0.00274698658516821, 0.00276165269041176, 0.00273671764866885, 0.00281267420530809, 0.0029702390375211, 0.0027620106378001, 0.00257911480219366, 0.00277241261096747, 0.00282969469881589, 0.00280583752724084, 0.0028087028696106, 0.00285116487382154, 0.00282581933043281, 0.00282504760973202, 0.00285433886443289, 0.00287103946561994, 0.0028667961716606, 0.00286034008100122, 0.00286465291141281, 0.00287635258097634, 0.00288507838057273, 0.00288499737007316, 0.00287852783585532, 0.00287270940226788, 0.00287315835977837, 0.00288028963679523, 0.00288977837499171, 0.00289603138740738, 0.00289581219599415, 0.00288985880535342, 0.00288207212670846, 0.00287712394895646, 0.00287785401467915, 0.00288382402074707, 0.00289176040380319, 0.00289748173565382
flux1:, 0.651660628019325, 0.00276981735388008, 0.00276430848921155, 0.00276040423837326, 0.00275988980396421, 0.00276218004223248, 0.00276548366818242, 0.00276832728119148, 0.00277033679046045, 0.00277210224144999, 0.00277425896741487, 0.00277629792247686, 0.00277645918979198, 0.00277362980114464, 0.00276974438893986, 0.00276969288386429, 0.0027777694742355, 0.00279312653929571, 0.00280805738494582, 0.00281219534952914, 0.00280279764007473, 0.00279333231969834, 0.00280477533772236, 0.00283626811882174, 0.00285276021948183, 0.00284509931086261, 0.0028819615753676, 0.00289913169691289, 0.00287298449788198, 0.00295305074279316, 0.00311725394349345, 0.00289873297405958, 0.00270751381694353, 0.00291096827597215, 0.00297334740253868, 0.0029490225481202, 0.00295335724808177, 0.0029978364152999, 0.00297010262895761, 0.00296876174287769, 0.00299982444292643, 0.00301801386032188, 0.00301429796456119, 0.00300827295785835, 0.00301340138699832, 0.0030258898483139, 0.00303473862137624, 0.00303396707715206, 0.00302650798727865, 0.0030201923989603, 0.00302111857490091, 0.00302953223194336, 0.00304041183465199, 0.00304739273510563, 0.00304685016595407, 0.00303972411572937, 0.00303058474547699, 0.00302486717845778, 0.00302584263441833, 0.00303293272577928, 0.0030422408387107, 0.00304883607767455
flux1:, 0.651923076923078, 0.00289964284486275, 0.00289447375895624, 0.00288992688268065, 0.00288812994891468, 0.00288914886616561, 0.00289185506067113, 0.00289513357686266, 0.00289846434085879, 0.00290183353763799, 0.00290511361273141, 0.00290725664927424, 0.00290645427416645, 0.00290209714703293, 0.00289701087242881, 0.00289695052665812, 0.00290650639918815, 0.00292424567602268, 0.00294123432111417, 0.00294595802722937, 0.0029354517364176, 0.00292437635644357, 0.00293567363748573, 0.00296909517076612, 0.00298751508076043, 0.0029804896745024, 0.00302028363670676, 0.0030403037512547, 0.00301300494344297, 0.00309748909061355, 0.00326848869896136, 0.00303942630260072, 0.00283969354626743, 0.00305355331947573, 0.00312122115565755, 0.00309647092790436, 0.00310247879697627, 0.00314912930679439, 0.00311891123427769, 0.00311692290351536, 0.00314975233028809, 0.00316940933870112, 0.00316617114865264, 0.00316056010646985, 0.00316656355576745, 0.0031799548910707, 0.00318902128972104, 0.00318756418772492, 0.00317901817749609, 0.00317206046105975, 0.00317335613863149, 0.00318304360074596, 0.00319540880193732, 0.00320326226229978, 0.00320251178256668, 0.00319423944610432, 0.00318367737381897, 0.00317707228857194, 0.00317820207758913, 0.00318640749734151, 0.00319717999687478, 0.00320479799893977
flux1:, 0.652185525826831, 0.00303192910528662, 0.00302720349524622, 0.00302202340830715, 0.00301885795344306, 0.00301847054530798, 0.00302046606033692, 0.0030241491758926, 0.00302887436797549, 0.00303399125595996, 0.00303854023617983, 0.0030408667833471, 0.00303908219546849, 0.00303309819144182, 0.00302669096756524, 0.00302655812256056, 0.00303763973937597, 0.00305790841452974, 0.00307713045989369, 0.00308255707857227, 0.00307095754886266, 0.00305821919068067, 0.00306935059344957, 0.00310478178205111, 0.0031252169178183, 0.00311882429272193, 0.00316170591484535, 0.00318493341401973, 0.00315656248261531, 0.00324580750006234, 0.0034237882365638, 0.00318397472565812, 0.00297555258324367, 0.0032000303470097, 0.00327315447678336, 0.00324801553201832, 0.0032559333863873, 0.00330493039372465, 0.00327217783480161, 0.00326951111681085, 0.00330411770006562, 0.0033252044983763, 0.00332236341509526, 0.0033171206073597, 0.00332404567068269, 0.00333846488733371, 0.00334787522866173, 0.00334577481736579, 0.00333606681415885, 0.00332831453838822, 0.00332983520617316, 0.00334073859877375, 0.00335464690576117, 0.0033635109835444, 0.00336269405434423, 0.00335334479123875, 0.00334132544452988, 0.003333722576006, 0.00333489128644386, 0.00334416384277288, 0.00335645447929814, 0.00336523102331149
flux1:, 0.652447974730585, 0.0031663852893692, 0.00316221601983394, 0.00315643130698225, 0.00315182946088885, 0.00314990659739019, 0.00315106644651075, 0.00315509865653721, 0.00316126471184162, 0.00316825819292828, 0.00317422549969987, 0.00317683520393156, 0.00317407568152413, 0.00316638391533208, 0.00315853746750394, 0.00315825416373698, 0.00317088655922439, 0.00319381477417459, 0.00321544059145993, 0.00322169618173357, 0.00320904137232401, 0.00319461886415187, 0.00320559234487181, 0.00324312106059926, 0.00326563515859751, 0.00325983356857524, 0.00330593927085971, 0.0033327318677917, 0.00330338957110454, 0.00339776495122978, 0.00358293528453373, 0.00333220402863548, 0.00311493284549207, 0.00335020305247466, 0.00342893483413876, 0.00340343095610362, 0.00341353641338755, 0.00346508228765471, 0.00342979544374396, 0.00342648169143057, 0.00346290887917839, 0.00348538172286564, 0.00348282930120305, 0.00347788114410564, 0.00348576399315389, 0.00350135191453598, 0.00351127111081159, 0.0035086155543159, 0.00349770245705716, 0.00348900450615978, 0.00349057386068689, 0.00350258517213292, 0.00351805065794586, 0.00352804849926987, 0.003527326643469, 0.00351701224851031, 0.00350354096139689, 0.0034948436604076, 0.00349591350043544, 0.0035061563104005, 0.00351996768348665, 0.00353001019296718
flux1:, 0.652710423634338, 0.00330269697390776, 0.00329920835751368, 0.00329286994590229, 0.00328678424923821, 0.00328320282382341, 0.0032833883693984, 0.00328768613388522, 0.00329531044724459, 0.00330429353011623, 0.00331183306592911, 0.00331484726024596, 0.00331114764194574, 0.00330168714449417, 0.00329228633319033, 0.00329176055346807, 0.00330594557739636, 0.00333164260066, 0.00335583305392182, 0.00336305074050729, 0.00334940394733449, 0.00333331347986122, 0.00334416808952549, 0.00338388632118695, 0.0034085156813479, 0.00340322346435745, 0.00345266272880108, 0.00348336983323681, 0.00345318074889413, 0.00355307657917243, 0.00374566615176961, 0.00348389616215797, 0.00325763307541955, 0.0035038331132135, 0.00358831192292838, 0.00356244603073182, 0.00357505809779086, 0.00362938789471887, 0.00359161763741216, 0.0035877588335303, 0.00362609795015641, 0.00364991784095693, 0.00364752048862842, 0.00364276421034846, 0.00365163021388129, 0.00366854614256526, 0.00367918328017758, 0.00367611455706124, 0.00366399468081521, 0.00365421058110431, 0.00365562708696859, 0.0036685895401779, 0.00368557858479206, 0.00369681092667768, 0.00369635926752747, 0.00368523232858544, 0.00367035843758781, 0.00366049073439575, 0.00366130647330193, 0.00367237223847178, 0.00368764609638053, 0.00369901879618127
flux1:, 0.652972872538091, 0.00344052554232153, 0.00343785635092214, 0.00343104071780329, 0.00342344619712665, 0.00341808951546241, 0.00341714758068484, 0.0034215981075019, 0.00343066831174207, 0.00344173817518645, 0.00345100899289288, 0.00345457173456994, 0.0034499958583951, 0.00343872752034561, 0.00342766231729092, 0.00342678868877597, 0.00344250315032124, 0.00347105316464404, 0.00349795530290657, 0.00350627395219531, 0.00349172679597171, 0.00347402675453988, 0.00348483456156277, 0.00352683653518777, 0.00355358977206347, 0.0035486865874447, 0.00360153463736466, 0.00363649284150649, 0.00360560748516875, 0.00371143266617182, 0.0039116914193324, 0.00363880934229174, 0.0034034285875082, 0.00366066312352081, 0.00375101545400792, 0.00372476231826967, 0.00374023367057613, 0.00379761816350933, 0.00375746247165477, 0.0037532318804652, 0.00379363142907545, 0.00381877305184325, 0.00381637377145099, 0.0038116734950151, 0.00382153279112909, 0.00383995305816856, 0.00385156377789852, 0.00384828346206507, 0.00383500480556808, 0.00382401383736236, 0.00382505813427585, 0.00383876924271211, 0.00385719807750895, 0.00386973680180033, 0.00386973750442835, 0.00385798898785678, 0.00384180963645948, 0.00383072462922506, 0.00383112182301333, 0.0038428155756708, 0.00385942724244518, 0.00387213864881273
flux1:, 0.653235321441844, 0.00357950521959538, 0.0035778120480728, 0.00357062417453836, 0.0035615201727061, 0.00355427871658306, 0.00355204187287161, 0.00355650349321179, 0.0035669780675053, 0.00358021668985043, 0.00359138347566891, 0.00359566212484918, 0.00359030409007033, 0.00357721290029736, 0.00356438084329157, 0.00356304157652668, 0.00358023531754221, 0.00361169324423401, 0.00364143652352134, 0.00365100009174684, 0.00363567533082453, 0.00361646980686094, 0.00362733697605554, 0.00367171913704942, 0.00370058060873378, 0.00369591020999121, 0.00375220179136056, 0.00379173512303356, 0.0037603309683598, 0.00387251627229531, 0.00408071603008954, 0.00379669838985485, 0.00355209210189828, 0.00382043980559671, 0.00391677325960211, 0.00389007438771219, 0.00390877617556796, 0.00396952115281993, 0.00392711888367015, 0.00392275463198323, 0.00396542278887036, 0.00399188046415137, 0.00398929957128377, 0.00398448022253998, 0.00399531904489334, 0.0040154303723525, 0.00402831460238878, 0.00402508627540983, 0.00401075274169219, 0.00399846218885482, 0.00399890474473213, 0.00401312052156229, 0.00403285427572611, 0.00404673702318264, 0.00404737282163292, 0.00403522896821072, 0.00401789241579322, 0.00400558157933758, 0.0040053978280214, 0.00401748445158186, 0.00403524241699435, 0.00404923672272451
flux1:, 0.653497770345598, 0.00371923832687795, 0.00371869875383288, 0.00371127443216184, 0.00370068603802012, 0.00369145858113545, 0.00368774652684845, 0.00369205038995969, 0.00370386017461674, 0.00371933512571932, 0.0037325682686578, 0.0037377535591601, 0.00373173878161327, 0.00371683618506305, 0.00370214501576254, 0.00370021091743086, 0.00371880504603585, 0.00375319299082477, 0.00378588653659291, 0.00379684405348932, 0.0037808976642195, 0.00376033824604594, 0.00377140560946963, 0.00381826894893312, 0.00384920532058456, 0.00384457915079502, 0.00390430435763301, 0.00394872881745264, 0.00391700966439969, 0.0040360149627888, 0.00425245341615818, 0.00395732983090802, 0.00370341018523831, 0.00398293160463695, 0.0040853254342862, 0.0040580872334163, 0.00408038903387731, 0.00414483026687658, 0.0041003538178451, 0.00409614750057932, 0.00414134811037886, 0.00416913839240849, 0.00416617371261348, 0.00416101403023293, 0.0041727827856788, 0.00419477052779821, 0.00420926488266971, 0.00420641230672101, 0.00419118720870478, 0.00417753930139111, 0.00417714793732498, 0.00419158788278809, 0.00421244083004839, 0.00422766652809339, 0.00422911427943836, 0.00421683262163392, 0.00419854053420072, 0.004185043109764, 0.00418413149225998, 0.00419634758550196, 0.00421499854950503, 0.00423015185986926
flux1:, 0.653760219249351, 0.00385928984642534, 0.00386010474468847, 0.00385261179579328, 0.00384059063684174, 0.00382928553885467, 0.00382390729318268, 0.00382785995322254, 0.00384091009678564, 0.00385867513248457, 0.00387415020433142, 0.00388045572123799, 0.00387394160915437, 0.00385726764958534, 0.00384063779788232, 0.00383796932121438, 0.00385785502323284, 0.0038951599842886, 0.0039308912528615, 0.00394339720046145, 0.00392701916954204, 0.0039053048214497, 0.00391674828158368, 0.0039662029611853, 0.0039991717911902, 0.00399437277260694, 0.00405747558016762, 0.00410710646144483, 0.00407529984569237, 0.00420162359339696, 0.00442662976635152, 0.0041204875212938, 0.00385719083471367, 0.00414793607092556, 0.0042564311698499, 0.00422852689073086, 0.00425477562679342, 0.0043232697730178, 0.00427691817264235, 0.0042732015112274, 0.00432124533952411, 0.00435040681664406, 0.00434683432336443, 0.00434106086548293, 0.00435366100428005, 0.00437769353658742, 0.00439415865901969, 0.0043920594032005, 0.00437616587520366, 0.00436114320953102, 0.00435969039351304, 0.00437404314943493, 0.00439578000178595, 0.00441230513898798, 0.00441472919257425, 0.00440259328579391, 0.00438360122706259, 0.00436901250786268, 0.00436725583604052, 0.00437932480875878, 0.00439856368944146, 0.0044146853275554
flux1:, 0.654022668153104, 0.00399918265225082, 0.00400157702352237, 0.00399421500384183, 0.00398083913076494, 0.00396737553908633, 0.0039601320761496, 0.00396351852169542, 0.0039776904682221, 0.00399778569814759, 0.00401568224629802, 0.00402334318502458, 0.00401651914002979, 0.0039981439668116, 0.00397951059532697, 0.00397595905232946, 0.0039969975143257, 0.00403717091943781, 0.00407600588826301, 0.00409022058246242, 0.0040736339725725, 0.00405100904158552, 0.00406304005054218, 0.00411521175640834, 0.00415017070053884, 0.00414495685017888, 0.00421133660698704, 0.00426649645077392, 0.00423484910539899, 0.00436903736036994, 0.00460297695459599, 0.00428596683928026, 0.00401325984861736, 0.00431527484938559, 0.00442986668658362, 0.00440114193488471, 0.0044316439136403, 0.00450455644251545, 0.00445654999135209, 0.00445368272768739, 0.00450491670736614, 0.00453550832044938, 0.00453108439754642, 0.00452436864090068, 0.00453764099344115, 0.00456385250705929, 0.00458265658345569, 0.00458173142908505, 0.00456544968217129, 0.00454907909298183, 0.00454634913048018, 0.00456027897692976, 0.0045826173195403, 0.00460035292184095, 0.00460389808208513, 0.00459221045869173, 0.0045728256874263, 0.00455730285021604, 0.00455462708818049, 0.00456627588667913, 0.00458575964269225, 0.00460259804004288
flux1:, 0.654285117056858, 0.00413839468827247, 0.00414261653375993, 0.00413561461546177, 0.00412098723997193, 0.00410529591800655, 0.00409598288773146, 0.00409856967730433, 0.00411372299228752, 0.00413617457595415, 0.00415667421822192, 0.0041659452709845, 0.00415903165313146, 0.00413905598231967, 0.00411837043134746, 0.00411377963803965, 0.00413580362145827, 0.0041787630625398, 0.00422074781909222, 0.00423683733309855, 0.00422029538641086, 0.00419704597413945, 0.00420991215709241, 0.00426494921624196, 0.00430186449259737, 0.00429597235895447, 0.00436548803512264, 0.00442651295968969, 0.00439528466015935, 0.00453793675445541, 0.00478121543214375, 0.00445355825764696, 0.00417144631842575, 0.00448477705366839, 0.00460541478951638, 0.00457569573703056, 0.00461070533463306, 0.00468839716521347, 0.00463897403980264, 0.00463733558630125, 0.00469213306172995, 0.0047242326510798, 0.00471869907580556, 0.00471065941950939, 0.00472437673014598, 0.00475285122447673, 0.00477435163463525, 0.00477505065576513, 0.00475871229733131, 0.00474106726859157, 0.00473686363596562, 0.00475001821901733, 0.00477263244774931, 0.00479144194213996, 0.00479622595460464, 0.00478529890796356, 0.00476587467653816, 0.00474963888181682, 0.00474602405754221, 0.00475699971900442, 0.00477636343568972, 0.00479361560632038
flux1:, 0.654547565960611, 0.00427635896482988, 0.00428267593598603, 0.0042762888207934, 0.00426053577432359, 0.00424255936112076, 0.00423096968099055, 0.00423250806384092, 0.00424848214391604, 0.00427330165898069, 0.00429658554562909, 0.00430773775643124, 0.00430098346603302, 0.00427953769572421, 0.00425676833983079, 0.00425097705466822, 0.00427379454071715, 0.00431942778399131, 0.00436459114503508, 0.00438272634172178, 0.00436650762795599, 0.00434295668553424, 0.0043569424655932, 0.00441502258129227, 0.00445387570743572, 0.0044470239912605, 0.00451950058960004, 0.00458674318673627, 0.00455619956172909, 0.0047079680767154, 0.00496103085005888, 0.00462302368642278, 0.00433156020076845, 0.004656254581267, 0.00478284857004687, 0.00475195156364067, 0.00479166865678139, 0.00487448343752861, 0.00482389785821721, 0.00482388391069497, 0.00488263837109113, 0.00491634308700282, 0.00490943543536736, 0.00489964519950182, 0.00491351103778014, 0.00494427025566617, 0.00496879565945686, 0.00497158226661209, 0.0049555621015976, 0.00493676379962968, 0.0049309168269325, 0.00494293656966202, 0.00496546388914344, 0.00498516231259129, 0.00499126808773565, 0.00498141217665012, 0.004962338026574, 0.0049456718242387, 0.00494115902527435, 0.00495124338061271, 0.00497011699187905, 0.00498744035845418
flux1:, 0.654810014864364, 0.00441246658289397, 0.00442116044043956, 0.00441566238914901, 0.00439892833678507, 0.00437862101089628, 0.0043645473302116, 0.00436477649026849, 0.00438139243642103, 0.00440857620670789, 0.00443482196378389, 0.00444813842052486, 0.00444181684800772, 0.00441905871452055, 0.00439419141318949, 0.00438703692871127, 0.00441043702338043, 0.00445860804998837, 0.00450696467654541, 0.0045273190335361, 0.00451172087612259, 0.00448822240014937, 0.0045036492892458, 0.00456498483467043, 0.00460577724117803, 0.00459767123539606, 0.00467290753250555, 0.00474673543708915, 0.00471714045813756, 0.00487872428260097, 0.00514204972295691, 0.00479407074291389, 0.00449336684635903, 0.00482947485342795, 0.00496191314675468, 0.00492965430466351, 0.00497423066091752, 0.00506248445376572, 0.00501100531414569, 0.00501302899808408, 0.00507615262258139, 0.00511158229898533, 0.00510304185401815, 0.00509104335536282, 0.00510469854071702, 0.00513769595958198, 0.00516553100302407, 0.00517086537654161, 0.00515557119188539, 0.00513578810706643, 0.00512816301817753, 0.00513869253730639, 0.00516074162578165, 0.00518109686614579, 0.00518856500635787, 0.00518007559196617, 0.0051617636142156, 0.00514500319822937, 0.00513969673565615, 0.00514871797725116, 0.00516674223116978, 0.00518376765368976
flux1:, 0.655072463768117, 0.00454607223816172, 0.00455743142829449, 0.00455310871620935, 0.00453555235748626, 0.0045128790882105, 0.00449611636466723, 0.00449476715303882, 0.00451183024224191, 0.00454135897204837, 0.00457073725255358, 0.00458650754613323, 0.00458091080943718, 0.00455702169414228, 0.00453006014697262, 0.00452138329660349, 0.00454514428811308, 0.00459570083046715, 0.00464725424534731, 0.00467000033744212, 0.00465533091697044, 0.00463226354821046, 0.00464948964590503, 0.00471433077703756, 0.00475708656747554, 0.0047474241510785, 0.00482520090013911, 0.00490599129508883, 0.00487760014496347, 0.00504973085142355, 0.00532381969797226, 0.00496633063026873, 0.00465656411222491, 0.00500413707101892, 0.00514230976019191, 0.0051085133873917, 0.00515806633667389, 0.00525204093619927, 0.00519994938803295, 0.00520444496371928, 0.00527237176482643, 0.00530967548414291, 0.00529926401479338, 0.00528458773093107, 0.00529762409980689, 0.00533274602070811, 0.00536412029462352, 0.00537244350433719, 0.00535830431234152, 0.00533775033238692, 0.00532825533478196, 0.00533695686978832, 0.00535811967295976, 0.00537885653400682, 0.00538767905695112, 0.00538082165970249, 0.005363689248668, 0.00534721171175011, 0.00534127615173505, 0.00534911654916242, 0.0053659572868259, 0.0053823024845534
flux1:, 0.655334912671871, 0.004676500992275, 0.00469081187089682, 0.00468795417080789, 0.00466974284477195, 0.00464467861293341, 0.00462502723174371, 0.004621826880466, 0.00463913009754782, 0.00467096911411485, 0.00470363986020291, 0.00472215332986188, 0.00471758492609611, 0.00469276513427174, 0.00466373150400976, 0.00465338316621698, 0.00467728232548002, 0.00473006417280891, 0.0047848091512563, 0.0048101138637957, 0.00479668347527213, 0.00477444366097528, 0.00479386188740807, 0.00486249721781175, 0.00490726491557925, 0.00489574472936111, 0.00497583262722233, 0.00506396406214112, 0.00503701693730322, 0.00522044015703061, 0.00550579890185698, 0.00513934446842625, 0.00482076708479216, 0.00517985721960091, 0.00532368590450962, 0.00528819108782646, 0.00534282136007116, 0.00544276171550839, 0.00539034621564055, 0.00539777231061914, 0.00547096414425682, 0.00551032922579107, 0.00549784536177008, 0.00548003230027977, 0.00549201236930197, 0.00552908587824332, 0.00556416791846102, 0.00557588767756737, 0.00556334078890191, 0.00554227135937982, 0.00553086512032611, 0.00553743353684625, 0.00555730031905459, 0.00557810812815812, 0.00558822449119951, 0.00558322018077564, 0.00556767035408145, 0.00555187668765521, 0.0055455290586744, 0.00555212869996574, 0.00556748906352953, 0.00558277209503433
flux1:, 0.655597361575624, 0.00480305470044926, 0.00482059205651104, 0.00481948336775184, 0.00480078761033371, 0.00477331711259768, 0.00475058706097914, 0.00474526535166003, 0.00476259432404645, 0.00479669458944287, 0.00483280306022366, 0.00485434095004685, 0.00485110715399403, 0.0048255706414081, 0.00479450677209663, 0.00478235573044387, 0.00480618020493952, 0.00486102750055903, 0.00491895147936232, 0.00494697022476493, 0.0049350821522855, 0.00491407687702856, 0.00493611157021041, 0.00500886667602454, 0.00505572112909644, 0.00504205326373541, 0.0051242203134112, 0.00522006401724271, 0.00519478118644518, 0.00539023575364455, 0.00568735668244025, 0.00531256093462664, 0.00498550364544226, 0.00535616494672545, 0.00550563365140399, 0.0054682990731866, 0.00552810904635952, 0.00563422444394938, 0.00558177221322736, 0.00559261126284748, 0.00567156385773912, 0.0057132256278793, 0.00569852113177852, 0.00567714600252697, 0.00568762612512143, 0.00572643252822138, 0.00576532870984835, 0.00578080724254029, 0.00577028440740366, 0.00574899032704351, 0.0057356878717026, 0.00573986632071729, 0.00575804362861942, 0.00577858783819434, 0.00578988439398678, 0.00578689670101175, 0.00577329747765834, 0.00575859253431685, 0.00575209049877694, 0.00575744741500135, 0.005771078074161, 0.00578493099113263
flux1:, 0.655859810479377, 0.00492501647103202, 0.00494603399865349, 0.00494694375980454, 0.00492793240238242, 0.00489805077477476, 0.00487206732353627, 0.00486436450851068, 0.00488150394059329, 0.00491780379043859, 0.00495747635421744, 0.00498230311250068, 0.00498070361898398, 0.00495467270689803, 0.00492164214784998, 0.00490758394741666, 0.00493114197372642, 0.00498790282891136, 0.00504898623028531, 0.00507985659488475, 0.00506979798583815, 0.0050504369592006, 0.00507553867483909, 0.005152773141849, 0.00520181876177339, 0.00518573786377774, 0.00526975616138394, 0.00537366931601115, 0.00535024749769459, 0.005558445605926, 0.00586778537668745, 0.00548534542739425, 0.00515022155969584, 0.00553251259083972, 0.00568769627609123, 0.00564840393489851, 0.00571351283844113, 0.0058259808368046, 0.0057737654615884, 0.00578851661547224, 0.00587376235456229, 0.0059180125262102, 0.00590100665753586, 0.00587569941351735, 0.00588425360096638, 0.00592454512373984, 0.00596730249559462, 0.00598684653692545, 0.00597875929195763, 0.00595755769584701, 0.00594243360394769, 0.00594402851258486, 0.00596015918227557, 0.00598009698499642, 0.00599241080569795, 0.00599153570053113, 0.0059802002460859, 0.0059669711529707, 0.00596059820016192, 0.00596476549154283, 0.00597647324428261, 0.00598855630949443
flux1:, 0.65612225938313, 0.0050416519301056, 0.00506637318396861, 0.00506954812523536, 0.00505038445793781, 0.00501809944698569, 0.00498871058480383, 0.00497838705450787, 0.00499512843854334, 0.00503355578875922, 0.00507689543698791, 0.00510524948255894, 0.00510556788155547, 0.00507926846485777, 0.00504435934104952, 0.00502832561768365, 0.00505145729476916, 0.00510999427653586, 0.00517420991815568, 0.00520804525521007, 0.00520007826385512, 0.00518276541995279, 0.00521140404260358, 0.00529350802257247, 0.00534488420825379, 0.00532616445038052, 0.00541181678616055, 0.00552413992116608, 0.00550274982290368, 0.00572436117683002, 0.00604632018887031, 0.00565699831747137, 0.00531430509081997, 0.0057082937609913, 0.00586938123439946, 0.00582804020869596, 0.00589859398314964, 0.00601756572928287, 0.00596583157348273, 0.00598499565090961, 0.00607710023841466, 0.00612429168172007, 0.00610498208338949, 0.00607544584368519, 0.00608168760757082, 0.00612320487613839, 0.00616981649272194, 0.00619366910668076, 0.00618839344563039, 0.00616761567829812, 0.00615080350024338, 0.00614969733889359, 0.00616348120830636, 0.00618248066208233, 0.00619560827524797, 0.00619686857133339, 0.00618803779409271, 0.00617663234538512, 0.0061706810916245, 0.00617376167192562, 0.00618341676114737, 0.006193433613684
flux1:, 0.656384708286884, 0.00515220679896203, 0.0051808169732988, 0.00518647410182495, 0.00516731346085892, 0.00513264924646502, 0.0050997347964336, 0.00508658211807098, 0.00510273217908384, 0.00514320676990055, 0.00519028830192345, 0.00522237264705664, 0.00522486732458051, 0.00519852495161979, 0.00516185353597169, 0.00514382121967432, 0.0051664082363822, 0.00522660359444111, 0.00529391559759645, 0.00533079909656656, 0.00532515246597646, 0.00531027670067012, 0.00534293324986996, 0.00543032449985309, 0.00548421351449208, 0.00546268448600342, 0.00554977137357563, 0.00567083120771678, 0.00565161594516859, 0.00588725795920565, 0.00622216247017166, 0.00582677783638732, 0.00547709698056237, 0.00588286665267926, 0.00605017597044139, 0.00600672748166008, 0.00608290270655767, 0.00620850827347843, 0.00615745324021233, 0.00618151008878691, 0.00628106138508333, 0.00633160753918425, 0.00631007660121845, 0.00627610077861196, 0.00627970108439077, 0.0063221892177646, 0.00637260046190395, 0.0064009342458309, 0.00639879482160898, 0.00637877119080094, 0.00636045826841245, 0.00635661854775513, 0.0063678322213907, 0.00638559385753899, 0.0063993049014785, 0.00640265003526606, 0.0063964790655474, 0.00638718545435094, 0.00638193996229063, 0.00638407930738301, 0.00639162150641765, 0.00639933533819666
flux1:, 0.656647157190637, 0.00525590120205832, 0.00528853985388241, 0.00529686075904842, 0.00527784966457355, 0.00524085223843348, 0.00520433422509569, 0.00518818682709727, 0.00520357591844068, 0.00524601108584262, 0.00529687595048504, 0.00533284910163213, 0.0053377450795691, 0.00531158209604849, 0.00527329677892184, 0.00525329659819617, 0.00527527055356713, 0.00533703036102884, 0.00540739312215324, 0.00544737282948329, 0.005444234025627, 0.00543215926305562, 0.00546931699522568, 0.0055624391302524, 0.00561907599831819, 0.0055946383317854, 0.00568298610178406, 0.00581310398777335, 0.00579617809634811, 0.00604641281278245, 0.00639450108153586, 0.00599392225923925, 0.00563792052306936, 0.00605557627362332, 0.00622956233922128, 0.00618398711996722, 0.00626599025251414, 0.0063983430165653, 0.0063481017925404, 0.00637748220709566, 0.00648507115351516, 0.00653943921474136, 0.00651585556164166, 0.00647732398257116, 0.00647802448589414, 0.00652124642464753, 0.00657536117335195, 0.00660827254192722, 0.00660952680383804, 0.00659056859694149, 0.00657098592678691, 0.00656446914216239, 0.00657298306365196, 0.00658926252787233, 0.00660331775008367, 0.00660862933794221, 0.00660517890454285, 0.00659820784857897, 0.00659392559012811, 0.00659530251567471, 0.0066007455601358, 0.00660599579444524
flux1:, 0.65690960609439, 0.00535192199433424, 0.00538867664595253, 0.00539980310973417, 0.00538107982688705, 0.00534182351545345, 0.00530167702286717, 0.00528242354980235, 0.00529691311668681, 0.00534121662354198, 0.00539586748651382, 0.0054358350409486, 0.00544331712643262, 0.00541755087110941, 0.00537783611883937, 0.00535595994501104, 0.00537730917385011, 0.00544056679041402, 0.00551392461179795, 0.00555700977099368, 0.00555651778978077, 0.00554757269323973, 0.00558970820846636, 0.00568903046316979, 0.00574871379921413, 0.00572135331270718, 0.00581082370984155, 0.0059503286112282, 0.00593577747683537, 0.0062011143829011, 0.00656252722216473, 0.00615766646287731, 0.00579609664216679, 0.00622577018160789, 0.00640702577504757, 0.00635935417708075, 0.00644741882744726, 0.00658661853934753, 0.00653724862531705, 0.00657230439045013, 0.00668849969884855, 0.00674719782974507, 0.00672181327989043, 0.00667870796684467, 0.00667632985401352, 0.00672007661288863, 0.00677776277308795, 0.00681526734573427, 0.00682009028410391, 0.00680246985831995, 0.00678187720236619, 0.0067728269217728, 0.00677861816386537, 0.00679324819185095, 0.0068074206828923, 0.00681452365690721, 0.00681375688130137, 0.00680922684945866, 0.0068061206530365, 0.00680693579533528, 0.00681036922437633, 0.006813087493894
flux1:, 0.657172054998143, 0.00543941501550458, 0.00548031547063033, 0.00549434621662966, 0.00547604239063598, 0.00543463684994759, 0.00539090039214187, 0.00536849366788318, 0.00538198196983764, 0.00542805559202136, 0.00548645081567038, 0.00553045813943764, 0.00554066558228399, 0.00551550744251115, 0.00547458730594804, 0.00545099403922285, 0.00547176908524986, 0.00553648845015971, 0.00561277632366942, 0.00565893526564724, 0.00566117429799626, 0.00565564216436127, 0.00570321719901808, 0.00580923547108716, 0.00587233769805358, 0.00584213699531485, 0.0059326383394919, 0.00608188227227279, 0.00606976200376049, 0.0063506646819432, 0.00672543991788132, 0.00631724955686763, 0.00595095230492879, 0.00639280408749389, 0.00658205663538552, 0.00653238115417984, 0.00662676687886662, 0.00677290180994986, 0.00672437434142047, 0.00676535063594069, 0.00689067037464205, 0.00695423026188172, 0.00692737316362493, 0.00687977503591702, 0.00687422471249648, 0.00691832328807843, 0.00697941802701806, 0.00702144758354991, 0.00702991803559452, 0.00701384818279337, 0.0069925152115503, 0.00698115411163922, 0.0069843136637764, 0.00699722366181827, 0.00701132182723612, 0.00702000040975468, 0.00702178506796389, 0.00701971102256044, 0.00701793117898109, 0.00701839265650547, 0.00701997974537583, 0.00702020333448166
flux1:, 0.657434503901897, 0.005517479384229, 0.00556249260505315, 0.00557948095219155, 0.00556172382564325, 0.00551832068421569, 0.00547110505073357, 0.00544556968988417, 0.00545799521129689, 0.00550573302868954, 0.00556778138115406, 0.00561580770061567, 0.0056288303930059, 0.00560448540837707, 0.00556262618185651, 0.00553754604619573, 0.0055578640489746, 0.0056240432451624, 0.00570318906711435, 0.00575234874063599, 0.00575734297747591, 0.00575545251819176, 0.00580890694285153, 0.00592214540443927, 0.0059891206722009, 0.00595626746352344, 0.00604776696047012, 0.00620714030220157, 0.00619747829164884, 0.00649437214187798, 0.00688244181600751, 0.00647191267361214, 0.00610181890058756, 0.00655603630879557, 0.00675414307850213, 0.00670263221181291, 0.00680362813370115, 0.00695677730728809, 0.00690897396804356, 0.00695598815152097, 0.00709087217944593, 0.0071598290854048, 0.00713189522970523, 0.00707998313214457, 0.00707125646364941, 0.00711557687285256, 0.00717989256421466, 0.00722629445477049, 0.00723838414952581, 0.00722399821404061, 0.00720218295770738, 0.00718879923797221, 0.00718953308559633, 0.00720076476629595, 0.00721465534681121, 0.00722467272184395, 0.00722878865700798, 0.00722907456041418, 0.00722869129037348, 0.00722899709065618, 0.00722896746054941, 0.00722684798837903
flux1:, 0.65769695280565, 0.00558516567201479, 0.0056341911899838, 0.00565414340462913, 0.00563705808898694, 0.00559185640737606, 0.0055413510646809, 0.00551278804627358, 0.00552413037935032, 0.00557341601478352, 0.00563897204140603, 0.00569092621784625, 0.00570680234638906, 0.00568346900821167, 0.00564098073049419, 0.00561471796563615, 0.00563476621089158, 0.00570244152261045, 0.00578436973296568, 0.00583641684200648, 0.00584412679442115, 0.00584604456038011, 0.00590579084161114, 0.00602680306875681, 0.00609819137738081, 0.00606298318157963, 0.0061555195074018, 0.00632546363457609, 0.00631826023975244, 0.00663153853323846, 0.0070327274061097, 0.00662088856350952, 0.00624802180843837, 0.00671481291930835, 0.00692275691796201, 0.00686966870576414, 0.00697760419641682, 0.00713784107772924, 0.00709055746796412, 0.00714358721062546, 0.00728837440572869, 0.00736324723107092, 0.00733468952676662, 0.0072787386936676, 0.00726692538238254, 0.00731138854732182, 0.00737872084387217, 0.00742926100713474, 0.00744482762730064, 0.00743216196679304, 0.00741008816678994, 0.00739501730463174, 0.00739364115293901, 0.00740335901986775, 0.00741698848703111, 0.00742810881098913, 0.00743425996072478, 0.00743669528018809, 0.0074376820089547, 0.00743799901881462, 0.00743663479074315, 0.00743243990876438
flux1:, 0.657959401709403, 0.00564147909715559, 0.00569434513518771, 0.00571721938475795, 0.00570093073109614, 0.00565418058272558, 0.00560065698291215, 0.00556924488893777, 0.00557952326960819, 0.00563022658627115, 0.00569908714964605, 0.00575480534325195, 0.00577352034017683, 0.00575139027337877, 0.00570862687628396, 0.00568156086038698, 0.00570159958932855, 0.00577084995325956, 0.00585548629896896, 0.00591026992584594, 0.0059205906886194, 0.00592641581760797, 0.005992834899803, 0.00612220336311874, 0.00619862988361667, 0.00616147515477868, 0.00625517010318316, 0.00643618544211877, 0.00643141732374137, 0.00676144357646051, 0.00717546766681128, 0.0067633867373684, 0.00638886463126401, 0.00686844782532084, 0.00708733563028964, 0.00703302899113734, 0.00714829192779599, 0.00731569094198709, 0.00726864580201447, 0.00732752787211583, 0.00748244127606687, 0.00756371500891924, 0.0075350328153214, 0.00747541321443156, 0.0074607022284009, 0.00750529007911616, 0.00757542947378024, 0.00762980022879123, 0.0076485856973735, 0.00763756600210976, 0.00761540105416446, 0.00759900421786356, 0.0075959322155535, 0.00760442812228526, 0.00761784097167065, 0.00762985233612546, 0.00763768276605531, 0.00764194331994936, 0.00764416161309147, 0.00764460185032225, 0.00764221687097163, 0.00763632319438391
flux1:, 0.658221850613157, 0.00568538791390267, 0.00574184862499416, 0.0057675545900969, 0.00575218836129753, 0.00570419208539704, 0.00564800359779722, 0.00561399663834335, 0.00562326666609704, 0.00567524061467128, 0.00574714311969609, 0.00580638849178031, 0.00582787513357956, 0.00580713244828158, 0.00576449046590374, 0.00573707526314962, 0.00575743958627824, 0.00582839098884026, 0.00591566787399659, 0.00597300342300621, 0.00598576529628659, 0.00599552705943759, 0.00606896534712812, 0.00620729825396517, 0.00628946750878163, 0.00625088351842458, 0.00634595137302425, 0.00653859998149863, 0.00653622560344718, 0.00688333150777425, 0.00730979597712442, 0.00689857902441596, 0.0065236129354323, 0.00701620333086612, 0.00724726465853225, 0.00719220681083063, 0.00731526795729287, 0.00748991481996009, 0.00744276375002238, 0.00750720292838669, 0.0076723444882725, 0.00776045681201943, 0.00773218535569669, 0.00766935952281908, 0.00765204545049989, 0.00769681375797491, 0.00776956148284549, 0.00782739496767828, 0.00784902991287398, 0.00783946265170688, 0.00781729771548132, 0.00779993828883946, 0.00779566647684071, 0.00780335792036405, 0.00781671069267659, 0.00782944776519313, 0.00783856112888896, 0.00784421477816406, 0.00784740225949749, 0.00784799765421125, 0.00784491027356879, 0.00783778662442823
flux1:, 0.65848429951691, 0.00571583617595782, 0.00577557058398287, 0.00580396993405617, 0.00578965317644623, 0.00574076415194251, 0.00568234271106468, 0.0056460660173196, 0.00565441531785667, 0.00570749367570455, 0.0057821164327101, 0.00584458098481588, 0.00586872054090857, 0.0058495407730947, 0.00580745660136686, 0.00578021882386484, 0.00580131930845611, 0.00587414839807085, 0.00596401015608516, 0.00602368445274691, 0.00603865624802519, 0.00605231458641323, 0.00613308152142657, 0.00628100636591505, 0.00636969163028427, 0.0063302995738617, 0.00642705298750064, 0.00663195596625678, 0.00663192361554793, 0.0069964032255099, 0.00743479974685436, 0.00702559031353195, 0.00665148249596637, 0.00715727672114391, 0.00740186413203343, 0.0073466329369845, 0.00747807326282682, 0.00766007941779919, 0.00761243134143017, 0.00768201732375983, 0.00785737219897192, 0.0079527051263326, 0.00792540492965852, 0.00785992413742855, 0.00784041319830238, 0.00788550647859187, 0.00796069470648921, 0.00802158226525279, 0.00804559719956831, 0.00803716708730772, 0.0080150006544252, 0.00799702025922303, 0.00799210566820236, 0.00799952784222902, 0.00801309804583446, 0.00802646330086587, 0.0080364452039102, 0.00804296300496232, 0.00804672596448773, 0.00804740380866719, 0.00804390476477488, 0.00803608594791715
flux1:, 0.658746748420663, 0.00573175927871602, 0.00579437257880606, 0.00582528060593932, 0.00581214129785835, 0.00576276036766974, 0.00570261024157624, 0.00566445313266666, 0.00567199677925736, 0.00572599343062574, 0.00580295847733318, 0.00586826708003387, 0.00589489149600162, 0.00587744018574626, 0.00583638591810769, 0.00580992066087604, 0.00583224194036215, 0.00590717797941953, 0.00599958541464249, 0.0060613628325862, 0.00607825803727716, 0.00609570697302102, 0.00618407264649518, 0.00634222632471832, 0.00643825518497202, 0.00639877296032937, 0.00649762446808611, 0.00671545554032527, 0.00671771397033049, 0.00709981612977177, 0.00754952074530033, 0.00714349797051495, 0.00677163597783582, 0.00729079702216261, 0.0075503831349945, 0.00749566399751508, 0.00763620065647512, 0.00782572127094016, 0.00777715593570397, 0.00785138507765126, 0.00803683390016711, 0.00813971032449825, 0.0081139561938925, 0.00804645332289045, 0.00802526682757524, 0.0080709334614875, 0.00814844870474494, 0.00821196576362603, 0.00823780898627371, 0.0082300829323283, 0.00820780877376183, 0.00818950396428476, 0.00818454032331697, 0.00819233221158913, 0.00820652162644459, 0.00822050425956409, 0.00823094701248471, 0.00823772041376174, 0.00824153298031955, 0.00824209473085619, 0.00823841268814436, 0.00823046525313045
flux1:, 0.659009197324416, 0.00573210033888314, 0.00579712813639387, 0.00583031683422364, 0.00581848300258328, 0.00576905287886669, 0.00570774214363154, 0.00566815012191038, 0.00567502650932459, 0.00572973669503759, 0.00580861521440247, 0.00587633183135131, 0.00590522700984454, 0.00588965806052706, 0.00585013592445581, 0.00582510042726373, 0.00584919708683505, 0.00592652140960279, 0.00602145510588992, 0.00608508465188105, 0.00610357043907582, 0.00612464398359835, 0.00622083631107607, 0.0063898521803895, 0.0064940895181274, 0.00645532247359182, 0.00655678126284539, 0.00678825849969744, 0.00679276999187971, 0.00719269179274036, 0.00765296494136776, 0.00725134131763988, 0.00688318997801366, 0.00741583374115867, 0.00769200296275527, 0.00763858079099497, 0.00778908728302569, 0.00798634143586331, 0.00793642669096314, 0.0080147252621181, 0.00821006165449628, 0.0083207458989856, 0.00829711487913502, 0.00822829233287025, 0.00820606492058708, 0.00825266971644318, 0.00833247730319385, 0.0083982124652399, 0.00842527413502923, 0.00841771170650771, 0.00839511175078073, 0.00837671228762987, 0.00837230323707966, 0.00838118816759253, 0.00839652023455023, 0.00841121196841858, 0.00842174110893573, 0.00842810552440209, 0.00843131712307548, 0.00843142345198986, 0.00842769144350042, 0.00842017398676277
flux1:, 0.65927164622817, 0.00571582566100374, 0.00578274149322266, 0.00581794424755137, 0.00580754276036149, 0.00575854082376131, 0.00569669115443684, 0.00565615725882413, 0.00566252485660778, 0.00571772851947685, 0.00579804878283052, 0.00586768484016402, 0.00589859512823609, 0.00588504913104608, 0.00584758452822656, 0.00582468918617051, 0.00585117825472928, 0.00593122062605658, 0.00602868277314366, 0.0060939061202182, 0.00611361500148974, 0.00613809502062484, 0.00624229621529361, 0.00642278890351838, 0.00653611860920834, 0.00649894834364515, 0.00660361244481783, 0.00684949019886926, 0.00685624553249077, 0.00727412967864963, 0.00774412037393098, 0.00734814016358451, 0.0069852319161448, 0.00753141664662698, 0.0078258488322232, 0.00777459628213448, 0.00793611306405543, 0.00814140415798231, 0.00808971245174884, 0.00817145869988703, 0.00837640900137813, 0.00849510999279856, 0.00847416784433805, 0.00840477931896109, 0.00838224946184496, 0.00843028049802286, 0.00851244728464479, 0.00858003366760816, 0.00860767497684379, 0.00859964504787403, 0.00857638744938993, 0.00855803683079, 0.00855476743302691, 0.00856552857524227, 0.00858263970691822, 0.00859824671808834, 0.00860854844399944, 0.00861381305412978, 0.00861566535493057, 0.00861483010294458, 0.00861105639213682, 0.00860447772696544
flux1:, 0.659534095131923, 0.00568193824439625, 0.00575016436963062, 0.00578708221005191, 0.0057782373704061, 0.0057301672344614, 0.00566844250440951, 0.00562749839788638, 0.00563353346530509, 0.00568900049617884, 0.00577025806060386, 0.00584128284277357, 0.00587391682660659, 0.00586251951609444, 0.00582765264827563, 0.00580764906409636, 0.0058371986890872, 0.00592033032974472, 0.00602034511393026, 0.00608690560990847, 0.00610744937075232, 0.00613507482837811, 0.00624741717936562, 0.0064399661902752, 0.00656327266363837, 0.00652864375756337, 0.00663718828504345, 0.0068982509033006, 0.00690728547275806, 0.00734322376193808, 0.0078219797267497, 0.00743291928009027, 0.00707684399885593, 0.00763656318377448, 0.00795100774728656, 0.00790287139677651, 0.00807660469947512, 0.00829033886123125, 0.00823646315683217, 0.00832100674392143, 0.00853524931931731, 0.0086621250096238, 0.0086444111883685, 0.00857523699777514, 0.00855322805864907, 0.00860329490667107, 0.00868800713372479, 0.00875715351334862, 0.00878473949049704, 0.00877554248600804, 0.00875118497163366, 0.00873292378095899, 0.00873133107293958, 0.00874478240045987, 0.00876440711805042, 0.00878125725312909, 0.00879110555696413, 0.00879458851475591, 0.00879424224779428, 0.00879183725604559, 0.00878788389582055, 0.00878266273435247
flux1:, 0.659796544035676, 0.00562948934570885, 0.0056984103653314, 0.00573671945679387, 0.00572955136915068, 0.00568293344384398, 0.00562202741292688, 0.00558123427445364, 0.00558712928211648, 0.00564262619617912, 0.00572429591982398, 0.00579614878827042, 0.00583018642827679, 0.00582104736635312, 0.00578932343070528, 0.00577298937894975, 0.00580630363440642, 0.00589292711025783, 0.00599553997924754, 0.00606319265069437, 0.00608417809876734, 0.00611465517888993, 0.00623521640734601, 0.00644034957794298, 0.0065744996290559, 0.00654340406590776, 0.00665656643133492, 0.00693362437637444, 0.00694503453986354, 0.00739907840361612, 0.00788556333377086, 0.00750473444162998, 0.00715712994026748, 0.00773030853201569, 0.00806654908416745, 0.00802253519940155, 0.00820984369617818, 0.00843254405418546, 0.00837611395148401, 0.00846279285401036, 0.00868597541464661, 0.00882113749723543, 0.00880714920638574, 0.00873896599213612, 0.00871835741130814, 0.00877117873778165, 0.00885875223116637, 0.00892927142244085, 0.00895620564651225, 0.00894510062562482, 0.00891909915810755, 0.00890085180632121, 0.00890139519660945, 0.00891834852206691, 0.0089412983815703, 0.00895984274053438, 0.00896912464385946, 0.00897019209689863, 0.00896676307376842, 0.00896203483685793, 0.00895760649784508, 0.00895403611325489
flux1:, 0.660058992939429, 0.00555758927819105, 0.005626567763468, 0.00566592755718201, 0.00566055006103141, 0.00561591117338247, 0.00555653431556623, 0.00551647333598483, 0.00552243558927353, 0.0055777329847869, 0.00565928231278384, 0.00573138644598495, 0.00576648746573759, 0.0057596989546118, 0.00573165693008018, 0.00571977835986947, 0.00575757856123942, 0.00584811512455872, 0.00595339139622212, 0.00602191389905584, 0.0060429598953498, 0.00607597265559133, 0.00620477130960964, 0.00642294896118436, 0.00656877421261864, 0.00654223325896694, 0.00666079634240694, 0.0069546841898388, 0.0069686428852945, 0.00744082033598733, 0.00793393849374133, 0.0075626954644095, 0.00722523965425397, 0.00781173295857214, 0.00817154421182032, 0.00813270539474256, 0.00833507620266603, 0.00856739141376853, 0.00850809051604087, 0.00859624686459464, 0.00882800161152342, 0.00897152029482841, 0.00896169680108028, 0.00889524357959723, 0.00887693328468812, 0.00893331319392751, 0.00902419390822649, 0.00909602603923359, 0.00912178547348884, 0.00910802120960656, 0.0090797440373733, 0.00906130961819176, 0.009064342116203, 0.00908557098302547, 0.00911270736893948, 0.00913351528772264, 0.00914225223407084, 0.00914035884677959, 0.00913296145182537, 0.00912505931903671, 0.00911970391381377, 0.00911792464560793
flux1:, 0.660321441843183, 0.00546541960695824, 0.00553381261956525, 0.00557387390259441, 0.00557039173382428, 0.00552825371692688, 0.00547111906730064, 0.00543238118918855, 0.00543863104212491, 0.00549351114080868, 0.00557441406368052, 0.00564619131293687, 0.00568200460624434, 0.00567764073246171, 0.00565380085392279, 0.00564715134340243, 0.0056901546210417, 0.00578502984818465, 0.00589305313868636, 0.00596225746849855, 0.00598301268430163, 0.00601823405857627, 0.00615522546438484, 0.00638682571298889, 0.00654510515705017, 0.00652414862013524, 0.00664892271863459, 0.00696049740729731, 0.00697726812153545, 0.00746760491496504, 0.0079662321480636, 0.00760598260755583, 0.00728038782331121, 0.00787998205622407, 0.00826508212873329, 0.00823250547754072, 0.00845152234475657, 0.00869422846967283, 0.00863181386200889, 0.00872081104911567, 0.00896076877014526, 0.00911267816848151, 0.00910738705830969, 0.00904333042592126, 0.00902819098781143, 0.00908898502190021, 0.00918373906431802, 0.00925696791889621, 0.00928113614484568, 0.00926398530283973, 0.00923273250643633, 0.00921378067440292, 0.00921952222291419, 0.00924572372819209, 0.00927792481697575, 0.00930167135913565, 0.00931003464365822, 0.00930476275576221, 0.00929255823246347, 0.00928057268356967, 0.0092736941175239, 0.00927367569158697
flux1:, 0.660583890746936, 0.00535224943266406, 0.00541942472163871, 0.00545983676022868, 0.00545834156312094, 0.00541920866983574, 0.00536501652051293, 0.00532819105816587, 0.005334959160988, 0.00538922279590921, 0.00546897388446018, 0.00553986023976864, 0.00557603391158381, 0.00557414954996637, 0.00555499966948339, 0.00555431800012501, 0.00560321412978197, 0.0057028427545115, 0.00581371353590295, 0.0058834581092047, 0.00590361892989752, 0.00594072200775929, 0.00608579519539329, 0.00633110044274072, 0.00650254254264305, 0.00648818558570419, 0.0066199896189681, 0.00695012657658831, 0.00697007487084305, 0.00747861656141389, 0.00798163583840815, 0.00763385446433555, 0.00732186388914481, 0.00793427740631915, 0.00834627948210296, 0.00832107613536224, 0.00855838328314399, 0.0088123789246518, 0.00874670306365308, 0.00883594652983185, 0.00908375167674676, 0.00924405702302321, 0.00924358429192218, 0.00918248602738792, 0.00917131812534128, 0.00923739126793801, 0.00933668480095694, 0.00941154611633955, 0.00943384342556804, 0.00941263886326294, 0.00937766747897652, 0.00935774041180678, 0.00936625490447161, 0.00939801090634505, 0.00943613346148192, 0.00946357878899333, 0.00947189696425889, 0.00946299126667416, 0.00944523747765264, 0.00942824600649779, 0.00941912824573531, 0.00942066289017286
flux1:, 0.660846339650689, 0.00521745838877217, 0.00528280914708261, 0.00532322523900536, 0.00532379014647711, 0.00528813521751096, 0.00523755658780414, 0.00520321851700991, 0.00521074173181081, 0.00526421430101196, 0.00534234225864656, 0.0054118033352734, 0.00544799487538825, 0.0054486244529738, 0.0054346055979095, 0.00544057228483688, 0.0054959998307286, 0.0056007705080794, 0.00571460479209701, 0.0057848062645975, 0.00580413421740994, 0.00584280373037861, 0.0059957795109821, 0.00625496372980074, 0.00644018743187219, 0.00643340544491663, 0.00657304748175095, 0.00692263201844678, 0.00694623395712353, 0.00747306505861908, 0.00797940391707309, 0.00764564760963891, 0.00734903316972751, 0.0079739176704515, 0.00841428506842123, 0.00839758034550626, 0.00865484520124937, 0.0089211405505608, 0.00885217503462282, 0.00894113840188861, 0.00919646738202199, 0.00936515556092359, 0.0093697013002954, 0.0093119914816767, 0.00930547868163501, 0.0093776587315446, 0.00948222928309066, 0.00955911064398429, 0.00957941966804654, 0.00955359176268077, 0.0095141463972359, 0.00949266791582516, 0.00950384572367887, 0.00954158529579518, 0.00958642243807881, 0.00961838289610733, 0.00962713944016414, 0.00961453415165804, 0.009590633232568, 0.00956775072569736, 0.00955559146375905, 0.00955829789526542
flux1:, 0.661108788554442, 0.00506056830122453, 0.00512352565731573, 0.00516360668508963, 0.00516627941319171, 0.00513452893287238, 0.00508818796577829, 0.00505688394141139, 0.00506539982732821, 0.00511793591562516, 0.00519401613752053, 0.00526156203792917, 0.00529744806707893, 0.00530060391197405, 0.00529209544601908, 0.0053053091056949, 0.00536783178805854, 0.00547809217438741, 0.00559501991817975, 0.00566566385200307, 0.00568400185167264, 0.00572394567164438, 0.00588457570931997, 0.00615769185952773, 0.00635720610265827, 0.00635890842681046, 0.00650716521832606, 0.0068770769301296, 0.00690492388957708, 0.00745018065618764, 0.00795884771390477, 0.00764077024455505, 0.00736133094397544, 0.00799827246751941, 0.00846828055154078, 0.00846120352745771, 0.00874008062444629, 0.00901978156982311, 0.00894764136985335, 0.00903589818865461, 0.00929848253930584, 0.00947553726973067, 0.00948521824496602, 0.00943117636260629, 0.00942984498291622, 0.00950887508748366, 0.00961949659007714, 0.00969892922086583, 0.00971731499503322, 0.00968642870175579, 0.00964177721551227, 0.00961806993305262, 0.00963161784056673, 0.00967558319044121, 0.0097278198387155, 0.00976513123454084, 0.00977495138928835, 0.00975878737541905, 0.0097283278534707, 0.00969875811281367, 0.00968270974806986, 0.00968604741831761
flux1:, 0.661371237458196, 0.00488128431993092, 0.00494132716583962, 0.0049807431298376, 0.0049855378600203, 0.00495805632966264, 0.00491651206925181, 0.00488874553662403, 0.00489848556921258, 0.00494997209749357, 0.00502363776419464, 0.00508883665051007, 0.00512412169051719, 0.0051297918656237, 0.0051270967223705, 0.00514805107570154, 0.00521813496782325, 0.00533417705016382, 0.00545433947662933, 0.00552548874842959, 0.00554277533333323, 0.00558373555171958, 0.00575170191802814, 0.00603866873812497, 0.00625285044161922, 0.00626385396084327, 0.00642144893105577, 0.0068125377014231, 0.00684533712313892, 0.00740921144638673, 0.00791932935871229, 0.00761869341913426, 0.00735825294404318, 0.00800677306781418, 0.00850748026981378, 0.00851115163816969, 0.00881324856880028, 0.00910753722648073, 0.00903250323278533, 0.0091197628704427, 0.00938941775295033, 0.00957484011504656, 0.00958969979240761, 0.00953944533539551, 0.0095436323549125, 0.00963012627612593, 0.00974757048870345, 0.00983021370544501, 0.00984693723467313, 0.00981072733891949, 0.0097602006811762, 0.00973351160670032, 0.0097489518953448, 0.00979917017253989, 0.00985933838951199, 0.00990281270367937, 0.00991443922582667, 0.00989506925125397, 0.00985785970134713, 0.00982094490134781, 0.00980016032364444, 0.009803452910418
flux1:, 0.661633686361949, 0.00467954499815, 0.00473620722761242, 0.00477463716092846, 0.004781525845425, 0.00475860022620448, 0.004722328528824, 0.00469854455376011, 0.00470972642408035, 0.00476008426656555, 0.00483103551321427, 0.00489352524662452, 0.00492794904878476, 0.00493609468132926, 0.00493942516099147, 0.00496848728476026, 0.00504647905366569, 0.00516852421573959, 0.00529206892873147, 0.00536386862993675, 0.00538014922313242, 0.00542191208321416, 0.00559682648634275, 0.00589741400705989, 0.00612648497949053, 0.00614748867632814, 0.00631506779488054, 0.00672812112155834, 0.00676669280871591, 0.00734942613887052, 0.00786025901837931, 0.00757894383296191, 0.00733934639782265, 0.0079989045523561, 0.00853113337181583, 0.0085466508602984, 0.00887349574974909, 0.00918360867649772, 0.00910614604703126, 0.00919229058837396, 0.0094689474163208, 0.00966278143492654, 0.00968280714962912, 0.00963629998934797, 0.00964613075488064, 0.00974053368480958, 0.00986553051305197, 0.00995214981061032, 0.00996767432642035, 0.00992607709831103, 0.00986911178535239, 0.00983864614181585, 0.0098553261273134, 0.00991158953680826, 0.00998002644718915, 0.0100304039865786, 0.010044662496917, 0.0100226437311102, 0.00997873578005518, 0.00993400106784421, 0.00990768182756532, 0.00991014880324711
flux1:, 0.661896135265702, 0.00445557959302121, 0.00450845524110567, 0.00454558627884015, 0.00455449032015177, 0.00453631556317831, 0.00450569210491142, 0.00448626268005403, 0.00449908206249433, 0.0045482660534274, 0.00461627674279111, 0.00467577400710125, 0.00470911711081487, 0.00471966935357337, 0.00472913395280637, 0.00476652415738542, 0.00485263018900656, 0.00498081317483383, 0.00510788580636302, 0.00518056336257479, 0.00519599747451746, 0.00523840114716181, 0.0054198028574259, 0.00573361624351232, 0.00597761985791945, 0.00600918136261899, 0.00618728652202262, 0.00662298906108341, 0.00666825660743016, 0.00727012430711564, 0.00778109848647579, 0.00752110166989248, 0.00730420545053, 0.00797420354121561, 0.00853853105539039, 0.00856695236298799, 0.00891996127538282, 0.00924716628266468, 0.00916793616563478, 0.00925305402066109, 0.00953679439957467, 0.00973915626166369, 0.0097643023847742, 0.00972135221793188, 0.00973672841787965, 0.00983928508579325, 0.00997248381090217, 0.0100639235498212, 0.0100789127339093, 0.0100320919926288, 0.00996827311998416, 0.00993323533040875, 0.00995034798180362, 0.0100122043471248, 0.0100890155346182, 0.010146915212565, 0.0101646707604188, 0.0101407446320223, 0.0100904439497818, 0.0100376349461261, 0.0100050796110727, 0.0100058747201566
flux1:, 0.662158584169456, 0.00420997008075371, 0.00425871713371516, 0.00429424374749799, 0.00430502719530867, 0.0042916940113118, 0.00426697940887046, 0.00425218995459209, 0.00426681202239207, 0.00431480916176295, 0.00437973076045184, 0.00443603718130384, 0.00446812454141061, 0.00448098141547958, 0.00449657310857992, 0.00454234659893241, 0.00463661259091942, 0.00477096340786054, 0.00490169460684414, 0.0049755539564903, 0.00499041719200393, 0.00503335619254868, 0.00522070767977596, 0.00554716934651314, 0.00580594806205794, 0.00584846302269414, 0.00603750292158561, 0.00649639006340832, 0.00654936697440674, 0.00717065473995743, 0.00768137263774164, 0.00744480562264198, 0.00725247360185003, 0.00793226407846531, 0.00852902053155454, 0.00857134457388695, 0.00895178686615293, 0.00929735889884894, 0.00921722164401949, 0.00930163315250136, 0.00959272004194665, 0.00980382847848498, 0.00983404378159839, 0.00979432713108634, 0.00981492441008346, 0.00992565511399394, 0.0100675878509825, 0.0101647393553453, 0.0101800469016263, 0.0101284124181365, 0.0100575146011242, 0.0100171545630287, 0.0100337699798379, 0.01010052537245, 0.0101855566475358, 0.0102514275566742, 0.010273534820248, 0.0102485952131796, 0.0101924599144731, 0.0101315714063043, 0.0100922221505698, 0.0100904776360967
flux1:, 0.662421033073209, 0.00394371519746209, 0.0039880589232439, 0.0040216833832373, 0.00403414880693237, 0.00402563478379122, 0.00400696271726034, 0.00399700028588962, 0.00401355101859164, 0.00406037652006129, 0.0041221385547424, 0.00417514344401461, 0.00420584612839199, 0.00422086957713606, 0.00424245590016202, 0.00429648622866122, 0.00439877676241852, 0.00453919969538578, 0.00467368655790713, 0.00474909547874713, 0.00476377525639639, 0.00480720025663095, 0.00499987971397027, 0.00533820999750183, 0.00561138480805261, 0.00566506961544689, 0.00586528862244488, 0.00634769639861724, 0.00640946645013524, 0.00705044111321522, 0.00756068864494695, 0.00734976558684483, 0.007183854071227, 0.00787275219504899, 0.00850202580123783, 0.00855917376182629, 0.00896813378161777, 0.00933332989136955, 0.00925333874685435, 0.00933760954539961, 0.00963651096165584, 0.00985671558414819, 0.00989197261647916, 0.00985505553983513, 0.00988032945746001, 0.00999901378062249, 0.0101500618347411, 0.0102538275349834, 0.0102704775797715, 0.0102146938439262, 0.0101367171844105, 0.0100903792200312, 0.0101054858251028, 0.0101762201372655, 0.0102690402768135, 0.0103431179369702, 0.0103703680704513, 0.0103454195868658, 0.0102842461141677, 0.0102155406392951, 0.0101690262274375, 0.0101639015254045
flux1:, 0.662683481976962, 0.00365829422498773, 0.0036980307524215, 0.00372946572962934, 0.00374335374519175, 0.00373951869156008, 0.00372688762350514, 0.00372183098489872, 0.00374038802121986, 0.00378607868548221, 0.00384468526741337, 0.00389436475282433, 0.0039235998412197, 0.00394061335361299, 0.00396792857702852, 0.00402989285815164, 0.00413987060077561, 0.00428611987354107, 0.00442440138068726, 0.00450177141113954, 0.00451675546682505, 0.00456066738572456, 0.00475795760231543, 0.00510715450492746, 0.00539410715345689, 0.00545898522622037, 0.00567043115552297, 0.00617644474233066, 0.00624813615646642, 0.00690901317236223, 0.00741876148141192, 0.00723578190106623, 0.00709812720548782, 0.0077954275902145, 0.00845707380479239, 0.0085298718972644, 0.00896820650055488, 0.00935423966373502, 0.00927562498765518, 0.00936056416730102, 0.00966796497646276, 0.00989776907789315, 0.0099380932906341, 0.00990345801850915, 0.00993265690425729, 0.0100588244368287, 0.0102191878077356, 0.0103304419845467, 0.0103496002045154, 0.0102905838907732, 0.0102057820427655, 0.0101529533931985, 0.0101655068322063, 0.0102391022986482, 0.010338998809348, 0.0104212693971298, 0.0104543368674608, 0.0104304454112561, 0.0103652424510835, 0.0102892577241726, 0.0102354309910432, 0.0102261642715828
flux1:, 0.662945930880715, 0.00335572903404021, 0.00339072962168467, 0.00341970352331703, 0.00343469660621298, 0.00343528262164331, 0.00342855131110521, 0.00342836273347777, 0.00344894526908381, 0.00349354958195334, 0.00354907156120459, 0.00359548399434747, 0.00362321288348015, 0.00364200001489515, 0.00367463963603406, 0.00374400557134739, 0.00386111008102289, 0.00401276223191467, 0.0041547888260454, 0.0042345476522536, 0.00425040467519058, 0.00429484222089173, 0.00449591561955174, 0.00485473424959201, 0.0051545926163972, 0.00523048414588516, 0.00545297621027837, 0.00598237880249012, 0.00606513192992053, 0.00674604121766931, 0.00725544342342646, 0.00710276887029236, 0.00699517261275933, 0.00770016928569343, 0.00839382334293758, 0.00848298916429037, 0.00895128204927461, 0.00935929353712371, 0.00928343851563787, 0.00937008037810942, 0.00968687875182058, 0.0099269533134918, 0.0099724498510227, 0.00993952396778569, 0.00997170755117484, 0.0101046349970969, 0.0102743052184938, 0.0103938520197983, 0.0104167876108858, 0.0103556925967522, 0.0102645902745314, 0.0102049457752974, 0.0102139228049251, 0.0102891045683352, 0.0103950937711761, 0.0104852692827746, 0.0105246621126539, 0.0105029003855899, 0.0104348517185117, 0.010352395975291, 0.0102913636799281, 0.0102773240442724
flux1:, 0.663208379784469, 0.00303864370224294, 0.00306885976386548, 0.00309512497185327, 0.0031108557375241, 0.00311549205906992, 0.0031143786646513, 0.00311889691197195, 0.00314145401887565, 0.00318501842669498, 0.00323758089263363, 0.00328085855890647, 0.0033070838901357, 0.00332738792350635, 0.00336480567087441, 0.00344082060317528, 0.00356424714771425, 0.00372067078365101, 0.00386626878497379, 0.00394882540151633, 0.00396617751200331, 0.00401119774649005, 0.00421509774981132, 0.0045820300210422, 0.004893656573716, 0.00498017139128632, 0.00521326973702, 0.00576549279563126, 0.00586042119327324, 0.00656137193194454, 0.00707075515514435, 0.00695077986697097, 0.00687499295859922, 0.00758700136623995, 0.00831209361821795, 0.0084182274938884, 0.00891674294480697, 0.00934777317123524, 0.00927618273183608, 0.00936575287450705, 0.00969303958935049, 0.00994422592561176, 0.00999510235801933, 0.00996328966050174, 0.00999735298623981, 0.0101360675215382, 0.0103148043370184, 0.0104433340876937, 0.0104713733974985, 0.0104095628890335, 0.010312960706607, 0.0102464003650279, 0.0102508545338419, 0.010326241490646, 0.0104370933367464, 0.010534600046575, 0.0105806167298721, 0.0105620074311317, 0.0104924249144434, 0.0104045593651208, 0.0103367020229245, 0.010317439447895
flux1:, 0.663470828688222, 0.0027103213875766, 0.00273578997790946, 0.00275913372572469, 0.00277519739530905, 0.0027834096428745, 0.00278749389835583, 0.00279642784100535, 0.00282082466665196, 0.00286337571016853, 0.00291314080138084, 0.00295347808326397, 0.0029782394672117, 0.00299976433295198, 0.00304127184698256, 0.0031229542769619, 0.00325163353001886, 0.0034119576749616, 0.00356078973331793, 0.00364649308862182, 0.00366598027212878, 0.00371163221121367, 0.00391725137909225, 0.00429050636220577, 0.00461248906971495, 0.00470902215426739, 0.00495200030209574, 0.00552607538691811, 0.0056342204686962, 0.00635506430240362, 0.00686491657512201, 0.00678003157326376, 0.00673773640482258, 0.0074561151374966, 0.0082118893799574, 0.00833547125877258, 0.00886411118208626, 0.00931906939020441, 0.00925333431223224, 0.00934720244774092, 0.00968622308401741, 0.00994952256492034, 0.0100061062422814, 0.00997481885988599, 0.0100095216775823, 0.0101528111421732, 0.0103401241115512, 0.0104781694832293, 0.0105126427424838, 0.0104516488828435, 0.0103506141700919, 0.0102772907350097, 0.0102764064434225, 0.0103505698702694, 0.0104648469579677, 0.0105688287767649, 0.0106215248098876, 0.0106069844524171, 0.010537252681811, 0.0104452605050476, 0.0103712396412106, 0.0103465290600731
flux1:, 0.663733277591975, 0.00237475764082778, 0.0023956068452486, 0.00241586411210013, 0.00243183449494561, 0.00244305762496583, 0.00245178543821165, 0.00246470778023855, 0.00249070940205771, 0.00253223179865461, 0.00257937711932649, 0.00261701539824324, 0.00264038404197785, 0.00266279647719744, 0.00270756581084128, 0.00279370001202271, 0.00292627987274439, 0.00308936254543802, 0.00324088568335027, 0.00332997786259706, 0.00335221488331136, 0.00339850656202538, 0.00360456212359024, 0.0039820472274681, 0.00431269200858435, 0.00441842110405177, 0.00467024235478968, 0.00526475420130611, 0.00538703400625411, 0.00612742522675767, 0.00663837623421944, 0.00659092572226357, 0.00658371539867166, 0.00730788506351234, 0.00809342036366203, 0.00823481179946212, 0.00879308060596054, 0.00927271431073947, 0.0092144724474345, 0.00931409548800648, 0.00966619736777071, 0.00994274779587941, 0.0100054968535181, 0.00997418840295799, 0.0100081906781423, 0.0101546218603, 0.0103497586796328, 0.0104976529369316, 0.0105398362577669, 0.0104813084622655, 0.0103771515837076, 0.0102974857898751, 0.0102906273460874, 0.0103621542363866, 0.0104782635757514, 0.0105876010482596, 0.0106467675752896, 0.0106370539271637, 0.0105685685980511, 0.0104739104031498, 0.0103946608023494, 0.0103645362298347
flux1:, 0.663995726495728, 0.00203670773253571, 0.00205316131288984, 0.00207022890736545, 0.00208567699679371, 0.00209927114260589, 0.00211196105912448, 0.00212830203599633, 0.00215555528326761, 0.00219596660588192, 0.00224065995020316, 0.00227586968636315, 0.00229794197206356, 0.00232087478235392, 0.00236794384705684, 0.00245707835834467, 0.00259190938291502, 0.00275630827960856, 0.00290973130260459, 0.00300229658208673, 0.00302782328578575, 0.00307468307065471, 0.00327969056085068, 0.00365899355678154, 0.00399631724214426, 0.00411020208853052, 0.00436950058063576, 0.00498254097425384, 0.00511969401956045, 0.00587904497799759, 0.0063918391295236, 0.00638406768564936, 0.00641342064301093, 0.00714287734398306, 0.0079571137484168, 0.00811656353935031, 0.00870354531515202, 0.00920841096883258, 0.00915930709495867, 0.00926616645051159, 0.00963273354144276, 0.00992377283399333, 0.0099932801029886, 0.00996147948375931, 0.0099933836981902, 0.0101413303370408, 0.0103432742083778, 0.0105011143516886, 0.0105521698434927, 0.0104978139385962, 0.0103920505533171, 0.0103067324515897, 0.0102934849766497, 0.0103610426252971, 0.01047729784233, 0.0105906426112744, 0.010655799142355, 0.0106514653798951, 0.0105855679942254, 0.0104898245059364, 0.0104065296033355, 0.010371304157912
flux1:, 0.664258175399482, 0.00170172287320867, 0.00171410362029849, 0.00172795460026534, 0.00174246883155227, 0.0017577372827312, 0.00177358856210517, 0.00179263001369922, 0.00182064425643029, 0.00185976750515686, 0.00190213904068259, 0.00193519966304138, 0.00195608972695878, 0.00197914595435379, 0.00202742702744502, 0.00211787786460236, 0.00225300388199561, 0.00241695111270788, 0.00257119327884549, 0.00266710463680715, 0.0026963309170858, 0.0027435641263387, 0.00294580987719706, 0.00332418175570588, 0.00366590473073867, 0.00378668750601694, 0.00405175424446572, 0.00468087667351685, 0.00483340231572562, 0.00561083272564616, 0.00612629299097839, 0.0061602820750905, 0.00622753022382758, 0.00696185150881894, 0.00780361940115789, 0.00798127077375989, 0.00859562230412341, 0.00912605906272397, 0.00908770431495521, 0.00920324109695384, 0.00958562090976997, 0.00989243960660642, 0.0099694287794676, 0.00993677370175906, 0.0099651740971134, 0.0101128560786362, 0.0103203346606876, 0.0104879526809638, 0.0105488700807284, 0.0105003810529769, 0.0103946816205182, 0.0103046571898095, 0.0102848566134706, 0.0103472547727395, 0.0104619456972953, 0.0105777693353519, 0.0106481718712202, 0.0106495305554498, 0.0105874428459366, 0.0104922467097493, 0.010406296339801, 0.0103665645377146
flux1:, 0.664520624303235, 0.00137616677454349, 0.00138489827779186, 0.00139559599763185, 0.00140880334889356, 0.00142501217527046, 0.00144311469216794, 0.00146398557446624, 0.00149211421612171, 0.00152965023625298, 0.00156976376017028, 0.00160094224673463, 0.00162077370429753, 0.0016435315368557, 0.00169182295918871, 0.00178168237471553, 0.00191483781164625, 0.00207622060238908, 0.00222987352590917, 0.00232873846710614, 0.00236188553523709, 0.00240912766872241, 0.00260664096814139, 0.00298097979779843, 0.0033245179412523, 0.00345072464296421, 0.00371949855873808, 0.004361674538663, 0.00452977172774189, 0.00532405164206682, 0.00584303301223815, 0.00592062588403217, 0.00602691468999098, 0.00676575652641771, 0.00763380845203727, 0.00782970543798175, 0.0084696671784762, 0.00902577581656574, 0.00899970719772606, 0.00912525828074776, 0.00952468496969529, 0.00984856968096897, 0.00993388310463138, 0.00990015170085412, 0.00992368961611806, 0.0100692240882377, 0.0102807322401234, 0.0104576777440883, 0.0105292212753351, 0.0104882130033989, 0.0103843416076866, 0.0102907846269348, 0.0102645345117275, 0.0103207813931902, 0.0104322473565041, 0.0105489025558673, 0.0106235677188255, 0.0106306675974939, 0.0105734297443292, 0.0104803896959661, 0.0103933209413839, 0.0103499407873095
flux1:, 0.664783073206988, 0.00106720050673632, 0.00107280740308544, 0.00108051874005897, 0.0010921061170416, 0.00110850530688165, 0.00112785200861627, 0.00114952705174282, 0.00117695213082932, 0.00121245441537713, 0.00125027974111401, 0.00127980908204281, 0.00129870626532765, 0.00132072467037105, 0.00136772591817369, 0.00145487748757495, 0.001583492812924, 0.00173984202734747, 0.00189113692220796, 0.00199224482066664, 0.00202928482759688, 0.00207595296946749, 0.00226647886004855, 0.00263331521692528, 0.00297577138572991, 0.00310571403522485, 0.0033757780583224, 0.0040273572291, 0.00421086397993974, 0.00502035185768067, 0.00554368418560268, 0.00566639946696153, 0.00581263914573382, 0.00655572336594288, 0.00744876607647015, 0.00766285699381461, 0.00832628231422702, 0.00890791120118224, 0.00889555134749271, 0.00903228831527439, 0.00944980586894999, 0.00979197610659446, 0.0098865536243279, 0.00985169173319755, 0.00986911487577495, 0.0100105787214056, 0.0102244163679807, 0.0104099534312381, 0.0104926176230683, 0.0104605533346197, 0.0103602985422254, 0.0102645684535044, 0.0102322419646378, 0.0102815904800491, 0.0103882931830569, 0.0105040844139994, 0.0105818293217268, 0.0105944476122197, 0.0105428648315515, 0.0104534868202602, 0.010366910522016, 0.0103209646330728
flux1:, 0.665045522110741, 7.8272095254144e-4, 7.85828065629181e-4, 7.90835674779279e-4, 8.00571329767996e-4, 8.16417689240336e-4, 8.35920800695795e-4, 8.57224523471908e-4, 8.8294731674605e-4, 9.1580216764004e-4, 9.51191089492337e-4, 9.79250195320547e-4, 9.97329615118717e-4, 0.00101815494407116, 0.001062485374071, 0.00114462614177767, 0.00126584273394215, 0.00141433106758994, 0.00156111367451926, 0.00166338729424382, 0.00170398383914011, 0.00174922814039267, 0.00193020213889064, 0.00228568725531579, 0.00262384328277529, 0.00275562300477752, 0.00302420526407164, 0.00368088259487061, 0.00387921888841425, 0.00470179798125245, 0.00523021920989766, 0.00539915490728436, 0.0055859630867233, 0.00633305565999658, 0.00724977922737343, 0.00748191588434957, 0.00816631716851246, 0.00877305677846416, 0.00877567424201708, 0.00892454645130865, 0.00936093525502538, 0.00972247623701526, 0.00982732469166331, 0.00979146585766141, 0.00980168801262756, 0.00993718949719333, 0.0101515145688737, 0.0103446348130814, 0.0104386126903554, 0.0104167400347097, 0.0103218410227571, 0.010225428242402, 0.0101876542494627, 0.0102296351830059, 0.0103302267171751, 0.0104434866528726, 0.0105229832645753, 0.0105406353941572, 0.0104952375931575, 0.0104108485400686, 0.0103263658861308, 0.010279102974562
flux1:, 0.665307971014495, 5.31237310396374e-4, 5.32568343474862e-4, 5.35282039925642e-4, 5.4303704482265e-4, 5.57619396819202e-4, 5.76131850521522e-4, 5.9575039645145e-4, 6.18591138668964e-4, 6.48006392069164e-4, 6.80674977343477e-4, 7.07371994182221e-4, 7.24735181957059e-4, 7.43909358939603e-4, 7.84131105099262e-4, 8.58801523004847e-4, 9.69497220684264e-4, 0.00110694902202548, 0.00124666491605599, 0.00134861932155055, 0.00139207195265352, 0.00143472956339586, 0.00160325604325618, 0.00194315449371429, 0.00227346534169658, 0.00240497655522199, 0.00266895711813126, 0.00332575150289879, 0.00353786862851524, 0.00437088652272342, 0.00490496872034963, 0.00512070031459246, 0.00534833793475524, 0.00609921924140098, 0.00703831960001229, 0.00728825182241924, 0.00799086057564365, 0.00862204730502419, 0.00864071798060463, 0.00880240056240457, 0.00925810997958338, 0.0096399040670546, 0.00975605750123459, 0.00971953261354699, 0.00972168924917326, 0.00984944499874187, 0.0100623397168403, 0.0102617923515386, 0.0103669587493842, 0.0103562532985159, 0.0102683248876645, 0.0101727857385796, 0.0101304188138051, 0.0101648581294823, 0.0102582396827349, 0.0103674069883358, 0.0104472485258449, 0.0104692162442211, 0.0104302350086472, 0.0103519154649581, 0.0102710306690212, 0.0102237908992157
flux1:, 0.665570419918248, 3.21671891512596e-4, 3.22048423702387e-4, 3.23015923865517e-4, 3.28785873090879e-4, 3.41453216258097e-4, 3.57796821183669e-4, 3.74300022012256e-4, 3.92909766448693e-4, 4.17915278161616e-4, 4.47435410515751e-4, 4.72796780102792e-4, 4.89526143366666e-4, 5.06597461645307e-4, 5.4124318478035e-4, 6.05865628191751e-4, 7.0269225505383e-4, 8.25607107338965e-4, 9.55300490033984e-4, 0.00105501313649752, 0.0011002095657451, 0.00113876395272941, 0.0012916004942692, 0.00161128986480452, 0.00192988208546214, 0.00205881823497528, 0.0023147421768854, 0.0029659911102573, 0.00319033062927092, 0.00403054781681956, 0.00457061977093563, 0.00483309767442583, 0.00510140129486458, 0.00585583020349237, 0.00681602156419901, 0.00708338767773104, 0.00780122485172638, 0.00845595405522854, 0.00849152497610321, 0.00866637267092497, 0.00914146184556459, 0.00954412137196909, 0.009672592651638, 0.00963592658517269, 0.00962942133042495, 0.00974783342778648, 0.00995738048107201, 0.010161718540777, 0.0102776303418091, 0.0102787510246896, 0.0101992115331418, 0.0101060956911381, 0.0100601706817184, 0.0100871889281063, 0.0101725559447552, 0.0102762495197303, 0.0103550253914865, 0.0103804027485213, 0.0103477688780653, 0.0102763007260998, 0.0102003368469523, 0.0101544665577041
flux1:, 0.665832868822001, 1.6307638618011e-4, 1.63417813584901e-4, 1.63335047600685e-4, 1.67262164253203e-4, 1.7745536356777e-4, 1.9045697791674e-4, 2.02332662394768e-4, 2.1521989543413e-4, 2.34682714650468e-4, 2.60485812852035e-4, 2.8445369037657e-4, 3.00613436708148e-4, 3.15151367480507e-4, 3.42757773644891e-4, 3.94684486617974e-4, 4.7411868929486e-4, 5.78711049654839e-4, 6.95040458642851e-4, 7.90136723137926e-4, 8.35517035917514e-4, 8.68066207756574e-4, 0.00100161677068006, 0.00129609720093431, 0.00159877412995286, 0.0017226355748334, 0.00196673349688872, 0.0026061082232855, 0.00284057372276339, 0.00368412730194812, 0.00423019844648126, 0.00453865140420441, 0.00484696621559939, 0.00560464015244082, 0.00658465443707545, 0.00686896917680806, 0.00759892151511538, 0.00827606876037551, 0.00832912611854514, 0.00851713435452161, 0.00901122329370917, 0.0094350277273114, 0.00957675323326961, 0.00954064686184801, 0.00952518408313435, 0.00963291128195834, 0.00983727495957787, 0.0100449153925379, 0.010170829308422, 0.010184088748527, 0.0101140947240199, 0.0100248687814264, 0.00997654168198808, 0.00999653448382243, 0.0100734046226346, 0.0101704891613806, 0.0102468637180964, 0.0102746187251828, 0.0102479818920572, 0.0101838163135375, 0.0101138415298872, 0.0100706042709408
flux1:, 0.666095317725754, 6.42628351307844e-5, 6.55876162449617e-5, 6.53086588809225e-5, 6.77043139848648e-5, 7.49915929412822e-5, 8.35280500418079e-5, 8.92299274665674e-5, 9.48038444215588e-5, 1.07460471873467e-4, 1.28856081647676e-4, 1.51296803172538e-4, 1.66941241728187e-4, 1.78556907929308e-4, 1.97705075428815e-4, 2.34276396888595e-4, 2.92685090249481e-4, 3.74942269842699e-4, 4.74216703454758e-4, 5.61875305553532e-4, 6.05412798199403e-4, 6.29650425732079e-4, 7.39970583610049e-4, 0.00100388719517564, 0.00128614326566593, 0.00140224810500227, 0.00163046537022701, 0.00225100988281351, 0.00249295445164314, 0.00333534239427782, 0.00388703338024523, 0.00423988499398086, 0.00458700347094809, 0.00534751682802878, 0.00634608851057961, 0.00664673029610039, 0.00738562855175674, 0.00808387725763392, 0.00815472095696312, 0.00835549631970216, 0.00886772945488005, 0.00931257008624132, 0.00946835014751983, 0.0094336475605003, 0.00940924727560646, 0.00950526431503025, 0.00970277068115535, 0.00991206451569063, 0.0100469717371784, 0.0100723237065554, 0.0100127155517284, 0.0099286869506734, 0.00987916494764222, 0.00989276485736883, 0.00996098603904834, 0.010050623932997, 0.0101234135214444, 0.0101524615779645, 0.0101312316060431, 0.0100744808681198, 0.0100112519078178, 0.00997174344911062
flux1:, 0.666357766629508, 3.33591320141325e-5, 3.67873020713494e-5, 3.73337009248477e-5, 3.87010644168996e-5, 4.28170970886575e-5, 4.58689068028576e-5, 4.38784305283245e-5, 4.05098228127392e-5, 4.50171517425522e-5, 6.1228597459524e-5, 8.19546713808203e-5, 9.71461712978834e-5, 1.05520147202675e-4, 1.14883634202378e-4, 1.33497172654927e-4, 1.67218596605549e-4, 2.22978994328778e-4, 3.0121755436909e-4, 3.78200028453588e-4, 4.17403268358847e-4, 4.30616851002315e-4, 5.1343438405732e-4, 7.41115322525759e-4, 9.98161549134618e-4, 0.00110366024927765, 0.00131169608110976, 0.00190589173883724, 0.00215212359851807, 0.00298821357004467, 0.00354469874585836, 0.00393950408889033, 0.00432361525430437, 0.00508641846050879, 0.00610225477991237, 0.00641845429795247, 0.00716314951734891, 0.00788102248963164, 0.00796964962915197, 0.00818239253841208, 0.00871141724060979, 0.00917675281917281, 0.00934719152995348, 0.00931483397674739, 0.00928182698631522, 0.00936546678615333, 0.00955467667713065, 0.00976398439547117, 0.00990666013291728, 0.00994370537358169, 0.00989496759607108, 0.00981721367886242, 0.00976767838935789, 0.00977569984858366, 0.00983543699581693, 0.00991712221748321, 0.00998536454561093, 0.0100146481564379, 0.00999805515455033, 0.00994850951264888, 0.00989243747495349, 0.00985751228723292
flux1:, 0.666620215533261, 7.73108244454616e-5, 8.40673200307033e-5, 8.66362927650133e-5, 8.76924743775624e-5, 8.85803004608292e-5, 8.529329056783e-5, 7.41948235017584e-5, 6.02943688509817e-5, 5.5299844124284e-5, 6.55182798337709e-5, 8.4325776181328e-5, 9.91642510331954e-5, 1.0408302123979e-4, 1.02484367215046e-4, 1.0067530652341e-4, 1.06116019729106e-4, 1.31168632589742e-4, 1.8418577624533e-4, 2.46893242968972e-4, 2.78833352479631e-4, 2.77923267731323e-4, 3.28677005271996e-4, 5.14189094726675e-4, 7.40991165278897e-4, 8.32885837426037e-4, 0.00101624297821483, 0.00157609855184154, 0.00182290649918902, 0.00264697123364443, 0.00320693768073819, 0.00364034594804873, 0.0040589996474843, 0.00482336109250858, 0.00585509927081805, 0.0061859308774162, 0.00693336539652234, 0.00766925739078595, 0.00777535669348766, 0.0079988593802823, 0.00854282208827095, 0.00902764891042968, 0.00921309768386067, 0.00918406741372721, 0.00914307055188086, 0.00921404557863985, 0.00939381463511094, 0.00960158126610303, 0.00975064601499895, 0.00979865654161833, 0.00976089577340885, 0.00969020291744298, 0.00964173186136434, 0.00964510257093576, 0.00969680325662164, 0.00977037397199595, 0.00983338390196028, 0.00986195209490631, 0.00984912054299513, 0.00980628901712511, 0.00975743069455086, 0.00972764638206286
flux1:, 0.666882664437014, 2.01362645113506e-4, 2.12780610732202e-4, 2.18751302570484e-4, 2.20447974187688e-4, 2.18302354638864e-4, 2.08055508927603e-4, 1.86622944677269e-4, 1.60735377567283e-4, 1.44965584521718e-4, 1.48422568267084e-4, 1.65144743160224e-4, 1.79809681846326e-4, 1.81211371247141e-4, 1.67686886966403e-4, 1.43218734236834e-4, 1.1696571089513e-4, 1.07170456112662e-4, 1.30687253953939e-4, 1.75246124108477e-4, 1.96612034852244e-4, 1.78134395779649e-4, 1.92033267579707e-4, 3.292561463212e-4, 5.2058574096997e-4, 5.95754752549771e-4, 7.49799640416757e-4, 0.00126696459726901, 0.00151016388711655, 0.00231594294266694, 0.00287756960833097, 0.00334531706197286, 0.00379540658782566, 0.00456037940966162, 0.00560653401470024, 0.00595091074453303, 0.00669818096190024, 0.00745038933362072, 0.00757334768863074, 0.00780601021945485, 0.00836257268580579, 0.00886541241243615, 0.00906592190771564, 0.00904118038156668, 0.00899305386293779, 0.00905145494989902, 0.00922097600430872, 0.00942580037996357, 0.00957978878422299, 0.00963774952763, 0.00961069253027716, 0.00954751015670088, 0.00950100221141984, 0.00950068565794356, 0.00954502666331995, 0.00961065487582468, 0.00966806150773662, 0.00969514190084958, 0.00968517210235555, 0.00964834339751242, 0.00960641867971922, 0.00958200310614721
flux1:, 0.667145113340768, 4.08562739046961e-4, 4.2608572769444e-4, 4.3702251172778e-4, 4.40563678727238e-4, 4.35873933138628e-4, 4.18350790706202e-4, 3.85642588827218e-4, 3.46553797371531e-4, 3.18919126704148e-4, 3.14976264097928e-4, 3.29552786910061e-4, 3.44357566686471e-4, 3.42386434298052e-4, 3.16258085692756e-4, 2.67221902567121e-4, 2.06167265906494e-4, 1.57593606769781e-4, 1.47373096646665e-4, 1.69749079346263e-4, 1.76931590253794e-4, 1.3716630219922e-4, 1.09269130125089e-4, 1.91987317434756e-4, 3.42486343806121e-4, 3.97714631552448e-4, 5.1774712061506e-4, 9.83644213205836e-4, 0.00121864228998916, 0.00199942799215415, 0.00256038703187518, 0.00305732240823684, 0.00353508746997755, 0.00429948303427444, 0.0053583877625896, 0.00571505992477813, 0.0064594682391037, 0.00722621899574045, 0.00736514009157897, 0.00760500612158684, 0.00817138360377254, 0.00869029144254475, 0.00890557624544847, 0.00888600194748139, 0.00883179259007202, 0.00887806566558868, 0.00903689042509018, 0.00923758353057357, 0.00939501607293829, 0.00946168143769487, 0.00944469404744784, 0.00938910762391376, 0.00934521844827812, 0.00934213348413004, 0.00937995204554275, 0.00943811046682056, 0.00948987176132452, 0.00951492856466978, 0.00950697791031001, 0.00947529566864347, 0.00943972903192201, 0.00942057265467129
flux1:, 0.667407562244521, 6.99338175037793e-4, 7.24520019381334e-4, 7.42171696377465e-4, 7.49027024389723e-4, 7.42616877229639e-4, 7.17877021843503e-4, 6.7333543574261e-4, 6.20188026675777e-4, 5.79899303701749e-4, 5.68151628059624e-4, 5.80710949627322e-4, 5.96167523458419e-4, 5.91235268630486e-4, 5.5218706830015e-4, 4.7710564586132e-4, 3.7857959974176e-4, 2.87658558992447e-4, 2.39660584983071e-4, 2.35797659504269e-4, 2.25000696252953e-4, 1.600440538708e-4, 8.53588285566577e-5, 1.0736963399886e-4, 2.11626124007067e-4, 2.43641134093631e-4, 3.24971806501708e-4, 7.30943775127338e-4, 9.52823958483627e-4, 0.00170156775644553, 0.00225904863068502, 0.00277919098013611, 0.00328024162684728, 0.00404261134877314, 0.00511236015038072, 0.00547991682504687, 0.00621901038894742, 0.00699847751073936, 0.00715221121935782, 0.00739702345962855, 0.00797004541525902, 0.00850264019957294, 0.00873205982115089, 0.00871839097065632, 0.00865926633748924, 0.00869416954542406, 0.00884220840780313, 0.00903783671881481, 0.00919728920907701, 0.00927125091324027, 0.00926337735008905, 0.00921510331890768, 0.00917419636933417, 0.00916914039783391, 0.00920135547248054, 0.00925276385500825, 0.00929915696052107, 0.00932192934435457, 0.00931528574514254, 0.00928783092259799, 0.00925781271070436, 0.00924348621582768
flux1:, 0.667670011148274, 0.00107119063336693, 0.00110569172243503, 0.00113198540825041, 0.00114389730360196, 0.00113695882145146, 0.00110550523131222, 0.00104905437888721, 9.81465734342e-4, 9.28156845124287e-4, 9.08544551826568e-4, 9.19494915313589e-4, 9.36385118406658e-4, 9.29235426774558e-4, 8.77390208379817e-4, 7.75321946746499e-4, 6.37227414174022e-4, 5.00909611061777e-4, 4.11457797333239e-4, 3.77435973455987e-4, 3.44810761845887e-4, 2.50689594914664e-4, 1.24289067916813e-4, 7.95227993902985e-5, 1.32156363015534e-4, 1.37669038144874e-4, 1.75701310024551e-4, 5.13165866263382e-4, 7.16785845046036e-4, 0.00142622031472381, 0.00197697566276151, 0.0025136025792863, 0.00303296345515572, 0.00379159041438308, 0.00486998300634845, 0.00524685541825, 0.00597844967571415, 0.00676876636217004, 0.00693594634606638, 0.00718321965464351, 0.00775941172637067, 0.00830292791277565, 0.00854548637562802, 0.00853827323904767, 0.00847545231293013, 0.00849999762643734, 0.00863749838567832, 0.00882740940610837, 0.00898757539726621, 0.00906733696962899, 0.00906735726887007, 0.00902576117880993, 0.00898787892373396, 0.00898146125086066, 0.00900899124126509, 0.00905454635789195, 0.00909613405587555, 0.00911665116743505, 0.00911079183681638, 0.00908666446503312, 0.00906122592943054, 0.00905102093550318
flux1:, 0.667932460052027, 0.0015185553937366, 0.00156413407933309, 0.00160116250632812, 0.0016201449629925, 0.00161426328010716, 0.0015771006416461, 0.00150923703963322, 0.00142741245405379, 0.00136126119928978, 0.00133418233167298, 0.00134430490774417, 0.001363752800436, 0.00135552397557804, 0.00129151497202054, 0.00116215068966854, 9.83091388258424e-4, 7.99001665394894e-4, 6.64952837742178e-4, 5.97155993755598e-4, 5.38951301351283e-4, 4.11753396250089e-4, 2.28902064011825e-4, 1.11549821667736e-4, 1.07303889287662e-4, 8.30536481538839e-5, 7.33673142664215e-5, 3.33974536265309e-4, 5.14075478501779e-4, 0.00117684681056899, 0.00171725779539778, 0.00226302037404636, 0.00279519376408096, 0.00354809529182261, 0.00463259176466278, 0.00501705759069506, 0.00573924307416408, 0.00653850451604421, 0.00671759071455094, 0.00696469863273894, 0.00754038265779362, 0.00809174249931275, 0.00834610717179225, 0.00834567752724515, 0.00828036339245122, 0.00829574784959294, 0.0084232557542183, 0.00860708448420462, 0.00876682632059902, 0.00885087898154311, 0.00885738069085916, 0.00882151784161483, 0.00878637616060132, 0.00877896736901869, 0.00880265123499673, 0.00884334629956402, 0.00888092228732283, 0.00889949352743172, 0.00889412391147055, 0.00887251687600413, 0.00885061194665206, 0.00884360057681369
flux1:, 0.668194908955781, 0.00203285498615548, 0.00209135279414068, 0.00214135364604011, 0.00216968067988611, 0.00216684588118495, 0.00212552442557071, 0.0020473927575447, 0.00195222503319824, 0.00187406290313761, 0.00184047785494128, 0.00185101375606501, 0.00187455188030316, 0.00186683112441705, 0.00179186167618, 0.00163560652619678, 0.00141499909330982, 0.00118157704113086, 0.00100048192414292, 8.9576521701222e-4, 8.08484805894461e-4, 6.44498475099363e-4, 4.00784730136823e-4, 2.05428360685141e-4, 1.39266043440902e-4, 8.20683602797758e-5, 2.05010636516652e-5, 1.96287788411059e-4, 3.47609170769089e-4, 9.56415059582065e-4, 0.0014825728400146, 0.00202963256992906, 0.00256867810602988, 0.00331362012719998, 0.00440130863920204, 0.00479149677874292, 0.00550262845398791, 0.00630888672154424, 0.00649820909222411, 0.00674247794270223, 0.00731388472233406, 0.00786978708247214, 0.00813432571963108, 0.00814076554311223, 0.00807408480076502, 0.00808161686672624, 0.00819991981310542, 0.00837757642985945, 0.00853596157757931, 0.00862285603417853, 0.00863431496582162, 0.00860299081407752, 0.00856999749937828, 0.0085616993126154, 0.0085822277643309, 0.00861906813243675, 0.00865358593045358, 0.00867076760538124, 0.00866583744421366, 0.00864609608647371, 0.00862668265025747, 0.0086217903413215
flux1:, 0.668457357859534, 0.00260276208472434, 0.00267608127431144, 0.00274140699650616, 0.00278158828613812, 0.00278419056991401, 0.00274082963260983, 0.00265427596949076, 0.00254742205471762, 0.00245882259743457, 0.00242034014284466, 0.00243306193233599, 0.00246268338382679, 0.00245754556983773, 0.0023734298283488, 0.00219146224565648, 0.00192962291201321, 0.00164623851346579, 0.00141648226721322, 0.00127232793326822, 0.00115288528316142, 9.48739870304144e-4, 6.40206485451617e-4, 3.61945122644952e-4, 2.29145425863339e-4, 1.3594050839555e-4, 1.8663896917952e-5, 1.02200450399153e-4, 2.19595450370527e-4, 7.67323648913951e-4, 0.00127512293024193, 0.0018153050690035, 0.0023549336479863, 0.00308945700792096, 0.00417703760666286, 0.00457093366803248, 0.00526960325990207, 0.00608085582349228, 0.00627865601914703, 0.00651745969558451, 0.00708084766715157, 0.00763786837622565, 0.00791070176568331, 0.00792385164037229, 0.00785680412642289, 0.00785783046371414, 0.00796789394222175, 0.00813953441406705, 0.008295854963147, 0.00838426397257772, 0.00839912791193288, 0.0083709736066355, 0.00833926961178155, 0.00832990778733791, 0.00834777028949956, 0.00838169260512285, 0.00841418443183256, 0.00843072624450892, 0.00842642218955846, 0.00840808531619681, 0.00839019933557121, 0.00838628445749034
flux1:, 0.668719806763287, 0.00321466619751078, 0.00330473800599081, 0.00338781431245653, 0.00344255550040441, 0.0034533596483673, 0.00341064509036246, 0.00331823969451637, 0.00320216479059289, 0.00310550000588199, 0.00306443427321837, 0.0030816923018012, 0.00311988035165436, 0.00311990419084852, 0.00302908206856325, 0.00282338243202132, 0.00252157984654458, 0.00218861475430923, 0.0019095270716782, 0.00172417810613862, 0.00157003856942571, 0.00132283759449559, 9.46103917512752e-4, 5.80671973071787e-4, 3.76923319651886e-4, 2.44824552364617e-4, 6.84125465237669e-5, 5.29380018662348e-5, 1.31484519210496e-4, 6.11347732621084e-4, 0.00109658797097412, 0.00162154563868776, 0.00215522491442213, 0.00287668321123683, 0.00396046972411929, 0.0043559232389865, 0.00504091636614091, 0.00585509051353957, 0.00605955898474581, 0.0062904074901515, 0.00684217956388026, 0.00739687712274188, 0.00767594351461852, 0.0076954098466674, 0.0076288308873842, 0.00762466812898098, 0.00772756487822086, 0.00789354743628522, 0.00804732208522257, 0.00813608948510627, 0.00815285848763936, 0.00812641546712867, 0.0080949353651824, 0.00808407591790447, 0.00809952764624243, 0.00813132915331699, 0.00816282195273381, 0.00817959868847325, 0.0081763152690631, 0.00815913525667844, 0.00814195222074044, 0.00813788592841746
flux1:, 0.66898225566704, 0.003853317798449, 0.00396205950846487, 0.00406533063495975, 0.00413747571660927, 0.00415957107652414, 0.00412072108976109, 0.00402574349469127, 0.00390372375190275, 0.00380217871479765, 0.00376156730582041, 0.00378630197731729, 0.00383602977827027, 0.00384428526463371, 0.00374980622370357, 0.00352314975932712, 0.00318361791142533, 0.00280250551244473, 0.0024744325469245, 0.00224699577897239, 0.0020562976826132, 0.00176373731098468, 0.00131610756498125, 8.59979991182578e-4, 5.81468515285652e-4, 4.07809768124802e-4, 1.69297289839166e-4, 4.88402152146159e-5, 8.39432633056855e-5, 4.89606361845608e-4, 9.48096114715997e-4, 0.00144947923856109, 0.00197054783034045, 0.00267615545952162, 0.00375209623166571, 0.00414683116209079, 0.00481707256412219, 0.00563200845423128, 0.00584131559193815, 0.00606193123872743, 0.00659874207568933, 0.00714776204932488, 0.00743088880397777, 0.00745606783254029, 0.00739060398221406, 0.00738247913344645, 0.00747931834876634, 0.00764014962797252, 0.00779110892992809, 0.00787928213000932, 0.00789657945956784, 0.00787038627002016, 0.00783793259093754, 0.00782491939098567, 0.00783797026575221, 0.00786825384064743, 0.00789968968151821, 0.00791762465362563, 0.00791591738974217, 0.00789985921775573, 0.00788273898087089, 0.00787747915220235
flux1:, 0.669244704570794, 0.00450260438402272, 0.00463186330136171, 0.00475772208471506, 0.00485017557712318, 0.00488689836785216, 0.00485559317983044, 0.00476197361734147, 0.00463805025483567, 0.00453558810219911, 0.00449916353953492, 0.00453487650622472, 0.00459957123423656, 0.00461957414751284, 0.00452504666924827, 0.00428095792850456, 0.00390686649361848, 0.00348008764033818, 0.00310442169201658, 0.00283493492784426, 0.00260658357942066, 0.00226705099854794, 0.00174660474216527, 0.0011970867091439, 8.40577485709685e-4, 6.22959000533096e-4, 3.19890529568331e-4, 8.93727834509642e-5, 7.68550114115051e-5, 4.02550698291746e-4, 8.3021077623896e-4, 0.00129983397077224, 0.00180162115751123, 0.0024885094456895, 0.0035522265213929, 0.00394385677278473, 0.004598348169904, 0.00541178339965992, 0.00562410451843794, 0.00583248131741018, 0.00635132825527472, 0.00689149993367944, 0.00717647759283799, 0.00720658949265558, 0.00714268761305822, 0.00713168963595266, 0.00722355011795723, 0.00737982530518658, 0.00752788232835442, 0.00761472686631462, 0.00763135570736386, 0.00760403021078853, 0.00756935516846025, 0.00755336497783156, 0.00756379071697813, 0.00759292945876995, 0.00762509677264939, 0.00764508401171204, 0.00764560989363973, 0.00763083087064121, 0.00761334368385537, 0.00760599770465498
flux1:, 0.669507153474547, 0.00514639802558312, 0.00529788074356302, 0.00544858202320385, 0.00556420933307533, 0.00561903526801415, 0.00559930799692494, 0.00551152154912712, 0.00539040203038709, 0.00529167454393549, 0.00526378436966754, 0.00531446461783931, 0.00539793313391971, 0.0054335650731805, 0.00534307160673623, 0.00508574132075756, 0.00468112475423775, 0.00421216035437664, 0.00379132750211997, 0.0034807892361655, 0.00321452094180378, 0.00282716972110536, 0.00223283252642053, 0.00158813212770091, 0.00115104229097146, 8.873755015521e-4, 5.1784374558376e-4, 1.73165293680978e-4, 1.09343606260331e-4, 3.49972739495191e-4, 7.42934174441415e-4, 0.0011729375915574, 0.00164888470154236, 0.0023141632799607, 0.00336100845723833, 0.00374705975258415, 0.00438481567234176, 0.00519437401016333, 0.00540790896342604, 0.00560235279009697, 0.00610064532114446, 0.00662906510534576, 0.00691371933725228, 0.00694784941966687, 0.00688575815943657, 0.00687280226080368, 0.0069606731879206, 0.00711301467139806, 0.0072582243661407, 0.007343220860908, 0.00735820354025915, 0.00732851446993496, 0.00729040221281382, 0.00727051177311679, 0.00727788484200024, 0.00730600801942081, 0.00733948874677112, 0.00736232055645238, 0.00736577185088373, 0.00735258533526509, 0.00733451861700068, 0.0073243910241666
flux1:, 0.6697696023783, 0.00576940534556922, 0.00594459147830456, 0.0061221482894623, 0.00626365403358436, 0.00634006113342755, 0.00633614958306916, 0.0062590626607196, 0.00614596835455301, 0.00605617148995954, 0.00604164643498607, 0.00611165101520485, 0.00621796754486972, 0.00627336317018477, 0.00619134367295144, 0.00592551245044595, 0.00549516320192058, 0.00498840911400825, 0.00452581918879714, 0.00417618327183617, 0.0038725997928829, 0.00343740192309406, 0.00276899630800436, 0.00202828028251141, 0.00150874371213787, 0.00119729584461578, 7.59971468315301e-4, 2.98074510323878e-4, 1.79821956785223e-4, 3.31034856343982e-4, 6.85728220901014e-4, 0.00106872537578586, 0.00151250441137058, 0.00215332447864258, 0.00317844955812524, 0.00355638819067382, 0.00417637523057676, 0.00497956161515707, 0.00519255043090968, 0.00537169968641263, 0.00584730457616587, 0.00636140191964376, 0.00664365939459399, 0.00668080343415038, 0.00662058564486208, 0.00660639088178248, 0.00669112305092393, 0.00684012187109842, 0.00698263322942624, 0.00706545870362326, 0.00707805706404871, 0.00704498033035338, 0.00700232327796125, 0.00697758230478338, 0.00698131894416384, 0.00700831901330633, 0.00704345490331735, 0.00706976038830028, 0.00707679778928394, 0.00706562524514945, 0.00704697221763193, 0.00703359467320029
flux1:, 0.670032051282053, 0.00635794969620392, 0.00655799070649058, 0.00676405436622206, 0.00693384040293681, 0.00703514444088781, 0.00705130689701418, 0.00698997962949046, 0.00689044393124311, 0.00681512244553565, 0.00681909677325396, 0.00691299018689739, 0.00704635024268908, 0.0071257567435972, 0.00705686715346507, 0.00678768381683404, 0.00633701850080957, 0.00579767169703817, 0.00529763845478393, 0.00491177939622745, 0.00457235615880095, 0.00409013271116714, 0.0033484109419302, 0.0025118444490568, 0.00190876821774822, 0.0015482076791421, 0.00104236133111237, 4.61272363434676e-4, 2.86065489853414e-4, 3.44320964383333e-4, 6.57554223007831e-4, 9.86760923065378e-4, 0.00139238535974105, 0.00200600130765458, 0.00300443887703242, 0.00337170669556527, 0.00397279109415859, 0.00476699419395537, 0.00497773023050494, 0.00514055854957618, 0.00559182000066496, 0.00608940338031014, 0.00636734845165395, 0.00640645937791091, 0.0063480136968495, 0.00633309375605033, 0.00641536323782008, 0.00656152713928939, 0.00670153260256834, 0.00678202948743533, 0.00679174699931157, 0.00675450402122999, 0.0067063679768366, 0.00667587190297813, 0.00667529027749372, 0.0067008488131527, 0.0067377281381837, 0.00676792683866652, 0.00677911745863928, 0.00677043371783134, 0.0067513663543264, 0.0067345089712141
flux1:, 0.670294500185807, 0.00690062190279164, 0.00712622773433095, 0.00736195519178649, 0.00756196273506229, 0.00769113089581974, 0.00773143277053433, 0.00769088531052174, 0.00761051106829721, 0.00755532140224712, 0.00758301430181485, 0.00770537480004652, 0.00786992317355471, 0.00797754002362905, 0.00792649467498526, 0.00765935948895166, 0.00719426915281679, 0.00662819628881203, 0.00609583776571355, 0.0056774944538254, 0.00530456773993095, 0.00477700151011105, 0.00396366276787897, 0.00303243479927885, 0.00234554775887304, 0.00193499102512648, 0.00136050880268669, 6.59357735231127e-4, 4.25310300458988e-4, 3.87909978793236e-4, 6.56932795976029e-4, 9.26271751750758e-4, 0.00128819416536546, 0.00187202024401928, 0.00283877058928761, 0.00319282433481382, 0.00377373148309949, 0.00455623418582061, 0.00476307596419941, 0.00490887980051723, 0.00533461616619423, 0.00581389823292518, 0.00608581818387409, 0.006125851660308, 0.00606894130586424, 0.00605360768802045, 0.00613389294275129, 0.00627760407950371, 0.00641529057218834, 0.00649342759308879, 0.00649999550323213, 0.0064580728515942, 0.00640374719722347, 0.00636670416985562, 0.00636108818251673, 0.00638471711461539, 0.00642318117205623, 0.00645745425138047, 0.006473219001236, 0.00646749567189095, 0.00644832540524185, 0.00642798997056883
flux1:, 0.67055694908956, 0.00738874946553083, 0.00764006826384866, 0.00790598281927735, 0.00813752600781423, 0.00829697775717849, 0.00836505984642619, 0.0083500149694175, 0.00829420470432232, 0.0082646498973064, 0.00832112109065558, 0.00847632585466937, 0.00867596951675165, 0.00881577888953283, 0.00878718758717794, 0.00852759181378879, 0.00805428818763833, 0.00746788817450173, 0.0069090176159836, 0.00646272378073565, 0.00605946270790886, 0.0054890965341366, 0.00460679095652321, 0.00358312693038471, 0.0028130205958573, 0.00235208052363424, 0.00170947358159334, 8.88489759724994e-4, 5.94374038098135e-4, 4.59470974011184e-4, 6.82024212058128e-4, 8.86200874621136e-4, 0.0011993923211169, 0.00175105159291177, 0.00268117092991828, 0.0030195230274378, 0.00357881090140105, 0.00434680820602642, 0.00454819042698778, 0.00467656495050256, 0.00507604511294498, 0.00553564767019462, 0.00580006512624342, 0.00584002180520348, 0.00578430848793706, 0.00576868479585479, 0.00584725742861616, 0.00598874185444248, 0.00612424732390099, 0.00620007680279335, 0.00620342788102473, 0.00615657937300342, 0.00609561048114899, 0.00605139828815314, 0.00604006173469708, 0.00606115537156172, 0.00610082256448265, 0.00613910231990489, 0.00615967603756988, 0.00615732769656314, 0.00613845801448512, 0.00611485506030429
flux1:, 0.670819397993313, 0.00781665289496953, 0.00809315185565686, 0.00838900621253574, 0.00865260752161617, 0.00884401494498726, 0.00894285761239308, 0.0089574757559113, 0.00893115197247711, 0.00893230601637836, 0.00902220198690544, 0.00921420584894187, 0.00945242460826047, 0.00962802407872694, 0.00962623499653684, 0.00937960789425537, 0.00890447654207304, 0.00830454735895819, 0.00772556372975502, 0.00725657235505065, 0.00682694059542103, 0.00621716421874794, 0.00526948550536954, 0.00415664799442559, 0.00330480927831642, 0.00279364356826864, 0.00208405193676488, 0.00114453790300076, 7.89794753925e-4, 5.56377133788313e-4, 7.30727096330838e-4, 8.65273856694911e-4, 0.00112528092191586, 0.00164264462696592, 0.00253132991448591, 0.00285158729085203, 0.00338763405695447, 0.00413825712467004, 0.00433270064531317, 0.00444350736250458, 0.00481641086592762, 0.00525535150179616, 0.00551104334304854, 0.00555000580953803, 0.0054950865187143, 0.00547913207820844, 0.00555606059959661, 0.00569537066442062, 0.00582874916947125, 0.00590236506789273, 0.00590259918541592, 0.00585083301761027, 0.00578304076925626, 0.00573125081678091, 0.00571359719625784, 0.00573149017466179, 0.00577179432067059, 0.00581377130309563, 0.00583917772254393, 0.00584051495053926, 0.00582239034899843, 0.00579590321309191
flux1:, 0.671081846897066, 0.00818167952051027, 0.00848203739371888, 0.00880669053092838, 0.00910193095620833, 0.00932603340833693, 0.00945773362465671, 0.00950535907847192, 0.00951269435177896, 0.00954893549028718, 0.00967624447120317, 0.00990836811880027, 0.0101880366023602, 0.0104024857390836, 0.0104314444223616, 0.0102030170280585, 0.00973248580019866, 0.00912610285358956, 0.00853388702192585, 0.00804809336952626, 0.00759680347380908, 0.00695183005127201, 0.00594329686955114, 0.00474557440567156, 0.00381440885930761, 0.00325376599026189, 0.00247895598922319, 0.00142324097298432, 0.00100797954396845, 6.75832461630189e-4, 8.0079022002795e-4, 8.62078307283596e-4, 0.00106505548808016, 0.00154627199334996, 0.00238893818871852, 0.00268883580503734, 0.00319984039717891, 0.00393018510321767, 0.00411630507057755, 0.00420963410625189, 0.00455599947034371, 0.00497366246997432, 0.00521966520395793, 0.00525682783162426, 0.00520227212483838, 0.00518581275386276, 0.00526097798478063, 0.00539798774286232, 0.00552918507615552, 0.00560068541719782, 0.00559803124612467, 0.00554158563781255, 0.00546706437696356, 0.00540753131826837, 0.00538310559948214, 0.00539713206551163, 0.00543737092560123, 0.00548251677458431, 0.00551255920655573, 0.00551775175484361, 0.00550080754461631, 0.0054719474622923
flux1:, 0.67134429580082, 0.00848402696649415, 0.00880605046135392, 0.00915737147320204, 0.00948276995358324, 0.00973921923525235, 0.00990479855812412, 0.00998773638240216, 0.0100319134329675, 0.0101066861071765, 0.0102745198872956, 0.0105492631509377, 0.010872496955008, 0.0111281881005161, 0.0111913207448396, 0.0109860128216412, 0.0105264403709511, 0.00992084973537837, 0.00932266854030171, 0.00882653300781214, 0.00835899336799486, 0.00768382449507721, 0.00661984920122859, 0.00534253191490293, 0.00433537513227099, 0.0037266337505169, 0.00288898785167564, 0.00172036414122633, 0.0012453516374637, 8.15001982879147e-4, 8.89928796337619e-4, 8.7514984838544e-4, 0.00101786727543092, 0.00146138085297527, 0.0022537275871847, 0.00253115416924296, 0.00301514774466185, 0.00372230602492791, 0.00389881713465122, 0.00397494644814663, 0.00429511190537512, 0.00469120652057546, 0.00492680863326299, 0.00496149884396204, 0.00490688420479282, 0.00488964761835789, 0.0049627677648309, 0.00509718056793431, 0.00522602126129363, 0.00529547755724721, 0.00529025419241927, 0.00522956528729018, 0.00514867151239819, 0.00508148842513735, 0.00505001819609596, 0.00505956806543869, 0.00509895787617453, 0.00514656114103292, 0.0051808286372904, 0.00518988111696982, 0.0051744982871935, 0.00514385508521063
flux1:, 0.671606744704573, 0.00872638790059723, 0.00906696468437047, 0.00944177704521633, 0.0097947136516572, 0.0100819656475895, 0.0102812265274502, 0.0104005686203969, 0.0104835890158906, 0.0105992123045674, 0.0108096309502905, 0.0111285247986432, 0.0114965615757515, 0.0117951226847083, 0.0118952488597124, 0.0117175817548107, 0.0112751667704512, 0.0106776923772324, 0.0100811087029563, 0.00958157714054617, 0.00910382872110668, 0.00840420464943455, 0.00729104629619084, 0.00594038608274865, 0.00486150006107111, 0.0042066968664385, 0.00330919460493709, 0.0020318409323456, 0.0014984825038242, 9.7113365797564e-4, 9.95934005118148e-4, 9.03056035367394e-4, 9.82885190774759e-4, 0.00138744581149805, 0.00212551197282555, 0.0023785267703252, 0.00283339276911899, 0.00351448536404372, 0.00368020342861536, 0.00373955663549959, 0.00403409703797134, 0.00440860637734941, 0.00463332872401313, 0.00466501854815159, 0.00460996146659858, 0.00459161461668477, 0.00466227758644274, 0.00479364426084395, 0.00491982974979933, 0.00498726490684776, 0.00497984633855336, 0.004915511851347, 0.00482884139551394, 0.00475436137876965, 0.00471578589935573, 0.00472035481559469, 0.00475808675684455, 0.00480729846197493, 0.00484518628521258, 0.00485792778185812, 0.00484439652810324, 0.00481258959930529
flux1:, 0.671869193608326, 0.00891346240925432, 0.00926856222152543, 0.00966264053621465, 0.0100393362177092, 0.0103546027383742, 0.0105860478154324, 0.0107415633143455, 0.0108641198149859, 0.0110216564499066, 0.0112755483865877, 0.0116390558545526, 0.0120521789026462, 0.012394413092969, 0.0125336896420385, 0.0123877240919928, 0.0119684320670077, 0.0113863921567983, 0.0107991756841038, 0.0103035918448609, 0.00982222956835329, 0.00910455982408855, 0.00794925750306566, 0.00653240975699608, 0.00538696054384795, 0.00468880145227016, 0.00373499011465663, 0.00235388677595429, 0.00176419539400378, 0.00114165927573999, 0.00111676331524766, 9.44468236310579e-4, 9.59350824465415e-4, 0.00132401683389409, 0.00200422323710294, 0.00223106428570854, 0.00265456530815614, 0.0033067750848603, 0.00346061473183261, 0.0035037188545569, 0.00377338190228389, 0.00412650573703272, 0.00434007160894352, 0.00436837904335513, 0.00431255979150579, 0.00429274545438294, 0.00436044573239813, 0.00448819118237965, 0.00461130801673, 0.00467668307541528, 0.00466746739109573, 0.00460020884279763, 0.00450856628446179, 0.00442739194539013, 0.00438187855340807, 0.00438110900960235, 0.00441640392873994, 0.00446628939277631, 0.00450703181283929, 0.00452311978331776, 0.00451161442900584, 0.00447924832788459
flux1:, 0.67213164251208, 0.00905139294015856, 0.00941612539839715, 0.0098242534769618, 0.0102198155516044, 0.0105590860296119, 0.0108199104621468, 0.0110100105787492, 0.011171432809983, 0.0113706275645552, 0.0116676525249853, 0.0120751243833263, 0.0125326323919526, 0.0129184953094097, 0.0130983898149933, 0.0129876845857573, 0.0125971860623845, 0.0120378117148767, 0.0114678429339066, 0.0109838461431159, 0.0105059188681092, 0.0097771881844016, 0.00858747078976645, 0.00711241475757953, 0.0059064278690461, 0.00516827783776917, 0.00416223215924386, 0.00268307265625632, 0.00203962897136464, 0.00132426279829103, 0.00125060015945169, 9.98211707895565e-4, 9.46618738986843e-4, 0.00127075462080705, 0.00188993651285906, 0.00208902247811439, 0.00247883314220261, 0.00309943887468899, 0.00324040810631514, 0.00326785255941966, 0.00351349699063783, 0.00384559174425583, 0.00404788885913144, 0.00407256931550395, 0.00401574897243587, 0.00399411915557135, 0.00405829653161183, 0.00418175230791659, 0.00430128867076376, 0.00436449782625791, 0.00435388200031126, 0.00428450756735961, 0.00418887027908298, 0.00410183283646491, 0.00404978086312203, 0.00404349276191126, 0.00407565099245552, 0.00412524435846494, 0.0041679571318501, 0.00418689486852456, 0.00417746179428154, 0.00414509003050763
flux1:, 0.672394091415833, 0.00914717855493432, 0.00951591165049436, 0.00993200586218673, 0.0103405431941653, 0.0106986802052145, 0.0109848409607387, 0.0112066219477668, 0.0114048986382031, 0.011644188713491, 0.0119827854421675, 0.0124324715276919, 0.0129326940133135, 0.0133613067020429, 0.0135825961611141, 0.013510181332351, 0.0131537941799633, 0.0126241419848399, 0.012079301828217, 0.01161470319578, 0.0111475869714078, 0.010415232619241, 0.0091994022856011, 0.00767483789286864, 0.00641512889107075, 0.00564097730271526, 0.00458724822192597, 0.0030163517008986, 0.00232225430884187, 0.0015169081501142, 0.00139587484730484, 0.00106328631728921, 9.44175356715692e-4, 0.00122744676974293, 0.00178287907865449, 0.00195280798785853, 0.00230655399565778, 0.00289296511694106, 0.00302015841918687, 0.00303255679342226, 0.00325509484303688, 0.00356661399957576, 0.00375765127101374, 0.00377858033736872, 0.00372060943726138, 0.00369685369072929, 0.00375693134508287, 0.00387537166804257, 0.0039907401388529, 0.00405161286722762, 0.0040399731812056, 0.00396934239553605, 0.00387082115873778, 0.00377895090723642, 0.00372098374664863, 0.00370919338532917, 0.00373763706137169, 0.00378599508434377, 0.00382972444714866, 0.00385089034976871, 0.00384344927548919, 0.00381154876735732
flux1:, 0.672656540319586, 0.00920812056414416, 0.00957465806763238, 0.00999195385190823, 0.0104067592853393, 0.0107776651912132, 0.0110840243206476, 0.0113333852917406, 0.0115652595345365, 0.0118418532566506, 0.0122193082462785, 0.0127084206123568, 0.0132487747597927, 0.0137184669166326, 0.0139812555036669, 0.0139496135138343, 0.01363224212569, 0.0131390942391957, 0.0126271334713679, 0.0121897661554201, 0.0117410079371671, 0.0110127671491903, 0.00977955585143285, 0.00821477645365097, 0.00690885572261061, 0.00610325649510994, 0.00500681000283985, 0.00335103774018915, 0.00260984496480701, 0.00171782392389898, 0.00155124395186774, 0.00113885439317796, 9.51632571742556e-4, 0.00119400050909562, 0.00168341922965483, 0.00182296797605216, 0.00213827241931953, 0.00268806564921495, 0.00280065808197917, 0.00279861466710584, 0.00299896093477009, 0.00329039905419579, 0.00347026151034667, 0.0034874111862475, 0.00342823032980337, 0.0034020977680191, 0.00345751764609498, 0.00357019655128344, 0.00368076100159705, 0.00373906982695143, 0.00372674744896056, 0.00365573838688435, 0.00355553604783253, 0.00346002583372341, 0.00339697214021076, 0.00337989921007216, 0.00340420504662812, 0.00345045688807316, 0.00349423152215812, 0.00351691747362079, 0.00351127512674596, 0.00348023243328435
flux1:, 0.672918989223339, 0.00924134160909196, 0.00959915130515724, 0.0100104441664024, 0.0104242350562494, 0.0108010802138698, 0.011121612268047, 0.01139343791592, 0.0116545656414135, 0.0119645801152022, 0.012377148728864, 0.0129019687212647, 0.0134790502997537, 0.01398742690492, 0.0142911761089334, 0.0143022244193427, 0.0140282906766471, 0.0135780384250593, 0.0131064244550091, 0.0127039673365222, 0.0122811002906109, 0.0115648301846214, 0.0103232320046996, 0.00872797473077875, 0.00738392773301136, 0.00655191604415942, 0.00541806414858733, 0.00368474196110643, 0.00290040704868608, 0.00192544905840839, 0.00171553193858872, 0.00122419743773061, 9.68696188160661e-4, 0.00117041154511887, 0.00159203434127877, 0.00170016263321857, 0.00197470078113845, 0.00248565954466609, 0.00258290455252417, 0.00256698781448622, 0.00274601659564487, 0.00301786000960361, 0.00318666553947394, 0.00320007689066256, 0.00313971062675758, 0.00311102530077266, 0.00316127928342031, 0.0032674669064089, 0.00337257159034356, 0.00342804402550548, 0.00341533508580906, 0.00334481435946302, 0.0032441837035719, 0.00314634698412146, 0.00307921222308132, 0.00305727493649029, 0.00307719601752509, 0.0031205861169736, 0.0031634683746997, 0.00318692376614518, 0.00318279775616765, 0.0031529067983279
flux1:, 0.673181438127093, 0.00925340666464953, 0.00959588536333452, 0.00999381152804344, 0.010399013013422, 0.0107745098664498, 0.0111025577009158, 0.0113909504343824, 0.0116761072996227, 0.012014751315765, 0.0124578189864089, 0.0130138374576798, 0.0136235365285182, 0.0141675600620868, 0.0145111250541905, 0.0145661962489458, 0.0143395602941474, 0.0139380716082237, 0.013513815075618, 0.0131535940897342, 0.0127639303576728, 0.0120674069793502, 0.0108264918740956, 0.0092107697719854, 0.00783711660927324, 0.00698410686762165, 0.00581843350558885, 0.00401528047771631, 0.00319208280869392, 0.00213835002391294, 0.00188764531958888, 0.00131864893624832, 9.95113749306833e-4, 0.00115671291802432, 0.00150926093624599, 0.00158512238302638, 0.00181668564041088, 0.0022868427697929, 0.00236807619092768, 0.00233880138904643, 0.00249731436832167, 0.00275000135951625, 0.00290786295480258, 0.00291761860217521, 0.00285616468515457, 0.00282483476464975, 0.00286949078198178, 0.00296850724329862, 0.00306750645300267, 0.00311983984516695, 0.0031069894162904, 0.00303778523018472, 0.00293798716267089, 0.00283921224073608, 0.00276914206977083, 0.00274294102099538, 0.00275841673305513, 0.00279833828325869, 0.00283947102651416, 0.00286294851617289, 0.00285999826534861, 0.00283146795351502
flux1:, 0.673443887030846, 0.00925005934716685, 0.00957081584586716, 0.00994815291022866, 0.0103372038056348, 0.0107039066318292, 0.0110324656765096, 0.0113310080288912, 0.0116343268275463, 0.0119961127725281, 0.0124643819478488, 0.0130464603720615, 0.0136840918054198, 0.0142601725676192, 0.0146418401675137, 0.0147416580422944, 0.0145655306949028, 0.0142180062166822, 0.0138474746856952, 0.0135362510957081, 0.0131866625791787, 0.0125173696406691, 0.0112860876118756, 0.00966001026889702, 0.00826555081473441, 0.00739722279981512, 0.00620550800313581, 0.00434057058680609, 0.00348304596499495, 0.00235512512057508, 0.0020664747866953, 0.00142151514354204, 0.00103061036665226, 0.00115291182420153, 0.00143563305558675, 0.00147859451120128, 0.00166516293778308, 0.00209284633912093, 0.00215749825258171, 0.00211532091215857, 0.00225402675952334, 0.00248791952228618, 0.00263491627739563, 0.00264111616520482, 0.00257873276929131, 0.00254475465989954, 0.00258347750348936, 0.00267472331496029, 0.00276701032065563, 0.00281588861864579, 0.00280308822998614, 0.00273596690942283, 0.00263823012724704, 0.00253993229341646, 0.00246816954445697, 0.0024384614107226, 0.00244961530631076, 0.00248563247455613, 0.0025242782387716, 0.00254707723667965, 0.00254493821761371, 0.00251790739388258
flux1:, 0.673706335934599, 0.0092360724149074, 0.00952920676726654, 0.00987917187131991, 0.0102448304378555, 0.0105954382300918, 0.010917447436664, 0.0112194742235194, 0.0115346940088672, 0.0119136619868377, 0.0124013502316228, 0.0130038905298944, 0.0136643298650918, 0.014268418136263, 0.0146859438276522, 0.0148305969613598, 0.0147074492552823, 0.0144182760838196, 0.0141070065235124, 0.0138507656553329, 0.0135474671039951, 0.0129123879279231, 0.0116993747298347, 0.0100729659971136, 0.00866661878791797, 0.00778880029639006, 0.00657694598449939, 0.00465853556590506, 0.00377140870663137, 0.00257431403099586, 0.00225080344441634, 0.00153199847024694, 0.00107482388531109, 0.00115892520909775, 0.00137161785279277, 0.00138128627982221, 0.00152110725258373, 0.00190498715523765, 0.0019526019182069, 0.00189792294478143, 0.00201742970481322, 0.00223279960127472, 0.00236895892081519, 0.00237170234909988, 0.00230859587327433, 0.00227205479489472, 0.00230462186525919, 0.00238760418318768, 0.00247263848772071, 0.00251775020849262, 0.00250513876391083, 0.00244078537585252, 0.00234626891057352, 0.00224984244817999, 0.00217767981687227, 0.00214534252723821, 0.00215246860722829, 0.00218432642267404, 0.00221989626777482, 0.00224140045510124, 0.00223971784075761, 0.00221427434894742
flux1:, 0.673968784838352, 0.00921519925280322, 0.00947555633982487, 0.00979207916230861, 0.0101277060039456, 0.0104553462648359, 0.0107639646148871, 0.0110628253354772, 0.0113835347143599, 0.0117734734655799, 0.0122745095153261, 0.0128916217930737, 0.0135694384975705, 0.0141971140888534, 0.014647757735723, 0.014836674593591, 0.0147681527048198, 0.0145407676433926, 0.0142932922262059, 0.0140970487456149, 0.0138453994022255, 0.0132508268629631, 0.0120642233230727, 0.0104472458427879, 0.00903788993051034, 0.00815644450899302, 0.00693040490679605, 0.00496703649929688, 0.00405515844568717, 0.0027943300947275, 0.00243923871073419, 0.00164913822790014, 0.00112725144997733, 0.00117452584723445, 0.00131755843034369, 0.0012938127578672, 0.00138548143265177, 0.0017246167351425, 0.00175488005390903, 0.00168806199670199, 0.00178888222100887, 0.00198590880787337, 0.00211120111280187, 0.00211057710968872, 0.00204699281176221, 0.00200806143302489, 0.00203437395177366, 0.00210872830112191, 0.00218606045690721, 0.0022271172829807, 0.00221478538619174, 0.00215378921989702, 0.00206354940037561, 0.00197032162732549, 0.00189905250541376, 0.00186504402247243, 0.00186858266923742, 0.00189620440598181, 0.00192827473244919, 0.00194798063479538, 0.00194643879567534, 0.00192263937466976
flux1:, 0.674231233742106, 0.00919020472702359, 0.00941358237021819, 0.0096915326686922, 0.00999133063926188, 0.0102898047344736, 0.0105786552469431, 0.0108679503742491, 0.0111878105373636, 0.0115824626652363, 0.0120906698862953, 0.0127163296750671, 0.013405912039978, 0.0140524688199159, 0.0145330306209545, 0.0147649619101618, 0.014751817136563, 0.0145885923945026, 0.0144082929050681, 0.0142759290315857, 0.0140802688125613, 0.0135316473421408, 0.0123789437620558, 0.0107807399175262, 0.00937706874432863, 0.00849779607093531, 0.00726351500053885, 0.00526384485650335, 0.00433213724218592, 0.0030134288404375, 0.00263018158810111, 0.00177178081453925, 0.00118721795918288, 0.00119930925639585, 0.00127363315962902, 0.00121665723332387, 0.00125919288631541, 0.00155307320693028, 0.00156584364575972, 0.00148723620541144, 0.00156980364610379, 0.00174858674426322, 0.00186293260170109, 0.00185901948173759, 0.00179523640538942, 0.0017541728707782, 0.00177426316584857, 0.00183977043272202, 0.00190906377729111, 0.00194581922700055, 0.00193381687895533, 0.00187666252389236, 0.00179162593036977, 0.00170281555919242, 0.00163368568976302, 0.00159899900443693, 0.00159950452120639, 0.00162297738131719, 0.001651294091587, 0.00166882875446278, 0.00166717378954557, 0.00164506183449031
flux1:, 0.674493682645859, 0.00916294970877002, 0.00934624617192675, 0.00958160041433475, 0.00984079637737989, 0.0101047720990332, 0.0103681402113775, 0.0106419197332737, 0.0109548571476308, 0.0113481000759847, 0.0118573602101583, 0.0124855497408993, 0.0131812180854812, 0.0138417429473324, 0.0143486023921324, 0.0146216168742687, 0.0146636600541906, 0.0145658233952099, 0.0144548279799432, 0.0143889788984167, 0.0142525124605088, 0.0137543234492886, 0.0126422383949756, 0.0110715959929868, 0.00968199098164185, 0.00881054530907642, 0.00757390159529302, 0.00554666216101369, 0.00460006913322011, 0.00322971974217841, 0.00282184042247335, 0.0018985863106005, 0.0012538731920871, 0.0012326882751928, 0.00123983809583155, 0.00115015011051978, 0.00114306164377295, 0.00139164119572626, 0.00138698243852458, 0.00129695404083619, 0.00136164957531296, 0.0015222324409137, 0.00162552065702443, 0.00161839425792265, 0.00155472490495983, 0.0015118710743994, 0.0015259064343271, 0.0015825049833177, 0.001643553666547, 0.00167582115870333, 0.00166416855955165, 0.00161123305838128, 0.00153217683092561, 0.00144885883033763, 0.00138302153729304, 0.00134863879162678, 0.00134674112696389, 0.00136629196769457, 0.00139076252106375, 0.00140588955362406, 0.00140394309837819, 0.00138356206277771
flux1:, 0.674756131549612, 0.0091345037444008, 0.00927579583210136, 0.00946573402744687, 0.00968069388480451, 0.00990583727824126, 0.010138816515104, 0.0103917345969415, 0.0106920981594318, 0.0110780964615614, 0.01158249012964, 0.0122073211432339, 0.0129034282833535, 0.0135728754402673, 0.0141020364105639, 0.0144135356038479, 0.0145096234623873, 0.0144772219054718, 0.0144363541953045, 0.01443835059761, 0.014363087985733, 0.0139187855132153, 0.0128531848662084, 0.0113182334375129, 0.00995066254472887, 0.00909249168029816, 0.00785925280112199, 0.00581318440263702, 0.00485663181506225, 0.00344122015032197, 0.00301228814787487, 0.00202807181546616, 0.00132621919943705, 0.0012739170748299, 0.00121599504717394, 0.00109446893044429, 0.00103780309347937, 0.00124152258256709, 0.00121973223761173, 0.00111870362495783, 0.00116588713331413, 0.00130828774759107, 0.00140040176389982, 0.0013901506002609, 0.00132694474438385, 0.00128272481364218, 0.00129100816526102, 0.00133880092198419, 0.00139154356895092, 0.00141921300896236, 0.00140791382204044, 0.00135946990290357, 0.00128701030445736, 0.00121008908889751, 0.00114856666236106, 0.00111541541215995, 0.00111177908084044, 0.00112774272139329, 0.00114841772184272, 0.00116103221899274, 0.00115869597076898, 0.00114009714568306
flux1:, 0.675018580453365, 0.0091052641218493, 0.00920381432045622, 0.00934674553730067, 0.00951502118875524, 0.00969806654652065, 0.00989665061396223, 0.0101240756955165, 0.0104067577686711, 0.0107800863794308, 0.0112740100318509, 0.0118898282045912, 0.0125808479381552, 0.0132541102145256, 0.0138012548994661, 0.0141480102559631, 0.0142960679916669, 0.0143279798334809, 0.0143567652069875, 0.0144266370196646, 0.0144133936042181, 0.0140253920413084, 0.0130112499569932, 0.0115193903371867, 0.010181333636778, 0.00934163770199492, 0.00811742077659242, 0.00606120049856478, 0.00509956089969774, 0.00364594241261036, 0.00319955390262219, 0.00215868495224284, 0.00140316385332989, 0.00132214074666444, 0.00120178313723913, 0.00104965817998569, 9.4402545642679e-4, 0.00110381888747742, 0.00106544976749772, 9.53925284720484e-4, 9.83969648849246e-4, 0.00110821644898621, 0.00118906555306922, 0.00117581017956317, 0.00111346131762437, 0.00106838035111069, 0.00107134773265144, 0.00111060403459979, 0.00115513237179012, 0.00117818419930363, 0.00116724021015965, 0.00112346499579543, 0.00105805445907271, 9.88246623076416e-4, 9.31900004314095e-4, 9.00814460079773e-4, 8.96097835947824e-4, 9.08881014842497e-4, 9.25927845860844e-4, 9.36041800600571e-4, 9.3329335698443e-4, 9.16537786006826e-4
flux1:, 0.675281029357119, 0.00907506583118815, 0.00913126404401231, 0.00922678626633944, 0.00934710004709653, 0.00948586328305246, 0.0096469892308008, 0.00984507346030389, 0.0101055979231367, 0.0104613387250309, 0.0109396001214595, 0.0115410730113086, 0.0122216784756788, 0.0128936573595892, 0.0134542104879202, 0.013832424083941, 0.0140295046240167, 0.0141234994886129, 0.0142202272569766, 0.0143567661165318, 0.01440521815595, 0.0140749276287416, 0.0131163266676081, 0.0116741929570495, 0.0103725938982307, 0.00955630013749164, 0.00834653852814998, 0.00628870770381333, 0.00532676888759529, 0.00384199889819922, 0.00338173339151797, 0.0022888951648034, 0.00148359137859556, 0.00137646153929433, 0.0011967872379803, 0.00101566366464085, 8.62239117599452e-4, 9.79523619108459e-4, 9.25394207621044e-4, 8.03986851743308e-4, 8.17310220342097e-4, 9.23478368927981e-4, 9.93029893341299e-4, 9.76943280921123e-4, 9.15895638989917e-4, 8.70537066928199e-4, 8.68751638578339e-4, 8.99903655799227e-4, 9.36465481189023e-4, 9.54981024627062e-4, 9.4440676972952e-4, 9.05394745238945e-4, 8.47326858484395e-4, 7.85153878008828e-4, 7.34662107165707e-4, 7.06351737548965e-4, 7.0116974721362e-4, 7.11214006019057e-4, 7.24885574202125e-4, 7.32606208168317e-4, 7.29487761139304e-4, 7.14642959639887e-4
flux1:, 0.675543478260872, 0.00904327428314131, 0.00905852571478148, 0.00910733163858252, 0.00917950935120579, 0.00927285486770834, 0.00939440600573219, 0.00956012105811982, 0.00979470385542497, 0.0101285198812591, 0.0105864155009174, 0.0111686068308832, 0.0118337409275799, 0.0124994166520757, 0.0130686199726305, 0.0134740069954136, 0.0137163834325253, 0.0138692251020372, 0.014031059655621, 0.014231931621877, 0.0143407180456454, 0.0140686189146768, 0.0131687827403775, 0.0117822323722066, 0.0105234702500324, 0.00973521795703208, 0.00854513127928912, 0.00649402365853496, 0.00553645825371534, 0.00402770621785264, 0.00355709875806743, 0.00241728690044742, 0.00156643727780418, 0.00143600936538687, 0.00120055335679965, 9.92373217321066e-4, 7.92872483016693e-4, 8.6952083351855e-4, 8.00712911624232e-4, 6.70160208778103e-4, 6.67253202001976e-4, 7.55497781457587e-4, 8.13806657560992e-4, 7.95132416760955e-4, 7.35886268838729e-4, 6.90907182622823e-4, 6.85049416050736e-4, 7.08683021757554e-4, 7.37679059759633e-4, 7.51846106111359e-4, 7.41681859925089e-4, 7.07460392235875e-4, 6.56881540171817e-4, 6.02671998775654e-4, 5.58522044765071e-4, 5.33549231372141e-4, 5.28442024950507e-4, 5.36188641059626e-4, 5.46790451619028e-4, 5.5229432975922e-4, 5.48896377161853e-4, 5.3602918476261e-4
flux1:, 0.675805927164625, 0.00900885977110028, 0.0089854346413431, 0.00898917899104369, 0.00901404619142424, 0.00906182024077418, 0.00914259962158939, 0.00927374734013141, 0.00947933582338764, 0.0097875277486458, 0.0102209057379959, 0.0107793388293688, 0.0114242785663367, 0.0120787805895059, 0.0126517758982176, 0.0130796647522908, 0.0133629491847603, 0.0135705319148461, 0.0137936612780858, 0.0140555565845016, 0.0142224133851407, 0.0140081575152551, 0.0131695067661505, 0.0118436317520401, 0.0106335086488771, 0.00987763722576945, 0.00871220246751181, 0.00667587536180751, 0.00572720916734194, 0.00420167007931187, 0.00372418875705412, 0.00254263824602077, 0.00165075402988948, 0.00150000310281996, 0.00121263962533956, 9.79654058476025e-4, 7.36287594296968e-4, 7.74584802473517e-4, 6.92427720711408e-4, 5.53596899744086e-4, 5.35042423179965e-4, 6.05625692284293e-4, 6.52858392735909e-4, 6.319241926688e-4, 5.75037520367581e-4, 5.31160687112849e-4, 5.22014446981967e-4, 5.38854598736789e-4, 5.60829060412034e-4, 5.70941798561101e-4, 5.6126336444617e-4, 5.31808818452495e-4, 4.88734630707697e-4, 4.4263473291496e-4, 4.05121433272394e-4, 3.83889014634868e-4, 3.79298487125816e-4, 3.85158097001491e-4, 3.93016662496978e-4, 3.96522491838273e-4, 3.92964962853506e-4, 3.82132191792649e-4
flux1:, 0.676068376068379, 0.00897045838344173, 0.00891132094258722, 0.0088724664526287, 0.00885172380667931, 0.00885466797987162, 0.00889435335385306, 0.008989559308403, 0.0091638560348063, 0.00944340489156283, 0.00984871640582399, 0.010379428821326, 0.0109998445829571, 0.0116385217854665, 0.012210439429278, 0.0126558835370838, 0.0129751633737541, 0.0132326698506639, 0.0135124773275731, 0.0138312813548399, 0.0140531929239978, 0.0138957180771331, 0.0131199387065664, 0.0118590895890987, 0.0107028239802308, 0.00998335740479462, 0.00884727914416544, 0.0068334496463411, 0.00589802712408143, 0.00436283589596713, 0.00388186368810483, 0.00266397119515376, 0.0017357555303432, 0.00156779074524916, 0.00123265228538171, 9.77377564211254e-4, 6.92788645830344e-4, 6.95375420513172e-4, 6.01417987930674e-4, 4.55300468280076e-4, 4.21785081829487e-4, 4.75096005578843e-4, 5.11546914064659e-4, 4.8877132234953e-4, 4.34856469224044e-4, 3.9285835492367e-4, 3.81292828333796e-4, 3.92183796316328e-4, 4.07808844281261e-4, 4.14261762643478e-4, 4.05185829242019e-4, 3.80438381635042e-4, 3.44772857563802e-4, 3.0676339368458e-4, 2.75998422494697e-4, 2.58747073999414e-4, 2.5500225632095e-4, 2.59331082610861e-4, 2.64766125270786e-4, 2.66508810386194e-4, 2.6292187039521e-4, 2.54160411483616e-4
flux1:, 0.676330824972132, 0.00892642760317016, 0.00883506130664342, 0.00875671963989161, 0.00869281198261855, 0.00865246897419359, 0.00865155843004309, 0.00871025471427629, 0.00885172965641645, 0.00910032813302419, 0.00947466853976185, 0.00997425877733608, 0.0105662684549803, 0.01118475741525, 0.0117508063455064, 0.0122087009301361, 0.012558682962799, 0.0128607513228498, 0.0131919953173963, 0.0135629647602687, 0.0138363168324899, 0.0137339611425288, 0.0130220748272486, 0.0118298886734441, 0.0107321082108554, 0.0100527306900859, 0.00895040901156427, 0.00696639683314857, 0.00604834320594449, 0.00451049673680675, 0.00402931613948901, 0.00278056496516581, 0.00182083215674626, 0.00163886034339982, 0.00126025888346916, 9.85424509177513e-4, 6.62617883680964e-4, 6.32424886228364e-4, 5.28397068884565e-4, 3.76093681313164e-4, 3.28410780135067e-4, 3.6497624355309e-4, 3.91075643458384e-4, 3.66967670641801e-4, 3.16682484130467e-4, 2.77377139897603e-4, 2.64324940912109e-4, 2.70206057489542e-4, 2.8026080783323e-4, 2.83536667141101e-4, 2.75221026350559e-4, 2.55096636092827e-4, 2.2665185993278e-4, 1.96569476345991e-4, 1.72497645216531e-4, 1.59312233337335e-4, 1.56623686987306e-4, 1.5970742542118e-4, 1.63009584077758e-4, 1.63217521857315e-4, 1.59723904282626e-4, 1.5304167389694e-4
flux1:, 0.676593273875885, 0.00887490583439782, 0.00875514882406995, 0.00864092974573229, 0.00853692036929559, 0.00845554104994524, 0.00841529559212506, 0.008437696522891, 0.00854558935353267, 0.00876166211537047, 0.00910280190585282, 0.00956846763658558, 0.0101286845082172, 0.0107229735469742, 0.011278528766546, 0.0117437261279784, 0.0121188793165478, 0.0124597676955757, 0.0128367563057079, 0.0132546865711588, 0.0135754079541305, 0.0135260139131842, 0.0128784419195377, 0.0117578668474005, 0.010722594474868, 0.010086614516952, 0.00902211005095844, 0.00707478775654322, 0.0061779683275081, 0.00464425816959182, 0.00416603679024249, 0.00289193061926424, 0.00190553382011712, 0.00171281916440045, 0.00129517523640572, 0.0010036676140746, 6.45935904808406e-4, 5.86113145970376e-4, 4.73880548804512e-4, 3.16579916971608e-4, 2.5562608122786e-4, 2.7611430616448e-4, 2.92428278199558e-4, 2.67579951002503e-4, 2.21613784329176e-4, 1.85833088362019e-4, 1.72265289715743e-4, 1.7414324116692e-4, 1.79488359152634e-4, 1.80140935605255e-4, 1.72779521231062e-4, 1.57178108130753e-4, 1.35692820639151e-4, 1.13253458628556e-4, 9.5674314599223e-5, 8.64977422091988e-5, 8.49602966792655e-5, 8.70058616273447e-5, 8.84207905619985e-5, 8.72976660381449e-5, 8.39977959808629e-5, 7.93664564924707e-5
flux1:, 0.676855722779638, 0.00881388369526064, 0.0086697845470021, 0.00852366231201423, 0.00838311969420438, 0.00826357649616911, 0.00818596228853218, 0.00817303377154063, 0.008247345598291, 0.00843005726445639, 0.00873646107168195, 0.00916602726865134, 0.00969159973827894, 0.0102580861601993, 0.0107987697901432, 0.0112661876708514, 0.0116608773728855, 0.0120346169428515, 0.0124513671351319, 0.0129107408568155, 0.0132744252603255, 0.0132754264272253, 0.0126920412320961, 0.0116453522519364, 0.0106759824609443, 0.0100862855457471, 0.00906328197249251, 0.00715903259938545, 0.00628701098364329, 0.00476396742954323, 0.00429174271145486, 0.00299775233468142, 0.00198952431935915, 0.00178934450011224, 0.00133712777178699, 0.00103193272511147, 6.42786655963313e-4, 5.56632239701017e-4, 4.3814662117792e-4, 2.77099601596258e-4, 2.03866163707673e-4, 2.09083676168258e-4, 2.16307061753289e-4, 1.91380195574512e-4, 1.50435893557134e-4, 1.19007219145337e-4, 1.05906453666085e-4, 1.04825430171876e-4, 1.06374727243024e-4, 1.05007536835559e-4, 9.88209169580154e-5, 8.76305103666887e-5, 7.27863778098317e-5, 5.76090393439135e-5, 4.62016754822302e-5, 4.08543656523872e-5, 4.04569297061689e-5, 4.1591517812877e-5, 4.13104967565315e-5, 3.90221261945286e-5, 3.59826874144702e-5, 3.33325745549466e-5
flux1:, 0.677118171683392, 0.00874129163609106, 0.00857699047401521, 0.00840319146818115, 0.00823009098594307, 0.00807579849252658, 0.00796342815584882, 0.00791684897885643, 0.00795832113447098, 0.00810756929647941, 0.00837840048828424, 0.00877033510590841, 0.00925897605664723, 0.00979451417590397, 0.0103162672176526, 0.0107809864974845, 0.0111895953603163, 0.0115901261727011, 0.0120405015572969, 0.0125356129468152, 0.0129376171517147, 0.0129861051569123, 0.0124662676087737, 0.0114950715782683, 0.0105943368095526, 0.0100533297496715, 0.00907509498282773, 0.00721977638697088, 0.00637577413218337, 0.00486962061283181, 0.00440628220661535, 0.00309780661105798, 0.00207251558570611, 0.0018681148965449, 0.00138579760489724, 0.00106994431148011, 6.53050831984229e-4, 5.43942539910557e-4, 4.21191417364555e-4, 2.5768440030784e-4, 1.73246461713127e-4, 1.6413038329364e-4, 1.63074488848428e-4, 1.3878336019622e-4, 1.03556849440281e-4, 7.72796329302679e-5, 6.56126817676195e-5, 6.26238913047033e-5, 6.1314553271649e-5, 5.85571419208283e-5, 5.37796635989043e-5, 4.68769732048447e-5, 3.8312064387955e-5, 2.99415561767355e-5, 2.42907593390175e-5, 2.24938225677798e-5, 2.31346341284552e-5, 2.34110264086024e-5, 2.15675900620629e-5, 1.82337604354942e-5, 1.5479831572971e-5, 1.46970916211643e-5
flux1:, 0.677380620587145, 0.00865510407445729, 0.00847473946566381, 0.00827765053781233, 0.00807628953947349, 0.00789112973782931, 0.00774719957511947, 0.00766931128946855, 0.00767938791437185, 0.00779577816815846, 0.00803088628289893, 0.00838430106634438, 0.00883430470376421, 0.00933624275415183, 0.00983538572095199, 0.0102927355055429, 0.010709768895235, 0.0111310564082888, 0.0116088820343942, 0.0121339366990543, 0.0125694561194594, 0.0126622297017997, 0.0122048129727321, 0.0113100436893906, 0.0104799740514049, 0.0099895265052546, 0.00905887449115704, 0.00725778938493429, 0.00644464981571162, 0.00496126507973552, 0.00450953400330881, 0.00319187441062037, 0.00215419397615989, 0.00194873422409042, 0.00144075627732212, 0.00111726433977448, 6.763942387061e-4, 5.47726373685566e-4, 4.22684245191194e-4, 2.58013555878483e-4, 1.635183733423e-4, 1.41125801556497e-4, 1.32702650651916e-4, 1.097944387055e-4, 8.09537209655591e-5, 6.05765631343746e-5, 5.12679501213932e-5, 4.74000490514956e-5, 4.41631861258332e-5, 4.0646746166221e-5, 3.75118930309961e-5, 3.47602934634752e-5, 3.20798999708218e-5, 3.00077756924383e-5, 2.96300192907334e-5, 3.10302780300063e-5, 3.25358383137506e-5, 3.19425583374656e-5, 2.86142562463107e-5, 2.43051014248018e-5, 2.18156279534621e-5, 2.27412877437965e-5
flux1:, 0.677643069490898, 0.00855345569613778, 0.00836109395784201, 0.00814518733023941, 0.00792010895143962, 0.00770835643710368, 0.00753657521299402, 0.00743031686047593, 0.00741108822041982, 0.00749588870147437, 0.00769577757821144, 0.0080104121283333, 0.00842065675348433, 0.00888686152271624, 0.00936014321425042, 0.00980577301365171, 0.0102259491733772, 0.0106620824425187, 0.0111612388366937, 0.0117104328133244, 0.0121745593713106, 0.012308160447445, 0.0119115649048505, 0.0110934722490497, 0.0103353543094443, 0.00989674434447657, 0.00901599989321692, 0.00727387049744384, 0.00649402950295861, 0.00503891438020396, 0.00460131892043072, 0.00327966201763345, 0.00223415200190952, 0.00203066229163644, 0.00150140479655533, 0.00117323532420698, 7.12219460620427e-4, 5.67346170260138e-4, 4.4192918165587e-4, 2.77377976497436e-4, 1.74033951677374e-4, 1.39529811429776e-4, 1.24734539293538e-4, 1.03969243825204e-4, 8.21344597305691e-5, 6.8334295373235e-5, 6.22423167989107e-5, 5.84742032933487e-5, 5.42073059645069e-5, 5.05413387736751e-5, 4.92669682407065e-5, 5.05131863181218e-5, 5.32985788795701e-5, 5.69820172302702e-5, 6.13502576533052e-5, 6.55455883340878e-5, 6.76916142942245e-5, 6.616648080253e-5, 6.13806996629964e-5, 5.61169508421863e-5, 5.38231528902176e-5, 5.62537500676904e-5
flux1:, 0.677905518394651, 0.00843476171973788, 0.00823434289497214, 0.0080041115259995, 0.00776003124125477, 0.00752627305233559, 0.00733077813565926, 0.0071996029109486, 0.00715372762790354, 0.00720880190111146, 0.00737457762502117, 0.0076507659132213, 0.008020701949806, 0.00844957078650465, 0.00889420537064815, 0.00932414521738743, 0.00974247194421145, 0.010187746601144, 0.0107022478667234, 0.0112698322989977, 0.0117576018558533, 0.01192834550971, 0.0115905104964789, 0.0108486496211458, 0.0101629915921217, 0.00977686249131289, 0.00894783174987481, 0.00726877825559131, 0.00652424419337859, 0.00510248989943849, 0.00468133906351234, 0.00336074425334147, 0.0023118375988078, 0.0021131644455002, 0.00156692720071216, 0.00123693814033402, 7.59629511376551e-4, 6.01814741974753e-4, 4.77839944234269e-4, 3.14658099128494e-4, 2.03724740810238e-4, 1.58368869876314e-4, 1.38261404973411e-4, 1.20392548618863e-4, 1.06118408124833e-4, 9.94829622543332e-5, 9.73793181905527e-5, 9.46164896420817e-5, 9.01591214447283e-5, 8.69106281690176e-5, 8.76856052174877e-5, 9.27564163361129e-5, 1.00572345161068e-4, 1.09451066513278e-4, 1.18017714037791e-4, 1.24581518205728e-4, 1.27114472185263e-4, 1.24560176644244e-4, 1.18302958149637e-4, 1.12059378532169e-4, 1.09845697165375e-4, 1.13535168995882e-4
flux1:, 0.678167967298405, 0.00829783144437376, 0.00809312543400791, 0.0078530223925795, 0.0075947515816786, 0.00734379727237993, 0.00712905544252456, 0.00697682824932196, 0.00690743464211241, 0.0069351537524798, 0.00706845326109437, 0.0073070731848838, 0.00763669682741659, 0.00802715740465994, 0.00844085051419874, 0.00885156039237894, 0.00926340070014195, 0.0097123907696336, 0.0102364526248518, 0.0108167914145602, 0.0113232285211961, 0.0115272341112476, 0.0112456532353234, 0.0105788807542843, 0.00996539168949177, 0.009631726348114, 0.00885567542423693, 0.00724319796809201, 0.00653554200255259, 0.00515179781900777, 0.00474915389236053, 0.00343453912591056, 0.00238652960538106, 0.00219528911685526, 0.00163626747111346, 0.00130717309601361, 8.17410975104317e-4, 6.49784466885161e-4, 5.28934279493341e-4, 3.68321029243194e-4, 2.5109943914831e-4, 1.96232992984701e-4, 1.71919626600791e-4, 1.57676541003671e-4, 1.51437917415475e-4, 1.52452213512736e-4, 1.55006022525712e-4, 1.54061352989529e-4, 1.50175054522584e-4, 1.47851353976273e-4, 1.50824741169534e-4, 1.5952474325442e-4, 1.71926446202118e-4, 1.85437927861513e-4, 1.97655656069983e-4, 2.06159601122661e-4, 2.08817635360281e-4, 2.05118164731709e-4, 1.97345065320339e-4, 1.90056462216232e-4, 1.87763755371046e-4, 1.92426462283531e-4
flux1:, 0.678430416202158, 0.00814196369413083, 0.00793653076281664, 0.00769090739473573, 0.00742326993603164, 0.00716004966503755, 0.00693074231787334, 0.00676161968775897, 0.00667218883467299, 0.00667532551836605, 0.00677822859003713, 0.00698063663929869, 0.00727045051314502, 0.00762194929176979, 0.00800291400564418, 0.00839132386224777, 0.00879245287534212, 0.00924007517858486, 0.00976817832659491, 0.0103558052458588, 0.0108759717797543, 0.0111092011984845, 0.0108809470939494, 0.0102874309308136, 0.00974502056073137, 0.00946313802948774, 0.00874078190497018, 0.00719774637889169, 0.00652810358167776, 0.00518654311454337, 0.0048041953952927, 0.00350031702704059, 0.00245734326661898, 0.0022758773431416, 0.00170813474756153, 0.00138246920608599, 8.84041681399267e-4, 7.09560119699851e-4, 5.93352312661322e-4, 4.36440972086024e-4, 3.14263830807546e-4, 2.51294534830506e-4, 2.2390948721105e-4, 2.1398149558067e-4, 2.16162472982459e-4, 2.25199669210127e-4, 2.32966213960351e-4, 2.34545614631986e-4, 2.31898587068325e-4, 2.30934402926626e-4, 2.3620788508785e-4, 2.48318999975049e-4, 2.64859223565488e-4, 2.82452424051329e-4, 2.97792618308757e-4, 3.07827032239241e-4, 3.10359445674883e-4, 3.05396383120235e-4, 2.96044572093632e-4, 2.87613896056054e-4, 2.85044729665696e-4, 2.90359692534785e-4
flux1:, 0.678692865105911, 0.00796701391355001, 0.00776416564504725, 0.00751720563591426, 0.00724494623095696, 0.00697439752001629, 0.00673529286493445, 0.00655358936646942, 0.00644782486895051, 0.00642943496910806, 0.00650436402024018, 0.00667231844070862, 0.00692328151812947, 0.00723576219144797, 0.00758272561207889, 0.00794626664736425, 0.0083329210508681, 0.00877449466430224, 0.00930144715079306, 0.00989112667080336, 0.0104201784244571, 0.0106784852679729, 0.0105002481077412, 0.00997749622583492, 0.0095042999829035, 0.00927287632055021, 0.00860437960831792, 0.0071330082087545, 0.00650208880219129, 0.00520637556568462, 0.00484581754027054, 0.00355724142949109, 0.00252326432561141, 0.00235360289420842, 0.00178103724157088, 0.00146112230856073, 9.57724644835857e-4, 7.79137232031166e-4, 6.68900658264455e-4, 5.16744692481786e-4, 3.90964520289457e-4, 3.21349998977253e-4, 2.920367651421e-4, 2.87059212123771e-4, 2.97945464562753e-4, 3.15261862153131e-4, 3.28676002640881e-4, 3.33369042529764e-4, 3.32525778391497e-4, 3.3327478141362e-4, 3.40898496434043e-4, 3.56181356246068e-4, 3.76417510934042e-4, 3.97565110920797e-4, 4.15533747200373e-4, 4.26725186162578e-4, 4.2890968529126e-4, 4.22577599354721e-4, 4.1157851600426e-4, 4.01886638174242e-4, 3.98812603267642e-4, 4.04429179830182e-4
flux1:, 0.678955314009665, 0.00777342541678539, 0.00757618464207888, 0.00733183391323889, 0.00705951987224907, 0.00678646666489358, 0.00654228420793515, 0.00635233177929035, 0.00623402310280077, 0.00619732078365394, 0.0062469341565276, 0.0063825109483611, 0.00659598054242769, 0.00686985387515083, 0.00718205467205473, 0.00751868180290304, 0.00788760189330987, 0.00831890328980904, 0.00883990302325536, 0.00942669609079797, 0.00995994818600176, 0.0102391387322804, 0.0101072804138832, 0.00965219133788121, 0.00924562233957859, 0.00906273535887182, 0.00844772573084665, 0.0070495935787318, 0.00645770295810748, 0.00521095742792711, 0.00487336950645923, 0.00360443287858249, 0.00258320561911306, 0.00242703681826977, 0.00185334085376961, 0.00154125839425888, 0.00103644642981267, 8.56264636139736e-4, 7.53121016662917e-4, 6.06680987445649e-4, 4.78655657635043e-4, 4.0388409774371e-4, 3.7377626026065e-4, 3.74318160575283e-4, 3.94092288865933e-4, 4.19826051021511e-4, 4.39199915089071e-4, 4.47475147679946e-4, 4.48890827849765e-4, 4.51621426549215e-4, 4.61592932578754e-4, 4.79789854910918e-4, 5.03291030159084e-4, 5.27499931197315e-4, 5.4765057418937e-4, 5.59676122245599e-4, 5.61333294772068e-4, 5.53553543413905e-4, 5.40845496712956e-4, 5.29762260709082e-4, 5.25933233843451e-4, 5.31478490150997e-4
flux1:, 0.679217762913418, 0.0075622211623357, 0.00737328183421733, 0.00713517691319885, 0.00686709785011063, 0.00659612797506037, 0.00635140262180317, 0.00615741079961159, 0.00603029817308201, 0.00597853232961249, 0.006005617367185, 0.00611112391480781, 0.0062887928302764, 0.00652489928698517, 0.00680207622272144, 0.00711028085879317, 0.00745874397818739, 0.00787605656721454, 0.0083867525643464, 0.00896608543809585, 0.00949908425699926, 0.00979498829508179, 0.00970561163474454, 0.00931454690824606, 0.00897137365079017, 0.00883456878325134, 0.0082721631044448, 0.00694820244593407, 0.00639526817109786, 0.0052000394294007, 0.00488627891286616, 0.00364104481383698, 0.00263607688804892, 0.00249472683891124, 0.00192334505549053, 0.0016209150500893, 0.00111805488385397, 9.38526791687656e-4, 8.43378967981831e-4, 7.03510342630701e-4, 5.74585366409102e-4, 4.9615311275599e-4, 4.6635444294217e-4, 4.72907525721231e-4, 5.0164689853562e-4, 5.35819867398536e-4, 5.61344219615561e-4, 5.73548715930045e-4, 5.77567924910093e-4, 5.82462811647071e-4, 5.94728611680743e-4, 6.1556754487562e-4, 6.41920808233296e-4, 6.68740401136704e-4, 6.9068389285219e-4, 7.03281747393529e-4, 7.04286218625023e-4, 6.95018553868849e-4, 6.80558648251385e-4, 6.67954715743031e-4, 6.63109855647745e-4, 6.6819778011676e-4
flux1:, 0.679480211817171, 0.00733495677882107, 0.00715664669862525, 0.00692804623493856, 0.00666811800553766, 0.00640346666319592, 0.00616242078727654, 0.00596834631983496, 0.00583599531664335, 0.00577233452092339, 0.00577970662284674, 0.00585759767894219, 0.00600142954891112, 0.00620099602262156, 0.00644336726963175, 0.00672217908168634, 0.00704802232007464, 0.00744817758761827, 0.00794472634670834, 0.0085124580476411, 0.00904105482711703, 0.00934960205442536, 0.00929863195689806, 0.00896750791990089, 0.00868395366896442, 0.00859032636298598, 0.00807916878766563, 0.00682968218091563, 0.00631528601001701, 0.00517353149228649, 0.00488413078884039, 0.00366633886504726, 0.00268085723307754, 0.00255528058920971, 0.0019893666262516, 0.00169813179065321, 0.00120034883199096, 0.0010234390952915, 9.3696620165176e-4, 8.04408506024274e-4, 6.75896343579912e-4, 5.95282592143082e-4, 5.6684656895733e-4, 5.7981564008112e-4, 6.17492348640827e-4, 6.60014341001086e-4, 6.91762946897926e-4, 7.08125388003523e-4, 7.14984526201283e-4, 7.22143320710108e-4, 7.36602218748038e-4, 7.59800901319401e-4, 7.88616175400099e-4, 8.17643784725135e-4, 8.41054141951377e-4, 8.54030048875608e-4, 8.54317840445683e-4, 8.43569234629487e-4, 8.27343970684341e-4, 8.13102848419225e-4, 8.06982912171199e-4, 8.11225390492274e-4
flux1:, 0.679742660720924, 0.00709363973392698, 0.00692789009038401, 0.00671161517565621, 0.00646329511502283, 0.00620874230746516, 0.00597517396049143, 0.00578460771783575, 0.00565030081560559, 0.00557773325529636, 0.00556814633284076, 0.00562094652227231, 0.00573311205996182, 0.00589770393729903, 0.00610593704223943, 0.00635491339217961, 0.00665654314219231, 0.00703694981003671, 0.00751606195038537, 0.0080685443745047, 0.00858896415552702, 0.00890626044258605, 0.00888953223149705, 0.00861392617791497, 0.00838578392803762, 0.0083320729269988, 0.0078703835120675, 0.0066950670332599, 0.00621848023950033, 0.00513155684458151, 0.00486673020990981, 0.00367974868967795, 0.0027166603491396, 0.00260744224428909, 0.0020498215577194, 0.00177103953119233, 0.00128117116897111, 0.00110854797445893, 0.00103120786213768, 9.06576029188304e-4, 7.79733427901791e-4, 6.98372833570899e-4, 6.72282095477471e-4, 6.91976849958132e-4, 7.38459527407256e-4, 7.89134583649037e-4, 8.27070905684975e-4, 8.47707531907901e-4, 8.57540219532489e-4, 8.66984499616677e-4, 8.83492071087536e-4, 9.08761704584696e-4, 9.39674586418072e-4, 9.70557566361629e-4, 9.9517367775859e-4, 0.00100840286595051, 0.00100797456542464, 9.95804736698467e-4, 9.7783861282052e-4, 9.61868115056328e-4, 9.54228437917696e-4, 9.57247609369325e-4
flux1:, 0.680005109624678, 0.00684062292328348, 0.00668894863553662, 0.00648733740455734, 0.00625355739894973, 0.00601234630251491, 0.00578954045089135, 0.00560561799818197, 0.00547226877452538, 0.00539352208175842, 0.00536959452142298, 0.00539983060606166, 0.00548264703637456, 0.00561411682566101, 0.00578928951455352, 0.00600849169690985, 0.00628487802556944, 0.0066435357605292, 0.00710250792358046, 0.00763663245083291, 0.00814553190794458, 0.00846792938850886, 0.00848127851571118, 0.00825654273018209, 0.00807929840016237, 0.0080619839682404, 0.00764761578948488, 0.00654559271260033, 0.00610581328293463, 0.00507448229535729, 0.00483414066696148, 0.00368092464329579, 0.00274278501937498, 0.00265015438308832, 0.00210329671024774, 0.00183794047155739, 0.00135849691631878, 0.00119152732661628, 0.00112356625826488, 0.00100734515128293, 8.83350091053104e-4, 8.02604690980805e-4, 7.79751291319707e-4, 8.06379898490852e-4, 8.6143730265441e-4, 9.19971498412523e-4, 9.6395714493625e-4, 9.88879874833454e-4, 0.00100172463048165, 0.0010134046736964, 0.00103177825921692, 0.00105882620470217, 0.00109149834257573, 0.00112393254594098, 0.00114955548130553, 0.0011629799420947, 0.00116189946014973, 0.00114842269533949, 0.00112878417402557, 0.00111102649671472, 0.00110164977949633, 0.00110309110155649
flux1:, 0.680267558528431, 0.00657848312825992, 0.00644197707236802, 0.00625685781906444, 0.00603998014101091, 0.00581476148615558, 0.00560542900093487, 0.00543076895628199, 0.00530086239235392, 0.00521834628060092, 0.00518250489724162, 0.00519264990668662, 0.00524852530100596, 0.00534895911817786, 0.0054925117130144, 0.00568246804661972, 0.0059331228358762, 0.00626861800094979, 0.00670534596727173, 0.00721857144265848, 0.00771308017107241, 0.00803723580380386, 0.00807658307673649, 0.00789795962685379, 0.00776691594727824, 0.00778231752833485, 0.0074128198823004, 0.00638268459072344, 0.00597847533134756, 0.0050029223975278, 0.0047866953271318, 0.00366975577273375, 0.00275874669841226, 0.00268260024283314, 0.00214860522732615, 0.00189737186831893, 0.00143050908517177, 0.00127026373112528, 0.00121173288725945, 0.00110427581866239, 9.84205925244442e-4, 9.05338157974463e-4, 8.86505722821615e-4, 9.20170609964142e-4, 9.83476959181109e-4, 0.00104948750743138, 0.00109929196287468, 0.00112841805606595, 0.00114422757270406, 0.00115803021909617, 0.00117805404009428, 0.00120658534723829, 0.00124070235744942, 0.00127442707913624, 0.00130091317524114, 0.00131453444085413, 0.00131292339501286, 0.00129830647642776, 0.00127711081125284, 0.00125755042071377, 0.00124625836965317, 0.00124580350146356
flux1:, 0.680530007432184, 0.00630989553951227, 0.00618923814169789, 0.00602192318728217, 0.00582372167786782, 0.00561652662670367, 0.00542277310188149, 0.00525944481658827, 0.005135004780114, 0.00505077729166218, 0.00500522003812766, 0.00499765018979013, 0.00502903388538741, 0.00510069721553355, 0.00521437813578279, 0.0053760350656386, 0.00560097426195986, 0.00591245679568463, 0.00632542759220188, 0.00681578657337377, 0.0072935283854784, 0.00761644712040468, 0.00767787430956923, 0.00754060379117884, 0.00745099803369856, 0.00749536675055133, 0.0071680518063277, 0.0062079229786073, 0.00583784992757433, 0.00491771994492835, 0.0047249832691358, 0.00364636984993772, 0.00276428959229593, 0.0027042251509542, 0.0021848226928865, 0.00194815003701984, 0.00149565727503107, 0.00134292460897011, 0.00129370239031188, 0.00119523404757374, 0.00108004826195471, 0.00100419695161956, 9.90045879215253e-4, 0.00103074211643132, 0.00110188416700535, 0.00117490959939064, 0.00123022085646783, 0.00126338357540271, 0.00128203498653591, 0.00129779213845381, 0.00131922232895751, 0.00134894021394305, 0.00138420751568322, 0.00141899744651029, 0.00144624775797932, 0.00146011571855729, 0.00145814382219054, 0.00144260015780452, 0.0014200088123709, 0.00139867750400856, 0.0013853404100508, 0.0013827189416661
flux1:, 0.680792456335937, 0.00603751488638484, 0.00593299866160657, 0.00578429888432011, 0.00560596543540389, 0.00541820668589834, 0.0052415304441866, 0.00509105000311002, 0.00497363269748221, 0.00488938889346914, 0.00483606551597745, 0.0048130297675275, 0.00482236956155192, 0.00486765383655989, 0.0049534603348474, 0.0050881238298513, 0.00528781565080686, 0.0055749580545091, 0.00596322111323534, 0.00642930382557237, 0.00688839706020523, 0.00720745768076312, 0.00728726968926828, 0.00718668824284301, 0.00713379831459461, 0.00720340090208853, 0.00691541113464658, 0.00602299260226492, 0.00568546338740353, 0.00481990883401531, 0.00464981657472225, 0.00361111557727143, 0.00275938171354534, 0.00271473908905491, 0.00221130393979483, 0.00198939385649859, 0.00155269641009038, 0.00140800578131484, 0.00136782436583313, 0.001278447997254, 0.00116897289028494, 0.00109713384500074, 0.00108819052252451, 0.00113580706345444, 0.00121429282295614, 0.00129380402939051, 0.00135423980102227, 0.00139119960906133, 0.00141250522291344, 0.00143000259999676, 0.00145257210592929, 0.00148317773835703, 0.00151931501881377, 0.00155497014055017, 0.00158291725791656, 0.00159711595544418, 0.00159498816172857, 0.00157876856259557, 0.00155498526876468, 0.0015319640205789, 0.00151650755336803, 0.00151150668089273
flux1:, 0.681054905239691, 0.00576387187674324, 0.00567543867914344, 0.00554569640259447, 0.00538787023519091, 0.00522036857344383, 0.0050616848297309, 0.00492503620552047, 0.00481574647769888, 0.00473282680134315, 0.00467343536070539, 0.00463703656553227, 0.00462674295731173, 0.00464811454575148, 0.00470823132322146, 0.00481750175958009, 0.00499280403715018, 0.00525574526916621, 0.00561886499541427, 0.006059782999719, 0.00649882128775426, 0.00681178500193846, 0.006906556419983, 0.00683817699859627, 0.00681741217742253, 0.00690860416007279, 0.00665697803705692, 0.0058296252090788, 0.00552292705074206, 0.00471066719336206, 0.00456218621546227, 0.00356453311663641, 0.0027441974167515, 0.00271410451195286, 0.002227682765889, 0.00202052951796748, 0.00160070542518611, 0.00146435728859936, 0.00143283152558958, 0.00135253966818863, 0.00124946116462376, 0.00118247355691289, 0.00117912423556994, 0.001233448030144, 0.00131871684415072, 0.00140412868334291, 0.00146924789105451, 0.0015097037987526, 0.00153342186950764, 0.00155240772388949, 0.00157583111491577, 0.00160702320724776, 0.00164375842976645, 0.00168009305229029, 0.00170868660583518, 0.00172331827767791, 0.0017212597651917, 0.00170464065474699, 0.0016799045059305, 0.00165532209599719, 0.00163773089329892, 0.00163020235752109
flux1:, 0.681317354143444, 0.00549129101276894, 0.00541857838947694, 0.00530771460980552, 0.00517052994549149, 0.00502356156402063, 0.00488324795096112, 0.00476092459399818, 0.00466045067523321, 0.00457986512947585, 0.00451586145146151, 0.00446804748124399, 0.0044404648971773, 0.00444041803236943, 0.00447715657907871, 0.00456286080714612, 0.00471495155878499, 0.00495423004666849, 0.00529222403889336, 0.00570755773149948, 0.00612557465812335, 0.00643057823644534, 0.00653718377772178, 0.00649675954168598, 0.00650373394489074, 0.00661302093760189, 0.00639475462014907, 0.00562954405148319, 0.00535188100891792, 0.004591268704293, 0.00446321481669965, 0.00350731951706854, 0.00271909265644011, 0.00270251445022036, 0.00223385826114906, 0.00204127991687471, 0.0016390876951009, 0.00151118851091766, 0.00148784509436794, 0.00141653268175365, 0.00132039325001661, 0.00125893230559836, 0.00126142183710162, 0.0013221445622668, 0.00141357814462417, 0.00150426125026824, 0.00157357548106357, 0.00161717621906483, 0.00164302141863615, 0.00166321498708981, 0.00168719325453136, 0.00171866795534868, 0.00175573185465664, 0.0017925640836089, 0.00182175640074005, 0.00183692524323815, 0.0018351655645976, 0.0018184356773147, 0.0017930119704949, 0.00176704068505513, 0.0017473586833335, 0.00173722260631211
flux1:, 0.681579803047197, 0.00522183285544371, 0.00516422518079915, 0.00507179613867725, 0.00495494275852689, 0.00482830156502331, 0.00470625924040869, 0.00459832055733364, 0.00450698214177871, 0.00442944589420381, 0.00436206259697102, 0.00430462546368696, 0.00426201012412358, 0.00424302506756085, 0.00425876642198209, 0.00432289073737831, 0.00445319639932664, 0.00466967715570978, 0.00498294548372394, 0.00537268087956199, 0.00576910324090649, 0.00606463970305508, 0.00618026947962048, 0.00616383901682301, 0.00619442751213554, 0.00631851433833301, 0.00613061756050779, 0.00542441712321298, 0.00517394597979937, 0.00446303847715551, 0.00435411286959284, 0.00344029460547394, 0.00268457772282274, 0.00268036561836414, 0.00222997190776729, 0.00205164279021956, 0.00166755632352926, 0.00154805530506796, 0.00153236030278456, 0.00146983877439248, 0.00138103949870909, 0.00132561534649873, 0.00133405053015427, 0.00140077744713568, 0.00149771130141746, 0.00159300364308574, 0.00166598826194823, 0.00171234302297162, 0.00173999637420266, 0.00176109590742839, 0.00178532130173233, 0.00181677279339543, 0.00185389466762264, 0.00189103747896422, 0.00192077080834758, 0.0019365679434071, 0.00193532573673545, 0.00191877251116979, 0.00189294227649264, 0.00186579133755522, 0.00184411914300583, 0.0018313647475364
flux1:, 0.68184225195095, 0.00495726090940325, 0.00491394099342145, 0.00483919894505187, 0.00474198989373918, 0.00463505879309191, 0.00453078315565022, 0.0044369202086858, 0.00435472472508096, 0.00428070074805667, 0.00421097248313079, 0.00414555340549679, 0.00409005726713625, 0.00405456462116762, 0.00405170775892883, 0.0040963350486985, 0.00420646055438937, 0.0044012614302435, 0.00469051268198732, 0.0050549733285888, 0.00542956808037936, 0.00571445850950349, 0.00583662017659906, 0.00584053575792026, 0.00589091326346121, 0.00602674112987444, 0.00586628590217588, 0.00521582309542787, 0.00499068705742465, 0.0043273172942256, 0.00423614238972147, 0.00336437092693704, 0.00264129083430722, 0.00264823004806432, 0.00221637921939782, 0.00205186154033464, 0.00168610800353606, 0.00157483289952159, 0.00156621610185012, 0.00151222718864714, 0.00143103369138513, 0.0013819956475115, 0.00139635255216285, 0.00146861284833558, 0.00157034749473126, 0.00166956524696343, 0.00174566987120548, 0.00179435843187118, 0.00182347656373996, 0.00184516683643152, 0.00186932775592988, 0.00190044978898604, 0.00193735513909618, 0.00197460995180879, 0.00200480641488671, 0.00202129735706046, 0.00202076691649993, 0.00200466377468584, 0.00197871301830667, 0.00195062054940439, 0.00192711042361628, 0.00191179393454528
flux1:, 0.682104700854704, 0.00469903086267736, 0.00466902839500574, 0.00461098202315975, 0.00453242324960675, 0.00444424888383431, 0.00435690440567203, 0.00427650963365936, 0.00420321202021924, 0.00413295678851712, 0.00406174863821047, 0.00398984709940607, 0.00392350711982393, 0.00387385870799431, 0.00385477603907321, 0.00388202955348151, 0.00397369368155466, 0.00414811516823236, 0.00441429445325762, 0.00475407383316127, 0.00510689343352625, 0.00538025347462932, 0.00550676389216925, 0.00552770501872258, 0.00559437092885345, 0.0057391432190416, 0.00560330451827883, 0.0050052306978199, 0.00480358993211672, 0.00418543521180333, 0.00411058913997926, 0.00328052899750034, 0.0025899741874678, 0.00260682714119314, 0.00219361873378566, 0.0020423919124534, 0.00169498911250794, 0.00159167865642146, 0.00158955377410498, 0.00154378193441609, 0.0014703329268685, 0.00142787809454466, 0.00144801246773318, 0.00152527040782287, 0.00163108190454773, 0.00173352925262046, 0.00181218735296314, 0.00186276946206051, 0.00189299314517658, 0.00191495241801513, 0.0019387383238785, 0.00196922673581217, 0.00200563698335124, 0.00204279022438529, 0.0020733452504232, 0.00209056081572306, 0.00209090154188642, 0.00207549706960202, 0.00204970668653307, 0.00202093107986156, 0.00199578026286417, 0.00197802050922914
flux1:, 0.682367149758457, 0.004448298192721, 0.00443053250289496, 0.00438800352358588, 0.00432686133499768, 0.00425622779385685, 0.00418472242901938, 0.00411695906337935, 0.00405212115087617, 0.00398573011027566, 0.00391376659722309, 0.00383675166745135, 0.00376148349055961, 0.00369992968802763, 0.00366693029608691, 0.00367892547348631, 0.00375390380104183, 0.0039093656759339, 0.00415358861371392, 0.0044694872230719, 0.0048008170860745, 0.0050620211984869, 0.00519099042803775, 0.00522596546710012, 0.00530575531166834, 0.00545695274889481, 0.00534304086920378, 0.00479398955621445, 0.00461404758346743, 0.00403869312333075, 0.0039787420709857, 0.00318979708360214, 0.00253145240000098, 0.00255699649315388, 0.0021623800318955, 0.00202386664952856, 0.00169465720235624, 0.00159898862439436, 0.00160276899901272, 0.00156485193839522, 0.00149916925048934, 0.00146335416297163, 0.00148901395177164, 0.00157068024713958, 0.00167982966825041, 0.00178480733087315, 0.00186544482398364, 0.00191746882452503, 0.00194843083240032, 0.00197033730546656, 0.00199344362350089, 0.00202299973471602, 0.00205863393902811, 0.00209545666593316, 0.00212623618578554, 0.00214416731774313, 0.00214549666693823, 0.00213100639742761, 0.00210564350194475, 0.00207645494934562, 0.00204989804792826, 0.0020298703786603
flux1:, 0.68262959866221, 0.00420593924678583, 0.00419925517054085, 0.00417092905259351, 0.00412579261232026, 0.00407129091260367, 0.00401434672074952, 0.00395821463625229, 0.00390126119973357, 0.00383871153785323, 0.0037666043078348, 0.00368572679675997, 0.00360332185962623, 0.00353199476511968, 0.0034872952114556, 0.00348609994931699, 0.00354617654670946, 0.0036841632956913, 0.00390765850422756, 0.00420062825741451, 0.00451093874571847, 0.00475958452643949, 0.00488939479913125, 0.00493573358886529, 0.0050258200842939, 0.00518120616110202, 0.00508669087196266, 0.0045833287737256, 0.00442335389591163, 0.00388834942172125, 0.00384187711462803, 0.00309323342019645, 0.00246661214446621, 0.00249967077957812, 0.00212347146838779, 0.00199705927088337, 0.00168574032934092, 0.00159735124547399, 0.00160646131866053, 0.0015759985325835, 0.00151799774847304, 0.00148875185717989, 0.00151959093518298, 0.00160503391347844, 0.00171677567857625, 0.00182358812895659, 0.00190563095351702, 0.00195864168248785, 0.00198997408891087, 0.00201151194459685, 0.00203364492652892, 0.00206197961191787, 0.002096557867488, 0.00213280813421477, 0.00216364933782557, 0.00218224583306785, 0.00218463592561961, 0.00217123704047515, 0.0021465481573141, 0.0021172208932255, 0.00208952194028156, 0.00206745103312565
flux1:, 0.682892047565963, 0.00397258078695147, 0.00397577766092337, 0.00396024769957433, 0.00392958513736725, 0.00388967654929294, 0.00384589435349115, 0.00380029016272664, 0.00375055965710187, 0.00369174871925899, 0.00362002155970776, 0.00353642587329473, 0.00344855090165258, 0.00336945237630001, 0.00331515424747208, 0.00330275714242507, 0.00334968505160716, 0.00347170065923431, 0.00367576170946751, 0.00394685875039607, 0.00423676284341957, 0.00447263692596035, 0.00460191880569189, 0.00465725885240443, 0.00475514436672494, 0.00491276211119872, 0.00483528916676143, 0.00437435906449982, 0.00423270032842221, 0.00373560857275867, 0.00370124212824298, 0.00299190845058414, 0.00239638138569088, 0.00243584764971939, 0.00207778770042302, 0.00196284746377156, 0.0016689959629892, 0.0015875008458415, 0.00160138406382212, 0.00157794377122265, 0.00152744497999106, 0.00150458503971651, 0.00154017742427668, 0.00162873379733871, 0.0017423229892857, 0.00185028456292996, 0.00193316536069987, 0.00198671142955527, 0.00201805248282199, 0.00203891765026021, 0.00205979919504853, 0.00208663740264149, 0.00211988546095764, 0.00215531284306359, 0.00218602792575837, 0.00220520060502358, 0.00220867821832188, 0.00219650708579765, 0.00217271331018993, 0.0021435188423785, 0.00211496342788849, 0.00209111544050095
flux1:, 0.683154496469717, 0.00374863351132564, 0.0037604882607453, 0.00375629330140159, 0.00373850109977967, 0.00371157346886639, 0.00367949037251943, 0.00364326049977184, 0.00360004932865958, 0.00354482772980494, 0.00347393811486567, 0.00338867298856599, 0.00329687089491884, 0.00321186430832656, 0.00314993730206188, 0.00312822280005984, 0.00316369251733932, 0.00327122411861388, 0.00345717061122367, 0.00370751630322564, 0.00397773302683108, 0.00420077936093103, 0.00432838682290821, 0.00439065526634882, 0.00449415752256288, 0.0046523188940058, 0.00458971974049601, 0.00416807493041807, 0.00404317255925362, 0.00358160912513032, 0.00355804053928321, 0.00288688526744062, 0.00232170700379947, 0.00236655992919231, 0.00202627698382081, 0.00192217635648174, 0.00164527068262925, 0.00157027281355812, 0.00158839686022218, 0.0015715219568716, 0.0015282605040895, 0.00151150524721983, 0.00155135934145458, 0.00164234457294942, 0.00175704357118049, 0.00186548381305282, 0.00194864793769413, 0.00200228852495864, 0.00203328922730885, 0.00205319499553618, 0.00207256745527187, 0.0020976529698425, 0.00212930760286125, 0.00216365917100835, 0.00219404125869529, 0.00221366681846279, 0.00221821615215225, 0.00220736829636053, 0.00218466223340778, 0.00215586357266478, 0.00212675121921565, 0.00210142555316134
flux1:, 0.68341694537347, 0.00353432600617544, 0.00355361181760199, 0.00355926857426517, 0.0035527146123312, 0.00353713156591534, 0.00351527088698759, 0.00348725706052732, 0.00344985687372643, 0.00339805590862086, 0.00332841268125452, 0.00324244023217246, 0.00314813156222354, 0.00305893610282824, 0.0029912053539725, 0.00296193451163038, 0.00298754924002816, 0.00308203842181951, 0.00325118496496603, 0.00348193397408084, 0.00373325701778262, 0.00394354785420608, 0.00406853351383181, 0.00413592653750717, 0.00424315920963695, 0.00440042866649455, 0.00435072438708311, 0.00396535485717009, 0.00385574554240434, 0.0034274100884301, 0.00341341272765339, 0.00277919767400061, 0.00224353050779084, 0.00229284430702305, 0.00196990850649375, 0.00187602213002408, 0.00161546158502544, 0.00154656177210073, 0.00156842201687331, 0.00155763572564207, 0.00152127312612353, 0.00151025795477147, 0.00155383059560114, 0.00164654901430813, 0.00176163386925384, 0.0018699025543649, 0.00195281367785904, 0.00200612495368111, 0.00203645541794723, 0.00205513797381198, 0.00207276896745164, 0.00209586926711407, 0.00212568394800783, 0.0021587109895106, 0.00218854136290095, 0.00220846899652961, 0.00221403640512587, 0.00220456829357106, 0.00218311238448773, 0.00215495908737984, 0.00212559585400735, 0.00209911663387753
flux1:, 0.683679394277223, 0.00332973670996745, 0.00335523887262551, 0.00336926999762499, 0.00337233094438151, 0.00336647425912564, 0.00335338788052054, 0.00333246494462497, 0.00330019290142614, 0.00325164623700165, 0.00318362334268493, 0.00309782612346096, 0.00300231040542724, 0.00291049701115213, 0.00283863353019124, 0.00280342916840229, 0.00282068552163665, 0.00290350579508066, 0.00305713728871421, 0.00326945133572435, 0.00350272204789011, 0.00370043171695019, 0.00382202305066729, 0.00389298397225126, 0.00400233372279295, 0.0041575077241711, 0.00411890834005122, 0.00376695928871815, 0.00367127713885086, 0.00327397622149001, 0.00326841589795139, 0.0026698267428566, 0.0021627626902718, 0.00221570974386991, 0.00190964057238514, 0.0018253568748674, 0.00158048026765314, 0.00151728365136335, 0.00154240550777818, 0.00153721725073382, 0.00150735253698333, 0.00150164421681571, 0.00154835449854486, 0.00164210935897362, 0.00175687631601657, 0.00186434855492255, 0.00194649411972173, 0.00199907537008556, 0.00202843093357471, 0.00204565480577388, 0.00206134202235386, 0.00208225311640329, 0.00211000369634296, 0.00214146859959146, 0.00217052441597525, 0.00219058331386324, 0.00219708317274204, 0.00218901515026967, 0.00216894091738082, 0.00214166466666338, 0.00211235586124464, 0.00208506312208184
flux1:, 0.683941843180977, 0.00313482256239185, 0.00316535278985824, 0.00318631169557778, 0.00319740541246417, 0.0031997109096176, 0.00319401423863696, 0.00317912044202432, 0.00315134264060266, 0.00310590250725136, 0.00303984889702122, 0.00295503484491234, 0.00285949145866161, 0.00276647975122441, 0.00269199320424702, 0.00265232855196624, 0.00266260161262765, 0.00273504070224353, 0.00287439242569769, 0.00306941840426992, 0.00328550247562779, 0.00347088401657081, 0.00358846114066266, 0.00366165808909156, 0.00377175954096037, 0.00392384385619913, 0.0038947440758346, 0.00357352769642371, 0.00349050191315686, 0.0031221640995455, 0.0031240046187803, 0.00255967798165508, 0.00208025907690769, 0.0021361077347829, 0.00184639100353428, 0.00177111609592951, 0.00154122032932847, 0.0014833423265914, 0.00151128292092958, 0.00151119464793706, 0.00148737637247213, 0.00148648783610177, 0.00153573077429026, 0.00162983442731244, 0.0017436068826182, 0.00184968860002415, 0.00193058527643098, 0.00198206471090125, 0.0020101716763591, 0.00202573494411623, 0.00203931083325745, 0.00205786197321551, 0.0020833521342478, 0.00211303501741981, 0.002141096909546, 0.00216110390330752, 0.00216842488933449, 0.00216174466660406, 0.00214315246254215, 0.00211696293943558, 0.0020880058236054, 0.00206024638023844
flux1:, 0.68420429208473, 0.00294944390738217, 0.00298385395354252, 0.00301034699852846, 0.00302796036228716, 0.00303694760042556, 0.00303734736453801, 0.00302750739590625, 0.00300365580369453, 0.00296120402596713, 0.00289744997510419, 0.00281435533246468, 0.00271984379573017, 0.00262689978146249, 0.00255113327524617, 0.00250832363426668, 0.00251285567260587, 0.00257610166311618, 0.0027023430860914, 0.00288119468029143, 0.00308096216093005, 0.00325432694473974, 0.00336740234642432, 0.00344170622299955, 0.00355141630363035, 0.00369960294839931, 0.00367857534089766, 0.00338557698501217, 0.00331402743751222, 0.00297271150089754, 0.00298101494443455, 0.00244956186802586, 0.00199679858191975, 0.00205490700060548, 0.00178101147538583, 0.0017141705985236, 0.00149852941973572, 0.00144560138158087, 0.00147595062163755, 0.00148046349463717, 0.00146220241396387, 0.00146560776488257, 0.0015167678590323, 0.00161055207825167, 0.00172268804505462, 0.00182682192292498, 0.00190602109397369, 0.00195606122308636, 0.00198268199207, 0.00199642099121291, 0.00200775712612485, 0.00202381523851985, 0.00204688156480229, 0.0020745863924001, 0.00210144554592577, 0.00212121239525313, 0.00212922367642031, 0.00212388996340779, 0.00210684896452442, 0.00208192989692054, 0.00205360637071502, 0.00202572441593932
flux1:, 0.684466740988483, 0.00277338582950924, 0.00281058065155404, 0.00284128684517228, 0.0028639990871526, 0.00287829496410076, 0.00288361004334627, 0.00287795113191432, 0.00285753441641407, 0.00281798868411468, 0.0027568488548568, 0.00267613929052334, 0.00258359911647257, 0.00249183376693085, 0.00241596070518706, 0.00237115808811041, 0.00237105069534293, 0.00242618158566247, 0.00254040339698818, 0.00270414588823774, 0.00288845456605052, 0.0030501551548014, 0.00315835566261826, 0.00323281896005397, 0.00334119193893061, 0.00348483729964507, 0.00347062368785079, 0.00320350357174151, 0.0031423353579492, 0.00282623250774923, 0.00284015490105565, 0.00234018041476278, 0.00191306772799766, 0.00197287501373707, 0.00171426749470666, 0.00165530449412344, 0.00145318685554972, 0.00140486147578176, 0.00143724237380888, 0.00144586342294607, 0.00143264563545462, 0.00143979531180339, 0.00149225997406155, 0.00158508632255877, 0.00169498625317658, 0.00179665800376333, 0.00187375114496358, 0.00192205352462682, 0.00194699081515223, 0.00195878397624084, 0.00196779475986066, 0.0019812683677526, 0.00200178488242545, 0.00202734492643324, 0.00205280943896321, 0.00207214950533598, 0.00208070658145024, 0.00207665268436079, 0.00206120107357849, 0.00203770653097921, 0.00201027595272392, 0.0019826035745253
flux1:, 0.684729189892236, 0.00260637641226071, 0.00264532665701656, 0.00267901465638714, 0.0027055160669666, 0.00272387233371893, 0.0027330478262062, 0.0027308092695291, 0.00271341797467284, 0.00267673379300758, 0.00261850742851267, 0.00254077770899532, 0.00245102818482309, 0.0023613972626866, 0.00228642061861192, 0.00224061161541116, 0.00223682136992876, 0.00228479804938031, 0.00238800243843778, 0.00253764088162778, 0.00270732333126672, 0.00285773984628995, 0.00296079103655383, 0.00303462799962078, 0.00314089231578347, 0.00327949758033954, 0.00327099923475123, 0.00302759077431918, 0.00297578862578234, 0.0026832198186897, 0.00270200317344887, 0.00223212160417131, 0.00182965213058774, 0.00189066800263911, 0.00164682533035363, 0.0015952006890089, 0.00140588762818552, 0.0013618436826875, 0.00139591168236568, 0.00140815989659321, 0.00139945996682364, 0.00140979583008228, 0.00146296850539729, 0.00155423846370849, 0.00166135306255115, 0.00176009769210073, 0.00183472137677631, 0.00188103046020029, 0.00190413027936067, 0.00191390069064504, 0.00192054599273248, 0.00193138829987249, 0.00194927026811204, 0.00197255281289994, 0.00199645327293449, 0.00201518752184762, 0.00202413767665563, 0.00202127508744746, 0.00200742056789519, 0.00198547176088637, 0.00195916423965762, 0.00193201221806212
flux1:, 0.68499163879599, 0.00244810245988364, 0.00248785575975303, 0.00252339773065751, 0.00255250348593836, 0.00257380818518453, 0.0025859229731031, 0.00258645953632659, 0.0025717661105913, 0.00253793491055346, 0.00248290359736134, 0.00240867623647567, 0.00232241657924275, 0.00223572218580129, 0.00216247663874832, 0.00211648388731702, 0.00210982186566172, 0.00215148482899251, 0.00224457941468645, 0.0023810506452151, 0.00253690533852703, 0.00267643551781939, 0.00277414864270619, 0.00284671714622486, 0.00295025477486454, 0.00308344921617492, 0.00307971621432264, 0.00285802189157273, 0.00281464495461924, 0.00254405438628494, 0.00256701634022341, 0.00212586220846159, 0.00174703584728932, 0.00180882989809491, 0.00157924648500703, 0.00153443451068683, 0.00135723324216352, 0.00131717897367045, 0.00135262007733887, 0.00136803140535099, 0.00136332485341793, 0.0013762947731816, 0.00142960742719501, 0.00151877187567068, 0.00162260939676451, 0.00171801698202503, 0.00178985715695347, 0.00183396298689917, 0.00185511607206355, 0.00186283239382601, 0.00186711868755438, 0.00187532943075697, 0.00189053615739697, 0.00191144632318562, 0.00193364059576844, 0.00195160297907017, 0.00196079044349268, 0.00195901259172539, 0.00194673350504965, 0.00192641647877793, 0.00190142711658892, 0.00187507650688343
flux1:, 0.685254087699743, 0.0022982231057187, 0.00233791360555143, 0.00237429553180227, 0.00240495449212019, 0.0024282374806423, 0.00244250572229567, 0.00244528548433822, 0.00243303975703741, 0.00240208370693765, 0.00235050718978862, 0.00228023054129572, 0.00219804089471697, 0.00211493517466188, 0.00204409247692686, 0.00199858003542024, 0.00198971546680759, 0.00202578565740516, 0.0021095815579686, 0.00223375049943723, 0.00237653722299878, 0.00250559013251207, 0.00259785150561603, 0.00266863686898305, 0.00276896553291744, 0.00289649258637695, 0.00289671251415359, 0.00269489793214156, 0.00265907511755565, 0.00240902100365431, 0.00243554337297241, 0.00202177803201222, 0.0016656079261368, 0.0017277993607555, 0.00151198940704733, 0.00147347522626795, 0.00130772929097188, 0.00127140373977139, 0.00130793140623758, 0.00132606231375474, 0.00132483682368589, 0.001339908193137, 0.00139283272838512, 0.00147940031291829, 0.00157953278916934, 0.00167125324469965, 0.00174004840617607, 0.00178178792872691, 0.00180092947683734, 0.00180660494769962, 0.00180858457929777, 0.00181421024675347, 0.0018267465379176, 0.00184523003398562, 0.00186560720915778, 0.00188264948985944, 0.00189192045149721, 0.00189110682653764, 0.00188035418237393, 0.00186171882875896, 0.00183820344191388, 0.00181289852609725
flux1:, 0.685516536603496, 0.00215638153651796, 0.00219523720825837, 0.00223156543415127, 0.00226286400964653, 0.00228729697747263, 0.00230306417252543, 0.00230766156182672, 0.00229768237825845, 0.00226964651264298, 0.00222175708704822, 0.00215580333721188, 0.00207814699029911, 0.00199913826035978, 0.00193121596792405, 0.00188669864469569, 0.00187616680599438, 0.00190725081935913, 0.00198246518708726, 0.00209512567667276, 0.00222556516939437, 0.00234455823289551, 0.00243132082676291, 0.00249992157699548, 0.00259667963328084, 0.00271838517789723, 0.00272187121421427, 0.00253825773894901, 0.00250918354620112, 0.0022783272623326, 0.00230784475923465, 0.00192015933943337, 0.00158567435849797, 0.00164792287164815, 0.00144541728306467, 0.00141269430375097, 0.00125778909282538, 0.00122496090285199, 0.00126231193186819, 0.00128274143628195, 0.00128450624608781, 0.00130117782163496, 0.00135323593018482, 0.0014367798509812, 0.00153284775601827, 0.00162059412709861, 0.00168613708885536, 0.00172539396912674, 0.00174250162790457, 0.00174619108535761, 0.00174595946262367, 0.00174909155249709, 0.00175900750389566, 0.0017750520606835, 0.00179353544233796, 0.00180953145287258, 0.00181873898307844, 0.00181875976681906, 0.00180946041235896, 0.00179252114777337, 0.00177059393706266, 0.00174653709874975
flux1:, 0.685778985507249, 0.0020222148812094, 0.00205956244622434, 0.00209506654835814, 0.00212622805257061, 0.00215111974901897, 0.00216785426210348, 0.00217393919700534, 0.00216610304317021, 0.00214104540494985, 0.00209704144395755, 0.0020357049157402, 0.00196293197662555, 0.00188839329492191, 0.00182376667783898, 0.00178062303587376, 0.00176883715325136, 0.00179543669890187, 0.00186269966788729, 0.00196457958304722, 0.00208335687704087, 0.00219271557323994, 0.00227399239809872, 0.00234010776233868, 0.00243304117156013, 0.00254886306434023, 0.00255504142421946, 0.00238809759155936, 0.00236502813551285, 0.00215212269523578, 0.00218411286165128, 0.00182122847230783, 0.00150747291462275, 0.00156947113423047, 0.00137981010861701, 0.00135237855141761, 0.00120774218513475, 0.00117820582111036, 0.00121613568483021, 0.00123846608943475, 0.00124275923868364, 0.00126057076338971, 0.0013113417484495, 0.00139150459160295, 0.00148321957119298, 0.00156676952879721, 0.00162890759765987, 0.00166561055090943, 0.0016807008227453, 0.00168249588119398, 0.00168018658874963, 0.00168095774773495, 0.00168834659477613, 0.0017019818053375, 0.00171853073633116, 0.00173337994663988, 0.00174238878383993, 0.00174310998350131, 0.00173517097205237, 0.00171990924691353, 0.00169964271674475, 0.0016769916592029
flux1:, 0.686041434411003, 0.00189536220410204, 0.00193062977715524, 0.0019646621864623, 0.00199504241291836, 0.00201983005486552, 0.00203711118190147, 0.0020444353720861, 0.00203866292164162, 0.00201664348119713, 0.00197668266739041, 0.001920178776822, 0.00185253135889421, 0.00178271128255517, 0.00172162790374284, 0.00168011630336923, 0.00166738285077547, 0.00168990795001818, 0.00174977346724952, 0.00184154344283228, 0.00194931397607487, 0.00204947329559016, 0.00212533197814497, 0.00218875067805501, 0.0022777011785327, 0.00238765896734998, 0.00239605568596312, 0.00224438741126925, 0.00222663633402975, 0.00203051504715433, 0.00206449015424966, 0.00172515657089463, 0.00143118816596797, 0.00149265587685048, 0.00131537893586446, 0.00129274588501954, 0.00115784611639053, 0.00113141590457356, 0.00116969415792643, 0.00119355095213217, 0.00119994432432729, 0.00121848355376301, 0.0012676097505854, 0.00134410611308111, 0.00143125160864308, 0.00151044701601493, 0.00156908055222101, 0.0016032003457134, 0.00161632372289471, 0.00161634647418677, 0.00161212457964742, 0.00161070269652857, 0.00161569661956843, 0.00162699197531583, 0.00164160225425234, 0.00165523241746456, 0.00166392339164753, 0.00166521227304131, 0.00165852626845465, 0.00164489482840301, 0.00162632200390311, 0.00160518950451751
flux1:, 0.686303883314756, 0.00177547053205426, 0.00180818833345426, 0.00184022137248984, 0.00186930134764046, 0.00189353935204787, 0.00191104312723222, 0.0019194246714426, 0.00191566624907766, 0.00189673540490993, 0.00186092823252597, 0.00180939335540483, 0.00174701216663619, 0.00168204721555826, 0.00162464340267843, 0.00158492015669412, 0.00157145660552049, 0.00159024159617222, 0.00164320114696918, 0.00172548574164257, 0.00182288301528201, 0.00191428963670966, 0.00198484754034663, 0.00204543732605215, 0.00213033084899397, 0.00223451471757346, 0.00224474183178744, 0.00210708142447635, 0.00209401545556787, 0.00191358143554277, 0.00194908274988375, 0.00163207689729646, 0.00135696439143656, 0.00141764456512602, 0.00125228028370444, 0.00123396148010982, 0.00110829984372483, 0.00108480267685669, 0.00112320912661955, 0.0011482406398396, 0.00115634298290374, 0.00117524994951452, 0.00122243952944975, 0.00129505634416496, 0.00137748612619389, 0.00145223074919749, 0.00150731025226798, 0.00153885565652141, 0.00155009093402495, 0.00154848671649506, 0.00154254077565733, 0.00153912137155628, 0.00154188537571539, 0.00155094641793026, 0.00156364909557912, 0.00157601768220227, 0.00158429144227441, 0.00158602188927488, 0.00158047322229724, 0.00156840177929768, 0.00155152048551745, 0.00153197660177782
flux1:, 0.686566332218509, 0.00166219892461694, 0.00169199851332628, 0.00172161961375071, 0.00174899654769052, 0.0017723437582477, 0.00178982770066858, 0.00179913511323102, 0.0017973560741548, 0.00178154354169021, 0.00174994762515213, 0.00170344005337444, 0.00164637215580702, 0.00158630035534217, 0.00153261864014428, 0.00149475718547589, 0.00148071103275509, 0.00149603214901796, 0.00154253005237899, 0.0016159199586649, 0.00170356340536653, 0.00178667757343406, 0.00185209682188037, 0.00190979416208496, 0.00199062865839335, 0.00208918700375669, 0.00210092831052581, 0.00197612236632028, 0.00196715646553599, 0.00180137346191483, 0.00183796793861539, 0.00154209333557111, 0.00128491490162321, 0.0013445714056709, 0.00119062911999784, 0.00117615244008104, 0.00105925715850622, 0.00103852498051765, 0.00107684719761277, 0.00110272456125771, 0.0011121828446062, 0.00113115142855867, 0.00117617855334548, 0.00124477317583627, 0.00132240797394505, 0.0013926635795939, 0.00144418557487319, 0.0014731986238524, 0.00148264689914035, 0.00147957678657411, 0.00147211023944818, 0.00146690774349893, 0.00146763198765454, 0.0014745946991853, 0.00148545315803179, 0.00149654731466929, 0.00150432697019939, 0.00150638428515703, 0.00150185511122343, 0.00149125686285363, 0.00147603556736893, 0.00145811193044528
flux1:, 0.686828781122262, 0.00155522073270859, 0.00158183317043902, 0.00160873897071718, 0.00163411633133726, 0.00165632279222327, 0.00167361067762897, 0.00168374738908487, 0.00168391435762839, 0.00167121921004353, 0.00164383488464669, 0.00160233698710982, 0.00155054443141948, 0.00149531926836388, 0.0014453258526286, 0.00140933581733922, 0.00139480364085822, 0.00140689679601597, 0.00144734560305949, 0.00151240945134553, 0.00159091128601943, 0.00166620755352849, 0.0017266894440479, 0.00178148889774324, 0.00185832107730812, 0.00195144660667747, 0.00196444332294953, 0.00185143972146452, 0.00184603194729665, 0.00169391678588491, 0.00173119596383622, 0.00145528394311082, 0.00121512737442294, 0.00127354411906524, 0.00113050946413869, 0.00111941974300378, 0.00101083888332079, 9.92702125986551e-4, 0.00103073466338885, 0.00105715245732415, 0.00106765199578182, 0.00108642907447616, 0.00112913155278991, 0.00119362780595855, 0.00126645034014366, 0.00133223154069826, 0.00138023362210834, 0.001406784565903, 0.00141456342228154, 0.001410197092588, 0.00140141982722453, 0.00139465850241854, 0.00139354968497179, 0.00139857347906694, 0.0014076788833092, 0.00141751376585202, 0.00142474610043728, 0.00142703074604974, 0.00142340668240261, 0.00141418498584633, 0.00140056951690556, 0.00138426512062614
flux1:, 0.687091230026016, 0.00145422433996393, 0.00147747752632517, 0.0015014673450045, 0.00152464474982289, 0.00154553884589125, 0.00156250638314447, 0.00157339660056126, 0.00157546539510797, 0.00156584793214354, 0.00154261556178556, 0.00150603721956062, 0.00145940626257353, 0.00140891045363797, 0.00136251187112574, 0.00132835702759949, 0.00131340239056214, 0.00132247983183781, 0.00135727443224337, 0.00141456891701448, 0.00148453903026757, 0.00155250532313983, 0.00160828382523718, 0.00166022684490709, 0.00173315778628967, 0.0018210725419548, 0.00183510932813097, 0.00173294376087833, 0.001730590195274, 0.00159120693221436, 0.00162878760710424, 0.00137170063019095, 0.00114766581598309, 0.00120464701668913, 0.00107198235072294, 0.00106384696770421, 9.63143033305291e-4, 9.47426002099906e-4, 9.84971378334126e-4, 0.00101164906272545, 0.00102291280313246, 0.0010412953975734, 0.00108157015833269, 0.00114195263320394, 0.00121000140901679, 0.00127136965073423, 0.00131592505161172, 0.00134010734982769, 0.00134634563408637, 0.0013408551860318, 0.00133097601338608, 0.00132288136220915, 0.00132015393047363, 0.00132341380650904, 0.00133087922616267, 0.00133949474214883, 0.00134614979508461, 0.00134857967058486, 0.00134575433304044, 0.00133780882488998, 0.00132572919796099, 0.00131101695457042
flux1:, 0.687353678929769, 0.00135891279787705, 0.00137872797690619, 0.00139969687340212, 0.00142056018634817, 0.00144003667080859, 0.00145659870236937, 0.00146817530527347, 0.0014720812123055, 0.00146545720428658, 0.00144625652167237, 0.00141443987817866, 0.00137279054646983, 0.00132684916080642, 0.00128390750581579, 0.00125152181656193, 0.00123619104709016, 0.00124245575754377, 0.00127198505898138, 0.0013220624676348, 0.00138411082920073, 0.00144524565037632, 0.00149657994514175, 0.0015457431589659, 0.0016149032343546, 0.00169784340202088, 0.00171273531046921, 0.00162051795193712, 0.00162074812969409, 0.00149320387923056, 0.00153073002696543, 0.00129136687587942, 0.00108257050810258, 0.00113794169660753, 0.00101509148366275, 0.00100950597866606, 9.16252615009163e-4, 9.0277145435767e-4, 9.39642644849006e-4, 9.66326577599504e-4, 9.78113828995942e-4, 9.95944739497996e-4, 0.00103374155992814, 0.00109004853867267, 0.00115341077391767, 0.00121046784579423, 0.00125167986687124, 0.00127360548665541, 0.00127843895020591, 0.0012719940617098, 0.00126121469506965, 0.00125200610923294, 0.00124787410550276, 0.00124955268490884, 0.00125550639869886, 0.00126296261099638, 0.0012690316310043, 0.0012715426589973, 0.00126942066904679, 0.00126265222625414, 0.0012520288557419, 0.00123886216736697
flux1:, 0.687616127833522, 0.00126900281991292, 0.00128539002449964, 0.0013033213762139, 0.00132183308906332, 0.0013398422194236, 0.00135594179549263, 0.00136813671107755, 0.00137378757281557, 0.00137002526499603, 0.00135467696287923, 0.00132740250797502, 0.00129049835385898, 0.00124889101140205, 0.00120923734789404, 0.00117853858074988, 0.00116287373735865, 0.00116653078169601, 0.00119118621446601, 0.00123459888548739, 0.00128933536361685, 0.00134414329798509, 0.00139130957405872, 0.00143779290353755, 0.00150332687637615, 0.00158152851416956, 0.00159710946135161, 0.00151401252130712, 0.00151638582924569, 0.00139982811436388, 0.00143697352217324, 0.00121427567823152, 0.00101985762302517, 0.00107346702421743, 9.59867277878048e-4, 9.56460237526008e-4, 8.7024115311142e-4, 8.58804542699916e-4, 8.94828455601728e-4, 9.21294047212736e-4, 9.33398785201917e-4, 9.50561215491299e-4, 9.85875218789189e-4, 0.0010381906246353, 0.00109699464489621, 0.00114987601385446, 0.00118787255349327, 0.00120766772310745, 0.00121123562643433, 0.00120400022194869, 0.00119251111441816, 0.00118239634443188, 0.00117706661777887, 0.00117734681033099, 0.00118192542986904, 0.0011882970754662, 0.00119378908153423, 0.00119633411992717, 0.00119483238178838, 0.00118914652167494, 0.00117989525027418, 0.00116821393597344
flux1:, 0.687878576737275, 0.00118422357827206, 0.00119727562438607, 0.0012122329423331, 0.00122842268279396, 0.00124496044055077, 0.00126055987766401, 0.00127329714978869, 0.00128056951386856, 0.00127948959025599, 0.00126775925897406, 0.00124475323863831, 0.00121231121666068, 0.00117478325858218, 0.00113822905907955, 0.00110912972260903, 0.0010931783729976, 0.00109444276019854, 0.00111462329495597, 0.00115192498242565, 0.00119995687147631, 0.00124894282885989, 0.00129222576553802, 0.0013361409881912, 0.00139819439011201, 0.00147188127727349, 0.0014879945979061, 0.00141324151592575, 0.00141734493721848, 0.0013109603373563, 0.00134743145002031, 0.00114038965389681, 9.59520038376757e-4, 0.00101123994365882, 9.06330081439018e-4, 9.04766632016943e-4, 8.25176321161167e-4, 8.15588566742207e-4, 8.506098204767e-4, 8.76663245574502e-4, 8.88911987022095e-4, 9.05323612211685e-4, 9.38187080009166e-4, 9.86631875569904e-4, 0.00104103927254375, 0.00108990746535642, 0.00112483579770255, 0.0011426372502803, 0.00114507986550701, 0.0011372102243819, 0.00112518833095818, 0.00111436007159701, 0.00110802737989818, 0.00110708634495276, 0.0011104284414125, 0.0011157991579812, 0.00112073654789218, 0.00112328288544155, 0.00112233019472528, 0.00111763877237292, 0.00110967438518177, 0.00109940948568999
flux1:, 0.688141025641029, 0.00110431565697368, 0.00111420027613309, 0.00112631790522068, 0.00114027279507859, 0.00115537201338345, 0.00117044586817747, 0.00118363742859404, 0.00119237578980334, 0.00119375429649471, 0.00118535866514411, 0.00116630176378123, 0.00113800220955817, 0.00110427486934617, 0.00107062151973092, 0.00104303710559537, 0.00102685884444712, 0.00102595984796665, 0.0010420736215817, 0.00107381811752377, 0.00111574593628191, 0.00115940873138777, 0.00119909322955442, 0.00124055373713519, 0.00129926166255821, 0.00136863630038166, 0.00138512782236696, 0.00131798476597143, 0.00132343216718919, 0.00122644599248472, 0.00126198456826567, 0.00106964445412977, 9.01530343501117e-4, 9.51258151218515e-4, 8.544932157443e-4, 8.54476667494737e-4, 7.81122177258587e-4, 7.73187960688958e-4, 8.07072256491174e-4, 8.32551158092832e-4, 8.44800326409745e-4, 8.60407190610364e-4, 8.9088122471566e-4, 9.35604682244569e-4, 9.85802491914588e-4, 0.00103084066800676, 0.00106286252616618, 0.00107881417334719, 0.0010802709892115, 0.0010719150238761, 0.00105952327292771, 0.00104815784049921, 0.00104100207719031, 0.00103900694674268, 0.00104124778595386, 0.00104570468112838, 0.00105011846327107, 0.00105264435775071, 0.0010521796474708, 0.00104840097673336, 0.00104163913454832, 0.00103271635242055
flux1:, 0.688403474544782, 0.0010290303791203, 0.00103598020318816, 0.00104545262765036, 0.00105730723239306, 0.00107102941219576, 0.00108555919095103, 0.0010991031700418, 0.00110912212673092, 0.00111269615415749, 0.00110731144434999, 0.00109184861734625, 0.00106734531879927, 0.00103712499022613, 0.00100617151260726, 9.8002620472315e-4, 9.63696082104281e-4, 9.60878268607129e-4, 9.73341233048209e-4, 0.00100007884602568, 0.00103649109296105, 0.00107531699615159, 0.00111168074311497, 0.00115079324057922, 0.00120627250302265, 0.0012715109425988, 0.00128822483306072, 0.00122799494427684, 0.00123442787404176, 0.00114610457377685, 0.00118048984174818, 0.0010019556619269, 8.45846258311838e-4, 8.93504916399372e-4, 8.04366146447188e-4, 8.05637612112444e-4, 7.38140480431235e-4, 7.3167029958145e-4, 7.64306792671295e-4, 7.89079577670236e-4, 8.01212284294942e-4, 8.1598284065953e-4, 8.44149364445201e-4, 8.85320621392627e-4, 9.31513759363566e-4, 9.72919571836414e-4, 0.00100220653592868, 0.00101645645572442, 0.00101706481505684, 0.00100836211173981, 9.95750144353021e-4, 9.84007919811021e-4, 9.76193377594387e-4, 9.73298932799246e-4, 9.74566745359322e-4, 9.78195876611001e-4, 9.82121136002177e-4, 9.8461197147247e-4, 9.84581681588647e-4, 9.81639432134946e-4, 9.75997208617285e-4, 9.68338985338785e-4
flux1:, 0.688665923448535, 9.58129575895679e-4, 9.62429943354367e-4, 9.69499624511218e-4, 9.79425374123129e-4, 9.9185302060589e-4, 0.00100582339979995, 0.00101960468191371, 0.00103069364458579, 0.00103616937853668, 0.00103344142839772, 0.00102119266864401, 0.00100012297813807, 9.73109675872605e-4, 9.44658864602179e-4, 9.198889791749e-4, 9.03498187799744e-4, 8.99019628892219e-4, 9.082518392875e-4, 9.30524430057474e-4, 9.61991963825488e-4, 9.96448778060165e-4, 0.00102975615378776, 0.00106661489018656, 0.00111896010188978, 0.00118021079598148, 0.00119698819424409, 0.00114300872620332, 0.0011500984614863, 0.00106974246885688, 0.00110279256695549, 9.37228336944379e-4, 7.92417895898848e-4, 8.37955567394868e-4, 7.55957719342862e-4, 7.58293827510152e-4, 6.96291432811185e-4, 6.91106728529999e-4, 7.2240901651595e-4, 7.46372609380619e-4, 7.58294860970113e-4, 7.72214406221443e-4, 7.98168925985931e-4, 8.35969214919966e-4, 8.78373403553293e-4, 9.1635323514966e-4, 9.43082408814651e-4, 9.55780024312998e-4, 9.55673915604804e-4, 9.46756081252346e-4, 9.34061684052095e-4, 9.2208876682538e-4, 9.13765055971489e-4, 9.1011324744805e-4, 9.10527209905618e-4, 9.13410377766402e-4, 9.16882515558009e-4, 9.19327168716444e-4, 9.19682311474968e-4, 9.17503680571401e-4, 9.12899078472958e-4, 9.06425519471389e-4
flux1:, 0.688928372352288, 8.91385731525453e-4, 8.93360616983929e-4, 8.98304579461527e-4, 9.06498754487569e-4, 9.17728179022428e-4, 9.31124514012622e-4, 9.45017147614615e-4, 9.56947083946553e-4, 9.64009670225763e-4, 9.63565343696807e-4, 9.54137056327753e-4, 9.36131910722631e-4, 9.12026964121078e-4, 8.85890115164855e-4, 8.62445581709895e-4, 8.46099859032927e-4, 8.40228130176158e-4, 8.46648369104203e-4, 8.64983618804224e-4, 8.92054207706874e-4, 9.22586269910046e-4, 9.530839402591e-4, 9.87767787979211e-4, 0.00103705142893349, 0.00109443779998331, 0.00111111800360308, 0.00106276014789149, 0.00107021053245338, 9.97167254614461e-4, 0.00102873979706603, 8.75367622041377e-4, 7.4119569031605e-4, 7.84584562774397e-4, 7.092790813261e-4, 7.12488168656461e-4, 6.55634019136696e-4, 6.51571145436237e-4, 6.81476762295589e-4, 7.04552994017795e-4, 7.16189470597601e-4, 7.29255182443524e-4, 7.53100639077341e-4, 7.87716537028128e-4, 8.26551963091205e-4, 8.6131564285079e-4, 8.85665623670455e-4, 8.96958985422325e-4, 8.96267762871937e-4, 8.87258662251359e-4, 8.74609298644587e-4, 8.62539698588156e-4, 8.53843724485253e-4, 8.49564656369748e-4, 8.49234486021026e-4, 8.51447512696791e-4, 8.54499635440555e-4, 8.56887551797408e-4, 8.57581026497047e-4, 8.56094730656496e-4, 8.52445655185681e-4, 8.4707465635866e-4
flux1:, 0.689190821256042, 8.28582346455237e-4, 8.28579054143907e-4, 8.31694738958322e-4, 8.38369346752438e-4, 8.48504011681319e-4, 8.61310936549018e-4, 8.75181947429341e-4, 8.8771353484001e-4, 8.96038075501976e-4, 8.97497352838928e-4, 8.90493903936469e-4, 8.7518751920214e-4, 8.53700455905864e-4, 8.2970082359397e-4, 8.07545025319348e-4, 7.91361277614846e-4, 7.84367895503646e-4, 7.88387313284855e-4, 8.03292787372778e-4, 8.2648619243946e-4, 8.53510507664627e-4, 8.81424840081718e-4, 9.13997196128636e-4, 9.60273225364861e-4, 0.00101389919900143, 0.00103032293827803, 9.86993822946778e-4, 9.9454432705126e-4, 9.28201007938664e-4, 9.58192683209383e-4, 8.16288485487848e-4, 6.92137524349505e-4, 7.33371790571509e-4, 6.64345746520597e-4, 6.68263097792861e-4, 6.16225961229931e-4, 6.13138458732558e-4, 6.41607029326465e-4, 6.63738116839792e-4, 6.75027811115804e-4, 6.87244565120858e-4, 7.09086501038417e-4, 7.4070447356356e-4, 7.76190409780436e-4, 8.07946547897695e-4, 8.30093743480092e-4, 8.40126894805049e-4, 8.38973798833213e-4, 8.29989380588934e-4, 8.17503313277937e-4, 8.05461018406892e-4, 7.96519328303177e-4, 7.91733136879339e-4, 7.90759959118594e-4, 7.92372374292753e-4, 7.95033989298978e-4, 7.97353300083128e-4, 7.98337898527851e-4, 7.97472477490294e-4, 7.94695651525772e-4, 7.90342640540578e-4
flux1:, 0.689453270159795, 7.69514322806255e-4, 7.67887856598537e-4, 7.69479003932222e-4, 7.74850056821019e-4, 7.83994648460678e-4, 7.96195597890067e-4, 8.09909720235284e-4, 8.22802211080119e-4, 8.32065133896313e-4, 8.35053199483346e-4, 8.30088117821007e-4, 8.17127032763507e-4, 7.9798152716968e-4, 7.75956594018203e-4, 7.55064879098283e-4, 7.39166547357862e-4, 7.31320483667727e-4, 7.33335855001566e-4, 7.45293278029055e-4, 7.65097055521828e-4, 7.89000594642216e-4, 8.14536814812571e-4, 8.45047952525976e-4, 8.8835807866776e-4, 9.38315524817308e-4, 9.54329681629096e-4, 9.15475773909371e-4, 9.22904183037447e-4, 8.62690398654349e-4, 8.91035543385881e-4, 7.59922805627377e-4, 6.45213684272572e-4, 6.84306823015781e-4, 6.21178302273442e-4, 6.25661086127859e-4, 5.78123217500413e-4, 5.7588222525008e-4, 6.02892646085913e-4, 6.24036399322517e-4, 6.34928514959821e-4, 6.46305625553952e-4, 6.66248775417677e-4, 6.95051192174226e-4, 7.27401785172994e-4, 7.5635388648883e-4, 7.76469278301738e-4, 7.85379759010007e-4, 7.83880227114716e-4, 7.75027798496262e-4, 7.62814468314283e-4, 7.50914854482968e-4, 7.41845699123765e-4, 7.36664681815481e-4, 7.35142661161272e-4, 7.3621849616082e-4, 7.38515437381148e-4, 7.40752234842373e-4, 7.41979601204775e-4, 7.41662394684402e-4, 7.3967262131553e-4, 7.36250304583699e-4
flux1:, 0.689715719063548, 7.13988190876273e-4, 7.11086358498815e-4, 7.11449812540963e-4, 7.15727615349735e-4, 7.23983083049012e-4, 7.35560581489748e-4, 7.48985414146144e-4, 7.62005504816452e-4, 7.71895531577126e-4, 7.76054149117812e-4, 7.72760415865561e-4, 7.6181150221986e-4, 7.44750212721451e-4, 7.24552831344941e-4, 7.04910002413076e-4, 6.89421680760299e-4, 6.80982541049673e-4, 6.81369634851487e-4, 6.90829653841191e-4, 7.07695727617355e-4, 7.28833788029065e-4, 7.5217661089992e-4, 7.806678266502e-4, 8.21049271961094e-4, 8.67426165769339e-4, 8.82889188795263e-4, 8.48000206646057e-4, 8.55124418045463e-4, 8.00512012214704e-4, 8.2718015362909e-4, 7.06222554636396e-4, 6.00408700164807e-4, 6.37390269433903e-4, 5.79801463405015e-4, 5.84723979195876e-4, 5.4137895632557e-4, 5.39871961325023e-4, 5.6541909161916e-4, 5.85544530713604e-4, 5.95995069953854e-4, 6.06544055303527e-4, 6.24690347120296e-4, 6.50853021522821e-4, 6.80274381960419e-4, 7.06617893155424e-4, 7.24864383507756e-4, 7.32780991994911e-4, 7.31040861048123e-4, 7.22417843018402e-4, 7.10577386727785e-4, 6.98927650223325e-4, 6.8984225828744e-4, 6.8437265676478e-4, 6.82390819741517e-4, 6.82990061623342e-4, 6.84945371941227e-4, 6.87084047600188e-4, 6.88504652643864e-4, 6.88661631827543e-4, 6.87371670067319e-4, 6.84790088142442e-4
flux1:, 0.689978167967302, 6.61822050734578e-4, 6.57972345662801e-4, 6.57386657767275e-4, 6.60767692878562e-4, 6.68227474354444e-4, 6.79164032904922e-4, 6.92175146276939e-4, 7.05105182127981e-4, 7.15333170327765e-4, 7.20330672627172e-4, 7.18369547987288e-4, 7.09126601381877e-4, 6.93914717916915e-4, 6.75413191831604e-4, 6.57010287764338e-4, 6.42052084851449e-4, 6.33263476783496e-4, 6.32370938505173e-4, 6.39748557394857e-4, 6.54090542445315e-4, 6.7278600340171e-4, 6.94101347625349e-4, 7.20610074148435e-4, 7.58103578660015e-4, 8.00991746880152e-4, 8.15779000621009e-4, 7.84391442579891e-4, 7.91069993373921e-4, 7.41572327224195e-4, 7.66564744516905e-4, 6.55158655313187e-4, 5.57719782389789e-4, 5.92631993472425e-4, 5.40241512302713e-4, 5.45491235295115e-4, 5.06042008624455e-4, 5.05170413867351e-4, 5.29261773037215e-4, 5.48345739217991e-4, 5.58315149133766e-4, 5.68048552939991e-4, 5.84496386582755e-4, 6.08187552697256e-4, 6.34876180651379e-4, 6.58796581295733e-4, 6.75327059164187e-4, 6.8236802764398e-4, 6.80481809752936e-4, 6.721741526956e-4, 6.60796160407154e-4, 6.49494708679138e-4, 6.40497504259333e-4, 6.34840500297069e-4, 6.32484226905751e-4, 6.32664430430028e-4, 6.34299797028803e-4, 6.36324174737679e-4, 6.37888174826788e-4, 6.38444624020959e-4, 6.37765777266799e-4, 6.35932843737297e-4
flux1:, 0.690240616871055, 6.12845179358514e-4, 6.08344310706199e-4, 6.07060856337413e-4, 6.09721723327697e-4, 6.16469293605131e-4, 6.26748734969665e-4, 6.39234298587724e-4, 6.51879239734673e-4, 6.6218628430169e-4, 6.67725607188439e-4, 6.66793521923362e-4, 6.58982108334153e-4, 6.4540948321795e-4, 6.28486695128337e-4, 6.11317394635537e-4, 5.96999499939115e-4, 5.88083046332537e-4, 5.86227116109924e-4, 5.91897940425618e-4, 6.04089195484269e-4, 6.20632493607575e-4, 6.40069838726532e-4, 6.64634860364402e-4, 6.99291782493816e-4, 7.38793310225952e-4, 7.52801669717796e-4, 7.24501207535155e-4, 7.30632346253939e-4, 6.85802814245809e-4, 7.0914824050838e-4, 6.06715967284376e-4, 5.17152272587383e-4, 5.50046632243383e-4, 5.02522515032314e-4, 5.07997235503179e-4, 4.72154926870409e-4, 4.71831069568512e-4, 4.94483952873177e-4, 5.12509078835244e-4, 5.21961176341526e-4, 5.3089239094952e-4, 5.45736954527917e-4, 5.67117456743191e-4, 5.91259908029013e-4, 6.12931871700503e-4, 6.27888093801405e-4, 6.34159826647854e-4, 6.32209276026363e-4, 6.24289814258837e-4, 6.13451603951785e-4, 6.02586581923284e-4, 5.93774337688926e-4, 5.88026045489942e-4, 5.8537784966482e-4, 5.85195451549486e-4, 5.86532750642947e-4, 5.88427642978476e-4, 5.90086352704078e-4, 5.90968237185034e-4, 5.90811595479082e-4, 5.89634157053913e-4
flux1:, 0.690503065774808, 5.6689733009413e-4, 5.62003970317719e-4, 5.60241020691003e-4, 5.62334672231237e-4, 5.6844242613969e-4, 5.78051433558762e-4, 5.89916005782279e-4, 6.02108717261527e-4, 6.12272064995899e-4, 6.18096415380392e-4, 6.17929594727871e-4, 6.11309945083031e-4, 5.99191776500195e-4, 5.83743536291756e-4, 5.67800526367304e-4, 5.54218402476226e-4, 5.45368784070863e-4, 5.42829119994527e-4, 5.47126549257053e-4, 5.5749897827661e-4, 5.72148667657582e-4, 5.89843636372766e-4, 6.12509639449311e-4, 6.44397281896303e-4, 6.80628967330695e-4, 6.93780120963347e-4, 6.68202335654694e-4, 6.73721645348899e-4, 6.33151497506719e-4, 6.5490116207265e-4, 5.60885602660477e-4, 4.78713122782759e-4, 5.09647411015271e-4, 4.66661984492102e-4, 4.72268121983789e-4, 4.3975190068386e-4, 4.39896157481959e-4, 4.61135429637821e-4, 4.78089550138911e-4, 4.86991737026229e-4, 4.95135670780625e-4, 5.08469973515222e-4, 5.27694329406482e-4, 5.49467896947875e-4, 5.69055438271631e-4, 5.82567747429187e-4, 5.88164228180335e-4, 5.86217401357657e-4, 5.78744457362675e-4, 5.68509249358839e-4, 5.58156563528765e-4, 5.49616721779601e-4, 5.43867206987716e-4, 5.41006630345721e-4, 5.40517639869094e-4, 5.41580195481597e-4, 5.43332990441415e-4, 5.45040624673638e-4, 5.46176374421263e-4, 5.46454528861491e-4, 5.45839864228923e-4
flux1:, 0.690765514678561, 5.23827809715091e-4, 5.18758757228887e-4, 5.16698610683714e-4, 5.18352871010339e-4, 5.23882207799682e-4, 5.32811878634072e-4, 5.43979096174643e-4, 5.55583697274352e-4, 5.65420230181262e-4, 5.71316180822236e-4, 5.71692852985598e-4, 5.66060757494038e-4, 5.55236916706763e-4, 5.4116976734605e-4, 5.26441416894751e-4, 5.13671978517167e-4, 5.05053313922293e-4, 5.02070145885174e-4, 5.05283666783548e-4, 5.14127344446507e-4, 5.27111164029377e-4, 5.43187992170542e-4, 5.64008888518758e-4, 5.93213551043764e-4, 6.26309148087373e-4, 6.38551273792326e-4, 6.1538050808006e-4, 6.20257261367471e-4, 5.83572854993223e-4, 6.03795139641436e-4, 5.17656217923162e-4, 4.42403767296647e-4, 4.71439562013127e-4, 4.3266679726682e-4, 4.38318774925006e-4, 4.08856859760398e-4, 4.09395351935825e-4, 4.29251999119137e-4, 4.45128794609766e-4, 4.53453349605309e-4, 4.60827684175487e-4, 4.7274393883265e-4, 4.89961862863451e-4, 5.09535936949104e-4, 5.27193345348391e-4, 5.39381153291376e-4, 5.44384051357964e-4, 5.42495003698258e-4, 5.35511519859519e-4, 5.2592691430111e-4, 5.1614821350115e-4, 5.07956779376693e-4, 5.02288352968931e-4, 4.99291015314565e-4, 4.98550935505252e-4, 4.9936421600362e-4, 5.00966156043916e-4, 5.02681497584104e-4, 5.04003895237117e-4, 5.04632873026557e-4, 5.0449046435061e-4
flux1:, 0.691027963582315, 4.83494448248875e-4, 4.78424022951808e-4, 4.76212965615829e-4, 4.7753107240133e-4, 4.82533427592396e-4, 4.90780617983843e-4, 5.01194638139969e-4, 5.12107832807937e-4, 5.21475095719005e-4, 5.27273120977463e-4, 5.28013368308112e-4, 5.23199196412606e-4, 5.1353241138156e-4, 5.00761178411255e-4, 4.87228825615797e-4, 4.75327879962236e-4, 4.67071658834822e-4, 4.63844447690933e-4, 4.66219184708472e-4, 4.73782917125078e-4, 4.8529933954509e-4, 4.99873009758833e-4, 5.18913737589123e-4, 5.45541396916502e-4, 5.75651715039164e-4, 5.86959420119131e-4, 5.65925816813425e-4, 5.70158367729157e-4, 5.37018039967541e-4, 5.55793075800739e-4, 4.77005999704351e-4, 4.08213792582673e-4, 4.35414669127972e-4, 4.00530127030578e-4, 4.06150545042848e-4, 3.79482103407353e-4, 3.80345304592194e-4, 3.98855659336727e-4, 4.13656096640339e-4, 4.213821410495e-4, 4.28008851970009e-4, 4.38599838488897e-4, 4.53957798154158e-4, 4.71495504114891e-4, 4.87368770620294e-4, 4.98341637546794e-4, 5.02821057561917e-4, 5.01030230475416e-4, 4.9456361963792e-4, 4.85660719172811e-4, 4.76501788569908e-4, 4.68721276280198e-4, 4.63206460157839e-4, 4.60142499541002e-4, 4.59205523139302e-4, 4.59797157792031e-4, 4.61244084878178e-4, 4.62931797391129e-4, 4.64379680188897e-4, 4.65280835908723e-4, 4.65524208266846e-4
flux1:, 0.691290412486068, 4.45762575817064e-4, 4.40824742824514e-4, 4.38575330556013e-4, 4.39638049847334e-4, 4.44156539732432e-4, 4.51724819655437e-4, 4.61350492546078e-4, 4.71500985942775e-4, 4.80295944273973e-4, 4.85868625341801e-4, 4.86832135279236e-4, 4.82698268449592e-4, 4.7407147339077e-4, 4.6251685635736e-4, 4.50152951180443e-4, 4.39154061487677e-4, 4.31358736844128e-4, 4.28046441011626e-4, 4.2978408913488e-4, 4.36277013306741e-4, 4.4649727417863e-4, 4.59675209189026e-4, 4.77011990327418e-4, 5.0118686077131e-4, 5.28478049291384e-4, 5.38850679762433e-4, 5.19725727814657e-4, 5.2333631062724e-4, 4.9342710459331e-4, 5.1084165544983e-4, 4.38896769421221e-4, 3.7611654969642e-4, 4.01546986157463e-4, 3.70229945863882e-4, 3.75750216211085e-4, 3.51627723758089e-4, 3.52750031219962e-4, 3.69955465322337e-4, 3.83689475397177e-4, 3.90805094421215e-4, 3.96711878748838e-4, 4.06071965686754e-4, 4.19714387421849e-4, 4.35374095116168e-4, 4.49602487243063e-4, 4.59461557505324e-4, 4.63477291897357e-4, 4.61812547230696e-4, 4.55875335408181e-4, 4.47668732978427e-4, 4.39158666315081e-4, 4.31836553703198e-4, 4.26536170333798e-4, 4.23468429321386e-4, 4.22386113921232e-4, 4.22785273603721e-4, 4.2407775289262e-4, 4.257091640367e-4, 4.2722871952758e-4, 4.28330354645289e-4, 4.28878783664209e-4
flux1:, 0.691552861389821, 4.10504094559166e-4, 4.0579659260043e-4, 4.03591568506738e-4, 4.04460325492845e-4, 4.08531647928089e-4, 4.15431744806467e-4, 4.24253613668117e-4, 4.33599879365359e-4, 4.41755771009799e-4, 4.47014079779101e-4, 4.48096217189285e-4, 4.44533304464817e-4, 4.36846518232551e-4, 4.26432992614239e-4, 4.15200235853619e-4, 4.05115036264141e-4, 3.97847254422417e-4, 3.94570204794254e-4, 3.9583139009414e-4, 4.0142565561768e-4, 4.10496251693596e-4, 4.22379565950523e-4, 4.38098833195139e-4, 4.59960315669018e-4, 4.84610817963261e-4, 4.94069421562184e-4, 4.7666050291129e-4, 4.79689814941358e-4, 4.5272429928413e-4, 4.68867253439665e-4, 4.03271068935662e-4, 3.46067371063074e-4, 3.69792295055428e-4, 3.41729318260048e-4, 3.47090418278508e-4, 3.25281950947417e-4, 3.26602064337944e-4, 3.42548890619253e-4, 3.55236724196979e-4, 3.61740712732868e-4, 3.66961992564071e-4, 3.75187579426383e-4, 3.87257422925329e-4, 4.01193783545364e-4, 4.13911228864752e-4, 4.22750748208931e-4, 4.26353834617272e-4, 4.24832005780056e-4, 4.19423216602341e-4, 4.1191191409806e-4, 4.04063274547226e-4, 3.97231307819095e-4, 3.92193105677176e-4, 3.89175459488846e-4, 3.87995186809725e-4, 3.88231504730175e-4, 3.89374374413441e-4, 3.90927674294503e-4, 3.92473206698965e-4, 3.93711759124234e-4, 3.94491685714273e-4
flux1:, 0.691815310293574, 3.77596693137059e-4, 3.73186353357861e-4, 3.71083456720047e-4, 3.71803912943559e-4, 3.75460184573174e-4, 3.8170987021071e-4, 3.89730201182147e-4, 3.98256982338784e-4, 4.05738754436418e-4, 4.10626951144791e-4, 4.11753682254863e-4, 4.08676194666692e-4, 4.01843292001442e-4, 3.92497520922023e-4, 3.82349020113987e-4, 3.73168869289346e-4, 3.66466180349714e-4, 3.63309439044375e-4, 3.6421743233114e-4, 3.69051904269725e-4, 3.77097506406712e-4, 3.87781885405921e-4, 4.01978252861408e-4, 4.21676906480423e-4, 4.43873623051959e-4, 4.5245697092534e-4, 4.36601473492915e-4, 4.39103378352394e-4, 4.14816771554838e-4, 4.29775495705584e-4, 3.70052403002576e-4, 3.1800447095507e-4, 3.4008930534445e-4, 3.14978349312634e-4, 3.20131407659874e-4, 3.00422375506972e-4, 3.01884177360643e-4, 3.16623513851184e-4, 3.2829633257107e-4, 3.34199124640908e-4, 3.38776374403987e-4, 3.45965633637257e-4, 3.56604193366982e-4, 3.68968476062593e-4, 3.80304479228902e-4, 3.88213132812968e-4, 3.91447494361037e-4, 3.90076264082263e-4, 3.85183389293726e-4, 3.78352559619396e-4, 3.71162558168956e-4, 3.64837077746361e-4, 3.60095184260785e-4, 3.57171360233265e-4, 3.55934910496741e-4, 3.56037196884379e-4, 3.57038695981649e-4, 3.58498605376637e-4, 3.60032750410607e-4, 3.6135347950924e-4, 3.62299528517027e-4
flux1:, 0.692077759197328, 3.4692320905485e-4, 3.42851685880651e-4, 3.4088866414255e-4, 3.41494245235956e-4, 3.44764537795412e-4, 3.50387994537859e-4, 3.5762411106405e-4, 3.65338105815068e-4, 3.72136990729307e-4, 3.76626728874611e-4, 3.77748967356678e-4, 3.75090530069882e-4, 3.69036221047977e-4, 3.60686079634446e-4, 3.51566418060185e-4, 3.43265149007086e-4, 3.37139912546447e-4, 3.34157857155533e-4, 3.34803423336719e-4, 3.38988218493013e-4, 3.46114884659338e-4, 3.55691193377465e-4, 3.68464909584115e-4, 3.86158078992288e-4, 4.06092241739695e-4, 4.13852367536361e-4, 3.99411904232534e-4, 4.01448520823111e-4, 3.7959627231132e-4, 3.9345397898071e-4, 3.39148165612108e-4, 2.91852064020825e-4, 3.12363079392305e-4, 2.89917332399881e-4, 2.94823856634793e-4, 2.77017837362588e-4, 2.78571410304276e-4, 2.92158826859805e-4, 3.02858286924466e-4, 3.08181801468284e-4, 3.12163068785239e-4, 3.18414993498229e-4, 3.27760940832081e-4, 3.38700593236062e-4, 3.48780522563958e-4, 3.55842392438176e-4, 3.58746354468136e-4, 3.57526245950871e-4, 3.53127577283003e-4, 3.46950959032314e-4, 3.40403508758699e-4, 3.34586778028401e-4, 3.30162103621799e-4, 3.27365227430558e-4, 3.26107753498251e-4, 3.26102772814511e-4, 3.26973455524636e-4, 3.2833049707767e-4, 3.29823947807678e-4, 3.31181119192085e-4, 3.32236680939598e-4
flux1:, 0.692340208101081, 3.18371111215463e-4, 3.1466038534225e-4, 3.12859665354229e-4, 3.13374677710954e-4, 3.16286123714204e-4, 3.21312896893304e-4, 3.27794129710183e-4, 3.34719321985485e-4, 3.40847104538259e-4, 3.44931324609399e-4, 3.46019241590001e-4, 3.43728166242051e-4, 3.38385412859126e-4, 3.30959623013453e-4, 3.22806631628908e-4, 3.15344055385733e-4, 3.09788153795675e-4, 3.07009908966992e-4, 3.07456939203274e-4, 3.11078489160532e-4, 3.17377002968488e-4, 3.25931722300696e-4, 3.37386024254663e-4, 3.53233651326905e-4, 3.71096812946196e-4, 3.78094515819779e-4, 3.64949685022974e-4, 3.66587044622725e-4, 3.46942945811066e-4, 3.59777103582557e-4, 3.10454304329846e-4, 2.67524845098342e-4, 2.86529612009438e-4, 2.6648044129869e-4, 2.71112105940504e-4, 2.55030651445824e-4, 2.56633097936436e-4, 2.69127962000786e-4, 2.78904780334567e-4, 2.83681134924545e-4, 2.87119768132862e-4, 2.9253265028837e-4, 3.00720471713952e-4, 3.10377986030243e-4, 3.19322702492755e-4, 3.25617736222725e-4, 3.28225263117367e-4, 3.2715154572701e-4, 3.23218619388047e-4, 3.17661259572373e-4, 3.1172963603038e-4, 3.06411986143207e-4, 3.02313524954592e-4, 2.99666476938592e-4, 2.98416061396247e-4, 2.98327596565458e-4, 2.99079246582581e-4, 3.00328790142997e-4, 3.01759652062177e-4, 3.03116287001674e-4, 3.04233674733387e-4
flux1:, 0.692602657004834, 2.91832058751815e-4, 2.88489273771204e-4, 2.86861942998348e-4, 2.87304079617124e-4, 2.89882526661018e-4, 2.94346218940581e-4, 3.00110778054989e-4, 3.0628383394327e-4, 3.11767300275887e-4, 3.1545441918344e-4, 3.16492170969991e-4, 3.14527509469567e-4, 3.09835502704805e-4, 3.03263782280711e-4, 2.96010733531549e-4, 2.89336500186649e-4, 2.84326412997194e-4, 2.81761669182461e-4, 2.82053144878598e-4, 2.85179397629852e-4, 2.90728518155749e-4, 2.98344081560118e-4, 3.08582777567465e-4, 3.22743758397412e-4, 3.38724174038085e-4, 3.45024864854042e-4, 3.33070835118476e-4, 3.34375209875523e-4, 3.16730024231493e-4, 3.28611720011443e-4, 2.83860564374783e-4, 2.44932808169642e-4, 2.62500562124819e-4, 2.44599265059874e-4, 2.48937278874801e-4, 2.34418794355292e-4, 2.36034625715224e-4, 2.47499163917795e-4, 2.56410870829522e-4, 2.60680132428289e-4, 2.63632866095119e-4, 2.68302421095995e-4, 2.75460512991998e-4, 2.83971813140589e-4, 2.91896749695547e-4, 2.97500739037358e-4, 2.99842307347555e-4, 2.98906663084517e-4, 2.95406587669127e-4, 2.90427631401706e-4, 2.85077403187837e-4, 2.80239889679891e-4, 2.7646671118584e-4, 2.73983220858103e-4, 2.72761069722568e-4, 2.72609411855776e-4, 2.73254129927198e-4, 2.74395380368779e-4, 2.75748295876051e-4, 2.77075585412563e-4, 2.78215820124907e-4
flux1:, 0.692865105908588, 2.67201493841413e-4, 2.64222907325849e-4, 2.62771857801417e-4, 2.63154048914424e-4, 2.65424330779408e-4, 2.69361212498066e-4, 2.74453246433276e-4, 2.79919313852852e-4, 2.84795265394167e-4, 2.88104047235756e-4, 2.89085245717186e-4, 2.87413561207471e-4, 2.83316277566327e-4, 2.7752984220281e-4, 2.71107760622621e-4, 2.65165180885598e-4, 2.6066696871248e-4, 2.58311702247727e-4, 2.58475503145006e-4, 2.61160852168383e-4, 2.66030254784045e-4, 2.72785320458595e-4, 2.81910801769577e-4, 2.94540064282228e-4, 3.08819618084512e-4, 3.14489783703089e-4, 3.03632819401919e-4, 3.04667761134092e-4, 2.88828288466448e-4, 2.99822352578954e-4, 2.59255219985493e-4, 2.2398545670718e-4, 2.40187237043131e-4, 2.24205591301098e-4, 2.28239735245895e-4, 2.15137713448842e-4, 2.16738712695816e-4, 2.27236884345425e-4, 2.35345117836944e-4, 2.39152431752324e-4, 2.41677088871542e-4, 2.45694492208048e-4, 2.5194322394704e-4, 2.59435874885134e-4, 2.66449780819385e-4, 2.71433948889843e-4, 2.73537052220689e-4, 2.72728912865788e-4, 2.69626405020909e-4, 2.65181667134389e-4, 2.60373561399636e-4, 2.55990779274543e-4, 2.52534407593701e-4, 2.50220688053532e-4, 2.4904188749095e-4, 2.48843785346402e-4, 2.49393354003362e-4, 2.50428414877468e-4, 2.51693589191613e-4, 2.52970083020247e-4, 2.54102377858101e-4
flux1:, 0.693127554812341, 2.44378242495792e-4, 2.41752268365341e-4, 2.40474528682186e-4, 2.40806214323962e-4, 2.42792161811418e-4, 2.46239858793538e-4, 2.50706897954299e-4, 2.55516039535777e-4, 2.59827122729565e-4, 2.62782470192954e-4, 2.63706574166986e-4, 2.62299497287942e-4, 2.5874476854648e-4, 2.53676996571458e-4, 2.48016805766487e-4, 2.42746288821658e-4, 2.38720087365731e-4, 2.36561735003924e-4, 2.36615839183255e-4, 2.38905412258911e-4, 2.43158132711756e-4, 2.49127792975173e-4, 2.57239541408208e-4, 2.68485855923979e-4, 2.81237585011171e-4, 2.8634202482748e-4, 2.76496921970507e-4, 2.77321004607172e-4, 2.63109443768325e-4, 2.73275087803978e-4, 2.36528497226137e-4, 2.04594730026865e-4, 2.1950321952389e-4, 2.05233069520866e-4, 2.08960533791278e-4, 1.97141527888862e-4, 1.98706128635031e-4, 2.08302450331488e-4, 2.15670209144651e-4, 2.19062741481459e-4, 2.21215867999326e-4, 2.24665971656877e-4, 2.30116020309976e-4, 2.3670758401855e-4, 2.42911207567802e-4, 2.47341575218348e-4, 2.49230925953146e-4, 2.48538458394996e-4, 2.45797483088418e-4, 2.41841611051075e-4, 2.37534037365991e-4, 2.33576761707973e-4, 2.30423609263088e-4, 2.28280258501147e-4, 2.27154922424638e-4, 2.26923928220932e-4, 2.2738947880923e-4, 2.28322572067902e-4, 2.29494803498347e-4, 2.30705473820244e-4, 2.31806495575213e-4
flux1:, 0.693390003716094, 2.23264121233778e-4, 2.20973583230022e-4, 2.19861981789221e-4, 2.20149955225133e-4, 2.21874285381873e-4, 2.24870667371594e-4, 2.28761565701731e-4, 2.32965939254686e-4, 2.3675740382955e-4, 2.39387161081124e-4, 2.40256825399457e-4, 2.39089354215034e-4, 2.36028329714484e-4, 2.31615411810669e-4, 2.26649703370431e-4, 2.21991561441831e-4, 2.18395286204326e-4, 2.1641702629238e-4, 2.16373753209204e-4, 2.1830679578342e-4, 2.22001055914362e-4, 2.27256964779159e-4, 2.34450514310836e-4, 2.44454936552028e-4, 2.55841140091563e-4, 2.60441012311863e-4, 2.51529307835749e-4, 2.52194538777163e-4, 2.39447992393601e-4, 2.48839694323032e-4, 2.15574324864701e-4, 1.86676357715775e-4, 2.00365419472313e-4, 1.87617670562495e-4, 1.91041821317482e-4, 1.80383542706653e-4, 1.81895872131056e-4, 1.90654334861018e-4, 1.97343575800894e-4, 2.00367707055398e-4, 2.0220245191028e-4, 2.05162405082493e-4, 2.09913602480464e-4, 2.15710425256141e-4, 2.21195408888529e-4, 2.25132143027805e-4, 2.26829682991928e-4, 2.26240458336253e-4, 2.23825445545332e-4, 2.20313575931714e-4, 2.16464629108023e-4, 2.12902025410747e-4, 2.10035582917704e-4, 2.08059465438333e-4, 2.06994049581174e-4, 2.06741127057556e-4, 2.0713306482015e-4, 2.07969931019775e-4, 2.09047710173094e-4, 2.10182969449489e-4, 2.11235949810321e-4
flux1:, 0.693652452619847, 2.03763570848105e-4, 2.01787362992937e-4, 2.0083171942097e-4, 2.01080709469668e-4, 2.02564912851412e-4, 2.05147251907441e-4, 2.08510658217626e-4, 2.12162452802602e-4, 2.15479827556808e-4, 2.17812555412194e-4, 2.18631858229345e-4, 2.17681282106609e-4, 2.15068143532842e-4, 2.11249582200103e-4, 2.06913884120649e-4, 2.02810373268953e-4, 1.99602467456394e-4, 1.97786402564121e-4, 1.97655502317873e-4, 1.99267731469163e-4, 2.02458111662479e-4, 2.07068508157327e-4, 2.13434750781505e-4, 2.22329545192386e-4, 2.32500435730878e-4, 2.36652054453666e-4, 2.28600818567853e-4, 2.29151668623358e-4, 2.17721644376726e-4, 2.26390044252797e-4, 1.96290502694166e-4, 1.70149755859215e-4, 1.82693724890189e-4, 1.71297132518598e-4, 1.74426314231302e-4, 1.64816155129048e-4, 1.66264942841236e-4, 1.74248129756563e-4, 1.80317986423821e-4, 1.83017110872607e-4, 1.84581606089759e-4, 1.87120027041345e-4, 1.91260859112542e-4, 1.96357483562951e-4, 2.01205693134669e-4, 2.04702627760104e-4, 2.06227477205375e-4, 2.05728898086665e-4, 2.03605570754662e-4, 2.00494472443357e-4, 1.97063346321616e-4, 1.9386460579231e-4, 1.91267176116903e-4, 1.89453041531796e-4, 1.88451599144796e-4, 1.88185827791802e-4, 1.88513924732346e-4, 1.89261382701045e-4, 1.90246088691337e-4, 1.9130081618141e-4, 1.92294576047639e-4
flux1:, 0.693914901523601, 1.8578335394343e-4, 1.84097715011741e-4, 1.83285751390514e-4, 1.83498886948022e-4, 1.84763190183769e-4, 1.86967601423439e-4, 1.89850921497335e-4, 1.93000973183491e-4, 1.95888552924162e-4, 1.97952140422291e-4, 1.98725529657915e-4, 1.97970817138178e-4, 1.95762617713162e-4, 1.92481503896885e-4, 1.88715025121114e-4, 1.85111613961142e-4, 1.8225281312565e-4, 1.80582009985853e-4, 1.80372573980854e-4, 1.81697530847695e-4, 1.8443554384015e-4, 1.8846516105925e-4, 1.94089866613675e-4, 2.01997762383875e-4, 2.1109061190933e-4, 2.14844870159462e-4, 2.07585888010369e-4, 2.08058880104688e-4, 1.97810680126079e-4, 2.05803312983175e-4, 1.78577742337674e-4, 1.54936900913058e-4, 1.66409730000594e-4, 1.56209786098986e-4, 1.5905622646511e-4, 1.50390360762725e-4, 1.51767912120284e-4, 1.59036370153774e-4, 1.64542116897629e-4, 1.66955258197112e-4, 1.68291653174295e-4, 1.70468403255293e-4, 1.7407618447395e-4, 1.78555458500303e-4, 1.82838874254422e-4, 1.85943344683052e-4, 1.87311806316675e-4, 1.86891382033379e-4, 1.85027271642212e-4, 1.82276041054929e-4, 1.79223887203692e-4, 1.76359260720952e-4, 1.74013136340055e-4, 1.72354815812485e-4, 1.71420015274472e-4, 1.71149233203016e-4, 1.71422782296862e-4, 1.72088400394655e-4, 1.72983595370819e-4, 1.73956207212331e-4, 1.74884148218309e-4
flux1:, 0.694177350427354, 1.69232356186645e-4, 1.67811926407473e-4, 1.67130042325242e-4, 1.67309290474068e-4, 1.68372720340849e-4, 1.70233848983657e-4, 1.72682610773054e-4, 1.75379568440558e-4, 1.77879546817853e-4, 1.79700467597558e-4, 1.80432230549223e-4, 1.7985371718023e-4, 1.78010251224478e-4, 1.7521331116685e-4, 1.71959225932685e-4, 1.6880518875154e-4, 1.66259402853037e-4, 1.64718896813402e-4, 1.64440224717249e-4, 1.65509786323948e-4, 1.67843981464602e-4, 1.71353853749571e-4, 1.76317293607676e-4, 1.83350969288526e-4, 1.91489710419664e-4, 1.94891972175728e-4, 1.88361156232443e-4, 1.88784944448425e-4, 1.79596887317878e-4, 1.86958661904568e-4, 1.62338239333546e-4, 1.40960794200228e-4, 1.5143517123971e-4, 1.42293244244429e-4, 1.44872088068658e-4, 1.37055138313158e-4, 1.38356519590366e-4, 1.44968378053836e-4, 1.49961103269445e-4, 1.52122386401312e-4, 1.53266570461407e-4, 1.55133085989981e-4, 1.5827472197533e-4, 1.6220855218474e-4, 1.65989737990618e-4, 1.68742793678683e-4, 1.69968492087816e-4, 1.6961404404849e-4, 1.67978786640295e-4, 1.65549203539575e-4, 1.62839543161216e-4, 1.60280848912779e-4, 1.58168945382371e-4, 1.56660069460308e-4, 1.55793869460144e-4, 1.55525138955647e-4, 1.5575307563081e-4, 1.56344900625665e-4, 1.57155710428679e-4, 1.58047295262844e-4, 1.58906406067884e-4
flux1:, 0.694439799331107, 1.5402152160864e-4, 1.52840283435663e-4, 1.52274271222925e-4, 1.52420880641871e-4, 1.5330141038626e-4, 1.5485229755434e-4, 1.56909808415067e-4, 1.59199698211772e-4, 1.61351759744709e-4, 1.62954766722919e-4, 1.63648828386872e-4, 1.63228064654974e-4, 1.61711717231043e-4, 1.59349177154516e-4, 1.56554573272746e-4, 1.53803075846189e-4, 1.51537583216908e-4, 1.50114570878864e-4, 1.49776248224283e-4, 1.50620550224614e-4, 1.52596322824264e-4, 1.55643527794358e-4, 1.60020138614292e-4, 1.66281890657906e-4, 1.7357714144526e-4, 1.76667444432642e-4, 1.70804374832423e-4, 1.7120023482475e-4, 1.62962710877737e-4, 1.69736125627822e-4, 1.47474448856045e-4, 1.28144137460861e-4, 1.37690684646388e-4, 1.29483411011937e-4, 1.31811877829742e-4, 1.24756992891351e-4, 1.25979496000135e-4, 1.3199027614245e-4, 1.36517098791806e-4, 1.38455959896631e-4, 1.394378921963e-4, 1.4103795240025e-4, 1.43771121356105e-4, 1.47221714751045e-4, 1.50554776138842e-4, 1.52991755290967e-4, 1.54085942722399e-4, 1.53785799112683e-4, 1.52351298444622e-4, 1.50207962667432e-4, 1.47806797238093e-4, 1.45527544004525e-4, 1.43633592195342e-4, 1.42267870997622e-4, 1.41471834496358e-4, 1.41211675008723e-4, 1.41402604923263e-4, 1.41928905833565e-4, 1.42661473465251e-4, 1.43475010243324e-4, 1.44264931096525e-4
flux1:, 0.69470224823486, 1.40063932730474e-4, 1.39096067267485e-4, 1.38631778287677e-4, 1.38746709604056e-4, 1.39461438836082e-4, 1.40733487732745e-4, 1.4244067354646e-4, 1.44366717055799e-4, 1.46207912553454e-4, 1.47615983601168e-4, 1.48275870427492e-4, 1.47995530704248e-4, 1.46771098387349e-4, 1.44796447810766e-4, 1.42412088953017e-4, 1.40019966209816e-4, 1.38005162387471e-4, 1.36688670681602e-4, 1.36300172329912e-4, 1.36947228951182e-4, 1.38606519165256e-4, 1.41243909567932e-4, 1.45101987324361e-4, 1.50683590944615e-4, 1.57233071323682e-4, 1.60046504302708e-4, 1.54794052245347e-4, 1.551766918528e-4, 1.47791099896304e-4, 1.54016254741298e-4, 1.33888580767362e-4, 1.16408695406833e-4, 1.25095333628097e-4, 1.17714131980889e-4, 1.19810775122728e-4, 1.13439874232171e-4, 1.14582744178455e-4, 1.20045276331765e-4, 1.24149863998364e-4, 1.25891764519113e-4, 1.26736242445166e-4, 1.28107004273926e-4, 1.30481545943425e-4, 1.33502919995568e-4, 1.36434782502549e-4, 1.38586160251938e-4, 1.39558169703868e-4, 1.39301376829755e-4, 1.38041899344189e-4, 1.36152253988057e-4, 1.34028020091429e-4, 1.32003313152527e-4, 1.30311766126836e-4, 1.29082945536936e-4, 1.28358249697724e-4, 1.28112646464533e-4, 1.28274760986347e-4, 1.28743766941401e-4, 1.29404772625531e-4, 1.30144446676853e-4, 1.30866632415376e-4
flux1:, 0.694964697138614, 1.27275022153424e-4, 1.26495658127504e-4, 1.26119584598867e-4, 1.26203880366273e-4, 1.26769191279847e-4, 1.27792163890384e-4, 1.29187499602927e-4, 1.30790067609165e-4, 1.32354831028022e-4, 1.33589220493908e-4, 1.34218074401234e-4, 1.34061872821199e-4, 1.33096376290402e-4, 1.31466118465893e-4, 1.29446162115034e-4, 1.27373577257932e-4, 1.25582522242168e-4, 1.24362849044307e-4, 1.23932980921151e-4, 1.24408266637668e-4, 1.25789307684184e-4, 1.28065294602111e-4, 1.31466753861394e-4, 1.36449555157526e-4, 1.42338851155688e-4, 1.44906004610789e-4, 1.40210038560473e-4, 1.40588626272424e-4, 1.3396626941226e-4, 1.39680772353339e-4, 1.21483061133139e-4, 1.05675576526615e-4, 1.13567099260772e-4, 1.06917613351656e-4, 1.08801656363505e-4, 1.03045576749457e-4, 1.041099174741e-4, 1.09074280933066e-4, 1.1279741684885e-4, 1.14364776116201e-4, 1.15092427083483e-4, 1.16265545939553e-4, 1.18324848659067e-4, 1.20964374775499e-4, 1.23536175637256e-4, 1.25428550990431e-4, 1.26286338167617e-4, 1.26062885552409e-4, 1.24955122915806e-4, 1.23289437396165e-4, 1.2141292162424e-4, 1.19619303889053e-4, 1.18115125274774e-4, 1.17016769167088e-4, 1.16364019750239e-4, 1.16138267626827e-4, 1.16279168131123e-4, 1.1669880295677e-4, 1.17295054294123e-4, 1.17965688177679e-4, 1.18622704603143e-4
flux1:, 0.695227146042367, 1.1557287985526e-4, 1.14958684429677e-4, 1.14658402675471e-4, 1.1471344574448e-4, 1.15145089431688e-4, 1.15947086361376e-4, 1.17066557866194e-4, 1.18383179008162e-4, 1.19703389164613e-4, 1.20783692350291e-4, 1.21384271795035e-4, 1.21336869742497e-4, 1.20599392085174e-4, 1.19272854406949e-4, 1.17574631465529e-4, 1.15784764442513e-4, 1.14192731220475e-4, 1.13060907599413e-4, 1.12597340796147e-4, 1.12923531077873e-4, 1.14060756034647e-4, 1.1601919779808e-4, 1.1901945486954e-4, 1.23474734271566e-4, 1.28778345296792e-4, 1.31125772770858e-4, 1.26934969934096e-4, 1.27314272647969e-4, 1.21375298525026e-4, 1.26614174951905e-4, 1.10161905556941e-4, 9.58663884353859e-5, 1.03024247621706e-4, 9.70255309999309e-5, 9.87162671249305e-5, 9.35146019713394e-5, 9.45033405505742e-5, 9.90167626930211e-5, 1.0239675714007e-4, 1.0380983185747e-4, 1.04438113800522e-4, 1.05440791091937e-4, 1.07223007726151e-4, 1.09522784553069e-4, 1.11771176858217e-4, 1.13428249330764e-4, 1.14178943837338e-4, 1.13979978099917e-4, 1.13003085901779e-4, 1.11534434384819e-4, 1.09878717872549e-4, 1.08294055679588e-4, 1.06962530149751e-4, 1.05987776613887e-4, 1.05406754339912e-4, 1.05205225672804e-4, 1.05331705303889e-4, 1.05709339728372e-4, 1.06247442572596e-4, 1.06854056167889e-4, 1.07449035591774e-4
flux1:, 0.69548959494612, 1.04878605296619e-4, 1.04408167833149e-4, 1.04172597925667e-4, 1.04200224728164e-4, 1.04513315840499e-4, 1.05120720539131e-4, 1.0599779024225e-4, 1.07063172175968e-4, 1.08168208672081e-4, 1.09112396780718e-4, 1.0968704659085e-4, 1.09733962263821e-4, 1.09195543772035e-4, 1.08134789302241e-4, 1.06718700395683e-4, 1.05177553140064e-4, 1.03761712008737e-4, 1.02709154725649e-4, 1.02218210854155e-4, 1.02415186149816e-4, 1.03339339373618e-4, 1.05019571333119e-4, 1.07667608189851e-4, 1.11657229709628e-4, 1.16439811262879e-4, 1.18590471912293e-4, 1.14856256854861e-4, 1.1523778069176e-4, 1.09910238095006e-4, 1.14705931503332e-4, 9.98326927942427e-5, 8.69049886689043e-5, 9.33872593305324e-5, 8.79705832189586e-5, 8.9486838784203e-5, 8.47873510666603e-5, 8.57051416062018e-5, 8.98118285089775e-5, 9.28846581211781e-5, 9.41621669918892e-5, 9.47062045584075e-5, 9.55620500304423e-5, 9.71010392378692e-5, 9.90989586162715e-5, 1.01057171903109e-4, 1.02500576650148e-4, 1.0315096255572e-4, 1.02968955494977e-4, 1.02104557794919e-4, 1.00808795227398e-4, 9.93492485381428e-5, 9.79527147965191e-5, 9.67793700608895e-5, 9.59207757240849e-5, 9.54102294272376e-5, 9.52361583935592e-5, 9.53540001670301e-5, 9.56962505939548e-5, 9.61823724363069e-5, 9.67298801389226e-5, 9.72661481250169e-5
flux1:, 0.695752043849873, 9.51166489672085e-5, 9.47706342548152e-5, 9.45901002378603e-5, 9.45925662633326e-5, 9.48014934636271e-5, 9.52388888230496e-5, 9.59044641980483e-5, 9.67505164476914e-5, 9.76672970381631e-5, 9.84917197404245e-5, 9.90423222343757e-5, 9.91698633063461e-5, 9.88034683321228e-5, 9.79733118626702e-5, 9.68028426799116e-5, 9.54791845895226e-5, 9.42184792169387e-5, 9.32369051083522e-5, 9.27236438541626e-5, 9.28087645168013e-5, 9.3547202510144e-5, 9.498421640581e-5, 9.73228582406065e-5, 1.00900176993923e-4, 1.05217873959163e-4, 1.07191550171716e-4, 1.0386816367946e-4, 1.04251204442529e-4, 9.94702596233067e-5, 1.03852773316412e-4, 9.04086739542493e-5, 7.87194090361661e-5, 8.45808761669382e-5, 7.96881473516011e-5, 8.10478237205001e-5, 7.68054409694502e-5, 7.76584232810774e-5, 8.13993330750307e-5, 8.41984940747202e-5, 8.53578889002388e-5, 8.58310420131007e-5, 8.65606985713464e-5, 8.78866623846486e-5, 8.96171143275045e-5, 9.1315685736922e-5, 9.25655988709478e-5, 9.3122463168944e-5, 9.29513027860762e-5, 9.21834446931609e-5, 9.10391612358674e-5, 8.975347105159e-5, 8.85256236444164e-5, 8.74962931164211e-5, 8.67458267355232e-5, 8.63033914559873e-5, 8.61587481148417e-5, 8.62725910624761e-5, 8.65851906597569e-5, 8.70249227107779e-5, 8.75179645372646e-5, 8.79988326163696e-5
flux1:, 0.696014492753627, 8.62150947804341e-5, 8.59761800643609e-5, 8.58422925533078e-5, 8.5822120113413e-5, 8.59404048043214e-5, 8.6230488535512e-5, 8.6712909689866e-5, 8.73687775595682e-5, 8.81217888921849e-5, 8.88411656566498e-5, 8.93690997703338e-5, 8.95643373020192e-5, 8.93448880589564e-5, 8.87129865437305e-5, 8.77548021757878e-5, 8.66202256563773e-5, 8.5495425063697e-5, 8.45770080091325e-5, 8.4045571109634e-5, 8.40341519931881e-5, 8.46112719048639e-5, 8.58360262834599e-5, 8.79024280603802e-5, 9.11133841086649e-5, 9.50151451036027e-5, 9.68288406397066e-5, 9.38735143572922e-5, 9.42560470274773e-5, 8.9963367524115e-5, 9.39605500604296e-5, 8.18105306931654e-5, 7.12435068613914e-5, 7.65358102899043e-5, 7.21176959164894e-5, 7.33374119622192e-5, 6.95129161927032e-5, 7.03082983127427e-5, 7.37209000615989e-5, 7.62770522677649e-5, 7.73344461495833e-5, 7.77485872921773e-5, 7.83701248640846e-5, 7.95099804939057e-5, 8.10042248204981e-5, 8.24713927702956e-5, 8.35468745810345e-5, 8.40171927713488e-5, 8.3852179381361e-5, 8.31672133503532e-5, 8.21556413550462e-5, 8.10238283824717e-5, 7.99467415596024e-5, 7.90477430369493e-5, 7.83969327241881e-5, 7.80192023256293e-5, 7.79046955638906e-5, 7.8018000310603e-5, 7.83057559388533e-5, 7.8704069406057e-5, 7.91469592753381e-5, 7.95756603410512e-5
flux1:, 0.69627694165738, 7.81058505939486e-5, 7.79584980891022e-5, 7.78639146878856e-5, 7.78236778696969e-5, 7.78638279057837e-5, 7.80273597344204e-5, 7.83524268804992e-5, 7.88445534667527e-5, 7.94558974058013e-5, 8.00833265822611e-5, 8.05894609803481e-5, 8.08402511234861e-5, 8.07447042102064e-5, 8.02816698308516e-5, 7.950572404894e-5, 7.85347461700314e-5, 7.75286052433011e-5, 7.66662891582781e-5, 7.61203881631252e-5, 7.60262544966469e-5, 7.64639643286412e-5, 7.75037855264179e-5, 7.93300834455989e-5, 8.22143768053795e-5, 8.57431513054975e-5, 8.74114768511933e-5, 8.4784663334859e-5, 8.51640298436815e-5, 8.13073103106107e-5, 8.4945245108267e-5, 7.39673979410134e-5, 6.44179841355628e-5, 6.91897640165219e-5, 6.52037048365815e-5, 6.62985601755654e-5, 6.28571605773144e-5, 6.3602652488903e-5, 6.67207298614326e-5, 6.90612671136764e-5, 7.00311204947978e-5, 7.03966686698339e-5, 7.0925799795124e-5, 7.19033700296347e-5, 7.31896644670118e-5, 7.44514849877198e-5, 7.53705843911187e-5, 7.57615470462811e-5, 7.55992952221973e-5, 7.49856980182453e-5, 7.40905523497617e-5, 7.30949371136412e-5, 7.21523249705063e-5, 7.13706948264622e-5, 7.08108864362143e-5, 7.04936230554642e-5, 7.04088330032429e-5, 7.05239517099593e-5, 7.07907834666115e-5, 7.11520631027407e-5, 7.15488247560496e-5, 7.19285524683962e-5
flux1:, 0.696539390561133, 7.07247349118765e-5, 7.06548773117226e-5, 7.05930162388848e-5, 7.05351280374634e-5, 7.05085334813298e-5, 7.05643419814743e-5, 7.0755398219995e-5, 7.11076285585368e-5, 7.15971042065832e-5, 7.21441135275621e-5, 7.2628848605098e-5, 7.2923894159204e-5, 7.29313236456818e-5, 7.26108022049579e-5, 7.19903947226477e-5, 7.11605309935074e-5, 7.02579680413139e-5, 6.94458160987196e-5, 6.88892240734845e-5, 6.87252205099033e-5, 6.90433655313307e-5, 6.99223867084166e-5, 7.15364401109501e-5, 7.41286693722597e-5, 7.73224155703909e-5, 7.88579633247433e-5, 7.65235556485121e-5, 7.68969422976027e-5, 7.34295232860133e-5, 7.67329546293995e-5, 6.68169562848393e-5, 5.81905837797136e-5, 6.24875872774117e-5, 5.88959192137162e-5, 5.98793882681164e-5, 5.67893872433882e-5, 5.74925605104369e-5, 6.03461179986397e-5, 6.24948170955287e-5, 6.33895351237907e-5, 6.37153435882811e-5, 6.41655392330038e-5, 6.50016649539797e-5, 6.61052718618651e-5, 6.71855628261841e-5, 6.79652495451332e-5, 6.82841638741134e-5, 6.81224291319476e-5, 6.75705606453432e-5, 6.67778084971542e-5, 6.59028951836414e-5, 6.50801699496865e-5, 6.44038800356372e-5, 6.39265368845254e-5, 6.36649645609087e-5, 6.36085719397224e-5, 6.37269025838904e-5, 6.3975946751936e-5, 6.43040744455995e-5, 6.46585267675734e-5, 6.49925309152362e-5
flux1:, 0.696801839464887, 6.40114684808364e-5, 6.40061926138977e-5, 6.39709762949901e-5, 6.38975362950151e-5, 6.38144417092503e-5, 6.37795044574687e-5, 6.38575771558479e-5, 6.40913087374387e-5, 6.44765400771585e-5, 6.49531889482449e-5, 6.54165472029067e-5, 6.57454791367e-5, 6.58371282477723e-5, 6.5635795630413e-5, 6.51475261340661e-5, 6.44392741974116e-5, 6.36274778983859e-5, 6.28609406761151e-5, 6.22978603653557e-5, 6.20762093073759e-5, 6.22928904304453e-5, 6.30324759201741e-5, 6.44586115055746e-5, 6.67892702639428e-5, 6.9681738082319e-5, 7.10954393119254e-5, 6.9020914162525e-5, 6.93856390857191e-5, 6.62661604173897e-5, 6.92588793801302e-5, 6.03046219790268e-5, 5.25154727758749e-5, 5.63806057540434e-5, 5.31489943680155e-5, 5.40329457876625e-5, 5.12646804761226e-5, 5.19323538714147e-5, 5.45476657403834e-5, 5.65245410031687e-5, 5.73541435417695e-5, 5.76473573273931e-5, 5.80299445292213e-5, 5.87426146518825e-5, 5.96858080975666e-5, 6.06060417305515e-5, 6.1262055476901e-5, 6.15161751530065e-5, 6.13536372211987e-5, 6.08554646145738e-5, 6.01530388194814e-5, 5.93853103895622e-5, 5.86695392924536e-5, 5.80876341151393e-5, 5.76846038860682e-5, 5.74737176820834e-5, 5.74437773054186e-5, 5.75659650901368e-5, 5.77997105881302e-5, 5.80981667502173e-5, 5.84140181510257e-5, 5.87057067416115e-5
flux1:, 0.69706428836864, 5.79095954261636e-5, 5.7956897527959e-5, 5.79425862709033e-5, 5.78553265973673e-5, 5.77248931355995e-5, 5.76144856651288e-5, 5.75984756816474e-5, 5.77328476292667e-5, 5.80294535302265e-5, 5.84444820313361e-5, 5.88862321808223e-5, 5.92396854780349e-5, 5.93989571060538e-5, 5.92964080477954e-5, 5.8920003666937e-5, 5.83167018502653e-5, 5.75851060483215e-5, 5.68611232554669e-5, 5.62963472571697e-5, 5.60287999932076e-5, 5.6160553998756e-5, 5.67796668455468e-5, 5.80393429132665e-5, 6.01356009868607e-5, 6.27568939470296e-5, 6.40583471684842e-5, 6.22147806508263e-5, 6.25684329050823e-5, 5.97604688806551e-5, 6.2465593475001e-5, 5.43820617548154e-5, 4.7352003721107e-5, 5.08253337888373e-5, 4.79216641477923e-5, 4.87164836899669e-5, 4.62416565503288e-5, 4.68794066554448e-5, 4.92792210260126e-5, 5.11006558907848e-5, 5.18726481030146e-5, 5.21386357856598e-5, 5.24629420026652e-5, 5.30675065527928e-5, 5.38696729056821e-5, 5.46489227303293e-5, 5.51956284806618e-5, 5.53919701523999e-5, 5.52280094606641e-5, 5.4776826806954e-5, 5.41543111065156e-5, 5.34819534474514e-5, 5.28617079739399e-5, 5.23643265100346e-5, 5.20280174557763e-5, 5.18628434495354e-5, 5.18570449928759e-5, 5.19831878073752e-5, 5.22036134859412e-5, 5.24755658281217e-5, 5.27564827016836e-5, 5.30094889742523e-5
flux1:, 0.697326737272393, 5.23663666737997e-5, 5.24550257397784e-5, 5.24561722401502e-5, 5.23565109793951e-5, 5.21869577984409e-5, 5.20148499188223e-5, 5.19217464563307e-5, 5.19738497828421e-5, 5.21956416135712e-5, 5.25566485473747e-5, 5.29764400863484e-5, 5.33461000101775e-5, 5.3558471696866e-5, 5.35370015578678e-5, 5.32550259979748e-5, 5.27425851696452e-5, 5.20826886785805e-5, 5.13995886182204e-5, 5.08384262520028e-5, 5.05362064979338e-5, 5.0598055137395e-5, 5.11135437574253e-5, 5.22258751262107e-5, 5.41121169498494e-5, 5.64890707746564e-5, 5.76868259089287e-5, 5.60487580037792e-5, 5.63892402521719e-5, 5.38608815330118e-5, 5.63009911945667e-5, 4.90053894694341e-5, 4.26631677900515e-5, 4.57819018135761e-5, 4.31756752524976e-5, 4.38904573810945e-5, 4.16818805160642e-5, 4.22937510997262e-5, 4.44976314048265e-5, 4.61767889268092e-5, 4.68962985320996e-5, 4.71387273490895e-5, 4.74123066157504e-5, 4.79217976605833e-5, 4.85996765636437e-5, 4.92546883668666e-5, 4.97050066133672e-5, 4.98502030003865e-5, 4.96847031399467e-5, 4.92748760704367e-5, 4.87231977388297e-5, 4.81357893953723e-5, 4.7600910413623e-5, 4.71791908158873e-5, 4.69026291561731e-5, 4.6778391029571e-5, 4.67942611154073e-5, 4.69240816336384e-5, 4.71327671931397e-5, 4.73811248193004e-5, 4.76307508828004e-5, 4.78489379403307e-5
flux1:, 0.697589186176146, 4.73326176630677e-5, 4.74521985775957e-5, 4.74637200091055e-5, 4.73529026103268e-5, 4.71516971544573e-5, 4.69303640535837e-5, 4.67754571909029e-5, 4.67605436108449e-5, 4.69197290856702e-5, 4.72333549041187e-5, 4.76308383842292e-5, 4.80094414381942e-5, 4.82623086422804e-5, 4.83066132833079e-5, 4.81040928074472e-5, 4.76706307256387e-5, 4.70756795029954e-5, 4.64328932797885e-5, 4.58808977402683e-5, 4.55544871994851e-5, 4.55598930498322e-5, 4.59866936841905e-5, 4.69688115339121e-5, 4.86669512015381e-5, 5.082338954183e-5, 5.19251758492049e-5, 5.04703307709704e-5, 5.07958564825809e-5, 4.85192276542348e-5, 5.07163453994555e-5, 4.41334375640703e-5, 3.84140900319376e-5, 4.12125571447265e-5, 3.88747499896499e-5, 3.95175174866872e-5, 3.75492089332703e-5, 3.81376517028657e-5, 4.01624129020205e-5, 4.17098621190604e-5, 4.23800371588183e-5, 4.26011126299537e-5, 4.28300546398123e-5, 4.32555986535873e-5, 4.38236602822272e-5, 4.43690690447818e-5, 4.47345167791884e-5, 4.48347376388404e-5, 4.46679357043258e-5, 4.42946931390296e-5, 4.38058562121131e-5, 4.32940684903897e-5, 4.28353919316372e-5, 4.24812885616482e-5, 4.22580628462727e-5, 4.21702401191859e-5, 4.22052610400683e-5, 4.2338222484237e-5, 4.25364174053615e-5, 4.27638408069236e-5, 4.29857597213698e-5, 4.31731539477643e-5
flux1:, 0.6978516350799, 4.27626639304192e-5, 4.29036283412689e-5, 4.29209627584756e-5, 4.28002501837944e-5, 4.2574305511473e-5, 4.2315118262224e-5, 4.2112182478816e-5, 4.20438502874694e-5, 4.21512217671628e-5, 4.24233127860835e-5, 4.27982265001841e-5, 4.31795122542613e-5, 4.34619798909618e-5, 4.355881533159e-5, 4.34228330434814e-5, 4.30582611823507e-5, 4.25228420808732e-5, 4.1920492715836e-5, 4.13830666669034e-5, 4.10419148229303e-5, 4.10026996926706e-5, 4.13539698131477e-5, 4.22212263885614e-5, 4.37508568808546e-5, 4.57077918374628e-5, 4.67206838904648e-5, 4.54295818670362e-5, 4.57386672979486e-5, 4.36893934517253e-5, 4.5664841180967e-5, 3.97264385397448e-5, 3.45708714010195e-5, 3.70805410130592e-5, 3.49838013046684e-5, 3.55617143675154e-5, 3.3809220473783e-5, 3.43752536573566e-5, 3.6235436659251e-5, 3.76598867374768e-5, 3.82824834488159e-5, 3.84833269439221e-5, 3.86726205979316e-5, 3.90238944221832e-5, 3.94948059480577e-5, 3.99434744368141e-5, 4.0234315849289e-5, 4.02952649197295e-5, 4.01276571299544e-5, 3.97869402193016e-5, 3.93538224660694e-5, 3.8909171056984e-5, 3.8518266873376e-5, 3.82243297329945e-5, 3.80484567268378e-5, 3.79927494273486e-5, 3.80443947793153e-5, 3.81797558977474e-5, 3.83684050951335e-5, 3.85772764308951e-5, 3.87749259659496e-5, 3.89355888738749e-5
[truncated: 41,823 more chars]
