# Supplementary material for: Spatial Resolution and Refractive Index Contrast of Resonant Photonic Crystal Surfaces for Biosensing
Source: IEEE Photonics J. Author manuscript; Available in PMC 2015 Sep 7. (PMC4561521; doi:10.1109/JPHOT.2015.2435699)
Supplement: fig6_data [file NIHMS64775-supplement-fig6_data.gz › Volumes/graham/MacBook_backup/PhD_folder_2015_06_02/paper_improvements/IEEE_J_Photonics/final_files/data_files/fig6/meep_data/4/ref.dat]

flux1:	0.627777777777778	8.72013458343428e-7	8.72017644997994e-7	8.72027344579407e-7	8.72033870934782e-7	8.7203099496784e-7	8.72020901655024e-7	8.72012808652619e-7	8.72014749926745e-7	8.720255755283e-7	8.72035055719773e-7	8.72033230578519e-7	8.72020931283182e-7	8.72010522331288e-7	8.72013995643406e-7	8.72028973217301e-7	8.72038621609295e-7	8.72029724593284e-7	8.72011451888131e-7	8.72008903628954e-7	8.72029478508525e-7	8.72042772759585e-7	8.72020324889444e-7	8.71999396595104e-7	8.72034973361521e-7	8.72048176429329e-7	8.71983569929846e-7	8.72058495331811e-7	8.71983090169862e-7	8.72089954110558e-7	8.72008574112447e-7	8.71969135976455e-7	8.72008574112436e-7	8.7208995411056e-7	8.71983090169862e-7	8.7205849533182e-7	8.7198356992985e-7	8.72048176429328e-7	8.72034973361519e-7	8.71999396595111e-7	8.72020324889448e-7	8.72042772759588e-7	8.72029478508531e-7	8.72008903628963e-7	8.72011451888135e-7	8.72029724593279e-7	8.72038621609294e-7	8.72028973217313e-7	8.720139956434e-7
flux1:	0.628040226681531	9.95456307743199e-7	9.95461074536335e-7	9.95472657087487e-7	9.95480670110715e-7	9.95477518757319e-7	9.9546561909391e-7	9.95455850766055e-7	9.95457829515928e-7	9.9547039691372e-7	9.95481660677864e-7	9.95479900190275e-7	9.95465858305345e-7	9.95453683388933e-7	9.95457253743085e-7	9.95474091764781e-7	9.95485193420724e-7	9.95475526450679e-7	9.95455266394774e-7	9.95452472714376e-7	9.95475246673511e-7	9.95489444435117e-7	9.9546375787667e-7	9.95440985751743e-7	9.95482449791919e-7	9.95497119315058e-7	9.95422877022427e-7	9.95507811255959e-7	9.95421297982085e-7	9.95543957849712e-7	9.95451814357044e-7	9.95407116232694e-7	9.95451814357048e-7	9.95543957849703e-7	9.95421297982084e-7	9.95507811255959e-7	9.95422877022428e-7	9.95497119315056e-7	9.95482449791927e-7	9.95440985751747e-7	9.95463757876679e-7	9.95489444435124e-7	9.95475246673509e-7	9.95452472714387e-7	9.95455266394779e-7	9.95475526450678e-7	9.95485193420726e-7	9.95474091764792e-7	9.95457253743075e-7
flux1:	0.628302675585284	1.13536833592056e-6	1.13537377847004e-6	1.13538754040415e-6	1.13539727143479e-6	1.13539380295979e-6	1.13537982086519e-6	1.13536811926946e-6	1.13537013195739e-6	1.13538469232957e-6	1.13539800672254e-6	1.13539634085114e-6	1.13538032805135e-6	1.1353661354741e-6	1.13536978186435e-6	1.13538869322904e-6	1.13540143831138e-6	1.13539094971625e-6	1.13536851426714e-6	1.13536546440407e-6	1.13539064494339e-6	1.13540574448589e-6	1.13537638287798e-6	1.13535166264009e-6	1.1353998939847e-6	1.13541616245413e-6	1.13533095114948e-6	1.13542716767761e-6	1.13532800982775e-6	1.13546865328675e-6	1.13536439310038e-6	1.13531376708246e-6	1.13536439310038e-6	1.13546865328675e-6	1.13532800982775e-6	1.13542716767763e-6	1.1353309511495e-6	1.13541616245413e-6	1.1353998939847e-6	1.1353516626401e-6	1.13537638287798e-6	1.13540574448589e-6	1.13539064494339e-6	1.13536546440408e-6	1.13536851426714e-6	1.13539094971624e-6	1.13540143831138e-6	1.13538869322904e-6	1.13536978186434e-6
flux1:	0.628565124489038	1.29379962673143e-6	1.29380586127342e-6	1.29382212180506e-6	1.2938338065719e-6	1.29382996095177e-6	1.29381359582224e-6	1.29379969488917e-6	1.29380175415547e-6	1.29381858424114e-6	1.29383422673601e-6	1.29383267006515e-6	1.29381443168956e-6	1.29379795955465e-6	1.29380167860836e-6	1.29382290320814e-6	1.29383748664853e-6	1.29382609903529e-6	1.29380127526705e-6	1.2937979723561e-6	1.29382580737149e-6	1.2938418084317e-6	1.29380827505086e-6	1.29378148327494e-6	1.29383746064631e-6	1.29385546796323e-6	1.29375780537332e-6	1.29386675376878e-6	1.29375322294457e-6	1.29391430248965e-6	1.29379638746267e-6	1.293739074065e-6	1.29379638746267e-6	1.29391430248964e-6	1.29375322294456e-6	1.29386675376879e-6	1.29375780537333e-6	1.29385546796323e-6	1.29383746064631e-6	1.29378148327493e-6	1.29380827505087e-6	1.2938418084317e-6	1.29382580737148e-6	1.29379797235609e-6	1.29380127526706e-6	1.29382609903528e-6	1.29383748664853e-6	1.29382290320815e-6	1.29380167860835e-6
flux1:	0.628827573392791	1.47303490285006e-6	1.47304206711362e-6	1.4730611619883e-6	1.4730750324166e-6	1.47307072812841e-6	1.47305165941017e-6	1.47303529357355e-6	1.47303743367407e-6	1.47305683327869e-6	1.47307508320392e-6	1.47307362745536e-6	1.47305288266889e-6	1.47303386698485e-6	1.47303768232308e-6	1.47306148927838e-6	1.47307810318242e-6	1.47306570226111e-6	1.47303824820791e-6	1.47303471718298e-6	1.47306550771055e-6	1.47308241494544e-6	1.47304414238263e-6	1.47301512725419e-6	1.47307993323844e-6	1.47309982725118e-6	1.47298807290016e-6	1.47311140696451e-6	1.47298156182204e-6	1.47316581965106e-6	1.47303249709875e-6	1.47296763078157e-6	1.47303249709874e-6	1.47316581965105e-6	1.47298156182204e-6	1.47311140696453e-6	1.47298807290017e-6	1.47309982725117e-6	1.47307993323844e-6	1.47301512725419e-6	1.47304414238264e-6	1.47308241494544e-6	1.47306550771055e-6	1.47303471718299e-6	1.47303824820792e-6	1.47306570226111e-6	1.47307810318242e-6	1.47306148927838e-6	1.47303768232308e-6
flux1:	0.629090022296544	1.67561764519238e-6	1.67562589778468e-6	1.67564817041672e-6	1.6756644448666e-6	1.67565957639413e-6	1.67563747054749e-6	1.6756183854768e-6	1.67562066782713e-6	1.67564295536646e-6	1.67566408292186e-6	1.67566268856222e-6	1.67563913186769e-6	1.67561731716927e-6	1.67562129038882e-6	1.67564797964824e-6	1.67566680329486e-6	1.67565322451084e-6	1.67562286492863e-6	1.67561916260791e-6	1.67565327811432e-6	1.67567110507906e-6	1.67562744296196e-6	1.6755960128541e-6	1.67567083883874e-6	1.67569277620529e-6	1.67556512267515e-6	1.67570473259765e-6	1.67555639569636e-6	1.67576689019741e-6	1.67561615896077e-6	1.67554275156958e-6	1.67561615896077e-6	1.6757668901974e-6	1.67555639569637e-6	1.67570473259767e-6	1.67556512267516e-6	1.67569277620529e-6	1.67567083883875e-6	1.6755960128541e-6	1.67562744296196e-6	1.67567110507907e-6	1.67565327811432e-6	1.67561916260791e-6	1.67562286492864e-6	1.67565322451083e-6	1.67566680329487e-6	1.67564797964825e-6	1.67562129038881e-6
flux1:	0.629352471200297	1.90437634506558e-6	1.90438586292849e-6	1.90441165275696e-6	1.90443052488588e-6	1.90442496133972e-6	1.90439948147111e-6	1.904377446856e-6	1.90437996536811e-6	1.90440547113626e-6	1.90442972391344e-6	1.90442831105969e-6	1.90440161546599e-6	1.90437676811442e-6	1.90438101129945e-6	1.90441091435016e-6	1.90443210156699e-6	1.90441711452664e-6	1.90438353676416e-6	1.90437976435561e-6	1.90441766066482e-6	1.9044364341847e-6	1.9043866347172e-6	1.90435254449834e-6	1.90443869548813e-6	1.90446284293798e-6	1.90431730752786e-6	1.90447535633473e-6	1.90430608859159e-6	1.90454622263983e-6	1.90437579451485e-6	1.9042927164928e-6	1.90437579451486e-6	1.90454622263983e-6	1.90430608859159e-6	1.90447535633474e-6	1.90431730752787e-6	1.90446284293796e-6	1.90443869548814e-6	1.90435254449833e-6	1.9043866347172e-6	1.90443643418471e-6	1.90441766066482e-6	1.90437976435561e-6	1.90438353676417e-6	1.90441711452663e-6	1.90443210156699e-6	1.90441091435017e-6	1.90438101129944e-6
flux1:	0.629614920104051	2.16245303572224e-6	2.16246400924667e-6	2.16249363724252e-6	2.16251526379757e-6	2.1625088490594e-6	2.1624796674047e-6	2.16245449162278e-6	2.16245737747509e-6	2.16248643438241e-6	2.16251402142951e-6	2.16251246032849e-6	2.16248228245298e-6	2.16245420668199e-6	2.16245889626862e-6	2.16249237569415e-6	2.16251603946852e-6	2.16249933023729e-6	2.16246218043835e-6	2.16245849864994e-6	2.16250073850553e-6	2.16252050325588e-6	2.16246370437588e-6	2.16242663944521e-6	2.16252553894127e-6	2.16255207499855e-6	2.1623864916922e-6	2.162565456172e-6	2.16237252863482e-6	2.16264607997238e-6	2.16245333628612e-6	2.16235929555323e-6	2.16245333628612e-6	2.16264607997237e-6	2.16237252863482e-6	2.16256545617201e-6	2.1623864916922e-6	2.16255207499854e-6	2.16252553894127e-6	2.1624266394452e-6	2.16246370437588e-6	2.16252050325589e-6	2.16250073850553e-6	2.16245849864995e-6	2.16246218043836e-6	2.16249933023727e-6	2.16251603946854e-6	2.16249237569416e-6	2.1624588962686e-6
flux1:	0.629877369007804	2.4533342551813e-6	2.45334688063346e-6	2.45338063204552e-6	2.45340512000399e-6	2.45339767478571e-6	2.45336448809975e-6	2.45333603447082e-6	2.45333945992674e-6	2.45337239154804e-6	2.45340346515019e-6	2.45340156657024e-6	2.45336755389762e-6	2.45333611054743e-6	2.45334150227574e-6	2.4533789499154e-6	2.45340514420537e-6	2.45338629566248e-6	2.45334517554309e-6	2.45334182240365e-6	2.45338909855168e-6	2.4534099216056e-6	2.4533451276088e-6	2.45330468576899e-6	2.45341788098164e-6	2.45344699818924e-6	2.45325900973575e-6	2.45346172594633e-6	2.45324208856541e-6	2.4535532426346e-6	2.45333518583963e-6	2.45322870427235e-6	2.45333518583963e-6	2.4535532426346e-6	2.45324208856541e-6	2.45346172594636e-6	2.45325900973576e-6	2.45344699818924e-6	2.45341788098164e-6	2.453304685769e-6	2.4533451276088e-6	2.4534099216056e-6	2.45338909855167e-6	2.45334182240364e-6	2.45334517554311e-6	2.45338629566248e-6	2.45340514420537e-6	2.45337894991541e-6	2.45334150227573e-6
flux1:	0.630139817911557	2.78088459692719e-6	2.78089906595751e-6	2.78093717056763e-6	2.78096456414542e-6	2.78095589029496e-6	2.78091843803741e-6	2.78088664223239e-6	2.78089082312598e-6	2.78092792903144e-6	2.78096256452931e-6	2.7809600704495e-6	2.78092187088012e-6	2.7808869986121e-6	2.78089344321119e-6	2.78093527671597e-6	2.78096397555951e-6	2.78094244611171e-6	2.78089691056307e-6	2.7808942219535e-6	2.78094738249927e-6	2.78096935754822e-6	2.78089541709487e-6	2.78085108850893e-6	2.7809802562662e-6	2.78101216391658e-6	2.78079921370373e-6	2.78102892706865e-6	2.78077917411396e-6	2.78113255982783e-6	2.78088576009673e-6	2.78076514759048e-6	2.78088576009673e-6	2.78113255982782e-6	2.78077917411396e-6	2.78102892706866e-6	2.78079921370374e-6	2.78101216391656e-6	2.78098025626621e-6	2.78085108850893e-6	2.78089541709488e-6	2.78096935754823e-6	2.78094738249927e-6	2.78089422195351e-6	2.78089691056309e-6	2.78094244611171e-6	2.78096397555952e-6	2.78093527671597e-6	2.78089344321118e-6
flux1:	0.63040226681531	3.14938300933982e-6	3.14939949551129e-6	3.14944210587527e-6	3.14947237399996e-6	3.14946226128031e-6	3.14942034629066e-6	3.14938523433469e-6	3.14939043088097e-6	3.14943196939138e-6	3.14947014352095e-6	3.14946671852846e-6	3.14942399222409e-6	3.14938573083784e-6	3.14939369000814e-6	3.1494403476584e-6	3.14947142184058e-6	3.14944652291964e-6	3.14939607867692e-6	3.14939451143981e-6	3.14945458708243e-6	3.14947783798735e-6	3.14939341949959e-6	3.14934456513649e-6	3.14949151894908e-6	3.14952644627984e-6	3.14928576953106e-6	3.14954618942224e-6	3.14926252116159e-6	3.1496632502283e-6	3.14938378715993e-6	3.14924711331528e-6	3.14938378715993e-6	3.14966325022831e-6	3.14926252116158e-6	3.14954618942227e-6	3.14928576953106e-6	3.14952644627985e-6	3.14949151894908e-6	3.14934456513649e-6	3.1493934194996e-6	3.14947783798735e-6	3.14945458708241e-6	3.14939451143982e-6	3.14939607867693e-6	3.14944652291964e-6	3.14947142184058e-6	3.14944034765841e-6	3.14939369000812e-6
flux1:	0.630664715719064	3.56356200831567e-6	3.5635806508078e-6	3.56362781917338e-6	3.56366084406285e-6	3.5636490794744e-6	3.56360259060393e-6	3.56356429680001e-6	3.56357081246863e-6	3.5636169811825e-6	3.56365854958171e-6	3.56365377338387e-6	3.56360620675694e-6	3.56356472204257e-6	3.56357478423397e-6	3.56362671798607e-6	3.56365990971004e-6	3.56363078260217e-6	3.56357488818739e-6	3.56357504552103e-6	3.56364327810902e-6	3.56366796140227e-6	3.56357152597359e-6	3.56351735512655e-6	3.56368405397035e-6	3.56372225371951e-6	3.56345086737718e-6	3.56374622595689e-6	3.56342440618229e-6	3.56387811674956e-6	3.56356151644468e-6	3.56340657998148e-6	3.56356151644469e-6	3.56387811674957e-6	3.5634244061823e-6	3.5637462259569e-6	3.5634508673772e-6	3.56372225371949e-6	3.56368405397035e-6	3.56351735512655e-6	3.5635715259736e-6	3.56366796140229e-6	3.56364327810902e-6	3.56357504552104e-6	3.56357488818739e-6	3.56363078260216e-6	3.56365990971005e-6	3.56362671798609e-6	3.56357478423397e-6
flux1:	0.630927164622817	4.02864997042471e-6	4.0286708553362e-6	4.0287225101441e-6	4.0287580776267e-6	4.02874445713373e-6	4.02869339306062e-6	4.02865217707374e-6	4.02866035539593e-6	4.02871127007089e-6	4.02875594475497e-6	4.02874930617078e-6	4.02869662766298e-6	4.02865223702632e-6	4.02866513246598e-6	4.028722799332e-6	4.02875769554557e-6	4.02872328821836e-6	4.02866135530488e-6	4.02866401396584e-6	4.02874188564853e-6	4.0287681915828e-6	4.02865796365831e-6	4.02859751131107e-6	4.02878607078642e-6	4.02882782292352e-6	4.02852251339734e-6	4.02885762836316e-6	4.02849293732924e-6	4.02900584287575e-6	4.02864701080114e-6	4.02847130687633e-6	4.02864701080115e-6	4.02900584287574e-6	4.02849293732923e-6	4.02885762836316e-6	4.02852251339735e-6	4.02882782292351e-6	4.02878607078642e-6	4.02859751131109e-6	4.02865796365832e-6	4.02876819158283e-6	4.02874188564851e-6	4.02866401396585e-6	4.02866135530489e-6	4.02872328821835e-6	4.02875769554558e-6	4.02872279933202e-6	4.02866513246597e-6
flux1:	0.63118961352657	4.55041667596244e-6	4.55043981594233e-6	4.55049573900794e-6	4.55053353115655e-6	4.55051787341972e-6	4.55046236662688e-6	4.55041862892397e-6	4.55042884828357e-6	4.55048452091449e-6	4.5505318486559e-6	4.55052274136485e-6	4.55046473843244e-6	4.55041793633392e-6	4.5504345507446e-6	4.55049840277921e-6	4.55053440802758e-6	4.55049345272009e-6	4.5504248489812e-6	4.55043098761267e-6	4.55052024969896e-6	4.55054840143422e-6	4.55042233767697e-6	4.55035444269447e-6	4.55056714931161e-6	4.55061276466712e-6	4.55027007242976e-6	4.55065041317297e-6	4.55023759549291e-6	4.5508165400697e-6	4.55040969029474e-6	4.55021037597011e-6	4.55040969029473e-6	4.55081654006969e-6	4.55023759549292e-6	4.55065041317299e-6	4.55027007242975e-6	4.55061276466712e-6	4.55056714931161e-6	4.55035444269448e-6	4.55042233767695e-6	4.55054840143422e-6	4.55052024969895e-6	4.55043098761267e-6	4.55042484898121e-6	4.55049345272009e-6	4.55053440802759e-6	4.55049840277921e-6	4.5504345507446e-6
flux1:	0.631452062430323	5.13522227230155e-6	5.13524758557115e-6	5.13530739120075e-6	5.13534698171951e-6	5.13532914313174e-6	5.13526948279249e-6	5.13522377764325e-6	5.1352364443352e-6	5.13529676153937e-6	5.13534610418972e-6	5.13533382438328e-6	5.13527036084726e-6	5.13522184291648e-6	5.13524322939102e-6	5.13531370276143e-6	5.13535001265784e-6	5.13530100507668e-6	5.13522505846193e-6	5.13523588615092e-6	5.13533858662893e-6	5.13536883716647e-6	5.13522459409899e-6	5.13514787941904e-6	5.13538720883495e-6	5.13543703224169e-6	5.13505323205377e-6	5.13548498861697e-6	5.13501819565217e-6	5.13567071675122e-6	5.13520929830947e-6	5.13498315648937e-6	5.13520929830946e-6	5.13567071675122e-6	5.13501819565217e-6	5.135484988617e-6	5.13505323205377e-6	5.13543703224168e-6	5.13538720883495e-6	5.13514787941905e-6	5.13522459409898e-6	5.13536883716648e-6	5.13533858662893e-6	5.13523588615094e-6	5.13522505846193e-6	5.13530100507666e-6	5.13535001265783e-6	5.13531370276143e-6	5.13524322939103e-6
flux1:	0.631714511334077	5.79006982781187e-6	5.79009711797918e-6	5.79016023536636e-6	5.79020108796209e-6	5.79018097794965e-6	5.790117630263e-6	5.79007067557946e-6	5.79008621570044e-6	5.79015091878451e-6	5.79020143662758e-6	5.79018518252325e-6	5.79011621517416e-6	5.79006689970712e-6	5.79009428827459e-6	5.79017179211762e-6	5.79020736873356e-6	5.79014854974096e-6	5.79006455397916e-6	5.79008153792391e-6	5.79020004646361e-6	5.79023267297928e-6	5.79006757417304e-6	5.78998043036481e-6	5.79024907045421e-6	5.79030348289398e-6	5.78987455824673e-6	5.79036471234945e-6	5.78983743862691e-6	5.79057183913205e-6	5.79004846041835e-6	5.78979186264318e-6	5.79004846041837e-6	5.79057183913204e-6	5.7898374386269e-6	5.79036471234947e-6	5.78987455824675e-6	5.79030348289396e-6	5.79024907045422e-6	5.78998043036481e-6	5.79006757417304e-6	5.79023267297927e-6	5.7902000464636e-6	5.79008153792393e-6	5.79006455397916e-6	5.79014854974093e-6	5.79020736873356e-6	5.79017179211762e-6	5.79009428827456e-6
flux1:	0.63197696023783	6.5226616453718e-6	6.52269058376115e-6	6.52275624402501e-6	6.52279771370785e-6	6.52277530890756e-6	6.52270893327498e-6	6.52266161671826e-6	6.52268046776896e-6	6.5227491360922e-6	6.52279977530972e-6	6.52277864825362e-6	6.52270424132739e-6	6.52265528676649e-6	6.52269009130535e-6	6.52277499732051e-6	6.52280854798422e-6	6.52273788866297e-6	6.52264510961794e-6	6.52267000057609e-6	6.52280702973568e-6	6.52284232503716e-6	6.52265332880831e-6	6.52255390253071e-6	6.52285478220238e-6	6.52291420132264e-6	6.52243581150526e-6	6.52299220881872e-6	6.52239722201782e-6	6.52322265285567e-6	6.52262900510789e-6	6.52233787364643e-6	6.52262900510789e-6	6.52322265285568e-6	6.52239722201781e-6	6.52299220881875e-6	6.52243581150527e-6	6.52291420132264e-6	6.52285478220238e-6	6.52255390253073e-6	6.52265332880832e-6	6.52284232503719e-6	6.52280702973568e-6	6.5226700005761e-6	6.52264510961796e-6	6.52273788866295e-6	6.52280854798422e-6	6.52277499732055e-6	6.52269009130534e-6
flux1:	0.632239409141583	7.34145950143577e-6	7.34148961393028e-6	7.3415568430676e-6	7.34159817996982e-6	7.34157353554907e-6	7.3415049949092e-6	7.34145837592091e-6	7.34148097934326e-6	7.34155301878454e-6	7.34160250402984e-6	7.34157551063772e-6	7.34149584652849e-6	7.341448663475e-6	7.34149248580055e-6	7.34158511977795e-6	7.34161508091297e-6	7.34153027184129e-6	7.34142795415359e-6	7.34146280815495e-6	7.34162142945515e-6	7.34165969038857e-6	7.34144335913733e-6	7.3413295481609e-6	7.34166587282738e-6	7.34173075106219e-6	7.34119818911183e-6	7.34182961190245e-6	7.34115887597e-6	7.34208543122368e-6	7.34141221224455e-6	7.34108198197203e-6	7.34141221224457e-6	7.34208543122368e-6	7.34115887596998e-6	7.34182961190244e-6	7.34119818911185e-6	7.34173075106217e-6	7.3416658728274e-6	7.3413295481609e-6	7.34144335913733e-6	7.34165969038858e-6	7.34162142945514e-6	7.34146280815497e-6	7.3414279541536e-6	7.34153027184127e-6	7.34161508091295e-6	7.34158511977796e-6	7.3414924858005e-6
flux1:	0.632501858045337	8.25574897251149e-6	8.25577963309975e-6	8.25584725192356e-6	8.25588760680402e-6	8.25586086288378e-6	8.25579122654551e-6	8.25574653427093e-6	8.25577333048668e-6	8.25584796894555e-6	8.25589480185439e-6	8.25586085632985e-6	8.2557762406891e-6	8.25573249702639e-6	8.25578712820317e-6	8.25588776492408e-6	8.25591229264524e-6	8.25581073810399e-6	8.25569811134667e-6	8.25574530600635e-6	8.25592895954024e-6	8.25597047230195e-6	8.25572294478851e-6	8.25559240132417e-6	8.2559676958915e-6	8.25603851529298e-6	8.25544665497615e-6	8.25616289422301e-6	8.25540748520152e-6	8.25644631155972e-6	8.25568315089831e-6	8.25530873146721e-6	8.25568315089829e-6	8.25644631155971e-6	8.25540748520153e-6	8.25616289422304e-6	8.25544665497615e-6	8.25603851529295e-6	8.25596769589152e-6	8.25559240132417e-6	8.25572294478855e-6	8.25597047230197e-6	8.25592895954023e-6	8.25574530600637e-6	8.25569811134668e-6	8.25581073810398e-6	8.25591229264526e-6	8.2558877649241e-6	8.25578712820313e-6
flux1:	0.63276430694909	9.27570800446165e-6	9.27573843776204e-6	9.27580506956998e-6	9.27584349971273e-6	9.2758148806127e-6	9.27574541806711e-6	9.27570404552169e-6	9.27573547336148e-6	9.27581176525401e-6	9.27585422946126e-6	9.27581215490246e-6	9.2757230141262e-6	9.27568463194903e-6	9.27575205114869e-6	9.2758609143061e-6	9.27587788349468e-6	9.27575670115493e-6	9.27563298452589e-6	9.27569522820444e-6	9.27590772451932e-6	9.27595274698367e-6	9.27566971495679e-6	9.27551985904987e-6	9.27593801920685e-6	9.27601528198038e-6	9.27535851190451e-6	9.27617043803266e-6	9.27532045222198e-6	9.27648387470518e-6	9.27561926151776e-6	9.27519500032452e-6	9.27561926151777e-6	9.27648387470517e-6	9.275320452222e-6	9.27617043803271e-6	9.27535851190453e-6	9.27601528198037e-6	9.27593801920687e-6	9.2755198590499e-6	9.27566971495678e-6	9.27595274698369e-6	9.27590772451932e-6	9.27569522820443e-6	9.2756329845259e-6	9.27575670115493e-6	9.27587788349468e-6	9.27586091430612e-6	9.27575205114866e-6
flux1:	0.633026755852843	1.04124798719893e-5	1.04125091669605e-5	1.04125732532215e-5	1.04126087269629e-5	1.04125785308509e-5	1.04125106953171e-5	1.04124741905953e-5	1.04125106932793e-5	1.04125875348964e-5	1.04126237077783e-5	1.04125722349603e-5	1.0412479104004e-5	1.04124482472675e-5	1.04125306187981e-5	1.04126478877404e-5	1.04126549012325e-5	1.04125109276336e-5	1.0412375332016e-5	1.04124556640636e-5	1.0412701177201e-5	1.04127499185485e-5	1.04124266092122e-5	1.04122546538935e-5	1.04127200063486e-5	1.04128042199932e-5	1.0412076362971e-5	1.04129959944425e-5	1.04120404485555e-5	1.04133421144693e-5	1.04123633292137e-5	1.0411882975626e-5	1.04123633292137e-5	1.04133421144693e-5	1.04120404485555e-5	1.04129959944425e-5	1.0412076362971e-5	1.04128042199931e-5	1.04127200063486e-5	1.04122546538935e-5	1.04124266092122e-5	1.04127499185485e-5	1.0412701177201e-5	1.04124556640636e-5	1.0412375332016e-5	1.04125109276336e-5	1.04126549012325e-5	1.04126478877404e-5	1.04125306187981e-5
flux1:	0.633289204756596	1.16782506653259e-5	1.16782778021314e-5	1.16783376259052e-5	1.16783690235714e-5	1.16783376001004e-5	1.16782730009764e-5	1.16782430567872e-5	1.16782850968014e-5	1.16783612541703e-5	1.16783890250981e-5	1.16783267869216e-5	1.16782302854357e-5	1.16782093375685e-5	1.16783090070306e-5	1.16784348322129e-5	1.16784292415309e-5	1.1678259043359e-5	1.16781107694219e-5	1.16782125498274e-5	1.16784956006428e-5	1.16785481987603e-5	1.16781793645651e-5	1.16779823542901e-5	1.16784997264233e-5	1.16785913823211e-5	1.16777855982221e-5	1.16788261674016e-5	1.16777528904195e-5	1.1679207933428e-5	1.16781009843868e-5	1.16775576556196e-5	1.16781009843868e-5	1.1679207933428e-5	1.16777528904195e-5	1.16788261674017e-5	1.16777855982221e-5	1.16785913823211e-5	1.16784997264234e-5	1.167798235429e-5	1.16781793645652e-5	1.16785481987603e-5	1.16784956006427e-5	1.16782125498274e-5	1.16781107694219e-5	1.1678259043359e-5	1.16784292415309e-5	1.16784348322129e-5	1.16783090070306e-5
flux1:	0.63355165366035	1.30863314284545e-5	1.30863553200095e-5	1.30864090361395e-5	1.30864351447915e-5	1.30864028584803e-5	1.30863432224323e-5	1.30863216657416e-5	1.30863697510187e-5	1.3086443901523e-5	1.30864609959034e-5	1.30863865154699e-5	1.30862873104428e-5	1.30862788416046e-5	1.30863983324579e-5	1.3086532861462e-5	1.30865118001943e-5	1.30863116910176e-5	1.30861499219235e-5	1.30862768088921e-5	1.30866022380989e-5	1.30866587354076e-5	1.3086238652569e-5	1.30860135162109e-5	1.30865883153793e-5	1.30866878596682e-5	1.30857965302084e-5	1.30869725461713e-5	1.30857680626492e-5	1.30873932887172e-5	1.30861428540934e-5	1.30855290030024e-5	1.30861428540934e-5	1.30873932887172e-5	1.30857680626492e-5	1.30869725461714e-5	1.30857965302084e-5	1.30866878596682e-5	1.30865883153793e-5	1.30860135162108e-5	1.30862386525691e-5	1.30866587354076e-5	1.30866022380989e-5	1.30862768088921e-5	1.30861499219235e-5	1.30863116910176e-5	1.30865118001943e-5	1.3086532861462e-5	1.30863983324578e-5
flux1:	0.633814102564103	1.46512450580042e-5	1.46512646070876e-5	1.46513102774646e-5	1.46513297765764e-5	1.46512969540638e-5	1.46512440751789e-5	1.46512328592096e-5	1.46512875829259e-5	1.46513583713876e-5	1.46513623792159e-5	1.46512740493421e-5	1.46511728027905e-5	1.46511795270022e-5	1.46513215391349e-5	1.46514649549726e-5	1.46514253854446e-5	1.46511914471652e-5	1.46510153344184e-5	1.46511712487335e-5	1.46515441795335e-5	1.46516044980711e-5	1.4651126975027e-5	1.46508705943069e-5	1.4651508896771e-5	1.46516166923823e-5	1.4650631286636e-5	1.46519585949242e-5	1.46506079995403e-5	1.46524220962627e-5	1.46510114722295e-5	1.46503188571233e-5	1.46510114722295e-5	1.46524220962627e-5	1.46506079995403e-5	1.46519585949242e-5	1.46506312866359e-5	1.46516166923823e-5	1.46515088967711e-5	1.46508705943069e-5	1.4651126975027e-5	1.46516044980711e-5	1.46515441795335e-5	1.46511712487335e-5	1.46510153344184e-5	1.46511914471652e-5	1.46514253854446e-5	1.46514649549726e-5	1.46513215391348e-5
flux1:	0.634076551467856	1.63888180539872e-5	1.6388832225941e-5	1.63888678573689e-5	1.63888792924606e-5	1.63888461523589e-5	1.63888018325943e-5	1.63888030338309e-5	1.63888651298453e-5	1.6388931239063e-5	1.63889196461304e-5	1.63888156981097e-5	1.63887129988857e-5	1.63887377218949e-5	1.63889051340413e-5	1.63890577071522e-5	1.63889964804409e-5	1.63887245883043e-5	1.63885332293414e-5	1.63887223048413e-5	1.63891480954982e-5	1.63892120122234e-5	1.63886704089367e-5	1.63883797026735e-5	1.6389088351807e-5	1.6389204630667e-5	1.63881155505424e-5	1.63896113902963e-5	1.63880982134704e-5	1.63901219839694e-5	1.6388533038579e-5	1.63877526949324e-5	1.63885330385791e-5	1.63901219839694e-5	1.63880982134704e-5	1.63896113902963e-5	1.63881155505424e-5	1.6389204630667e-5	1.6389088351807e-5	1.63883797026735e-5	1.63886704089367e-5	1.63892120122235e-5	1.63891480954982e-5	1.63887223048413e-5	1.63885332293414e-5	1.63887245883043e-5	1.63889964804409e-5	1.63890577071522e-5	1.63889051340413e-5
flux1:	0.634339000371609	1.83162771926846e-5	1.83162851026795e-5	1.83163086841435e-5	1.83163104255028e-5	1.83162769904033e-5	1.83162429724483e-5	1.83162587955669e-5	1.83163292110213e-5	1.83163894458871e-5	1.83163596652318e-5	1.83162381248006e-5	1.83161344042972e-5	1.83161799637494e-5	1.83163758417748e-5	1.83165379966653e-5	1.83164519252823e-5	1.83161377748654e-5	1.83159301811752e-5	1.83161567012983e-5	1.83166408885868e-5	1.83167080119628e-5	1.83160952705371e-5	1.83157672944795e-5	1.83165540075865e-5	1.83166788121864e-5	1.83154752176971e-5	1.83171582770979e-5	1.8315464341522e-5	1.83177209636546e-5	1.83159340959193e-5	1.83150563096064e-5	1.83159340959193e-5	1.83177209636546e-5	1.8315464341522e-5	1.83171582770979e-5	1.83154752176972e-5	1.83166788121864e-5	1.83165540075865e-5	1.83157672944795e-5	1.83160952705371e-5	1.83167080119629e-5	1.83166408885869e-5	1.83161567012983e-5	1.83159301811752e-5	1.83161377748654e-5	1.83164519252822e-5	1.83165379966654e-5	1.83163758417748e-5
flux1:	0.634601449275363	2.04523511679941e-5	2.04523521806371e-5	2.04523617161409e-5	2.04523519001423e-5	2.04523178913807e-5	2.045229578696e-5	2.0452328580709e-5	2.0452408566563e-5	2.04524619498889e-5	2.04524113505851e-5	2.04522699794032e-5	2.0452165411833e-5	2.04522346120682e-5	2.04524622251854e-5	2.04526346220024e-5	2.0452520563735e-5	2.04521596979399e-5	2.04519347528251e-5	2.04522030739529e-5	2.04527513090404e-5	2.04528210579788e-5	2.04521297444774e-5	2.04517618057509e-5	2.04526352884719e-5	2.04527684022986e-5	2.04514380171809e-5	2.04533284887193e-5	2.04514337566467e-5	2.04539490677128e-5	2.0451943170464e-5	2.04509574518081e-5	2.04519431704641e-5	2.04539490677128e-5	2.04514337566467e-5	2.04533284887194e-5	2.04514380171809e-5	2.04527684022986e-5	2.04526352884719e-5	2.04517618057508e-5	2.04521297444774e-5	2.04528210579788e-5	2.04527513090404e-5	2.0452203073953e-5	2.04519347528251e-5	2.04521596979398e-5	2.0452520563735e-5	2.04526346220024e-5	2.04524622251853e-5
flux1:	0.634863898179116	2.2817377220328e-5	2.28173710580918e-5	2.2817364590772e-5	2.2817341041984e-5	2.28173057590273e-5	2.2817296976557e-5	2.28173492634874e-5	2.28174404827731e-5	2.28174863598706e-5	2.28174122898678e-5	2.28172485113936e-5	2.28171429003771e-5	2.28172384449151e-5	2.28175012918031e-5	2.28176849222972e-5	2.28175398727676e-5	2.28171277065143e-5	2.28168841120918e-5	2.28171985753275e-5	2.28178165543063e-5	2.28178881404866e-5	2.28171104971325e-5	2.28167002815008e-5	2.28176703484452e-5	2.28178112151607e-5	2.28163401142318e-5	2.28184597519659e-5	2.28163421630727e-5	2.28191449695629e-5	2.28168973938851e-5	2.28157924514672e-5	2.28168973938851e-5	2.28191449695629e-5	2.28163421630727e-5	2.28184597519659e-5	2.28163401142318e-5	2.28178112151607e-5	2.28176703484452e-5	2.28167002815008e-5	2.28171104971325e-5	2.28178881404866e-5	2.28178165543064e-5	2.28171985753275e-5	2.28168841120919e-5	2.28171277065143e-5	2.28175398727676e-5	2.28176849222972e-5	2.28175012918031e-5
flux1:	0.635126347082869	2.54334127414398e-5	2.54333995970686e-5	2.54333752200905e-5	2.5433335353358e-5	2.54332975410968e-5	2.54333032173867e-5	2.54333777399369e-5	2.54334823922945e-5	2.54335205402243e-5	2.54334203397396e-5	2.5433231149193e-5	2.54331238035921e-5	2.54332482290729e-5	2.54335500755796e-5	2.54337463718933e-5	2.54335675624094e-5	2.54330994024812e-5	2.54328356161602e-5	2.54332004502182e-5	2.54338938421671e-5	2.54339662565786e-5	2.5433094262661e-5	2.54326399719034e-5	2.54337176718226e-5	2.54338653035681e-5	2.5432237684172e-5	2.54346098658253e-5	2.54322451654052e-5	2.54353675765806e-5	2.5432854094713e-5	2.54316178074813e-5	2.5432854094713e-5	2.54353675765806e-5	2.54322451654052e-5	2.54346098658253e-5	2.54322376841719e-5	2.54338653035681e-5	2.54337176718226e-5	2.54326399719035e-5	2.5433094262661e-5	2.54339662565786e-5	2.54338938421671e-5	2.54332004502182e-5	2.54328356161602e-5	2.54330994024811e-5	2.54335675624094e-5	2.54337463718933e-5	2.54335500755795e-5
flux1:	0.635388795986622	2.83243518093794e-5	2.83243324561864e-5	2.83242883060379e-5	2.83242290090589e-5	2.83241867178038e-5	2.83242076590978e-5	2.83243074438415e-5	2.83244284034592e-5	2.83244591397726e-5	2.83243301417435e-5	2.8324112000905e-5	2.83240016041297e-5	2.83241572200728e-5	2.83245021496907e-5	2.83247131032285e-5	2.83244980995019e-5	2.83239691568816e-5	2.83236833183773e-5	2.83241025373798e-5	2.83248769134598e-5	2.83249489177255e-5	2.83239743565744e-5	2.8323474852324e-5	2.832467259587e-5	2.83248254716581e-5	2.83230234125849e-5	2.83256732100519e-5	2.83230347672077e-5	2.83265125504706e-5	2.83237073131124e-5	2.83223266989146e-5	2.83237073131124e-5	2.83265125504706e-5	2.83230347672076e-5	2.83256732100519e-5	2.83230234125849e-5	2.83248254716581e-5	2.83246725958699e-5	2.8323474852324e-5	2.83239743565744e-5	2.83249489177255e-5	2.83248769134598e-5	2.83241025373797e-5	2.83236833183773e-5	2.83239691568816e-5	2.83244980995019e-5	2.83247131032285e-5	2.83245021496907e-5
flux1:	0.635651244890376	3.15160465698573e-5	3.15160224627491e-5	3.15159566910633e-5	3.15158741896106e-5	3.15158246341261e-5	3.15158612721216e-5	3.15159897129528e-5	3.15161306754473e-5	3.15161549602369e-5	3.15159944746183e-5	3.15157431934935e-5	3.15156276718509e-5	3.15158165110383e-5	3.15162089886306e-5	3.15164372749487e-5	3.15161840712981e-5	3.15155894633838e-5	3.15152793142914e-5	3.15157566154428e-5	3.15166173830917e-5	3.1516687505711e-5	3.15156020340408e-5	3.15150569834779e-5	3.15163886713782e-5	3.15165446272136e-5	3.15145478395672e-5	3.15175021020964e-5	3.15145607174605e-5	3.15184336726006e-5	3.1515309155551e-5	3.15137703337785e-5	3.15153091555509e-5	3.15184336726006e-5	3.15145607174605e-5	3.15175021020964e-5	3.15145478395672e-5	3.15165446272135e-5	3.15163886713782e-5	3.15150569834779e-5	3.15156020340408e-5	3.1516687505711e-5	3.15166173830918e-5	3.15157566154428e-5	3.15152793142914e-5	3.15155894633837e-5	3.1516184071298e-5	3.15164372749487e-5	3.15162089886305e-5
flux1:	0.635913693794129	3.50364333387016e-5	3.50364066979999e-5	3.50363174189743e-5	3.50362071288096e-5	3.50361465541667e-5	3.50361989226525e-5	3.503635988233e-5	3.50365255144117e-5	3.50365450386845e-5	3.50363503179505e-5	3.50360609268172e-5	3.5035937323767e-5	3.5036161108283e-5	3.50366060565859e-5	3.50368551608526e-5	3.50365622636523e-5	3.50358970039773e-5	3.50355598030437e-5	3.50360984703285e-5	3.50370508170505e-5	3.50371173541518e-5	3.50359125689589e-5	3.50353225868359e-5	3.50368037361976e-5	3.50369598493089e-5	3.50347454249063e-5	3.50380328798931e-5	3.50347565822364e-5	3.50390689307197e-5	3.50355958648005e-5	3.50338840104082e-5	3.50355958648005e-5	3.50390689307197e-5	3.50347565822364e-5	3.50380328798931e-5	3.50347454249063e-5	3.50369598493089e-5	3.50368037361976e-5	3.5035322586836e-5	3.50359125689589e-5	3.50371173541518e-5	3.50370508170504e-5	3.50360984703285e-5	3.50355598030437e-5	3.50358970039773e-5	3.50365622636523e-5	3.50368551608527e-5	3.50366060565859e-5
flux1:	0.636176142697882	3.8915663254703e-5	3.89156371244659e-5	3.89155223363536e-5	3.89153787079568e-5	3.89153022712331e-5	3.89153700085898e-5	3.89155679363968e-5	3.89157640204802e-5	3.89157812733221e-5	3.89155494574432e-5	3.89152160744316e-5	3.8915080438804e-5	3.89153405667163e-5	3.89158434539865e-5	3.89161177901455e-5	3.891578428359e-5	3.89150432571246e-5	3.89146756955627e-5	3.89152785167185e-5	3.89163273682448e-5	3.89163883877621e-5	3.89150558848314e-5	3.89144226654834e-5	3.89160705319276e-5	3.89162230022898e-5	3.8913765166238e-5	3.89174165431414e-5	3.89137703740137e-5	3.89185711585936e-5	3.89147184358645e-5	3.89128177216315e-5	3.89147184358646e-5	3.89185711585937e-5	3.89137703740137e-5	3.89174165431415e-5	3.89137651662379e-5	3.89162230022898e-5	3.89160705319276e-5	3.89144226654834e-5	3.89150558848314e-5	3.89163883877621e-5	3.89163273682448e-5	3.89152785167185e-5	3.89146756955627e-5	3.89150432571245e-5	3.891578428359e-5	3.89161177901456e-5	3.89158434539865e-5
flux1:	0.636438591601635	4.31862372629102e-5	4.31862155356166e-5	4.3186073016625e-5	4.31858893810022e-5	4.31857910587787e-5	4.31858734407256e-5	4.31861135020827e-5	4.31863470664202e-5	4.31863653732447e-5	4.31860934136571e-5	4.31857091147182e-5	4.31855564119242e-5	4.31858539692339e-5	4.31864209050562e-5	4.31867259204685e-5	4.31863515072731e-5	4.31855294300652e-5	4.31851275525214e-5	4.31857967575142e-5	4.31869467551877e-5	4.31870001025722e-5	4.31855315195735e-5	4.31848579518961e-5	4.31866916453441e-5	4.31868356784701e-5	4.31841055535369e-5	4.31881537368916e-5	4.31840995221953e-5	4.31894430112826e-5	4.31851775597358e-5	4.31830710832899e-5	4.31851775597358e-5	4.31894430112827e-5	4.31840995221954e-5	4.31881537368917e-5	4.3184105553537e-5	4.318683567847e-5	4.3186691645344e-5	4.31848579518961e-5	4.31855315195735e-5	4.31870001025722e-5	4.31869467551876e-5	4.31857967575142e-5	4.31851275525213e-5	4.31855294300651e-5	4.31863515072732e-5	4.31867259204684e-5	4.3186420905056e-5
flux1:	0.636701040505389	4.7883145155577e-5	4.78831325558062e-5	4.78829597370017e-5	4.78827281629266e-5	4.78826006950071e-5	4.78826967006335e-5	4.78829849124025e-5	4.78832643359708e-5	4.78832878604065e-5	4.78829724240408e-5	4.78825291238598e-5	4.78823531797962e-5	4.7882688981564e-5	4.78833268163388e-5	4.78836690724804e-5	4.78832540819861e-5	4.78823454447967e-5	4.78819045828425e-5	4.78826418128318e-5	4.78838973148947e-5	4.78839406176025e-5	4.78823276537832e-5	4.78816179117009e-5	4.78836585038862e-5	4.78837881996535e-5	4.7880753590858e-5	4.7885233808639e-5	4.788072991576e-5	4.78866760062659e-5	4.78819626245308e-5	4.78796323163885e-5	4.78819626245308e-5	4.78866760062658e-5	4.788072991576e-5	4.7885233808639e-5	4.78807535908581e-5	4.78837881996534e-5	4.78836585038863e-5	4.7881617911701e-5	4.78823276537832e-5	4.78839406176025e-5	4.78838973148946e-5	4.78826418128318e-5	4.78819045828425e-5	4.78823454447966e-5	4.78832540819861e-5	4.78836690724805e-5	4.78833268163388e-5
flux1:	0.636963489409142	5.30440083410339e-5	5.30440103622189e-5	5.30438041826295e-5	5.30435153575276e-5	5.30433502371949e-5	5.30434586494863e-5	5.30438020125479e-5	5.30441370929304e-5	5.30441707956558e-5	5.30438081519394e-5	5.30432965059041e-5	5.30430899935158e-5	5.30434646569999e-5	5.30441810790633e-5	5.30445682978875e-5	5.30441136542624e-5	5.30431126509695e-5	5.3042627377159e-5	5.3043433693403e-5	5.30447988044302e-5	5.3044829471481e-5	5.30430638751916e-5	5.30423234759493e-5	5.30445940981462e-5	5.30447023511137e-5	5.30413275595385e-5	5.30462776132188e-5	5.30412786920541e-5	5.30478933038563e-5	5.3042694447025e-5	5.30401209557446e-5	5.30426944470251e-5	5.30478933038563e-5	5.3041278692054e-5	5.30462776132189e-5	5.30413275595385e-5	5.30447023511137e-5	5.30445940981462e-5	5.30423234759494e-5	5.30430638751917e-5	5.30448294714811e-5	5.30447988044302e-5	5.3043433693403e-5	5.3042627377159e-5	5.30431126509694e-5	5.30441136542624e-5	5.30445682978876e-5	5.30441810790633e-5
flux1:	0.637225938312895	5.87092259508938e-5	5.87092487413573e-5	5.87090054932524e-5	5.87086486413887e-5	5.87084361617616e-5	5.87085557015499e-5	5.87089623201441e-5	5.87093642921678e-5	5.87094138413119e-5	5.87089997370754e-5	5.87084090757228e-5	5.87081635539585e-5	5.87085776051342e-5	5.8709381227913e-5	5.87098222928914e-5	5.87093294367536e-5	5.87082298795912e-5	5.87076939911284e-5	5.87085699333755e-5	5.87100485653572e-5	5.87100637773233e-5	5.87081372920994e-5	5.87073731148565e-5	5.87098990448554e-5	5.8709977462115e-5	5.87062231372148e-5	5.87116836796803e-5	5.87061403856075e-5	5.87134958404615e-5	5.87077713480254e-5	5.87049338985336e-5	5.87077713480254e-5	5.87134958404615e-5	5.87061403856075e-5	5.87116836796803e-5	5.87062231372148e-5	5.87099774621149e-5	5.87098990448554e-5	5.87073731148565e-5	5.87081372920995e-5	5.87100637773235e-5	5.87100485653572e-5	5.87085699333756e-5	5.87076939911285e-5	5.87082298795911e-5	5.87093294367537e-5	5.87098222928915e-5	5.8709381227913e-5
flux1:	0.637488387216649	6.49221238317116e-5	6.49221740290065e-5	6.49218892041342e-5	6.49214520566425e-5	6.49211814211642e-5	6.49213109107931e-5	6.49217900862617e-5	6.49222715792919e-5	6.49223432088716e-5	6.49218727382262e-5	6.49211910464942e-5	6.49208970605808e-5	6.4921351073643e-5	6.4922251503803e-5	6.49227564045172e-5	6.49222271623992e-5	6.49210223875186e-5	6.4920428929311e-5	6.49213746328597e-5	6.49229706004014e-5	6.49229672842914e-5	6.49208715440597e-5	6.4920091801794e-5	6.49229005398642e-5	6.49229393828307e-5	6.49187624224172e-5	6.49247772894339e-5	6.49186359860147e-5	6.49268113636756e-5	6.49205181208046e-5	6.49173943420997e-5	6.49205181208046e-5	6.49268113636756e-5	6.49186359860147e-5	6.4924777289434e-5	6.49187624224172e-5	6.49229393828307e-5	6.49229005398642e-5	6.49200918017941e-5	6.49208715440597e-5	6.49229672842915e-5	6.49229706004013e-5	6.49213746328596e-5	6.4920428929311e-5	6.49210223875186e-5	6.49222271623992e-5	6.49227564045172e-5	6.4922251503803e-5
flux1:	0.637750836120402	7.17291059004362e-5	7.17291904163951e-5	7.17288585665885e-5	7.17283273979639e-5	7.1727986900782e-5	7.17281254508913e-5	7.17286877360296e-5	7.17292626587123e-5	7.17293629739586e-5	7.17288304522946e-5	7.17280444062842e-5	7.17276916568126e-5	7.17281864241832e-5	7.17291943005487e-5	7.17297740101188e-5	7.17292104077571e-5	7.17278931760784e-5	7.17272345133139e-5	7.17282498930494e-5	7.17299670438218e-5	7.17299418265644e-5	7.17276681908215e-5	7.17268823494953e-5	7.17300036838713e-5	7.1729991840559e-5	7.17253453470975e-5	7.17319619472572e-5	7.17251643862288e-5	7.17342458508544e-5	7.17273373749104e-5	7.17239030936566e-5	7.17273373749105e-5	7.17342458508543e-5	7.17251643862288e-5	7.17319619472573e-5	7.17253453470974e-5	7.1729991840559e-5	7.17300036838713e-5	7.17268823494954e-5	7.17276681908216e-5	7.17299418265644e-5	7.17299670438218e-5	7.17282498930494e-5	7.17272345133139e-5	7.17278931760782e-5	7.17292104077571e-5	7.17297740101188e-5	7.17291943005487e-5
flux1:	0.638013285024155	7.91798072726661e-5	7.91799330353863e-5	7.91795476631394e-5	7.91789074080002e-5	7.91784846869445e-5	7.91786318968042e-5	7.91792890962041e-5	7.91799724391616e-5	7.91801081704368e-5	7.91795070235941e-5	7.9178602097244e-5	7.9178179683464e-5	7.9178716411573e-5	7.9179843403764e-5	7.91805096794793e-5	7.91799136969343e-5	7.9178476096703e-5	7.91777440469842e-5	7.91788290552503e-5	7.9180671435229e-5	7.91806205688917e-5	7.9178159889484e-5	7.91773785298341e-5	7.91808445931726e-5	7.91807695872981e-5	7.91756028881256e-5	7.91828726550631e-5	7.91753556310346e-5	7.91854367216251e-5	7.91778626669414e-5	7.91740916639917e-5	7.91778626669415e-5	7.91854367216251e-5	7.91753556310346e-5	7.91828726550631e-5	7.91756028881257e-5	7.91807695872981e-5	7.91808445931725e-5	7.91773785298341e-5	7.91781598894841e-5	7.91806205688918e-5	7.9180671435229e-5	7.91788290552504e-5	7.91777440469842e-5	7.91784760967029e-5	7.91799136969343e-5	7.91805096794793e-5	7.9179843403764e-5
flux1:	0.638275733927908	8.73272484995123e-5	8.73274221625541e-5	8.73269756586939e-5	8.73262101207175e-5	8.73256924818499e-5	8.73258486408547e-5	8.73266137425857e-5	8.73274212921556e-5	8.7327599002361e-5	8.73269216835413e-5	8.73258823365275e-5	8.73253790765117e-5	8.73259596002875e-5	8.73272183557225e-5	8.73279834550059e-5	8.73273567240658e-5	8.73257900828521e-5	8.73249761172322e-5	8.73261310803683e-5	8.73281031315724e-5	8.73280223831751e-5	8.73253646956642e-5	8.73245993148403e-5	8.7328444634037e-5	8.73282926767336e-5	8.73225514142285e-5	8.73305303234508e-5	8.73222253006556e-5	8.73334071804234e-5	8.7325112756012e-5	8.73209764836358e-5	8.7325112756012e-5	8.73334071804233e-5	8.73222253006556e-5	8.73305303234507e-5	8.73225514142286e-5	8.73282926767336e-5	8.7328444634037e-5	8.73245993148402e-5	8.73253646956643e-5	8.73280223831751e-5	8.73281031315723e-5	8.73261310803682e-5	8.73249761172321e-5	8.73257900828521e-5	8.73273567240658e-5	8.73279834550061e-5	8.73272183557224e-5
flux1:	0.638538182831662	9.62279901731793e-5	9.62282178062641e-5	9.6227701452419e-5	9.6226793614351e-5	9.62261684227967e-5	9.62263346982358e-5	9.62272217231451e-5	9.6228169682706e-5	9.62283954364793e-5	9.62276333844494e-5	9.62264433406508e-5	9.62258481676417e-5	9.62264751743769e-5	9.62278792026069e-5	9.62287555089918e-5	9.622809895612e-5	9.62263937710508e-5	9.62254892919955e-5	9.62267153277261e-5	9.62288221142039e-5	9.62287066130631e-5	9.62258407476423e-5	9.62251035002296e-5	9.62293650429362e-5	9.62291211318488e-5	9.62227474274541e-5	9.62314965783201e-5	9.62223292868572e-5	9.62347209480034e-5	9.62256462450363e-5	9.62211135035999e-5	9.62256462450363e-5	9.62347209480034e-5	9.62223292868571e-5	9.62314965783201e-5	9.62227474274541e-5	9.62291211318487e-5	9.62293650429361e-5	9.62251035002295e-5	9.62258407476424e-5	9.62287066130631e-5	9.62288221142038e-5	9.62267153277259e-5	9.62254892919955e-5	9.62263937710506e-5	9.622809895612e-5	9.62287555089919e-5	9.62278792026067e-5
flux1:	0.638800631735415	1.05942287083126e-4	1.05942573862278e-4	1.05941977915267e-4	1.05940910354733e-4	1.05940165481862e-4	1.05940344076243e-4	1.05941367833182e-4	1.05942472352875e-4	1.05942751359272e-4	1.05941895011624e-4	1.05940537634577e-4	1.05939840065005e-4	1.05940517316227e-4	1.05942080800672e-4	1.05943080357733e-4	1.05942393798863e-4	1.05940539694584e-4	1.05939536396837e-4	1.05940835911494e-4	1.05943083367261e-4	1.05942927403336e-4	1.05939840512865e-4	1.05939143893555e-4	1.05943861115619e-4	1.05943509184701e-4	1.05936441877994e-4	1.05946028139273e-4	1.05935918138488e-4	1.05949636560961e-4	1.05939715789549e-4	1.05934752363577e-4	1.05939715789549e-4	1.05949636560961e-4	1.05935918138488e-4	1.05946028139274e-4	1.05936441877994e-4	1.05943509184701e-4	1.05943861115619e-4	1.05939143893555e-4	1.05939840512865e-4	1.05942927403336e-4	1.05943083367261e-4	1.05940835911495e-4	1.05939536396837e-4	1.05940539694584e-4	1.05942393798863e-4	1.05943080357733e-4	1.05942080800672e-4
flux1:	0.639063080639168	1.16534241024662e-4	1.16534590942687e-4	1.16533904815986e-4	1.16532660226613e-4	1.16531784538948e-4	1.16531978799173e-4	1.16533154537661e-4	1.16534431158257e-4	1.16534767401795e-4	1.16533806276353e-4	1.16532265044262e-4	1.16531455708705e-4	1.16532188247066e-4	1.16533925776162e-4	1.16535059731345e-4	1.16534341428007e-4	1.16532327152048e-4	1.16531217469579e-4	1.1653259473044e-4	1.16534989921065e-4	1.16534786688831e-4	1.16531463694818e-4	1.16530820168077e-4	1.16536035066877e-4	1.16535558188229e-4	1.16527733149e-4	1.16538229864061e-4	1.16527090071128e-4	1.16542260336467e-4	1.16531420974474e-4	1.16525989229424e-4	1.16531420974474e-4	1.16542260336467e-4	1.16527090071128e-4	1.16538229864061e-4	1.16527733149e-4	1.16535558188229e-4	1.16536035066877e-4	1.16530820168077e-4	1.16531463694818e-4	1.16534786688831e-4	1.16534989921065e-4	1.1653259473044e-4	1.16531217469579e-4	1.16532327152048e-4	1.16534341428007e-4	1.16535059731345e-4	1.16533925776162e-4
flux1:	0.639325529542921	1.28071951279877e-4	1.28072366899979e-4	1.28071579453966e-4	1.28070141265188e-4	1.28069125135939e-4	1.28069339596764e-4	1.28070682553029e-4	1.28072145575125e-4	1.28072541452735e-4	1.28071464308444e-4	1.28069723386567e-4	1.28068794610578e-4	1.28069588937759e-4	1.28071515150383e-4	1.28072793115279e-4	1.2807203930466e-4	1.28069852769454e-4	1.28068630408147e-4	1.28070092182039e-4	1.28072643569751e-4	1.28072384853724e-4	1.28068807814915e-4	1.28068229400344e-4	1.28073986579559e-4	1.28073367216206e-4	1.28064717723767e-4	1.28076205468862e-4	1.28063941651243e-4	1.28080697015605e-4	1.28068858875878e-4	1.28062917318537e-4	1.28068858875878e-4	1.28080697015605e-4	1.28063941651243e-4	1.28076205468862e-4	1.28064717723767e-4	1.28073367216206e-4	1.28073986579559e-4	1.28068229400344e-4	1.28068807814915e-4	1.28072384853724e-4	1.28072643569751e-4	1.28070092182039e-4	1.28068630408147e-4	1.28069852769454e-4	1.28072039304659e-4	1.28072793115279e-4	1.28071515150383e-4
flux1:	0.639587978446675	1.40627661707694e-4	1.40628143983498e-4	1.40627243931173e-4	1.40625597013278e-4	1.40624432833494e-4	1.40624673179234e-4	1.40626198017119e-4	1.40627859812508e-4	1.40628315795888e-4	1.40627110881636e-4	1.40625155784318e-4	1.40624102201737e-4	1.40624966413118e-4	1.40627095556945e-4	1.40628524895626e-4	1.40627729310071e-4	1.40625357689759e-4	1.40624018241225e-4	1.40625574486191e-4	1.40628292186804e-4	1.40627967987087e-4	1.40624115399712e-4	1.40623613225248e-4	1.40629959976893e-4	1.40629180282448e-4	1.40619637462273e-4	1.40632204848683e-4	1.4061871507994e-4	1.40637197013785e-4	1.40624271240191e-4	1.40617774047358e-4	1.40624271240191e-4	1.40637197013785e-4	1.4061871507994e-4	1.40632204848683e-4	1.40619637462273e-4	1.40629180282448e-4	1.40629959976893e-4	1.40623613225249e-4	1.40624115399712e-4	1.40627967987087e-4	1.40628292186804e-4	1.40625574486191e-4	1.40624018241225e-4	1.40625357689759e-4	1.40627729310071e-4	1.40628524895626e-4	1.40627095556945e-4
flux1:	0.639850427350428	1.54277903296009e-4	1.54278451480056e-4	1.54277427908434e-4	1.54275559342303e-4	1.54274242005743e-4	1.54274514937117e-4	1.54276235091928e-4	1.54278105379554e-4	1.5427861972333e-4	1.54277275119019e-4	1.54275093447546e-4	1.5427391262494e-4	1.54274856487509e-4	1.54277201893651e-4	1.54278786956056e-4	1.54277940349979e-4	1.54275370238167e-4	1.54273911865231e-4	1.54275576457577e-4	1.5427847247641e-4	1.54278070575422e-4	1.54273916618896e-4	1.54273500457546e-4	1.54280486867041e-4	1.54279529024859e-4	1.54269022328241e-4	1.54282766836314e-4	1.54267940915818e-4	1.54288299121372e-4	1.54274187128311e-4	1.54267083650232e-4	1.54274187128311e-4	1.54288299121372e-4	1.54267940915818e-4	1.54282766836315e-4	1.54269022328241e-4	1.54279529024859e-4	1.54280486867041e-4	1.54273500457546e-4	1.54273916618896e-4	1.54278070575422e-4	1.5427847247641e-4	1.54275576457577e-4	1.54273911865231e-4	1.54275370238167e-4	1.54277940349979e-4	1.54278786956056e-4	1.54277201893651e-4
flux1:	0.640112876254181	1.6910363094443e-4	1.69104242604049e-4	1.69103085603597e-4	1.69100985487575e-4	1.69099512821748e-4	1.69099825819349e-4	1.69101752760051e-4	1.69103837874083e-4	1.69104406389834e-4	1.69102910438783e-4	1.69100492674768e-4	1.69099185722302e-4	1.69100220684024e-4	1.69102794166743e-4	1.69104535489497e-4	1.69103625193505e-4	1.69100842825432e-4	1.69099267004488e-4	1.69101058479193e-4	1.69104146912565e-4	1.69103652387544e-4	1.69099166134461e-4	1.69098843943522e-4	1.69106523023158e-4	1.69105369613866e-4	1.69093827321766e-4	1.69108856152226e-4	1.6909257499054e-4	1.69114967411991e-4	1.6909955978647e-4	1.6909179403338e-4	1.6909955978647e-4	1.69114967411991e-4	1.6909257499054e-4	1.69108856152226e-4	1.69093827321766e-4	1.69105369613865e-4	1.69106523023158e-4	1.69098843943522e-4	1.6909916613446e-4	1.69103652387544e-4	1.69104146912565e-4	1.69101058479192e-4	1.69099267004488e-4	1.69100842825432e-4	1.69103625193505e-4	1.69104535489497e-4	1.69102794166743e-4
flux1:	0.640375325157934	1.85190353162179e-4	1.85191024316431e-4	1.851897257021e-4	1.85187387962023e-4	1.85185761077959e-4	1.85186122059934e-4	1.85188264492855e-4	1.85190566674692e-4	1.85191182589076e-4	1.85189524414509e-4	1.85186864742032e-4	1.8518543688364e-4	1.85186576005468e-4	1.85189387201849e-4	1.85191280704063e-4	1.85190290227083e-4	1.85187281766055e-4	1.85185594065902e-4	1.85187536344365e-4	1.85190833533332e-4	1.85190228223068e-4	1.85185372837376e-4	1.85185150322135e-4	1.85193578177381e-4	1.85192212559764e-4	1.85179562287534e-4	1.85195993213031e-4	1.85178128186228e-4	1.85202721031484e-4	1.85185896421135e-4	1.85177406543092e-4	1.85185896421135e-4	1.85202721031484e-4	1.85178128186228e-4	1.85195993213031e-4	1.85179562287534e-4	1.85192212559764e-4	1.85193578177381e-4	1.85185150322135e-4	1.85185372837376e-4	1.85190228223068e-4	1.85190833533332e-4	1.85187536344365e-4	1.85185594065902e-4	1.85187281766055e-4	1.85190290227083e-4	1.85191280704063e-4	1.85189387201849e-4
flux1:	0.640637774061688	2.02628253282288e-4	2.0262897866642e-4	2.02627532764406e-4	2.02624955927531e-4	2.02623179462823e-4	2.02623596341825e-4	2.02625959386859e-4	2.02628476135848e-4	2.02629130047747e-4	2.02627300138935e-4	2.02624397262584e-4	2.02622858337075e-4	2.02624116142844e-4	2.02627171813763e-4	2.02629208019952e-4	2.02628116720135e-4	2.02624868603772e-4	2.02623079474871e-4	2.02625202550629e-4	2.02628727174459e-4	2.02627989113013e-4	2.02622721065161e-4	2.02622601291443e-4	2.02631837323273e-4	2.02630244009461e-4	2.02616413184969e-4	2.02634375382767e-4	2.02614787660526e-4	2.02641755457064e-4	2.02623379471604e-4	2.02614097243512e-4	2.02623379471604e-4	2.02641755457064e-4	2.02614787660526e-4	2.02634375382767e-4	2.02616413184969e-4	2.02630244009461e-4	2.02631837323273e-4	2.02622601291443e-4	2.02622721065161e-4	2.02627989113013e-4	2.0262872717446e-4	2.02625202550629e-4	2.02623079474871e-4	2.02624868603772e-4	2.02628116720135e-4	2.02629208019953e-4	2.02627171813763e-4
flux1:	0.640900222965441	2.21512300711758e-4	2.21513074166482e-4	2.21511478631433e-4	2.21508666521392e-4	2.21506748755222e-4	2.21507228908399e-4	2.21509813285928e-4	2.21512536804992e-4	2.21513216751531e-4	2.215112075975e-4	2.21508065518121e-4	2.21506430383074e-4	2.21507822627719e-4	2.21511125947993e-4	2.21513289273938e-4	2.21512072117907e-4	2.21508571454815e-4	2.21506696997535e-4	2.2150903754804e-4	2.21512810646585e-4	2.21511913481251e-4	2.21506181813498e-4	2.21506164895212e-4	2.2151627203975e-4	2.21514437041788e-4	2.21499353325797e-4	2.21518988170924e-4	2.21497528025026e-4	2.21527053735722e-4	2.21506977892974e-4	2.21496828218186e-4	2.21506977892974e-4	2.21527053735722e-4	2.21497528025026e-4	2.21518988170924e-4	2.21499353325797e-4	2.21514437041788e-4	2.2151627203975e-4	2.21506164895212e-4	2.21506181813498e-4	2.21511913481251e-4	2.21512810646585e-4	2.2150903754804e-4	2.21506696997535e-4	2.21508571454815e-4	2.21512072117907e-4	2.21513289273938e-4	2.21511125947993e-4
flux1:	0.641162671869194	2.41942350657771e-4	2.41943165630016e-4	2.41941422248586e-4	2.41938384557103e-4	2.41936337382224e-4	2.41936887057403e-4	2.41939688330453e-4	2.41942605102158e-4	2.41943296736951e-4	2.41941103477807e-4	2.41937732183681e-4	2.41936020995878e-4	2.41937564358578e-4	2.41941114230355e-4	2.41943382370208e-4	2.41942009797794e-4	2.41938244799847e-4	2.41936307475479e-4	2.41938909366655e-4	2.41942954283278e-4	2.41941866698571e-4	2.41935612377379e-4	2.41935695265919e-4	2.41946740270559e-4	2.41944651391827e-4	2.419282430066e-4	2.41949704803831e-4	2.41926210905442e-4	2.41958486133105e-4	2.41936546883616e-4	2.41925447330685e-4	2.41936546883616e-4	2.41958486133105e-4	2.41926210905442e-4	2.41949704803832e-4	2.419282430066e-4	2.41944651391827e-4	2.41946740270559e-4	2.41935695265919e-4	2.41935612377379e-4	2.41941866698571e-4	2.41942954283278e-4	2.41938909366655e-4	2.41936307475479e-4	2.41938244799847e-4	2.41942009797794e-4	2.41943382370208e-4	2.41941114230355e-4
flux1:	0.641425120772948	2.64023230694139e-4	2.64024080824286e-4	2.6402219625349e-4	2.64018948945792e-4	2.64016787690914e-4	2.64017411381753e-4	2.64020419302537e-4	2.64023509828261e-4	2.64024196707318e-4	2.64021817765735e-4	2.64018233794486e-4	2.640164721443e-4	2.64018183860021e-4	2.64021974289013e-4	2.64024317742824e-4	2.64022755650643e-4	2.64018716080489e-4	2.64016745324952e-4	2.64019659975229e-4	2.64024002215287e-4	2.64022687389032e-4	2.64015842784061e-4	2.64016019186217e-4	2.64028072918693e-4	2.64025719960644e-4	2.64007915890872e-4	2.64031372523762e-4	2.6400567123965e-4	2.64040896550976e-4	2.64016914417247e-4	2.64004774805195e-4	2.64016914417247e-4	2.64040896550976e-4	2.6400567123965e-4	2.64031372523762e-4	2.64007915890872e-4	2.64025719960644e-4	2.64028072918693e-4	2.64016019186217e-4	2.64015842784061e-4	2.64022687389032e-4	2.64024002215287e-4	2.64019659975229e-4	2.64016745324952e-4	2.64018716080489e-4	2.64022755650643e-4	2.64024317742825e-4	2.64021974289013e-4
flux1:	0.641687569676701	2.87864812460211e-4	2.87865692218796e-4	2.87863678602308e-4	2.87860244117358e-4	2.87857987223579e-4	2.87858687055766e-4	2.87861885068175e-4	2.87865123797751e-4	2.87865787759523e-4	2.87863225408351e-4	2.87859452234529e-4	2.87857671117161e-4	2.87859568567347e-4	2.87863588145832e-4	2.87865969925723e-4	2.87864179777968e-4	2.87859857385891e-4	2.87857890083487e-4	2.87861176655513e-4	2.87865843659471e-4	2.87864258780892e-4	2.87856747311467e-4	2.87857007760886e-4	2.87870145544938e-4	2.87867520397374e-4	2.87848250426999e-4	2.87873883902795e-4	2.87845788602308e-4	2.87884174002954e-4	2.87857952870145e-4	2.87844674917877e-4	2.87857952870145e-4	2.87884174002954e-4	2.87845788602308e-4	2.87873883902795e-4	2.87848250426999e-4	2.87867520397374e-4	2.87870145544938e-4	2.87857007760886e-4	2.87856747311467e-4	2.87864258780892e-4	2.87865843659471e-4	2.87861176655513e-4	2.87857890083488e-4	2.87859857385892e-4	2.87864179777969e-4	2.87865969925723e-4	2.87863588145831e-4
flux1:	0.641950018580454	3.13582066718424e-4	3.13582972043869e-4	3.13580847446851e-4	3.13577254660871e-4	3.13574923227485e-4	3.13575698406121e-4	3.13579063355523e-4	3.13582418827013e-4	3.13583040443474e-4	3.13580301260251e-4	3.13576369465616e-4	3.13574605079364e-4	3.13576705369796e-4	3.13580936913004e-4	3.1358331246319e-4	3.13581251531835e-4	3.13576640451082e-4	3.13574721224808e-4	3.1357844661628e-4	3.13583467451212e-4	3.13581563333895e-4	3.1357329932349e-4	3.13573631427955e-4	3.13587933396142e-4	3.13585029978077e-4	3.13564224527484e-4	3.1359223139845e-4	3.13561541784447e-4	3.13603307376687e-4	3.13574633971099e-4	3.13560111026252e-4	3.13574633971098e-4	3.13603307376687e-4	3.13561541784447e-4	3.13592231398451e-4	3.13564224527483e-4	3.13585029978077e-4	3.13587933396142e-4	3.13573631427955e-4	3.1357329932349e-4	3.13581563333895e-4	3.13583467451212e-4	3.1357844661628e-4	3.13574721224808e-4	3.13576640451081e-4	3.13581251531835e-4	3.13583312463189e-4	3.13580936913004e-4
flux1:	0.642212467484207	3.41295099936861e-4	3.41296028815746e-4	3.41293817419873e-4	3.41290101352076e-4	3.41287718579452e-4	3.41288564954099e-4	3.41292067052368e-4	3.41295502251629e-4	3.4129606131771e-4	3.41293156473743e-4	3.4128910366206e-4	3.41287397032544e-4	3.4128971659317e-4	3.41294136976322e-4	3.41296454336935e-4	3.41294076066483e-4	3.41289173132007e-4	3.41287354408025e-4	3.41291593018047e-4	3.41296997996408e-4	3.41294718820898e-4	3.4128560759801e-4	3.41285996480584e-4	3.41301547931762e-4	3.41298361950086e-4	3.41275951680804e-4	3.41306543325029e-4	3.41273044803084e-4	3.41318421655797e-4	3.41287065245294e-4	3.41271182106855e-4	3.41287065245294e-4	3.41318421655797e-4	3.41273044803084e-4	3.41306543325029e-4	3.41275951680804e-4	3.41298361950086e-4	3.41301547931762e-4	3.41285996480584e-4	3.4128560759801e-4	3.41294718820898e-4	3.41296997996408e-4	3.41291593018047e-4	3.41287354408026e-4	3.41289173132007e-4	3.41294076066483e-4	3.41296454336935e-4	3.41294136976321e-4
flux1:	0.642474916387961	3.71129170511863e-4	3.71130123435722e-4	3.71127855440959e-4	3.71124056693779e-4	3.71121647263572e-4	3.71122557070996e-4	3.71126160157921e-4	3.71129633095605e-4	3.71130109115279e-4	3.71127054446521e-4	3.71122924872219e-4	3.71121321311532e-4	3.71123875558802e-4	3.71128455800232e-4	3.71130656037428e-4	3.7112791052161e-4	3.71122715474349e-4	3.71121057281538e-4	3.71125890535652e-4	3.711317107755e-4	3.7112899399675e-4	3.71118932276337e-4	3.71119361222847e-4	3.71136252968962e-4	3.71132781463739e-4	3.71108696622323e-4	3.71142099370748e-4	3.71105562471535e-4	3.71154793728966e-4	3.71120506075665e-4	3.71103138922975e-4	3.71120506075665e-4	3.71154793728966e-4	3.71105562471535e-4	3.71142099370748e-4	3.71108696622322e-4	3.71132781463739e-4	3.71136252968962e-4	3.71119361222847e-4	3.71118932276337e-4	3.7112899399675e-4	3.71131710775499e-4	3.71125890535652e-4	3.71121057281539e-4	3.71122715474348e-4	3.71127910521611e-4	3.71130656037428e-4	3.71128455800231e-4
flux1:	0.642737365291714	4.03214682703523e-4	4.03215662932035e-4	4.03213374121128e-4	4.03209538062988e-4	4.03207127507385e-4	4.03208089352362e-4	4.0321175148424e-4	4.03215215974476e-4	4.03215588594129e-4	4.03212404403652e-4	4.03208248294104e-4	4.03206796714611e-4	4.03209599821061e-4	4.03214305452222e-4	4.03216323367384e-4	4.0321315791728e-4	4.03207673454861e-4	4.03206242926265e-4	4.03211758551698e-4	4.03218025497707e-4	4.03214801951309e-4	4.03203678524545e-4	4.03204129843098e-4	4.0322245852744e-4	4.03218699176101e-4	4.03192868655334e-4	4.03229323756292e-4	4.03189503626117e-4	4.03242845876738e-4	4.03205361466713e-4	4.03186377904978e-4	4.03205361466713e-4	4.03242845876738e-4	4.03189503626117e-4	4.03229323756293e-4	4.03192868655335e-4	4.03218699176101e-4	4.03222458527439e-4	4.03204129843098e-4	4.03203678524545e-4	4.03214801951309e-4	4.03218025497707e-4	4.03211758551698e-4	4.03206242926265e-4	4.0320767345486e-4	4.0321315791728e-4	4.03216323367384e-4	4.03214305452222e-4
flux1:	0.642999814195467	4.37687156326626e-4	4.37688169887295e-4	4.37685900822588e-4	4.3768207653863e-4	4.37679690660177e-4	4.37680689790994e-4	4.3768436417345e-4	4.3768777078416e-4	4.37688020118349e-4	4.37684730666336e-4	4.37680603230449e-4	4.37679355343971e-4	4.37682420161718e-4	4.37687211917307e-4	4.37688977036583e-4	4.3768533681187e-4	4.37679568447575e-4	4.37678438998877e-4	4.37684730051389e-4	4.37691474980703e-4	4.37687669218608e-4	4.37675365970146e-4	4.37675822060431e-4	4.37695690427602e-4	4.37691640585545e-4	4.37663990689479e-4	4.37703754107508e-4	4.37660390081351e-4	4.37718115001338e-4	4.37677151568547e-4	4.37656410797789e-4	4.37677151568547e-4	4.37718115001338e-4	4.37660390081351e-4	4.37703754107509e-4	4.37663990689479e-4	4.37691640585545e-4	4.37695690427602e-4	4.37675822060432e-4	4.37675365970146e-4	4.37687669218608e-4	4.37691474980703e-4	4.37684730051388e-4	4.37678438998877e-4	4.37679568447575e-4	4.3768533681187e-4	4.37688977036582e-4	4.37687211917307e-4
flux1:	0.64326226309922	4.74687170221055e-4	4.74688225580772e-4	4.74686020420796e-4	4.74682259475215e-4	4.7467992388551e-4	4.74680942812746e-4	4.74684579078017e-4	4.7468787620856e-4	4.74687983000568e-4	4.74684615647537e-4	4.74680575778585e-4	4.74679585222101e-4	4.74682923406343e-4	4.74687758257064e-4	4.74689196089278e-4	4.74685024757342e-4	4.74678980452488e-4	4.74678230623559e-4	4.74685394278237e-4	4.74692647819127e-4	4.74688178700152e-4	4.74674571961344e-4	4.74675016582692e-4	4.7469653367951e-4	4.74692189141799e-4	4.74662642051462e-4	4.74705984103377e-4	4.74658799373358e-4	4.74721195650502e-4	4.74676455002975e-4	4.74653808113429e-4	4.74676455002975e-4	4.74721195650503e-4	4.74658799373358e-4	4.74705984103377e-4	4.74662642051461e-4	4.74692189141799e-4	4.7469653367951e-4	4.74675016582691e-4	4.74674571961344e-4	4.74688178700152e-4	4.74692647819127e-4	4.74685394278237e-4	4.74678230623559e-4	4.74678980452488e-4	4.74685024757342e-4	4.74689196089278e-4	4.74687758257064e-4
flux1:	0.643524712002974	5.14360277521798e-4	5.14361384876609e-4	5.14359289821324e-4	5.14355644892556e-4	5.14353384741118e-4	5.14354404235584e-4	5.14357950045146e-4	5.14361085073802e-4	5.14361030634193e-4	5.14357614616716e-4	5.14353723314144e-4	5.14353044752472e-4	5.1435666712725e-4	5.14361499664111e-4	5.14362533200904e-4	5.14357773582775e-4	5.14351463123616e-4	5.14351175082466e-4	5.14359311212545e-4	5.14367102906508e-4	5.14361884459317e-4	5.14346846693134e-4	5.14347266410917e-4	5.14370547697398e-4	5.14365901175406e-4	5.14334373124016e-4	5.14381577961954e-4	5.14330279352014e-4	5.14397654885439e-4	5.14348824030921e-4	5.14324114423203e-4	5.14348824030921e-4	5.14397654885439e-4	5.14330279352013e-4	5.14381577961954e-4	5.14334373124016e-4	5.14365901175406e-4	5.14370547697398e-4	5.14347266410918e-4	5.14346846693133e-4	5.14361884459316e-4	5.14367102906508e-4	5.14359311212545e-4	5.14351175082466e-4	5.14351463123616e-4	5.14357773582775e-4	5.14362533200904e-4	5.1436149966411e-4
flux1:	0.643787160906727	5.56856890761317e-4	5.56858060907255e-4	5.568561223049e-4	5.56852645770905e-4	5.56850485733776e-4	5.56851486222252e-4	5.56854889154787e-4	5.5685780958726e-4	5.5685757545861e-4	5.56854140293783e-4	5.56850458846475e-4	5.56850147109618e-4	5.56854064310898e-4	5.5685884847363e-4	5.56859399890913e-4	5.56853994549114e-4	5.56847428648204e-4	5.56847686372014e-4	5.56856895951697e-4	5.56865253890835e-4	5.56859196457128e-4	5.56842598256214e-4	5.56842984036673e-4	5.56868151387441e-4	5.56863190705198e-4	5.56829589885079e-4	5.5688095484335e-4	5.56825232697716e-4	5.56897917056999e-4	5.5684466961294e-4	5.56817733536226e-4	5.5684466961294e-4	5.56897917056999e-4	5.56825232697716e-4	5.56880954843351e-4	5.56829589885079e-4	5.56863190705198e-4	5.56868151387441e-4	5.56842984036673e-4	5.56842598256215e-4	5.56859196457128e-4	5.56865253890835e-4	5.56856895951697e-4	5.56847686372014e-4	5.56847428648204e-4	5.56853994549114e-4	5.56859399890913e-4	5.5685884847363e-4
flux1:	0.64404960981048	6.02332134865702e-4	6.02333377635703e-4	6.02331639809741e-4	6.02328382373426e-4	6.02326346963951e-4	6.02327310320003e-4	6.02330519983114e-4	6.02333174525049e-4	6.02332741830406e-4	6.02329315365529e-4	6.02325903356776e-4	6.02326012674053e-4	6.02330236094417e-4	6.02334927218033e-4	6.02334919723497e-4	6.02328811445318e-4	6.02322000558842e-4	6.02322887723661e-4	6.02333271102559e-4	6.02342221673359e-4	6.02335233326985e-4	6.02316945690715e-4	6.02317294604839e-4	6.0234447618383e-4	6.02339182211507e-4	6.02303406449346e-4	6.02359241279043e-4	6.02298769468282e-4	6.02377116582219e-4	6.02319114441758e-4	6.02289781637628e-4	6.02319114441758e-4	6.0237711658222e-4	6.02298769468282e-4	6.02359241279043e-4	6.02303406449346e-4	6.02339182211507e-4	6.0234447618383e-4	6.02317294604839e-4	6.02316945690715e-4	6.02335233326984e-4	6.02342221673358e-4	6.02333271102558e-4	6.02322887723661e-4	6.02322000558842e-4	6.02328811445318e-4	6.02334919723497e-4	6.02334927218033e-4
flux1:	0.644312058714234	6.50945666154588e-4	6.50946988433428e-4	6.50945491313585e-4	6.50942500766748e-4	6.509406150181e-4	6.50941526720285e-4	6.50944497003703e-4	6.50946836476075e-4	6.50946184922667e-4	6.50942791068991e-4	6.50939704280048e-4	6.50940287674242e-4	6.50944830719108e-4	6.50949387852523e-4	6.50948747610647e-4	6.50941879741579e-4	6.50934832608393e-4	6.50936430237079e-4	6.50948085344459e-4	6.50957653106344e-4	6.50949641330064e-4	6.50929538170169e-4	6.50929855158756e-4	6.50959185154062e-4	6.50953529509819e-4	6.50915463761983e-4	6.50976089784114e-4	6.50910525827677e-4	6.50994916859019e-4	6.50931812070642e-4	6.50899906504393e-4	6.50931812070642e-4	6.50994916859018e-4	6.50910525827677e-4	6.50976089784114e-4	6.50915463761983e-4	6.50953529509818e-4	6.50959185154062e-4	6.50929855158756e-4	6.5092953817017e-4	6.50949641330064e-4	6.50957653106344e-4	6.5094808534446e-4	6.50936430237079e-4	6.50934832608393e-4	6.50941879741579e-4	6.50948747610647e-4	6.50949387852522e-4
flux1:	0.644574507617987	7.02861455522015e-4	7.02862858881985e-4	7.02861635547013e-4	7.02858955773812e-4	7.02857246324073e-4	7.02858097926763e-4	7.0286078929604e-4	7.02862767312939e-4	7.02861873841128e-4	7.02858530054412e-4	7.02855818358091e-4	7.02856927259801e-4	7.02861806907451e-4	7.02866195337363e-4	7.02864853392058e-4	7.02857169978501e-4	7.02849891903169e-4	7.02852275839324e-4	7.02865296385361e-4	7.02875504107222e-4	7.02866377693468e-4	7.0284433850159e-4	7.02844638145955e-4	7.02876256357128e-4	7.02870198923443e-4	7.02829712657915e-4	7.02895461872178e-4	7.02824447170944e-4	7.0291529351887e-4	7.02846730323278e-4	7.02812070978788e-4	7.02846730323278e-4	7.02915293518871e-4	7.02824447170943e-4	7.02895461872179e-4	7.02829712657915e-4	7.02870198923443e-4	7.02876256357128e-4	7.02844638145955e-4	7.0284433850159e-4	7.02866377693469e-4	7.02875504107223e-4	7.02865296385361e-4	7.02852275839324e-4	7.02849891903168e-4	7.02857169978501e-4	7.02864853392058e-4	7.02866195337362e-4
flux1:	0.64483695652174	7.58247534064857e-4	7.58249012097702e-4	7.58248086357623e-4	7.58245756674479e-4	7.58244253261006e-4	7.58245045094583e-4	7.58247426809213e-4	7.58249000143944e-4	7.58247837233865e-4	7.58244551828574e-4	7.58242257175488e-4	7.58243941310448e-4	7.58249179947842e-4	7.58253373840523e-4	7.58251267947085e-4	7.58242713655156e-4	7.58235204575526e-4	7.58238442868733e-4	7.58252916616658e-4	7.58263785487327e-4	7.58253456612752e-4	7.58229369207628e-4	7.58229677444757e-4	7.58263728721702e-4	7.58257215037407e-4	7.58214159583377e-4	7.58285373774824e-4	7.58208533941199e-4	7.58306280298907e-4	7.58231897253052e-4	7.581942989616e-4	7.58231897253052e-4	7.58306280298907e-4	7.582085339412e-4	7.58285373774824e-4	7.58214159583377e-4	7.58257215037407e-4	7.58263728721702e-4	7.58229677444757e-4	7.58229369207628e-4	7.58253456612752e-4	7.58263785487327e-4	7.58252916616658e-4	7.58238442868734e-4	7.58235204575526e-4	7.58242713655156e-4	7.58251267947086e-4	7.58253373840523e-4
flux1:	0.645099405425493	8.17275699534461e-4	8.17277234988406e-4	8.1727661914852e-4	8.17274674065791e-4	8.17273411406652e-4	8.17274155396329e-4	8.17276207526256e-4	8.17277336103834e-4	8.17275869777775e-4	8.17272639184594e-4	8.17270793791564e-4	8.1727310138171e-4	8.17278728865515e-4	8.17282713920339e-4	8.17279790193618e-4	8.17270309981877e-4	8.17262562381162e-4	8.1726671268487e-4	8.17282719871728e-4	8.17294269890562e-4	8.17282656297548e-4	8.17256419555502e-4	8.17256775272576e-4	8.17293408813391e-4	8.17286367417488e-4	8.17240573376486e-4	8.1731760326643e-4	8.17234548533084e-4	8.17339675914313e-4	8.17259108019939e-4	8.17218382288373e-4	8.1725910801994e-4	8.17339675914313e-4	8.17234548533084e-4	8.17317603266431e-4	8.17240573376486e-4	8.17286367417488e-4	8.17293408813391e-4	8.17256775272576e-4	8.17256419555502e-4	8.17282656297548e-4	8.17294269890563e-4	8.17282719871728e-4	8.17266712684871e-4	8.17262562381162e-4	8.17270309981877e-4	8.17279790193617e-4	8.17282713920339e-4
flux1:	0.645361854329247	8.80121182119746e-4	8.80122743981657e-4	8.80122436937897e-4	8.80120906409523e-4	8.80119926417538e-4	8.80120648884759e-4	8.80122363995383e-4	8.80123010467828e-4	8.80121198054168e-4	8.80118004150706e-4	8.80116629002285e-4	8.80119607304847e-4	8.80125663173851e-4	8.80129439165984e-4	8.80125653451181e-4	8.8011519198938e-4	8.80107188732193e-4	8.80112295828983e-4	8.80129907813143e-4	8.80142158355374e-4	8.80129185557237e-4	8.8010071201797e-4	8.80101168460046e-4	8.80140536984165e-4	8.80132876801502e-4	8.8008415162483e-4	8.80167356114687e-4	8.80077681796605e-4	8.80190710432663e-4	8.80103591175856e-4	8.80059546975198e-4	8.80103591175855e-4	8.80190710432662e-4	8.80077681796605e-4	8.80167356114687e-4	8.8008415162483e-4	8.80132876801502e-4	8.80140536984165e-4	8.80101168460046e-4	8.80100712017971e-4	8.80129185557238e-4	8.80142158355373e-4	8.80129907813143e-4	8.80112295828984e-4	8.80107188732193e-4	8.8011519198938e-4	8.80125653451181e-4	8.80129439165984e-4
flux1:	0.645624303233	9.46962268222635e-4	9.46963808912242e-4	9.46963794726141e-4	9.46962704926731e-4	9.46962059167619e-4	9.4696280345725e-4	9.46964187836791e-4	9.46964316721399e-4	9.46962104474246e-4	9.46958912134739e-4	9.46958015904242e-4	9.46961712092605e-4	9.46968247834429e-4	9.46971830911911e-4	9.46967149788914e-4	9.46955650631778e-4	9.4694736282223e-4	9.46953456401068e-4	9.46972734611188e-4	9.46985705149278e-4	9.46971308561144e-4	9.46940526792183e-4	9.46941152718454e-4	9.46983411541425e-4	9.46975019412334e-4	9.46923145257607e-4	9.470128908147e-4	9.46916177793047e-4	9.47037669791789e-4	9.4694363299176e-4	9.46896077464048e-4	9.46943632991759e-4	9.47037669791788e-4	9.46916177793046e-4	9.47012890814701e-4	9.46923145257608e-4	9.46975019412333e-4	9.46983411541425e-4	9.46941152718454e-4	9.46940526792183e-4	9.46971308561144e-4	9.46985705149279e-4	9.46972734611188e-4	9.46953456401069e-4	9.46947362822229e-4	9.46955650631777e-4	9.46967149788914e-4	9.4697183091191e-4
flux1:	0.645886752136753	0.00101797988106324	0.00101798133392645	0.00101798158101669	0.00101798095565238	0.00101798070792454	0.00101798153668663	0.00101798261100139	0.00101798218739092	0.00101797950808691	0.00101797626310691	0.00101797584159216	0.00101798030395827	0.00101798738521172	0.00101799080980495	0.00101798521114677	0.00101797261569096	0.00101796400066766	0.00101797109348304	0.00101799208873577	0.00101800579968375	0.00101798992656822	0.001017956783167	0.00101795766369561	0.0010180029697418	0.00101799370820747	0.00101793844019157	0.00101803510042434	0.00101793091561472	0.00101806147726585	0.00101796015862577	0.00101790889766509	0.00101796015862577	0.00101806147726585	0.00101793091561472	0.00101803510042434	0.00101793844019157	0.00101799370820747	0.0010180029697418	0.00101795766369561	0.001017956783167	0.00101798992656822	0.00101800579968375	0.00101799208873577	0.00101797109348304	0.00101796400066766	0.00101797261569096	0.00101798521114677	0.00101799080980494
flux1:	0.646149201040506	0.00109335711714715	0.0010933583944464	0.00109335885551247	0.00109335871763322	0.0010933589465156	0.00109335994346416	0.00109336074274739	0.00109335973063338	0.00109335650129144	0.00109335312884652	0.00109335316499761	0.0010933584444296	0.00109336615298556	0.00109336947318622	0.0010933629462071	0.00109334919247982	0.001093340192076	0.00109334827861877	0.00109337103086097	0.00109338550449382	0.00109336811560131	0.0010933325767139	0.00109333381380322	0.00109338232460253	0.00109337203006418	0.00109331309503005	0.0010934170504961	0.00109330494725937	0.00109344523086645	0.00109333626911785	0.00109328110778117	0.00109333626911785	0.00109344523086645	0.00109330494725937	0.0010934170504961	0.00109331309503005	0.00109337203006418	0.00109338232460253	0.00109333381380322	0.0010933325767139	0.00109336811560131	0.00109338550449382	0.00109337103086097	0.00109334827861877	0.001093340192076	0.00109334919247982	0.0010933629462071	0.00109336947318622
flux1:	0.64641164994426	0.00117327873784495	0.0011732797294441	0.00117328034220586	0.00117328071644537	0.00117328151763333	0.00117328278860804	0.00117328336151644	0.00117328172180098	0.0011732778416905	0.00117327424548263	0.00117327471007474	0.00117328086173616	0.00117328929718622	0.00117329258745885	0.00117328513220756	0.00117327015355583	0.00117326069276183	0.00117326974856547	0.00117329428708119	0.00117330954846686	0.00117329061924533	0.00117325267148622	0.00117325438401126	0.00117330625673503	0.00117329473810689	0.00117323183401744	0.00117334347230139	0.00117322299075131	0.00117337369587165	0.00117325673340648	0.00117319747611143	0.00117325673340648	0.00117337369587165	0.00117322299075131	0.00117334347230139	0.00117323183401744	0.00117329473810689	0.00117330625673503	0.00117325438401126	0.00117325267148622	0.00117329061924533	0.00117330954846686	0.00117329428708119	0.00117326974856547	0.00117326069276183	0.00117327015355583	0.00117328513220756	0.00117329258745885
flux1:	0.646674098848013	0.00125793061556852	0.00125793118849723	0.00125793187729296	0.00125793279241929	0.00125793428064988	0.00125793595382061	0.00125793636112813	0.00125793404943391	0.00125792939854912	0.00125792546078042	0.00125792631375441	0.00125793339886512	0.00125794267973934	0.00125794603484235	0.00125793766112086	0.00125792138488994	0.00125791137105892	0.00125792135275235	0.00125794769685562	0.00125796377472453	0.00125794329597301	0.00125790294664159	0.00125790527003794	0.00125796066063635	0.00125794769861001	0.00125788049467274	0.00125800021076241	0.001257870877923	0.00125803275190137	0.00125790743479351	0.00125784388526364	0.00125790743479351	0.00125803275190137	0.001257870877923	0.00125800021076242	0.00125788049467274	0.00125794769861001	0.00125796066063635	0.00125790527003794	0.00125790294664159	0.00125794329597301	0.00125796377472453	0.00125794769685562	0.00125792135275235	0.00125791137105892	0.00125792138488994	0.00125793766112086	0.00125794603484235
flux1:	0.646936547751766	0.00134749913428417	0.00134749913333981	0.00134749981157639	0.00134750130319627	0.00134750361355526	0.00134750583863478	0.00134750615097515	0.00134750311539521	0.00134749755357789	0.00134749313586731	0.00134749432832635	0.00134750241592077	0.00134751268015608	0.00134751621417081	0.00134750693988653	0.00134748928619318	0.00134747860892757	0.00134748945512624	0.00134751761533928	0.00134753454280466	0.00134751252065097	0.00134746979715697	0.00134747288262092	0.00134753194512975	0.00134751729215948	0.0013474454297706	0.001347573626749	0.00134743495651453	0.00134760879420716	0.00134747477153754	0.00134740673246111	0.00134747477153754	0.00134760879420717	0.00134743495651453	0.00134757362674901	0.0013474454297706	0.00134751729215948	0.00134753194512975	0.00134747288262092	0.00134746979715697	0.00134751252065097	0.00134753454280466	0.00134751761533928	0.00134748945512624	0.00134747860892757	0.00134748928619318	0.00134750693988653	0.00134751621417081
flux1:	0.647198996655519	0.00144217054437193	0.00144216979387728	0.00144217036727181	0.00144217248049578	0.00144217576890168	0.00144217871526843	0.00144217901018361	0.00144217518913945	0.00144216855602603	0.00144216350135205	0.00144216497816442	0.00144217414668321	0.00144218555127226	0.00144218939566769	0.00144217924465821	0.00144216012537775	0.00144214865722369	0.00144216029032511	0.00144219027001689	0.00144220808505241	0.0014421845401474	0.00144213948858026	0.00144214350183173	0.00144220638791877	0.00144218976902346	0.00144211286360037	0.00144224995365846	0.00144210144651175	0.00144228808911235	0.00144214501152961	0.00144207228390561	0.00144214501152961	0.00144228808911235	0.00144210144651175	0.00144224995365846	0.00144211286360037	0.00144218976902346	0.00144220638791877	0.00144214350183173	0.00144213948858026	0.0014421845401474	0.00144220808505241	0.00144219027001689	0.00144216029032511	0.00144214865722369	0.00144216012537775	0.00144217924465821	0.00144218939566769
flux1:	0.647461445559273	0.00154213027212626	0.0015421285789086	0.00154212894940379	0.00154213174125204	0.00154213618392863	0.00154214003760811	0.00154214039600739	0.0015421357164043	0.0015421278323558	0.00154212196806663	0.00154212367098594	0.00154213400954343	0.00154214672923173	0.00154215102992901	0.0015421400293297	0.00154211934742405	0.00154210694548277	0.0015421192744005	0.00154215107183615	0.00154216981741346	0.00154214478325302	0.00154209746605804	0.00154210258569228	0.00154216944451271	0.00154215055897101	0.00154206820271666	0.00154221460847742	0.00154205575092751	0.00154225608382797	0.00154210360129889	0.00154202598345368	0.00154210360129889	0.00154225608382797	0.00154205575092751	0.00154221460847742	0.00154206820271666	0.00154215055897101	0.00154216944451271	0.00154210258569228	0.00154209746605804	0.00154214478325302	0.00154216981741346	0.00154215107183615	0.0015421192744005	0.00154210694548277	0.00154211934742405	0.0015421400293297	0.00154215102992901
flux1:	0.647723894463026	0.00164756218449445	0.00164755934208838	0.00164755941226829	0.00164756295358129	0.00164756874536031	0.00164757370486946	0.00164757420704997	0.00164756858292847	0.00164755925107339	0.00164755239295789	0.00164755426413384	0.00164756587329772	0.0016475800982243	0.00164758501166719	0.00164757318892311	0.00164755083823897	0.00164753734677735	0.00164755027061081	0.00164758388133752	0.00164760360512815	0.00164757712543944	0.00164752761819639	0.00164753403366998	0.00164760501209561	0.00164758353608514	0.00164749530169821	0.00164765145782757	0.00164748172153549	0.00164769667117995	0.00164753442991157	0.00164745171618074	0.00164753442991157	0.00164769667117995	0.00164748172153549	0.00164765145782757	0.00164749530169821	0.00164758353608514	0.00164760501209561	0.00164753403366998	0.00164752761819639	0.00164757712543944	0.00164760360512815	0.00164758388133752	0.00164755027061081	0.00164753734677735	0.00164755083823897	0.00164757318892311	0.00164758501166719
flux1:	0.647986343366779	0.00175864780996047	0.0017586436039654	0.00175864328174739	0.0017586476583629	0.00175865500970316	0.00175866128082349	0.00175866200224507	0.00175865533412674	0.00175864434360616	0.00175863630096486	0.00175863828668339	0.00175865127860659	0.00175866721082048	0.00175867289910494	0.00175866027875645	0.00175863614441691	0.00175862139852586	0.00175863481112227	0.00175867023059391	0.00175869098414739	0.00175866310930819	0.00175861149664404	0.00175861940595986	0.00175869464923795	0.00175867023943904	0.00175857568475036	0.00175874203981453	0.00175856088038731	0.00175879141010875	0.00175861904865494	0.00175853102773837	0.00175861904865493	0.00175879141010875	0.00175856088038731	0.00175874203981453	0.00175857568475036	0.00175867023943904	0.00175869464923795	0.00175861940595986	0.00175861149664404	0.00175866310930819	0.00175869098414739	0.00175867023059391	0.00175863481112227	0.00175862139852586	0.00175863614441691	0.00175866027875645	0.00175867289910494
flux1:	0.648248792270532	0.00187556551680735	0.00187555973125576	0.00187555893459283	0.00187556424756484	0.00187557338023113	0.00187558116984159	0.0018755821768834	0.0018755743519952	0.00187556148244809	0.00187555206404769	0.0018755541185105	0.00187556861626929	0.00187558646509995	0.00187559309026466	0.00187557969066031	0.00187555365015976	0.0018755374804673	0.00187555127578872	0.0018755885021117	0.00187561033943524	0.00187558112193259	0.00187552749263927	0.00187553709981255	0.00187561675269684	0.00187558905084566	0.00187548772432474	0.00187566474283821	0.00187547159828447	0.00187571870314785	0.00187553584774803	0.00187544230076037	0.00187553584774803	0.00187571870314785	0.00187547159828447	0.00187566474283821	0.00187548772432474	0.00187558905084566	0.00187561675269684	0.00187553709981255	0.00187552749263927	0.00187558112193259	0.00187561033943524	0.0018755885021117	0.00187555127578872	0.0018755374804673	0.00187555365015976	0.00187557969066031	0.00187559309026466
flux1:	0.648511241174286	0.00199848965032491	0.00199848207484253	0.00199848073614143	0.00199848710080723	0.00199849824222121	0.00199850775138639	0.00199850909733628	0.00199849999086957	0.00199848501813658	0.00199847403887491	0.00199847612780833	0.00199849226382557	0.0019985122401383	0.00199851995776752	0.00199850578787507	0.00199847771296474	0.00199845995136379	0.00199847402952849	0.00199851306619549	0.00199853604168036	0.00199850553065731	0.00199844997212531	0.00199846148452772	0.00199854569290666	0.00199851433124336	0.00199840577828107	0.00199859394287491	0.00199838823173162	0.00199865293244493	0.00199845919167941	0.00199835988993322	0.00199845919167941	0.00199865293244493	0.00199838823173162	0.00199859394287491	0.00199840577828107	0.00199851433124336	0.00199854569290666	0.00199846148452772	0.00199844997212531	0.00199850553065731	0.00199853604168037	0.00199851306619549	0.00199847402952849	0.00199845995136379	0.00199847771296474	0.00199850578787507	0.00199851995776752
flux1:	0.648773690078039	0.00212758963087666	0.00212758006834638	0.0021275781382948	0.0021275856820444	0.00212759905839642	0.00212761047496566	0.00212761219650421	0.00212760167402312	0.00212758437697958	0.00212757166503534	0.00212757376890883	0.00212759168237728	0.00212761399180345	0.00212762294414025	0.00212760800063637	0.00212757776005703	0.00212755824635629	0.00212757252018124	0.00212761337864925	0.00212763754431544	0.00212760577930069	0.0021275483714183	0.00212756199710848	0.00212765091013384	0.00212761551764943	0.00212749928748454	0.00212769910111159	0.00212748022026997	0.00212776355626448	0.0021275585151483	0.00212745321772277	0.0021275585151483	0.00212776355626448	0.00212748022026997	0.00212769910111159	0.00212749928748454	0.00212761551764943	0.00212765091013384	0.00212756199710848	0.0021275483714183	0.00212760577930069	0.00212763754431544	0.00212761337864924	0.00212757252018124	0.00212755824635629	0.00212757776005703	0.00212760800063637	0.00212762294414025
flux1:	0.649036138981792	0.00226302901509131	0.00226301728947411	0.00226301473997742	0.00226302359864351	0.00226303942693554	0.00226305291796029	0.00226305503239596	0.00226304295345481	0.00226302312181351	0.0022630085260095	0.0022630106426465	0.00226303047591348	0.00226305531120658	0.00226306562001619	0.00226304988483545	0.00226301734791532	0.00226299593726769	0.00226301033910051	0.00226305304106648	0.00226307844312856	0.0022630454470912	0.00226298625579658	0.00226300220095244	0.00226309597364616	0.00226305618298898	0.00226293183610929	0.00226314382419227	0.00226291114647059	0.00226321416829096	0.00226299738196603	0.00226288583312904	0.00226299738196603	0.00226321416829096	0.00226291114647059	0.00226314382419228	0.00226293183610929	0.00226305618298898	0.00226309597364616	0.00226300220095243	0.00226298625579658	0.0022630454470912	0.00226307844312856	0.00226305304106648	0.00226301033910051	0.00226299593726769	0.00226301734791532	0.00226304988483545	0.00226306562001618
flux1:	0.649298587885546	0.00240496452280889	0.0024049504867322	0.00240494731268768	0.00240495762555288	0.00240497610482384	0.00240499180913919	0.00240499431262969	0.00240498053559297	0.00240495797844645	0.00240494137551868	0.00240494352189882	0.00240496541582896	0.00240499294855917	0.00240500470801589	0.00240498814652963	0.00240495318761978	0.00240492975852908	0.00240494424712485	0.00240498882635674	0.00240501550115058	0.00240498127306958	0.0024049203437749	0.00240493881034467	0.00240503760663364	0.00240499306149379	0.00240486017730892	0.00240508488972993	0.00240483776126181	0.00240516152244598	0.00240493250966606	0.00240481443623184	0.00240493250966606	0.00240516152244598	0.00240483776126181	0.00240508488972993	0.00240486017730892	0.00240499306149379	0.00240503760663364	0.00240493881034467	0.0024049203437749	0.00240498127306958	0.00240501550115058	0.00240498882635674	0.00240494424712485	0.00240492975852908	0.00240495318761978	0.00240498814652963	0.00240500470801589
flux1:	0.649561036789299	0.00255354503277935	0.00255352857448055	0.00255352479416715	0.00255353669767359	0.00255355799973461	0.0025535760210735	0.00255357888802824	0.00255356327601199	0.00255353783081783	0.00255351913226072	0.0025535213453423	0.00255354543373683	0.0025535758055952	0.00255358907548986	0.00255357163546419	0.00255353413913336	0.002553508601789	0.00255352316896279	0.00255356967255591	0.00255359764190606	0.00255356214908892	0.00255349950022257	0.00255352068390788	0.00255362468000607	0.00255357504275658	0.00255343322730995	0.00255367124013564	0.00255340897766345	0.00255375452632791	0.00255351276296287	0.00255338787167963	0.00255351276296287	0.00255375452632791	0.00255340897766345	0.00255367124013564	0.00255343322730995	0.00255357504275658	0.00255362468000607	0.00255352068390788	0.00255349950022257	0.00255356214908891	0.00255359764190606	0.00255356967255591	0.00255352316896279	0.002553508601789	0.00255353413913336	0.00255357163546419	0.00255358907548986
flux1:	0.649823485693052	0.00270891055049195	0.00270889159970588	0.0027088872536372	0.0027089008739786	0.00270892513405101	0.00270894553506232	0.00270894871886526	0.00270893114663868	0.00270890268829292	0.00270888184644366	0.00270888418287866	0.00270891058609664	0.00270894390013102	0.00270895869970677	0.00270894031115759	0.00270890017801427	0.002708872482658	0.00270888715942942	0.00270893564837888	0.00270896491452828	0.00270892808495315	0.00270886370188423	0.00270888779055832	0.00270899717858541	0.00270894213792332	0.00270879103138836	0.00270904294822525	0.00270876483640842	0.00270913320678568	0.00270887811959778	0.0027087460946703	0.00270887811959778	0.00270913320678568	0.00270876483640842	0.00270904294822525	0.00270879103138836	0.00270894213792332	0.00270899717858541	0.00270888779055832	0.00270886370188423	0.00270892808495315	0.00270896491452828	0.00270893564837888	0.00270888715942942	0.002708872482658	0.00270890017801427	0.00270894031115759	0.00270895869970677
flux1:	0.650085934596805	0.00287119115189362	0.00287116968430106	0.00287116483247718	0.00287118027734882	0.00287120758504777	0.0028712303825706	0.002871233817691	0.00287121417929668	0.00287118262889505	0.00287115964193127	0.00287116217660171	0.00287119099459481	0.00287122730674139	0.00287124360946193	0.00287122418548265	0.00287118133843874	0.00287115148343043	0.00287116634537334	0.00287121689438199	0.00287124743464735	0.0028712091496359	0.0028711429792543	0.002871170151903	0.00287128514359812	0.0028712244219002	0.00287106370559058	0.00287133015846927	0.00287103544733569	0.00287142765153588	0.00287115861249991	0.00287101911335918	0.00287115861249991	0.00287142765153588	0.00287103544733569	0.00287133015846927	0.00287106370559058	0.0028712244219002	0.00287128514359812	0.002871170151903	0.0028711429792543	0.0028712091496359	0.00287124743464735	0.00287121689438199	0.00287116634537334	0.00287115148343043	0.00287118133843873	0.00287122418548265	0.00287124360946193
flux1:	0.650348383500559	0.00304050590714515	0.0030404819470534	0.00304047666464989	0.00304049401452142	0.00304052440565752	0.00304054956756267	0.0030405531730377	0.0030405313898122	0.00304049672267017	0.00304047163822424	0.00304047446159459	0.00304050576663145	0.0030405450779333	0.00304056280746872	0.0030405422460563	0.00304049663679437	0.00304046467601812	0.00304047984753856	0.00304053254401503	0.00304056430537109	0.00304052439292254	0.00304045633914615	0.00304048676539754	0.00304060759575985	0.00304054095584701	0.0030403703584653	0.00304065200816113	0.0030403399108454	0.00304075693113058	0.00304047325258085	0.00304032591201682	0.00304047325258085	0.00304075693113058	0.0030403399108454	0.00304065200816113	0.0030403703584653	0.00304054095584701	0.00304060759575984	0.00304048676539754	0.00304045633914615	0.00304052439292254	0.00304056430537109	0.00304053254401503	0.00304047984753856	0.00304046467601811	0.00304049663679437	0.0030405422460563	0.00304056280746872
flux1:	0.650610832404312	0.00321696178895089	0.00321693540995956	0.00321692978160237	0.00321694908095631	0.00321698253063237	0.00321700997447806	0.00321701365866001	0.00321698968726942	0.00321695193976291	0.00321692485690519	0.00321692807125922	0.00321696190067171	0.00321700415058707	0.00321702317826771	0.00321700136511559	0.00321695298047634	0.00321691902971554	0.00321693468700397	0.00321698962924712	0.00321702252307793	0.00321698075220635	0.00321691067267357	0.00321694451295587	0.00321707144361959	0.0032169986946144	0.00321681799746782	0.00321711553317925	0.00321678522410313	0.00321722800597015	0.0032169289368586	0.00321677335963131	0.0032169289368586	0.00321722800597015	0.00321678522410313	0.00321711553317925	0.00321681799746782	0.0032169986946144	0.00321707144361959	0.00321694451295587	0.00321691067267357	0.00321698075220635	0.00321702252307793	0.00321698962924712	0.00321693468700397	0.00321691902971554	0.00321695298047634	0.00321700136511559	0.0032170231782677
flux1:	0.650873281308065	0.00340065257039196	0.00340062389390098	0.00340061800678935	0.00340063925582721	0.00340067567328531	0.00340070526695006	0.00340070893331571	0.00340068277336828	0.00340064204817087	0.00340061311757953	0.00340061683228751	0.00340065318161702	0.00340069824281253	0.00340071838675088	0.00340069519891646	0.00340064406688538	0.00340060830879938	0.00340062468124014	0.00340068197585119	0.00340071587313425	0.00340067194954949	0.00340059965373001	0.00340063706006689	0.0034007703822013	0.00340069138416426	0.0034005004250921	0.00340081456341504	0.00340046517707232	0.0034009346234365	0.00340061934697629	0.00340045510901697	0.00340061934697629	0.0034009346234365	0.00340046517707232	0.00340081456341504	0.00340050042509209	0.00340069138416426	0.0034007703822013	0.0034006370600669	0.00340059965373001	0.00340067194954949	0.00340071587313425	0.00340068197585119	0.00340062468124013	0.00340060830879938	0.00340064406688538	0.00340069519891646	0.00340071838675088
flux1:	0.651135730211818	0.00359165771757643	0.00359162690911719	0.00359162084536462	0.00359164399271706	0.00359168321834009	0.00359171478269432	0.00359171833642265	0.00359169003718675	0.00359164650651694	0.00359161592873442	0.00359162025477261	0.00359165907172416	0.0035917067467207	0.00359172777273723	0.00359170308303054	0.0035916492779777	0.00359161196533259	0.00359162933520292	0.00359168909381363	0.00359172382102186	0.00359167738447803	0.00359160263339773	0.00359164375081681	0.00359178378733056	0.00359169845437585	0.00359149713016017	0.00359182861331804	0.00359145924382689	0.00359195621058341	0.00359162384353201	0.00359145049183538	0.00359162384353201	0.00359195621058341	0.00359145924382689	0.00359182861331804	0.00359149713016017	0.00359169845437585	0.00359178378733056	0.00359164375081681	0.00359160263339773	0.00359167738447804	0.00359172382102186	0.00359168909381363	0.00359162933520292	0.00359161196533259	0.0035916492779777	0.00359170308303054	0.00359172777273723
flux1:	0.651398179115572	0.0037900412827989	0.00379000854630533	0.00379000237496312	0.00379002731194675	0.00379006911673914	0.00379010243030354	0.00379010578524433	0.00379007545099078	0.00379002935754509	0.00378999737931405	0.00379000242332972	0.00379004360295366	0.00379009362294372	0.00379011524735653	0.00379008892923755	0.00379003257605399	0.00378999403289908	0.00379001273325071	0.00379007506870261	0.00379011040471587	0.00379006102831939	0.00378998353604658	0.00379002850454264	0.00379017561137065	0.00379008391299015	0.00378987218005937	0.00379022177337292	0.00378983147495303	0.00379035676816489	0.00379000636196786	0.00378982341526363	0.00379000636196786	0.00379035676816489	0.00378983147495303	0.00379022177337292	0.00378987218005936	0.00379008391299015	0.00379017561137065	0.00379002850454264	0.00378998353604658	0.00379006102831939	0.00379011040471587	0.00379007506870261	0.00379001273325071	0.00378999403289908	0.00379003257605399	0.00379008892923755	0.00379011524735653
flux1:	0.651660628019325	0.00399585080427166	0.00399581637454758	0.0039958101438499	0.00399583670078548	0.00399588078855277	0.00399591559397152	0.00399591867956006	0.00399588647306407	0.003995838128397	0.00399580503717041	0.00399581089544593	0.00399585427695672	0.00399590630304334	0.003995928197297	0.00399590013001732	0.00399584140679777	0.00399580202733543	0.00399582243802201	0.00399588746017474	0.00399592313448673	0.0039958703262082	0.00399578976319083	0.00399583872015108	0.00399599328641008	0.00399589524677679	0.00399567312006079	0.00399604160866778	0.00399562939718682	0.00399618377210842	0.00399581431608109	0.00399562126635388	0.00399581431608109	0.00399618377210842	0.00399562939718681	0.00399604160866778	0.00399567312006079	0.00399589524677679	0.00399599328641008	0.00399583872015108	0.00399578976319083	0.0039958703262082	0.00399592313448673	0.00399588746017473	0.00399582243802201	0.00399580202733543	0.00399584140679777	0.00399590013001732	0.00399592819729699
flux1:	0.651923076923078	0.00420911621883302	0.0042090803526085	0.00420907408302364	0.00420910202806924	0.00420914804038825	0.00420918405242571	0.00420918682005137	0.00420915296383545	0.00420910274405314	0.00420906886087694	0.00420907561359168	0.00420912097919973	0.00420917460621981	0.00420919640323935	0.00420916647692202	0.00420910561586892	0.00420906586083848	0.00420908840272879	0.00420915621411265	0.00420919190659886	0.00420913511317034	0.00420905111144671	0.00420910419441404	0.00420926664123219	0.0042091623363097	0.00420892988616326	0.00420931807102569	0.00420888292673923	0.004209467088832	0.00420907751550188	0.00420887383040584	0.00420907751550188	0.004209467088832	0.00420888292673923	0.00420931807102569	0.00420892988616326	0.0042091623363097	0.0042092666412322	0.00420910419441403	0.00420905111144671	0.00420913511317034	0.00420919190659886	0.00420915621411265	0.00420908840272879	0.00420906586083848	0.00420910561586892	0.00420916647692202	0.00420919640323935
flux1:	0.652185525826831	0.00442984879436555	0.00442981176045542	0.00442980543913986	0.00442983447999669	0.00442988200392401	0.00442991891858291	0.00442992134689988	0.00442988612187253	0.00442983446062885	0.00442980013169517	0.00442980783790981	0.00442985491398562	0.00442990967697682	0.00442993097904311	0.00442989909936625	0.00442983638563467	0.00442979677611917	0.00442982190361624	0.004429892595173	0.00442992793764864	0.00442986655095177	0.00442977871118574	0.00442983606080815	0.00443000683866457	0.00442989639101728	0.00442965373819458	0.0044300624314585	0.00442960330303982	0.00443021791107325	0.00442980710374137	0.00442959222992936	0.00442980710374137	0.00443021791107325	0.00442960330303982	0.0044300624314585	0.00442965373819458	0.00442989639101728	0.00443000683866457	0.00442983606080815	0.00442977871118574	0.00442986655095177	0.00442992793764864	0.004429892595173	0.00442982190361624	0.00442979677611917	0.00442983638563467	0.00442989909936625	0.00442993097904311
flux1:	0.652447974730585	0.00465804008894289	0.0046580021581193	0.00465799573534546	0.00465802552406659	0.00465807410238078	0.00465811160664455	0.00465811370532108	0.004658077446569	0.00465802482548577	0.00465799041274626	0.00465799910653624	0.00465804756734456	0.00465810295060022	0.00465812333845799	0.00465808943059641	0.00465802519886355	0.00465798630752777	0.00465801449959389	0.00465808814676652	0.00465812272651379	0.00465805609247555	0.00465796399269209	0.00465802575568495	0.00465820534013607	0.00465808891141389	0.00465783622014888	0.00465826623994792	0.00465778204986881	0.00465842772112745	0.00465799452363485	0.00465776789099237	0.00465799452363485	0.00465842772112745	0.00465778204986881	0.00465826623994792	0.00465783622014888	0.00465808891141389	0.00465820534013607	0.00465802575568495	0.00465796399269209	0.00465805609247555	0.00465812272651379	0.00465808814676652	0.00465801449959389	0.00465798630752777	0.00465802519886355	0.00465808943059641	0.00465812333845799
flux1:	0.652710423634338	0.00489366094398128	0.00489362237923611	0.00489361576729773	0.00489364590827691	0.00489369505189539	0.00489373283352602	0.00489373464497281	0.00489369773458935	0.00489364467135958	0.00489361054266193	0.00489362023080452	0.00489366970494432	0.00489372515347876	0.00489374419631273	0.00489370820779981	0.00489364283642422	0.00489360527630157	0.00489363702626409	0.00489371368570163	0.0048937470510785	0.00489367448099516	0.00489357768681655	0.00489364401875106	0.00489383290447329	0.00489371068563186	0.00489344815495398	0.00489390031977097	0.00489338997105315	0.00489406728859	0.00489361051719767	0.00489337154393989	0.00489361051719767	0.00489406728859	0.00489338997105315	0.00489390031977097	0.00489344815495398	0.00489371068563186	0.00489383290447329	0.00489364401875106	0.00489357768681655	0.00489367448099516	0.00489374705107849	0.00489371368570163	0.00489363702626409	0.00489360527630157	0.00489364283642422	0.00489370820779981	0.00489374419631273
flux1:	0.652972872538091	0.00513666051887033	0.00513662156677008	0.00513661464176275	0.00513664470280656	0.00513669390487526	0.00513673166165636	0.00513673326034934	0.00513669611732796	0.00513664315189478	0.0051366096711595	0.00513662033272772	0.00513667041229429	0.00513672534541793	0.00513674261127098	0.00513670451347121	0.00513663841620521	0.00513660282726195	0.00513663863174321	0.00513671833887515	0.00513675000704104	0.005136670791148	0.00513656886726012	0.00513663993498553	0.00513683862812521	0.00513671082753536	0.00513643868102575	0.00513691380374705	0.00513637618805741	0.00513708570984833	0.00513660416705756	0.00513635226561545	0.00513660416705756	0.00513708570984833	0.00513637618805741	0.00513691380374705	0.00513643868102575	0.00513671082753536	0.00513683862812521	0.00513663993498553	0.00513656886726012	0.005136670791148	0.00513675000704104	0.00513671833887515	0.00513663863174321	0.00513660282726195	0.00513663841620521	0.00513670451347121	0.00513674261127098
flux1:	0.653235321441844	0.00538696537471236	0.00538692625852737	0.00538691886525874	0.00538694839146193	0.0053869971424891	0.00538703459029766	0.0053870360794187	0.00538699914679809	0.005386946826125	0.00538691434410609	0.00538692593224736	0.00538697618459803	0.00538703001118417	0.00538704507734907	0.00538700486528079	0.00538693848060985	0.00538690551442737	0.00538694586179585	0.00538702862950605	0.00538705809620976	0.00538697151921198	0.00538686404172488	0.00538694002523812	0.00538714903412838	0.0053870158638244	0.00538673433809032	0.00538723321990194	0.00538666722691237	0.00538740949668002	0.00538690198673909	0.0053866365703271	0.00538690198673909	0.00538740949668002	0.00538666722691236	0.00538723321990194	0.00538673433809032	0.0053870158638244	0.00538714903412838	0.00538694002523812	0.00538686404172488	0.00538697151921198	0.00538705809620976	0.00538702862950605	0.00538694586179585	0.00538690551442737	0.00538693848060985	0.00538700486528079	0.00538704507734907
flux1:	0.653497770345598	0.00564447861488442	0.0056444395301075	0.00564443149021686	0.00564446002017749	0.00564450782348613	0.00564454470260867	0.00564454620786374	0.00564450993747395	0.00564445879952628	0.00564442764569593	0.00564444009177117	0.00564449007363686	0.00564454220855543	0.00564455467145098	0.00564451236176911	0.0056444461400699	0.00564441644308966	0.00564446180186954	0.00564454762045797	0.00564457437173726	0.00564447972991401	0.00564436629922638	0.00564444739281754	0.00564466721719722	0.00564452887760706	0.00564423820981919	0.0056447616341035	0.00564416616198384	0.00564494172137301	0.00564440706713712	0.00564412755686448	0.00564440706713712	0.00564494172137301	0.00564416616198384	0.0056447616341035	0.00564423820981918	0.00564452887760706	0.00564466721719722	0.00564444739281754	0.00564436629922638	0.00564447972991401	0.00564457437173726	0.00564454762045797	0.00564446180186954	0.00564441644308966	0.0056444461400699	0.00564451236176911	0.00564455467145098
flux1:	0.653760219249351	0.00590907909016405	0.00590904020291928	0.00590903132608973	0.00590905840982781	0.00590910479653922	0.00590914087572016	0.0059091425363537	0.00590910737167081	0.00590905792930596	0.00590902840536794	0.00590904162550495	0.00590909089904768	0.00590914078015393	0.00590915026420134	0.00590910589123715	0.0059090402800676	0.00590901447593607	0.00590906528363361	0.0059091541221983	0.00590917764774091	0.0059090742671462	0.00590895452088185	0.0059090409334107	0.0059092720523567	0.00590912871594564	0.00590882913084127	0.00590937785723518	0.00590875182409286	0.00590956122579893	0.00590899828653796	0.00590870411889636	0.00590899828653796	0.00590956122579892	0.00590875182409286	0.00590937785723518	0.00590882913084127	0.00590912871594564	0.0059092720523567	0.00590904093341071	0.00590895452088185	0.0059090742671462	0.00590917764774091	0.0059091541221983	0.00590906528363361	0.00590901447593607	0.0059090402800676	0.00590910589123714	0.00590915026420134
flux1:	0.654022668153104	0.00618062067610674	0.0061805821247897	0.00618057222272712	0.00618059744052169	0.00618064198326431	0.00618067706108502	0.00618067901828263	0.0061806453760445	0.00618059810155423	0.0061805704770224	0.00618058438099901	0.00618063253128209	0.00618067963628348	0.00618068580133001	0.00618063941118806	0.00618057483914121	0.00618055351076782	0.00618061016357214	0.0061807019728753	0.00618072178069168	0.00618060903589126	0.00618048266144994	0.00618057461564516	0.00618081747450663	0.00618066926884476	0.00618036096564588	0.00618093572441773	0.00618027808044607	0.00618112190182539	0.00618052959151157	0.00618022022604761	0.00618052959151156	0.00618112190182539	0.00618027808044607	0.00618093572441773	0.00618036096564588	0.00618066926884476	0.00618081747450663	0.00618057461564516	0.00618048266144994	0.00618060903589125	0.00618072178069168	0.00618070197287529	0.00618061016357214	0.00618055351076782	0.00618057483914121	0.00618063941118806	0.00618068580133001
flux1:	0.654285117056858	0.00645893163024135	0.00645889353053811	0.0064588824331831	0.00645890541442765	0.00645894773899282	0.0064589816423254	0.00645898402537687	0.00645895227673364	0.00645890758778922	0.00645888209796861	0.00645889660019311	0.00645894325341136	0.00645898711590152	0.00645898966279602	0.00645894130562234	0.00645887816528488	0.00645886183727909	0.00645892468107383	0.0064590193978771	0.00645903502984201	0.00645891236256418	0.00645877910882136	0.0064588768395383	0.00645913183623372	0.00645897882706336	0.00645866196679006	0.00645926345368121	0.00645857319372954	0.00645945205036143	0.00645882935591714	0.00645850428287872	0.00645882935591714	0.00645945205036143	0.00645857319372954	0.00645926345368122	0.00645866196679006	0.00645897882706335	0.00645913183623372	0.0064588768395383	0.00645877910882136	0.00645891236256418	0.00645903502984201	0.0064590193978771	0.00645892468107383	0.0064588618372791	0.00645887816528488	0.00645894130562234	0.00645898966279603
flux1:	0.654547565960611	0.00674381403644645	0.00674377648965537	0.00674376406290019	0.00674378450400508	0.00674382429824967	0.00674385687770238	0.00674385978847238	0.00674383024053449	0.0067437884882532	0.00674376533483377	0.00674378036704153	0.00674382520876279	0.00674386543270857	0.00674386410671682	0.0067438138273709	0.00674375245802132	0.00674374158020251	0.00674381090328052	0.00674390845604796	0.00674391950378487	0.00674378644082023	0.00674364612852103	0.00674374987994745	0.00674401735105025	0.00674385952597646	0.00674353421965202	0.00674416309131073	0.00674343926754844	0.0067443538261727	0.00674369982512535	0.00674335857285768	0.00674369982512536	0.0067443538261727	0.00674343926754843	0.00674416309131073	0.00674353421965201	0.00674385952597646	0.00674401735105025	0.00674374987994745	0.00674364612852103	0.00674378644082023	0.00674391950378487	0.00674390845604797	0.00674381090328051	0.00674374158020251	0.00674375245802132	0.0067438138273709	0.00674386410671682
flux1:	0.654810014864364	0.00703504334359785	0.00703500644794291	0.00703499261195908	0.00703501029231079	0.00703504731172964	0.00703507843419513	0.00703508193060701	0.00703505480930334	0.00703501626908062	0.0070349956234062	0.0070350111485486	0.00703505394115018	0.00703509021315144	0.00703508480500436	0.00703503263248576	0.00703497330323952	0.0070349682359113	0.00703504426371894	0.00703514457949807	0.00703515070001309	0.00703500686967913	0.0070348594001034	0.00703496942195932	0.0070352496290508	0.00703508688250695	0.00703475318074639	0.00703541005085759	0.00703465178517087	0.0070356027753997	0.00703491665237164	0.00703455879423322	0.00703491665237163	0.0070356027753997	0.00703465178517087	0.00703541005085759	0.00703475318074639	0.00703508688250694	0.0070352496290508	0.00703496942195932	0.0070348594001034	0.00703500686967913	0.00703515070001309	0.00703514457949806	0.00703504426371894	0.0070349682359113	0.00703497330323952	0.00703503263248576	0.00703508480500436
flux1:	0.655072463768117	0.00733236800522299	0.0073323318696107	0.00733231661676735	0.00733233141179165	0.00733236548135212	0.00733239501997013	0.00733239909934224	0.00733237453450443	0.00733233940014181	0.00733232140905254	0.00733233743572788	0.00733237803418146	0.00733241013289048	0.0073324004773813	0.00733234641347223	0.00733228930762696	0.00733229030927494	0.00733237320142898	0.00733247621363189	0.00733247714405589	0.00733232229055139	0.00733216765207636	0.00733228419491429	0.00733257731172252	0.00733240943186522	0.00733206731631777	0.00733275275250252	0.00733195924824057	0.00733294747243801	0.00733222853390305	0.00733185369447401	0.00733222853390305	0.00733294747243801	0.00733195924824057	0.00733275275250252	0.00733206731631777	0.00733240943186522	0.00733257731172252	0.00733228419491428	0.00733216765207636	0.00733232229055139	0.00733247714405589	0.00733247621363189	0.00733237320142898	0.00733229030927494	0.00733228930762696	0.00733234641347223	0.0073324004773813
flux1:	0.655334912671871	0.00763550922647498	0.00763547398592824	0.00763545739720756	0.00763546928768076	0.00763550029971306	0.00763552812175957	0.00763553270492741	0.00763551071847094	0.0076354790999806	0.00763546389395837	0.00763548049063252	0.0076355188557979	0.00763554665798993	0.0076355326301707	0.00763547663785216	0.00763542183920044	0.00763542905720822	0.00763551890692774	0.00763562456365474	0.00763562013442865	0.00763545412943906	0.00763529240169455	0.00763541571146563	0.00763572181232845	0.00763554847049652	0.0076351978475695	0.00763591236909403	0.0076350829217725	0.00763610926251222	0.00763535694927337	0.00763496480963921	0.00763535694927338	0.00763610926251222	0.00763508292177249	0.00763591236909403	0.0076351978475695	0.00763554847049652	0.00763572181232845	0.00763541571146563	0.00763529240169455	0.00763545412943907	0.00763562013442865	0.00763562456365474	0.00763551890692774	0.00763542905720822	0.00763542183920044	0.00763547663785216	0.0076355326301707
flux1:	0.655597361575624	0.00794416082425672	0.00794412665607047	0.00794410891487433	0.00794411799178006	0.00794414589994715	0.00794417185334319	0.00794417677055132	0.00794415726852802	0.00794412919381406	0.00794411689699575	0.0079441342051903	0.00794417041383115	0.00794419389674891	0.00794417540591844	0.00794411739819266	0.00794406488004896	0.00794407834493259	0.00794417518091665	0.00794428345339458	0.00794427359923681	0.00794409645021651	0.00794392780561181	0.00794405811771916	0.00794437716791084	0.00794419791123499	0.00794383860846598	0.00794458268476364	0.00794371669133767	0.0079447821158915	0.0079439960127795	0.00794358631469232	0.0079439960127795	0.0079447821158915	0.00794371669133767	0.00794458268476364	0.00794383860846598	0.00794419791123499	0.00794437716791084	0.00794405811771915	0.00794392780561181	0.00794409645021651	0.00794427359923682	0.00794428345339458	0.00794417518091665	0.00794407834493259	0.00794406488004897	0.00794411739819266	0.00794417540591844
flux1:	0.655859810479377	0.00825798920577296	0.00825795634529717	0.0082579377475925	0.00825794421202657	0.0082579690216377	0.00825799292092528	0.00825799790046944	0.00825798066962211	0.00825795609003897	0.00825794683150978	0.00825796507710526	0.00825799932793315	0.00825801856768973	0.00825799554950096	0.00825793537930099	0.00825788499693387	0.00825790462047284	0.00825800841113732	0.00825811930179228	0.00825810406981939	0.00825791592446928	0.0082577406269675	0.00825787816007595	0.00825821000851528	0.00825802425619197	0.00825765602155804	0.00825843007152901	0.00825752703786952	0.00825863259924374	0.00825781244160213	0.0082573849903495	0.00825781244160213	0.00825863259924374	0.00825752703786951	0.00825843007152901	0.00825765602155804	0.00825802425619197	0.00825821000851528	0.00825787816007595	0.0082577406269675	0.00825791592446927	0.00825810406981939	0.00825811930179228	0.00825800841113732	0.00825790462047284	0.00825788499693386	0.00825793537930099	0.00825799554950097
flux1:	0.65612225938313	0.00857663347019507	0.00857660222506932	0.00857658318494269	0.00857658734281666	0.00857660909798851	0.00857663071073395	0.00857663537127439	0.00857662008053579	0.0085765988801127	0.00857659280576577	0.00857661230758094	0.00857664492276952	0.00857666008877077	0.00857663249591383	0.00857656994779848	0.00857652143486426	0.00857654701236228	0.00857665767223034	0.00857677122188166	0.00857675077631611	0.00857655192289307	0.00857637032401453	0.00857651527392518	0.00857685964873739	0.00857666669238194	0.00857628919674077	0.00857709358875865	0.00857615313500017	0.0085772999691256	0.00857644564573404	0.00857600031157985	0.00857644564573404	0.00857729996912559	0.00857615313500017	0.00857709358875865	0.00857628919674078	0.00857666669238194	0.00857685964873739	0.00857651527392519	0.00857637032401454	0.00857655192289307	0.00857675077631611	0.00857677122188166	0.00857665767223034	0.00857654701236228	0.00857652143486425	0.00857656994779848	0.00857663249591383
flux1:	0.656384708286884	0.00889970563747769	0.00889967639913235	0.00889965744901127	0.00889965970058199	0.00889967846897401	0.00889969750362104	0.00889970135097085	0.00889968755812612	0.0088996695660355	0.00889966685019026	0.00889968802505878	0.00889971944684226	0.00889973079237923	0.00889969858440587	0.00889963336871756	0.00889958633816576	0.00889961755491059	0.0088997349528389	0.00889985124649238	0.00889982586948473	0.00889961673271789	0.00889942926486441	0.00889958179878722	0.00889993830612431	0.00889973731449805	0.0088993501572503	0.00890018520976868	0.00889920707325045	0.00890039639204074	0.00889950794423188	0.00889904466233715	0.00889950794423188	0.00890039639204074	0.00889920707325045	0.00890018520976868	0.0088993501572503	0.00889973731449805	0.00889993830612431	0.00889958179878722	0.00889942926486441	0.00889961673271789	0.00889982586948473	0.00889985124649237	0.00889973495283891	0.00889961755491059	0.00889958633816576	0.00889963336871756	0.00889969858440587
flux1:	0.656647157190637	0.00922679100769526	0.00922676425899904	0.00922674604404432	0.00922674686859022	0.00922676272463177	0.00922677882082932	0.00922678124985011	0.00922676841333274	0.00922675341898377	0.00922675427490279	0.00922677763857757	0.00922680842075032	0.00922681627010161	0.00922677940303919	0.00922671115314652	0.00922666510290777	0.00922670154472581	0.00922682551354687	0.00922694468428386	0.00922691477249682	0.00922669590504166	0.0092265030723441	0.009226663323912	0.00922703145034525	0.00922682147861101	0.00922642419655876	0.00922729017918215	0.00922627421476898	0.00922750729489029	0.00922658491173441	0.00922610368051285	0.00922658491173441	0.0092275072948903	0.00922627421476898	0.00922729017918215	0.00922642419655876	0.00922682147861101	0.00922703145034525	0.009226663323912	0.0092265030723441	0.00922669590504166	0.00922691477249682	0.00922694468428386	0.00922682551354687	0.00922670154472581	0.00922666510290777	0.00922671115314652	0.00922677940303919
flux1:	0.65690960609439	0.00955744865355755	0.00955742497163457	0.00955740823810173	0.00955740817435586	0.0095574211820278	0.00955743390439801	0.00955743420641376	0.00955742170194328	0.00955740947190959	0.00955741416035032	0.00955744032371768	0.00955747111807598	0.00955747585064096	0.00955743426709607	0.00955736254024876	0.00955731686383152	0.00955735803145572	0.00955748837853342	0.00955761060903771	0.00955757666578409	0.00955734873531385	0.00955715110230926	0.0095573191676704	0.00955769828635807	0.00955747828986386	0.00955707036912196	0.00955796750398017	0.00955691368163075	0.00955819184896713	0.00955723585852889	0.00955673673644412	0.00955723585852889	0.00955819184896712	0.00955691368163075	0.00955796750398017	0.00955707036912196	0.00955747828986386	0.00955769828635807	0.0095573191676704	0.00955715110230926	0.00955734873531385	0.00955757666578409	0.00955761060903771	0.00955748837853342	0.00955735803145572	0.00955731686383152	0.00955736254024876	0.00955743426709607
flux1:	0.657172054998143	0.0098912120480437	0.00989119210149956	0.00989117767919289	0.00989117730241219	0.00989118749873301	0.00989119633492011	0.00989119371080069	0.00989118085230974	0.0098911711481655	0.00989117998314921	0.00989120964342963	0.00989124118143289	0.0098912432135781	0.00989119683404434	0.00989112111623714	0.00989107511815859	0.00989112044495511	0.00989125696309004	0.0098913824844282	0.00989134510732125	0.00989110887952454	0.0098909070580647	0.00989108299336407	0.00989147237406939	0.00989124122649594	0.00989082211719385	0.00989175058044387	0.00989065897998354	0.0098919835899359	0.00989099444674382	0.00989047754761033	0.00989099444674383	0.0098919835899359	0.00989065897998354	0.00989175058044387	0.00989082211719385	0.00989124122649594	0.00989147237406939	0.00989108299336407	0.0098909070580647	0.00989110887952454	0.00989134510732124	0.0098913824844282	0.00989125696309004	0.00989112044495511	0.00989107511815859	0.00989112111623714	0.00989119683404434
flux1:	0.657434503901897	0.0102275898283511	0.0102275743684283	0.0102275631477122	0.0102275630444953	0.0102275704248813	0.0102275747885374	0.010227568367315	0.0102275544313687	0.0102275470274192	0.0102275603784993	0.0102275943053358	0.0102276273755002	0.0102276271409347	0.0102275758569936	0.0102274955720751	0.0102274484878374	0.010227497360279	0.0102276398383661	0.0102277689257374	0.0102277287899894	0.0102274851079139	0.0102272797427863	0.010227463563304	0.0102278623861978	0.0102276189017382	0.0102271880351372	0.0102281479584073	0.0102270187615619	0.0102283911754755	0.0102273694444847	0.0102268349313885	0.0102273694444847	0.0102283911754755	0.0102270187615619	0.0102281479584073	0.0102271880351372	0.0102276189017383	0.0102278623861978	0.010227463563304	0.0102272797427863	0.0102274851079139	0.0102277287899894	0.0102277689257374	0.0102276398383661	0.010227497360279	0.0102274484878374	0.0102274955720751	0.0102275758569936
flux1:	0.65769695280565	0.0105660666966156	0.0105660565421307	0.0105660494462949	0.0105660501884373	0.0105660546950556	0.0105660539341797	0.0105660427967623	0.0105660270494595	0.0105660217493182	0.0105660400397784	0.0105660790563632	0.0105661144781246	0.0105661124077168	0.0105660560777534	0.010565970600827	0.0105659216209404	0.0105659734010756	0.0105661216339136	0.0105662545992088	0.0105662124369005	0.01056596219724	0.010565753951042	0.0105659456321964	0.0105663530052295	0.0105660959643042	0.0105656527718507	0.0105666442434448	0.0105654777232962	0.0105668992814669	0.0105658456189306	0.01056529369694	0.0105658456189306	0.0105668992814669	0.0105654777232962	0.0105666442434448	0.0105656527718507	0.0105660959643042	0.0105663530052295	0.0105659456321964	0.010565753951042	0.01056596219724	0.0105662124369005	0.0105662545992088	0.0105661216339136	0.0105659734010756	0.0105659216209404	0.010565970600827	0.0105660560777534
flux1:	0.657959401709403	0.0109061044570964	0.0109061004733777	0.0109060984274625	0.0109061005462464	0.0109061020603545	0.0109060954711176	0.0109060786783689	0.0109060604035447	0.0109060570545346	0.0109060807551413	0.0109061257147884	0.010906164309771	0.0109061608117707	0.0109060992597195	0.0109060079346808	0.010905956232029	0.01090601028109	0.0109061640777706	0.0109063012589207	0.0109062578347485	0.0109060019618136	0.0109057914996603	0.0109059909800042	0.0109064059594845	0.01090613413734	0.0109056780710866	0.0109067011367779	0.0109054976449048	0.0109069696367657	0.0109058847685591	0.0109053156764441	0.0109058847685591	0.0109069696367657	0.0109054976449048	0.0109067011367779	0.0109056780710866	0.01090613413734	0.0109064059594845	0.0109059909800042	0.0109057914996603	0.0109060019618136	0.0109062578347485	0.0109063012589207	0.0109061640777706	0.01090601028109	0.010905956232029	0.0109060079346808	0.0109060992597195
flux1:	0.658221850613157	0.0112471431887696	0.011247146261188	0.0112471501586341	0.0112471541209818	0.011247152460051	0.0112471393059324	0.0112471159301121	0.0112470944575475	0.0112470929619919	0.0112471225801545	0.0112471743389835	0.0112472169007724	0.0112472123424089	0.0112471453599011	0.0112470475207392	0.0112469922804035	0.0112470479826213	0.0112472071729855	0.0112473489202393	0.011247305004422	0.0112470444226506	0.0112468323973083	0.011247039583561	0.0112474611974205	0.011247173394824	0.0112467039485779	0.0112477586118414	0.0112465185635125	0.0112480421957379	0.0112469268937909	0.0112463408950155	0.0112469268937909	0.0112480421957379	0.0112465185635125	0.0112477586118414	0.0112467039485779	0.011247173394824	0.0112474611974205	0.011247039583561	0.0112468323973083	0.0112470444226506	0.011247305004422	0.0112473489202393	0.0112472071729855	0.0112470479826213	0.0112469922804035	0.0112470475207392	0.0112471453599011
flux1:	0.65848429951691	0.0115886025515005	0.011588613554557	0.0115886242232366	0.011588630411102	0.0115886253312681	0.0115886048670008	0.0115885740253249	0.0115885487576237	0.0115885490802336	0.0115885851446819	0.0115886445313165	0.0115886917949523	0.0115886864863286	0.0115886138384396	0.0115885088337207	0.0115884492842239	0.0115885060698872	0.0115886705086279	0.0115888171680561	0.0115887735072424	0.0115885091131945	0.0115882961512194	0.011588510925275	0.0115889381983784	0.0115886332735009	0.011588150004012	0.0115892362255771	0.0115879600834565	0.0115895364468366	0.0115883915044279	0.0115877888777135	0.0115883915044279	0.0115895364468366	0.0115879600834565	0.0115892362255771	0.011588150004012	0.0115886332735009	0.0115889381983784	0.011588510925275	0.0115882961512194	0.0115885091131945	0.0115887735072424	0.0115888171680561	0.0115886705086279	0.0115885060698871	0.0115884492842239	0.0115885088337208	0.0115886138384396
flux1:	0.658746748420663	0.0119298832232063	0.011929902986465	0.0119299211557676	0.0119299298499995	0.0119299210540795	0.0119298925535891	0.011929853442487	0.0119298238792994	0.0119298260500672	0.011929869091422	0.011929936874816	0.0119299894872882	0.0119299836683999	0.011929905102998	0.0119297923227482	0.0119297277675661	0.011929785134372	0.0119299547024767	0.0119301065971647	0.0119300638843129	0.0119297965191464	0.011929583208568	0.0119298054363169	0.0119302374170407	0.0119299143175393	0.0119294168650124	0.0119305345616544	0.0119292228185608	0.0119308528545953	0.0119296790613315	0.0119290600911181	0.0119296790613315	0.0119308528545953	0.0119292228185608	0.0119305345616544	0.0119294168650124	0.0119299143175393	0.0119302374170407	0.0119298054363169	0.011929583208568	0.0119297965191464	0.0119300638843129	0.0119301065971647	0.0119299547024767	0.011929785134372	0.0119297277675661	0.0119297923227482	0.011929905102998
flux1:	0.659009197324416	0.0122703684646367	0.0122703977370689	0.0122704240077291	0.0122704353774242	0.0122704225283969	0.0122703853156284	0.0122703372441597	0.0122703030025311	0.0122703071147797	0.0122703576426568	0.0122704344993255	0.012270492992349	0.0122704868239083	0.0122704020843964	0.0122702809884266	0.0122702108365462	0.0122702683683444	0.0122704429717125	0.0122706003812525	0.0122705592255539	0.0122702896489906	0.0122700765290164	0.0122703060707128	0.0122707418579281	0.0122703996521794	0.0122698877593999	0.0122710368019331	0.0122696899632626	0.0122713744314842	0.0122701725488316	0.0122695375159786	0.0122701725488316	0.0122713744314842	0.0122696899632626	0.0122710368019331	0.0122698877593999	0.0122703996521794	0.0122707418579281	0.0122703060707128	0.0122700765290164	0.0122702896489905	0.0122705592255539	0.0122706003812525	0.0122704429717125	0.0122702683683444	0.0122702108365462	0.0122702809884266	0.0122704020843964
flux1:	0.65927164622817	0.0126094258076113	0.0126094652221085	0.012609500040391	0.0126095141384589	0.0126094968779624	0.0126094503592434	0.0126093927800985	0.0126093536098867	0.0126093598133979	0.0126094182909342	0.0126095047729808	0.012609569539275	0.0126095630978377	0.0126094719388683	0.0126093420854437	0.0126092658797293	0.0126093232618595	0.01260950282708	0.0126096659661103	0.0126096268640885	0.0126093557308538	0.0126091432839803	0.012609380005789	0.012609818775311	0.012609456681735	0.0126089302111237	0.0126101104216089	0.0126087289880768	0.0126104684351446	0.0126092391733978	0.0126085883464693	0.0126092391733978	0.0126104684351446	0.0126087289880768	0.0126101104216089	0.0126089302111237	0.0126094566817351	0.012609818775311	0.012609380005789	0.0126091432839803	0.0126093557308538	0.0126096268640885	0.0126096659661103	0.01260950282708	0.0126093232618595	0.0126092658797293	0.0126093420854437	0.0126094719388683
flux1:	0.659534095131923	0.0129464088617636	0.0129464589016766	0.0129465025393533	0.0129465193046747	0.0129464972757265	0.012946440972133	0.0129463735086878	0.0129463293022218	0.01294633779166	0.0129464046085618	0.0129465011139356	0.0129465723881074	0.0129465656657851	0.0129464678713258	0.0129463289449804	0.0129462463871478	0.0129463034177076	0.0129464878851468	0.0129466568817916	0.0129466201907262	0.0129463480303757	0.0129461366771897	0.0129463804634537	0.0129468214929862	0.0129464389064197	0.0129458978543888	0.0129471090026174	0.0129456934539995	0.0129474881855979	0.0129462321831514	0.0129455658106248	0.0129462321831514	0.0129474881855979	0.0129456934539995	0.0129471090026174	0.0129458978543888	0.0129464389064197	0.0129468214929862	0.0129463804634537	0.0129461366771897	0.0129463480303757	0.0129466201907262	0.0129466568817916	0.0129464878851468	0.0129463034177076	0.0129462463871478	0.0129463289449804	0.0129464678713258
flux1:	0.659796544035676	0.0132806592340163	0.0132807202035734	0.0132807727448624	0.0132807920110355	0.0132807648838704	0.0132806984619558	0.0132806209299798	0.0132805717254171	0.0132805827245558	0.0132806581699387	0.013280764916339	0.0132808427612879	0.0132808356700867	0.0132807310730338	0.0132805829102889	0.0132804938813768	0.0132805504779278	0.0132807397924339	0.0132809146675787	0.013280880582369	0.0132806077833101	0.0132803978801386	0.0132806486458369	0.0132810913374399	0.0132806878515815	0.0132801323596431	0.0132813741590118	0.0132799249395658	0.0132817749961024	0.013280492801842	0.0132798111055537	0.013280492801842	0.0132817749961024	0.0132799249395658	0.0132813741590118	0.0132801323596431	0.0132806878515815	0.0132810913374399	0.0132806486458369	0.0132803978801386	0.0132806077833101	0.013280880582369	0.0132809146675787	0.0132807397924339	0.0132805504779278	0.0132804938813768	0.0132805829102889	0.0132807310730338
flux1:	0.660058992939429	0.0136115085541986	0.0136115805545361	0.0136116418908263	0.0136116634011011	0.0136116309007599	0.0136115541999867	0.0136114666228119	0.0136114126009721	0.0136114263435073	0.0136115105799037	0.0136116275836529	0.0136117118831874	0.013611704263767	0.0136115927661551	0.0136114353779044	0.0136113399532803	0.0136113961546978	0.0136115902543843	0.0136117709027556	0.0136117394372654	0.0136114662356378	0.0136112580750769	0.0136115157778846	0.0136119596770314	0.0136115351020818	0.0136109654642648	0.0136122375672013	0.0136107550734225	0.0136126602104344	0.0136113522699851	0.0136106554400976	0.0136113522699851	0.0136126602104344	0.0136107550734225	0.0136122375672013	0.0136109654642648	0.0136115351020818	0.0136119596770314	0.0136115157778846	0.0136112580750769	0.0136114662356378	0.0136117394372654	0.0136117709027556	0.0136115902543843	0.0136113961546978	0.0136113399532803	0.0136114353779044	0.0136115927661551
flux1:	0.660321441843183	0.0139382805993697	0.0139383635116854	0.013938433344463	0.013938456772075	0.013938418706183	0.0139383317614711	0.0139382343777142	0.0139381758525106	0.0139381925604865	0.013938285600436	0.0139384126614782	0.013938503119561	0.0139384947539657	0.0139383763467144	0.0139382099361095	0.0139381083942376	0.0139381643576252	0.013938363161324	0.0139385493353428	0.0139385203091396	0.0139382467830452	0.013938040597265	0.0139383052485996	0.0139387500589668	0.0139383044337251	0.0139377210999767	0.0139390230931179	0.0139375076644312	0.0139394673384971	0.0139381339849526	0.0139374221766787	0.0139381339849526	0.0139394673384971	0.0139375076644312	0.0139390230931179	0.0139377210999767	0.0139383044337251	0.0139387500589668	0.0139383052485996	0.013938040597265	0.0139382467830452	0.0139385203091396	0.0139385493353428	0.013938363161324	0.0139381643576252	0.0139381083942376	0.0139382099361095	0.0139383763467144
flux1:	0.660583890746936	0.0142602935085799	0.0142603869855925	0.014260464837543	0.014260489810305	0.0142604460953714	0.0142603491533396	0.0142602424166075	0.0142601798195463	0.0142601996806127	0.0142603013672149	0.0142604380611733	0.0142605342079122	0.0142605248355962	0.0142603996166811	0.0142602245914768	0.0142601174159098	0.0142601734087205	0.0142603768028073	0.0142605681001351	0.0142605411313707	0.0142602672007456	0.0142600631673381	0.0142603348417692	0.0142607804350196	0.0142603140328665	0.0142597176082509	0.0142610490076106	0.0142595009205209	0.0142615142813224	0.0142601557309449	0.0142594290632117	0.0142601557309449	0.0142615142813224	0.0142595009205209	0.0142610490076106	0.0142597176082509	0.0142603140328665	0.0142607804350196	0.0142603348417692	0.0142600631673381	0.0142602672007456	0.0142605411313707	0.0142605681001351	0.0142603768028073	0.0142601734087205	0.0142601174159098	0.0142602245914768	0.0142603996166811
flux1:	0.660846339650689	0.0145768620789478	0.0145769655454414	0.01457705077924	0.0145770769069556	0.0145770275915107	0.0145769211192432	0.0145768056896359	0.0145767395491783	0.0145767626940302	0.0145768726867307	0.0145770183646695	0.0145771195688602	0.0145771089051351	0.01457697709507	0.0145767940735673	0.0145766819478899	0.0145767383356165	0.0145769461609839	0.0145771420165878	0.0145771165215608	0.0145768419537684	0.0145766402037851	0.0145769190462123	0.0145773654661778	0.0145768787945735	0.0145762700342277	0.0145776302806123	0.0145760497467347	0.0145781156357344	0.0145767319889514	0.0145759905451219	0.0145767319889514	0.0145781156357344	0.0145760497467347	0.0145776302806123	0.0145762700342277	0.0145768787945735	0.0145773654661778	0.0145769190462123	0.0145766402037851	0.0145768419537684	0.0145771165215608	0.0145771420165878	0.0145769461609839	0.0145767383356165	0.0145766819478899	0.0145767940735673	0.0145769770950699
flux1:	0.661108788554442	0.0148873001331065	0.0148874127958643	0.0148875046397308	0.0148875315427746	0.0148874768257496	0.0148873615112445	0.014887238238875	0.0148871691557534	0.01488719563716	0.0148873134038519	0.0148874672000652	0.0148875726877833	0.0148875604436618	0.0148874223972371	0.0148872322071982	0.0148871160029313	0.0148871732329322	0.0148873852729226	0.014887584956349	0.0148875601560529	0.0148872845770576	0.0148870852047817	0.0148873714348365	0.0148878188956914	0.0148873126890311	0.0148866924889842	0.0148880809439283	0.0148864681121933	0.0148885850681948	0.0148871763160448	0.0148864201467446	0.0148871763160448	0.0148885850681948	0.0148864681121933	0.0148880809439283	0.0148866924889842	0.0148873126890311	0.0148878188956914	0.0148873714348365	0.0148870852047817	0.0148872845770576	0.0148875601560529	0.014887584956349	0.0148873852729225	0.0148871732329322	0.0148871160029313	0.0148872322071982	0.0148874223972371
flux1:	0.661371237458196	0.0151909229472508	0.0151910438141829	0.0151911413928754	0.0151911687301632	0.0151911089731019	0.0151909857169521	0.015190855618104	0.0151907842379201	0.0151908140127292	0.0151909388290028	0.0151910996767988	0.0151912085552462	0.0151911944575531	0.0151910506708986	0.0151908543410716	0.0151907350988415	0.0151907936810476	0.0151910096511545	0.0151912122695255	0.0151911872032303	0.0151909101139906	0.0151907131879016	0.0151910071011164	0.015191455979332	0.0151909311852332	0.0151903005693443	0.0151917165118358	0.015190071475025	0.0151922377466613	0.015190803782649	0.0151900329106739	0.015190803782649	0.0151922377466612	0.015190071475025	0.0151917165118358	0.0151903005693443	0.0151909311852332	0.015191455979332	0.0151910071011164	0.0151907131879016	0.0151909101139906	0.0151911872032303	0.0151912122695255	0.0151910096511545	0.0151907936810476	0.0151907350988415	0.0151908543410716	0.0151910506708986
flux1:	0.661633686361949	0.0154870497282521	0.0154871776360076	0.0154872800056017	0.015487307500155	0.0154872432321276	0.0154871131304099	0.0154869773573374	0.0154869043419381	0.0154869372573405	0.0154870682134032	0.0154872348684868	0.0154873461540453	0.0154873299646269	0.0154871810768349	0.0154869798210334	0.0154868587255911	0.015486919210987	0.0154871387510836	0.0154873432581196	0.0154873168037648	0.0154870376012793	0.0154868431756148	0.0154871451410082	0.0154875959611039	0.0154870537204292	0.0154864138238375	0.0154878564480874	0.0154861792536998	0.0154883928186702	0.0154869334558027	0.0154861478830033	0.0154869334558027	0.0154883928186702	0.0154861792536998	0.0154878564480874	0.0154864138238375	0.0154870537204292	0.0154875959611039	0.0154871451410082	0.0154868431756148	0.0154870376012793	0.0154873168037648	0.0154873432581196	0.0154871387510836	0.015486919210987	0.0154868587255911	0.0154869798210334	0.0154871810768349
flux1:	0.661896135265702	0.0157750061275712	0.0157751397764466	0.0157752459610076	0.01577527342141	0.0157752053358542	0.0157750696546543	0.0157749294603632	0.0157748554595768	0.0157748912447304	0.0157750272601705	0.0157751983308739	0.0157753109801093	0.0157752925129915	0.0157751393017675	0.0157749344957579	0.0157748128457011	0.0157748758035759	0.01577509847334	0.0157753036844797	0.015775274585387	0.0157749925876411	0.0157748007139288	0.0157751111677915	0.0157755645821275	0.0157750062032729	0.0157743582528785	0.0157758266673623	0.0157741173326507	0.0157763759232981	0.0157748909158788	0.0157740906318505	0.0157748909158789	0.0157763759232981	0.0157741173326507	0.0157758266673623	0.0157743582528785	0.0157750062032729	0.0157755645821275	0.0157751111677915	0.0157748007139288	0.0157749925876411	0.015775274585387	0.0157753036844797	0.01577509847334	0.0157748758035759	0.0157748128457011	0.0157749344957579	0.0157751393017675
flux1:	0.662158584169456	0.0160541267790516	0.0160542647735745	0.0160543738017012	0.0160544011379441	0.0160543300810799	0.0160541902235176	0.0160540469231376	0.0160539725484512	0.0160540108123159	0.0160541506585047	0.0160543246417841	0.0160544375840027	0.0160544167194349	0.0160542600904989	0.0160540532422696	0.0160539324155504	0.0160539984105699	0.016054223688643	0.0160544283020809	0.0160543951992406	0.016054109673144	0.0160539204110802	0.0160542398468954	0.0160546966099815	0.0160541235381737	0.0160534688307723	0.0160549620587298	0.0160532205895831	0.0160555217241829	0.0160540107937658	0.0160531957860969	0.0160540107937658	0.0160555217241829	0.0160532205895831	0.0160549620587298	0.0160534688307723	0.0160541235381737	0.0160546966099815	0.0160542398468954	0.0160539204110802	0.016054109673144	0.0160543951992406	0.0160544283020809	0.016054223688643	0.0160539984105699	0.0160539324155504	0.0160540532422696	0.0160542600904989
flux1:	0.662421033073209	0.0163237578471037	0.0163238987403342	0.0163240096795396	0.0163240369120544	0.0163239638629742	0.0163238213300022	0.0163236762605473	0.016323602062213	0.0163236422981331	0.0163237846276818	0.0163239599495171	0.0163240721193949	0.0163240488138633	0.0163238897841202	0.0163236824984063	0.0163235639148956	0.016323633485055	0.0163238607723074	0.0163240633955133	0.0163240248644628	0.0163237350557465	0.016323548482831	0.0163238774374285	0.0163243383754446	0.0163237521579776	0.0163230920367577	0.0163246090182837	0.0163228354314732	0.0163251764504032	0.0163236393151405	0.0163228095809153	0.0163236393151405	0.0163251764504032	0.0163228354314732	0.0163246090182837	0.0163230920367577	0.0163237521579776	0.0163243383754446	0.0163238774374285	0.016323548482831	0.0163237350557465	0.0163240248644628	0.0163240633955133	0.0163238607723074	0.016323633485055	0.0163235639148956	0.0163236824984063	0.0163238897841202
flux1:	0.662683481976962	0.0165832595713231	0.016583401910675	0.0165835138976839	0.0165835411587399	0.0165834672017442	0.0165833235483435	0.0165831780287535	0.0165831044776306	0.0165831460748471	0.0165832894571679	0.0165834645157742	0.0165835748845831	0.0165835491760788	0.0165833888508791	0.0165831827890901	0.0165830678716026	0.0165831415080663	0.0165833701351508	0.0165835693161894	0.0165835239072993	0.0165832290712653	0.016583045290665	0.0165833843268738	0.0165838503033008	0.0165832525518005	0.0165825883819657	0.0165841279777646	0.0165823223259268	0.0165847004317054	0.016583136838186	0.0165822923963818	0.016583136838186	0.0165847004317054	0.0165823223259268	0.0165841279777646	0.0165825883819657	0.0165832525518005	0.0165838503033008	0.0165833843268738	0.016583045290665	0.0165832290712654	0.0165835239072993	0.0165835693161894	0.0165833701351508	0.0165831415080663	0.0165830678716026	0.0165831827890901	0.0165833888508791
flux1:	0.662945930880715	0.0168320087932425	0.0168321511655199	0.0168322634307906	0.0168322909578805	0.0168322172480869	0.0168320740367521	0.0168319293300973	0.0168318568052798	0.0168318990671756	0.0168320420288634	0.0168322152389757	0.0168323228430006	0.016832294851076	0.0168321343961902	0.0168319312331171	0.0168318213683742	0.0168318994981188	0.0168321287372786	0.0168323230000162	0.0168322692808469	0.016831968712826	0.0168317878590294	0.0168321375452643	0.0168326094236984	0.0168320017746236	0.0168313349189298	0.0168328959157377	0.016831058314334	0.0168334706143682	0.0168318803709325	0.0168310212753118	0.0168318803709325	0.0168334706143682	0.016831058314334	0.0168328959157377	0.0168313349189298	0.0168320017746236	0.0168326094236984	0.0168321375452643	0.0168317878590294	0.016831968712826	0.0168322692808469	0.0168323230000162	0.0168321287372786	0.0168318994981188	0.0168318213683742	0.0168319312331171	0.0168321343961902
flux1:	0.663208379784469	0.0170694014506966	0.0170695425240625	0.0170696544091778	0.0170696825304976	0.0170696102541547	0.0170694690077412	0.0170693262873641	0.017069255070316	0.0170692972388143	0.0170694383072879	0.0170696081437098	0.0170697121086006	0.0170696820290274	0.017069522638242	0.0170693240170966	0.0170692205181122	0.0170693034901388	0.0170695325710218	0.0170697204531068	0.0170696570513856	0.0170693501157761	0.0170691723577162	0.0170695332450878	0.0170700118504493	0.017069395925115	0.0170687277201106	0.0170703088377157	0.0170684394931085	0.0170708830438806	0.0170692660543198	0.0170683924063889	0.0170692660543198	0.0170708830438806	0.0170684394931085	0.0170703088377157	0.0170687277201106	0.017069395925115	0.0170700118504493	0.0170695332450878	0.0170691723577162	0.0170693501157761	0.0170696570513856	0.0170697204531068	0.0170695325710218	0.0170693034901388	0.0170692205181122	0.0170693240170966	0.017069522638242
flux1:	0.663470828688222	0.0172948550252129	0.0172949935859677	0.0172951045529635	0.017295133665578	0.0172950639968655	0.0172949261529347	0.0172947864740913	0.0172947167496417	0.0172947580348099	0.0172948957834477	0.017295060822073	0.0172951603820873	0.0172951284762253	0.0172949713357247	0.0172947788231744	0.0172946828944871	0.0172947709701906	0.0172949990992014	0.0172951791915428	0.017295104837265	0.0172947909940865	0.0172946165355369	0.0172949891332165	0.0172954752126644	0.0172948525781022	0.0172941843118246	0.0172957842115462	0.0172938834492464	0.017296355300603	0.0172947115971119	0.0172938235587072	0.0172947115971119	0.017296355300603	0.0172938834492464	0.0172957842115462	0.0172941843118246	0.0172948525781022	0.0172954752126644	0.0172949891332165	0.0172946165355369	0.0172947909940865	0.017295104837265	0.0172951791915428	0.0172949990992014	0.0172947709701906	0.0172946828944871	0.0172947788231744	0.0172949713357247
flux1:	0.663733277591975	0.017507810927915	0.017507945910246	0.0175080555424343	0.0175080860841867	0.0175080201405317	0.0175078870092866	0.0175077512875532	0.0175076831517028	0.0175077227652938	0.0175078558581664	0.017508014812791	0.0175081093241507	0.0175080759034422	0.0175079221543419	0.0175077371972387	0.0175076499042952	0.017507743252365	0.0175079696348835	0.0175081406212431	0.0175080541864048	0.0175077330144025	0.0175075620915978	0.0175079468412829	0.0175084410261948	0.0175078131581485	0.0175071460499701	0.0175087633443839	0.0175068316364848	0.0175093288746692	0.0175076586489222	0.0175067564539849	0.0175076586489222	0.0175093288746692	0.0175068316364848	0.0175087633443839	0.0175071460499701	0.0175078131581485	0.0175084410261948	0.0175079468412829	0.0175075620915978	0.0175077330144025	0.0175080541864048	0.0175081406212431	0.0175079696348835	0.017507743252365	0.0175076499042952	0.0175077371972387	0.0175079221543419
flux1:	0.663995726495728	0.0177077368096524	0.017707867316919	0.0177079753112809	0.0177080077279206	0.0177079465260037	0.0177078192537468	0.0177076882510902	0.0177076217251765	0.017707658916566	0.0177077861508439	0.0177079379042722	0.0177080268521663	0.0177079922584541	0.0177078429590015	0.0177076668444726	0.0177075890882811	0.0177076877842738	0.0177079116488935	0.017708072344142	0.0177079728786847	0.0177076440941699	0.0177074769707457	0.017707874221158	0.0177083769915346	0.0177077452408219	0.0177070804240499	0.0177087136876875	0.0177067516784848	0.0177092714665809	0.0177075750978398	0.0177066590629604	0.0177075750978397	0.0177092714665809	0.0177067516784848	0.0177087136876875	0.0177070804240499	0.0177077452408219	0.0177083769915346	0.017707874221158	0.0177074769707457	0.0177076440941699	0.0177079728786847	0.017708072344142	0.0177079116488935	0.0177076877842738	0.0177075890882811	0.0177076668444726	0.0177078429590015
flux1:	0.664258175399482	0.0178941287814501	0.0178942540980534	0.0178943602498016	0.0178943949591375	0.0178943393737937	0.0178942189135709	0.0178940932325584	0.0178940282829444	0.0178940623757367	0.0178941827199064	0.0178943263481232	0.0178944093472254	0.0178943739298475	0.0178942300188842	0.0178940638393363	0.0178939963372806	0.0178941003677687	0.0178943209915603	0.0178944703771565	0.0178943571398256	0.0178940206106112	0.0178938575701029	0.017894267552501	0.0178947792051027	0.0178941447684616	0.0178934832761869	0.0178951310568804	0.0178931395857067	0.0178956792002357	0.0178939572794804	0.0178930278128263	0.0178939572794804	0.0178956792002357	0.0178931395857067	0.0178951310568804	0.017893483276187	0.0178941447684616	0.0178947792051027	0.0178942675525011	0.0178938575701029	0.0178940206106112	0.0178943571398256	0.0178944703771564	0.0178943209915603	0.0178941003677687	0.0178939963372806	0.0178940638393363	0.0178942300188842
flux1:	0.664520624303235	0.0180665135318939	0.0180666331253288	0.0180667373057309	0.0180667746608554	0.0180667253889713	0.0180666124797103	0.0180664925658891	0.0180664291279963	0.0180664595554655	0.0180665721816491	0.0180667069701514	0.0180667837588585	0.0180667478496872	0.0180666101129724	0.0180664547373823	0.0180663980108133	0.0180665072817779	0.0180667240154844	0.0180668612707934	0.0180667337537959	0.0180663895077934	0.0180662308440669	0.0180666536497642	0.0180671742711852	0.0180665381675685	0.0180658809221307	0.0180675417526349	0.0180655218729958	0.0180680787355302	0.0180663320847161	0.0180653896930034	0.0180663320847161	0.0180680787355302	0.0180655218729958	0.0180675417526349	0.0180658809221307	0.0180665381675685	0.0180671742711852	0.0180666536497642	0.0180662308440668	0.0180663895077934	0.0180667337537959	0.0180668612707934	0.0180667240154844	0.0180665072817779	0.0180663980108133	0.0180664547373823	0.0180666101129724
flux1:	0.664783073206988	0.0182244503287168	0.0182245638419813	0.0182246659709619	0.0182247062247083	0.0182246637560079	0.0182245589110243	0.0182244450630493	0.0182243830682785	0.0182244094058062	0.0182245137147207	0.0182246391664755	0.0182247095954041	0.018224673483148	0.0182245425240701	0.0182243985766894	0.0182243529456159	0.0182244672945311	0.0182246795865508	0.0182248041147427	0.0182246620613106	0.0182243102895718	0.0182241562956744	0.0182245918565237	0.0182251213022579	0.0182244843553483	0.0182238321616451	0.0182255045711427	0.0182234575653413	0.0182260292681575	0.0182242589538589	0.0182233042470891	0.0182242589538589	0.0182260292681574	0.0182234575653413	0.0182255045711427	0.0182238321616451	0.0182244843553484	0.0182251213022579	0.0182245918565237	0.0182241562956744	0.0182243102895718	0.0182246620613106	0.0182248041147427	0.0182246795865508	0.0182244672945311	0.0182243529456159	0.0182243985766894	0.0182245425240701
flux1:	0.665045522110741	0.0183675328926316	0.01836764012773	0.018367740143114	0.0183677834159013	0.0183677480121827	0.0183676515174468	0.0183675439041091	0.0183674833079931	0.0183675053007568	0.018367600938172	0.0183677167730624	0.0183677807886416	0.0183677446938148	0.0183676209098751	0.0183674887571769	0.0183674543420636	0.018367573552937	0.0183677809709518	0.0183678924183951	0.0183677358326278	0.0183673768868422	0.0183672278428564	0.0183676759155901	0.0183682137959479	0.0183675766234468	0.0183669301661679	0.0183686126912533	0.0183665400798171	0.0183691244048121	0.0183673317456819	0.0183663654394362	0.0183673317456819	0.0183691244048121	0.0183665400798171	0.0183686126912533	0.0183669301661679	0.0183675766234468	0.0183682137959479	0.0183676759155901	0.0183672278428564	0.0183673768868422	0.0183677358326278	0.0183678924183951	0.0183677809709518	0.018367573552937	0.0183674543420636	0.0183674887571769	0.0183676209098751
flux1:	0.665307971014495	0.0184953911323249	0.0184954920261278	0.0184955898516113	0.0184956361046933	0.0184956077886643	0.0184955197107177	0.0184954183936507	0.0184953592034774	0.0184953767878303	0.0184954636517647	0.018495569797788	0.0184956274220387	0.0184955914740164	0.0184954750402477	0.0184953547866121	0.0184953315169895	0.0184954553374652	0.0184956575866269	0.0184957558549253	0.0184955850035694	0.0184952193882496	0.0184950755487953	0.0184955357039984	0.0184960813775056	0.0184954443875057	0.0184948042322274	0.0184964954269734	0.0184943989723584	0.0184969939026791	0.0184951804703604	0.0184942033855192	0.0184951804703604	0.0184969939026791	0.0184943989723584	0.0184964954269734	0.0184948042322274	0.0184954443875057	0.0184960813775056	0.0184955357039984	0.0184950755487953	0.0184952193882496	0.0184955850035694	0.0184957558549253	0.0184956575866269	0.0184954553374652	0.0184953315169895	0.0184953547866121	0.0184954750402477
flux1:	0.665570419918248	0.0186076927304924	0.0186077873246594	0.0186078828386966	0.0186079318545751	0.0186079104089494	0.0186078306118627	0.0186077355723925	0.0186076778725323	0.0186076911897935	0.0186077694281112	0.0186078660049785	0.0186079173127651	0.0186078815302792	0.0186077723904923	0.0186076638827598	0.0186076515120592	0.0186077796715887	0.0186079766082928	0.0186080618583735	0.0186078772645034	0.0186075056242998	0.0186073672063634	0.0186078388227073	0.0186083913973615	0.0186077547918645	0.0186071213897974	0.0186088198345352	0.0186067015387572	0.018609305262843	0.0186074728761789	0.018606485936021	0.0186074728761789	0.018609305262843	0.0186067015387572	0.0186088198345352	0.0186071213897974	0.0186077547918645	0.0186083913973615	0.0186078388227073	0.0186073672063633	0.0186075056242998	0.0186078772645034	0.0186080618583735	0.0186079766082928	0.0186077796715887	0.0186076515120592	0.0186076638827598	0.0186077723904923
flux1:	0.665832868822001	0.018704144571819	0.0187042329788308	0.0187043259865914	0.0187043773579834	0.0187043623349708	0.0187042905052674	0.0187042016736622	0.0187041456469302	0.0187041550486516	0.0187042250471644	0.0187043123433029	0.0187043574384664	0.0187043217147579	0.0187042195811818	0.0187041224218454	0.018704120547612	0.0187042527756459	0.018704444416077	0.0187045170640423	0.0187043194929054	0.0187039425956784	0.0187038097674469	0.0187042920316364	0.0187048503741182	0.0187042141595013	0.0187035878555555	0.0187052921640415	0.0187031542600879	0.0187057651680865	0.0187039158806949	0.0187029201054135	0.0187039158806949	0.0187057651680865	0.0187031542600879	0.0187052921640415	0.0187035878555555	0.0187042141595012	0.0187048503741182	0.0187042920316364	0.0187038097674469	0.0187039425956784	0.0187043194929054	0.0187045170640423	0.018704444416077	0.0187042527756459	0.018704120547612	0.0187041224218454	0.0187042195811818
flux1:	0.666095317725754	0.0187844940048735	0.0187845763724358	0.0187846665828187	0.0187847197111138	0.0187847104518986	0.0187846461299727	0.0187845634152217	0.0187845093588023	0.0187845154029855	0.0187845777646055	0.0187846562088582	0.0187846952006853	0.0187846592943289	0.0187845636558541	0.0187844772242979	0.0187844853127227	0.0187846213558752	0.0187848078787195	0.0187848685834815	0.0187846590210673	0.0187842777374987	0.0187841506088408	0.0187846425215193	0.018785205274177	0.0187845692781715	0.0187839503218897	0.0187856591465926	0.0187835040836689	0.0187861207564502	0.0187842568379514	0.0187832533367098	0.0187842568379514	0.0187861207564502	0.0187835040836689	0.0187856591465926	0.0187839503218897	0.0187845692781715	0.018785205274177	0.0187846425215193	0.0187841506088408	0.0187842777374987	0.0187846590210673	0.0187848685834815	0.0187848078787195	0.0187846213558752	0.0187844853127227	0.0187844772242979	0.0187845636558541
flux1:	0.666357766629508	0.0188485299309925	0.0188486064071459	0.0188486934165404	0.0188487475201674	0.0188487431834504	0.0188486857996812	0.0188486091179352	0.0188485574526757	0.0188485608908526	0.0188486164067525	0.0188486865363006	0.0188487195177491	0.0188486830498978	0.0188485931887626	0.0188485166696281	0.018848534083177	0.0188486737203761	0.0188488554633295	0.0188489051063692	0.0188486847315256	0.0188483000121704	0.0188481786273376	0.0188486790149795	0.0188492446201287	0.0188486085146433	0.0188479970734597	0.0188497091087729	0.0188475395316483	0.0188501607228974	0.0188482846342895	0.0188472745950185	0.0188482846342895	0.0188501607228974	0.0188475395316483	0.0188497091087729	0.0188479970734597	0.0188486085146433	0.0188492446201287	0.0188486790149795	0.0188481786273376	0.0188483000121704	0.0188486847315256	0.0188489051063692	0.0188488554633295	0.0188486737203761	0.0188485340831769	0.0188485166696281	0.0188485931887626
flux1:	0.666620215533261	0.0188960837143233	0.0188961544155256	0.0188962376996141	0.0188962918321884	0.0188962914303942	0.0188962403439483	0.0188961696438478	0.0188961209160871	0.0188961226716273	0.0188961722857313	0.0188962347119073	0.0188962617408974	0.0188962241993922	0.0188961392157772	0.0188960716332544	0.018896097660069	0.018896240714812	0.0188964181647803	0.0188964578226763	0.0188962279738314	0.0188958408245872	0.0188957251576078	0.0188962326902022	0.0188967994210156	0.0188961627499379	0.018895558924153	0.0188972729074223	0.018895091630342	0.0188977162424518	0.0188958306063224	0.0188948152835359	0.0188958306063224	0.0188977162424518	0.018895091630342	0.0188972729074223	0.018895558924153	0.018896162749938	0.0188967994210156	0.0188962326902022	0.0188957251576078	0.0188958408245872	0.0188962279738314	0.0188964578226763	0.0188964181647803	0.018896240714812	0.018896097660069	0.0188960716332544	0.0188961392157772
flux1:	0.666882664437014	0.0189270299083091	0.0189270948925441	0.0189271738069553	0.0189272268845296	0.0189272293258896	0.0189271838640962	0.0189271191474218	0.0189270740229243	0.0189270751613734	0.018927119929802	0.0189271753035211	0.0189271963884148	0.0189271571388638	0.018927075982517	0.0189270162391194	0.0189270501228339	0.0189271964718244	0.0189273702489836	0.01892740115964	0.0189271632973752	0.0189267747543761	0.0189266647074945	0.0189271779215948	0.0189277439186249	0.0189271061295692	0.0189265099683877	0.0189282246787345	0.0189260346545509	0.0189286617092494	0.0189267692756812	0.0189257499766472	0.0189267692756812	0.0189286617092494	0.0189260346545509	0.0189282246787345	0.0189265099683877	0.0189271061295692	0.0189277439186249	0.0189271779215948	0.0189266647074944	0.0189267747543761	0.0189271632973752	0.01892740115964	0.0189273702489836	0.0189271964718244	0.0189270501228339	0.0189270162391194	0.018927075982517
flux1:	0.667145113340768	0.0189412867949829	0.018941346041611	0.0189414198316953	0.0189414706679264	0.0189414748023493	0.0189414342985526	0.0189413756349247	0.0189413348849292	0.0189413365775789	0.0189413776248865	0.0189414266033924	0.0189414416935401	0.0189413999971256	0.0189413215048194	0.0189412684230463	0.0189413093916887	0.0189414589693279	0.0189416298054877	0.018941653329237	0.0189414089960898	0.0189410201010211	0.0189409155063869	0.0189414328328945	0.0189419961450654	0.0189413566239074	0.0189407681418727	0.0189424823968863	0.0189402866822329	0.01894291528706	0.0189410188962248	0.0189399969658848	0.0189410188962248	0.01894291528706	0.0189402866822329	0.0189424823968863	0.0189407681418727	0.0189413566239074	0.0189419961450654	0.0189414328328945	0.0189409155063869	0.0189410201010211	0.0189414089960898	0.018941653329237	0.0189416298054878	0.0189414589693279	0.0189413093916887	0.0189412684230463	0.0189413215048194
flux1:	0.667407562244521	0.0189388167345	0.0189388701321271	0.0189389379515708	0.0189389852991628	0.0189389899656282	0.0189389537935507	0.0189389013282768	0.0189388658081101	0.0189388692903492	0.0189389077645175	0.0189389509810173	0.0189389599629544	0.018938915000382	0.0189388379377507	0.0189387903029415	0.0189388375956844	0.0189389903941084	0.0189391591060819	0.01893917668304	0.018938927461996	0.0189385392387655	0.0189384398634232	0.0189389596592778	0.018939518288025	0.0189388763949832	0.0189382955881548	0.0189400082386236	0.0189378099560905	0.0189404392679803	0.0189385418105202	0.0189375186155817	0.0189385418105202	0.0189404392679803	0.0189378099560905	0.0189400082386236	0.0189382955881548	0.0189388763949832	0.018939518288025	0.0189389596592778	0.0189384398634232	0.0189385392387656	0.018938927461996	0.0189391766830399	0.0189391591060819	0.0189389903941084	0.0189388375956844	0.0189387903029415	0.0189388379377508
flux1:	0.667670011148274	0.0189196263233878	0.0189196736665039	0.0189197346039555	0.018919777200384	0.0189197812735365	0.0189197488764348	0.0189197028310177	0.0189196734521445	0.0189196799783996	0.0189197170065765	0.018919755044144	0.0189197577436952	0.0189197086443812	0.0189196317504889	0.018919588353165	0.0189196412438372	0.0189197973084375	0.01891996476735	0.0189199778725431	0.0189197253456921	0.0189193387793005	0.0189192443333677	0.0189197649161557	0.0189203168612803	0.0189196719672718	0.0189190988285299	0.0189208087514656	0.0189186110498474	0.0189212402371657	0.0189193446135232	0.0189183215261788	0.0189193446135232	0.0189212402371657	0.0189186110498474	0.0189208087514656	0.0189190988285299	0.0189196719672718	0.0189203168612803	0.0189197649161557	0.0189192443333678	0.0189193387793005	0.0189197253456921	0.0189199778725431	0.01891996476735	0.0189197973084375	0.0189196412438372	0.018919588353165	0.0189196317504889
flux1:	0.667932460052027	0.0188837663609961	0.0188838073555768	0.0188838604679605	0.0188838970832356	0.0188838995169345	0.0188838704301598	0.0188838310954298	0.0188838087921892	0.01888381958944	0.0188838562363392	0.0188838896071945	0.0188838857974039	0.0188838316727196	0.0188837537055894	0.0188837133816384	0.0188837711981126	0.0188839306187163	0.0188840977163849	0.0188841078142524	0.0188838535230423	0.0188834695413604	0.0188833796891235	0.0188838993734902	0.0188844426792367	0.018883794201246	0.0188832287341717	0.018884934824465	0.0188827408382172	0.0188853690426503	0.0188834781225352	0.0188824565042648	0.0188834781225352	0.0188853690426503	0.0188827408382172	0.018884934824465	0.0188832287341717	0.018883794201246	0.0188844426792367	0.0188838993734902	0.0188833796891235	0.0188834695413605	0.0188838535230423	0.0188841078142524	0.0188840977163849	0.0188839306187163	0.0188837711981126	0.0188837133816384	0.0188837537055894
flux1:	0.668194908955781	0.0188313316246309	0.0188313659023164	0.0188314102530935	0.0188314397371997	0.0188314396029732	0.0188314134689607	0.0188313811912376	0.018831366883824	0.0188313831057524	0.0188314203364592	0.0188314494674167	0.0188314388818892	0.0188313788610598	0.0188312986423553	0.0188312603095501	0.0188313224483521	0.0188314853464769	0.0188316529601381	0.0188316614600306	0.0188314068684545	0.0188310263274586	0.0188309407009675	0.0188314578356331	0.0188319906354986	0.0188313380697608	0.0188307803006219	0.0188324814617308	0.0188302942708044	0.0188329205704929	0.0188310371536526	0.0188300183395571	0.0188310371536526	0.0188329205704929	0.0188302942708044	0.0188324814617308	0.0188307803006219	0.0188313380697608	0.0188319906354986	0.0188314578356331	0.0188309407009675	0.0188310263274586	0.0188314068684545	0.0188316614600306	0.0188316529601382	0.0188314853464769	0.0188313224483521	0.0188312603095501	0.0188312986423553
flux1:	0.668457357859534	0.0187624604548116	0.0187624875947408	0.0187625222950634	0.0187625436227279	0.018762540141389	0.0187625167165541	0.0187624918776665	0.0187624864331447	0.0187625091169409	0.0187625477656226	0.0187625729901432	0.0187625553410674	0.018762488608168	0.0187624050652626	0.0187623677548037	0.0187624336905566	0.0187626002033705	0.0187627691601245	0.0187627773743698	0.018762523836269	0.018762147509108	0.0187620657237214	0.0187625787278635	0.0187630992866985	0.0187624422386007	0.0187618922260711	0.0187635873601974	0.0187614099514079	0.0187640333266619	0.0187621601060702	0.0187611453901628	0.0187621601060702	0.0187640333266619	0.0187614099514079	0.0187635873601974	0.0187618922260711	0.0187624422386007	0.0187630992866985	0.0187625787278635	0.0187620657237214	0.018762147509108	0.018762523836269	0.0187627773743698	0.0187627691601245	0.0187626002033705	0.0187624336905566	0.0187623677548037	0.0187624050652626
flux1:	0.668719806763287	0.018677334153062	0.0186773537099494	0.0186773779604564	0.0186773902710436	0.0186773828361211	0.0186773619896208	0.0186773449819766	0.018677349175247	0.018677379202968	0.0186774199486596	0.0186774415055759	0.0186774165054359	0.0186773423358476	0.0186772545396355	0.0186772174216652	0.0186772867112483	0.0186774569730475	0.0186776280154234	0.018677637121419	0.0186773858528933	0.0186770144229714	0.0186769360941972	0.0186774434919733	0.018677950244038	0.0186772884537865	0.0186767462961388	0.0186784342943792	0.0186762695254158	0.0186788888282509	0.0186770283567268	0.0186760189785676	0.0186770283567268	0.0186788888282509	0.0186762695254158	0.0186784342943792	0.0186767462961388	0.0186772884537865	0.018677950244038	0.0186774434919733	0.0186769360941972	0.0186770144229713	0.0186773858528933	0.018677637121419	0.0186776280154234	0.0186774569730476	0.0186772867112484	0.0186772174216652	0.0186772545396356
flux1:	0.66898225566704	0.0185761761955726	0.0185761877322309	0.0185762008631816	0.0185762034937778	0.0185761916858824	0.0185761733906662	0.0185761645888669	0.0185761790655289	0.0185762171316718	0.0185762604819394	0.0185762785205593	0.0185762459063213	0.0185761637010148	0.0185760708980169	0.0185760333003416	0.0185761055819195	0.0185762797040794	0.0185764534580945	0.0185764644657171	0.0185762165234015	0.0185758505814727	0.018575775342373	0.0185762757944129	0.0185767673762111	0.0185761007394833	0.0185755665791095	0.0185772463120802	0.0185750968791697	0.0185777108077544	0.0185758654689039	0.0185748626019135	0.0185758654689039	0.0185777108077544	0.0185750968791697	0.0185772463120802	0.0185755665791095	0.0185761007394833	0.0185767673762111	0.0185762757944129	0.018575775342373	0.0185758505814727	0.0185762165234015	0.0185764644657171	0.0185764534580945	0.0185762797040794	0.0185761055819195	0.0185760333003416	0.0185760708980169
flux1:	0.669244704570794	0.0184592512670294	0.0184592543892593	0.0184592558967745	0.0184592484068981	0.0184592319986467	0.0184592163156593	0.0184592160463605	0.0184592412893396	0.0184592878759856	0.0184593341588631	0.0184593487498213	0.0184593083082369	0.0184592176243271	0.018459119261902	0.0184590806814853	0.0184591556688119	0.0184593337192605	0.0184595106662619	0.0184595243916612	0.018459280657378	0.0184589207024665	0.0184588482208547	0.0184593405516557	0.01845981582856	0.0184591444115611	0.0184586184367933	0.0184602887462198	0.0184581571563342	0.0184607642352622	0.0184589362194677	0.0184579409611955	0.0184589362194677	0.0184607642352622	0.0184581571563341	0.0184602887462197	0.0184586184367933	0.0184591444115611	0.01845981582856	0.0184593405516557	0.0184588482208547	0.0184589207024665	0.018459280657378	0.0184595243916612	0.0184595106662619	0.0184593337192605	0.0184591556688119	0.0184590806814853	0.018459119261902
flux1:	0.669507153474547	0.0183268641198331	0.0183268585114609	0.0183268480878489	0.0183268302746814	0.0183268092263155	0.0183267962830879	0.0183268047949117	0.0183268410965442	0.0183268964570536	0.018326945821237	0.0183269569721669	0.0183269085647603	0.018326809140938	0.0183267048847158	0.018326664991834	0.0183267424644632	0.0183269244477658	0.0183271049011906	0.0183271219477793	0.0183268831198058	0.0183265295636013	0.0183264595582518	0.0183269427785582	0.018327400864471	0.0183267249130296	0.0183262073573446	0.0183278670490781	0.0183257555974178	0.0183283541645015	0.0183265454505148	0.0183255588150661	0.0183265454505148	0.0183283541645015	0.0183257555974178	0.0183278670490781	0.0183262073573446	0.0183267249130295	0.018327400864471	0.0183269427785582	0.0183264595582518	0.0183265295636013	0.0183268831198058	0.0183271219477793	0.0183271049011906	0.0183269244477658	0.0183267424644632	0.018326664991834	0.0183267048847158
flux1:	0.6697696023783	0.0181793582648812	0.0181793437207164	0.018179321277188	0.0181792931807275	0.018179267627055	0.0181792575922164	0.0181792750275287	0.018179322468524	0.018179386620348	0.0181794390432286	0.0181794467180956	0.0181793903044071	0.0181792820800727	0.0181791718230767	0.0181791304583513	0.0181792102485701	0.0181793960876988	0.018179580175702	0.0181796009228579	0.0181793675137902	0.0181790206880226	0.0181789529431446	0.018179426266569	0.0181798665361197	0.0181791864786771	0.0181786776174745	0.0181803254563472	0.0181782362096508	0.0181808244097039	0.0181790367521952	0.0181780596649472	0.0181790367521952	0.0181808244097039	0.0181782362096508	0.0181803254563472	0.0181786776174745	0.0181791864786771	0.0181798665361197	0.0181794262665689	0.0181789529431446	0.0181790206880226	0.0181793675137902	0.0181796009228579	0.018179580175702	0.0181793960876988	0.0181792102485701	0.0181791304583513	0.0181791718230767
flux1:	0.670032051282053	0.0180171145010238	0.0180170909556408	0.0180170566361383	0.0180170185342128	0.0180169887639503	0.0180169818193884	0.0180170081896527	0.0180170666260162	0.0180171393527493	0.0180171946555038	0.0180171987962726	0.0180171344540108	0.0180170175812201	0.0180169014444984	0.0180168586093275	0.018016940586763	0.0180171301075567	0.0180173177622124	0.018017342361911	0.0180171147028403	0.018016774869033	0.0180167092463224	0.0180171720996814	0.0180175941927221	0.0180169106372935	0.0180164107825266	0.0180180454893911	0.0180159802754237	0.0180185560612482	0.0180167909844667	0.0180158242791274	0.0180167909844667	0.0180185560612482	0.0180159802754237	0.0180180454893911	0.0180164107825266	0.0180169106372935	0.0180175941927221	0.0180171720996814	0.0180167092463224	0.0180167748690331	0.0180171147028403	0.018017342361911	0.0180173177622124	0.0180171301075567	0.018016940586763	0.0180168586093275	0.0180169014444984
flux1:	0.670294500185807	0.0178405492912425	0.0178405168417488	0.017840471027104	0.0178404234207126	0.0178403898496724	0.0178403861621682	0.0178404213283837	0.0178404903869859	0.0178405712493511	0.0178406291179887	0.0178406296672093	0.0178405576081198	0.0178404324557712	0.0178403107807265	0.0178402666219013	0.0178403506768371	0.0178405435960355	0.0178407345495549	0.017840762930839	0.0178405411813331	0.0178402085422458	0.0178401449899306	0.0178405970169927	0.0178410008354324	0.0178403145608248	0.0178398240538381	0.0178414443050533	0.0178394047084186	0.0178419658489634	0.0178402246464601	0.0178392690644439	0.0178402246464601	0.0178419658489634	0.0178394047084186	0.0178414443050533	0.0178398240538381	0.0178403145608248	0.0178410008354325	0.0178405970169927	0.0178401449899306	0.0178402085422458	0.0178405411813331	0.017840762930839	0.0178407345495549	0.0178405435960355	0.0178403506768371	0.0178402666219014	0.0178403107807265
flux1:	0.67055694908956	0.0176501129945268	0.0176500719158478	0.0176500152180143	0.0176499588079547	0.0176499219478033	0.0176499216419452	0.0176499653014008	0.0176500443844471	0.0176501327394916	0.0176501927505153	0.0176501896734064	0.0176501102538796	0.01764997740392	0.017649850736868	0.0176498055263827	0.0176498915528471	0.0176500874704191	0.0176502812585439	0.0176503131394421	0.0176500973026154	0.0176497720146531	0.0176497105730682	0.0176501516316528	0.01765053732893	0.0176498492706973	0.0176493684736821	0.017650972903213	0.0176489602674195	0.0176515043628334	0.017649788102999	0.0176488442950232	0.017649788102999	0.0176515043628334	0.0176489602674195	0.017650972903213	0.0176493684736821	0.0176498492706973	0.01765053732893	0.0176501516316528	0.0176497105730682	0.0176497720146531	0.0176500973026154	0.0176503131394421	0.0176502812585439	0.0176500874704191	0.0176498915528471	0.0176498055263827	0.017649850736868
flux1:	0.670819397993313	0.0174462879633237	0.0174462387149852	0.017446171961631	0.0174461076177964	0.0174460680422847	0.0174460711763483	0.0174461228565677	0.0174462111547891	0.0174463061822072	0.0174463678313732	0.0174463611360504	0.0174462748617595	0.0174461350975423	0.017446004167344	0.0174459582785719	0.0174460461582288	0.017446244554516	0.0174464405269535	0.0174464754331879	0.0174462653749821	0.0174459475608382	0.0174458883642158	0.0174463185168223	0.0174466864805632	0.0174459977123454	0.0174455269988562	0.0174471142030545	0.0174451296385648	0.017447654141632	0.0174459636786242	0.0174450322083568	0.0174459636786242	0.017447654141632	0.0174451296385648	0.0174471142030545	0.0174455269988562	0.0174459977123454	0.0174466864805632	0.0174463185168223	0.0174458883642158	0.0174459475608382	0.0174462653749821	0.0174464754331879	0.0174464405269535	0.017446244554516	0.0174460461582288	0.0174459582785719	0.017446004167344
flux1:	0.671081846897066	0.0172295865173064	0.0172295297412047	0.0172294539514593	0.0172293826765295	0.0172293409871529	0.0172293475334143	0.0172294065937755	0.0172295031077353	0.0172296038419327	0.0172296665745127	0.0172296563291542	0.0172295638533169	0.0172294181405901	0.0172292838304674	0.0172292377119789	0.01722932729977	0.0172295275377391	0.0172297248752282	0.0172297621648102	0.0172295576364886	0.0172292473973206	0.0172291906716406	0.0172296101700183	0.0172299609986497	0.0172292727096801	0.017228812454673	0.017230380999695	0.017228425397493	0.0172309276407351	0.0172292636302054	0.0172283449797385	0.0172292636302054	0.0172309276407351	0.017228425397493	0.017230380999695	0.017228812454673	0.0172292727096801	0.0172299609986496	0.0172296101700183	0.0172291906716406	0.0172292473973206	0.0172295576364886	0.0172297621648102	0.0172297248752282	0.0172295275377391	0.01722932729977	0.0172292377119789	0.0172292838304674
flux1:	0.67134429580082	0.0170005488050172	0.017000485314196	0.0170004016668104	0.017000324556293	0.0170002813492865	0.0170002911799392	0.0170003568210309	0.0170004603895593	0.0170005657558552	0.0170006289968049	0.0170006153427538	0.0170005174579334	0.0170003669192532	0.0170002302341071	0.0170001843824415	0.017000275494799	0.0170004768274577	0.0170006745647909	0.0170007134574096	0.0170005141201943	0.0170002115466976	0.0170001576036141	0.0170005668678959	0.0170009013421659	0.0170002148118332	0.0169997653816766	0.0170013138133946	0.0169993878634326	0.0170018650909796	0.0170002280098743	0.0169993225867449	0.0170002280098743	0.0170018650909796	0.0169993878634326	0.0170013138133946	0.0169997653816766	0.0170002148118332	0.0170009013421659	0.0170005668678959	0.0170001576036141	0.0170002115466976	0.0170005141201943	0.0170007134574096	0.0170006745647909	0.0170004768274577	0.017000275494799	0.0170001843824415	0.0170002302341071
flux1:	0.671606744704573	0.0167597405656943	0.0167596713246681	0.0167595811202183	0.0167594993209148	0.01675945515733	0.016759468036817	0.0167595393171789	0.0167596486516199	0.0167597575048432	0.016759820687372	0.0167598038474304	0.0167597014711164	0.0167595473547612	0.0167594093854511	0.016759364318128	0.0167594567244077	0.0167596583071987	0.0167598553612962	0.0167598949712606	0.0167597004220185	0.0167594056038523	0.01675935483088	0.0167597544240888	0.0167600734745973	0.0167593900450135	0.0167589517878985	0.0167604786440568	0.0167585828578011	0.0167610322609928	0.0167594224305941	0.0167585305760356	0.0167594224305941	0.0167610322609928	0.0167585828578011	0.0167604786440568	0.0167589517878985	0.0167593900450135	0.0167600734745973	0.0167597544240888	0.01675935483088	0.0167594056038523	0.0167597004220185	0.0167598949712606	0.0167598553612962	0.0167596583071987	0.0167594567244077	0.016759364318128	0.0167594093854511
flux1:	0.671869193608326	0.0165077508042484	0.0165076769018897	0.0165075815209373	0.0165074961899071	0.0165074515702601	0.0165074671544361	0.0165075430139385	0.0165076567366425	0.0165077679003432	0.0165078304915353	0.0165078107729958	0.0165077049275129	0.0165075485721908	0.016507410458307	0.0165073666882793	0.0165074601058649	0.0165076610136159	0.0165078562155616	0.0165078955869652	0.0165077053838749	0.0165074184170135	0.0165073712643189	0.0165077618632089	0.0165080665351463	0.0165073875827007	0.0165069608198332	0.0165084646441103	0.0165065993802858	0.0165090181358608	0.0165074357471651	0.0165065577452458	0.0165074357471651	0.0165090181358608	0.0165065993802858	0.0165084646441103	0.0165069608198332	0.0165073875827007	0.0165080665351463	0.0165077618632089	0.0165073712643189	0.0165074184170134	0.0165077053838749	0.0165078955869652	0.0165078562155616	0.0165076610136159	0.0165074601058649	0.0165073666882793	0.016507410458307
flux1:	0.67213164251208	0.0162451893929215	0.0162451120093385	0.016245012868619	0.0162449251346006	0.016244880479253	0.016244898321379	0.0162449776101535	0.016245094295479	0.0162452066000194	0.0162452681223897	0.0162452459146601	0.0162451377022317	0.0162449804990352	0.0162448433916945	0.0162448014042991	0.0162448954976165	0.0162450947454184	0.0162452868752273	0.0162453250179728	0.016245138705169	0.0162448596968822	0.016244816661169	0.0162451990244762	0.0162454904408273	0.0162448173476936	0.0162444023655933	0.0162458817231545	0.0162440472157108	0.0162464325253794	0.0162448776658639	0.0162440137531557	0.0162448776658639	0.0162464325253794	0.0162440472157108	0.0162458817231545	0.0162444023655933	0.0162448173476936	0.0162454904408273	0.0162451990244762	0.016244816661169	0.0162448596968821	0.016245138705169	0.0162453250179728	0.0162452868752273	0.0162450947454184	0.0162448954976165	0.0162448014042991	0.0162448433916945
flux1:	0.672394091415833	0.0159726846135994	0.0159726049827447	0.0159725034915032	0.0159724144205256	0.0159723700565767	0.0159723896197524	0.0159724711313064	0.0159725893473227	0.0159727016652514	0.0159727617133879	0.0159727374803692	0.0159726280543939	0.0159724714075421	0.0159723364336665	0.0159722966669529	0.0159723910504068	0.0159725876176089	0.0159727754404097	0.0159728113657554	0.0159726284960578	0.0159723575673656	0.0159723191734696	0.0159726941087176	0.0159729734331898	0.0159723075597076	0.0159719046038691	0.0159733580979298	0.0159715544852053	0.015973903615389	0.0159723762962164	0.0159715266716354	0.0159723762962164	0.015973903615389	0.0159715544852053	0.0159733580979298	0.0159719046038691	0.0159723075597076	0.0159729734331898	0.0159726941087176	0.0159723191734696	0.0159723575673656	0.0159726284960578	0.0159728113657554	0.0159727754404097	0.0159725876176089	0.0159723910504068	0.0159722966669529	0.0159723364336665
flux1:	0.672656540319586	0.0156908806550696	0.0156908000250283	0.0156906975435372	0.0156906081101536	0.0156905642652087	0.0156905849404786	0.015690667447428	0.0156907857965285	0.015690897073845	0.0156909553256028	0.0156909295932736	0.0156908201270489	0.0156906654149713	0.0156905336443789	0.0156904964734729	0.0156905907181074	0.0156907835744785	0.0156909658767693	0.0156909986311351	0.015690818786105	0.0156905560716959	0.0156905228525987	0.0156908911826309	0.0156911595835245	0.0156905022423013	0.015690111512397	0.0156915378012747	0.0156897651553305	0.0156920754758713	0.015690575658608	0.0156897404930823	0.015690575658608	0.0156920754758713	0.0156897651553305	0.0156915378012747	0.015690111512397	0.0156905022423013	0.0156911595835245	0.0156908911826309	0.0156905228525987	0.0156905560716959	0.015690818786105	0.0156909986311351	0.0156909658767693	0.0156907835744785	0.0156905907181074	0.015690496473473	0.0156905336443789
flux1:	0.672918989223339	0.0154004350796927	0.0154003546726817	0.0154002524747942	0.0154001635399906	0.0154001203427536	0.0154001414718132	0.0154002237625558	0.015400340919302	0.0154004502014938	0.0154005064235235	0.0154004797634399	0.01540037141768	0.015400219955939	0.0154000923723862	0.0154000580983133	0.0154001517417979	0.0154003398748071	0.0154005154994685	0.0154005441953633	0.0154003670020985	0.0154001126478367	0.0154000851238762	0.0154004476542634	0.0154007062704221	0.0154000587028907	0.0153996803496161	0.0154010781637254	0.0153993365188502	0.0154016055395638	0.0154001331615494	0.0153993126071918	0.0154001331615494	0.0154016055395638	0.0153993365188502	0.0154010781637254	0.0153996803496161	0.0154000587028907	0.0154007062704221	0.0154004476542634	0.0154000851238762	0.0154001126478367	0.0154003670020985	0.0154005441953633	0.0154005154994685	0.0154003398748071	0.0154001517417979	0.0154000580983133	0.0154000923723862
flux1:	0.673181438127093	0.0151020162739848	0.0151019372480658	0.015101836489369	0.0151017487857842	0.0151017062730299	0.0151017271742172	0.0151018080888533	0.0151019228335581	0.0151020292856023	0.015102083333314	0.0151020563429462	0.015101950233482	0.0151018032409094	0.015101680717998	0.0151016495611435	0.0151017421205146	0.0151019245626408	0.0151020924414712	0.0151021162845715	0.0151019414288257	0.0151016955870994	0.0151016742451837	0.0151020317335978	0.0151022816434501	0.0151016449994951	0.0151012791230755	0.0151026472813183	0.0151009366607698	0.015103162064819	0.0151017170624079	0.0151009112609037	0.0151017170624079	0.015103162064819	0.0151009366607698	0.0151026472813183	0.0151012791230755	0.0151016449994951	0.0151022816434501	0.0151020317335978	0.0151016742451837	0.0151016955870994	0.0151019414288257	0.0151021162845715	0.0151020924414712	0.0151019245626408	0.0151017421205146	0.0151016495611435	0.015101680717998
flux1:	0.673443887030846	0.0147963008975025	0.0147962243118586	0.014796126004633	0.0147960401292967	0.0147959982584234	0.0147960182545222	0.0147960967183982	0.014796207965217	0.0147963108850804	0.0147963626974426	0.0147963359784251	0.0147962331454496	0.0147960917146872	0.0147959749972858	0.0147959470954341	0.0147960380818851	0.0147962139368664	0.0147963731195385	0.0147963914311424	0.0147962186665427	0.0147959814898131	0.0147959667634442	0.0147963198919828	0.0147965620865341	0.0147959374076526	0.0147955840579586	0.0147969214829806	0.0147952419231265	0.0147974215963247	0.0147960039253339	0.0147952130153002	0.0147960039253339	0.0147974215963247	0.0147952419231265	0.0147969214829806	0.0147955840579586	0.0147959374076526	0.0147965620865341	0.0147963198919828	0.0147959667634442	0.0147959814898131	0.0147962186665427	0.0147963914311424	0.0147963731195385	0.0147962139368664	0.0147960380818851	0.0147959470954341	0.0147959749972858
flux1:	0.673706335934599	0.0144839713441601	0.014483898129538	0.0144838031253168	0.0144837195396873	0.0144836782057637	0.014483696652076	0.0144837717054876	0.0144838785240949	0.0144839773496089	0.0144840269394392	0.014484001074903	0.0144839024550311	0.01448376752844	0.0144836572199973	0.0144836326306654	0.0144837215655846	0.0144838900325755	0.0144840397110815	0.0144840519453831	0.0144838810987023	0.014483652731698	0.0144836449825729	0.0144839943338849	0.0144842296943396	0.0144836179006535	0.0144832770788001	0.0144845828106242	0.0144829343817672	0.0144850664370847	0.0144836760899101	0.0144829002130278	0.0144836760899101	0.0144850664370847	0.0144829343817672	0.0144845828106242	0.0144832770788001	0.0144836179006535	0.0144842296943396	0.0144839943338849	0.0144836449825729	0.014483652731698	0.0144838810987023	0.0144840519453831	0.0144840397110815	0.0144838900325755	0.0144837215655846	0.0144836326306654	0.0144836572199973
flux1:	0.673968784838352	0.0141657132297223	0.0141656441653094	0.0141655531453939	0.014165472182089	0.0141654312380963	0.0141654475492635	0.0141655183720798	0.0141656200023516	0.0141657143116748	0.0141657617522895	0.0141657372844721	0.0141656436867352	0.01416551603837	0.0141654125942174	0.0141653913008062	0.0141654777322101	0.0141656381269121	0.0141657776547704	0.0141657834106286	0.0141656143832439	0.0141653949543031	0.0141653944561927	0.0141657404940902	0.0141659697745873	0.0141653716558672	0.0141650433171164	0.0141663165247209	0.0141646993480357	0.0141667821447607	0.0141654191637656	0.0141646584695426	0.0141654191637656	0.0141667821447607	0.0141646993480357	0.0141663165247209	0.0141650433171164	0.0141653716558672	0.0141659697745873	0.0141657404940902	0.0141653944561927	0.0141653949543031	0.0141656143832439	0.0141657834106286	0.0141657776547704	0.0141656381269121	0.0141654777322101	0.0141653913008062	0.0141654125942174
flux1:	0.674231233742106	0.0138422129186903	0.0138421486163013	0.0138420620901499	0.0138419839654362	0.0138419432442793	0.013841956918438	0.0138420228486965	0.013842118708178	0.0138422082143571	0.0138422536236015	0.0138422310328911	0.0138421431195812	0.0138420233436426	0.0138419270701172	0.0138419089912455	0.0138419925097486	0.0138421442817215	0.0138422731874464	0.0138422722145538	0.0138421049803761	0.0138418945924726	0.013841901517979	0.0138422445730359	0.0138424683887791	0.0138418845994884	0.0138415686572298	0.0138428086477103	0.0138412229078816	0.0138432550650789	0.0138419195520085	0.0138411742010858	0.0138419195520085	0.0138432550650789	0.0138412229078816	0.0138428086477103	0.0138415686572298	0.0138418845994884	0.0138424683887791	0.0138422445730359	0.013841901517979	0.0138418945924726	0.0138421049803761	0.0138422722145538	0.0138422731874464	0.0138421442817215	0.0138419925097486	0.0138419089912455	0.0138419270701173
flux1:	0.674493682645859	0.0135141551031738	0.0135140959991959	0.0135140143101969	0.0135139391410354	0.0135138984778644	0.0135139091169049	0.0135139696627532	0.0135140593470381	0.0135141438874414	0.0135141874102072	0.0135141670966799	0.0135140853697202	0.013513973875607	0.013513884934585	0.0135138699358512	0.0135139501893558	0.0135140929348865	0.0135142109294596	0.0135142031290388	0.0135140377293316	0.01351383645132	0.013513850861996	0.0135141911224368	0.0135144099432931	0.0135138410015197	0.0135135373320679	0.0135147435571099	0.0135131895104268	0.0135151699145345	0.0135138620358609	0.0135131322018319	0.0135138620358609	0.0135151699145345	0.0135131895104268	0.0135147435571099	0.0135135373320679	0.0135138410015197	0.0135144099432931	0.0135141911224368	0.013513850861996	0.01351383645132	0.0135140377293316	0.0135142031290388	0.0135142109294596	0.0135140929348865	0.0135139501893557	0.0135138699358512	0.013513884934585
flux1:	0.674756131549612	0.013182220445608	0.0131821668007177	0.0131820901384921	0.0131820179627685	0.0131819772161988	0.0131819845411427	0.013182039385848	0.0131821226623271	0.0131822021839241	0.0131822439742837	0.0131822262426367	0.0131821510358903	0.0131820480496877	0.0131819664679071	0.0131819543752567	0.0131820310816224	0.0131821645517264	0.0131822715300495	0.01318225695041	0.0131820934860183	0.0131819013446116	0.013181923184784	0.0131822606927635	0.0131824748422096	0.0131819211322261	0.0131816295801584	0.0131828016396404	0.0131812796174726	0.0131832074240696	0.0131819274123174	0.0131812132820847	0.0131819274123174	0.0131832074240696	0.0131812796174726	0.0131828016396404	0.0131816295801584	0.0131819211322261	0.0131824748422096	0.0131822606927635	0.013181923184784	0.0131819013446117	0.0131820934860183	0.01318225695041	0.0131822715300495	0.0131821645517264	0.0131820310816224	0.0131819543752567	0.0131819664679071
flux1:	0.675018580453365	0.0128470832963684	0.0128470352026195	0.0128469636207091	0.0128468944191856	0.0128468534901421	0.0128468573509455	0.0128469063510403	0.0128469831467595	0.0128470576883601	0.0128470978924067	0.0128470829409982	0.0128470144186494	0.0128469199906295	0.0128468456730161	0.012846836286864	0.0128469092439356	0.0128470333472737	0.0128471293838141	0.0128471082112779	0.0128469468328621	0.0128467638058033	0.0128467929002935	0.0128471275534721	0.0128473372125862	0.0128467989906671	0.0128465193744206	0.0128476570170673	0.0128461674248165	0.012848042054776	0.0128467902060175	0.0128460919787611	0.0128467902060175	0.012848042054776	0.0128461674248165	0.0128476570170673	0.0128465193744207	0.0128467989906671	0.0128473372125862	0.0128471275534721	0.0128467929002935	0.0128467638058033	0.0128469468328621	0.0128471082112779	0.0128471293838141	0.0128470333472737	0.0128469092439356	0.012846836286864	0.0128468456730161
flux1:	0.675281029357119	0.0125094094964632	0.012509366890971	0.0125093003285526	0.0125092340470862	0.0125091928941942	0.0125091932736054	0.012509236450566	0.012509306835168	0.012509376507806	0.0125094152481864	0.0125094031626655	0.0125093413235362	0.0125092553410154	0.0125091880871068	0.0125091811963872	0.0125092502889004	0.0125093650896076	0.0125094504286579	0.0125094229745115	0.012509263871419	0.012509089882238	0.0125091259380192	0.0125094574961504	0.0125096627121856	0.0125091401152265	0.0125088722326823	0.0125099753537878	0.0125085186655619	0.0125103397959742	0.0125091164638066	0.0125084343486858	0.0125091164638066	0.0125103397959742	0.0125085186655619	0.0125099753537878	0.0125088722326823	0.0125091401152265	0.0125096627121856	0.0125094574961504	0.0125091259380192	0.012509089882238	0.012509263871419	0.0125094229745115	0.012509450428658	0.0125093650896076	0.0125092502889004	0.0125091811963872	0.0125091880871068
flux1:	0.675543478260872	0.0121698542745698	0.0121698169587079	0.0121697552648559	0.012169691835513	0.0121696504862175	0.0121696474976425	0.0121696850237907	0.0121697491886844	0.0121698141553341	0.0121698515183133	0.0121698422700764	0.0121697869574872	0.0121697091621976	0.0121696486846916	0.0121696440800692	0.0121697092831189	0.0121698149937476	0.0121698900349091	0.0121698567191463	0.0121697001075626	0.0121695350222205	0.0121695776338974	0.0121699057299776	0.0121701064289201	0.0121695994853367	0.0121693431191418	0.0121704117554809	0.0121689885048788	0.0121707560552748	0.0121695616416967	0.012168895854442	0.0121695616416967	0.0121707560552748	0.0121689885048788	0.0121704117554809	0.0121693431191418	0.0121695994853367	0.0121701064289201	0.0121699057299776	0.0121695776338974	0.0121695350222205	0.0121697001075626	0.0121698567191463	0.0121698900349091	0.0121698149937476	0.0121697092831189	0.0121696440800692	0.0121696486846916
flux1:	0.675805927164625	0.0118290602467404	0.0118290279095345	0.0118289708685209	0.0118289102283844	0.0118288687852667	0.011828862664918	0.0118288948444778	0.0118289530794798	0.0118290135352329	0.0118290495609405	0.0118290430104071	0.0118289939269616	0.0118289239359564	0.0118288698803921	0.0118288673659676	0.0118289287448957	0.0118290257148689	0.0118290909945149	0.0118290523272076	0.0118288984382075	0.0118287420638279	0.0118287907226814	0.0118291148780689	0.0118293108804801	0.0118288195228283	0.0118285744452378	0.0118296087673729	0.0118282195348902	0.0118299336494128	0.0118287685931031	0.0118281193516918	0.0118287685931031	0.0118299336494128	0.0118282195348901	0.0118296087673729	0.0118285744452378	0.0118288195228283	0.0118293108804801	0.0118291148780689	0.0118287907226814	0.0118287420638279	0.0118288984382075	0.0118290523272076	0.0118290909945149	0.0118290257148689	0.0118289287448957	0.0118288673659676	0.0118288698803921
flux1:	0.676068376068379	0.0114876555261507	0.0114876277704098	0.011487575126589	0.0114875172332785	0.0114874758753498	0.0114874669692387	0.0114874942156643	0.0114875468843879	0.0114876030381034	0.0114876377143965	0.0114876336188578	0.0114875903453436	0.011487527674368	0.0114874796389818	0.0114874790419499	0.0114875367486859	0.0114876254488203	0.0114876816184121	0.011487638179577	0.0114874872476424	0.0114873393334261	0.0114873934396364	0.0114877130824307	0.0114879041217999	0.0114874282005412	0.0114871941776046	0.0114881944798779	0.0114868398775366	0.0114885009038046	0.0114873656663715	0.0114867331859963	0.0114873656663715	0.0114885009038046	0.0114868398775366	0.0114881944798779	0.0114871941776046	0.0114874282005412	0.0114879041217999	0.0114877130824307	0.0114873934396364	0.0114873393334261	0.0114874872476424	0.011487638179577	0.0114876816184121	0.0114876254488203	0.0114875367486859	0.0114874790419499	0.0114874796389818
flux1:	0.676330824972132	0.0111462519493131	0.0111462283189857	0.0111461797999507	0.0111461246431434	0.0111460836221982	0.0111460723687771	0.0111460951795842	0.0111461426948146	0.0111461947530902	0.0111462280132423	0.0111462260388162	0.0111461880562758	0.0111461321445043	0.0111460896993734	0.0111460908772397	0.0111461451432949	0.0111462261470953	0.0111462739492915	0.0111462263681121	0.0111460786206163	0.0111459388609226	0.0111459977384733	0.0111463122243641	0.0111464979671614	0.0111460372650084	0.0111458140599689	0.0111467807485363	0.0111454614024171	0.0111470698678822	0.0111459649186866	0.0111453494062441	0.0111459649186866	0.0111470698678822	0.0111454614024171	0.0111467807485363	0.0111458140599689	0.0111460372650084	0.0111464979671614	0.0111463122243641	0.0111459977384733	0.0111459388609226	0.0111460786206163	0.0111462263681121	0.0111462739492915	0.0111462261470953	0.0111461451432949	0.0111460908772397	0.0111460896993734
flux1:	0.676593273875885	0.0108054434242404	0.010805423431521	0.0108053787684194	0.0108053263769553	0.0108052860093528	0.0108052729188054	0.0108052918491828	0.0108053346493795	0.0108053828034946	0.0108054145276907	0.0108054142647385	0.0108053809786689	0.0108053312137301	0.0108052939184313	0.0108052967635539	0.0108053478900224	0.0108054218525458	0.0108054620960756	0.0108054110302975	0.0108052666783614	0.0108051347178381	0.0108051976315186	0.0108055062662657	0.0108056863328772	0.0108052405791814	0.010805027955008	0.0108059615343257	0.0108046780657179	0.0108062346523518	0.0108051604525256	0.0108045621008562	0.0108051604525256	0.0108062346523518	0.0108046780657179	0.0108059615343257	0.010805027955008	0.0108052405791814	0.0108056863328772	0.0108055062662657	0.0108051976315186	0.0108051347178381	0.0108052666783614	0.0108054110302975	0.0108054620960756	0.0108054218525458	0.0108053478900224	0.0108052967635539	0.0108052939184313
flux1:	0.676855722779638	0.0104658044051365	0.0104657875559648	0.0104657465001186	0.0104656969445698	0.010465657599063	0.0104656432303647	0.0104656588668223	0.0104656973947383	0.0104657418110027	0.0104657718314079	0.0104657728126195	0.0104657435782265	0.010465699320503	0.0104656667396531	0.0104656711810329	0.0104657195260825	0.0104657871612379	0.0104658206954943	0.0104657668117397	0.0104656260427646	0.0104655014833124	0.010465567657174	0.0104658697198627	0.0104660437056184	0.0104656125903117	0.0104654103113338	0.0104663113695417	0.0104650643754466	0.0104665698935903	0.010465526879864	0.0104649458619675	0.010465526879864	0.0104665698935903	0.0104650643754466	0.0104663113695417	0.0104654103113338	0.0104656125903117	0.0104660437056184	0.0104658697198627	0.010465567657174	0.0104655014833124	0.0104656260427646	0.0104657668117396	0.0104658206954943	0.0104657871612379	0.0104657195260825	0.0104656711810329	0.0104656667396531
flux1:	0.677118171683392	0.0101278884972933	0.0101278743140788	0.0101278366493371	0.0101277900402126	0.01012775212264	0.0101277370595743	0.0101277499947951	0.0101277846790145	0.0101278254927253	0.0101278536017063	0.0101278553219647	0.0101278294694087	0.0101277900747118	0.010127761790916	0.0101277677933178	0.0101278137577547	0.0101278758149259	0.0101279035051871	0.0101278474608311	0.0101277104329049	0.0101275928421812	0.0101276614787702	0.0101279562450083	0.0101281237405609	0.0101277069272246	0.0101275147598869	0.0101283839535552	0.010127173987263	0.0101286293494446	0.0101276179183676	0.0101270543818116	0.0101276179183676	0.0101286293494446	0.010127173987263	0.0101283839535552	0.0101275147598869	0.0101277069272246	0.0101281237405609	0.0101279562450083	0.0101276614787702	0.0101275928421812	0.0101277104329049	0.0101278474608311	0.0101279035051871	0.0101278758149259	0.0101278137577547	0.0101277677933178	0.010127761790916
flux1:	0.677380620587145	0.00979222719502806	0.00979221523567417	0.00979218078622699	0.00979213726823817	0.00979210120404135	0.00979208603134611	0.00979209684127438	0.00979212808124776	0.0097921653942398	0.0097921913551593	0.00979219329224835	0.00979217015088367	0.00979213499074384	0.00979211061464937	0.00979211817527264	0.00979216218683605	0.00979221942770088	0.00979224213179916	0.00979218455893693	0.0097920513971999	0.00979194031830145	0.00979201061798898	0.00979229738225514	0.00979245799265099	0.00979205513035967	0.00979187284315996	0.0097927108818641	0.00979153843428837	0.00979294462976114	0.00979196512285137	0.00979141918456725	0.00979196512285137	0.00979294462976113	0.00979153843428838	0.00979271088186409	0.00979187284315996	0.00979205513035967	0.00979245799265099	0.00979229738225514	0.00979201061798898	0.00979194031830145	0.0097920513971999	0.00979218455893692	0.00979224213179916	0.00979221942770089	0.00979216218683605	0.00979211817527265	0.00979211061464937
flux1:	0.677643069490898	0.00945932875466356	0.00945931862724467	0.00945928726091812	0.00945924700394856	0.00945921321955324	0.00945919850030714	0.00945920772431497	0.00945923587924365	0.00945926976081259	0.00945929332070439	0.00945929495592044	0.00945927387663469	0.00945924235561652	0.0094592215329394	0.00945923067598199	0.0094592731730575	0.00945932634942584	0.00945934489657479	0.00945928638847368	0.00945915718342737	0.00945905214534631	0.00945912332509486	0.00945940142152799	0.00945955478340253	0.0094591655170715	0.00945899287978144	0.00945980051095604	0.00945866599334966	0.00946002406402485	0.0094590767543223	0.00945854849596042	0.00945907675432231	0.00946002406402485	0.00945866599334966	0.00945980051095605	0.00945899287978144	0.0094591655170715	0.00945955478340253	0.00945940142152799	0.00945912332509486	0.00945905214534631	0.00945915718342738	0.00945928638847368	0.00945934489657479	0.00945932634942584	0.0094592731730575	0.00945923067598199	0.0094592215329394
flux1:	0.677905518394651	0.00912967720376817	0.00912966857650909	0.00912964020383049	0.00912960339141551	0.00912957229553227	0.00912955855076232	0.00912956667552715	0.00912959205721309	0.0091296225480136	0.00912964345137222	0.00912964428915051	0.00912962466405055	0.00912959623368446	0.00912957864923999	0.00912958941878801	0.00912963083423411	0.00912968066764376	0.0091296958399978	0.00912963694029433	0.00912951174794135	0.00912941227636427	0.00912948358732029	0.00912975240833357	0.00912989820477646	0.00912952218382587	0.00912935896612657	0.00913013696061841	0.00912904068921639	0.00913035170757108	0.00912943678798925	0.0091289262519774	0.00912943678798925	0.00913035170757108	0.00912904068921639	0.00913013696061841	0.00912935896612657	0.00912952218382588	0.00912989820477646	0.00912975240833357	0.00912948358732029	0.00912941227636427	0.00912951174794135	0.00912963694029433	0.0091296958399978	0.00912968066764377	0.00912963083423411	0.00912958941878801	0.00912957864923999
flux1:	0.678167967298405	0.00880373148710319	0.00880372409360387	0.00880369866315781	0.00880366547938141	0.00880363744523514	0.00880362513655972	0.00880363258405017	0.00880365545361029	0.0088036825719916	0.00880370057488607	0.00880370016063832	0.00880368143949636	0.0088036556086038	0.00880364098751925	0.0088036534392655	0.00880369418501389	0.00880374134871456	0.00880375386608881	0.00880369506085303	0.00880357390447454	0.00880347953248957	0.00880355027585907	0.00880380928807889	0.00880394726083235	0.00880358414606474	0.0088034301157511	0.00880417925444506	0.00880312143748554	0.00880438648691675	0.00880350406070553	0.00880301124711965	0.00880350406070553	0.00880438648691675	0.00880312143748554	0.00880417925444506	0.00880343011575109	0.00880358414606473	0.00880394726083235	0.0088038092880789	0.00880355027585907	0.00880347953248957	0.00880357390447454	0.00880369506085302	0.00880375386608881	0.00880374134871456	0.0088036941850139	0.0088036534392655	0.00880364098751925
flux1:	0.678430416202158	0.00848192474899805	0.00848191838892213	0.00848189587969824	0.00848186649545841	0.00848184184485508	0.00848183136077423	0.00848183848050736	0.00848185904865421	0.00848188279879522	0.00848189768253459	0.00848189561801962	0.00848187732107383	0.00848185366244519	0.00848184176885813	0.00848185596118407	0.00848189641421705	0.00848194151804153	0.00848195202606483	0.00848189373872607	0.00848177661203921	0.0084816868903334	0.00848175643108526	0.00848200518824029	0.00848213514701691	0.00848178461568492	0.00848163953660503	0.0084823605984424	0.00848134132591228	0.00848256148389257	0.00848171155743148	0.00848123642175613	0.00848171155743148	0.00848256148389257	0.00848134132591228	0.0084823605984424	0.00848163953660503	0.00848178461568492	0.0084821351470169	0.00848200518824029	0.00848175643108526	0.0084816868903334	0.00848177661203921	0.00848189373872607	0.00848195202606483	0.00848194151804153	0.00848189641421705	0.00848185596118407	0.00848184176885813
flux1:	0.678692865105911	0.00816466375115982	0.00816465828684422	0.00816463869840465	0.00816461325797815	0.00816459224797137	0.00816458389419346	0.00816459095970094	0.00816460939013036	0.00816462977128033	0.00816464135491863	0.00816463731061507	0.00816461903750842	0.00816459719106034	0.0081645878247051	0.00816460380966686	0.00816464429988748	0.00816468787836813	0.00816469694018752	0.00816463952919806	0.00816452640058892	0.0081644409067513	0.00816450868479389	0.00816474683731218	0.00816486866613955	0.00816453041525358	0.00816439404515486	0.00816508779679737	0.00816410703313841	0.00816528335740582	0.00816446583545629	0.00816400828727697	0.00816446583545629	0.00816528335740582	0.00816410703313841	0.00816508779679736	0.00816439404515486	0.00816453041525358	0.00816486866613955	0.00816474683731218	0.00816450868479389	0.0081644409067513	0.00816452640058892	0.00816463952919806	0.00816469694018752	0.00816468787836813	0.00816464429988749	0.00816460380966687	0.0081645878247051
flux1:	0.678955314009665	0.00785232842424252	0.00785232377388124	0.00785230711523876	0.00785228572400307	0.00785226853674265	0.00785226253071113	0.00785226973994658	0.00785228615524802	0.00785230317136652	0.00785231132242945	0.00785230504654741	0.00785228648137252	0.00785226615405913	0.00785225914521242	0.00785227695994574	0.00785231776035378	0.00785236026429027	0.00785236835580012	0.00785231211481272	0.00785220293231306	0.0078521212789107	0.00785218681749643	0.00785241411870064	0.00785252777931447	0.00785220152730386	0.0078520736157519	0.00785274080307502	0.00785179838297257	0.00785293190086908	0.00785214658432289	0.00785170648695871	0.00785214658432289	0.00785293190086908	0.00785179838297256	0.00785274080307502	0.0078520736157519	0.00785220152730386	0.00785252777931446	0.00785241411870064	0.00785218681749643	0.0078521212789107	0.00785220293231306	0.00785231211481272	0.00785236835580013	0.00785236026429026	0.00785231776035378	0.00785227695994574	0.00785225914521242
flux1:	0.679217762913418	0.0075452715508329	0.00754526767902545	0.00754525395713045	0.00754523667118138	0.00754522340732286	0.00754521987688457	0.00754522735613145	0.0075452418455568	0.00754525551467556	0.0075452601576138	0.0075452514815568	0.00754523239414672	0.00754521335701972	0.00754520856031507	0.00754522821932517	0.00754526953879154	0.00754531133033025	0.00754531883876326	0.00754526399901675	0.00754515869568459	0.00754508053684187	0.00754514344806716	0.00754535975698598	0.00754546528939852	0.00754515077629239	0.00754503106281618	0.00754567240434136	0.00754476803160857	0.00754585973256418	0.00754510631863989	0.00754468348969381	0.00754510631863989	0.00754585973256419	0.00754476803160857	0.00754567240434135	0.00754503106281618	0.00754515077629239	0.00754546528939852	0.00754535975698598	0.00754514344806716	0.00754508053684187	0.00754515869568459	0.00754526399901675	0.00754531883876327	0.00754531133033025	0.00754526953879154	0.00754522821932517	0.00754520856031507
flux1:	0.679480211817171	0.00724381857687414	0.00724381548341109	0.00724380469209466	0.00724379151034054	0.00724378218618514	0.00724378117214111	0.00724378898284377	0.00724380161123343	0.00724381197392873	0.00724381309594454	0.00724380193620459	0.00724378217996293	0.00724376426286661	0.00724376155049487	0.0072437830392246	0.00724382501803242	0.00724386636917402	0.00724387359477675	0.00724382032932457	0.00724371882869836	0.00724364386498193	0.00724370385236321	0.00724390913329465	0.00724400665375654	0.00724370364009064	0.00724359185268764	0.00724420803499027	0.00724334128445555	0.00724439211551057	0.00724367020027175	0.00724326441304704	0.00724367020027175	0.00724439211551057	0.00724334128445555	0.00724420803499026	0.00724359185268764	0.00724370364009064	0.00724400665375654	0.00724390913329465	0.00724370385236321	0.00724364386498192	0.00724371882869836	0.00724382032932457	0.00724387359477675	0.00724386636917402	0.00724382501803242	0.0072437830392246	0.00724376155049486
flux1:	0.679742660720924	0.00694826754792595	0.00694826525570513	0.00694825736582826	0.00694824822496173	0.00694824277328803	0.00694824423539481	0.00694825238324192	0.00694826320041257	0.00694827032687165	0.00694826798091789	0.00694825433755038	0.00694823384424004	0.00694821692868627	0.00694821618348001	0.00694823945346241	0.00694828216165539	0.00694832325598119	0.00694833041640114	0.00694827884577869	0.00694818106710027	0.00694810904859163	0.00694816590680343	0.00694836022587109	0.0069484499225186	0.00694815818720266	0.00694805404131285	0.00694864571637193	0.00694781603858353	0.00694882690274613	0.00694813598574727	0.00694774697145385	0.00694813598574727	0.00694882690274613	0.00694781603858352	0.00694864571637193	0.00694805404131285	0.00694815818720266	0.0069484499225186	0.0069483602258711	0.00694816590680343	0.00694810904859163	0.00694818106710027	0.00694827884577869	0.00694833041640113	0.00694832325598119	0.00694828216165539	0.00694823945346241	0.00694821618348001
flux1:	0.680005109624678	0.00665888916607236	0.00665888770900562	0.00665888266042848	0.00665887743298379	0.00665887570734237	0.00665887953319366	0.00665888797873382	0.00665889702867665	0.0066589010239608	0.00665889532886512	0.00665887928083363	0.00665885805284074	0.00665884206363608	0.00665884317249035	0.00665886813829308	0.00665891157675121	0.00665895251404665	0.00665895975098717	0.00665890994989887	0.00665881581283957	0.00665874654035579	0.00665880015231476	0.00665898367134555	0.00665906579788466	0.00665878513527913	0.00665868833330701	0.00665925611769789	0.00665846284617748	0.0066594346033349	0.00665877409414514	0.00665840154479945	0.00665877409414514	0.0066594346033349	0.00665846284617748	0.00665925611769789	0.006658688333307	0.00665878513527914	0.00665906579788466	0.00665898367134555	0.00665880015231476	0.0066587465403558	0.00665881581283957	0.00665890994989887	0.00665895975098718	0.00665895251404665	0.00665891157675121	0.00665886813829308	0.00665884317249036
flux1:	0.680267558528431	0.00637592696271885	0.00637592637440681	0.00637592407022894	0.00637592256574145	0.00637592434781733	0.00637593036394079	0.00637593903400264	0.00637594636331727	0.00637594737055586	0.00637593850837021	0.00637592020617275	0.00637589830682682	0.0063758832030196	0.00637588605103692	0.00637591258910364	0.00637595669315459	0.00637599749652059	0.00637600488417383	0.00637595688878438	0.00637586631745788	0.00637579964195907	0.00637584997352163	0.00637602294164315	0.0063760978094597	0.00637582802591365	0.00637573825734638	0.00637628273312064	0.00637552509383125	0.0063764585638692	0.0063758277901798	0.00637547136208639	0.0063758277901798	0.0063764585638692	0.00637552509383126	0.00637628273312064	0.00637573825734638	0.00637582802591365	0.0063760978094597	0.00637602294164315	0.00637584997352163	0.00637579964195907	0.00637586631745788	0.00637595688878438	0.00637600488417383	0.00637599749652059	0.00637595669315458	0.00637591258910364	0.00637588605103692
flux1:	0.680530007432184	0.00609959758199662	0.00609959788582621	0.00609959818917112	0.00609960015827556	0.00609960516779161	0.00609961315224097	0.00609962195146381	0.00609962761655586	0.00609962581794357	0.00609961402875118	0.00609959368483159	0.00609957122739469	0.00609955699307879	0.00609956145874688	0.00609958940813735	0.00609963405341736	0.00609967467839422	0.00609968223314035	0.00609963604857822	0.00609954897467962	0.00609948479497402	0.00609953188758367	0.00609969463098859	0.00609976260009499	0.00609950351018964	0.00609942045232706	0.00609994216937532	0.00609921929201767	0.0061001152597574	0.00609951347675036	0.00609917279444289	0.00609951347675036	0.0061001152597574	0.00609921929201767	0.00609994216937533	0.00609942045232705	0.00609950351018964	0.00609976260009499	0.00609969463098858	0.00609953188758367	0.00609948479497402	0.00609954897467962	0.00609963604857822	0.00609968223314035	0.00609967467839422	0.00609963405341736	0.00609958940813734	0.00609956145874688
flux1:	0.680792456335937	0.0058300911690013	0.00583009237017023	0.00583009510360708	0.00583010024475388	0.00583010815129317	0.00583011784700574	0.00583012666885343	0.00583013074154383	0.00583012635714817	0.00583011193167277	0.00583008980918271	0.00583006694512014	0.00583005358057731	0.00583005953219853	0.00583008869713432	0.0058301337073345	0.00583017405252328	0.00583018174338679	0.00583013735110519	0.00583005371607626	0.00582999197499704	0.00583003593666865	0.0058301888470215	0.00583025031625429	0.00583000173897814	0.00582992505825931	0.00583042453791611	0.00582973546863364	0.00583059469016857	0.0058300210908066	0.00582969575132013	0.0058300210908066	0.00583059469016857	0.00582973546863364	0.00583042453791611	0.00582992505825931	0.00583000173897814	0.00583025031625429	0.00583018884702149	0.00583003593666865	0.00582999197499704	0.00583005371607626	0.00583013735110519	0.00583018174338679	0.00583017405252328	0.0058301337073345	0.00583008869713432	0.00583005953219853
flux1:	0.681054905239691	0.00556757185664481	0.00556757393644822	0.00556757888397243	0.00556758685231292	0.00556759728838531	0.00556760841660283	0.00556761715332914	0.00556761972465153	0.00556761300916279	0.00556759627961199	0.00556757268011907	0.00556754958723545	0.00556753710082452	0.00556754439432306	0.00556757454836008	0.00556761970443857	0.00556765962308901	0.00556766738246566	0.00556762474715741	0.00556754450333732	0.00556748518261779	0.00556752617767923	0.00556766969965022	0.00556772509651971	0.0055674868515768	0.00556741620545869	0.00556789394508174	0.00556723766013879	0.00556806087014121	0.00556751459603634	0.00556720417338276	0.00556751459603634	0.00556806087014121	0.00556723766013879	0.00556789394508174	0.00556741620545869	0.00556748685157679	0.00556772509651971	0.00556766969965022	0.00556752617767923	0.00556748518261779	0.00556754450333732	0.00556762474715741	0.00556766738246566	0.00556765962308901	0.00556761970443857	0.00556757454836008	0.00556754439432307
flux1:	0.681317354143444	0.00531217834451049	0.00531218125705264	0.00531218816839307	0.0053121985862918	0.00531221116095659	0.00531222343407096	0.00531223198521877	0.00531223316731279	0.00531222440497656	0.0053122057346103	0.00531218098534687	0.0053121578563176	0.00531214625743252	0.00531215473557441	0.00531218562715237	0.00531223067755942	0.00531226998960135	0.00531227772381128	0.00531223679963212	0.00531215991041066	0.00531210302452471	0.00531214126255045	0.00531227588095019	0.00531232565151696	0.00531209755593806	0.00531203259525716	0.00531248907349988	0.00531186449349581	0.00531265241307119	0.00531213256559822	0.00531183661532014	0.00531213256559822	0.00531265241307119	0.0053118644934958	0.00531248907349988	0.00531203259525715	0.00531209755593806	0.00531232565151696	0.00531227588095019	0.00531214126255045	0.00531210302452471	0.00531215991041066	0.00531223679963212	0.00531227772381127	0.00531226998960135	0.00531223067755942	0.00531218562715237	0.00531215473557441
flux1:	0.681579803047197	0.00506402456276146	0.00506402823408654	0.00506403683098117	0.0050640492995582	0.00506406361194001	0.00506407674521655	0.00506408502436043	0.00506408495049027	0.00506407444855011	0.00506405422049575	0.00506402866171465	0.00506400569346854	0.00506399498679425	0.00506400447976935	0.0050640358388348	0.00506408051028606	0.00506411901431083	0.00506412661358859	0.00506408734950773	0.00506401378854947	0.00506395937781038	0.00506399510217865	0.00506412132914083	0.00506416592825538	0.00506394779344782	0.0050638881651743	0.00506432384766687	0.00506372985186456	0.00506448319655126	0.00506398884789161	0.0050637069115776	0.00506398884789161	0.00506448319655126	0.00506372985186456	0.00506432384766687	0.0050638881651743	0.00506394779344782	0.00506416592825538	0.00506412132914083	0.00506399510217865	0.00506395937781038	0.00506401378854947	0.00506408734950773	0.00506412661358859	0.00506411901431084	0.00506408051028606	0.0050640358388348	0.00506400447976935
flux1:	0.68184225195095	0.00482320041387994	0.00482320474336566	0.00482321472735205	0.00482322883844113	0.00482324449053504	0.00482325821227747	0.0048232661518481	0.00482326497468827	0.00482325305572778	0.00482323166156539	0.00482320563451498	0.004823183018836	0.00482317320003472	0.00482318352727618	0.00482321507263998	0.00482325908098327	0.00482329656572792	0.00482330391332894	0.00482326625748975	0.00482319600714172	0.00482314413036485	0.00482317760685074	0.00482329596946836	0.00482333585166298	0.00482312748099725	0.00482307283127629	0.00482348817643882	0.00482292361681408	0.00482364310435951	0.00482317330819001	0.0048229049178452	0.00482317330819001	0.00482364310435951	0.00482292361681408	0.00482348817643882	0.00482307283127629	0.00482312748099725	0.00482333585166298	0.00482329596946835	0.00482317760685073	0.00482314413036485	0.00482319600714173	0.00482326625748975	0.00482330391332894	0.00482329656572792	0.00482325908098327	0.00482321507263998	0.00482318352727619
flux1:	0.682104700854704	0.00458977258480113	0.00458977744853001	0.00458978850973739	0.00458980385766475	0.00458982046591254	0.00458983452575941	0.00458984207991413	0.00458983996833434	0.00458982696194584	0.0045898047905624	0.00458977862652061	0.00458975654213923	0.0045897475950091	0.00458975856806337	0.00458979001513714	0.00458983307588671	0.00458986933083672	0.00458987631101118	0.00458984021404893	0.00458977326307932	0.00458972399011288	0.00458975549589595	0.0045898665246639	0.00458990213593207	0.00458970332292742	0.004589653300292	0.00459004876502069	0.00458951247967875	0.00459019883726711	0.00458975263884398	0.0045894973210239	0.00458975263884398	0.00459019883726711	0.00458951247967875	0.00459004876502069	0.004589653300292	0.00458970332292742	0.00458990213593207	0.00458986652466389	0.00458975549589595	0.00458972399011287	0.00458977326307932	0.00458984021404893	0.00458987631101118	0.00458986933083672	0.00458983307588671	0.00458979001513714	0.00458975856806337
flux1:	0.682367149758457	0.00436378542186789	0.00436379067759299	0.00436380250399859	0.00436381869663872	0.00436383590186523	0.00436385007703472	0.00436385722265302	0.00436385435730602	0.00436384059152141	0.004363818018686	0.00436379202940544	0.00436377063575023	0.00436376253081364	0.00436377395702883	0.00436380502558706	0.00436384686374517	0.00436388168854291	0.00436388819320601	0.00436385361052702	0.00436378995136658	0.00436374335578107	0.0043637731692006	0.00436387738755616	0.00436390915819792	0.00436371968533326	0.00436367394396939	0.00436404998896218	0.00436354081461588	0.00436419478527439	0.00436377123070432	0.00436352851033447	0.00436377123070432	0.00436419478527439	0.00436354081461588	0.00436404998896217	0.00436367394396939	0.00436371968533326	0.00436390915819792	0.00436387738755616	0.0043637731692006	0.00436374335578107	0.00436378995136658	0.00436385361052702	0.00436388819320601	0.00436388168854291	0.00436384686374517	0.00436380502558706	0.00436377395702883
flux1:	0.68262959866221	0.00414526186095551	0.00414526735421195	0.0041452796408346	0.00414529630947605	0.00414531378489307	0.00414532788432023	0.00414533462030089	0.00414533118836216	0.00414531698126937	0.00414529436031429	0.00414526883013444	0.00414524826281677	0.00414524095722331	0.00414525264399481	0.00414528306562829	0.00414532342447163	0.00414535663689642	0.00414536257089869	0.00414532946397664	0.00414526908964876	0.00414522524185033	0.00414525363318678	0.00414535154837331	0.004145379887027	0.00414519952517204	0.00414515772811804	0.00414551482263919	0.00414503160589917	0.00414565395386617	0.00414525209840052	0.00414502150222218	0.00414525209840052	0.00414565395386617	0.00414503160589917	0.00414551482263919	0.00414515772811804	0.00414519952517204	0.004145379887027	0.00414535154837331	0.00414525363318678	0.00414522524185033	0.00414526908964876	0.00414532946397664	0.00414536257089869	0.00414535663689642	0.00414532342447163	0.00414528306562829	0.00414525264399481
flux1:	0.682892047565963	0.00393420440511599	0.00393420997599749	0.0039342224335418	0.00393423924119374	0.0039342566983032	0.00393427056472838	0.00393427690984269	0.00393427309927326	0.00393425875120427	0.00393423640511822	0.00393421158490141	0.00393419195291528	0.0039341853914865	0.00393419715078589	0.00393422667574576	0.00393426532432244	0.00393429676668932	0.00393430205166195	0.00393427038844914	0.0039342132893775	0.00393417225037626	0.00393419947387719	0.00393429156928738	0.00393431685821192	0.00393414536664474	0.00393410718881382	0.00393444581473402	0.00393398742201981	0.00393457893691776	0.00393419785215277	0.00393397891175134	0.00393419785215276	0.00393457893691776	0.00393398742201981	0.00393444581473402	0.00393410718881382	0.00393414536664474	0.00393431685821192	0.00393429156928737	0.00393419947387719	0.00393417225037626	0.0039342132893775	0.00393427038844914	0.00393430205166195	0.00393429676668932	0.00393426532432244	0.00393422667574576	0.00393419715078589
flux1:	0.683154496469717	0.00373059614214683	0.00373060163226873	0.00373061399479991	0.00373063064267916	0.00373064783502761	0.00373066134519623	0.0037306673348068	0.00373066332850852	0.00373064911513154	0.00373062733028195	0.00373060343323248	0.00373058481777219	0.00373057893497219	0.00373059058788945	0.00373061899106724	0.00373065573022327	0.00373068527412651	0.00373068985094014	0.00373065960552416	0.00373060576640064	0.00373056758242312	0.00373059386972752	0.00373068059881519	0.0037307031904349	0.0037305403173897	0.0037305054483155	0.00373082610330468	0.00373039142924627	0.00373095292896281	0.00373059170887379	0.00373038396326356	0.00373059170887379	0.00373095292896281	0.00373039142924627	0.00373082610330468	0.0037305054483155	0.0037305403173897	0.0037307031904349	0.00373068059881519	0.00373059386972752	0.00373056758242312	0.00373060576640064	0.00373065960552416	0.00373068985094014	0.00373068527412651	0.00373065573022327	0.00373061899106724	0.00373059058788945
flux1:	0.68341694537347	0.00353440179462204	0.0035344070538214	0.00353441908513547	0.00353443531718845	0.00353445204203788	0.00353446510525143	0.00353447078723714	0.00353446675744669	0.00353445292402794	0.00353443194563803	0.00353440914497375	0.00353439159970551	0.00353438632229583	0.00353439770334287	0.00353442478918646	0.00353445945601484	0.00353448700541733	0.00353449083534825	0.0035344619870056	0.00353441138388596	0.00353437608197475	0.00353440163702549	0.00353448341881064	0.00353450363348661	0.00353434911715742	0.00353431726337751	0.00353462046316991	0.00353420843742935	0.0035347407696664	0.00353439853544777	0.00353420153320302	0.00353439853544777	0.0035347407696664	0.00353420843742935	0.00353462046316991	0.00353431726337751	0.00353434911715742	0.00353450363348662	0.00353448341881064	0.00353440163702549	0.00353437608197476	0.00353441138388596	0.0035344619870056	0.00353449083534825	0.00353448700541733	0.00353445945601484	0.00353442478918646	0.00353439770334287
flux1:	0.683679394277223	0.00334556879510047	0.00334557368748095	0.00334558518593349	0.00334560079135934	0.00334561688943575	0.00334562944475361	0.00334563487498956	0.0033456309782169	0.00334561773524068	0.0033455977646573	0.00334557619302289	0.00334555974559668	0.00334555499572373	0.00334556595667723	0.00334559156290261	0.00334562403358218	0.00334564952631759	0.00334565259105873	0.00334562512286914	0.00334557772064125	0.00334554530533567	0.00334557030080802	0.00334564751694064	0.0033456656418933	0.00334551921180722	0.00334549009881735	0.00334577637850964	0.00334538597100854	0.00334589001351357	0.00334556591723699	0.00334537921817411	0.00334556591723699	0.00334589001351357	0.00334538597100854	0.00334577637850963	0.00334549009881735	0.00334551921180722	0.0033456656418933	0.00334564751694064	0.00334557030080802	0.00334554530533567	0.00334557772064125	0.00334562512286914	0.00334565259105873	0.00334564952631758	0.00334562403358218	0.00334559156290261	0.00334556595667723
flux1:	0.683941843180977	0.00316402837946869	0.00316403278847118	0.00316404359013054	0.00316405840397598	0.00316407375753602	0.0031640857699632	0.00316409100769177	0.00316408738045367	0.00316407490070962	0.00316405609441424	0.00316403584485931	0.00316402049941363	0.00316401619788166	0.00316402661098284	0.00316405061100388	0.00316408080206226	0.00316410420987487	0.0031641065105615	0.00316408040774777	0.00316403615808972	0.00316400660923198	0.00316403118444851	0.00316410417774556	0.00316412046701942	0.00316398184568674	0.00316395521941818	0.00316422513380129	0.00316385535839223	0.00316433201793366	0.00316402524507241	0.00316384842150045	0.00316402524507241	0.00316433201793366	0.00316385535839223	0.00316422513380129	0.00316395521941818	0.00316398184568674	0.00316412046701942	0.00316410417774556	0.00316403118444851	0.00316400660923198	0.00316403615808972	0.00316408040774777	0.0031641065105615	0.00316410420987487	0.00316408080206226	0.00316405061100388	0.00316402661098284
flux1:	0.68420429208473	0.00298969669165324	0.00298970052392096	0.00298971050401355	0.00298972440599999	0.00298973893551403	0.00298975039152301	0.00298975549492079	0.00298975225045603	0.00298974066762351	0.00298972313786493	0.00298970426615955	0.00298969000655417	0.00298968607605512	0.00298969583643003	0.00298971814048936	0.00298974600858524	0.0029897673358769	0.00298976889131817	0.00298974413946936	0.00298970297938269	0.00298967625104718	0.00298970051129803	0.00298976958562506	0.00298978426096254	0.00298965316570926	0.00298962879350192	0.00298988291646382	0.00298953283312919	0.00298998304331881	0.0029896928142167	0.00298952545178563	0.0029896928142167	0.00298998304331881	0.00298953283312919	0.00298988291646382	0.00298962879350192	0.00298965316570927	0.00298978426096254	0.00298976958562506	0.00298970051129803	0.00298967625104718	0.00298970297938269	0.00298974413946936	0.00298976889131816	0.0029897673358769	0.00298974600858524	0.00298971814048936	0.00298969583643003
flux1:	0.684466740988483	0.00282247589326303	0.00282247908116236	0.00282248815387248	0.00282250106568914	0.0028225147254738	0.00282252562820098	0.00282253065040126	0.00282252787648503	0.00282251728517012	0.00282250110203685	0.00282248363006258	0.00282247042357315	0.00282246679167257	0.00282247581888606	0.0028224963739275	0.0028225219142979	0.00282254119578538	0.00282254204010171	0.00282251862342325	0.00282248047439343	0.00282245649489291	0.00282248051203734	0.00282254593337294	0.00282255918584722	0.00282243533073871	0.0028224130018033	0.00282265192487175	0.00282232064057219	0.00282274535867103	0.00282247092905903	0.00282231262724322	0.00282247092905903	0.00282274535867103	0.00282232064057219	0.00282265192487175	0.0028224130018033	0.0028224353307387	0.00282255918584722	0.00282254593337294	0.00282248051203734	0.00282245649489291	0.00282248047439342	0.00282251862342325	0.00282254204010171	0.00282254119578538	0.0028225219142979	0.0028224963739275	0.00282247581888606
flux1:	0.684729189892236	0.00266225527207609	0.00266225777482708	0.00266226589159574	0.00266227777294549	0.00266229054609273	0.00266230091052405	0.00266230589629857	0.00266230365420389	0.00266229411131941	0.00266227930602311	0.00266226322596016	0.00266225102718024	0.00266224762889553	0.00266225586760201	0.00266227465597525	0.00266229789973343	0.00266231519723983	0.00266231537710583	0.00266229327681929	0.00266225804462213	0.00266223671750641	0.00266226053169735	0.00266232253019481	0.0026623345224431	0.00266221762021462	0.00266219714559657	0.0026624214757178	0.00266210814404241	0.0026625083469115	0.00266224900759339	0.00266209937985468	0.00266224900759339	0.0026625083469115	0.00266210814404241	0.0026624214757178	0.00266219714559657	0.00266221762021462	0.0026623345224431	0.00266232253019481	0.00266226053169735	0.00266223671750641	0.00266225804462213	0.00266229327681929	0.00266231537710583	0.00266231519723983	0.00266229789973343	0.00266227465597525	0.00266225586760201
flux1:	0.68499163879599	0.00250891234366167	0.00250891414711821	0.00250892129365199	0.00250893213736889	0.00250894403031169	0.00250895387873149	0.00250895886197363	0.00250895718656194	0.00250894871388628	0.00250893528299726	0.00250892056202574	0.00250890931674581	0.00250890609659431	0.00250891351629597	0.00250893055342694	0.00250895156392433	0.00250896696253728	0.00250896653421954	0.00250894572721114	0.00250891330235185	0.00250889450828321	0.00250891813063112	0.00250897690347787	0.00250898777237524	0.00250887753629504	0.00250885874837013	0.00250906910504027	0.00250877292483297	0.00250914960420735	0.00250890468004772	0.00250876335372706	0.00250890468004771	0.00250914960420735	0.00250877292483297	0.00250906910504027	0.00250885874837013	0.00250887753629504	0.00250898777237524	0.00250897690347787	0.00250891813063112	0.00250889450828321	0.00250891330235185	0.00250894572721114	0.00250896653421954	0.00250896696253728	0.00250895156392433	0.00250893055342694	0.00250891351629597
flux1:	0.685254087699743	0.00236231394082871	0.00236231505602393	0.002362321248273	0.00236233107484211	0.00236234211187253	0.00236235146979834	0.00236235647188679	0.00236235537275071	0.00236234796046071	0.00236233587082119	0.00236232245606606	0.00236231210493181	0.00236230901836969	0.00236231561233651	0.00236233094352934	0.00236234981201085	0.00236236341583799	0.00236236244219979	0.00236234289998927	0.00236231315873236	0.00236229675809757	0.00236232017407496	0.00236237588894541	0.00236238574856412	0.00236228189416712	0.00236226464571437	0.00236246165759514	0.00236218187074516	0.00236253602801782	0.00236230487637221	0.00236217149236058	0.00236230487637221	0.00236253602801782	0.00236218187074516	0.00236246165759513	0.00236226464571437	0.00236228189416712	0.00236238574856412	0.00236237588894541	0.00236232017407496	0.00236229675809757	0.00236231315873236	0.00236234289998927	0.00236236244219979	0.00236236341583799	0.00236234981201085	0.00236233094352934	0.00236231561233651
flux1:	0.685516536603496	0.0022223172859976	0.00222231774663113	0.00222232302602436	0.00222233187782681	0.00222234209584357	0.00222235098861191	0.00222235601767266	0.00222235548120485	0.0022223490921508	0.00222233828619111	0.0022223261096641	0.00222231659145491	0.00222231360567175	0.00222231938911396	0.00222233308567315	0.0022223499264599	0.00222236185420014	0.00222236040182172	0.00222234208989655	0.00222231489582008	0.00222230073192224	0.00222232390530372	0.00222237670420475	0.00222238564891479	0.00222228789555814	0.00222227205846775	0.00222245635962671	0.00222219224821654	0.00222252488892046	0.00222230689764758	0.00222218110988738	0.00222230689764758	0.00222252488892046	0.00222219224821654	0.00222245635962671	0.00222227205846775	0.00222228789555814	0.00222238564891479	0.00222237670420475	0.00222232390530372	0.00222230073192224	0.00222231489582008	0.00222234208989655	0.00222236040182172	0.00222236185420014	0.0022223499264599	0.00222233308567315	0.00222231938911396
flux1:	0.685778985507249	0.00208877104200941	0.00208877090109735	0.00208877532933208	0.00208878326491452	0.00208879270862767	0.00208880115873596	0.00208880620976542	0.00208880620198943	0.00208880077646756	0.00208879117766374	0.00208878016098773	0.00208877141539868	0.00208876850947255	0.00208877351708581	0.00208878567195883	0.00208880061738649	0.00208881099791557	0.00208880913445171	0.00208879201198444	0.00208876721797294	0.00208875512063783	0.00208877799777297	0.00208882800109193	0.00208883610867315	0.00208874418087965	0.00208872964456285	0.00208890187048077	0.0020886527534833	0.00208896488165329	0.00208875946684503	0.0020886409417113	0.00208875946684503	0.00208896488165329	0.0020886527534833	0.00208890187048077	0.00208872964456285	0.00208874418087965	0.00208883610867315	0.00208882800109193	0.00208877799777297	0.00208875512063782	0.00208876721797294	0.00208879201198445	0.00208880913445171	0.00208881099791558	0.00208880061738649	0.00208878567195883	0.00208877351708581
flux1:	0.686041434411003	0.00196151633729852	0.0019615156632337	0.00196151931691032	0.00196152640553984	0.00196153512330504	0.00196154314855584	0.00196154820432025	0.00196154867429435	0.00196154413507304	0.00196153565330775	0.00196152571204843	0.00196151768190222	0.00196151484635619	0.00196151912937999	0.00196152985252298	0.00196154304784862	0.00196155201599145	0.00196154980785871	0.00196153382780126	0.00196151127837734	0.00196150106780756	0.00196152358203379	0.00196157089261584	0.00196157822727025	0.00196149185583894	0.00196147852541241	0.00196163930889776	0.0019614045386058	0.00196169715119037	0.00196150375474654	0.00196139217035433	0.00196150375474654	0.00196169715119037	0.0019614045386058	0.00196163930889776	0.00196147852541241	0.00196149185583894	0.00196157822727025	0.00196157089261584	0.00196152358203379	0.00196150106780756	0.00196151127837734	0.00196153382780126	0.00196154980785871	0.00196155201599145	0.00196154304784862	0.00196152985252298	0.00196151912937999
flux1:	0.686303883314756	0.00184038776177017	0.00184038663404965	0.00184038959941729	0.00184039591613603	0.00184040395653215	0.00184041156897212	0.00184041660156183	0.0018404174851538	0.00184041374252232	0.00184040627914421	0.00184039732661643	0.00184038995947266	0.00184038719530354	0.00184039081824546	0.00184040023190686	0.00184041183037498	0.00184041952300678	0.001840417033463	0.00184040214299027	0.00184038167687701	0.00184037316759292	0.00184039524361174	0.00184043995071461	0.00184044656588756	0.00184036548876418	0.00184035328308429	0.00184050325022672	0.00184028220858414	0.00184055629006065	0.00184037437722309	0.00184026942270254	0.00184037437722309	0.00184055629006065	0.00184028220858414	0.00184050325022672	0.00184035328308429	0.00184036548876418	0.00184044656588756	0.00184043995071461	0.00184039524361174	0.00184037316759291	0.00184038167687701	0.00184040214299027	0.001840417033463	0.00184041952300678	0.00184041183037498	0.00184040023190686	0.00184039081824546
flux1:	0.686566332218509	0.00172521433012726	0.00172521283499685	0.00172521520304171	0.00172522082438163	0.00172522823358876	0.00172523543918783	0.00172524041207863	0.00172524163590927	0.00172523859254098	0.00172523204495601	0.00172522399541626	0.00172521724458344	0.00172521456185576	0.00172521759903709	0.00172522583313943	0.00172523599136953	0.00172524254395488	0.00172523983160529	0.00172522597286313	0.00172520742566662	0.00172520043038424	0.00172522198844577	0.00172526417144487	0.00172527011238452	0.00172519407529622	0.00172518292491767	0.00172532269120055	0.00172511478618552	0.00172537130351135	0.0017252003604574	0.00172510173523312	0.0017252003604574	0.00172537130351134	0.00172511478618552	0.00172532269120055	0.00172518292491767	0.00172519407529622	0.00172527011238452	0.00172526417144487	0.00172522198844577	0.00172520043038424	0.00172520742566662	0.00172522597286313	0.00172523983160529	0.00172524254395488	0.00172523599136953	0.00172522583313943	0.00172521759903709
flux1:	0.686828781122262	0.00161582040978889	0.00161581863603393	0.00161582049809697	0.0016158254985597	0.00161583231854158	0.00161583911752043	0.00161584398797986	0.00161584547334319	0.00161584302879567	0.00161583729446645	0.00161583006564509	0.00161582389063285	0.00161582130674653	0.00161582383882066	0.0016158310265987	0.00161583990042493	0.00161584544407055	0.00161584256180825	0.00161582967290781	0.00161581287981178	0.00161580721312474	0.0016158281728902	0.0016158679046332	0.00161587321063904	0.00161580196750749	0.00161579181263728	0.00161592197931402	0.00161572664150352	0.0016159665395128	0.00161580607109145	0.00161571348419647	0.00161580607109145	0.0016159665395128	0.00161572664150352	0.00161592197931402	0.00161579181263728	0.00161580196750749	0.00161587321063904	0.0016158679046332	0.0016158281728902	0.00161580721312474	0.00161581287981178	0.00161582967290781	0.00161584256180825	0.00161584544407055	0.00161583990042494	0.0016158310265987	0.00161582383882066
flux1:	0.687091230026016	0.00151202661092564	0.00151202464600516	0.00151202609006638	0.00151203053941881	0.00151203680686774	0.00151204319455408	0.00151204791622711	0.00151204958281453	0.00151204763752545	0.00151204261729749	0.00151203613226404	0.00151203049873915	0.0015120280364865	0.00151203014706952	0.00151203642109672	0.0015120441619562	0.00151204882102112	0.00151204581538682	0.00151203383157899	0.00151201862995086	0.00151201411170318	0.00151203439568243	0.00151207174541981	0.00151207645175055	0.00151200976490573	0.00151200055341748	0.00151212170423871	0.0015119383836591	0.00151216258099016	0.0015120121086667	0.00151192527811506	0.00151201210866671	0.00151216258099016	0.0015119383836591	0.00151212170423871	0.00151200055341748	0.00151200976490573	0.00151207645175054	0.00151207174541981	0.00151203439568244	0.00151201411170318	0.00151201862995086	0.00151203383157899	0.00151204581538682	0.00151204882102112	0.00151204416195621	0.00151203642109672	0.00151203014706952
flux1:	0.687353678929769	0.00141365063651134	0.00141364856319255	0.00141364967090765	0.00141365363229361	0.0014136593782586	0.00141366534633618	0.00141366987185092	0.00141367164113341	0.00141367009981008	0.00141366570052567	0.00141365988891377	0.00141365476824264	0.00141365245377108	0.00141365422630708	0.00141365971501285	0.00141366646694558	0.00141367035722213	0.00141366726814938	0.00141365612310884	0.0014136423549276	0.00141363881318691	0.00141365834967614	0.00141369338552018	0.00141369752494992	0.00141363516517245	0.00141362685073827	0.00141373954909767	0.00141356771244168	0.00141377709805507	0.00141363615811256	0.00141355481034838	0.00141363615811256	0.00141377709805507	0.00141356771244168	0.00141373954909767	0.00141362685073827	0.00141363516517245	0.00141369752494992	0.00141369338552018	0.00141365834967614	0.00141363881318691	0.0014136423549276	0.00141365612310884	0.00141366726814938	0.00141367035722213	0.00141366646694558	0.00141365971501285	0.00141365422630708
flux1:	0.687616127833522	0.00132050809064772	0.00132050598425351	0.00132050682877865	0.00132051035760326	0.00132051560769435	0.00132052114570213	0.00132052542915134	0.00132052722730515	0.00132052600164522	0.0013205221380436	0.00132051693669109	0.00132051230516316	0.00132051016595382	0.00132051168091608	0.00132051650566545	0.001320522402956	0.00132052563040884	0.00132052249130619	0.00132051211845512	0.00132049963248534	0.0013204969060504	0.00132051563152263	0.00132054842241271	0.00132055202644008	0.00132049377286367	0.00132048631325089	0.00132059109979791	0.00132043022806332	0.00132062565838643	0.00132049380041483	0.00132041766984938	0.00132049380041483	0.00132062565838643	0.00132043022806332	0.00132059109979791	0.00132048631325089	0.00132049377286367	0.00132055202644008	0.00132054842241271	0.00132051563152264	0.0013204969060504	0.00132049963248535	0.00132051211845512	0.00132052249130619	0.00132052563040884	0.001320522402956	0.00132051650566545	0.00132051168091608
flux1:	0.687878576737275	0.00123241324376469	0.00123241117010043	0.00123241181469502	0.00123241495820327	0.00123241973324734	0.00123242483018919	0.0012324288293649	0.00123243058966015	0.00123242960037923	0.00123242619631519	0.00123242154939529	0.00123241738722697	0.00123241545018806	0.00123241678269326	0.00123242105547017	0.00123242622093176	0.00123242888095991	0.00123242571907154	0.00123241605287673	0.00123240470652966	0.00123240264692958	0.00123242050785735	0.001232451125031	0.00123245422475957	0.00123239986466683	0.00123239322023676	0.00123249061098476	0.00123234019756644	0.00123252249427737	0.00123239927996573	0.00123232810860822	0.00123239927996573	0.00123252249427737	0.00123234019756644	0.00123249061098476	0.00123239322023676	0.00123239986466683	0.00123245422475957	0.001232451125031	0.00123242050785735	0.00123240264692958	0.00123240470652966	0.00123241605287673	0.00123242571907154	0.00123242888095991	0.00123242622093176	0.00123242105547017	0.00123241678269326
flux1:	0.688141025641029	0.00114917975362738	0.00114917776760884	0.00114917826496667	0.00114918106241127	0.00114918537942705	0.00114919002536361	0.00114919370364806	0.00114919536825445	0.00114919454643095	0.00114919153547127	0.00114918739420527	0.00114918368442266	0.00114918197418131	0.00114918319206841	0.0011491870137746	0.00114919155765003	0.00114919373481945	0.00114919057180054	0.00114918154898467	0.00114917120982417	0.00114916968279075	0.0011491866369038	0.00114921515489293	0.00114921778161181	0.00114916711015619	0.00114916124259092	0.00114925172753066	0.00114911127677572	0.00114928122521853	0.00114916622745058	0.00114909976463355	0.00114916622745058	0.00114928122521853	0.00114911127677572	0.00114925172753067	0.00114916124259092	0.00114916711015619	0.0011492177816118	0.00114921515489293	0.00114918663690381	0.00114916968279075	0.00114917120982417	0.00114918154898467	0.00114919057180054	0.00114919373481945	0.00114919155765003	0.0011491870137746	0.00114918319206841
flux1:	0.688403474544782	0.00107062134139749	0.00107061948636129	0.00107061987858873	0.00107062236186607	0.00107062623522712	0.00107063042273842	0.0010706337505839	0.00107063527178059	0.00107063455955825	0.00107063188503553	0.00107062820708474	0.00107062493437683	0.00107062347183467	0.00107062463423526	0.00107062809359069	0.00107063211302311	0.00107063388120471	0.00107063073384612	0.00107062229446356	0.00107061284133262	0.0010706117277483	0.0010706277447503	0.00107065424193752	0.00107065642743857	0.00107060924732344	0.00107060411859604	0.00107068816080744	0.00107055718702336	0.00107071553522868	0.00107060833747005	0.00107054633966557	0.00107060833747005	0.00107071553522868	0.00107055718702336	0.00107068816080744	0.00107060411859604	0.00107060924732344	0.00107065642743857	0.00107065424193752	0.0010706277447503	0.0010706117277483	0.00107061284133262	0.00107062229446356	0.00107063073384612	0.00107063388120471	0.00107063211302311	0.00107062809359069	0.00107062463423526
flux1:	0.688665923448535	9.96552422297163e-4	9.96550729940365e-4	9.96551049077304e-4	9.9655324370308e-4	9.96556686366381e-4	9.96560411796358e-4	9.96563367755264e-4	9.9656470856225e-4	9.96564059274938e-4	9.96561673892588e-4	9.96558422528154e-4	9.96555572151168e-4	9.96554373349048e-4	9.96555529751968e-4	9.96558702760259e-4	9.9656228177009e-4	9.9656370461053e-4	9.96560585649679e-4	9.96552673987913e-4	9.96543997748174e-4	9.96543194091474e-4	9.96558255876989e-4	9.96582814659396e-4	9.96584591332826e-4	9.96540712475426e-4	9.96536284068184e-4	9.96614319307947e-4	9.9649234619734e-4	9.9663980446706e-4	9.9654000042196e-4	9.9648223114098e-4	9.9654000042196e-4	9.9663980446706e-4	9.96492346197339e-4	9.96614319307948e-4	9.96536284068184e-4	9.96540712475425e-4	9.96584591332826e-4	9.96582814659396e-4	9.96558255876988e-4	9.96543194091474e-4	9.96543997748174e-4	9.96552673987913e-4	9.96560585649678e-4	9.9656370461053e-4	9.9656228177009e-4	9.96558702760259e-4	9.96555529751968e-4
flux1:	0.688928372352288	9.26788690707104e-4	9.26787181575475e-4	9.26787450540828e-4	9.2678937683796e-4	9.26792401530955e-4	9.26795665949222e-4	9.26798237244361e-4	9.26799371518201e-4	9.26798749319468e-4	9.2679661440832e-4	9.26793757553105e-4	9.2679131435258e-4	9.26790389670204e-4	9.26791579461851e-4	9.26794529385617e-4	9.26797739278263e-4	9.26798870927425e-4	9.26795789887591e-4	9.26788355167384e-4	9.26780359060021e-4	9.26779777386474e-4	9.26793877813142e-4	9.26816584429394e-4	9.26817985181452e-4	9.26777224385456e-4	9.26773456751302e-4	9.26845893481726e-4	9.26732453963183e-4	9.26869694966165e-4	9.26776888473055e-4	9.26723118237943e-4	9.26776888473056e-4	9.26869694966166e-4	9.26732453963183e-4	9.26845893481726e-4	9.26773456751302e-4	9.26777224385456e-4	9.26817985181452e-4	9.26816584429395e-4	9.26793877813142e-4	9.26779777386473e-4	9.26780359060021e-4	9.26788355167383e-4	9.26795789887591e-4	9.26798870927425e-4	9.26797739278264e-4	9.26794529385617e-4	9.26791579461851e-4
flux1:	0.689190821256042	8.61147659801871e-4	8.61146344226912e-4	8.61146578065012e-4	8.61148252445201e-4	8.61150872723454e-4	8.61153682565337e-4	8.61155865216048e-4	8.61156777273307e-4	8.6115615636478e-4	8.6115424089273e-4	8.61151750120605e-4	8.61149697721728e-4	8.61149051418129e-4	8.6115030386166e-4	8.6115308163937e-4	8.61155981761596e-4	8.61156867781628e-4	8.61153831789069e-4	8.61146828648588e-4	8.61139428298612e-4	8.61138995808057e-4	8.6115214008851e-4	8.61173084170356e-4	8.61174142207123e-4	8.61136322862563e-4	8.61133175116512e-4	8.61200394930116e-4	8.61095031294867e-4	8.61222690611684e-4	8.61136495741899e-4	8.6108650211955e-4	8.61136495741899e-4	8.61222690611685e-4	8.61095031294868e-4	8.61200394930116e-4	8.61133175116511e-4	8.61136322862563e-4	8.61174142207123e-4	8.61173084170355e-4	8.61152140088511e-4	8.61138995808057e-4	8.61139428298612e-4	8.61146828648587e-4	8.61153831789069e-4	8.61156867781629e-4	8.61155981761596e-4	8.6115308163937e-4	8.6115030386166e-4
flux1:	0.689453270159795	7.99449156077364e-4	7.99448035451318e-4	7.99448242757876e-4	7.99449678992167e-4	7.99451910101941e-4	7.99454277472304e-4	7.99456076013744e-4	7.99456759860328e-4	7.99456123418192e-4	7.9945440284999e-4	7.99452252415571e-4	7.99450572615532e-4	7.99450202699249e-4	7.99451537301274e-4	7.99454182327926e-4	7.99456821088497e-4	7.99457499473477e-4	7.99454514011091e-4	7.9944790277061e-4	7.99441025868244e-4	7.99440684118946e-4	7.99452887902925e-4	7.99472161814083e-4	7.99472910333375e-4	7.99437862157735e-4	7.99435291977981e-4	7.99497650365561e-4	7.99399914712277e-4	7.99518591761603e-4	7.9943863308109e-4	7.99392200763242e-4	7.9943863308109e-4	7.99518591761603e-4	7.99399914712278e-4	7.9949765036556e-4	7.9943529197798e-4	7.99437862157735e-4	7.99472910333375e-4	7.99472161814083e-4	7.99452887902925e-4	7.99440684118946e-4	7.99441025868244e-4	7.9944790277061e-4	7.99454514011091e-4	7.99457499473477e-4	7.99456821088497e-4	7.99454182327926e-4	7.99451537301274e-4
flux1:	0.689715719063548	7.41515769363279e-4	7.41514837637907e-4	7.41515022053286e-4	7.41516232445426e-4	7.41518091948412e-4	7.41520034597382e-4	7.41521461447616e-4	7.41521919701105e-4	7.41521258599609e-4	7.41519713695115e-4	7.4151787965253e-4	7.41516552031956e-4	7.41516450434609e-4	7.41517877637404e-4	7.41520418827022e-4	7.41522834899068e-4	7.4152333714112e-4	7.41520406707171e-4	7.41514153421688e-4	7.41507739123533e-4	7.4150744295928e-4	7.41518731178934e-4	7.41536429203394e-4	7.41536901033338e-4	7.41504459862523e-4	7.41502423575294e-4	7.41560250979978e-4	7.41469705866239e-4	7.41579965142802e-4	7.41505878095765e-4	7.4146279901228e-4	7.41505878095765e-4	7.41579965142802e-4	7.41469705866239e-4	7.41560250979978e-4	7.41502423575294e-4	7.41504459862523e-4	7.41536901033337e-4	7.41536429203394e-4	7.41518731178934e-4	7.41507442959279e-4	7.41507739123533e-4	7.41514153421687e-4	7.41520406707172e-4	7.4152333714112e-4	7.41522834899069e-4	7.41520418827021e-4	7.41517877637404e-4
flux1:	0.689978167967302	6.87173259131665e-4	6.87172504430381e-4	6.87172666101958e-4	6.8717366249892e-4	6.87175170638735e-4	6.87176711636398e-4	6.8717778617821e-4	6.87178028773751e-4	6.87177340199388e-4	6.87175955826624e-4	6.87174415280438e-4	6.87173417035798e-4	6.87173570050688e-4	6.87175092181457e-4	6.87177549228999e-4	6.87179772856663e-4	6.87180125003328e-4	6.87177253653956e-4	6.87171329970058e-4	6.87165328068985e-4	6.87165044328273e-4	6.87175449878682e-4	6.87191667317159e-4	6.87191894535311e-4	6.87161902168327e-4	6.8716035498678e-4	6.87213958084488e-4	6.87130177332398e-4	6.87232549886621e-4	6.87163981259947e-4	6.87124054711176e-4	6.87163981259948e-4	6.87232549886621e-4	6.87130177332398e-4	6.87213958084488e-4	6.8716035498678e-4	6.87161902168327e-4	6.87191894535311e-4	6.87191667317159e-4	6.87175449878682e-4	6.87165044328273e-4	6.87165328068985e-4	6.87171329970058e-4	6.87177253653956e-4	6.87180125003328e-4	6.87179772856663e-4	6.87177549229e-4	6.87175092181457e-4
flux1:	0.690240616871055	6.36250918115432e-4	6.36250324357849e-4	6.36250461291021e-4	6.36251255886611e-4	6.36252435697062e-4	6.36253602849551e-4	6.36254350301025e-4	6.36254393069661e-4	6.3625367911045e-4	6.36252443135644e-4	6.36251173651562e-4	6.36250479636832e-4	6.36250868575526e-4	6.36252480981571e-4	6.36254865745173e-4	6.36256920084957e-4	6.36257143742681e-4	6.36254335506658e-4	6.36248718347372e-4	6.3624308826377e-4	6.36242794339662e-4	6.362523566632e-4	6.36267188891184e-4	6.36267202452702e-4	6.36239506549631e-4	6.36238402934571e-4	6.36288066081374e-4	6.36210635676353e-4	6.36305620768089e-4	6.3624222919747e-4	6.36205261992437e-4	6.36242229197471e-4	6.36305620768089e-4	6.36210635676353e-4	6.36288066081374e-4	6.3623840293457e-4	6.36239506549631e-4	6.36267202452702e-4	6.36267188891183e-4	6.362523566632e-4	6.36242794339662e-4	6.36243088263771e-4	6.36248718347372e-4	6.36254335506658e-4	6.36257143742681e-4	6.36256920084956e-4	6.36254865745173e-4	6.36252480981571e-4
flux1:	0.690503065774808	5.88581894432962e-4	5.88581442884952e-4	5.88581552122036e-4	5.88582158030438e-4	5.8858303520309e-4	5.88583860263042e-4	5.88584310413182e-4	5.88584173615612e-4	5.8858343989774e-4	5.88582342199434e-4	5.88581321387665e-4	5.88580904342596e-4	5.88581506357095e-4	5.88583198656627e-4	5.88585516587448e-4	5.88587419024458e-4	5.88587532273634e-4	5.88584791436858e-4	5.88579462543633e-4	5.88574172191631e-4	5.88573854507972e-4	5.88582618145339e-4	5.8859615967957e-4	5.88595989077171e-4	5.88570443106249e-4	5.88569737215775e-4	5.88615724004713e-4	5.88544243030164e-4	5.88632309893493e-4	5.88573766375191e-4	5.88539572963486e-4	5.88573766375191e-4	5.88632309893493e-4	5.88544243030164e-4	5.88615724004713e-4	5.88569737215775e-4	5.88570443106249e-4	5.8859598907717e-4	5.8859615967957e-4	5.88582618145339e-4	5.88573854507971e-4	5.88574172191631e-4	5.88579462543633e-4	5.88584791436858e-4	5.88587532273634e-4	5.88587419024459e-4	5.88585516587448e-4	5.88583198656627e-4
flux1:	0.690765514678561	5.44003473579764e-4	5.44003144259155e-4	5.44003222845831e-4	5.44003654440871e-4	5.44004256983359e-4	5.440047747141e-4	5.44004960597696e-4	5.4400466748702e-4	5.44003921917108e-4	5.44002953556028e-4	5.44002158827204e-4	5.44001989761126e-4	5.44002778777064e-4	5.44004536159453e-4	5.44006787715032e-4	5.44008551105244e-4	5.44008569302831e-4	5.44005900567777e-4	5.44000845932235e-4	5.439958705133e-4	5.43995522977695e-4	5.44003536141041e-4	5.44015879753657e-4	5.44015552726098e-4	5.43992015952845e-4	5.43991662148467e-4	5.44034217022364e-4	5.43968298578408e-4	5.44049888240287e-4	5.43995876616759e-4	5.43964279203557e-4	5.43995876616758e-4	5.44049888240286e-4	5.43968298578408e-4	5.44034217022365e-4	5.43991662148467e-4	5.43992015952845e-4	5.44015552726098e-4	5.44015879753657e-4	5.44003536141041e-4	5.43995522977695e-4	5.43995870513299e-4	5.44000845932235e-4	5.44005900567777e-4	5.44008569302831e-4	5.44008551105244e-4	5.44006787715032e-4	5.44004536159453e-4
flux1:	0.691027963582315	5.02357321791576e-4	5.0235709467831e-4	5.0235714039674e-4	5.02357413429177e-4	5.0235777115573e-4	5.02358018310415e-4	5.02357974890408e-4	5.02357550365601e-4	5.02356802021945e-4	5.02355954583969e-4	5.02355363066297e-4	5.02355411761052e-4	5.02356359468241e-4	5.02358163983906e-4	5.02360345971185e-4	5.02361979772327e-4	5.0236191622808e-4	5.02359324759794e-4	5.02354533979364e-4	5.02349854752374e-4	5.02349477239501e-4	5.02356790454418e-4	5.02368026365916e-4	5.02367568666299e-4	5.02345906175387e-4	5.02345859553998e-4	5.02385209426032e-4	5.02324481487283e-4	5.02400008589967e-4	5.0235022598235e-4	5.02321054617683e-4	5.0235022598235e-4	5.02400008589967e-4	5.02324481487283e-4	5.02385209426032e-4	5.02345859553997e-4	5.02345906175386e-4	5.02367568666299e-4	5.02368026365916e-4	5.02356790454418e-4	5.02349477239501e-4	5.02349854752374e-4	5.02354533979364e-4	5.02359324759794e-4	5.0236191622808e-4	5.02361979772327e-4	5.02360345971185e-4	5.02358163983906e-4
flux1:	0.691290412486068	4.63489692409218e-4	4.63489548427601e-4	4.63489560293177e-4	4.63489691811272e-4	4.63489835712812e-4	4.63489849987935e-4	4.63489612904854e-4	4.63489082303335e-4	4.63488340504661e-4	4.63487605621013e-4	4.63487194218828e-4	4.634874298116e-4	4.63488506661661e-4	4.63490338450263e-4	4.63492445255637e-4	4.63493956520635e-4	4.63493823041884e-4	4.63491314416877e-4	4.63486780008217e-4	4.63482383080233e-4	4.63481979990854e-4	4.63488644844812e-4	4.63498860018916e-4	4.63498295248706e-4	4.63478377988057e-4	4.63478594911854e-4	4.63514950751978e-4	4.63459056926992e-4	4.63528911511873e-4	4.63483068677707e-4	4.63456161313047e-4	4.63483068677707e-4	4.63528911511873e-4	4.63459056926992e-4	4.63514950751978e-4	4.63478594911854e-4	4.63478377988057e-4	4.63498295248706e-4	4.63498860018916e-4	4.63488644844812e-4	4.63481979990854e-4	4.63482383080234e-4	4.63486780008217e-4	4.63491314416877e-4	4.63493823041884e-4	4.63493956520636e-4	4.63492445255637e-4	4.63490338450263e-4
flux1:	0.691552861389821	4.27251596979314e-4	4.27251518738009e-4	4.27251497271819e-4	4.27251505379914e-4	4.27251466923284e-4	4.27251285940847e-4	4.27250890378015e-4	4.27250278441687e-4	4.27249552007972e-4	4.2724892104574e-4	4.2724866661346e-4	4.27249058220181e-4	4.27250234386468e-4	4.27252072801644e-4	4.27254097476839e-4	4.27255491694435e-4	4.27255299002124e-4	4.27252879079712e-4	4.27248595781984e-4	4.2724447095779e-4	4.27244049890022e-4	4.27250117915374e-4	4.27259395471039e-4	4.27258744981261e-4	4.27240449817174e-4	4.2724088841725e-4	4.27274446769466e-4	4.27223046932648e-4	4.27287596151257e-4	4.27245417751182e-4	4.27220620258293e-4	4.27245417751182e-4	4.27287596151258e-4	4.27223046932648e-4	4.27274446769467e-4	4.2724088841725e-4	4.27240449817174e-4	4.2725874498126e-4	4.27259395471039e-4	4.27250117915374e-4	4.27244049890023e-4	4.2724447095779e-4	4.27248595781984e-4	4.27252879079712e-4	4.27255299002124e-4	4.27255491694435e-4	4.2725409747684e-4	4.27252072801644e-4
flux1:	0.691815310293574	3.93498942911009e-4	3.93498915202508e-4	3.93498862503568e-4	3.93498765999107e-4	3.93498576403713e-4	3.9349823676879e-4	3.93497716469988e-4	3.93497046505495e-4	3.93496343212859e-4	3.93495807120042e-4	3.93495686721886e-4	3.9349620406399e-4	3.93497450326064e-4	3.93499274925144e-4	3.93501210108847e-4	3.93502491885723e-4	3.93502249910626e-4	3.93499924647853e-4	3.93495888744873e-4	3.93492028466398e-4	3.93491599026675e-4	3.93497120737216e-4	3.93505539485795e-4	3.9350482234295e-4	3.93488032115273e-4	3.93488652748578e-4	3.93519597151404e-4	3.93472367926375e-4	3.93531957652362e-4	3.93493182414957e-4	3.93470348563909e-4	3.93493182414957e-4	3.93531957652362e-4	3.93472367926375e-4	3.93519597151404e-4	3.93488652748578e-4	3.93488032115273e-4	3.9350482234295e-4	3.93505539485795e-4	3.93497120737216e-4	3.93491599026674e-4	3.93492028466399e-4	3.93495888744874e-4	3.93499924647853e-4	3.93502249910627e-4	3.93502491885723e-4	3.93501210108847e-4	3.93499274925145e-4
flux1:	0.692077759197328	3.62092639573579e-4	3.62092649648388e-4	3.6209256929832e-4	3.62092387230047e-4	3.62092076766054e-4	3.62091613237131e-4	3.62090999701139e-4	3.62090292942269e-4	3.62089619163367e-4	3.62089168446177e-4	3.62089159670764e-4	3.62089773671934e-4	3.62091062194814e-4	3.62092853572292e-4	3.62094692237791e-4	3.62095865824803e-4	3.62095583897496e-4	3.62093359129059e-4	3.62089567815197e-4	3.62085966214646e-4	3.62085538986842e-4	3.62090563078263e-4	3.62098197187479e-4	3.62097430198702e-4	3.62082033765744e-4	3.62082799409606e-4	3.62111301699261e-4	3.62067936780665e-4	3.62122893104351e-4	3.62087273883302e-4	3.62066265278242e-4	3.62087273883302e-4	3.62122893104351e-4	3.62067936780665e-4	3.62111301699261e-4	3.62082799409606e-4	3.62082033765744e-4	3.62097430198702e-4	3.62098197187479e-4	3.62090563078263e-4	3.62085538986842e-4	3.62085966214646e-4	3.62089567815197e-4	3.62093359129059e-4	3.62095583897497e-4	3.62095865824803e-4	3.62094692237791e-4	3.62092853572292e-4
flux1:	0.692340208101081	3.3289867476752e-4	3.32898712408822e-4	3.32898609246778e-4	3.32898360435995e-4	3.32897957781964e-4	3.32897402581224e-4	3.32896724445615e-4	3.32895999614578e-4	3.32895360127495e-4	3.32894984933566e-4	3.32895066233331e-4	3.32895749558107e-4	3.32897054544951e-4	3.32898794998231e-4	3.32900531026566e-4	3.32901600698487e-4	3.32901287649779e-4	3.32899168853376e-4	3.32895619663418e-4	3.32892271746447e-4	3.32891857429237e-4	3.32896430146167e-4	3.32903348926976e-4	3.32902546716742e-4	3.32888438980918e-4	3.32889315553688e-4	3.32915537036567e-4	3.32875747344723e-4	3.3292637793893e-4	3.32893681661387e-4	3.32874367634426e-4	3.32893681661387e-4	3.3292637793893e-4	3.32875747344723e-4	3.32915537036567e-4	3.32889315553688e-4	3.32888438980918e-4	3.32902546716742e-4	3.32903348926976e-4	3.32896430146167e-4	3.32891857429237e-4	3.32892271746447e-4	3.32895619663418e-4	3.32899168853376e-4	3.32901287649779e-4	3.32901600698488e-4	3.32900531026566e-4	3.32898794998231e-4
flux1:	0.692602657004834	3.05788163530577e-4	3.05788220962432e-4	3.05788100770083e-4	3.05787803333451e-4	3.05787335023397e-4	3.05786717303697e-4	3.05785999919366e-4	3.05785272974267e-4	3.05784670916854e-4	3.05784361196175e-4	3.05784512223972e-4	3.05785239736252e-4	3.05786537941563e-4	3.05788211966491e-4	3.05789840552304e-4	3.05790810855615e-4	3.05790475045854e-4	3.0578846711139e-4	3.05785157429435e-4	3.05782058397695e-4	3.05781667112489e-4	3.05785831778107e-4	3.05792099586286e-4	3.05791274715476e-4	3.05778356622166e-4	3.05779313223024e-4	3.05803405710433e-4	3.05766919379965e-4	3.05813514732313e-4	3.05783522241334e-4	3.05765779706148e-4	3.05783522241334e-4	3.05813514732313e-4	3.05766919379966e-4	3.05803405710434e-4	3.05779313223024e-4	3.05778356622166e-4	3.05791274715475e-4	3.05792099586286e-4	3.05785831778107e-4	3.05781667112489e-4	3.05782058397694e-4	3.05785157429436e-4	3.0578846711139e-4	3.05790475045855e-4	3.05790810855615e-4	3.05789840552304e-4	3.05788211966491e-4
flux1:	0.692865105908588	2.80637371251867e-4	2.80637442918161e-4	2.80637312053682e-4	2.80636982960629e-4	2.8063647294199e-4	2.80635818417135e-4	2.80635083605529e-4	2.8063436765417e-4	2.80633804596944e-4	2.80633550312452e-4	2.80633752231558e-4	2.80634501357565e-4	2.80635772455888e-4	2.8063736707732e-4	2.8063888498082e-4	2.80639760867664e-4	2.80639410163703e-4	2.80637517182087e-4	2.80634443839401e-4	2.80631588555152e-4	2.80631229320394e-4	2.80635026019142e-4	2.80640702259973e-4	2.80639865377428e-4	2.80628043881428e-4	2.8062905294641e-4	2.80651159650385e-4	2.80617721859661e-4	2.80660556372051e-4	2.80633062169446e-4	2.80616775437529e-4	2.80633062169446e-4	2.80660556372052e-4	2.80617721859661e-4	2.80651159650385e-4	2.80629052946409e-4	2.80628043881428e-4	2.80639865377428e-4	2.80640702259973e-4	2.80635026019142e-4	2.80631229320393e-4	2.80631588555152e-4	2.80634443839401e-4	2.80637517182088e-4	2.80639410163703e-4	2.80639760867665e-4	2.8063888498082e-4	2.8063736707732e-4
flux1:	0.693127554812341	2.57327713064188e-4	2.57327795316816e-4	2.57327660333594e-4	2.57327315024736e-4	2.57326784339862e-4	2.57326115075869e-4	2.57325381053106e-4	2.57324686408119e-4	2.57324162517197e-4	2.57323953878765e-4	2.5732418962721e-4	2.57324940614043e-4	2.57326167426284e-4	2.57327672375347e-4	2.57329078038388e-4	2.57329864906791e-4	2.57329506624634e-4	2.57327731708712e-4	2.57324890675471e-4	2.57322273265232e-4	2.57321953627274e-4	2.57325419026953e-4	2.57330558249137e-4	2.57329718265741e-4	2.57318906261589e-4	2.57319943636621e-4	2.5734019993054e-4	2.57309572583611e-4	2.57348905544177e-4	2.57323717442793e-4	2.57308778006112e-4	2.57323717442793e-4	2.57348905544177e-4	2.57309572583611e-4	2.5734019993054e-4	2.57319943636621e-4	2.57318906261589e-4	2.57329718265741e-4	2.57330558249137e-4	2.57325419026952e-4	2.57321953627274e-4	2.57322273265232e-4	2.57324890675471e-4	2.57327731708712e-4	2.57329506624634e-4	2.57329864906791e-4	2.57329078038388e-4	2.57327672375347e-4
flux1:	0.693390003716094	2.3574573146624e-4	2.35745822199653e-4	2.35745689480539e-4	2.35745341566027e-4	2.35744808161472e-4	2.35744142518579e-4	2.35743423964964e-4	2.35742758312396e-4	2.35742272574137e-4	2.35742100272773e-4	2.35742354768063e-4	2.35743090835167e-4	2.35744259420751e-4	2.35745667175365e-4	2.35746960722559e-4	2.35747664383719e-4	2.35747305213326e-4	2.35745650360021e-4	2.35743036531312e-4	2.35740650120591e-4	2.35740375927076e-4	2.35743543223564e-4	2.35748195287229e-4	2.35747359562962e-4	2.35737475777343e-4	2.35738520712283e-4	2.35757054764143e-4	2.35729016040458e-4	2.35765092476873e-4	2.35742031173404e-4	2.3572833745795e-4	2.35742031173404e-4	2.35765092476873e-4	2.35729016040459e-4	2.35757054764143e-4	2.35738520712283e-4	2.35737475777343e-4	2.35747359562962e-4	2.35748195287229e-4	2.35743543223564e-4	2.35740375927076e-4	2.35740650120591e-4	2.35743036531312e-4	2.35745650360021e-4	2.35747305213326e-4	2.35747664383719e-4	2.35746960722559e-4	2.35745667175365e-4
flux1:	0.693652452619847	2.1578305409583e-4	2.15783152361759e-4	2.1578302779351e-4	2.15782688842698e-4	2.1578216750308e-4	2.15781520212232e-4	2.15780828461777e-4	2.15780197114246e-4	2.15779747595034e-4	2.15779603018067e-4	2.15779863293659e-4	2.15780570680149e-4	2.15781670308097e-4	2.15782976016737e-4	2.1578415916405e-4	2.15784785756965e-4	2.15784431683408e-4	2.15782897682679e-4	2.15780504755042e-4	2.15778341322348e-4	2.1577811662093e-4	2.15781015586941e-4	2.15785225890068e-4	2.15784400425389e-4	2.15775369271708e-4	2.15776404341978e-4	2.157933376313e-4	2.15767681421228e-4	2.15800732846891e-4	2.15779631427616e-4	2.15767088522753e-4	2.15779631427616e-4	2.15800732846891e-4	2.15767681421228e-4	2.157933376313e-4	2.15776404341978e-4	2.15775369271708e-4	2.15784400425389e-4	2.15785225890068e-4	2.15781015586941e-4	2.15778116620929e-4	2.15778341322348e-4	2.15780504755042e-4	2.15782897682679e-4	2.15784431683408e-4	2.15784785756966e-4	2.1578415916405e-4	2.15782976016737e-4
flux1:	0.693914901523601	1.97336333532293e-4	1.97336439163568e-4	1.97336327869445e-4	1.97336007296049e-4	1.97335509692859e-4	1.97334892045928e-4	1.97334235368613e-4	1.97333641574842e-4	1.9733322569243e-4	1.97333101104941e-4	1.9733335637493e-4	1.97334024290383e-4	1.97335047305995e-4	1.97336248616636e-4	1.97337324510116e-4	1.97337880382407e-4	1.97337536614896e-4	1.97336123007806e-4	1.97333943439291e-4	1.97331993774732e-4	1.97331820817996e-4	1.97334477936426e-4	1.97338287684431e-4	1.97337477308466e-4	1.97329228705304e-4	1.97330239669774e-4	1.97345687401414e-4	1.97322222647171e-4	1.97352467713501e-4	1.97333171106109e-4	1.97321690474863e-4	1.97333171106109e-4	1.97352467713501e-4	1.97322222647171e-4	1.97345687401414e-4	1.97330239669773e-4	1.97329228705304e-4	1.97337477308466e-4	1.97338287684431e-4	1.97334477936426e-4	1.97331820817996e-4	1.97331993774732e-4	1.97333943439291e-4	1.97336123007806e-4	1.97337536614896e-4	1.97337880382407e-4	1.97337324510116e-4	1.97336248616636e-4
flux1:	0.694177350427354	1.80307170954331e-4	1.80307284220882e-4	1.80307190362565e-4	1.80306895403092e-4	1.80306430243917e-4	1.8030585037417e-4	1.80305234323465e-4	1.80304679608152e-4	1.80304294394745e-4	1.80304183077168e-4	1.80304424730189e-4	1.80305045220284e-4	1.80305986826421e-4	1.80307083643293e-4	1.80308056649625e-4	1.80308548221237e-4	1.80308219138734e-4	1.80306924223918e-4	1.80304949267973e-4	1.80303203019906e-4	1.80303082356494e-4	1.80305521019036e-4	1.80308967523042e-4	1.80308176072444e-4	1.80300645229064e-4	1.80301620834257e-4	1.80315692263793e-4	1.80294242226126e-4	1.80321887295099e-4	1.80304251679908e-4	1.8029375085532e-4	1.80304251679908e-4	1.80321887295099e-4	1.80294242226126e-4	1.80315692263793e-4	1.80301620834257e-4	1.80300645229064e-4	1.80308176072444e-4	1.80308967523042e-4	1.80305521019036e-4	1.80303082356494e-4	1.80303203019906e-4	1.80304949267973e-4	1.80306924223918e-4	1.80308219138734e-4	1.80308548221237e-4	1.80308056649625e-4	1.80307083643293e-4
flux1:	0.694439799331107	1.64602025418217e-4	1.64602146732055e-4	1.64602073385633e-4	1.64601809163431e-4	1.64601382423599e-4	1.64600845651887e-4	1.64600273451319e-4	1.64599757962364e-4	1.64599400303926e-4	1.64599296640209e-4	1.64599518167512e-4	1.64600085908552e-4	1.64600943881628e-4	1.646019380719e-4	1.6460281354074e-4	1.64603247164631e-4	1.64602936283843e-4	1.64601757169111e-4	1.64599976970766e-4	1.64598422763037e-4	1.64598353394993e-4	1.64600594147549e-4	1.64603711138311e-4	1.64602941622069e-4	1.64596068795307e-4	1.64597000536844e-4	1.64609799222834e-4	1.64590200693723e-4	1.64615440344938e-4	1.64599332538498e-4	1.64589734811031e-4	1.64599332538498e-4	1.64615440344938e-4	1.64590200693723e-4	1.64609799222834e-4	1.64597000536844e-4	1.64596068795307e-4	1.64602941622069e-4	1.64603711138311e-4	1.64600594147549e-4	1.64598353394993e-4	1.64598422763038e-4	1.64599976970766e-4	1.64601757169111e-4	1.64602936283843e-4	1.64603247164631e-4	1.6460281354074e-4	1.646019380719e-4
flux1:	0.69470224823486	1.50132110453484e-4	1.50132240133217e-4	1.50132189238309e-4	1.50131958901522e-4	1.50131574118202e-4	1.50131083340685e-4	1.50130556285635e-4	1.50130079129644e-4	1.50129745970279e-4	1.50129645485152e-4	1.50129842350865e-4	1.5013035438885e-4	1.50131128749642e-4	1.50132023820753e-4	1.5013280783635e-4	1.50133189667392e-4	1.50132899636307e-4	1.50131832330037e-4	1.50130236071756e-4	1.5012886167399e-4	1.50128841261209e-4	1.50130902079064e-4	1.50133720025154e-4	1.50132974772073e-4	1.50126704999782e-4	1.50127586852306e-4	1.50139210850683e-4	1.50121313331505e-4	1.50144330817626e-4	1.50129627640975e-4	1.50120861741668e-4	1.50129627640975e-4	1.50144330817626e-4	1.50121313331505e-4	1.50139210850683e-4	1.50127586852306e-4	1.50126704999782e-4	1.50132974772073e-4	1.50133720025154e-4	1.50130902079064e-4	1.50128841261209e-4	1.5012886167399e-4	1.50130236071756e-4	1.50131832330037e-4	1.50132899636307e-4	1.50133189667392e-4	1.5013280783635e-4	1.50132023820753e-4
flux1:	0.694964697138614	1.36813279599127e-4	1.36813417698705e-4	1.36813390075078e-4	1.36813194993904e-4	1.36812853602125e-4	1.36812409696936e-4	1.36811927551133e-4	1.36811487102276e-4	1.36811175606836e-4	1.36811074954245e-4	1.36811244418107e-4	1.36811699868654e-4	1.36812392527117e-4	1.36813193293314e-4	1.36813892430081e-4	1.36814228310533e-4	1.36813960928199e-4	1.36813000463709e-4	1.3681157654785e-4	1.36810369081896e-4	1.36810394176e-4	1.36812290753664e-4	1.36814837174365e-4	1.368141179613e-4	1.36808400778071e-4	1.3680922890473e-4	1.36819770919931e-4	1.36803435783204e-4	1.36824403446703e-4	1.36810991089488e-4	1.3680299087313e-4	1.36810991089488e-4	1.36824403446703e-4	1.36803435783204e-4	1.36819770919931e-4	1.3680922890473e-4	1.36808400778071e-4	1.368141179613e-4	1.36814837174365e-4	1.36812290753664e-4	1.36810394176e-4	1.36810369081896e-4	1.36811576547849e-4	1.36813000463709e-4	1.36813960928199e-4	1.36814228310533e-4	1.36813892430081e-4	1.36813193293314e-4
flux1:	0.695227146042367	1.24565902425284e-4	1.24566048626603e-4	1.24566044049036e-4	1.24565884056187e-4	1.24565585746885e-4	1.24565187979671e-4	1.24564749349641e-4	1.24564343521224e-4	1.24564051193189e-4	1.24563948100832e-4	1.24564089005006e-4	1.24564488730135e-4	1.2456510312173e-4	1.24565815375715e-4	1.24566436469424e-4	1.24566731836503e-4	1.24566488097747e-4	1.24565628682853e-4	1.2456436493791e-4	1.24563311104814e-4	1.24563377396726e-4	1.24565123439466e-4	1.24567423204775e-4	1.24566731364911e-4	1.24561520506056e-4	1.2456229295804e-4	1.245718404644e-4	1.24556940115407e-4	1.24576019778193e-4	1.24563793168638e-4	1.24556497300758e-4	1.24563793168638e-4	1.24576019778193e-4	1.24556940115407e-4	1.245718404644e-4	1.2456229295804e-4	1.24561520506056e-4	1.24566731364911e-4	1.24567423204775e-4	1.24565123439466e-4	1.24563377396726e-4	1.24563311104814e-4	1.2456436493791e-4	1.24565628682853e-4	1.24566488097747e-4	1.24566731836503e-4	1.24566436469424e-4	1.24565815375715e-4
flux1:	0.69548959494612	1.13314732503587e-4	1.1331488606834e-4	1.13314903388066e-4	1.13314777045984e-4	1.13314520127824e-4	1.13314166539298e-4	1.13313769214078e-4	1.13313395686273e-4	1.13313120441306e-4	1.13313013618284e-4	1.13313126150404e-4	1.13313472427235e-4	1.13314013156008e-4	1.13314643358661e-4	1.13315193301844e-4	1.13315453120407e-4	1.13315233282581e-4	1.1331446846613e-4	1.13313352364687e-4	1.1331243867823e-4	1.13312541245972e-4	1.13314148752427e-4	1.13316224364452e-4	1.13315560875965e-4	1.13310813975708e-4	1.13311530391434e-4	1.13320165736884e-4	1.13306582789406e-4	1.13323926125418e-4	1.13312788314665e-4	1.13306139965591e-4	1.13312788314665e-4	1.13323926125418e-4	1.13306582789406e-4	1.13320165736884e-4	1.13311530391434e-4	1.13310813975708e-4	1.13315560875965e-4	1.13316224364452e-4	1.13314148752427e-4	1.13312541245971e-4	1.1331243867823e-4	1.13313352364687e-4	1.1331446846613e-4	1.13315233282581e-4	1.13315453120407e-4	1.13315193301844e-4	1.13314643358661e-4
flux1:	0.695752043849873	1.02988768705509e-4	1.02988928478561e-4	1.02988965778358e-4	1.02988870657413e-4	1.0298865240655e-4	1.02988340168761e-4	1.02987981416194e-4	1.02987637817074e-4	1.0298737801543e-4	1.02987267031369e-4	1.0298735247575e-4	1.02987648670491e-4	1.02988121171582e-4	1.02988676169642e-4	1.02989161736902e-4	1.02989390458018e-4	1.02989194125693e-4	1.0298851697293e-4	1.02987535850421e-4	1.02986748865305e-4	1.02986882410963e-4	1.0298836193855e-4	1.02990233790357e-4	1.02989599346646e-4	1.02985277636195e-4	1.02985938948589e-4	1.0299373945104e-4	1.02981365929135e-4	1.02997114828198e-4	1.02986976396084e-4	1.02980922944778e-4	1.02986976396084e-4	1.02997114828198e-4	1.02981365929135e-4	1.0299373945104e-4	1.02985938948589e-4	1.02985277636195e-4	1.02989599346646e-4	1.02990233790357e-4	1.0298836193855e-4	1.02986882410963e-4	1.02986748865305e-4	1.02987535850421e-4	1.0298851697293e-4	1.02989194125693e-4	1.02989390458018e-4	1.02989161736902e-4	1.02988676169642e-4
flux1:	0.696014492753627	9.3521111122457e-5	9.35212755769119e-5	9.35213303466474e-5	9.35212633000806e-5	9.35210802849379e-5	9.35208060166571e-5	9.35204828313842e-5	9.35201668715908e-5	9.35199213145715e-5	9.35198064591883e-5	9.3519866947327e-5	9.35201172059481e-5	9.35205274373497e-5	9.35210142159574e-5	9.35214419222519e-5	9.35216434666209e-5	9.35214696894479e-5	9.35208729585119e-5	9.35200142233885e-5	9.35193407483401e-5	9.3519499815608e-5	9.35208607226948e-5	9.35225473322937e-5	9.35219423955895e-5	9.35180104063254e-5	9.35186185652971e-5	9.35256566102199e-5	9.35143931856489e-5	9.3528680115178e-5	9.35194586029955e-5	9.3513951352783e-5	9.35194586029955e-5	9.3528680115178e-5	9.35143931856488e-5	9.35256566102199e-5	9.3518618565297e-5	9.35180104063254e-5	9.35219423955894e-5	9.35225473322936e-5	9.35208607226948e-5	9.35194998156079e-5	9.35193407483401e-5	9.35200142233885e-5	9.35208729585118e-5	9.3521469689448e-5	9.35216434666207e-5	9.35214419222519e-5	9.35210142159573e-5
flux1:	0.69627694165738	8.48488128159332e-5	8.4848980129009e-5	8.4849049449072e-5	8.48490068725836e-5	8.48488552438942e-5	8.48486152791416e-5	8.4848324580754e-5	8.4848034144695e-5	8.48478020417141e-5	8.48476841737933e-5	8.48477224439397e-5	8.48479314085941e-5	8.48482855792109e-5	8.48487110533955e-5	8.48490870460431e-5	8.48492648098246e-5	8.4849112188464e-5	8.48485885011261e-5	8.48478398287111e-5	8.48472671170259e-5	8.48474462831463e-5	8.48486969440729e-5	8.48502151626308e-5	8.48496400032293e-5	8.48460652795691e-5	8.48466229953799e-5	8.48529661412389e-5	8.48427214137979e-5	8.48556697831631e-5	8.48472891575035e-5	8.48422830652985e-5	8.48472891575035e-5	8.4855669783163e-5	8.48427214137979e-5	8.48529661412389e-5	8.48466229953798e-5	8.4846065279569e-5	8.48496400032294e-5	8.48502151626308e-5	8.48486969440728e-5	8.48474462831463e-5	8.48472671170259e-5	8.48478398287111e-5	8.4848588501126e-5	8.4849112188464e-5	8.48492648098247e-5	8.4849087046043e-5	8.48487110533953e-5
flux1:	0.696539390561133	7.69127285196498e-5	7.69128966682923e-5	7.69129773897074e-5	7.69129554561082e-5	7.69128311956845e-5	7.69126218027066e-5	7.69123605853945e-5	7.69120937837715e-5	7.69118746973055e-5	7.69117550914816e-5	7.69117742654365e-5	7.69119468233187e-5	7.69122511616545e-5	7.69126220083552e-5	7.69129519916328e-5	7.69131088712515e-5	7.69129756663305e-5	7.69125176670866e-5	7.69118671712059e-5	7.69113830834748e-5	7.69115771216199e-5	7.69127251125103e-5	7.69140903070512e-5	7.6913545030644e-5	7.69102978564522e-5	7.69108083682048e-5	7.69165194645431e-5	7.6907209290366e-5	7.69189338210876e-5	7.69113239714997e-5	7.69067773916045e-5	7.69113239714996e-5	7.69189338210874e-5	7.69072092903662e-5	7.69165194645432e-5	7.69108083682049e-5	7.69102978564522e-5	7.6913545030644e-5	7.69140903070511e-5	7.69127251125102e-5	7.69115771216198e-5	7.69113830834747e-5	7.69118671712059e-5	7.69125176670866e-5	7.69129756663306e-5	7.69131088712514e-5	7.69129519916328e-5	7.69126220083552e-5
flux1:	0.696801839464887	6.96573613311005e-5	6.96575281968831e-5	6.96576171087197e-5	6.96576119707569e-5	6.96575110955111e-5	6.96573286464341e-5	6.9657094083697e-5	6.96568492734555e-5	6.96566430492729e-5	6.96565232480521e-5	6.96565266314934e-5	6.96566677004321e-5	6.96569282657906e-5	6.96572507958447e-5	6.96575399855749e-5	6.96576784174843e-5	6.96575626568847e-5	6.96571631557287e-5	6.96565995339782e-5	6.96561926698167e-5	6.96563966799731e-5	6.96574489349036e-5	6.96586751466737e-5	6.96581597123232e-5	6.96552128539077e-5	6.96556797259884e-5	6.96608170472485e-5	6.96523639180777e-5	6.9662971021528e-5	6.96560672934848e-5	6.96519417365844e-5	6.96560672934849e-5	6.9662971021528e-5	6.96523639180776e-5	6.96608170472484e-5	6.96556797259883e-5	6.96552128539076e-5	6.96581597123232e-5	6.96586751466737e-5	6.96574489349035e-5	6.96563966799731e-5	6.96561926698166e-5	6.96565995339782e-5	6.96571631557286e-5	6.96575626568847e-5	6.96576784174843e-5	6.9657539985575e-5	6.96572507958446e-5
flux1:	0.69706428836864	6.30307083459031e-5	6.30308718199408e-5	6.30309657967655e-5	6.30309737539181e-5	6.30308924744145e-5	6.30307335681691e-5	6.30305230778031e-5	6.303029885624e-5	6.30301055459596e-5	6.30299872231553e-5	6.30299781338767e-5	6.30300924867626e-5	6.30303150226876e-5	6.30305950905167e-5	6.30308481949863e-5	6.30309702061433e-5	6.30308697864966e-5	6.30305218819341e-5	6.30300345321584e-5	6.30296943296255e-5	6.30299038377821e-5	6.3030866776177e-5	6.30319668565563e-5	6.30314810877786e-5	6.30288095556974e-5	6.30292365036771e-5	6.3033853900258e-5	6.30261863748733e-5	6.30357745378398e-5	6.30295173014255e-5	6.30257772089904e-5	6.30295173014255e-5	6.30357745378398e-5	6.30261863748734e-5	6.30338539002581e-5	6.30292365036771e-5	6.30288095556974e-5	6.30314810877786e-5	6.30319668565564e-5	6.3030866776177e-5	6.30299038377821e-5	6.30296943296256e-5	6.30300345321584e-5	6.30305218819341e-5	6.30308697864967e-5	6.30309702061433e-5	6.30308481949863e-5	6.30305950905167e-5
flux1:	0.697326737272393	5.69841061063062e-5	5.69842641865046e-5	5.69843603108747e-5	5.69843779384141e-5	5.69843127735732e-5	5.69841743165069e-5	5.69839855921184e-5	5.69837807720398e-5	5.69836005543298e-5	5.69834853946491e-5	5.69834670212379e-5	5.69835591493999e-5	5.69837489773244e-5	5.69839919247399e-5	5.69842131476526e-5	5.69843204125081e-5	5.69842331915107e-5	5.69839303716319e-5	5.69835094787551e-5	5.69832262817648e-5	5.6983437308627e-5	5.69843169357919e-5	5.69853026620767e-5	5.69848462533082e-5	5.69824270844163e-5	5.69828178307192e-5	5.69869648974096e-5	5.69800170848297e-5	5.6988677262202e-5	5.69830115160096e-5	5.69796240499801e-5	5.69830115160096e-5	5.6988677262202e-5	5.69800170848298e-5	5.69869648974097e-5	5.69828178307191e-5	5.69824270844163e-5	5.69848462533081e-5	5.69853026620768e-5	5.69843169357918e-5	5.69834373086269e-5	5.69832262817648e-5	5.69835094787552e-5	5.69839303716319e-5	5.69842331915107e-5	5.69843204125081e-5	5.69842131476526e-5	5.69839919247399e-5
flux1:	0.697589186176146	5.14720766553154e-5	5.14722275301108e-5	5.1472323187306e-5	5.14723474281212e-5	5.14722952795606e-5	5.14721745294075e-5	5.14720055451903e-5	5.14718191177037e-5	5.1471652223444e-5	5.14715418214775e-5	5.14715171132315e-5	5.14715911272084e-5	5.1471753076904e-5	5.14719637065697e-5	5.14721567674428e-5	5.14722506675704e-5	5.14721745445472e-5	5.14719107651719e-5	5.14715473588646e-5	5.14713124542312e-5	5.14715215558021e-5	5.14723235392372e-5	5.14732057128883e-5	5.1472778233328e-5	5.1470590293726e-5	5.14709484523554e-5	5.14746707131451e-5	5.14683818059318e-5	5.14761978188948e-5	5.14710728278829e-5	5.14680076752203e-5	5.14710728278829e-5	5.14761978188948e-5	5.14683818059318e-5	5.14746707131451e-5	5.14709484523553e-5	5.14705902937261e-5	5.14727782333281e-5	5.14732057128883e-5	5.14723235392372e-5	5.1471521555802e-5	5.14713124542311e-5	5.14715473588646e-5	5.14719107651719e-5	5.14721745445473e-5	5.14722506675704e-5	5.14721567674428e-5	5.14719637065696e-5
flux1:	0.6978516350799	4.64521749102059e-5	4.64523170248347e-5	4.6452409969041e-5	4.64524381905448e-5	4.64523963813986e-5	4.64522909609975e-5	4.6452139956529e-5	4.64519710474061e-5	4.64518176929823e-5	4.64517134733978e-5	4.64516850607863e-5	4.64517446255999e-5	4.64518829980445e-5	4.64520655716452e-5	4.64522337390698e-5	4.64523154220398e-5	4.64522484050443e-5	4.64520181450124e-5	4.64517041298252e-5	4.64515097566088e-5	4.64517140397793e-5	4.64524437643958e-5	4.645323229442e-5	4.64528331909177e-5	4.64508569997939e-5	4.64511859885402e-5	4.64545250959062e-5	4.64488389508827e-5	4.64558878883611e-5	4.64512568538486e-5	4.64484860453244e-5	4.64512568538486e-5	4.64558878883612e-5	4.64488389508827e-5	4.64545250959063e-5	4.64511859885402e-5	4.6450856999794e-5	4.64528331909177e-5	4.645323229442e-5	4.64524437643958e-5	4.64517140397793e-5	4.64515097566088e-5	4.64517041298252e-5	4.64520181450124e-5	4.64522484050443e-5	4.64523154220399e-5	4.64522337390698e-5	4.64520655716452e-5
flux1:	0.698114083983653	4.18848379943827e-5	4.18849700975623e-5	4.18850584904602e-5	4.18850885102906e-5	4.18850547942088e-5	4.1884962681593e-5	4.18848281330246e-5	4.18846759577056e-5	4.18845362893933e-5	4.18844394488074e-5	4.18844095925183e-5	4.1884457893588e-5	4.18845764512763e-5	4.18847347072743e-5	4.18848808407251e-5	4.18849512754238e-5	4.18848915339854e-5	4.18846898285964e-5	4.18844179890666e-5	4.18842573236319e-5	4.18844544404391e-5	4.18851170460362e-5	4.18858210201088e-5	4.18854496204041e-5	4.18836671941705e-5	4.18839701720727e-5	4.18869641181773e-5	4.1881828881135e-5	4.18881815017938e-5	4.18840012613579e-5	4.18814990037966e-5	4.18840012613579e-5	4.18881815017938e-5	4.1881828881135e-5	4.18869641181773e-5	4.18839701720727e-5	4.18836671941705e-5	4.18854496204041e-5	4.18858210201088e-5	4.18851170460362e-5	4.1884454440439e-5	4.18842573236319e-5	4.18844179890665e-5	4.18846898285965e-5	4.18848915339855e-5	4.18849512754238e-5	4.18848808407251e-5	4.18847347072742e-5
flux1:	0.698376532887406	3.77332370944987e-5	3.77333582650398e-5	3.77334406891561e-5	3.77334707743371e-5	3.77334433207656e-5	3.77333628220763e-5	3.77332434054346e-5	3.77331072267161e-5	3.7732981277933e-5	3.77328927477718e-5	3.7732863313452e-5	3.77329030486404e-5	3.77330050281073e-5	3.77331422140977e-5	3.77332688104179e-5	3.77333288366893e-5	3.77332747400836e-5	3.77330971944294e-5	3.77328611783082e-5	3.77327282989639e-5	3.77329164234277e-5	3.7733516827825e-5	3.7734144573586e-5	3.77338000908445e-5	3.77321948064873e-5	3.77324746338306e-5	3.77351579706335e-5	3.77305257411125e-5	3.77362468729923e-5	3.77324776277888e-5	3.77302201488685e-5	3.77324776277889e-5	3.77362468729923e-5	3.77305257411125e-5	3.77351579706335e-5	3.77324746338306e-5	3.77321948064873e-5	3.77338000908445e-5	3.7734144573586e-5	3.7733516827825e-5	3.77329164234276e-5	3.77327282989639e-5	3.77328611783082e-5	3.77330971944293e-5	3.77332747400836e-5	3.77333288366893e-5	3.77332688104179e-5	3.77331422140977e-5
flux1:	0.698638981791159	3.39631323409141e-5	3.39632419951881e-5	3.3963317445386e-5	3.39633462901485e-5	3.39633236519836e-5	3.39632533631719e-5	3.39631479146172e-5	3.39630270060052e-5	3.39629146681189e-5	3.39628350968469e-5	3.3962807551962e-5	3.39628409449324e-5	3.39629290863005e-5	3.39630480013252e-5	3.39631572425814e-5	3.39632076137276e-5	3.39631577553077e-5	3.39630005398129e-5	3.39627948229569e-5	3.39626846582625e-5	3.39628624497441e-5	3.39634053608372e-5	3.39639644995353e-5	3.39636460387832e-5	3.39622025149788e-5	3.39624617328104e-5	3.3964865797867e-5	3.39606923298261e-5	3.39658412646413e-5	3.39624463315326e-5	3.39604117361911e-5	3.39624463315327e-5	3.39658412646414e-5	3.39606923298261e-5	3.3964865797867e-5	3.39624617328103e-5	3.39622025149788e-5	3.39636460387833e-5	3.39639644995352e-5	3.39634053608371e-5	3.39628624497441e-5	3.39626846582624e-5	3.39627948229569e-5	3.39630005398129e-5	3.39631577553077e-5	3.39632076137275e-5	3.39631572425813e-5	3.39630480013251e-5
flux1:	0.698901430694913	3.05427311438723e-5	3.05428290261494e-5	3.05428968833017e-5	3.05429235709118e-5	3.05429046402956e-5	3.05428434028445e-5	3.05427508797677e-5	3.05426444964353e-5	3.05425455028738e-5	3.05424752552547e-5	3.05424506841151e-5	3.05424795141449e-5	3.05425561027837e-5	3.05426591454753e-5	3.05427529455103e-5	3.05427943628356e-5	3.05427475715099e-5	3.05426074023647e-5	3.05424272390234e-5	3.05423355038442e-5	3.05425020607153e-5	3.05429919804652e-5	3.05434894748228e-5	3.05431960415698e-5	3.05419000358492e-5	3.05421408618512e-5	3.05442940065221e-5	3.05405384406592e-5	3.0545169319868e-5	3.05421149057383e-5	3.0540283043231e-5	3.05421149057383e-5	3.0545169319868e-5	3.05405384406591e-5	3.05442940065221e-5	3.05421408618512e-5	3.05419000358492e-5	3.05431960415698e-5	3.05434894748228e-5	3.05429919804651e-5	3.05425020607153e-5	3.05423355038442e-5	3.05424272390235e-5	3.05426074023647e-5	3.054274757151e-5	3.05427943628356e-5	3.05427529455103e-5	3.05426591454753e-5
flux1:	0.699163879598666	2.74425503556733e-5	2.74426365141233e-5	2.74426965053108e-5	2.74427204590858e-5	2.74427044165173e-5	2.74426512715517e-5	2.74425707173937e-5	2.74424780757255e-5	2.74423919983674e-5	2.74423311689564e-5	2.74423103018264e-5	2.74423359454126e-5	2.74424028612553e-5	2.74424920802956e-5	2.74425721279613e-5	2.74426052671175e-5	2.74425606074739e-5	2.74424347148582e-5	2.74422760770794e-5	2.74421992002915e-5	2.74423540074076e-5	2.74427952304418e-5	2.74432374282852e-5	2.74429679393511e-5	2.74418062594423e-5	2.74420305969926e-5	2.74439584138943e-5	2.74405830374661e-5	2.74447452274419e-5	2.74420002231561e-5	2.74403525638103e-5	2.7442000223156e-5	2.74447452274419e-5	2.74405830374662e-5	2.74439584138943e-5	2.74420305969926e-5	2.74418062594423e-5	2.74429679393511e-5	2.74432374282852e-5	2.74427952304418e-5	2.74423540074076e-5	2.74421992002915e-5	2.74422760770795e-5	2.74424347148582e-5	2.74425606074739e-5	2.74426052671176e-5	2.74425721279614e-5	2.74424920802956e-5
flux1:	0.699426328502419	2.46352825703658e-5	2.46353573219726e-5	2.46354094715537e-5	2.46354303998185e-5	2.46354166610074e-5	2.4635370805214e-5	2.46353013199285e-5	2.46352215858103e-5	2.46351478420665e-5	2.4635096279878e-5	2.46350795321713e-5	2.46351030121473e-5	2.46351617827915e-5	2.46352389268364e-5	2.46353067245175e-5	2.46353322539005e-5	2.46352890167558e-5	2.4635175103797e-5	2.46350346135157e-5	2.46349696609437e-5	2.46351125340283e-5	2.46355091431339e-5	2.46359018179983e-5	2.46356551143514e-5	2.46346155417579e-5	2.4634824999127e-5	2.46365505458806e-5	2.46335205760939e-5	2.46372590300219e-5	2.46347948216324e-5	2.46333143424014e-5	2.46347948216324e-5	2.46372590300219e-5	2.46335205760939e-5	2.46365505458807e-5	2.4634824999127e-5	2.46346155417579e-5	2.46356551143514e-5	2.46359018179983e-5	2.46355091431339e-5	2.46351125340283e-5	2.46349696609437e-5	2.46350346135157e-5	2.46351751037969e-5	2.46352890167558e-5	2.46353322539005e-5	2.46353067245175e-5	2.46352389268364e-5
flux1:	0.699688777406172	2.20956668174893e-5	2.20957307053029e-5	2.2095775280947e-5	2.20957931200705e-5	2.20957812841068e-5	2.20957420299559e-5	2.20956827471679e-5	2.20956150325088e-5	2.20955529011203e-5	2.20955102423734e-5	2.20954977602029e-5	2.20955197985934e-5	2.20955716529646e-5	2.20956382178572e-5	2.20956951144704e-5	2.20957137063097e-5	2.20956713916228e-5	2.20955675869476e-5	2.20954424440308e-5	2.20953870397913e-5	2.20955180693754e-5	2.20958739297489e-5	2.20962223193686e-5	2.20959971806103e-5	2.20950684045034e-5	2.20952643213339e-5	2.20968083379871e-5	2.20940917253517e-5	2.20974473298342e-5	2.20952376248433e-5	2.20939087028167e-5	2.20952376248433e-5	2.20974473298342e-5	2.20940917253518e-5	2.20968083379871e-5	2.20952643213338e-5	2.20950684045034e-5	2.20959971806103e-5	2.20962223193686e-5	2.20958739297489e-5	2.20955180693754e-5	2.20953870397913e-5	2.20954424440308e-5	2.20955675869476e-5	2.20956713916228e-5	2.20957137063097e-5	2.20956951144705e-5	2.20956382178573e-5
flux1:	0.699951226309926	1.98003638549058e-5	1.98004176009816e-5	1.9800455058308e-5	1.98004699172332e-5	1.98004597187728e-5	1.98004264606481e-5	1.98003765318181e-5	1.98003198982861e-5	1.98002685416731e-5	1.98002342476344e-5	1.98002259563837e-5	1.98002470278189e-5	1.98002929478463e-5	1.98003502195821e-5	1.98003974377422e-5	1.9800409772807e-5	1.98003680669278e-5	1.98002728734712e-5	1.98001607826212e-5	1.98001130315662e-5	1.9800232528647e-5	1.98005512823591e-5	1.98008601256601e-5	1.98006552856829e-5	1.97998268452708e-5	1.98000103237703e-5	1.98013914416405e-5	1.97989586900546e-5	1.98019685948038e-5	1.97999892615119e-5	1.97987975746212e-5	1.97999892615119e-5	1.98019685948038e-5	1.97989586900545e-5	1.98013914416405e-5	1.98000103237702e-5	1.97998268452709e-5	1.98006552856828e-5	1.98008601256602e-5	1.9800551282359e-5	1.9800232528647e-5	1.98001130315662e-5	1.98001607826211e-5	1.98002728734712e-5	1.98003680669279e-5	1.9800409772807e-5	1.98003974377422e-5	1.9800350219582e-5
flux1:	0.700213675213679	1.77278362181353e-5	1.77278806752321e-5	1.77279116041232e-5	1.77279237130267e-5	1.77279149803413e-5	1.77278871674075e-5	1.77278457527029e-5	1.77277992213251e-5	1.77277577122857e-5	1.77277311094882e-5	1.77277267625599e-5	1.77277471456961e-5	1.77277879141138e-5	1.77278370065982e-5	1.77278756640455e-5	1.77278824310795e-5	1.77278411802506e-5	1.77277534227073e-5	1.77276525216896e-5	1.77276109351422e-5	1.77277193802403e-5	1.77280044419777e-5	1.77282780149562e-5	1.77280921782435e-5	1.77273544119155e-5	1.77275263505075e-5	1.77287612906155e-5	1.77265852913663e-5	1.77292832207694e-5	1.77275121389934e-5	1.77264445732257e-5	1.77275121389934e-5	1.77292832207694e-5	1.77265852913663e-5	1.77287612906155e-5	1.77275263505074e-5	1.77273544119155e-5	1.77280921782435e-5	1.77282780149562e-5	1.77280044419776e-5	1.77277193802403e-5	1.77276109351421e-5	1.77276525216897e-5	1.77277534227073e-5	1.77278411802507e-5	1.77278824310795e-5	1.77278756640455e-5	1.77278370065982e-5
flux1:	0.700476124117432	1.58582331395839e-5	1.58582692442779e-5	1.58582943192765e-5	1.58583039842176e-5	1.58582966041878e-5	1.58582737201591e-5	1.58582399852966e-5	1.58582025503902e-5	1.58581699010498e-5	1.5858150221518e-5	1.5858149446953e-5	1.58581692719763e-5	1.58582055149748e-5	1.58582474021218e-5	1.58582785278285e-5	1.58582804189097e-5	1.58582396007906e-5	1.58581583737601e-5	1.58580671649595e-5	1.58580305914274e-5	1.58581285882554e-5	1.58583831430539e-5	1.58586252937246e-5	1.58584571517419e-5	1.58578011514639e-5	1.58579622789967e-5	1.58590660386801e-5	1.58571219159724e-5	1.58595384617173e-5	1.58579553834076e-5	1.58569999459267e-5	1.58579553834076e-5	1.58595384617173e-5	1.58571219159724e-5	1.58590660386801e-5	1.58579622789967e-5	1.58578011514639e-5	1.58584571517419e-5	1.58586252937246e-5	1.58583831430539e-5	1.58581285882554e-5	1.58580305914274e-5	1.58580671649595e-5	1.58581583737601e-5	1.58582396007906e-5	1.58582804189097e-5	1.58582785278285e-5	1.58582474021218e-5
flux1:	0.700738573021185	1.41732804106897e-5	1.41733091400446e-5	1.41733290765794e-5	1.41733366412732e-5	1.41733305317283e-5	1.41733120811919e-5	1.4173285199207e-5	1.41732558450675e-5	1.41732310361882e-5	1.41732174557166e-5	1.4173219798927e-5	1.41732390898121e-5	1.41732713138123e-5	1.41733068559431e-5	1.41733314015349e-5	1.41733291045671e-5	1.41732887993527e-5	1.41732134178578e-5	1.41731307047013e-5	1.41730982667719e-5	1.41731865013059e-5	1.41734135046772e-5	1.41736276871201e-5	1.4173475934269e-5	1.41728935039156e-5	1.41730444128788e-5	1.41740304395985e-5	1.41722954056423e-5	1.41744582999713e-5	1.41730447185007e-5	1.41721904561576e-5	1.41730447185008e-5	1.41744582999713e-5	1.41722954056423e-5	1.41740304395986e-5	1.41730444128787e-5	1.41728935039156e-5	1.4173475934269e-5	1.41736276871201e-5	1.41734135046772e-5	1.41731865013059e-5	1.41730982667719e-5	1.41731307047014e-5	1.41732134178578e-5	1.41732887993527e-5	1.41733291045671e-5	1.41733314015349e-5	1.41733068559431e-5
flux1:	0.701001021924939	1.26561752233866e-5	1.26561975567689e-5	1.26562130743013e-5	1.26562188895073e-5	1.26562139787691e-5	1.26561994793293e-5	1.26561786360751e-5	1.2656156354919e-5	1.26561383639594e-5	1.26561300369349e-5	1.26561349983274e-5	1.2656153709062e-5	1.26561823313478e-5	1.26562122961733e-5	1.26562311434447e-5	1.26562253329193e-5	1.26561856953781e-5	1.2656115649061e-5	1.26560404783978e-5	1.26560115165718e-5	1.26560907219382e-5	1.26562929025375e-5	1.26564822099659e-5	1.26563455586241e-5	1.26558291751395e-5	1.26559703526962e-5	1.26568507044429e-5	1.26553039225307e-5	1.26572382920433e-5	1.26559773191657e-5	1.26552142419538e-5	1.26559773191657e-5	1.26572382920433e-5	1.26553039225307e-5	1.26568507044429e-5	1.26559703526963e-5	1.26558291751395e-5	1.26563455586241e-5	1.26564822099659e-5	1.26562929025375e-5	1.26560907219382e-5	1.26560115165719e-5	1.26560404783978e-5	1.26561156490609e-5	1.26561856953782e-5	1.26562253329193e-5	1.26562311434447e-5	1.26562122961732e-5
flux1:	0.701263470828692	1.12914859940193e-5	1.12915028810934e-5	1.12915146736899e-5	1.12915190741652e-5	1.12915152872329e-5	1.1291504266505e-5	1.12914886686369e-5	1.1291472478452e-5	1.12914603050968e-5	1.12914563947973e-5	1.12914634615545e-5	1.12914815060082e-5	1.12915068793315e-5	1.12915319580347e-5	1.1291545923391e-5	1.12915372504494e-5	1.12914984839425e-5	1.129143339587e-5	1.12913650069833e-5	1.12913390308096e-5	1.1291409958083e-5	1.12915898228609e-5	1.12917570195575e-5	1.12916342138e-5	1.1291176990307e-5	1.12913088462744e-5	1.12920943383467e-5	1.12907167927169e-5	1.12924453929473e-5	1.12913216426321e-5	1.12906406517153e-5	1.12913216426321e-5	1.12924453929473e-5	1.12907167927169e-5	1.12920943383467e-5	1.12913088462743e-5	1.1291176990307e-5	1.12916342138001e-5	1.12917570195575e-5	1.12915898228609e-5	1.1291409958083e-5	1.12913390308096e-5	1.12913650069834e-5	1.129143339587e-5	1.12914984839425e-5	1.12915372504494e-5	1.1291545923391e-5	1.12915319580347e-5
flux1:	0.701525919732445	1.00650571433176e-5	1.00650694787357e-5	1.00650781930667e-5	1.00650814816085e-5	1.00650787321322e-5	1.0065070728488e-5	1.00650596127467e-5	1.00650485739212e-5	1.00650412621407e-5	1.00650409658638e-5	1.00650496375851e-5	1.00650669130866e-5	1.0065089344642e-5	1.00651101637267e-5	1.0065120000387e-5	1.00651090830581e-5	1.0065071416327e-5	1.00650110069912e-5	1.0064948787549e-5	1.00649254340891e-5	1.0064988828837e-5	1.00651486704633e-5	1.00652962223985e-5	1.00651860500804e-5	1.00647817002613e-5	1.00649045914792e-5	1.00656049297259e-5	1.00643793013288e-5	1.00659227325978e-5	1.00649222111234e-5	1.00643150311262e-5	1.00649222111234e-5	1.00659227325977e-5	1.00643793013289e-5	1.00656049297259e-5	1.00649045914792e-5	1.00647817002613e-5	1.00651860500804e-5	1.00652962223985e-5	1.00651486704633e-5	1.0064988828837e-5	1.00649254340891e-5	1.0064948787549e-5	1.00650110069912e-5	1.0065071416327e-5	1.00651090830581e-5	1.0065120000387e-5	1.00651101637267e-5
flux1:	0.701788368636199	8.96391877945612e-6	8.96392738429974e-6	8.9639336046561e-6	8.96393604245169e-6	8.96393422946819e-6	8.96392879541604e-6	8.96392143814823e-6	8.96391466800296e-6	8.96391132404514e-6	8.96391389279318e-6	8.96392370105854e-6	8.96394010604564e-6	8.96395987141513e-6	8.96397700106154e-6	8.96398339980143e-6	8.9639708141181e-6	8.96393448137038e-6	8.96387853815827e-6	8.96382198709557e-6	8.96380098647041e-6	8.96385757068184e-6	8.96399947692118e-6	8.96412958085647e-6	8.96403088383292e-6	8.96367368710502e-6	8.96378793789653e-6	8.96441183878672e-6	8.9633223863517e-6	8.96469929160399e-6	8.96380929345089e-6	8.96326840875273e-6	8.9638092934509e-6	8.964699291604e-6	8.96332238635171e-6	8.96441183878673e-6	8.96378793789654e-6	8.96367368710502e-6	8.96403088383291e-6	8.96412958085648e-6	8.96399947692116e-6	8.96385757068179e-6	8.96380098647042e-6	8.96382198709561e-6	8.96387853815826e-6	8.96393448137038e-6	8.9639708141181e-6	8.96398339980141e-6	8.96397700106152e-6
flux1:	0.702050817539952	7.97620120821544e-6	7.97620681787294e-6	7.9762110574861e-6	7.97621285978991e-6	7.97621186812832e-6	7.97620857527291e-6	7.97620430130533e-6	7.97620098591699e-6	7.97620079194503e-6	7.97620554471721e-6	7.97621606692293e-6	7.97623151324812e-6	7.97624886603739e-6	7.97626282572373e-6	7.97626641484335e-6	7.97625268736231e-6	7.97621791193911e-6	7.9761662640774e-6	7.97611496114793e-6	7.97609610870993e-6	7.97614656759973e-6	7.97627243225594e-6	7.97638704314992e-6	7.97629872550017e-6	7.97598349268135e-6	7.97608941133951e-6	7.97664470944651e-6	7.97567715547356e-6	7.97690440099039e-6	7.97611341019647e-6	7.97563200501868e-6	7.97611341019647e-6	7.97690440099037e-6	7.97567715547357e-6	7.97664470944652e-6	7.97608941133948e-6	7.97598349268137e-6	7.97629872550016e-6	7.97638704314992e-6	7.97627243225594e-6	7.97614656759972e-6	7.97609610870992e-6	7.97611496114796e-6	7.97616626407738e-6	7.97621791193911e-6	7.97625268736233e-6	7.97626641484336e-6	7.97626282572373e-6
flux1:	0.702313266443705	7.09105417401573e-6	7.09105743188285e-6	7.09106012963654e-6	7.0910614657025e-6	7.09106116898208e-6	7.09105961362801e-6	7.09105780381619e-6	7.09105720677471e-6	7.09105943014039e-6	7.09106576314083e-6	7.09107663117011e-6	7.09109105178367e-6	7.09110622972597e-6	7.09111749183789e-6	7.09111883693101e-6	7.09110443900266e-6	7.09107142070071e-6	7.09102391946318e-6	7.09097750099679e-6	7.09096063551708e-6	7.0910056086092e-6	7.09111714362494e-6	7.09121800019001e-6	7.09113903440117e-6	7.0908610737117e-6	7.09095896513043e-6	7.09145270878691e-6	7.09059413027219e-6	7.09168697026784e-6	7.0909845670117e-6	7.09055646911725e-6	7.0909845670117e-6	7.09168697026785e-6	7.09059413027219e-6	7.09145270878691e-6	7.09095896513043e-6	7.09086107371169e-6	7.09113903440119e-6	7.09121800019001e-6	7.09111714362491e-6	7.09100560860917e-6	7.09096063551707e-6	7.09097750099681e-6	7.09102391946316e-6	7.09107142070069e-6	7.09110443900264e-6	7.09111883693102e-6	7.0911174918379e-6
flux1:	0.702575715347458	6.29857071834385e-6	6.29857217454013e-6	6.29857369604885e-6	6.29857469223343e-6	6.29857495746222e-6	6.29857476608828e-6	6.29857486307105e-6	6.29857633105171e-6	6.2985803294218e-6	6.29858772068516e-6	6.29859862511509e-6	6.29861197792005e-6	6.2986252062235e-6	6.2986341983049e-6	6.29863380227477e-6	6.29861914624598e-6	6.2985880521875e-6	6.29854455597991e-6	6.29850269624575e-6	6.29848768341216e-6	6.29852775925666e-6	6.29862650755566e-6	6.29871515585259e-6	6.29864458700045e-6	6.29839967037119e-6	6.29848984508321e-6	6.29892838108483e-6	6.29816710492036e-6	6.29913933112069e-6	6.29851610336869e-6	6.29813573122537e-6	6.29851610336869e-6	6.2991393311207e-6	6.29816710492038e-6	6.29892838108485e-6	6.2984898450832e-6	6.29839967037119e-6	6.29864458700044e-6	6.2987151558526e-6	6.29862650755567e-6	6.29852775925666e-6	6.29848768341216e-6	6.29850269624577e-6	6.29854455597989e-6	6.29858805218753e-6	6.29861914624598e-6	6.29863380227479e-6	6.29863419830488e-6
flux1:	0.702838164251212	5.58971552747392e-6	5.58971564164896e-6	5.58971628365499e-6	5.58971702866862e-6	5.58971772158084e-6	5.58971855558908e-6	5.58972006748583e-6	5.58972303271659e-6	5.58972825544617e-6	5.58973626551595e-6	5.58974695613692e-6	5.5897592248226e-6	5.58977071749053e-6	5.58977782369552e-6	5.58977612733809e-6	5.58976156472715e-6	5.58973252352868e-6	5.58969288734421e-6	5.5896552848284e-6	5.58964200530086e-6	5.58967771917256e-6	5.58976506785632e-6	5.5898428828626e-6	5.58977983089284e-6	5.58956416064548e-6	5.58964694063436e-6	5.59003598894724e-6	5.5893614920307e-6	5.5902255693702e-6	5.58967302947565e-6	5.58933534275008e-6	5.58967302947567e-6	5.59022556937022e-6	5.5893614920307e-6	5.59003598894725e-6	5.58964694063435e-6	5.5895641606455e-6	5.58977983089284e-6	5.5898428828626e-6	5.58976506785629e-6	5.58967771917255e-6	5.58964200530084e-6	5.58965528482841e-6	5.58969288734419e-6	5.58973252352869e-6	5.58976156472716e-6	5.58977612733809e-6	5.58977782369552e-6
flux1:	0.703100613154965	4.95625762929892e-6	4.95625677656538e-6	4.95625677364662e-6	4.95625732503806e-6	4.95625831546522e-6	4.95625987479547e-6	4.95626237676529e-6	4.95626635663344e-6	4.95627234290296e-6	4.95628061226984e-6	4.95629089571173e-6	4.95630208834152e-6	4.95631204812052e-6	4.95631761032029e-6	4.95631499367102e-6	4.9563008152324e-6	4.95627391411769e-6	4.95623798278127e-6	4.95620435064596e-6	4.9561926919094e-6	4.95622452585942e-6	4.95630171941154e-6	4.95636992454553e-6	4.95631358481685e-6	4.95612376085181e-6	4.95619948257265e-6	4.95654420203226e-6	4.95594701617796e-6	4.95671420576372e-6	4.95622471193551e-6	4.95592516519947e-6	4.95622471193553e-6	4.95671420576374e-6	4.95594701617795e-6	4.95654420203227e-6	4.95619948257264e-6	4.9561237608518e-6	4.95631358481685e-6	4.95636992454554e-6	4.95630171941153e-6	4.95622452585942e-6	4.95619269190939e-6	4.95620435064598e-6	4.95623798278126e-6	4.9562739141177e-6	4.95630081523242e-6	4.95631499367104e-6	4.95631761032028e-6
flux1:	0.703363062058718	4.39070728929092e-6	4.39070576834425e-6	4.39070530101698e-6	4.39070569211828e-6	4.39070685886122e-6	4.39070888423163e-6	4.39071201797118e-6	4.39071661213311e-6	4.39072298643965e-6	4.39073123046872e-6	4.39074096570313e-6	4.39075111176293e-6	4.39075972927688e-6	4.39076404816396e-6	4.39076083269853e-6	4.39074727020056e-6	4.39072255463559e-6	4.39069015921435e-6	4.39066021920329e-6	4.39065007048604e-6	4.39067845516395e-6	4.39074660836614e-6	4.39080629299669e-6	4.39075593528626e-6	4.39058892295934e-6	4.39065793803731e-6	4.39096298402857e-6	4.3904346057929e-6	4.39111507626332e-6	4.39068175883559e-6	4.39041625837192e-6	4.39068175883559e-6	4.39111507626332e-6	4.39043460579292e-6	4.39096298402857e-6	4.39065793803731e-6	4.39058892295932e-6	4.39075593528625e-6	4.39080629299669e-6	4.39074660836613e-6	4.39067845516394e-6	4.39065007048604e-6	4.3906602192033e-6	4.39069015921434e-6	4.3907225546356e-6	4.39074727020055e-6	4.39076083269853e-6	4.39076404816397e-6
flux1:	0.703625510962471	3.88625694795449e-6	3.88625499051504e-6	3.88625419394266e-6	3.88625444066117e-6	3.88625567549431e-6	3.88625794918539e-6	3.88626142056314e-6	3.8862663059988e-6	3.88627277162041e-6	3.88628077367771e-6	3.886289866103e-6	3.88629901262671e-6	3.88630646514978e-6	3.88630980157784e-6	3.88630625326155e-6	3.88629348273282e-6	3.88627095812251e-6	3.88624191488039e-6	3.88621539396336e-6	3.88620664354029e-6	3.88623196126655e-6	3.88629207158895e-6	3.88634420660214e-6	3.88629917280248e-6	3.88615227169503e-6	3.88621494577736e-6	3.88648452085449e-6	3.88601732638809e-6	3.88662025475316e-6	3.88623694718575e-6	3.88600181078471e-6	3.88623694718574e-6	3.88662025475315e-6	3.8860173263881e-6	3.8864845208545e-6	3.88621494577737e-6	3.88615227169503e-6	3.88629917280249e-6	3.88634420660214e-6	3.88629207158894e-6	3.88623196126656e-6	3.88620664354029e-6	3.88621539396338e-6	3.88624191488038e-6	3.88627095812252e-6	3.88629348273282e-6	3.88630625326154e-6	3.88630980157782e-6
flux1:	0.703887959866225	3.43672603640544e-6	3.43672381722691e-6	3.43672278989244e-6	3.43672289689683e-6	3.43672410749306e-6	3.4367264527196e-6	3.43673002783192e-6	3.43673495232589e-6	3.43674128336792e-6	3.43674888680197e-6	3.43675728153269e-6	3.43676548881817e-6	3.43677193903209e-6	3.43677451573213e-6	3.4367708488423e-6	3.43675899499946e-6	3.43673862997794e-6	3.43671274127609e-6	3.43668937037832e-6	3.43668190464833e-6	3.43670449328967e-6	3.43675745257661e-6	3.43680290410497e-6	3.43676260485555e-6	3.43663341864704e-6	3.43669012886938e-6	3.43692802722272e-6	3.43651519223859e-6	3.43704885522687e-6	3.43671002975861e-6	3.4365019493934e-6	3.43671002975862e-6	3.43704885522686e-6	3.43651519223859e-6	3.43692802722274e-6	3.43669012886937e-6	3.43663341864705e-6	3.43676260485555e-6	3.43680290410497e-6	3.43675745257661e-6	3.43670449328967e-6	3.43668190464833e-6	3.43668937037833e-6	3.43671274127609e-6	3.43673862997794e-6	3.43675899499946e-6	3.43677084884229e-6	3.43677451573213e-6
flux1:	0.704150408769978	3.03650950274448e-6	3.03650714956516e-6	3.03650596141804e-6	3.03650592742006e-6	3.03650703911706e-6	3.03650931813042e-6	3.03651281811904e-6	3.03651759265372e-6	3.03652362524608e-6	3.03653072480494e-6	3.03653839968742e-6	3.03654573700702e-6	3.03655133198705e-6	3.03655333572026e-6	3.03654971731028e-6	3.03653885886035e-6	3.03652058972304e-6	3.03649764631452e-6	3.03647716054649e-6	3.03647086435403e-6	3.0364910216299e-6	3.0365376269588e-6	3.03657716840715e-6	3.0365410789061e-6	3.03642748654779e-6	3.0364786180423e-6	3.03668826465086e-6	3.03632368956197e-6	3.03679554642908e-6	3.03649625428642e-6	3.03631226155513e-6	3.03649625428644e-6	3.03679554642908e-6	3.03632368956197e-6	3.03668826465088e-6	3.0364786180423e-6	3.0364274865478e-6	3.03654107890609e-6	3.03657716840715e-6	3.03653762695879e-6	3.0364910216299e-6	3.03647086435404e-6	3.03647716054651e-6	3.0364976463145e-6	3.03652058972304e-6	3.03653885886036e-6	3.03654971731026e-6	3.03655333572025e-6
flux1:	0.704412857673731	2.68052987950738e-6	2.68052748246056e-6	2.68052618219722e-6	2.68052600416714e-6	2.68052696060607e-6	2.6805290717393e-6	2.6805323667309e-6	2.68053685725467e-6	2.68054248040545e-6	2.6805490135777e-6	2.68055597234877e-6	2.68056251395442e-6	2.68056738453671e-6	2.68056896867585e-6	2.6805655235169e-6	2.68055569902893e-6	2.68053943488733e-6	2.68051921911647e-6	2.68050135899917e-6	2.68049611675444e-6	2.68051410467825e-6	2.68055506832045e-6	2.68058939084114e-6	2.6805570460745e-6	2.68045717444049e-6	2.6805031162683e-6	2.68068760149687e-6	2.68036584173182e-6	2.68078260940586e-6	2.68051842545026e-6	2.68035585966658e-6	2.68051842545028e-6	2.68078260940587e-6	2.68036584173182e-6	2.68068760149686e-6	2.6805031162683e-6	2.68045717444049e-6	2.68055704607451e-6	2.68058939084114e-6	2.68055506832044e-6	2.68051410467825e-6	2.68049611675444e-6	2.68050135899917e-6	2.68051921911647e-6	2.68053943488735e-6	2.68055569902894e-6	2.6805655235169e-6	2.68056896867585e-6
flux1:	0.704675306577484	2.36419272148802e-6	2.36419034162565e-6	2.364188962899e-6	2.36418863916898e-6	2.36418940191747e-6	2.36419127582536e-6	2.36419427835098e-6	2.36419839733927e-6	2.36420354387347e-6	2.36420948254401e-6	2.36421574844437e-6	2.36422157006941e-6	2.3642258306756e-6	2.36422711815922e-6	2.36422393397817e-6	2.36421514803459e-6	2.3642007763232e-6	2.36418306581011e-6	2.36416757907433e-6	2.36416327631184e-6	2.36417932554172e-6	2.36421528399832e-6	2.36424500557946e-6	2.36421599518948e-6	2.36412819335141e-6	2.36416933418865e-6	2.36433144450468e-6	2.36404764596093e-6	2.36441536731748e-6	2.36418233899218e-6	2.36403881780268e-6	2.36418233899218e-6	2.36441536731748e-6	2.36404764596094e-6	2.36433144450469e-6	2.36416933418865e-6	2.36412819335141e-6	2.36421599518946e-6	2.36424500557945e-6	2.36421528399832e-6	2.36417932554171e-6	2.36416327631184e-6	2.36416757907434e-6	2.3641830658101e-6	2.36420077632321e-6	2.3642151480346e-6	2.36422393397816e-6	2.36422711815921e-6
flux1:	0.704937755481238	2.08334524350345e-6	2.08334292021714e-6	2.08334148668673e-6	2.08334101898771e-6	2.08334156631592e-6	2.08334316167664e-6	2.08334581990314e-6	2.08334951806977e-6	2.0833541559967e-6	2.08335949871119e-6	2.08336510876812e-6	2.08337028474346e-6	2.08337403367431e-6	2.08337512024317e-6	2.08337225307423e-6	2.08336448244333e-6	2.08335187446278e-6	2.08333644592845e-6	2.08332308955127e-6	2.08331961464564e-6	2.08333392858356e-6	2.08336545070609e-6	2.08339112403999e-6	2.08336508703094e-6	2.08328790226618e-6	2.08332462611682e-6	2.08346687151524e-6	2.08321671106088e-6	2.08354081703927e-6	2.08333541745401e-6	2.08320880985567e-6	2.08333541745401e-6	2.08354081703926e-6	2.08321671106089e-6	2.08346687151523e-6	2.08332462611682e-6	2.08328790226619e-6	2.08336508703094e-6	2.08339112403999e-6	2.08336545070609e-6	2.08333392858356e-6	2.08331961464564e-6	2.08332308955128e-6	2.08333644592845e-6	2.08335187446279e-6	2.08336448244333e-6	2.08337225307423e-6	2.08337512024317e-6
flux1:	0.705200204384991	1.83423798904244e-6	1.8342357462787e-6	1.83423427550934e-6	1.83423367005266e-6	1.83423399506154e-6	1.83423529400121e-6	1.83423758506604e-6	1.83424084351437e-6	1.83424496808097e-6	1.83424973311902e-6	1.83425473322625e-6	1.8342593342577e-6	1.834262654422e-6	1.83426361202934e-6	1.83426109150706e-6	1.83425429111457e-6	1.83424330735607e-6	1.83422994031788e-6	1.83421848253685e-6	1.83421572836935e-6	1.83422848690278e-6	1.83425608113577e-6	1.83427820043179e-6	1.83425481988565e-6	1.83418697549161e-6	1.8342196576429e-6	1.83434429628299e-6	1.83412392717143e-6	1.83440929336438e-6	1.83422837833736e-6	1.83411677996556e-6	1.83422837833736e-6	1.83440929336438e-6	1.83412392717143e-6	1.83434429628299e-6	1.83421965764289e-6	1.83418697549161e-6	1.83425481988565e-6	1.8342782004318e-6	1.83425608113576e-6	1.83422848690278e-6	1.83421572836935e-6	1.83421848253686e-6	1.83422994031787e-6	1.83424330735609e-6	1.83425429111458e-6	1.83426109150705e-6	1.83426361202933e-6
flux1:	0.705462653288744	1.6134893630517e-6	1.61348721431133e-6	1.61348572059894e-6	1.61348498835827e-6	1.61348509666883e-6	1.6134861001469e-6	1.61348802383662e-6	1.61349084686901e-6	1.61349447347389e-6	1.6134986928497e-6	1.61350313369868e-6	1.61350722529538e-6	1.61351018530694e-6	1.61351106558728e-6	1.61350890002942e-6	1.61350300855056e-6	1.61349350360618e-6	1.61348198374379e-6	1.61347220586345e-6	1.61347007129551e-6	1.61348143412253e-6	1.61350555492617e-6	1.61352456182345e-6	1.61350355976767e-6	1.61344393471674e-6	1.61347293809858e-6	1.61358199857847e-6	1.61338800059828e-6	1.61363899887304e-6	1.61347976773232e-6	1.61338147828691e-6	1.61347976773232e-6	1.61363899887303e-6	1.61338800059828e-6	1.61358199857847e-6	1.61347293809858e-6	1.61344393471674e-6	1.61350355976767e-6	1.61352456182344e-6	1.61350555492617e-6	1.61348143412252e-6	1.61347007129551e-6	1.61347220586346e-6	1.61348198374379e-6	1.61349350360618e-6	1.61350300855057e-6	1.61350890002941e-6	1.61351106558728e-6
flux1:	0.705725102192497	1.41805286526802e-6	1.41805081745313e-6	1.41804931370698e-6	1.41804847007599e-6	1.41804837728185e-6	1.4180491006418e-6	1.41805067359949e-6	1.41805308233271e-6	1.41805624040161e-6	1.4180599548384e-6	1.41806388869568e-6	1.41806753019993e-6	1.41807018575627e-6	1.41807102344199e-6	1.41806920459529e-6	1.41806414953351e-6	1.41805597645475e-6	1.41804609851105e-6	1.41803779637832e-6	1.41803618744385e-6	1.41804629695942e-6	1.41806735048299e-6	1.41808363920618e-6	1.41806477174662e-6	1.41801238218068e-6	1.4180380542391e-6	1.41813335585933e-6	1.41796269000726e-6	1.41818323564776e-6	1.41804319558117e-6	1.41795669825672e-6	1.41804319558118e-6	1.41818323564777e-6	1.41796269000726e-6	1.41813335585934e-6	1.41803805423909e-6	1.41801238218069e-6	1.41806477174661e-6	1.41808363920618e-6	1.41806735048299e-6	1.41804629695941e-6	1.41803618744386e-6	1.41803779637832e-6	1.41804609851104e-6	1.41805597645475e-6	1.41806414953352e-6	1.41806920459528e-6	1.41807102344199e-6
flux1:	0.705987551096251	1.2451868643476e-6	1.24518492057063e-6	1.24518341940969e-6	1.24518248341656e-6	1.24518221248103e-6	1.24518268132915e-6	1.24518393191967e-6	1.2451859587909e-6	1.24518868664876e-6	1.24519194151619e-6	1.24519541979714e-6	1.24519866393685e-6	1.24520105938583e-6	1.24520187557194e-6	1.24520038292473e-6	1.24519608508537e-6	1.24518909910536e-6	1.24518066924273e-6	1.24517365432244e-6	1.24517248509483e-6	1.24518146884474e-6	1.24519981792818e-6	1.24521373981438e-6	1.24519679261687e-6	1.24515077514674e-6	1.24517344529714e-6	1.24525661660091e-6	1.24510658403609e-6	1.24530017883462e-6	1.24517711256783e-6	1.24510105535454e-6	1.24517711256783e-6	1.24530017883462e-6	1.24510658403609e-6	1.24525661660092e-6	1.24517344529713e-6	1.24515077514673e-6	1.24519679261687e-6	1.24521373981438e-6	1.24519981792817e-6	1.24518146884474e-6	1.24517248509483e-6	1.24517365432245e-6	1.24518066924273e-6	1.24518909910537e-6	1.24519608508538e-6	1.24520038292472e-6	1.24520187557194e-6
flux1:	0.706250000000004	1.09242675748383e-6	1.09242491898616e-6	1.09242343321852e-6	1.09242242646737e-6	1.09242200521813e-6	1.09242225174994e-6	1.09242321565842e-6	1.09242489984993e-6	1.09242724057201e-6	1.09243008273163e-6	1.09243315428895e-6	1.09243604715942e-6	1.09243821716021e-6	1.09243902233495e-6	1.09243782692927e-6	1.09243420423806e-6	1.09242826581776e-6	1.09242110339819e-6	1.092415203423e-6	1.09241439654726e-6	1.09242236927617e-6	1.09243833785984e-6	1.09245020536762e-6	1.09243498954481e-6	1.09239458629304e-6	1.09241456397981e-6	1.09248705979914e-6	1.09235526481612e-6	1.09252503648774e-6	1.09241697306444e-6	1.09235015178753e-6	1.09241697306445e-6	1.09252503648774e-6	1.09235526481613e-6	1.09248705979914e-6	1.09241456397981e-6	1.09239458629304e-6	1.0924349895448e-6	1.09245020536763e-6	1.09243833785984e-6	1.09242236927617e-6	1.09241439654726e-6	1.09241520342301e-6	1.09242110339818e-6	1.09242826581776e-6	1.09243420423805e-6	1.09243782692927e-6	1.09243902233495e-6
[truncated: 13 more columns]
