# Supplementary material for: Spatial Resolution and Refractive Index Contrast of Resonant Photonic Crystal Surfaces for Biosensing
Source: IEEE Photonics J. Author manuscript; Available in PMC 2015 Sep 7. (PMC4561521; doi:10.1109/JPHOT.2015.2435699)
Supplement: fig6_data [file NIHMS64775-supplement-fig6_data.gz › Volumes/graham/MacBook_backup/PhD_folder_2015_06_02/paper_improvements/IEEE_J_Photonics/final_files/data_files/fig6/meep_data/4/ref.out]

-----------
Initializing structure...
Working in 2D dimensions.
Computational cell is 150 x 10 x 0 with resolution 25
     block, center = (0,-2.56637,0)
          size (150,4.86726,1e+20)
          axes (1,0,0), (0,1,0), (0,0,1)
          dielectric constant epsilon diagonal = (2.0736,2.0736,2.0736)
     block, center = (0,2.43363,0)
          size (150,5.13274,1e+20)
          axes (1,0,0), (0,1,0), (0,0,1)
          dielectric constant epsilon diagonal = (1.8171,1.8171,1.8171)
     block, center = (-37.5,0.309735,0)
          size (75,0.884956,1e+20)
          axes (1,0,0), (0,1,0), (0,0,1)
          dielectric constant epsilon diagonal = (1.8171,1.8171,1.8171)
     block, center = (74.5,0,0)
          size (0.65,0.265487,1e+20)
          axes (1,0,0), (0,1,0), (0,0,1)
          dielectric constant epsilon diagonal = (1.8171,1.8171,1.8171)
     block, center = (73.5,0,0)
          size (0.65,0.265487,1e+20)
          axes (1,0,0), (0,1,0), (0,0,1)
          dielectric constant epsilon diagonal = (1.8171,1.8171,1.8171)
     block, center = (72.5,0,0)
          size (0.65,0.265487,1e+20)
          axes (1,0,0), (0,1,0), (0,0,1)
          dielectric constant epsilon diagonal = (1.8171,1.8171,1.8171)
     block, center = (71.5,0,0)
          size (0.65,0.265487,1e+20)
          axes (1,0,0), (0,1,0), (0,0,1)
          dielectric constant epsilon diagonal = (1.8171,1.8171,1.8171)
     block, center = (70.5,0,0)
          size (0.65,0.265487,1e+20)
          axes (1,0,0), (0,1,0), (0,0,1)
          dielectric constant epsilon diagonal = (1.8171,1.8171,1.8171)
     block, center = (69.5,0,0)
          size (0.65,0.265487,1e+20)
          axes (1,0,0), (0,1,0), (0,0,1)
          dielectric constant epsilon diagonal = (1.8171,1.8171,1.8171)
     block, center = (68.5,0,0)
          size (0.65,0.265487,1e+20)
          axes (1,0,0), (0,1,0), (0,0,1)
          dielectric constant epsilon diagonal = (1.8171,1.8171,1.8171)
     block, center = (67.5,0,0)
          size (0.65,0.265487,1e+20)
          axes (1,0,0), (0,1,0), (0,0,1)
          dielectric constant epsilon diagonal = (1.8171,1.8171,1.8171)
     block, center = (66.5,0,0)
          size (0.65,0.265487,1e+20)
          axes (1,0,0), (0,1,0), (0,0,1)
          dielectric constant epsilon diagonal = (1.8171,1.8171,1.8171)
     block, center = (65.5,0,0)
          size (0.65,0.265487,1e+20)
          axes (1,0,0), (0,1,0), (0,0,1)
          dielectric constant epsilon diagonal = (1.8171,1.8171,1.8171)
     block, center = (64.5,0,0)
          size (0.65,0.265487,1e+20)
          axes (1,0,0), (0,1,0), (0,0,1)
          dielectric constant epsilon diagonal = (1.8171,1.8171,1.8171)
     block, center = (63.5,0,0)
          size (0.65,0.265487,1e+20)
          axes (1,0,0), (0,1,0), (0,0,1)
          dielectric constant epsilon diagonal = (1.8171,1.8171,1.8171)
     block, center = (62.5,0,0)
          size (0.65,0.265487,1e+20)
          axes (1,0,0), (0,1,0), (0,0,1)
          dielectric constant epsilon diagonal = (1.8171,1.8171,1.8171)
     block, center = (61.5,0,0)
          size (0.65,0.265487,1e+20)
          axes (1,0,0), (0,1,0), (0,0,1)
          dielectric constant epsilon diagonal = (1.8171,1.8171,1.8171)
     block, center = (60.5,0,0)
          size (0.65,0.265487,1e+20)
          axes (1,0,0), (0,1,0), (0,0,1)
          dielectric constant epsilon diagonal = (1.8171,1.8171,1.8171)
     block, center = (59.5,0,0)
          size (0.65,0.265487,1e+20)
          axes (1,0,0), (0,1,0), (0,0,1)
          dielectric constant epsilon diagonal = (1.8171,1.8171,1.8171)
     block, center = (58.5,0,0)
          size (0.65,0.265487,1e+20)
          axes (1,0,0), (0,1,0), (0,0,1)
          dielectric constant epsilon diagonal = (1.8171,1.8171,1.8171)
     block, center = (57.5,0,0)
          size (0.65,0.265487,1e+20)
          axes (1,0,0), (0,1,0), (0,0,1)
          dielectric constant epsilon diagonal = (1.8171,1.8171,1.8171)
     block, center = (56.5,0,0)
          size (0.65,0.265487,1e+20)
          axes (1,0,0), (0,1,0), (0,0,1)
          dielectric constant epsilon diagonal = (1.8171,1.8171,1.8171)
     block, center = (55.5,0,0)
          size (0.65,0.265487,1e+20)
          axes (1,0,0), (0,1,0), (0,0,1)
          dielectric constant epsilon diagonal = (1.8171,1.8171,1.8171)
     block, center = (54.5,0,0)
          size (0.65,0.265487,1e+20)
          axes (1,0,0), (0,1,0), (0,0,1)
          dielectric constant epsilon diagonal = (1.8171,1.8171,1.8171)
     block, center = (53.5,0,0)
          size (0.65,0.265487,1e+20)
          axes (1,0,0), (0,1,0), (0,0,1)
          dielectric constant epsilon diagonal = (1.8171,1.8171,1.8171)
     block, center = (52.5,0,0)
          size (0.65,0.265487,1e+20)
          axes (1,0,0), (0,1,0), (0,0,1)
          dielectric constant epsilon diagonal = (1.8171,1.8171,1.8171)
     block, center = (51.5,0,0)
          size (0.65,0.265487,1e+20)
          axes (1,0,0), (0,1,0), (0,0,1)
          dielectric constant epsilon diagonal = (1.8171,1.8171,1.8171)
     block, center = (50.5,0,0)
          size (0.65,0.265487,1e+20)
          axes (1,0,0), (0,1,0), (0,0,1)
          dielectric constant epsilon diagonal = (1.8171,1.8171,1.8171)
     block, center = (49.5,0,0)
          size (0.65,0.265487,1e+20)
          axes (1,0,0), (0,1,0), (0,0,1)
          dielectric constant epsilon diagonal = (1.8171,1.8171,1.8171)
     block, center = (48.5,0,0)
          size (0.65,0.265487,1e+20)
          axes (1,0,0), (0,1,0), (0,0,1)
          dielectric constant epsilon diagonal = (1.8171,1.8171,1.8171)
     block, center = (47.5,0,0)
          size (0.65,0.265487,1e+20)
          axes (1,0,0), (0,1,0), (0,0,1)
          dielectric constant epsilon diagonal = (1.8171,1.8171,1.8171)
     block, center = (46.5,0,0)
          size (0.65,0.265487,1e+20)
          axes (1,0,0), (0,1,0), (0,0,1)
          dielectric constant epsilon diagonal = (1.8171,1.8171,1.8171)
     block, center = (45.5,0,0)
          size (0.65,0.265487,1e+20)
          axes (1,0,0), (0,1,0), (0,0,1)
          dielectric constant epsilon diagonal = (1.8171,1.8171,1.8171)
     block, center = (44.5,0,0)
          size (0.65,0.265487,1e+20)
          axes (1,0,0), (0,1,0), (0,0,1)
          dielectric constant epsilon diagonal = (1.8171,1.8171,1.8171)
     block, center = (43.5,0,0)
          size (0.65,0.265487,1e+20)
          axes (1,0,0), (0,1,0), (0,0,1)
          dielectric constant epsilon diagonal = (1.8171,1.8171,1.8171)
     block, center = (42.5,0,0)
          size (0.65,0.265487,1e+20)
          axes (1,0,0), (0,1,0), (0,0,1)
          dielectric constant epsilon diagonal = (1.8171,1.8171,1.8171)
     block, center = (41.5,0,0)
          size (0.65,0.265487,1e+20)
          axes (1,0,0), (0,1,0), (0,0,1)
          dielectric constant epsilon diagonal = (1.8171,1.8171,1.8171)
     block, center = (40.5,0,0)
          size (0.65,0.265487,1e+20)
          axes (1,0,0), (0,1,0), (0,0,1)
          dielectric constant epsilon diagonal = (1.8171,1.8171,1.8171)
     block, center = (39.5,0,0)
          size (0.65,0.265487,1e+20)
          axes (1,0,0), (0,1,0), (0,0,1)
          dielectric constant epsilon diagonal = (1.8171,1.8171,1.8171)
     block, center = (38.5,0,0)
          size (0.65,0.265487,1e+20)
          axes (1,0,0), (0,1,0), (0,0,1)
          dielectric constant epsilon diagonal = (1.8171,1.8171,1.8171)
     block, center = (37.5,0,0)
          size (0.65,0.265487,1e+20)
          axes (1,0,0), (0,1,0), (0,0,1)
          dielectric constant epsilon diagonal = (1.8171,1.8171,1.8171)
     block, center = (36.5,0,0)
          size (0.65,0.265487,1e+20)
          axes (1,0,0), (0,1,0), (0,0,1)
          dielectric constant epsilon diagonal = (1.8171,1.8171,1.8171)
     block, center = (35.5,0,0)
          size (0.65,0.265487,1e+20)
          axes (1,0,0), (0,1,0), (0,0,1)
          dielectric constant epsilon diagonal = (1.8171,1.8171,1.8171)
     block, center = (34.5,0,0)
          size (0.65,0.265487,1e+20)
          axes (1,0,0), (0,1,0), (0,0,1)
          dielectric constant epsilon diagonal = (1.8171,1.8171,1.8171)
     block, center = (33.5,0,0)
          size (0.65,0.265487,1e+20)
          axes (1,0,0), (0,1,0), (0,0,1)
          dielectric constant epsilon diagonal = (1.8171,1.8171,1.8171)
     block, center = (32.5,0,0)
          size (0.65,0.265487,1e+20)
          axes (1,0,0), (0,1,0), (0,0,1)
          dielectric constant epsilon diagonal = (1.8171,1.8171,1.8171)
     block, center = (31.5,0,0)
          size (0.65,0.265487,1e+20)
          axes (1,0,0), (0,1,0), (0,0,1)
          dielectric constant epsilon diagonal = (1.8171,1.8171,1.8171)
     block, center = (30.5,0,0)
          size (0.65,0.265487,1e+20)
          axes (1,0,0), (0,1,0), (0,0,1)
          dielectric constant epsilon diagonal = (1.8171,1.8171,1.8171)
     block, center = (29.5,0,0)
          size (0.65,0.265487,1e+20)
          axes (1,0,0), (0,1,0), (0,0,1)
          dielectric constant epsilon diagonal = (1.8171,1.8171,1.8171)
     block, center = (28.5,0,0)
          size (0.65,0.265487,1e+20)
          axes (1,0,0), (0,1,0), (0,0,1)
          dielectric constant epsilon diagonal = (1.8171,1.8171,1.8171)
     block, center = (27.5,0,0)
          size (0.65,0.265487,1e+20)
          axes (1,0,0), (0,1,0), (0,0,1)
          dielectric constant epsilon diagonal = (1.8171,1.8171,1.8171)
     block, center = (26.5,0,0)
          size (0.65,0.265487,1e+20)
          axes (1,0,0), (0,1,0), (0,0,1)
          dielectric constant epsilon diagonal = (1.8171,1.8171,1.8171)
     block, center = (25.5,0,0)
          size (0.65,0.265487,1e+20)
          axes (1,0,0), (0,1,0), (0,0,1)
          dielectric constant epsilon diagonal = (1.8171,1.8171,1.8171)
     block, center = (24.5,0,0)
          size (0.65,0.265487,1e+20)
          axes (1,0,0), (0,1,0), (0,0,1)
          dielectric constant epsilon diagonal = (1.8171,1.8171,1.8171)
     block, center = (23.5,0,0)
          size (0.65,0.265487,1e+20)
          axes (1,0,0), (0,1,0), (0,0,1)
          dielectric constant epsilon diagonal = (1.8171,1.8171,1.8171)
     block, center = (22.5,0,0)
          size (0.65,0.265487,1e+20)
          axes (1,0,0), (0,1,0), (0,0,1)
          dielectric constant epsilon diagonal = (1.8171,1.8171,1.8171)
     block, center = (21.5,0,0)
          size (0.65,0.265487,1e+20)
          axes (1,0,0), (0,1,0), (0,0,1)
          dielectric constant epsilon diagonal = (1.8171,1.8171,1.8171)
     block, center = (20.5,0,0)
          size (0.65,0.265487,1e+20)
          axes (1,0,0), (0,1,0), (0,0,1)
          dielectric constant epsilon diagonal = (1.8171,1.8171,1.8171)
     block, center = (19.5,0,0)
          size (0.65,0.265487,1e+20)
          axes (1,0,0), (0,1,0), (0,0,1)
          dielectric constant epsilon diagonal = (1.8171,1.8171,1.8171)
     block, center = (18.5,0,0)
          size (0.65,0.265487,1e+20)
          axes (1,0,0), (0,1,0), (0,0,1)
          dielectric constant epsilon diagonal = (1.8171,1.8171,1.8171)
     block, center = (17.5,0,0)
          size (0.65,0.265487,1e+20)
          axes (1,0,0), (0,1,0), (0,0,1)
          dielectric constant epsilon diagonal = (1.8171,1.8171,1.8171)
     block, center = (16.5,0,0)
          size (0.65,0.265487,1e+20)
          axes (1,0,0), (0,1,0), (0,0,1)
          dielectric constant epsilon diagonal = (1.8171,1.8171,1.8171)
     block, center = (15.5,0,0)
          size (0.65,0.265487,1e+20)
          axes (1,0,0), (0,1,0), (0,0,1)
          dielectric constant epsilon diagonal = (1.8171,1.8171,1.8171)
     block, center = (14.5,0,0)
          size (0.65,0.265487,1e+20)
          axes (1,0,0), (0,1,0), (0,0,1)
          dielectric constant epsilon diagonal = (1.8171,1.8171,1.8171)
     block, center = (13.5,0,0)
          size (0.65,0.265487,1e+20)
          axes (1,0,0), (0,1,0), (0,0,1)
          dielectric constant epsilon diagonal = (1.8171,1.8171,1.8171)
     block, center = (12.5,0,0)
          size (0.65,0.265487,1e+20)
          axes (1,0,0), (0,1,0), (0,0,1)
          dielectric constant epsilon diagonal = (1.8171,1.8171,1.8171)
     block, center = (11.5,0,0)
          size (0.65,0.265487,1e+20)
          axes (1,0,0), (0,1,0), (0,0,1)
          dielectric constant epsilon diagonal = (1.8171,1.8171,1.8171)
     block, center = (10.5,0,0)
          size (0.65,0.265487,1e+20)
          axes (1,0,0), (0,1,0), (0,0,1)
          dielectric constant epsilon diagonal = (1.8171,1.8171,1.8171)
     block, center = (9.5,0,0)
          size (0.65,0.265487,1e+20)
          axes (1,0,0), (0,1,0), (0,0,1)
          dielectric constant epsilon diagonal = (1.8171,1.8171,1.8171)
     block, center = (8.5,0,0)
          size (0.65,0.265487,1e+20)
          axes (1,0,0), (0,1,0), (0,0,1)
          dielectric constant epsilon diagonal = (1.8171,1.8171,1.8171)
     block, center = (7.5,0,0)
          size (0.65,0.265487,1e+20)
          axes (1,0,0), (0,1,0), (0,0,1)
          dielectric constant epsilon diagonal = (1.8171,1.8171,1.8171)
     block, center = (6.5,0,0)
          size (0.65,0.265487,1e+20)
          axes (1,0,0), (0,1,0), (0,0,1)
          dielectric constant epsilon diagonal = (1.8171,1.8171,1.8171)
     block, center = (5.5,0,0)
          size (0.65,0.265487,1e+20)
          axes (1,0,0), (0,1,0), (0,0,1)
          dielectric constant epsilon diagonal = (1.8171,1.8171,1.8171)
     block, center = (4.5,0,0)
          size (0.65,0.265487,1e+20)
          axes (1,0,0), (0,1,0), (0,0,1)
          dielectric constant epsilon diagonal = (1.8171,1.8171,1.8171)
     block, center = (3.5,0,0)
          size (0.65,0.265487,1e+20)
          axes (1,0,0), (0,1,0), (0,0,1)
          dielectric constant epsilon diagonal = (1.8171,1.8171,1.8171)
     block, center = (2.5,0,0)
          size (0.65,0.265487,1e+20)
          axes (1,0,0), (0,1,0), (0,0,1)
          dielectric constant epsilon diagonal = (1.8171,1.8171,1.8171)
     block, center = (1.5,0,0)
          size (0.65,0.265487,1e+20)
          axes (1,0,0), (0,1,0), (0,0,1)
          dielectric constant epsilon diagonal = (1.8171,1.8171,1.8171)
     block, center = (0.5,0,0)
          size (0.65,0.265487,1e+20)
          axes (1,0,0), (0,1,0), (0,0,1)
          dielectric constant epsilon diagonal = (1.8171,1.8171,1.8171)
     block, center = (-0.5,0,0)
          size (0.65,0.265487,1e+20)
          axes (1,0,0), (0,1,0), (0,0,1)
          dielectric constant epsilon diagonal = (1.8171,1.8171,1.8171)
     block, center = (-1.5,0,0)
          size (0.65,0.265487,1e+20)
          axes (1,0,0), (0,1,0), (0,0,1)
          dielectric constant epsilon diagonal = (1.8171,1.8171,1.8171)
     block, center = (-2.5,0,0)
          size (0.65,0.265487,1e+20)
          axes (1,0,0), (0,1,0), (0,0,1)
          dielectric constant epsilon diagonal = (1.8171,1.8171,1.8171)
     block, center = (-3.5,0,0)
          size (0.65,0.265487,1e+20)
          axes (1,0,0), (0,1,0), (0,0,1)
          dielectric constant epsilon diagonal = (1.8171,1.8171,1.8171)
     block, center = (-4.5,0,0)
          size (0.65,0.265487,1e+20)
          axes (1,0,0), (0,1,0), (0,0,1)
          dielectric constant epsilon diagonal = (1.8171,1.8171,1.8171)
     block, center = (-5.5,0,0)
          size (0.65,0.265487,1e+20)
          axes (1,0,0), (0,1,0), (0,0,1)
          dielectric constant epsilon diagonal = (1.8171,1.8171,1.8171)
     block, center = (-6.5,0,0)
          size (0.65,0.265487,1e+20)
          axes (1,0,0), (0,1,0), (0,0,1)
          dielectric constant epsilon diagonal = (1.8171,1.8171,1.8171)
     block, center = (-7.5,0,0)
          size (0.65,0.265487,1e+20)
          axes (1,0,0), (0,1,0), (0,0,1)
          dielectric constant epsilon diagonal = (1.8171,1.8171,1.8171)
     block, center = (-8.5,0,0)
          size (0.65,0.265487,1e+20)
          axes (1,0,0), (0,1,0), (0,0,1)
          dielectric constant epsilon diagonal = (1.8171,1.8171,1.8171)
     block, center = (-9.5,0,0)
          size (0.65,0.265487,1e+20)
          axes (1,0,0), (0,1,0), (0,0,1)
          dielectric constant epsilon diagonal = (1.8171,1.8171,1.8171)
     block, center = (-10.5,0,0)
          size (0.65,0.265487,1e+20)
          axes (1,0,0), (0,1,0), (0,0,1)
          dielectric constant epsilon diagonal = (1.8171,1.8171,1.8171)
     block, center = (-11.5,0,0)
          size (0.65,0.265487,1e+20)
          axes (1,0,0), (0,1,0), (0,0,1)
          dielectric constant epsilon diagonal = (1.8171,1.8171,1.8171)
     block, center = (-12.5,0,0)
          size (0.65,0.265487,1e+20)
          axes (1,0,0), (0,1,0), (0,0,1)
          dielectric constant epsilon diagonal = (1.8171,1.8171,1.8171)
     block, center = (-13.5,0,0)
          size (0.65,0.265487,1e+20)
          axes (1,0,0), (0,1,0), (0,0,1)
          dielectric constant epsilon diagonal = (1.8171,1.8171,1.8171)
     block, center = (-14.5,0,0)
          size (0.65,0.265487,1e+20)
          axes (1,0,0), (0,1,0), (0,0,1)
          dielectric constant epsilon diagonal = (1.8171,1.8171,1.8171)
     block, center = (-15.5,0,0)
          size (0.65,0.265487,1e+20)
          axes (1,0,0), (0,1,0), (0,0,1)
          dielectric constant epsilon diagonal = (1.8171,1.8171,1.8171)
     block, center = (-16.5,0,0)
          size (0.65,0.265487,1e+20)
          axes (1,0,0), (0,1,0), (0,0,1)
          dielectric constant epsilon diagonal = (1.8171,1.8171,1.8171)
     block, center = (-17.5,0,0)
          size (0.65,0.265487,1e+20)
          axes (1,0,0), (0,1,0), (0,0,1)
          dielectric constant epsilon diagonal = (1.8171,1.8171,1.8171)
     block, center = (-18.5,0,0)
          size (0.65,0.265487,1e+20)
          axes (1,0,0), (0,1,0), (0,0,1)
          dielectric constant epsilon diagonal = (1.8171,1.8171,1.8171)
     block, center = (-19.5,0,0)
          size (0.65,0.265487,1e+20)
          axes (1,0,0), (0,1,0), (0,0,1)
          dielectric constant epsilon diagonal = (1.8171,1.8171,1.8171)
     block, center = (-20.5,0,0)
          size (0.65,0.265487,1e+20)
          axes (1,0,0), (0,1,0), (0,0,1)
          dielectric constant epsilon diagonal = (1.8171,1.8171,1.8171)
     block, center = (-21.5,0,0)
          size (0.65,0.265487,1e+20)
          axes (1,0,0), (0,1,0), (0,0,1)
          dielectric constant epsilon diagonal = (1.8171,1.8171,1.8171)
     block, center = (-22.5,0,0)
          size (0.65,0.265487,1e+20)
          axes (1,0,0), (0,1,0), (0,0,1)
          dielectric constant epsilon diagonal = (1.8171,1.8171,1.8171)
     block, center = (-23.5,0,0)
          size (0.65,0.265487,1e+20)
          axes (1,0,0), (0,1,0), (0,0,1)
          dielectric constant epsilon diagonal = (1.8171,1.8171,1.8171)
     block, center = (-24.5,0,0)
          size (0.65,0.265487,1e+20)
          axes (1,0,0), (0,1,0), (0,0,1)
          dielectric constant epsilon diagonal = (1.8171,1.8171,1.8171)
     block, center = (-25.5,0,0)
          size (0.65,0.265487,1e+20)
          axes (1,0,0), (0,1,0), (0,0,1)
          dielectric constant epsilon diagonal = (1.8171,1.8171,1.8171)
     block, center = (-26.5,0,0)
          size (0.65,0.265487,1e+20)
          axes (1,0,0), (0,1,0), (0,0,1)
          dielectric constant epsilon diagonal = (1.8171,1.8171,1.8171)
     block, center = (-27.5,0,0)
          size (0.65,0.265487,1e+20)
          axes (1,0,0), (0,1,0), (0,0,1)
          dielectric constant epsilon diagonal = (1.8171,1.8171,1.8171)
     block, center = (-28.5,0,0)
          size (0.65,0.265487,1e+20)
          axes (1,0,0), (0,1,0), (0,0,1)
          dielectric constant epsilon diagonal = (1.8171,1.8171,1.8171)
     block, center = (-29.5,0,0)
          size (0.65,0.265487,1e+20)
          axes (1,0,0), (0,1,0), (0,0,1)
          dielectric constant epsilon diagonal = (1.8171,1.8171,1.8171)
     block, center = (-30.5,0,0)
          size (0.65,0.265487,1e+20)
          axes (1,0,0), (0,1,0), (0,0,1)
          dielectric constant epsilon diagonal = (1.8171,1.8171,1.8171)
     block, center = (-31.5,0,0)
          size (0.65,0.265487,1e+20)
          axes (1,0,0), (0,1,0), (0,0,1)
          dielectric constant epsilon diagonal = (1.8171,1.8171,1.8171)
     block, center = (-32.5,0,0)
          size (0.65,0.265487,1e+20)
          axes (1,0,0), (0,1,0), (0,0,1)
          dielectric constant epsilon diagonal = (1.8171,1.8171,1.8171)
     block, center = (-33.5,0,0)
          size (0.65,0.265487,1e+20)
          axes (1,0,0), (0,1,0), (0,0,1)
          dielectric constant epsilon diagonal = (1.8171,1.8171,1.8171)
     block, center = (-34.5,0,0)
          size (0.65,0.265487,1e+20)
          axes (1,0,0), (0,1,0), (0,0,1)
          dielectric constant epsilon diagonal = (1.8171,1.8171,1.8171)
     block, center = (-35.5,0,0)
          size (0.65,0.265487,1e+20)
          axes (1,0,0), (0,1,0), (0,0,1)
          dielectric constant epsilon diagonal = (1.8171,1.8171,1.8171)
     block, center = (-36.5,0,0)
          size (0.65,0.265487,1e+20)
          axes (1,0,0), (0,1,0), (0,0,1)
          dielectric constant epsilon diagonal = (1.8171,1.8171,1.8171)
     block, center = (-37.5,0,0)
          size (0.65,0.265487,1e+20)
          axes (1,0,0), (0,1,0), (0,0,1)
          dielectric constant epsilon diagonal = (1.8171,1.8171,1.8171)
     block, center = (-38.5,0,0)
          size (0.65,0.265487,1e+20)
          axes (1,0,0), (0,1,0), (0,0,1)
          dielectric constant epsilon diagonal = (1.8171,1.8171,1.8171)
     block, center = (-39.5,0,0)
          size (0.65,0.265487,1e+20)
          axes (1,0,0), (0,1,0), (0,0,1)
          dielectric constant epsilon diagonal = (1.8171,1.8171,1.8171)
     block, center = (-40.5,0,0)
          size (0.65,0.265487,1e+20)
          axes (1,0,0), (0,1,0), (0,0,1)
          dielectric constant epsilon diagonal = (1.8171,1.8171,1.8171)
     block, center = (-41.5,0,0)
          size (0.65,0.265487,1e+20)
          axes (1,0,0), (0,1,0), (0,0,1)
          dielectric constant epsilon diagonal = (1.8171,1.8171,1.8171)
     block, center = (-42.5,0,0)
          size (0.65,0.265487,1e+20)
          axes (1,0,0), (0,1,0), (0,0,1)
          dielectric constant epsilon diagonal = (1.8171,1.8171,1.8171)
     block, center = (-43.5,0,0)
          size (0.65,0.265487,1e+20)
          axes (1,0,0), (0,1,0), (0,0,1)
          dielectric constant epsilon diagonal = (1.8171,1.8171,1.8171)
     block, center = (-44.5,0,0)
          size (0.65,0.265487,1e+20)
          axes (1,0,0), (0,1,0), (0,0,1)
          dielectric constant epsilon diagonal = (1.8171,1.8171,1.8171)
     block, center = (-45.5,0,0)
          size (0.65,0.265487,1e+20)
          axes (1,0,0), (0,1,0), (0,0,1)
          dielectric constant epsilon diagonal = (1.8171,1.8171,1.8171)
     block, center = (-46.5,0,0)
          size (0.65,0.265487,1e+20)
          axes (1,0,0), (0,1,0), (0,0,1)
          dielectric constant epsilon diagonal = (1.8171,1.8171,1.8171)
     block, center = (-47.5,0,0)
          size (0.65,0.265487,1e+20)
          axes (1,0,0), (0,1,0), (0,0,1)
          dielectric constant epsilon diagonal = (1.8171,1.8171,1.8171)
     block, center = (-48.5,0,0)
          size (0.65,0.265487,1e+20)
          axes (1,0,0), (0,1,0), (0,0,1)
          dielectric constant epsilon diagonal = (1.8171,1.8171,1.8171)
     block, center = (-49.5,0,0)
          size (0.65,0.265487,1e+20)
          axes (1,0,0), (0,1,0), (0,0,1)
          dielectric constant epsilon diagonal = (1.8171,1.8171,1.8171)
     block, center = (-50.5,0,0)
          size (0.65,0.265487,1e+20)
          axes (1,0,0), (0,1,0), (0,0,1)
          dielectric constant epsilon diagonal = (1.8171,1.8171,1.8171)
     block, center = (-51.5,0,0)
          size (0.65,0.265487,1e+20)
          axes (1,0,0), (0,1,0), (0,0,1)
          dielectric constant epsilon diagonal = (1.8171,1.8171,1.8171)
     block, center = (-52.5,0,0)
          size (0.65,0.265487,1e+20)
          axes (1,0,0), (0,1,0), (0,0,1)
          dielectric constant epsilon diagonal = (1.8171,1.8171,1.8171)
     block, center = (-53.5,0,0)
          size (0.65,0.265487,1e+20)
          axes (1,0,0), (0,1,0), (0,0,1)
          dielectric constant epsilon diagonal = (1.8171,1.8171,1.8171)
     block, center = (-54.5,0,0)
          size (0.65,0.265487,1e+20)
          axes (1,0,0), (0,1,0), (0,0,1)
          dielectric constant epsilon diagonal = (1.8171,1.8171,1.8171)
     block, center = (-55.5,0,0)
          size (0.65,0.265487,1e+20)
          axes (1,0,0), (0,1,0), (0,0,1)
          dielectric constant epsilon diagonal = (1.8171,1.8171,1.8171)
     block, center = (-56.5,0,0)
          size (0.65,0.265487,1e+20)
          axes (1,0,0), (0,1,0), (0,0,1)
          dielectric constant epsilon diagonal = (1.8171,1.8171,1.8171)
     block, center = (-57.5,0,0)
          size (0.65,0.265487,1e+20)
          axes (1,0,0), (0,1,0), (0,0,1)
          dielectric constant epsilon diagonal = (1.8171,1.8171,1.8171)
     block, center = (-58.5,0,0)
          size (0.65,0.265487,1e+20)
          axes (1,0,0), (0,1,0), (0,0,1)
          dielectric constant epsilon diagonal = (1.8171,1.8171,1.8171)
     block, center = (-59.5,0,0)
          size (0.65,0.265487,1e+20)
          axes (1,0,0), (0,1,0), (0,0,1)
          dielectric constant epsilon diagonal = (1.8171,1.8171,1.8171)
     block, center = (-60.5,0,0)
          size (0.65,0.265487,1e+20)
          axes (1,0,0), (0,1,0), (0,0,1)
          dielectric constant epsilon diagonal = (1.8171,1.8171,1.8171)
     block, center = (-61.5,0,0)
          size (0.65,0.265487,1e+20)
          axes (1,0,0), (0,1,0), (0,0,1)
          dielectric constant epsilon diagonal = (1.8171,1.8171,1.8171)
     block, center = (-62.5,0,0)
          size (0.65,0.265487,1e+20)
          axes (1,0,0), (0,1,0), (0,0,1)
          dielectric constant epsilon diagonal = (1.8171,1.8171,1.8171)
     block, center = (-63.5,0,0)
          size (0.65,0.265487,1e+20)
          axes (1,0,0), (0,1,0), (0,0,1)
          dielectric constant epsilon diagonal = (1.8171,1.8171,1.8171)
     block, center = (-64.5,0,0)
          size (0.65,0.265487,1e+20)
          axes (1,0,0), (0,1,0), (0,0,1)
          dielectric constant epsilon diagonal = (1.8171,1.8171,1.8171)
     block, center = (-65.5,0,0)
          size (0.65,0.265487,1e+20)
          axes (1,0,0), (0,1,0), (0,0,1)
          dielectric constant epsilon diagonal = (1.8171,1.8171,1.8171)
     block, center = (-66.5,0,0)
          size (0.65,0.265487,1e+20)
          axes (1,0,0), (0,1,0), (0,0,1)
          dielectric constant epsilon diagonal = (1.8171,1.8171,1.8171)
     block, center = (-67.5,0,0)
          size (0.65,0.265487,1e+20)
          axes (1,0,0), (0,1,0), (0,0,1)
          dielectric constant epsilon diagonal = (1.8171,1.8171,1.8171)
     block, center = (-68.5,0,0)
          size (0.65,0.265487,1e+20)
          axes (1,0,0), (0,1,0), (0,0,1)
          dielectric constant epsilon diagonal = (1.8171,1.8171,1.8171)
     block, center = (-69.5,0,0)
          size (0.65,0.265487,1e+20)
          axes (1,0,0), (0,1,0), (0,0,1)
          dielectric constant epsilon diagonal = (1.8171,1.8171,1.8171)
     block, center = (-70.5,0,0)
          size (0.65,0.265487,1e+20)
          axes (1,0,0), (0,1,0), (0,0,1)
          dielectric constant epsilon diagonal = (1.8171,1.8171,1.8171)
     block, center = (-71.5,0,0)
          size (0.65,0.265487,1e+20)
          axes (1,0,0), (0,1,0), (0,0,1)
          dielectric constant epsilon diagonal = (1.8171,1.8171,1.8171)
     block, center = (-72.5,0,0)
          size (0.65,0.265487,1e+20)
          axes (1,0,0), (0,1,0), (0,0,1)
          dielectric constant epsilon diagonal = (1.8171,1.8171,1.8171)
     block, center = (-73.5,0,0)
          size (0.65,0.265487,1e+20)
          axes (1,0,0), (0,1,0), (0,0,1)
          dielectric constant epsilon diagonal = (1.8171,1.8171,1.8171)
     block, center = (-74.5,0,0)
          size (0.65,0.265487,1e+20)
          axes (1,0,0), (0,1,0), (0,0,1)
          dielectric constant epsilon diagonal = (1.8171,1.8171,1.8171)
time for set_epsilon = 11.7276 s
-----------
Meep: using output directory "ref-out"
creating output file "ref-out/eps-000000.00.h5"...
Meep progress: 1.94/377.433631896973 = 0.5% done in 4.0s, 776.6s to go
on time step 101 (time=2.02), 0.0397116 s/step
Meep progress: 4.28/377.433631896973 = 1.1% done in 8.0s, 701.5s to go
on time step 217 (time=4.34), 0.0345657 s/step
Meep progress: 6.54/377.433631896973 = 1.7% done in 12.1s, 683.4s to go
on time step 331 (time=6.62), 0.0353195 s/step
Meep progress: 8.82/377.433631896973 = 2.3% done in 16.1s, 671.7s to go
on time step 445 (time=8.9), 0.0352671 s/step
Meep progress: 11.1/377.433631896973 = 2.9% done in 20.1s, 663.3s to go
on time step 559 (time=11.18), 0.0353405 s/step
Meep progress: 13.38/377.433631896973 = 3.5% done in 24.1s, 656.1s to go
on time step 673 (time=13.46), 0.0353394 s/step
Meep progress: 15.62/377.433631896973 = 4.1% done in 28.1s, 651.9s to go
on time step 785 (time=15.7), 0.0358016 s/step
Meep progress: 17.88/377.433631896973 = 4.7% done in 32.2s, 646.7s to go
on time step 898 (time=17.96), 0.0356923 s/step
Meep progress: 19.86/377.433631896973 = 5.3% done in 36.2s, 651.4s to go
on time step 997 (time=19.94), 0.0405126 s/step
Meep progress: 21.94/377.433631896973 = 5.8% done in 40.2s, 651.5s to go
on time step 1101 (time=22.02), 0.0388146 s/step
Meep progress: 24.04/377.433631896973 = 6.4% done in 44.2s, 649.9s to go
on time step 1207 (time=24.14), 0.0380884 s/step
Meep progress: 26.18/377.433631896973 = 6.9% done in 48.2s, 646.8s to go
on time step 1315 (time=26.3), 0.0373659 s/step
Meep progress: 28.28/377.433631896973 = 7.5% done in 52.2s, 645.0s to go
on time step 1420 (time=28.4), 0.0383138 s/step
Meep progress: 30.38/377.433631896973 = 8.0% done in 56.2s, 642.5s to go
on time step 1525 (time=30.5), 0.0383901 s/step
Meep progress: 32.54/377.433631896973 = 8.6% done in 60.3s, 638.7s to go
on time step 1634 (time=32.68), 0.03696 s/step
Meep progress: 34.64/377.433631896973 = 9.2% done in 64.3s, 635.9s to go
on time step 1739 (time=34.78), 0.038389 s/step
Meep progress: 36.88/377.433631896973 = 9.8% done in 68.3s, 630.4s to go
on time step 1852 (time=37.04), 0.0356591 s/step
Meep progress: 39.08/377.433631896973 = 10.4% done in 72.3s, 625.9s to go
on time step 1963 (time=39.26), 0.0361176 s/step
Meep progress: 41.4/377.433631896973 = 11.0% done in 76.3s, 619.3s to go
on time step 2079 (time=41.58), 0.0346458 s/step
Meep progress: 43.7/377.433631896973 = 11.6% done in 80.3s, 613.4s to go
on time step 2194 (time=43.88), 0.0348656 s/step
Meep progress: 46.0/377.433631896973 = 12.2% done in 84.3s, 607.7s to go
on time step 2308 (time=46.16), 0.0352507 s/step
Meep progress: 48.2/377.433631896973 = 12.8% done in 88.4s, 603.7s to go
on time step 2417 (time=48.34), 0.0367035 s/step
Meep progress: 50.28/377.433631896973 = 13.3% done in 92.4s, 601.2s to go
on time step 2520 (time=50.4), 0.0388828 s/step
Meep progress: 52.32/377.433631896973 = 13.9% done in 96.4s, 599.2s to go
on time step 2622 (time=52.44), 0.0392201 s/step
Meep progress: 54.34/377.433631896973 = 14.4% done in 100.4s, 597.2s to go
on time step 2723 (time=54.46), 0.0397853 s/step
Meep progress: 56.54/377.433631896973 = 15.0% done in 104.4s, 592.8s to go
on time step 2834 (time=56.68), 0.0362628 s/step
Meep progress: 58.8/377.433631896973 = 15.6% done in 108.5s, 587.7s to go
on time step 2945 (time=58.9), 0.0362414 s/step
Meep progress: 60.84/377.433631896973 = 16.1% done in 112.5s, 585.3s to go
on time step 3047 (time=60.94), 0.039252 s/step
Meep progress: 62.88/377.433631896973 = 16.7% done in 116.5s, 582.9s to go
on time step 3150 (time=63), 0.0391212 s/step
Meep progress: 64.84/377.433631896973 = 17.2% done in 120.6s, 581.2s to go
on time step 3246 (time=64.92), 0.0418302 s/step
Meep progress: 66.88/377.433631896973 = 17.7% done in 124.6s, 578.5s to go
on time step 3349 (time=66.98), 0.038891 s/step
Meep progress: 69.18/377.433631896973 = 18.3% done in 128.6s, 573.0s to go
on time step 3464 (time=69.28), 0.034917 s/step
Meep progress: 71.54/377.433631896973 = 19.0% done in 132.6s, 567.0s to go
on time step 3583 (time=71.66), 0.0338475 s/step
Meep progress: 73.78/377.433631896973 = 19.5% done in 136.6s, 562.3s to go
on time step 3695 (time=73.9), 0.0358918 s/step
Meep progress: 76.0/377.433631896973 = 20.1% done in 140.6s, 557.7s to go
on time step 3806 (time=76.12), 0.0361406 s/step
Meep progress: 78.2/377.433631896973 = 20.7% done in 144.6s, 553.5s to go
on time step 3916 (time=78.32), 0.0363689 s/step
Meep progress: 80.54/377.433631896973 = 21.3% done in 148.6s, 548.0s to go
on time step 4033 (time=80.66), 0.0342747 s/step
Meep progress: 82.78/377.433631896973 = 21.9% done in 152.6s, 543.3s to go
on time step 4145 (time=82.9), 0.0359432 s/step
Meep progress: 85.04/377.433631896973 = 22.5% done in 156.7s, 538.8s to go
on time step 4258 (time=85.16), 0.0356478 s/step
Meep progress: 87.18/377.433631896973 = 23.1% done in 160.7s, 535.1s to go
on time step 4365 (time=87.3), 0.0375034 s/step
Meep progress: 89.34/377.433631896973 = 23.7% done in 164.7s, 531.2s to go
on time step 4473 (time=89.46), 0.0371386 s/step
Meep progress: 91.3/377.433631896973 = 24.2% done in 168.8s, 528.9s to go
on time step 4570 (time=91.4), 0.0415893 s/step
Meep progress: 93.36/377.433631896973 = 24.7% done in 172.8s, 525.8s to go
on time step 4673 (time=93.46), 0.0389142 s/step
Meep progress: 95.56/377.433631896973 = 25.3% done in 176.8s, 521.6s to go
on time step 4783 (time=95.66), 0.0365852 s/step
Meep progress: 97.82/377.433631896973 = 25.9% done in 180.8s, 516.9s to go
on time step 4897 (time=97.94), 0.0353466 s/step
Meep progress: 100.06/377.433631896973 = 26.5% done in 184.8s, 512.3s to go
on time step 5009 (time=100.18), 0.0358421 s/step
Meep progress: 102.34/377.433631896973 = 27.1% done in 188.8s, 507.6s to go
on time step 5123 (time=102.46), 0.0352268 s/step
Meep progress: 104.14/377.433631896973 = 27.6% done in 192.9s, 506.1s to go
on time step 5213 (time=104.26), 0.0446402 s/step
Meep progress: 106.28/377.433631896973 = 28.2% done in 196.9s, 502.3s to go
on time step 5319 (time=106.38), 0.0378967 s/step
Meep progress: 108.44/377.433631896973 = 28.7% done in 200.9s, 498.3s to go
on time step 5428 (time=108.56), 0.0369489 s/step
Meep progress: 110.48/377.433631896973 = 29.3% done in 204.9s, 495.2s to go
on time step 5529 (time=110.58), 0.0396982 s/step
Meep progress: 112.52/377.433631896973 = 29.8% done in 209.0s, 492.0s to go
on time step 5630 (time=112.6), 0.0398942 s/step
Meep progress: 114.7/377.433631896973 = 30.4% done in 213.0s, 487.9s to go
on time step 5739 (time=114.78), 0.0367322 s/step
Meep progress: 117.06/377.433631896973 = 31.0% done in 217.0s, 482.7s to go
on time step 5858 (time=117.16), 0.0337587 s/step
Meep progress: 119.32/377.433631896973 = 31.6% done in 221.0s, 478.1s to go
on time step 5971 (time=119.42), 0.035665 s/step
Meep progress: 121.54/377.433631896973 = 32.2% done in 225.0s, 473.8s to go
on time step 6082 (time=121.64), 0.0360961 s/step
Meep progress: 123.68/377.433631896973 = 32.8% done in 229.1s, 470.0s to go
on time step 6189 (time=123.78), 0.0376561 s/step
Meep progress: 125.98/377.433631896973 = 33.4% done in 233.1s, 465.2s to go
on time step 6305 (time=126.1), 0.034771 s/step
Meep progress: 128.16/377.433631896973 = 34.0% done in 237.1s, 461.1s to go
on time step 6414 (time=128.28), 0.0368421 s/step
Meep progress: 130.32/377.433631896973 = 34.5% done in 241.1s, 457.2s to go
on time step 6522 (time=130.44), 0.0372846 s/step
Meep progress: 132.4/377.433631896973 = 35.1% done in 245.1s, 453.6s to go
on time step 6627 (time=132.54), 0.0382524 s/step
Meep progress: 134.7/377.433631896973 = 35.7% done in 249.1s, 448.9s to go
on time step 6742 (time=134.84), 0.0348019 s/step
Meep progress: 136.98/377.433631896973 = 36.3% done in 253.1s, 444.3s to go
on time step 6856 (time=137.12), 0.0351608 s/step
Meep progress: 139.22/377.433631896973 = 36.9% done in 257.1s, 440.0s to go
on time step 6967 (time=139.34), 0.0361408 s/step
Meep progress: 141.54/377.433631896973 = 37.5% done in 261.2s, 435.2s to go
on time step 7084 (time=141.68), 0.0343935 s/step
Meep progress: 143.72/377.433631896973 = 38.1% done in 265.2s, 431.2s to go
on time step 7192 (time=143.84), 0.0372018 s/step
Meep progress: 145.98/377.433631896973 = 38.7% done in 269.2s, 426.8s to go
on time step 7306 (time=146.12), 0.0352604 s/step
Meep progress: 148.18/377.433631896973 = 39.3% done in 273.2s, 422.7s to go
on time step 7416 (time=148.32), 0.0366655 s/step
Meep progress: 150.36/377.433631896973 = 39.8% done in 277.2s, 418.6s to go
on time step 7526 (time=150.52), 0.0365653 s/step
Meep progress: 152.52/377.433631896973 = 40.4% done in 281.2s, 414.7s to go
on time step 7633 (time=152.66), 0.0375782 s/step
Meep progress: 154.76/377.433631896973 = 41.0% done in 285.2s, 410.4s to go
on time step 7745 (time=154.9), 0.035782 s/step
Meep progress: 156.98/377.433631896973 = 41.6% done in 289.3s, 406.2s to go
on time step 7856 (time=157.12), 0.036229 s/step
Meep progress: 159.28/377.433631896973 = 42.2% done in 293.3s, 401.7s to go
on time step 7972 (time=159.44), 0.0347756 s/step
Meep progress: 161.46/377.433631896973 = 42.8% done in 297.3s, 397.7s to go
on time step 8080 (time=161.6), 0.0372548 s/step
Meep progress: 163.68/377.433631896973 = 43.4% done in 301.3s, 393.5s to go
on time step 8192 (time=163.84), 0.0359316 s/step
Meep progress: 165.84/377.433631896973 = 43.9% done in 305.4s, 389.6s to go
on time step 8299 (time=165.98), 0.0375293 s/step
Meep progress: 167.96/377.433631896973 = 44.5% done in 309.4s, 385.9s to go
on time step 8405 (time=168.1), 0.0378607 s/step
Meep progress: 170.04/377.433631896973 = 45.1% done in 313.4s, 382.2s to go
on time step 8508 (time=170.16), 0.0388704 s/step
Meep progress: 172.04/377.433631896973 = 45.6% done in 317.4s, 378.9s to go
on time step 8608 (time=172.16), 0.0402478 s/step
Meep progress: 174.2/377.433631896973 = 46.2% done in 321.4s, 375.0s to go
on time step 8717 (time=174.34), 0.0370367 s/step
Meep progress: 176.3/377.433631896973 = 46.7% done in 325.4s, 371.3s to go
on time step 8821 (time=176.42), 0.0385233 s/step
Meep progress: 178.48/377.433631896973 = 47.3% done in 329.4s, 367.2s to go
on time step 8931 (time=178.62), 0.0365765 s/step
Meep progress: 180.64/377.433631896973 = 47.9% done in 333.5s, 363.3s to go
on time step 9040 (time=180.8), 0.0367001 s/step
Meep progress: 182.92/377.433631896973 = 48.5% done in 337.5s, 358.9s to go
on time step 9153 (time=183.06), 0.0357495 s/step
Meep progress: 185.0/377.433631896973 = 49.0% done in 341.5s, 355.2s to go
on time step 9258 (time=185.16), 0.0385297 s/step
Meep progress: 187.32/377.433631896973 = 49.6% done in 345.5s, 350.7s to go
on time step 9375 (time=187.5), 0.034383 s/step
Meep progress: 189.5/377.433631896973 = 50.2% done in 349.5s, 346.7s to go
on time step 9484 (time=189.68), 0.0369338 s/step
Meep progress: 191.76/377.433631896973 = 50.8% done in 353.6s, 342.3s to go
on time step 9597 (time=191.94), 0.0354212 s/step
Meep progress: 193.96/377.433631896973 = 51.4% done in 357.6s, 338.2s to go
on time step 9707 (time=194.14), 0.0364943 s/step
Meep progress: 196.26/377.433631896973 = 52.0% done in 361.6s, 333.8s to go
on time step 9823 (time=196.46), 0.0346637 s/step
Meep progress: 198.56/377.433631896973 = 52.6% done in 365.6s, 329.3s to go
on time step 9937 (time=198.74), 0.035184 s/step
Meep progress: 200.56/377.433631896973 = 53.1% done in 369.6s, 326.0s to go
on time step 10037 (time=200.74), 0.0402706 s/step
Meep progress: 202.68/377.433631896973 = 53.7% done in 373.6s, 322.1s to go
on time step 10143 (time=202.86), 0.0377694 s/step
Meep progress: 204.92/377.433631896973 = 54.3% done in 377.6s, 317.9s to go
on time step 10256 (time=205.12), 0.0356853 s/step
Meep progress: 207.12/377.433631896973 = 54.9% done in 381.7s, 313.8s to go
on time step 10366 (time=207.32), 0.0364869 s/step
Meep progress: 209.4/377.433631896973 = 55.5% done in 385.7s, 309.5s to go
on time step 10479 (time=209.58), 0.0354322 s/step
Meep progress: 211.66/377.433631896973 = 56.1% done in 389.7s, 305.2s to go
on time step 10591 (time=211.82), 0.0360168 s/step
Meep progress: 213.86/377.433631896973 = 56.7% done in 393.7s, 301.1s to go
on time step 10702 (time=214.04), 0.0361703 s/step
Meep progress: 216.06/377.433631896973 = 57.2% done in 397.7s, 297.1s to go
on time step 10811 (time=216.22), 0.0367389 s/step
Meep progress: 218.32/377.433631896973 = 57.8% done in 401.8s, 292.8s to go
on time step 10925 (time=218.5), 0.0353251 s/step
Meep progress: 220.64/377.433631896973 = 58.5% done in 405.8s, 288.4s to go
on time step 11039 (time=220.78), 0.0352886 s/step
Meep progress: 222.82/377.433631896973 = 59.0% done in 409.8s, 284.4s to go
on time step 11149 (time=222.98), 0.0364685 s/step
Meep progress: 225.02/377.433631896973 = 59.6% done in 413.8s, 280.3s to go
on time step 11259 (time=225.18), 0.0364495 s/step
Meep progress: 227.28/377.433631896973 = 60.2% done in 417.8s, 276.0s to go
on time step 11371 (time=227.42), 0.035773 s/step
Meep progress: 229.36/377.433631896973 = 60.8% done in 421.8s, 272.3s to go
on time step 11476 (time=229.52), 0.0384319 s/step
Meep progress: 231.46/377.433631896973 = 61.3% done in 425.9s, 268.6s to go
on time step 11582 (time=231.64), 0.0379914 s/step
Meep progress: 233.6/377.433631896973 = 61.9% done in 429.9s, 264.7s to go
on time step 11689 (time=233.78), 0.037436 s/step
Meep progress: 235.82/377.433631896973 = 62.5% done in 433.9s, 260.6s to go
on time step 11800 (time=236), 0.0363223 s/step
Meep progress: 237.88/377.433631896973 = 63.0% done in 437.9s, 256.9s to go
on time step 11904 (time=238.08), 0.0387459 s/step
Meep progress: 240.04/377.433631896973 = 63.6% done in 442.0s, 253.0s to go
on time step 12011 (time=240.22), 0.0376064 s/step
Meep progress: 242.18/377.433631896973 = 64.2% done in 446.0s, 249.1s to go
on time step 12118 (time=242.36), 0.0374757 s/step
Meep progress: 244.36/377.433631896973 = 64.7% done in 450.0s, 245.0s to go
on time step 12227 (time=244.54), 0.0367432 s/step
Meep progress: 246.54/377.433631896973 = 65.3% done in 454.0s, 241.0s to go
on time step 12336 (time=246.72), 0.0369636 s/step
Meep progress: 248.6/377.433631896973 = 65.9% done in 458.0s, 237.4s to go
on time step 12439 (time=248.78), 0.0391075 s/step
Meep progress: 250.8/377.433631896973 = 66.4% done in 462.0s, 233.3s to go
on time step 12549 (time=250.98), 0.0365361 s/step
Meep progress: 253.0/377.433631896973 = 67.0% done in 466.0s, 229.2s to go
on time step 12660 (time=253.2), 0.036284 s/step
Meep progress: 255.12/377.433631896973 = 67.6% done in 470.1s, 225.4s to go
on time step 12766 (time=255.32), 0.0380359 s/step
Meep progress: 257.26/377.433631896973 = 68.2% done in 474.1s, 221.5s to go
on time step 12872 (time=257.44), 0.0378803 s/step
Meep progress: 259.46/377.433631896973 = 68.7% done in 478.1s, 217.4s to go
on time step 12982 (time=259.64), 0.0364493 s/step
Meep progress: 261.68/377.433631896973 = 69.3% done in 482.1s, 213.3s to go
on time step 13093 (time=261.86), 0.0361506 s/step
Meep progress: 263.84/377.433631896973 = 69.9% done in 486.1s, 209.3s to go
on time step 13201 (time=264.02), 0.0370431 s/step
Meep progress: 265.84/377.433631896973 = 70.4% done in 490.1s, 205.7s to go
on time step 13298 (time=265.96), 0.0414472 s/step
Meep progress: 267.7/377.433631896973 = 70.9% done in 494.1s, 202.6s to go
on time step 13393 (time=267.86), 0.0422161 s/step
Meep progress: 269.56/377.433631896973 = 71.4% done in 498.2s, 199.4s to go
on time step 13486 (time=269.72), 0.0431791 s/step
Meep progress: 271.64/377.433631896973 = 72.0% done in 502.2s, 195.6s to go
on time step 13591 (time=271.82), 0.0381923 s/step
Meep progress: 273.84/377.433631896973 = 72.6% done in 506.2s, 191.5s to go
on time step 13702 (time=274.04), 0.0361243 s/step
Meep progress: 276.14/377.433631896973 = 73.2% done in 510.2s, 187.2s to go
on time step 13816 (time=276.32), 0.0353889 s/step
Meep progress: 278.16/377.433631896973 = 73.7% done in 514.2s, 183.5s to go
on time step 13917 (time=278.34), 0.0396503 s/step
Meep progress: 280.5/377.433631896973 = 74.3% done in 518.3s, 179.1s to go
on time step 14035 (time=280.7), 0.0341535 s/step
Meep progress: 282.78/377.433631896973 = 74.9% done in 522.3s, 174.8s to go
on time step 14150 (time=283), 0.0350687 s/step
Meep progress: 284.9/377.433631896973 = 75.5% done in 526.3s, 170.9s to go
on time step 14255 (time=285.1), 0.0382354 s/step
Meep progress: 287.04/377.433631896973 = 76.1% done in 530.3s, 167.0s to go
on time step 14363 (time=287.26), 0.0373702 s/step
Meep progress: 289.04/377.433631896973 = 76.6% done in 534.3s, 163.4s to go
on time step 14461 (time=289.22), 0.040834 s/step
Meep progress: 291.12/377.433631896973 = 77.1% done in 538.4s, 159.6s to go
on time step 14565 (time=291.3), 0.0386445 s/step
Meep progress: 292.94/377.433631896973 = 77.6% done in 542.4s, 156.4s to go
on time step 14655 (time=293.1), 0.0445221 s/step
Meep progress: 294.72/377.433631896973 = 78.1% done in 546.4s, 153.4s to go
on time step 14742 (time=294.84), 0.0460418 s/step
Meep progress: 296.84/377.433631896973 = 78.6% done in 550.4s, 149.4s to go
on time step 14850 (time=297), 0.037289 s/step
Meep progress: 298.88/377.433631896973 = 79.2% done in 554.5s, 145.7s to go
on time step 14950 (time=299), 0.0403643 s/step
Meep progress: 300.5/377.433631896973 = 79.6% done in 558.5s, 143.0s to go
on time step 15031 (time=300.62), 0.0496549 s/step
Meep progress: 301.96/377.433631896973 = 80.0% done in 562.5s, 140.6s to go
on time step 15105 (time=302.1), 0.0544136 s/step
Meep progress: 303.82/377.433631896973 = 80.5% done in 566.5s, 137.3s to go
on time step 15198 (time=303.96), 0.0434989 s/step
Meep progress: 305.62/377.433631896973 = 81.0% done in 570.6s, 134.1s to go
on time step 15290 (time=305.8), 0.0437834 s/step
Meep progress: 307.6/377.433631896973 = 81.5% done in 574.6s, 130.4s to go
on time step 15389 (time=307.78), 0.0404096 s/step
Meep progress: 309.68/377.433631896973 = 82.0% done in 578.6s, 126.6s to go
on time step 15491 (time=309.82), 0.0395152 s/step
Meep progress: 311.64/377.433631896973 = 82.6% done in 582.6s, 123.0s to go
on time step 15592 (time=311.84), 0.0397876 s/step
Meep progress: 313.78/377.433631896973 = 83.1% done in 586.6s, 119.0s to go
on time step 15696 (time=313.92), 0.038678 s/step
Meep progress: 315.74/377.433631896973 = 83.7% done in 590.7s, 115.4s to go
on time step 15798 (time=315.96), 0.0395103 s/step
Meep progress: 317.9/377.433631896973 = 84.2% done in 594.7s, 111.4s to go
on time step 15906 (time=318.12), 0.037287 s/step
Meep progress: 320.1/377.433631896973 = 84.8% done in 598.7s, 107.2s to go
on time step 16017 (time=320.34), 0.036368 s/step
Meep progress: 321.9/377.433631896973 = 85.3% done in 602.7s, 104.0s to go
on time step 16102 (time=322.04), 0.0472353 s/step
Meep progress: 323.32/377.433631896973 = 85.7% done in 606.7s, 101.5s to go
on time step 16176 (time=323.52), 0.0544048 s/step
Meep progress: 325.28/377.433631896973 = 86.2% done in 610.7s, 97.9s to go
on time step 16272 (time=325.44), 0.0420978 s/step
Meep progress: 326.84/377.433631896973 = 86.6% done in 614.8s, 95.2s to go
on time step 16350 (time=327), 0.051803 s/step
Meep progress: 328.46/377.433631896973 = 87.0% done in 618.8s, 92.3s to go
on time step 16431 (time=328.62), 0.0498191 s/step
Meep progress: 330.48/377.433631896973 = 87.6% done in 622.8s, 88.5s to go
on time step 16535 (time=330.7), 0.0386642 s/step
Meep progress: 332.52/377.433631896973 = 88.1% done in 626.9s, 84.7s to go
on time step 16638 (time=332.76), 0.0391608 s/step
Meep progress: 334.64/377.433631896973 = 88.7% done in 630.9s, 80.7s to go
on time step 16743 (time=334.86), 0.0383371 s/step
Meep progress: 336.8/377.433631896973 = 89.2% done in 634.9s, 76.6s to go
on time step 16851 (time=337.02), 0.0373397 s/step
Meep progress: 339.0/377.433631896973 = 89.8% done in 639.0s, 72.4s to go
on time step 16961 (time=339.22), 0.0364471 s/step
Meep progress: 341.16/377.433631896973 = 90.4% done in 643.0s, 68.4s to go
on time step 17069 (time=341.38), 0.0371659 s/step
Meep progress: 343.3/377.433631896973 = 91.0% done in 647.0s, 64.3s to go
on time step 17177 (time=343.54), 0.0372652 s/step
Meep progress: 345.42/377.433631896973 = 91.5% done in 651.0s, 60.3s to go
on time step 17282 (time=345.64), 0.0381683 s/step
Meep progress: 347.6/377.433631896973 = 92.1% done in 655.0s, 56.2s to go
on time step 17391 (time=347.82), 0.036734 s/step
Meep progress: 349.7/377.433631896973 = 92.7% done in 659.1s, 52.3s to go
on time step 17495 (time=349.9), 0.0385293 s/step
Meep progress: 351.82/377.433631896973 = 93.2% done in 663.1s, 48.3s to go
on time step 17601 (time=352.02), 0.0380747 s/step
Meep progress: 353.98/377.433631896973 = 93.8% done in 667.1s, 44.2s to go
on time step 17709 (time=354.18), 0.0370993 s/step
Meep progress: 356.2/377.433631896973 = 94.4% done in 671.1s, 40.0s to go
on time step 17819 (time=356.38), 0.0364789 s/step
Meep progress: 358.24/377.433631896973 = 94.9% done in 675.1s, 36.2s to go
on time step 17922 (time=358.44), 0.038895 s/step
Meep progress: 360.38/377.433631896973 = 95.5% done in 679.2s, 32.1s to go
on time step 18028 (time=360.56), 0.0378905 s/step
Meep progress: 362.4/377.433631896973 = 96.0% done in 683.2s, 28.3s to go
on time step 18129 (time=362.58), 0.0397545 s/step
Meep progress: 364.68/377.433631896973 = 96.6% done in 687.2s, 24.0s to go
on time step 18244 (time=364.88), 0.0348488 s/step
Meep progress: 367.04/377.433631896973 = 97.2% done in 691.2s, 19.6s to go
on time step 18362 (time=367.24), 0.0341721 s/step
Meep progress: 369.32/377.433631896973 = 97.9% done in 695.2s, 15.3s to go
on time step 18476 (time=369.52), 0.0351112 s/step
Meep progress: 371.58/377.433631896973 = 98.4% done in 699.2s, 11.0s to go
on time step 18589 (time=371.78), 0.0355608 s/step
Meep progress: 373.82/377.433631896973 = 99.0% done in 703.3s, 6.8s to go
on time step 18700 (time=374), 0.0362594 s/step
Meep progress: 376.06/377.433631896973 = 99.6% done in 707.3s, 2.6s to go
on time step 18812 (time=376.24), 0.0358239 s/step
run 0 finished at t = 377.44 (18872 timesteps)
flux1:, 0.627777777777778, 8.72013458343428e-7, 8.72017644997994e-7, 8.72027344579407e-7, 8.72033870934782e-7, 8.7203099496784e-7, 8.72020901655024e-7, 8.72012808652619e-7, 8.72014749926745e-7, 8.720255755283e-7, 8.72035055719773e-7, 8.72033230578519e-7, 8.72020931283182e-7, 8.72010522331288e-7, 8.72013995643406e-7, 8.72028973217301e-7, 8.72038621609295e-7, 8.72029724593284e-7, 8.72011451888131e-7, 8.72008903628954e-7, 8.72029478508525e-7, 8.72042772759585e-7, 8.72020324889444e-7, 8.71999396595104e-7, 8.72034973361521e-7, 8.72048176429329e-7, 8.71983569929846e-7, 8.72058495331811e-7, 8.71983090169862e-7, 8.72089954110558e-7, 8.72008574112447e-7, 8.71969135976455e-7, 8.72008574112436e-7, 8.7208995411056e-7, 8.71983090169862e-7, 8.7205849533182e-7, 8.7198356992985e-7, 8.72048176429328e-7, 8.72034973361519e-7, 8.71999396595111e-7, 8.72020324889448e-7, 8.72042772759588e-7, 8.72029478508531e-7, 8.72008903628963e-7, 8.72011451888135e-7, 8.72029724593279e-7, 8.72038621609294e-7, 8.72028973217313e-7, 8.720139956434e-7, 8.72010522331289e-7, 8.72020931283177e-7, 8.72033230578522e-7, 8.72035055719771e-7, 8.72025575528296e-7, 8.72014749926744e-7, 8.72012808652628e-7, 8.72020901655027e-7, 8.72030994967842e-7, 8.72033870934775e-7, 8.72027344579408e-7, 8.72017644997997e-7, 8.72013458343435e-7
flux1:, 0.628040226681531, 9.95456307743199e-7, 9.95461074536335e-7, 9.95472657087487e-7, 9.95480670110715e-7, 9.95477518757319e-7, 9.9546561909391e-7, 9.95455850766055e-7, 9.95457829515928e-7, 9.9547039691372e-7, 9.95481660677864e-7, 9.95479900190275e-7, 9.95465858305345e-7, 9.95453683388933e-7, 9.95457253743085e-7, 9.95474091764781e-7, 9.95485193420724e-7, 9.95475526450679e-7, 9.95455266394774e-7, 9.95452472714376e-7, 9.95475246673511e-7, 9.95489444435117e-7, 9.9546375787667e-7, 9.95440985751743e-7, 9.95482449791919e-7, 9.95497119315058e-7, 9.95422877022427e-7, 9.95507811255959e-7, 9.95421297982085e-7, 9.95543957849712e-7, 9.95451814357044e-7, 9.95407116232694e-7, 9.95451814357048e-7, 9.95543957849703e-7, 9.95421297982084e-7, 9.95507811255959e-7, 9.95422877022428e-7, 9.95497119315056e-7, 9.95482449791927e-7, 9.95440985751747e-7, 9.95463757876679e-7, 9.95489444435124e-7, 9.95475246673509e-7, 9.95452472714387e-7, 9.95455266394779e-7, 9.95475526450678e-7, 9.95485193420726e-7, 9.95474091764792e-7, 9.95457253743075e-7, 9.95453683388934e-7, 9.95465858305345e-7, 9.95479900190278e-7, 9.95481660677861e-7, 9.95470396913724e-7, 9.95457829515931e-7, 9.95455850766056e-7, 9.95465619093914e-7, 9.95477518757314e-7, 9.95480670110712e-7, 9.95472657087491e-7, 9.95461074536337e-7, 9.95456307743196e-7
flux1:, 0.628302675585284, 1.13536833592056e-6, 1.13537377847004e-6, 1.13538754040415e-6, 1.13539727143479e-6, 1.13539380295979e-6, 1.13537982086519e-6, 1.13536811926946e-6, 1.13537013195739e-6, 1.13538469232957e-6, 1.13539800672254e-6, 1.13539634085114e-6, 1.13538032805135e-6, 1.1353661354741e-6, 1.13536978186435e-6, 1.13538869322904e-6, 1.13540143831138e-6, 1.13539094971625e-6, 1.13536851426714e-6, 1.13536546440407e-6, 1.13539064494339e-6, 1.13540574448589e-6, 1.13537638287798e-6, 1.13535166264009e-6, 1.1353998939847e-6, 1.13541616245413e-6, 1.13533095114948e-6, 1.13542716767761e-6, 1.13532800982775e-6, 1.13546865328675e-6, 1.13536439310038e-6, 1.13531376708246e-6, 1.13536439310038e-6, 1.13546865328675e-6, 1.13532800982775e-6, 1.13542716767763e-6, 1.1353309511495e-6, 1.13541616245413e-6, 1.1353998939847e-6, 1.1353516626401e-6, 1.13537638287798e-6, 1.13540574448589e-6, 1.13539064494339e-6, 1.13536546440408e-6, 1.13536851426714e-6, 1.13539094971624e-6, 1.13540143831138e-6, 1.13538869322904e-6, 1.13536978186434e-6, 1.1353661354741e-6, 1.13538032805135e-6, 1.13539634085115e-6, 1.13539800672253e-6, 1.13538469232956e-6, 1.1353701319574e-6, 1.13536811926947e-6, 1.13537982086519e-6, 1.13539380295978e-6, 1.13539727143479e-6, 1.13538754040416e-6, 1.13537377847004e-6, 1.13536833592056e-6
flux1:, 0.628565124489038, 1.29379962673143e-6, 1.29380586127342e-6, 1.29382212180506e-6, 1.2938338065719e-6, 1.29382996095177e-6, 1.29381359582224e-6, 1.29379969488917e-6, 1.29380175415547e-6, 1.29381858424114e-6, 1.29383422673601e-6, 1.29383267006515e-6, 1.29381443168956e-6, 1.29379795955465e-6, 1.29380167860836e-6, 1.29382290320814e-6, 1.29383748664853e-6, 1.29382609903529e-6, 1.29380127526705e-6, 1.2937979723561e-6, 1.29382580737149e-6, 1.2938418084317e-6, 1.29380827505086e-6, 1.29378148327494e-6, 1.29383746064631e-6, 1.29385546796323e-6, 1.29375780537332e-6, 1.29386675376878e-6, 1.29375322294457e-6, 1.29391430248965e-6, 1.29379638746267e-6, 1.293739074065e-6, 1.29379638746267e-6, 1.29391430248964e-6, 1.29375322294456e-6, 1.29386675376879e-6, 1.29375780537333e-6, 1.29385546796323e-6, 1.29383746064631e-6, 1.29378148327493e-6, 1.29380827505087e-6, 1.2938418084317e-6, 1.29382580737148e-6, 1.29379797235609e-6, 1.29380127526706e-6, 1.29382609903528e-6, 1.29383748664853e-6, 1.29382290320815e-6, 1.29380167860835e-6, 1.29379795955465e-6, 1.29381443168956e-6, 1.29383267006514e-6, 1.29383422673601e-6, 1.29381858424114e-6, 1.29380175415548e-6, 1.29379969488918e-6, 1.29381359582225e-6, 1.29382996095177e-6, 1.29383380657189e-6, 1.29382212180506e-6, 1.29380586127343e-6, 1.29379962673143e-6
flux1:, 0.628827573392791, 1.47303490285006e-6, 1.47304206711362e-6, 1.4730611619883e-6, 1.4730750324166e-6, 1.47307072812841e-6, 1.47305165941017e-6, 1.47303529357355e-6, 1.47303743367407e-6, 1.47305683327869e-6, 1.47307508320392e-6, 1.47307362745536e-6, 1.47305288266889e-6, 1.47303386698485e-6, 1.47303768232308e-6, 1.47306148927838e-6, 1.47307810318242e-6, 1.47306570226111e-6, 1.47303824820791e-6, 1.47303471718298e-6, 1.47306550771055e-6, 1.47308241494544e-6, 1.47304414238263e-6, 1.47301512725419e-6, 1.47307993323844e-6, 1.47309982725118e-6, 1.47298807290016e-6, 1.47311140696451e-6, 1.47298156182204e-6, 1.47316581965106e-6, 1.47303249709875e-6, 1.47296763078157e-6, 1.47303249709874e-6, 1.47316581965105e-6, 1.47298156182204e-6, 1.47311140696453e-6, 1.47298807290017e-6, 1.47309982725117e-6, 1.47307993323844e-6, 1.47301512725419e-6, 1.47304414238264e-6, 1.47308241494544e-6, 1.47306550771055e-6, 1.47303471718299e-6, 1.47303824820792e-6, 1.47306570226111e-6, 1.47307810318242e-6, 1.47306148927838e-6, 1.47303768232308e-6, 1.47303386698485e-6, 1.47305288266888e-6, 1.47307362745537e-6, 1.47307508320392e-6, 1.47305683327868e-6, 1.47303743367407e-6, 1.47303529357355e-6, 1.47305165941017e-6, 1.47307072812841e-6, 1.4730750324166e-6, 1.47306116198831e-6, 1.47304206711362e-6, 1.47303490285005e-6
flux1:, 0.629090022296544, 1.67561764519238e-6, 1.67562589778468e-6, 1.67564817041672e-6, 1.6756644448666e-6, 1.67565957639413e-6, 1.67563747054749e-6, 1.6756183854768e-6, 1.67562066782713e-6, 1.67564295536646e-6, 1.67566408292186e-6, 1.67566268856222e-6, 1.67563913186769e-6, 1.67561731716927e-6, 1.67562129038882e-6, 1.67564797964824e-6, 1.67566680329486e-6, 1.67565322451084e-6, 1.67562286492863e-6, 1.67561916260791e-6, 1.67565327811432e-6, 1.67567110507906e-6, 1.67562744296196e-6, 1.6755960128541e-6, 1.67567083883874e-6, 1.67569277620529e-6, 1.67556512267515e-6, 1.67570473259765e-6, 1.67555639569636e-6, 1.67576689019741e-6, 1.67561615896077e-6, 1.67554275156958e-6, 1.67561615896077e-6, 1.6757668901974e-6, 1.67555639569637e-6, 1.67570473259767e-6, 1.67556512267516e-6, 1.67569277620529e-6, 1.67567083883875e-6, 1.6755960128541e-6, 1.67562744296196e-6, 1.67567110507907e-6, 1.67565327811432e-6, 1.67561916260791e-6, 1.67562286492864e-6, 1.67565322451083e-6, 1.67566680329487e-6, 1.67564797964825e-6, 1.67562129038881e-6, 1.67561731716927e-6, 1.67563913186769e-6, 1.67566268856222e-6, 1.67566408292185e-6, 1.67564295536645e-6, 1.67562066782714e-6, 1.6756183854768e-6, 1.67563747054749e-6, 1.67565957639412e-6, 1.67566444486662e-6, 1.67564817041672e-6, 1.67562589778469e-6, 1.67561764519239e-6
flux1:, 0.629352471200297, 1.90437634506558e-6, 1.90438586292849e-6, 1.90441165275696e-6, 1.90443052488588e-6, 1.90442496133972e-6, 1.90439948147111e-6, 1.904377446856e-6, 1.90437996536811e-6, 1.90440547113626e-6, 1.90442972391344e-6, 1.90442831105969e-6, 1.90440161546599e-6, 1.90437676811442e-6, 1.90438101129945e-6, 1.90441091435016e-6, 1.90443210156699e-6, 1.90441711452664e-6, 1.90438353676416e-6, 1.90437976435561e-6, 1.90441766066482e-6, 1.9044364341847e-6, 1.9043866347172e-6, 1.90435254449834e-6, 1.90443869548813e-6, 1.90446284293798e-6, 1.90431730752786e-6, 1.90447535633473e-6, 1.90430608859159e-6, 1.90454622263983e-6, 1.90437579451485e-6, 1.9042927164928e-6, 1.90437579451486e-6, 1.90454622263983e-6, 1.90430608859159e-6, 1.90447535633474e-6, 1.90431730752787e-6, 1.90446284293796e-6, 1.90443869548814e-6, 1.90435254449833e-6, 1.9043866347172e-6, 1.90443643418471e-6, 1.90441766066482e-6, 1.90437976435561e-6, 1.90438353676417e-6, 1.90441711452663e-6, 1.90443210156699e-6, 1.90441091435017e-6, 1.90438101129944e-6, 1.90437676811442e-6, 1.90440161546599e-6, 1.90442831105969e-6, 1.90442972391343e-6, 1.90440547113625e-6, 1.90437996536812e-6, 1.904377446856e-6, 1.90439948147111e-6, 1.90442496133971e-6, 1.90443052488588e-6, 1.90441165275696e-6, 1.9043858629285e-6, 1.90437634506558e-6
flux1:, 0.629614920104051, 2.16245303572224e-6, 2.16246400924667e-6, 2.16249363724252e-6, 2.16251526379757e-6, 2.1625088490594e-6, 2.1624796674047e-6, 2.16245449162278e-6, 2.16245737747509e-6, 2.16248643438241e-6, 2.16251402142951e-6, 2.16251246032849e-6, 2.16248228245298e-6, 2.16245420668199e-6, 2.16245889626862e-6, 2.16249237569415e-6, 2.16251603946852e-6, 2.16249933023729e-6, 2.16246218043835e-6, 2.16245849864994e-6, 2.16250073850553e-6, 2.16252050325588e-6, 2.16246370437588e-6, 2.16242663944521e-6, 2.16252553894127e-6, 2.16255207499855e-6, 2.1623864916922e-6, 2.162565456172e-6, 2.16237252863482e-6, 2.16264607997238e-6, 2.16245333628612e-6, 2.16235929555323e-6, 2.16245333628612e-6, 2.16264607997237e-6, 2.16237252863482e-6, 2.16256545617201e-6, 2.1623864916922e-6, 2.16255207499854e-6, 2.16252553894127e-6, 2.1624266394452e-6, 2.16246370437588e-6, 2.16252050325589e-6, 2.16250073850553e-6, 2.16245849864995e-6, 2.16246218043836e-6, 2.16249933023727e-6, 2.16251603946854e-6, 2.16249237569416e-6, 2.1624588962686e-6, 2.162454206682e-6, 2.16248228245298e-6, 2.16251246032848e-6, 2.16251402142951e-6, 2.16248643438241e-6, 2.1624573774751e-6, 2.16245449162278e-6, 2.1624796674047e-6, 2.16250884905939e-6, 2.16251526379756e-6, 2.16249363724253e-6, 2.16246400924668e-6, 2.16245303572224e-6
flux1:, 0.629877369007804, 2.4533342551813e-6, 2.45334688063346e-6, 2.45338063204552e-6, 2.45340512000399e-6, 2.45339767478571e-6, 2.45336448809975e-6, 2.45333603447082e-6, 2.45333945992674e-6, 2.45337239154804e-6, 2.45340346515019e-6, 2.45340156657024e-6, 2.45336755389762e-6, 2.45333611054743e-6, 2.45334150227574e-6, 2.4533789499154e-6, 2.45340514420537e-6, 2.45338629566248e-6, 2.45334517554309e-6, 2.45334182240365e-6, 2.45338909855168e-6, 2.4534099216056e-6, 2.4533451276088e-6, 2.45330468576899e-6, 2.45341788098164e-6, 2.45344699818924e-6, 2.45325900973575e-6, 2.45346172594633e-6, 2.45324208856541e-6, 2.4535532426346e-6, 2.45333518583963e-6, 2.45322870427235e-6, 2.45333518583963e-6, 2.4535532426346e-6, 2.45324208856541e-6, 2.45346172594636e-6, 2.45325900973576e-6, 2.45344699818924e-6, 2.45341788098164e-6, 2.453304685769e-6, 2.4533451276088e-6, 2.4534099216056e-6, 2.45338909855167e-6, 2.45334182240364e-6, 2.45334517554311e-6, 2.45338629566248e-6, 2.45340514420537e-6, 2.45337894991541e-6, 2.45334150227573e-6, 2.45333611054743e-6, 2.45336755389763e-6, 2.45340156657025e-6, 2.45340346515019e-6, 2.45337239154805e-6, 2.45333945992675e-6, 2.45333603447082e-6, 2.45336448809975e-6, 2.45339767478572e-6, 2.45340512000399e-6, 2.45338063204553e-6, 2.45334688063347e-6, 2.45333425518129e-6
flux1:, 0.630139817911557, 2.78088459692719e-6, 2.78089906595751e-6, 2.78093717056763e-6, 2.78096456414542e-6, 2.78095589029496e-6, 2.78091843803741e-6, 2.78088664223239e-6, 2.78089082312598e-6, 2.78092792903144e-6, 2.78096256452931e-6, 2.7809600704495e-6, 2.78092187088012e-6, 2.7808869986121e-6, 2.78089344321119e-6, 2.78093527671597e-6, 2.78096397555951e-6, 2.78094244611171e-6, 2.78089691056307e-6, 2.7808942219535e-6, 2.78094738249927e-6, 2.78096935754822e-6, 2.78089541709487e-6, 2.78085108850893e-6, 2.7809802562662e-6, 2.78101216391658e-6, 2.78079921370373e-6, 2.78102892706865e-6, 2.78077917411396e-6, 2.78113255982783e-6, 2.78088576009673e-6, 2.78076514759048e-6, 2.78088576009673e-6, 2.78113255982782e-6, 2.78077917411396e-6, 2.78102892706866e-6, 2.78079921370374e-6, 2.78101216391656e-6, 2.78098025626621e-6, 2.78085108850893e-6, 2.78089541709488e-6, 2.78096935754823e-6, 2.78094738249927e-6, 2.78089422195351e-6, 2.78089691056309e-6, 2.78094244611171e-6, 2.78096397555952e-6, 2.78093527671597e-6, 2.78089344321118e-6, 2.78088699861209e-6, 2.78092187088012e-6, 2.78096007044951e-6, 2.7809625645293e-6, 2.78092792903144e-6, 2.78089082312599e-6, 2.78088664223239e-6, 2.7809184380374e-6, 2.78095589029496e-6, 2.78096456414541e-6, 2.78093717056763e-6, 2.78089906595751e-6, 2.78088459692717e-6
flux1:, 0.63040226681531, 3.14938300933982e-6, 3.14939949551129e-6, 3.14944210587527e-6, 3.14947237399996e-6, 3.14946226128031e-6, 3.14942034629066e-6, 3.14938523433469e-6, 3.14939043088097e-6, 3.14943196939138e-6, 3.14947014352095e-6, 3.14946671852846e-6, 3.14942399222409e-6, 3.14938573083784e-6, 3.14939369000814e-6, 3.1494403476584e-6, 3.14947142184058e-6, 3.14944652291964e-6, 3.14939607867692e-6, 3.14939451143981e-6, 3.14945458708243e-6, 3.14947783798735e-6, 3.14939341949959e-6, 3.14934456513649e-6, 3.14949151894908e-6, 3.14952644627984e-6, 3.14928576953106e-6, 3.14954618942224e-6, 3.14926252116159e-6, 3.1496632502283e-6, 3.14938378715993e-6, 3.14924711331528e-6, 3.14938378715993e-6, 3.14966325022831e-6, 3.14926252116158e-6, 3.14954618942227e-6, 3.14928576953106e-6, 3.14952644627985e-6, 3.14949151894908e-6, 3.14934456513649e-6, 3.1493934194996e-6, 3.14947783798735e-6, 3.14945458708241e-6, 3.14939451143982e-6, 3.14939607867693e-6, 3.14944652291964e-6, 3.14947142184058e-6, 3.14944034765841e-6, 3.14939369000812e-6, 3.14938573083783e-6, 3.1494239922241e-6, 3.14946671852847e-6, 3.14947014352094e-6, 3.14943196939139e-6, 3.14939043088097e-6, 3.1493852343347e-6, 3.14942034629065e-6, 3.14946226128032e-6, 3.14947237399995e-6, 3.14944210587526e-6, 3.14939949551131e-6, 3.14938300933983e-6
flux1:, 0.630664715719064, 3.56356200831567e-6, 3.5635806508078e-6, 3.56362781917338e-6, 3.56366084406285e-6, 3.5636490794744e-6, 3.56360259060393e-6, 3.56356429680001e-6, 3.56357081246863e-6, 3.5636169811825e-6, 3.56365854958171e-6, 3.56365377338387e-6, 3.56360620675694e-6, 3.56356472204257e-6, 3.56357478423397e-6, 3.56362671798607e-6, 3.56365990971004e-6, 3.56363078260217e-6, 3.56357488818739e-6, 3.56357504552103e-6, 3.56364327810902e-6, 3.56366796140227e-6, 3.56357152597359e-6, 3.56351735512655e-6, 3.56368405397035e-6, 3.56372225371951e-6, 3.56345086737718e-6, 3.56374622595689e-6, 3.56342440618229e-6, 3.56387811674956e-6, 3.56356151644468e-6, 3.56340657998148e-6, 3.56356151644469e-6, 3.56387811674957e-6, 3.5634244061823e-6, 3.5637462259569e-6, 3.5634508673772e-6, 3.56372225371949e-6, 3.56368405397035e-6, 3.56351735512655e-6, 3.5635715259736e-6, 3.56366796140229e-6, 3.56364327810902e-6, 3.56357504552104e-6, 3.56357488818739e-6, 3.56363078260216e-6, 3.56365990971005e-6, 3.56362671798609e-6, 3.56357478423397e-6, 3.56356472204258e-6, 3.56360620675694e-6, 3.56365377338387e-6, 3.5636585495817e-6, 3.56361698118249e-6, 3.56357081246864e-6, 3.56356429680002e-6, 3.56360259060394e-6, 3.56364907947439e-6, 3.56366084406284e-6, 3.56362781917338e-6, 3.56358065080781e-6, 3.56356200831566e-6
flux1:, 0.630927164622817, 4.02864997042471e-6, 4.0286708553362e-6, 4.0287225101441e-6, 4.0287580776267e-6, 4.02874445713373e-6, 4.02869339306062e-6, 4.02865217707374e-6, 4.02866035539593e-6, 4.02871127007089e-6, 4.02875594475497e-6, 4.02874930617078e-6, 4.02869662766298e-6, 4.02865223702632e-6, 4.02866513246598e-6, 4.028722799332e-6, 4.02875769554557e-6, 4.02872328821836e-6, 4.02866135530488e-6, 4.02866401396584e-6, 4.02874188564853e-6, 4.0287681915828e-6, 4.02865796365831e-6, 4.02859751131107e-6, 4.02878607078642e-6, 4.02882782292352e-6, 4.02852251339734e-6, 4.02885762836316e-6, 4.02849293732924e-6, 4.02900584287575e-6, 4.02864701080114e-6, 4.02847130687633e-6, 4.02864701080115e-6, 4.02900584287574e-6, 4.02849293732923e-6, 4.02885762836316e-6, 4.02852251339735e-6, 4.02882782292351e-6, 4.02878607078642e-6, 4.02859751131109e-6, 4.02865796365832e-6, 4.02876819158283e-6, 4.02874188564851e-6, 4.02866401396585e-6, 4.02866135530489e-6, 4.02872328821835e-6, 4.02875769554558e-6, 4.02872279933202e-6, 4.02866513246597e-6, 4.02865223702632e-6, 4.02869662766298e-6, 4.02874930617078e-6, 4.02875594475496e-6, 4.02871127007088e-6, 4.02866035539594e-6, 4.02865217707376e-6, 4.0286933930606e-6, 4.02874445713374e-6, 4.02875807762669e-6, 4.0287225101441e-6, 4.02867085533622e-6, 4.02864997042471e-6
flux1:, 0.63118961352657, 4.55041667596244e-6, 4.55043981594233e-6, 4.55049573900794e-6, 4.55053353115655e-6, 4.55051787341972e-6, 4.55046236662688e-6, 4.55041862892397e-6, 4.55042884828357e-6, 4.55048452091449e-6, 4.5505318486559e-6, 4.55052274136485e-6, 4.55046473843244e-6, 4.55041793633392e-6, 4.5504345507446e-6, 4.55049840277921e-6, 4.55053440802758e-6, 4.55049345272009e-6, 4.5504248489812e-6, 4.55043098761267e-6, 4.55052024969896e-6, 4.55054840143422e-6, 4.55042233767697e-6, 4.55035444269447e-6, 4.55056714931161e-6, 4.55061276466712e-6, 4.55027007242976e-6, 4.55065041317297e-6, 4.55023759549291e-6, 4.5508165400697e-6, 4.55040969029474e-6, 4.55021037597011e-6, 4.55040969029473e-6, 4.55081654006969e-6, 4.55023759549292e-6, 4.55065041317299e-6, 4.55027007242975e-6, 4.55061276466712e-6, 4.55056714931161e-6, 4.55035444269448e-6, 4.55042233767695e-6, 4.55054840143422e-6, 4.55052024969895e-6, 4.55043098761267e-6, 4.55042484898121e-6, 4.55049345272009e-6, 4.55053440802759e-6, 4.55049840277921e-6, 4.5504345507446e-6, 4.55041793633391e-6, 4.55046473843243e-6, 4.55052274136484e-6, 4.55053184865591e-6, 4.55048452091449e-6, 4.55042884828358e-6, 4.550418628924e-6, 4.55046236662688e-6, 4.55051787341972e-6, 4.55053353115654e-6, 4.55049573900797e-6, 4.55043981594234e-6, 4.55041667596244e-6
flux1:, 0.631452062430323, 5.13522227230155e-6, 5.13524758557115e-6, 5.13530739120075e-6, 5.13534698171951e-6, 5.13532914313174e-6, 5.13526948279249e-6, 5.13522377764325e-6, 5.1352364443352e-6, 5.13529676153937e-6, 5.13534610418972e-6, 5.13533382438328e-6, 5.13527036084726e-6, 5.13522184291648e-6, 5.13524322939102e-6, 5.13531370276143e-6, 5.13535001265784e-6, 5.13530100507668e-6, 5.13522505846193e-6, 5.13523588615092e-6, 5.13533858662893e-6, 5.13536883716647e-6, 5.13522459409899e-6, 5.13514787941904e-6, 5.13538720883495e-6, 5.13543703224169e-6, 5.13505323205377e-6, 5.13548498861697e-6, 5.13501819565217e-6, 5.13567071675122e-6, 5.13520929830947e-6, 5.13498315648937e-6, 5.13520929830946e-6, 5.13567071675122e-6, 5.13501819565217e-6, 5.135484988617e-6, 5.13505323205377e-6, 5.13543703224168e-6, 5.13538720883495e-6, 5.13514787941905e-6, 5.13522459409898e-6, 5.13536883716648e-6, 5.13533858662893e-6, 5.13523588615094e-6, 5.13522505846193e-6, 5.13530100507666e-6, 5.13535001265783e-6, 5.13531370276143e-6, 5.13524322939103e-6, 5.13522184291648e-6, 5.13527036084726e-6, 5.13533382438328e-6, 5.13534610418971e-6, 5.13529676153937e-6, 5.13523644433522e-6, 5.13522377764325e-6, 5.13526948279248e-6, 5.13532914313173e-6, 5.13534698171948e-6, 5.13530739120077e-6, 5.13524758557116e-6, 5.13522227230156e-6
flux1:, 0.631714511334077, 5.79006982781187e-6, 5.79009711797918e-6, 5.79016023536636e-6, 5.79020108796209e-6, 5.79018097794965e-6, 5.790117630263e-6, 5.79007067557946e-6, 5.79008621570044e-6, 5.79015091878451e-6, 5.79020143662758e-6, 5.79018518252325e-6, 5.79011621517416e-6, 5.79006689970712e-6, 5.79009428827459e-6, 5.79017179211762e-6, 5.79020736873356e-6, 5.79014854974096e-6, 5.79006455397916e-6, 5.79008153792391e-6, 5.79020004646361e-6, 5.79023267297928e-6, 5.79006757417304e-6, 5.78998043036481e-6, 5.79024907045421e-6, 5.79030348289398e-6, 5.78987455824673e-6, 5.79036471234945e-6, 5.78983743862691e-6, 5.79057183913205e-6, 5.79004846041835e-6, 5.78979186264318e-6, 5.79004846041837e-6, 5.79057183913204e-6, 5.7898374386269e-6, 5.79036471234947e-6, 5.78987455824675e-6, 5.79030348289396e-6, 5.79024907045422e-6, 5.78998043036481e-6, 5.79006757417304e-6, 5.79023267297927e-6, 5.7902000464636e-6, 5.79008153792393e-6, 5.79006455397916e-6, 5.79014854974093e-6, 5.79020736873356e-6, 5.79017179211762e-6, 5.79009428827456e-6, 5.79006689970712e-6, 5.79011621517417e-6, 5.79018518252326e-6, 5.79020143662758e-6, 5.79015091878448e-6, 5.79008621570047e-6, 5.79007067557947e-6, 5.790117630263e-6, 5.79018097794965e-6, 5.79020108796208e-6, 5.79016023536637e-6, 5.79009711797918e-6, 5.79006982781189e-6
flux1:, 0.63197696023783, 6.5226616453718e-6, 6.52269058376115e-6, 6.52275624402501e-6, 6.52279771370785e-6, 6.52277530890756e-6, 6.52270893327498e-6, 6.52266161671826e-6, 6.52268046776896e-6, 6.5227491360922e-6, 6.52279977530972e-6, 6.52277864825362e-6, 6.52270424132739e-6, 6.52265528676649e-6, 6.52269009130535e-6, 6.52277499732051e-6, 6.52280854798422e-6, 6.52273788866297e-6, 6.52264510961794e-6, 6.52267000057609e-6, 6.52280702973568e-6, 6.52284232503716e-6, 6.52265332880831e-6, 6.52255390253071e-6, 6.52285478220238e-6, 6.52291420132264e-6, 6.52243581150526e-6, 6.52299220881872e-6, 6.52239722201782e-6, 6.52322265285567e-6, 6.52262900510789e-6, 6.52233787364643e-6, 6.52262900510789e-6, 6.52322265285568e-6, 6.52239722201781e-6, 6.52299220881875e-6, 6.52243581150527e-6, 6.52291420132264e-6, 6.52285478220238e-6, 6.52255390253073e-6, 6.52265332880832e-6, 6.52284232503719e-6, 6.52280702973568e-6, 6.5226700005761e-6, 6.52264510961796e-6, 6.52273788866295e-6, 6.52280854798422e-6, 6.52277499732055e-6, 6.52269009130534e-6, 6.5226552867665e-6, 6.52270424132738e-6, 6.52277864825363e-6, 6.52279977530971e-6, 6.5227491360922e-6, 6.52268046776896e-6, 6.52266161671826e-6, 6.52270893327497e-6, 6.52277530890753e-6, 6.52279771370783e-6, 6.522756244025e-6, 6.52269058376116e-6, 6.52266164537178e-6
flux1:, 0.632239409141583, 7.34145950143577e-6, 7.34148961393028e-6, 7.3415568430676e-6, 7.34159817996982e-6, 7.34157353554907e-6, 7.3415049949092e-6, 7.34145837592091e-6, 7.34148097934326e-6, 7.34155301878454e-6, 7.34160250402984e-6, 7.34157551063772e-6, 7.34149584652849e-6, 7.341448663475e-6, 7.34149248580055e-6, 7.34158511977795e-6, 7.34161508091297e-6, 7.34153027184129e-6, 7.34142795415359e-6, 7.34146280815495e-6, 7.34162142945515e-6, 7.34165969038857e-6, 7.34144335913733e-6, 7.3413295481609e-6, 7.34166587282738e-6, 7.34173075106219e-6, 7.34119818911183e-6, 7.34182961190245e-6, 7.34115887597e-6, 7.34208543122368e-6, 7.34141221224455e-6, 7.34108198197203e-6, 7.34141221224457e-6, 7.34208543122368e-6, 7.34115887596998e-6, 7.34182961190244e-6, 7.34119818911185e-6, 7.34173075106217e-6, 7.3416658728274e-6, 7.3413295481609e-6, 7.34144335913733e-6, 7.34165969038858e-6, 7.34162142945514e-6, 7.34146280815497e-6, 7.3414279541536e-6, 7.34153027184127e-6, 7.34161508091295e-6, 7.34158511977796e-6, 7.3414924858005e-6, 7.341448663475e-6, 7.3414958465285e-6, 7.34157551063773e-6, 7.34160250402985e-6, 7.34155301878454e-6, 7.34148097934328e-6, 7.34145837592093e-6, 7.34150499490918e-6, 7.34157353554906e-6, 7.3415981799698e-6, 7.34155684306759e-6, 7.3414896139303e-6, 7.34145950143577e-6
flux1:, 0.632501858045337, 8.25574897251149e-6, 8.25577963309975e-6, 8.25584725192356e-6, 8.25588760680402e-6, 8.25586086288378e-6, 8.25579122654551e-6, 8.25574653427093e-6, 8.25577333048668e-6, 8.25584796894555e-6, 8.25589480185439e-6, 8.25586085632985e-6, 8.2557762406891e-6, 8.25573249702639e-6, 8.25578712820317e-6, 8.25588776492408e-6, 8.25591229264524e-6, 8.25581073810399e-6, 8.25569811134667e-6, 8.25574530600635e-6, 8.25592895954024e-6, 8.25597047230195e-6, 8.25572294478851e-6, 8.25559240132417e-6, 8.2559676958915e-6, 8.25603851529298e-6, 8.25544665497615e-6, 8.25616289422301e-6, 8.25540748520152e-6, 8.25644631155972e-6, 8.25568315089831e-6, 8.25530873146721e-6, 8.25568315089829e-6, 8.25644631155971e-6, 8.25540748520153e-6, 8.25616289422304e-6, 8.25544665497615e-6, 8.25603851529295e-6, 8.25596769589152e-6, 8.25559240132417e-6, 8.25572294478855e-6, 8.25597047230197e-6, 8.25592895954023e-6, 8.25574530600637e-6, 8.25569811134668e-6, 8.25581073810398e-6, 8.25591229264526e-6, 8.2558877649241e-6, 8.25578712820313e-6, 8.2557324970264e-6, 8.25577624068908e-6, 8.25586085632986e-6, 8.25589480185438e-6, 8.25584796894555e-6, 8.25577333048669e-6, 8.25574653427093e-6, 8.25579122654549e-6, 8.25586086288379e-6, 8.25588760680403e-6, 8.25584725192357e-6, 8.25577963309973e-6, 8.25574897251149e-6
flux1:, 0.63276430694909, 9.27570800446165e-6, 9.27573843776204e-6, 9.27580506956998e-6, 9.27584349971273e-6, 9.2758148806127e-6, 9.27574541806711e-6, 9.27570404552169e-6, 9.27573547336148e-6, 9.27581176525401e-6, 9.27585422946126e-6, 9.27581215490246e-6, 9.2757230141262e-6, 9.27568463194903e-6, 9.27575205114869e-6, 9.2758609143061e-6, 9.27587788349468e-6, 9.27575670115493e-6, 9.27563298452589e-6, 9.27569522820444e-6, 9.27590772451932e-6, 9.27595274698367e-6, 9.27566971495679e-6, 9.27551985904987e-6, 9.27593801920685e-6, 9.27601528198038e-6, 9.27535851190451e-6, 9.27617043803266e-6, 9.27532045222198e-6, 9.27648387470518e-6, 9.27561926151776e-6, 9.27519500032452e-6, 9.27561926151777e-6, 9.27648387470517e-6, 9.275320452222e-6, 9.27617043803271e-6, 9.27535851190453e-6, 9.27601528198037e-6, 9.27593801920687e-6, 9.2755198590499e-6, 9.27566971495678e-6, 9.27595274698369e-6, 9.27590772451932e-6, 9.27569522820443e-6, 9.2756329845259e-6, 9.27575670115493e-6, 9.27587788349468e-6, 9.27586091430612e-6, 9.27575205114866e-6, 9.27568463194905e-6, 9.27572301412623e-6, 9.27581215490245e-6, 9.27585422946126e-6, 9.27581176525403e-6, 9.2757354733615e-6, 9.27570404552169e-6, 9.2757454180671e-6, 9.27581488061268e-6, 9.27584349971271e-6, 9.27580506957e-6, 9.27573843776206e-6, 9.27570800446164e-6
flux1:, 0.633026755852843, 1.04124798719893e-5, 1.04125091669605e-5, 1.04125732532215e-5, 1.04126087269629e-5, 1.04125785308509e-5, 1.04125106953171e-5, 1.04124741905953e-5, 1.04125106932793e-5, 1.04125875348964e-5, 1.04126237077783e-5, 1.04125722349603e-5, 1.0412479104004e-5, 1.04124482472675e-5, 1.04125306187981e-5, 1.04126478877404e-5, 1.04126549012325e-5, 1.04125109276336e-5, 1.0412375332016e-5, 1.04124556640636e-5, 1.0412701177201e-5, 1.04127499185485e-5, 1.04124266092122e-5, 1.04122546538935e-5, 1.04127200063486e-5, 1.04128042199932e-5, 1.0412076362971e-5, 1.04129959944425e-5, 1.04120404485555e-5, 1.04133421144693e-5, 1.04123633292137e-5, 1.0411882975626e-5, 1.04123633292137e-5, 1.04133421144693e-5, 1.04120404485555e-5, 1.04129959944425e-5, 1.0412076362971e-5, 1.04128042199931e-5, 1.04127200063486e-5, 1.04122546538935e-5, 1.04124266092122e-5, 1.04127499185485e-5, 1.0412701177201e-5, 1.04124556640636e-5, 1.0412375332016e-5, 1.04125109276336e-5, 1.04126549012325e-5, 1.04126478877404e-5, 1.04125306187981e-5, 1.04124482472675e-5, 1.0412479104004e-5, 1.04125722349603e-5, 1.04126237077783e-5, 1.04125875348964e-5, 1.04125106932793e-5, 1.04124741905953e-5, 1.04125106953171e-5, 1.04125785308509e-5, 1.04126087269629e-5, 1.04125732532215e-5, 1.04125091669605e-5, 1.04124798719894e-5
flux1:, 0.633289204756596, 1.16782506653259e-5, 1.16782778021314e-5, 1.16783376259052e-5, 1.16783690235714e-5, 1.16783376001004e-5, 1.16782730009764e-5, 1.16782430567872e-5, 1.16782850968014e-5, 1.16783612541703e-5, 1.16783890250981e-5, 1.16783267869216e-5, 1.16782302854357e-5, 1.16782093375685e-5, 1.16783090070306e-5, 1.16784348322129e-5, 1.16784292415309e-5, 1.1678259043359e-5, 1.16781107694219e-5, 1.16782125498274e-5, 1.16784956006428e-5, 1.16785481987603e-5, 1.16781793645651e-5, 1.16779823542901e-5, 1.16784997264233e-5, 1.16785913823211e-5, 1.16777855982221e-5, 1.16788261674016e-5, 1.16777528904195e-5, 1.1679207933428e-5, 1.16781009843868e-5, 1.16775576556196e-5, 1.16781009843868e-5, 1.1679207933428e-5, 1.16777528904195e-5, 1.16788261674017e-5, 1.16777855982221e-5, 1.16785913823211e-5, 1.16784997264234e-5, 1.167798235429e-5, 1.16781793645652e-5, 1.16785481987603e-5, 1.16784956006427e-5, 1.16782125498274e-5, 1.16781107694219e-5, 1.1678259043359e-5, 1.16784292415309e-5, 1.16784348322129e-5, 1.16783090070306e-5, 1.16782093375685e-5, 1.16782302854357e-5, 1.16783267869216e-5, 1.1678389025098e-5, 1.16783612541703e-5, 1.16782850968014e-5, 1.16782430567872e-5, 1.16782730009764e-5, 1.16783376001003e-5, 1.16783690235714e-5, 1.16783376259052e-5, 1.16782778021314e-5, 1.1678250665326e-5
flux1:, 0.63355165366035, 1.30863314284545e-5, 1.30863553200095e-5, 1.30864090361395e-5, 1.30864351447915e-5, 1.30864028584803e-5, 1.30863432224323e-5, 1.30863216657416e-5, 1.30863697510187e-5, 1.3086443901523e-5, 1.30864609959034e-5, 1.30863865154699e-5, 1.30862873104428e-5, 1.30862788416046e-5, 1.30863983324579e-5, 1.3086532861462e-5, 1.30865118001943e-5, 1.30863116910176e-5, 1.30861499219235e-5, 1.30862768088921e-5, 1.30866022380989e-5, 1.30866587354076e-5, 1.3086238652569e-5, 1.30860135162109e-5, 1.30865883153793e-5, 1.30866878596682e-5, 1.30857965302084e-5, 1.30869725461713e-5, 1.30857680626492e-5, 1.30873932887172e-5, 1.30861428540934e-5, 1.30855290030024e-5, 1.30861428540934e-5, 1.30873932887172e-5, 1.30857680626492e-5, 1.30869725461714e-5, 1.30857965302084e-5, 1.30866878596682e-5, 1.30865883153793e-5, 1.30860135162108e-5, 1.30862386525691e-5, 1.30866587354076e-5, 1.30866022380989e-5, 1.30862768088921e-5, 1.30861499219235e-5, 1.30863116910176e-5, 1.30865118001943e-5, 1.3086532861462e-5, 1.30863983324578e-5, 1.30862788416046e-5, 1.30862873104428e-5, 1.30863865154699e-5, 1.30864609959033e-5, 1.3086443901523e-5, 1.30863697510187e-5, 1.30863216657416e-5, 1.30863432224324e-5, 1.30864028584803e-5, 1.30864351447915e-5, 1.30864090361395e-5, 1.30863553200095e-5, 1.30863314284545e-5
flux1:, 0.633814102564103, 1.46512450580042e-5, 1.46512646070876e-5, 1.46513102774646e-5, 1.46513297765764e-5, 1.46512969540638e-5, 1.46512440751789e-5, 1.46512328592096e-5, 1.46512875829259e-5, 1.46513583713876e-5, 1.46513623792159e-5, 1.46512740493421e-5, 1.46511728027905e-5, 1.46511795270022e-5, 1.46513215391349e-5, 1.46514649549726e-5, 1.46514253854446e-5, 1.46511914471652e-5, 1.46510153344184e-5, 1.46511712487335e-5, 1.46515441795335e-5, 1.46516044980711e-5, 1.4651126975027e-5, 1.46508705943069e-5, 1.4651508896771e-5, 1.46516166923823e-5, 1.4650631286636e-5, 1.46519585949242e-5, 1.46506079995403e-5, 1.46524220962627e-5, 1.46510114722295e-5, 1.46503188571233e-5, 1.46510114722295e-5, 1.46524220962627e-5, 1.46506079995403e-5, 1.46519585949242e-5, 1.46506312866359e-5, 1.46516166923823e-5, 1.46515088967711e-5, 1.46508705943069e-5, 1.4651126975027e-5, 1.46516044980711e-5, 1.46515441795335e-5, 1.46511712487335e-5, 1.46510153344184e-5, 1.46511914471652e-5, 1.46514253854446e-5, 1.46514649549726e-5, 1.46513215391348e-5, 1.46511795270022e-5, 1.46511728027905e-5, 1.46512740493421e-5, 1.46513623792159e-5, 1.46513583713876e-5, 1.46512875829259e-5, 1.46512328592096e-5, 1.46512440751789e-5, 1.46512969540638e-5, 1.46513297765763e-5, 1.46513102774646e-5, 1.46512646070876e-5, 1.46512450580042e-5
flux1:, 0.634076551467856, 1.63888180539872e-5, 1.6388832225941e-5, 1.63888678573689e-5, 1.63888792924606e-5, 1.63888461523589e-5, 1.63888018325943e-5, 1.63888030338309e-5, 1.63888651298453e-5, 1.6388931239063e-5, 1.63889196461304e-5, 1.63888156981097e-5, 1.63887129988857e-5, 1.63887377218949e-5, 1.63889051340413e-5, 1.63890577071522e-5, 1.63889964804409e-5, 1.63887245883043e-5, 1.63885332293414e-5, 1.63887223048413e-5, 1.63891480954982e-5, 1.63892120122234e-5, 1.63886704089367e-5, 1.63883797026735e-5, 1.6389088351807e-5, 1.6389204630667e-5, 1.63881155505424e-5, 1.63896113902963e-5, 1.63880982134704e-5, 1.63901219839694e-5, 1.6388533038579e-5, 1.63877526949324e-5, 1.63885330385791e-5, 1.63901219839694e-5, 1.63880982134704e-5, 1.63896113902963e-5, 1.63881155505424e-5, 1.6389204630667e-5, 1.6389088351807e-5, 1.63883797026735e-5, 1.63886704089367e-5, 1.63892120122235e-5, 1.63891480954982e-5, 1.63887223048413e-5, 1.63885332293414e-5, 1.63887245883043e-5, 1.63889964804409e-5, 1.63890577071522e-5, 1.63889051340413e-5, 1.63887377218948e-5, 1.63887129988856e-5, 1.63888156981096e-5, 1.63889196461304e-5, 1.6388931239063e-5, 1.63888651298452e-5, 1.63888030338309e-5, 1.63888018325943e-5, 1.63888461523589e-5, 1.63888792924606e-5, 1.63888678573689e-5, 1.6388832225941e-5, 1.63888180539872e-5
flux1:, 0.634339000371609, 1.83162771926846e-5, 1.83162851026795e-5, 1.83163086841435e-5, 1.83163104255028e-5, 1.83162769904033e-5, 1.83162429724483e-5, 1.83162587955669e-5, 1.83163292110213e-5, 1.83163894458871e-5, 1.83163596652318e-5, 1.83162381248006e-5, 1.83161344042972e-5, 1.83161799637494e-5, 1.83163758417748e-5, 1.83165379966653e-5, 1.83164519252823e-5, 1.83161377748654e-5, 1.83159301811752e-5, 1.83161567012983e-5, 1.83166408885868e-5, 1.83167080119628e-5, 1.83160952705371e-5, 1.83157672944795e-5, 1.83165540075865e-5, 1.83166788121864e-5, 1.83154752176971e-5, 1.83171582770979e-5, 1.8315464341522e-5, 1.83177209636546e-5, 1.83159340959193e-5, 1.83150563096064e-5, 1.83159340959193e-5, 1.83177209636546e-5, 1.8315464341522e-5, 1.83171582770979e-5, 1.83154752176972e-5, 1.83166788121864e-5, 1.83165540075865e-5, 1.83157672944795e-5, 1.83160952705371e-5, 1.83167080119629e-5, 1.83166408885869e-5, 1.83161567012983e-5, 1.83159301811752e-5, 1.83161377748654e-5, 1.83164519252822e-5, 1.83165379966654e-5, 1.83163758417748e-5, 1.83161799637494e-5, 1.83161344042972e-5, 1.83162381248006e-5, 1.83163596652318e-5, 1.83163894458871e-5, 1.83163292110213e-5, 1.83162587955669e-5, 1.83162429724483e-5, 1.83162769904033e-5, 1.83163104255028e-5, 1.83163086841435e-5, 1.83162851026795e-5, 1.83162771926846e-5
flux1:, 0.634601449275363, 2.04523511679941e-5, 2.04523521806371e-5, 2.04523617161409e-5, 2.04523519001423e-5, 2.04523178913807e-5, 2.045229578696e-5, 2.0452328580709e-5, 2.0452408566563e-5, 2.04524619498889e-5, 2.04524113505851e-5, 2.04522699794032e-5, 2.0452165411833e-5, 2.04522346120682e-5, 2.04524622251854e-5, 2.04526346220024e-5, 2.0452520563735e-5, 2.04521596979399e-5, 2.04519347528251e-5, 2.04522030739529e-5, 2.04527513090404e-5, 2.04528210579788e-5, 2.04521297444774e-5, 2.04517618057509e-5, 2.04526352884719e-5, 2.04527684022986e-5, 2.04514380171809e-5, 2.04533284887193e-5, 2.04514337566467e-5, 2.04539490677128e-5, 2.0451943170464e-5, 2.04509574518081e-5, 2.04519431704641e-5, 2.04539490677128e-5, 2.04514337566467e-5, 2.04533284887194e-5, 2.04514380171809e-5, 2.04527684022986e-5, 2.04526352884719e-5, 2.04517618057508e-5, 2.04521297444774e-5, 2.04528210579788e-5, 2.04527513090404e-5, 2.0452203073953e-5, 2.04519347528251e-5, 2.04521596979398e-5, 2.0452520563735e-5, 2.04526346220024e-5, 2.04524622251853e-5, 2.04522346120682e-5, 2.0452165411833e-5, 2.04522699794032e-5, 2.04524113505851e-5, 2.04524619498889e-5, 2.0452408566563e-5, 2.04523285807091e-5, 2.04522957869599e-5, 2.04523178913807e-5, 2.04523519001423e-5, 2.04523617161409e-5, 2.04523521806372e-5, 2.04523511679941e-5
flux1:, 0.634863898179116, 2.2817377220328e-5, 2.28173710580918e-5, 2.2817364590772e-5, 2.2817341041984e-5, 2.28173057590273e-5, 2.2817296976557e-5, 2.28173492634874e-5, 2.28174404827731e-5, 2.28174863598706e-5, 2.28174122898678e-5, 2.28172485113936e-5, 2.28171429003771e-5, 2.28172384449151e-5, 2.28175012918031e-5, 2.28176849222972e-5, 2.28175398727676e-5, 2.28171277065143e-5, 2.28168841120918e-5, 2.28171985753275e-5, 2.28178165543063e-5, 2.28178881404866e-5, 2.28171104971325e-5, 2.28167002815008e-5, 2.28176703484452e-5, 2.28178112151607e-5, 2.28163401142318e-5, 2.28184597519659e-5, 2.28163421630727e-5, 2.28191449695629e-5, 2.28168973938851e-5, 2.28157924514672e-5, 2.28168973938851e-5, 2.28191449695629e-5, 2.28163421630727e-5, 2.28184597519659e-5, 2.28163401142318e-5, 2.28178112151607e-5, 2.28176703484452e-5, 2.28167002815008e-5, 2.28171104971325e-5, 2.28178881404866e-5, 2.28178165543064e-5, 2.28171985753275e-5, 2.28168841120919e-5, 2.28171277065143e-5, 2.28175398727676e-5, 2.28176849222972e-5, 2.28175012918031e-5, 2.28172384449151e-5, 2.28171429003771e-5, 2.28172485113936e-5, 2.28174122898677e-5, 2.28174863598706e-5, 2.28174404827731e-5, 2.28173492634875e-5, 2.2817296976557e-5, 2.28173057590272e-5, 2.28173410419839e-5, 2.2817364590772e-5, 2.28173710580918e-5, 2.2817377220328e-5
flux1:, 0.635126347082869, 2.54334127414398e-5, 2.54333995970686e-5, 2.54333752200905e-5, 2.5433335353358e-5, 2.54332975410968e-5, 2.54333032173867e-5, 2.54333777399369e-5, 2.54334823922945e-5, 2.54335205402243e-5, 2.54334203397396e-5, 2.5433231149193e-5, 2.54331238035921e-5, 2.54332482290729e-5, 2.54335500755796e-5, 2.54337463718933e-5, 2.54335675624094e-5, 2.54330994024812e-5, 2.54328356161602e-5, 2.54332004502182e-5, 2.54338938421671e-5, 2.54339662565786e-5, 2.5433094262661e-5, 2.54326399719034e-5, 2.54337176718226e-5, 2.54338653035681e-5, 2.5432237684172e-5, 2.54346098658253e-5, 2.54322451654052e-5, 2.54353675765806e-5, 2.5432854094713e-5, 2.54316178074813e-5, 2.5432854094713e-5, 2.54353675765806e-5, 2.54322451654052e-5, 2.54346098658253e-5, 2.54322376841719e-5, 2.54338653035681e-5, 2.54337176718226e-5, 2.54326399719035e-5, 2.5433094262661e-5, 2.54339662565786e-5, 2.54338938421671e-5, 2.54332004502182e-5, 2.54328356161602e-5, 2.54330994024811e-5, 2.54335675624094e-5, 2.54337463718933e-5, 2.54335500755795e-5, 2.54332482290729e-5, 2.54331238035921e-5, 2.5433231149193e-5, 2.54334203397396e-5, 2.54335205402243e-5, 2.54334823922945e-5, 2.54333777399369e-5, 2.54333032173867e-5, 2.54332975410968e-5, 2.5433335353358e-5, 2.54333752200904e-5, 2.54333995970687e-5, 2.54334127414398e-5
flux1:, 0.635388795986622, 2.83243518093794e-5, 2.83243324561864e-5, 2.83242883060379e-5, 2.83242290090589e-5, 2.83241867178038e-5, 2.83242076590978e-5, 2.83243074438415e-5, 2.83244284034592e-5, 2.83244591397726e-5, 2.83243301417435e-5, 2.8324112000905e-5, 2.83240016041297e-5, 2.83241572200728e-5, 2.83245021496907e-5, 2.83247131032285e-5, 2.83244980995019e-5, 2.83239691568816e-5, 2.83236833183773e-5, 2.83241025373798e-5, 2.83248769134598e-5, 2.83249489177255e-5, 2.83239743565744e-5, 2.8323474852324e-5, 2.832467259587e-5, 2.83248254716581e-5, 2.83230234125849e-5, 2.83256732100519e-5, 2.83230347672077e-5, 2.83265125504706e-5, 2.83237073131124e-5, 2.83223266989146e-5, 2.83237073131124e-5, 2.83265125504706e-5, 2.83230347672076e-5, 2.83256732100519e-5, 2.83230234125849e-5, 2.83248254716581e-5, 2.83246725958699e-5, 2.8323474852324e-5, 2.83239743565744e-5, 2.83249489177255e-5, 2.83248769134598e-5, 2.83241025373797e-5, 2.83236833183773e-5, 2.83239691568816e-5, 2.83244980995019e-5, 2.83247131032285e-5, 2.83245021496907e-5, 2.83241572200728e-5, 2.83240016041298e-5, 2.83241120009049e-5, 2.83243301417434e-5, 2.83244591397726e-5, 2.83244284034592e-5, 2.83243074438415e-5, 2.83242076590978e-5, 2.83241867178038e-5, 2.83242290090589e-5, 2.83242883060379e-5, 2.83243324561864e-5, 2.83243518093793e-5
flux1:, 0.635651244890376, 3.15160465698573e-5, 3.15160224627491e-5, 3.15159566910633e-5, 3.15158741896106e-5, 3.15158246341261e-5, 3.15158612721216e-5, 3.15159897129528e-5, 3.15161306754473e-5, 3.15161549602369e-5, 3.15159944746183e-5, 3.15157431934935e-5, 3.15156276718509e-5, 3.15158165110383e-5, 3.15162089886306e-5, 3.15164372749487e-5, 3.15161840712981e-5, 3.15155894633838e-5, 3.15152793142914e-5, 3.15157566154428e-5, 3.15166173830917e-5, 3.1516687505711e-5, 3.15156020340408e-5, 3.15150569834779e-5, 3.15163886713782e-5, 3.15165446272136e-5, 3.15145478395672e-5, 3.15175021020964e-5, 3.15145607174605e-5, 3.15184336726006e-5, 3.1515309155551e-5, 3.15137703337785e-5, 3.15153091555509e-5, 3.15184336726006e-5, 3.15145607174605e-5, 3.15175021020964e-5, 3.15145478395672e-5, 3.15165446272135e-5, 3.15163886713782e-5, 3.15150569834779e-5, 3.15156020340408e-5, 3.1516687505711e-5, 3.15166173830918e-5, 3.15157566154428e-5, 3.15152793142914e-5, 3.15155894633837e-5, 3.1516184071298e-5, 3.15164372749487e-5, 3.15162089886305e-5, 3.15158165110383e-5, 3.15156276718509e-5, 3.15157431934935e-5, 3.15159944746183e-5, 3.15161549602369e-5, 3.15161306754472e-5, 3.15159897129528e-5, 3.15158612721216e-5, 3.15158246341261e-5, 3.15158741896105e-5, 3.15159566910634e-5, 3.15160224627491e-5, 3.15160465698574e-5
flux1:, 0.635913693794129, 3.50364333387016e-5, 3.50364066979999e-5, 3.50363174189743e-5, 3.50362071288096e-5, 3.50361465541667e-5, 3.50361989226525e-5, 3.503635988233e-5, 3.50365255144117e-5, 3.50365450386845e-5, 3.50363503179505e-5, 3.50360609268172e-5, 3.5035937323767e-5, 3.5036161108283e-5, 3.50366060565859e-5, 3.50368551608526e-5, 3.50365622636523e-5, 3.50358970039773e-5, 3.50355598030437e-5, 3.50360984703285e-5, 3.50370508170505e-5, 3.50371173541518e-5, 3.50359125689589e-5, 3.50353225868359e-5, 3.50368037361976e-5, 3.50369598493089e-5, 3.50347454249063e-5, 3.50380328798931e-5, 3.50347565822364e-5, 3.50390689307197e-5, 3.50355958648005e-5, 3.50338840104082e-5, 3.50355958648005e-5, 3.50390689307197e-5, 3.50347565822364e-5, 3.50380328798931e-5, 3.50347454249063e-5, 3.50369598493089e-5, 3.50368037361976e-5, 3.5035322586836e-5, 3.50359125689589e-5, 3.50371173541518e-5, 3.50370508170504e-5, 3.50360984703285e-5, 3.50355598030437e-5, 3.50358970039773e-5, 3.50365622636523e-5, 3.50368551608527e-5, 3.50366060565859e-5, 3.5036161108283e-5, 3.5035937323767e-5, 3.50360609268173e-5, 3.50363503179505e-5, 3.50365450386845e-5, 3.50365255144117e-5, 3.503635988233e-5, 3.50361989226524e-5, 3.50361465541667e-5, 3.50362071288096e-5, 3.50363174189744e-5, 3.50364066979999e-5, 3.50364333387015e-5
flux1:, 0.636176142697882, 3.8915663254703e-5, 3.89156371244659e-5, 3.89155223363536e-5, 3.89153787079568e-5, 3.89153022712331e-5, 3.89153700085898e-5, 3.89155679363968e-5, 3.89157640204802e-5, 3.89157812733221e-5, 3.89155494574432e-5, 3.89152160744316e-5, 3.8915080438804e-5, 3.89153405667163e-5, 3.89158434539865e-5, 3.89161177901455e-5, 3.891578428359e-5, 3.89150432571246e-5, 3.89146756955627e-5, 3.89152785167185e-5, 3.89163273682448e-5, 3.89163883877621e-5, 3.89150558848314e-5, 3.89144226654834e-5, 3.89160705319276e-5, 3.89162230022898e-5, 3.8913765166238e-5, 3.89174165431414e-5, 3.89137703740137e-5, 3.89185711585936e-5, 3.89147184358645e-5, 3.89128177216315e-5, 3.89147184358646e-5, 3.89185711585937e-5, 3.89137703740137e-5, 3.89174165431415e-5, 3.89137651662379e-5, 3.89162230022898e-5, 3.89160705319276e-5, 3.89144226654834e-5, 3.89150558848314e-5, 3.89163883877621e-5, 3.89163273682448e-5, 3.89152785167185e-5, 3.89146756955627e-5, 3.89150432571245e-5, 3.891578428359e-5, 3.89161177901456e-5, 3.89158434539865e-5, 3.89153405667163e-5, 3.8915080438804e-5, 3.89152160744317e-5, 3.89155494574432e-5, 3.89157812733221e-5, 3.89157640204802e-5, 3.89155679363968e-5, 3.89153700085898e-5, 3.8915302271233e-5, 3.89153787079568e-5, 3.89155223363537e-5, 3.89156371244659e-5, 3.89156632547029e-5
flux1:, 0.636438591601635, 4.31862372629102e-5, 4.31862155356166e-5, 4.3186073016625e-5, 4.31858893810022e-5, 4.31857910587787e-5, 4.31858734407256e-5, 4.31861135020827e-5, 4.31863470664202e-5, 4.31863653732447e-5, 4.31860934136571e-5, 4.31857091147182e-5, 4.31855564119242e-5, 4.31858539692339e-5, 4.31864209050562e-5, 4.31867259204685e-5, 4.31863515072731e-5, 4.31855294300652e-5, 4.31851275525214e-5, 4.31857967575142e-5, 4.31869467551877e-5, 4.31870001025722e-5, 4.31855315195735e-5, 4.31848579518961e-5, 4.31866916453441e-5, 4.31868356784701e-5, 4.31841055535369e-5, 4.31881537368916e-5, 4.31840995221953e-5, 4.31894430112826e-5, 4.31851775597358e-5, 4.31830710832899e-5, 4.31851775597358e-5, 4.31894430112827e-5, 4.31840995221954e-5, 4.31881537368917e-5, 4.3184105553537e-5, 4.318683567847e-5, 4.3186691645344e-5, 4.31848579518961e-5, 4.31855315195735e-5, 4.31870001025722e-5, 4.31869467551876e-5, 4.31857967575142e-5, 4.31851275525213e-5, 4.31855294300651e-5, 4.31863515072732e-5, 4.31867259204684e-5, 4.3186420905056e-5, 4.31858539692338e-5, 4.31855564119242e-5, 4.31857091147181e-5, 4.31860934136571e-5, 4.31863653732448e-5, 4.31863470664201e-5, 4.31861135020828e-5, 4.31858734407255e-5, 4.31857910587787e-5, 4.31858893810022e-5, 4.3186073016625e-5, 4.31862155356166e-5, 4.31862372629102e-5
flux1:, 0.636701040505389, 4.7883145155577e-5, 4.78831325558062e-5, 4.78829597370017e-5, 4.78827281629266e-5, 4.78826006950071e-5, 4.78826967006335e-5, 4.78829849124025e-5, 4.78832643359708e-5, 4.78832878604065e-5, 4.78829724240408e-5, 4.78825291238598e-5, 4.78823531797962e-5, 4.7882688981564e-5, 4.78833268163388e-5, 4.78836690724804e-5, 4.78832540819861e-5, 4.78823454447967e-5, 4.78819045828425e-5, 4.78826418128318e-5, 4.78838973148947e-5, 4.78839406176025e-5, 4.78823276537832e-5, 4.78816179117009e-5, 4.78836585038862e-5, 4.78837881996535e-5, 4.7880753590858e-5, 4.7885233808639e-5, 4.788072991576e-5, 4.78866760062659e-5, 4.78819626245308e-5, 4.78796323163885e-5, 4.78819626245308e-5, 4.78866760062658e-5, 4.788072991576e-5, 4.7885233808639e-5, 4.78807535908581e-5, 4.78837881996534e-5, 4.78836585038863e-5, 4.7881617911701e-5, 4.78823276537832e-5, 4.78839406176025e-5, 4.78838973148946e-5, 4.78826418128318e-5, 4.78819045828425e-5, 4.78823454447966e-5, 4.78832540819861e-5, 4.78836690724805e-5, 4.78833268163388e-5, 4.78826889815639e-5, 4.78823531797961e-5, 4.78825291238598e-5, 4.78829724240408e-5, 4.78832878604065e-5, 4.78832643359707e-5, 4.78829849124025e-5, 4.78826967006334e-5, 4.7882600695007e-5, 4.78827281629265e-5, 4.78829597370017e-5, 4.78831325558062e-5, 4.7883145155577e-5
flux1:, 0.636963489409142, 5.30440083410339e-5, 5.30440103622189e-5, 5.30438041826295e-5, 5.30435153575276e-5, 5.30433502371949e-5, 5.30434586494863e-5, 5.30438020125479e-5, 5.30441370929304e-5, 5.30441707956558e-5, 5.30438081519394e-5, 5.30432965059041e-5, 5.30430899935158e-5, 5.30434646569999e-5, 5.30441810790633e-5, 5.30445682978875e-5, 5.30441136542624e-5, 5.30431126509695e-5, 5.3042627377159e-5, 5.3043433693403e-5, 5.30447988044302e-5, 5.3044829471481e-5, 5.30430638751916e-5, 5.30423234759493e-5, 5.30445940981462e-5, 5.30447023511137e-5, 5.30413275595385e-5, 5.30462776132188e-5, 5.30412786920541e-5, 5.30478933038563e-5, 5.3042694447025e-5, 5.30401209557446e-5, 5.30426944470251e-5, 5.30478933038563e-5, 5.3041278692054e-5, 5.30462776132189e-5, 5.30413275595385e-5, 5.30447023511137e-5, 5.30445940981462e-5, 5.30423234759494e-5, 5.30430638751917e-5, 5.30448294714811e-5, 5.30447988044302e-5, 5.3043433693403e-5, 5.3042627377159e-5, 5.30431126509694e-5, 5.30441136542624e-5, 5.30445682978876e-5, 5.30441810790633e-5, 5.30434646569999e-5, 5.30430899935158e-5, 5.30432965059041e-5, 5.30438081519394e-5, 5.30441707956558e-5, 5.30441370929304e-5, 5.3043802012548e-5, 5.30434586494863e-5, 5.30433502371949e-5, 5.30435153575276e-5, 5.30438041826295e-5, 5.3044010362219e-5, 5.30440083410338e-5
flux1:, 0.637225938312895, 5.87092259508938e-5, 5.87092487413573e-5, 5.87090054932524e-5, 5.87086486413887e-5, 5.87084361617616e-5, 5.87085557015499e-5, 5.87089623201441e-5, 5.87093642921678e-5, 5.87094138413119e-5, 5.87089997370754e-5, 5.87084090757228e-5, 5.87081635539585e-5, 5.87085776051342e-5, 5.8709381227913e-5, 5.87098222928914e-5, 5.87093294367536e-5, 5.87082298795912e-5, 5.87076939911284e-5, 5.87085699333755e-5, 5.87100485653572e-5, 5.87100637773233e-5, 5.87081372920994e-5, 5.87073731148565e-5, 5.87098990448554e-5, 5.8709977462115e-5, 5.87062231372148e-5, 5.87116836796803e-5, 5.87061403856075e-5, 5.87134958404615e-5, 5.87077713480254e-5, 5.87049338985336e-5, 5.87077713480254e-5, 5.87134958404615e-5, 5.87061403856075e-5, 5.87116836796803e-5, 5.87062231372148e-5, 5.87099774621149e-5, 5.87098990448554e-5, 5.87073731148565e-5, 5.87081372920995e-5, 5.87100637773235e-5, 5.87100485653572e-5, 5.87085699333756e-5, 5.87076939911285e-5, 5.87082298795911e-5, 5.87093294367537e-5, 5.87098222928915e-5, 5.8709381227913e-5, 5.87085776051342e-5, 5.87081635539586e-5, 5.87084090757228e-5, 5.87089997370753e-5, 5.87094138413119e-5, 5.87093642921679e-5, 5.87089623201441e-5, 5.87085557015499e-5, 5.87084361617615e-5, 5.87086486413888e-5, 5.87090054932523e-5, 5.87092487413573e-5, 5.87092259508937e-5
flux1:, 0.637488387216649, 6.49221238317116e-5, 6.49221740290065e-5, 6.49218892041342e-5, 6.49214520566425e-5, 6.49211814211642e-5, 6.49213109107931e-5, 6.49217900862617e-5, 6.49222715792919e-5, 6.49223432088716e-5, 6.49218727382262e-5, 6.49211910464942e-5, 6.49208970605808e-5, 6.4921351073643e-5, 6.4922251503803e-5, 6.49227564045172e-5, 6.49222271623992e-5, 6.49210223875186e-5, 6.4920428929311e-5, 6.49213746328597e-5, 6.49229706004014e-5, 6.49229672842914e-5, 6.49208715440597e-5, 6.4920091801794e-5, 6.49229005398642e-5, 6.49229393828307e-5, 6.49187624224172e-5, 6.49247772894339e-5, 6.49186359860147e-5, 6.49268113636756e-5, 6.49205181208046e-5, 6.49173943420997e-5, 6.49205181208046e-5, 6.49268113636756e-5, 6.49186359860147e-5, 6.4924777289434e-5, 6.49187624224172e-5, 6.49229393828307e-5, 6.49229005398642e-5, 6.49200918017941e-5, 6.49208715440597e-5, 6.49229672842915e-5, 6.49229706004013e-5, 6.49213746328596e-5, 6.4920428929311e-5, 6.49210223875186e-5, 6.49222271623992e-5, 6.49227564045172e-5, 6.4922251503803e-5, 6.4921351073643e-5, 6.49208970605808e-5, 6.49211910464941e-5, 6.49218727382262e-5, 6.49223432088717e-5, 6.49222715792919e-5, 6.49217900862617e-5, 6.49213109107931e-5, 6.49211814211642e-5, 6.49214520566425e-5, 6.49218892041343e-5, 6.49221740290065e-5, 6.49221238317116e-5
flux1:, 0.637750836120402, 7.17291059004362e-5, 7.17291904163951e-5, 7.17288585665885e-5, 7.17283273979639e-5, 7.1727986900782e-5, 7.17281254508913e-5, 7.17286877360296e-5, 7.17292626587123e-5, 7.17293629739586e-5, 7.17288304522946e-5, 7.17280444062842e-5, 7.17276916568126e-5, 7.17281864241832e-5, 7.17291943005487e-5, 7.17297740101188e-5, 7.17292104077571e-5, 7.17278931760784e-5, 7.17272345133139e-5, 7.17282498930494e-5, 7.17299670438218e-5, 7.17299418265644e-5, 7.17276681908215e-5, 7.17268823494953e-5, 7.17300036838713e-5, 7.1729991840559e-5, 7.17253453470975e-5, 7.17319619472572e-5, 7.17251643862288e-5, 7.17342458508544e-5, 7.17273373749104e-5, 7.17239030936566e-5, 7.17273373749105e-5, 7.17342458508543e-5, 7.17251643862288e-5, 7.17319619472573e-5, 7.17253453470974e-5, 7.1729991840559e-5, 7.17300036838713e-5, 7.17268823494954e-5, 7.17276681908216e-5, 7.17299418265644e-5, 7.17299670438218e-5, 7.17282498930494e-5, 7.17272345133139e-5, 7.17278931760782e-5, 7.17292104077571e-5, 7.17297740101188e-5, 7.17291943005487e-5, 7.17281864241832e-5, 7.17276916568127e-5, 7.17280444062842e-5, 7.17288304522945e-5, 7.17293629739586e-5, 7.17292626587124e-5, 7.17286877360296e-5, 7.17281254508913e-5, 7.17279869007821e-5, 7.17283273979639e-5, 7.17288585665886e-5, 7.17291904163951e-5, 7.17291059004362e-5
flux1:, 0.638013285024155, 7.91798072726661e-5, 7.91799330353863e-5, 7.91795476631394e-5, 7.91789074080002e-5, 7.91784846869445e-5, 7.91786318968042e-5, 7.91792890962041e-5, 7.91799724391616e-5, 7.91801081704368e-5, 7.91795070235941e-5, 7.9178602097244e-5, 7.9178179683464e-5, 7.9178716411573e-5, 7.9179843403764e-5, 7.91805096794793e-5, 7.91799136969343e-5, 7.9178476096703e-5, 7.91777440469842e-5, 7.91788290552503e-5, 7.9180671435229e-5, 7.91806205688917e-5, 7.9178159889484e-5, 7.91773785298341e-5, 7.91808445931726e-5, 7.91807695872981e-5, 7.91756028881256e-5, 7.91828726550631e-5, 7.91753556310346e-5, 7.91854367216251e-5, 7.91778626669414e-5, 7.91740916639917e-5, 7.91778626669415e-5, 7.91854367216251e-5, 7.91753556310346e-5, 7.91828726550631e-5, 7.91756028881257e-5, 7.91807695872981e-5, 7.91808445931725e-5, 7.91773785298341e-5, 7.91781598894841e-5, 7.91806205688918e-5, 7.9180671435229e-5, 7.91788290552504e-5, 7.91777440469842e-5, 7.91784760967029e-5, 7.91799136969343e-5, 7.91805096794793e-5, 7.9179843403764e-5, 7.9178716411573e-5, 7.9178179683464e-5, 7.9178602097244e-5, 7.91795070235941e-5, 7.91801081704368e-5, 7.91799724391615e-5, 7.9179289096204e-5, 7.91786318968042e-5, 7.91784846869446e-5, 7.91789074080003e-5, 7.91795476631394e-5, 7.91799330353862e-5, 7.91798072726662e-5
flux1:, 0.638275733927908, 8.73272484995123e-5, 8.73274221625541e-5, 8.73269756586939e-5, 8.73262101207175e-5, 8.73256924818499e-5, 8.73258486408547e-5, 8.73266137425857e-5, 8.73274212921556e-5, 8.7327599002361e-5, 8.73269216835413e-5, 8.73258823365275e-5, 8.73253790765117e-5, 8.73259596002875e-5, 8.73272183557225e-5, 8.73279834550059e-5, 8.73273567240658e-5, 8.73257900828521e-5, 8.73249761172322e-5, 8.73261310803683e-5, 8.73281031315724e-5, 8.73280223831751e-5, 8.73253646956642e-5, 8.73245993148403e-5, 8.7328444634037e-5, 8.73282926767336e-5, 8.73225514142285e-5, 8.73305303234508e-5, 8.73222253006556e-5, 8.73334071804234e-5, 8.7325112756012e-5, 8.73209764836358e-5, 8.7325112756012e-5, 8.73334071804233e-5, 8.73222253006556e-5, 8.73305303234507e-5, 8.73225514142286e-5, 8.73282926767336e-5, 8.7328444634037e-5, 8.73245993148402e-5, 8.73253646956643e-5, 8.73280223831751e-5, 8.73281031315723e-5, 8.73261310803682e-5, 8.73249761172321e-5, 8.73257900828521e-5, 8.73273567240658e-5, 8.73279834550061e-5, 8.73272183557224e-5, 8.73259596002875e-5, 8.73253790765116e-5, 8.73258823365276e-5, 8.73269216835413e-5, 8.73275990023609e-5, 8.73274212921556e-5, 8.73266137425857e-5, 8.73258486408549e-5, 8.73256924818499e-5, 8.73262101207174e-5, 8.73269756586939e-5, 8.73274221625542e-5, 8.73272484995124e-5
flux1:, 0.638538182831662, 9.62279901731793e-5, 9.62282178062641e-5, 9.6227701452419e-5, 9.6226793614351e-5, 9.62261684227967e-5, 9.62263346982358e-5, 9.62272217231451e-5, 9.6228169682706e-5, 9.62283954364793e-5, 9.62276333844494e-5, 9.62264433406508e-5, 9.62258481676417e-5, 9.62264751743769e-5, 9.62278792026069e-5, 9.62287555089918e-5, 9.622809895612e-5, 9.62263937710508e-5, 9.62254892919955e-5, 9.62267153277261e-5, 9.62288221142039e-5, 9.62287066130631e-5, 9.62258407476423e-5, 9.62251035002296e-5, 9.62293650429362e-5, 9.62291211318488e-5, 9.62227474274541e-5, 9.62314965783201e-5, 9.62223292868572e-5, 9.62347209480034e-5, 9.62256462450363e-5, 9.62211135035999e-5, 9.62256462450363e-5, 9.62347209480034e-5, 9.62223292868571e-5, 9.62314965783201e-5, 9.62227474274541e-5, 9.62291211318487e-5, 9.62293650429361e-5, 9.62251035002295e-5, 9.62258407476424e-5, 9.62287066130631e-5, 9.62288221142038e-5, 9.62267153277259e-5, 9.62254892919955e-5, 9.62263937710506e-5, 9.622809895612e-5, 9.62287555089919e-5, 9.62278792026067e-5, 9.6226475174377e-5, 9.62258481676418e-5, 9.62264433406507e-5, 9.62276333844493e-5, 9.62283954364792e-5, 9.6228169682706e-5, 9.62272217231452e-5, 9.62263346982358e-5, 9.62261684227967e-5, 9.62267936143511e-5, 9.62277014524189e-5, 9.6228217806264e-5, 9.62279901731793e-5
flux1:, 0.638800631735415, 1.05942287083126e-4, 1.05942573862278e-4, 1.05941977915267e-4, 1.05940910354733e-4, 1.05940165481862e-4, 1.05940344076243e-4, 1.05941367833182e-4, 1.05942472352875e-4, 1.05942751359272e-4, 1.05941895011624e-4, 1.05940537634577e-4, 1.05939840065005e-4, 1.05940517316227e-4, 1.05942080800672e-4, 1.05943080357733e-4, 1.05942393798863e-4, 1.05940539694584e-4, 1.05939536396837e-4, 1.05940835911494e-4, 1.05943083367261e-4, 1.05942927403336e-4, 1.05939840512865e-4, 1.05939143893555e-4, 1.05943861115619e-4, 1.05943509184701e-4, 1.05936441877994e-4, 1.05946028139273e-4, 1.05935918138488e-4, 1.05949636560961e-4, 1.05939715789549e-4, 1.05934752363577e-4, 1.05939715789549e-4, 1.05949636560961e-4, 1.05935918138488e-4, 1.05946028139274e-4, 1.05936441877994e-4, 1.05943509184701e-4, 1.05943861115619e-4, 1.05939143893555e-4, 1.05939840512865e-4, 1.05942927403336e-4, 1.05943083367261e-4, 1.05940835911495e-4, 1.05939536396837e-4, 1.05940539694584e-4, 1.05942393798863e-4, 1.05943080357733e-4, 1.05942080800672e-4, 1.05940517316227e-4, 1.05939840065005e-4, 1.05940537634577e-4, 1.05941895011624e-4, 1.05942751359273e-4, 1.05942472352874e-4, 1.05941367833182e-4, 1.05940344076243e-4, 1.05940165481862e-4, 1.05940910354733e-4, 1.05941977915267e-4, 1.05942573862278e-4, 1.05942287083126e-4
flux1:, 0.639063080639168, 1.16534241024662e-4, 1.16534590942687e-4, 1.16533904815986e-4, 1.16532660226613e-4, 1.16531784538948e-4, 1.16531978799173e-4, 1.16533154537661e-4, 1.16534431158257e-4, 1.16534767401795e-4, 1.16533806276353e-4, 1.16532265044262e-4, 1.16531455708705e-4, 1.16532188247066e-4, 1.16533925776162e-4, 1.16535059731345e-4, 1.16534341428007e-4, 1.16532327152048e-4, 1.16531217469579e-4, 1.1653259473044e-4, 1.16534989921065e-4, 1.16534786688831e-4, 1.16531463694818e-4, 1.16530820168077e-4, 1.16536035066877e-4, 1.16535558188229e-4, 1.16527733149e-4, 1.16538229864061e-4, 1.16527090071128e-4, 1.16542260336467e-4, 1.16531420974474e-4, 1.16525989229424e-4, 1.16531420974474e-4, 1.16542260336467e-4, 1.16527090071128e-4, 1.16538229864061e-4, 1.16527733149e-4, 1.16535558188229e-4, 1.16536035066877e-4, 1.16530820168077e-4, 1.16531463694818e-4, 1.16534786688831e-4, 1.16534989921065e-4, 1.1653259473044e-4, 1.16531217469579e-4, 1.16532327152048e-4, 1.16534341428007e-4, 1.16535059731345e-4, 1.16533925776162e-4, 1.16532188247066e-4, 1.16531455708704e-4, 1.16532265044262e-4, 1.16533806276353e-4, 1.16534767401795e-4, 1.16534431158257e-4, 1.16533154537661e-4, 1.16531978799173e-4, 1.16531784538948e-4, 1.16532660226613e-4, 1.16533904815986e-4, 1.16534590942687e-4, 1.16534241024662e-4
flux1:, 0.639325529542921, 1.28071951279877e-4, 1.28072366899979e-4, 1.28071579453966e-4, 1.28070141265188e-4, 1.28069125135939e-4, 1.28069339596764e-4, 1.28070682553029e-4, 1.28072145575125e-4, 1.28072541452735e-4, 1.28071464308444e-4, 1.28069723386567e-4, 1.28068794610578e-4, 1.28069588937759e-4, 1.28071515150383e-4, 1.28072793115279e-4, 1.2807203930466e-4, 1.28069852769454e-4, 1.28068630408147e-4, 1.28070092182039e-4, 1.28072643569751e-4, 1.28072384853724e-4, 1.28068807814915e-4, 1.28068229400344e-4, 1.28073986579559e-4, 1.28073367216206e-4, 1.28064717723767e-4, 1.28076205468862e-4, 1.28063941651243e-4, 1.28080697015605e-4, 1.28068858875878e-4, 1.28062917318537e-4, 1.28068858875878e-4, 1.28080697015605e-4, 1.28063941651243e-4, 1.28076205468862e-4, 1.28064717723767e-4, 1.28073367216206e-4, 1.28073986579559e-4, 1.28068229400344e-4, 1.28068807814915e-4, 1.28072384853724e-4, 1.28072643569751e-4, 1.28070092182039e-4, 1.28068630408147e-4, 1.28069852769454e-4, 1.28072039304659e-4, 1.28072793115279e-4, 1.28071515150383e-4, 1.28069588937759e-4, 1.28068794610578e-4, 1.28069723386567e-4, 1.28071464308444e-4, 1.28072541452735e-4, 1.28072145575125e-4, 1.28070682553029e-4, 1.28069339596764e-4, 1.28069125135939e-4, 1.28070141265188e-4, 1.28071579453966e-4, 1.28072366899979e-4, 1.28071951279877e-4
flux1:, 0.639587978446675, 1.40627661707694e-4, 1.40628143983498e-4, 1.40627243931173e-4, 1.40625597013278e-4, 1.40624432833494e-4, 1.40624673179234e-4, 1.40626198017119e-4, 1.40627859812508e-4, 1.40628315795888e-4, 1.40627110881636e-4, 1.40625155784318e-4, 1.40624102201737e-4, 1.40624966413118e-4, 1.40627095556945e-4, 1.40628524895626e-4, 1.40627729310071e-4, 1.40625357689759e-4, 1.40624018241225e-4, 1.40625574486191e-4, 1.40628292186804e-4, 1.40627967987087e-4, 1.40624115399712e-4, 1.40623613225248e-4, 1.40629959976893e-4, 1.40629180282448e-4, 1.40619637462273e-4, 1.40632204848683e-4, 1.4061871507994e-4, 1.40637197013785e-4, 1.40624271240191e-4, 1.40617774047358e-4, 1.40624271240191e-4, 1.40637197013785e-4, 1.4061871507994e-4, 1.40632204848683e-4, 1.40619637462273e-4, 1.40629180282448e-4, 1.40629959976893e-4, 1.40623613225249e-4, 1.40624115399712e-4, 1.40627967987087e-4, 1.40628292186804e-4, 1.40625574486191e-4, 1.40624018241225e-4, 1.40625357689759e-4, 1.40627729310071e-4, 1.40628524895626e-4, 1.40627095556945e-4, 1.40624966413119e-4, 1.40624102201737e-4, 1.40625155784318e-4, 1.40627110881636e-4, 1.40628315795888e-4, 1.40627859812509e-4, 1.40626198017119e-4, 1.40624673179235e-4, 1.40624432833494e-4, 1.40625597013278e-4, 1.40627243931173e-4, 1.40628143983498e-4, 1.40627661707694e-4
flux1:, 0.639850427350428, 1.54277903296009e-4, 1.54278451480056e-4, 1.54277427908434e-4, 1.54275559342303e-4, 1.54274242005743e-4, 1.54274514937117e-4, 1.54276235091928e-4, 1.54278105379554e-4, 1.5427861972333e-4, 1.54277275119019e-4, 1.54275093447546e-4, 1.5427391262494e-4, 1.54274856487509e-4, 1.54277201893651e-4, 1.54278786956056e-4, 1.54277940349979e-4, 1.54275370238167e-4, 1.54273911865231e-4, 1.54275576457577e-4, 1.5427847247641e-4, 1.54278070575422e-4, 1.54273916618896e-4, 1.54273500457546e-4, 1.54280486867041e-4, 1.54279529024859e-4, 1.54269022328241e-4, 1.54282766836314e-4, 1.54267940915818e-4, 1.54288299121372e-4, 1.54274187128311e-4, 1.54267083650232e-4, 1.54274187128311e-4, 1.54288299121372e-4, 1.54267940915818e-4, 1.54282766836315e-4, 1.54269022328241e-4, 1.54279529024859e-4, 1.54280486867041e-4, 1.54273500457546e-4, 1.54273916618896e-4, 1.54278070575422e-4, 1.5427847247641e-4, 1.54275576457577e-4, 1.54273911865231e-4, 1.54275370238167e-4, 1.54277940349979e-4, 1.54278786956056e-4, 1.54277201893651e-4, 1.54274856487509e-4, 1.5427391262494e-4, 1.54275093447546e-4, 1.54277275119019e-4, 1.54278619723331e-4, 1.54278105379553e-4, 1.54276235091928e-4, 1.54274514937117e-4, 1.54274242005743e-4, 1.54275559342302e-4, 1.54277427908435e-4, 1.54278451480056e-4, 1.54277903296009e-4
flux1:, 0.640112876254181, 1.6910363094443e-4, 1.69104242604049e-4, 1.69103085603597e-4, 1.69100985487575e-4, 1.69099512821748e-4, 1.69099825819349e-4, 1.69101752760051e-4, 1.69103837874083e-4, 1.69104406389834e-4, 1.69102910438783e-4, 1.69100492674768e-4, 1.69099185722302e-4, 1.69100220684024e-4, 1.69102794166743e-4, 1.69104535489497e-4, 1.69103625193505e-4, 1.69100842825432e-4, 1.69099267004488e-4, 1.69101058479193e-4, 1.69104146912565e-4, 1.69103652387544e-4, 1.69099166134461e-4, 1.69098843943522e-4, 1.69106523023158e-4, 1.69105369613866e-4, 1.69093827321766e-4, 1.69108856152226e-4, 1.6909257499054e-4, 1.69114967411991e-4, 1.6909955978647e-4, 1.6909179403338e-4, 1.6909955978647e-4, 1.69114967411991e-4, 1.6909257499054e-4, 1.69108856152226e-4, 1.69093827321766e-4, 1.69105369613865e-4, 1.69106523023158e-4, 1.69098843943522e-4, 1.6909916613446e-4, 1.69103652387544e-4, 1.69104146912565e-4, 1.69101058479192e-4, 1.69099267004488e-4, 1.69100842825432e-4, 1.69103625193505e-4, 1.69104535489497e-4, 1.69102794166743e-4, 1.69100220684024e-4, 1.69099185722302e-4, 1.69100492674768e-4, 1.69102910438783e-4, 1.69104406389834e-4, 1.69103837874084e-4, 1.69101752760051e-4, 1.69099825819349e-4, 1.69099512821748e-4, 1.69100985487575e-4, 1.69103085603597e-4, 1.69104242604049e-4, 1.6910363094443e-4
flux1:, 0.640375325157934, 1.85190353162179e-4, 1.85191024316431e-4, 1.851897257021e-4, 1.85187387962023e-4, 1.85185761077959e-4, 1.85186122059934e-4, 1.85188264492855e-4, 1.85190566674692e-4, 1.85191182589076e-4, 1.85189524414509e-4, 1.85186864742032e-4, 1.8518543688364e-4, 1.85186576005468e-4, 1.85189387201849e-4, 1.85191280704063e-4, 1.85190290227083e-4, 1.85187281766055e-4, 1.85185594065902e-4, 1.85187536344365e-4, 1.85190833533332e-4, 1.85190228223068e-4, 1.85185372837376e-4, 1.85185150322135e-4, 1.85193578177381e-4, 1.85192212559764e-4, 1.85179562287534e-4, 1.85195993213031e-4, 1.85178128186228e-4, 1.85202721031484e-4, 1.85185896421135e-4, 1.85177406543092e-4, 1.85185896421135e-4, 1.85202721031484e-4, 1.85178128186228e-4, 1.85195993213031e-4, 1.85179562287534e-4, 1.85192212559764e-4, 1.85193578177381e-4, 1.85185150322135e-4, 1.85185372837376e-4, 1.85190228223068e-4, 1.85190833533332e-4, 1.85187536344365e-4, 1.85185594065902e-4, 1.85187281766055e-4, 1.85190290227083e-4, 1.85191280704063e-4, 1.85189387201849e-4, 1.85186576005468e-4, 1.8518543688364e-4, 1.85186864742032e-4, 1.85189524414509e-4, 1.85191182589076e-4, 1.85190566674692e-4, 1.85188264492855e-4, 1.85186122059934e-4, 1.85185761077959e-4, 1.85187387962023e-4, 1.851897257021e-4, 1.85191024316431e-4, 1.85190353162179e-4
flux1:, 0.640637774061688, 2.02628253282288e-4, 2.0262897866642e-4, 2.02627532764406e-4, 2.02624955927531e-4, 2.02623179462823e-4, 2.02623596341825e-4, 2.02625959386859e-4, 2.02628476135848e-4, 2.02629130047747e-4, 2.02627300138935e-4, 2.02624397262584e-4, 2.02622858337075e-4, 2.02624116142844e-4, 2.02627171813763e-4, 2.02629208019952e-4, 2.02628116720135e-4, 2.02624868603772e-4, 2.02623079474871e-4, 2.02625202550629e-4, 2.02628727174459e-4, 2.02627989113013e-4, 2.02622721065161e-4, 2.02622601291443e-4, 2.02631837323273e-4, 2.02630244009461e-4, 2.02616413184969e-4, 2.02634375382767e-4, 2.02614787660526e-4, 2.02641755457064e-4, 2.02623379471604e-4, 2.02614097243512e-4, 2.02623379471604e-4, 2.02641755457064e-4, 2.02614787660526e-4, 2.02634375382767e-4, 2.02616413184969e-4, 2.02630244009461e-4, 2.02631837323273e-4, 2.02622601291443e-4, 2.02622721065161e-4, 2.02627989113013e-4, 2.0262872717446e-4, 2.02625202550629e-4, 2.02623079474871e-4, 2.02624868603772e-4, 2.02628116720135e-4, 2.02629208019953e-4, 2.02627171813763e-4, 2.02624116142844e-4, 2.02622858337074e-4, 2.02624397262584e-4, 2.02627300138935e-4, 2.02629130047747e-4, 2.02628476135848e-4, 2.02625959386859e-4, 2.02623596341825e-4, 2.02623179462823e-4, 2.02624955927531e-4, 2.02627532764406e-4, 2.0262897866642e-4, 2.02628253282288e-4
flux1:, 0.640900222965441, 2.21512300711758e-4, 2.21513074166482e-4, 2.21511478631433e-4, 2.21508666521392e-4, 2.21506748755222e-4, 2.21507228908399e-4, 2.21509813285928e-4, 2.21512536804992e-4, 2.21513216751531e-4, 2.215112075975e-4, 2.21508065518121e-4, 2.21506430383074e-4, 2.21507822627719e-4, 2.21511125947993e-4, 2.21513289273938e-4, 2.21512072117907e-4, 2.21508571454815e-4, 2.21506696997535e-4, 2.2150903754804e-4, 2.21512810646585e-4, 2.21511913481251e-4, 2.21506181813498e-4, 2.21506164895212e-4, 2.2151627203975e-4, 2.21514437041788e-4, 2.21499353325797e-4, 2.21518988170924e-4, 2.21497528025026e-4, 2.21527053735722e-4, 2.21506977892974e-4, 2.21496828218186e-4, 2.21506977892974e-4, 2.21527053735722e-4, 2.21497528025026e-4, 2.21518988170924e-4, 2.21499353325797e-4, 2.21514437041788e-4, 2.2151627203975e-4, 2.21506164895212e-4, 2.21506181813498e-4, 2.21511913481251e-4, 2.21512810646585e-4, 2.2150903754804e-4, 2.21506696997535e-4, 2.21508571454815e-4, 2.21512072117907e-4, 2.21513289273938e-4, 2.21511125947993e-4, 2.21507822627719e-4, 2.21506430383074e-4, 2.21508065518121e-4, 2.215112075975e-4, 2.21513216751531e-4, 2.21512536804992e-4, 2.21509813285928e-4, 2.215072289084e-4, 2.21506748755222e-4, 2.21508666521392e-4, 2.21511478631433e-4, 2.21513074166482e-4, 2.21512300711758e-4
flux1:, 0.641162671869194, 2.41942350657771e-4, 2.41943165630016e-4, 2.41941422248586e-4, 2.41938384557103e-4, 2.41936337382224e-4, 2.41936887057403e-4, 2.41939688330453e-4, 2.41942605102158e-4, 2.41943296736951e-4, 2.41941103477807e-4, 2.41937732183681e-4, 2.41936020995878e-4, 2.41937564358578e-4, 2.41941114230355e-4, 2.41943382370208e-4, 2.41942009797794e-4, 2.41938244799847e-4, 2.41936307475479e-4, 2.41938909366655e-4, 2.41942954283278e-4, 2.41941866698571e-4, 2.41935612377379e-4, 2.41935695265919e-4, 2.41946740270559e-4, 2.41944651391827e-4, 2.419282430066e-4, 2.41949704803831e-4, 2.41926210905442e-4, 2.41958486133105e-4, 2.41936546883616e-4, 2.41925447330685e-4, 2.41936546883616e-4, 2.41958486133105e-4, 2.41926210905442e-4, 2.41949704803832e-4, 2.419282430066e-4, 2.41944651391827e-4, 2.41946740270559e-4, 2.41935695265919e-4, 2.41935612377379e-4, 2.41941866698571e-4, 2.41942954283278e-4, 2.41938909366655e-4, 2.41936307475479e-4, 2.41938244799847e-4, 2.41942009797794e-4, 2.41943382370208e-4, 2.41941114230355e-4, 2.41937564358578e-4, 2.41936020995878e-4, 2.41937732183681e-4, 2.41941103477807e-4, 2.41943296736951e-4, 2.41942605102158e-4, 2.41939688330453e-4, 2.41936887057402e-4, 2.41936337382223e-4, 2.41938384557103e-4, 2.41941422248586e-4, 2.41943165630016e-4, 2.41942350657771e-4
flux1:, 0.641425120772948, 2.64023230694139e-4, 2.64024080824286e-4, 2.6402219625349e-4, 2.64018948945792e-4, 2.64016787690914e-4, 2.64017411381753e-4, 2.64020419302537e-4, 2.64023509828261e-4, 2.64024196707318e-4, 2.64021817765735e-4, 2.64018233794486e-4, 2.640164721443e-4, 2.64018183860021e-4, 2.64021974289013e-4, 2.64024317742824e-4, 2.64022755650643e-4, 2.64018716080489e-4, 2.64016745324952e-4, 2.64019659975229e-4, 2.64024002215287e-4, 2.64022687389032e-4, 2.64015842784061e-4, 2.64016019186217e-4, 2.64028072918693e-4, 2.64025719960644e-4, 2.64007915890872e-4, 2.64031372523762e-4, 2.6400567123965e-4, 2.64040896550976e-4, 2.64016914417247e-4, 2.64004774805195e-4, 2.64016914417247e-4, 2.64040896550976e-4, 2.6400567123965e-4, 2.64031372523762e-4, 2.64007915890872e-4, 2.64025719960644e-4, 2.64028072918693e-4, 2.64016019186217e-4, 2.64015842784061e-4, 2.64022687389032e-4, 2.64024002215287e-4, 2.64019659975229e-4, 2.64016745324952e-4, 2.64018716080489e-4, 2.64022755650643e-4, 2.64024317742825e-4, 2.64021974289013e-4, 2.64018183860021e-4, 2.64016472144299e-4, 2.64018233794486e-4, 2.64021817765735e-4, 2.64024196707318e-4, 2.64023509828261e-4, 2.64020419302537e-4, 2.64017411381753e-4, 2.64016787690914e-4, 2.64018948945793e-4, 2.6402219625349e-4, 2.64024080824286e-4, 2.64023230694139e-4
flux1:, 0.641687569676701, 2.87864812460211e-4, 2.87865692218796e-4, 2.87863678602308e-4, 2.87860244117358e-4, 2.87857987223579e-4, 2.87858687055766e-4, 2.87861885068175e-4, 2.87865123797751e-4, 2.87865787759523e-4, 2.87863225408351e-4, 2.87859452234529e-4, 2.87857671117161e-4, 2.87859568567347e-4, 2.87863588145832e-4, 2.87865969925723e-4, 2.87864179777968e-4, 2.87859857385891e-4, 2.87857890083487e-4, 2.87861176655513e-4, 2.87865843659471e-4, 2.87864258780892e-4, 2.87856747311467e-4, 2.87857007760886e-4, 2.87870145544938e-4, 2.87867520397374e-4, 2.87848250426999e-4, 2.87873883902795e-4, 2.87845788602308e-4, 2.87884174002954e-4, 2.87857952870145e-4, 2.87844674917877e-4, 2.87857952870145e-4, 2.87884174002954e-4, 2.87845788602308e-4, 2.87873883902795e-4, 2.87848250426999e-4, 2.87867520397374e-4, 2.87870145544938e-4, 2.87857007760886e-4, 2.87856747311467e-4, 2.87864258780892e-4, 2.87865843659471e-4, 2.87861176655513e-4, 2.87857890083488e-4, 2.87859857385892e-4, 2.87864179777969e-4, 2.87865969925723e-4, 2.87863588145831e-4, 2.87859568567347e-4, 2.87857671117161e-4, 2.8785945223453e-4, 2.87863225408351e-4, 2.87865787759523e-4, 2.87865123797751e-4, 2.87861885068175e-4, 2.87858687055766e-4, 2.8785798722358e-4, 2.87860244117358e-4, 2.87863678602307e-4, 2.87865692218796e-4, 2.87864812460211e-4
flux1:, 0.641950018580454, 3.13582066718424e-4, 3.13582972043869e-4, 3.13580847446851e-4, 3.13577254660871e-4, 3.13574923227485e-4, 3.13575698406121e-4, 3.13579063355523e-4, 3.13582418827013e-4, 3.13583040443474e-4, 3.13580301260251e-4, 3.13576369465616e-4, 3.13574605079364e-4, 3.13576705369796e-4, 3.13580936913004e-4, 3.1358331246319e-4, 3.13581251531835e-4, 3.13576640451082e-4, 3.13574721224808e-4, 3.1357844661628e-4, 3.13583467451212e-4, 3.13581563333895e-4, 3.1357329932349e-4, 3.13573631427955e-4, 3.13587933396142e-4, 3.13585029978077e-4, 3.13564224527484e-4, 3.1359223139845e-4, 3.13561541784447e-4, 3.13603307376687e-4, 3.13574633971099e-4, 3.13560111026252e-4, 3.13574633971098e-4, 3.13603307376687e-4, 3.13561541784447e-4, 3.13592231398451e-4, 3.13564224527483e-4, 3.13585029978077e-4, 3.13587933396142e-4, 3.13573631427955e-4, 3.1357329932349e-4, 3.13581563333895e-4, 3.13583467451212e-4, 3.1357844661628e-4, 3.13574721224808e-4, 3.13576640451081e-4, 3.13581251531835e-4, 3.13583312463189e-4, 3.13580936913004e-4, 3.13576705369797e-4, 3.13574605079364e-4, 3.13576369465616e-4, 3.13580301260251e-4, 3.13583040443474e-4, 3.13582418827013e-4, 3.13579063355522e-4, 3.1357569840612e-4, 3.13574923227485e-4, 3.13577254660871e-4, 3.13580847446852e-4, 3.13582972043869e-4, 3.13582066718424e-4
flux1:, 0.642212467484207, 3.41295099936861e-4, 3.41296028815746e-4, 3.41293817419873e-4, 3.41290101352076e-4, 3.41287718579452e-4, 3.41288564954099e-4, 3.41292067052368e-4, 3.41295502251629e-4, 3.4129606131771e-4, 3.41293156473743e-4, 3.4128910366206e-4, 3.41287397032544e-4, 3.4128971659317e-4, 3.41294136976322e-4, 3.41296454336935e-4, 3.41294076066483e-4, 3.41289173132007e-4, 3.41287354408025e-4, 3.41291593018047e-4, 3.41296997996408e-4, 3.41294718820898e-4, 3.4128560759801e-4, 3.41285996480584e-4, 3.41301547931762e-4, 3.41298361950086e-4, 3.41275951680804e-4, 3.41306543325029e-4, 3.41273044803084e-4, 3.41318421655797e-4, 3.41287065245294e-4, 3.41271182106855e-4, 3.41287065245294e-4, 3.41318421655797e-4, 3.41273044803084e-4, 3.41306543325029e-4, 3.41275951680804e-4, 3.41298361950086e-4, 3.41301547931762e-4, 3.41285996480584e-4, 3.4128560759801e-4, 3.41294718820898e-4, 3.41296997996408e-4, 3.41291593018047e-4, 3.41287354408026e-4, 3.41289173132007e-4, 3.41294076066483e-4, 3.41296454336935e-4, 3.41294136976321e-4, 3.4128971659317e-4, 3.41287397032544e-4, 3.4128910366206e-4, 3.41293156473743e-4, 3.41296061317711e-4, 3.41295502251629e-4, 3.41292067052368e-4, 3.41288564954099e-4, 3.41287718579452e-4, 3.41290101352076e-4, 3.41293817419873e-4, 3.41296028815746e-4, 3.41295099936862e-4
flux1:, 0.642474916387961, 3.71129170511863e-4, 3.71130123435722e-4, 3.71127855440959e-4, 3.71124056693779e-4, 3.71121647263572e-4, 3.71122557070996e-4, 3.71126160157921e-4, 3.71129633095605e-4, 3.71130109115279e-4, 3.71127054446521e-4, 3.71122924872219e-4, 3.71121321311532e-4, 3.71123875558802e-4, 3.71128455800232e-4, 3.71130656037428e-4, 3.7112791052161e-4, 3.71122715474349e-4, 3.71121057281538e-4, 3.71125890535652e-4, 3.711317107755e-4, 3.7112899399675e-4, 3.71118932276337e-4, 3.71119361222847e-4, 3.71136252968962e-4, 3.71132781463739e-4, 3.71108696622323e-4, 3.71142099370748e-4, 3.71105562471535e-4, 3.71154793728966e-4, 3.71120506075665e-4, 3.71103138922975e-4, 3.71120506075665e-4, 3.71154793728966e-4, 3.71105562471535e-4, 3.71142099370748e-4, 3.71108696622322e-4, 3.71132781463739e-4, 3.71136252968962e-4, 3.71119361222847e-4, 3.71118932276337e-4, 3.7112899399675e-4, 3.71131710775499e-4, 3.71125890535652e-4, 3.71121057281539e-4, 3.71122715474348e-4, 3.71127910521611e-4, 3.71130656037428e-4, 3.71128455800231e-4, 3.71123875558803e-4, 3.71121321311531e-4, 3.71122924872219e-4, 3.71127054446521e-4, 3.71130109115279e-4, 3.71129633095605e-4, 3.71126160157921e-4, 3.71122557070996e-4, 3.71121647263572e-4, 3.71124056693779e-4, 3.71127855440958e-4, 3.71130123435722e-4, 3.71129170511863e-4
flux1:, 0.642737365291714, 4.03214682703523e-4, 4.03215662932035e-4, 4.03213374121128e-4, 4.03209538062988e-4, 4.03207127507385e-4, 4.03208089352362e-4, 4.0321175148424e-4, 4.03215215974476e-4, 4.03215588594129e-4, 4.03212404403652e-4, 4.03208248294104e-4, 4.03206796714611e-4, 4.03209599821061e-4, 4.03214305452222e-4, 4.03216323367384e-4, 4.0321315791728e-4, 4.03207673454861e-4, 4.03206242926265e-4, 4.03211758551698e-4, 4.03218025497707e-4, 4.03214801951309e-4, 4.03203678524545e-4, 4.03204129843098e-4, 4.0322245852744e-4, 4.03218699176101e-4, 4.03192868655334e-4, 4.03229323756292e-4, 4.03189503626117e-4, 4.03242845876738e-4, 4.03205361466713e-4, 4.03186377904978e-4, 4.03205361466713e-4, 4.03242845876738e-4, 4.03189503626117e-4, 4.03229323756293e-4, 4.03192868655335e-4, 4.03218699176101e-4, 4.03222458527439e-4, 4.03204129843098e-4, 4.03203678524545e-4, 4.03214801951309e-4, 4.03218025497707e-4, 4.03211758551698e-4, 4.03206242926265e-4, 4.0320767345486e-4, 4.0321315791728e-4, 4.03216323367384e-4, 4.03214305452222e-4, 4.03209599821061e-4, 4.03206796714611e-4, 4.03208248294104e-4, 4.03212404403653e-4, 4.03215588594129e-4, 4.03215215974476e-4, 4.03211751484241e-4, 4.03208089352362e-4, 4.03207127507385e-4, 4.03209538062988e-4, 4.03213374121128e-4, 4.03215662932035e-4, 4.03214682703523e-4
flux1:, 0.642999814195467, 4.37687156326626e-4, 4.37688169887295e-4, 4.37685900822588e-4, 4.3768207653863e-4, 4.37679690660177e-4, 4.37680689790994e-4, 4.3768436417345e-4, 4.3768777078416e-4, 4.37688020118349e-4, 4.37684730666336e-4, 4.37680603230449e-4, 4.37679355343971e-4, 4.37682420161718e-4, 4.37687211917307e-4, 4.37688977036583e-4, 4.3768533681187e-4, 4.37679568447575e-4, 4.37678438998877e-4, 4.37684730051389e-4, 4.37691474980703e-4, 4.37687669218608e-4, 4.37675365970146e-4, 4.37675822060431e-4, 4.37695690427602e-4, 4.37691640585545e-4, 4.37663990689479e-4, 4.37703754107508e-4, 4.37660390081351e-4, 4.37718115001338e-4, 4.37677151568547e-4, 4.37656410797789e-4, 4.37677151568547e-4, 4.37718115001338e-4, 4.37660390081351e-4, 4.37703754107509e-4, 4.37663990689479e-4, 4.37691640585545e-4, 4.37695690427602e-4, 4.37675822060432e-4, 4.37675365970146e-4, 4.37687669218608e-4, 4.37691474980703e-4, 4.37684730051388e-4, 4.37678438998877e-4, 4.37679568447575e-4, 4.3768533681187e-4, 4.37688977036582e-4, 4.37687211917307e-4, 4.37682420161718e-4, 4.3767935534397e-4, 4.37680603230449e-4, 4.37684730666336e-4, 4.37688020118349e-4, 4.3768777078416e-4, 4.3768436417345e-4, 4.37680689790994e-4, 4.37679690660177e-4, 4.3768207653863e-4, 4.37685900822588e-4, 4.37688169887295e-4, 4.37687156326626e-4
flux1:, 0.64326226309922, 4.74687170221055e-4, 4.74688225580772e-4, 4.74686020420796e-4, 4.74682259475215e-4, 4.7467992388551e-4, 4.74680942812746e-4, 4.74684579078017e-4, 4.7468787620856e-4, 4.74687983000568e-4, 4.74684615647537e-4, 4.74680575778585e-4, 4.74679585222101e-4, 4.74682923406343e-4, 4.74687758257064e-4, 4.74689196089278e-4, 4.74685024757342e-4, 4.74678980452488e-4, 4.74678230623559e-4, 4.74685394278237e-4, 4.74692647819127e-4, 4.74688178700152e-4, 4.74674571961344e-4, 4.74675016582692e-4, 4.7469653367951e-4, 4.74692189141799e-4, 4.74662642051462e-4, 4.74705984103377e-4, 4.74658799373358e-4, 4.74721195650502e-4, 4.74676455002975e-4, 4.74653808113429e-4, 4.74676455002975e-4, 4.74721195650503e-4, 4.74658799373358e-4, 4.74705984103377e-4, 4.74662642051461e-4, 4.74692189141799e-4, 4.7469653367951e-4, 4.74675016582691e-4, 4.74674571961344e-4, 4.74688178700152e-4, 4.74692647819127e-4, 4.74685394278237e-4, 4.74678230623559e-4, 4.74678980452488e-4, 4.74685024757342e-4, 4.74689196089278e-4, 4.74687758257064e-4, 4.74682923406343e-4, 4.74679585222101e-4, 4.74680575778586e-4, 4.74684615647537e-4, 4.74687983000568e-4, 4.7468787620856e-4, 4.74684579078017e-4, 4.74680942812746e-4, 4.7467992388551e-4, 4.74682259475215e-4, 4.74686020420796e-4, 4.74688225580772e-4, 4.74687170221055e-4
flux1:, 0.643524712002974, 5.14360277521798e-4, 5.14361384876609e-4, 5.14359289821324e-4, 5.14355644892556e-4, 5.14353384741118e-4, 5.14354404235584e-4, 5.14357950045146e-4, 5.14361085073802e-4, 5.14361030634193e-4, 5.14357614616716e-4, 5.14353723314144e-4, 5.14353044752472e-4, 5.1435666712725e-4, 5.14361499664111e-4, 5.14362533200904e-4, 5.14357773582775e-4, 5.14351463123616e-4, 5.14351175082466e-4, 5.14359311212545e-4, 5.14367102906508e-4, 5.14361884459317e-4, 5.14346846693134e-4, 5.14347266410917e-4, 5.14370547697398e-4, 5.14365901175406e-4, 5.14334373124016e-4, 5.14381577961954e-4, 5.14330279352014e-4, 5.14397654885439e-4, 5.14348824030921e-4, 5.14324114423203e-4, 5.14348824030921e-4, 5.14397654885439e-4, 5.14330279352013e-4, 5.14381577961954e-4, 5.14334373124016e-4, 5.14365901175406e-4, 5.14370547697398e-4, 5.14347266410918e-4, 5.14346846693133e-4, 5.14361884459316e-4, 5.14367102906508e-4, 5.14359311212545e-4, 5.14351175082466e-4, 5.14351463123616e-4, 5.14357773582775e-4, 5.14362533200904e-4, 5.1436149966411e-4, 5.1435666712725e-4, 5.14353044752472e-4, 5.14353723314144e-4, 5.14357614616716e-4, 5.14361030634194e-4, 5.14361085073803e-4, 5.14357950045146e-4, 5.14354404235584e-4, 5.14353384741118e-4, 5.14355644892557e-4, 5.14359289821324e-4, 5.14361384876609e-4, 5.14360277521798e-4
flux1:, 0.643787160906727, 5.56856890761317e-4, 5.56858060907255e-4, 5.568561223049e-4, 5.56852645770905e-4, 5.56850485733776e-4, 5.56851486222252e-4, 5.56854889154787e-4, 5.5685780958726e-4, 5.5685757545861e-4, 5.56854140293783e-4, 5.56850458846475e-4, 5.56850147109618e-4, 5.56854064310898e-4, 5.5685884847363e-4, 5.56859399890913e-4, 5.56853994549114e-4, 5.56847428648204e-4, 5.56847686372014e-4, 5.56856895951697e-4, 5.56865253890835e-4, 5.56859196457128e-4, 5.56842598256214e-4, 5.56842984036673e-4, 5.56868151387441e-4, 5.56863190705198e-4, 5.56829589885079e-4, 5.5688095484335e-4, 5.56825232697716e-4, 5.56897917056999e-4, 5.5684466961294e-4, 5.56817733536226e-4, 5.5684466961294e-4, 5.56897917056999e-4, 5.56825232697716e-4, 5.56880954843351e-4, 5.56829589885079e-4, 5.56863190705198e-4, 5.56868151387441e-4, 5.56842984036673e-4, 5.56842598256215e-4, 5.56859196457128e-4, 5.56865253890835e-4, 5.56856895951697e-4, 5.56847686372014e-4, 5.56847428648204e-4, 5.56853994549114e-4, 5.56859399890913e-4, 5.5685884847363e-4, 5.56854064310898e-4, 5.56850147109618e-4, 5.56850458846475e-4, 5.56854140293783e-4, 5.5685757545861e-4, 5.56857809587259e-4, 5.56854889154786e-4, 5.56851486222252e-4, 5.56850485733775e-4, 5.56852645770905e-4, 5.568561223049e-4, 5.56858060907255e-4, 5.56856890761317e-4
flux1:, 0.64404960981048, 6.02332134865702e-4, 6.02333377635703e-4, 6.02331639809741e-4, 6.02328382373426e-4, 6.02326346963951e-4, 6.02327310320003e-4, 6.02330519983114e-4, 6.02333174525049e-4, 6.02332741830406e-4, 6.02329315365529e-4, 6.02325903356776e-4, 6.02326012674053e-4, 6.02330236094417e-4, 6.02334927218033e-4, 6.02334919723497e-4, 6.02328811445318e-4, 6.02322000558842e-4, 6.02322887723661e-4, 6.02333271102559e-4, 6.02342221673359e-4, 6.02335233326985e-4, 6.02316945690715e-4, 6.02317294604839e-4, 6.0234447618383e-4, 6.02339182211507e-4, 6.02303406449346e-4, 6.02359241279043e-4, 6.02298769468282e-4, 6.02377116582219e-4, 6.02319114441758e-4, 6.02289781637628e-4, 6.02319114441758e-4, 6.0237711658222e-4, 6.02298769468282e-4, 6.02359241279043e-4, 6.02303406449346e-4, 6.02339182211507e-4, 6.0234447618383e-4, 6.02317294604839e-4, 6.02316945690715e-4, 6.02335233326984e-4, 6.02342221673358e-4, 6.02333271102558e-4, 6.02322887723661e-4, 6.02322000558842e-4, 6.02328811445318e-4, 6.02334919723497e-4, 6.02334927218033e-4, 6.02330236094417e-4, 6.02326012674053e-4, 6.02325903356777e-4, 6.0232931536553e-4, 6.02332741830406e-4, 6.02333174525049e-4, 6.02330519983113e-4, 6.02327310320002e-4, 6.02326346963951e-4, 6.02328382373426e-4, 6.02331639809741e-4, 6.02333377635703e-4, 6.02332134865702e-4
flux1:, 0.644312058714234, 6.50945666154588e-4, 6.50946988433428e-4, 6.50945491313585e-4, 6.50942500766748e-4, 6.509406150181e-4, 6.50941526720285e-4, 6.50944497003703e-4, 6.50946836476075e-4, 6.50946184922667e-4, 6.50942791068991e-4, 6.50939704280048e-4, 6.50940287674242e-4, 6.50944830719108e-4, 6.50949387852523e-4, 6.50948747610647e-4, 6.50941879741579e-4, 6.50934832608393e-4, 6.50936430237079e-4, 6.50948085344459e-4, 6.50957653106344e-4, 6.50949641330064e-4, 6.50929538170169e-4, 6.50929855158756e-4, 6.50959185154062e-4, 6.50953529509819e-4, 6.50915463761983e-4, 6.50976089784114e-4, 6.50910525827677e-4, 6.50994916859019e-4, 6.50931812070642e-4, 6.50899906504393e-4, 6.50931812070642e-4, 6.50994916859018e-4, 6.50910525827677e-4, 6.50976089784114e-4, 6.50915463761983e-4, 6.50953529509818e-4, 6.50959185154062e-4, 6.50929855158756e-4, 6.5092953817017e-4, 6.50949641330064e-4, 6.50957653106344e-4, 6.5094808534446e-4, 6.50936430237079e-4, 6.50934832608393e-4, 6.50941879741579e-4, 6.50948747610647e-4, 6.50949387852522e-4, 6.50944830719107e-4, 6.50940287674242e-4, 6.50939704280048e-4, 6.50942791068991e-4, 6.50946184922667e-4, 6.50946836476075e-4, 6.50944497003704e-4, 6.50941526720285e-4, 6.509406150181e-4, 6.50942500766749e-4, 6.50945491313585e-4, 6.50946988433428e-4, 6.50945666154588e-4
flux1:, 0.644574507617987, 7.02861455522015e-4, 7.02862858881985e-4, 7.02861635547013e-4, 7.02858955773812e-4, 7.02857246324073e-4, 7.02858097926763e-4, 7.0286078929604e-4, 7.02862767312939e-4, 7.02861873841128e-4, 7.02858530054412e-4, 7.02855818358091e-4, 7.02856927259801e-4, 7.02861806907451e-4, 7.02866195337363e-4, 7.02864853392058e-4, 7.02857169978501e-4, 7.02849891903169e-4, 7.02852275839324e-4, 7.02865296385361e-4, 7.02875504107222e-4, 7.02866377693468e-4, 7.0284433850159e-4, 7.02844638145955e-4, 7.02876256357128e-4, 7.02870198923443e-4, 7.02829712657915e-4, 7.02895461872178e-4, 7.02824447170944e-4, 7.0291529351887e-4, 7.02846730323278e-4, 7.02812070978788e-4, 7.02846730323278e-4, 7.02915293518871e-4, 7.02824447170943e-4, 7.02895461872179e-4, 7.02829712657915e-4, 7.02870198923443e-4, 7.02876256357128e-4, 7.02844638145955e-4, 7.0284433850159e-4, 7.02866377693469e-4, 7.02875504107223e-4, 7.02865296385361e-4, 7.02852275839324e-4, 7.02849891903168e-4, 7.02857169978501e-4, 7.02864853392058e-4, 7.02866195337362e-4, 7.02861806907451e-4, 7.02856927259801e-4, 7.02855818358091e-4, 7.02858530054412e-4, 7.02861873841128e-4, 7.02862767312939e-4, 7.0286078929604e-4, 7.02858097926764e-4, 7.02857246324073e-4, 7.02858955773811e-4, 7.02861635547013e-4, 7.02862858881985e-4, 7.02861455522014e-4
flux1:, 0.64483695652174, 7.58247534064857e-4, 7.58249012097702e-4, 7.58248086357623e-4, 7.58245756674479e-4, 7.58244253261006e-4, 7.58245045094583e-4, 7.58247426809213e-4, 7.58249000143944e-4, 7.58247837233865e-4, 7.58244551828574e-4, 7.58242257175488e-4, 7.58243941310448e-4, 7.58249179947842e-4, 7.58253373840523e-4, 7.58251267947085e-4, 7.58242713655156e-4, 7.58235204575526e-4, 7.58238442868733e-4, 7.58252916616658e-4, 7.58263785487327e-4, 7.58253456612752e-4, 7.58229369207628e-4, 7.58229677444757e-4, 7.58263728721702e-4, 7.58257215037407e-4, 7.58214159583377e-4, 7.58285373774824e-4, 7.58208533941199e-4, 7.58306280298907e-4, 7.58231897253052e-4, 7.581942989616e-4, 7.58231897253052e-4, 7.58306280298907e-4, 7.582085339412e-4, 7.58285373774824e-4, 7.58214159583377e-4, 7.58257215037407e-4, 7.58263728721702e-4, 7.58229677444757e-4, 7.58229369207628e-4, 7.58253456612752e-4, 7.58263785487327e-4, 7.58252916616658e-4, 7.58238442868734e-4, 7.58235204575526e-4, 7.58242713655156e-4, 7.58251267947086e-4, 7.58253373840523e-4, 7.58249179947842e-4, 7.58243941310448e-4, 7.58242257175488e-4, 7.58244551828574e-4, 7.58247837233865e-4, 7.58249000143944e-4, 7.58247426809213e-4, 7.58245045094584e-4, 7.58244253261006e-4, 7.58245756674479e-4, 7.58248086357623e-4, 7.58249012097703e-4, 7.58247534064857e-4
flux1:, 0.645099405425493, 8.17275699534461e-4, 8.17277234988406e-4, 8.1727661914852e-4, 8.17274674065791e-4, 8.17273411406652e-4, 8.17274155396329e-4, 8.17276207526256e-4, 8.17277336103834e-4, 8.17275869777775e-4, 8.17272639184594e-4, 8.17270793791564e-4, 8.1727310138171e-4, 8.17278728865515e-4, 8.17282713920339e-4, 8.17279790193618e-4, 8.17270309981877e-4, 8.17262562381162e-4, 8.1726671268487e-4, 8.17282719871728e-4, 8.17294269890562e-4, 8.17282656297548e-4, 8.17256419555502e-4, 8.17256775272576e-4, 8.17293408813391e-4, 8.17286367417488e-4, 8.17240573376486e-4, 8.1731760326643e-4, 8.17234548533084e-4, 8.17339675914313e-4, 8.17259108019939e-4, 8.17218382288373e-4, 8.1725910801994e-4, 8.17339675914313e-4, 8.17234548533084e-4, 8.17317603266431e-4, 8.17240573376486e-4, 8.17286367417488e-4, 8.17293408813391e-4, 8.17256775272576e-4, 8.17256419555502e-4, 8.17282656297548e-4, 8.17294269890563e-4, 8.17282719871728e-4, 8.17266712684871e-4, 8.17262562381162e-4, 8.17270309981877e-4, 8.17279790193617e-4, 8.17282713920339e-4, 8.17278728865516e-4, 8.1727310138171e-4, 8.17270793791564e-4, 8.17272639184594e-4, 8.17275869777775e-4, 8.17277336103834e-4, 8.17276207526256e-4, 8.17274155396329e-4, 8.17273411406652e-4, 8.17274674065791e-4, 8.1727661914852e-4, 8.17277234988406e-4, 8.17275699534461e-4
flux1:, 0.645361854329247, 8.80121182119746e-4, 8.80122743981657e-4, 8.80122436937897e-4, 8.80120906409523e-4, 8.80119926417538e-4, 8.80120648884759e-4, 8.80122363995383e-4, 8.80123010467828e-4, 8.80121198054168e-4, 8.80118004150706e-4, 8.80116629002285e-4, 8.80119607304847e-4, 8.80125663173851e-4, 8.80129439165984e-4, 8.80125653451181e-4, 8.8011519198938e-4, 8.80107188732193e-4, 8.80112295828983e-4, 8.80129907813143e-4, 8.80142158355374e-4, 8.80129185557237e-4, 8.8010071201797e-4, 8.80101168460046e-4, 8.80140536984165e-4, 8.80132876801502e-4, 8.8008415162483e-4, 8.80167356114687e-4, 8.80077681796605e-4, 8.80190710432663e-4, 8.80103591175856e-4, 8.80059546975198e-4, 8.80103591175855e-4, 8.80190710432662e-4, 8.80077681796605e-4, 8.80167356114687e-4, 8.8008415162483e-4, 8.80132876801502e-4, 8.80140536984165e-4, 8.80101168460046e-4, 8.80100712017971e-4, 8.80129185557238e-4, 8.80142158355373e-4, 8.80129907813143e-4, 8.80112295828984e-4, 8.80107188732193e-4, 8.8011519198938e-4, 8.80125653451181e-4, 8.80129439165984e-4, 8.80125663173851e-4, 8.80119607304847e-4, 8.80116629002285e-4, 8.80118004150706e-4, 8.80121198054168e-4, 8.80123010467828e-4, 8.80122363995384e-4, 8.80120648884759e-4, 8.80119926417538e-4, 8.80120906409523e-4, 8.80122436937897e-4, 8.80122743981657e-4, 8.80121182119746e-4
flux1:, 0.645624303233, 9.46962268222635e-4, 9.46963808912242e-4, 9.46963794726141e-4, 9.46962704926731e-4, 9.46962059167619e-4, 9.4696280345725e-4, 9.46964187836791e-4, 9.46964316721399e-4, 9.46962104474246e-4, 9.46958912134739e-4, 9.46958015904242e-4, 9.46961712092605e-4, 9.46968247834429e-4, 9.46971830911911e-4, 9.46967149788914e-4, 9.46955650631778e-4, 9.4694736282223e-4, 9.46953456401068e-4, 9.46972734611188e-4, 9.46985705149278e-4, 9.46971308561144e-4, 9.46940526792183e-4, 9.46941152718454e-4, 9.46983411541425e-4, 9.46975019412334e-4, 9.46923145257607e-4, 9.470128908147e-4, 9.46916177793047e-4, 9.47037669791789e-4, 9.4694363299176e-4, 9.46896077464048e-4, 9.46943632991759e-4, 9.47037669791788e-4, 9.46916177793046e-4, 9.47012890814701e-4, 9.46923145257608e-4, 9.46975019412333e-4, 9.46983411541425e-4, 9.46941152718454e-4, 9.46940526792183e-4, 9.46971308561144e-4, 9.46985705149279e-4, 9.46972734611188e-4, 9.46953456401069e-4, 9.46947362822229e-4, 9.46955650631777e-4, 9.46967149788914e-4, 9.4697183091191e-4, 9.46968247834429e-4, 9.46961712092605e-4, 9.46958015904242e-4, 9.46958912134739e-4, 9.46962104474246e-4, 9.46964316721399e-4, 9.46964187836791e-4, 9.46962803457251e-4, 9.46962059167619e-4, 9.46962704926731e-4, 9.46963794726141e-4, 9.46963808912241e-4, 9.46962268222634e-4
flux1:, 0.645886752136753, 0.00101797988106324, 0.00101798133392645, 0.00101798158101669, 0.00101798095565238, 0.00101798070792454, 0.00101798153668663, 0.00101798261100139, 0.00101798218739092, 0.00101797950808691, 0.00101797626310691, 0.00101797584159216, 0.00101798030395827, 0.00101798738521172, 0.00101799080980495, 0.00101798521114677, 0.00101797261569096, 0.00101796400066766, 0.00101797109348304, 0.00101799208873577, 0.00101800579968375, 0.00101798992656822, 0.001017956783167, 0.00101795766369561, 0.0010180029697418, 0.00101799370820747, 0.00101793844019157, 0.00101803510042434, 0.00101793091561472, 0.00101806147726585, 0.00101796015862577, 0.00101790889766509, 0.00101796015862577, 0.00101806147726585, 0.00101793091561472, 0.00101803510042434, 0.00101793844019157, 0.00101799370820747, 0.0010180029697418, 0.00101795766369561, 0.001017956783167, 0.00101798992656822, 0.00101800579968375, 0.00101799208873577, 0.00101797109348304, 0.00101796400066766, 0.00101797261569096, 0.00101798521114677, 0.00101799080980494, 0.00101798738521172, 0.00101798030395827, 0.00101797584159216, 0.00101797626310691, 0.00101797950808691, 0.00101798218739092, 0.00101798261100139, 0.00101798153668663, 0.00101798070792454, 0.00101798095565238, 0.00101798158101669, 0.00101798133392645, 0.00101797988106324
flux1:, 0.646149201040506, 0.00109335711714715, 0.0010933583944464, 0.00109335885551247, 0.00109335871763322, 0.0010933589465156, 0.00109335994346416, 0.00109336074274739, 0.00109335973063338, 0.00109335650129144, 0.00109335312884652, 0.00109335316499761, 0.0010933584444296, 0.00109336615298556, 0.00109336947318622, 0.0010933629462071, 0.00109334919247982, 0.001093340192076, 0.00109334827861877, 0.00109337103086097, 0.00109338550449382, 0.00109336811560131, 0.0010933325767139, 0.00109333381380322, 0.00109338232460253, 0.00109337203006418, 0.00109331309503005, 0.0010934170504961, 0.00109330494725937, 0.00109344523086645, 0.00109333626911785, 0.00109328110778117, 0.00109333626911785, 0.00109344523086645, 0.00109330494725937, 0.0010934170504961, 0.00109331309503005, 0.00109337203006418, 0.00109338232460253, 0.00109333381380322, 0.0010933325767139, 0.00109336811560131, 0.00109338550449382, 0.00109337103086097, 0.00109334827861877, 0.001093340192076, 0.00109334919247982, 0.0010933629462071, 0.00109336947318622, 0.00109336615298556, 0.0010933584444296, 0.00109335316499761, 0.00109335312884652, 0.00109335650129144, 0.00109335973063338, 0.00109336074274739, 0.00109335994346416, 0.0010933589465156, 0.00109335871763322, 0.00109335885551247, 0.0010933583944464, 0.00109335711714715
flux1:, 0.64641164994426, 0.00117327873784495, 0.0011732797294441, 0.00117328034220586, 0.00117328071644537, 0.00117328151763333, 0.00117328278860804, 0.00117328336151644, 0.00117328172180098, 0.0011732778416905, 0.00117327424548263, 0.00117327471007474, 0.00117328086173616, 0.00117328929718622, 0.00117329258745885, 0.00117328513220756, 0.00117327015355583, 0.00117326069276183, 0.00117326974856547, 0.00117329428708119, 0.00117330954846686, 0.00117329061924533, 0.00117325267148622, 0.00117325438401126, 0.00117330625673503, 0.00117329473810689, 0.00117323183401744, 0.00117334347230139, 0.00117322299075131, 0.00117337369587165, 0.00117325673340648, 0.00117319747611143, 0.00117325673340648, 0.00117337369587165, 0.00117322299075131, 0.00117334347230139, 0.00117323183401744, 0.00117329473810689, 0.00117330625673503, 0.00117325438401126, 0.00117325267148622, 0.00117329061924533, 0.00117330954846686, 0.00117329428708119, 0.00117326974856547, 0.00117326069276183, 0.00117327015355583, 0.00117328513220756, 0.00117329258745885, 0.00117328929718622, 0.00117328086173616, 0.00117327471007474, 0.00117327424548263, 0.0011732778416905, 0.00117328172180098, 0.00117328336151644, 0.00117328278860804, 0.00117328151763333, 0.00117328071644537, 0.00117328034220586, 0.0011732797294441, 0.00117327873784495
flux1:, 0.646674098848013, 0.00125793061556852, 0.00125793118849723, 0.00125793187729296, 0.00125793279241929, 0.00125793428064988, 0.00125793595382061, 0.00125793636112813, 0.00125793404943391, 0.00125792939854912, 0.00125792546078042, 0.00125792631375441, 0.00125793339886512, 0.00125794267973934, 0.00125794603484235, 0.00125793766112086, 0.00125792138488994, 0.00125791137105892, 0.00125792135275235, 0.00125794769685562, 0.00125796377472453, 0.00125794329597301, 0.00125790294664159, 0.00125790527003794, 0.00125796066063635, 0.00125794769861001, 0.00125788049467274, 0.00125800021076241, 0.001257870877923, 0.00125803275190137, 0.00125790743479351, 0.00125784388526364, 0.00125790743479351, 0.00125803275190137, 0.001257870877923, 0.00125800021076242, 0.00125788049467274, 0.00125794769861001, 0.00125796066063635, 0.00125790527003794, 0.00125790294664159, 0.00125794329597301, 0.00125796377472453, 0.00125794769685562, 0.00125792135275235, 0.00125791137105892, 0.00125792138488994, 0.00125793766112086, 0.00125794603484235, 0.00125794267973934, 0.00125793339886512, 0.00125792631375441, 0.00125792546078042, 0.00125792939854912, 0.00125793404943391, 0.00125793636112813, 0.00125793595382061, 0.00125793428064988, 0.00125793279241929, 0.00125793187729296, 0.00125793118849724, 0.00125793061556852
flux1:, 0.646936547751766, 0.00134749913428417, 0.00134749913333981, 0.00134749981157639, 0.00134750130319627, 0.00134750361355526, 0.00134750583863478, 0.00134750615097515, 0.00134750311539521, 0.00134749755357789, 0.00134749313586731, 0.00134749432832635, 0.00134750241592077, 0.00134751268015608, 0.00134751621417081, 0.00134750693988653, 0.00134748928619318, 0.00134747860892757, 0.00134748945512624, 0.00134751761533928, 0.00134753454280466, 0.00134751252065097, 0.00134746979715697, 0.00134747288262092, 0.00134753194512975, 0.00134751729215948, 0.0013474454297706, 0.001347573626749, 0.00134743495651453, 0.00134760879420716, 0.00134747477153754, 0.00134740673246111, 0.00134747477153754, 0.00134760879420717, 0.00134743495651453, 0.00134757362674901, 0.0013474454297706, 0.00134751729215948, 0.00134753194512975, 0.00134747288262092, 0.00134746979715697, 0.00134751252065097, 0.00134753454280466, 0.00134751761533928, 0.00134748945512624, 0.00134747860892757, 0.00134748928619318, 0.00134750693988653, 0.00134751621417081, 0.00134751268015608, 0.00134750241592077, 0.00134749432832635, 0.00134749313586731, 0.00134749755357789, 0.00134750311539521, 0.00134750615097515, 0.00134750583863478, 0.00134750361355526, 0.00134750130319627, 0.00134749981157639, 0.00134749913333981, 0.00134749913428417
flux1:, 0.647198996655519, 0.00144217054437193, 0.00144216979387728, 0.00144217036727181, 0.00144217248049578, 0.00144217576890168, 0.00144217871526843, 0.00144217901018361, 0.00144217518913945, 0.00144216855602603, 0.00144216350135205, 0.00144216497816442, 0.00144217414668321, 0.00144218555127226, 0.00144218939566769, 0.00144217924465821, 0.00144216012537775, 0.00144214865722369, 0.00144216029032511, 0.00144219027001689, 0.00144220808505241, 0.0014421845401474, 0.00144213948858026, 0.00144214350183173, 0.00144220638791877, 0.00144218976902346, 0.00144211286360037, 0.00144224995365846, 0.00144210144651175, 0.00144228808911235, 0.00144214501152961, 0.00144207228390561, 0.00144214501152961, 0.00144228808911235, 0.00144210144651175, 0.00144224995365846, 0.00144211286360037, 0.00144218976902346, 0.00144220638791877, 0.00144214350183173, 0.00144213948858026, 0.0014421845401474, 0.00144220808505241, 0.00144219027001689, 0.00144216029032511, 0.00144214865722369, 0.00144216012537775, 0.00144217924465821, 0.00144218939566769, 0.00144218555127226, 0.00144217414668321, 0.00144216497816442, 0.00144216350135205, 0.00144216855602603, 0.00144217518913945, 0.00144217901018361, 0.00144217871526842, 0.00144217576890168, 0.00144217248049578, 0.00144217036727181, 0.00144216979387728, 0.00144217054437193
flux1:, 0.647461445559273, 0.00154213027212626, 0.0015421285789086, 0.00154212894940379, 0.00154213174125204, 0.00154213618392863, 0.00154214003760811, 0.00154214039600739, 0.0015421357164043, 0.0015421278323558, 0.00154212196806663, 0.00154212367098594, 0.00154213400954343, 0.00154214672923173, 0.00154215102992901, 0.0015421400293297, 0.00154211934742405, 0.00154210694548277, 0.0015421192744005, 0.00154215107183615, 0.00154216981741346, 0.00154214478325302, 0.00154209746605804, 0.00154210258569228, 0.00154216944451271, 0.00154215055897101, 0.00154206820271666, 0.00154221460847742, 0.00154205575092751, 0.00154225608382797, 0.00154210360129889, 0.00154202598345368, 0.00154210360129889, 0.00154225608382797, 0.00154205575092751, 0.00154221460847742, 0.00154206820271666, 0.00154215055897101, 0.00154216944451271, 0.00154210258569228, 0.00154209746605804, 0.00154214478325302, 0.00154216981741346, 0.00154215107183615, 0.0015421192744005, 0.00154210694548277, 0.00154211934742405, 0.0015421400293297, 0.00154215102992901, 0.00154214672923173, 0.00154213400954343, 0.00154212367098594, 0.00154212196806663, 0.0015421278323558, 0.0015421357164043, 0.00154214039600739, 0.0015421400376081, 0.00154213618392863, 0.00154213174125204, 0.00154212894940379, 0.0015421285789086, 0.00154213027212626
flux1:, 0.647723894463026, 0.00164756218449445, 0.00164755934208838, 0.00164755941226829, 0.00164756295358129, 0.00164756874536031, 0.00164757370486946, 0.00164757420704997, 0.00164756858292847, 0.00164755925107339, 0.00164755239295789, 0.00164755426413384, 0.00164756587329772, 0.0016475800982243, 0.00164758501166719, 0.00164757318892311, 0.00164755083823897, 0.00164753734677735, 0.00164755027061081, 0.00164758388133752, 0.00164760360512815, 0.00164757712543944, 0.00164752761819639, 0.00164753403366998, 0.00164760501209561, 0.00164758353608514, 0.00164749530169821, 0.00164765145782757, 0.00164748172153549, 0.00164769667117995, 0.00164753442991157, 0.00164745171618074, 0.00164753442991157, 0.00164769667117995, 0.00164748172153549, 0.00164765145782757, 0.00164749530169821, 0.00164758353608514, 0.00164760501209561, 0.00164753403366998, 0.00164752761819639, 0.00164757712543944, 0.00164760360512815, 0.00164758388133752, 0.00164755027061081, 0.00164753734677735, 0.00164755083823897, 0.00164757318892311, 0.00164758501166719, 0.0016475800982243, 0.00164756587329772, 0.00164755426413384, 0.00164755239295789, 0.00164755925107339, 0.00164756858292847, 0.00164757420704997, 0.00164757370486946, 0.00164756874536031, 0.00164756295358129, 0.00164755941226829, 0.00164755934208838, 0.00164756218449445
flux1:, 0.647986343366779, 0.00175864780996047, 0.0017586436039654, 0.00175864328174739, 0.0017586476583629, 0.00175865500970316, 0.00175866128082349, 0.00175866200224507, 0.00175865533412674, 0.00175864434360616, 0.00175863630096486, 0.00175863828668339, 0.00175865127860659, 0.00175866721082048, 0.00175867289910494, 0.00175866027875645, 0.00175863614441691, 0.00175862139852586, 0.00175863481112227, 0.00175867023059391, 0.00175869098414739, 0.00175866310930819, 0.00175861149664404, 0.00175861940595986, 0.00175869464923795, 0.00175867023943904, 0.00175857568475036, 0.00175874203981453, 0.00175856088038731, 0.00175879141010875, 0.00175861904865494, 0.00175853102773837, 0.00175861904865493, 0.00175879141010875, 0.00175856088038731, 0.00175874203981453, 0.00175857568475036, 0.00175867023943904, 0.00175869464923795, 0.00175861940595986, 0.00175861149664404, 0.00175866310930819, 0.00175869098414739, 0.00175867023059391, 0.00175863481112227, 0.00175862139852586, 0.00175863614441691, 0.00175866027875645, 0.00175867289910494, 0.00175866721082048, 0.00175865127860659, 0.00175863828668339, 0.00175863630096486, 0.00175864434360616, 0.00175865533412674, 0.00175866200224507, 0.00175866128082349, 0.00175865500970316, 0.0017586476583629, 0.00175864328174739, 0.0017586436039654, 0.00175864780996047
flux1:, 0.648248792270532, 0.00187556551680735, 0.00187555973125576, 0.00187555893459283, 0.00187556424756484, 0.00187557338023113, 0.00187558116984159, 0.0018755821768834, 0.0018755743519952, 0.00187556148244809, 0.00187555206404769, 0.0018755541185105, 0.00187556861626929, 0.00187558646509995, 0.00187559309026466, 0.00187557969066031, 0.00187555365015976, 0.0018755374804673, 0.00187555127578872, 0.0018755885021117, 0.00187561033943524, 0.00187558112193259, 0.00187552749263927, 0.00187553709981255, 0.00187561675269684, 0.00187558905084566, 0.00187548772432474, 0.00187566474283821, 0.00187547159828447, 0.00187571870314785, 0.00187553584774803, 0.00187544230076037, 0.00187553584774803, 0.00187571870314785, 0.00187547159828447, 0.00187566474283821, 0.00187548772432474, 0.00187558905084566, 0.00187561675269684, 0.00187553709981255, 0.00187552749263927, 0.00187558112193259, 0.00187561033943524, 0.0018755885021117, 0.00187555127578872, 0.0018755374804673, 0.00187555365015976, 0.00187557969066031, 0.00187559309026466, 0.00187558646509995, 0.00187556861626929, 0.0018755541185105, 0.00187555206404769, 0.00187556148244809, 0.0018755743519952, 0.0018755821768834, 0.00187558116984159, 0.00187557338023113, 0.00187556424756484, 0.00187555893459283, 0.00187555973125576, 0.00187556551680734
flux1:, 0.648511241174286, 0.00199848965032491, 0.00199848207484253, 0.00199848073614143, 0.00199848710080723, 0.00199849824222121, 0.00199850775138639, 0.00199850909733628, 0.00199849999086957, 0.00199848501813658, 0.00199847403887491, 0.00199847612780833, 0.00199849226382557, 0.0019985122401383, 0.00199851995776752, 0.00199850578787507, 0.00199847771296474, 0.00199845995136379, 0.00199847402952849, 0.00199851306619549, 0.00199853604168036, 0.00199850553065731, 0.00199844997212531, 0.00199846148452772, 0.00199854569290666, 0.00199851433124336, 0.00199840577828107, 0.00199859394287491, 0.00199838823173162, 0.00199865293244493, 0.00199845919167941, 0.00199835988993322, 0.00199845919167941, 0.00199865293244493, 0.00199838823173162, 0.00199859394287491, 0.00199840577828107, 0.00199851433124336, 0.00199854569290666, 0.00199846148452772, 0.00199844997212531, 0.00199850553065731, 0.00199853604168037, 0.00199851306619549, 0.00199847402952849, 0.00199845995136379, 0.00199847771296474, 0.00199850578787507, 0.00199851995776752, 0.0019985122401383, 0.00199849226382557, 0.00199847612780833, 0.00199847403887491, 0.00199848501813658, 0.00199849999086957, 0.00199850909733628, 0.00199850775138639, 0.00199849824222121, 0.00199848710080723, 0.00199848073614143, 0.00199848207484253, 0.00199848965032491
flux1:, 0.648773690078039, 0.00212758963087666, 0.00212758006834638, 0.0021275781382948, 0.0021275856820444, 0.00212759905839642, 0.00212761047496566, 0.00212761219650421, 0.00212760167402312, 0.00212758437697958, 0.00212757166503534, 0.00212757376890883, 0.00212759168237728, 0.00212761399180345, 0.00212762294414025, 0.00212760800063637, 0.00212757776005703, 0.00212755824635629, 0.00212757252018124, 0.00212761337864925, 0.00212763754431544, 0.00212760577930069, 0.0021275483714183, 0.00212756199710848, 0.00212765091013384, 0.00212761551764943, 0.00212749928748454, 0.00212769910111159, 0.00212748022026997, 0.00212776355626448, 0.0021275585151483, 0.00212745321772277, 0.0021275585151483, 0.00212776355626448, 0.00212748022026997, 0.00212769910111159, 0.00212749928748454, 0.00212761551764943, 0.00212765091013384, 0.00212756199710848, 0.0021275483714183, 0.00212760577930069, 0.00212763754431544, 0.00212761337864924, 0.00212757252018124, 0.00212755824635629, 0.00212757776005703, 0.00212760800063637, 0.00212762294414025, 0.00212761399180345, 0.00212759168237728, 0.00212757376890883, 0.00212757166503534, 0.00212758437697958, 0.00212760167402312, 0.00212761219650421, 0.00212761047496566, 0.00212759905839642, 0.0021275856820444, 0.0021275781382948, 0.00212758006834638, 0.00212758963087665
flux1:, 0.649036138981792, 0.00226302901509131, 0.00226301728947411, 0.00226301473997742, 0.00226302359864351, 0.00226303942693554, 0.00226305291796029, 0.00226305503239596, 0.00226304295345481, 0.00226302312181351, 0.0022630085260095, 0.0022630106426465, 0.00226303047591348, 0.00226305531120658, 0.00226306562001619, 0.00226304988483545, 0.00226301734791532, 0.00226299593726769, 0.00226301033910051, 0.00226305304106648, 0.00226307844312856, 0.0022630454470912, 0.00226298625579658, 0.00226300220095244, 0.00226309597364616, 0.00226305618298898, 0.00226293183610929, 0.00226314382419227, 0.00226291114647059, 0.00226321416829096, 0.00226299738196603, 0.00226288583312904, 0.00226299738196603, 0.00226321416829096, 0.00226291114647059, 0.00226314382419228, 0.00226293183610929, 0.00226305618298898, 0.00226309597364616, 0.00226300220095243, 0.00226298625579658, 0.0022630454470912, 0.00226307844312856, 0.00226305304106648, 0.00226301033910051, 0.00226299593726769, 0.00226301734791532, 0.00226304988483545, 0.00226306562001618, 0.00226305531120658, 0.00226303047591348, 0.0022630106426465, 0.0022630085260095, 0.00226302312181351, 0.00226304295345482, 0.00226305503239596, 0.00226305291796029, 0.00226303942693554, 0.00226302359864351, 0.00226301473997742, 0.00226301728947411, 0.00226302901509131
flux1:, 0.649298587885546, 0.00240496452280889, 0.0024049504867322, 0.00240494731268768, 0.00240495762555288, 0.00240497610482384, 0.00240499180913919, 0.00240499431262969, 0.00240498053559297, 0.00240495797844645, 0.00240494137551868, 0.00240494352189882, 0.00240496541582896, 0.00240499294855917, 0.00240500470801589, 0.00240498814652963, 0.00240495318761978, 0.00240492975852908, 0.00240494424712485, 0.00240498882635674, 0.00240501550115058, 0.00240498127306958, 0.0024049203437749, 0.00240493881034467, 0.00240503760663364, 0.00240499306149379, 0.00240486017730892, 0.00240508488972993, 0.00240483776126181, 0.00240516152244598, 0.00240493250966606, 0.00240481443623184, 0.00240493250966606, 0.00240516152244598, 0.00240483776126181, 0.00240508488972993, 0.00240486017730892, 0.00240499306149379, 0.00240503760663364, 0.00240493881034467, 0.0024049203437749, 0.00240498127306958, 0.00240501550115058, 0.00240498882635674, 0.00240494424712485, 0.00240492975852908, 0.00240495318761978, 0.00240498814652963, 0.00240500470801589, 0.00240499294855917, 0.00240496541582896, 0.00240494352189883, 0.00240494137551868, 0.00240495797844644, 0.00240498053559297, 0.00240499431262969, 0.00240499180913919, 0.00240497610482383, 0.00240495762555288, 0.00240494731268768, 0.0024049504867322, 0.00240496452280889
flux1:, 0.649561036789299, 0.00255354503277935, 0.00255352857448055, 0.00255352479416715, 0.00255353669767359, 0.00255355799973461, 0.0025535760210735, 0.00255357888802824, 0.00255356327601199, 0.00255353783081783, 0.00255351913226072, 0.0025535213453423, 0.00255354543373683, 0.0025535758055952, 0.00255358907548986, 0.00255357163546419, 0.00255353413913336, 0.002553508601789, 0.00255352316896279, 0.00255356967255591, 0.00255359764190606, 0.00255356214908892, 0.00255349950022257, 0.00255352068390788, 0.00255362468000607, 0.00255357504275658, 0.00255343322730995, 0.00255367124013564, 0.00255340897766345, 0.00255375452632791, 0.00255351276296287, 0.00255338787167963, 0.00255351276296287, 0.00255375452632791, 0.00255340897766345, 0.00255367124013564, 0.00255343322730995, 0.00255357504275658, 0.00255362468000607, 0.00255352068390788, 0.00255349950022257, 0.00255356214908891, 0.00255359764190606, 0.00255356967255591, 0.00255352316896279, 0.002553508601789, 0.00255353413913336, 0.00255357163546419, 0.00255358907548986, 0.0025535758055952, 0.00255354543373683, 0.0025535213453423, 0.00255351913226072, 0.00255353783081783, 0.00255356327601199, 0.00255357888802824, 0.0025535760210735, 0.00255355799973461, 0.00255353669767359, 0.00255352479416715, 0.00255352857448054, 0.00255354503277935
flux1:, 0.649823485693052, 0.00270891055049195, 0.00270889159970588, 0.0027088872536372, 0.0027089008739786, 0.00270892513405101, 0.00270894553506232, 0.00270894871886526, 0.00270893114663868, 0.00270890268829292, 0.00270888184644366, 0.00270888418287866, 0.00270891058609664, 0.00270894390013102, 0.00270895869970677, 0.00270894031115759, 0.00270890017801427, 0.002708872482658, 0.00270888715942942, 0.00270893564837888, 0.00270896491452828, 0.00270892808495315, 0.00270886370188423, 0.00270888779055832, 0.00270899717858541, 0.00270894213792332, 0.00270879103138836, 0.00270904294822525, 0.00270876483640842, 0.00270913320678568, 0.00270887811959778, 0.0027087460946703, 0.00270887811959778, 0.00270913320678568, 0.00270876483640842, 0.00270904294822525, 0.00270879103138836, 0.00270894213792332, 0.00270899717858541, 0.00270888779055832, 0.00270886370188423, 0.00270892808495315, 0.00270896491452828, 0.00270893564837888, 0.00270888715942942, 0.002708872482658, 0.00270890017801427, 0.00270894031115759, 0.00270895869970677, 0.00270894390013102, 0.00270891058609664, 0.00270888418287866, 0.00270888184644366, 0.00270890268829292, 0.00270893114663868, 0.00270894871886526, 0.00270894553506232, 0.00270892513405101, 0.0027089008739786, 0.0027088872536372, 0.00270889159970588, 0.00270891055049195
flux1:, 0.650085934596805, 0.00287119115189362, 0.00287116968430106, 0.00287116483247718, 0.00287118027734882, 0.00287120758504777, 0.0028712303825706, 0.002871233817691, 0.00287121417929668, 0.00287118262889505, 0.00287115964193127, 0.00287116217660171, 0.00287119099459481, 0.00287122730674139, 0.00287124360946193, 0.00287122418548265, 0.00287118133843874, 0.00287115148343043, 0.00287116634537334, 0.00287121689438199, 0.00287124743464735, 0.0028712091496359, 0.0028711429792543, 0.002871170151903, 0.00287128514359812, 0.0028712244219002, 0.00287106370559058, 0.00287133015846927, 0.00287103544733569, 0.00287142765153588, 0.00287115861249991, 0.00287101911335918, 0.00287115861249991, 0.00287142765153588, 0.00287103544733569, 0.00287133015846927, 0.00287106370559058, 0.0028712244219002, 0.00287128514359812, 0.002871170151903, 0.0028711429792543, 0.0028712091496359, 0.00287124743464735, 0.00287121689438199, 0.00287116634537334, 0.00287115148343043, 0.00287118133843873, 0.00287122418548265, 0.00287124360946193, 0.00287122730674139, 0.00287119099459481, 0.00287116217660171, 0.00287115964193127, 0.00287118262889505, 0.00287121417929668, 0.002871233817691, 0.0028712303825706, 0.00287120758504777, 0.00287118027734882, 0.00287116483247718, 0.00287116968430106, 0.00287119115189362
flux1:, 0.650348383500559, 0.00304050590714515, 0.0030404819470534, 0.00304047666464989, 0.00304049401452142, 0.00304052440565752, 0.00304054956756267, 0.0030405531730377, 0.0030405313898122, 0.00304049672267017, 0.00304047163822424, 0.00304047446159459, 0.00304050576663145, 0.0030405450779333, 0.00304056280746872, 0.0030405422460563, 0.00304049663679437, 0.00304046467601812, 0.00304047984753856, 0.00304053254401503, 0.00304056430537109, 0.00304052439292254, 0.00304045633914615, 0.00304048676539754, 0.00304060759575985, 0.00304054095584701, 0.0030403703584653, 0.00304065200816113, 0.0030403399108454, 0.00304075693113058, 0.00304047325258085, 0.00304032591201682, 0.00304047325258085, 0.00304075693113058, 0.0030403399108454, 0.00304065200816113, 0.0030403703584653, 0.00304054095584701, 0.00304060759575984, 0.00304048676539754, 0.00304045633914615, 0.00304052439292254, 0.00304056430537109, 0.00304053254401503, 0.00304047984753856, 0.00304046467601811, 0.00304049663679437, 0.0030405422460563, 0.00304056280746872, 0.0030405450779333, 0.00304050576663145, 0.00304047446159459, 0.00304047163822424, 0.00304049672267016, 0.0030405313898122, 0.0030405531730377, 0.00304054956756267, 0.00304052440565752, 0.00304049401452142, 0.00304047666464989, 0.0030404819470534, 0.00304050590714515
flux1:, 0.650610832404312, 0.00321696178895089, 0.00321693540995956, 0.00321692978160237, 0.00321694908095631, 0.00321698253063237, 0.00321700997447806, 0.00321701365866001, 0.00321698968726942, 0.00321695193976291, 0.00321692485690519, 0.00321692807125922, 0.00321696190067171, 0.00321700415058707, 0.00321702317826771, 0.00321700136511559, 0.00321695298047634, 0.00321691902971554, 0.00321693468700397, 0.00321698962924712, 0.00321702252307793, 0.00321698075220635, 0.00321691067267357, 0.00321694451295587, 0.00321707144361959, 0.0032169986946144, 0.00321681799746782, 0.00321711553317925, 0.00321678522410313, 0.00321722800597015, 0.0032169289368586, 0.00321677335963131, 0.0032169289368586, 0.00321722800597015, 0.00321678522410313, 0.00321711553317925, 0.00321681799746782, 0.0032169986946144, 0.00321707144361959, 0.00321694451295587, 0.00321691067267357, 0.00321698075220635, 0.00321702252307793, 0.00321698962924712, 0.00321693468700397, 0.00321691902971554, 0.00321695298047634, 0.00321700136511559, 0.0032170231782677, 0.00321700415058707, 0.00321696190067171, 0.00321692807125922, 0.00321692485690519, 0.00321695193976291, 0.00321698968726942, 0.00321701365866001, 0.00321700997447806, 0.00321698253063237, 0.00321694908095632, 0.00321692978160237, 0.00321693540995956, 0.00321696178895089
flux1:, 0.650873281308065, 0.00340065257039196, 0.00340062389390098, 0.00340061800678935, 0.00340063925582721, 0.00340067567328531, 0.00340070526695006, 0.00340070893331571, 0.00340068277336828, 0.00340064204817087, 0.00340061311757953, 0.00340061683228751, 0.00340065318161702, 0.00340069824281253, 0.00340071838675088, 0.00340069519891646, 0.00340064406688538, 0.00340060830879938, 0.00340062468124014, 0.00340068197585119, 0.00340071587313425, 0.00340067194954949, 0.00340059965373001, 0.00340063706006689, 0.0034007703822013, 0.00340069138416426, 0.0034005004250921, 0.00340081456341504, 0.00340046517707232, 0.0034009346234365, 0.00340061934697629, 0.00340045510901697, 0.00340061934697629, 0.0034009346234365, 0.00340046517707232, 0.00340081456341504, 0.00340050042509209, 0.00340069138416426, 0.0034007703822013, 0.0034006370600669, 0.00340059965373001, 0.00340067194954949, 0.00340071587313425, 0.00340068197585119, 0.00340062468124013, 0.00340060830879938, 0.00340064406688538, 0.00340069519891646, 0.00340071838675088, 0.00340069824281253, 0.00340065318161702, 0.00340061683228751, 0.00340061311757953, 0.00340064204817087, 0.00340068277336829, 0.00340070893331571, 0.00340070526695006, 0.00340067567328531, 0.00340063925582721, 0.00340061800678935, 0.00340062389390098, 0.00340065257039196
flux1:, 0.651135730211818, 0.00359165771757643, 0.00359162690911719, 0.00359162084536462, 0.00359164399271706, 0.00359168321834009, 0.00359171478269432, 0.00359171833642265, 0.00359169003718675, 0.00359164650651694, 0.00359161592873442, 0.00359162025477261, 0.00359165907172416, 0.0035917067467207, 0.00359172777273723, 0.00359170308303054, 0.0035916492779777, 0.00359161196533259, 0.00359162933520292, 0.00359168909381363, 0.00359172382102186, 0.00359167738447803, 0.00359160263339773, 0.00359164375081681, 0.00359178378733056, 0.00359169845437585, 0.00359149713016017, 0.00359182861331804, 0.00359145924382689, 0.00359195621058341, 0.00359162384353201, 0.00359145049183538, 0.00359162384353201, 0.00359195621058341, 0.00359145924382689, 0.00359182861331804, 0.00359149713016017, 0.00359169845437585, 0.00359178378733056, 0.00359164375081681, 0.00359160263339773, 0.00359167738447804, 0.00359172382102186, 0.00359168909381363, 0.00359162933520292, 0.00359161196533259, 0.0035916492779777, 0.00359170308303054, 0.00359172777273723, 0.0035917067467207, 0.00359165907172416, 0.00359162025477261, 0.00359161592873442, 0.00359164650651694, 0.00359169003718675, 0.00359171833642265, 0.00359171478269432, 0.0035916832183401, 0.00359164399271706, 0.00359162084536462, 0.00359162690911719, 0.00359165771757643
flux1:, 0.651398179115572, 0.0037900412827989, 0.00379000854630533, 0.00379000237496312, 0.00379002731194675, 0.00379006911673914, 0.00379010243030354, 0.00379010578524433, 0.00379007545099078, 0.00379002935754509, 0.00378999737931405, 0.00379000242332972, 0.00379004360295366, 0.00379009362294372, 0.00379011524735653, 0.00379008892923755, 0.00379003257605399, 0.00378999403289908, 0.00379001273325071, 0.00379007506870261, 0.00379011040471587, 0.00379006102831939, 0.00378998353604658, 0.00379002850454264, 0.00379017561137065, 0.00379008391299015, 0.00378987218005937, 0.00379022177337292, 0.00378983147495303, 0.00379035676816489, 0.00379000636196786, 0.00378982341526363, 0.00379000636196786, 0.00379035676816489, 0.00378983147495303, 0.00379022177337292, 0.00378987218005936, 0.00379008391299015, 0.00379017561137065, 0.00379002850454264, 0.00378998353604658, 0.00379006102831939, 0.00379011040471587, 0.00379007506870261, 0.00379001273325071, 0.00378999403289908, 0.00379003257605399, 0.00379008892923755, 0.00379011524735653, 0.00379009362294372, 0.00379004360295366, 0.00379000242332972, 0.00378999737931405, 0.00379002935754509, 0.00379007545099078, 0.00379010578524433, 0.00379010243030354, 0.00379006911673914, 0.00379002731194675, 0.00379000237496312, 0.00379000854630533, 0.0037900412827989
flux1:, 0.651660628019325, 0.00399585080427166, 0.00399581637454758, 0.0039958101438499, 0.00399583670078548, 0.00399588078855277, 0.00399591559397152, 0.00399591867956006, 0.00399588647306407, 0.003995838128397, 0.00399580503717041, 0.00399581089544593, 0.00399585427695672, 0.00399590630304334, 0.003995928197297, 0.00399590013001732, 0.00399584140679777, 0.00399580202733543, 0.00399582243802201, 0.00399588746017474, 0.00399592313448673, 0.0039958703262082, 0.00399578976319083, 0.00399583872015108, 0.00399599328641008, 0.00399589524677679, 0.00399567312006079, 0.00399604160866778, 0.00399562939718682, 0.00399618377210842, 0.00399581431608109, 0.00399562126635388, 0.00399581431608109, 0.00399618377210842, 0.00399562939718681, 0.00399604160866778, 0.00399567312006079, 0.00399589524677679, 0.00399599328641008, 0.00399583872015108, 0.00399578976319083, 0.0039958703262082, 0.00399592313448673, 0.00399588746017473, 0.00399582243802201, 0.00399580202733543, 0.00399584140679777, 0.00399590013001732, 0.00399592819729699, 0.00399590630304334, 0.00399585427695672, 0.00399581089544593, 0.00399580503717041, 0.003995838128397, 0.00399588647306406, 0.00399591867956006, 0.00399591559397152, 0.00399588078855277, 0.00399583670078548, 0.0039958101438499, 0.00399581637454758, 0.00399585080427166
flux1:, 0.651923076923078, 0.00420911621883302, 0.0042090803526085, 0.00420907408302364, 0.00420910202806924, 0.00420914804038825, 0.00420918405242571, 0.00420918682005137, 0.00420915296383545, 0.00420910274405314, 0.00420906886087694, 0.00420907561359168, 0.00420912097919973, 0.00420917460621981, 0.00420919640323935, 0.00420916647692202, 0.00420910561586892, 0.00420906586083848, 0.00420908840272879, 0.00420915621411265, 0.00420919190659886, 0.00420913511317034, 0.00420905111144671, 0.00420910419441404, 0.00420926664123219, 0.0042091623363097, 0.00420892988616326, 0.00420931807102569, 0.00420888292673923, 0.004209467088832, 0.00420907751550188, 0.00420887383040584, 0.00420907751550188, 0.004209467088832, 0.00420888292673923, 0.00420931807102569, 0.00420892988616326, 0.0042091623363097, 0.0042092666412322, 0.00420910419441403, 0.00420905111144671, 0.00420913511317034, 0.00420919190659886, 0.00420915621411265, 0.00420908840272879, 0.00420906586083848, 0.00420910561586892, 0.00420916647692202, 0.00420919640323935, 0.00420917460621981, 0.00420912097919973, 0.00420907561359168, 0.00420906886087694, 0.00420910274405314, 0.00420915296383545, 0.00420918682005138, 0.00420918405242571, 0.00420914804038825, 0.00420910202806925, 0.00420907408302363, 0.0042090803526085, 0.00420911621883302
flux1:, 0.652185525826831, 0.00442984879436555, 0.00442981176045542, 0.00442980543913986, 0.00442983447999669, 0.00442988200392401, 0.00442991891858291, 0.00442992134689988, 0.00442988612187253, 0.00442983446062885, 0.00442980013169517, 0.00442980783790981, 0.00442985491398562, 0.00442990967697682, 0.00442993097904311, 0.00442989909936625, 0.00442983638563467, 0.00442979677611917, 0.00442982190361624, 0.004429892595173, 0.00442992793764864, 0.00442986655095177, 0.00442977871118574, 0.00442983606080815, 0.00443000683866457, 0.00442989639101728, 0.00442965373819458, 0.0044300624314585, 0.00442960330303982, 0.00443021791107325, 0.00442980710374137, 0.00442959222992936, 0.00442980710374137, 0.00443021791107325, 0.00442960330303982, 0.0044300624314585, 0.00442965373819458, 0.00442989639101728, 0.00443000683866457, 0.00442983606080815, 0.00442977871118574, 0.00442986655095177, 0.00442992793764864, 0.004429892595173, 0.00442982190361624, 0.00442979677611917, 0.00442983638563467, 0.00442989909936625, 0.00442993097904311, 0.00442990967697682, 0.00442985491398562, 0.00442980783790981, 0.00442980013169517, 0.00442983446062885, 0.00442988612187253, 0.00442992134689988, 0.00442991891858291, 0.00442988200392401, 0.00442983447999669, 0.00442980543913986, 0.00442981176045543, 0.00442984879436555
flux1:, 0.652447974730585, 0.00465804008894289, 0.0046580021581193, 0.00465799573534546, 0.00465802552406659, 0.00465807410238078, 0.00465811160664455, 0.00465811370532108, 0.004658077446569, 0.00465802482548577, 0.00465799041274626, 0.00465799910653624, 0.00465804756734456, 0.00465810295060022, 0.00465812333845799, 0.00465808943059641, 0.00465802519886355, 0.00465798630752777, 0.00465801449959389, 0.00465808814676652, 0.00465812272651379, 0.00465805609247555, 0.00465796399269209, 0.00465802575568495, 0.00465820534013607, 0.00465808891141389, 0.00465783622014888, 0.00465826623994792, 0.00465778204986881, 0.00465842772112745, 0.00465799452363485, 0.00465776789099237, 0.00465799452363485, 0.00465842772112745, 0.00465778204986881, 0.00465826623994792, 0.00465783622014888, 0.00465808891141389, 0.00465820534013607, 0.00465802575568495, 0.00465796399269209, 0.00465805609247555, 0.00465812272651379, 0.00465808814676652, 0.00465801449959389, 0.00465798630752777, 0.00465802519886355, 0.00465808943059641, 0.00465812333845799, 0.00465810295060022, 0.00465804756734456, 0.00465799910653624, 0.00465799041274626, 0.00465802482548577, 0.004658077446569, 0.00465811370532108, 0.00465811160664454, 0.00465807410238078, 0.00465802552406659, 0.00465799573534547, 0.0046580021581193, 0.00465804008894289
flux1:, 0.652710423634338, 0.00489366094398128, 0.00489362237923611, 0.00489361576729773, 0.00489364590827691, 0.00489369505189539, 0.00489373283352602, 0.00489373464497281, 0.00489369773458935, 0.00489364467135958, 0.00489361054266193, 0.00489362023080452, 0.00489366970494432, 0.00489372515347876, 0.00489374419631273, 0.00489370820779981, 0.00489364283642422, 0.00489360527630157, 0.00489363702626409, 0.00489371368570163, 0.0048937470510785, 0.00489367448099516, 0.00489357768681655, 0.00489364401875106, 0.00489383290447329, 0.00489371068563186, 0.00489344815495398, 0.00489390031977097, 0.00489338997105315, 0.00489406728859, 0.00489361051719767, 0.00489337154393989, 0.00489361051719767, 0.00489406728859, 0.00489338997105315, 0.00489390031977097, 0.00489344815495398, 0.00489371068563186, 0.00489383290447329, 0.00489364401875106, 0.00489357768681655, 0.00489367448099516, 0.00489374705107849, 0.00489371368570163, 0.00489363702626409, 0.00489360527630157, 0.00489364283642422, 0.00489370820779981, 0.00489374419631273, 0.00489372515347876, 0.00489366970494432, 0.00489362023080453, 0.00489361054266193, 0.00489364467135958, 0.00489369773458935, 0.00489373464497281, 0.00489373283352602, 0.00489369505189539, 0.00489364590827691, 0.00489361576729773, 0.00489362237923611, 0.00489366094398128
flux1:, 0.652972872538091, 0.00513666051887033, 0.00513662156677008, 0.00513661464176275, 0.00513664470280656, 0.00513669390487526, 0.00513673166165636, 0.00513673326034934, 0.00513669611732796, 0.00513664315189478, 0.0051366096711595, 0.00513662033272772, 0.00513667041229429, 0.00513672534541793, 0.00513674261127098, 0.00513670451347121, 0.00513663841620521, 0.00513660282726195, 0.00513663863174321, 0.00513671833887515, 0.00513675000704104, 0.005136670791148, 0.00513656886726012, 0.00513663993498553, 0.00513683862812521, 0.00513671082753536, 0.00513643868102575, 0.00513691380374705, 0.00513637618805741, 0.00513708570984833, 0.00513660416705756, 0.00513635226561545, 0.00513660416705756, 0.00513708570984833, 0.00513637618805741, 0.00513691380374705, 0.00513643868102575, 0.00513671082753536, 0.00513683862812521, 0.00513663993498553, 0.00513656886726012, 0.005136670791148, 0.00513675000704104, 0.00513671833887515, 0.00513663863174321, 0.00513660282726195, 0.00513663841620521, 0.00513670451347121, 0.00513674261127098, 0.00513672534541793, 0.00513667041229429, 0.00513662033272772, 0.0051366096711595, 0.00513664315189478, 0.00513669611732796, 0.00513673326034934, 0.00513673166165636, 0.00513669390487526, 0.00513664470280656, 0.00513661464176276, 0.00513662156677008, 0.00513666051887033
flux1:, 0.653235321441844, 0.00538696537471236, 0.00538692625852737, 0.00538691886525874, 0.00538694839146193, 0.0053869971424891, 0.00538703459029766, 0.0053870360794187, 0.00538699914679809, 0.005386946826125, 0.00538691434410609, 0.00538692593224736, 0.00538697618459803, 0.00538703001118417, 0.00538704507734907, 0.00538700486528079, 0.00538693848060985, 0.00538690551442737, 0.00538694586179585, 0.00538702862950605, 0.00538705809620976, 0.00538697151921198, 0.00538686404172488, 0.00538694002523812, 0.00538714903412838, 0.0053870158638244, 0.00538673433809032, 0.00538723321990194, 0.00538666722691237, 0.00538740949668002, 0.00538690198673909, 0.0053866365703271, 0.00538690198673909, 0.00538740949668002, 0.00538666722691236, 0.00538723321990194, 0.00538673433809032, 0.0053870158638244, 0.00538714903412838, 0.00538694002523812, 0.00538686404172488, 0.00538697151921198, 0.00538705809620976, 0.00538702862950605, 0.00538694586179585, 0.00538690551442737, 0.00538693848060985, 0.00538700486528079, 0.00538704507734907, 0.00538703001118417, 0.00538697618459804, 0.00538692593224736, 0.00538691434410609, 0.005386946826125, 0.00538699914679809, 0.0053870360794187, 0.00538703459029766, 0.0053869971424891, 0.00538694839146193, 0.00538691886525874, 0.00538692625852737, 0.00538696537471237
flux1:, 0.653497770345598, 0.00564447861488442, 0.0056444395301075, 0.00564443149021686, 0.00564446002017749, 0.00564450782348613, 0.00564454470260867, 0.00564454620786374, 0.00564450993747395, 0.00564445879952628, 0.00564442764569593, 0.00564444009177117, 0.00564449007363686, 0.00564454220855543, 0.00564455467145098, 0.00564451236176911, 0.0056444461400699, 0.00564441644308966, 0.00564446180186954, 0.00564454762045797, 0.00564457437173726, 0.00564447972991401, 0.00564436629922638, 0.00564444739281754, 0.00564466721719722, 0.00564452887760706, 0.00564423820981919, 0.0056447616341035, 0.00564416616198384, 0.00564494172137301, 0.00564440706713712, 0.00564412755686448, 0.00564440706713712, 0.00564494172137301, 0.00564416616198384, 0.0056447616341035, 0.00564423820981918, 0.00564452887760706, 0.00564466721719722, 0.00564444739281754, 0.00564436629922638, 0.00564447972991401, 0.00564457437173726, 0.00564454762045797, 0.00564446180186954, 0.00564441644308966, 0.0056444461400699, 0.00564451236176911, 0.00564455467145098, 0.00564454220855543, 0.00564449007363686, 0.00564444009177117, 0.00564442764569594, 0.00564445879952628, 0.00564450993747395, 0.00564454620786374, 0.00564454470260867, 0.00564450782348613, 0.00564446002017749, 0.00564443149021686, 0.0056444395301075, 0.00564447861488442
flux1:, 0.653760219249351, 0.00590907909016405, 0.00590904020291928, 0.00590903132608973, 0.00590905840982781, 0.00590910479653922, 0.00590914087572016, 0.0059091425363537, 0.00590910737167081, 0.00590905792930596, 0.00590902840536794, 0.00590904162550495, 0.00590909089904768, 0.00590914078015393, 0.00590915026420134, 0.00590910589123715, 0.0059090402800676, 0.00590901447593607, 0.00590906528363361, 0.0059091541221983, 0.00590917764774091, 0.0059090742671462, 0.00590895452088185, 0.0059090409334107, 0.0059092720523567, 0.00590912871594564, 0.00590882913084127, 0.00590937785723518, 0.00590875182409286, 0.00590956122579893, 0.00590899828653796, 0.00590870411889636, 0.00590899828653796, 0.00590956122579892, 0.00590875182409286, 0.00590937785723518, 0.00590882913084127, 0.00590912871594564, 0.0059092720523567, 0.00590904093341071, 0.00590895452088185, 0.0059090742671462, 0.00590917764774091, 0.0059091541221983, 0.00590906528363361, 0.00590901447593607, 0.0059090402800676, 0.00590910589123714, 0.00590915026420134, 0.00590914078015393, 0.00590909089904769, 0.00590904162550495, 0.00590902840536794, 0.00590905792930596, 0.00590910737167081, 0.0059091425363537, 0.00590914087572016, 0.00590910479653922, 0.00590905840982781, 0.00590903132608973, 0.00590904020291928, 0.00590907909016405
flux1:, 0.654022668153104, 0.00618062067610674, 0.0061805821247897, 0.00618057222272712, 0.00618059744052169, 0.00618064198326431, 0.00618067706108502, 0.00618067901828263, 0.0061806453760445, 0.00618059810155423, 0.0061805704770224, 0.00618058438099901, 0.00618063253128209, 0.00618067963628348, 0.00618068580133001, 0.00618063941118806, 0.00618057483914121, 0.00618055351076782, 0.00618061016357214, 0.0061807019728753, 0.00618072178069168, 0.00618060903589126, 0.00618048266144994, 0.00618057461564516, 0.00618081747450663, 0.00618066926884476, 0.00618036096564588, 0.00618093572441773, 0.00618027808044607, 0.00618112190182539, 0.00618052959151157, 0.00618022022604761, 0.00618052959151156, 0.00618112190182539, 0.00618027808044607, 0.00618093572441773, 0.00618036096564588, 0.00618066926884476, 0.00618081747450663, 0.00618057461564516, 0.00618048266144994, 0.00618060903589125, 0.00618072178069168, 0.00618070197287529, 0.00618061016357214, 0.00618055351076782, 0.00618057483914121, 0.00618063941118806, 0.00618068580133001, 0.00618067963628348, 0.00618063253128209, 0.00618058438099901, 0.0061805704770224, 0.00618059810155423, 0.0061806453760445, 0.00618067901828263, 0.00618067706108501, 0.00618064198326431, 0.0061805974405217, 0.00618057222272712, 0.0061805821247897, 0.00618062067610673
flux1:, 0.654285117056858, 0.00645893163024135, 0.00645889353053811, 0.0064588824331831, 0.00645890541442765, 0.00645894773899282, 0.0064589816423254, 0.00645898402537687, 0.00645895227673364, 0.00645890758778922, 0.00645888209796861, 0.00645889660019311, 0.00645894325341136, 0.00645898711590152, 0.00645898966279602, 0.00645894130562234, 0.00645887816528488, 0.00645886183727909, 0.00645892468107383, 0.0064590193978771, 0.00645903502984201, 0.00645891236256418, 0.00645877910882136, 0.0064588768395383, 0.00645913183623372, 0.00645897882706336, 0.00645866196679006, 0.00645926345368121, 0.00645857319372954, 0.00645945205036143, 0.00645882935591714, 0.00645850428287872, 0.00645882935591714, 0.00645945205036143, 0.00645857319372954, 0.00645926345368122, 0.00645866196679006, 0.00645897882706335, 0.00645913183623372, 0.0064588768395383, 0.00645877910882136, 0.00645891236256418, 0.00645903502984201, 0.0064590193978771, 0.00645892468107383, 0.0064588618372791, 0.00645887816528488, 0.00645894130562234, 0.00645898966279603, 0.00645898711590152, 0.00645894325341136, 0.00645889660019311, 0.00645888209796861, 0.00645890758778922, 0.00645895227673364, 0.00645898402537687, 0.0064589816423254, 0.00645894773899282, 0.00645890541442765, 0.0064588824331831, 0.00645889353053811, 0.00645893163024135
flux1:, 0.654547565960611, 0.00674381403644645, 0.00674377648965537, 0.00674376406290019, 0.00674378450400508, 0.00674382429824967, 0.00674385687770238, 0.00674385978847238, 0.00674383024053449, 0.0067437884882532, 0.00674376533483377, 0.00674378036704153, 0.00674382520876279, 0.00674386543270857, 0.00674386410671682, 0.0067438138273709, 0.00674375245802132, 0.00674374158020251, 0.00674381090328052, 0.00674390845604796, 0.00674391950378487, 0.00674378644082023, 0.00674364612852103, 0.00674374987994745, 0.00674401735105025, 0.00674385952597646, 0.00674353421965202, 0.00674416309131073, 0.00674343926754844, 0.0067443538261727, 0.00674369982512535, 0.00674335857285768, 0.00674369982512536, 0.0067443538261727, 0.00674343926754843, 0.00674416309131073, 0.00674353421965201, 0.00674385952597646, 0.00674401735105025, 0.00674374987994745, 0.00674364612852103, 0.00674378644082023, 0.00674391950378487, 0.00674390845604797, 0.00674381090328051, 0.00674374158020251, 0.00674375245802132, 0.0067438138273709, 0.00674386410671682, 0.00674386543270857, 0.00674382520876279, 0.00674378036704153, 0.00674376533483377, 0.0067437884882532, 0.00674383024053449, 0.00674385978847238, 0.00674385687770238, 0.00674382429824967, 0.00674378450400508, 0.00674376406290019, 0.00674377648965538, 0.00674381403644645
flux1:, 0.654810014864364, 0.00703504334359785, 0.00703500644794291, 0.00703499261195908, 0.00703501029231079, 0.00703504731172964, 0.00703507843419513, 0.00703508193060701, 0.00703505480930334, 0.00703501626908062, 0.0070349956234062, 0.0070350111485486, 0.00703505394115018, 0.00703509021315144, 0.00703508480500436, 0.00703503263248576, 0.00703497330323952, 0.0070349682359113, 0.00703504426371894, 0.00703514457949807, 0.00703515070001309, 0.00703500686967913, 0.0070348594001034, 0.00703496942195932, 0.0070352496290508, 0.00703508688250695, 0.00703475318074639, 0.00703541005085759, 0.00703465178517087, 0.0070356027753997, 0.00703491665237164, 0.00703455879423322, 0.00703491665237163, 0.0070356027753997, 0.00703465178517087, 0.00703541005085759, 0.00703475318074639, 0.00703508688250694, 0.0070352496290508, 0.00703496942195932, 0.0070348594001034, 0.00703500686967913, 0.00703515070001309, 0.00703514457949806, 0.00703504426371894, 0.0070349682359113, 0.00703497330323952, 0.00703503263248576, 0.00703508480500436, 0.00703509021315144, 0.00703505394115018, 0.0070350111485486, 0.00703499562340619, 0.00703501626908062, 0.00703505480930334, 0.00703508193060701, 0.00703507843419513, 0.00703504731172964, 0.00703501029231079, 0.00703499261195908, 0.00703500644794291, 0.00703504334359784
flux1:, 0.655072463768117, 0.00733236800522299, 0.0073323318696107, 0.00733231661676735, 0.00733233141179165, 0.00733236548135212, 0.00733239501997013, 0.00733239909934224, 0.00733237453450443, 0.00733233940014181, 0.00733232140905254, 0.00733233743572788, 0.00733237803418146, 0.00733241013289048, 0.0073324004773813, 0.00733234641347223, 0.00733228930762696, 0.00733229030927494, 0.00733237320142898, 0.00733247621363189, 0.00733247714405589, 0.00733232229055139, 0.00733216765207636, 0.00733228419491429, 0.00733257731172252, 0.00733240943186522, 0.00733206731631777, 0.00733275275250252, 0.00733195924824057, 0.00733294747243801, 0.00733222853390305, 0.00733185369447401, 0.00733222853390305, 0.00733294747243801, 0.00733195924824057, 0.00733275275250252, 0.00733206731631777, 0.00733240943186522, 0.00733257731172252, 0.00733228419491428, 0.00733216765207636, 0.00733232229055139, 0.00733247714405589, 0.00733247621363189, 0.00733237320142898, 0.00733229030927494, 0.00733228930762696, 0.00733234641347223, 0.0073324004773813, 0.00733241013289049, 0.00733237803418146, 0.00733233743572788, 0.00733232140905254, 0.00733233940014182, 0.00733237453450444, 0.00733239909934224, 0.00733239501997013, 0.00733236548135212, 0.00733233141179165, 0.00733231661676734, 0.0073323318696107, 0.00733236800522299
flux1:, 0.655334912671871, 0.00763550922647498, 0.00763547398592824, 0.00763545739720756, 0.00763546928768076, 0.00763550029971306, 0.00763552812175957, 0.00763553270492741, 0.00763551071847094, 0.0076354790999806, 0.00763546389395837, 0.00763548049063252, 0.0076355188557979, 0.00763554665798993, 0.0076355326301707, 0.00763547663785216, 0.00763542183920044, 0.00763542905720822, 0.00763551890692774, 0.00763562456365474, 0.00763562013442865, 0.00763545412943906, 0.00763529240169455, 0.00763541571146563, 0.00763572181232845, 0.00763554847049652, 0.0076351978475695, 0.00763591236909403, 0.0076350829217725, 0.00763610926251222, 0.00763535694927337, 0.00763496480963921, 0.00763535694927338, 0.00763610926251222, 0.00763508292177249, 0.00763591236909403, 0.0076351978475695, 0.00763554847049652, 0.00763572181232845, 0.00763541571146563, 0.00763529240169455, 0.00763545412943907, 0.00763562013442865, 0.00763562456365474, 0.00763551890692774, 0.00763542905720822, 0.00763542183920044, 0.00763547663785216, 0.0076355326301707, 0.00763554665798993, 0.00763551885579789, 0.00763548049063252, 0.00763546389395837, 0.0076354790999806, 0.00763551071847094, 0.00763553270492741, 0.00763552812175957, 0.00763550029971307, 0.00763546928768076, 0.00763545739720756, 0.00763547398592824, 0.00763550922647499
flux1:, 0.655597361575624, 0.00794416082425672, 0.00794412665607047, 0.00794410891487433, 0.00794411799178006, 0.00794414589994715, 0.00794417185334319, 0.00794417677055132, 0.00794415726852802, 0.00794412919381406, 0.00794411689699575, 0.0079441342051903, 0.00794417041383115, 0.00794419389674891, 0.00794417540591844, 0.00794411739819266, 0.00794406488004896, 0.00794407834493259, 0.00794417518091665, 0.00794428345339458, 0.00794427359923681, 0.00794409645021651, 0.00794392780561181, 0.00794405811771916, 0.00794437716791084, 0.00794419791123499, 0.00794383860846598, 0.00794458268476364, 0.00794371669133767, 0.0079447821158915, 0.0079439960127795, 0.00794358631469232, 0.0079439960127795, 0.0079447821158915, 0.00794371669133767, 0.00794458268476364, 0.00794383860846598, 0.00794419791123499, 0.00794437716791084, 0.00794405811771915, 0.00794392780561181, 0.00794409645021651, 0.00794427359923682, 0.00794428345339458, 0.00794417518091665, 0.00794407834493259, 0.00794406488004897, 0.00794411739819266, 0.00794417540591844, 0.00794419389674891, 0.00794417041383115, 0.0079441342051903, 0.00794411689699575, 0.00794412919381406, 0.00794415726852802, 0.00794417677055132, 0.00794417185334319, 0.00794414589994715, 0.00794411799178006, 0.00794410891487434, 0.00794412665607047, 0.00794416082425672
flux1:, 0.655859810479377, 0.00825798920577296, 0.00825795634529717, 0.0082579377475925, 0.00825794421202657, 0.0082579690216377, 0.00825799292092528, 0.00825799790046944, 0.00825798066962211, 0.00825795609003897, 0.00825794683150978, 0.00825796507710526, 0.00825799932793315, 0.00825801856768973, 0.00825799554950096, 0.00825793537930099, 0.00825788499693387, 0.00825790462047284, 0.00825800841113732, 0.00825811930179228, 0.00825810406981939, 0.00825791592446928, 0.0082577406269675, 0.00825787816007595, 0.00825821000851528, 0.00825802425619197, 0.00825765602155804, 0.00825843007152901, 0.00825752703786952, 0.00825863259924374, 0.00825781244160213, 0.0082573849903495, 0.00825781244160213, 0.00825863259924374, 0.00825752703786951, 0.00825843007152901, 0.00825765602155804, 0.00825802425619197, 0.00825821000851528, 0.00825787816007595, 0.0082577406269675, 0.00825791592446927, 0.00825810406981939, 0.00825811930179228, 0.00825800841113732, 0.00825790462047284, 0.00825788499693386, 0.00825793537930099, 0.00825799554950097, 0.00825801856768973, 0.00825799932793315, 0.00825796507710526, 0.00825794683150978, 0.00825795609003898, 0.0082579806696221, 0.00825799790046944, 0.00825799292092528, 0.0082579690216377, 0.00825794421202657, 0.0082579377475925, 0.00825795634529717, 0.00825798920577296
flux1:, 0.65612225938313, 0.00857663347019507, 0.00857660222506932, 0.00857658318494269, 0.00857658734281666, 0.00857660909798851, 0.00857663071073395, 0.00857663537127439, 0.00857662008053579, 0.0085765988801127, 0.00857659280576577, 0.00857661230758094, 0.00857664492276952, 0.00857666008877077, 0.00857663249591383, 0.00857656994779848, 0.00857652143486426, 0.00857654701236228, 0.00857665767223034, 0.00857677122188166, 0.00857675077631611, 0.00857655192289307, 0.00857637032401453, 0.00857651527392518, 0.00857685964873739, 0.00857666669238194, 0.00857628919674077, 0.00857709358875865, 0.00857615313500017, 0.0085772999691256, 0.00857644564573404, 0.00857600031157985, 0.00857644564573404, 0.00857729996912559, 0.00857615313500017, 0.00857709358875865, 0.00857628919674078, 0.00857666669238194, 0.00857685964873739, 0.00857651527392519, 0.00857637032401454, 0.00857655192289307, 0.00857675077631611, 0.00857677122188166, 0.00857665767223034, 0.00857654701236228, 0.00857652143486425, 0.00857656994779848, 0.00857663249591383, 0.00857666008877078, 0.00857664492276952, 0.00857661230758094, 0.00857659280576577, 0.0085765988801127, 0.00857662008053578, 0.00857663537127439, 0.00857663071073395, 0.00857660909798851, 0.00857658734281666, 0.00857658318494269, 0.00857660222506932, 0.00857663347019507
flux1:, 0.656384708286884, 0.00889970563747769, 0.00889967639913235, 0.00889965744901127, 0.00889965970058199, 0.00889967846897401, 0.00889969750362104, 0.00889970135097085, 0.00889968755812612, 0.0088996695660355, 0.00889966685019026, 0.00889968802505878, 0.00889971944684226, 0.00889973079237923, 0.00889969858440587, 0.00889963336871756, 0.00889958633816576, 0.00889961755491059, 0.0088997349528389, 0.00889985124649238, 0.00889982586948473, 0.00889961673271789, 0.00889942926486441, 0.00889958179878722, 0.00889993830612431, 0.00889973731449805, 0.0088993501572503, 0.00890018520976868, 0.00889920707325045, 0.00890039639204074, 0.00889950794423188, 0.00889904466233715, 0.00889950794423188, 0.00890039639204074, 0.00889920707325045, 0.00890018520976868, 0.0088993501572503, 0.00889973731449805, 0.00889993830612431, 0.00889958179878722, 0.00889942926486441, 0.00889961673271789, 0.00889982586948473, 0.00889985124649237, 0.00889973495283891, 0.00889961755491059, 0.00889958633816576, 0.00889963336871756, 0.00889969858440587, 0.00889973079237923, 0.00889971944684226, 0.00889968802505878, 0.00889966685019026, 0.00889966956603551, 0.00889968755812612, 0.00889970135097085, 0.00889969750362105, 0.00889967846897401, 0.00889965970058198, 0.00889965744901127, 0.00889967639913235, 0.00889970563747769
flux1:, 0.656647157190637, 0.00922679100769526, 0.00922676425899904, 0.00922674604404432, 0.00922674686859022, 0.00922676272463177, 0.00922677882082932, 0.00922678124985011, 0.00922676841333274, 0.00922675341898377, 0.00922675427490279, 0.00922677763857757, 0.00922680842075032, 0.00922681627010161, 0.00922677940303919, 0.00922671115314652, 0.00922666510290777, 0.00922670154472581, 0.00922682551354687, 0.00922694468428386, 0.00922691477249682, 0.00922669590504166, 0.0092265030723441, 0.009226663323912, 0.00922703145034525, 0.00922682147861101, 0.00922642419655876, 0.00922729017918215, 0.00922627421476898, 0.00922750729489029, 0.00922658491173441, 0.00922610368051285, 0.00922658491173441, 0.0092275072948903, 0.00922627421476898, 0.00922729017918215, 0.00922642419655876, 0.00922682147861101, 0.00922703145034525, 0.009226663323912, 0.0092265030723441, 0.00922669590504166, 0.00922691477249682, 0.00922694468428386, 0.00922682551354687, 0.00922670154472581, 0.00922666510290777, 0.00922671115314652, 0.00922677940303919, 0.00922681627010161, 0.00922680842075032, 0.00922677763857757, 0.00922675427490279, 0.00922675341898377, 0.00922676841333274, 0.00922678124985012, 0.00922677882082932, 0.00922676272463177, 0.00922674686859022, 0.00922674604404433, 0.00922676425899904, 0.00922679100769526
flux1:, 0.65690960609439, 0.00955744865355755, 0.00955742497163457, 0.00955740823810173, 0.00955740817435586, 0.0095574211820278, 0.00955743390439801, 0.00955743420641376, 0.00955742170194328, 0.00955740947190959, 0.00955741416035032, 0.00955744032371768, 0.00955747111807598, 0.00955747585064096, 0.00955743426709607, 0.00955736254024876, 0.00955731686383152, 0.00955735803145572, 0.00955748837853342, 0.00955761060903771, 0.00955757666578409, 0.00955734873531385, 0.00955715110230926, 0.0095573191676704, 0.00955769828635807, 0.00955747828986386, 0.00955707036912196, 0.00955796750398017, 0.00955691368163075, 0.00955819184896713, 0.00955723585852889, 0.00955673673644412, 0.00955723585852889, 0.00955819184896712, 0.00955691368163075, 0.00955796750398017, 0.00955707036912196, 0.00955747828986386, 0.00955769828635807, 0.0095573191676704, 0.00955715110230926, 0.00955734873531385, 0.00955757666578409, 0.00955761060903771, 0.00955748837853342, 0.00955735803145572, 0.00955731686383152, 0.00955736254024876, 0.00955743426709607, 0.00955747585064096, 0.00955747111807598, 0.00955744032371769, 0.00955741416035032, 0.0095574094719096, 0.00955742170194328, 0.00955743420641376, 0.00955743390439802, 0.0095574211820278, 0.00955740817435586, 0.00955740823810173, 0.00955742497163457, 0.00955744865355755
flux1:, 0.657172054998143, 0.0098912120480437, 0.00989119210149956, 0.00989117767919289, 0.00989117730241219, 0.00989118749873301, 0.00989119633492011, 0.00989119371080069, 0.00989118085230974, 0.0098911711481655, 0.00989117998314921, 0.00989120964342963, 0.00989124118143289, 0.0098912432135781, 0.00989119683404434, 0.00989112111623714, 0.00989107511815859, 0.00989112044495511, 0.00989125696309004, 0.0098913824844282, 0.00989134510732125, 0.00989110887952454, 0.0098909070580647, 0.00989108299336407, 0.00989147237406939, 0.00989124122649594, 0.00989082211719385, 0.00989175058044387, 0.00989065897998354, 0.0098919835899359, 0.00989099444674382, 0.00989047754761033, 0.00989099444674383, 0.0098919835899359, 0.00989065897998354, 0.00989175058044387, 0.00989082211719385, 0.00989124122649594, 0.00989147237406939, 0.00989108299336407, 0.0098909070580647, 0.00989110887952454, 0.00989134510732124, 0.0098913824844282, 0.00989125696309004, 0.00989112044495511, 0.00989107511815859, 0.00989112111623714, 0.00989119683404434, 0.0098912432135781, 0.00989124118143289, 0.00989120964342963, 0.00989117998314921, 0.0098911711481655, 0.00989118085230975, 0.00989119371080069, 0.00989119633492012, 0.009891187498733, 0.00989117730241218, 0.00989117767919289, 0.00989119210149955, 0.00989121204804369
flux1:, 0.657434503901897, 0.0102275898283511, 0.0102275743684283, 0.0102275631477122, 0.0102275630444953, 0.0102275704248813, 0.0102275747885374, 0.010227568367315, 0.0102275544313687, 0.0102275470274192, 0.0102275603784993, 0.0102275943053358, 0.0102276273755002, 0.0102276271409347, 0.0102275758569936, 0.0102274955720751, 0.0102274484878374, 0.010227497360279, 0.0102276398383661, 0.0102277689257374, 0.0102277287899894, 0.0102274851079139, 0.0102272797427863, 0.010227463563304, 0.0102278623861978, 0.0102276189017382, 0.0102271880351372, 0.0102281479584073, 0.0102270187615619, 0.0102283911754755, 0.0102273694444847, 0.0102268349313885, 0.0102273694444847, 0.0102283911754755, 0.0102270187615619, 0.0102281479584073, 0.0102271880351372, 0.0102276189017383, 0.0102278623861978, 0.010227463563304, 0.0102272797427863, 0.0102274851079139, 0.0102277287899894, 0.0102277689257374, 0.0102276398383661, 0.010227497360279, 0.0102274484878374, 0.0102274955720751, 0.0102275758569936, 0.0102276271409347, 0.0102276273755002, 0.0102275943053358, 0.0102275603784993, 0.0102275470274192, 0.0102275544313687, 0.010227568367315, 0.0102275747885374, 0.0102275704248813, 0.0102275630444953, 0.0102275631477122, 0.0102275743684283, 0.0102275898283511
flux1:, 0.65769695280565, 0.0105660666966156, 0.0105660565421307, 0.0105660494462949, 0.0105660501884373, 0.0105660546950556, 0.0105660539341797, 0.0105660427967623, 0.0105660270494595, 0.0105660217493182, 0.0105660400397784, 0.0105660790563632, 0.0105661144781246, 0.0105661124077168, 0.0105660560777534, 0.010565970600827, 0.0105659216209404, 0.0105659734010756, 0.0105661216339136, 0.0105662545992088, 0.0105662124369005, 0.01056596219724, 0.010565753951042, 0.0105659456321964, 0.0105663530052295, 0.0105660959643042, 0.0105656527718507, 0.0105666442434448, 0.0105654777232962, 0.0105668992814669, 0.0105658456189306, 0.01056529369694, 0.0105658456189306, 0.0105668992814669, 0.0105654777232962, 0.0105666442434448, 0.0105656527718507, 0.0105660959643042, 0.0105663530052295, 0.0105659456321964, 0.010565753951042, 0.01056596219724, 0.0105662124369005, 0.0105662545992088, 0.0105661216339136, 0.0105659734010756, 0.0105659216209404, 0.010565970600827, 0.0105660560777534, 0.0105661124077168, 0.0105661144781246, 0.0105660790563632, 0.0105660400397784, 0.0105660217493182, 0.0105660270494595, 0.0105660427967623, 0.0105660539341797, 0.0105660546950556, 0.0105660501884373, 0.0105660494462949, 0.0105660565421307, 0.0105660666966156
flux1:, 0.657959401709403, 0.0109061044570964, 0.0109061004733777, 0.0109060984274625, 0.0109061005462464, 0.0109061020603545, 0.0109060954711176, 0.0109060786783689, 0.0109060604035447, 0.0109060570545346, 0.0109060807551413, 0.0109061257147884, 0.010906164309771, 0.0109061608117707, 0.0109060992597195, 0.0109060079346808, 0.010905956232029, 0.01090601028109, 0.0109061640777706, 0.0109063012589207, 0.0109062578347485, 0.0109060019618136, 0.0109057914996603, 0.0109059909800042, 0.0109064059594845, 0.01090613413734, 0.0109056780710866, 0.0109067011367779, 0.0109054976449048, 0.0109069696367657, 0.0109058847685591, 0.0109053156764441, 0.0109058847685591, 0.0109069696367657, 0.0109054976449048, 0.0109067011367779, 0.0109056780710866, 0.01090613413734, 0.0109064059594845, 0.0109059909800042, 0.0109057914996603, 0.0109060019618136, 0.0109062578347485, 0.0109063012589207, 0.0109061640777706, 0.01090601028109, 0.010905956232029, 0.0109060079346808, 0.0109060992597195, 0.0109061608117707, 0.010906164309771, 0.0109061257147884, 0.0109060807551413, 0.0109060570545346, 0.0109060604035447, 0.0109060786783689, 0.0109060954711176, 0.0109061020603545, 0.0109061005462464, 0.0109060984274625, 0.0109061004733777, 0.0109061044570964
flux1:, 0.658221850613157, 0.0112471431887696, 0.011247146261188, 0.0112471501586341, 0.0112471541209818, 0.011247152460051, 0.0112471393059324, 0.0112471159301121, 0.0112470944575475, 0.0112470929619919, 0.0112471225801545, 0.0112471743389835, 0.0112472169007724, 0.0112472123424089, 0.0112471453599011, 0.0112470475207392, 0.0112469922804035, 0.0112470479826213, 0.0112472071729855, 0.0112473489202393, 0.011247305004422, 0.0112470444226506, 0.0112468323973083, 0.011247039583561, 0.0112474611974205, 0.011247173394824, 0.0112467039485779, 0.0112477586118414, 0.0112465185635125, 0.0112480421957379, 0.0112469268937909, 0.0112463408950155, 0.0112469268937909, 0.0112480421957379, 0.0112465185635125, 0.0112477586118414, 0.0112467039485779, 0.011247173394824, 0.0112474611974205, 0.011247039583561, 0.0112468323973083, 0.0112470444226506, 0.011247305004422, 0.0112473489202393, 0.0112472071729855, 0.0112470479826213, 0.0112469922804035, 0.0112470475207392, 0.0112471453599011, 0.0112472123424089, 0.0112472169007724, 0.0112471743389835, 0.0112471225801545, 0.0112470929619919, 0.0112470944575475, 0.0112471159301121, 0.0112471393059324, 0.011247152460051, 0.0112471541209818, 0.0112471501586341, 0.011247146261188, 0.0112471431887696
flux1:, 0.65848429951691, 0.0115886025515005, 0.011588613554557, 0.0115886242232366, 0.011588630411102, 0.0115886253312681, 0.0115886048670008, 0.0115885740253249, 0.0115885487576237, 0.0115885490802336, 0.0115885851446819, 0.0115886445313165, 0.0115886917949523, 0.0115886864863286, 0.0115886138384396, 0.0115885088337207, 0.0115884492842239, 0.0115885060698872, 0.0115886705086279, 0.0115888171680561, 0.0115887735072424, 0.0115885091131945, 0.0115882961512194, 0.011588510925275, 0.0115889381983784, 0.0115886332735009, 0.011588150004012, 0.0115892362255771, 0.0115879600834565, 0.0115895364468366, 0.0115883915044279, 0.0115877888777135, 0.0115883915044279, 0.0115895364468366, 0.0115879600834565, 0.0115892362255771, 0.011588150004012, 0.0115886332735009, 0.0115889381983784, 0.011588510925275, 0.0115882961512194, 0.0115885091131945, 0.0115887735072424, 0.0115888171680561, 0.0115886705086279, 0.0115885060698871, 0.0115884492842239, 0.0115885088337208, 0.0115886138384396, 0.0115886864863286, 0.0115886917949523, 0.0115886445313165, 0.0115885851446819, 0.0115885490802336, 0.0115885487576237, 0.0115885740253249, 0.0115886048670008, 0.0115886253312681, 0.011588630411102, 0.0115886242232366, 0.011588613554557, 0.0115886025515005
flux1:, 0.658746748420663, 0.0119298832232063, 0.011929902986465, 0.0119299211557676, 0.0119299298499995, 0.0119299210540795, 0.0119298925535891, 0.011929853442487, 0.0119298238792994, 0.0119298260500672, 0.011929869091422, 0.011929936874816, 0.0119299894872882, 0.0119299836683999, 0.011929905102998, 0.0119297923227482, 0.0119297277675661, 0.011929785134372, 0.0119299547024767, 0.0119301065971647, 0.0119300638843129, 0.0119297965191464, 0.011929583208568, 0.0119298054363169, 0.0119302374170407, 0.0119299143175393, 0.0119294168650124, 0.0119305345616544, 0.0119292228185608, 0.0119308528545953, 0.0119296790613315, 0.0119290600911181, 0.0119296790613315, 0.0119308528545953, 0.0119292228185608, 0.0119305345616544, 0.0119294168650124, 0.0119299143175393, 0.0119302374170407, 0.0119298054363169, 0.011929583208568, 0.0119297965191464, 0.0119300638843129, 0.0119301065971647, 0.0119299547024767, 0.011929785134372, 0.0119297277675661, 0.0119297923227482, 0.011929905102998, 0.0119299836683999, 0.0119299894872882, 0.011929936874816, 0.011929869091422, 0.0119298260500672, 0.0119298238792994, 0.011929853442487, 0.0119298925535891, 0.0119299210540795, 0.0119299298499995, 0.0119299211557676, 0.011929902986465, 0.0119298832232063
flux1:, 0.659009197324416, 0.0122703684646367, 0.0122703977370689, 0.0122704240077291, 0.0122704353774242, 0.0122704225283969, 0.0122703853156284, 0.0122703372441597, 0.0122703030025311, 0.0122703071147797, 0.0122703576426568, 0.0122704344993255, 0.012270492992349, 0.0122704868239083, 0.0122704020843964, 0.0122702809884266, 0.0122702108365462, 0.0122702683683444, 0.0122704429717125, 0.0122706003812525, 0.0122705592255539, 0.0122702896489906, 0.0122700765290164, 0.0122703060707128, 0.0122707418579281, 0.0122703996521794, 0.0122698877593999, 0.0122710368019331, 0.0122696899632626, 0.0122713744314842, 0.0122701725488316, 0.0122695375159786, 0.0122701725488316, 0.0122713744314842, 0.0122696899632626, 0.0122710368019331, 0.0122698877593999, 0.0122703996521794, 0.0122707418579281, 0.0122703060707128, 0.0122700765290164, 0.0122702896489905, 0.0122705592255539, 0.0122706003812525, 0.0122704429717125, 0.0122702683683444, 0.0122702108365462, 0.0122702809884266, 0.0122704020843964, 0.0122704868239083, 0.012270492992349, 0.0122704344993255, 0.0122703576426568, 0.0122703071147797, 0.0122703030025311, 0.0122703372441597, 0.0122703853156284, 0.0122704225283969, 0.0122704353774242, 0.0122704240077291, 0.0122703977370689, 0.0122703684646367
flux1:, 0.65927164622817, 0.0126094258076113, 0.0126094652221085, 0.012609500040391, 0.0126095141384589, 0.0126094968779624, 0.0126094503592434, 0.0126093927800985, 0.0126093536098867, 0.0126093598133979, 0.0126094182909342, 0.0126095047729808, 0.012609569539275, 0.0126095630978377, 0.0126094719388683, 0.0126093420854437, 0.0126092658797293, 0.0126093232618595, 0.01260950282708, 0.0126096659661103, 0.0126096268640885, 0.0126093557308538, 0.0126091432839803, 0.012609380005789, 0.012609818775311, 0.012609456681735, 0.0126089302111237, 0.0126101104216089, 0.0126087289880768, 0.0126104684351446, 0.0126092391733978, 0.0126085883464693, 0.0126092391733978, 0.0126104684351446, 0.0126087289880768, 0.0126101104216089, 0.0126089302111237, 0.0126094566817351, 0.012609818775311, 0.012609380005789, 0.0126091432839803, 0.0126093557308538, 0.0126096268640885, 0.0126096659661103, 0.01260950282708, 0.0126093232618595, 0.0126092658797293, 0.0126093420854437, 0.0126094719388683, 0.0126095630978377, 0.012609569539275, 0.0126095047729808, 0.0126094182909342, 0.0126093598133979, 0.0126093536098867, 0.0126093927800985, 0.0126094503592434, 0.0126094968779624, 0.0126095141384589, 0.012609500040391, 0.0126094652221085, 0.0126094258076113
flux1:, 0.659534095131923, 0.0129464088617636, 0.0129464589016766, 0.0129465025393533, 0.0129465193046747, 0.0129464972757265, 0.012946440972133, 0.0129463735086878, 0.0129463293022218, 0.01294633779166, 0.0129464046085618, 0.0129465011139356, 0.0129465723881074, 0.0129465656657851, 0.0129464678713258, 0.0129463289449804, 0.0129462463871478, 0.0129463034177076, 0.0129464878851468, 0.0129466568817916, 0.0129466201907262, 0.0129463480303757, 0.0129461366771897, 0.0129463804634537, 0.0129468214929862, 0.0129464389064197, 0.0129458978543888, 0.0129471090026174, 0.0129456934539995, 0.0129474881855979, 0.0129462321831514, 0.0129455658106248, 0.0129462321831514, 0.0129474881855979, 0.0129456934539995, 0.0129471090026174, 0.0129458978543888, 0.0129464389064197, 0.0129468214929862, 0.0129463804634537, 0.0129461366771897, 0.0129463480303757, 0.0129466201907262, 0.0129466568817916, 0.0129464878851468, 0.0129463034177076, 0.0129462463871478, 0.0129463289449804, 0.0129464678713258, 0.0129465656657851, 0.0129465723881074, 0.0129465011139356, 0.0129464046085618, 0.01294633779166, 0.0129463293022218, 0.0129463735086878, 0.012946440972133, 0.0129464972757265, 0.0129465193046747, 0.0129465025393533, 0.0129464589016766, 0.0129464088617636
flux1:, 0.659796544035676, 0.0132806592340163, 0.0132807202035734, 0.0132807727448624, 0.0132807920110355, 0.0132807648838704, 0.0132806984619558, 0.0132806209299798, 0.0132805717254171, 0.0132805827245558, 0.0132806581699387, 0.013280764916339, 0.0132808427612879, 0.0132808356700867, 0.0132807310730338, 0.0132805829102889, 0.0132804938813768, 0.0132805504779278, 0.0132807397924339, 0.0132809146675787, 0.013280880582369, 0.0132806077833101, 0.0132803978801386, 0.0132806486458369, 0.0132810913374399, 0.0132806878515815, 0.0132801323596431, 0.0132813741590118, 0.0132799249395658, 0.0132817749961024, 0.013280492801842, 0.0132798111055537, 0.013280492801842, 0.0132817749961024, 0.0132799249395658, 0.0132813741590118, 0.0132801323596431, 0.0132806878515815, 0.0132810913374399, 0.0132806486458369, 0.0132803978801386, 0.0132806077833101, 0.013280880582369, 0.0132809146675787, 0.0132807397924339, 0.0132805504779278, 0.0132804938813768, 0.0132805829102889, 0.0132807310730338, 0.0132808356700867, 0.0132808427612879, 0.013280764916339, 0.0132806581699387, 0.0132805827245558, 0.0132805717254171, 0.0132806209299798, 0.0132806984619558, 0.0132807648838704, 0.0132807920110355, 0.0132807727448624, 0.0132807202035734, 0.0132806592340163
flux1:, 0.660058992939429, 0.0136115085541986, 0.0136115805545361, 0.0136116418908263, 0.0136116634011011, 0.0136116309007599, 0.0136115541999867, 0.0136114666228119, 0.0136114126009721, 0.0136114263435073, 0.0136115105799037, 0.0136116275836529, 0.0136117118831874, 0.013611704263767, 0.0136115927661551, 0.0136114353779044, 0.0136113399532803, 0.0136113961546978, 0.0136115902543843, 0.0136117709027556, 0.0136117394372654, 0.0136114662356378, 0.0136112580750769, 0.0136115157778846, 0.0136119596770314, 0.0136115351020818, 0.0136109654642648, 0.0136122375672013, 0.0136107550734225, 0.0136126602104344, 0.0136113522699851, 0.0136106554400976, 0.0136113522699851, 0.0136126602104344, 0.0136107550734225, 0.0136122375672013, 0.0136109654642648, 0.0136115351020818, 0.0136119596770314, 0.0136115157778846, 0.0136112580750769, 0.0136114662356378, 0.0136117394372654, 0.0136117709027556, 0.0136115902543843, 0.0136113961546978, 0.0136113399532803, 0.0136114353779044, 0.0136115927661551, 0.013611704263767, 0.0136117118831874, 0.0136116275836529, 0.0136115105799037, 0.0136114263435073, 0.0136114126009721, 0.0136114666228119, 0.0136115541999867, 0.0136116309007599, 0.0136116634011011, 0.0136116418908263, 0.0136115805545361, 0.0136115085541986
flux1:, 0.660321441843183, 0.0139382805993697, 0.0139383635116854, 0.013938433344463, 0.013938456772075, 0.013938418706183, 0.0139383317614711, 0.0139382343777142, 0.0139381758525106, 0.0139381925604865, 0.013938285600436, 0.0139384126614782, 0.013938503119561, 0.0139384947539657, 0.0139383763467144, 0.0139382099361095, 0.0139381083942376, 0.0139381643576252, 0.013938363161324, 0.0139385493353428, 0.0139385203091396, 0.0139382467830452, 0.013938040597265, 0.0139383052485996, 0.0139387500589668, 0.0139383044337251, 0.0139377210999767, 0.0139390230931179, 0.0139375076644312, 0.0139394673384971, 0.0139381339849526, 0.0139374221766787, 0.0139381339849526, 0.0139394673384971, 0.0139375076644312, 0.0139390230931179, 0.0139377210999767, 0.0139383044337251, 0.0139387500589668, 0.0139383052485996, 0.013938040597265, 0.0139382467830452, 0.0139385203091396, 0.0139385493353428, 0.013938363161324, 0.0139381643576252, 0.0139381083942376, 0.0139382099361095, 0.0139383763467144, 0.0139384947539657, 0.013938503119561, 0.0139384126614782, 0.013938285600436, 0.0139381925604865, 0.0139381758525106, 0.0139382343777142, 0.0139383317614711, 0.013938418706183, 0.013938456772075, 0.013938433344463, 0.0139383635116854, 0.0139382805993697
flux1:, 0.660583890746936, 0.0142602935085799, 0.0142603869855925, 0.014260464837543, 0.014260489810305, 0.0142604460953714, 0.0142603491533396, 0.0142602424166075, 0.0142601798195463, 0.0142601996806127, 0.0142603013672149, 0.0142604380611733, 0.0142605342079122, 0.0142605248355962, 0.0142603996166811, 0.0142602245914768, 0.0142601174159098, 0.0142601734087205, 0.0142603768028073, 0.0142605681001351, 0.0142605411313707, 0.0142602672007456, 0.0142600631673381, 0.0142603348417692, 0.0142607804350196, 0.0142603140328665, 0.0142597176082509, 0.0142610490076106, 0.0142595009205209, 0.0142615142813224, 0.0142601557309449, 0.0142594290632117, 0.0142601557309449, 0.0142615142813224, 0.0142595009205209, 0.0142610490076106, 0.0142597176082509, 0.0142603140328665, 0.0142607804350196, 0.0142603348417692, 0.0142600631673381, 0.0142602672007456, 0.0142605411313707, 0.0142605681001351, 0.0142603768028073, 0.0142601734087205, 0.0142601174159098, 0.0142602245914768, 0.0142603996166811, 0.0142605248355962, 0.0142605342079122, 0.0142604380611733, 0.0142603013672149, 0.0142601996806127, 0.0142601798195463, 0.0142602424166075, 0.0142603491533396, 0.0142604460953714, 0.014260489810305, 0.014260464837543, 0.0142603869855925, 0.0142602935085799
flux1:, 0.660846339650689, 0.0145768620789478, 0.0145769655454414, 0.01457705077924, 0.0145770769069556, 0.0145770275915107, 0.0145769211192432, 0.0145768056896359, 0.0145767395491783, 0.0145767626940302, 0.0145768726867307, 0.0145770183646695, 0.0145771195688602, 0.0145771089051351, 0.01457697709507, 0.0145767940735673, 0.0145766819478899, 0.0145767383356165, 0.0145769461609839, 0.0145771420165878, 0.0145771165215608, 0.0145768419537684, 0.0145766402037851, 0.0145769190462123, 0.0145773654661778, 0.0145768787945735, 0.0145762700342277, 0.0145776302806123, 0.0145760497467347, 0.0145781156357344, 0.0145767319889514, 0.0145759905451219, 0.0145767319889514, 0.0145781156357344, 0.0145760497467347, 0.0145776302806123, 0.0145762700342277, 0.0145768787945735, 0.0145773654661778, 0.0145769190462123, 0.0145766402037851, 0.0145768419537684, 0.0145771165215608, 0.0145771420165878, 0.0145769461609839, 0.0145767383356165, 0.0145766819478899, 0.0145767940735673, 0.0145769770950699, 0.0145771089051351, 0.0145771195688602, 0.0145770183646695, 0.0145768726867307, 0.0145767626940302, 0.0145767395491783, 0.0145768056896358, 0.0145769211192432, 0.0145770275915107, 0.0145770769069556, 0.01457705077924, 0.0145769655454414, 0.0145768620789478
flux1:, 0.661108788554442, 0.0148873001331065, 0.0148874127958643, 0.0148875046397308, 0.0148875315427746, 0.0148874768257496, 0.0148873615112445, 0.014887238238875, 0.0148871691557534, 0.01488719563716, 0.0148873134038519, 0.0148874672000652, 0.0148875726877833, 0.0148875604436618, 0.0148874223972371, 0.0148872322071982, 0.0148871160029313, 0.0148871732329322, 0.0148873852729226, 0.014887584956349, 0.0148875601560529, 0.0148872845770576, 0.0148870852047817, 0.0148873714348365, 0.0148878188956914, 0.0148873126890311, 0.0148866924889842, 0.0148880809439283, 0.0148864681121933, 0.0148885850681948, 0.0148871763160448, 0.0148864201467446, 0.0148871763160448, 0.0148885850681948, 0.0148864681121933, 0.0148880809439283, 0.0148866924889842, 0.0148873126890311, 0.0148878188956914, 0.0148873714348365, 0.0148870852047817, 0.0148872845770576, 0.0148875601560529, 0.014887584956349, 0.0148873852729225, 0.0148871732329322, 0.0148871160029313, 0.0148872322071982, 0.0148874223972371, 0.0148875604436618, 0.0148875726877833, 0.0148874672000652, 0.0148873134038519, 0.01488719563716, 0.0148871691557534, 0.014887238238875, 0.0148873615112445, 0.0148874768257496, 0.0148875315427746, 0.0148875046397308, 0.0148874127958643, 0.0148873001331064
flux1:, 0.661371237458196, 0.0151909229472508, 0.0151910438141829, 0.0151911413928754, 0.0151911687301632, 0.0151911089731019, 0.0151909857169521, 0.015190855618104, 0.0151907842379201, 0.0151908140127292, 0.0151909388290028, 0.0151910996767988, 0.0151912085552462, 0.0151911944575531, 0.0151910506708986, 0.0151908543410716, 0.0151907350988415, 0.0151907936810476, 0.0151910096511545, 0.0151912122695255, 0.0151911872032303, 0.0151909101139906, 0.0151907131879016, 0.0151910071011164, 0.015191455979332, 0.0151909311852332, 0.0151903005693443, 0.0151917165118358, 0.015190071475025, 0.0151922377466613, 0.015190803782649, 0.0151900329106739, 0.015190803782649, 0.0151922377466612, 0.015190071475025, 0.0151917165118358, 0.0151903005693443, 0.0151909311852332, 0.015191455979332, 0.0151910071011164, 0.0151907131879016, 0.0151909101139906, 0.0151911872032303, 0.0151912122695255, 0.0151910096511545, 0.0151907936810476, 0.0151907350988415, 0.0151908543410716, 0.0151910506708986, 0.0151911944575531, 0.0151912085552462, 0.0151910996767988, 0.0151909388290028, 0.0151908140127292, 0.0151907842379201, 0.015190855618104, 0.0151909857169521, 0.0151911089731019, 0.0151911687301632, 0.0151911413928754, 0.0151910438141829, 0.0151909229472508
flux1:, 0.661633686361949, 0.0154870497282521, 0.0154871776360076, 0.0154872800056017, 0.015487307500155, 0.0154872432321276, 0.0154871131304099, 0.0154869773573374, 0.0154869043419381, 0.0154869372573405, 0.0154870682134032, 0.0154872348684868, 0.0154873461540453, 0.0154873299646269, 0.0154871810768349, 0.0154869798210334, 0.0154868587255911, 0.015486919210987, 0.0154871387510836, 0.0154873432581196, 0.0154873168037648, 0.0154870376012793, 0.0154868431756148, 0.0154871451410082, 0.0154875959611039, 0.0154870537204292, 0.0154864138238375, 0.0154878564480874, 0.0154861792536998, 0.0154883928186702, 0.0154869334558027, 0.0154861478830033, 0.0154869334558027, 0.0154883928186702, 0.0154861792536998, 0.0154878564480874, 0.0154864138238375, 0.0154870537204292, 0.0154875959611039, 0.0154871451410082, 0.0154868431756148, 0.0154870376012793, 0.0154873168037648, 0.0154873432581196, 0.0154871387510836, 0.015486919210987, 0.0154868587255911, 0.0154869798210334, 0.0154871810768349, 0.0154873299646269, 0.0154873461540453, 0.0154872348684868, 0.0154870682134032, 0.0154869372573405, 0.0154869043419381, 0.0154869773573374, 0.0154871131304099, 0.0154872432321277, 0.015487307500155, 0.0154872800056017, 0.0154871776360076, 0.0154870497282521
flux1:, 0.661896135265702, 0.0157750061275712, 0.0157751397764466, 0.0157752459610076, 0.01577527342141, 0.0157752053358542, 0.0157750696546543, 0.0157749294603632, 0.0157748554595768, 0.0157748912447304, 0.0157750272601705, 0.0157751983308739, 0.0157753109801093, 0.0157752925129915, 0.0157751393017675, 0.0157749344957579, 0.0157748128457011, 0.0157748758035759, 0.01577509847334, 0.0157753036844797, 0.015775274585387, 0.0157749925876411, 0.0157748007139288, 0.0157751111677915, 0.0157755645821275, 0.0157750062032729, 0.0157743582528785, 0.0157758266673623, 0.0157741173326507, 0.0157763759232981, 0.0157748909158788, 0.0157740906318505, 0.0157748909158789, 0.0157763759232981, 0.0157741173326507, 0.0157758266673623, 0.0157743582528785, 0.0157750062032729, 0.0157755645821275, 0.0157751111677915, 0.0157748007139288, 0.0157749925876411, 0.015775274585387, 0.0157753036844797, 0.01577509847334, 0.0157748758035759, 0.0157748128457011, 0.0157749344957579, 0.0157751393017675, 0.0157752925129915, 0.0157753109801093, 0.0157751983308739, 0.0157750272601705, 0.0157748912447304, 0.0157748554595768, 0.0157749294603632, 0.0157750696546543, 0.0157752053358542, 0.01577527342141, 0.0157752459610076, 0.0157751397764466, 0.0157750061275712
flux1:, 0.662158584169456, 0.0160541267790516, 0.0160542647735745, 0.0160543738017012, 0.0160544011379441, 0.0160543300810799, 0.0160541902235176, 0.0160540469231376, 0.0160539725484512, 0.0160540108123159, 0.0160541506585047, 0.0160543246417841, 0.0160544375840027, 0.0160544167194349, 0.0160542600904989, 0.0160540532422696, 0.0160539324155504, 0.0160539984105699, 0.016054223688643, 0.0160544283020809, 0.0160543951992406, 0.016054109673144, 0.0160539204110802, 0.0160542398468954, 0.0160546966099815, 0.0160541235381737, 0.0160534688307723, 0.0160549620587298, 0.0160532205895831, 0.0160555217241829, 0.0160540107937658, 0.0160531957860969, 0.0160540107937658, 0.0160555217241829, 0.0160532205895831, 0.0160549620587298, 0.0160534688307723, 0.0160541235381737, 0.0160546966099815, 0.0160542398468954, 0.0160539204110802, 0.016054109673144, 0.0160543951992406, 0.0160544283020809, 0.016054223688643, 0.0160539984105699, 0.0160539324155504, 0.0160540532422696, 0.0160542600904989, 0.0160544167194349, 0.0160544375840027, 0.0160543246417841, 0.0160541506585047, 0.0160540108123159, 0.0160539725484512, 0.0160540469231376, 0.0160541902235176, 0.0160543300810799, 0.0160544011379441, 0.0160543738017012, 0.0160542647735745, 0.0160541267790516
flux1:, 0.662421033073209, 0.0163237578471037, 0.0163238987403342, 0.0163240096795396, 0.0163240369120544, 0.0163239638629742, 0.0163238213300022, 0.0163236762605473, 0.016323602062213, 0.0163236422981331, 0.0163237846276818, 0.0163239599495171, 0.0163240721193949, 0.0163240488138633, 0.0163238897841202, 0.0163236824984063, 0.0163235639148956, 0.016323633485055, 0.0163238607723074, 0.0163240633955133, 0.0163240248644628, 0.0163237350557465, 0.016323548482831, 0.0163238774374285, 0.0163243383754446, 0.0163237521579776, 0.0163230920367577, 0.0163246090182837, 0.0163228354314732, 0.0163251764504032, 0.0163236393151405, 0.0163228095809153, 0.0163236393151405, 0.0163251764504032, 0.0163228354314732, 0.0163246090182837, 0.0163230920367577, 0.0163237521579776, 0.0163243383754446, 0.0163238774374285, 0.016323548482831, 0.0163237350557465, 0.0163240248644628, 0.0163240633955133, 0.0163238607723074, 0.016323633485055, 0.0163235639148956, 0.0163236824984063, 0.0163238897841202, 0.0163240488138633, 0.0163240721193949, 0.0163239599495171, 0.0163237846276818, 0.0163236422981331, 0.016323602062213, 0.0163236762605473, 0.0163238213300022, 0.0163239638629742, 0.0163240369120544, 0.0163240096795396, 0.0163238987403342, 0.0163237578471037
flux1:, 0.662683481976962, 0.0165832595713231, 0.016583401910675, 0.0165835138976839, 0.0165835411587399, 0.0165834672017442, 0.0165833235483435, 0.0165831780287535, 0.0165831044776306, 0.0165831460748471, 0.0165832894571679, 0.0165834645157742, 0.0165835748845831, 0.0165835491760788, 0.0165833888508791, 0.0165831827890901, 0.0165830678716026, 0.0165831415080663, 0.0165833701351508, 0.0165835693161894, 0.0165835239072993, 0.0165832290712653, 0.016583045290665, 0.0165833843268738, 0.0165838503033008, 0.0165832525518005, 0.0165825883819657, 0.0165841279777646, 0.0165823223259268, 0.0165847004317054, 0.016583136838186, 0.0165822923963818, 0.016583136838186, 0.0165847004317054, 0.0165823223259268, 0.0165841279777646, 0.0165825883819657, 0.0165832525518005, 0.0165838503033008, 0.0165833843268738, 0.016583045290665, 0.0165832290712654, 0.0165835239072993, 0.0165835693161894, 0.0165833701351508, 0.0165831415080663, 0.0165830678716026, 0.0165831827890901, 0.0165833888508791, 0.0165835491760788, 0.0165835748845831, 0.0165834645157742, 0.0165832894571679, 0.0165831460748471, 0.0165831044776306, 0.0165831780287535, 0.0165833235483435, 0.0165834672017442, 0.0165835411587399, 0.0165835138976839, 0.016583401910675, 0.0165832595713231
flux1:, 0.662945930880715, 0.0168320087932425, 0.0168321511655199, 0.0168322634307906, 0.0168322909578805, 0.0168322172480869, 0.0168320740367521, 0.0168319293300973, 0.0168318568052798, 0.0168318990671756, 0.0168320420288634, 0.0168322152389757, 0.0168323228430006, 0.016832294851076, 0.0168321343961902, 0.0168319312331171, 0.0168318213683742, 0.0168318994981188, 0.0168321287372786, 0.0168323230000162, 0.0168322692808469, 0.016831968712826, 0.0168317878590294, 0.0168321375452643, 0.0168326094236984, 0.0168320017746236, 0.0168313349189298, 0.0168328959157377, 0.016831058314334, 0.0168334706143682, 0.0168318803709325, 0.0168310212753118, 0.0168318803709325, 0.0168334706143682, 0.016831058314334, 0.0168328959157377, 0.0168313349189298, 0.0168320017746236, 0.0168326094236984, 0.0168321375452643, 0.0168317878590294, 0.016831968712826, 0.0168322692808469, 0.0168323230000162, 0.0168321287372786, 0.0168318994981188, 0.0168318213683742, 0.0168319312331171, 0.0168321343961902, 0.016832294851076, 0.0168323228430006, 0.0168322152389757, 0.0168320420288634, 0.0168318990671756, 0.0168318568052798, 0.0168319293300973, 0.0168320740367521, 0.0168322172480869, 0.0168322909578805, 0.0168322634307906, 0.0168321511655199, 0.0168320087932425
flux1:, 0.663208379784469, 0.0170694014506966, 0.0170695425240625, 0.0170696544091778, 0.0170696825304976, 0.0170696102541547, 0.0170694690077412, 0.0170693262873641, 0.017069255070316, 0.0170692972388143, 0.0170694383072879, 0.0170696081437098, 0.0170697121086006, 0.0170696820290274, 0.017069522638242, 0.0170693240170966, 0.0170692205181122, 0.0170693034901388, 0.0170695325710218, 0.0170697204531068, 0.0170696570513856, 0.0170693501157761, 0.0170691723577162, 0.0170695332450878, 0.0170700118504493, 0.017069395925115, 0.0170687277201106, 0.0170703088377157, 0.0170684394931085, 0.0170708830438806, 0.0170692660543198, 0.0170683924063889, 0.0170692660543198, 0.0170708830438806, 0.0170684394931085, 0.0170703088377157, 0.0170687277201106, 0.017069395925115, 0.0170700118504493, 0.0170695332450878, 0.0170691723577162, 0.0170693501157761, 0.0170696570513856, 0.0170697204531068, 0.0170695325710218, 0.0170693034901388, 0.0170692205181122, 0.0170693240170966, 0.017069522638242, 0.0170696820290274, 0.0170697121086006, 0.0170696081437098, 0.0170694383072879, 0.0170692972388143, 0.017069255070316, 0.0170693262873641, 0.0170694690077412, 0.0170696102541547, 0.0170696825304976, 0.0170696544091778, 0.0170695425240625, 0.0170694014506966
flux1:, 0.663470828688222, 0.0172948550252129, 0.0172949935859677, 0.0172951045529635, 0.017295133665578, 0.0172950639968655, 0.0172949261529347, 0.0172947864740913, 0.0172947167496417, 0.0172947580348099, 0.0172948957834477, 0.017295060822073, 0.0172951603820873, 0.0172951284762253, 0.0172949713357247, 0.0172947788231744, 0.0172946828944871, 0.0172947709701906, 0.0172949990992014, 0.0172951791915428, 0.017295104837265, 0.0172947909940865, 0.0172946165355369, 0.0172949891332165, 0.0172954752126644, 0.0172948525781022, 0.0172941843118246, 0.0172957842115462, 0.0172938834492464, 0.017296355300603, 0.0172947115971119, 0.0172938235587072, 0.0172947115971119, 0.017296355300603, 0.0172938834492464, 0.0172957842115462, 0.0172941843118246, 0.0172948525781022, 0.0172954752126644, 0.0172949891332165, 0.0172946165355369, 0.0172947909940865, 0.017295104837265, 0.0172951791915428, 0.0172949990992014, 0.0172947709701906, 0.0172946828944871, 0.0172947788231744, 0.0172949713357247, 0.0172951284762253, 0.0172951603820874, 0.017295060822073, 0.0172948957834477, 0.0172947580348099, 0.0172947167496417, 0.0172947864740913, 0.0172949261529347, 0.0172950639968655, 0.017295133665578, 0.0172951045529635, 0.0172949935859677, 0.017294855025213
flux1:, 0.663733277591975, 0.017507810927915, 0.017507945910246, 0.0175080555424343, 0.0175080860841867, 0.0175080201405317, 0.0175078870092866, 0.0175077512875532, 0.0175076831517028, 0.0175077227652938, 0.0175078558581664, 0.017508014812791, 0.0175081093241507, 0.0175080759034422, 0.0175079221543419, 0.0175077371972387, 0.0175076499042952, 0.017507743252365, 0.0175079696348835, 0.0175081406212431, 0.0175080541864048, 0.0175077330144025, 0.0175075620915978, 0.0175079468412829, 0.0175084410261948, 0.0175078131581485, 0.0175071460499701, 0.0175087633443839, 0.0175068316364848, 0.0175093288746692, 0.0175076586489222, 0.0175067564539849, 0.0175076586489222, 0.0175093288746692, 0.0175068316364848, 0.0175087633443839, 0.0175071460499701, 0.0175078131581485, 0.0175084410261948, 0.0175079468412829, 0.0175075620915978, 0.0175077330144025, 0.0175080541864048, 0.0175081406212431, 0.0175079696348835, 0.017507743252365, 0.0175076499042952, 0.0175077371972387, 0.0175079221543419, 0.0175080759034422, 0.0175081093241507, 0.017508014812791, 0.0175078558581664, 0.0175077227652938, 0.0175076831517028, 0.0175077512875532, 0.0175078870092866, 0.0175080201405317, 0.0175080860841867, 0.0175080555424343, 0.017507945910246, 0.017507810927915
flux1:, 0.663995726495728, 0.0177077368096524, 0.017707867316919, 0.0177079753112809, 0.0177080077279206, 0.0177079465260037, 0.0177078192537468, 0.0177076882510902, 0.0177076217251765, 0.017707658916566, 0.0177077861508439, 0.0177079379042722, 0.0177080268521663, 0.0177079922584541, 0.0177078429590015, 0.0177076668444726, 0.0177075890882811, 0.0177076877842738, 0.0177079116488935, 0.017708072344142, 0.0177079728786847, 0.0177076440941699, 0.0177074769707457, 0.017707874221158, 0.0177083769915346, 0.0177077452408219, 0.0177070804240499, 0.0177087136876875, 0.0177067516784848, 0.0177092714665809, 0.0177075750978398, 0.0177066590629604, 0.0177075750978397, 0.0177092714665809, 0.0177067516784848, 0.0177087136876875, 0.0177070804240499, 0.0177077452408219, 0.0177083769915346, 0.017707874221158, 0.0177074769707457, 0.0177076440941699, 0.0177079728786847, 0.017708072344142, 0.0177079116488935, 0.0177076877842738, 0.0177075890882811, 0.0177076668444726, 0.0177078429590015, 0.0177079922584541, 0.0177080268521663, 0.0177079379042722, 0.0177077861508439, 0.017707658916566, 0.0177076217251765, 0.0177076882510902, 0.0177078192537468, 0.0177079465260037, 0.0177080077279206, 0.0177079753112809, 0.017707867316919, 0.0177077368096524
flux1:, 0.664258175399482, 0.0178941287814501, 0.0178942540980534, 0.0178943602498016, 0.0178943949591375, 0.0178943393737937, 0.0178942189135709, 0.0178940932325584, 0.0178940282829444, 0.0178940623757367, 0.0178941827199064, 0.0178943263481232, 0.0178944093472254, 0.0178943739298475, 0.0178942300188842, 0.0178940638393363, 0.0178939963372806, 0.0178941003677687, 0.0178943209915603, 0.0178944703771565, 0.0178943571398256, 0.0178940206106112, 0.0178938575701029, 0.017894267552501, 0.0178947792051027, 0.0178941447684616, 0.0178934832761869, 0.0178951310568804, 0.0178931395857067, 0.0178956792002357, 0.0178939572794804, 0.0178930278128263, 0.0178939572794804, 0.0178956792002357, 0.0178931395857067, 0.0178951310568804, 0.017893483276187, 0.0178941447684616, 0.0178947792051027, 0.0178942675525011, 0.0178938575701029, 0.0178940206106112, 0.0178943571398256, 0.0178944703771564, 0.0178943209915603, 0.0178941003677687, 0.0178939963372806, 0.0178940638393363, 0.0178942300188842, 0.0178943739298475, 0.0178944093472254, 0.0178943263481232, 0.0178941827199064, 0.0178940623757367, 0.0178940282829444, 0.0178940932325584, 0.0178942189135709, 0.0178943393737937, 0.0178943949591375, 0.0178943602498017, 0.0178942540980534, 0.0178941287814501
flux1:, 0.664520624303235, 0.0180665135318939, 0.0180666331253288, 0.0180667373057309, 0.0180667746608554, 0.0180667253889713, 0.0180666124797103, 0.0180664925658891, 0.0180664291279963, 0.0180664595554655, 0.0180665721816491, 0.0180667069701514, 0.0180667837588585, 0.0180667478496872, 0.0180666101129724, 0.0180664547373823, 0.0180663980108133, 0.0180665072817779, 0.0180667240154844, 0.0180668612707934, 0.0180667337537959, 0.0180663895077934, 0.0180662308440669, 0.0180666536497642, 0.0180671742711852, 0.0180665381675685, 0.0180658809221307, 0.0180675417526349, 0.0180655218729958, 0.0180680787355302, 0.0180663320847161, 0.0180653896930034, 0.0180663320847161, 0.0180680787355302, 0.0180655218729958, 0.0180675417526349, 0.0180658809221307, 0.0180665381675685, 0.0180671742711852, 0.0180666536497642, 0.0180662308440668, 0.0180663895077934, 0.0180667337537959, 0.0180668612707934, 0.0180667240154844, 0.0180665072817779, 0.0180663980108133, 0.0180664547373823, 0.0180666101129724, 0.0180667478496872, 0.0180667837588585, 0.0180667069701514, 0.0180665721816491, 0.0180664595554655, 0.0180664291279963, 0.0180664925658891, 0.0180666124797103, 0.0180667253889713, 0.0180667746608554, 0.0180667373057309, 0.0180666331253288, 0.0180665135318939
flux1:, 0.664783073206988, 0.0182244503287168, 0.0182245638419813, 0.0182246659709619, 0.0182247062247083, 0.0182246637560079, 0.0182245589110243, 0.0182244450630493, 0.0182243830682785, 0.0182244094058062, 0.0182245137147207, 0.0182246391664755, 0.0182247095954041, 0.018224673483148, 0.0182245425240701, 0.0182243985766894, 0.0182243529456159, 0.0182244672945311, 0.0182246795865508, 0.0182248041147427, 0.0182246620613106, 0.0182243102895718, 0.0182241562956744, 0.0182245918565237, 0.0182251213022579, 0.0182244843553483, 0.0182238321616451, 0.0182255045711427, 0.0182234575653413, 0.0182260292681575, 0.0182242589538589, 0.0182233042470891, 0.0182242589538589, 0.0182260292681574, 0.0182234575653413, 0.0182255045711427, 0.0182238321616451, 0.0182244843553484, 0.0182251213022579, 0.0182245918565237, 0.0182241562956744, 0.0182243102895718, 0.0182246620613106, 0.0182248041147427, 0.0182246795865508, 0.0182244672945311, 0.0182243529456159, 0.0182243985766894, 0.0182245425240701, 0.018224673483148, 0.0182247095954041, 0.0182246391664755, 0.0182245137147207, 0.0182244094058062, 0.0182243830682785, 0.0182244450630493, 0.0182245589110243, 0.0182246637560079, 0.0182247062247083, 0.0182246659709619, 0.0182245638419813, 0.0182244503287168
flux1:, 0.665045522110741, 0.0183675328926316, 0.01836764012773, 0.018367740143114, 0.0183677834159013, 0.0183677480121827, 0.0183676515174468, 0.0183675439041091, 0.0183674833079931, 0.0183675053007568, 0.018367600938172, 0.0183677167730624, 0.0183677807886416, 0.0183677446938148, 0.0183676209098751, 0.0183674887571769, 0.0183674543420636, 0.018367573552937, 0.0183677809709518, 0.0183678924183951, 0.0183677358326278, 0.0183673768868422, 0.0183672278428564, 0.0183676759155901, 0.0183682137959479, 0.0183675766234468, 0.0183669301661679, 0.0183686126912533, 0.0183665400798171, 0.0183691244048121, 0.0183673317456819, 0.0183663654394362, 0.0183673317456819, 0.0183691244048121, 0.0183665400798171, 0.0183686126912533, 0.0183669301661679, 0.0183675766234468, 0.0183682137959479, 0.0183676759155901, 0.0183672278428564, 0.0183673768868422, 0.0183677358326278, 0.0183678924183951, 0.0183677809709518, 0.018367573552937, 0.0183674543420636, 0.0183674887571769, 0.0183676209098751, 0.0183677446938148, 0.0183677807886416, 0.0183677167730624, 0.018367600938172, 0.0183675053007568, 0.0183674833079931, 0.0183675439041091, 0.0183676515174468, 0.0183677480121827, 0.0183677834159012, 0.018367740143114, 0.01836764012773, 0.0183675328926317
flux1:, 0.665307971014495, 0.0184953911323249, 0.0184954920261278, 0.0184955898516113, 0.0184956361046933, 0.0184956077886643, 0.0184955197107177, 0.0184954183936507, 0.0184953592034774, 0.0184953767878303, 0.0184954636517647, 0.018495569797788, 0.0184956274220387, 0.0184955914740164, 0.0184954750402477, 0.0184953547866121, 0.0184953315169895, 0.0184954553374652, 0.0184956575866269, 0.0184957558549253, 0.0184955850035694, 0.0184952193882496, 0.0184950755487953, 0.0184955357039984, 0.0184960813775056, 0.0184954443875057, 0.0184948042322274, 0.0184964954269734, 0.0184943989723584, 0.0184969939026791, 0.0184951804703604, 0.0184942033855192, 0.0184951804703604, 0.0184969939026791, 0.0184943989723584, 0.0184964954269734, 0.0184948042322274, 0.0184954443875057, 0.0184960813775056, 0.0184955357039984, 0.0184950755487953, 0.0184952193882496, 0.0184955850035694, 0.0184957558549253, 0.0184956575866269, 0.0184954553374652, 0.0184953315169895, 0.0184953547866121, 0.0184954750402477, 0.0184955914740164, 0.0184956274220387, 0.018495569797788, 0.0184954636517648, 0.0184953767878303, 0.0184953592034774, 0.0184954183936507, 0.0184955197107177, 0.0184956077886643, 0.0184956361046933, 0.0184955898516113, 0.0184954920261278, 0.0184953911323249
flux1:, 0.665570419918248, 0.0186076927304924, 0.0186077873246594, 0.0186078828386966, 0.0186079318545751, 0.0186079104089494, 0.0186078306118627, 0.0186077355723925, 0.0186076778725323, 0.0186076911897935, 0.0186077694281112, 0.0186078660049785, 0.0186079173127651, 0.0186078815302792, 0.0186077723904923, 0.0186076638827598, 0.0186076515120592, 0.0186077796715887, 0.0186079766082928, 0.0186080618583735, 0.0186078772645034, 0.0186075056242998, 0.0186073672063634, 0.0186078388227073, 0.0186083913973615, 0.0186077547918645, 0.0186071213897974, 0.0186088198345352, 0.0186067015387572, 0.018609305262843, 0.0186074728761789, 0.018606485936021, 0.0186074728761789, 0.018609305262843, 0.0186067015387572, 0.0186088198345352, 0.0186071213897974, 0.0186077547918645, 0.0186083913973615, 0.0186078388227073, 0.0186073672063633, 0.0186075056242998, 0.0186078772645034, 0.0186080618583735, 0.0186079766082928, 0.0186077796715887, 0.0186076515120592, 0.0186076638827598, 0.0186077723904923, 0.0186078815302792, 0.0186079173127651, 0.0186078660049786, 0.0186077694281112, 0.0186076911897935, 0.0186076778725323, 0.0186077355723925, 0.0186078306118627, 0.0186079104089494, 0.0186079318545751, 0.0186078828386966, 0.0186077873246594, 0.0186076927304924
flux1:, 0.665832868822001, 0.018704144571819, 0.0187042329788308, 0.0187043259865914, 0.0187043773579834, 0.0187043623349708, 0.0187042905052674, 0.0187042016736622, 0.0187041456469302, 0.0187041550486516, 0.0187042250471644, 0.0187043123433029, 0.0187043574384664, 0.0187043217147579, 0.0187042195811818, 0.0187041224218454, 0.018704120547612, 0.0187042527756459, 0.018704444416077, 0.0187045170640423, 0.0187043194929054, 0.0187039425956784, 0.0187038097674469, 0.0187042920316364, 0.0187048503741182, 0.0187042141595013, 0.0187035878555555, 0.0187052921640415, 0.0187031542600879, 0.0187057651680865, 0.0187039158806949, 0.0187029201054135, 0.0187039158806949, 0.0187057651680865, 0.0187031542600879, 0.0187052921640415, 0.0187035878555555, 0.0187042141595012, 0.0187048503741182, 0.0187042920316364, 0.0187038097674469, 0.0187039425956784, 0.0187043194929054, 0.0187045170640423, 0.018704444416077, 0.0187042527756459, 0.018704120547612, 0.0187041224218454, 0.0187042195811818, 0.018704321714758, 0.0187043574384664, 0.0187043123433029, 0.0187042250471643, 0.0187041550486516, 0.0187041456469302, 0.0187042016736622, 0.0187042905052674, 0.0187043623349708, 0.0187043773579834, 0.0187043259865914, 0.0187042329788308, 0.018704144571819
flux1:, 0.666095317725754, 0.0187844940048735, 0.0187845763724358, 0.0187846665828187, 0.0187847197111138, 0.0187847104518986, 0.0187846461299727, 0.0187845634152217, 0.0187845093588023, 0.0187845154029855, 0.0187845777646055, 0.0187846562088582, 0.0187846952006853, 0.0187846592943289, 0.0187845636558541, 0.0187844772242979, 0.0187844853127227, 0.0187846213558752, 0.0187848078787195, 0.0187848685834815, 0.0187846590210673, 0.0187842777374987, 0.0187841506088408, 0.0187846425215193, 0.018785205274177, 0.0187845692781715, 0.0187839503218897, 0.0187856591465926, 0.0187835040836689, 0.0187861207564502, 0.0187842568379514, 0.0187832533367098, 0.0187842568379514, 0.0187861207564502, 0.0187835040836689, 0.0187856591465926, 0.0187839503218897, 0.0187845692781715, 0.018785205274177, 0.0187846425215193, 0.0187841506088408, 0.0187842777374987, 0.0187846590210673, 0.0187848685834815, 0.0187848078787195, 0.0187846213558752, 0.0187844853127227, 0.0187844772242979, 0.0187845636558541, 0.0187846592943289, 0.0187846952006853, 0.0187846562088582, 0.0187845777646055, 0.0187845154029855, 0.0187845093588023, 0.0187845634152217, 0.0187846461299727, 0.0187847104518986, 0.0187847197111138, 0.0187846665828187, 0.0187845763724358, 0.0187844940048735
flux1:, 0.666357766629508, 0.0188485299309925, 0.0188486064071459, 0.0188486934165404, 0.0188487475201674, 0.0188487431834504, 0.0188486857996812, 0.0188486091179352, 0.0188485574526757, 0.0188485608908526, 0.0188486164067525, 0.0188486865363006, 0.0188487195177491, 0.0188486830498978, 0.0188485931887626, 0.0188485166696281, 0.018848534083177, 0.0188486737203761, 0.0188488554633295, 0.0188489051063692, 0.0188486847315256, 0.0188483000121704, 0.0188481786273376, 0.0188486790149795, 0.0188492446201287, 0.0188486085146433, 0.0188479970734597, 0.0188497091087729, 0.0188475395316483, 0.0188501607228974, 0.0188482846342895, 0.0188472745950185, 0.0188482846342895, 0.0188501607228974, 0.0188475395316483, 0.0188497091087729, 0.0188479970734597, 0.0188486085146433, 0.0188492446201287, 0.0188486790149795, 0.0188481786273376, 0.0188483000121704, 0.0188486847315256, 0.0188489051063692, 0.0188488554633295, 0.0188486737203761, 0.0188485340831769, 0.0188485166696281, 0.0188485931887626, 0.0188486830498978, 0.0188487195177491, 0.0188486865363006, 0.0188486164067525, 0.0188485608908526, 0.0188485574526757, 0.0188486091179352, 0.0188486857996812, 0.0188487431834504, 0.0188487475201674, 0.0188486934165404, 0.0188486064071459, 0.0188485299309925
flux1:, 0.666620215533261, 0.0188960837143233, 0.0188961544155256, 0.0188962376996141, 0.0188962918321884, 0.0188962914303942, 0.0188962403439483, 0.0188961696438478, 0.0188961209160871, 0.0188961226716273, 0.0188961722857313, 0.0188962347119073, 0.0188962617408974, 0.0188962241993922, 0.0188961392157772, 0.0188960716332544, 0.018896097660069, 0.018896240714812, 0.0188964181647803, 0.0188964578226763, 0.0188962279738314, 0.0188958408245872, 0.0188957251576078, 0.0188962326902022, 0.0188967994210156, 0.0188961627499379, 0.018895558924153, 0.0188972729074223, 0.018895091630342, 0.0188977162424518, 0.0188958306063224, 0.0188948152835359, 0.0188958306063224, 0.0188977162424518, 0.018895091630342, 0.0188972729074223, 0.018895558924153, 0.018896162749938, 0.0188967994210156, 0.0188962326902022, 0.0188957251576078, 0.0188958408245872, 0.0188962279738314, 0.0188964578226763, 0.0188964181647803, 0.018896240714812, 0.018896097660069, 0.0188960716332544, 0.0188961392157772, 0.0188962241993922, 0.0188962617408974, 0.0188962347119073, 0.0188961722857313, 0.0188961226716273, 0.0188961209160871, 0.0188961696438478, 0.0188962403439483, 0.0188962914303942, 0.0188962918321884, 0.0188962376996141, 0.0188961544155255, 0.0188960837143233
flux1:, 0.666882664437014, 0.0189270299083091, 0.0189270948925441, 0.0189271738069553, 0.0189272268845296, 0.0189272293258896, 0.0189271838640962, 0.0189271191474218, 0.0189270740229243, 0.0189270751613734, 0.018927119929802, 0.0189271753035211, 0.0189271963884148, 0.0189271571388638, 0.018927075982517, 0.0189270162391194, 0.0189270501228339, 0.0189271964718244, 0.0189273702489836, 0.01892740115964, 0.0189271632973752, 0.0189267747543761, 0.0189266647074945, 0.0189271779215948, 0.0189277439186249, 0.0189271061295692, 0.0189265099683877, 0.0189282246787345, 0.0189260346545509, 0.0189286617092494, 0.0189267692756812, 0.0189257499766472, 0.0189267692756812, 0.0189286617092494, 0.0189260346545509, 0.0189282246787345, 0.0189265099683877, 0.0189271061295692, 0.0189277439186249, 0.0189271779215948, 0.0189266647074944, 0.0189267747543761, 0.0189271632973752, 0.01892740115964, 0.0189273702489836, 0.0189271964718244, 0.0189270501228339, 0.0189270162391194, 0.018927075982517, 0.0189271571388638, 0.0189271963884148, 0.0189271753035211, 0.018927119929802, 0.0189270751613734, 0.0189270740229243, 0.0189271191474218, 0.0189271838640963, 0.0189272293258896, 0.0189272268845296, 0.0189271738069553, 0.0189270948925441, 0.0189270299083091
flux1:, 0.667145113340768, 0.0189412867949829, 0.018941346041611, 0.0189414198316953, 0.0189414706679264, 0.0189414748023493, 0.0189414342985526, 0.0189413756349247, 0.0189413348849292, 0.0189413365775789, 0.0189413776248865, 0.0189414266033924, 0.0189414416935401, 0.0189413999971256, 0.0189413215048194, 0.0189412684230463, 0.0189413093916887, 0.0189414589693279, 0.0189416298054877, 0.018941653329237, 0.0189414089960898, 0.0189410201010211, 0.0189409155063869, 0.0189414328328945, 0.0189419961450654, 0.0189413566239074, 0.0189407681418727, 0.0189424823968863, 0.0189402866822329, 0.01894291528706, 0.0189410188962248, 0.0189399969658848, 0.0189410188962248, 0.01894291528706, 0.0189402866822329, 0.0189424823968863, 0.0189407681418727, 0.0189413566239074, 0.0189419961450654, 0.0189414328328945, 0.0189409155063869, 0.0189410201010211, 0.0189414089960898, 0.018941653329237, 0.0189416298054878, 0.0189414589693279, 0.0189413093916887, 0.0189412684230463, 0.0189413215048194, 0.0189413999971256, 0.0189414416935401, 0.0189414266033924, 0.0189413776248865, 0.0189413365775789, 0.0189413348849292, 0.0189413756349247, 0.0189414342985526, 0.0189414748023493, 0.0189414706679264, 0.0189414198316953, 0.018941346041611, 0.0189412867949829
flux1:, 0.667407562244521, 0.0189388167345, 0.0189388701321271, 0.0189389379515708, 0.0189389852991628, 0.0189389899656282, 0.0189389537935507, 0.0189389013282768, 0.0189388658081101, 0.0189388692903492, 0.0189389077645175, 0.0189389509810173, 0.0189389599629544, 0.018938915000382, 0.0189388379377507, 0.0189387903029415, 0.0189388375956844, 0.0189389903941084, 0.0189391591060819, 0.01893917668304, 0.018938927461996, 0.0189385392387655, 0.0189384398634232, 0.0189389596592778, 0.018939518288025, 0.0189388763949832, 0.0189382955881548, 0.0189400082386236, 0.0189378099560905, 0.0189404392679803, 0.0189385418105202, 0.0189375186155817, 0.0189385418105202, 0.0189404392679803, 0.0189378099560905, 0.0189400082386236, 0.0189382955881548, 0.0189388763949832, 0.018939518288025, 0.0189389596592778, 0.0189384398634232, 0.0189385392387656, 0.018938927461996, 0.0189391766830399, 0.0189391591060819, 0.0189389903941084, 0.0189388375956844, 0.0189387903029415, 0.0189388379377508, 0.018938915000382, 0.0189389599629544, 0.0189389509810173, 0.0189389077645174, 0.0189388692903492, 0.0189388658081101, 0.0189389013282768, 0.0189389537935507, 0.0189389899656282, 0.0189389852991628, 0.0189389379515709, 0.0189388701321271, 0.0189388167345
flux1:, 0.667670011148274, 0.0189196263233878, 0.0189196736665039, 0.0189197346039555, 0.018919777200384, 0.0189197812735365, 0.0189197488764348, 0.0189197028310177, 0.0189196734521445, 0.0189196799783996, 0.0189197170065765, 0.018919755044144, 0.0189197577436952, 0.0189197086443812, 0.0189196317504889, 0.018919588353165, 0.0189196412438372, 0.0189197973084375, 0.01891996476735, 0.0189199778725431, 0.0189197253456921, 0.0189193387793005, 0.0189192443333677, 0.0189197649161557, 0.0189203168612803, 0.0189196719672718, 0.0189190988285299, 0.0189208087514656, 0.0189186110498474, 0.0189212402371657, 0.0189193446135232, 0.0189183215261788, 0.0189193446135232, 0.0189212402371657, 0.0189186110498474, 0.0189208087514656, 0.0189190988285299, 0.0189196719672718, 0.0189203168612803, 0.0189197649161557, 0.0189192443333678, 0.0189193387793005, 0.0189197253456921, 0.0189199778725431, 0.01891996476735, 0.0189197973084375, 0.0189196412438372, 0.018919588353165, 0.0189196317504889, 0.0189197086443812, 0.0189197577436952, 0.018919755044144, 0.0189197170065765, 0.0189196799783996, 0.0189196734521445, 0.0189197028310177, 0.0189197488764348, 0.0189197812735365, 0.018919777200384, 0.0189197346039555, 0.0189196736665039, 0.0189196263233878
flux1:, 0.667932460052027, 0.0188837663609961, 0.0188838073555768, 0.0188838604679605, 0.0188838970832356, 0.0188838995169345, 0.0188838704301598, 0.0188838310954298, 0.0188838087921892, 0.01888381958944, 0.0188838562363392, 0.0188838896071945, 0.0188838857974039, 0.0188838316727196, 0.0188837537055894, 0.0188837133816384, 0.0188837711981126, 0.0188839306187163, 0.0188840977163849, 0.0188841078142524, 0.0188838535230423, 0.0188834695413604, 0.0188833796891235, 0.0188838993734902, 0.0188844426792367, 0.018883794201246, 0.0188832287341717, 0.018884934824465, 0.0188827408382172, 0.0188853690426503, 0.0188834781225352, 0.0188824565042648, 0.0188834781225352, 0.0188853690426503, 0.0188827408382172, 0.018884934824465, 0.0188832287341717, 0.018883794201246, 0.0188844426792367, 0.0188838993734902, 0.0188833796891235, 0.0188834695413605, 0.0188838535230423, 0.0188841078142524, 0.0188840977163849, 0.0188839306187163, 0.0188837711981126, 0.0188837133816384, 0.0188837537055894, 0.0188838316727196, 0.0188838857974039, 0.0188838896071945, 0.0188838562363392, 0.01888381958944, 0.0188838087921891, 0.0188838310954298, 0.0188838704301598, 0.0188838995169345, 0.0188838970832357, 0.0188838604679605, 0.0188838073555769, 0.0188837663609961
flux1:, 0.668194908955781, 0.0188313316246309, 0.0188313659023164, 0.0188314102530935, 0.0188314397371997, 0.0188314396029732, 0.0188314134689607, 0.0188313811912376, 0.018831366883824, 0.0188313831057524, 0.0188314203364592, 0.0188314494674167, 0.0188314388818892, 0.0188313788610598, 0.0188312986423553, 0.0188312603095501, 0.0188313224483521, 0.0188314853464769, 0.0188316529601381, 0.0188316614600306, 0.0188314068684545, 0.0188310263274586, 0.0188309407009675, 0.0188314578356331, 0.0188319906354986, 0.0188313380697608, 0.0188307803006219, 0.0188324814617308, 0.0188302942708044, 0.0188329205704929, 0.0188310371536526, 0.0188300183395571, 0.0188310371536526, 0.0188329205704929, 0.0188302942708044, 0.0188324814617308, 0.0188307803006219, 0.0188313380697608, 0.0188319906354986, 0.0188314578356331, 0.0188309407009675, 0.0188310263274586, 0.0188314068684545, 0.0188316614600306, 0.0188316529601382, 0.0188314853464769, 0.0188313224483521, 0.0188312603095501, 0.0188312986423553, 0.0188313788610598, 0.0188314388818892, 0.0188314494674167, 0.0188314203364592, 0.0188313831057524, 0.018831366883824, 0.0188313811912376, 0.0188314134689607, 0.0188314396029732, 0.0188314397371997, 0.0188314102530935, 0.0188313659023164, 0.0188313316246309
flux1:, 0.668457357859534, 0.0187624604548116, 0.0187624875947408, 0.0187625222950634, 0.0187625436227279, 0.018762540141389, 0.0187625167165541, 0.0187624918776665, 0.0187624864331447, 0.0187625091169409, 0.0187625477656226, 0.0187625729901432, 0.0187625553410674, 0.018762488608168, 0.0187624050652626, 0.0187623677548037, 0.0187624336905566, 0.0187626002033705, 0.0187627691601245, 0.0187627773743698, 0.018762523836269, 0.018762147509108, 0.0187620657237214, 0.0187625787278635, 0.0187630992866985, 0.0187624422386007, 0.0187618922260711, 0.0187635873601974, 0.0187614099514079, 0.0187640333266619, 0.0187621601060702, 0.0187611453901628, 0.0187621601060702, 0.0187640333266619, 0.0187614099514079, 0.0187635873601974, 0.0187618922260711, 0.0187624422386007, 0.0187630992866985, 0.0187625787278635, 0.0187620657237214, 0.018762147509108, 0.018762523836269, 0.0187627773743698, 0.0187627691601245, 0.0187626002033705, 0.0187624336905566, 0.0187623677548037, 0.0187624050652626, 0.018762488608168, 0.0187625553410674, 0.0187625729901432, 0.0187625477656226, 0.0187625091169409, 0.0187624864331447, 0.0187624918776665, 0.0187625167165541, 0.018762540141389, 0.0187625436227279, 0.0187625222950634, 0.0187624875947408, 0.0187624604548116
flux1:, 0.668719806763287, 0.018677334153062, 0.0186773537099494, 0.0186773779604564, 0.0186773902710436, 0.0186773828361211, 0.0186773619896208, 0.0186773449819766, 0.018677349175247, 0.018677379202968, 0.0186774199486596, 0.0186774415055759, 0.0186774165054359, 0.0186773423358476, 0.0186772545396355, 0.0186772174216652, 0.0186772867112483, 0.0186774569730475, 0.0186776280154234, 0.018677637121419, 0.0186773858528933, 0.0186770144229714, 0.0186769360941972, 0.0186774434919733, 0.018677950244038, 0.0186772884537865, 0.0186767462961388, 0.0186784342943792, 0.0186762695254158, 0.0186788888282509, 0.0186770283567268, 0.0186760189785676, 0.0186770283567268, 0.0186788888282509, 0.0186762695254158, 0.0186784342943792, 0.0186767462961388, 0.0186772884537865, 0.018677950244038, 0.0186774434919733, 0.0186769360941972, 0.0186770144229713, 0.0186773858528933, 0.018677637121419, 0.0186776280154234, 0.0186774569730476, 0.0186772867112484, 0.0186772174216652, 0.0186772545396356, 0.0186773423358476, 0.0186774165054359, 0.0186774415055759, 0.0186774199486596, 0.018677379202968, 0.018677349175247, 0.0186773449819766, 0.0186773619896208, 0.0186773828361211, 0.0186773902710436, 0.0186773779604564, 0.0186773537099494, 0.018677334153062
flux1:, 0.66898225566704, 0.0185761761955726, 0.0185761877322309, 0.0185762008631816, 0.0185762034937778, 0.0185761916858824, 0.0185761733906662, 0.0185761645888669, 0.0185761790655289, 0.0185762171316718, 0.0185762604819394, 0.0185762785205593, 0.0185762459063213, 0.0185761637010148, 0.0185760708980169, 0.0185760333003416, 0.0185761055819195, 0.0185762797040794, 0.0185764534580945, 0.0185764644657171, 0.0185762165234015, 0.0185758505814727, 0.018575775342373, 0.0185762757944129, 0.0185767673762111, 0.0185761007394833, 0.0185755665791095, 0.0185772463120802, 0.0185750968791697, 0.0185777108077544, 0.0185758654689039, 0.0185748626019135, 0.0185758654689039, 0.0185777108077544, 0.0185750968791697, 0.0185772463120802, 0.0185755665791095, 0.0185761007394833, 0.0185767673762111, 0.0185762757944129, 0.018575775342373, 0.0185758505814727, 0.0185762165234015, 0.0185764644657171, 0.0185764534580945, 0.0185762797040794, 0.0185761055819195, 0.0185760333003416, 0.0185760708980169, 0.0185761637010147, 0.0185762459063213, 0.0185762785205593, 0.0185762604819394, 0.0185762171316718, 0.0185761790655288, 0.0185761645888669, 0.0185761733906662, 0.0185761916858824, 0.0185762034937778, 0.0185762008631816, 0.0185761877322309, 0.0185761761955726
flux1:, 0.669244704570794, 0.0184592512670294, 0.0184592543892593, 0.0184592558967745, 0.0184592484068981, 0.0184592319986467, 0.0184592163156593, 0.0184592160463605, 0.0184592412893396, 0.0184592878759856, 0.0184593341588631, 0.0184593487498213, 0.0184593083082369, 0.0184592176243271, 0.018459119261902, 0.0184590806814853, 0.0184591556688119, 0.0184593337192605, 0.0184595106662619, 0.0184595243916612, 0.018459280657378, 0.0184589207024665, 0.0184588482208547, 0.0184593405516557, 0.01845981582856, 0.0184591444115611, 0.0184586184367933, 0.0184602887462198, 0.0184581571563342, 0.0184607642352622, 0.0184589362194677, 0.0184579409611955, 0.0184589362194677, 0.0184607642352622, 0.0184581571563341, 0.0184602887462197, 0.0184586184367933, 0.0184591444115611, 0.01845981582856, 0.0184593405516557, 0.0184588482208547, 0.0184589207024665, 0.018459280657378, 0.0184595243916612, 0.0184595106662619, 0.0184593337192605, 0.0184591556688119, 0.0184590806814853, 0.018459119261902, 0.0184592176243271, 0.0184593083082369, 0.0184593487498213, 0.0184593341588631, 0.0184592878759856, 0.0184592412893396, 0.0184592160463605, 0.0184592163156593, 0.0184592319986467, 0.0184592484068981, 0.0184592558967745, 0.0184592543892593, 0.0184592512670294
flux1:, 0.669507153474547, 0.0183268641198331, 0.0183268585114609, 0.0183268480878489, 0.0183268302746814, 0.0183268092263155, 0.0183267962830879, 0.0183268047949117, 0.0183268410965442, 0.0183268964570536, 0.018326945821237, 0.0183269569721669, 0.0183269085647603, 0.018326809140938, 0.0183267048847158, 0.018326664991834, 0.0183267424644632, 0.0183269244477658, 0.0183271049011906, 0.0183271219477793, 0.0183268831198058, 0.0183265295636013, 0.0183264595582518, 0.0183269427785582, 0.018327400864471, 0.0183267249130296, 0.0183262073573446, 0.0183278670490781, 0.0183257555974178, 0.0183283541645015, 0.0183265454505148, 0.0183255588150661, 0.0183265454505148, 0.0183283541645015, 0.0183257555974178, 0.0183278670490781, 0.0183262073573446, 0.0183267249130295, 0.018327400864471, 0.0183269427785582, 0.0183264595582518, 0.0183265295636013, 0.0183268831198058, 0.0183271219477793, 0.0183271049011906, 0.0183269244477658, 0.0183267424644632, 0.018326664991834, 0.0183267048847158, 0.018326809140938, 0.0183269085647604, 0.0183269569721669, 0.018326945821237, 0.0183268964570536, 0.0183268410965442, 0.0183268047949117, 0.0183267962830879, 0.0183268092263155, 0.0183268302746814, 0.0183268480878489, 0.018326858511461, 0.0183268641198331
flux1:, 0.6697696023783, 0.0181793582648812, 0.0181793437207164, 0.018179321277188, 0.0181792931807275, 0.018179267627055, 0.0181792575922164, 0.0181792750275287, 0.018179322468524, 0.018179386620348, 0.0181794390432286, 0.0181794467180956, 0.0181793903044071, 0.0181792820800727, 0.0181791718230767, 0.0181791304583513, 0.0181792102485701, 0.0181793960876988, 0.018179580175702, 0.0181796009228579, 0.0181793675137902, 0.0181790206880226, 0.0181789529431446, 0.018179426266569, 0.0181798665361197, 0.0181791864786771, 0.0181786776174745, 0.0181803254563472, 0.0181782362096508, 0.0181808244097039, 0.0181790367521952, 0.0181780596649472, 0.0181790367521952, 0.0181808244097039, 0.0181782362096508, 0.0181803254563472, 0.0181786776174745, 0.0181791864786771, 0.0181798665361197, 0.0181794262665689, 0.0181789529431446, 0.0181790206880226, 0.0181793675137902, 0.0181796009228579, 0.018179580175702, 0.0181793960876988, 0.0181792102485701, 0.0181791304583513, 0.0181791718230767, 0.0181792820800727, 0.0181793903044071, 0.0181794467180956, 0.0181794390432286, 0.018179386620348, 0.018179322468524, 0.0181792750275287, 0.0181792575922164, 0.018179267627055, 0.0181792931807275, 0.018179321277188, 0.0181793437207164, 0.0181793582648812
flux1:, 0.670032051282053, 0.0180171145010238, 0.0180170909556408, 0.0180170566361383, 0.0180170185342128, 0.0180169887639503, 0.0180169818193884, 0.0180170081896527, 0.0180170666260162, 0.0180171393527493, 0.0180171946555038, 0.0180171987962726, 0.0180171344540108, 0.0180170175812201, 0.0180169014444984, 0.0180168586093275, 0.018016940586763, 0.0180171301075567, 0.0180173177622124, 0.018017342361911, 0.0180171147028403, 0.018016774869033, 0.0180167092463224, 0.0180171720996814, 0.0180175941927221, 0.0180169106372935, 0.0180164107825266, 0.0180180454893911, 0.0180159802754237, 0.0180185560612482, 0.0180167909844667, 0.0180158242791274, 0.0180167909844667, 0.0180185560612482, 0.0180159802754237, 0.0180180454893911, 0.0180164107825266, 0.0180169106372935, 0.0180175941927221, 0.0180171720996814, 0.0180167092463224, 0.0180167748690331, 0.0180171147028403, 0.018017342361911, 0.0180173177622124, 0.0180171301075567, 0.018016940586763, 0.0180168586093275, 0.0180169014444984, 0.0180170175812201, 0.0180171344540108, 0.0180171987962726, 0.0180171946555038, 0.0180171393527493, 0.0180170666260162, 0.0180170081896527, 0.0180169818193884, 0.0180169887639503, 0.0180170185342128, 0.0180170566361383, 0.0180170909556408, 0.0180171145010238
flux1:, 0.670294500185807, 0.0178405492912425, 0.0178405168417488, 0.017840471027104, 0.0178404234207126, 0.0178403898496724, 0.0178403861621682, 0.0178404213283837, 0.0178404903869859, 0.0178405712493511, 0.0178406291179887, 0.0178406296672093, 0.0178405576081198, 0.0178404324557712, 0.0178403107807265, 0.0178402666219013, 0.0178403506768371, 0.0178405435960355, 0.0178407345495549, 0.017840762930839, 0.0178405411813331, 0.0178402085422458, 0.0178401449899306, 0.0178405970169927, 0.0178410008354324, 0.0178403145608248, 0.0178398240538381, 0.0178414443050533, 0.0178394047084186, 0.0178419658489634, 0.0178402246464601, 0.0178392690644439, 0.0178402246464601, 0.0178419658489634, 0.0178394047084186, 0.0178414443050533, 0.0178398240538381, 0.0178403145608248, 0.0178410008354325, 0.0178405970169927, 0.0178401449899306, 0.0178402085422458, 0.0178405411813331, 0.017840762930839, 0.0178407345495549, 0.0178405435960355, 0.0178403506768371, 0.0178402666219014, 0.0178403107807265, 0.0178404324557712, 0.0178405576081198, 0.0178406296672093, 0.0178406291179887, 0.0178405712493511, 0.0178404903869859, 0.0178404213283837, 0.0178403861621682, 0.0178403898496724, 0.0178404234207126, 0.017840471027104, 0.0178405168417488, 0.0178405492912425
flux1:, 0.67055694908956, 0.0176501129945268, 0.0176500719158478, 0.0176500152180143, 0.0176499588079547, 0.0176499219478033, 0.0176499216419452, 0.0176499653014008, 0.0176500443844471, 0.0176501327394916, 0.0176501927505153, 0.0176501896734064, 0.0176501102538796, 0.01764997740392, 0.017649850736868, 0.0176498055263827, 0.0176498915528471, 0.0176500874704191, 0.0176502812585439, 0.0176503131394421, 0.0176500973026154, 0.0176497720146531, 0.0176497105730682, 0.0176501516316528, 0.01765053732893, 0.0176498492706973, 0.0176493684736821, 0.017650972903213, 0.0176489602674195, 0.0176515043628334, 0.017649788102999, 0.0176488442950232, 0.017649788102999, 0.0176515043628334, 0.0176489602674195, 0.017650972903213, 0.0176493684736821, 0.0176498492706973, 0.01765053732893, 0.0176501516316528, 0.0176497105730682, 0.0176497720146531, 0.0176500973026154, 0.0176503131394421, 0.0176502812585439, 0.0176500874704191, 0.0176498915528471, 0.0176498055263827, 0.017649850736868, 0.01764997740392, 0.0176501102538796, 0.0176501896734063, 0.0176501927505153, 0.0176501327394916, 0.0176500443844471, 0.0176499653014008, 0.0176499216419452, 0.0176499219478033, 0.0176499588079547, 0.0176500152180143, 0.0176500719158478, 0.0176501129945268
flux1:, 0.670819397993313, 0.0174462879633237, 0.0174462387149852, 0.017446171961631, 0.0174461076177964, 0.0174460680422847, 0.0174460711763483, 0.0174461228565677, 0.0174462111547891, 0.0174463061822072, 0.0174463678313732, 0.0174463611360504, 0.0174462748617595, 0.0174461350975423, 0.017446004167344, 0.0174459582785719, 0.0174460461582288, 0.017446244554516, 0.0174464405269535, 0.0174464754331879, 0.0174462653749821, 0.0174459475608382, 0.0174458883642158, 0.0174463185168223, 0.0174466864805632, 0.0174459977123454, 0.0174455269988562, 0.0174471142030545, 0.0174451296385648, 0.017447654141632, 0.0174459636786242, 0.0174450322083568, 0.0174459636786242, 0.017447654141632, 0.0174451296385648, 0.0174471142030545, 0.0174455269988562, 0.0174459977123454, 0.0174466864805632, 0.0174463185168223, 0.0174458883642158, 0.0174459475608382, 0.0174462653749821, 0.0174464754331879, 0.0174464405269535, 0.017446244554516, 0.0174460461582288, 0.0174459582785719, 0.017446004167344, 0.0174461350975423, 0.0174462748617595, 0.0174463611360504, 0.0174463678313732, 0.0174463061822072, 0.0174462111547891, 0.0174461228565677, 0.0174460711763484, 0.0174460680422847, 0.0174461076177963, 0.017446171961631, 0.0174462387149852, 0.0174462879633237
flux1:, 0.671081846897066, 0.0172295865173064, 0.0172295297412047, 0.0172294539514593, 0.0172293826765295, 0.0172293409871529, 0.0172293475334143, 0.0172294065937755, 0.0172295031077353, 0.0172296038419327, 0.0172296665745127, 0.0172296563291542, 0.0172295638533169, 0.0172294181405901, 0.0172292838304674, 0.0172292377119789, 0.01722932729977, 0.0172295275377391, 0.0172297248752282, 0.0172297621648102, 0.0172295576364886, 0.0172292473973206, 0.0172291906716406, 0.0172296101700183, 0.0172299609986497, 0.0172292727096801, 0.017228812454673, 0.017230380999695, 0.017228425397493, 0.0172309276407351, 0.0172292636302054, 0.0172283449797385, 0.0172292636302054, 0.0172309276407351, 0.017228425397493, 0.017230380999695, 0.017228812454673, 0.0172292727096801, 0.0172299609986496, 0.0172296101700183, 0.0172291906716406, 0.0172292473973206, 0.0172295576364886, 0.0172297621648102, 0.0172297248752282, 0.0172295275377391, 0.01722932729977, 0.0172292377119789, 0.0172292838304674, 0.0172294181405901, 0.0172295638533169, 0.0172296563291542, 0.0172296665745127, 0.0172296038419327, 0.0172295031077353, 0.0172294065937755, 0.0172293475334143, 0.0172293409871529, 0.0172293826765295, 0.0172294539514593, 0.0172295297412047, 0.0172295865173064
flux1:, 0.67134429580082, 0.0170005488050172, 0.017000485314196, 0.0170004016668104, 0.017000324556293, 0.0170002813492865, 0.0170002911799392, 0.0170003568210309, 0.0170004603895593, 0.0170005657558552, 0.0170006289968049, 0.0170006153427538, 0.0170005174579334, 0.0170003669192532, 0.0170002302341071, 0.0170001843824415, 0.017000275494799, 0.0170004768274577, 0.0170006745647909, 0.0170007134574096, 0.0170005141201943, 0.0170002115466976, 0.0170001576036141, 0.0170005668678959, 0.0170009013421659, 0.0170002148118332, 0.0169997653816766, 0.0170013138133946, 0.0169993878634326, 0.0170018650909796, 0.0170002280098743, 0.0169993225867449, 0.0170002280098743, 0.0170018650909796, 0.0169993878634326, 0.0170013138133946, 0.0169997653816766, 0.0170002148118332, 0.0170009013421659, 0.0170005668678959, 0.0170001576036141, 0.0170002115466976, 0.0170005141201943, 0.0170007134574096, 0.0170006745647909, 0.0170004768274577, 0.017000275494799, 0.0170001843824415, 0.0170002302341071, 0.0170003669192532, 0.0170005174579334, 0.0170006153427538, 0.0170006289968049, 0.0170005657558552, 0.0170004603895593, 0.0170003568210309, 0.0170002911799392, 0.0170002813492865, 0.017000324556293, 0.0170004016668104, 0.017000485314196, 0.0170005488050172
flux1:, 0.671606744704573, 0.0167597405656943, 0.0167596713246681, 0.0167595811202183, 0.0167594993209148, 0.01675945515733, 0.016759468036817, 0.0167595393171789, 0.0167596486516199, 0.0167597575048432, 0.016759820687372, 0.0167598038474304, 0.0167597014711164, 0.0167595473547612, 0.0167594093854511, 0.016759364318128, 0.0167594567244077, 0.0167596583071987, 0.0167598553612962, 0.0167598949712606, 0.0167597004220185, 0.0167594056038523, 0.01675935483088, 0.0167597544240888, 0.0167600734745973, 0.0167593900450135, 0.0167589517878985, 0.0167604786440568, 0.0167585828578011, 0.0167610322609928, 0.0167594224305941, 0.0167585305760356, 0.0167594224305941, 0.0167610322609928, 0.0167585828578011, 0.0167604786440568, 0.0167589517878985, 0.0167593900450135, 0.0167600734745973, 0.0167597544240888, 0.01675935483088, 0.0167594056038523, 0.0167597004220185, 0.0167598949712606, 0.0167598553612962, 0.0167596583071987, 0.0167594567244077, 0.016759364318128, 0.0167594093854511, 0.0167595473547612, 0.0167597014711164, 0.0167598038474304, 0.016759820687372, 0.0167597575048432, 0.01675964865162, 0.0167595393171789, 0.016759468036817, 0.01675945515733, 0.0167594993209148, 0.0167595811202183, 0.0167596713246681, 0.0167597405656943
flux1:, 0.671869193608326, 0.0165077508042484, 0.0165076769018897, 0.0165075815209373, 0.0165074961899071, 0.0165074515702601, 0.0165074671544361, 0.0165075430139385, 0.0165076567366425, 0.0165077679003432, 0.0165078304915353, 0.0165078107729958, 0.0165077049275129, 0.0165075485721908, 0.016507410458307, 0.0165073666882793, 0.0165074601058649, 0.0165076610136159, 0.0165078562155616, 0.0165078955869652, 0.0165077053838749, 0.0165074184170135, 0.0165073712643189, 0.0165077618632089, 0.0165080665351463, 0.0165073875827007, 0.0165069608198332, 0.0165084646441103, 0.0165065993802858, 0.0165090181358608, 0.0165074357471651, 0.0165065577452458, 0.0165074357471651, 0.0165090181358608, 0.0165065993802858, 0.0165084646441103, 0.0165069608198332, 0.0165073875827007, 0.0165080665351463, 0.0165077618632089, 0.0165073712643189, 0.0165074184170134, 0.0165077053838749, 0.0165078955869652, 0.0165078562155616, 0.0165076610136159, 0.0165074601058649, 0.0165073666882793, 0.016507410458307, 0.0165075485721908, 0.0165077049275129, 0.0165078107729958, 0.0165078304915353, 0.0165077679003432, 0.0165076567366425, 0.0165075430139385, 0.0165074671544361, 0.0165074515702601, 0.0165074961899071, 0.0165075815209373, 0.0165076769018897, 0.0165077508042484
flux1:, 0.67213164251208, 0.0162451893929215, 0.0162451120093385, 0.016245012868619, 0.0162449251346006, 0.016244880479253, 0.016244898321379, 0.0162449776101535, 0.016245094295479, 0.0162452066000194, 0.0162452681223897, 0.0162452459146601, 0.0162451377022317, 0.0162449804990352, 0.0162448433916945, 0.0162448014042991, 0.0162448954976165, 0.0162450947454184, 0.0162452868752273, 0.0162453250179728, 0.016245138705169, 0.0162448596968822, 0.016244816661169, 0.0162451990244762, 0.0162454904408273, 0.0162448173476936, 0.0162444023655933, 0.0162458817231545, 0.0162440472157108, 0.0162464325253794, 0.0162448776658639, 0.0162440137531557, 0.0162448776658639, 0.0162464325253794, 0.0162440472157108, 0.0162458817231545, 0.0162444023655933, 0.0162448173476936, 0.0162454904408273, 0.0162451990244762, 0.016244816661169, 0.0162448596968821, 0.016245138705169, 0.0162453250179728, 0.0162452868752273, 0.0162450947454184, 0.0162448954976165, 0.0162448014042991, 0.0162448433916945, 0.0162449804990352, 0.0162451377022317, 0.0162452459146601, 0.0162452681223897, 0.0162452066000194, 0.016245094295479, 0.0162449776101535, 0.016244898321379, 0.016244880479253, 0.0162449251346006, 0.016245012868619, 0.0162451120093384, 0.0162451893929215
flux1:, 0.672394091415833, 0.0159726846135994, 0.0159726049827447, 0.0159725034915032, 0.0159724144205256, 0.0159723700565767, 0.0159723896197524, 0.0159724711313064, 0.0159725893473227, 0.0159727016652514, 0.0159727617133879, 0.0159727374803692, 0.0159726280543939, 0.0159724714075421, 0.0159723364336665, 0.0159722966669529, 0.0159723910504068, 0.0159725876176089, 0.0159727754404097, 0.0159728113657554, 0.0159726284960578, 0.0159723575673656, 0.0159723191734696, 0.0159726941087176, 0.0159729734331898, 0.0159723075597076, 0.0159719046038691, 0.0159733580979298, 0.0159715544852053, 0.015973903615389, 0.0159723762962164, 0.0159715266716354, 0.0159723762962164, 0.015973903615389, 0.0159715544852053, 0.0159733580979298, 0.0159719046038691, 0.0159723075597076, 0.0159729734331898, 0.0159726941087176, 0.0159723191734696, 0.0159723575673656, 0.0159726284960578, 0.0159728113657554, 0.0159727754404097, 0.0159725876176089, 0.0159723910504068, 0.0159722966669529, 0.0159723364336665, 0.0159724714075421, 0.0159726280543938, 0.0159727374803692, 0.0159727617133879, 0.0159727016652514, 0.0159725893473227, 0.0159724711313064, 0.0159723896197524, 0.0159723700565767, 0.0159724144205256, 0.0159725034915032, 0.0159726049827447, 0.0159726846135994
flux1:, 0.672656540319586, 0.0156908806550696, 0.0156908000250283, 0.0156906975435372, 0.0156906081101536, 0.0156905642652087, 0.0156905849404786, 0.015690667447428, 0.0156907857965285, 0.015690897073845, 0.0156909553256028, 0.0156909295932736, 0.0156908201270489, 0.0156906654149713, 0.0156905336443789, 0.0156904964734729, 0.0156905907181074, 0.0156907835744785, 0.0156909658767693, 0.0156909986311351, 0.015690818786105, 0.0156905560716959, 0.0156905228525987, 0.0156908911826309, 0.0156911595835245, 0.0156905022423013, 0.015690111512397, 0.0156915378012747, 0.0156897651553305, 0.0156920754758713, 0.015690575658608, 0.0156897404930823, 0.015690575658608, 0.0156920754758713, 0.0156897651553305, 0.0156915378012747, 0.015690111512397, 0.0156905022423013, 0.0156911595835245, 0.0156908911826309, 0.0156905228525987, 0.0156905560716959, 0.015690818786105, 0.0156909986311351, 0.0156909658767693, 0.0156907835744785, 0.0156905907181074, 0.015690496473473, 0.0156905336443789, 0.0156906654149713, 0.0156908201270489, 0.0156909295932736, 0.0156909553256028, 0.015690897073845, 0.0156907857965285, 0.015690667447428, 0.0156905849404786, 0.0156905642652087, 0.0156906081101536, 0.0156906975435372, 0.0156908000250283, 0.0156908806550696
flux1:, 0.672918989223339, 0.0154004350796927, 0.0154003546726817, 0.0154002524747942, 0.0154001635399906, 0.0154001203427536, 0.0154001414718132, 0.0154002237625558, 0.015400340919302, 0.0154004502014938, 0.0154005064235235, 0.0154004797634399, 0.01540037141768, 0.015400219955939, 0.0154000923723862, 0.0154000580983133, 0.0154001517417979, 0.0154003398748071, 0.0154005154994685, 0.0154005441953633, 0.0154003670020985, 0.0154001126478367, 0.0154000851238762, 0.0154004476542634, 0.0154007062704221, 0.0154000587028907, 0.0153996803496161, 0.0154010781637254, 0.0153993365188502, 0.0154016055395638, 0.0154001331615494, 0.0153993126071918, 0.0154001331615494, 0.0154016055395638, 0.0153993365188502, 0.0154010781637254, 0.0153996803496161, 0.0154000587028907, 0.0154007062704221, 0.0154004476542634, 0.0154000851238762, 0.0154001126478367, 0.0154003670020985, 0.0154005441953633, 0.0154005154994685, 0.0154003398748071, 0.0154001517417979, 0.0154000580983133, 0.0154000923723862, 0.015400219955939, 0.01540037141768, 0.0154004797634399, 0.0154005064235235, 0.0154004502014938, 0.015400340919302, 0.0154002237625558, 0.0154001414718132, 0.0154001203427536, 0.0154001635399906, 0.0154002524747942, 0.0154003546726817, 0.0154004350796927
flux1:, 0.673181438127093, 0.0151020162739848, 0.0151019372480658, 0.015101836489369, 0.0151017487857842, 0.0151017062730299, 0.0151017271742172, 0.0151018080888533, 0.0151019228335581, 0.0151020292856023, 0.015102083333314, 0.0151020563429462, 0.015101950233482, 0.0151018032409094, 0.015101680717998, 0.0151016495611435, 0.0151017421205146, 0.0151019245626408, 0.0151020924414712, 0.0151021162845715, 0.0151019414288257, 0.0151016955870994, 0.0151016742451837, 0.0151020317335978, 0.0151022816434501, 0.0151016449994951, 0.0151012791230755, 0.0151026472813183, 0.0151009366607698, 0.015103162064819, 0.0151017170624079, 0.0151009112609037, 0.0151017170624079, 0.015103162064819, 0.0151009366607698, 0.0151026472813183, 0.0151012791230755, 0.0151016449994951, 0.0151022816434501, 0.0151020317335978, 0.0151016742451837, 0.0151016955870994, 0.0151019414288257, 0.0151021162845715, 0.0151020924414712, 0.0151019245626408, 0.0151017421205146, 0.0151016495611435, 0.015101680717998, 0.0151018032409094, 0.0151019502334821, 0.0151020563429462, 0.015102083333314, 0.0151020292856023, 0.0151019228335581, 0.0151018080888533, 0.0151017271742172, 0.0151017062730299, 0.0151017487857842, 0.015101836489369, 0.0151019372480658, 0.0151020162739848
flux1:, 0.673443887030846, 0.0147963008975025, 0.0147962243118586, 0.014796126004633, 0.0147960401292967, 0.0147959982584234, 0.0147960182545222, 0.0147960967183982, 0.014796207965217, 0.0147963108850804, 0.0147963626974426, 0.0147963359784251, 0.0147962331454496, 0.0147960917146872, 0.0147959749972858, 0.0147959470954341, 0.0147960380818851, 0.0147962139368664, 0.0147963731195385, 0.0147963914311424, 0.0147962186665427, 0.0147959814898131, 0.0147959667634442, 0.0147963198919828, 0.0147965620865341, 0.0147959374076526, 0.0147955840579586, 0.0147969214829806, 0.0147952419231265, 0.0147974215963247, 0.0147960039253339, 0.0147952130153002, 0.0147960039253339, 0.0147974215963247, 0.0147952419231265, 0.0147969214829806, 0.0147955840579586, 0.0147959374076526, 0.0147965620865341, 0.0147963198919828, 0.0147959667634442, 0.0147959814898131, 0.0147962186665427, 0.0147963914311424, 0.0147963731195385, 0.0147962139368664, 0.0147960380818851, 0.0147959470954341, 0.0147959749972858, 0.0147960917146872, 0.0147962331454496, 0.0147963359784251, 0.0147963626974426, 0.0147963108850804, 0.014796207965217, 0.0147960967183982, 0.0147960182545222, 0.0147959982584234, 0.0147960401292967, 0.014796126004633, 0.0147962243118586, 0.0147963008975025
flux1:, 0.673706335934599, 0.0144839713441601, 0.014483898129538, 0.0144838031253168, 0.0144837195396873, 0.0144836782057637, 0.014483696652076, 0.0144837717054876, 0.0144838785240949, 0.0144839773496089, 0.0144840269394392, 0.014484001074903, 0.0144839024550311, 0.01448376752844, 0.0144836572199973, 0.0144836326306654, 0.0144837215655846, 0.0144838900325755, 0.0144840397110815, 0.0144840519453831, 0.0144838810987023, 0.014483652731698, 0.0144836449825729, 0.0144839943338849, 0.0144842296943396, 0.0144836179006535, 0.0144832770788001, 0.0144845828106242, 0.0144829343817672, 0.0144850664370847, 0.0144836760899101, 0.0144829002130278, 0.0144836760899101, 0.0144850664370847, 0.0144829343817672, 0.0144845828106242, 0.0144832770788001, 0.0144836179006535, 0.0144842296943396, 0.0144839943338849, 0.0144836449825729, 0.014483652731698, 0.0144838810987023, 0.0144840519453831, 0.0144840397110815, 0.0144838900325755, 0.0144837215655846, 0.0144836326306654, 0.0144836572199973, 0.01448376752844, 0.0144839024550311, 0.014484001074903, 0.0144840269394392, 0.0144839773496089, 0.0144838785240949, 0.0144837717054876, 0.014483696652076, 0.0144836782057637, 0.0144837195396873, 0.0144838031253168, 0.014483898129538, 0.0144839713441601
flux1:, 0.673968784838352, 0.0141657132297223, 0.0141656441653094, 0.0141655531453939, 0.014165472182089, 0.0141654312380963, 0.0141654475492635, 0.0141655183720798, 0.0141656200023516, 0.0141657143116748, 0.0141657617522895, 0.0141657372844721, 0.0141656436867352, 0.01416551603837, 0.0141654125942174, 0.0141653913008062, 0.0141654777322101, 0.0141656381269121, 0.0141657776547704, 0.0141657834106286, 0.0141656143832439, 0.0141653949543031, 0.0141653944561927, 0.0141657404940902, 0.0141659697745873, 0.0141653716558672, 0.0141650433171164, 0.0141663165247209, 0.0141646993480357, 0.0141667821447607, 0.0141654191637656, 0.0141646584695426, 0.0141654191637656, 0.0141667821447607, 0.0141646993480357, 0.0141663165247209, 0.0141650433171164, 0.0141653716558672, 0.0141659697745873, 0.0141657404940902, 0.0141653944561927, 0.0141653949543031, 0.0141656143832439, 0.0141657834106286, 0.0141657776547704, 0.0141656381269121, 0.0141654777322101, 0.0141653913008062, 0.0141654125942174, 0.01416551603837, 0.0141656436867352, 0.0141657372844721, 0.0141657617522895, 0.0141657143116748, 0.0141656200023516, 0.0141655183720798, 0.0141654475492635, 0.0141654312380963, 0.014165472182089, 0.0141655531453939, 0.0141656441653094, 0.0141657132297223
flux1:, 0.674231233742106, 0.0138422129186903, 0.0138421486163013, 0.0138420620901499, 0.0138419839654362, 0.0138419432442793, 0.013841956918438, 0.0138420228486965, 0.013842118708178, 0.0138422082143571, 0.0138422536236015, 0.0138422310328911, 0.0138421431195812, 0.0138420233436426, 0.0138419270701172, 0.0138419089912455, 0.0138419925097486, 0.0138421442817215, 0.0138422731874464, 0.0138422722145538, 0.0138421049803761, 0.0138418945924726, 0.013841901517979, 0.0138422445730359, 0.0138424683887791, 0.0138418845994884, 0.0138415686572298, 0.0138428086477103, 0.0138412229078816, 0.0138432550650789, 0.0138419195520085, 0.0138411742010858, 0.0138419195520085, 0.0138432550650789, 0.0138412229078816, 0.0138428086477103, 0.0138415686572298, 0.0138418845994884, 0.0138424683887791, 0.0138422445730359, 0.013841901517979, 0.0138418945924726, 0.0138421049803761, 0.0138422722145538, 0.0138422731874464, 0.0138421442817215, 0.0138419925097486, 0.0138419089912455, 0.0138419270701173, 0.0138420233436426, 0.0138421431195812, 0.0138422310328911, 0.0138422536236015, 0.0138422082143571, 0.013842118708178, 0.0138420228486965, 0.013841956918438, 0.0138419432442793, 0.0138419839654362, 0.0138420620901499, 0.0138421486163013, 0.0138422129186903
flux1:, 0.674493682645859, 0.0135141551031738, 0.0135140959991959, 0.0135140143101969, 0.0135139391410354, 0.0135138984778644, 0.0135139091169049, 0.0135139696627532, 0.0135140593470381, 0.0135141438874414, 0.0135141874102072, 0.0135141670966799, 0.0135140853697202, 0.013513973875607, 0.013513884934585, 0.0135138699358512, 0.0135139501893558, 0.0135140929348865, 0.0135142109294596, 0.0135142031290388, 0.0135140377293316, 0.01351383645132, 0.013513850861996, 0.0135141911224368, 0.0135144099432931, 0.0135138410015197, 0.0135135373320679, 0.0135147435571099, 0.0135131895104268, 0.0135151699145345, 0.0135138620358609, 0.0135131322018319, 0.0135138620358609, 0.0135151699145345, 0.0135131895104268, 0.0135147435571099, 0.0135135373320679, 0.0135138410015197, 0.0135144099432931, 0.0135141911224368, 0.013513850861996, 0.01351383645132, 0.0135140377293316, 0.0135142031290388, 0.0135142109294596, 0.0135140929348865, 0.0135139501893557, 0.0135138699358512, 0.013513884934585, 0.013513973875607, 0.0135140853697202, 0.0135141670966799, 0.0135141874102072, 0.0135141438874415, 0.0135140593470381, 0.0135139696627532, 0.0135139091169049, 0.0135138984778644, 0.0135139391410354, 0.0135140143101969, 0.0135140959991959, 0.0135141551031738
flux1:, 0.674756131549612, 0.013182220445608, 0.0131821668007177, 0.0131820901384921, 0.0131820179627685, 0.0131819772161988, 0.0131819845411427, 0.013182039385848, 0.0131821226623271, 0.0131822021839241, 0.0131822439742837, 0.0131822262426367, 0.0131821510358903, 0.0131820480496877, 0.0131819664679071, 0.0131819543752567, 0.0131820310816224, 0.0131821645517264, 0.0131822715300495, 0.01318225695041, 0.0131820934860183, 0.0131819013446116, 0.013181923184784, 0.0131822606927635, 0.0131824748422096, 0.0131819211322261, 0.0131816295801584, 0.0131828016396404, 0.0131812796174726, 0.0131832074240696, 0.0131819274123174, 0.0131812132820847, 0.0131819274123174, 0.0131832074240696, 0.0131812796174726, 0.0131828016396404, 0.0131816295801584, 0.0131819211322261, 0.0131824748422096, 0.0131822606927635, 0.013181923184784, 0.0131819013446117, 0.0131820934860183, 0.01318225695041, 0.0131822715300495, 0.0131821645517264, 0.0131820310816224, 0.0131819543752567, 0.0131819664679071, 0.0131820480496877, 0.0131821510358903, 0.0131822262426367, 0.0131822439742837, 0.0131822021839241, 0.0131821226623271, 0.013182039385848, 0.0131819845411427, 0.0131819772161988, 0.0131820179627685, 0.0131820901384921, 0.0131821668007177, 0.013182220445608
flux1:, 0.675018580453365, 0.0128470832963684, 0.0128470352026195, 0.0128469636207091, 0.0128468944191856, 0.0128468534901421, 0.0128468573509455, 0.0128469063510403, 0.0128469831467595, 0.0128470576883601, 0.0128470978924067, 0.0128470829409982, 0.0128470144186494, 0.0128469199906295, 0.0128468456730161, 0.012846836286864, 0.0128469092439356, 0.0128470333472737, 0.0128471293838141, 0.0128471082112779, 0.0128469468328621, 0.0128467638058033, 0.0128467929002935, 0.0128471275534721, 0.0128473372125862, 0.0128467989906671, 0.0128465193744206, 0.0128476570170673, 0.0128461674248165, 0.012848042054776, 0.0128467902060175, 0.0128460919787611, 0.0128467902060175, 0.012848042054776, 0.0128461674248165, 0.0128476570170673, 0.0128465193744207, 0.0128467989906671, 0.0128473372125862, 0.0128471275534721, 0.0128467929002935, 0.0128467638058033, 0.0128469468328621, 0.0128471082112779, 0.0128471293838141, 0.0128470333472737, 0.0128469092439356, 0.012846836286864, 0.0128468456730161, 0.0128469199906295, 0.0128470144186494, 0.0128470829409982, 0.0128470978924067, 0.0128470576883601, 0.0128469831467595, 0.0128469063510403, 0.0128468573509455, 0.0128468534901421, 0.0128468944191856, 0.0128469636207091, 0.0128470352026195, 0.0128470832963684
flux1:, 0.675281029357119, 0.0125094094964632, 0.012509366890971, 0.0125093003285526, 0.0125092340470862, 0.0125091928941942, 0.0125091932736054, 0.012509236450566, 0.012509306835168, 0.012509376507806, 0.0125094152481864, 0.0125094031626655, 0.0125093413235362, 0.0125092553410154, 0.0125091880871068, 0.0125091811963872, 0.0125092502889004, 0.0125093650896076, 0.0125094504286579, 0.0125094229745115, 0.012509263871419, 0.012509089882238, 0.0125091259380192, 0.0125094574961504, 0.0125096627121856, 0.0125091401152265, 0.0125088722326823, 0.0125099753537878, 0.0125085186655619, 0.0125103397959742, 0.0125091164638066, 0.0125084343486858, 0.0125091164638066, 0.0125103397959742, 0.0125085186655619, 0.0125099753537878, 0.0125088722326823, 0.0125091401152265, 0.0125096627121856, 0.0125094574961504, 0.0125091259380192, 0.012509089882238, 0.012509263871419, 0.0125094229745115, 0.012509450428658, 0.0125093650896076, 0.0125092502889004, 0.0125091811963872, 0.0125091880871068, 0.0125092553410154, 0.0125093413235362, 0.0125094031626655, 0.0125094152481864, 0.012509376507806, 0.012509306835168, 0.012509236450566, 0.0125091932736054, 0.0125091928941942, 0.0125092340470862, 0.0125093003285526, 0.012509366890971, 0.0125094094964632
flux1:, 0.675543478260872, 0.0121698542745698, 0.0121698169587079, 0.0121697552648559, 0.012169691835513, 0.0121696504862175, 0.0121696474976425, 0.0121696850237907, 0.0121697491886844, 0.0121698141553341, 0.0121698515183133, 0.0121698422700764, 0.0121697869574872, 0.0121697091621976, 0.0121696486846916, 0.0121696440800692, 0.0121697092831189, 0.0121698149937476, 0.0121698900349091, 0.0121698567191463, 0.0121697001075626, 0.0121695350222205, 0.0121695776338974, 0.0121699057299776, 0.0121701064289201, 0.0121695994853367, 0.0121693431191418, 0.0121704117554809, 0.0121689885048788, 0.0121707560552748, 0.0121695616416967, 0.012168895854442, 0.0121695616416967, 0.0121707560552748, 0.0121689885048788, 0.0121704117554809, 0.0121693431191418, 0.0121695994853367, 0.0121701064289201, 0.0121699057299776, 0.0121695776338974, 0.0121695350222205, 0.0121697001075626, 0.0121698567191463, 0.0121698900349091, 0.0121698149937476, 0.0121697092831189, 0.0121696440800692, 0.0121696486846916, 0.0121697091621976, 0.0121697869574872, 0.0121698422700764, 0.0121698515183133, 0.0121698141553341, 0.0121697491886844, 0.0121696850237907, 0.0121696474976425, 0.0121696504862175, 0.012169691835513, 0.0121697552648559, 0.0121698169587079, 0.0121698542745698
flux1:, 0.675805927164625, 0.0118290602467404, 0.0118290279095345, 0.0118289708685209, 0.0118289102283844, 0.0118288687852667, 0.011828862664918, 0.0118288948444778, 0.0118289530794798, 0.0118290135352329, 0.0118290495609405, 0.0118290430104071, 0.0118289939269616, 0.0118289239359564, 0.0118288698803921, 0.0118288673659676, 0.0118289287448957, 0.0118290257148689, 0.0118290909945149, 0.0118290523272076, 0.0118288984382075, 0.0118287420638279, 0.0118287907226814, 0.0118291148780689, 0.0118293108804801, 0.0118288195228283, 0.0118285744452378, 0.0118296087673729, 0.0118282195348902, 0.0118299336494128, 0.0118287685931031, 0.0118281193516918, 0.0118287685931031, 0.0118299336494128, 0.0118282195348901, 0.0118296087673729, 0.0118285744452378, 0.0118288195228283, 0.0118293108804801, 0.0118291148780689, 0.0118287907226814, 0.0118287420638279, 0.0118288984382075, 0.0118290523272076, 0.0118290909945149, 0.0118290257148689, 0.0118289287448957, 0.0118288673659676, 0.0118288698803921, 0.0118289239359564, 0.0118289939269616, 0.0118290430104071, 0.0118290495609405, 0.0118290135352329, 0.0118289530794798, 0.0118288948444778, 0.011828862664918, 0.0118288687852667, 0.0118289102283844, 0.0118289708685209, 0.0118290279095345, 0.0118290602467404
flux1:, 0.676068376068379, 0.0114876555261507, 0.0114876277704098, 0.011487575126589, 0.0114875172332785, 0.0114874758753498, 0.0114874669692387, 0.0114874942156643, 0.0114875468843879, 0.0114876030381034, 0.0114876377143965, 0.0114876336188578, 0.0114875903453436, 0.011487527674368, 0.0114874796389818, 0.0114874790419499, 0.0114875367486859, 0.0114876254488203, 0.0114876816184121, 0.011487638179577, 0.0114874872476424, 0.0114873393334261, 0.0114873934396364, 0.0114877130824307, 0.0114879041217999, 0.0114874282005412, 0.0114871941776046, 0.0114881944798779, 0.0114868398775366, 0.0114885009038046, 0.0114873656663715, 0.0114867331859963, 0.0114873656663715, 0.0114885009038046, 0.0114868398775366, 0.0114881944798779, 0.0114871941776046, 0.0114874282005412, 0.0114879041217999, 0.0114877130824307, 0.0114873934396364, 0.0114873393334261, 0.0114874872476424, 0.011487638179577, 0.0114876816184121, 0.0114876254488203, 0.0114875367486859, 0.0114874790419499, 0.0114874796389818, 0.011487527674368, 0.0114875903453436, 0.0114876336188578, 0.0114876377143965, 0.0114876030381034, 0.0114875468843879, 0.0114874942156643, 0.0114874669692387, 0.0114874758753498, 0.0114875172332785, 0.011487575126589, 0.0114876277704098, 0.0114876555261507
flux1:, 0.676330824972132, 0.0111462519493131, 0.0111462283189857, 0.0111461797999507, 0.0111461246431434, 0.0111460836221982, 0.0111460723687771, 0.0111460951795842, 0.0111461426948146, 0.0111461947530902, 0.0111462280132423, 0.0111462260388162, 0.0111461880562758, 0.0111461321445043, 0.0111460896993734, 0.0111460908772397, 0.0111461451432949, 0.0111462261470953, 0.0111462739492915, 0.0111462263681121, 0.0111460786206163, 0.0111459388609226, 0.0111459977384733, 0.0111463122243641, 0.0111464979671614, 0.0111460372650084, 0.0111458140599689, 0.0111467807485363, 0.0111454614024171, 0.0111470698678822, 0.0111459649186866, 0.0111453494062441, 0.0111459649186866, 0.0111470698678822, 0.0111454614024171, 0.0111467807485363, 0.0111458140599689, 0.0111460372650084, 0.0111464979671614, 0.0111463122243641, 0.0111459977384733, 0.0111459388609226, 0.0111460786206163, 0.0111462263681121, 0.0111462739492915, 0.0111462261470953, 0.0111461451432949, 0.0111460908772397, 0.0111460896993734, 0.0111461321445043, 0.0111461880562758, 0.0111462260388162, 0.0111462280132423, 0.0111461947530902, 0.0111461426948146, 0.0111460951795842, 0.0111460723687771, 0.0111460836221982, 0.0111461246431434, 0.0111461797999507, 0.0111462283189857, 0.0111462519493131
flux1:, 0.676593273875885, 0.0108054434242404, 0.010805423431521, 0.0108053787684194, 0.0108053263769553, 0.0108052860093528, 0.0108052729188054, 0.0108052918491828, 0.0108053346493795, 0.0108053828034946, 0.0108054145276907, 0.0108054142647385, 0.0108053809786689, 0.0108053312137301, 0.0108052939184313, 0.0108052967635539, 0.0108053478900224, 0.0108054218525458, 0.0108054620960756, 0.0108054110302975, 0.0108052666783614, 0.0108051347178381, 0.0108051976315186, 0.0108055062662657, 0.0108056863328772, 0.0108052405791814, 0.010805027955008, 0.0108059615343257, 0.0108046780657179, 0.0108062346523518, 0.0108051604525256, 0.0108045621008562, 0.0108051604525256, 0.0108062346523518, 0.0108046780657179, 0.0108059615343257, 0.010805027955008, 0.0108052405791814, 0.0108056863328772, 0.0108055062662657, 0.0108051976315186, 0.0108051347178381, 0.0108052666783614, 0.0108054110302975, 0.0108054620960756, 0.0108054218525458, 0.0108053478900224, 0.0108052967635539, 0.0108052939184313, 0.0108053312137301, 0.0108053809786689, 0.0108054142647385, 0.0108054145276907, 0.0108053828034946, 0.0108053346493795, 0.0108052918491828, 0.0108052729188054, 0.0108052860093528, 0.0108053263769553, 0.0108053787684194, 0.010805423431521, 0.0108054434242404
flux1:, 0.676855722779638, 0.0104658044051365, 0.0104657875559648, 0.0104657465001186, 0.0104656969445698, 0.010465657599063, 0.0104656432303647, 0.0104656588668223, 0.0104656973947383, 0.0104657418110027, 0.0104657718314079, 0.0104657728126195, 0.0104657435782265, 0.010465699320503, 0.0104656667396531, 0.0104656711810329, 0.0104657195260825, 0.0104657871612379, 0.0104658206954943, 0.0104657668117397, 0.0104656260427646, 0.0104655014833124, 0.010465567657174, 0.0104658697198627, 0.0104660437056184, 0.0104656125903117, 0.0104654103113338, 0.0104663113695417, 0.0104650643754466, 0.0104665698935903, 0.010465526879864, 0.0104649458619675, 0.010465526879864, 0.0104665698935903, 0.0104650643754466, 0.0104663113695417, 0.0104654103113338, 0.0104656125903117, 0.0104660437056184, 0.0104658697198627, 0.010465567657174, 0.0104655014833124, 0.0104656260427646, 0.0104657668117396, 0.0104658206954943, 0.0104657871612379, 0.0104657195260825, 0.0104656711810329, 0.0104656667396531, 0.010465699320503, 0.0104657435782265, 0.0104657728126195, 0.0104657718314079, 0.0104657418110027, 0.0104656973947383, 0.0104656588668223, 0.0104656432303647, 0.010465657599063, 0.0104656969445698, 0.0104657465001186, 0.0104657875559648, 0.0104658044051365
flux1:, 0.677118171683392, 0.0101278884972933, 0.0101278743140788, 0.0101278366493371, 0.0101277900402126, 0.01012775212264, 0.0101277370595743, 0.0101277499947951, 0.0101277846790145, 0.0101278254927253, 0.0101278536017063, 0.0101278553219647, 0.0101278294694087, 0.0101277900747118, 0.010127761790916, 0.0101277677933178, 0.0101278137577547, 0.0101278758149259, 0.0101279035051871, 0.0101278474608311, 0.0101277104329049, 0.0101275928421812, 0.0101276614787702, 0.0101279562450083, 0.0101281237405609, 0.0101277069272246, 0.0101275147598869, 0.0101283839535552, 0.010127173987263, 0.0101286293494446, 0.0101276179183676, 0.0101270543818116, 0.0101276179183676, 0.0101286293494446, 0.010127173987263, 0.0101283839535552, 0.0101275147598869, 0.0101277069272246, 0.0101281237405609, 0.0101279562450083, 0.0101276614787702, 0.0101275928421812, 0.0101277104329049, 0.0101278474608311, 0.0101279035051871, 0.0101278758149259, 0.0101278137577547, 0.0101277677933178, 0.010127761790916, 0.0101277900747118, 0.0101278294694087, 0.0101278553219647, 0.0101278536017063, 0.0101278254927253, 0.0101277846790145, 0.0101277499947951, 0.0101277370595743, 0.01012775212264, 0.0101277900402126, 0.0101278366493371, 0.0101278743140788, 0.0101278884972933
flux1:, 0.677380620587145, 0.00979222719502806, 0.00979221523567417, 0.00979218078622699, 0.00979213726823817, 0.00979210120404135, 0.00979208603134611, 0.00979209684127438, 0.00979212808124776, 0.0097921653942398, 0.0097921913551593, 0.00979219329224835, 0.00979217015088367, 0.00979213499074384, 0.00979211061464937, 0.00979211817527264, 0.00979216218683605, 0.00979221942770088, 0.00979224213179916, 0.00979218455893693, 0.0097920513971999, 0.00979194031830145, 0.00979201061798898, 0.00979229738225514, 0.00979245799265099, 0.00979205513035967, 0.00979187284315996, 0.0097927108818641, 0.00979153843428837, 0.00979294462976114, 0.00979196512285137, 0.00979141918456725, 0.00979196512285137, 0.00979294462976113, 0.00979153843428838, 0.00979271088186409, 0.00979187284315996, 0.00979205513035967, 0.00979245799265099, 0.00979229738225514, 0.00979201061798898, 0.00979194031830145, 0.0097920513971999, 0.00979218455893692, 0.00979224213179916, 0.00979221942770089, 0.00979216218683605, 0.00979211817527265, 0.00979211061464937, 0.00979213499074384, 0.00979217015088367, 0.00979219329224835, 0.0097921913551593, 0.0097921653942398, 0.00979212808124775, 0.00979209684127438, 0.00979208603134611, 0.00979210120404134, 0.00979213726823817, 0.00979218078622699, 0.00979221523567416, 0.00979222719502805
flux1:, 0.677643069490898, 0.00945932875466356, 0.00945931862724467, 0.00945928726091812, 0.00945924700394856, 0.00945921321955324, 0.00945919850030714, 0.00945920772431497, 0.00945923587924365, 0.00945926976081259, 0.00945929332070439, 0.00945929495592044, 0.00945927387663469, 0.00945924235561652, 0.0094592215329394, 0.00945923067598199, 0.0094592731730575, 0.00945932634942584, 0.00945934489657479, 0.00945928638847368, 0.00945915718342737, 0.00945905214534631, 0.00945912332509486, 0.00945940142152799, 0.00945955478340253, 0.0094591655170715, 0.00945899287978144, 0.00945980051095604, 0.00945866599334966, 0.00946002406402485, 0.0094590767543223, 0.00945854849596042, 0.00945907675432231, 0.00946002406402485, 0.00945866599334966, 0.00945980051095605, 0.00945899287978144, 0.0094591655170715, 0.00945955478340253, 0.00945940142152799, 0.00945912332509486, 0.00945905214534631, 0.00945915718342738, 0.00945928638847368, 0.00945934489657479, 0.00945932634942584, 0.0094592731730575, 0.00945923067598199, 0.0094592215329394, 0.00945924235561652, 0.00945927387663469, 0.00945929495592044, 0.00945929332070439, 0.00945926976081259, 0.00945923587924365, 0.00945920772431497, 0.00945919850030714, 0.00945921321955324, 0.00945924700394857, 0.00945928726091812, 0.00945931862724468, 0.00945932875466356
flux1:, 0.677905518394651, 0.00912967720376817, 0.00912966857650909, 0.00912964020383049, 0.00912960339141551, 0.00912957229553227, 0.00912955855076232, 0.00912956667552715, 0.00912959205721309, 0.0091296225480136, 0.00912964345137222, 0.00912964428915051, 0.00912962466405055, 0.00912959623368446, 0.00912957864923999, 0.00912958941878801, 0.00912963083423411, 0.00912968066764376, 0.0091296958399978, 0.00912963694029433, 0.00912951174794135, 0.00912941227636427, 0.00912948358732029, 0.00912975240833357, 0.00912989820477646, 0.00912952218382587, 0.00912935896612657, 0.00913013696061841, 0.00912904068921639, 0.00913035170757108, 0.00912943678798925, 0.0091289262519774, 0.00912943678798925, 0.00913035170757108, 0.00912904068921639, 0.00913013696061841, 0.00912935896612657, 0.00912952218382588, 0.00912989820477646, 0.00912975240833357, 0.00912948358732029, 0.00912941227636427, 0.00912951174794135, 0.00912963694029433, 0.0091296958399978, 0.00912968066764377, 0.00912963083423411, 0.00912958941878801, 0.00912957864923999, 0.00912959623368447, 0.00912962466405055, 0.00912964428915051, 0.00912964345137222, 0.0091296225480136, 0.00912959205721309, 0.00912956667552715, 0.00912955855076233, 0.00912957229553227, 0.00912960339141551, 0.00912964020383049, 0.00912966857650908, 0.00912967720376817
flux1:, 0.678167967298405, 0.00880373148710319, 0.00880372409360387, 0.00880369866315781, 0.00880366547938141, 0.00880363744523514, 0.00880362513655972, 0.00880363258405017, 0.00880365545361029, 0.0088036825719916, 0.00880370057488607, 0.00880370016063832, 0.00880368143949636, 0.0088036556086038, 0.00880364098751925, 0.0088036534392655, 0.00880369418501389, 0.00880374134871456, 0.00880375386608881, 0.00880369506085303, 0.00880357390447454, 0.00880347953248957, 0.00880355027585907, 0.00880380928807889, 0.00880394726083235, 0.00880358414606474, 0.0088034301157511, 0.00880417925444506, 0.00880312143748554, 0.00880438648691675, 0.00880350406070553, 0.00880301124711965, 0.00880350406070553, 0.00880438648691675, 0.00880312143748554, 0.00880417925444506, 0.00880343011575109, 0.00880358414606473, 0.00880394726083235, 0.0088038092880789, 0.00880355027585907, 0.00880347953248957, 0.00880357390447454, 0.00880369506085302, 0.00880375386608881, 0.00880374134871456, 0.0088036941850139, 0.0088036534392655, 0.00880364098751925, 0.00880365560860381, 0.00880368143949636, 0.00880370016063832, 0.00880370057488607, 0.0088036825719916, 0.00880365545361029, 0.00880363258405017, 0.00880362513655972, 0.00880363744523514, 0.0088036654793814, 0.00880369866315782, 0.00880372409360387, 0.00880373148710319
flux1:, 0.678430416202158, 0.00848192474899805, 0.00848191838892213, 0.00848189587969824, 0.00848186649545841, 0.00848184184485508, 0.00848183136077423, 0.00848183848050736, 0.00848185904865421, 0.00848188279879522, 0.00848189768253459, 0.00848189561801962, 0.00848187732107383, 0.00848185366244519, 0.00848184176885813, 0.00848185596118407, 0.00848189641421705, 0.00848194151804153, 0.00848195202606483, 0.00848189373872607, 0.00848177661203921, 0.0084816868903334, 0.00848175643108526, 0.00848200518824029, 0.00848213514701691, 0.00848178461568492, 0.00848163953660503, 0.0084823605984424, 0.00848134132591228, 0.00848256148389257, 0.00848171155743148, 0.00848123642175613, 0.00848171155743148, 0.00848256148389257, 0.00848134132591228, 0.0084823605984424, 0.00848163953660503, 0.00848178461568492, 0.0084821351470169, 0.00848200518824029, 0.00848175643108526, 0.0084816868903334, 0.00848177661203921, 0.00848189373872607, 0.00848195202606483, 0.00848194151804153, 0.00848189641421705, 0.00848185596118407, 0.00848184176885813, 0.00848185366244519, 0.00848187732107383, 0.00848189561801962, 0.00848189768253458, 0.00848188279879522, 0.0084818590486542, 0.00848183848050737, 0.00848183136077423, 0.00848184184485509, 0.00848186649545841, 0.00848189587969824, 0.00848191838892213, 0.00848192474899804
flux1:, 0.678692865105911, 0.00816466375115982, 0.00816465828684422, 0.00816463869840465, 0.00816461325797815, 0.00816459224797137, 0.00816458389419346, 0.00816459095970094, 0.00816460939013036, 0.00816462977128033, 0.00816464135491863, 0.00816463731061507, 0.00816461903750842, 0.00816459719106034, 0.0081645878247051, 0.00816460380966686, 0.00816464429988748, 0.00816468787836813, 0.00816469694018752, 0.00816463952919806, 0.00816452640058892, 0.0081644409067513, 0.00816450868479389, 0.00816474683731218, 0.00816486866613955, 0.00816453041525358, 0.00816439404515486, 0.00816508779679737, 0.00816410703313841, 0.00816528335740582, 0.00816446583545629, 0.00816400828727697, 0.00816446583545629, 0.00816528335740582, 0.00816410703313841, 0.00816508779679736, 0.00816439404515486, 0.00816453041525358, 0.00816486866613955, 0.00816474683731218, 0.00816450868479389, 0.0081644409067513, 0.00816452640058892, 0.00816463952919806, 0.00816469694018752, 0.00816468787836813, 0.00816464429988749, 0.00816460380966687, 0.0081645878247051, 0.00816459719106034, 0.00816461903750842, 0.00816463731061507, 0.00816464135491863, 0.00816462977128033, 0.00816460939013036, 0.00816459095970094, 0.00816458389419346, 0.00816459224797137, 0.00816461325797815, 0.00816463869840465, 0.00816465828684422, 0.00816466375115982
flux1:, 0.678955314009665, 0.00785232842424252, 0.00785232377388124, 0.00785230711523876, 0.00785228572400307, 0.00785226853674265, 0.00785226253071113, 0.00785226973994658, 0.00785228615524802, 0.00785230317136652, 0.00785231132242945, 0.00785230504654741, 0.00785228648137252, 0.00785226615405913, 0.00785225914521242, 0.00785227695994574, 0.00785231776035378, 0.00785236026429027, 0.00785236835580012, 0.00785231211481272, 0.00785220293231306, 0.0078521212789107, 0.00785218681749643, 0.00785241411870064, 0.00785252777931447, 0.00785220152730386, 0.0078520736157519, 0.00785274080307502, 0.00785179838297257, 0.00785293190086908, 0.00785214658432289, 0.00785170648695871, 0.00785214658432289, 0.00785293190086908, 0.00785179838297256, 0.00785274080307502, 0.0078520736157519, 0.00785220152730386, 0.00785252777931446, 0.00785241411870064, 0.00785218681749643, 0.0078521212789107, 0.00785220293231306, 0.00785231211481272, 0.00785236835580013, 0.00785236026429026, 0.00785231776035378, 0.00785227695994574, 0.00785225914521242, 0.00785226615405914, 0.00785228648137252, 0.00785230504654741, 0.00785231132242945, 0.00785230317136651, 0.00785228615524802, 0.00785226973994657, 0.00785226253071113, 0.00785226853674265, 0.00785228572400307, 0.00785230711523876, 0.00785232377388124, 0.00785232842424252
flux1:, 0.679217762913418, 0.0075452715508329, 0.00754526767902545, 0.00754525395713045, 0.00754523667118138, 0.00754522340732286, 0.00754521987688457, 0.00754522735613145, 0.0075452418455568, 0.00754525551467556, 0.0075452601576138, 0.0075452514815568, 0.00754523239414672, 0.00754521335701972, 0.00754520856031507, 0.00754522821932517, 0.00754526953879154, 0.00754531133033025, 0.00754531883876326, 0.00754526399901675, 0.00754515869568459, 0.00754508053684187, 0.00754514344806716, 0.00754535975698598, 0.00754546528939852, 0.00754515077629239, 0.00754503106281618, 0.00754567240434136, 0.00754476803160857, 0.00754585973256418, 0.00754510631863989, 0.00754468348969381, 0.00754510631863989, 0.00754585973256419, 0.00754476803160857, 0.00754567240434135, 0.00754503106281618, 0.00754515077629239, 0.00754546528939852, 0.00754535975698598, 0.00754514344806716, 0.00754508053684187, 0.00754515869568459, 0.00754526399901675, 0.00754531883876327, 0.00754531133033025, 0.00754526953879154, 0.00754522821932517, 0.00754520856031507, 0.00754521335701972, 0.00754523239414672, 0.0075452514815568, 0.0075452601576138, 0.00754525551467556, 0.0075452418455568, 0.00754522735613145, 0.00754521987688457, 0.00754522340732286, 0.00754523667118138, 0.00754525395713045, 0.00754526767902544, 0.0075452715508329
flux1:, 0.679480211817171, 0.00724381857687414, 0.00724381548341109, 0.00724380469209466, 0.00724379151034054, 0.00724378218618514, 0.00724378117214111, 0.00724378898284377, 0.00724380161123343, 0.00724381197392873, 0.00724381309594454, 0.00724380193620459, 0.00724378217996293, 0.00724376426286661, 0.00724376155049487, 0.0072437830392246, 0.00724382501803242, 0.00724386636917402, 0.00724387359477675, 0.00724382032932457, 0.00724371882869836, 0.00724364386498193, 0.00724370385236321, 0.00724390913329465, 0.00724400665375654, 0.00724370364009064, 0.00724359185268764, 0.00724420803499027, 0.00724334128445555, 0.00724439211551057, 0.00724367020027175, 0.00724326441304704, 0.00724367020027175, 0.00724439211551057, 0.00724334128445555, 0.00724420803499026, 0.00724359185268764, 0.00724370364009064, 0.00724400665375654, 0.00724390913329465, 0.00724370385236321, 0.00724364386498192, 0.00724371882869836, 0.00724382032932457, 0.00724387359477675, 0.00724386636917402, 0.00724382501803242, 0.0072437830392246, 0.00724376155049486, 0.00724376426286661, 0.00724378217996293, 0.00724380193620459, 0.00724381309594454, 0.00724381197392872, 0.00724380161123343, 0.00724378898284377, 0.00724378117214111, 0.00724378218618514, 0.00724379151034054, 0.00724380469209466, 0.00724381548341109, 0.00724381857687414
flux1:, 0.679742660720924, 0.00694826754792595, 0.00694826525570513, 0.00694825736582826, 0.00694824822496173, 0.00694824277328803, 0.00694824423539481, 0.00694825238324192, 0.00694826320041257, 0.00694827032687165, 0.00694826798091789, 0.00694825433755038, 0.00694823384424004, 0.00694821692868627, 0.00694821618348001, 0.00694823945346241, 0.00694828216165539, 0.00694832325598119, 0.00694833041640114, 0.00694827884577869, 0.00694818106710027, 0.00694810904859163, 0.00694816590680343, 0.00694836022587109, 0.0069484499225186, 0.00694815818720266, 0.00694805404131285, 0.00694864571637193, 0.00694781603858353, 0.00694882690274613, 0.00694813598574727, 0.00694774697145385, 0.00694813598574727, 0.00694882690274613, 0.00694781603858352, 0.00694864571637193, 0.00694805404131285, 0.00694815818720266, 0.0069484499225186, 0.0069483602258711, 0.00694816590680343, 0.00694810904859163, 0.00694818106710027, 0.00694827884577869, 0.00694833041640113, 0.00694832325598119, 0.00694828216165539, 0.00694823945346241, 0.00694821618348001, 0.00694821692868627, 0.00694823384424004, 0.00694825433755038, 0.00694826798091789, 0.00694827032687165, 0.00694826320041257, 0.00694825238324192, 0.00694824423539481, 0.00694824277328803, 0.00694824822496173, 0.00694825736582826, 0.00694826525570513, 0.00694826754792595
flux1:, 0.680005109624678, 0.00665888916607236, 0.00665888770900562, 0.00665888266042848, 0.00665887743298379, 0.00665887570734237, 0.00665887953319366, 0.00665888797873382, 0.00665889702867665, 0.0066589010239608, 0.00665889532886512, 0.00665887928083363, 0.00665885805284074, 0.00665884206363608, 0.00665884317249035, 0.00665886813829308, 0.00665891157675121, 0.00665895251404665, 0.00665895975098717, 0.00665890994989887, 0.00665881581283957, 0.00665874654035579, 0.00665880015231476, 0.00665898367134555, 0.00665906579788466, 0.00665878513527913, 0.00665868833330701, 0.00665925611769789, 0.00665846284617748, 0.0066594346033349, 0.00665877409414514, 0.00665840154479945, 0.00665877409414514, 0.0066594346033349, 0.00665846284617748, 0.00665925611769789, 0.006658688333307, 0.00665878513527914, 0.00665906579788466, 0.00665898367134555, 0.00665880015231476, 0.0066587465403558, 0.00665881581283957, 0.00665890994989887, 0.00665895975098718, 0.00665895251404665, 0.00665891157675121, 0.00665886813829308, 0.00665884317249036, 0.00665884206363608, 0.00665885805284074, 0.00665887928083363, 0.00665889532886512, 0.0066589010239608, 0.00665889702867665, 0.00665888797873382, 0.00665887953319366, 0.00665887570734237, 0.00665887743298379, 0.00665888266042848, 0.00665888770900562, 0.00665888916607236
flux1:, 0.680267558528431, 0.00637592696271885, 0.00637592637440681, 0.00637592407022894, 0.00637592256574145, 0.00637592434781733, 0.00637593036394079, 0.00637593903400264, 0.00637594636331727, 0.00637594737055586, 0.00637593850837021, 0.00637592020617275, 0.00637589830682682, 0.0063758832030196, 0.00637588605103692, 0.00637591258910364, 0.00637595669315459, 0.00637599749652059, 0.00637600488417383, 0.00637595688878438, 0.00637586631745788, 0.00637579964195907, 0.00637584997352163, 0.00637602294164315, 0.0063760978094597, 0.00637582802591365, 0.00637573825734638, 0.00637628273312064, 0.00637552509383125, 0.0063764585638692, 0.0063758277901798, 0.00637547136208639, 0.0063758277901798, 0.0063764585638692, 0.00637552509383126, 0.00637628273312064, 0.00637573825734638, 0.00637582802591365, 0.0063760978094597, 0.00637602294164315, 0.00637584997352163, 0.00637579964195907, 0.00637586631745788, 0.00637595688878438, 0.00637600488417383, 0.00637599749652059, 0.00637595669315458, 0.00637591258910364, 0.00637588605103692, 0.0063758832030196, 0.00637589830682682, 0.00637592020617275, 0.00637593850837021, 0.00637594737055585, 0.00637594636331726, 0.00637593903400264, 0.00637593036394079, 0.00637592434781733, 0.00637592256574145, 0.00637592407022895, 0.00637592637440681, 0.00637592696271884
flux1:, 0.680530007432184, 0.00609959758199662, 0.00609959788582621, 0.00609959818917112, 0.00609960015827556, 0.00609960516779161, 0.00609961315224097, 0.00609962195146381, 0.00609962761655586, 0.00609962581794357, 0.00609961402875118, 0.00609959368483159, 0.00609957122739469, 0.00609955699307879, 0.00609956145874688, 0.00609958940813735, 0.00609963405341736, 0.00609967467839422, 0.00609968223314035, 0.00609963604857822, 0.00609954897467962, 0.00609948479497402, 0.00609953188758367, 0.00609969463098859, 0.00609976260009499, 0.00609950351018964, 0.00609942045232706, 0.00609994216937532, 0.00609921929201767, 0.0061001152597574, 0.00609951347675036, 0.00609917279444289, 0.00609951347675036, 0.0061001152597574, 0.00609921929201767, 0.00609994216937533, 0.00609942045232705, 0.00609950351018964, 0.00609976260009499, 0.00609969463098858, 0.00609953188758367, 0.00609948479497402, 0.00609954897467962, 0.00609963604857822, 0.00609968223314035, 0.00609967467839422, 0.00609963405341736, 0.00609958940813734, 0.00609956145874688, 0.00609955699307879, 0.00609957122739469, 0.00609959368483159, 0.00609961402875119, 0.00609962581794357, 0.00609962761655587, 0.00609962195146381, 0.00609961315224096, 0.0060996051677916, 0.00609960015827556, 0.00609959818917112, 0.00609959788582621, 0.00609959758199662
flux1:, 0.680792456335937, 0.0058300911690013, 0.00583009237017023, 0.00583009510360708, 0.00583010024475388, 0.00583010815129317, 0.00583011784700574, 0.00583012666885343, 0.00583013074154383, 0.00583012635714817, 0.00583011193167277, 0.00583008980918271, 0.00583006694512014, 0.00583005358057731, 0.00583005953219853, 0.00583008869713432, 0.0058301337073345, 0.00583017405252328, 0.00583018174338679, 0.00583013735110519, 0.00583005371607626, 0.00582999197499704, 0.00583003593666865, 0.0058301888470215, 0.00583025031625429, 0.00583000173897814, 0.00582992505825931, 0.00583042453791611, 0.00582973546863364, 0.00583059469016857, 0.0058300210908066, 0.00582969575132013, 0.0058300210908066, 0.00583059469016857, 0.00582973546863364, 0.00583042453791611, 0.00582992505825931, 0.00583000173897814, 0.00583025031625429, 0.00583018884702149, 0.00583003593666865, 0.00582999197499704, 0.00583005371607626, 0.00583013735110519, 0.00583018174338679, 0.00583017405252328, 0.0058301337073345, 0.00583008869713432, 0.00583005953219853, 0.00583005358057731, 0.00583006694512014, 0.00583008980918271, 0.00583011193167277, 0.00583012635714817, 0.00583013074154384, 0.00583012666885343, 0.00583011784700574, 0.00583010815129317, 0.00583010024475388, 0.00583009510360709, 0.00583009237017024, 0.0058300911690013
flux1:, 0.681054905239691, 0.00556757185664481, 0.00556757393644822, 0.00556757888397243, 0.00556758685231292, 0.00556759728838531, 0.00556760841660283, 0.00556761715332914, 0.00556761972465153, 0.00556761300916279, 0.00556759627961199, 0.00556757268011907, 0.00556754958723545, 0.00556753710082452, 0.00556754439432306, 0.00556757454836008, 0.00556761970443857, 0.00556765962308901, 0.00556766738246566, 0.00556762474715741, 0.00556754450333732, 0.00556748518261779, 0.00556752617767923, 0.00556766969965022, 0.00556772509651971, 0.0055674868515768, 0.00556741620545869, 0.00556789394508174, 0.00556723766013879, 0.00556806087014121, 0.00556751459603634, 0.00556720417338276, 0.00556751459603634, 0.00556806087014121, 0.00556723766013879, 0.00556789394508174, 0.00556741620545869, 0.00556748685157679, 0.00556772509651971, 0.00556766969965022, 0.00556752617767923, 0.00556748518261779, 0.00556754450333732, 0.00556762474715741, 0.00556766738246566, 0.00556765962308901, 0.00556761970443857, 0.00556757454836008, 0.00556754439432307, 0.00556753710082451, 0.00556754958723546, 0.00556757268011907, 0.005567596279612, 0.00556761300916279, 0.00556761972465153, 0.00556761715332914, 0.00556760841660282, 0.00556759728838531, 0.00556758685231292, 0.00556757888397243, 0.00556757393644822, 0.00556757185664481
flux1:, 0.681317354143444, 0.00531217834451049, 0.00531218125705264, 0.00531218816839307, 0.0053121985862918, 0.00531221116095659, 0.00531222343407096, 0.00531223198521877, 0.00531223316731279, 0.00531222440497656, 0.0053122057346103, 0.00531218098534687, 0.0053121578563176, 0.00531214625743252, 0.00531215473557441, 0.00531218562715237, 0.00531223067755942, 0.00531226998960135, 0.00531227772381128, 0.00531223679963212, 0.00531215991041066, 0.00531210302452471, 0.00531214126255045, 0.00531227588095019, 0.00531232565151696, 0.00531209755593806, 0.00531203259525716, 0.00531248907349988, 0.00531186449349581, 0.00531265241307119, 0.00531213256559822, 0.00531183661532014, 0.00531213256559822, 0.00531265241307119, 0.0053118644934958, 0.00531248907349988, 0.00531203259525715, 0.00531209755593806, 0.00531232565151696, 0.00531227588095019, 0.00531214126255045, 0.00531210302452471, 0.00531215991041066, 0.00531223679963212, 0.00531227772381127, 0.00531226998960135, 0.00531223067755942, 0.00531218562715237, 0.00531215473557441, 0.00531214625743253, 0.0053121578563176, 0.00531218098534687, 0.0053122057346103, 0.00531222440497656, 0.00531223316731279, 0.00531223198521877, 0.00531222343407096, 0.00531221116095659, 0.0053121985862918, 0.00531218816839307, 0.00531218125705265, 0.00531217834451049
flux1:, 0.681579803047197, 0.00506402456276146, 0.00506402823408654, 0.00506403683098117, 0.0050640492995582, 0.00506406361194001, 0.00506407674521655, 0.00506408502436043, 0.00506408495049027, 0.00506407444855011, 0.00506405422049575, 0.00506402866171465, 0.00506400569346854, 0.00506399498679425, 0.00506400447976935, 0.0050640358388348, 0.00506408051028606, 0.00506411901431083, 0.00506412661358859, 0.00506408734950773, 0.00506401378854947, 0.00506395937781038, 0.00506399510217865, 0.00506412132914083, 0.00506416592825538, 0.00506394779344782, 0.0050638881651743, 0.00506432384766687, 0.00506372985186456, 0.00506448319655126, 0.00506398884789161, 0.0050637069115776, 0.00506398884789161, 0.00506448319655126, 0.00506372985186456, 0.00506432384766687, 0.0050638881651743, 0.00506394779344782, 0.00506416592825538, 0.00506412132914083, 0.00506399510217865, 0.00506395937781038, 0.00506401378854947, 0.00506408734950773, 0.00506412661358859, 0.00506411901431084, 0.00506408051028606, 0.0050640358388348, 0.00506400447976935, 0.00506399498679425, 0.00506400569346855, 0.00506402866171465, 0.00506405422049575, 0.00506407444855011, 0.00506408495049027, 0.00506408502436043, 0.00506407674521656, 0.00506406361194001, 0.0050640492995582, 0.00506403683098117, 0.00506402823408654, 0.00506402456276146
flux1:, 0.68184225195095, 0.00482320041387994, 0.00482320474336566, 0.00482321472735205, 0.00482322883844113, 0.00482324449053504, 0.00482325821227747, 0.0048232661518481, 0.00482326497468827, 0.00482325305572778, 0.00482323166156539, 0.00482320563451498, 0.004823183018836, 0.00482317320003472, 0.00482318352727618, 0.00482321507263998, 0.00482325908098327, 0.00482329656572792, 0.00482330391332894, 0.00482326625748975, 0.00482319600714172, 0.00482314413036485, 0.00482317760685074, 0.00482329596946836, 0.00482333585166298, 0.00482312748099725, 0.00482307283127629, 0.00482348817643882, 0.00482292361681408, 0.00482364310435951, 0.00482317330819001, 0.0048229049178452, 0.00482317330819001, 0.00482364310435951, 0.00482292361681408, 0.00482348817643882, 0.00482307283127629, 0.00482312748099725, 0.00482333585166298, 0.00482329596946835, 0.00482317760685073, 0.00482314413036485, 0.00482319600714173, 0.00482326625748975, 0.00482330391332894, 0.00482329656572792, 0.00482325908098327, 0.00482321507263998, 0.00482318352727619, 0.00482317320003472, 0.004823183018836, 0.00482320563451498, 0.00482323166156539, 0.00482325305572778, 0.00482326497468826, 0.00482326615184811, 0.00482325821227747, 0.00482324449053504, 0.00482322883844113, 0.00482321472735205, 0.00482320474336566, 0.00482320041387995
flux1:, 0.682104700854704, 0.00458977258480113, 0.00458977744853001, 0.00458978850973739, 0.00458980385766475, 0.00458982046591254, 0.00458983452575941, 0.00458984207991413, 0.00458983996833434, 0.00458982696194584, 0.0045898047905624, 0.00458977862652061, 0.00458975654213923, 0.0045897475950091, 0.00458975856806337, 0.00458979001513714, 0.00458983307588671, 0.00458986933083672, 0.00458987631101118, 0.00458984021404893, 0.00458977326307932, 0.00458972399011288, 0.00458975549589595, 0.0045898665246639, 0.00458990213593207, 0.00458970332292742, 0.004589653300292, 0.00459004876502069, 0.00458951247967875, 0.00459019883726711, 0.00458975263884398, 0.0045894973210239, 0.00458975263884398, 0.00459019883726711, 0.00458951247967875, 0.00459004876502069, 0.004589653300292, 0.00458970332292742, 0.00458990213593207, 0.00458986652466389, 0.00458975549589595, 0.00458972399011287, 0.00458977326307932, 0.00458984021404893, 0.00458987631101118, 0.00458986933083672, 0.00458983307588671, 0.00458979001513714, 0.00458975856806337, 0.00458974759500911, 0.00458975654213923, 0.00458977862652061, 0.0045898047905624, 0.00458982696194584, 0.00458983996833434, 0.00458984207991414, 0.00458983452575941, 0.00458982046591253, 0.00458980385766474, 0.00458978850973739, 0.00458977744853001, 0.00458977258480114
flux1:, 0.682367149758457, 0.00436378542186789, 0.00436379067759299, 0.00436380250399859, 0.00436381869663872, 0.00436383590186523, 0.00436385007703472, 0.00436385722265302, 0.00436385435730602, 0.00436384059152141, 0.004363818018686, 0.00436379202940544, 0.00436377063575023, 0.00436376253081364, 0.00436377395702883, 0.00436380502558706, 0.00436384686374517, 0.00436388168854291, 0.00436388819320601, 0.00436385361052702, 0.00436378995136658, 0.00436374335578107, 0.0043637731692006, 0.00436387738755616, 0.00436390915819792, 0.00436371968533326, 0.00436367394396939, 0.00436404998896218, 0.00436354081461588, 0.00436419478527439, 0.00436377123070432, 0.00436352851033447, 0.00436377123070432, 0.00436419478527439, 0.00436354081461588, 0.00436404998896217, 0.00436367394396939, 0.00436371968533326, 0.00436390915819792, 0.00436387738755616, 0.0043637731692006, 0.00436374335578107, 0.00436378995136658, 0.00436385361052702, 0.00436388819320601, 0.00436388168854291, 0.00436384686374517, 0.00436380502558706, 0.00436377395702883, 0.00436376253081364, 0.00436377063575023, 0.00436379202940544, 0.004363818018686, 0.00436384059152142, 0.00436385435730602, 0.00436385722265302, 0.00436385007703472, 0.00436383590186523, 0.00436381869663872, 0.00436380250399859, 0.00436379067759299, 0.00436378542186789
flux1:, 0.68262959866221, 0.00414526186095551, 0.00414526735421195, 0.0041452796408346, 0.00414529630947605, 0.00414531378489307, 0.00414532788432023, 0.00414533462030089, 0.00414533118836216, 0.00414531698126937, 0.00414529436031429, 0.00414526883013444, 0.00414524826281677, 0.00414524095722331, 0.00414525264399481, 0.00414528306562829, 0.00414532342447163, 0.00414535663689642, 0.00414536257089869, 0.00414532946397664, 0.00414526908964876, 0.00414522524185033, 0.00414525363318678, 0.00414535154837331, 0.004145379887027, 0.00414519952517204, 0.00414515772811804, 0.00414551482263919, 0.00414503160589917, 0.00414565395386617, 0.00414525209840052, 0.00414502150222218, 0.00414525209840052, 0.00414565395386617, 0.00414503160589917, 0.00414551482263919, 0.00414515772811804, 0.00414519952517204, 0.004145379887027, 0.00414535154837331, 0.00414525363318678, 0.00414522524185033, 0.00414526908964876, 0.00414532946397664, 0.00414536257089869, 0.00414535663689642, 0.00414532342447163, 0.00414528306562829, 0.00414525264399481, 0.00414524095722331, 0.00414524826281677, 0.00414526883013444, 0.00414529436031429, 0.00414531698126936, 0.00414533118836216, 0.00414533462030089, 0.00414532788432022, 0.00414531378489308, 0.00414529630947605, 0.0041452796408346, 0.00414526735421195, 0.00414526186095551
flux1:, 0.682892047565963, 0.00393420440511599, 0.00393420997599749, 0.0039342224335418, 0.00393423924119374, 0.0039342566983032, 0.00393427056472838, 0.00393427690984269, 0.00393427309927326, 0.00393425875120427, 0.00393423640511822, 0.00393421158490141, 0.00393419195291528, 0.0039341853914865, 0.00393419715078589, 0.00393422667574576, 0.00393426532432244, 0.00393429676668932, 0.00393430205166195, 0.00393427038844914, 0.0039342132893775, 0.00393417225037626, 0.00393419947387719, 0.00393429156928738, 0.00393431685821192, 0.00393414536664474, 0.00393410718881382, 0.00393444581473402, 0.00393398742201981, 0.00393457893691776, 0.00393419785215277, 0.00393397891175134, 0.00393419785215276, 0.00393457893691776, 0.00393398742201981, 0.00393444581473402, 0.00393410718881382, 0.00393414536664474, 0.00393431685821192, 0.00393429156928737, 0.00393419947387719, 0.00393417225037626, 0.0039342132893775, 0.00393427038844914, 0.00393430205166195, 0.00393429676668932, 0.00393426532432244, 0.00393422667574576, 0.00393419715078589, 0.0039341853914865, 0.00393419195291528, 0.00393421158490141, 0.00393423640511822, 0.00393425875120427, 0.00393427309927326, 0.00393427690984268, 0.00393427056472838, 0.00393425669830321, 0.00393423924119374, 0.0039342224335418, 0.00393420997599749, 0.00393420440511599
flux1:, 0.683154496469717, 0.00373059614214683, 0.00373060163226873, 0.00373061399479991, 0.00373063064267916, 0.00373064783502761, 0.00373066134519623, 0.0037306673348068, 0.00373066332850852, 0.00373064911513154, 0.00373062733028195, 0.00373060343323248, 0.00373058481777219, 0.00373057893497219, 0.00373059058788945, 0.00373061899106724, 0.00373065573022327, 0.00373068527412651, 0.00373068985094014, 0.00373065960552416, 0.00373060576640064, 0.00373056758242312, 0.00373059386972752, 0.00373068059881519, 0.0037307031904349, 0.0037305403173897, 0.0037305054483155, 0.00373082610330468, 0.00373039142924627, 0.00373095292896281, 0.00373059170887379, 0.00373038396326356, 0.00373059170887379, 0.00373095292896281, 0.00373039142924627, 0.00373082610330468, 0.0037305054483155, 0.0037305403173897, 0.0037307031904349, 0.00373068059881519, 0.00373059386972752, 0.00373056758242312, 0.00373060576640064, 0.00373065960552416, 0.00373068985094014, 0.00373068527412651, 0.00373065573022327, 0.00373061899106724, 0.00373059058788945, 0.00373057893497219, 0.00373058481777219, 0.00373060343323248, 0.00373062733028195, 0.00373064911513154, 0.00373066332850852, 0.0037306673348068, 0.00373066134519623, 0.00373064783502761, 0.00373063064267916, 0.00373061399479991, 0.00373060163226873, 0.00373059614214683
flux1:, 0.68341694537347, 0.00353440179462204, 0.0035344070538214, 0.00353441908513547, 0.00353443531718845, 0.00353445204203788, 0.00353446510525143, 0.00353447078723714, 0.00353446675744669, 0.00353445292402794, 0.00353443194563803, 0.00353440914497375, 0.00353439159970551, 0.00353438632229583, 0.00353439770334287, 0.00353442478918646, 0.00353445945601484, 0.00353448700541733, 0.00353449083534825, 0.0035344619870056, 0.00353441138388596, 0.00353437608197475, 0.00353440163702549, 0.00353448341881064, 0.00353450363348661, 0.00353434911715742, 0.00353431726337751, 0.00353462046316991, 0.00353420843742935, 0.0035347407696664, 0.00353439853544777, 0.00353420153320302, 0.00353439853544777, 0.0035347407696664, 0.00353420843742935, 0.00353462046316991, 0.00353431726337751, 0.00353434911715742, 0.00353450363348662, 0.00353448341881064, 0.00353440163702549, 0.00353437608197476, 0.00353441138388596, 0.0035344619870056, 0.00353449083534825, 0.00353448700541733, 0.00353445945601484, 0.00353442478918646, 0.00353439770334287, 0.00353438632229583, 0.00353439159970551, 0.00353440914497375, 0.00353443194563803, 0.00353445292402795, 0.00353446675744669, 0.00353447078723714, 0.00353446510525143, 0.00353445204203788, 0.00353443531718845, 0.00353441908513547, 0.0035344070538214, 0.00353440179462204
flux1:, 0.683679394277223, 0.00334556879510047, 0.00334557368748095, 0.00334558518593349, 0.00334560079135934, 0.00334561688943575, 0.00334562944475361, 0.00334563487498956, 0.0033456309782169, 0.00334561773524068, 0.0033455977646573, 0.00334557619302289, 0.00334555974559668, 0.00334555499572373, 0.00334556595667723, 0.00334559156290261, 0.00334562403358218, 0.00334564952631759, 0.00334565259105873, 0.00334562512286914, 0.00334557772064125, 0.00334554530533567, 0.00334557030080802, 0.00334564751694064, 0.0033456656418933, 0.00334551921180722, 0.00334549009881735, 0.00334577637850964, 0.00334538597100854, 0.00334589001351357, 0.00334556591723699, 0.00334537921817411, 0.00334556591723699, 0.00334589001351357, 0.00334538597100854, 0.00334577637850963, 0.00334549009881735, 0.00334551921180722, 0.0033456656418933, 0.00334564751694064, 0.00334557030080802, 0.00334554530533567, 0.00334557772064125, 0.00334562512286914, 0.00334565259105873, 0.00334564952631758, 0.00334562403358218, 0.00334559156290261, 0.00334556595667723, 0.00334555499572373, 0.00334555974559668, 0.00334557619302289, 0.0033455977646573, 0.00334561773524068, 0.0033456309782169, 0.00334563487498957, 0.00334562944475361, 0.00334561688943575, 0.00334560079135934, 0.00334558518593349, 0.00334557368748095, 0.00334556879510047
flux1:, 0.683941843180977, 0.00316402837946869, 0.00316403278847118, 0.00316404359013054, 0.00316405840397598, 0.00316407375753602, 0.0031640857699632, 0.00316409100769177, 0.00316408738045367, 0.00316407490070962, 0.00316405609441424, 0.00316403584485931, 0.00316402049941363, 0.00316401619788166, 0.00316402661098284, 0.00316405061100388, 0.00316408080206226, 0.00316410420987487, 0.0031641065105615, 0.00316408040774777, 0.00316403615808972, 0.00316400660923198, 0.00316403118444851, 0.00316410417774556, 0.00316412046701942, 0.00316398184568674, 0.00316395521941818, 0.00316422513380129, 0.00316385535839223, 0.00316433201793366, 0.00316402524507241, 0.00316384842150045, 0.00316402524507241, 0.00316433201793366, 0.00316385535839223, 0.00316422513380129, 0.00316395521941818, 0.00316398184568674, 0.00316412046701942, 0.00316410417774556, 0.00316403118444851, 0.00316400660923198, 0.00316403615808972, 0.00316408040774777, 0.0031641065105615, 0.00316410420987487, 0.00316408080206226, 0.00316405061100388, 0.00316402661098284, 0.00316401619788166, 0.00316402049941363, 0.00316403584485931, 0.00316405609441424, 0.00316407490070962, 0.00316408738045367, 0.00316409100769177, 0.0031640857699632, 0.00316407375753602, 0.00316405840397598, 0.00316404359013054, 0.00316403278847118, 0.00316402837946869
flux1:, 0.68420429208473, 0.00298969669165324, 0.00298970052392096, 0.00298971050401355, 0.00298972440599999, 0.00298973893551403, 0.00298975039152301, 0.00298975549492079, 0.00298975225045603, 0.00298974066762351, 0.00298972313786493, 0.00298970426615955, 0.00298969000655417, 0.00298968607605512, 0.00298969583643003, 0.00298971814048936, 0.00298974600858524, 0.0029897673358769, 0.00298976889131817, 0.00298974413946936, 0.00298970297938269, 0.00298967625104718, 0.00298970051129803, 0.00298976958562506, 0.00298978426096254, 0.00298965316570926, 0.00298962879350192, 0.00298988291646382, 0.00298953283312919, 0.00298998304331881, 0.0029896928142167, 0.00298952545178563, 0.0029896928142167, 0.00298998304331881, 0.00298953283312919, 0.00298988291646382, 0.00298962879350192, 0.00298965316570927, 0.00298978426096254, 0.00298976958562506, 0.00298970051129803, 0.00298967625104718, 0.00298970297938269, 0.00298974413946936, 0.00298976889131816, 0.0029897673358769, 0.00298974600858524, 0.00298971814048936, 0.00298969583643003, 0.00298968607605512, 0.00298969000655417, 0.00298970426615955, 0.00298972313786493, 0.00298974066762351, 0.00298975225045603, 0.00298975549492079, 0.00298975039152301, 0.00298973893551403, 0.00298972440599999, 0.00298971050401355, 0.00298970052392096, 0.00298969669165325
flux1:, 0.684466740988483, 0.00282247589326303, 0.00282247908116236, 0.00282248815387248, 0.00282250106568914, 0.0028225147254738, 0.00282252562820098, 0.00282253065040126, 0.00282252787648503, 0.00282251728517012, 0.00282250110203685, 0.00282248363006258, 0.00282247042357315, 0.00282246679167257, 0.00282247581888606, 0.0028224963739275, 0.0028225219142979, 0.00282254119578538, 0.00282254204010171, 0.00282251862342325, 0.00282248047439343, 0.00282245649489291, 0.00282248051203734, 0.00282254593337294, 0.00282255918584722, 0.00282243533073871, 0.0028224130018033, 0.00282265192487175, 0.00282232064057219, 0.00282274535867103, 0.00282247092905903, 0.00282231262724322, 0.00282247092905903, 0.00282274535867103, 0.00282232064057219, 0.00282265192487175, 0.0028224130018033, 0.0028224353307387, 0.00282255918584722, 0.00282254593337294, 0.00282248051203734, 0.00282245649489291, 0.00282248047439342, 0.00282251862342325, 0.00282254204010171, 0.00282254119578538, 0.0028225219142979, 0.0028224963739275, 0.00282247581888606, 0.00282246679167257, 0.00282247042357315, 0.00282248363006258, 0.00282250110203685, 0.00282251728517012, 0.00282252787648503, 0.00282253065040126, 0.00282252562820098, 0.00282251472547381, 0.00282250106568914, 0.00282248815387248, 0.00282247908116236, 0.00282247589326303
flux1:, 0.684729189892236, 0.00266225527207609, 0.00266225777482708, 0.00266226589159574, 0.00266227777294549, 0.00266229054609273, 0.00266230091052405, 0.00266230589629857, 0.00266230365420389, 0.00266229411131941, 0.00266227930602311, 0.00266226322596016, 0.00266225102718024, 0.00266224762889553, 0.00266225586760201, 0.00266227465597525, 0.00266229789973343, 0.00266231519723983, 0.00266231537710583, 0.00266229327681929, 0.00266225804462213, 0.00266223671750641, 0.00266226053169735, 0.00266232253019481, 0.0026623345224431, 0.00266221762021462, 0.00266219714559657, 0.0026624214757178, 0.00266210814404241, 0.0026625083469115, 0.00266224900759339, 0.00266209937985468, 0.00266224900759339, 0.0026625083469115, 0.00266210814404241, 0.0026624214757178, 0.00266219714559657, 0.00266221762021462, 0.0026623345224431, 0.00266232253019481, 0.00266226053169735, 0.00266223671750641, 0.00266225804462213, 0.00266229327681929, 0.00266231537710583, 0.00266231519723983, 0.00266229789973343, 0.00266227465597525, 0.00266225586760201, 0.00266224762889553, 0.00266225102718024, 0.00266226322596016, 0.00266227930602311, 0.00266229411131941, 0.00266230365420389, 0.00266230589629857, 0.00266230091052405, 0.00266229054609273, 0.00266227777294549, 0.00266226589159574, 0.00266225777482708, 0.00266225527207609
flux1:, 0.68499163879599, 0.00250891234366167, 0.00250891414711821, 0.00250892129365199, 0.00250893213736889, 0.00250894403031169, 0.00250895387873149, 0.00250895886197363, 0.00250895718656194, 0.00250894871388628, 0.00250893528299726, 0.00250892056202574, 0.00250890931674581, 0.00250890609659431, 0.00250891351629597, 0.00250893055342694, 0.00250895156392433, 0.00250896696253728, 0.00250896653421954, 0.00250894572721114, 0.00250891330235185, 0.00250889450828321, 0.00250891813063112, 0.00250897690347787, 0.00250898777237524, 0.00250887753629504, 0.00250885874837013, 0.00250906910504027, 0.00250877292483297, 0.00250914960420735, 0.00250890468004772, 0.00250876335372706, 0.00250890468004771, 0.00250914960420735, 0.00250877292483297, 0.00250906910504027, 0.00250885874837013, 0.00250887753629504, 0.00250898777237524, 0.00250897690347787, 0.00250891813063112, 0.00250889450828321, 0.00250891330235185, 0.00250894572721114, 0.00250896653421954, 0.00250896696253728, 0.00250895156392433, 0.00250893055342694, 0.00250891351629597, 0.00250890609659431, 0.00250890931674581, 0.00250892056202574, 0.00250893528299726, 0.00250894871388628, 0.00250895718656194, 0.00250895886197363, 0.00250895387873149, 0.00250894403031168, 0.00250893213736889, 0.00250892129365199, 0.00250891414711821, 0.00250891234366167
flux1:, 0.685254087699743, 0.00236231394082871, 0.00236231505602393, 0.002362321248273, 0.00236233107484211, 0.00236234211187253, 0.00236235146979834, 0.00236235647188679, 0.00236235537275071, 0.00236234796046071, 0.00236233587082119, 0.00236232245606606, 0.00236231210493181, 0.00236230901836969, 0.00236231561233651, 0.00236233094352934, 0.00236234981201085, 0.00236236341583799, 0.00236236244219979, 0.00236234289998927, 0.00236231315873236, 0.00236229675809757, 0.00236232017407496, 0.00236237588894541, 0.00236238574856412, 0.00236228189416712, 0.00236226464571437, 0.00236246165759514, 0.00236218187074516, 0.00236253602801782, 0.00236230487637221, 0.00236217149236058, 0.00236230487637221, 0.00236253602801782, 0.00236218187074516, 0.00236246165759513, 0.00236226464571437, 0.00236228189416712, 0.00236238574856412, 0.00236237588894541, 0.00236232017407496, 0.00236229675809757, 0.00236231315873236, 0.00236234289998927, 0.00236236244219979, 0.00236236341583799, 0.00236234981201085, 0.00236233094352934, 0.00236231561233651, 0.00236230901836969, 0.00236231210493181, 0.00236232245606605, 0.00236233587082119, 0.00236234796046071, 0.00236235537275071, 0.00236235647188679, 0.00236235146979834, 0.00236234211187253, 0.00236233107484211, 0.002362321248273, 0.00236231505602393, 0.00236231394082871
flux1:, 0.685516536603496, 0.0022223172859976, 0.00222231774663113, 0.00222232302602436, 0.00222233187782681, 0.00222234209584357, 0.00222235098861191, 0.00222235601767266, 0.00222235548120485, 0.0022223490921508, 0.00222233828619111, 0.0022223261096641, 0.00222231659145491, 0.00222231360567175, 0.00222231938911396, 0.00222233308567315, 0.0022223499264599, 0.00222236185420014, 0.00222236040182172, 0.00222234208989655, 0.00222231489582008, 0.00222230073192224, 0.00222232390530372, 0.00222237670420475, 0.00222238564891479, 0.00222228789555814, 0.00222227205846775, 0.00222245635962671, 0.00222219224821654, 0.00222252488892046, 0.00222230689764758, 0.00222218110988738, 0.00222230689764758, 0.00222252488892046, 0.00222219224821654, 0.00222245635962671, 0.00222227205846775, 0.00222228789555814, 0.00222238564891479, 0.00222237670420475, 0.00222232390530372, 0.00222230073192224, 0.00222231489582008, 0.00222234208989655, 0.00222236040182172, 0.00222236185420014, 0.0022223499264599, 0.00222233308567315, 0.00222231938911396, 0.00222231360567175, 0.00222231659145491, 0.0022223261096641, 0.00222233828619111, 0.0022223490921508, 0.00222235548120485, 0.00222235601767266, 0.00222235098861191, 0.00222234209584357, 0.00222233187782681, 0.00222232302602436, 0.00222231774663113, 0.0022223172859976
flux1:, 0.685778985507249, 0.00208877104200941, 0.00208877090109735, 0.00208877532933208, 0.00208878326491452, 0.00208879270862767, 0.00208880115873596, 0.00208880620976542, 0.00208880620198943, 0.00208880077646756, 0.00208879117766374, 0.00208878016098773, 0.00208877141539868, 0.00208876850947255, 0.00208877351708581, 0.00208878567195883, 0.00208880061738649, 0.00208881099791557, 0.00208880913445171, 0.00208879201198444, 0.00208876721797294, 0.00208875512063783, 0.00208877799777297, 0.00208882800109193, 0.00208883610867315, 0.00208874418087965, 0.00208872964456285, 0.00208890187048077, 0.0020886527534833, 0.00208896488165329, 0.00208875946684503, 0.0020886409417113, 0.00208875946684503, 0.00208896488165329, 0.0020886527534833, 0.00208890187048077, 0.00208872964456285, 0.00208874418087965, 0.00208883610867315, 0.00208882800109193, 0.00208877799777297, 0.00208875512063782, 0.00208876721797294, 0.00208879201198445, 0.00208880913445171, 0.00208881099791558, 0.00208880061738649, 0.00208878567195883, 0.00208877351708581, 0.00208876850947255, 0.00208877141539868, 0.00208878016098773, 0.00208879117766374, 0.00208880077646756, 0.00208880620198943, 0.00208880620976542, 0.00208880115873596, 0.00208879270862767, 0.00208878326491452, 0.00208877532933208, 0.00208877090109735, 0.00208877104200941
flux1:, 0.686041434411003, 0.00196151633729852, 0.0019615156632337, 0.00196151931691032, 0.00196152640553984, 0.00196153512330504, 0.00196154314855584, 0.00196154820432025, 0.00196154867429435, 0.00196154413507304, 0.00196153565330775, 0.00196152571204843, 0.00196151768190222, 0.00196151484635619, 0.00196151912937999, 0.00196152985252298, 0.00196154304784862, 0.00196155201599145, 0.00196154980785871, 0.00196153382780126, 0.00196151127837734, 0.00196150106780756, 0.00196152358203379, 0.00196157089261584, 0.00196157822727025, 0.00196149185583894, 0.00196147852541241, 0.00196163930889776, 0.0019614045386058, 0.00196169715119037, 0.00196150375474654, 0.00196139217035433, 0.00196150375474654, 0.00196169715119037, 0.0019614045386058, 0.00196163930889776, 0.00196147852541241, 0.00196149185583894, 0.00196157822727025, 0.00196157089261584, 0.00196152358203379, 0.00196150106780756, 0.00196151127837734, 0.00196153382780126, 0.00196154980785871, 0.00196155201599145, 0.00196154304784862, 0.00196152985252298, 0.00196151912937999, 0.00196151484635619, 0.00196151768190222, 0.00196152571204843, 0.00196153565330775, 0.00196154413507304, 0.00196154867429435, 0.00196154820432025, 0.00196154314855584, 0.00196153512330504, 0.00196152640553984, 0.00196151931691032, 0.0019615156632337, 0.00196151633729852
flux1:, 0.686303883314756, 0.00184038776177017, 0.00184038663404965, 0.00184038959941729, 0.00184039591613603, 0.00184040395653215, 0.00184041156897212, 0.00184041660156183, 0.0018404174851538, 0.00184041374252232, 0.00184040627914421, 0.00184039732661643, 0.00184038995947266, 0.00184038719530354, 0.00184039081824546, 0.00184040023190686, 0.00184041183037498, 0.00184041952300678, 0.001840417033463, 0.00184040214299027, 0.00184038167687701, 0.00184037316759292, 0.00184039524361174, 0.00184043995071461, 0.00184044656588756, 0.00184036548876418, 0.00184035328308429, 0.00184050325022672, 0.00184028220858414, 0.00184055629006065, 0.00184037437722309, 0.00184026942270254, 0.00184037437722309, 0.00184055629006065, 0.00184028220858414, 0.00184050325022672, 0.00184035328308429, 0.00184036548876418, 0.00184044656588756, 0.00184043995071461, 0.00184039524361174, 0.00184037316759291, 0.00184038167687701, 0.00184040214299027, 0.001840417033463, 0.00184041952300678, 0.00184041183037498, 0.00184040023190686, 0.00184039081824546, 0.00184038719530354, 0.00184038995947266, 0.00184039732661643, 0.00184040627914421, 0.00184041374252231, 0.0018404174851538, 0.00184041660156183, 0.00184041156897212, 0.00184040395653215, 0.00184039591613603, 0.00184038959941729, 0.00184038663404965, 0.00184038776177017
flux1:, 0.686566332218509, 0.00172521433012726, 0.00172521283499685, 0.00172521520304171, 0.00172522082438163, 0.00172522823358876, 0.00172523543918783, 0.00172524041207863, 0.00172524163590927, 0.00172523859254098, 0.00172523204495601, 0.00172522399541626, 0.00172521724458344, 0.00172521456185576, 0.00172521759903709, 0.00172522583313943, 0.00172523599136953, 0.00172524254395488, 0.00172523983160529, 0.00172522597286313, 0.00172520742566662, 0.00172520043038424, 0.00172522198844577, 0.00172526417144487, 0.00172527011238452, 0.00172519407529622, 0.00172518292491767, 0.00172532269120055, 0.00172511478618552, 0.00172537130351135, 0.0017252003604574, 0.00172510173523312, 0.0017252003604574, 0.00172537130351134, 0.00172511478618552, 0.00172532269120055, 0.00172518292491767, 0.00172519407529622, 0.00172527011238452, 0.00172526417144487, 0.00172522198844577, 0.00172520043038424, 0.00172520742566662, 0.00172522597286313, 0.00172523983160529, 0.00172524254395488, 0.00172523599136953, 0.00172522583313943, 0.00172521759903709, 0.00172521456185576, 0.00172521724458344, 0.00172522399541626, 0.00172523204495602, 0.00172523859254098, 0.00172524163590927, 0.00172524041207863, 0.00172523543918783, 0.00172522823358877, 0.00172522082438163, 0.00172521520304171, 0.00172521283499685, 0.00172521433012726
flux1:, 0.686828781122262, 0.00161582040978889, 0.00161581863603393, 0.00161582049809697, 0.0016158254985597, 0.00161583231854158, 0.00161583911752043, 0.00161584398797986, 0.00161584547334319, 0.00161584302879567, 0.00161583729446645, 0.00161583006564509, 0.00161582389063285, 0.00161582130674653, 0.00161582383882066, 0.0016158310265987, 0.00161583990042493, 0.00161584544407055, 0.00161584256180825, 0.00161582967290781, 0.00161581287981178, 0.00161580721312474, 0.0016158281728902, 0.0016158679046332, 0.00161587321063904, 0.00161580196750749, 0.00161579181263728, 0.00161592197931402, 0.00161572664150352, 0.0016159665395128, 0.00161580607109145, 0.00161571348419647, 0.00161580607109145, 0.0016159665395128, 0.00161572664150352, 0.00161592197931402, 0.00161579181263728, 0.00161580196750749, 0.00161587321063904, 0.0016158679046332, 0.0016158281728902, 0.00161580721312474, 0.00161581287981178, 0.00161582967290781, 0.00161584256180825, 0.00161584544407055, 0.00161583990042494, 0.0016158310265987, 0.00161582383882066, 0.00161582130674653, 0.00161582389063285, 0.00161583006564509, 0.00161583729446645, 0.00161584302879567, 0.00161584547334319, 0.00161584398797986, 0.00161583911752043, 0.00161583231854157, 0.0016158254985597, 0.00161582049809697, 0.00161581863603393, 0.00161582040978889
flux1:, 0.687091230026016, 0.00151202661092564, 0.00151202464600516, 0.00151202609006638, 0.00151203053941881, 0.00151203680686774, 0.00151204319455408, 0.00151204791622711, 0.00151204958281453, 0.00151204763752545, 0.00151204261729749, 0.00151203613226404, 0.00151203049873915, 0.0015120280364865, 0.00151203014706952, 0.00151203642109672, 0.0015120441619562, 0.00151204882102112, 0.00151204581538682, 0.00151203383157899, 0.00151201862995086, 0.00151201411170318, 0.00151203439568243, 0.00151207174541981, 0.00151207645175055, 0.00151200976490573, 0.00151200055341748, 0.00151212170423871, 0.0015119383836591, 0.00151216258099016, 0.0015120121086667, 0.00151192527811506, 0.00151201210866671, 0.00151216258099016, 0.0015119383836591, 0.00151212170423871, 0.00151200055341748, 0.00151200976490573, 0.00151207645175054, 0.00151207174541981, 0.00151203439568244, 0.00151201411170318, 0.00151201862995086, 0.00151203383157899, 0.00151204581538682, 0.00151204882102112, 0.00151204416195621, 0.00151203642109672, 0.00151203014706952, 0.0015120280364865, 0.00151203049873915, 0.00151203613226404, 0.0015120426172975, 0.00151204763752545, 0.00151204958281453, 0.00151204791622711, 0.00151204319455408, 0.00151203680686774, 0.00151203053941881, 0.00151202609006638, 0.00151202464600516, 0.00151202661092564
flux1:, 0.687353678929769, 0.00141365063651134, 0.00141364856319255, 0.00141364967090765, 0.00141365363229361, 0.0014136593782586, 0.00141366534633618, 0.00141366987185092, 0.00141367164113341, 0.00141367009981008, 0.00141366570052567, 0.00141365988891377, 0.00141365476824264, 0.00141365245377108, 0.00141365422630708, 0.00141365971501285, 0.00141366646694558, 0.00141367035722213, 0.00141366726814938, 0.00141365612310884, 0.0014136423549276, 0.00141363881318691, 0.00141365834967614, 0.00141369338552018, 0.00141369752494992, 0.00141363516517245, 0.00141362685073827, 0.00141373954909767, 0.00141356771244168, 0.00141377709805507, 0.00141363615811256, 0.00141355481034838, 0.00141363615811256, 0.00141377709805507, 0.00141356771244168, 0.00141373954909767, 0.00141362685073827, 0.00141363516517245, 0.00141369752494992, 0.00141369338552018, 0.00141365834967614, 0.00141363881318691, 0.0014136423549276, 0.00141365612310884, 0.00141366726814938, 0.00141367035722213, 0.00141366646694558, 0.00141365971501285, 0.00141365422630708, 0.00141365245377108, 0.00141365476824264, 0.00141365988891377, 0.00141366570052567, 0.00141367009981008, 0.00141367164113341, 0.00141366987185092, 0.00141366534633618, 0.0014136593782586, 0.00141365363229361, 0.00141364967090765, 0.00141364856319256, 0.00141365063651134
flux1:, 0.687616127833522, 0.00132050809064772, 0.00132050598425351, 0.00132050682877865, 0.00132051035760326, 0.00132051560769435, 0.00132052114570213, 0.00132052542915134, 0.00132052722730515, 0.00132052600164522, 0.0013205221380436, 0.00132051693669109, 0.00132051230516316, 0.00132051016595382, 0.00132051168091608, 0.00132051650566545, 0.001320522402956, 0.00132052563040884, 0.00132052249130619, 0.00132051211845512, 0.00132049963248534, 0.0013204969060504, 0.00132051563152263, 0.00132054842241271, 0.00132055202644008, 0.00132049377286367, 0.00132048631325089, 0.00132059109979791, 0.00132043022806332, 0.00132062565838643, 0.00132049380041483, 0.00132041766984938, 0.00132049380041483, 0.00132062565838643, 0.00132043022806332, 0.00132059109979791, 0.00132048631325089, 0.00132049377286367, 0.00132055202644008, 0.00132054842241271, 0.00132051563152264, 0.0013204969060504, 0.00132049963248535, 0.00132051211845512, 0.00132052249130619, 0.00132052563040884, 0.001320522402956, 0.00132051650566545, 0.00132051168091608, 0.00132051016595382, 0.00132051230516316, 0.00132051693669109, 0.00132052213804359, 0.00132052600164522, 0.00132052722730515, 0.00132052542915134, 0.00132052114570213, 0.00132051560769435, 0.00132051035760326, 0.00132050682877865, 0.00132050598425351, 0.00132050809064772
flux1:, 0.687878576737275, 0.00123241324376469, 0.00123241117010043, 0.00123241181469502, 0.00123241495820327, 0.00123241973324734, 0.00123242483018919, 0.0012324288293649, 0.00123243058966015, 0.00123242960037923, 0.00123242619631519, 0.00123242154939529, 0.00123241738722697, 0.00123241545018806, 0.00123241678269326, 0.00123242105547017, 0.00123242622093176, 0.00123242888095991, 0.00123242571907154, 0.00123241605287673, 0.00123240470652966, 0.00123240264692958, 0.00123242050785735, 0.001232451125031, 0.00123245422475957, 0.00123239986466683, 0.00123239322023676, 0.00123249061098476, 0.00123234019756644, 0.00123252249427737, 0.00123239927996573, 0.00123232810860822, 0.00123239927996573, 0.00123252249427737, 0.00123234019756644, 0.00123249061098476, 0.00123239322023676, 0.00123239986466683, 0.00123245422475957, 0.001232451125031, 0.00123242050785735, 0.00123240264692958, 0.00123240470652966, 0.00123241605287673, 0.00123242571907154, 0.00123242888095991, 0.00123242622093176, 0.00123242105547017, 0.00123241678269326, 0.00123241545018806, 0.00123241738722697, 0.00123242154939529, 0.0012324261963152, 0.00123242960037923, 0.00123243058966014, 0.0012324288293649, 0.00123242483018919, 0.00123241973324734, 0.00123241495820327, 0.00123241181469502, 0.00123241117010043, 0.0012324132437647
flux1:, 0.688141025641029, 0.00114917975362738, 0.00114917776760884, 0.00114917826496667, 0.00114918106241127, 0.00114918537942705, 0.00114919002536361, 0.00114919370364806, 0.00114919536825445, 0.00114919454643095, 0.00114919153547127, 0.00114918739420527, 0.00114918368442266, 0.00114918197418131, 0.00114918319206841, 0.0011491870137746, 0.00114919155765003, 0.00114919373481945, 0.00114919057180054, 0.00114918154898467, 0.00114917120982417, 0.00114916968279075, 0.0011491866369038, 0.00114921515489293, 0.00114921778161181, 0.00114916711015619, 0.00114916124259092, 0.00114925172753066, 0.00114911127677572, 0.00114928122521853, 0.00114916622745058, 0.00114909976463355, 0.00114916622745058, 0.00114928122521853, 0.00114911127677572, 0.00114925172753067, 0.00114916124259092, 0.00114916711015619, 0.0011492177816118, 0.00114921515489293, 0.00114918663690381, 0.00114916968279075, 0.00114917120982417, 0.00114918154898467, 0.00114919057180054, 0.00114919373481945, 0.00114919155765003, 0.0011491870137746, 0.00114918319206841, 0.00114918197418131, 0.00114918368442266, 0.00114918739420527, 0.00114919153547127, 0.00114919454643095, 0.00114919536825445, 0.00114919370364806, 0.00114919002536361, 0.00114918537942705, 0.00114918106241127, 0.00114917826496667, 0.00114917776760884, 0.00114917975362738
flux1:, 0.688403474544782, 0.00107062134139749, 0.00107061948636129, 0.00107061987858873, 0.00107062236186607, 0.00107062623522712, 0.00107063042273842, 0.0010706337505839, 0.00107063527178059, 0.00107063455955825, 0.00107063188503553, 0.00107062820708474, 0.00107062493437683, 0.00107062347183467, 0.00107062463423526, 0.00107062809359069, 0.00107063211302311, 0.00107063388120471, 0.00107063073384612, 0.00107062229446356, 0.00107061284133262, 0.0010706117277483, 0.0010706277447503, 0.00107065424193752, 0.00107065642743857, 0.00107060924732344, 0.00107060411859604, 0.00107068816080744, 0.00107055718702336, 0.00107071553522868, 0.00107060833747005, 0.00107054633966557, 0.00107060833747005, 0.00107071553522868, 0.00107055718702336, 0.00107068816080744, 0.00107060411859604, 0.00107060924732344, 0.00107065642743857, 0.00107065424193752, 0.0010706277447503, 0.0010706117277483, 0.00107061284133262, 0.00107062229446356, 0.00107063073384612, 0.00107063388120471, 0.00107063211302311, 0.00107062809359069, 0.00107062463423526, 0.00107062347183467, 0.00107062493437683, 0.00107062820708474, 0.00107063188503553, 0.00107063455955825, 0.00107063527178059, 0.0010706337505839, 0.00107063042273842, 0.00107062623522712, 0.00107062236186607, 0.00107061987858873, 0.00107061948636129, 0.00107062134139749
flux1:, 0.688665923448535, 9.96552422297163e-4, 9.96550729940365e-4, 9.96551049077304e-4, 9.9655324370308e-4, 9.96556686366381e-4, 9.96560411796358e-4, 9.96563367755264e-4, 9.9656470856225e-4, 9.96564059274938e-4, 9.96561673892588e-4, 9.96558422528154e-4, 9.96555572151168e-4, 9.96554373349048e-4, 9.96555529751968e-4, 9.96558702760259e-4, 9.9656228177009e-4, 9.9656370461053e-4, 9.96560585649679e-4, 9.96552673987913e-4, 9.96543997748174e-4, 9.96543194091474e-4, 9.96558255876989e-4, 9.96582814659396e-4, 9.96584591332826e-4, 9.96540712475426e-4, 9.96536284068184e-4, 9.96614319307947e-4, 9.9649234619734e-4, 9.9663980446706e-4, 9.9654000042196e-4, 9.9648223114098e-4, 9.9654000042196e-4, 9.9663980446706e-4, 9.96492346197339e-4, 9.96614319307948e-4, 9.96536284068184e-4, 9.96540712475425e-4, 9.96584591332826e-4, 9.96582814659396e-4, 9.96558255876988e-4, 9.96543194091474e-4, 9.96543997748174e-4, 9.96552673987913e-4, 9.96560585649678e-4, 9.9656370461053e-4, 9.9656228177009e-4, 9.96558702760259e-4, 9.96555529751968e-4, 9.96554373349049e-4, 9.96555572151168e-4, 9.96558422528154e-4, 9.96561673892588e-4, 9.96564059274938e-4, 9.9656470856225e-4, 9.96563367755264e-4, 9.96560411796358e-4, 9.9655668636638e-4, 9.9655324370308e-4, 9.96551049077303e-4, 9.96550729940365e-4, 9.96552422297162e-4
flux1:, 0.688928372352288, 9.26788690707104e-4, 9.26787181575475e-4, 9.26787450540828e-4, 9.2678937683796e-4, 9.26792401530955e-4, 9.26795665949222e-4, 9.26798237244361e-4, 9.26799371518201e-4, 9.26798749319468e-4, 9.2679661440832e-4, 9.26793757553105e-4, 9.2679131435258e-4, 9.26790389670204e-4, 9.26791579461851e-4, 9.26794529385617e-4, 9.26797739278263e-4, 9.26798870927425e-4, 9.26795789887591e-4, 9.26788355167384e-4, 9.26780359060021e-4, 9.26779777386474e-4, 9.26793877813142e-4, 9.26816584429394e-4, 9.26817985181452e-4, 9.26777224385456e-4, 9.26773456751302e-4, 9.26845893481726e-4, 9.26732453963183e-4, 9.26869694966165e-4, 9.26776888473055e-4, 9.26723118237943e-4, 9.26776888473056e-4, 9.26869694966166e-4, 9.26732453963183e-4, 9.26845893481726e-4, 9.26773456751302e-4, 9.26777224385456e-4, 9.26817985181452e-4, 9.26816584429395e-4, 9.26793877813142e-4, 9.26779777386473e-4, 9.26780359060021e-4, 9.26788355167383e-4, 9.26795789887591e-4, 9.26798870927425e-4, 9.26797739278264e-4, 9.26794529385617e-4, 9.26791579461851e-4, 9.26790389670204e-4, 9.2679131435258e-4, 9.26793757553105e-4, 9.26796614408319e-4, 9.26798749319469e-4, 9.267993715182e-4, 9.26798237244361e-4, 9.26795665949222e-4, 9.26792401530955e-4, 9.2678937683796e-4, 9.26787450540827e-4, 9.26787181575474e-4, 9.26788690707104e-4
flux1:, 0.689190821256042, 8.61147659801871e-4, 8.61146344226912e-4, 8.61146578065012e-4, 8.61148252445201e-4, 8.61150872723454e-4, 8.61153682565337e-4, 8.61155865216048e-4, 8.61156777273307e-4, 8.6115615636478e-4, 8.6115424089273e-4, 8.61151750120605e-4, 8.61149697721728e-4, 8.61149051418129e-4, 8.6115030386166e-4, 8.6115308163937e-4, 8.61155981761596e-4, 8.61156867781628e-4, 8.61153831789069e-4, 8.61146828648588e-4, 8.61139428298612e-4, 8.61138995808057e-4, 8.6115214008851e-4, 8.61173084170356e-4, 8.61174142207123e-4, 8.61136322862563e-4, 8.61133175116512e-4, 8.61200394930116e-4, 8.61095031294867e-4, 8.61222690611684e-4, 8.61136495741899e-4, 8.6108650211955e-4, 8.61136495741899e-4, 8.61222690611685e-4, 8.61095031294868e-4, 8.61200394930116e-4, 8.61133175116511e-4, 8.61136322862563e-4, 8.61174142207123e-4, 8.61173084170355e-4, 8.61152140088511e-4, 8.61138995808057e-4, 8.61139428298612e-4, 8.61146828648587e-4, 8.61153831789069e-4, 8.61156867781629e-4, 8.61155981761596e-4, 8.6115308163937e-4, 8.6115030386166e-4, 8.6114905141813e-4, 8.61149697721728e-4, 8.61151750120605e-4, 8.61154240892729e-4, 8.6115615636478e-4, 8.61156777273307e-4, 8.61155865216048e-4, 8.61153682565337e-4, 8.61150872723454e-4, 8.61148252445202e-4, 8.61146578065012e-4, 8.61146344226913e-4, 8.61147659801871e-4
flux1:, 0.689453270159795, 7.99449156077364e-4, 7.99448035451318e-4, 7.99448242757876e-4, 7.99449678992167e-4, 7.99451910101941e-4, 7.99454277472304e-4, 7.99456076013744e-4, 7.99456759860328e-4, 7.99456123418192e-4, 7.9945440284999e-4, 7.99452252415571e-4, 7.99450572615532e-4, 7.99450202699249e-4, 7.99451537301274e-4, 7.99454182327926e-4, 7.99456821088497e-4, 7.99457499473477e-4, 7.99454514011091e-4, 7.9944790277061e-4, 7.99441025868244e-4, 7.99440684118946e-4, 7.99452887902925e-4, 7.99472161814083e-4, 7.99472910333375e-4, 7.99437862157735e-4, 7.99435291977981e-4, 7.99497650365561e-4, 7.99399914712277e-4, 7.99518591761603e-4, 7.9943863308109e-4, 7.99392200763242e-4, 7.9943863308109e-4, 7.99518591761603e-4, 7.99399914712278e-4, 7.9949765036556e-4, 7.9943529197798e-4, 7.99437862157735e-4, 7.99472910333375e-4, 7.99472161814083e-4, 7.99452887902925e-4, 7.99440684118946e-4, 7.99441025868244e-4, 7.9944790277061e-4, 7.99454514011091e-4, 7.99457499473477e-4, 7.99456821088497e-4, 7.99454182327926e-4, 7.99451537301274e-4, 7.9945020269925e-4, 7.99450572615531e-4, 7.9945225241557e-4, 7.9945440284999e-4, 7.99456123418193e-4, 7.99456759860328e-4, 7.99456076013744e-4, 7.99454277472305e-4, 7.99451910101941e-4, 7.99449678992166e-4, 7.99448242757875e-4, 7.99448035451318e-4, 7.99449156077364e-4
flux1:, 0.689715719063548, 7.41515769363279e-4, 7.41514837637907e-4, 7.41515022053286e-4, 7.41516232445426e-4, 7.41518091948412e-4, 7.41520034597382e-4, 7.41521461447616e-4, 7.41521919701105e-4, 7.41521258599609e-4, 7.41519713695115e-4, 7.4151787965253e-4, 7.41516552031956e-4, 7.41516450434609e-4, 7.41517877637404e-4, 7.41520418827022e-4, 7.41522834899068e-4, 7.4152333714112e-4, 7.41520406707171e-4, 7.41514153421688e-4, 7.41507739123533e-4, 7.4150744295928e-4, 7.41518731178934e-4, 7.41536429203394e-4, 7.41536901033338e-4, 7.41504459862523e-4, 7.41502423575294e-4, 7.41560250979978e-4, 7.41469705866239e-4, 7.41579965142802e-4, 7.41505878095765e-4, 7.4146279901228e-4, 7.41505878095765e-4, 7.41579965142802e-4, 7.41469705866239e-4, 7.41560250979978e-4, 7.41502423575294e-4, 7.41504459862523e-4, 7.41536901033337e-4, 7.41536429203394e-4, 7.41518731178934e-4, 7.41507442959279e-4, 7.41507739123533e-4, 7.41514153421687e-4, 7.41520406707172e-4, 7.4152333714112e-4, 7.41522834899069e-4, 7.41520418827021e-4, 7.41517877637404e-4, 7.4151645043461e-4, 7.41516552031956e-4, 7.41517879652529e-4, 7.41519713695114e-4, 7.41521258599608e-4, 7.41521919701105e-4, 7.41521461447616e-4, 7.41520034597382e-4, 7.41518091948411e-4, 7.41516232445426e-4, 7.41515022053286e-4, 7.41514837637907e-4, 7.41515769363279e-4
flux1:, 0.689978167967302, 6.87173259131665e-4, 6.87172504430381e-4, 6.87172666101958e-4, 6.8717366249892e-4, 6.87175170638735e-4, 6.87176711636398e-4, 6.8717778617821e-4, 6.87178028773751e-4, 6.87177340199388e-4, 6.87175955826624e-4, 6.87174415280438e-4, 6.87173417035798e-4, 6.87173570050688e-4, 6.87175092181457e-4, 6.87177549228999e-4, 6.87179772856663e-4, 6.87180125003328e-4, 6.87177253653956e-4, 6.87171329970058e-4, 6.87165328068985e-4, 6.87165044328273e-4, 6.87175449878682e-4, 6.87191667317159e-4, 6.87191894535311e-4, 6.87161902168327e-4, 6.8716035498678e-4, 6.87213958084488e-4, 6.87130177332398e-4, 6.87232549886621e-4, 6.87163981259947e-4, 6.87124054711176e-4, 6.87163981259948e-4, 6.87232549886621e-4, 6.87130177332398e-4, 6.87213958084488e-4, 6.8716035498678e-4, 6.87161902168327e-4, 6.87191894535311e-4, 6.87191667317159e-4, 6.87175449878682e-4, 6.87165044328273e-4, 6.87165328068985e-4, 6.87171329970058e-4, 6.87177253653956e-4, 6.87180125003328e-4, 6.87179772856663e-4, 6.87177549229e-4, 6.87175092181457e-4, 6.87173570050689e-4, 6.87173417035797e-4, 6.87174415280438e-4, 6.87175955826624e-4, 6.87177340199388e-4, 6.87178028773751e-4, 6.8717778617821e-4, 6.87176711636399e-4, 6.87175170638735e-4, 6.87173662498919e-4, 6.87172666101959e-4, 6.87172504430381e-4, 6.87173259131665e-4
flux1:, 0.690240616871055, 6.36250918115432e-4, 6.36250324357849e-4, 6.36250461291021e-4, 6.36251255886611e-4, 6.36252435697062e-4, 6.36253602849551e-4, 6.36254350301025e-4, 6.36254393069661e-4, 6.3625367911045e-4, 6.36252443135644e-4, 6.36251173651562e-4, 6.36250479636832e-4, 6.36250868575526e-4, 6.36252480981571e-4, 6.36254865745173e-4, 6.36256920084957e-4, 6.36257143742681e-4, 6.36254335506658e-4, 6.36248718347372e-4, 6.3624308826377e-4, 6.36242794339662e-4, 6.362523566632e-4, 6.36267188891184e-4, 6.36267202452702e-4, 6.36239506549631e-4, 6.36238402934571e-4, 6.36288066081374e-4, 6.36210635676353e-4, 6.36305620768089e-4, 6.3624222919747e-4, 6.36205261992437e-4, 6.36242229197471e-4, 6.36305620768089e-4, 6.36210635676353e-4, 6.36288066081374e-4, 6.3623840293457e-4, 6.36239506549631e-4, 6.36267202452702e-4, 6.36267188891183e-4, 6.362523566632e-4, 6.36242794339662e-4, 6.36243088263771e-4, 6.36248718347372e-4, 6.36254335506658e-4, 6.36257143742681e-4, 6.36256920084956e-4, 6.36254865745173e-4, 6.36252480981571e-4, 6.36250868575526e-4, 6.36250479636832e-4, 6.36251173651562e-4, 6.36252443135644e-4, 6.36253679110449e-4, 6.36254393069661e-4, 6.36254350301025e-4, 6.36253602849551e-4, 6.36252435697063e-4, 6.36251255886611e-4, 6.3625046129102e-4, 6.36250324357849e-4, 6.36250918115432e-4
flux1:, 0.690503065774808, 5.88581894432962e-4, 5.88581442884952e-4, 5.88581552122036e-4, 5.88582158030438e-4, 5.8858303520309e-4, 5.88583860263042e-4, 5.88584310413182e-4, 5.88584173615612e-4, 5.8858343989774e-4, 5.88582342199434e-4, 5.88581321387665e-4, 5.88580904342596e-4, 5.88581506357095e-4, 5.88583198656627e-4, 5.88585516587448e-4, 5.88587419024458e-4, 5.88587532273634e-4, 5.88584791436858e-4, 5.88579462543633e-4, 5.88574172191631e-4, 5.88573854507972e-4, 5.88582618145339e-4, 5.8859615967957e-4, 5.88595989077171e-4, 5.88570443106249e-4, 5.88569737215775e-4, 5.88615724004713e-4, 5.88544243030164e-4, 5.88632309893493e-4, 5.88573766375191e-4, 5.88539572963486e-4, 5.88573766375191e-4, 5.88632309893493e-4, 5.88544243030164e-4, 5.88615724004713e-4, 5.88569737215775e-4, 5.88570443106249e-4, 5.8859598907717e-4, 5.8859615967957e-4, 5.88582618145339e-4, 5.88573854507971e-4, 5.88574172191631e-4, 5.88579462543633e-4, 5.88584791436858e-4, 5.88587532273634e-4, 5.88587419024459e-4, 5.88585516587448e-4, 5.88583198656627e-4, 5.88581506357095e-4, 5.88580904342595e-4, 5.88581321387665e-4, 5.88582342199433e-4, 5.8858343989774e-4, 5.88584173615612e-4, 5.88584310413182e-4, 5.88583860263042e-4, 5.8858303520309e-4, 5.88582158030438e-4, 5.88581552122035e-4, 5.88581442884952e-4, 5.88581894432962e-4
flux1:, 0.690765514678561, 5.44003473579764e-4, 5.44003144259155e-4, 5.44003222845831e-4, 5.44003654440871e-4, 5.44004256983359e-4, 5.440047747141e-4, 5.44004960597696e-4, 5.4400466748702e-4, 5.44003921917108e-4, 5.44002953556028e-4, 5.44002158827204e-4, 5.44001989761126e-4, 5.44002778777064e-4, 5.44004536159453e-4, 5.44006787715032e-4, 5.44008551105244e-4, 5.44008569302831e-4, 5.44005900567777e-4, 5.44000845932235e-4, 5.439958705133e-4, 5.43995522977695e-4, 5.44003536141041e-4, 5.44015879753657e-4, 5.44015552726098e-4, 5.43992015952845e-4, 5.43991662148467e-4, 5.44034217022364e-4, 5.43968298578408e-4, 5.44049888240287e-4, 5.43995876616759e-4, 5.43964279203557e-4, 5.43995876616758e-4, 5.44049888240286e-4, 5.43968298578408e-4, 5.44034217022365e-4, 5.43991662148467e-4, 5.43992015952845e-4, 5.44015552726098e-4, 5.44015879753657e-4, 5.44003536141041e-4, 5.43995522977695e-4, 5.43995870513299e-4, 5.44000845932235e-4, 5.44005900567777e-4, 5.44008569302831e-4, 5.44008551105244e-4, 5.44006787715032e-4, 5.44004536159453e-4, 5.44002778777064e-4, 5.44001989761126e-4, 5.44002158827204e-4, 5.44002953556028e-4, 5.44003921917108e-4, 5.4400466748702e-4, 5.44004960597696e-4, 5.440047747141e-4, 5.44004256983359e-4, 5.44003654440871e-4, 5.44003222845831e-4, 5.44003144259155e-4, 5.44003473579764e-4
flux1:, 0.691027963582315, 5.02357321791576e-4, 5.0235709467831e-4, 5.0235714039674e-4, 5.02357413429177e-4, 5.0235777115573e-4, 5.02358018310415e-4, 5.02357974890408e-4, 5.02357550365601e-4, 5.02356802021945e-4, 5.02355954583969e-4, 5.02355363066297e-4, 5.02355411761052e-4, 5.02356359468241e-4, 5.02358163983906e-4, 5.02360345971185e-4, 5.02361979772327e-4, 5.0236191622808e-4, 5.02359324759794e-4, 5.02354533979364e-4, 5.02349854752374e-4, 5.02349477239501e-4, 5.02356790454418e-4, 5.02368026365916e-4, 5.02367568666299e-4, 5.02345906175387e-4, 5.02345859553998e-4, 5.02385209426032e-4, 5.02324481487283e-4, 5.02400008589967e-4, 5.0235022598235e-4, 5.02321054617683e-4, 5.0235022598235e-4, 5.02400008589967e-4, 5.02324481487283e-4, 5.02385209426032e-4, 5.02345859553997e-4, 5.02345906175386e-4, 5.02367568666299e-4, 5.02368026365916e-4, 5.02356790454418e-4, 5.02349477239501e-4, 5.02349854752374e-4, 5.02354533979364e-4, 5.02359324759794e-4, 5.0236191622808e-4, 5.02361979772327e-4, 5.02360345971185e-4, 5.02358163983906e-4, 5.02356359468241e-4, 5.02355411761053e-4, 5.02355363066297e-4, 5.02355954583968e-4, 5.02356802021945e-4, 5.02357550365601e-4, 5.02357974890408e-4, 5.02358018310416e-4, 5.0235777115573e-4, 5.02357413429177e-4, 5.0235714039674e-4, 5.0235709467831e-4, 5.02357321791575e-4
flux1:, 0.691290412486068, 4.63489692409218e-4, 4.63489548427601e-4, 4.63489560293177e-4, 4.63489691811272e-4, 4.63489835712812e-4, 4.63489849987935e-4, 4.63489612904854e-4, 4.63489082303335e-4, 4.63488340504661e-4, 4.63487605621013e-4, 4.63487194218828e-4, 4.634874298116e-4, 4.63488506661661e-4, 4.63490338450263e-4, 4.63492445255637e-4, 4.63493956520635e-4, 4.63493823041884e-4, 4.63491314416877e-4, 4.63486780008217e-4, 4.63482383080233e-4, 4.63481979990854e-4, 4.63488644844812e-4, 4.63498860018916e-4, 4.63498295248706e-4, 4.63478377988057e-4, 4.63478594911854e-4, 4.63514950751978e-4, 4.63459056926992e-4, 4.63528911511873e-4, 4.63483068677707e-4, 4.63456161313047e-4, 4.63483068677707e-4, 4.63528911511873e-4, 4.63459056926992e-4, 4.63514950751978e-4, 4.63478594911854e-4, 4.63478377988057e-4, 4.63498295248706e-4, 4.63498860018916e-4, 4.63488644844812e-4, 4.63481979990854e-4, 4.63482383080234e-4, 4.63486780008217e-4, 4.63491314416877e-4, 4.63493823041884e-4, 4.63493956520636e-4, 4.63492445255637e-4, 4.63490338450263e-4, 4.63488506661661e-4, 4.634874298116e-4, 4.63487194218828e-4, 4.63487605621013e-4, 4.63488340504661e-4, 4.63489082303336e-4, 4.63489612904854e-4, 4.63489849987934e-4, 4.63489835712811e-4, 4.63489691811272e-4, 4.63489560293176e-4, 4.634895484276e-4, 4.63489692409218e-4
flux1:, 0.691552861389821, 4.27251596979314e-4, 4.27251518738009e-4, 4.27251497271819e-4, 4.27251505379914e-4, 4.27251466923284e-4, 4.27251285940847e-4, 4.27250890378015e-4, 4.27250278441687e-4, 4.27249552007972e-4, 4.2724892104574e-4, 4.2724866661346e-4, 4.27249058220181e-4, 4.27250234386468e-4, 4.27252072801644e-4, 4.27254097476839e-4, 4.27255491694435e-4, 4.27255299002124e-4, 4.27252879079712e-4, 4.27248595781984e-4, 4.2724447095779e-4, 4.27244049890022e-4, 4.27250117915374e-4, 4.27259395471039e-4, 4.27258744981261e-4, 4.27240449817174e-4, 4.2724088841725e-4, 4.27274446769466e-4, 4.27223046932648e-4, 4.27287596151257e-4, 4.27245417751182e-4, 4.27220620258293e-4, 4.27245417751182e-4, 4.27287596151258e-4, 4.27223046932648e-4, 4.27274446769467e-4, 4.2724088841725e-4, 4.27240449817174e-4, 4.2725874498126e-4, 4.27259395471039e-4, 4.27250117915374e-4, 4.27244049890023e-4, 4.2724447095779e-4, 4.27248595781984e-4, 4.27252879079712e-4, 4.27255299002124e-4, 4.27255491694435e-4, 4.2725409747684e-4, 4.27252072801644e-4, 4.27250234386468e-4, 4.27249058220181e-4, 4.2724866661346e-4, 4.27248921045739e-4, 4.27249552007972e-4, 4.27250278441687e-4, 4.27250890378014e-4, 4.27251285940847e-4, 4.27251466923284e-4, 4.27251505379913e-4, 4.27251497271819e-4, 4.2725151873801e-4, 4.27251596979314e-4
flux1:, 0.691815310293574, 3.93498942911009e-4, 3.93498915202508e-4, 3.93498862503568e-4, 3.93498765999107e-4, 3.93498576403713e-4, 3.9349823676879e-4, 3.93497716469988e-4, 3.93497046505495e-4, 3.93496343212859e-4, 3.93495807120042e-4, 3.93495686721886e-4, 3.9349620406399e-4, 3.93497450326064e-4, 3.93499274925144e-4, 3.93501210108847e-4, 3.93502491885723e-4, 3.93502249910626e-4, 3.93499924647853e-4, 3.93495888744873e-4, 3.93492028466398e-4, 3.93491599026675e-4, 3.93497120737216e-4, 3.93505539485795e-4, 3.9350482234295e-4, 3.93488032115273e-4, 3.93488652748578e-4, 3.93519597151404e-4, 3.93472367926375e-4, 3.93531957652362e-4, 3.93493182414957e-4, 3.93470348563909e-4, 3.93493182414957e-4, 3.93531957652362e-4, 3.93472367926375e-4, 3.93519597151404e-4, 3.93488652748578e-4, 3.93488032115273e-4, 3.9350482234295e-4, 3.93505539485795e-4, 3.93497120737216e-4, 3.93491599026674e-4, 3.93492028466399e-4, 3.93495888744874e-4, 3.93499924647853e-4, 3.93502249910627e-4, 3.93502491885723e-4, 3.93501210108847e-4, 3.93499274925145e-4, 3.93497450326064e-4, 3.9349620406399e-4, 3.93495686721887e-4, 3.93495807120042e-4, 3.93496343212858e-4, 3.93497046505495e-4, 3.93497716469988e-4, 3.9349823676879e-4, 3.93498576403713e-4, 3.93498765999108e-4, 3.93498862503568e-4, 3.93498915202507e-4, 3.93498942911009e-4
flux1:, 0.692077759197328, 3.62092639573579e-4, 3.62092649648388e-4, 3.6209256929832e-4, 3.62092387230047e-4, 3.62092076766054e-4, 3.62091613237131e-4, 3.62090999701139e-4, 3.62090292942269e-4, 3.62089619163367e-4, 3.62089168446177e-4, 3.62089159670764e-4, 3.62089773671934e-4, 3.62091062194814e-4, 3.62092853572292e-4, 3.62094692237791e-4, 3.62095865824803e-4, 3.62095583897496e-4, 3.62093359129059e-4, 3.62089567815197e-4, 3.62085966214646e-4, 3.62085538986842e-4, 3.62090563078263e-4, 3.62098197187479e-4, 3.62097430198702e-4, 3.62082033765744e-4, 3.62082799409606e-4, 3.62111301699261e-4, 3.62067936780665e-4, 3.62122893104351e-4, 3.62087273883302e-4, 3.62066265278242e-4, 3.62087273883302e-4, 3.62122893104351e-4, 3.62067936780665e-4, 3.62111301699261e-4, 3.62082799409606e-4, 3.62082033765744e-4, 3.62097430198702e-4, 3.62098197187479e-4, 3.62090563078263e-4, 3.62085538986842e-4, 3.62085966214646e-4, 3.62089567815197e-4, 3.62093359129059e-4, 3.62095583897497e-4, 3.62095865824803e-4, 3.62094692237791e-4, 3.62092853572292e-4, 3.62091062194814e-4, 3.62089773671934e-4, 3.62089159670764e-4, 3.62089168446177e-4, 3.62089619163366e-4, 3.62090292942269e-4, 3.62090999701138e-4, 3.62091613237131e-4, 3.62092076766054e-4, 3.62092387230047e-4, 3.6209256929832e-4, 3.62092649648388e-4, 3.62092639573579e-4
flux1:, 0.692340208101081, 3.3289867476752e-4, 3.32898712408822e-4, 3.32898609246778e-4, 3.32898360435995e-4, 3.32897957781964e-4, 3.32897402581224e-4, 3.32896724445615e-4, 3.32895999614578e-4, 3.32895360127495e-4, 3.32894984933566e-4, 3.32895066233331e-4, 3.32895749558107e-4, 3.32897054544951e-4, 3.32898794998231e-4, 3.32900531026566e-4, 3.32901600698487e-4, 3.32901287649779e-4, 3.32899168853376e-4, 3.32895619663418e-4, 3.32892271746447e-4, 3.32891857429237e-4, 3.32896430146167e-4, 3.32903348926976e-4, 3.32902546716742e-4, 3.32888438980918e-4, 3.32889315553688e-4, 3.32915537036567e-4, 3.32875747344723e-4, 3.3292637793893e-4, 3.32893681661387e-4, 3.32874367634426e-4, 3.32893681661387e-4, 3.3292637793893e-4, 3.32875747344723e-4, 3.32915537036567e-4, 3.32889315553688e-4, 3.32888438980918e-4, 3.32902546716742e-4, 3.32903348926976e-4, 3.32896430146167e-4, 3.32891857429237e-4, 3.32892271746447e-4, 3.32895619663418e-4, 3.32899168853376e-4, 3.32901287649779e-4, 3.32901600698488e-4, 3.32900531026566e-4, 3.32898794998231e-4, 3.32897054544951e-4, 3.32895749558107e-4, 3.32895066233331e-4, 3.32894984933565e-4, 3.32895360127495e-4, 3.32895999614578e-4, 3.32896724445616e-4, 3.32897402581225e-4, 3.32897957781963e-4, 3.32898360435995e-4, 3.32898609246778e-4, 3.32898712408822e-4, 3.32898674767519e-4
flux1:, 0.692602657004834, 3.05788163530577e-4, 3.05788220962432e-4, 3.05788100770083e-4, 3.05787803333451e-4, 3.05787335023397e-4, 3.05786717303697e-4, 3.05785999919366e-4, 3.05785272974267e-4, 3.05784670916854e-4, 3.05784361196175e-4, 3.05784512223972e-4, 3.05785239736252e-4, 3.05786537941563e-4, 3.05788211966491e-4, 3.05789840552304e-4, 3.05790810855615e-4, 3.05790475045854e-4, 3.0578846711139e-4, 3.05785157429435e-4, 3.05782058397695e-4, 3.05781667112489e-4, 3.05785831778107e-4, 3.05792099586286e-4, 3.05791274715476e-4, 3.05778356622166e-4, 3.05779313223024e-4, 3.05803405710433e-4, 3.05766919379965e-4, 3.05813514732313e-4, 3.05783522241334e-4, 3.05765779706148e-4, 3.05783522241334e-4, 3.05813514732313e-4, 3.05766919379966e-4, 3.05803405710434e-4, 3.05779313223024e-4, 3.05778356622166e-4, 3.05791274715475e-4, 3.05792099586286e-4, 3.05785831778107e-4, 3.05781667112489e-4, 3.05782058397694e-4, 3.05785157429436e-4, 3.0578846711139e-4, 3.05790475045855e-4, 3.05790810855615e-4, 3.05789840552304e-4, 3.05788211966491e-4, 3.05786537941563e-4, 3.05785239736252e-4, 3.05784512223972e-4, 3.05784361196176e-4, 3.05784670916854e-4, 3.05785272974267e-4, 3.05785999919367e-4, 3.05786717303696e-4, 3.05787335023397e-4, 3.05787803333451e-4, 3.05788100770083e-4, 3.05788220962432e-4, 3.05788163530577e-4
flux1:, 0.692865105908588, 2.80637371251867e-4, 2.80637442918161e-4, 2.80637312053682e-4, 2.80636982960629e-4, 2.8063647294199e-4, 2.80635818417135e-4, 2.80635083605529e-4, 2.8063436765417e-4, 2.80633804596944e-4, 2.80633550312452e-4, 2.80633752231558e-4, 2.80634501357565e-4, 2.80635772455888e-4, 2.8063736707732e-4, 2.8063888498082e-4, 2.80639760867664e-4, 2.80639410163703e-4, 2.80637517182087e-4, 2.80634443839401e-4, 2.80631588555152e-4, 2.80631229320394e-4, 2.80635026019142e-4, 2.80640702259973e-4, 2.80639865377428e-4, 2.80628043881428e-4, 2.8062905294641e-4, 2.80651159650385e-4, 2.80617721859661e-4, 2.80660556372051e-4, 2.80633062169446e-4, 2.80616775437529e-4, 2.80633062169446e-4, 2.80660556372052e-4, 2.80617721859661e-4, 2.80651159650385e-4, 2.80629052946409e-4, 2.80628043881428e-4, 2.80639865377428e-4, 2.80640702259973e-4, 2.80635026019142e-4, 2.80631229320393e-4, 2.80631588555152e-4, 2.80634443839401e-4, 2.80637517182088e-4, 2.80639410163703e-4, 2.80639760867665e-4, 2.8063888498082e-4, 2.8063736707732e-4, 2.80635772455888e-4, 2.80634501357565e-4, 2.80633752231558e-4, 2.80633550312452e-4, 2.80633804596944e-4, 2.8063436765417e-4, 2.8063508360553e-4, 2.80635818417135e-4, 2.80636472941991e-4, 2.80636982960629e-4, 2.80637312053682e-4, 2.80637442918161e-4, 2.80637371251867e-4
flux1:, 0.693127554812341, 2.57327713064188e-4, 2.57327795316816e-4, 2.57327660333594e-4, 2.57327315024736e-4, 2.57326784339862e-4, 2.57326115075869e-4, 2.57325381053106e-4, 2.57324686408119e-4, 2.57324162517197e-4, 2.57323953878765e-4, 2.5732418962721e-4, 2.57324940614043e-4, 2.57326167426284e-4, 2.57327672375347e-4, 2.57329078038388e-4, 2.57329864906791e-4, 2.57329506624634e-4, 2.57327731708712e-4, 2.57324890675471e-4, 2.57322273265232e-4, 2.57321953627274e-4, 2.57325419026953e-4, 2.57330558249137e-4, 2.57329718265741e-4, 2.57318906261589e-4, 2.57319943636621e-4, 2.5734019993054e-4, 2.57309572583611e-4, 2.57348905544177e-4, 2.57323717442793e-4, 2.57308778006112e-4, 2.57323717442793e-4, 2.57348905544177e-4, 2.57309572583611e-4, 2.5734019993054e-4, 2.57319943636621e-4, 2.57318906261589e-4, 2.57329718265741e-4, 2.57330558249137e-4, 2.57325419026952e-4, 2.57321953627274e-4, 2.57322273265232e-4, 2.57324890675471e-4, 2.57327731708712e-4, 2.57329506624634e-4, 2.57329864906791e-4, 2.57329078038388e-4, 2.57327672375347e-4, 2.57326167426284e-4, 2.57324940614043e-4, 2.57324189627211e-4, 2.57323953878765e-4, 2.57324162517196e-4, 2.57324686408119e-4, 2.57325381053106e-4, 2.5732611507587e-4, 2.57326784339862e-4, 2.57327315024736e-4, 2.57327660333594e-4, 2.57327795316817e-4, 2.57327713064188e-4
flux1:, 0.693390003716094, 2.3574573146624e-4, 2.35745822199653e-4, 2.35745689480539e-4, 2.35745341566027e-4, 2.35744808161472e-4, 2.35744142518579e-4, 2.35743423964964e-4, 2.35742758312396e-4, 2.35742272574137e-4, 2.35742100272773e-4, 2.35742354768063e-4, 2.35743090835167e-4, 2.35744259420751e-4, 2.35745667175365e-4, 2.35746960722559e-4, 2.35747664383719e-4, 2.35747305213326e-4, 2.35745650360021e-4, 2.35743036531312e-4, 2.35740650120591e-4, 2.35740375927076e-4, 2.35743543223564e-4, 2.35748195287229e-4, 2.35747359562962e-4, 2.35737475777343e-4, 2.35738520712283e-4, 2.35757054764143e-4, 2.35729016040458e-4, 2.35765092476873e-4, 2.35742031173404e-4, 2.3572833745795e-4, 2.35742031173404e-4, 2.35765092476873e-4, 2.35729016040459e-4, 2.35757054764143e-4, 2.35738520712283e-4, 2.35737475777343e-4, 2.35747359562962e-4, 2.35748195287229e-4, 2.35743543223564e-4, 2.35740375927076e-4, 2.35740650120591e-4, 2.35743036531312e-4, 2.35745650360021e-4, 2.35747305213326e-4, 2.35747664383719e-4, 2.35746960722559e-4, 2.35745667175365e-4, 2.35744259420751e-4, 2.35743090835167e-4, 2.35742354768063e-4, 2.35742100272773e-4, 2.35742272574136e-4, 2.35742758312396e-4, 2.35743423964964e-4, 2.35744142518579e-4, 2.35744808161472e-4, 2.35745341566027e-4, 2.35745689480539e-4, 2.35745822199653e-4, 2.3574573146624e-4
flux1:, 0.693652452619847, 2.1578305409583e-4, 2.15783152361759e-4, 2.1578302779351e-4, 2.15782688842698e-4, 2.1578216750308e-4, 2.15781520212232e-4, 2.15780828461777e-4, 2.15780197114246e-4, 2.15779747595034e-4, 2.15779603018067e-4, 2.15779863293659e-4, 2.15780570680149e-4, 2.15781670308097e-4, 2.15782976016737e-4, 2.1578415916405e-4, 2.15784785756965e-4, 2.15784431683408e-4, 2.15782897682679e-4, 2.15780504755042e-4, 2.15778341322348e-4, 2.1577811662093e-4, 2.15781015586941e-4, 2.15785225890068e-4, 2.15784400425389e-4, 2.15775369271708e-4, 2.15776404341978e-4, 2.157933376313e-4, 2.15767681421228e-4, 2.15800732846891e-4, 2.15779631427616e-4, 2.15767088522753e-4, 2.15779631427616e-4, 2.15800732846891e-4, 2.15767681421228e-4, 2.157933376313e-4, 2.15776404341978e-4, 2.15775369271708e-4, 2.15784400425389e-4, 2.15785225890068e-4, 2.15781015586941e-4, 2.15778116620929e-4, 2.15778341322348e-4, 2.15780504755042e-4, 2.15782897682679e-4, 2.15784431683408e-4, 2.15784785756966e-4, 2.1578415916405e-4, 2.15782976016737e-4, 2.15781670308097e-4, 2.15780570680149e-4, 2.15779863293658e-4, 2.15779603018067e-4, 2.15779747595034e-4, 2.15780197114246e-4, 2.15780828461778e-4, 2.15781520212232e-4, 2.1578216750308e-4, 2.15782688842698e-4, 2.1578302779351e-4, 2.15783152361759e-4, 2.1578305409583e-4
flux1:, 0.693914901523601, 1.97336333532293e-4, 1.97336439163568e-4, 1.97336327869445e-4, 1.97336007296049e-4, 1.97335509692859e-4, 1.97334892045928e-4, 1.97334235368613e-4, 1.97333641574842e-4, 1.9733322569243e-4, 1.97333101104941e-4, 1.9733335637493e-4, 1.97334024290383e-4, 1.97335047305995e-4, 1.97336248616636e-4, 1.97337324510116e-4, 1.97337880382407e-4, 1.97337536614896e-4, 1.97336123007806e-4, 1.97333943439291e-4, 1.97331993774732e-4, 1.97331820817996e-4, 1.97334477936426e-4, 1.97338287684431e-4, 1.97337477308466e-4, 1.97329228705304e-4, 1.97330239669774e-4, 1.97345687401414e-4, 1.97322222647171e-4, 1.97352467713501e-4, 1.97333171106109e-4, 1.97321690474863e-4, 1.97333171106109e-4, 1.97352467713501e-4, 1.97322222647171e-4, 1.97345687401414e-4, 1.97330239669773e-4, 1.97329228705304e-4, 1.97337477308466e-4, 1.97338287684431e-4, 1.97334477936426e-4, 1.97331820817996e-4, 1.97331993774732e-4, 1.97333943439291e-4, 1.97336123007806e-4, 1.97337536614896e-4, 1.97337880382407e-4, 1.97337324510116e-4, 1.97336248616636e-4, 1.97335047305995e-4, 1.97334024290382e-4, 1.9733335637493e-4, 1.97333101104941e-4, 1.9733322569243e-4, 1.97333641574842e-4, 1.97334235368613e-4, 1.97334892045928e-4, 1.97335509692859e-4, 1.9733600729605e-4, 1.97336327869445e-4, 1.97336439163568e-4, 1.97336333532293e-4
flux1:, 0.694177350427354, 1.80307170954331e-4, 1.80307284220882e-4, 1.80307190362565e-4, 1.80306895403092e-4, 1.80306430243917e-4, 1.8030585037417e-4, 1.80305234323465e-4, 1.80304679608152e-4, 1.80304294394745e-4, 1.80304183077168e-4, 1.80304424730189e-4, 1.80305045220284e-4, 1.80305986826421e-4, 1.80307083643293e-4, 1.80308056649625e-4, 1.80308548221237e-4, 1.80308219138734e-4, 1.80306924223918e-4, 1.80304949267973e-4, 1.80303203019906e-4, 1.80303082356494e-4, 1.80305521019036e-4, 1.80308967523042e-4, 1.80308176072444e-4, 1.80300645229064e-4, 1.80301620834257e-4, 1.80315692263793e-4, 1.80294242226126e-4, 1.80321887295099e-4, 1.80304251679908e-4, 1.8029375085532e-4, 1.80304251679908e-4, 1.80321887295099e-4, 1.80294242226126e-4, 1.80315692263793e-4, 1.80301620834257e-4, 1.80300645229064e-4, 1.80308176072444e-4, 1.80308967523042e-4, 1.80305521019036e-4, 1.80303082356494e-4, 1.80303203019906e-4, 1.80304949267973e-4, 1.80306924223918e-4, 1.80308219138734e-4, 1.80308548221237e-4, 1.80308056649625e-4, 1.80307083643293e-4, 1.80305986826421e-4, 1.80305045220284e-4, 1.80304424730189e-4, 1.80304183077168e-4, 1.80304294394745e-4, 1.80304679608151e-4, 1.80305234323465e-4, 1.8030585037417e-4, 1.80306430243917e-4, 1.80306895403092e-4, 1.80307190362565e-4, 1.80307284220882e-4, 1.80307170954331e-4
flux1:, 0.694439799331107, 1.64602025418217e-4, 1.64602146732055e-4, 1.64602073385633e-4, 1.64601809163431e-4, 1.64601382423599e-4, 1.64600845651887e-4, 1.64600273451319e-4, 1.64599757962364e-4, 1.64599400303926e-4, 1.64599296640209e-4, 1.64599518167512e-4, 1.64600085908552e-4, 1.64600943881628e-4, 1.646019380719e-4, 1.6460281354074e-4, 1.64603247164631e-4, 1.64602936283843e-4, 1.64601757169111e-4, 1.64599976970766e-4, 1.64598422763037e-4, 1.64598353394993e-4, 1.64600594147549e-4, 1.64603711138311e-4, 1.64602941622069e-4, 1.64596068795307e-4, 1.64597000536844e-4, 1.64609799222834e-4, 1.64590200693723e-4, 1.64615440344938e-4, 1.64599332538498e-4, 1.64589734811031e-4, 1.64599332538498e-4, 1.64615440344938e-4, 1.64590200693723e-4, 1.64609799222834e-4, 1.64597000536844e-4, 1.64596068795307e-4, 1.64602941622069e-4, 1.64603711138311e-4, 1.64600594147549e-4, 1.64598353394993e-4, 1.64598422763038e-4, 1.64599976970766e-4, 1.64601757169111e-4, 1.64602936283843e-4, 1.64603247164631e-4, 1.6460281354074e-4, 1.646019380719e-4, 1.64600943881628e-4, 1.64600085908552e-4, 1.64599518167512e-4, 1.64599296640209e-4, 1.64599400303926e-4, 1.64599757962364e-4, 1.64600273451319e-4, 1.64600845651887e-4, 1.64601382423599e-4, 1.64601809163431e-4, 1.64602073385632e-4, 1.64602146732055e-4, 1.64602025418217e-4
flux1:, 0.69470224823486, 1.50132110453484e-4, 1.50132240133217e-4, 1.50132189238309e-4, 1.50131958901522e-4, 1.50131574118202e-4, 1.50131083340685e-4, 1.50130556285635e-4, 1.50130079129644e-4, 1.50129745970279e-4, 1.50129645485152e-4, 1.50129842350865e-4, 1.5013035438885e-4, 1.50131128749642e-4, 1.50132023820753e-4, 1.5013280783635e-4, 1.50133189667392e-4, 1.50132899636307e-4, 1.50131832330037e-4, 1.50130236071756e-4, 1.5012886167399e-4, 1.50128841261209e-4, 1.50130902079064e-4, 1.50133720025154e-4, 1.50132974772073e-4, 1.50126704999782e-4, 1.50127586852306e-4, 1.50139210850683e-4, 1.50121313331505e-4, 1.50144330817626e-4, 1.50129627640975e-4, 1.50120861741668e-4, 1.50129627640975e-4, 1.50144330817626e-4, 1.50121313331505e-4, 1.50139210850683e-4, 1.50127586852306e-4, 1.50126704999782e-4, 1.50132974772073e-4, 1.50133720025154e-4, 1.50130902079064e-4, 1.50128841261209e-4, 1.5012886167399e-4, 1.50130236071756e-4, 1.50131832330037e-4, 1.50132899636307e-4, 1.50133189667392e-4, 1.5013280783635e-4, 1.50132023820753e-4, 1.50131128749642e-4, 1.5013035438885e-4, 1.50129842350865e-4, 1.50129645485152e-4, 1.50129745970279e-4, 1.50130079129644e-4, 1.50130556285635e-4, 1.50131083340685e-4, 1.50131574118202e-4, 1.50131958901522e-4, 1.50132189238309e-4, 1.50132240133217e-4, 1.50132110453484e-4
flux1:, 0.694964697138614, 1.36813279599127e-4, 1.36813417698705e-4, 1.36813390075078e-4, 1.36813194993904e-4, 1.36812853602125e-4, 1.36812409696936e-4, 1.36811927551133e-4, 1.36811487102276e-4, 1.36811175606836e-4, 1.36811074954245e-4, 1.36811244418107e-4, 1.36811699868654e-4, 1.36812392527117e-4, 1.36813193293314e-4, 1.36813892430081e-4, 1.36814228310533e-4, 1.36813960928199e-4, 1.36813000463709e-4, 1.3681157654785e-4, 1.36810369081896e-4, 1.36810394176e-4, 1.36812290753664e-4, 1.36814837174365e-4, 1.368141179613e-4, 1.36808400778071e-4, 1.3680922890473e-4, 1.36819770919931e-4, 1.36803435783204e-4, 1.36824403446703e-4, 1.36810991089488e-4, 1.3680299087313e-4, 1.36810991089488e-4, 1.36824403446703e-4, 1.36803435783204e-4, 1.36819770919931e-4, 1.3680922890473e-4, 1.36808400778071e-4, 1.368141179613e-4, 1.36814837174365e-4, 1.36812290753664e-4, 1.36810394176e-4, 1.36810369081896e-4, 1.36811576547849e-4, 1.36813000463709e-4, 1.36813960928199e-4, 1.36814228310533e-4, 1.36813892430081e-4, 1.36813193293314e-4, 1.36812392527117e-4, 1.36811699868654e-4, 1.36811244418107e-4, 1.36811074954245e-4, 1.36811175606836e-4, 1.36811487102276e-4, 1.36811927551133e-4, 1.36812409696936e-4, 1.36812853602125e-4, 1.36813194993904e-4, 1.36813390075078e-4, 1.36813417698705e-4, 1.36813279599127e-4
flux1:, 0.695227146042367, 1.24565902425284e-4, 1.24566048626603e-4, 1.24566044049036e-4, 1.24565884056187e-4, 1.24565585746885e-4, 1.24565187979671e-4, 1.24564749349641e-4, 1.24564343521224e-4, 1.24564051193189e-4, 1.24563948100832e-4, 1.24564089005006e-4, 1.24564488730135e-4, 1.2456510312173e-4, 1.24565815375715e-4, 1.24566436469424e-4, 1.24566731836503e-4, 1.24566488097747e-4, 1.24565628682853e-4, 1.2456436493791e-4, 1.24563311104814e-4, 1.24563377396726e-4, 1.24565123439466e-4, 1.24567423204775e-4, 1.24566731364911e-4, 1.24561520506056e-4, 1.2456229295804e-4, 1.245718404644e-4, 1.24556940115407e-4, 1.24576019778193e-4, 1.24563793168638e-4, 1.24556497300758e-4, 1.24563793168638e-4, 1.24576019778193e-4, 1.24556940115407e-4, 1.245718404644e-4, 1.2456229295804e-4, 1.24561520506056e-4, 1.24566731364911e-4, 1.24567423204775e-4, 1.24565123439466e-4, 1.24563377396726e-4, 1.24563311104814e-4, 1.2456436493791e-4, 1.24565628682853e-4, 1.24566488097747e-4, 1.24566731836503e-4, 1.24566436469424e-4, 1.24565815375715e-4, 1.2456510312173e-4, 1.24564488730135e-4, 1.24564089005006e-4, 1.24563948100832e-4, 1.24564051193189e-4, 1.24564343521224e-4, 1.24564749349641e-4, 1.24565187979671e-4, 1.24565585746884e-4, 1.24565884056187e-4, 1.24566044049036e-4, 1.24566048626603e-4, 1.24565902425284e-4
flux1:, 0.69548959494612, 1.13314732503587e-4, 1.1331488606834e-4, 1.13314903388066e-4, 1.13314777045984e-4, 1.13314520127824e-4, 1.13314166539298e-4, 1.13313769214078e-4, 1.13313395686273e-4, 1.13313120441306e-4, 1.13313013618284e-4, 1.13313126150404e-4, 1.13313472427235e-4, 1.13314013156008e-4, 1.13314643358661e-4, 1.13315193301844e-4, 1.13315453120407e-4, 1.13315233282581e-4, 1.1331446846613e-4, 1.13313352364687e-4, 1.1331243867823e-4, 1.13312541245972e-4, 1.13314148752427e-4, 1.13316224364452e-4, 1.13315560875965e-4, 1.13310813975708e-4, 1.13311530391434e-4, 1.13320165736884e-4, 1.13306582789406e-4, 1.13323926125418e-4, 1.13312788314665e-4, 1.13306139965591e-4, 1.13312788314665e-4, 1.13323926125418e-4, 1.13306582789406e-4, 1.13320165736884e-4, 1.13311530391434e-4, 1.13310813975708e-4, 1.13315560875965e-4, 1.13316224364452e-4, 1.13314148752427e-4, 1.13312541245971e-4, 1.1331243867823e-4, 1.13313352364687e-4, 1.1331446846613e-4, 1.13315233282581e-4, 1.13315453120407e-4, 1.13315193301844e-4, 1.13314643358661e-4, 1.13314013156008e-4, 1.13313472427234e-4, 1.13313126150404e-4, 1.13313013618285e-4, 1.13313120441306e-4, 1.13313395686273e-4, 1.13313769214078e-4, 1.13314166539298e-4, 1.13314520127824e-4, 1.13314777045985e-4, 1.13314903388066e-4, 1.1331488606834e-4, 1.13314732503587e-4
flux1:, 0.695752043849873, 1.02988768705509e-4, 1.02988928478561e-4, 1.02988965778358e-4, 1.02988870657413e-4, 1.0298865240655e-4, 1.02988340168761e-4, 1.02987981416194e-4, 1.02987637817074e-4, 1.0298737801543e-4, 1.02987267031369e-4, 1.0298735247575e-4, 1.02987648670491e-4, 1.02988121171582e-4, 1.02988676169642e-4, 1.02989161736902e-4, 1.02989390458018e-4, 1.02989194125693e-4, 1.0298851697293e-4, 1.02987535850421e-4, 1.02986748865305e-4, 1.02986882410963e-4, 1.0298836193855e-4, 1.02990233790357e-4, 1.02989599346646e-4, 1.02985277636195e-4, 1.02985938948589e-4, 1.0299373945104e-4, 1.02981365929135e-4, 1.02997114828198e-4, 1.02986976396084e-4, 1.02980922944778e-4, 1.02986976396084e-4, 1.02997114828198e-4, 1.02981365929135e-4, 1.0299373945104e-4, 1.02985938948589e-4, 1.02985277636195e-4, 1.02989599346646e-4, 1.02990233790357e-4, 1.0298836193855e-4, 1.02986882410963e-4, 1.02986748865305e-4, 1.02987535850421e-4, 1.0298851697293e-4, 1.02989194125693e-4, 1.02989390458018e-4, 1.02989161736902e-4, 1.02988676169642e-4, 1.02988121171582e-4, 1.02987648670491e-4, 1.0298735247575e-4, 1.02987267031369e-4, 1.0298737801543e-4, 1.02987637817074e-4, 1.02987981416194e-4, 1.02988340168761e-4, 1.0298865240655e-4, 1.02988870657413e-4, 1.02988965778358e-4, 1.02988928478561e-4, 1.02988768705509e-4
flux1:, 0.696014492753627, 9.3521111122457e-5, 9.35212755769119e-5, 9.35213303466474e-5, 9.35212633000806e-5, 9.35210802849379e-5, 9.35208060166571e-5, 9.35204828313842e-5, 9.35201668715908e-5, 9.35199213145715e-5, 9.35198064591883e-5, 9.3519866947327e-5, 9.35201172059481e-5, 9.35205274373497e-5, 9.35210142159574e-5, 9.35214419222519e-5, 9.35216434666209e-5, 9.35214696894479e-5, 9.35208729585119e-5, 9.35200142233885e-5, 9.35193407483401e-5, 9.3519499815608e-5, 9.35208607226948e-5, 9.35225473322937e-5, 9.35219423955895e-5, 9.35180104063254e-5, 9.35186185652971e-5, 9.35256566102199e-5, 9.35143931856489e-5, 9.3528680115178e-5, 9.35194586029955e-5, 9.3513951352783e-5, 9.35194586029955e-5, 9.3528680115178e-5, 9.35143931856488e-5, 9.35256566102199e-5, 9.3518618565297e-5, 9.35180104063254e-5, 9.35219423955894e-5, 9.35225473322936e-5, 9.35208607226948e-5, 9.35194998156079e-5, 9.35193407483401e-5, 9.35200142233885e-5, 9.35208729585118e-5, 9.3521469689448e-5, 9.35216434666207e-5, 9.35214419222519e-5, 9.35210142159573e-5, 9.35205274373499e-5, 9.35201172059482e-5, 9.3519866947327e-5, 9.35198064591883e-5, 9.35199213145714e-5, 9.35201668715908e-5, 9.35204828313842e-5, 9.35208060166572e-5, 9.3521080284938e-5, 9.35212633000806e-5, 9.35213303466474e-5, 9.35212755769119e-5, 9.35211111224569e-5
flux1:, 0.69627694165738, 8.48488128159332e-5, 8.4848980129009e-5, 8.4849049449072e-5, 8.48490068725836e-5, 8.48488552438942e-5, 8.48486152791416e-5, 8.4848324580754e-5, 8.4848034144695e-5, 8.48478020417141e-5, 8.48476841737933e-5, 8.48477224439397e-5, 8.48479314085941e-5, 8.48482855792109e-5, 8.48487110533955e-5, 8.48490870460431e-5, 8.48492648098246e-5, 8.4849112188464e-5, 8.48485885011261e-5, 8.48478398287111e-5, 8.48472671170259e-5, 8.48474462831463e-5, 8.48486969440729e-5, 8.48502151626308e-5, 8.48496400032293e-5, 8.48460652795691e-5, 8.48466229953799e-5, 8.48529661412389e-5, 8.48427214137979e-5, 8.48556697831631e-5, 8.48472891575035e-5, 8.48422830652985e-5, 8.48472891575035e-5, 8.4855669783163e-5, 8.48427214137979e-5, 8.48529661412389e-5, 8.48466229953798e-5, 8.4846065279569e-5, 8.48496400032294e-5, 8.48502151626308e-5, 8.48486969440728e-5, 8.48474462831463e-5, 8.48472671170259e-5, 8.48478398287111e-5, 8.4848588501126e-5, 8.4849112188464e-5, 8.48492648098247e-5, 8.4849087046043e-5, 8.48487110533953e-5, 8.4848285579211e-5, 8.48479314085941e-5, 8.48477224439397e-5, 8.48476841737933e-5, 8.4847802041714e-5, 8.48480341446951e-5, 8.48483245807541e-5, 8.48486152791415e-5, 8.48488552438942e-5, 8.48490068725837e-5, 8.4849049449072e-5, 8.48489801290091e-5, 8.48488128159333e-5
flux1:, 0.696539390561133, 7.69127285196498e-5, 7.69128966682923e-5, 7.69129773897074e-5, 7.69129554561082e-5, 7.69128311956845e-5, 7.69126218027066e-5, 7.69123605853945e-5, 7.69120937837715e-5, 7.69118746973055e-5, 7.69117550914816e-5, 7.69117742654365e-5, 7.69119468233187e-5, 7.69122511616545e-5, 7.69126220083552e-5, 7.69129519916328e-5, 7.69131088712515e-5, 7.69129756663305e-5, 7.69125176670866e-5, 7.69118671712059e-5, 7.69113830834748e-5, 7.69115771216199e-5, 7.69127251125103e-5, 7.69140903070512e-5, 7.6913545030644e-5, 7.69102978564522e-5, 7.69108083682048e-5, 7.69165194645431e-5, 7.6907209290366e-5, 7.69189338210876e-5, 7.69113239714997e-5, 7.69067773916045e-5, 7.69113239714996e-5, 7.69189338210874e-5, 7.69072092903662e-5, 7.69165194645432e-5, 7.69108083682049e-5, 7.69102978564522e-5, 7.6913545030644e-5, 7.69140903070511e-5, 7.69127251125102e-5, 7.69115771216198e-5, 7.69113830834747e-5, 7.69118671712059e-5, 7.69125176670866e-5, 7.69129756663306e-5, 7.69131088712514e-5, 7.69129519916328e-5, 7.69126220083552e-5, 7.69122511616545e-5, 7.69119468233188e-5, 7.69117742654365e-5, 7.69117550914816e-5, 7.69118746973055e-5, 7.69120937837715e-5, 7.69123605853945e-5, 7.69126218027066e-5, 7.69128311956845e-5, 7.69129554561082e-5, 7.69129773897074e-5, 7.69128966682923e-5, 7.69127285196497e-5
flux1:, 0.696801839464887, 6.96573613311005e-5, 6.96575281968831e-5, 6.96576171087197e-5, 6.96576119707569e-5, 6.96575110955111e-5, 6.96573286464341e-5, 6.9657094083697e-5, 6.96568492734555e-5, 6.96566430492729e-5, 6.96565232480521e-5, 6.96565266314934e-5, 6.96566677004321e-5, 6.96569282657906e-5, 6.96572507958447e-5, 6.96575399855749e-5, 6.96576784174843e-5, 6.96575626568847e-5, 6.96571631557287e-5, 6.96565995339782e-5, 6.96561926698167e-5, 6.96563966799731e-5, 6.96574489349036e-5, 6.96586751466737e-5, 6.96581597123232e-5, 6.96552128539077e-5, 6.96556797259884e-5, 6.96608170472485e-5, 6.96523639180777e-5, 6.9662971021528e-5, 6.96560672934848e-5, 6.96519417365844e-5, 6.96560672934849e-5, 6.9662971021528e-5, 6.96523639180776e-5, 6.96608170472484e-5, 6.96556797259883e-5, 6.96552128539076e-5, 6.96581597123232e-5, 6.96586751466737e-5, 6.96574489349035e-5, 6.96563966799731e-5, 6.96561926698166e-5, 6.96565995339782e-5, 6.96571631557286e-5, 6.96575626568847e-5, 6.96576784174843e-5, 6.9657539985575e-5, 6.96572507958446e-5, 6.96569282657906e-5, 6.9656667700432e-5, 6.96565266314934e-5, 6.96565232480522e-5, 6.9656643049273e-5, 6.96568492734554e-5, 6.9657094083697e-5, 6.96573286464341e-5, 6.96575110955111e-5, 6.9657611970757e-5, 6.96576171087198e-5, 6.96575281968831e-5, 6.96573613311004e-5
flux1:, 0.69706428836864, 6.30307083459031e-5, 6.30308718199408e-5, 6.30309657967655e-5, 6.30309737539181e-5, 6.30308924744145e-5, 6.30307335681691e-5, 6.30305230778031e-5, 6.303029885624e-5, 6.30301055459596e-5, 6.30299872231553e-5, 6.30299781338767e-5, 6.30300924867626e-5, 6.30303150226876e-5, 6.30305950905167e-5, 6.30308481949863e-5, 6.30309702061433e-5, 6.30308697864966e-5, 6.30305218819341e-5, 6.30300345321584e-5, 6.30296943296255e-5, 6.30299038377821e-5, 6.3030866776177e-5, 6.30319668565563e-5, 6.30314810877786e-5, 6.30288095556974e-5, 6.30292365036771e-5, 6.3033853900258e-5, 6.30261863748733e-5, 6.30357745378398e-5, 6.30295173014255e-5, 6.30257772089904e-5, 6.30295173014255e-5, 6.30357745378398e-5, 6.30261863748734e-5, 6.30338539002581e-5, 6.30292365036771e-5, 6.30288095556974e-5, 6.30314810877786e-5, 6.30319668565564e-5, 6.3030866776177e-5, 6.30299038377821e-5, 6.30296943296256e-5, 6.30300345321584e-5, 6.30305218819341e-5, 6.30308697864967e-5, 6.30309702061433e-5, 6.30308481949863e-5, 6.30305950905167e-5, 6.30303150226876e-5, 6.30300924867625e-5, 6.30299781338767e-5, 6.30299872231553e-5, 6.30301055459595e-5, 6.30302988562401e-5, 6.30305230778032e-5, 6.30307335681691e-5, 6.30308924744144e-5, 6.30309737539181e-5, 6.30309657967655e-5, 6.30308718199408e-5, 6.30307083459031e-5
flux1:, 0.697326737272393, 5.69841061063062e-5, 5.69842641865046e-5, 5.69843603108747e-5, 5.69843779384141e-5, 5.69843127735732e-5, 5.69841743165069e-5, 5.69839855921184e-5, 5.69837807720398e-5, 5.69836005543298e-5, 5.69834853946491e-5, 5.69834670212379e-5, 5.69835591493999e-5, 5.69837489773244e-5, 5.69839919247399e-5, 5.69842131476526e-5, 5.69843204125081e-5, 5.69842331915107e-5, 5.69839303716319e-5, 5.69835094787551e-5, 5.69832262817648e-5, 5.6983437308627e-5, 5.69843169357919e-5, 5.69853026620767e-5, 5.69848462533082e-5, 5.69824270844163e-5, 5.69828178307192e-5, 5.69869648974096e-5, 5.69800170848297e-5, 5.6988677262202e-5, 5.69830115160096e-5, 5.69796240499801e-5, 5.69830115160096e-5, 5.6988677262202e-5, 5.69800170848298e-5, 5.69869648974097e-5, 5.69828178307191e-5, 5.69824270844163e-5, 5.69848462533081e-5, 5.69853026620768e-5, 5.69843169357918e-5, 5.69834373086269e-5, 5.69832262817648e-5, 5.69835094787552e-5, 5.69839303716319e-5, 5.69842331915107e-5, 5.69843204125081e-5, 5.69842131476526e-5, 5.69839919247399e-5, 5.69837489773244e-5, 5.69835591493998e-5, 5.69834670212379e-5, 5.69834853946492e-5, 5.69836005543298e-5, 5.69837807720399e-5, 5.69839855921184e-5, 5.69841743165068e-5, 5.69843127735732e-5, 5.69843779384141e-5, 5.69843603108747e-5, 5.69842641865046e-5, 5.69841061063061e-5
flux1:, 0.697589186176146, 5.14720766553154e-5, 5.14722275301108e-5, 5.1472323187306e-5, 5.14723474281212e-5, 5.14722952795606e-5, 5.14721745294075e-5, 5.14720055451903e-5, 5.14718191177037e-5, 5.1471652223444e-5, 5.14715418214775e-5, 5.14715171132315e-5, 5.14715911272084e-5, 5.1471753076904e-5, 5.14719637065697e-5, 5.14721567674428e-5, 5.14722506675704e-5, 5.14721745445472e-5, 5.14719107651719e-5, 5.14715473588646e-5, 5.14713124542312e-5, 5.14715215558021e-5, 5.14723235392372e-5, 5.14732057128883e-5, 5.1472778233328e-5, 5.1470590293726e-5, 5.14709484523554e-5, 5.14746707131451e-5, 5.14683818059318e-5, 5.14761978188948e-5, 5.14710728278829e-5, 5.14680076752203e-5, 5.14710728278829e-5, 5.14761978188948e-5, 5.14683818059318e-5, 5.14746707131451e-5, 5.14709484523553e-5, 5.14705902937261e-5, 5.14727782333281e-5, 5.14732057128883e-5, 5.14723235392372e-5, 5.1471521555802e-5, 5.14713124542311e-5, 5.14715473588646e-5, 5.14719107651719e-5, 5.14721745445473e-5, 5.14722506675704e-5, 5.14721567674428e-5, 5.14719637065696e-5, 5.14717530769041e-5, 5.14715911272084e-5, 5.14715171132314e-5, 5.14715418214775e-5, 5.1471652223444e-5, 5.14718191177037e-5, 5.14720055451903e-5, 5.14721745294075e-5, 5.14722952795605e-5, 5.14723474281211e-5, 5.1472323187306e-5, 5.14722275301108e-5, 5.14720766553153e-5
flux1:, 0.6978516350799, 4.64521749102059e-5, 4.64523170248347e-5, 4.6452409969041e-5, 4.64524381905448e-5, 4.64523963813986e-5, 4.64522909609975e-5, 4.6452139956529e-5, 4.64519710474061e-5, 4.64518176929823e-5, 4.64517134733978e-5, 4.64516850607863e-5, 4.64517446255999e-5, 4.64518829980445e-5, 4.64520655716452e-5, 4.64522337390698e-5, 4.64523154220398e-5, 4.64522484050443e-5, 4.64520181450124e-5, 4.64517041298252e-5, 4.64515097566088e-5, 4.64517140397793e-5, 4.64524437643958e-5, 4.645323229442e-5, 4.64528331909177e-5, 4.64508569997939e-5, 4.64511859885402e-5, 4.64545250959062e-5, 4.64488389508827e-5, 4.64558878883611e-5, 4.64512568538486e-5, 4.64484860453244e-5, 4.64512568538486e-5, 4.64558878883612e-5, 4.64488389508827e-5, 4.64545250959063e-5, 4.64511859885402e-5, 4.6450856999794e-5, 4.64528331909177e-5, 4.645323229442e-5, 4.64524437643958e-5, 4.64517140397793e-5, 4.64515097566088e-5, 4.64517041298252e-5, 4.64520181450124e-5, 4.64522484050443e-5, 4.64523154220399e-5, 4.64522337390698e-5, 4.64520655716452e-5, 4.64518829980445e-5, 4.64517446255998e-5, 4.64516850607862e-5, 4.64517134733979e-5, 4.64518176929823e-5, 4.64519710474061e-5, 4.64521399565291e-5, 4.64522909609974e-5, 4.64523963813985e-5, 4.64524381905449e-5, 4.64524099690409e-5, 4.64523170248348e-5, 4.64521749102059e-5
flux1:, 0.698114083983653, 4.18848379943827e-5, 4.18849700975623e-5, 4.18850584904602e-5, 4.18850885102906e-5, 4.18850547942088e-5, 4.1884962681593e-5, 4.18848281330246e-5, 4.18846759577056e-5, 4.18845362893933e-5, 4.18844394488074e-5, 4.18844095925183e-5, 4.1884457893588e-5, 4.18845764512763e-5, 4.18847347072743e-5, 4.18848808407251e-5, 4.18849512754238e-5, 4.18848915339854e-5, 4.18846898285964e-5, 4.18844179890666e-5, 4.18842573236319e-5, 4.18844544404391e-5, 4.18851170460362e-5, 4.18858210201088e-5, 4.18854496204041e-5, 4.18836671941705e-5, 4.18839701720727e-5, 4.18869641181773e-5, 4.1881828881135e-5, 4.18881815017938e-5, 4.18840012613579e-5, 4.18814990037966e-5, 4.18840012613579e-5, 4.18881815017938e-5, 4.1881828881135e-5, 4.18869641181773e-5, 4.18839701720727e-5, 4.18836671941705e-5, 4.18854496204041e-5, 4.18858210201088e-5, 4.18851170460362e-5, 4.1884454440439e-5, 4.18842573236319e-5, 4.18844179890665e-5, 4.18846898285965e-5, 4.18848915339855e-5, 4.18849512754238e-5, 4.18848808407251e-5, 4.18847347072742e-5, 4.18845764512763e-5, 4.1884457893588e-5, 4.18844095925183e-5, 4.18844394488075e-5, 4.18845362893932e-5, 4.18846759577056e-5, 4.18848281330246e-5, 4.1884962681593e-5, 4.18850547942087e-5, 4.18850885102906e-5, 4.18850584904602e-5, 4.18849700975623e-5, 4.18848379943827e-5
flux1:, 0.698376532887406, 3.77332370944987e-5, 3.77333582650398e-5, 3.77334406891561e-5, 3.77334707743371e-5, 3.77334433207656e-5, 3.77333628220763e-5, 3.77332434054346e-5, 3.77331072267161e-5, 3.7732981277933e-5, 3.77328927477718e-5, 3.7732863313452e-5, 3.77329030486404e-5, 3.77330050281073e-5, 3.77331422140977e-5, 3.77332688104179e-5, 3.77333288366893e-5, 3.77332747400836e-5, 3.77330971944294e-5, 3.77328611783082e-5, 3.77327282989639e-5, 3.77329164234277e-5, 3.7733516827825e-5, 3.7734144573586e-5, 3.77338000908445e-5, 3.77321948064873e-5, 3.77324746338306e-5, 3.77351579706335e-5, 3.77305257411125e-5, 3.77362468729923e-5, 3.77324776277888e-5, 3.77302201488685e-5, 3.77324776277889e-5, 3.77362468729923e-5, 3.77305257411125e-5, 3.77351579706335e-5, 3.77324746338306e-5, 3.77321948064873e-5, 3.77338000908445e-5, 3.7734144573586e-5, 3.7733516827825e-5, 3.77329164234276e-5, 3.77327282989639e-5, 3.77328611783082e-5, 3.77330971944293e-5, 3.77332747400836e-5, 3.77333288366893e-5, 3.77332688104179e-5, 3.77331422140977e-5, 3.77330050281073e-5, 3.77329030486403e-5, 3.7732863313452e-5, 3.77328927477718e-5, 3.7732981277933e-5, 3.77331072267162e-5, 3.77332434054347e-5, 3.77333628220763e-5, 3.77334433207654e-5, 3.7733470774337e-5, 3.7733440689156e-5, 3.77333582650398e-5, 3.77332370944986e-5
flux1:, 0.698638981791159, 3.39631323409141e-5, 3.39632419951881e-5, 3.3963317445386e-5, 3.39633462901485e-5, 3.39633236519836e-5, 3.39632533631719e-5, 3.39631479146172e-5, 3.39630270060052e-5, 3.39629146681189e-5, 3.39628350968469e-5, 3.3962807551962e-5, 3.39628409449324e-5, 3.39629290863005e-5, 3.39630480013252e-5, 3.39631572425814e-5, 3.39632076137276e-5, 3.39631577553077e-5, 3.39630005398129e-5, 3.39627948229569e-5, 3.39626846582625e-5, 3.39628624497441e-5, 3.39634053608372e-5, 3.39639644995353e-5, 3.39636460387832e-5, 3.39622025149788e-5, 3.39624617328104e-5, 3.3964865797867e-5, 3.39606923298261e-5, 3.39658412646413e-5, 3.39624463315326e-5, 3.39604117361911e-5, 3.39624463315327e-5, 3.39658412646414e-5, 3.39606923298261e-5, 3.3964865797867e-5, 3.39624617328103e-5, 3.39622025149788e-5, 3.39636460387833e-5, 3.39639644995352e-5, 3.39634053608371e-5, 3.39628624497441e-5, 3.39626846582624e-5, 3.39627948229569e-5, 3.39630005398129e-5, 3.39631577553077e-5, 3.39632076137275e-5, 3.39631572425813e-5, 3.39630480013251e-5, 3.39629290863006e-5, 3.39628409449324e-5, 3.3962807551962e-5, 3.39628350968469e-5, 3.39629146681189e-5, 3.39630270060051e-5, 3.39631479146172e-5, 3.39632533631719e-5, 3.39633236519837e-5, 3.39633462901485e-5, 3.3963317445386e-5, 3.39632419951881e-5, 3.39631323409141e-5
flux1:, 0.698901430694913, 3.05427311438723e-5, 3.05428290261494e-5, 3.05428968833017e-5, 3.05429235709118e-5, 3.05429046402956e-5, 3.05428434028445e-5, 3.05427508797677e-5, 3.05426444964353e-5, 3.05425455028738e-5, 3.05424752552547e-5, 3.05424506841151e-5, 3.05424795141449e-5, 3.05425561027837e-5, 3.05426591454753e-5, 3.05427529455103e-5, 3.05427943628356e-5, 3.05427475715099e-5, 3.05426074023647e-5, 3.05424272390234e-5, 3.05423355038442e-5, 3.05425020607153e-5, 3.05429919804652e-5, 3.05434894748228e-5, 3.05431960415698e-5, 3.05419000358492e-5, 3.05421408618512e-5, 3.05442940065221e-5, 3.05405384406592e-5, 3.0545169319868e-5, 3.05421149057383e-5, 3.0540283043231e-5, 3.05421149057383e-5, 3.0545169319868e-5, 3.05405384406591e-5, 3.05442940065221e-5, 3.05421408618512e-5, 3.05419000358492e-5, 3.05431960415698e-5, 3.05434894748228e-5, 3.05429919804651e-5, 3.05425020607153e-5, 3.05423355038442e-5, 3.05424272390235e-5, 3.05426074023647e-5, 3.054274757151e-5, 3.05427943628356e-5, 3.05427529455103e-5, 3.05426591454753e-5, 3.05425561027837e-5, 3.05424795141449e-5, 3.0542450684115e-5, 3.05424752552547e-5, 3.05425455028739e-5, 3.05426444964352e-5, 3.05427508797677e-5, 3.05428434028445e-5, 3.05429046402956e-5, 3.05429235709118e-5, 3.05428968833017e-5, 3.05428290261494e-5, 3.05427311438723e-5
[truncated: 36,649 more chars]
