# Supplementary material for: Spatial Resolution and Refractive Index Contrast of Resonant Photonic Crystal Surfaces for Biosensing
Source: IEEE Photonics J. Author manuscript; Available in PMC 2015 Sep 7. (PMC4561521; doi:10.1109/JPHOT.2015.2435699)
Supplement: fig6_data [file NIHMS64775-supplement-fig6_data.gz › Volumes/graham/MacBook_backup/PhD_folder_2015_06_02/paper_improvements/IEEE_J_Photonics/final_files/data_files/fig6/meep_data/4/t.dat]

flux1:	0.627777777777778	7.35442446532267e-7	7.31926484356536e-7	7.29310144428096e-7	7.27268976172292e-7	7.25608183829961e-7	7.24361662381306e-7	7.23608106674656e-7	7.2333932598808e-7	7.23648086524264e-7	7.24914271538282e-7	7.27494316256743e-7	7.31083910246643e-7	7.34527669851329e-7	7.36687907270051e-7	7.37911685245203e-7	7.40305084802738e-7	7.4557652272052e-7	7.52206117597125e-7	7.55794117964641e-7	7.54217115099704e-7	7.52652496612673e-7	7.58821443147633e-7	7.68621614457898e-7	7.65830625496581e-7	7.56125230527731e-7	7.72562495275642e-7	7.68660881648981e-7	7.5135342046894e-7	7.72150990442956e-7	8.21816962391873e-7	7.49779649935653e-7	6.8625889337715e-7	7.40473027148436e-7	7.49836965589862e-7	7.38551240789522e-7	7.33901787756824e-7	7.4877284937329e-7	7.41930514565601e-7	7.37974481306676e-7	7.43483867896574e-7	7.48492471773359e-7	7.49565895517436e-7	7.50419610276749e-7	7.5367899422184e-7	7.57997372773068e-7	7.60819986730983e-7	7.6143936376861e-7	7.61262678495698e-7
flux1:	0.628040226681531	8.48505452357371e-7	8.42882149477957e-7	8.37945599087472e-7	8.33656752009216e-7	8.29959209248926e-7	8.26790699311191e-7	8.24022346373464e-7	8.21559661700502e-7	8.19674886009976e-7	8.19094444202311e-7	8.20401660550181e-7	8.2319581908383e-7	8.26002863526482e-7	8.27486984507598e-7	8.28191304897874e-7	8.30695917394045e-7	8.36968047321087e-7	8.45150675385423e-7	8.50172664420426e-7	8.49716281914553e-7	8.49725311000946e-7	8.58806782606092e-7	8.72151885050327e-7	8.71583524329019e-7	8.63795376013783e-7	8.85735188461349e-7	8.83989403085736e-7	8.68114041814588e-7	8.94812021759248e-7	9.57408268940306e-7	8.78318179405161e-7	8.08286932399231e-7	8.74729293214148e-7	8.85831505071359e-7	8.73527112626013e-7	8.65860996269436e-7	8.78896453651258e-7	8.67611617859961e-7	8.57108423533837e-7	8.55095859721766e-7	8.53096181944865e-7	8.47934341386085e-7	8.42570877018019e-7	8.39529444278149e-7	8.384570400425e-7	8.3784323580412e-7	8.37134225801229e-7	8.371265064327e-7
flux1:	0.628302675585284	9.78288242276351e-7	9.70115120896266e-7	9.62441223192473e-7	9.55601869176235e-7	9.49643192214966e-7	9.44277021182355e-7	9.39055370697022e-7	9.3380596435805e-7	9.29110174881872e-7	9.26179794385884e-7	9.25846227247027e-7	9.27496998083134e-7	9.29199269764171e-7	9.2939852264289e-7	9.28973481047823e-7	9.31158500690118e-7	9.38222578595562e-7	9.4782792805803e-7	9.54055395379266e-7	9.54398602161128e-7	9.55792081585417e-7	9.67919609722246e-7	9.85109920820021e-7	9.86870590933869e-7	9.81078565515786e-7	1.00920683687253e-6	1.01003920753987e-6	9.96127745389711e-7	1.02957291845676e-6	1.10710095771216e-6	1.0215313638485e-6	9.45603814915757e-7	1.02635844263536e-6	1.04131559251748e-6	1.02887332094252e-6	1.01990137654305e-6	1.0310933934974e-6	1.01571857235782e-6	9.99129577661171e-7	9.88612454815896e-7	9.77729596321508e-7	9.64691455266993e-7	9.51682817217121e-7	9.40455111179363e-7	9.3145988345843e-7	9.24743765918532e-7	9.20528380220243e-7	9.19177404722553e-7
flux1:	0.628565124489038	1.1263669424712e-6	1.11533928950995e-6	1.10473785119221e-6	1.09531133959604e-6	1.08709124861284e-6	1.07938572754899e-6	1.07133879583517e-6	1.06278094186584e-6	1.05478830593614e-6	1.04918192697231e-6	1.04698332578151e-6	1.04717513424599e-6	1.0472172765191e-6	1.04538613522607e-6	1.04311949518769e-6	1.04449757557963e-6	1.05205082228501e-6	1.0627178935228e-6	1.06955428234917e-6	1.06999251930508e-6	1.07229320853016e-6	1.08733278784792e-6	1.10821717486429e-6	1.11180546182625e-6	1.10766135128883e-6	1.14228444068316e-6	1.14542102118453e-6	1.13365815971271e-6	1.17394143957734e-6	1.26755003620197e-6	1.17583418479189e-6	1.0945044256046e-6	1.1911893483143e-6	1.21302896748276e-6	1.20126680677302e-6	1.19395785825125e-6	1.20405985125506e-6	1.18558369941609e-6	1.16479679970261e-6	1.14632612201425e-6	1.12572940522884e-6	1.10399471778868e-6	1.08290314663382e-6	1.06269170168774e-6	1.04406418196622e-6	1.02892708997931e-6	1.01900882375493e-6	1.01466139148539e-6
flux1:	0.628827573392791	1.29420298857663e-6	1.28025913142239e-6	1.26686909995898e-6	1.25515770334503e-6	1.24494232276041e-6	1.23492784980975e-6	1.22381637343497e-6	1.21160386125507e-6	1.20007954756213e-6	1.19174466037122e-6	1.18765543671537e-6	1.18613879295594e-6	1.18393289373214e-6	1.17928931968095e-6	1.17448997030125e-6	1.17460902861217e-6	1.182279789975e-6	1.19340151966717e-6	1.19989368757813e-6	1.19940958711149e-6	1.20192241566476e-6	1.21944491889413e-6	1.24330941876708e-6	1.2475743733498e-6	1.24434875744532e-6	1.28527655635213e-6	1.28960675751752e-6	1.27976114261276e-6	1.32605466331434e-6	1.43578497398993e-6	1.337618859312e-6	1.25089333058038e-6	1.36454498678038e-6	1.39692073419322e-6	1.38626569137616e-6	1.38450969324844e-6	1.39513271877041e-6	1.37495529461952e-6	1.35314168330257e-6	1.32905609442215e-6	1.29933213361049e-6	1.2691588721167e-6	1.24077261179922e-6	1.21226056420536e-6	1.18367461194917e-6	1.15872987642954e-6	1.14136753259453e-6	1.13257594496328e-6
flux1:	0.629090022296544	1.48312872431513e-6	1.46654469424518e-6	1.45090287013071e-6	1.43757590752215e-6	1.42590652845739e-6	1.41381606197431e-6	1.39961292295867e-6	1.38369230244547e-6	1.36876491342659e-6	1.35799277523585e-6	1.35221778974525e-6	1.34884822919592e-6	1.34386806084029e-6	1.335746527016e-6	1.32790415534815e-6	1.3264503340426e-6	1.33383518304687e-6	1.34459302725321e-6	1.3495365958458e-6	1.34696704196607e-6	1.34890363440016e-6	1.36819221358758e-6	1.39374355017851e-6	1.39699623107723e-6	1.39370716775685e-6	1.44019229563095e-6	1.44381457054962e-6	1.43521167776286e-6	1.48581848292794e-6	1.61055015876957e-6	1.50457953418722e-6	1.41157173462311e-6	1.54265305890815e-6	1.58927213208996e-6	1.57943325853429e-6	1.58734176591756e-6	1.60088911341929e-6	1.58044203237936e-6	1.5615589629388e-6	1.53589473996981e-6	1.49921020609706e-6	1.46202220539769e-6	1.42836746614521e-6	1.39386384314863e-6	1.35675793640417e-6	1.32206717465101e-6	1.29645681288404e-6	1.28235034534822e-6
flux1:	0.629352471200297	1.69437021931866e-6	1.67582120364473e-6	1.65887543895784e-6	1.64493875948342e-6	1.63260211131033e-6	1.61889141876978e-6	1.60186476306078e-6	1.58258502984622e-6	1.5648264127226e-6	1.5522759800462e-6	1.54525085990507e-6	1.54003208911222e-6	1.53194053073251e-6	1.51997721341654e-6	1.50892803414606e-6	1.5058164293615e-6	1.51252517906044e-6	1.52198286022275e-6	1.52412222832757e-6	1.51840108661582e-6	1.51903422398947e-6	1.5391322956064e-6	1.5646095232107e-6	1.56489478349713e-6	1.56049142572708e-6	1.61125337771387e-6	1.61174182815661e-6	1.60327507588961e-6	1.65593548128458e-6	1.79359308308617e-6	1.67706713230139e-6	1.57563067584922e-6	1.72417181245315e-6	1.78798325890098e-6	1.77771104350068e-6	1.79862809855709e-6	1.81803990860344e-6	1.7983215269763e-6	1.78630552558787e-6	1.76430875052612e-6	1.72428935447508e-6	1.68255500160343e-6	1.64664902358292e-6	1.60991009109996e-6	1.56756991961282e-6	1.52496498703212e-6	1.49162886100813e-6	1.47223560666789e-6
flux1:	0.629614920104051	1.92911624685012e-6	1.90968296429907e-6	1.89273426963854e-6	1.87943639127866e-6	1.86739792784802e-6	1.85275266124758e-6	1.83353723721805e-6	1.81172570748303e-6	1.79217205901306e-6	1.77883271786723e-6	1.77118959517572e-6	1.76431784365317e-6	1.75311013624547e-6	1.73742522643002e-6	1.72348421601167e-6	1.71891240616435e-6	1.72461611623829e-6	1.73187064233505e-6	1.73017094200242e-6	1.72060279588673e-6	1.71941538813927e-6	1.73921640906251e-6	1.76264203768858e-6	1.75813751932816e-6	1.75169199464514e-6	1.8050467869753e-6	1.79992335228215e-6	1.79009301001879e-6	1.84253476180059e-6	1.99056686385517e-6	1.85914616871574e-6	1.74563317021476e-6	1.91148483907587e-6	1.99375740855244e-6	1.98077361140806e-6	2.0161659218854e-6	2.04448370463587e-6	2.02561707255921e-6	2.02340108965928e-6	2.01067234845882e-6	1.97197408297434e-6	1.92887755855769e-6	1.89424345296781e-6	1.85995601059745e-6	1.81722537710009e-6	1.77032965282277e-6	1.73131261165091e-6	1.70775531502442e-6
flux1:	0.629877369007804	2.1886376016705e-6	2.16974137353975e-6	2.15431049168457e-6	2.14299258351865e-6	2.13230099679189e-6	2.1176269811745e-6	2.09726385070559e-6	2.07424057335898e-6	2.05433426118493e-6	2.04142217543865e-6	2.03392421790786e-6	2.0258282142452e-6	2.01196358492515e-6	1.99329617929544e-6	1.97731463017464e-6	1.97175854699829e-6	1.97623559955728e-6	1.98060991587014e-6	1.97455461443592e-6	1.96105704401555e-6	1.95784655307447e-6	1.97622145222214e-6	1.99577307920246e-6	1.98524188482967e-6	1.97609375063531e-6	2.03019468427292e-6	2.01753367153527e-6	2.00450049270451e-6	2.05515276845665e-6	2.21123679081326e-6	2.05902981887104e-6	1.92825533753207e-6	2.11140842934953e-6	2.21089678298746e-6	2.19205646172473e-6	2.24052956191504e-6	2.28033598122782e-6	2.26127501534446e-6	2.2698382790862e-6	2.27123489476652e-6	2.23884751326807e-6	2.19779982295398e-6	2.16782336059048e-6	2.14081242723424e-6	2.10343056586452e-6	2.05731980616788e-6	2.01611678598653e-6	1.99062021454539e-6
flux1:	0.630139817911557	2.47445452169817e-6	2.45771527162573e-6	2.44534361172997e-6	2.43725284412765e-6	2.42892961965552e-6	2.41532216070674e-6	2.3952458999155e-6	2.37275368306144e-6	2.35419678987004e-6	2.34299256113364e-6	2.33644714282783e-6	2.32781547548749e-6	2.31230328419186e-6	2.29205334522194e-6	2.2753687863931e-6	2.26951104696708e-6	2.27268707222711e-6	2.27393488615834e-6	2.26378489501749e-6	2.24703099729526e-6	2.24193620255136e-6	2.25788850150402e-6	2.27233851540924e-6	2.25553131529653e-6	2.24333383735008e-6	2.29650887423094e-6	2.27554831043119e-6	2.25719153006338e-6	2.30592075089069e-6	2.46878656699269e-6	2.28865597331347e-6	2.13412347500133e-6	2.33503161083302e-6	2.4474695656763e-6	2.4191745175537e-6	2.47589746282239e-6	2.52873050053645e-6	2.50722902301823e-6	2.52492803666438e-6	2.54343309198239e-6	2.52182184493768e-6	2.48589954765812e-6	2.46315718718651e-6	2.4474549235932e-6	2.42110171947728e-6	2.38161204035054e-6	2.34279311888689e-6	2.31846916260807e-6
flux1:	0.63040226681531	2.78854266435045e-6	2.77556818000628e-6	2.7675780608281e-6	2.76367404855479e-6	2.75860514318606e-6	2.7472932523281e-6	2.72924949030436e-6	2.70928805242719e-6	2.69381507621598e-6	2.68546410891998e-6	2.6806294671408e-6	2.67241515081075e-6	2.65682164755605e-6	2.63696331054571e-6	2.62122699149996e-6	2.61582287730638e-6	2.61780135707848e-6	2.61628399395385e-6	2.60322767797404e-6	2.58463055684554e-6	2.57806315524575e-6	2.59089611166868e-6	2.60003781158736e-6	2.57792911447718e-6	2.56256675516695e-6	2.61371563019381e-6	2.58531795729179e-6	2.55929493796365e-6	2.60798033559548e-6	2.77819909603835e-6	2.56233012773629e-6	2.37672927521012e-6	2.59656934359236e-6	2.71472036178391e-6	2.67354668932539e-6	2.7303428117012e-6	2.79621454910634e-6	2.76913037979517e-6	2.79154615937194e-6	2.82736488331614e-6	2.81960972013969e-6	2.79103451308119e-6	2.776746904647e-6	2.77471349278274e-6	2.76392217076021e-6	2.73668885374643e-6	2.70524444901447e-6	2.68566024080716e-6
flux1:	0.630664715719064	3.13356091597421e-6	3.1256912002358e-6	3.12294302733119e-6	3.12373264956318e-6	3.12257948102044e-6	3.11484231386715e-6	3.10072756960512e-6	3.08529754137792e-6	3.07439330151649e-6	3.06970185381291e-6	3.06720428234034e-6	3.06059603798343e-6	3.04694574114257e-6	3.02979688059274e-6	3.01668969789575e-6	3.01239251770179e-6	3.01347382988006e-6	3.01026465068729e-6	2.99639708981372e-6	2.97790464630701e-6	2.97039101139744e-6	2.97986631761392e-6	2.98482777889925e-6	2.95958669873142e-6	2.94096595346607e-6	2.98995971306987e-6	2.95676528765659e-6	2.92058051506551e-6	2.97334444971688e-6	3.15390923968813e-6	2.89457521668474e-6	2.67050780044802e-6	2.91132907602053e-6	3.02575710303551e-6	2.96919995717381e-6	3.01546722534707e-6	3.09262564104724e-6	3.05656200398914e-6	3.0770244693963e-6	3.12716804670986e-6	3.13428533984829e-6	3.11405941564841e-6	3.10781537164417e-6	3.11951954050402e-6	3.1266701064543e-6	3.11605011789902e-6	3.09653810364714e-6	3.08511508661731e-6
flux1:	0.630927164622817	3.51307845694638e-6	3.51112286179056e-6	3.51381403035441e-6	3.51924896591748e-6	3.52239266346157e-6	3.51944862843085e-6	3.51107831908542e-6	3.50186127509967e-6	3.49646713686594e-6	3.49573351796874e-6	3.4960107382911e-6	3.4923626134536e-6	3.48292436867521e-6	3.47078630028011e-6	3.46166255393145e-6	3.45884424020815e-6	3.45953135217489e-6	3.45640776282731e-6	3.44450314758981e-6	3.42821140733829e-6	3.42017519942551e-6	3.42663973128533e-6	3.42998872028969e-6	3.40462848047091e-6	3.38238310411653e-6	3.43039502400441e-6	3.3965525697432e-6	3.34765331661138e-6	3.41060422579323e-6	3.60714553385226e-6	3.29755084526419e-6	3.02838321061512e-6	3.29312635083151e-6	3.39372609004228e-6	3.32091553218639e-6	3.34538417418386e-6	3.43043438543312e-6	3.38263536080106e-6	3.39345637988561e-6	3.45201090257685e-6	3.47263078119138e-6	3.46041763593795e-6	3.46026704946918e-6	3.48330399998082e-6	3.50792383729466e-6	3.51600082456894e-6	3.51162750502573e-6	3.51095719881327e-6
flux1:	0.63118961352657	3.93177510504882e-6	3.93578890330334e-6	3.94333840182432e-6	3.95280155609703e-6	3.96032835930352e-6	3.96320233937875e-6	3.96202961311015e-6	3.96005008909535e-6	3.96031296284666e-6	3.96323235734646e-6	3.9665136348145e-6	3.96722958369671e-6	3.96419977624698e-6	3.95891323696702e-6	3.95443664256717e-6	3.95304711093304e-6	3.95403593866564e-6	3.95333333129226e-6	3.94641388014697e-6	3.93405313606006e-6	3.92559120277898e-6	3.93004791749569e-6	3.93561579787147e-6	3.9133333834004e-6	3.88652074868459e-6	3.93621493078739e-6	3.90665176940848e-6	3.84257238171601e-6	3.92300599570523e-6	4.14353996883849e-6	3.7785817238814e-6	3.45927480849696e-6	3.75168111930681e-6	3.82984188476451e-6	3.74205894100492e-6	3.73519979323364e-6	3.82364742767605e-6	3.76298106687609e-6	3.75726322271929e-6	3.81642032897822e-6	3.84693959127955e-6	3.84123034663571e-6	3.84416649926231e-6	3.87401399595884e-6	3.91257550237274e-6	3.93845527758005e-6	3.9502517563033e-6	3.96143895242707e-6
flux1:	0.631452062430323	4.39558892520092e-6	4.40473718711167e-6	4.41578992067354e-6	4.42818230384982e-6	4.43991029477405e-6	4.4492907363043e-6	4.45611528816429e-6	4.46144519325931e-6	4.46656569585778e-6	4.472237604726e-6	4.47856326211616e-6	4.48494102019106e-6	4.49006153796991e-6	4.49255383930011e-6	4.4924051559263e-6	4.49191213311012e-6	4.49406394539568e-6	4.49838900221892e-6	4.49914083647798e-6	4.49153103914676e-6	4.48224688082984e-6	4.48634895284959e-6	4.49874792772285e-6	4.48204392137208e-6	4.44893140146037e-6	4.50444675445594e-6	4.48374671428887e-6	4.40231949712518e-6	4.50744424520164e-6	4.76163908637326e-6	4.33841570433638e-6	3.96615889154351e-6	4.29062767671597e-6	4.34172852341817e-6	4.24256030724146e-6	4.19926258985937e-6	4.28646190750446e-6	4.21426480874992e-6	4.18798614887239e-6	4.23974949927197e-6	4.27499156110527e-6	4.27353182571512e-6	4.2762884987973e-6	4.30718918471508e-6	4.35350957243447e-6	4.39307999630778e-6	4.41933611229392e-6	4.44148639260531e-6
flux1:	0.631714511334077	4.91178892636614e-6	4.92433732430037e-6	4.93690371119191e-6	4.95082452333367e-6	4.96636414760676e-6	4.98246829879608e-6	4.99718669222245e-6	5.00875723385023e-6	5.01698365547789e-6	5.02403365840704e-6	5.03330750308816e-6	5.04635563638978e-6	5.06052694059948e-6	5.0704431082805e-6	5.07317814163776e-6	5.0726166243098e-6	5.0769093149849e-6	5.08873874934458e-6	5.09887029315362e-6	5.09546945407281e-6	5.08442560509579e-6	5.09037969971732e-6	5.11424971052982e-6	5.1039915139096e-6	5.06203155195546e-6	5.1287249165779e-6	5.119792844788e-6	5.01942910587587e-6	5.15481162520139e-6	5.45286234884871e-6	4.97077819626867e-6	4.54525993198594e-6	4.9067362592302e-6	4.93252076640053e-6	4.82754210522385e-6	4.74952959608231e-6	4.8319252580068e-6	4.75246500479684e-6	4.70641026271062e-6	4.74471899693029e-6	4.77902334805158e-6	4.7794091714135e-6	4.77940706747278e-6	4.80563842446234e-6	4.851866812278e-6	4.89812082755493e-6	4.93420751239898e-6	4.96416089593803e-6
flux1:	0.63197696023783	5.48895832681435e-6	5.50241281257396e-6	5.51413479689532e-6	5.52812795514696e-6	5.54696272635229e-6	5.56943346255929e-6	5.59088688370102e-6	5.60646497221263e-6	5.61525822959605e-6	5.62206330168243e-6	5.63412323591671e-6	5.65437499481215e-6	5.67733944628035e-6	5.69285105111602e-6	5.69596895243783e-6	5.69410745236446e-6	5.70156277460123e-6	5.72278266507564e-6	5.74245355725514e-6	5.74112608547924e-6	5.72695715443329e-6	5.73733229403373e-6	5.77642042781988e-6	5.77106093529058e-6	5.71712611351324e-6	5.80107660836644e-6	5.80385948563299e-6	5.68388040648194e-6	5.85191708080292e-6	6.20321976817854e-6	5.6635904427254e-6	5.1867809343644e-6	5.59075826220893e-6	5.60105560875155e-6	5.49700761824431e-6	5.39440160840569e-6	5.47086398681216e-6	5.39121330122621e-6	5.33226729358526e-6	5.35513256940478e-6	5.38368873296632e-6	5.38398857640152e-6	5.38020221383256e-6	5.39748359606008e-6	5.43552847537372e-6	5.47944468382753e-6	5.51809587966821e-6	5.55047389693889e-6
flux1:	0.632239409141583	6.13688471166339e-6	6.14827694335799e-6	6.15678543970377e-6	6.1696096107104e-6	6.19118038933629e-6	6.21904005738003e-6	6.24500903021608e-6	6.26137331023436e-6	6.26773748143051e-6	6.27272063677367e-6	6.28740750644656e-6	6.3147629031898e-6	6.34493537400779e-6	6.36280121145854e-6	6.36304704702084e-6	6.35865012865503e-6	6.37023582410171e-6	6.40169999977869e-6	6.42915837594377e-6	6.42626400915733e-6	6.40745780032514e-6	6.42490982711177e-6	6.48114199372165e-6	6.47631384474181e-6	6.40721013527004e-6	6.51453192114718e-6	6.5251116661933e-6	6.38607952287864e-6	6.58485952380816e-6	6.99674934981602e-6	6.40189593443116e-6	5.877292135933e-6	6.32998910042905e-6	6.34326704158954e-6	6.24680748371027e-6	6.13830531226354e-6	6.21129589188845e-6	6.14050616261228e-6	6.0818723424277e-6	6.09304472540552e-6	6.11320470680798e-6	6.11244242729295e-6	6.10594319566202e-6	6.11266137282511e-6	6.13579664974085e-6	6.16765815545318e-6	6.19970526852814e-6	6.22729076975094e-6
flux1:	0.632501858045337	6.86636620640897e-6	6.87265311776703e-6	6.87595928269805e-6	6.88682948954754e-6	6.91060651616448e-6	6.9422905115439e-6	6.96966791063525e-6	6.98298619661816e-6	6.98392462080626e-6	6.98586527300278e-6	7.0030694693547e-6	7.03670050416929e-6	7.07120925848498e-6	7.0871226963773e-6	7.08100055061628e-6	7.0731397315994e-6	7.08964934114834e-6	7.13084666955115e-6	7.16239359014939e-6	7.15324275052195e-6	7.12855389054756e-6	7.15549056817413e-6	7.22822789111961e-6	7.21689090807648e-6	7.13009660683609e-6	7.2661512963943e-6	7.2765036333673e-6	7.12047654415454e-6	7.34338688928433e-6	7.82022847715971e-6	7.1721475114221e-6	6.60352738598487e-6	7.11224762687881e-6	7.15461922824408e-6	7.07082509796994e-6	6.98215435634735e-6	7.05843925705148e-6	7.00603962182441e-6	6.96610397730469e-6	6.975807599477e-6	6.988078782062e-6	6.98642994232493e-6	6.98040499959166e-6	6.97833875998682e-6	6.98265795445996e-6	6.99359140593364e-6	7.00906131880721e-6	7.02347774102504e-6
flux1:	0.63276430694909	7.68895585877556e-6	7.6874752142134e-6	7.68432403873242e-6	7.69307381916799e-6	7.71860511962349e-6	7.75208962782824e-6	7.7772348253072e-6	7.78360490965912e-6	7.77663006213625e-6	7.77492608758761e-6	7.79459620964206e-6	7.83294742276577e-6	7.86791822566932e-6	7.8771221562898e-6	7.8615445257183e-6	7.84988915869573e-6	7.87180805718659e-6	7.92072330990161e-6	7.95107417258969e-6	7.93071992869841e-6	7.89963801208818e-6	7.93786413761522e-6	8.02353322386402e-6	7.99676007622618e-6	7.89126401962432e-6	8.05989780042571e-6	8.05851736043804e-6	7.88913385311615e-6	8.12545694683543e-6	8.66833821315109e-6	7.96712859927111e-6	7.35696342925698e-6	7.93058117400822e-6	8.03313371564526e-6	7.96401966526239e-6	7.92463194499433e-6	8.0153006014785e-6	7.98930772673308e-6	7.98911883990966e-6	8.01351519517807e-6	8.0219670308574e-6	8.02057852312394e-6	8.01972732936931e-6	8.01402816469384e-6	7.99941595745074e-6	7.98287219546458e-6	7.972290619241e-6	7.96490025606588e-6
flux1:	0.633026755852843	8.61667781662012e-6	8.60558276837353e-6	8.59569637919648e-6	8.60282116039102e-6	8.62975298900946e-6	8.6627777313709e-6	8.68202000442226e-6	8.67809702235682e-6	8.66170080101491e-6	8.65652044974416e-6	8.67862784507181e-6	8.71953431230929e-6	8.75060818477993e-6	8.74869949387082e-6	8.72165650343826e-6	8.70666895071734e-6	8.73404196793417e-6	8.78727129158958e-6	8.81031101431968e-6	8.77456532986722e-6	8.73772850897468e-6	8.7881213674374e-6	8.88036272142337e-6	8.82871773597955e-6	8.70577125140782e-6	8.90871690093527e-6	8.88214948837123e-6	8.70445102482548e-6	8.94102778954257e-6	9.54820899928616e-6	8.79050721266286e-6	8.13826707159942e-6	8.78771520547219e-6	8.98235329688977e-6	8.9257080433767e-6	8.9640450283834e-6	9.08368979594164e-6	9.08845966337617e-6	9.14809866856621e-6	9.20736780379066e-6	9.21928227728016e-6	9.21971446968688e-6	9.22906898050189e-6	9.22740168945788e-6	9.19776847703172e-6	9.15066095887807e-6	9.10636115620816e-6	9.06926906756391e-6
flux1:	0.633289204756596	9.66175668825164e-6	9.64034628470262e-6	9.62449791796488e-6	9.63106137151964e-6	9.6591342736743e-6	9.68950378032244e-6	9.6997284556004e-6	9.6833327611668e-6	9.65731871435206e-6	9.64959649083741e-6	9.67406181088627e-6	9.71498964419328e-6	9.73801644412276e-6	9.72180983224951e-6	9.68291877442768e-6	9.66588797362113e-6	9.69821030843805e-6	9.75135196435694e-6	9.76119571022478e-6	9.70768620602334e-6	9.66712117700078e-6	9.72939155153975e-6	9.81978660939398e-6	9.73510850461763e-6	9.59867897076155e-6	9.83525325235188e-6	9.77037728395365e-6	9.59030300519876e-6	9.81410749556511e-6	1.04822297564315e-5	9.6599327372785e-6	8.96057117123251e-6	9.69916191304885e-6	1.0013500954884e-5	9.96232238735545e-6	1.01003508052314e-5	1.02654110934985e-5	1.02997616348664e-5	1.04341709117152e-5	1.05493854286739e-5	1.05741301305314e-5	1.057752355142e-5	1.06008954472353e-5	1.06118345218037e-5	1.05745044180264e-5	1.04977776459675e-5	1.04150099303652e-5	1.03420472314122e-5
flux1:	0.63355165366035	1.08364040767409e-5	1.08052764459611e-5	1.07851633172726e-5	1.07925753921829e-5	1.08216061887182e-5	1.08475349144691e-5	1.08467585450977e-5	1.08173462169335e-5	1.07829401926528e-5	1.07741989392607e-5	1.08007990849186e-5	1.0839191389139e-5	1.08509966935298e-5	1.08192850065604e-5	1.07700850573245e-5	1.07529598874781e-5	1.07891168903051e-5	1.08374064838476e-5	1.08295975375941e-5	1.07586388430222e-5	1.07177256102194e-5	1.079031613482e-5	1.08696426019546e-5	1.07469146286573e-5	1.06036477723376e-5	1.08708383121018e-5	1.07575379407621e-5	1.05810770054363e-5	1.07823152441111e-5	1.15082042758912e-5	1.06077341817556e-5	9.85063851936289e-6	1.06940375860446e-5	1.11461771120821e-5	1.10889014614429e-5	1.13368908151216e-5	1.15633390325594e-5	1.16193908944033e-5	1.18344493889706e-5	1.20237119836341e-5	1.20709888210331e-5	1.20771498060629e-5	1.21155417549833e-5	1.21465168479417e-5	1.21108467271002e-5	1.20093566794379e-5	1.18870285904772e-5	1.17745972318005e-5
flux1:	0.633814102564103	1.21527027178465e-5	1.21136834413765e-5	1.20916036402312e-5	1.21013065123045e-5	1.21311701512867e-5	1.21516213579856e-5	1.21394495837933e-5	1.20983385071131e-5	1.20580289060205e-5	1.20500459160945e-5	1.20783286448075e-5	1.21120162086594e-5	1.2111107799507e-5	1.20651528097772e-5	1.20090446844504e-5	1.1994069654973e-5	1.20323504323647e-5	1.20714562630376e-5	1.20440757577509e-5	1.19591310979379e-5	1.19222364266986e-5	1.20023961734625e-5	1.20622433646654e-5	1.1901156038423e-5	1.17597238034868e-5	1.20526997899374e-5	1.18864180580313e-5	1.17184755522448e-5	1.18936349495383e-5	1.26763824457268e-5	1.16786680136144e-5	1.08473051189969e-5	1.18130201466008e-5	1.24071971652632e-5	1.23287782456621e-5	1.26814112320625e-5	1.29821245642542e-5	1.3045229497313e-5	1.33349438444802e-5	1.36094967412124e-5	1.36872824279865e-5	1.36939392344231e-5	1.37443301794124e-5	1.37995698293989e-5	1.3775067206497e-5	1.365679848265e-5	1.34977426206583e-5	1.33454299412645e-5
flux1:	0.634076551467856	1.36226188068997e-5	1.35784556204017e-5	1.35568341152402e-5	1.35699545350237e-5	1.36005791099838e-5	1.36155387444213e-5	1.35934074514368e-5	1.35436865281591e-5	1.35007950978442e-5	1.34951662199291e-5	1.35244023779112e-5	1.35520177340639e-5	1.35390890454298e-5	1.34827079440033e-5	1.34245004137418e-5	1.34137035153622e-5	1.34519067471505e-5	1.34787559818638e-5	1.34332015751651e-5	1.33407621763502e-5	1.33125532989321e-5	1.33966055241681e-5	1.3431080737706e-5	1.32368891907393e-5	1.3106713559201e-5	1.34197201205502e-5	1.3203314666137e-5	1.30464254299622e-5	1.32006120904781e-5	1.40435155771632e-5	1.29247415924762e-5	1.19971200750637e-5	1.31034542630567e-5	1.3827567446563e-5	1.37112920690145e-5	1.41461009489621e-5	1.45283861930803e-5	1.45783407273204e-5	1.49239247915819e-5	1.52850573343388e-5	1.53976650462308e-5	1.54001478140781e-5	1.54550467085724e-5	1.55340400115179e-5	1.55283957788251e-5	1.5403185449359e-5	1.52139376385446e-5	1.50248456469703e-5
flux1:	0.634339000371609	1.52581578436991e-5	1.5212017931598e-5	1.51928617624817e-5	1.52098998901137e-5	1.52412830205151e-5	1.5251911019645e-5	1.52230396111684e-5	1.51691431120117e-5	1.51271833597421e-5	1.51248677707717e-5	1.5154065935463e-5	1.51753867106041e-5	1.51534931673583e-5	1.50926701104376e-5	1.50377747739192e-5	1.50324006389709e-5	1.50680381673087e-5	1.5081518916886e-5	1.50227410061442e-5	1.49315493880181e-5	1.49160770689983e-5	1.49998682350291e-5	1.50070662530939e-5	1.47904293279721e-5	1.46799116259486e-5	1.50074314190984e-5	1.47518074072311e-5	1.46049017835318e-5	1.47528474575938e-5	1.56647704405096e-5	1.43978006416042e-5	1.33477258340279e-5	1.46122765574384e-5	1.54380561251148e-5	1.52678147084248e-5	1.57466154942454e-5	1.62104008743448e-5	1.62239009212686e-5	1.65952360417335e-5	1.70327708165685e-5	1.71794932799099e-5	1.71710286898634e-5	1.72190761594788e-5	1.73160275772269e-5	1.7333545242013e-5	1.72115975253335e-5	1.70017537183374e-5	1.67825260526466e-5
flux1:	0.634601449275363	1.70716604911716e-5	1.7026509765831e-5	1.7010894638737e-5	1.70315168916237e-5	1.70637631186793e-5	1.70723773218284e-5	1.70414096051501e-5	1.69884041791715e-5	1.6950335758184e-5	1.69512780928013e-5	1.69792734825621e-5	1.69954203599901e-5	1.69697508564201e-5	1.69117905891876e-5	1.68651878849952e-5	1.68651979403804e-5	1.6895783793877e-5	1.68971700272139e-5	1.68332350773437e-5	1.67529084127925e-5	1.6752619350754e-5	1.68321059040959e-5	1.68150153468026e-5	1.65906719648869e-5	1.65051944850695e-5	1.68431968912854e-5	1.65663692396493e-5	1.64238374856069e-5	1.65891471164134e-5	1.75849396679161e-5	1.61411773350279e-5	1.49401203789371e-5	1.63780457086748e-5	1.72642349822376e-5	1.70268391581115e-5	1.75003247747097e-5	1.80374813153082e-5	1.79915043379182e-5	1.83510429645946e-5	1.8843957661664e-5	1.90186825851248e-5	1.89913723830967e-5	1.9019066941651e-5	1.91236535674443e-5	1.91645137426096e-5	1.90550432799785e-5	1.88363305037623e-5	1.85968907444098e-5
flux1:	0.634863898179116	1.90762151456387e-5	1.90341908564606e-5	1.90218846110687e-5	1.90448705650319e-5	1.90782394943379e-5	1.90881110730246e-5	1.90604773143657e-5	1.90131732702518e-5	1.89806954508128e-5	1.89836163977794e-5	1.90092273632452e-5	1.90226559159909e-5	1.89998901274753e-5	1.89522264580051e-5	1.89173919008855e-5	1.89211581278777e-5	1.89445504985353e-5	1.8937529646879e-5	1.88785003135516e-5	1.881774756868e-5	1.88326327038428e-5	1.89045329591327e-5	1.88711237146736e-5	1.86554892258722e-5	1.85955596971955e-5	1.89426223157834e-5	1.86671418034578e-5	1.85184437533864e-5	1.87309684072515e-5	1.98307588528886e-5	1.81821031188548e-5	1.68013707828279e-5	1.84237716211413e-5	1.93221420513047e-5	1.90092263538202e-5	1.94242618350491e-5	2.00193636796169e-5	1.98949244947113e-5	2.02035938870224e-5	2.07229600415767e-5	2.09149819242193e-5	2.08613741422241e-5	2.08557431530952e-5	2.09552182015736e-5	2.10158625263289e-5	2.09261797143651e-5	2.07114096254056e-5	2.04644424722884e-5
flux1:	0.635126347082869	2.12861461954726e-5	2.12480470826394e-5	2.12373572341792e-5	2.12607206803192e-5	2.12956669825744e-5	2.13106379789762e-5	2.12917304863254e-5	2.12537778547109e-5	2.12268138953784e-5	2.12292341438013e-5	2.12514592991633e-5	2.12657132175094e-5	2.12530349437465e-5	2.12218913616255e-5	2.11999048522407e-5	2.12042005410196e-5	2.12189459460679e-5	2.12091906253564e-5	2.11654512845844e-5	2.11301935346384e-5	2.11572864774884e-5	2.12197041518112e-5	2.11820738849417e-5	2.09900836220728e-5	2.09500338465111e-5	2.13081230961363e-5	2.10571416526675e-5	2.08871557127129e-5	2.11787627923747e-5	2.24061665873801e-5	2.05266764446484e-5	1.89394832536959e-5	2.07523201731368e-5	2.16157569881075e-5	2.12248399319506e-5	2.15333939179277e-5	2.21659892351138e-5	2.19515600585382e-5	2.21757402827462e-5	2.26896928686252e-5	2.28857061072591e-5	2.28007017262967e-5	2.27524795558186e-5	2.28348490530278e-5	2.29095246486208e-5	2.28447739556224e-5	2.26468403970413e-5	2.24070511794254e-5
flux1:	0.635388795986622	2.37175243007834e-5	2.36825314750064e-5	2.36704259005499e-5	2.36916932286184e-5	2.37288749691004e-5	2.37528429256423e-5	2.3747144885464e-5	2.37202961810195e-5	2.36967980562609e-5	2.36953170350829e-5	2.37135290565835e-5	2.37327616427781e-5	2.37366740716579e-5	2.37258277987688e-5	2.37148791011356e-5	2.37152199746668e-5	2.37208370818422e-5	2.37151438864931e-5	2.36954308547799e-5	2.36871996004207e-5	2.3720600209227e-5	2.37735188781141e-5	2.37461536107604e-5	2.35878914629466e-5	2.35554996138311e-5	2.39302410426953e-5	2.37228235659359e-5	2.3513024751253e-5	2.39124224672647e-5	2.5291969140878e-5	2.31588760693596e-5	2.13419068767286e-5	2.33458599201934e-5	2.41372469389712e-5	2.36716599896585e-5	2.38398375974799e-5	2.44880169388658e-5	2.41818772892367e-5	2.43001771533805e-5	2.47801609261549e-5	2.49671526268933e-5	2.48498577442231e-5	2.47565348948145e-5	2.48142338313618e-5	2.48974550616099e-5	2.48610552195022e-5	2.46920927086781e-5	2.44752747688969e-5
flux1:	0.635651244890376	2.63886398913878e-5	2.63543463709235e-5	2.63368443113157e-5	2.63534369890686e-5	2.63936700821041e-5	2.64300152161842e-5	2.64403471055642e-5	2.64240547783819e-5	2.64002054689775e-5	2.63910033642814e-5	2.64050865662294e-5	2.64334016890121e-5	2.64585463512004e-5	2.64684554928878e-5	2.64639023468297e-5	2.64552223673438e-5	2.64523619418993e-5	2.64574677411895e-5	2.64669571322572e-5	2.64819395791808e-5	2.65134533758328e-5	2.65590107894657e-5	2.65564027158138e-5	2.64341783165196e-5	2.63914558320634e-5	2.67918059284553e-5	2.66383450592095e-5	2.63687577589188e-5	2.68963284860751e-5	2.8450626042221e-5	2.60444404049101e-5	2.39785587255995e-5	2.61701308158967e-5	2.68704460811023e-5	2.63380483772011e-5	2.63534779261049e-5	2.69982474262654e-5	2.66091572774726e-5	2.66175863659946e-5	2.70447577696068e-5	2.72132812205364e-5	2.70683523552758e-5	2.69363751606047e-5	2.6969657542738e-5	2.70590791977221e-5	2.70537276458229e-5	2.69244787594635e-5	2.67464103101513e-5
flux1:	0.635913693794129	2.93203848259875e-5	2.92831569686904e-5	2.9255931497954e-5	2.92655716500469e-5	2.93097162299117e-5	2.93607663876635e-5	2.93878082461662e-5	2.93792743971444e-5	2.93500906408152e-5	2.93295703788776e-5	2.93399519876825e-5	2.93806568430434e-5	2.94288602571177e-5	2.94563694154599e-5	2.94514079415714e-5	2.94289791111539e-5	2.94194088534746e-5	2.94406714432185e-5	2.94795099054214e-5	2.95085249946918e-5	2.95288917866294e-5	2.95713702033391e-5	2.96053967774923e-5	2.95119368748601e-5	2.94371202739784e-5	2.9874457727612e-5	2.97731481612745e-5	2.94248588739035e-5	3.00885888423856e-5	3.18358731553998e-5	2.91394932955184e-5	2.68093915902778e-5	2.91833575148056e-5	2.97973558591644e-5	2.92082002879922e-5	2.90841467164318e-5	2.97138971947003e-5	2.92597587262122e-5	2.91740489084053e-5	2.95445385057255e-5	2.96916965219266e-5	2.95297599899617e-5	2.93752273372166e-5	2.93944234927427e-5	2.94934441071955e-5	2.95223814763169e-5	2.94417472451401e-5	2.93169386810808e-5
flux1:	0.636176142697882	3.25364997368605e-5	3.24921290676456e-5	3.24512135176531e-5	3.24522594114761e-5	3.25010376587237e-5	3.25676699205336e-5	3.26098788496563e-5	3.26045944916687e-5	3.25648500423901e-5	3.25302968788015e-5	3.25378377235074e-5	3.25927289932576e-5	3.26624811002132e-5	3.27012272017912e-5	3.26881135301775e-5	3.26485541485877e-5	3.26349428650939e-5	3.26751213848708e-5	3.27377417890852e-5	3.27672746540932e-5	3.27678306878132e-5	3.28133413907244e-5	3.28909060476115e-5	3.28091869514319e-5	3.26797350863704e-5	3.3166501715165e-5	3.31017402315631e-5	3.26596095770817e-5	3.34531194769961e-5	3.54058341093126e-5	3.24027607927333e-5	2.97955405521489e-5	3.23485818000232e-5	3.29067272460484e-5	3.22700793703772e-5	3.20451245609745e-5	3.2659386050045e-5	3.21639342011741e-5	3.20182007429992e-5	3.23460213195501e-5	3.24774665627039e-5	3.2314328409166e-5	3.21617567324592e-5	3.21876759136442e-5	3.23070546670528e-5	3.23751823216719e-5	3.23498726352903e-5	3.22901996367844e-5
flux1:	0.636438591601635	3.60636644034919e-5	3.60082060566121e-5	3.59506665683063e-5	3.59422922964388e-5	3.59960542465148e-5	3.60775167942103e-5	3.61314917790579e-5	3.6124206548466e-5	3.60695214517379e-5	3.60196414794635e-5	3.60253788687405e-5	3.60941936275475e-5	3.61806993940144e-5	3.62222108329762e-5	3.61938515273807e-5	3.61360283930958e-5	3.61215399319988e-5	3.61799181037314e-5	3.62553639928308e-5	3.62695843461582e-5	3.62440882472483e-5	3.62999791326112e-5	3.64214180105949e-5	3.63263985582047e-5	3.61225628864856e-5	3.66706808141887e-5	3.6613972403949e-5	3.60690872493097e-5	3.69724602662577e-5	3.91373648458402e-5	3.58093090271612e-5	3.29121856591794e-5	3.56472742016186e-5	3.62031719340664e-5	3.5524454654383e-5	3.52573407598861e-5	3.58690590042231e-5	3.53570301988782e-5	3.51986203903539e-5	3.55153523087287e-5	3.56457390653469e-5	3.55003234405417e-5	3.53794053719061e-5	3.54414687342611e-5	3.55993704416973e-5	3.57138077146718e-5	3.57479863682708e-5	3.57612763878018e-5
flux1:	0.636701040505389	3.99314325509497e-5	3.98620799534758e-5	3.97865124331199e-5	3.97686733532269e-5	3.98271437564596e-5	3.99211483190257e-5	3.99824099034022e-5	3.99683794021992e-5	3.9896271367717e-5	3.98314825853154e-5	3.98362517238299e-5	3.99164000872118e-5	4.00122482502095e-5	4.00475899581559e-5	3.99992226993389e-5	3.99248513186051e-5	3.99125990183888e-5	3.99846548832905e-5	4.00579605717915e-5	4.00414400621769e-5	3.99877204833511e-5	4.00617864290385e-5	4.02204460340847e-5	4.00826057069924e-5	3.97909658862783e-5	4.04103172217791e-5	4.03238240000372e-5	3.96752075450874e-5	4.06588171661216e-5	4.30388463077986e-5	3.93631558182263e-5	3.61606647878787e-5	3.90915251687978e-5	3.97149017934712e-5	3.89932020199189e-5	3.87533517321704e-5	3.93891254353587e-5	3.88807135676133e-5	3.87618540899835e-5	3.91128075458456e-5	3.92643949722526e-5	3.91556176022083e-5	3.9096321355124e-5	3.92284539776104e-5	3.94486242121959e-5	3.96183940765999e-5	3.97132346579018e-5	3.98019207044795e-5
flux1:	0.636963489409142	4.41720367788632e-5	4.40878624796199e-5	4.39945979024685e-5	4.39677661865081e-5	4.40298174801062e-5	4.41329061053897e-5	4.4196972501304e-5	4.41732594643582e-5	4.4083942153742e-5	4.40063328683261e-5	4.40103263075062e-5	4.40969840502626e-5	4.41933610744544e-5	4.42150538545244e-5	4.41456920254889e-5	4.40594795564703e-5	4.40519285495809e-5	4.41296708599359e-5	4.41841391175734e-5	4.41248077233314e-5	4.40458808584424e-5	4.41454977722476e-5	4.43286954349175e-5	4.41189053611954e-5	4.37351896007323e-5	4.44324527135663e-5	4.42747972911636e-5	4.35299636003396e-5	4.45609078799704e-5	4.71586448762282e-5	4.31060336008811e-5	3.95772312124699e-5	4.2732078600929e-5	4.34982286571485e-5	4.27249340174781e-5	4.25800671539558e-5	4.32781174352499e-5	4.27837545156782e-5	4.27513265808242e-5	4.31885724423884e-5	4.33880396347969e-5	4.33310848374256e-5	4.33578455852538e-5	4.35926536078525e-5	4.39008222497893e-5	4.41355513206126e-5	4.42886827447714e-5	4.44486879131387e-5
flux1:	0.637225938312895	4.88201096224479e-5	4.87225158381571e-5	4.86134701213126e-5	4.85781749964424e-5	4.86416753064619e-5	4.87498134148296e-5	4.88133850624134e-5	4.87799594530461e-5	4.86767054204175e-5	4.85896384520179e-5	4.85919879279658e-5	4.86785688399165e-5	4.87668334396213e-5	4.87706951771867e-5	4.86840252850987e-5	4.85932792617867e-5	4.85917082624595e-5	4.86646842718263e-5	4.86847102512422e-5	4.85764931123339e-5	4.84808606000702e-5	4.86121866415095e-5	4.88035096440478e-5	4.8498442659939e-5	4.8029009891237e-5	4.88070967014752e-5	4.85405283665145e-5	4.771462714395e-5	4.87647955362842e-5	5.15870564403813e-5	4.71200807899673e-5	4.32362574753426e-5	4.66600242720173e-5	4.76374094754535e-5	4.67963465903013e-5	4.67993159829302e-5	4.76053683815042e-5	4.71219022235854e-5	4.72071887559746e-5	4.77805308813956e-5	4.80544504513688e-5	4.8057115424465e-5	4.81831649826035e-5	4.85453702138622e-5	4.89644079503877e-5	4.92721804873603e-5	4.9477089293689e-5	4.9697142179893e-5
flux1:	0.637488387216649	5.39123792632811e-5	5.38051487723175e-5	5.36833234189876e-5	5.36395779333681e-5	5.37013566053359e-5	5.38106572436205e-5	5.38726846083049e-5	5.38330867159216e-5	5.37220468229252e-5	5.36294623728412e-5	5.36279370065064e-5	5.37068959445297e-5	5.37802431349888e-5	5.37667829913005e-5	5.36712848500595e-5	5.35850134043673e-5	5.35891523678098e-5	5.36460044940931e-5	5.36199541302949e-5	5.34645364878929e-5	5.33655036319741e-5	5.35328888384625e-5	5.37155164799741e-5	5.33026100599751e-5	5.27641623844879e-5	5.36223996511154e-5	5.32200597069586e-5	5.23335868925502e-5	5.33879462439419e-5	5.64506711502387e-5	5.15232656207311e-5	4.72466111670298e-5	5.10010549632088e-5	5.22392439080844e-5	5.130839714046e-5	5.14857036787139e-5	5.24473729067276e-5	5.19565296977693e-5	5.21669623174813e-5	5.29144487269373e-5	5.32841963394431e-5	5.33440434885334e-5	5.35670323656642e-5	5.40674261752358e-5	5.46121398819208e-5	5.49968992568502e-5	5.5242444913418e-5	5.55040324220943e-5
flux1:	0.637750836120402	5.94874006647838e-5	5.937631201152e-5	5.92450259476719e-5	5.91917557307371e-5	5.92477121678015e-5	5.9355164045988e-5	5.9417579026131e-5	5.93789789523452e-5	5.92684530774413e-5	5.9173992897699e-5	5.91648978276853e-5	5.92287488806758e-5	5.92836523501945e-5	5.92587057218091e-5	5.91669006664261e-5	5.90945369651473e-5	5.91024782632595e-5	5.9132812398602e-5	5.90554098244532e-5	5.88626978985066e-5	5.87767283964503e-5	5.89824448890133e-5	5.91429456268717e-5	5.86239220463812e-5	5.804131599859e-5	5.8976377373352e-5	5.84282519273798e-5	5.75035643258721e-5	5.85670606821108e-5	6.18995531808621e-5	5.64577323039036e-5	5.17412215802122e-5	5.59026375434481e-5	5.74228816173186e-5	5.63774386061319e-5	5.67217529686604e-5	5.78823491347824e-5	5.73519834530032e-5	5.76666985713795e-5	5.86065105745161e-5	5.90835859623184e-5	5.91865717066752e-5	5.94865126359272e-5	6.0117741231492e-5	6.07904002178295e-5	6.12494821464993e-5	6.15197429451045e-5	6.17978690008345e-5
flux1:	0.638013285024155	6.55853742984821e-5	6.54774315475247e-5	6.53394275682156e-5	6.52740285760818e-5	6.53193854883133e-5	6.54234475272105e-5	6.549138947656e-5	6.54639854823442e-5	6.53632516424535e-5	6.52693766268427e-5	6.52477064237037e-5	6.52900899294726e-5	6.53272296976594e-5	6.5301645901902e-5	6.52285440217421e-5	6.51785160849554e-5	6.51869552780327e-5	6.51832055322171e-5	6.50569358403925e-5	6.48440010155957e-5	6.47883151685894e-5	6.50326675317995e-5	6.51645824843411e-5	6.45567238395601e-5	6.39591067557322e-5	6.49665568620834e-5	6.42828347752175e-5	6.33399533237694e-5	6.4441550995034e-5	6.80891424171485e-5	6.20727397781221e-5	5.68612746184618e-5	6.15159656932742e-5	6.33063669450453e-5	6.21225342862749e-5	6.25909392686502e-5	6.39837887140184e-5	6.33719012884521e-5	6.37423040295045e-5	6.48677447817283e-5	6.5450489885282e-5	6.55715154639774e-5	6.59117209958906e-5	6.66469874799819e-5	6.7434658475779e-5	6.79571134766257e-5	6.82317891767502e-5	6.84966198307991e-5
flux1:	0.638275733927908	7.22480866595276e-5	7.215049597088e-5	7.20071027348909e-5	7.19252400746161e-5	7.19549140501477e-5	7.20558555416575e-5	7.21373113697146e-5	7.21331383719974e-5	7.20510456785462e-5	7.19583356596451e-5	7.19181915913158e-5	7.19348007665497e-5	7.19592607487258e-5	7.19476267441916e-5	7.19086077575788e-5	7.18870239155742e-5	7.18918276490135e-5	7.18507798421737e-5	7.1685968962955e-5	7.14745445826971e-5	7.14643346585194e-5	7.17461423188812e-5	7.18526538145719e-5	7.11874037312459e-5	7.06032484238125e-5	7.16794346705325e-5	7.08903940178632e-5	6.99427590415269e-5	7.11355810275259e-5	7.51600336291905e-5	6.85051281871548e-5	6.27377211996188e-5	6.7975831788417e-5	6.99923047172098e-5	6.86511324152723e-5	6.91697935420707e-5	7.08141406969914e-5	7.00750837375066e-5	7.04307105410925e-5	7.17095316311017e-5	7.23820347895259e-5	7.24875232457965e-5	7.28186742291462e-5	7.36139590892634e-5	7.44884721579474e-5	7.50547578014355e-5	7.53102969668031e-5	7.55296405459026e-5
flux1:	0.638538182831662	7.95189828803846e-5	7.94380683289169e-5	7.92886010471082e-5	7.91843208432121e-5	7.9193357183232e-5	7.92932638316177e-5	7.93981520680393e-5	7.94294942175165e-5	7.93730872600359e-5	7.92798893322714e-5	7.92151170503449e-5	7.92043070967906e-5	7.92249532875588e-5	7.9243523464055e-5	7.92520129127248e-5	7.92617290061736e-5	7.92587624049903e-5	7.91824407318338e-5	7.89959095821875e-5	7.88088005616112e-5	7.88545426291039e-5	7.91719152548491e-5	7.92670276354799e-5	7.85859842319874e-5	7.803785838952e-5	7.91818076783262e-5	7.83339750528252e-5	7.73848849702762e-5	7.8742113946743e-5	8.32194831320995e-5	7.58610060714065e-5	6.947357611733e-5	7.53822769948746e-5	7.7555462162691e-5	7.60458609357386e-5	7.65206130829269e-5	7.84199325345685e-5	7.75117389057507e-5	7.77706712376145e-5	7.91492000138763e-5	7.98827962529683e-5	7.99350016894848e-5	8.02018655080719e-5	8.10016054317857e-5	8.1922507008046e-5	8.25059036180176e-5	8.27174007284812e-5	8.2859815055726e-5
flux1:	0.638800631735415	8.74433566837165e-5	8.73836317403923e-5	8.72251786557478e-5	8.70913463926084e-5	8.7075347288797e-5	8.71777726438716e-5	8.73166120249415e-5	8.73943032412161e-5	8.73677555366912e-5	8.72702874703382e-5	8.71752428938164e-5	8.71381935211897e-5	8.71662961411607e-5	8.72304629805219e-5	8.72958267153926e-5	8.73361004887407e-5	8.73221878143218e-5	8.7217912372292e-5	8.70303754579818e-5	8.68873811825086e-5	8.69927402031583e-5	8.73440071071363e-5	8.7451920601013e-5	8.68008034330726e-5	8.63008279100076e-5	8.75157927462223e-5	8.66648435160138e-5	8.57052414681502e-5	8.73122622923421e-5	9.2328438562469e-5	8.42023961703148e-5	7.71306091628533e-5	8.37878458153293e-5	8.603499221186e-5	8.43552458868166e-5	8.46863875327023e-5	8.68295211126673e-5	8.57209945657777e-5	8.58031152192352e-5	8.72147176476538e-5	8.79720005996676e-5	8.79343812041532e-5	8.80841228617818e-5	8.88295740230022e-5	8.97498289951697e-5	9.03195913704306e-5	9.04633312350286e-5	9.05014982103722e-5
flux1:	0.639063080639168	9.60686217650781e-5	9.60322131466958e-5	9.58598857192269e-5	9.56888989557262e-5	9.56443690441056e-5	9.575367720452e-5	9.59360680118771e-5	9.60680002504325e-5	9.60720864902006e-5	9.59650149758427e-5	9.58353323229714e-5	9.57757122405361e-5	9.58230253529879e-5	9.59447732704348e-5	9.60708316000805e-5	9.61376615173462e-5	9.61115150803597e-5	9.59910861754391e-5	9.58237221721479e-5	9.57378092663447e-5	9.58985529748353e-5	9.62831708863123e-5	9.64358642724166e-5	9.58574754474865e-5	9.54043615268343e-5	9.6698719447572e-5	9.59002696607933e-5	9.49083415882158e-5	9.68523910434343e-5	1.02497036653749e-4	9.35418422792798e-5	8.57234059752025e-5	9.3193426353779e-5	9.54332488290572e-5	9.35906006568775e-5	9.36892646800878e-5	9.60542789850303e-5	9.47304439942932e-5	9.45711513408513e-5	9.5947669640619e-5	9.66884174526957e-5	9.65311352327284e-5	9.65217573794818e-5	9.71606527759175e-5	9.80342537972272e-5	9.85601228916026e-5	9.86164725932449e-5	9.85303683905503e-5
flux1:	0.639325529542921	1.0544461580516e-4	1.05431174328778e-4	1.05238809351943e-4	1.05023473916029e-4	1.04948017399845e-4	1.05068523233149e-4	1.05301714496308e-4	1.05491844306693e-4	1.05524081678143e-4	1.05401498201785e-4	1.05234724282934e-4	1.05157900219645e-4	1.05234529470402e-4	1.05420338809394e-4	1.05604796664722e-4	1.05691906635506e-4	1.05654850455967e-4	1.05532982121564e-4	1.05403791840938e-4	1.05378250059969e-4	1.05582416851359e-4	1.06001676006783e-4	1.06235065794391e-4	1.05762525066209e-4	1.05340833997919e-4	1.06728166958894e-4	1.06028102491327e-4	1.0497084428505e-4	1.07330012928751e-4	1.13689988553039e-4	1.03846561389727e-4	9.52224779301314e-5	1.03554116637246e-4	1.05721969488945e-4	1.03730245863962e-4	1.03533275027469e-4	1.06093408918347e-4	1.04558165648747e-4	1.04119931149167e-4	1.05404063010088e-4	1.06092057027522e-4	1.05796571261201e-4	1.0560388190663e-4	1.06099613928684e-4	1.06889774924071e-4	1.07347122010673e-4	1.07303326551968e-4	1.07082675754387e-4
flux1:	0.639587978446675	1.15623886261119e-4	1.15631025502264e-4	1.15412235100338e-4	1.15146655065856e-4	1.15038983277224e-4	1.15174038160862e-4	1.15461844172381e-4	1.15709896169567e-4	1.15765352131219e-4	1.15621982616567e-4	1.15417960127355e-4	1.15329885656048e-4	1.15442333145716e-4	1.15691933346484e-4	1.15926851649208e-4	1.16027147346536e-4	1.15983488696572e-4	1.15875766360408e-4	1.15796409109873e-4	1.15823572592619e-4	1.16052908547061e-4	1.16510287559206e-4	1.16859628301632e-4	1.16511177407021e-4	1.16093053716032e-4	1.17591397465818e-4	1.17017576123243e-4	1.1585412986347e-4	1.18687797504607e-4	1.25841349744814e-4	1.15051878394813e-4	1.05566357324144e-4	1.14794599125032e-4	1.16855143025773e-4	1.14730793162107e-4	1.14211209175142e-4	1.16941854410759e-4	1.15217182494953e-4	1.14496629483731e-4	1.15652922128556e-4	1.16262399616712e-4	1.15824232142794e-4	1.15445921699701e-4	1.1578444151783e-4	1.1647080998944e-4	1.16845456272549e-4	1.16697824389291e-4	1.16343380190909e-4
flux1:	0.639850427350428	1.26661916029671e-4	1.26686112151973e-4	1.26435502351735e-4	1.26115825014592e-4	1.25975568608285e-4	1.26126753489197e-4	1.26469018258882e-4	1.26770945706755e-4	1.268435698597e-4	1.26675997321297e-4	1.26436925425182e-4	1.26342917379054e-4	1.26492676992468e-4	1.267988964996e-4	1.27072125005611e-4	1.27179340804552e-4	1.27136302180286e-4	1.2705704623565e-4	1.27030786916106e-4	1.27092626815185e-4	1.27325061091531e-4	1.27826142148895e-4	1.28321509158423e-4	1.28097933104951e-4	1.27647097378196e-4	1.29277522389906e-4	1.28834510133528e-4	1.2752072838904e-4	1.30863336323261e-4	1.38876235408163e-4	1.27081770953242e-4	1.1668076955145e-4	1.26831521815902e-4	1.28786458355081e-4	1.26543744757864e-4	1.25714661140826e-4	1.28600083873254e-4	1.26721797335555e-4	1.25750764012115e-4	1.26773066098574e-4	1.27293559211801e-4	1.2672261978512e-4	1.26178517260173e-4	1.26371476403334e-4	1.26954868659458e-4	1.27246580248647e-4	1.2700158023133e-4	1.26524924361414e-4
flux1:	0.640112876254181	1.38617264600651e-4	1.38655051970959e-4	1.3836938941561e-4	1.37994270955542e-4	1.37821630418496e-4	1.37988199922364e-4	1.38380899544082e-4	1.38730004721542e-4	1.3881422561824e-4	1.38621892112775e-4	1.38352057313987e-4	1.38255703658258e-4	1.38438689624848e-4	1.387884423053e-4	1.39085736879322e-4	1.39195939498258e-4	1.39163145884292e-4	1.39123599745959e-4	1.39144810928696e-4	1.39215354294449e-4	1.39428070495848e-4	1.39980007161235e-4	1.40642715825925e-4	1.40527954372083e-4	1.40005292996467e-4	1.41790122358363e-4	1.41458100152986e-4	1.39951542851133e-4	1.4381102485438e-4	1.52735504146551e-4	1.39872784560833e-4	1.28501417771468e-4	1.39598801065797e-4	1.41488151984113e-4	1.39134442676055e-4	1.38045504801601e-4	1.41084028030026e-4	1.39094772337428e-4	1.37934960946409e-4	1.38848798074479e-4	1.39287382967184e-4	1.38605699913511e-4	1.37933989221161e-4	1.38017311547327e-4	1.38520866095114e-4	1.38744695527188e-4	1.3841862498821e-4	1.37840412920329e-4
flux1:	0.640375325157934	1.5155162193272e-4	1.5160085079068e-4	1.51279960843287e-4	1.50850673064946e-4	1.50645976991796e-4	1.50824651064254e-4	1.51260592936734e-4	1.51649066450547e-4	1.51741326827611e-4	1.51527117274529e-4	1.51232358694221e-4	1.51134791452869e-4	1.51341732155562e-4	1.51717956272236e-4	1.52025355635769e-4	1.52137985431289e-4	1.52126591094463e-4	1.52133807749206e-4	1.52189185646843e-4	1.52238358351496e-4	1.52410887847269e-4	1.53021502427576e-4	1.53862156563033e-4	1.53827064576578e-4	1.53196816845474e-4	1.55157871028792e-4	1.54896064804699e-4	1.53160522275576e-4	1.57521832820334e-4	1.6739864521272e-4	1.53396709155228e-4	1.40996000519147e-4	1.53070945781756e-4	1.54967597550607e-4	1.52499732249323e-4	1.51226636756644e-4	1.54433272215391e-4	1.52374028916689e-4	1.51106114133384e-4	1.51965421049729e-4	1.52345889634009e-4	1.51583107154666e-4	1.50833082331011e-4	1.50861027220936e-4	1.51327323542988e-4	1.51512335910717e-4	1.5112946641073e-4	1.5047631798125e-4
flux1:	0.640637774061688	1.65529792421512e-4	1.6559069328281e-4	1.6523792272926e-4	1.64758096022352e-4	1.64521360945504e-4	1.64706493051297e-4	1.65176444843877e-4	1.6559698540199e-4	1.65696888563178e-4	1.65467179218338e-4	1.65154214629057e-4	1.65053923900703e-4	1.65271669952686e-4	1.65655841778269e-4	1.65961813430379e-4	1.66080026905345e-4	1.66101643568971e-4	1.66158323409131e-4	1.66229648360938e-4	1.66227850613707e-4	1.663445934107e-4	1.67021252343574e-4	1.68039803390737e-4	1.68048385976961e-4	1.67283778750263e-4	1.69441042127453e-4	1.69195136994189e-4	1.67203836277683e-4	1.72037000396295e-4	1.82900276254569e-4	1.6767746477224e-4	1.54181043448737e-4	1.67279677806441e-4	1.69278251510075e-4	1.66680766115944e-4	1.65309818241546e-4	1.68715815864971e-4	1.6661751375433e-4	1.65326723813612e-4	1.66205489547827e-4	1.66564568284331e-4	1.65752040441452e-4	1.64974698944364e-4	1.65010386048358e-4	1.65494866091342e-4	1.65680285515777e-4	1.65269670843888e-4	1.6457017144943e-4
flux1:	0.640900222965441	1.80619639728386e-4	1.80695471366714e-4	1.80317636570236e-4	1.79792713757199e-4	1.79523306375104e-4	1.79707383200272e-4	1.80201370873287e-4	1.80648518592365e-4	1.80759327896748e-4	1.80523491026036e-4	1.80199268876264e-4	1.8009253794695e-4	1.80306054400406e-4	1.8068077582038e-4	1.8097767497334e-4	1.81107887417482e-4	1.81173523746668e-4	1.81278879471379e-4	1.81346846160048e-4	1.81269410750771e-4	1.81321089467168e-4	1.82069548276782e-4	1.83257346840964e-4	1.83274276498134e-4	1.82361533352321e-4	1.84732558808368e-4	1.84444743482173e-4	1.82181629159644e-4	1.87452803755578e-4	1.99336802679212e-4	1.82798661960535e-4	1.68130019461169e-4	1.82320307703485e-4	1.84522572887782e-4	1.81768201527002e-4	1.80378914266031e-4	1.84028297542661e-4	1.81905141069607e-4	1.80666087687651e-4	1.81646516807339e-4	1.8202786645483e-4	1.81192496227227e-4	1.80430755256745e-4	1.80534875689151e-4	1.81096672091324e-4	1.81326013133974e-4	1.80917430112232e-4	1.80197906643418e-4
flux1:	0.641162671869194	1.968920263005e-4	1.96989165604856e-4	1.9659601491147e-4	1.96032557726205e-4	1.95729047517623e-4	1.95903409819572e-4	1.9641188438455e-4	1.96882750661884e-4	1.97011111393515e-4	1.96780582437069e-4	1.96451830256428e-4	1.96333754792999e-4	1.96528429015169e-4	1.96879565085253e-4	1.97164080334852e-4	1.97314768366726e-4	1.97433996635274e-4	1.97585521748349e-4	1.97633945783129e-4	1.97464639555331e-4	1.97448396266413e-4	1.98271810738033e-4	1.99615223320987e-4	1.99613156517037e-4	1.98553105975513e-4	2.01153325932676e-4	2.00773050795814e-4	1.98231896758562e-4	2.03915281652492e-4	2.16861706927073e-4	1.98900111301749e-4	1.82970911719419e-4	1.98346316235943e-4	2.00846096169309e-4	1.97898500607181e-4	1.96547690291148e-4	2.00491446838888e-4	1.98337248207463e-4	1.97200988556944e-4	1.98360526015405e-4	1.98807731999013e-4	1.97966795693855e-4	1.97247252254025e-4	1.97467121509894e-4	1.98158973221059e-4	1.98473167679064e-4	1.98092867379692e-4	1.97373687390902e-4
flux1:	0.641425120772948	2.14420773265018e-4	2.14548220389474e-4	2.14151545048783e-4	2.13556574109119e-4	2.13216832918462e-4	2.1337246457112e-4	2.13887062015878e-4	2.1438125957095e-4	2.14536172527954e-4	2.14323281695327e-4	2.13996389175813e-4	2.13862328395832e-4	2.14026157708339e-4	2.14344084271258e-4	2.1461654489628e-4	2.14796521055211e-4	2.14977046533958e-4	2.15172882264257e-4	2.15192506189942e-4	2.14925417915915e-4	2.14843533088559e-4	2.15741798639888e-4	2.17226632345062e-4	2.17191852594779e-4	2.15998825050951e-4	2.18842749303747e-4	2.18336101689811e-4	2.15517636959462e-4	2.21605857488392e-4	2.35670248129947e-4	2.16163801572715e-4	1.98873515310651e-4	2.15552997810348e-4	2.18423645476938e-4	2.15241847599783e-4	2.13952421638829e-4	2.18241495983475e-4	2.16029695325818e-4	2.15015596746529e-4	2.1641543473784e-4	2.16965431354592e-4	2.16123463223437e-4	2.15451359149504e-4	2.15812465488232e-4	2.16671653302413e-4	2.17102442049634e-4	2.16769473963789e-4	2.16062557509199e-4
flux1:	0.641687569676701	2.33282649271269e-4	2.33451046378283e-4	2.3306365380056e-4	2.32444203886363e-4	2.32065764427573e-4	2.32193986156254e-4	2.32707690583605e-4	2.33226434643047e-4	2.33417669774835e-4	2.33234494515926e-4	2.32915804790073e-4	2.32763023192551e-4	2.32888266225532e-4	2.33167964995533e-4	2.33430616685468e-4	2.33647098846147e-4	2.33894826807636e-4	2.34136296095502e-4	2.34127490697397e-4	2.33766970325348e-4	2.33624463250398e-4	2.34593976902261e-4	2.36209777008682e-4	2.36145009942463e-4	2.34843253500125e-4	2.37946345707834e-4	2.37302201474577e-4	2.34209835505227e-4	2.40720700736499e-4	2.55976577122928e-4	2.34792080530884e-4	2.16028931148479e-4	2.34153338952413e-4	2.37440353281761e-4	2.33983972434114e-4	2.32740671102257e-4	2.37419158567866e-4	2.351064580426e-4	2.34200471692899e-4	2.35877880060218e-4	2.36556183146629e-4	2.35704596130277e-4	2.35063033106823e-4	2.35564782958403e-4	2.36606874055893e-4	2.37171737636987e-4	2.36895539715986e-4	2.3620357040943e-4
flux1:	0.641950018580454	2.5355737576251e-4	2.53777745019939e-4	2.53412542971192e-4	2.52775575858128e-4	2.52356211579812e-4	2.52449139965034e-4	2.52955789360687e-4	2.53500319875059e-4	2.53736581142043e-4	2.53594075414933e-4	2.53290572795172e-4	2.53119787172669e-4	2.53203768662982e-4	2.53443743001563e-4	2.53698313070828e-4	2.53955155251709e-4	2.54274744968561e-4	2.54568579462734e-4	2.54542454287481e-4	2.54101165257422e-4	2.53902767624439e-4	2.54936620814221e-4	2.56679923900118e-4	2.56603739544833e-4	2.5522208935023e-4	2.58602965475953e-4	2.57834726327223e-4	2.54469752313412e-4	2.61448030682513e-4	2.77987923568099e-4	2.54982473797223e-4	2.34625410748071e-4	2.54351023122306e-4	2.58071315534475e-4	2.5430552526986e-4	2.53058452806852e-4	2.58158361968389e-4	2.55691144636522e-4	2.54850769071769e-4	2.56816808744814e-4	2.57635564799232e-4	2.56755127091587e-4	2.56108722093648e-4	2.56725260334441e-4	2.5794192535531e-4	2.58641560441174e-4	2.58421286658606e-4	2.57738792700907e-4
flux1:	0.642212467484207	2.75327617608534e-4	2.75610089225189e-4	2.75279509728429e-4	2.74632253258134e-4	2.74170697475488e-4	2.74221383649832e-4	2.74714603368539e-4	2.75284229413205e-4	2.75571440267789e-4	2.75479038807496e-4	2.75199333046033e-4	2.75015892095614e-4	2.75060822942486e-4	2.75261053695511e-4	2.75506077635184e-4	2.75802494857512e-4	2.76198281646787e-4	2.76558119945924e-4	2.76535877723634e-4	2.76031413300906e-4	2.75778541587862e-4	2.76867066171421e-4	2.7874290731257e-4	2.786858314788e-4	2.77251726836442e-4	2.80934243222383e-4	2.80076885991613e-4	2.76434159265054e-4	2.83948061198661e-4	3.01881211696904e-4	2.76904375865134e-4	2.54825572479351e-4	2.76316172491196e-4	2.80464098717327e-4	2.76363264481363e-4	2.7503842099773e-4	2.80577058352357e-4	2.77899175802384e-4	2.77063982660649e-4	2.79307029531459e-4	2.80266294797166e-4	2.79331982530236e-4	2.78634236745642e-4	2.79320188728195e-4	2.80681545536553e-4	2.81500401596906e-4	2.8132612305747e-4	2.80642228302426e-4
flux1:	0.642474916387961	2.9867891837652e-4	2.99031725937063e-4	2.98747645074564e-4	2.98098333961094e-4	2.97595025911521e-4	2.97597260581276e-4	2.98069039751612e-4	2.98659196465418e-4	2.9899925382762e-4	2.98965045308178e-4	2.98720480484887e-4	2.98534972877953e-4	2.98546851281474e-4	2.98706216806049e-4	2.98934652226369e-4	2.99264666678728e-4	2.99741745971819e-4	3.00188620453474e-4	3.00199347773784e-4	2.99650160886175e-4	2.99338518563712e-4	3.0047004197896e-4	3.02491387449785e-4	3.02489539236261e-4	3.01023616929525e-4	3.05038430758371e-4	3.04141586011117e-4	3.00206587962647e-4	3.0833978303329e-4	3.27787024781167e-4	3.00682536828262e-4	2.7674980918728e-4	3.00168961920687e-4	3.04727796257018e-4	3.00277032719078e-4	2.98791584831832e-4	3.04772080670669e-4	3.01832307074959e-4	3.00937713481081e-4	3.03431975791704e-4	3.04523939817529e-4	3.03511172049576e-4	3.02714042577148e-4	3.03414003233326e-4	3.04875014136784e-4	3.05784783616388e-4	3.05640315414985e-4	3.04942609673267e-4
flux1:	0.642737365291714	3.23699543089347e-4	3.24128507303369e-4	3.23902705572118e-4	3.23261606164209e-4	3.22719342524917e-4	3.22667189044702e-4	3.23106400454457e-4	3.23707114416618e-4	3.24097359979167e-4	3.241287935879e-4	3.23934470619617e-4	3.23762669338455e-4	3.23749522495798e-4	3.2386322623226e-4	3.24060825059561e-4	3.24413506354053e-4	3.24978728572849e-4	3.25540457131401e-4	3.25617862724634e-4	3.2503940077116e-4	3.24657714543592e-4	3.25819348549793e-4	3.2800457837618e-4	3.28092183281073e-4	3.2660454944955e-4	3.30989838053986e-4	3.30108465924121e-4	3.25856384287614e-4	3.34697360862998e-4	3.55784326586149e-4	3.26390881307634e-4	3.00469451963495e-4	3.2597463301789e-4	3.30930991763107e-4	3.26125329437832e-4	3.24404357989044e-4	3.30819207236154e-4	3.27576741287702e-4	3.26568012635645e-4	3.29285138563686e-4	3.30500354227259e-4	3.29391302118985e-4	3.2845498971142e-4	3.2911479563587e-4	3.306243983579e-4	3.31589736058963e-4	3.31456491962177e-4	3.3073521455233e-4
flux1:	0.642999814195467	3.504802089341e-4	3.50988822142979e-4	3.50833902672773e-4	3.50214431066914e-4	3.49638816313295e-4	3.49525995391572e-4	3.49917180274177e-4	3.5051225776557e-4	3.50945758729061e-4	3.51050722272161e-4	3.50926227797484e-4	3.50788411469416e-4	3.50758279253385e-4	3.50815835149954e-4	3.50960591179087e-4	3.51320993867922e-4	3.51983627739815e-4	3.5269324491446e-4	3.52872068091654e-4	3.52273956218792e-4	3.51804116876619e-4	3.52982415183266e-4	3.55351415534311e-4	3.55553793367964e-4	3.54042711185165e-4	3.58843907205758e-4	3.58028657717464e-4	3.53425695860359e-4	3.63056872998007e-4	3.85907062507604e-4	3.54058005688282e-4	3.26011189602684e-4	3.53751015382083e-4	3.59109092198628e-4	3.53950469658722e-4	3.51941634323963e-4	3.58778506871939e-4	3.55205345540913e-4	3.54048762975604e-4	3.56969949889136e-4	3.58304171413562e-4	3.57092793379326e-4	3.55993703086983e-4	3.5657114524415e-4	3.58082221053917e-4	3.59067491710868e-4	3.58928532131901e-4	3.58180163404722e-4
flux1:	0.64326226309922	3.79113712660908e-4	3.79703797427437e-4	3.79634364036737e-4	3.7905407164101e-4	3.78453697484499e-4	3.78272982518271e-4	3.7859567249355e-4	3.79162772962512e-4	3.79629323444201e-4	3.79817336088925e-4	3.79787017974949e-4	3.79706835964407e-4	3.796659568869e-4	3.79650174606889e-4	3.79712943702052e-4	3.80063498360155e-4	3.80835383585898e-4	3.81728936754838e-4	3.82041804642779e-4	3.81426690430116e-4	3.80845277436374e-4	3.82026648854898e-4	3.84596396084523e-4	3.84924928580011e-4	3.8337812908926e-4	3.88646728619332e-4	3.87936139442336e-4	3.82942796793459e-4	3.93431878037064e-4	4.18161188006752e-4	3.83683168559054e-4	3.53371802501083e-4	3.83486941175673e-4	3.89279448384239e-4	3.83772230477234e-4	3.81455270067164e-4	3.88703885324602e-4	3.84783602433275e-4	3.834723556962e-4	3.86598249037297e-4	3.88058318339272e-4	3.86753022924782e-4	3.85488239731418e-4	3.85961000418037e-4	3.87439110586613e-4	3.88414739492004e-4	3.8825811436566e-4	3.87487556532575e-4
flux1:	0.643524712002974	4.09694495210573e-4	4.1036727129716e-4	4.10401091429118e-4	4.09882303926978e-4	4.09268640448916e-4	4.09011424223197e-4	4.09240163797698e-4	4.0975173097109e-4	4.10239320513383e-4	4.10522541955174e-4	4.10615253935423e-4	4.10618393684586e-4	4.10570015011118e-4	4.10457225015879e-4	4.10403376797584e-4	4.10725400100389e-4	4.11620515802277e-4	4.12734674609439e-4	4.13210073308391e-4	4.12574380305941e-4	4.11855262579896e-4	4.13026106490332e-4	4.15806758595948e-4	4.16256916766088e-4	4.14655158249884e-4	4.20446844319392e-4	4.19863116830103e-4	4.14438760150666e-4	4.25834346851839e-4	4.52548371238017e-4	4.15259271082105e-4	3.82539987273195e-4	4.15167516877593e-4	4.21460935769384e-4	4.156069880009e-4	4.12996136246535e-4	4.20654797118718e-4	4.16378080856039e-4	4.14931622373116e-4	4.1828776917951e-4	4.19895172091731e-4	4.18518501955149e-4	4.17105874329905e-4	4.17475085188085e-4	4.18904187968106e-4	4.1985127710625e-4	4.19671897706755e-4	4.18892689802925e-4
flux1:	0.643787160906727	4.42318210062242e-4	4.43075496648833e-4	4.43234354645811e-4	4.42804308952212e-4	4.42191348046271e-4	4.41847509891463e-4	4.41952598578598e-4	4.42377436462085e-4	4.42873821050714e-4	4.43267602148956e-4	4.43515939975676e-4	4.43628891674968e-4	4.43572996341202e-4	4.43334502188302e-4	4.43126256875357e-4	4.43401231985127e-4	4.44434732495144e-4	4.45804685453401e-4	4.46466449635554e-4	4.45802865100377e-4	4.44920351098145e-4	4.46066972300858e-4	4.49059395539876e-4	4.49612239024296e-4	4.47934233423224e-4	4.54306685674552e-4	4.53855973285309e-4	4.47963737010548e-4	4.60296288764572e-4	4.89091109172174e-4	4.48797741837237e-4	4.13520439390198e-4	4.48800643955076e-4	4.55693625954824e-4	4.49488071499707e-4	4.46627060415348e-4	4.5470754802531e-4	4.50065601263306e-4	4.48522667911824e-4	4.52159272212289e-4	4.53950476910172e-4	4.52535836639552e-4	4.51009717112279e-4	4.51298508051622e-4	4.52682550363142e-4	4.53594812336897e-4	4.53394395109829e-4	4.5262679895115e-4
flux1:	0.64404960981048	4.77081372689279e-4	4.77926602501567e-4	4.78236593314431e-4	4.77927011848291e-4	4.7733075580351e-4	4.76888901021742e-4	4.76837726981802e-4	4.77142869870458e-4	4.7763685022882e-4	4.78159634530511e-4	4.78598781767634e-4	4.78847967541265e-4	4.78782017021459e-4	4.78386512803791e-4	4.77985489900983e-4	4.78195834384353e-4	4.7938272043334e-4	4.81040754128731e-4	4.81909127325561e-4	4.81210263153622e-4	4.80142169714341e-4	4.81250608461806e-4	4.8444597169841e-4	4.85072765899584e-4	4.83300272805041e-4	4.90311076654724e-4	4.89988192147661e-4	4.83599169902886e-4	4.96887212204107e-4	5.27853636414266e-4	4.84349766353174e-4	4.46354804012214e-4	4.84438834293694e-4	4.92054094124492e-4	4.85482715921677e-4	4.82433709559213e-4	4.90963630024302e-4	4.85941044433645e-4	4.84347993115725e-4	4.88333995956669e-4	4.90357382640216e-4	4.88943462592254e-4	4.87347105291154e-4	4.87594635004352e-4	4.88954850996456e-4	4.89837526131454e-4	4.89622576283483e-4	4.88889811676836e-4
flux1:	0.644312058714234	5.14081157971703e-4	5.15019900774795e-4	5.15511015777077e-4	5.15357169046922e-4	5.14795092929021e-4	5.14243166693465e-4	5.14001887501939e-4	5.14154354527242e-4	5.14636425043618e-4	5.15308938656058e-4	5.15975310387988e-4	5.16386757514421e-4	5.16307333173587e-4	5.15723832140555e-4	5.15093316574742e-4	5.15222485728892e-4	5.1657615950019e-4	5.18551148278425e-4	5.19645099069286e-4	5.1890750029285e-4	5.17637545069147e-4	5.1869350567337e-4	5.22075134678976e-4	5.22744036483091e-4	5.20865870446691e-4	5.2857088558872e-4	5.28367315640158e-4	5.2146315490593e-4	5.35723453693317e-4	5.68953897462821e-4	5.22019065998417e-4	4.81134750074114e-4	5.22191354792767e-4	5.30662824639513e-4	5.23701683988238e-4	5.20530857319185e-4	5.29553120704565e-4	5.24121980811507e-4	5.22519166399589e-4	5.26931958823307e-4	5.29241899486699e-4	5.27865936430658e-4	5.2624228245539e-4	5.26494758653424e-4	5.27863493728353e-4	5.2872961900911e-4	5.28507871536295e-4	5.27831175995724e-4
flux1:	0.644574507617987	5.53415379134311e-4	5.54455161808638e-4	5.55160156504594e-4	5.55199569930819e-4	5.54690198186091e-4	5.54016409901423e-4	5.53551677385427e-4	5.53519737683515e-4	5.53981905680238e-4	5.54825716809217e-4	5.55755617922595e-4	5.56355226458088e-4	5.56260259304723e-4	5.55460987438033e-4	5.54567507616306e-4	5.54599445989471e-4	5.56130422724046e-4	5.58448235742154e-4	5.5978841496175e-4	5.59016007473802e-4	5.57535096487161e-4	5.58524161645428e-4	5.62071356427308e-4	5.62754653690278e-4	5.60768576130408e-4	5.69220987343356e-4	5.69134325039157e-4	5.61707683658167e-4	5.76967202434711e-4	6.12563819087657e-4	5.61963286666601e-4	5.18004149688902e-4	5.62223864969852e-4	5.71681913979732e-4	5.64299226327806e-4	5.61062461326851e-4	5.70632229759342e-4	5.64748947483742e-4	5.63158345156705e-4	5.68071426432321e-4	5.70720707988464e-4	5.69411959044199e-4	5.6779488231638e-4	5.6809576023155e-4	5.69508449497231e-4	5.70373482841972e-4	5.7014959342745e-4	5.69543046285085e-4
flux1:	0.64483695652174	5.95182630709557e-4	5.96331982015715e-4	5.97284660706965e-4	5.97555696651305e-4	5.97118418979051e-4	5.96312364651956e-4	5.95592803037515e-4	5.95346500200419e-4	5.95781259618208e-4	5.96816916660134e-4	5.98045411070719e-4	5.98859723841685e-4	5.98750876724683e-4	5.97713612794048e-4	5.96527603192011e-4	5.96445717552159e-4	5.98160726950798e-4	6.00845333675222e-4	6.02456892942956e-4	6.01663081639953e-4	5.99969324356301e-4	6.00877599613019e-4	6.04570689655687e-4	6.05250952861092e-4	6.03162880204011e-4	6.12412965310988e-4	6.12455517755062e-4	6.04508310638191e-4	6.20815350406339e-4	6.58897733754046e-4	6.04383604390938e-4	5.57149783254605e-4	6.0474552113857e-4	6.15303450737486e-4	6.07463211293163e-4	6.04195344611762e-4	6.14375363696231e-4	6.07981140301396e-4	6.06398161486669e-4	6.11869544158941e-4	6.14901701679286e-4	6.13676434321629e-4	6.12084389455659e-4	6.12466118839775e-4	6.13953493259521e-4	6.14829714822412e-4	6.14601204815381e-4	6.14067325984384e-4
flux1:	0.645099405425493	6.39482519960247e-4	6.40749329917346e-4	6.41982502789801e-4	6.42523076542329e-4	6.42178287780481e-4	6.41232136950878e-4	6.40229363363564e-4	6.39740229640799e-4	6.40138863982427e-4	6.41383903363912e-4	6.42944025929084e-4	6.44001285344044e-4	6.43886021192102e-4	6.4259550641124e-4	6.41091053750638e-4	6.40876998977654e-4	6.42778614096481e-4	6.45853490018989e-4	6.47767991676633e-4	6.46975917078563e-4	6.45073497521881e-4	6.45888749524347e-4	6.49714392915617e-4	6.50388144095558e-4	6.48208699598693e-4	6.5830415496664e-4	6.58508642067048e-4	6.50048495795482e-4	6.67480595054047e-4	7.0819148385009e-4	6.49504824398159e-4	5.98782596695787e-4	6.49986381346944e-4	6.61731087181909e-4	6.53397502973067e-4	6.50107726351362e-4	6.60963319841298e-4	6.53988314687561e-4	6.52379834291656e-4	6.5844385276218e-4	6.61887003569539e-4	6.60745934877846e-4	6.59179368206878e-4	6.59658691643926e-4	6.61241252887439e-4	6.62133463527329e-4	6.61887917827399e-4	6.61414906936009e-4
flux1:	0.645361854329247	6.86415860732108e-4	6.87805291276913e-4	6.89348727433634e-4	6.90195388889303e-4	6.89964979623706e-4	6.88874602572969e-4	6.87563706491612e-4	6.86803795873599e-4	6.87154338410598e-4	6.88621471394795e-4	6.90543820175567e-4	6.91875020507117e-4	6.91767963025741e-4	6.902162270951e-4	6.88370121942588e-4	6.88002739396484e-4	6.90089540603238e-4	6.93578884611212e-4	6.95834718341703e-4	6.95075588651998e-4	6.92972885063229e-4	6.93686136259205e-4	6.97641822951995e-4	6.98319896988144e-4	6.9605893302606e-4	7.07045443329688e-4	7.07466347869964e-4	6.98502079848581e-4	7.17168989860113e-4	7.60676868856155e-4	6.97550432673885e-4	6.43113715572019e-4	6.98170199553383e-4	7.11158913657411e-4	7.02300480593665e-4	6.98975049647039e-4	7.10570126447077e-4	7.02940566433352e-4	7.01249773924233e-4	7.0791419899083e-4	7.1177763316774e-4	7.10706168316617e-4	7.09149151672688e-4	7.09727116299636e-4	7.11413409583484e-4	7.12317193095987e-4	7.12031480615772e-4	7.11592629835e-4
flux1:	0.645624303233	7.36084675821635e-4	7.37596957460912e-4	7.39475656750371e-4	7.40663192071135e-4	7.40571351712224e-4	7.39337297272131e-4	7.37696839361905e-4	7.36637376997061e-4	7.36922635681927e-4	7.38618372786874e-4	7.40931018091796e-4	7.42570652547956e-4	7.42494006557369e-4	7.40679712043407e-4	7.38470195542907e-4	7.37924910176496e-4	7.40192057986378e-4	7.4412135522492e-4	7.46762398500527e-4	7.46072243448627e-4	7.43779760177668e-4	7.44387204433401e-4	7.48484115182159e-4	7.49188656533092e-4	7.46848841828173e-4	7.58770506205066e-4	7.59480623573427e-4	7.50017779001837e-4	7.70058965371315e-4	8.16557185678356e-4	7.48718244230558e-4	6.90330660842971e-4	7.49488812463855e-4	7.63752424846574e-4	7.5434454477677e-4	7.50956222297493e-4	7.63351398557218e-4	7.54998184136087e-4	7.53155310920446e-4	7.60404475262695e-4	7.64678637193562e-4	7.63649593990177e-4	7.62075123790463e-4	7.62741842039401e-4	7.6453117357091e-4	7.65434432201649e-4	7.65076310144972e-4	7.64631674150368e-4
flux1:	0.645886752136753	7.88591860024418e-4	7.90220335257736e-4	7.92453371140401e-4	7.94014966574062e-4	7.94089201037395e-4	7.92717484547474e-4	7.90729199638923e-4	7.89339242190073e-4	7.89535283008217e-4	7.91459147261637e-4	7.94187710111791e-4	7.96173973119147e-4	7.96156984865968e-4	7.94084120315484e-4	7.91489790075424e-4	7.90738666213137e-4	7.93178652747074e-4	7.9757425092928e-4	8.00646898715054e-4	8.0006244399785e-4	7.97591157691456e-4	7.9809618889748e-4	8.02359948912808e-4	8.03118779016063e-4	8.00689573826415e-4	8.13588825053878e-4	8.14671669650317e-4	8.04709131468135e-4	8.26286526981026e-4	8.75989389497776e-4	8.03162189307577e-4	7.40579208519449e-4	8.040840170846e-4	8.19635948519678e-4	8.09661304684366e-4	8.06183350791099e-4	8.19436781316644e-4	8.10303793831355e-4	8.0824041437665e-4	8.16043685614266e-4	8.20703415605399e-4	8.19681333564277e-4	8.18058842101731e-4	8.18801883223367e-4	8.20691072836742e-4	8.21578805416337e-4	8.21110768033421e-4	8.20610706229638e-4
flux1:	0.646149201040506	8.44040400252769e-4	8.45770121520698e-4	8.48370181503485e-4	8.50338068636929e-4	8.50610291842442e-4	8.49113002567647e-4	8.46761465080526e-4	8.4500696817525e-4	8.45082346143865e-4	8.4722668756278e-4	8.50394394923695e-4	8.52768719277291e-4	8.52846374326154e-4	8.50522775486425e-4	8.47522078176347e-4	8.4653458042297e-4	8.4913788239722e-4	8.54025468904226e-4	8.57574526175105e-4	8.57129081833224e-4	8.54489699627708e-4	8.54904815835479e-4	8.5937417862253e-4	8.60213902954937e-4	8.57667179904213e-4	8.71583953447229e-4	8.73123651365999e-4	8.62652085760354e-4	8.8593993370972e-4	9.39076900411002e-4	8.60984390104407e-4	7.93955068382085e-4	8.62041154937637e-4	8.78889466682108e-4	8.68335894888416e-4	8.64757297245466e-4	8.7892815389977e-4	8.68978529748449e-4	8.66642302238816e-4	8.74966017606297e-4	8.79976189723115e-4	8.78921949065028e-4	8.77225014021721e-4	8.78039397316366e-4	8.80032170322792e-4	8.80893705495783e-4	8.80278456257437e-4	8.7966828143791e-4
flux1:	0.64641164994426	9.025321262881e-4	9.04339195391269e-4	9.07312792674724e-4	9.09719187709863e-4	9.10226727939943e-4	9.08622501885894e-4	9.05895015644259e-4	9.03738608803904e-4	9.03654464581984e-4	9.06004751395116e-4	9.09632281055404e-4	9.12438240630199e-4	9.12649568077534e-4	9.10085780838738e-4	9.0665738011086e-4	9.05401722707897e-4	9.0815710403384e-4	9.13559229027664e-4	9.17623424200757e-4	9.17343670932193e-4	9.14547074012695e-4	9.14895439986231e-4	9.19619427584407e-4	9.20558977021636e-4	9.17847197858052e-4	9.32817297045899e-4	9.34888201608165e-4	9.23890668826315e-4	9.49064984572819e-4	0.00100587462919212	9.22239308181676e-4	8.50507298232727e-4	9.23395926445312e-4	9.41555610669891e-4	9.30411798160714e-4	9.26750080164107e-4	9.41903960199857e-4	9.31123059221927e-4	9.2848966385506e-4	9.37309851450838e-4	9.42632016003486e-4	9.41506426445608e-4	9.39718577619856e-4	9.40615889613894e-4	9.42732826930173e-4	9.43570125037792e-4	9.42776697983311e-4	9.42001460105988e-4
flux1:	0.646674098848013	9.64166061307654e-4	9.66017736288793e-4	9.69365921183392e-4	9.72244004339159e-4	9.73030376195154e-4	9.71344793980131e-4	9.68231700269849e-4	9.65633298625394e-4	9.65344241410208e-4	9.6787960217127e-4	9.71984586815053e-4	9.7526634366772e-4	9.75652779600668e-4	9.72861688325681e-4	9.68985787218708e-4	9.67430622171111e-4	9.70324929071215e-4	9.76257959081389e-4	9.8086593615052e-4	9.80770280674452e-4	9.77829132695712e-4	9.78145648819494e-4	9.83180044042148e-4	9.84226281852163e-4	9.81283587761013e-4	9.97336406152302e-4	9.99994766350789e-4	9.88449310381235e-4	0.00101567958096977	0.00107640495003798	9.86948923779762e-4	9.10252630358982e-4	9.88152867481162e-4	0.00100765524368837	9.95905117517004e-4	9.92213564678776e-4	0.00100842861054025	9.96823163281933e-4	9.9390284603406e-4	0.00100321589236323	0.0010088143358846	0.00100757961860134	0.00100569655787265	0.0010067108441344	0.00100899759298769	0.00100983293123605	0.00100884234516456	0.00100785079815483
flux1:	0.646936547751766	0.00102903653388761	0.0010308919662078	0.00103461126262124	0.00103799593294804	0.00103911126072752	0.00103737721763192	0.00103387269169712	0.00103079086840624	0.00103024639033096	0.00103294014082903	0.00103753629643886	0.00104133688107847	0.00104194111966514	0.0010389385692505	0.00103459903450497	0.00103271515847652	0.00103573259474806	0.00104220364697264	0.00104737120426608	0.00104747000547442	0.00104440120877637	0.0010447330277534	0.00105013727239251	0.00105128385416867	0.00104802979456117	0.00106518574586966	0.00106846530830037	0.00105634885778273	0.00108579406280801	0.00115068076700922	0.00105512529512199	9.73197299911879e-4	0.00105631114764148	0.00107720800735365	0.00106482501123607	0.00106119240936592	0.00107856469151919	0.00106615848534381	0.00106299587715324	0.00107282480531442	0.00107867062770279	0.00107728925013996	0.00107531663344996	0.00107650540263968	0.00107903716170608	0.0010799185933724	0.00107872802678265	0.00107747506784692
flux1:	0.647198996655519	0.00109723127910335	0.00109904261804609	0.00110312587398564	0.00110705406284845	0.00110855509397763	0.00110681315436551	0.00110291641190806	0.00109931026590965	0.00109845632321205	0.00110127624429702	0.0011063722003326	0.00111073195814296	0.00111159758829403	0.001108403970838	0.00110359090594841	0.0011013526754395	0.00110447370694584	0.00111147816696506	0.00111720724920891	0.00111750477460817	0.00111433222580569	0.00111473875692488	0.00112057421542998	0.00112180416187418	0.00111814921927431	0.00113641734321156	0.00114032987408017	0.00112762245330978	0.00115943244199395	0.00122873011111321	0.00112679505420725	0.00103936114122664	0.00112789155436524	0.00115025298812205	0.00113719550715855	0.00113373820490216	0.00115238501756836	0.00113921226707337	0.00113587973043097	0.00114627481572524	0.00115234715356483	0.00115077816347188	0.00114872515342577	0.00115016492555476	0.00115304599530414	0.00115404941360273	0.00115267421706244	0.00115112149689327
flux1:	0.647461445559273	0.00116882977562601	0.00117054331975684	0.00117498020118145	0.00117949062409419	0.00118144033050175	0.00117973903153931	0.00117545573082995	0.0011712868591559	0.00117006723972711	0.00117297547072223	0.00117857348139651	0.001183528983607	0.00118470100019633	0.00118134351563057	0.00117605580615483	0.0011734420373482	0.00117664221392278	0.00118416236338971	0.00119044193877392	0.00119093949697713	0.0011876964806896	0.00118824899956023	0.00119457921752144	0.00119587081473218	0.00119172251362148	0.00121109874306255	0.00121563932409304	0.00120232746799307	0.00123664940962116	0.00131061627926176	0.00120201985947905	0.00110879810016743	0.00120295814929482	0.00122686455808295	0.00121307351547198	0.0012099214086355	0.00122998153644528	0.00121607959013958	0.00121266587380133	0.00122369969713	0.00122998397154942	0.00122817765262754	0.00122604749081445	0.00122782457326353	0.00123118283067679	0.00123241017450304	0.00123088351532743	0.00122899839762993
flux1:	0.647723894463026	0.00124390202762498	0.00124545913047044	0.00125023609673456	0.00125536844629062	0.00125783526468543	0.0012562312882079	0.00125157482559033	0.00124680898112207	0.00124516616307165	0.00124811871776893	0.00125421349952022	0.00125979710886412	0.00126132314640078	0.00125783824078488	0.00125208557770868	0.00124907984999027	0.00125232891412371	0.00126033400390963	0.00126714255361422	0.00126784195926119	0.00126457255087312	0.00126535357022177	0.00127224666450341	0.00127358153945537	0.00126884984248732	0.00128931632759479	0.00129447217431351	0.00128055059402444	0.00131753894326965	0.00139644850218762	0.0012809076907055	0.00118160806431556	0.00128162923722123	0.00130715950703776	0.00129255867811254	0.00128983814308004	0.00131146878413426	0.00129687192203717	0.0012934690135281	0.00130522741266786	0.00131171127182536	0.00130960344656214	0.00130738306904746	0.00130958136047996	0.0013135586313599	0.00131513258185607	0.00131350303168989	0.00131125651602484
flux1:	0.647986343366779	0.00132250790732945	0.00132384545156821	0.00132894520311706	0.0013347389068405	0.00133779570444847	0.0013363538044006	0.00133134618555979	0.00132595427995098	0.00132382965333875	0.00132677571761548	0.00133335366966322	0.00133959379170707	0.0013415257102785	0.00133796109376126	0.00133176507247701	0.00132835551757002	0.00133161716940575	0.00134006500796499	0.00134737401446025	0.00134828044506284	0.00134503946376349	0.00134614200821696	0.00135367478452704	0.00135504649593708	0.00134964741392388	0.00137117312196111	0.0013769338591397	0.00136240478515712	0.00140223227867739	0.00148638029517394	0.00136361195475148	0.00125793688263348	0.00136407472665688	0.00139129357861955	0.00137579255730833	0.00137361009347364	0.00139698082873879	0.00138171657530781	0.00137840805814616	0.00139097945557577	0.00139764772454153	0.0013951552353354	0.00139280627456346	0.00139549461313572	0.0014002348142624	0.00140229105897918	0.00140061886530118	0.00139798337030754
flux1:	0.648248792270532	0.00140469704301548	0.00140574745977828	0.00141114800825549	0.00141764076532378	0.00142136362818604	0.00142015619407555	0.00141482822718974	0.00140878650844895	0.00140612004320457	0.00140900133742632	0.00141604035460645	0.00142296223139945	0.00142535754114795	0.00142177321505696	0.00141516728750825	0.00141134608889746	0.00141457869186429	0.00142341853677091	0.00143119615817655	0.00143231958231704	0.00142917090595056	0.00143069777390843	0.00143896070595911	0.00144038206588027	0.00143423888858837	0.00145678147500786	0.00146314848102546	0.00144801863455726	0.0014908854909882	0.00158059550846671	0.0014503181988028	0.00133796418537843	0.00145050012775488	0.00147944799551507	0.00146294715257908	0.00146137734834725	0.0014866621672103	0.00147075085598051	0.00146760469372998	0.00148107070596922	0.00148790099073865	0.00148491974151479	0.00148237303916322	0.00148559475278952	0.00149123214656517	0.00149391076012682	0.00149226378340378	0.00148921174379785
flux1:	0.648511241174286	0.00149050909636181	0.00149120008432375	0.00149687372228346	0.00150410006970009	0.00150856699403976	0.00150767315184065	0.001502063838703	0.00149535329432812	0.00149208294043807	0.00149483349379359	0.00150230348234796	0.0015099302362189	0.00151285281343531	0.00150932068886474	0.00150234897330929	0.00149811188770095	0.00150127024496106	0.001510446551364	0.00151866065945186	0.00152001532689867	0.00151702868934349	0.00151909169410898	0.00152819362851938	0.00152970126265799	0.00152274344451397	0.0015462521739458	0.00155324485813651	0.00153752054926701	0.00158365937664516	0.00167928498712782	0.00154122114205789	0.00142188148618871	0.0015411205876581	0.00157180892823745	0.00155420526417023	0.00155328570429595	0.00158065448841207	0.00156411193224458	0.00156117949534056	0.00157560944946594	0.00158256997816108	0.00157897644151099	0.00157613148234569	0.00157989832482434	0.00158654815629646	0.0015899857499241	0.00158843603877487	0.00158494007757168
flux1:	0.648773690078039	0.00157997415673236	0.00158022840440035	0.00158614091307878	0.0015941310444281	0.00159942057187235	0.00159892476915232	0.00159307993667314	0.00158568519288231	0.00158174644305587	0.00158429311190846	0.00159215719069761	0.0016005107389277	0.00160403037560706	0.00160063231220444	0.00159334748722689	0.00158869370959797	0.00159173185235244	0.00160118829970852	0.00160980824271124	0.00161141015928729	0.00160865682961911	0.00161137591507277	0.00162144735706378	0.00162310265859554	0.00161526301942873	0.00163968235566341	0.00164734000803321	0.00163102130412915	0.0016806961609587	0.00178261898998437	0.00163649704905911	0.00150986537179195	0.00163613075473963	0.00166854456230711	0.00164973718877393	0.00164947130322661	0.001679082244795	0.00166192450220914	0.00165924608209807	0.00167469713475359	0.001681747962441	0.00167740435640932	0.00167413398432341	0.00167842565782957	0.00168617884195033	0.00169050284314949	0.001689124559902	0.00168515959503683
flux1:	0.649036138981792	0.00167311291984137	0.00167284821369142	0.00167895862401827	0.00168773759679216	0.00169392738090117	0.00169391746277995	0.00168788784027744	0.00167979599112582	0.00167512208275009	0.00167738605035282	0.00168560229096811	0.00169470374966951	0.00169889427305835	0.00169571865315645	0.00168817933014156	0.00168311195418191	0.00168598670257532	0.00169566992219215	0.00170466670952192	0.00170652947431164	0.00170407740299255	0.00170757945435523	0.00171877354990057	0.0017206600340213	0.0017118714103604	0.00173714482969556	0.00174552380134223	0.00172859894548772	0.00178209833948529	0.00189072156670214	0.00173627762133751	0.00160205180017329	0.00173567730987841	0.00176978503313966	0.00174967915960492	0.00175004615815227	0.001782040328015	0.00176428892465057	0.00176190431620627	0.00177842750154601	0.0017855254546836	0.00178028802807797	0.00177644766581346	0.00178121686701165	0.00179013940390997	0.00179546521140918	0.00179433417082243	0.00178988129298454
flux1:	0.649298587885546	0.00176993633554699	0.00176906642145142	0.00177532753658295	0.00178491487616721	0.00179208011398403	0.00179264495745522	0.00178648402503934	0.00177768388953891	0.00177220705546427	0.00177410639424533	0.00178262985357519	0.00179249913524121	0.00179743509395022	0.00179457231113905	0.00178684035582438	0.0017813675497903	0.00178404247882356	0.00179390504060306	0.00180325005788611	0.0018053798130687	0.00180328888397965	0.00180770602542591	0.00182019683067467	0.00182241475543473	0.00181260744613173	0.00183868107254592	0.00184784824206733	0.00183028947085966	0.00188791449836116	0.00200365268859162	0.00184063128991946	0.00169851733004623	0.00183984043476263	0.00187560986152342	0.00185411858653043	0.00185508797313799	0.00188958672112668	0.00187127244663923	0.00186923382635687	0.00188688487430934	0.00189399173842257	0.00188772095104051	0.0018831605831219	0.00188834226664356	0.00189847892127628	0.00190490988845001	0.00190410444240916	0.00189915588080826
flux1:	0.649561036789299	0.0018704445079227	0.00186888096053807	0.00187524067893081	0.00188565024837821	0.00189386187082884	0.00189508869363236	0.00188885067390345	0.00187933292514192	0.00187298693226418	0.00187444012562235	0.00188322487719433	0.00189387934419691	0.00189963152653475	0.00189716895150514	0.0018893071954914	0.00188344405252085	0.00188589345059851	0.0018958959071818	0.00190555866091556	0.00190794910905495	0.0019062670487039	0.00191173424984802	0.00192571246084624	0.00192837223938134	0.00191747347503866	0.00194429927533626	0.00195432374213568	0.00193608535841277	0.00199813534734157	0.00212140215187779	0.00194955610113973	0.00179927152061538	0.00194862841623195	0.00198604576710169	0.00196308957508687	0.00196463669207624	0.00200174188430049	0.00198290550743016	0.0019812891264362	0.00200014164807889	0.00200723431247572	0.00199980530960819	0.00199438193297981	0.0019999045610217	0.00201128532743443	0.00201891475496768	0.00201851727790244	0.00201308137895025
flux1:	0.649823485693052	0.00197462479373226	0.00197227995879673	0.00197868324264943	0.00198992313133075	0.001999245632549	0.00200121711940439	0.00199495544634251	0.00198471389288444	0.00197743786925418	0.00197836801808619	0.00198736890546311	0.00199882113704725	0.00200545140594053	0.0020034684563009	0.00199553911324733	0.00198930998480746	0.00199152244290236	0.00200163451681097	0.00201158018592744	0.00201420861845357	0.00201296790954655	0.00201961981058227	0.002035286680327	0.00203850290968013	0.00202643915817497	0.00205397763289751	0.00206492310913301	0.0020459421738095	0.00211270081033537	0.00224389652858191	0.00206298568735687	0.00190426213028553	0.00206198648601606	0.00210107526539701	0.00207657976243327	0.00207869863458209	0.0021184950726516	0.00209918395883068	0.00209809729161183	0.00211825522973821	0.00212533598482551	0.00211664773503427	0.00211023596768576	0.00211603213349436	0.00212867936311798	0.00213759312248593	0.00213769104972897	0.00213179602984859
flux1:	0.650085934596805	0.0020824492381526	0.00207924008635217	0.00208563124653427	0.00209770336816654	0.00210819217371703	0.00211098356371739	0.00210475004773566	0.00209378411005452	0.00208552740810042	0.00208586672662172	0.00209504063961712	0.00210729555874692	0.00211485160713438	0.00211341547942648	0.00210547938983128	0.00209892040768797	0.00210090181043741	0.00211110307528552	0.00212129074428784	0.00212411580066145	0.00212333167792449	0.00213129867195909	0.00214885923630943	0.00215274703087737	0.00213944932244751	0.00216767183100216	0.00217959214224467	0.00215979157386356	0.00223151641045552	0.00237101737133824	0.00218080673418384	0.00201339171658745	0.00217981759551494	0.00222065384736104	0.00219454677480751	0.00219725726047673	0.00223981614563925	0.00222007667806635	0.00221965860823897	0.00224126487798948	0.00224836994159354	0.00223835174000512	0.00223085080913238	0.00223686488137565	0.00225079885152562	0.00226107706043188	0.00226176238932724	0.00225545773583382
flux1:	0.650348383500559	0.00219387166288341	0.00218972418238615	0.0021960490406723	0.00220894814183972	0.00222064647018237	0.00222432272788905	0.00221816747238968	0.00220648564020369	0.00219721327311045	0.00219690743604495	0.00220621403033412	0.00221926577564699	0.00222777639989495	0.00222693883883045	0.00221905545768532	0.00221221691751168	0.00221399279004744	0.00222427337389538	0.00223465571240929	0.0022376172042802	0.00223728654228573	0.00224669029527119	0.00226634716839838	0.00227102193684619	0.002256433694047	0.00228532470495406	0.00229826415875365	0.00227755750480565	0.00235447497574652	0.00250262621045837	0.00230288362703325	0.00212654151606764	0.00230200993750092	0.00234473142327899	0.00231694023730363	0.0023202879776512	0.00236567009682164	0.00234553678017833	0.00234594995407545	0.00236918895888383	0.00237639362232487	0.00236500827835078	0.00235634455858055	0.00236253583446697	0.00237777700072597	0.00238949339037595	0.0023908597955716	0.00238421456329915
flux1:	0.650610832404312	0.00230882483471787	0.00230367844296279	0.00230988591565749	0.00232359778367197	0.00233653303748637	0.00234114619596943	0.00233511814853144	0.00232274198884365	0.00231244005761997	0.00231145200560567	0.00232085391990447	0.00233468290453312	0.00234415426330523	0.00234394948905615	0.0023361773513115	0.0023291256750234	0.00233074302322339	0.00234110490297086	0.00235162976085486	0.00235465043942842	0.00235475114062961	0.00236569985161016	0.00238764869888386	0.00239322966608846	0.00237731591702875	0.00240687553296069	0.0024208748206278	0.00239917161632807	0.00248147840442013	0.00263859025256558	0.00242908423741382	0.00224359671842984	0.00242846435186789	0.00247327260184033	0.00244372383053542	0.00244777336537788	0.0024960308341112	0.00247551376838873	0.00247693004577593	0.00250202307949483	0.0025094425435095	0.00249668632293464	0.00248681173070927	0.00249315280641332	0.00250971991457415	0.00252293812524087	0.00252507532097547	0.00251817312972422
flux1:	0.650873281308065	0.00242721815649395	0.00242102956756471	0.00242707230112849	0.00244157111130851	0.00245575093234199	0.00246133766129989	0.00245548554425422	0.00244245370567113	0.00243113423345086	0.00242944716419911	0.00243890990455946	0.0024534804642607	0.00246389356730675	0.00246433721638883	0.00245673450673466	0.00244955360620128	0.00245108252327277	0.00246154186691464	0.00247215583763018	0.00247514456245844	0.00247563496777286	0.00248821874570296	0.00251264612979016	0.00251926297471537	0.00250201945359238	0.00253226650558666	0.00254737352155435	0.00252458406477572	0.00261245417597366	0.00277880249698513	0.00255930051559665	0.00236446687852996	0.00255911471007715	0.00260627055322515	0.00257489175212289	0.002579714987713	0.00263089085271147	0.00260996370881756	0.00261254526192713	0.00263973939177751	0.00264752525019323	0.00263342534433687	0.00262231293695909	0.00262878430628151	0.00264668871348557	0.00266145559398238	0.00266444119376079	0.0026573723507243
flux1:	0.651135730211818	0.00254893622288149	0.00254168227946421	0.00254751614465237	0.00256276107301173	0.00257816928845571	0.00258474871611617	0.00257912201055348	0.00256549366620423	0.00255319837331346	0.0025508178134476	0.00256030954377083	0.00257556845107807	0.00258687785961791	0.00258796658077267	0.00258059141971339	0.00257338342108887	0.00257491878037187	0.0025855095483358	0.00259616311056479	0.00259901859313034	0.00259983648854995	0.00261412322847412	0.00264120694834461	0.0026490081248556	0.0026304687104498	0.00266144455484182	0.00267772835546157	0.0026537669250453	0.0027473624970699	0.00292319128671766	0.0026934587755827	0.00248909633825853	0.00269393599462578	0.00274375064901684	0.00271047515892319	0.00271613868262664	0.00277026435318162	0.00274885495310426	0.0027527346209738	0.00278228711420052	0.0027906203314904	0.00277523110845823	0.00276286992475498	0.00276945287761207	0.00278869056157599	0.00280502743160284	0.00280891717014896	0.00280176888398613
flux1:	0.651398179115572	0.0026738383839289	0.00266551754024227	0.00267110002140441	0.00268703143120333	0.00270362419270477	0.00271119600367549	0.00270584567428762	0.00269170296299454	0.0026785057224705	0.00267546074887093	0.00268495223419416	0.00270082817378374	0.00271296165463471	0.00271467288844119	0.002707583026409	0.00270046844368549	0.00270213193792646	0.0027129106278448	0.00272356410865276	0.00272617832226875	0.00272723929175082	0.00274327137054541	0.00277318280946364	0.00278234363334394	0.00276258485824816	0.00279435777954786	0.00281192314058031	0.00278670912552864	0.00288619215044658	0.00307171680699778	0.00283151701344209	0.00261746190398918	0.00283293770672113	0.00288576245311855	0.00285053646763629	0.00285709167769049	0.00291418286112397	0.00289216796709028	0.00289743270372985	0.00292959406266095	0.00293867597015459	0.00292207540555562	0.00290846674200232	0.00291513718336576	0.00293568072108148	0.00295357426832749	0.00295839191977348	0.00295123791724104
flux1:	0.651660628019325	0.00280175919988851	0.00279239158701312	0.00279767933863552	0.00281421498908188	0.00283191744147423	0.00284046028466366	0.0028354390247459	0.00282088825774657	0.00280689621587567	0.00280324003432643	0.00281270492807651	0.00282910883608085	0.00284196755381471	0.00284425904020373	0.00283751080382754	0.00283062833654925	0.00283257096629241	0.00284362205142356	0.00285425145002497	0.00285651193932726	0.00285770707545209	0.00287549907063368	0.00290840658348861	0.00291913512536945	0.00289827704269496	0.00293094692107206	0.00294994677910363	0.00292340376577773	0.00302894575946108	0.00322435514975399	0.00297344971432685	0.00274955808742844	0.00297614376097526	0.00303236139736278	0.0029951522400395	0.00300263176411215	0.00306268415187683	0.00303988921786449	0.00304656981762236	0.00308156878054391	0.00309161192406856	0.00307389937415559	0.00305905626609678	0.00306578196390393	0.0030875750283565	0.00310696987559707	0.00311269841424715	0.00310558934067715
flux1:	0.651923076923078	0.00293250941126182	0.0029221356751454	0.00292708170667818	0.00294411349784904	0.00296281730371869	0.0029722875684297	0.00296764948860354	0.00295282113414516	0.00293817470430518	0.00293398486468545	0.00294340042816186	0.00296022644329764	0.0029736852382482	0.00297649393638426	0.00297014045795561	0.00296364660768255	0.00296605150073961	0.00297749284982929	0.00298809456939255	0.00298988522627322	0.00299107849460181	0.00301061598774416	0.00304668810971739	0.0030592273472611	0.00303743074017121	0.00307113344444287	0.00309177697042665	0.00306383041615645	0.00317561766510484	0.00338107354011285	0.00311922363602711	0.00288537323933893	0.00312356331813038	0.00318358395494907	0.00314438809751292	0.00315281061341027	0.00321579685782862	0.00319200049547042	0.00320006938822466	0.00323810276302647	0.00324932329969898	0.00323061922490856	0.00321456999025275	0.00322131299727764	0.00324426956969294	0.00326506446138108	0.00327163991408094	0.00326459568464338
flux1:	0.652185525826831	0.00306587685431109	0.00305455617118744	0.00305910722107079	0.00307649896450961	0.00309606095140468	0.00310639199395662	0.00310219183428795	0.00308723951223916	0.00307211159826468	0.00306749011381365	0.00307683833322941	0.00309396503061146	0.00310787242661631	0.00311111276412807	0.0031052017017512	0.00309927034966513	0.00310235556341135	0.00311434300450348	0.00312493676211218	0.00312613708330063	0.00312716287710311	0.00314840227172502	0.00318780958354947	0.00320243504556665	0.0031798956470751	0.00321480651469583	0.00323736156218157	0.00320793612597979	0.00332616934683922	0.00354180245985358	0.00326877027960026	0.00302486215924234	0.00327515926933232	0.00333942172491307	0.00329827104210569	0.00330765470066842	0.00337352415678959	0.0033484661558702	0.00335784326895581	0.00339907230765409	0.00341168510646293	0.00339213261472586	0.00337492813255226	0.00338165288167549	0.00340566247289391	0.00342771150147803	0.00343502055239139	0.00342802537920267
flux1:	0.652447974730585	0.00320162668072334	0.00318943447605212	0.00319352912337901	0.0032111157156496	0.00323135781289166	0.00324245972704965	0.00323875179612866	0.00322385065299714	0.00320844549480593	0.00320351904340673	0.00321278799995317	0.00323007960107182	0.0032442573945178	0.00324781903312169	0.0032423901137426	0.00323721209260355	0.00324123287066292	0.00325396310911548	0.00326459268301516	0.00326507598304998	0.0032657375449965	0.00328860674052554	0.00333152157282282	0.00334853467361574	0.0033254755724738	0.00336181136597161	0.00338660132635282	0.00335561912060809	0.00348050789006861	0.00370641118657793	0.00342196162993628	0.00316792169951238	0.00343082176125639	0.00349980016691475	0.00345676523329053	0.0034671478679832	0.00353583015396431	0.00350922129396131	0.00351978620883104	0.00356433968195622	0.00357855646696371	0.00355832380939102	0.00354004703550559	0.00354673317083313	0.00357167208877973	0.00359479151920344	0.00360267333542215	0.00359567359792412
flux1:	0.652710423634338	0.00333950032194314	0.00332652621998682	0.00333009415940023	0.00334768235799773	0.00336839286557136	0.00338015287648917	0.00337698997664693	0.00336233483242964	0.00334688678434978	0.00334180702742879	0.00335099230920555	0.00336829968085877	0.00338254223303488	0.00338628778090061	0.00338137054341344	0.00337715310192406	0.0033824029773672	0.00339611429588765	0.00340684623727921	0.00340647765133231	0.00340654704355869	0.00343094678401117	0.00347754050544358	0.00349725869406121	0.00347392232128206	0.00351194120441493	0.00353933757618176	0.00350671849453017	0.00363847227369653	0.00387469250119216	0.00357859505034834	0.00331437526089455	0.00359035306041822	0.0036645666860272	0.00361975650443191	0.00363121917499622	0.00370263191521975	0.00367416365242725	0.00368577097073185	0.00373375353688585	0.00374978352716123	0.0037290661331286	0.00370984148891685	0.00371649920979746	0.00374224658933128	0.00376622683708477	0.00377447892138615	0.00376738351334208
flux1:	0.652972872538091	0.00347921286978435	0.00346555928281163	0.00346852198232347	0.00348589277608174	0.00350682888007516	0.00351911239852233	0.00351654496558838	0.00350234852248175	0.00348712089680778	0.00348206479516839	0.00349117073583692	0.00350833217904542	0.00352240580093234	0.00352616905944241	0.00352178113178047	0.00351874706725317	0.0035255572543357	0.00354052776733048	0.00355144864443238	0.00355008393198634	0.00354930410172455	0.00357510986442999	0.00362554814310182	0.00364829366125897	0.00362493463380984	0.00366493395830686	0.00369534688681639	0.00366101177097121	0.00379983039236442	0.0040463601743614	0.00373839110002424	0.00346397003276712	0.00375346744200258	0.00383349059893015	0.00378704886991382	0.00379973842287413	0.00387379873262143	0.00384315118020304	0.00385564547722232	0.00390714874760031	0.00392520051770978	0.00390422094888674	0.00388422088121959	0.00389090575524466	0.00391736199040549	0.0039419833903479	0.00395037068537165	0.00394305309387578
flux1:	0.653235321441844	0.00362044888345501	0.00360623044227675	0.00360850316133443	0.00362541553363378	0.00364630687341491	0.00365895917848035	0.00365703475266889	0.00364352595906812	0.00362880984239463	0.00362397972109727	0.00363302031208684	0.00364986235238308	0.00366350536675719	0.00366709073006739	0.00366323685473697	0.00366162301725317	0.00367035971115696	0.00368690334334289	0.00369811639637072	0.00369560250443378	0.00369369174590328	0.0037207561369415	0.00377519313655983	0.00380128243229486	0.00377816210897075	0.00382047408876456	0.0038543435237338	0.0038182203416567	0.00396428717988844	0.00422105982876042	0.00390100500717951	0.00361638784349743	0.00391980626823788	0.00400627472803566	0.00395837345080657	0.0039725198988008	0.00404915842881229	0.00401600577762357	0.00402923289408676	0.00408434606065123	0.00410462895802978	0.00408363335933228	0.00406307965715143	0.00406990370792172	0.00409700834868378	0.00412205872572813	0.00413032482072188	0.00412262606347406
flux1:	0.653497770345598	0.00376285700649478	0.00374820078955186	0.00374969571106733	0.00376589145332948	0.00378644447381482	0.00379929291031174	0.00379805589014821	0.00378547831510146	0.00377159105508018	0.0037672141077266	0.00377621354460684	0.00379255211255546	0.00380547624865191	0.00380865976627802	0.0038053316225135	0.00380538649464053	0.00381644597048791	0.00383490669240743	0.00384652888626223	0.00384270695704088	0.00383936576234287	0.00386752151018786	0.00392609434146337	0.00395582996295697	0.00393321294839889	0.00397819855779534	0.00401598840838916	0.00397802096179527	0.00413150156741286	0.0043983906023873	0.00406604929387364	0.00377126726342047	0.0040889648330547	0.0041825756344667	0.00413340730847699	0.00414933290882985	0.0042285087601575	0.0041925222297793	0.0042063348468456	0.00426515201218358	0.00428787552953367	0.0042671257300526	0.00424628404792523	0.00425342049192336	0.00428116672536631	0.00430645858182511	0.00431433778524087	0.004306069481002
flux1:	0.653760219249351	0.00390604409746659	0.00389109039551805	0.00389172047141978	0.00390692964378818	0.00392683244300294	0.00393968894266938	0.00393918040073691	0.00392779026082572	0.00391507318646088	0.00391140013340644	0.00392039309409773	0.0039360355794627	0.0039479292737183	0.00395046165813906	0.00394763835491613	0.00394961849067697	0.00396342020172352	0.00398416530045303	0.00399632563998214	0.00399103671056589	0.00398595669572956	0.0040150204432471	0.00407784524522213	0.00411151139384034	0.00408966356380756	0.00413770517071709	0.00417990197390906	0.00414006008568342	0.00430110791626329	0.00457793246315594	0.00423312238285457	0.00392823191644655	0.00426052475608649	0.00436202747420936	0.00431179733128136	0.0043299160260122	0.00441163068465888	0.00437248000582317	0.00438673716981708	0.00444935952691585	0.00447472953612369	0.00445449078387598	0.00443365807559303	0.00444133824656756	0.00446978176240907	0.00449516716518153	0.00450239640872759	0.00449334363935753
flux1:	0.654022668153104	0.00404956976309563	0.00403447297669243	0.00403415603575622	0.00404810269983064	0.00406703010851181	0.00407969379149613	0.00407995099865278	0.00407001435422827	0.0040588292767441	0.00405613200088624	0.00406516387757729	0.00407991251971066	0.00409044647006843	0.00409205802927222	0.00408970700151244	0.00409387225134016	0.0041108504032276	0.00413426363876153	0.00414710328503157	0.00414019642066246	0.00413307076818362	0.00416284791773645	0.00423001867334018	0.00426788068179524	0.00424706776121192	0.00429856105950526	0.00434567742464867	0.0043039672085706	0.00447273650695054	0.00475927266017133	0.0044018365614365	0.00408691845322107	0.00443408438692434	0.00454426363762287	0.00449318314191936	0.00451399107999027	0.00459829974079762	0.00455565481594911	0.00457021690287868	0.00463674942088806	0.00466496101645734	0.00464548623253256	0.00462497215511109	0.00463347464734254	0.00466273582793806	0.00468811773488228	0.00469444769927216	0.00468437183458659
flux1:	0.654285117056858	0.00419294217610298	0.00417787141976207	0.00417653414757087	0.00418894209985212	0.00420656079647445	0.00421882039736075	0.00421987565258004	0.00421166429642341	0.00420238845453034	0.00420095660973533	0.00421008399293398	0.00422374092747664	0.00423257591993699	0.00423298308237798	0.00423106104407774	0.00423766866702557	0.00425826292760826	0.00428473830752913	0.00429841257576033	0.00428975471397918	0.00428028943475993	0.00431058027598004	0.00438217092911787	0.00442447796976801	0.00440496341185349	0.004460309142358	0.00451289089954016	0.0044693636676608	0.00464602789118391	0.00494202496865836	0.00457183878382225	0.0042469976851829	0.00460928015575916	0.00472893091685568	0.0046772132769009	0.00470127298092247	0.00478829217595766	0.00474182677091382	0.00475654884848332	0.00482709275625326	0.00485832043276144	0.00483983263807401	0.00481993713743777	0.00482957067477981	0.0048598303778232	0.00488517001650089	0.00489037539210324	0.00487901754830943
flux1:	0.654547565960611	0.00433561584936627	0.00432075493661202	0.00431833649108885	0.00432893487429751	0.00434490842716286	0.00435654432525439	0.00435842274386226	0.00435220845385013	0.00434522779812187	0.00434536457978677	0.00435465629727072	0.00436703033774618	0.0043738269989986	0.00437273984217059	0.00437119345113433	0.00438049138164283	0.00440513743322568	0.00443507405853548	0.00444975589347813	0.00443924235425473	0.00442716765921735	0.00445777489800086	0.00453384465892767	0.00458083421154919	0.00456287517785945	0.00462247095272289	0.00468110584392472	0.00463586447258801	0.00482063736681923	0.00512583705366323	0.00474281944001664	0.00440818396983443	0.00478579397248539	0.00491569280488048	0.00486355057733167	0.00489147249979125	0.00498138368700003	0.00493078270705519	0.00494550998745462	0.00502015370288117	0.00505454046632908	0.00503721549146995	0.00501820546249943	0.00502928811571352	0.00506077851757223	0.0050860992993861	0.00508998856699527	0.00507707471095002
flux1:	0.654810014864364	0.00447699166023262	0.00446253834238195	0.00445899357127422	0.00446752239168092	0.0044815162062971	0.00449230191917588	0.0044950179896479	0.00449106508323353	0.00448676609092671	0.00448878352906026	0.00449832246678745	0.00450923740632354	0.00451366721249501	0.00451079726124559	0.00450956322900007	0.00452178288561958	0.00455090343020118	0.00458470149102603	0.00460058561524144	0.0045881501197512	0.00457323129553785	0.00460396892253243	0.00468456998349914	0.00473647219108587	0.00472031281563695	0.00478454513935236	0.00484987032197873	0.00480307241370609	0.00499622816950413	0.00531038404628873	0.00491450701639931	0.004570230696597	0.0049633451172536	0.00510422122042121	0.0050518654227424	0.00508429088051439	0.00517734040764964	0.00512231156381884	0.00513688044198968	0.00521569232620853	0.00525333989600381	0.00523729152659255	0.00521937950072961	0.00523221737613238	0.00526521013155115	0.00529059923145172	0.00529302463245672	0.00527827341701113
flux1:	0.655072463768117	0.00461641895540109	0.0046025835323945	0.00459788595456379	0.0046041016435347	0.00461578785554958	0.00462549096323126	0.00462904391247447	0.00462760036920122	0.00462636087635952	0.00463057511631143	0.00464046090400187	0.0046497648385722	0.00465152149736843	0.00464658905525235	0.00464559357448891	0.00466094264729281	0.00469493926306418	0.00473299688584473	0.00475030359375829	0.0047359267515259	0.00471797412145471	0.00474867734479931	0.00483386373671161	0.00489090385259515	0.00487676560646178	0.00494600198513487	0.00501870771483558	0.00497056553857718	0.00517245463575048	0.00549534963800721	0.00508664985447578	0.00473291299131243	0.00514166877944239	0.00529417882747971	0.00524181849034737	0.00527940722026645	0.00537590367820591	0.00531619332291334	0.0053304403861513	0.0054134666086187	0.00545442895968382	0.00543969828786592	0.00542302553842847	0.00543789384080715	0.00547268800968905	0.00549829700475736	0.00549916537630085	0.00548229954908028
flux1:	0.655334912671871	0.0047531991270831	0.00474020277456128	0.004734347618314	0.00473802881159943	0.00474709118609238	0.00475547376780168	0.00475984202805566	0.00476112976338504	0.00476330952609129	0.00477003657252041	0.00478038903202789	0.00478796399358014	0.0047867742619508	0.0047795146786306	0.00477867220952525	0.00479732783589376	0.00483657381199574	0.00487928417385805	0.00489826175253409	0.00488197729105657	0.00486085506152228	0.00489139082913805	0.00498122695017207	0.00504362461663277	0.00503169433045984	0.00510627524082322	0.00518710285044179	0.00513788066468693	0.00534893895267078	0.00568039889259824	0.00525898919895924	0.00489600175350196	0.00532048659432826	0.00548519648087487	0.00543303739211698	0.00547646142754696	0.00557677170729221	0.00551218355409207	0.00552596317642778	0.00561323305859457	0.0056575151440324	0.00564406518200374	0.00562869059795964	0.00564581910062821	0.00568273086121436	0.00570877663704341	0.00570806149745629	0.00568882319569639
flux1:	0.655597361575624	0.00488658974673095	0.00487466304542863	0.00486767066215941	0.00486862431543843	0.00487476318577909	0.0048815819476573	0.00488671723814068	0.00489092234389314	0.00489685414008154	0.00490640644933982	0.00491736951793087	0.00492314061027523	0.00491877372421074	0.00490894225350159	0.00490815387538792	0.0049302565252545	0.00497509054471379	0.00502283855001688	0.00504376354643305	0.00502566199297354	0.0050012959823486	0.00503157348051154	0.00512614096844621	0.0051941059410616	0.00518452272273202	0.00526475321494419	0.00535448673484047	0.0053044965498558	0.00552524661752972	0.00586514886900067	0.00543122970485301	0.00505923514641531	0.00549947642643763	0.0056768516050649	0.00562509317939232	0.00567503679773715	0.00577958210144033	0.00570999669375104	0.00572320580424308	0.00581474546477305	0.00586230812931186	0.00585002386078157	0.00583591868504896	0.005855482349434	0.00589483758214119	0.00592160413506236	0.00591935887633941	0.00589752840462592
flux1:	0.655859810479377	0.00501580825931335	0.00500519042435658	0.00499711029777843	0.00499517811889481	0.00499811532859637	0.00500312165790192	0.00500894333077216	0.00501620718877858	0.00502618921923964	0.00503887335094771	0.00505061904423331	0.00505456231728196	0.00504683746855646	0.00503421268036732	0.00503336434537554	0.00505901261786005	0.0051097329862121	0.00516289088020556	0.00518606585105842	0.00516629583087859	0.00513868020681176	0.00516866067836654	0.00526806274745307	0.00534178768342551	0.00533463043011067	0.00542077127209509	0.00552022345156887	0.00546982046232283	0.00570086603914311	0.00604914360035481	0.00560301407861273	0.00522229419624728	0.00567824879587597	0.00586865318800684	0.00581748290342211	0.00587464652909672	0.0059838991817835	0.00590929154591301	0.00592189836191173	0.00601775166830262	0.00606852269226805	0.00605721589691215	0.00604426326640774	0.00606637737516071	0.00610850701182878	0.00613634795161298	0.00613271935189615	0.00610813628761255
flux1:	0.65612225938313	0.00514003441518496	0.00513097358837021	0.00512188895276219	0.00511695393938689	0.00511643765626658	0.00511937784506415	0.00512576816694638	0.00513618026957651	0.00515047041999526	0.00516658573681918	0.00517931763889541	0.00518146610704218	0.00517025774533391	0.00515464375360787	0.00515360485205928	0.00518285127374774	0.00523971035261167	0.00529863191475244	0.00532438079369816	0.00530314847810676	0.00527235166261465	0.00530205695240541	0.0054064199658624	0.00548607178802438	0.00548134912835029	0.00557360763715447	0.0056836023873808	0.00563318116762758	0.0058751967622767	0.00623183888827145	0.00577390744768104	0.00538478809805113	0.00585633570235412	0.00606003756824379	0.00600962312031927	0.00607472776008299	0.00618920903383883	0.0061096620479522	0.00612173442143915	0.00622198858467608	0.00627587872605301	0.00626529630154538	0.00625329374775445	0.0062780118025407	0.00632324870652936	0.00635258941792032	0.00634783008641939	0.006320414933203
flux1:	0.656384708286884	0.00525841102165836	0.00525116572962234	0.00524119853785237	0.00523319120952575	0.00522900038924531	0.00522961623045216	0.00523641717378817	0.00525001026277906	0.0052688224898439	0.00528866067314877	0.00530261644992225	0.00530306391803002	0.00528830500828894	0.00526953300191546	0.00526815565619266	0.00530100350129988	0.00536420211688676	0.00542921547198882	0.00545787715607665	0.00543544459461376	0.00540161443117358	0.00543113382445697	0.00554060656847508	0.00562631848325623	0.00562396276249237	0.00572248375280441	0.0058438378342662	0.00579382996130682	0.00604754882168628	0.00641260001617763	0.00594339465247779	0.00554625243013964	0.0060331945672903	0.0062503766682587	0.00620085673321341	0.00627464510941357	0.00639492357255774	0.00631063518727467	0.00632236399983238	0.00642717602180834	0.0064840980895062	0.00647393234744214	0.00646259520588752	0.00648990728055128	0.00653858265628664	0.0065699204401634	0.00656439840566651	0.00653417265724354
flux1:	0.656647157190637	0.00537004314529392	0.0053648846936788	0.00535420039994683	0.00534310415702501	0.00533505237138957	0.00533308225738992	0.0053400941847328	0.00535684199829727	0.00538034476799691	0.00540418974385186	0.00541964226517265	0.00541854491087608	0.0054002285561136	0.00537815822331105	0.00537627767148781	0.00541267881583768	0.00548236064689561	0.00555376016259166	0.0055856812465021	0.00556236430824603	0.00552573244161643	0.00555522757630205	0.00566997927176633	0.0057618456186059	0.00576171200500893	0.00586656954338034	0.00600007647118281	0.00595094965463483	0.00621715320784411	0.0065907124296312	0.00611089051640285	0.00570616032553904	0.00620822632021625	0.00643899738430039	0.00639047246623268	0.00647370361833218	0.0066003929438151	0.00651167636338524	0.00652339017740476	0.00663301004019651	0.00669289861792679	0.00668279818429952	0.00667176226292256	0.00670159164323849	0.00675402878406512	0.00678792905627406	0.00678213262382018	0.00674923509032687
flux1:	0.65690960609439	0.00547399645830977	0.00547121170075609	0.00546002311213186	0.00544587808636992	0.00543381642479973	0.00542899699760299	0.00543597938368334	0.00545579695438894	0.00548411336360311	0.00551224114489613	0.00552949794911324	0.00552707385751185	0.00550525384455027	0.00547977524321132	0.00547721157061113	0.00551706544454898	0.00559331169237806	0.00567134979097182	0.00570687748841709	0.00568304392560628	0.00564392916198907	0.00567363701572499	0.00579385540908592	0.00589193111952179	0.00589380218024371	0.00600499299481975	0.00615141159754613	0.00610366976218034	0.00638318094765002	0.0067654024040114	0.00627576002701843	0.00586394349841588	0.006380803193778	0.00662520818772103	0.00657773330551169	0.00667116892229025	0.00680492379123621	0.00671220084222488	0.0067243695919436	0.00683915663744386	0.00690198616734776	0.00689156661473807	0.00688038937367065	0.00691258612870741	0.00696908977194632	0.00700617664376389	0.00700071291846755	0.00696541050867093
flux1:	0.657172054998143	0.00556929585488038	0.00556918952413698	0.00555775888640781	0.00554066369675906	0.00552448251035929	0.00551655084876509	0.00552322495695559	0.005545971107444	0.00557918012508352	0.00561185808783709	0.00563125909330195	0.00562778609472175	0.00560257690495102	0.00557361316319389	0.00557017451047497	0.00561332830935148	0.00569615323319369	0.00578103314262489	0.00582050930269687	0.00579657709119153	0.00575538733128853	0.00578562145611866	0.00591151229292722	0.00601581792569643	0.0060194132548345	0.00613685266416012	0.0062969016373367	0.00625108491609476	0.00654476644668461	0.00693586243640858	0.00643734300137101	0.00601901763239809	0.00655029939685389	0.00680832726155993	0.00676190813127036	0.00686629090787595	0.00700779971985456	0.00691158864145605	0.00692481615533609	0.00704524640759371	0.00711104589858951	0.00709989992982093	0.00708806058874024	0.00712239200741229	0.00718323258642525	0.00722417286227561	0.00721975893988507	0.00718245071174557
flux1:	0.657434503901897	0.00565492564465004	0.00565782132485008	0.00564645987450091	0.00562657087039242	0.00560620025499129	0.00559489655944041	0.00560094982381255	0.00562643132762752	0.0056645695377837	0.00570205475631905	0.00572396827938628	0.00571978047208466	0.0056913571303468	0.00565886810311008	0.00565435534617761	0.00570060575435207	0.00578995383683937	0.00588182428281912	0.00592558106550879	0.00590201676135795	0.00585924897788847	0.00589039923705923	0.0060221880445096	0.00613272032063298	0.00613771016343194	0.00626123123798936	0.00643558964815063	0.00639227300412955	0.00670102992600781	0.00710127509068347	0.00659497676943818	0.00617080557813405	0.0067161170836555	0.00698770610196147	0.00694230000813586	0.00705832641184248	0.00720829996854576	0.0071091995309123	0.00712420664378274	0.0072508705622879	0.00731973406209235	0.00730744175848962	0.00729434186340233	0.00733048113113743	0.0073958745652763	0.00744135523475559	0.00743880187686587	0.00740001593242659
flux1:	0.65769695280565	0.00572983249641273	0.00573607138393466	0.0057251358183572	0.00570266365758816	0.00567807274661656	0.00566314350545618	0.0056682353010724	0.00569621214468714	0.00573927546565576	0.00578181190396048	0.00580662914998882	0.00580211239902106	0.00577071025828668	0.00573469697703761	0.00572890975675987	0.00577800650025832	0.00587375202821127	0.00597270462186866	0.00602106192180181	0.00599837840546627	0.00595461610430933	0.0059871471398138	0.00612508361369343	0.00624183033771466	0.00624785177364149	0.00637720815324192	0.00656652050909408	0.00652630979206193	0.00685109418639742	0.00726082951693255	0.00674801093186915	0.00631875232920007	0.00687770110671956	0.00716274354820829	0.00711826537818668	0.00724655685478131	0.00740571293256776	0.00730438498862881	0.0073219864692346	0.00745557837595039	0.00752767131560151	0.00751381146121923	0.0074987782073109	0.00753629392483268	0.00760637895178017	0.00765707940649144	0.00765726789770101	0.00761765144654153
flux1:	0.657959401709403	0.00579293186644568	0.00580286870605622	0.00579275436303198	0.0057679580862502	0.00573915341444934	0.00572035509975417	0.00572412361853186	0.00575431491225019	0.00580225997051678	0.00585007452399062	0.00587820275942268	0.00587378928412711	0.00583970353524178	0.00580021303476633	0.00579295692656784	0.00584460845537693	0.00594655813663776	0.00605262778699344	0.0061058919998469	0.0060846447535748	0.00604055243006079	0.00607500096662372	0.00621936552032663	0.00634232297251488	0.00634899716295649	0.00648386957944034	0.00668875311580666	0.00665227776085159	0.00699409243067138	0.00741372672685856	0.00689581019790865	0.00646232771852743	0.00703453867324701	0.00733288741589844	0.00728922052322116	0.00743029798627123	0.00759934259754864	0.00749649488017377	0.00751757403461517	0.0076588758170824	0.0077344381604573	0.00771860180895807	0.00770089660879817	0.0077392464453845	0.00781406254836013	0.00787062377127905	0.00787447742776946	0.00783478092889008
flux1:	0.658221850613157	0.00584311799550939	0.0058571139444595	0.00584824487706976	0.00582142394614191	0.00578844731151076	0.0057655507368487	0.00576762080091782	0.00579971109754614	0.00585245619602453	0.00590575375329904	0.00593760834501154	0.00593377029852939	0.00589735473584039	0.00585448468203918	0.0058455792426927	0.00589946073824802	0.00600735964580188	0.00612052781523363	0.00617899114554892	0.00615977218769232	0.00611608646180497	0.00615305737117626	0.00630416873325545	0.00643335922646815	0.006440308489773	0.00658031466579625	0.00680136611456561	0.0067692683241455	0.00712916610217145	0.00755917248268164	0.00703774421527116	0.00660101572587163	0.00718614358361822	0.00749762376289623	0.00745463461737757	0.00760890083800537	0.0077885078075528	0.00768487810014735	0.00771036258831861	0.0078602249323857	0.00793957253807853	0.00792137973894298	0.00790021406152138	0.00793874579026534	0.00801821524534135	0.00808120888132762	0.00808966120495833	0.00805071782067214
flux1:	0.65848429951691	0.00587927685122844	0.00589768944370802	0.00589050595212924	0.00586199095609402	0.00582491731200482	0.00579771285688788	0.00579770464881604	0.00583135067070335	0.00588877653438646	0.00594773434558823	0.00598372978872701	0.005980971561125	0.0059426359983584	0.00589653850973121	0.00588582591932067	0.00594158963156176	0.00605513033381534	0.00617533047118842	0.00623926978010197	0.00622269857983013	0.00618021594195816	0.00622037680636542	0.00637859910656628	0.00651408649563809	0.00652095045925221	0.00666565774960657	0.00690345718151307	0.00687637815835012	0.00725545412563894	0.00769635968893396	0.00717316647278582	0.00673429250555574	0.00733202836627911	0.0076564566345894	0.00761401176864345	0.00778174507220952	0.00797253613683229	0.00786887806925103	0.00789971930082773	0.00805904351294885	0.00814256912868034	0.00812168911341753	0.00809624857384507	0.00813421093115715	0.0082181282694213	0.00828802864995651	0.00830199031851525	0.00826469194768939
flux1:	0.658746748420663	0.00590030081200298	0.00592347158507757	0.00591841605000211	0.00588855890329223	0.00584749482698746	0.00581579875943548	0.00581333757090636	0.00584817554104526	0.00591012618507384	0.0059748878600937	0.00601542784064597	0.00601427674240961	0.00597448250225668	0.00592536666122687	0.0059127206845297	0.00597000835471397	0.0060888426447017	0.00621596678450742	0.00628564102361685	0.00627235210801797	0.00623191349222043	0.00627598727693959	0.00644173494344683	0.00658363641397513	0.00659008707421046	0.00673902704659205	0.00699413727144875	0.00697270172627278	0.00737207700303552	0.00782444475448418	0.00730138704197978	0.00686159797000069	0.00747167047162829	0.00780888324655152	0.00776686691313701	0.00794822767197086	0.00815075551636782	0.00804782541180532	0.00808498219032565	0.00825470470419143	0.00834287956870399	0.00831905384816851	0.008288530117278	0.00832509451824092	0.00841312579798645	0.00849028763344598	0.00851061438268069	0.00847588533272772
flux1:	0.659009197324416	0.00590510360180053	0.00593334422496532	0.0059308462267281	0.00590001066734729	0.00585509386378509	0.00581875594711553	0.00581348309139287	0.00584913694814877	0.00591542104981994	0.00598609046878282	0.00603155695879628	0.00603255200008986	0.00599180509911747	0.0059399378620041	0.00592527287381525	0.00598372973945264	0.00610748201106653	0.0062413873964632	0.00631703296482821	0.00630766043291255	0.00627013311299795	0.00631888853222426	0.00649262756094261	0.00664112086337214	0.0066468769022399	0.00679956104550875	0.00707252232310221	0.00705732292091502	0.00747812045679141	0.00794252392584093	0.00742164550268997	0.00698230736082292	0.00760448008285947	0.0079543704778093	0.00791270169731018	0.00810775092825799	0.0083224873450625	0.00822103099329656	0.00826545630040823	0.00844653649059811	0.00853991273547001	0.00851297967065332	0.00847660830579874	0.00851090072974575	0.00860259363334056	0.00868723729160471	0.00871470034955087	0.00868346936703783
flux1:	0.65927164622817	0.00589263409836347	0.00592621197168732	0.00592667365489825	0.00589522670174545	0.00584662682234912	0.00580553926435649	0.00579712422997122	0.00583321494293854	0.00590360800052294	0.00598024332029149	0.00603098471167363	0.00603466338735705	0.00599350536662475	0.00593921085145383	0.00592249069147478	0.00598178034869569	0.0061100614622075	0.00625057616358344	0.00633239999704113	0.00632755967091547	0.00629381720365254	0.0063480564625914	0.00653030115367665	0.00668562737453895	0.00669046840218585	0.00684640428619794	0.00713772540372591	0.00712930893688568	0.00757262346475482	0.00804961574636973	0.00753309051736221	0.00709570934392288	0.00772977673267067	0.0080923380680376	0.00805098627111534	0.00825971369973524	0.00848704444979854	0.00838778256065197	0.00844041098474922	0.00863382132188426	0.008733034454052	0.00870295314468793	0.00866005424256056	0.00869119495014193	0.00878599915498435	0.00887820439948571	0.0089134646044156	0.00888663565479409
flux1:	0.659534095131923	0.00586188816368436	0.00590101240175627	0.00590479487424312	0.00587309965714108	0.00582102047053285	0.00577512807243211	0.00576328181313692	0.00579943781468141	0.00587368516833665	0.00595629298959172	0.00601261135096903	0.0060194946384843	0.00597849137727594	0.00592214877071838	0.00590339520298019	0.00596321446164065	0.0060956349338287	0.00624256176247334	0.00633073251303833	0.00633100288094774	0.00630190396757497	0.00636244777565104	0.00655375273360253	0.00671621547933869	0.00671999690217343	0.00687870434049412	0.00718885212499567	0.00718770898448268	0.00765457459012968	0.00814465456138256	0.00763477117453751	0.00720099577475824	0.00784677989546394	0.00822215217575736	0.00818115129086256	0.00840350896001663	0.00864373603635888	0.00854734747613701	0.00860908016016148	0.0088157964582385	0.00892156640817058	0.00888843737141108	0.00883845527507031	0.00886560278308599	0.00896289863902389	0.00906260663425655	0.00910619285135277	0.00908461485421219
flux1:	0.659796544035676	0.00581191849421172	0.00585672702285594	0.00586413830915506	0.00583254839680176	0.00577723108637917	0.00572654220513713	0.00571103119421094	0.00574689964195926	0.0058247201712617	0.00591324983125494	0.00597538751527307	0.00598596362966532	0.00594569283520547	0.0058877333480306	0.00586703388726299	0.00592712671788136	0.00606330825601445	0.00621642673277719	0.00631106489629414	0.00631696824960155	0.00629333543326809	0.00636100546589564	0.00656195335858163	0.00673191567847258	0.00673458461959344	0.00689561162675688	0.00722500142519952	0.00723155943349797	0.00772291872113322	0.00822649767965883	0.00772564275264537	0.00729726574524627	0.00795461556141685	0.00834313040014491	0.00830259180539779	0.00853852894411905	0.00879187999000832	0.00869898264329662	0.00877066693651047	0.00899165581035796	0.00910478457255117	0.00906886475664447	0.00901140305359144	0.00903379823004787	0.0091329307967398	0.00923995332827707	0.00929224540680929	0.00927668118589962
flux1:	0.660058992939429	0.00574184347926601	0.00579239170037187	0.00580367647309249	0.00577253155514165	0.0057142586848302	0.00565885638006898	0.00563951676201623	0.00567477502519223	0.00575586509490484	0.00585020300595816	0.00591832901576332	0.00593303676620149	0.00589407506996546	0.00583497843418141	0.00581249326091694	0.00587266299719291	0.00601224771647024	0.0061713143330935	0.00627248251980239	0.0062844677076926	0.00626706676921843	0.00634266604423383	0.0065538521463718	0.00673173253414771	0.00673334471044289	0.00689628321682557	0.00724527267098744	0.00725989565599063	0.0077765741292703	0.00829394597174892	0.00780458655510214	0.00738354345904887	0.0080523372626138	0.00845455662461196	0.0084146817224269	0.00866417718048097	0.00893082097147941	0.00884195102024585	0.00892435321586448	0.00916055407206396	0.00928191798791956	0.00924362818238991	0.00917847689437662	0.00919548323672212	0.00929579837221504	0.00940983273279707	0.00947104909486111	0.00946214411443441
flux1:	0.660321441843183	0.0056508569596596	0.00570710816474597	0.005722439224192	0.00569206180922604	0.00563116133686918	0.00557121388119899	0.00554796480024666	0.00558233130099033	0.00566636836977264	0.0057663323521763	0.00584052905591149	0.00585974183809926	0.00582265248763832	0.00576294340496659	0.00573891102161379	0.00579903012003114	0.00594168715328829	0.00610643453922182	0.00621412917433936	0.00623255719449237	0.00622207796669959	0.00630636982592166	0.00652838460922649	0.00671465300126072	0.00671538980677002	0.00687989113237601	0.00724877874366346	0.0072717695242148	0.00781445764233582	0.00834577499336495	0.00787044064156878	0.00745880661513585	0.00813895695858496	0.00855570177024573	0.00851679495068403	0.00877988484133309	0.00905995117338685	0.00897554250804716	0.00906931385926183	0.00932161376824238	0.00945214903690971	0.00941207260135196	0.00933922562583085	0.00935036266388763	0.00945124213705238	0.00957189006215765	0.00964208009552809	0.00964033207143189
flux1:	0.660583890746936	0.00553824136946563	0.00560005887999914	0.00561953020107491	0.00559022290799723	0.00552707156337583	0.00546284139443019	0.00543569643190796	0.0054689398440645	0.005555585127436	0.00566091878611937	0.00574116970330352	0.00576518119136968	0.00573050318371517	0.00567074791466713	0.00564548910172425	0.00570550592583263	0.00585093545405265	0.00602107123775056	0.00613521680159839	0.00616035005715638	0.00615738917656576	0.0062510756647501	0.0064844865880855	0.00667966052976368	0.00667984493626845	0.00684563490117683	0.00723466361780689	0.00726627048950555	0.00783551417983406	0.00838077177664107	0.00792203627484791	0.00752201997643492	0.0082134793164181	0.00864584529178718	0.00860832771739055	0.00888512761284017	0.00917872973548945	0.00909909587435927	0.0092047340775456	0.00947393549605911	0.00961461645475805	0.00957348931851605	0.00949315156422997	0.00949811964478257	0.00959901304164946	0.00972580238715143	0.00980484406627812	0.00981057514096675
flux1:	0.660846339650689	0.00540338685978325	0.00547052779444606	0.00549414893886696	0.00546619199308661	0.00540121738063674	0.00533306758816585	0.00530214324324594	0.00533408909785924	0.00542298880116296	0.00553335614636882	0.00561953558325176	0.00564854803780868	0.00561678722104667	0.00555759018930446	0.0055315097164369	0.0055914519589339	0.00573938687765862	0.00591459296029437	0.00603503946423737	0.00606703502773492	0.00607208091667725	0.00617578129895596	0.00642111453009358	0.00662575479992604	0.00662586420993549	0.00679275748976751	0.0072021221538366	0.00724254762452385	0.0078387462416987	0.00839777165190885	0.00795823415699194	0.00757216810852753	0.00827493265785258	0.00872429229656134	0.00868871634928888	0.00897943897615992	0.00928669687493609	0.00921201799530681	0.00932982803276716	0.00961661119306106	0.00976842209146483	0.00972711496873884	0.00963969992139418	0.00963839604953264	0.00973884831024111	0.00987125670507213	0.00995886016834197	0.00997219386540613
flux1:	0.661108788554442	0.00524581858984412	0.00531792922210916	0.0053456210162385	0.00531926969260396	0.005252950610653	0.00518134818243964	0.00514686849275313	0.00517740246200085	0.00526818734814822	0.00538316802409053	0.00547503328632576	0.00550914909733072	0.00548077133713221	0.00542277128162431	0.00539635673079408	0.00545633117274663	0.00560653661591007	0.00578646926923537	0.00591299310141574	0.00595189983293441	0.00596531999129281	0.0060795499525909	0.00633727212792258	0.00655197631262187	0.00655265029815578	0.00672056327565041	0.00715041956724258	0.00719983004852247	0.00782323929183503	0.0083956899871989	0.00797795517546269	0.00760828202077814	0.00832239121836488	0.00879038248964381	0.00875744602217152	0.00906241647884629	0.00938347975935962	0.00931379716327337	0.0094438563957901	0.00974873981851134	0.00991264197222655	0.009872136500118	0.00977825588162331	0.00977078147153995	0.00987045592856712	0.0100079362037423	0.010103654230065	0.0101244996987508
flux1:	0.661371237458196	0.005065233502046	0.00514184635073858	0.00517343791414237	0.00514891985107465	0.00508178450410513	0.00500729977499902	0.00496959646827006	0.0049986639551766	0.00509094732997719	0.00521003294877371	0.00530721971088939	0.00534643640473928	0.00532186246585912	0.00526572737911938	0.00523954436899837	0.0052997326856712	0.00545200345738126	0.00563629418643499	0.00576860186882622	0.00581436083181714	0.00583639134673324	0.00596154311603335	0.00623204257493594	0.00645743457840001	0.0064594755623661	0.00662843656748454	0.00707890835173111	0.00713744374502736	0.00778818022410096	0.00837354539950078	0.00798020222698496	0.00762945641501496	0.00835498600638508	0.00884348941462738	0.00881404832756446	0.00913371910288236	0.00946878881016256	0.00940400840694188	0.00954614085042213	0.0098694444837312	0.0100463415818364	0.0100077024911323	0.00990815006298217	0.00989481212061166	0.00999350962975499	0.0101355172149475	0.0102387635394168	0.0102668095450909
flux1:	0.661633686361949	0.00486154676349391	0.00494207979466913	0.00497730720776747	0.00495481969475608	0.0048874416671402	0.00481074368188581	0.00477025161889177	0.00479785369311915	0.00489122820343056	0.00501382034573242	0.00511584153163535	0.00516005007266335	0.00513965150072992	0.00508607141643902	0.0050607545028171	0.00512140477063357	0.00527556043953809	0.00546381702701221	0.00560155092582732	0.00565399829790346	0.00568473537232941	0.00582105868162712	0.00610462506851956	0.00634133844544908	0.00634570381176191	0.00651585937634621	0.00698704125362606	0.00705482378757658	0.00773286793569284	0.00833047338475528	0.00796407226710165	0.00763485694807324	0.0083719048046162	0.00888301111801601	0.00885808840896364	0.00919305584469868	0.00954240508487406	0.00948231042163705	0.00963607420688577	0.00997788989142038	0.010168594663935	0.0101329400915065	0.0100286714674354	0.0100099787627291	0.0101076537376525	0.0102536762710096	0.010363752375494	0.0103984730390012
flux1:	0.661896135265702	0.00463494691794991	0.00471870544886764	0.00475721249950871	0.00473691995929451	0.0046699119741272	0.00459175973453367	0.0045490077726661	0.00457519387286593	0.00466922774446394	0.00479463815850541	0.00490088642543428	0.0049498723153708	0.00493396740326205	0.00488364408589434	0.00485988267248357	0.00492129614851738	0.00507717322817776	0.00526897992687264	0.00541172465051836	0.00547059626621316	0.0055099895294715	0.0056575730327073	0.00595437388289344	0.00620302724739259	0.00621081201781458	0.00638242767387814	0.00687438005605582	0.00695152220183671	0.00765671704130145	0.008265731866774	0.00792876042569472	0.0076237196887883	0.00837238492909081	0.00890835578266058	0.0088891451898913	0.00924016764814733	0.00960416119982531	0.00954843542781873	0.00971312572934871	0.0100732989798127	0.0102785043168701	0.0102469760173239	0.010139085707182	0.0101157409389003	0.01021251476864	0.0103621038188299	0.0104782342159847	0.0105189076856795
flux1:	0.662158584169456	0.00438595791069327	0.00447213991751918	0.00451348140784481	0.0044955133186784	0.00442951889308652	0.0043507486665728	0.00430634636962318	0.0043312044583876	0.00442543789435545	0.00455289129712254	0.00466264496308964	0.00471609145232149	0.00470494038288741	0.00465857314302532	0.00463709188408854	0.00469960457155582	0.00485704494771582	0.00505196052070896	0.00519924867460134	0.00526418544546727	0.00531203283198816	0.00547078544431552	0.00578083843749222	0.00604200193857671	0.00605441190163952	0.00622786616563546	0.00674060120574237	0.00682721287134812	0.00755925750170507	0.00817870229646033	0.0078735602039591	0.00759534714134333	0.00835570452395116	0.00891892748644468	0.00890679019873823	0.00927480641006574	0.00965391950896654	0.00960217466686523	0.009776842272438	0.010154967901175	0.0103752248913773	0.0103489595358215	0.0102386555716124	0.0102115435834933	0.0103077151320972	0.010460519227107	0.010581894387994	0.0106276345499782
flux1:	0.662421033073209	0.00411550571123484	0.00420321119516644	0.00424685919193613	0.00423130861523027	0.00416699173510147	0.00408850072595433	0.0040431215183136	0.00406676647416453	0.0041607088664289	0.00428934854116838	0.0044017805938926	0.00445927329562124	0.00445307176590518	0.00441133895475207	0.00439287236704624	0.00445683090309338	0.0046156655667928	0.00481321785859598	0.00496453399693883	0.00503508767412151	0.00509103171772505	0.00526066333374033	0.00558380330971443	0.0058579561356318	0.00587627201582742	0.00605204251830492	0.00658550045279172	0.00668169581370872	0.00744013404924409	0.0080688911733554	0.00779786493442996	0.00754910631121781	0.00832117892041007	0.00891411768082003	0.00891057123206261	0.00929671555693302	0.00969155168133346	0.00964336299242904	0.00982684662890502	0.010222278833562	0.0104579831995881	0.010438085336331	0.0103266610174149	0.0102968320978452	0.0103928839841556	0.0105486812234147	0.0106745063055358	0.0107243064578309
flux1:	0.662683481976962	0.00382498731192364	0.00391323215577576	0.00395858533684917	0.00394550805335232	0.00388354094232334	0.00380626766677061	0.00376062906292392	0.00378319001578143	0.00387631840723449	0.00400521453513807	0.00411940423489491	0.00418043656658805	0.00417930756890899	0.00414284374212209	0.00412810505726131	0.00419383660535587	0.00435386386591372	0.00455353982999471	0.00470832178844196	0.00478396078127895	0.0048474862404281	0.00502748745647393	0.005363327962166	0.00565080783652332	0.00567634162976879	0.00585498281850897	0.00640899944575517	0.00651490364011125	0.0072991095536439	0.00793593695478648	0.00770117559370118	0.00748443406684641	0.00826816776743001	0.00889330716281432	0.00890000642807832	0.00930561650764894	0.00971692334764424	0.00967186596523018	0.00986283492840586	0.0102747105345328	0.0105260978084614	0.010513614577772	0.0104024163824061	0.0103710629042289	0.0104676613353906	0.0106263889427511	0.0107559355194022	0.010808721827031
flux1:	0.662945930880715	0.00351634029845591	0.00360407467420723	0.00365047060573446	0.00363988466782113	0.00358093365628984	0.00350583534338259	0.00346067680039042	0.00348228389980583	0.00357404282385324	0.00370220322916031	0.00381714977491247	0.00388112889240372	0.0038851127713987	0.00385448198359997	0.00384412663961666	0.00391190275543529	0.00407286044632439	0.00427409100353604	0.00443172821290034	0.00451184336709052	0.00458227613849749	0.00477189690440495	0.00511978684514137	0.00542073331862855	0.00545477821954611	0.00563689060021605	0.00621115745913648	0.00632691296549443	0.0071360758503788	0.00777962626349133	0.00758311874709965	0.00740085356803755	0.00819609645657138	0.00885588143600955	0.00887459241272927	0.00930120425188748	0.00972988625590514	0.00968757204282172	0.00988457489797965	0.0103118468902935	0.0105789956287165	0.0105748930997099	0.0104652838256293	0.0104337082359757	0.0105316936151175	0.0106934711016542	0.0108261283397158	0.0108808200001899
flux1:	0.663208379784469	0.00319211168493206	0.00327824261934791	0.0033249724643318	0.00331685780738282	0.00326156726906252	0.00318959457919095	0.00314565337943264	0.00316642420384158	0.00325622669881392	0.00338260947138583	0.00349724722559132	0.00356350039170194	0.00357254371735142	0.00354820984023987	0.00354279440164909	0.00361278925582357	0.00377432096604907	0.00397646062911682	0.00413628938775084	0.00422019968961825	0.00429670695736022	0.00449493445260589	0.00485391119886307	0.00516820508214934	0.00521198048009933	0.00539817186758724	0.00599219104173376	0.00611796294653331	0.00695107419078871	0.00759992134445505	0.00744347618149483	0.00729800314048016	0.00810449232610099	0.00880125985355357	0.00883382747789102	0.00928315354767394	0.00973027869860855	0.00969039108677823	0.00989190631177611	0.0103333839040688	0.0106162254968439	0.0106213665803962	0.010514683347422	0.0104842559507261	0.0105846215169582	0.0107497638620843	0.0108850851765383	0.0109406576568188
flux1:	0.663470828688222	0.00285552489498275	0.00293894215729324	0.00298526704885896	0.0029795647349301	0.00292853910287525	0.00286060847223412	0.00281859392468465	0.00283861949019837	0.00292584882203641	0.0030493761474722	0.0031625909835729	0.00323037254963242	0.0032443166597319	0.00322661194975046	0.00322654962666598	0.00329879347063453	0.00346040945362625	0.00366271121202334	0.00382400714214815	0.0039109652206701	0.00399255671453138	0.00419809310598426	0.00456683402222036	0.00489403549468456	0.0049486283734204	0.00513946803099608	0.00575250337336167	0.00588848206020095	0.00674432564209858	0.00739699827354061	0.00728222513681747	0.00717567621226989	0.00799303292508983	0.00872893636242832	0.00877724786549926	0.00925113527139203	0.00971793325440999	0.00968025882629981	0.00988474414174829	0.010339135552867	0.0106374688487868	0.0106525930983758	0.0105501008751122	0.0105222069520254	0.0106260634302929	0.010795080976373	0.010932822181709	0.0109883696683253
flux1:	0.663733277591975	0.00251054326490641	0.00259014740294457	0.00263531558724654	0.00263192632643418	0.00258571036529482	0.00252267439968727	0.00248324062856987	0.00250257082905835	0.00258658232973406	0.00270615482818698	0.00281680124661695	0.00288530056431436	0.00290387078498365	0.00289296413186222	0.00289847841516647	0.00297280771222638	0.00313384174795077	0.00333542816680371	0.00349739615338605	0.00358659321704832	0.00367212332706729	0.00388336435212758	0.00426013908127198	0.00459942688767203	0.00466573073315593	0.00486169753460557	0.00549272361480459	0.00563912283605857	0.00651626980834202	0.00717129297855055	0.00709958553546673	0.00703386838926242	0.00786160093957687	0.00863852756230272	0.00870447278934995	0.00920484067061088	0.00969268952246218	0.00965714549972802	0.00986308397115154	0.0103290387240443	0.0106425477921619	0.0106682539180281	0.0105710965033417	0.0105470738964699	0.0106555994752085	0.0108291820790291	0.0109693274677916	0.0110241207663472
flux1:	0.663995726495728	0.00216192697715774	0.00223665817158134	0.00227992207971312	0.00227870390592598	0.00223776171450003	0.00218037830032029	0.00214409602671599	0.00216272439846708	0.00224284688479236	0.00235735784326267	0.00246427657584971	0.00253262717626173	0.00255542372257277	0.00255129009538561	0.00256236832393016	0.00263837447978457	0.00279793850974408	0.00299777029961587	0.00315953212625038	0.00325010166426475	0.0033382720109215	0.00355328749988005	0.00393591343901088	0.00428602727282086	0.00436467940480971	0.00456610527520296	0.00521375472691611	0.00537080270981196	0.00626760849942166	0.00692355016090712	0.00689606873008334	0.0068728259485859	0.00771033877102571	0.00852982255681305	0.00861525232397073	0.00914401004219133	0.00965440881369163	0.00962106597463265	0.00982700837802541	0.0103031570776836	0.0106314308473069	0.0106681632723001	0.0105773148796235	0.0105583849523761	0.0106727616685452	0.0108517459701782	0.0109945195210561	0.01104805596878
flux1:	0.664258175399482	0.00181527786599418	0.00188414433247628	0.00192477698134369	0.0019255423300291	0.00189023595808665	0.00183913713079961	0.0018064651642369	0.00182431314050804	0.00189984962610743	0.00200819869733577	0.00211023458188163	0.00217752487890784	0.00220401631494537	0.00220640892927529	0.00222275785914998	0.00229973693127021	0.00245667569964747	0.00265351916282206	0.00281409889441377	0.00290511819470335	0.00299448013704757	0.00321099763865487	0.00359680093041765	0.00395598876294427	0.00404730698031407	0.00425431690999126	0.00491682637571199	0.00508474768908583	0.00599934972058476	0.00665486904456831	0.00667252138204012	0.00669308930273104	0.00753969548739127	0.00840282889193693	0.00850951198397533	0.00906846190540134	0.0096029878272258	0.00957208842628835	0.00977669244204759	0.0102616832650196	0.0106042363635952	0.0106522774675316	0.0105684989320188	0.0105556954126284	0.010677034911655	0.0108623551891983	0.0110082151394239	0.011060257557551
flux1:	0.664520624303235	0.00147706333908406	0.00153916827327495	0.00157647878218954	0.0015789916734399	0.00154956070830308	0.0015052227819316	0.00147648039795873	0.0014933816736856	0.00156360949527442	0.00166471571010174	0.00176073568177733	0.00182602133725191	0.00185554131761164	0.00186396803935233	0.00188497370937395	0.00196187983074149	0.00211472804176746	0.00230712285320052	0.00246542988891683	0.00255591829589025	0.00264487483337235	0.00286026747175733	0.00324605161273282	0.00361202352189004	0.0037159431720347	0.00392839314328498	0.00460354791317775	0.00478253433013684	0.00571284675895182	0.00636673969126912	0.00643015826435073	0.0064955254116632	0.0073504599037256	0.00825780968073291	0.00838738867861717	0.00897811909240442	0.00953836911574677	0.00951033916399218	0.00971240640951936	0.0102049385838273	0.0105612332107895	0.0106207029054243	0.0105445068316147	0.0105386081587167	0.0106678714853201	0.0108604962370766	0.0110101124245191	0.0110607146543496
flux1:	0.664783073206988	0.00115460731275415	0.00120917378347453	0.00124252225061112	0.00124649674234714	0.00122304067969642	0.00118575762603814	0.00116109954251725	0.0011767857347117	0.00124095672012291	0.00133377099291571	0.00142268213671928	0.00148500014429113	0.00151674806160917	0.0015304536049327	0.00155514800553262	0.00163055352611544	0.00177749820154689	0.001963727034332	0.00211853679527188	0.0022074497516785	0.002294256394343	0.00250553602217131	0.00288755996922174	0.00325745006025102	0.00337346312922676	0.00359087743871082	0.00427595529589605	0.00446612480535957	0.0054098272576112	0.0060610643795342	0.00617057894870525	0.00628134453327309	0.0071437755781339	0.00809530853011452	0.00824925446466005	0.00887302918059694	0.00946054739456922	0.00943600228935869	0.0096345139002583	0.0101333689778818	0.0105028379272167	0.0105737018073954	0.0105053305864796	0.0105068017411307	0.0106447190176642	0.0108455769240831	0.0109997914971281	0.0110493085926379
flux1:	0.665045522110741	8.56033399256193e-4	9.02427059779642e-4	9.31239475463251e-4	9.36340928916475e-4	9.18806504847806e-4	8.88668990255659e-4	8.68065170254843e-4	8.8215453234227e-4	9.39496360733927e-4	0.00102301402918381	0.00110378180125609	0.00116216638232452	0.00119521258560876	0.00121316819841462	0.00124020546315577	0.0013122710046733	0.00145112185134165	0.00162918350688496	0.0017791160319902	0.00186533438106769	0.00194809886013876	0.00215191554451488	0.00252588307540614	0.00289622139090746	0.00302331990987453	0.00324482967961339	0.0039365453865959	0.00413788973260195	0.00509240792959164	0.00574016005718292	0.00589576520321339	0.00605209875171732	0.00692113603233934	0.00791616070957844	0.00809572667101209	0.00875337804924479	0.00936957213297084	0.0093493142681915	0.00954346478136723	0.0100475363642523	0.0104296072236586	0.0105116937714824	0.0104511133518406	0.0104600627045856	0.0106070590728131	0.010816959151526	0.0109767323687372	0.0110258140672646
flux1:	0.665307971014495	5.90144561319065e-4	6.27894463123336e-4	6.51678651193074e-4	6.57529563849717e-4	6.4570541324177e-4	6.22588162823053e-4	6.05811056239734e-4	6.17802472309723e-4	6.6752283137325e-4	7.40797130239947e-4	8.12464106255898e-4	8.6596470970393e-4	8.9926116889053e-4	9.20163730537236e-4	9.47808768177765e-4	0.00101426651328294	0.00114243723759147	0.00131002525495986	0.00145352259294895	0.00153583735468773	0.00161251851795154	0.00180516744384168	0.00216622953588915	0.0025329263478805	0.00266955320095825	0.00289383836226779	0.00358829149479364	0.0038006139999714	0.00476309182647897	0.00540673984449354	0.00560805811147695	0.00580966196578743	0.00668436097453387	0.00772149071039918	0.00792766501423827	0.0086194967040788	0.00926554802055934	0.00925055484936411	0.00943978280173318	0.00994810462113161	0.010342224718709	0.0104352510023215	0.0103821617563895	0.010398317247009	0.0105544512209901	0.010774002681126	0.0109403465205008	0.0109899132310816
flux1:	0.665570419918248	3.66224935326227e-4	3.9504300216498e-4	4.13406703824355e-4	4.19598856490625e-4	4.13119818230524e-4	3.9668000547202e-4	3.8330199705003e-4	3.92576744119443e-4	4.3387219893958e-4	4.96029886052924e-4	5.57735725427314e-4	6.05437776699449e-4	6.37835419003572e-4	6.60118150165069e-4	6.86250775097471e-4	7.4440435788878e-4	8.58908004171889e-4	0.00101339719923355	0.00114870135379772	0.00122579515268409	0.00129420198753384	0.00147163898968028	0.00181441108383267	0.00217275648289238	0.00231676741138366	0.00254200506797513	0.00323463524957294	0.00345748202399936	0.00442474664134678	0.0050638736520221	0.00531011603246943	0.00555619302832073	0.00643555624683955	0.00751269759826913	0.00774615782563022	0.00847186255480311	0.00914863553338594	0.00914003674039521	0.00932404906330206	0.00983582015147964	0.0102414810882107	0.0103450852652258	0.0102989495157351	0.0103216567239275	0.0104865761901417	0.010716113677955	0.0108900168199424	0.0109412181249621
flux1:	0.665832868822001	1.93754106678478e-4	2.13553901089524e-4	2.26226011267466e-4	2.32340422995556e-4	2.30703507108033e-4	2.2039261225217e-4	2.09796301907194e-4	2.15630053036482e-4	2.47701648829502e-4	2.97962238606097e-4	3.48965918774071e-4	3.90015402960578e-4	4.20289737315034e-4	4.42146934786878e-4	4.64284553386623e-4	5.11028835515001e-4	6.08490333131804e-4	7.46934269321734e-4	8.72068438624456e-4	9.42495800991448e-4	0.00100028815858385	0.00115815524830838	0.00147675136091547	0.00182143339259539	0.00197007443296538	0.00219389714418038	0.00287945182976076	0.00311204059835128	0.0040805641791647	0.00471492987637642	0.00500485623453592	0.00529408518419157	0.00617706135395279	0.00729143018416806	0.00755250020721213	0.00831109683452658	0.00901905377948886	0.00901809681643109	0.00919688318599316	0.00971148766097277	0.010128247443569	0.0102420253502766	0.0102021093919948	0.0102303520406069	0.010403271715513	0.0106427913550645	0.0108251397837051	0.0108792963987695
flux1:	0.666095317725754	8.20319141779787e-5	9.29471903200925e-5	9.9802830105581e-5	1.0543853019237e-4	1.08031999354206e-4	1.03123028228724e-4	9.45265016826197e-5	9.61137161634577e-5	1.18191206272052e-4	1.55891370645331e-4	1.95597061446295e-4	2.29230422015516e-4	2.56117346136741e-4	2.75545562530096e-4	2.90887222834063e-4	3.22750942032634e-4	3.99440014785051e-4	5.18582867308949e-4	6.31339604189414e-4	6.9350926587197e-4	7.38202395157384e-4	8.7186473990223e-4	0.0011599503209575	0.00148509485403325	0.00163499945391595	0.00185446746246774	0.00252698795861421	0.00276813951189423	0.00373400267003838	0.00436350161955648	0.00469538416179251	0.00502590570492814	0.00591138869574863	0.00705955403700034	0.00734816679442175	0.00813795975159868	0.00887708709826795	0.00888509131257875	0.00905892443593773	0.00957594252343	0.0100034426279883	0.0101269849962715	0.0100924120424662	0.0101248535105759	0.0103045559535021	0.0105536669061234	0.0107451648774402	0.0108036961658289
flux1:	0.666357766629508	3.97223884613144e-5	4.21256063000465e-5	4.32152094096378e-5	4.80271620178969e-5	5.41733925117279e-5	5.38045190732378e-5	4.63029845892669e-5	4.27951971568404e-5	5.41714021130451e-5	7.87960134493202e-5	1.06784113390681e-4	1.32365140663869e-4	1.54608814284418e-4	1.69466550477254e-4	1.74960544486042e-4	1.88174198811598e-4	2.40061467366211e-4	3.36367895566583e-4	4.34308356895371e-4	4.86471319622888e-4	5.15446621519638e-4	6.20042345388641e-4	8.70907406996593e-4	0.00117014229404485	0.00131735180876503	0.00152894339189331	0.00218177457614681	0.00242985216672646	0.00338871486719797	0.00401332181550807	0.00438491477689364	0.0047543296846351	0.00564115818153146	0.00681911191262632	0.00713478101496861	0.00795334435628663	0.00872309570126584	0.00874139650945735	0.00891081504895629	0.00943002171404956	0.00986799608864507	0.0100009226206768	0.00997073220572051	0.0100057749803709	0.0101906354951754	0.0104485307933221	0.0106496272229343	0.0107139676552104
flux1:	0.666620215533261	7.4337607088422e-5	6.8858149215848e-5	6.44401230307454e-5	6.81858372610971e-5	7.71976632979203e-5	8.04323009974921e-5	7.30564169240989e-5	6.3615029936415e-5	6.36911924973856e-5	7.49121488387778e-5	9.09768703757129e-5	1.08042080186961e-4	1.24456288972141e-4	1.32543430532564e-4	1.24979554834153e-4	1.15569827587378e-4	1.38408160313346e-4	2.08114433424237e-4	2.88582862494209e-4	3.28830035213115e-4	3.39354394840784e-4	4.09858188963045e-4	6.16511430748442e-4	8.83056283067856e-4	0.00102306643384818	0.00122269023290434	0.00184851838077369	0.00210138021961822	0.00304846574750193	0.00366817201703872	0.00407669034638342	0.00448207151007051	0.00536903005114179	0.00657227855484283	0.00691408163860116	0.00775826920596894	0.00855752926657763	0.00858741509070555	0.00875318751006547	0.00927453565022425	0.00972280886437479	0.00986479557351544	0.0098380046346824	0.00987386346714979	0.0100618976032743	0.0103273468566826	0.010538172231603	0.0106096814846074
flux1:	0.666882664437014	1.91694479975897e-4	1.79235844174805e-4	1.69811710549883e-4	1.72405200471435e-4	1.83654369909949e-4	1.8955645236453e-4	1.81346417024943e-4	1.65209470674728e-4	1.53551586975974e-4	1.51274928084424e-4	1.5546929681112e-4	1.63782641234271e-4	1.7332607244895e-4	1.72482921246435e-4	1.48608909660575e-4	1.12519378535467e-4	1.0195119944226e-4	1.41139774101769e-4	2.01296623391528e-4	2.27569380275301e-4	2.16824958527103e-4	2.48125756199496e-4	4.03409168886263e-4	6.30190286154606e-4	7.58024525466678e-4	9.4105682457513e-4	0.00153197816849946	0.00178694754977471	0.00271704405900941	0.00333178945851603	0.0037738985536504	0.00421181679322532	0.00509763782132088	0.0063213103286575	0.00668788640734182	0.00755386900595907	0.00838094116952068	0.0084235869373891	0.00858665675515186	0.00911024331469143	0.00956871584352935	0.00971951271744707	0.00969517382782924	0.00972995773846404	0.00991888874463596	0.0101902540461757	0.0104105727049832	0.0104904452160108
flux1:	0.667145113340768	3.953878680231e-4	3.7714267931146e-4	3.63492970311862e-4	3.65063850410971e-4	3.78059086556183e-4	3.85781015810543e-4	3.75874111709277e-4	3.52435219301689e-4	3.28840221144827e-4	3.13261091729473e-4	3.05949265750688e-4	3.05565837116918e-4	3.07430143127984e-4	2.95654011185134e-4	2.52313595019077e-4	1.85549415730046e-4	1.37238733751158e-4	1.41936718478422e-4	1.7881235041959e-4	1.88928232501296e-4	1.54053702065151e-4	1.41045595464421e-4	2.37767411546945e-4	4.17555278538135e-4	5.27864016187709e-4	6.89212509501034e-4	0.00123683287559174	0.00149068945340649	0.00239817193956427	0.00300777648454363	0.00347959413182176	0.00394615681025384	0.00482952261640749	0.00606849000194747	0.00645805196237068	0.00734138176210271	0.00819400024429114	0.00825040194885549	0.00841181731759728	0.00893783272873489	0.00940645265700326	0.00956588971928813	0.00954314262686661	0.00957494077185288	0.00976228331063366	0.0100375583371216	0.0102667403250982	0.0103559208410469
flux1:	0.667407562244521	6.86330083828486e-4	6.63791427218924e-4	6.47010047051432e-4	6.47964699136569e-4	6.62435724058957e-4	6.71315093207668e-4	6.59042947920085e-4	6.2793920151936e-4	5.92508579543138e-4	5.64172344681599e-4	5.46087795067663e-4	5.37424552306865e-4	5.31132113796024e-4	5.0670721078793e-4	4.40994884695314e-4	3.39786714546117e-4	2.49572201364347e-4	2.15871777413458e-4	2.26440605234179e-4	2.18134806112596e-4	1.56277794002945e-4	9.3962047333135e-5	1.25044117944479e-4	2.50608698640162e-4	3.37791225793638e-4	4.71984954037154e-4	9.67548374708476e-4	0.00121654283745782	0.00209541642313156	0.0026995156713457	0.00319662648079287	0.00368752692126142	0.00456706990479326	0.00581606729883996	0.00622642934243339	0.00712213080265281	0.00799749681569272	0.00806841180290053	0.00822924454964598	0.00875790823903556	0.00923663030926982	0.00940461139864732	0.00938272496987455	0.00940969162156627	0.0095928473046162	0.00986971824868471	0.0101067339018698	0.0102058456960426
flux1:	0.667670011148274	0.00106240814854272	0.00103737548232866	0.00101889976521537	0.00101998072103882	0.00103596349907212	0.00104562338296198	0.00103061380531819	9.91818052832058e-4	9.45035110693389e-4	9.04901456756962e-4	8.772078996316e-4	8.6111754641212e-4	8.46623702106715e-4	8.08257720872049e-4	7.17682846341579e-4	5.78662716260363e-4	4.42725479651137e-4	3.66921651321569e-4	3.48194170774773e-4	3.19175604189389e-4	2.275547283167e-4	1.11149362125636e-4	6.97833416716829e-5	1.34060501493039e-4	1.92404480252059e-4	2.937075424577e-4	7.28249468428328e-4	9.68142427338993e-4	0.00181210597090452	0.00241009312003921	0.00292757509670083	0.00343815014941751	0.0043124498593776	0.005566196559566	0.00599481503152413	0.00689750038629466	0.00779234026281215	0.00787823753365498	0.0080394983849442	0.00857098527887466	0.00905971993343457	0.00923620481184029	0.00921460750273761	0.00923504185460208	0.0094114016582785	0.00968732727582154	0.00993076623147772	0.0100400580779816
flux1:	0.667932460052027	0.00151830523474066	0.00149288298754323	0.00147451628156877	0.00147685525679876	0.00149477271640349	0.00150521912337732	0.0014874960771612	0.0014414076302771	0.00138421314722395	0.00133371845317239	0.00129806869863779	0.00127591095543438	0.00125370346496593	0.00120066218872702	0.00108331288553264	9.03692380901818e-4	7.18729530468219e-4	5.97467950870961e-4	5.46595742028812e-4	4.94614688889988e-4	3.70588283430304e-4	1.95640508841182e-4	7.54459243163335e-5	7.17070100394168e-5	9.55388417621449e-5	1.58083468231074e-4	5.22602392285e-4	7.48726837919049e-4	0.00155125436582933	0.00214223160971392	0.00267469416531294	0.00319998706827469	0.00406756305669267	0.00532087378179344	0.00576489870928668	0.00666890445255148	0.00757954647592822	0.00768057041332663	0.00784312779719699	0.00837749239486443	0.00887604898575311	0.00906102556261915	0.00903932350305367	0.00905174056285041	0.00921878888346353	0.00949109564960872	0.00973921019834745	0.00985852687682345
flux1:	0.668194908955781	0.00204552141696972	0.00202210826831081	0.00200603155592361	0.00201119098301861	0.00203192264212723	0.00204363172128203	0.00202370590718612	0.00197123257001705	0.00190509236638562	0.00184620420795028	0.00180479056567582	0.00177849353683667	0.00174968055032063	0.0016819103360553	0.00153660606307281	0.00131434543087074	0.00107773855552465	9.08164078631172e-4	8.22550940745441e-4	7.45473834621652e-4	5.8661149724726e-4	3.49107519110318e-4	1.44284158358208e-4	6.63002956642433e-5	5.01387631602606e-5	6.80716528613237e-5	3.5371179545196e-4	5.61057083632603e-4	0.00131549356355372	0.00189823467660907	0.00243986736440229	0.00297469329261081	0.00383399379666163	0.00508187623755464	0.0055382102031977	0.00643774921870177	0.00736021502471825	0.00747616473756529	0.00764067419301179	0.00817777953469361	0.00868580893568745	0.00887925832374968	0.00885724091830776	0.00886043032397926	0.00901584531126175	0.00928183252764761	0.00953260326315394	0.00966138241845187
flux1:	0.668457357859534	0.00263261203396522	0.00261387880275536	0.00260264764626258	0.00261264514944247	0.00263757850196979	0.00265156541919783	0.00263050717218387	0.00257313062418013	0.00250008755403146	0.00243534414956597	0.0023909330048241	0.00236303647817384	0.00232941363473679	0.0022476410981219	0.00207406225064661	0.00180801829655452	0.0015179849987237	0.00129788048251943	0.00117529178002162	0.00107117789041828	8.75330567436612e-4	5.71797157035539e-4	2.77264405801087e-4	1.19457538096241e-4	5.81629703091823e-5	2.57976906548156e-5	2.24034939182773e-4	4.07349032032622e-4	0.00110701655778237	0.00167994230913098	0.00222457375662054	0.00276358605690505	0.00361297371541059	0.00485070850322937	0.00531606930554878	0.00620539154441605	0.0071354973881991	0.00726582249857209	0.00743267241416789	0.00797213099219228	0.00848907325666335	0.00869093097109788	0.00866856457480183	0.00866163474600021	0.00880337963147609	0.00906042842870791	0.00931164822104162	0.00944894404102237
flux1:	0.668719806763287	0.00326564138454717	0.00325449540696708	0.003251018432218	0.00326832856360159	0.00329938491110128	0.00331724608525353	0.0032967320093153	0.00323654820359272	0.00315925064874473	0.00309177761948975	0.00304772053881695	0.00302139313439494	0.00298548084262004	0.00289127970854159	0.00269006320626369	0.00238010437122964	0.00203582135788132	0.00176372640405411	0.001602388703549	0.00146956349078803	0.00123492807075449	8.62520936073011e-4	4.74037764466716e-4	2.31611800122777e-4	1.20523656268445e-4	3.2491528215344e-5	1.35315000561845e-4	2.8922067639883e-4	9.27531102613195e-4	0.00148869884467634	0.00202986558595639	0.00256762146498682	0.00340535838421952	0.00462855891534234	0.0050995427911455	0.00597309602230431	0.00690655892516981	0.00705037130798388	0.0072196487063759	0.00776078108663695	0.00828582347275569	0.00849594031979297	0.00847335107088765	0.00845575673724717	0.00858215720410684	0.00882783685983677	0.00907720751285632	0.00922173921141609
flux1:	0.66898225566704	0.00392882755676097	0.00392836147371412	0.00393585676647525	0.00396338460458693	0.00400301238609023	0.00402693317317911	0.00400925829653274	0.00394898483054364	0.00387068404587292	0.00380418125817387	0.0037643956918446	0.00374341893999012	0.00370846249787916	0.00360427945846143	0.00337707125679109	0.00302415019183869	0.00262583824532263	0.00230113912560522	0.00209982336420925	0.00193694413646466	0.00166211945016829	0.00121869477088541	7.32955893588152e-4	4.02003349280525e-4	2.37060465808135e-4	8.84527476180507e-5	8.8535012661114e-5	2.07655021075621e-4	7.78225265865673e-4	0.00132533379404638	0.00185635876362321	0.00238738391077207	0.00321161915167599	0.00441627008814286	0.00488941296123753	0.00574199440547039	0.00667453816888001	0.00683063804560425	0.00700211578776649	0.00754393064445808	0.00807598032019902	0.00829408640934231	0.00827153374890445	0.00824308563942994	0.00835288892613158	0.00858505388466747	0.00883028866146696	0.00898050949159299
flux1:	0.669244704570794	0.00460533369371576	0.00461875678377064	0.00464068309054775	0.0046817051285851	0.00473283486104968	0.00476555594235843	0.00475360434303979	0.00469654788997039	0.00462105771502717	0.00455975032962102	0.00452866471379814	0.00451737937113755	0.00448730727332485	0.00437644169788506	0.00412590031943571	0.00373207751589838	0.00328104185342988	0.002904026712198	0.0026621103145024	0.00246822137871724	0.00215225396330186	0.00163642132581017	0.00105112736815848	6.28709276000774e-4	4.0654885918227e-4	1.93044108879834e-4	8.38940544150549e-5	1.62979766082066e-4	6.59746190529516e-4	0.00119015661175224	0.00170423678853729	0.00222308886557696	0.00303185162899268	0.00421432623834814	0.00468616131126428	0.00551305113292047	0.00644050739096731	0.0066074213746362	0.00678056586381597	0.00732176262916032	0.00785943682656644	0.00808511173182441	0.00806295455652313	0.00802381094373015	0.0081162233782208	0.00833309488449751	0.00857201956802959	0.0087262003406463
flux1:	0.669507153474547	0.00527814463281927	0.00530869534540921	0.00534865596923153	0.00540672520957574	0.00547268201308956	0.00551741979309077	0.00551458873150959	0.00546456769714472	0.00539618228325701	0.00534473246882664	0.00532719320539696	0.0053304062172741	0.00530974550394923	0.0051962816709549	0.00492603091443556	0.00449444716824878	0.00399307088861076	0.00356494804964536	0.00328245425794154	0.0030570307319072	0.00269945044073359	0.00211060749574259	0.00142450941872104	9.0870862908423e-4	6.26742126429132e-4	3.44714171009446e-4	1.20807594347048e-4	1.54865600840742e-4	5.72193938968976e-4	0.00108296672705707	0.00157326873680136	0.00207459971780995	0.0028658010779522	0.00402285879958021	0.00448996959701137	0.00528703834216274	0.00620543818836808	0.0063814663967272	0.00655546295456626	0.00709445575775589	0.00763609030293777	0.00786874176198251	0.00784739955389807	0.00779804042452913	0.00787274144211984	0.00807296879639103	0.00830361417869809	0.00845993424382246
flux1:	0.6697696023783	0.00593095784621299	0.00598179713680753	0.00604341599421155	0.00612223037872702	0.00620660276072366	0.00626692203928187	0.00627699766371917	0.00623821826094812	0.00618158652194303	0.00614496546401034	0.00614610662704194	0.00616896076971505	0.00616271217820469	0.0060514068949785	0.00576594035379593	0.005300740521003	0.00475243345847249	0.00427531472941686	0.00395293043306007	0.00369591188033632	0.00329675905440243	0.00263511014197851	0.00184803030807456	0.00123798030320751	8.9444623499456e-4	5.41049942157512e-4	1.97934041912855e-4	1.82345404392515e-4	5.15132633748452e-4	0.00100308026239951	0.00146284171197536	0.0019414586861266	0.00271290372880535	0.00384167037438816	0.0043007388947135	0.00506452293991491	0.00597017519084398	0.0061534443467656	0.00632723614207913	0.0068621955461187	0.00740587081808869	0.00764472356947046	0.00762463519329957	0.00756582100064401	0.00762295332827796	0.0078056513504771	0.0080263309884716	0.00818296944224325
flux1:	0.670032051282053	0.00654901536732126	0.00662310189337694	0.00670987337594574	0.00681310958317899	0.00691957661673743	0.00699921757022339	0.00702620412583474	0.007003091903375	0.00696305118941022	0.0069463747618904	0.006971455072183	0.00701926700547392	0.00703274648831797	0.00692887898951375	0.00663342331481832	0.00613963830064167	0.00554874796248979	0.00502560255213647	0.00466467853793925	0.0043764951723562	0.00393634226203797	0.00320290462243892	0.00231573836092732	0.00161163100800816	0.00120562639502529	7.7886015449665e-4	3.13229190925384e-4	2.4385660320224e-4	4.87621014441337e-4	9.49374597523824e-4	0.00137200770803052	0.00182293106750309	0.00257234191885455	0.00367027567009651	0.00411812550576904	0.00484586717570681	0.00573542001721078	0.00592393946322912	0.0060962752877936	0.0066251828268517	0.00716876455259561	0.00741286004397812	0.0073944431275747	0.00732716124018744	0.00736729868381251	0.00753205988978962	0.00774142849695185	0.00789664897494996
flux1:	0.670294500185807	0.00711980927771847	0.00721975947823156	0.00733487645825027	0.00746599452786722	0.00759811756401496	0.00770078340605489	0.00774869231397157	0.00774568554450958	0.00772706121992301	0.00773539658241982	0.00778961175060217	0.00786768749339803	0.00790634385582227	0.00781553818404435	0.007515885557289	0.00699928310621274	0.00637097776257815	0.00580556515612062	0.00540810443794384	0.00508969944555435	0.00460967037211978	0.00380627208379793	0.00282097419563087	0.00202405035101042	0.0015555433191895	0.00105428855849145	4.64029056408079e-4	3.37308038689494e-4	4.88263773534812e-4	9.20351133746685e-4	0.00129954414197864	0.0017180612767015	0.00244311003364999	0.00350795685655755	0.00394159101627561	0.00463124289618911	0.00550172649757568	0.00569344418348199	0.0058629304440211	0.00638364027635362	0.00692483135633488	0.00717303818012693	0.00715665201370056	0.0070820549423594	0.00710615089092052	0.00725303290763877	0.0074501226534702	0.00760234630171448
flux1:	0.67055694908956	0.0076336066138821	0.00776154504634404	0.00790771237228555	0.0080697402784112	0.00823072952228772	0.00835984572116425	0.00843245548312411	0.00845377126720631	0.00846115297890544	0.00849930693940873	0.00858758843380072	0.00870102769477049	0.00877024824663336	0.00869828046372498	0.00840060299372378	0.00786752005098174	0.0072076559065949	0.00660444728624106	0.00617308764413976	0.00582593894937358	0.00530772894806524	0.00443700225859916	0.00335656251458934	0.00246908903892396	0.00193891541388695	0.00136295444369326	6.47159500474686e-4	4.60170810503594e-4	5.15283509228484e-4	9.14215209271596e-4	0.00124402633460286	0.00162573831468935	0.00232408760257537	0.00335382985690086	0.00377046267811558	0.0044206584091026	0.00526950708165983	0.00546236278418151	0.00562751566700757	0.0061378177945812	0.00667421669493244	0.00692525078593939	0.0069111654171803	0.00683050550526593	0.00683982664692821	0.0069693172858672	0.00715355128704882	0.00730141412907496
flux1:	0.670819397993313	0.00808375850790922	0.00824116630759181	0.00842041011924698	0.00861572089423067	0.00880819107355165	0.00896665116273945	0.00906725324804144	0.0091166411749746	0.00915415009279896	0.00922645284455908	0.00935326608076632	0.00950676810365062	0.00961168503298263	0.00956428830166414	0.0092749477073934	0.00873211755600279	0.00804710194176348	0.0074111992554914	0.00694919519094732	0.00657533871002046	0.00602123591236387	0.0050866082037867	0.00391501865107159	0.00294025435767213	0.00235010061662966	0.00170011457744746	8.59068159530588e-4	6.09589810235511e-4	5.66610909379833e-4	9.28970184290527e-4	0.00120390898308538	0.00154476749188334	0.00221411552298761	0.00320691744955478	0.00360399961672857	0.00421399578106221	0.0050390493813469	0.00523102266764935	0.00539031732902638	0.00588799766179145	0.00641715883577503	0.00666961175925881	0.00665798539846924	0.00657255077214767	0.00656860141653121	0.00668156535754093	0.00685274950699091	0.00699514217860465
flux1:	0.671081846897066	0.0084667805450582	0.00865435214705631	0.00886783787936689	0.00909793470109704	0.00932366712229562	0.00951358337465449	0.00964473246357345	0.00972523360535447	0.00979629727233083	0.0099063966520686	0.0100755522388625	0.0102732356934803	0.0104185452650811	0.0104012250108966	0.0101265899209805	0.00958097590690894	0.00887763658761665	0.00821469623557899	0.00772590337063011	0.00732795763266802	0.00674086544307443	0.00574654795398553	0.00448876304173128	0.00343091465297946	0.00278328864593925	0.0020608373737116	0.0010959709338703	7.82509437599763e-4	6.39988131758686e-4	9.62520481359444e-4	0.00117761228619329	0.00147394445824815	0.00211207119111117	0.00306622468252964	0.00344146017152432	0.004011055515678	0.00481054101003951	0.00499969178752758	0.00515160642366836	0.00563450025427966	0.00615399250690646	0.00640636563136613	0.006397231647329	0.00630828779212311	0.00629273048742079	0.00639034253186524	0.00654863831237915	0.00668472776694278
flux1:	0.67134429580082	0.00878221389106103	0.00899973379751622	0.00924760738132848	0.0095129336892522	0.00977266368503346	0.00999514267391378	0.0101584313022418	0.0102721616739338	0.0103793138882371	0.0105299953229121	0.0107444862164131	0.010989734215376	0.0111795390044632	0.0111974081853719	0.0109436888777543	0.0104023335776694	0.00968780091954696	0.00900396564147343	0.00849282755833567	0.0080740169229486	0.00745747372382165	0.0064084457576759	0.00507033432884944	0.0039345020065359	0.00323269166689332	0.00244017705989613	0.00135400229958611	9.75803911098732e-4	7.33077723005975e-4	0.00101277620393059	0.00116360704775668	0.00141212691879883	0.00201693823534404	0.00293081192703699	0.00328216584592472	0.00381160495304653	0.00458410030157734	0.00476860025498714	0.00491165384638987	0.00537769077822369	0.00588515033633227	0.00613589237217792	0.00612915615635437	0.00603789656619135	0.00601247437124169	0.00609614462540824	0.00624202656313606	0.00637126067689736
flux1:	0.671606744704573	0.00903229695634347	0.00927854892982364	0.0095598160258231	0.00985960781025496	0.0101528565079325	0.0104078194129035	0.0106036967572296	0.0107516737835779	0.0108963958859951	0.0110894415990316	0.0113513168895889	0.0116466556559678	0.0118843371579392	0.0119419785094686	0.0117150853739518	0.0111849800726145	0.0104665845761579	0.0097684231343648	0.00923995736730815	0.00880412846065443	0.00816231885848116	0.00706430305370641	0.00565258957177401	0.00444470037396344	0.00369271953955889	0.00283333368900453	0.00162935666064695	0.00118640036707144	8.4356738173602e-4	0.00107775032821777	0.00116049206883333	0.00135829894812927	0.00192786655804297	0.00279986090007491	0.00312555776803702	0.0036154264192563	0.0043598101146185	0.00453796396458566	0.00467074727072629	0.00511798704976181	0.00561116317740814	0.00585870850418979	0.0058541534580096	0.0057616615368812	0.00572812644028768	0.00579942261036201	0.0059336245071441	0.0060557214446703
flux1:	0.671869193608326	0.00922149291195076	0.00949421321040572	0.00980667004432035	0.0101388657082645	0.0104638329557671	0.0107498981595939	0.010977550219482	0.0111595780657753	0.0113421951024689	0.0115782930557173	0.0118885758964846	0.0122355923170693	0.0125237178773413	0.0126250763848842	0.0124305044303113	0.0119184794819475	0.0112036628637801	0.0104981133134319	0.0099578903539048	0.00950951436590909	0.00884726460715739	0.00770668743668709	0.0062288788246109	0.0049556058243319	0.00415812560585912	0.00323578474224682	0.00191840751958424	0.00141138225242224	9.69259976201308e-4	0.00115563884087625	0.00116705674726213	0.00131162271055475	0.00184421854786044	0.00267272918768025	0.00297124214447866	0.00342236114766653	0.00413775175084178	0.00430800809069919	0.00442920806062326	0.00485586789939076	0.00533266002808585	0.00557546543867699	0.00557276646512238	0.00547998946270661	0.00544004020774462	0.00550061153988434	0.00562406564112249	0.00573899037778135
flux1:	0.67213164251208	0.00935592769458064	0.00965181167900476	0.00999203809345211	0.0103532576908145	0.0107067888854886	0.0110212300016265	0.0112785338603273	0.0114931588661303	0.0117127995736396	0.0119915083559224	0.0123501616400229	0.0127494613661005	0.0130897259513224	0.0132380313008494	0.0130807693217793	0.0125934021503861	0.0118896365809509	0.0111839460798619	0.0106380534845416	0.0101822061348251	0.0095049559266487	0.00832888732789288	0.00679318176677619	0.00546184673446294	0.00462411084784787	0.00364337620044	0.00221779282386376	0.00164806180710907	0.00110813889714999	0.00124487494614259	0.00118232230679127	0.00127147280674432	0.00176559774639482	0.00254898927574141	0.00281902188580135	0.00323234530562639	0.0039180360468716	0.00407898848681821	0.0041874066674704	0.00459188139977107	0.00505036776676403	0.00528694570458859	0.00528568801027762	0.00519342247635637	0.00514865367809804	0.00520016013760214	0.00531393306957551	0.00542186368889402
flux1:	0.672394091415833	0.00944279560568276	0.00975756331538519	0.010120984169324	0.0105065846147397	0.0108842183918367	0.0112230047107204	0.0115065632883449	0.0117511046299338	0.0120057285298314	0.0123254994630469	0.0127314387515054	0.0131826431197169	0.0135758434761154	0.0137735593760867	0.0136580195530591	0.0132015543875252	0.0125162623560032	0.0118179152057732	0.011272898678987	0.0108152103107106	0.0101289543420583	0.00892502145110886	0.00734019651074623	0.00595865505366404	0.00508637829812562	0.00405236533025632	0.00252445849897115	0.00189401379875129	0.00125840123306976	0.00134415075370059	0.00120555663953601	0.001237449534583	0.00169185708956081	0.00242844894179647	0.0026689124061167	0.00304543510344484	0.00370082896514782	0.00385120933437463	0.00394577514405417	0.00432665188415175	0.00476511047072326	0.00499405746811306	0.00499375829908821	0.00490264555377862	0.00485450871446572	0.00489855796512991	0.00500378676840911	0.00510507317600164
flux1:	0.672656540319586	0.00948978554662506	0.00981830695709997	0.0101993223877305	0.0106035289031914	0.0109996257272683	0.0113575448080434	0.0116628012364757	0.0119334550304694	0.0122199437933122	0.012578196509276	0.0130293458994508	0.0135311231437817	0.013977159725701	0.0142259551639379	0.0141559173346117	0.0137361897387815	0.0130766567487686	0.0123932830049551	0.0118560578616996	0.0114026283468377	0.0107138233281421	0.00949009565203344	0.00786537509557086	0.00644188484776985	0.00554113542218364	0.00445941355886341	0.00283565754390133	0.00214706778501946	0.00141845523757272	0.00145240356225553	0.00123626035104224	0.00120936911605108	0.00162308521282857	0.00231115115622188	0.00252114060018541	0.00286181893546074	0.00348636953549511	0.00362503581308662	0.00370481574112373	0.00406088468750267	0.00447780775455669	0.00469782750717654	0.00469795866378179	0.0046084882342762	0.00455826426158035	0.00459635805757877	0.00469418909791219	0.00478930674108937
flux1:	0.672918989223339	0.00950457149876411	0.00984104668006479	0.0102332256037676	0.0106493329115793	0.0110572773510807	0.0114281319527549	0.0117495552707323	0.012041563467141	0.0123558678703919	0.0127491111264266	0.0132424946644677	0.0137926189620877	0.0142905198678535	0.0145912567527121	0.0145698215412862	0.0141921815349545	0.0135654555023452	0.0129047150111053	0.0123824445878752	0.0119397213168001	0.0112551580683806	0.010020004770141	0.00836490599360306	0.00690798060513647	0.0059850490078841	0.00486153479510311	0.0031489083784024	0.00240526230468841	0.00158688361030927	0.00156876854520399	0.00127412501486239	0.00118723131430674	0.00155957122895415	0.00219735338886211	0.0023761272194888	0.00268181577089594	0.00327497879508826	0.00340090108861482	0.00346510500037784	0.00379536771877325	0.0041894714322258	0.00439939265627931	0.00439940218712173	0.00431192108841998	0.00426070330527017	0.00429419416464848	0.00438572722337167	0.00447522836374076
flux1:	0.673181438127093	0.0094943978150538	0.00983258177281708	0.0102289070820885	0.0106495374811564	0.0110620002118385	0.0114388648847484	0.0117701921152639	0.012078061594097	0.0124153905965101	0.0128393766803236	0.0133712358749337	0.0139666668450713	0.0145146278868274	0.014867360079139	0.0148969064051922	0.0145661362827524	0.0139789108021918	0.0133483515177507	0.0128482934402789	0.0124229151400623	0.0117495596391865	0.0105114834176259	0.0088356503213169	0.00735390425467099	0.00641516376606285	0.0052560112142443	0.00346192235079801	0.002666770504633	0.00176237944062903	0.00169250462800558	0.00131896842722921	0.00117116760128179	0.00150175072764488	0.00208748830840245	0.00223445429242048	0.00250586048699938	0.00306705940516038	0.00317930751976681	0.00322729327651293	0.00353096933706059	0.00390119988967226	0.00409998969281198	0.00409932191119347	0.0040140479752793	0.00396273438822077	0.00399279292478204	0.00407903240010312	0.00416349748760634
flux1:	0.673443887030846	0.00946577529560182	0.00979923263285025	0.0101923816091862	0.0106097818866997	0.0110190221139307	0.0113945394409456	0.0117290541373881	0.0120468071938253	0.0124018424836523	0.0128517415898226	0.01341766873386	0.0140546440621473	0.0146500798659008	0.0150540600831785	0.0151362049226531	0.0148564312574182	0.0143149141948354	0.013721808412555	0.0132511344587192	0.012849748253168	0.0121945599093954	0.0109620155950093	0.00927504424966605	0.00777703536524497	0.00682880114735962	0.00564029361652918	0.00377251530469242	0.00292981165862637	0.00194366631971697	0.00182290476492537	0.00137065519693967	0.00116137574991954	0.00145013821780191	0.00198211006097177	0.0020968207632266	0.00233447836915562	0.00286308679445019	0.0029608226419929	0.00299210015699091	0.00326863249781824	0.00361416983064069	0.00380094369020204	0.00379905740654908	0.00371609543559095	0.00366538911904964	0.00369298213756811	0.00377479700647072	0.0038547887208262
flux1:	0.673706335934599	0.00942428990473476	0.00974666125511138	0.0101293014308209	0.0105356572397748	0.010933842944322	0.0113005363248084	0.0116313610079845	0.0119527964294222	0.0123199146489765	0.0127904952647027	0.0133855726017881	0.0140597073260763	0.0146993097205214	0.015153002780586	0.0152885638678874	0.0150631669285638	0.0145729402509868	0.0140241070898177	0.0135897068807798	0.0132187700998004	0.0125885091331023	0.0113697179546201	0.00968098426305071	0.00817506250133416	0.00722345774500452	0.00601190595392639	0.00407852085987312	0.0031925658053597	0.00212941718986911	0.00195920481411653	0.0014290136485544	0.00115804894421742	0.0014052534149256	0.00188183228221992	0.00196399096522276	0.00216825238823723	0.00266359383861211	0.00274607112261516	0.00276030673787875	0.00300936567093607	0.00332962546054885	0.00350365498817717	0.00350004043081859	0.00341940056702824	0.00336981727829094	0.00339569659881144	0.00347379053116721	0.00354981301957735
flux1:	0.673968784838352	0.00937451407132705	0.0096797750089091	0.0100448545339812	0.0104325998455936	0.0108121224612558	0.0111627018592482	0.0114830817409964	0.0118020261644875	0.012175511952397	0.0126613145155487	0.0132802506320032	0.0139866380372122	0.0146664395890554	0.0151675424801131	0.015356507291762	0.0151880344109261	0.0147539149042565	0.014255541114937	0.0138638232270657	0.013529404274787	0.0129304422745033	0.0117332142534942	0.0100517135726247	0.00854588444299727	0.00759672240092528	0.0063683728781664	0.00437772293395043	0.00345310864927032	0.00231818726481667	0.00210050608538186	0.00149376117039128	0.00116130875404169	0.00136755019818789	0.00178726534919498	0.00183674163199525	0.0020077878733788	0.00246915203708302	0.00253572441294713	0.00253274608677506	0.00275423150940698	0.00304886560762658	0.00320958508346427	0.00320378025530484	0.00312539843252312	0.00307728083046353	0.00310198268767202	0.00317687538572399	0.00324934104596127
flux1:	0.674231233742106	0.00932000199580927	0.00960269604049819	0.0099437087156628	0.0103058093574121	0.0106595712560365	0.0109872105048526	0.0112907684491543	0.0116013004982316	0.0119755363049347	0.0124710299266454	0.0131082868185168	0.013841597543764	0.0145570395803223	0.0151025104480543	0.0153440167144682	0.0152341083399903	0.0148600211401425	0.0144174943814934	0.0140742000642595	0.0137817936328401	0.0132199417432316	0.0120515185369504	0.0103857267424638	0.00888753766708182	0.00794622763971718	0.00670718516094674	0.00466782187066005	0.00370938075607448	0.00250837450093291	0.00224572503790306	0.0015644494227888	0.00117115124663316	0.0013373573086785	0.0016989607692132	0.00171581360717798	0.00185367961315518	0.00228035269447632	0.00233049013365394	0.00231029340896476	0.00250433456601508	0.00277322964249096	0.00292024187574706	0.00291184901046942	0.00283560954414982	0.00278914750121549	0.00281300216217485	0.00288502254978351	0.00295422831277553
flux1:	0.674493682645859	0.00926334583524377	0.00951877614950822	0.00982998452141363	0.0101601784188207	0.0104818356208258	0.0107804043270291	0.0110613517033735	0.0113579860587504	0.0117276088987856	0.0122273243449671	0.0128772310535578	0.0136318086241237	0.0143778141663976	0.0149639131576358	0.0152562468926115	0.0152055846463181	0.0148944618396431	0.0145122305262519	0.0142222746953823	0.0139766455245191	0.0134570130997139	0.0123239417997783	0.0106817055738854	0.00919816142899301	0.00826964481497788	0.00702581116089874	0.00494644277166334	0.0039591993380071	0.00269821678375398	0.00239357961788951	0.00164043817094107	0.00118741394317267	0.00131483868507306	0.00161736981515029	0.00160187401888426	0.00170648609075387	0.0020977915936367	0.00213110322082548	0.00209385737252114	0.0022608094362764	0.00250408325200893	0.00263716476568451	0.00262586713808496	0.00255162737108642	0.00250688376075048	0.00253003465870851	0.0025993259362185	0.00266544036331697
flux1:	0.674756131549612	0.00920626898985287	0.00943063799913538	0.00970724282013428	0.0100002248457562	0.0102843730840347	0.0105486122175264	0.0108019064139325	0.0110797307342872	0.011439750976736	0.0119383868538754	0.0125952380198113	0.0133651903480487	0.0141362428902122	0.0147585877226433	0.0150992041646469	0.0151074890662673	0.0148612038849064	0.0145426755106508	0.01431002707782	0.01411509341336	0.0136419866094635	0.0125500317647162	0.0109384931892754	0.00947600481627579	0.00856472440776712	0.00732175428360949	0.00521118719165029	0.00420031349256899	0.00288582885895579	0.00254261589254047	0.00172090221813193	0.00120976838556582	0.0012999787428761	0.00154282153310794	0.0014954933489365	0.00156671445191344	0.00192205998907469	0.00193832046761074	0.00188437371159141	0.00202481050483185	0.00224280508471654	0.0023619100563854	0.00234748878200283	0.00227510527930915	0.00223204628807178	0.00225447748242143	0.00232101332074029	0.00238407497958803
flux1:	0.675018580453365	0.009149735369853	0.00934022718561835	0.00957847742485504	0.00983002296439339	0.0100723217737048	0.0102979587679759	0.0105194047280688	0.0107741683310248	0.0111200505604379	0.0116125532165711	0.0122706930536027	0.0130499803632367	0.0138402093445744	0.0144938475159066	0.0148794185385325	0.0149453848078049	0.014764728421707	0.0145122142351123	0.0143398235125113	0.0141985868508897	0.013775451979418	0.0127295489345528	0.0111551061527771	0.00971947249246475	0.00882937467342849	0.00759264805680177	0.00545972154773121	0.00443049593299301	0.00306927510980738	0.00269127189145084	0.0018048706275522	0.0012377391452824	0.00129259419811364	0.00147552228705503	0.00139713963971759	0.00143481802090738	0.00175374349727671	0.00175291932143227	0.00168280162591967	0.00179750399371681	0.00199077499093093	0.00209603693732924	0.00207838673401151	0.00200774193734019	0.00196627046755817	0.00198784067309483	0.00205145102490588	0.00211137763608812
flux1:	0.675281029357119	0.00909405850276922	0.00924886489161161	0.00944610852569861	0.00965313613268236	0.00985037209171113	0.0100341777427246	0.0102204770166712	0.0104486355915826	0.0107763458052876	0.0112579663726502	0.0119118601720878	0.0126943802429729	0.0134976534609065	0.0141771513840443	0.0146036401994596	0.014725106209146	0.0146098093961603	0.0144245180993004	0.0143142936531819	0.0142288159740212	0.0138582272509701	0.0128624754199146	0.0113307776547828	0.00992719889428961	0.00906176479182066	0.00783637353591446	0.00568988882418032	0.00464765745524215	0.00324666779626695	0.00283796907672019	0.00189129201436979	0.00127074580397483	0.00129236978036329	0.00141557550244099	0.00130718932469801	0.00131120596304242	0.00159342878504024	0.00157570072252702	0.00149012269106793	0.00158006231151299	0.00174936406027357	0.00184109403543052	0.00182023639352493	0.00175126408085988	0.00171125431010917	0.00173173520082191	0.00179213947558484	0.00184874636542098
flux1:	0.675543478260872	0.00903900048971703	0.00915729640798668	0.00931197760366892	0.0094725565936109	0.00962265234608147	0.00976244711423778	0.00991120273596349	0.0101099273738859	0.0104159537802447	0.0108822877215229	0.0115265839356374	0.0123062555811964	0.0131162778795957	0.0138158252772657	0.0142785861437224	0.014452539849817	0.0144013367192138	0.0142834143375101	0.0142362461101778	0.014207670440547	0.0138913568427778	0.0129490474469883	0.01146501950867	0.0100981356535875	0.00926043413733347	0.00805117953958789	0.00589982567465546	0.00484996590065438	0.00341627552631865	0.00298121681196997	0.00197911512939698	0.00130816051293127	0.00129891111057738	0.0013630168145084	0.00122595128235153	0.00119626239535972	0.00144171613551228	0.00140749455825442	0.00130734110101282	0.00137365988878345	0.00151992599265665	0.00159860613544429	0.00157469810291398	0.00150740562389378	0.00146873641942745	0.00148785252809324	0.00154469733784074	0.00159772294027037
flux1:	0.675805927164625	0.00898385698995547	0.00906573570209829	0.0091773480501014	0.00929066090549021	0.00939264045697635	0.00948726129774919	0.00959694974556983	0.00976411078190919	0.0100454669205229	0.0104924822390186	0.0111220684352793	0.0118929138151483	0.0127033303869718	0.0134168563981823	0.0139107541342201	0.0141334664129499	0.0141441927344482	0.0140928008602561	0.0141086215115203	0.0141372271673692	0.0138761292122297	0.0129897989070889	0.0115576878959516	0.0102316348843485	0.00942438808678152	0.0082357854702913	0.00608806568087011	0.0050359500643327	0.00357662446163642	0.00311971255614851	0.0020673711048352	0.00134937092845368	0.00131180490579042	0.00131785704731777	0.00115369821889221	0.00109037027523156	0.00129923434105763	0.00124916517961348	0.0011354832353715	0.00117946890000455	0.00130378864643234	0.00137006026288026	0.00134339718016363	0.00127788238824254	0.00124046717081939	0.00125793458309768	0.00131083302268738	0.00135996867452601
flux1:	0.676068376068379	0.00892752964185357	0.00897390969997334	0.00904291742896121	0.00910918903404763	0.00916311168383666	0.00921235193799926	0.00928227426679461	0.00941641070351648	0.00967062948024141	0.0100946894413823	0.0107047450442918	0.0114609709132241	0.0122654727086831	0.0129867687185698	0.0135063106540594	0.0137734671044934	0.0138431824173881	0.0138566034465692	0.0139344764303369	0.014019757323182	0.0138141022898872	0.0129856023926646	0.0116090378939876	0.0103275120531333	0.00955316312991371	0.0083894493314136	0.00625361158479149	0.00520457115012895	0.00372657554038273	0.00325242082361492	0.00215524317552712	0.00139383719146024	0.00133067515749275	0.00128012389260329	0.0010906978827798	9.93934129680443e-4	0.0011666532653834	0.00110161362109762	9.75593946673681e-4	9.98652672827236e-4	0.0011022440319985	0.00115688997080997	0.00112790098623187	0.00106436211830266	0.00102817300083844	0.00104373424129466	0.00109230377424789	0.00113722492141858
flux1:	0.676330824972132	0.00886859094564296	0.00888110766087832	0.00890884711545127	0.00892925301924526	0.00893612810615144	0.00894066231159979	0.00897088538661123	0.00907116918273017	0.00929629491091297	0.00969417988661877	0.0102802277776274	0.0110163052104843	0.0118087334134055	0.0125315768817518	0.0130710488155269	0.0133778892100616	0.0135030102739385	0.0135787665558818	0.0137169879326462	0.0138577413182783	0.0137071250158335	0.0129376959042834	0.0116197546988781	0.0103860761679613	0.00964684946685315	0.00851198945828459	0.00639596439882415	0.00535524961673183	0.00386536473806083	0.00337861724306253	0.00224211160239522	0.00144113245078829	0.00135522438422026	0.00124989316844094	0.00103723627247532	9.07395404814633e-4	0.00104468909438573	9.65772891983503e-4	8.28726754033138e-4	8.32354317181197e-4	9.16534700858242e-4	9.60456471373623e-4	9.29692446371475e-4	8.68429875499554e-4	8.33514464180498e-4	8.46967485690233e-4	8.90863953364251e-4	9.31260138954366e-4
flux1:	0.676593273875885	0.00880534831865795	0.00878624094599319	0.00877481322615759	0.00875137756661369	0.00871307027904601	0.00867437339990011	0.00866566945763432	0.00873187120926051	0.0089264542851259	0.0092953854804554	0.00985334339771268	0.0105640850155726	0.0113385314261372	0.0120568050696329	0.0126104030063962	0.0129518578663414	0.0131282913522502	0.0132632655410904	0.0134594670800981	0.0136538811251902	0.0135573457371367	0.01284768731246	0.011590954447412	0.0104081211473529	0.00970606671512576	0.00860375631617306	0.00651510447494532	0.00548784264519776	0.00399259943337692	0.0034978897738498	0.0023275656259807	0.00149095913891948	0.00138525148849342	0.00122730217885054	9.93626068927315e-4	8.31235028793115e-4	9.34097884577788e-4	8.42593098256958e-4	6.95925416555333e-4	6.81678274705152e-4	7.47834530113375e-4	7.82025290795855e-4	7.50139617119934e-4	6.91549307912541e-4	6.58039364483488e-4	6.69259307940858e-4	7.08205287349462e-4	7.43806859981382e-4
flux1:	0.676855722779638	0.00873591381156889	0.00868791691501627	0.00864007988569256	0.00857557078477093	0.0084947061657152	0.00841497329806143	0.00836876247226432	0.00840122158064265	0.00856431752293944	0.00890198324315772	0.00942821471001055	0.0101088480306709	0.0108597484599621	0.01156754998253	0.0121295007928958	0.012500316395791	0.0127235808364708	0.012914126982123	0.013165370518639	0.013411101790168	0.0133672022354307	0.0127175338078179	0.0115241535872391	0.0103948792506247	0.00973189638230859	0.00866555901553344	0.00661142755432713	0.0056025756354096	0.00410821121300047	0.00361009629600786	0.00241137986714596	0.00154313735464783	0.00142064177644122	0.00121254072176352	9.60195891069286e-4	7.65959610593228e-4	8.35654482867337e-4	7.33014227691369e-4	5.78195175979289e-4	5.4766313445189e-4	5.97222378607756e-4	6.22737464606007e-4	5.90461186552557e-4	5.35020645743498e-4	5.03132728639701e-4	5.12085990155085e-4	5.45892565261991e-4	5.76492803494614e-4
flux1:	0.677118171683392	0.00865828415970507	0.00858452812801769	0.00850359263188929	0.00840141944288736	0.00828128811738931	0.00816335697788518	0.00808165371229992	0.00808125274546713	0.00821242454392824	0.00851700767443629	0.00900837106928261	0.00965460634212102	0.0103768246862088	0.0110685636464099	0.0116332300208665	0.0120280760978646	0.012293406541636	0.0125354450950645	0.0128383018609632	0.0131325377365828	0.0131393927864198	0.0125494988553966	0.0114212116185295	0.0103479440072952	0.00972578188121221	0.00869855842930123	0.00668564607326821	0.00569993862026887	0.00421237262140676	0.0037152851015055	0.00249345867843215	0.0015975665642227	0.0014613296256561	0.00120581918987015	9.3725926487456e-4	7.12070267496497e-4	7.50116028191021e-4	6.37926075559239e-4	4.76463244774818e-4	4.31245146053583e-4	4.65647981251385e-4	4.83574944461895e-4	4.5168824324584e-4	3.9993659746267e-4	3.69965659577128e-4	3.76716636079693e-4	4.05298466944752e-4	4.30770606026638e-4
flux1:	0.677380620587145	0.0085704329559866	0.00847435507696434	0.00836408679908267	0.00822820025055041	0.00807266604246276	0.00791994121439308	0.00780530234459627	0.00777344254946248	0.00787276306598152	0.00814296687445125	0.00859686037802958	0.00920495113130113	0.00989385249925001	0.0105643325525248	0.0111263002445285	0.0115398581044001	0.0118422909683669	0.0121313851848378	0.0124819982019597	0.0128215035162888	0.0128768318880887	0.0123460934982008	0.0112842565951271	0.0102691749563676	0.00968941178053899	0.00870414368569006	0.00673867127609898	0.00578056393784098	0.00430539115113508	0.00381359097141922	0.00257375744070404	0.0016541665281451	0.0015072392228013	0.00120731728831518	9.25065849838668e-4	6.70015968071786e-4	6.78171716285661e-4	5.58116776893484e-4	3.91529722579723e-4	3.3321326770971e-4	3.53890664117805e-4	3.65320819073517e-4	3.3462325620416e-4	2.8713765090166e-4	2.59445219600454e-4	2.64156759221048e-4	2.87540991636783e-4	3.07850310212476e-4
flux1:	0.677643069490898	0.00847041339115983	0.00835567789356066	0.0082202035481706	0.00805499719837798	0.00786840429944792	0.00768477989418818	0.00754025015350058	0.00747882341121029	0.00754687328794794	0.00778194172619314	0.00819634134054035	0.00876313584430735	0.00941464780108179	0.0100591341269826	0.0106132819963675	0.0110403141612256	0.0113747537053953	0.0117061691260675	0.0121003009498711	0.0124814521554143	0.0125825972666428	0.0121100114027756	0.0111156052053236	0.0101605988476942	0.00962460386740557	0.00868381055396369	0.00677149409209939	0.00584510399739857	0.00438759716246753	0.00390512344086753	0.00265219371264333	0.00171280704485429	0.00155821283133626	0.00121712042543196	9.23740830192265e-4	6.40136005904402e-4	6.20382902544047e-4	4.94213433234167e-4	3.24011825694555e-4	2.54158125815658e-4	2.62512847443827e-4	2.6851605778354e-4	2.39797943210663e-4	1.97168650768272e-4	1.7216754613335e-4	1.75096506641836e-4	1.93426461917641e-4	2.0863802263922e-4
flux1:	0.677905518394651	0.00835646683196239	0.00822689034141499	0.00807060513270552	0.00788081505665514	0.00766789116664476	0.00745766760949741	0.00728671768108136	0.00719806982429604	0.00723592611284088	0.00743565458525304	0.00780914225540338	0.00833212415998699	0.00894278567407278	0.0095570586060696	0.0100986139309049	0.0105340189999272	0.0108952899681572	0.0112640420277205	0.0116971134367937	0.0121159264964856	0.0122598759462487	0.0118440673962162	0.0109176891981927	0.0100243214497399	0.00953320623511098	0.00863905866566447	0.00678508194788558	0.00589412716693112	0.00445924287492077	0.0039898648744987	0.0027285627924971	0.00177323811410934	0.00161393845069034	0.00123515318917941	9.3322084138945e-4	6.22598314589716e-4	5.77119526461253e-4	4.46620040124113e-4	2.74285846345421e-4	1.94418705169968e-4	1.9181165092693e-4	1.93415612246523e-4	1.67432491627124e-4	1.30238932783421e-4	1.08376458801009e-4	1.0986583859392e-4	1.23400521330846e-4	1.33683306550007e-4
flux1:	0.678167967298405	0.00822713002939459	0.00808660820405926	0.00791408107185725	0.00770468053227037	0.00747043253550113	0.00723822366915142	0.00704467666643468	0.00693155794602458	0.00694076942773821	0.0071055024749829	0.00743728155720153	0.00791459809168445	0.00848159606886839	0.00906199259841976	0.00958657521294032	0.010025433173412	0.0104083259866148	0.0108092228100325	0.0112763499359614	0.0117285096242235	0.0119119164458004	0.0115511474849345	0.0106929975479495	0.0098624610056069	0.0094170274201803	0.00857132008028765	0.00678030499569245	0.00592804597617746	0.00452042710358293	0.0040675939922416	0.0028024713890515	0.00183503211932457	0.00167388906335316	0.00126112009680371	9.53195916354479e-4	6.17341437132279e-4	5.48499936016229e-4	4.15459033396888e-4	2.42432359521969e-4	1.54031695581507e-4	1.41773002523429e-4	1.39947672892023e-4	1.17399312638853e-4	8.61887027326667e-5	6.79299151730541e-5	6.83987993948043e-5	7.75090913353569e-5	8.31371498518839e-5
flux1:	0.678430416202158	0.00808133234648438	0.00793376404971839	0.00774963801085164	0.00752572493366035	0.00727532507141771	0.00702595347585638	0.00681389762450193	0.00667939795806482	0.00666194466124486	0.00679255805429347	0.00708245392188422	0.00751293023396835	0.00803412356762438	0.00857756844105538	0.00908122736635841	0.00951884077988401	0.0099181560081129	0.0103458438749737	0.0108418815169076	0.011322779623732	0.0115419918635346	0.0112341749900144	0.0104440396841143	0.00967710943335416	0.00927780154183394	0.00848192539056206	0.00675789945927737	0.00594708580037086	0.00457105558134789	0.00413784594719551	0.00287329994055066	0.00189754764872591	0.00173728390313711	0.00129446289049381	9.83066500653979e-4	6.24027888054124e-4	5.34341282631109e-4	4.00523065866385e-4	2.28190654720155e-4	1.32688986927811e-4	1.12033274595027e-4	1.07680483811261e-4	8.91950085648985e-5	6.44646659234538e-5	5.0276784894359e-5	5.02089363812524e-5	5.53709962409183e-5	5.67218998331413e-5
flux1:	0.678692865105911	0.00791847425928663	0.00776768124548979	0.00757656791192176	0.00734324498177168	0.00708190774770491	0.00682028867272428	0.00659397653687642	0.00644144557366082	0.00639968198281687	0.00649754813756017	0.00674599252735518	0.00712913103466658	0.00760306197484812	0.00810708962529361	0.00858633508113697	0.00901827058001255	0.00942886833882288	0.00987788616199459	0.0103974836960695	0.0109022719418046	0.0111533753775602	0.0108960933110118	0.0101733302952231	0.00947032165018463	0.00911718770226554	0.00837210664781863	0.00671846909987141	0.00595129516269377	0.00461084048860492	0.00419991386848885	0.00294019930306068	0.00195992102643977	0.00180307867952647	0.00133434125103183	0.00102192268708446	6.42015415589469e-4	5.34126730419494e-4	4.01243020881573e-4	2.30928067115769e-4	1.29708694067869e-4	1.01853481868875e-4	9.58012163322952e-5	8.19243641940607e-5	6.41080156349199e-5	5.44464507222592e-5	5.43778995744581e-5	5.61638871152349e-5	5.371440847989e-5
flux1:	0.678955314009665	0.00773847951266015	0.00758812183094245	0.0073944914902092	0.0071567411295172	0.00688959373774995	0.00662061078159477	0.00638434808100676	0.00621730259631244	0.00615388612597605	0.00622082330711982	0.00642882199881027	0.00676478602900724	0.00719067848488112	0.00765344623814691	0.00810527852506318	0.00852741117539981	0.00894426891742339	0.00940911572569705	0.00994678944048713	0.0104704501135216	0.0107493263421048	0.0105398618838951	0.0098833916717499	0.0092441280740653	0.00893679689168588	0.00824303018626122	0.00666251945681243	0.0059405920828909	0.00463933638877279	0.00425289010932304	0.00300212197283401	0.00202108719131505	0.00186998713746586	0.00137964038047292	0.00106854980805176	6.70350502907811e-4	5.46993931199325e-4	4.16676831243466e-4	2.49628811577456e-4	1.44024265330604e-4	1.10110411437357e-4	1.03110897300428e-4	9.42998219577433e-5	8.37576520121111e-5	7.90535850508198e-5	7.95591641637441e-5	7.86250812579769e-5	7.29436811845989e-5
flux1:	0.679217762913418	0.00754181552235534	0.00739530517891453	0.00720337614881598	0.00696593501088495	0.00669788670627714	0.00642626479008655	0.00618429416554585	0.00600631740215734	0.00592412553109493	0.0059623327974649	0.0061314172871886	0.00642099882977047	0.006798743109556	0.00721903523103559	0.00764097032646566	0.00804953111091943	0.00846781051701799	0.0089430268625771	0.00949324926240503	0.0100306832531806	0.010333082484821	0.0101684589798202	0.00957676620062966	0.00900056143040461	0.00873823539585757	0.00809584802431319	0.00659051464452891	0.00591483567739057	0.00465600429413978	0.00429573948004097	0.00305788272379549	0.00207982706366734	0.0019365315682347	0.00142900509151646	0.00112146093793687	7.07785710486089e-4	5.71746849765788e-4	4.45521601078573e-4	2.82905197165584e-4	1.74194751073397e-4	1.35307754243643e-4	1.28038281783668e-4	1.24659017954662e-4	1.21670833949995e-4	1.22319968335346e-4	1.23998510647752e-4	1.21068806072136e-4	1.12804368844923e-4
flux1:	0.679480211817171	0.00732947958604576	0.00718989696286279	0.00700352979265127	0.00677076919249492	0.00650638639891889	0.00623656921454739	0.00599295580176742	0.00580759476442589	0.00570963553477226	0.00572161660567791	0.0058537814868598	0.00609835356321382	0.00642847714409181	0.00680569861513485	0.00719578883327341	0.00758741328077741	0.00800253416203237	0.0084827951904165	0.00904009842950856	0.00958622707311628	0.00990785229901606	0.00978488367835628	0.00925603006564561	0.00874168712788524	0.00852315189264603	0.00793175458383597	0.00650294385341033	0.00587390929256496	0.00466029196152147	0.00432739249021928	0.00310623943834348	0.00213483476846202	0.00200111576161373	0.00148089649691203	0.00117895331598076	7.52819602605938e-4	6.06890451253361e-4	4.86149121389166e-4	3.2903193641736e-4	2.18437350793294e-4	1.75608509064491e-4	1.68673948951767e-4	1.71001580787484e-4	1.75762343847404e-4	1.82114334007269e-4	1.85572245414637e-4	1.81420917025473e-4	1.71287263125495e-4
flux1:	0.679742660720924	0.00710295178879821	0.00697297050920316	0.00679557361789932	0.00657139318105464	0.00631478818005598	0.00605082783639341	0.00580935396701575	0.005620021164536	0.00550934239676186	0.00549782246700462	0.00559545117302852	0.00579690612333074	0.00608053040467745	0.00641468903666392	0.00677153609692036	0.00714331038469449	0.00755102720644363	0.00803124239719714	0.00859033012981856	0.00914020464628663	0.00947680184474891	0.00939214983955525	0.00892379963947668	0.00846962686894472	0.00829327618727467	0.00775203612892529	0.0064003845855694	0.0058178011422399	0.00465171722825781	0.00434684468165479	0.00314598261802716	0.002184795645483	0.00206211107997766	0.00153366468383004	0.00123918277943078	8.03755457962229e-4	6.50685362221811e-4	5.36662467736444e-4	3.86001948694834e-4	2.74681164692334e-4	2.28887855351859e-4	2.22823971438647e-4	2.31044661681969e-4	2.43661738398794e-4	2.56009948514776e-4	2.61843091903003e-4	2.57271331945595e-4	2.46027368172119e-4
flux1:	0.680005109624678	0.0068641187240579	0.00674594486676764	0.00658039818417445	0.00636813974002052	0.00612288010806658	0.00586834609073727	0.0056324218228185	0.00544230753100998	0.00532191006533619	0.0052897500061946	0.00535553232021649	0.00551620814455432	0.00575499177771178	0.00604666749702322	0.0063694250421164	0.0067189250209144	0.00711540023470808	0.00759081298511607	0.00814667299812687	0.00869558373852868	0.00904303173066312	0.00899326699096751	0.0085827242435004	0.00818656755933448	0.00805044049423558	0.00755810320566975	0.00628355183146769	0.00574667051806438	0.00462994225347325	0.00435324863881659	0.00317602182930132	0.00222846519009201	0.00211794522657715	0.00158562925641958	0.00130024842412646	8.58773090564113e-4	7.01217710550926e-4	5.94969296134408e-4	4.51599898568029e-4	3.40638934724622e-4	2.9280361155596e-4	2.88080513472099e-4	3.0229478675641e-4	3.22786531082909e-4	3.41358071426811e-4	3.50132278723176e-4	3.45943180000864e-4	3.34369060157899e-4
flux1:	0.680267558528431	0.00661517488931903	0.00651050565737415	0.00635910776319832	0.00616149518037015	0.00593053967330687	0.00568845259948049	0.00546104725012166	0.00527304718235781	0.00514580681530698	0.00509591917375932	0.00513276440693147	0.00525536209502615	0.0054514323359472	0.00570173319019305	0.00599009624217387	0.0063154149058017	0.00669728291112048	0.00716356243929738	0.00771157173036571	0.00825514908704582	0.00860954262956519	0.00859120620253148	0.00823546232158323	0.00789475132900318	0.00779657854492563	0.00735150068570851	0.00615332621337424	0.00566089150396109	0.00459482949014535	0.00434598788071562	0.00319545901341832	0.00226473991651178	0.00216718390976902	0.00163515945465254	0.00136027909328879	9.16007114164351e-4	7.564781506341e-4	6.5886596796397e-4	5.2348799000478e-4	4.13891752763744e-4	3.64879589271016e-4	3.61904926450326e-4	3.82131862866295e-4	4.10427439362846e-4	4.35373788618595e-4	4.47604756632409e-4	4.44576123139145e-4	4.33446382526783e-4
flux1:	0.680530007432184	0.00635851052696004	0.00626851583590267	0.00613295816262359	0.00595206664472772	0.0057377308738689	0.00551052417293817	0.00529412188729985	0.00511078346428218	0.00497938516942946	0.00491465597183298	0.00492560591037051	0.00501310134734999	0.00516897581899781	0.00537948133848943	0.00563366126873721	0.00593342112634814	0.00629783735832138	0.00675115587315037	0.00728717037812087	0.00782147005879433	0.00817919066074428	0.00818885251207116	0.00788464184348598	0.00759644670585028	0.00753370259027716	0.00713389479541257	0.00601075868438857	0.00556107083837309	0.004546474321959	0.00432472586960451	0.0032036416708796	0.00229271329855662	0.00220859767946	0.00168074657809033	0.00141751390203836	9.73624917421465e-4	8.14443672043003e-4	7.26125888830993e-4	5.9929746582147e-4	4.91980472997127e-4	4.42595862413205e-4	4.41717585772209e-4	4.67899791999286e-4	5.03840398984196e-4	5.35229230682088e-4	5.51362937569714e-4	5.50219702230997e-4	5.40274870791695e-4
flux1:	0.680792456335937	0.00609659555645576	0.00602192381695791	0.00590329301938641	0.00574054871081133	0.00554450120030985	0.00533401118781177	0.0051305912098279	0.00495407972288262	0.00482096643050771	0.00474418609792084	0.00473233170573199	0.00478788615226516	0.00490638827102015	0.00507908206130955	0.00529976714101685	0.00557311551842737	0.00591778666513916	0.00635487621679169	0.00687529899055361	0.00739686615036384	0.00775463666805618	0.00778894852893179	0.00753280911900584	0.00729390480536002	0.00726386259312228	0.00690704077573427	0.0058570537238879	0.0054480411510562	0.00448521365579559	0.00428942792412843	0.00320019270655205	0.00231171288406307	0.0022412091954298	0.00172106332882371	0.00147037058999103	0.00102989836812083	8.73156124387379e-4	7.9458547188093e-4	6.76718949568504e-4	5.72497041419947e-4	5.23479361143844e-4	5.24988037790703e-4	5.56997374009201e-4	6.00339145533718e-4	6.38148145745156e-4	6.58543148427543e-4	6.59931185654205e-4	6.51849760759765e-4
flux1:	0.681054905239691	0.00583186901885574	0.00577267602804528	0.00567148302660825	0.005527691045107	0.00535097753231894	0.00515845979251944	0.00496949987877113	0.00480158403899014	0.00466892090220239	0.0045827266970331	0.004551132146346	0.0045780053845917	0.00466217733703805	0.00479937193434571	0.00498767511817315	0.00523426227747398	0.00555745564136086	0.00597564120761171	0.00647746518472458	0.00698337428486219	0.00733829524924811	0.00739403586443022	0.00718237251094863	0.00698930708829735	0.00698909479426358	0.00667273780086439	0.00569353630596717	0.00532283441532824	0.00441161352082499	0.00424035800577327	0.00318501742479248	0.00232131777400184	0.00226431943056162	0.00175500699546303	0.00151749766911117	0.00108326460627527	9.30792317591718e-4	8.62221852425063e-4	7.53585211587002e-4	6.53169191818782e-4	6.05188338106069e-4	6.09319091332491e-4	6.46963132813966e-4	6.97381963319007e-4	7.41495406473839e-4	7.66408384215566e-4	7.70871546666007e-4	7.65244334905387e-4
flux1:	0.681317354143444	0.00556664220905978	0.00552263990931125	0.00543887178180221	0.00531426840454837	0.00515735994377756	0.00498352786072917	0.00481002750636793	0.00465208240131584	0.00452173626437341	0.0044285677173808	0.00438020464556605	0.00438167462101309	0.00443469204446331	0.00453894990869354	0.00469634687781336	0.00491628864579406	0.0052168208004196	0.00561402858722532	0.00609485267233195	0.00658272246409645	0.00693228998482451	0.00700640165962232	0.00683554840378179	0.00668471237305786	0.00671136797109731	0.00643277906848735	0.00552160972949529	0.00518664255928029	0.00432644126485815	0.00417805544714853	0.00315829113415257	0.00232135832707698	0.00227751419696656	0.00178172567563895	0.00155780865950187	0.00113237293101964	9.85721862825811e-4	9.27217720570633e-4	8.27941035476481e-4	7.31932891155112e-4	6.85585096441203e-4	6.92519272090737e-4	7.35548400869345e-4	7.92646765332964e-4	8.42855408340759e-4	8.72431094503967e-4	8.80393084627569e-4	8.77701772188519e-4
flux1:	0.681579803047197	0.00530302161681764	0.00527354184330218	0.00520673099603158	0.00510105400053544	0.00496391285120696	0.00480899277642638	0.00465151179183819	0.00450453627569214	0.00437806909711419	0.00428013690416692	0.00421783092668662	0.00419712311145383	0.00422221546278053	0.00429627034861324	0.00442453175370772	0.00461835978223448	0.00489556658796081	0.00527030883870635	0.00572832858627686	0.00619631391207995	0.00653842059855999	0.00662803666822703	0.00649431616798641	0.00638201030985452	0.00643253507727047	0.00618890453991563	0.00534271155259172	0.00504077260433015	0.00423062896143861	0.00410329830509942	0.00312043262767364	0.00231190177739313	0.00228065444581731	0.00180062860549931	0.00159049878389685	0.00117611644964749	0.00103655037809238	9.88010186125022e-4	8.98096418422585e-4	8.0698839049338e-4	7.62792772963108e-4	7.72659430554552e-4	8.20774334844799e-4	8.84089928017812e-4	9.40094440214865e-4	9.74360674985097e-4	9.86112919579061e-4	9.86714329150618e-4
flux1:	0.68184225195095	0.00504285523992262	0.00502692265784028	0.0049762267547787	0.00488879704250383	0.00477095361502742	0.00463475063219629	0.00449345817892931	0.00435810324143009	0.00423677756222387	0.00413604556738196	0.00406243609941956	0.00402266491550094	0.0040230449117036	0.00406972767773626	0.00417084983820067	0.00433945348154432	0.00459314494895206	0.0049444844480144	0.00537846064529113	0.00582522450730649	0.00615814596844211	0.00626060937426682	0.00616038702380324	0.00608288671338359	0.00615429591454753	0.00594276199359298	0.00515827359748945	0.00488660264902496	0.00412523420392394	0.00401706010302923	0.00307206930989722	0.00229322824726221	0.00227385480233482	0.00181138290442187	0.00161504603878534	0.00121364860773034	0.00108214709465647	0.00104332222213154	9.62661126655523e-4	8.76837528971368e-4	8.35233721593772e-4	8.48111042082007e-4	9.0097030530356e-4	9.69986073442049e-4	0.00103140382344806	0.00107027194636774	0.0010859680571628	0.00109008497037841
flux1:	0.682104700854704	0.00478770312782598	0.00478411141954728	0.00474839744486569	0.00467820508691487	0.00457883937644001	0.00446080787256907	0.00433553727040347	0.00421214191413666	0.00409693609675583	0.00399511524659637	0.00391262869435209	0.0038567522673608	0.00383555682511508	0.00385772904998551	0.00393386706970298	0.00407843108456192	0.00430883537417245	0.0046363340962026	0.00504554394552281	0.00547021435963393	0.00579258443005454	0.00590545797108362	0.00583518914651749	0.00578880353958031	0.00587817365665586	0.0056958794468732	0.00496968978314204	0.00472554297446206	0.00401140292279871	0.00392046555115314	0.00301399909567884	0.00226580145160773	0.00225745477959265	0.00181389959532119	0.00163119944750677	0.00124438581352764	0.0011216571226447	0.00109217675505632	0.00102056040821377	9.40301799954285e-4	9.01648892912327e-4	9.17565604027608e-4	9.74793035999057e-4	0.00104894799702738	0.00111532265858452	0.00115859294061094	0.00117824972029918	0.00118596849312436
flux1:	0.682367149758457	0.00453883051215544	0.00454621644366178	0.00452414293644029	0.00446993156701932	0.00438795338279616	0.00428726749466058	0.00417757278937803	0.0040662042784693	0.00395783513125798	0.00385638772838929	0.00376722319940929	0.00369801159204265	0.00365825551877099	0.00365875322061455	0.00371215967851298	0.00383410159072094	0.00404180260310012	0.00434545953227978	0.00472963576557469	0.00513175227827564	0.00544253021952749	0.00556359929005107	0.00551986866363186	0.00550099352002078	0.00560550512734633	0.00544964927792228	0.00477829303479884	0.0045590041420472	0.00389033676399241	0.0038147489015355	0.00294715277900063	0.00223023747658428	0.00223198630821801	0.00180831172349247	0.00163895755559609	0.00126799806190834	0.00115449958984806	0.001133894738633	0.00107103323220753	9.96522386103117e-4	9.61099313419617e-4	9.80036263198486e-4	0.00104122768312178	0.00111992787617254	0.00119074107001792	0.00123811245445337	0.00126161684995211	0.00127289143448904
flux1:	0.68262959866221	0.00429721987960593	0.00431413098011693	0.00430422371666338	0.00426456854238096	0.00419869219904098	0.00411431243412006	0.00401952366015046	0.00392001954140538	0.00381897002116137	0.00371912223756957	0.00362524817014	0.00354526420302185	0.00348980666866037	0.00347139516224977	0.00350436641883567	0.00360527661511677	0.00379114925849859	0.00407133233727987	0.00443059554541227	0.00481005005173844	0.00510848271981703	0.00523575149524686	0.0052153039297398	0.00522046713245403	0.00533744236897378	0.00520532215429428	0.00458534032239048	0.00438837179782977	0.00376326549691049	0.00370121649401325	0.0028725588435529	0.00218727374271628	0.00219813999663321	0.00179494697335194	0.00163854000147037	0.00128438979167769	0.00118035354225472	0.00116807948538249	0.00111361562722285	0.0010449447171541	0.00101295213518535	0.00103484418479991	0.00109957349916558	0.00118220248512217	0.00125688658639134	0.00130796973354709	0.00133509072857624	0.00134975223111481
flux1:	0.682892047565963	0.00406359704555926	0.00408855003821105	0.00408926798969155	0.00406264430450547	0.00401145500090462	0.00394218867532541	0.00386146375029166	0.00377347364927365	0.00368002353305168	0.00358278396604351	0.00348594355145121	0.00339753447528847	0.00332905719380992	0.0032943968824863	0.00330922784228291	0.00339081444871242	0.00355596094520884	0.00381333755563346	0.00414812643575331	0.00450510228352796	0.00479068380191769	0.00492236595307149	0.00492212903054693	0.00494802811768871	0.005074961657338	0.00496400756373028	0.00439200344681855	0.00421498645314713	0.00363142337392238	0.00358121331028645	0.00279131113079049	0.0021377390200127	0.00215673130060941	0.00177429661522928	0.00163035450338012	0.00129367327012329	0.00119913391733067	0.00119459011521744	0.00114811245276389	0.00108529098554937	0.00105685462671289	0.00108159306487217	0.00114941765767062	0.00123534618328579	0.00131329749542482	0.00136763003437299	0.00139803425547433	0.00141580486420391
flux1:	0.683154496469717	0.00383846577885557	0.00386999435564544	0.0038797843467666	0.0038646250643543	0.00382663566954996	0.00377119003430217	0.00370356211297797	0.00362658786229963	0.00354084554137253	0.00344702759395515	0.00334875059480179	0.00325404831716036	0.00317504353349226	0.00312666541405264	0.00312561251762792	0.00318965213453791	0.00333534183909092	0.00357081136439533	0.00388181468809896	0.0042167272010629	0.00448915818465455	0.00462366331655972	0.00464076203970642	0.00468429333611302	0.00481887587816131	0.00472667749526896	0.00419936273705159	0.00404012600286992	0.00349602763286886	0.00345609233584438	0.00270453874719164	0.00208252446221579	0.00210866686423405	0.00174698211886079	0.00161496106692702	0.00129613670370079	0.00121096012166586	0.00121350724102999	0.00117456124939785	0.00111752443602817	0.00109269986694681	0.00112013554738608	0.00119060116493778	0.0012791958490331	0.0013597875378513	0.00141685050444002	0.00145012028850668	0.00147063030797212
flux1:	0.68341694537347	0.00362214577279725	0.00365883759821338	0.00367617750262499	0.00367091960722334	0.00364461779491577	0.00360164567591108	0.00354606546198428	0.0034794985623024	0.0034014323971511	0.00331167841855073	0.00321329697261468	0.00311422430583151	0.00302699020843596	0.00296727920382446	0.00295253065677442	0.00300082520686888	0.00312843954485588	0.00334307059915455	0.00363116369317906	0.00394460438437919	0.00420375233483368	0.00433966946561212	0.00437143406651563	0.00442971331644296	0.00456984695211167	0.00449417051355291	0.0040084012898485	0.00386498913168184	0.00335825747089828	0.00332718535763215	0.0026133772461598	0.00202255524248966	0.00205491088806845	0.00171372048428047	0.00159303480538849	0.00129220912363284	0.00121611981277027	0.00122509400151715	0.00119319172810105	0.00114180916658008	0.00112058782493929	0.00115053517952981	0.00122318059871581	0.00131381173121142	0.00139640616177709	0.00145564079466613	0.00149129359308722	0.00151410039729115
flux1:	0.683679394277223	0.00341480961193505	0.0034553334163991	0.00347876478356899	0.00348188560420124	0.00346577210684096	0.00343391048943398	0.00338928341865927	0.00333243914673687	0.00326190711168739	0.00317671251245033	0.00307937872639866	0.00297765920279468	0.00288430029148156	0.00281548427802659	0.00278913614122657	0.00282347555651896	0.00293445896502586	0.00312943297387726	0.00339562055489845	0.00368830656634189	0.00393416875359716	0.00407024824826111	0.00411421632492192	0.00418459109627219	0.00432839642829876	0.00426719477378738	0.00381999850487201	0.00369067878441834	0.00321923264276245	0.00319577438791977	0.00251894042393809	0.00195876251130959	0.00199645150422215	0.00167528930104435	0.00156532856105076	0.00128242395183058	0.00121503043489324	0.00122975533651983	0.00120438407039228	0.00115846873859912	0.00114078506003916	0.00117302703971005	0.00124738882295674	0.00133943752349284	0.00142339787517186	0.00148422218123593	0.00152173039162785	0.00154633829453723
flux1:	0.683941843180977	0.00321651563160709	0.00325963984866761	0.00328779149094099	0.00329783626438954	0.00329045543060279	0.00326835768348524	0.00323357607813894	0.00318572376107361	0.00312250039460753	0.00304223631852699	0.00294693984648398	0.00284410899205118	0.0027465391866797	0.0026706817273593	0.00263471848775497	0.00265684873329482	0.00275266598012145	0.00292922804691447	0.00317459447089027	0.00344732422701291	0.00367999417460187	0.00381512958621204	0.00386904394324277	0.00394909847711373	0.00409491399484775	0.00404632999825985	0.00363492303604313	0.00351818614353412	0.00307999201037081	0.0030630639089953	0.00242229281588106	0.00189205591978338	0.00193426765652781	0.00163249269426971	0.00153263651030819	0.00126738303218473	0.00120820090536036	0.00122799804095978	0.00120862862968772	0.00116794622574661	0.00115368560105108	0.00118797945793071	0.00126359701328138	0.00135646203669328	0.00144116322653522	0.00150298794385419	0.00154179849348235	0.00156767876276748
flux1:	0.68420429208473	0.00302723495865553	0.00307183957852215	0.00310344386853834	0.00311904620464722	0.0031190100952301	0.00310537252574138	0.00307934284736953	0.00303973195991675	0.00298353192256573	0.00290846547487846	0.00281604977529504	0.00271346626008192	0.0026134130483174	0.0025324082893508	0.00248868682213477	0.00250028278022073	0.00258238273228501	0.00274180017394637	0.00296746758692633	0.00322108327972113	0.00344072182954189	0.00357393303243146	0.0036357366215163	0.00372329019146286	0.00386966502156948	0.00383202964649099	0.00345382647108543	0.00334837664860849	0.00294147349415045	0.00293015519841372	0.0023244238637801	0.00182329762407291	0.0018692976584039	0.0015861295269643	0.00149576004424791	0.00124772279194622	0.00119619559073792	0.0012203936802772	0.00120648896000446	0.00117076757226426	0.00115977480452679	0.00119585847841201	0.0012722794790706	0.00136538387420311	0.00145022286217455	0.00151246659096062	0.00155201978566241	0.00157863022694746
flux1:	0.684466740988483	0.00284687232051926	0.00289195554940849	0.00292585906886969	0.00294575576665556	0.00295176282753682	0.00294534610062919	0.00292701138267265	0.00289489324196461	0.0028453910684923	0.00277570252556087	0.00268687902257561	0.00258573471538001	0.00248474328460665	0.00240031208367668	0.00235054837460589	0.00235319129435812	0.0024229770640329	0.00256650563022461	0.00277360012120124	0.00300895739651756	0.00321576916986828	0.00334618796691981	0.00341401720942075	0.00350711737108055	0.00365279901382043	0.00362462514322093	0.00327723972892199	0.00318198017825341	0.00280449759872591	0.00279802475806265	0.00222622543115826	0.00175327925136705	0.00180241116395925	0.00153696535868233	0.00145547731694958	0.0012240840331324	0.00117960234695313	0.00120754594157658	0.00119856944158433	0.00116750940287221	0.00115959727940462	0.00119719602434962	0.00127398204286008	0.0013667796977353	0.00145118517996464	0.00151328849662431	0.00155303575927641	0.00157983942952516
flux1:	0.684729189892236	0.00267528122977855	0.00271996226886565	0.00275513213283548	0.0027781734526386	0.00278902249297106	0.0027886682450449	0.00277702574834954	0.00275167071283936	0.00270851662402913	0.00264431344535569	0.00255967331947944	0.00246100186729676	0.00236043881828398	0.00227412580052275	0.00221988427670091	0.00221504371601447	0.00227384905695826	0.00240270661100787	0.00259233221083807	0.00281027722066994	0.00300449305450944	0.00313135209969163	0.00320352964674314	0.00330044194010656	0.00344436086779762	0.00342433394672085	0.00310557415662484	0.00301958742493672	0.00266975678662713	0.00266750907997749	0.00212847462927	0.00168270355462496	0.00173438651815558	0.00148570959300775	0.00141251782705877	0.00119708660101068	0.001159005929023	0.00119006346090637	0.00118548818808424	0.00115877181396003	0.0011537293857638	0.00119256220121596	0.00126929423377428	0.00136127612840481	0.00144471748045216	0.00150615580779211	0.00154557595602758	0.00157205861136793
flux1:	0.68499163879599	0.0025122747824762	0.00255579368947174	0.00259132047847988	0.00261647659191168	0.00263107649717045	0.00263571932809184	0.00262983348423027	0.00261054372707862	0.00257337562655298	0.00251470342248422	0.00243472716530647	0.00233941121167166	0.00224046799766373	0.00215363975017569	0.00209632544319996	0.00208534579260275	0.00213441757394203	0.00224976485113316	0.00242298502685368	0.00262433878260795	0.00280620437237256	0.00292882979942692	0.00300385747548512	0.00310305314678221	0.00324430613448573	0.00323127250909959	0.00293912863595858	0.0028616537520112	0.0025378124145093	0.00253929755273024	0.00203182367074569	0.0016121723020085	0.00166589523135356	0.00143299892447025	0.00136754316726529	0.00116730981304597	0.00113496752751465	0.00116853863595235	0.00116785544165099	0.00114515622340468	0.00114275640985164	0.00118254184756204	0.00125882529495642	0.00134952509815054	0.00143152026528016	0.0014918151801649	0.00153042885786563	0.00155611471879929
flux1:	0.685254087699743	0.00235763352757768	0.00239934879859209	0.00243444667767952	0.00246081070532783	0.00247818611961437	0.00248686110692018	0.0024858719159284	0.00247199003124868	0.00244044203655327	0.0023872928906284	0.00231235804434532	0.00222113554010784	0.00212483213770818	0.0020386770669455	0.00197953102234838	0.00196362273895835	0.00200410924741048	0.00210703716595122	0.00226486327198004	0.00245041294118132	0.00262018347573826	0.00273799112077378	0.00281454344625663	0.00291468657252325	0.00305252035784769	0.00304547403223633	0.00277810287078937	0.00270851062710186	0.0024090998651076	0.00241393433766828	0.00193679773055503	0.00154218135121196	0.00159749466383083	0.0013793876400485	0.00132113462849059	0.00113527906769545	0.00110801060513813	0.00114353243413038	0.0011462573003284	0.001127248067548	0.001127254280618	0.00116771528819131	0.0012431839549791	0.00133218250112882	0.00141230440845141	0.00147103297943397	0.00150841480361836	0.00153288016750683
flux1:	0.685516536603496	0.00221111172717309	0.00225049600303296	0.00228450036786748	0.00231128824177622	0.00233058140288738	0.0023424273623427	0.00234555457902914	0.00233646846932417	0.00231017649511747	0.00226249518662296	0.00219288283870999	0.00210635306158127	0.00201354252687838	0.00192907298219893	0.00186917130833729	0.00184940688572456	0.00188235157022264	0.00197387442371053	0.00211726036377112	0.00228775680130891	0.00244569688382392	0.00255819150759017	0.00263510985107683	0.00273504490242695	0.0028688412922426	0.00286690968611324	0.00262261573091277	0.00256038338711295	0.00228394117594278	0.0022918287613894	0.00184380073745039	0.00147312297627264	0.00152962903909611	0.00132534463261431	0.00127378773572067	0.00110145853284121	0.00107861264971224	0.00111556477035041	0.00112124436881734	0.00110560398110941	0.00110777558549061	0.00114864320465251	0.00122296198398129	0.00130989018509802	0.00138777120770232	0.00144457292092	0.00148036088366659	0.00150324507889902
flux1:	0.685778985507249	0.00207244294572453	0.00210907713075778	0.0021414400245543	0.00216798739455117	0.00218845639317809	0.00220271528117419	0.002209258919875	0.00220440357350328	0.00218300858344213	0.00214069730418051	0.00207659792879203	0.0019952278239606	0.00190660233135336	0.00182465946332001	0.00176491621030843	0.00174223069388865	0.00176857078906934	0.00184962449476396	0.00197946662684173	0.00213562706398942	0.00228201475356252	0.0023887912839464	0.00246507839888907	0.0025638188189476	0.00269308177573444	0.00269551096674466	0.00247272641446786	0.00241741294597052	0.00216256321133309	0.00217327249241341	0.00175312789637637	0.0014052945479203	0.0014626378446578	0.00127125627940339	0.00122591312691463	0.00106624930792315	0.00104720199643758	0.00108510968814861	0.00109332476097532	0.00108074303423892	0.00108483960851306	0.00112585553853117	0.00119872164410498	0.00128326153428063	0.00135859565140476	0.00141317653944686	0.00144707825315162	0.00146809145517266
flux1:	0.686041434411003	0.00194134542293529	0.00197491149325371	0.00200519506894583	0.0020309515797642	0.00205196549498158	0.00206797855697087	0.00207731642086635	0.00207617329062373	0.00205932285759936	0.00202224498015495	0.00196376413620741	0.00188789545513223	0.00180399420620963	0.00172525574294098	0.00166642948722921	0.00164162507343807	0.00166219435257707	0.00173363878753191	0.00185077990119215	0.0019932943976748	0.00212842786553429	0.00222917345330153	0.00230398794479416	0.00240070584843609	0.00252505051443753	0.00253119038800815	0.00232845554234681	0.00227967838769137	0.0020451185490936	0.00205846080186088	0.00166498281916724	0.00133891184132296	0.00139676976245458	0.00121743377151914	0.0011778425937026	0.0010299920389536	0.00101415856101377	0.00105259435826282	0.00106296079049176	0.00105314158288428	0.00105892609625369	0.00109984431818848	0.00117098716146325	0.00125287100577541	0.00132541345711632	0.00137754720307421	0.00140934271602269	0.00142827025904207
flux1:	0.686303883314756	0.00181752723563012	0.00184780006923711	0.00187566848171049	0.0019001899217819	0.00192122149181165	0.001938422945419	0.0019500060001522	0.00195210072015776	0.00193944948740091	0.00190743284296369	0.00185459709060516	0.00178445459064477	0.00170567368721962	0.00163066446311745	0.00157336813404267	0.00154712213556611	0.00156265689469849	0.00162528125337225	0.0017305173095761	0.00186005737589562	0.0019842625154907	0.00207875815964561	0.00215140832655703	0.00224542499187164	0.00236456815276479	0.00237385784837308	0.00218980327254613	0.0021472173512367	0.00193170595876419	0.00194751477291662	0.00157949662816301	0.00127412474332002	0.00133219969828976	0.00116412316434619	0.00112983869876451	9.9297270638496e-4	9.79817200480653e-4	0.00101840082367902	0.00103056864716698	0.0010232312758384	0.00103047241529874	0.00107106020888105	0.00114024024109807	0.00121924791418621	0.00128881244392008	0.00133833847323407	0.00136787960470155	0.00138458262650911
flux1:	0.686566332218509	0.00170069094462247	0.00172752957684967	0.00175273981785496	0.00177567880968127	0.00179629546102835	0.00181420461003623	0.00182755104508147	0.00183245017110368	0.00182365970573998	0.00179649969617169	0.0017492629185096	0.00168496364904974	0.00161156772415667	0.00154067247105834	0.00148538567606033	0.00145826095744377	0.00146940825892076	0.00152393834116056	0.00161802663083127	0.00173525440234478	0.00184889179942507	0.00193701245135191	0.00200694896450089	0.00209772550684034	0.00221147673476275	0.0022234307533623	0.00205676212256899	0.00202004171013717	0.0018223876909156	0.00184050151057709	0.00149674640155593	0.00121103305889925	0.00126904636468922	0.0011115164088241	0.00108210624377318	9.55430238233362e-4	9.44472483161271e-4	9.82869466077119e-4	9.96520356887636e-4	9.91399732702125e-4	9.99873682620058e-4	0.00103991242313047	0.00110691941367036	0.001182874499571	0.00124932855730264	0.00129614741109148	0.00132335383002886	0.00133776635763622
flux1:	0.686828781122262	0.00159053730852559	0.00161387605665621	0.00163626833121941	0.00165736433437981	0.00167721846070825	0.00169543113561678	0.00171011988504687	0.00171742722727529	0.00171216562735617	0.00168962835785902	0.00164787851042591	0.00158944200255421	0.00152157716148769	0.00145505484351499	0.00140213778905309	0.00137459471612556	0.00138192194240301	0.00142902834649901	0.0015126958187964	0.00161827232892714	0.00172174227685687	0.0018034546393861	0.00187026163666481	0.00195738914385943	0.00206564182365123	0.00207983712907218	0.00192932326680413	0.0018981471302045	0.00171720168197821	0.00173745015062521	0.00141677083094993	0.00114970047347604	0.00120738821904276	0.00105976190407174	0.00103480399756773	9.17564722853251e-4	9.08383871052962e-4	9.46303322979631e-4	9.6114735475103e-4	9.57993358650828e-4	9.67485334526188e-4	0.00100677141915892	0.001071422686195	0.00114418791139286	0.00120744641593072	0.00125151296568161	0.00127636551680269	0.00128848839469163
flux1:	0.687091230026016	0.00148676772829592	0.00150660760768017	0.001526095854122	0.00154516524496823	0.00156398457348018	0.0015821646817437	0.00159782902457785	0.00160718198774918	0.00160512347052715	0.00158694897130794	0.00155051515627816	0.00149787418973528	0.00143558167352788	0.00137358055370866	0.00132328864471469	0.0012956976550452	0.00129970253934984	0.00134000888840159	0.00141395961935858	0.00150855105623223	0.00160229574267465	0.00167765338035513	0.0017410377591073	0.00182422624922509	0.00192694786425785	0.00194301226085302	0.00180747637929403	0.00178151639742144	0.00161616798920266	0.00163836258593642	0.0013395818263283	0.00109016541357846	0.00114727626710169	0.00100897360213271	9.88055459131044e-4	8.79545267673721e-4	8.71780638124131e-4	9.08972609223371e-4	9.24745056602085e-4	9.23321706868513e-4	9.33627478466381e-4	9.71973609352355e-4	0.00103411264460318	0.00110358529247852	0.00116360370094416	0.00120491896082027	0.00122745097391475	0.00123734330235147
flux1:	0.687353678929769	0.0013890853161265	0.00140548607750619	0.00142204913851774	0.00143897600560766	0.00145655471807714	0.00147442648402919	0.00149074814489065	0.00150181432987312	0.00150263891713287	0.00148854444236551	0.00145720413447704	0.00141021569589807	0.00135344565782508	0.0012960183316327	0.00124851665232979	0.00122117071955317	0.00122229120451793	0.00125638175282235	0.00132130283846227	0.00140558412069443	0.00149008663324144	0.00155922242971623	0.00161900135922678	0.00169806716859238	0.00179528854467962	0.00181289054120607	0.00169120432482167	0.00167011764903723	0.00151929002430317	0.00154321905350648	0.00126517181998545	0.00103244839320021	0.00108874313300811	9.59238272057039e-4	9.4195792866669e-4	8.41516904738108e-4	8.34866192367605e-4	8.71119042963939e-4	8.87577889151178e-4	8.87662759057254e-4	8.98590281017719e-4	9.35827154555091e-4	9.95322909041557e-4	0.00106143076815873	0.0011181981995172	0.00115680057831498	0.00117708803603436	0.00118485697532909
flux1:	0.687616127833522	0.0012971947804998	0.00131026774756408	0.00132394151964786	0.00133866959129498	0.00135486061131438	0.00137220183218734	0.00138890579423451	0.00140137997640447	0.00140477331823248	0.00139445667584753	0.00136794291571247	0.00132639898512166	0.00127502385568606	0.00122214164697156	0.00117751873926179	0.00115064522696833	0.00114926871604883	0.00117769492829899	0.00123426044164992	0.00130891593538858	0.00138469624219382	0.00144781260846064	0.00150389953087752	0.00157875109209891	0.00167055468492327	0.00168939496630414	0.00158047489671215	0.00156389954800328	0.00142655217518309	0.00145197978154283	0.0011935174550759	9.76556239438811e-4	0.00103180866337282	9.10621058528058e-4	8.96589674877266e-4	8.03606302425188e-4	7.97821766210606e-4	8.32959797977992e-4	8.49884327038013e-4	8.51268490400813e-4	8.62639618687186e-4	8.98617880659651e-4	9.55364745453967e-4	0.00101806294053737	0.00107159597938592	0.00110755277244778	0.00112570423225395	0.00113149410575223
flux1:	0.687878576737275	0.0012108015961945	0.00122070330326671	0.00123157396096867	0.00124409980433641	0.00125880837141397	0.00127544475937975	0.00129229481955056	0.00130589632236973	0.00131154966940773	0.00130469254278077	0.00128270095222835	0.00124633884311891	0.00120016591845451	0.00115173225839859	0.00111001286368589	0.00108378449161541	0.00108025625808178	0.00110354218548742	0.00115241517374655	0.00121813681003041	0.00128574528151817	0.00134310277992223	0.00139549237837808	0.0014661147290423	0.00155262240149358	0.00157242693739734	0.00147523218167128	0.00146278583828411	0.00133791598469163	0.00136458456242264	0.00112458099647006	9.2248418417266e-4	9.7648298807394e-4	8.63169837157929e-4	8.52015406795617e-4	7.65926333908541e-4	7.60809634760179e-4	7.94691063381182e-4	8.11881580121829e-4	8.14370132979657e-4	8.26022276593833e-4	8.60614445670642e-4	9.14532727451902e-4	9.73801519999345e-4	0.0010241391031974	0.00105753886606525	0.00107368593146916	0.00107766751340953
flux1:	0.688141025641029	0.00112961110618304	0.00113653756602663	0.00114473572280514	0.00115510307756991	0.00116828145728819	0.00118408192222895	0.00120087688958526	0.00121534732394548	0.00122295766449963	0.00121922892512363	0.00120142447095206	0.00116993657502721	0.00112871965436035	0.00108458229789263	0.00104573895642293	0.00102028378562427	0.00101491445468629	0.00103356091189464	0.0010753936740194	0.00113287704280464	0.00119288633215975	0.00124479150560803	0.00129354426388911	0.00135998295732047	0.00144134395086849	0.00146185868676313	0.00137538994874508	0.00136667155538667	0.0012533170979948	0.00128095227746293	0.00105831105080595	8.70217075608014e-4	9.22768281859354e-4	8.16919009629431e-4	8.08290506672677e-4	7.28579728522981e-4	7.23976089005586e-4	7.56491269554228e-4	7.73769669147574e-4	7.77182654749113e-4	7.88970125445707e-4	8.2207210245011e-4	8.73108615082526e-4	9.28952002808117e-4	9.76151519903934e-4	0.00100709772546099	0.00102138666247201	0.00102374737898761
flux1:	0.688403474544782	0.00105332823316988	0.00105750953998844	0.00106320501686929	0.00107149990377372	0.001083142878968	0.00109801546430791	0.00111458583680472	0.00112968717240759	0.00113895758056713	0.00113801664173672	0.00112404015659334	0.00109708307530897	0.00106053315091078	0.00102049527734454	9.84458841462893e-4	9.59869295625112e-4	9.52941397407853e-4	9.67429049944959e-4	0.00100286209021947	0.00105280124382681	0.00110579741385977	0.00115259059713474	0.00119781763828131	0.00126016294296726	0.00133654285297958	0.00135752986702365	0.00128082878839076	0.00127542252036672	0.00117266472771395	0.0012009820604033	9.94644010479772e-4	8.19730876486688e-4	8.70660424330981e-4	7.71893292766756e-4	7.654645282787e-4	6.91662076673561e-4	6.87454338961594e-4	7.18524036693066e-4	7.35734716944002e-4	7.39908120977631e-4	7.51702921196921e-4	7.8323470979011e-4	8.31363023142335e-4	8.83807773647037e-4	9.27942252634292e-4	9.56548362996697e-4	9.69133200956301e-4	9.7006873674362e-4
flux1:	0.688665923448535	9.81658351798737e-4	9.83353270079121e-4	9.86750033680942e-4	9.93096149296911e-4	0.00100323683123414	0.00101712495949428	0.00103332990887117	0.00104884286780723	0.00105948314308951	0.00106098344930736	0.00105045798910449	0.00102766114112585	9.95456273551559e-4	9.59286635310723e-4	9.25955827386697e-4	9.02296797448437e-4	8.9407040260066e-4	9.04861903333957e-4	9.34521992978791e-4	9.77603682478818e-4	0.00102417736993878	0.00106622113511043	0.00110807000311588	0.0011664423378419	0.00123801384394929	0.00125924881769628	0.00119139774887939	0.00118887879640618	0.00109584456199974	0.00112455706943987	9.33507123929609e-4	7.70995232193756e-4	8.20151397249177e-4	7.28111789557926e-4	7.23584336581437e-4	6.55264390236001e-4	6.51367386064959e-4	6.80940841054153e-4	6.97951361658919e-4	7.02737782053029e-4	7.14429620164369e-4	7.44334986370868e-4	7.89554911139738e-4	8.38649578162734e-4	8.79805635814264e-4	9.06191473990012e-4	9.17228665824892e-4	9.16936201629323e-4
flux1:	0.688928372352288	9.14309616186861e-4	9.13799831968822e-4	9.15130654348139e-4	9.19684547301519e-4	9.28390047742418e-4	9.41268759061657e-4	9.56993291972582e-4	9.72716086715956e-4	9.84443786105114e-4	9.88036554646279e-4	9.80573712773772e-4	9.61547567936738e-4	9.33342139696282e-4	9.00784453319275e-4	8.70034588387222e-4	8.47350631969796e-4	8.3806804642758e-4	8.45609327059157e-4	8.7010704057189e-4	9.07004964136623e-4	9.47743157037496e-4	9.85411850548829e-4	0.00102405379946095	0.00107859124999082	0.0011455271517628	0.00116679799290532	0.00110692016595995	0.00110686176862725	0.00102272506975346	0.00105155094178584	8.74823396550025e-4	7.23977335529645e-4	7.71232712877192e-4	6.85592280752647e-4	6.82697026157951e-4	6.1947528279563e-4	6.15830739215229e-4	6.43883307929751e-4	6.60584267000847e-4	6.65852910331296e-4	6.77348343102777e-4	7.05593314726149e-4	7.4792934770181e-4	7.93742853888534e-4	8.32019001352083e-4	8.56308131502127e-4	8.65952624813748e-4	8.6462568072276e-4
flux1:	0.689190821256042	8.50996708676038e-4	8.48580519054245e-4	8.48101001378051e-4	8.51046618130732e-4	8.58413221218689e-4	8.70285177539403e-4	8.85437401446083e-4	9.01184860721661e-4	9.13726816591107e-4	9.19065135651453e-4	9.1427143432436e-4	8.98615530545911e-4	8.74049059416526e-4	8.44830786593739e-4	8.16521708071526e-4	7.94843285649944e-4	7.84732727211787e-4	7.89453486630823e-4	8.09380450326004e-4	8.40749868904039e-4	8.7622860420676e-4	9.09899218731666e-4	9.45518417082096e-4	9.9636694219752e-4	0.0010588357570093	0.00107994222040294	0.00102720249099011	0.00102918365094096	9.53166270781377e-4	9.8183615554867e-4	8.18517829319151e-4	6.78646740909059e-4	7.23899595059476e-4	6.4435535096796e-4	6.42852494808831e-4	5.84382684702592e-4	5.80954712395023e-4	6.07484967824281e-4	6.23788763084581e-4	6.29424563495295e-4	6.40645314423901e-4	6.67215628556723e-4	7.06714301457824e-4	7.49333815736623e-4	7.84838735704197e-4	8.07156481846972e-4	8.15558904691715e-4	8.13383572336083e-4
flux1:	0.689453270159795	7.91445646503558e-4	7.87431014175215e-4	7.85412783368105e-4	7.86955148716946e-4	7.93102787345709e-4	8.03993939126963e-4	8.18502421791412e-4	8.34105545238167e-4	8.47199921905671e-4	8.53943261255625e-4	8.51426697592595e-4	8.38737549379651e-4	8.17443170901736e-4	7.91283740761993e-4	7.65266921596466e-4	7.44615545324905e-4	7.33893685807447e-4	7.36207056212957e-4	7.521330021449e-4	7.78605841975659e-4	8.09383878738121e-4	8.3942831344805e-4	8.72213185429358e-4	9.19519794687066e-4	9.77683852012284e-4	9.98438019054313e-4	9.52044371282974e-4	9.55657704275812e-4	8.87029431093706e-4	9.15292918711966e-4	7.64523977569963e-4	6.349803369628e-4	6.78155188618615e-4	6.04427757670219e-4	6.04105351296251e-4	5.50074901173813e-4	5.46845980213888e-4	5.7187228527085e-4	5.87710702539553e-4	5.93612562163798e-4	6.04493217639839e-4	6.29391019107786e-4	6.66117333785625e-4	7.05645384513753e-4	7.38495919240447e-4	7.58967673928554e-4	7.66272284064942e-4	7.63424522575066e-4
flux1:	0.689715719063548	7.35399023388178e-4	7.30096095309011e-4	7.26819192598934e-4	7.27177212546082e-4	7.32243249326932e-4	7.42198190596434e-4	7.56009445376925e-4	7.71315397579181e-4	7.84714268725305e-4	7.92533379467582e-4	7.91910125193314e-4	7.8178904357569e-4	7.63401664651633e-4	7.40020076664393e-4	7.1614475634505e-4	6.96536898382668e-4	6.85410158322521e-4	6.85711503261696e-4	6.98181109304844e-4	7.20361484388654e-4	7.4697482682907e-4	7.7375345694918e-4	8.0389019288062e-4	8.47799027900641e-4	9.01814704754655e-4	9.22042188496663e-4	8.8124811280294e-4	8.86107354163449e-4	8.24185930593332e-4	8.51816970030445e-4	7.12789578090357e-4	5.92966478176458e-4	6.34013861618204e-4	5.65844422784703e-4	5.66515763261154e-4	5.16640795252351e-4	5.13608104839597e-4	5.37164806013412e-4	5.52485662057198e-4	5.58564023784206e-4	5.69049432092902e-4	5.92289664556914e-4	6.2632300166088e-4	6.62873993778771e-4	6.93192764760133e-4	7.11942342325265e-4	7.18285421464226e-4	7.14929073219873e-4
flux1:	0.689978167967302	6.82620925420158e-4	6.76334275319124e-4	6.72078967116658e-4	6.71477565540834e-4	6.75610064805539e-4	6.84687210696513e-4	6.97763357830441e-4	7.12635859361237e-4	7.26108200007144e-4	7.34690282760009e-4	7.35591435973691e-4	7.27652169870946e-4	7.11816180544801e-4	6.90937834071053e-4	6.69056024313865e-4	6.50505659468164e-4	6.39170201017113e-4	6.37835025677171e-4	6.47364475691186e-4	6.6582446866667e-4	6.88781535691505e-4	7.12637949540718e-4	7.40306051473629e-4	7.80956988926902e-4	8.30976523535873e-4	8.50518258692033e-4	8.14625945655727e-4	8.2037270611371e-4	7.64523749135477e-4	7.91324842130141e-4	6.63280088807348e-4	5.52607343762814e-4	5.91502731332002e-4	5.28648583676318e-4	5.30148925881669e-4	4.84168943540106e-4	4.81340879746433e-4	5.03474367025195e-4	5.18237659915502e-4	5.2441179234996e-4	5.34454554570702e-4	5.56061538466995e-4	5.87491548241026e-4	6.21188037289076e-4	6.49100807201007e-4	6.66248744617459e-4	6.71757216997251e-4	6.68042456810373e-4
flux1:	0.690240616871055	6.3290077016803e-4	6.25921745307502e-4	6.2096016155178e-4	6.19622146526068e-4	6.22972968461952e-4	6.31239760455525e-4	6.43556407601961e-4	6.57876417686354e-4	6.71211314925511e-4	6.80265237940504e-4	6.82343421986173e-4	6.76219423415399e-4	6.62595759057931e-4	6.43958305821589e-4	6.23928519251374e-4	6.0644826396424e-4	5.95088738128828e-4	5.92469773445715e-4	5.99543003008076e-4	6.14818554506079e-4	6.34595819305941e-4	6.55852583145364e-4	6.81222184829017e-4	7.18751352077602e-4	7.64925573751599e-4	7.83640024196646e-4	7.5200411279489e-4	7.58313568935835e-4	7.07950550076891e-4	7.33755638471233e-4	6.15979370123553e-4	5.13918905984049e-4	5.50660858364306e-4	4.92889942745187e-4	4.95073034167865e-4	4.52745756169355e-4	4.50138532908929e-4	4.70903455992666e-4	4.85077593208862e-4	4.91273053215342e-4	5.00831484241892e-4	5.20836130331902e-4	5.497591255971e-4	5.80728299118532e-4	6.06361335461949e-4	6.22023194647901e-4	6.26813377872831e-4	6.22875416151227e-4
flux1:	0.690503065774808	5.8605546833019e-4	5.78655082321191e-4	5.73243196150425e-4	5.713813668793e-4	5.7409949693762e-4	5.8162786855222e-4	5.93172229685878e-4	6.06838757884758e-4	6.19848572471535e-4	6.29109841391204e-4	6.32045359414239e-4	6.27396391518179e-4	6.15668683157697e-4	5.99026704253507e-4	5.80716338279496e-4	5.64317278887332e-4	5.53104526006463e-4	5.49528169493923e-4	5.54592862541278e-4	5.67179722517283e-4	5.84217753433435e-4	6.03173111467831e-4	6.26403734591203e-4	6.60945216768404e-4	7.03426541476558e-4	7.21192117351505e-4	6.93223549034809e-4	6.99808846224579e-4	6.5439306186355e-4	6.790690759e-4	5.70887303363574e-4	4.76928363183889e-4	5.11536024494654e-4	4.58621026460693e-4	4.61355917544454e-4	4.22452736401262e-4	4.20087047396635e-4	4.39542960268104e-4	4.53101620235618e-4	4.59248340209901e-4	4.6828519273166e-4	4.86723166751483e-4	5.13239437596188e-4	5.41610242858442e-4	5.65088014232009e-4	5.79372853165715e-4	5.83549371914076e-4	5.79507354805758e-4
flux1:	0.690765514678561	5.41929564357018e-4	5.3435237282788e-4	5.28722862891668e-4	5.26532899155879e-4	5.28758438024752e-4	5.35620760804235e-4	5.46390002452985e-4	5.59320850420811e-4	5.71844022246202e-4	5.81079157516413e-4	5.84585359258825e-4	5.81103123786264e-4	5.70982670542656e-4	5.56111037039817e-4	5.39397460981097e-4	5.24087910237076e-4	5.13175957228931e-4	5.08938386998367e-4	5.12401927452916e-4	5.22751779456665e-4	5.37451758911848e-4	5.54377239917136e-4	5.75617621040509e-4	6.07305645574663e-4	6.4625078933618e-4	6.62968222291286e-4	6.38137631427778e-4	6.44752866572298e-4	6.03793192283535e-4	6.27240271077423e-4	5.28014747191012e-4	4.41669404393617e-4	4.74179515015175e-4	4.25892313304081e-4	4.29060771158363e-4	3.93363231124002e-4	3.91261038471166e-4	4.09469672818654e-4	4.22389718287526e-4	4.28421047367284e-4	4.36903148184752e-4	4.53814109650753e-4	4.78026390616496e-4	5.03927631098379e-4	5.25371145625343e-4	5.38380375088923e-4	5.42035354259932e-4	5.37991509485956e-4
flux1:	0.691027963582315	5.00393322978489e-4	4.92852652162366e-4	4.87209135016321e-4	4.84863758737025e-4	4.86722946014676e-4	4.92988632193049e-4	5.02988411219645e-4	5.15120640373031e-4	5.27023834322608e-4	5.36033811338691e-4	5.39861323081426e-4	5.37273791906242e-4	5.28503135904533e-4	5.1519900659318e-4	4.99969526000842e-4	4.85753074268022e-4	4.75275885316433e-4	4.70639275853806e-4	4.72864995346321e-4	4.81382025911885e-4	4.94102959017606e-4	5.09241914484262e-4	5.28630552431107e-4	5.57601545592183e-4	5.93173567694674e-4	6.08767960569624e-4	5.8660800965665e-4	5.93049742284331e-4	5.56101894149732e-4	5.78252337454175e-4	4.87376735474359e-4	4.08176100035477e-4	4.38639740787377e-4	3.94746931629769e-4	3.9824162157432e-4	3.65539144625209e-4	3.63720728837446e-4	3.80743991820159e-4	3.93004630065581e-4	3.9885746778502e-4	4.06756243104962e-4	4.22184070425904e-4	4.44197157031373e-4	4.67756687789316e-4	4.87282676959933e-4	4.99109496194573e-4	5.02322181076632e-4	4.98361323270672e-4
flux1:	0.691290412486068	4.61339032365317e-4	4.54013816591733e-4	4.48526814915453e-4	4.46171592782749e-4	4.47773136386759e-4	4.53506013469248e-4	4.6274915897274e-4	4.74039108904093e-4	4.85218445146297e-4	4.93840899276152e-4	4.97780412995261e-4	4.95854606930252e-4	4.88209577815951e-4	4.7629309704929e-4	4.62444075278078e-4	4.49317381256733e-4	4.39385872068574e-4	4.34575199894762e-4	4.35879356851872e-4	4.42917657590642e-4	4.539745635184e-4	4.67541683957716e-4	4.85207803744815e-4	5.11601889629115e-4	5.43971356114618e-4	5.58393616868835e-4	5.38499770696199e-4	5.44607081467835e-4	5.11272121653132e-4	5.32088189818629e-4	4.48985112017856e-4	3.76476461646682e-4	4.04955763125291e-4	3.65215806800295e-4	3.6893924197828e-4	3.39028121259017e-4	3.37509561859705e-4	3.53408241370725e-4	3.64991370774838e-4	3.70607310974371e-4	3.77900010113203e-4	3.91893738203876e-4	4.11815022349937e-4	4.33159952174144e-4	4.50880940672492e-4	4.61610458755488e-4	4.64447383100078e-4	4.60636905891255e-4
flux1:	0.691552861389821	4.24676037312495e-4	4.17709380240564e-4	4.12514226270508e-4	4.10265217538044e-4	4.11698071611974e-4	4.16954577900561e-4	4.25459873991731e-4	4.35882615056584e-4	4.46263812907373e-4	4.54373801893418e-4	4.5825721178495e-4	4.56800271364058e-4	4.50090478424971e-4	4.39404338109039e-4	4.26839817439526e-4	4.14790593326412e-4	4.05490396710042e-4	4.00691310298154e-4	4.01341255440921e-4	4.07203478218136e-4	4.16866859113793e-4	4.29048695688326e-4	4.45113388406097e-4	4.69075102533062e-4	4.98420322700224e-4	5.11647722067804e-4	4.9367713390512e-4	4.99330309952266e-4	4.69252229813727e-4	4.88722974383006e-4	4.12841827312682e-4	3.46586735131569e-4	3.73151780114031e-4	3.37314036378718e-4	3.4117816259019e-4	3.13861636636623e-4	3.12652884944576e-4	3.27485951043088e-4	3.38377404336055e-4	3.43704604857731e-4	3.50375903218466e-4	3.62990975520835e-4	3.80931497392036e-4	4.00189105111799e-4	4.1621422912872e-4	4.2592425459868e-4	4.28440004922619e-4	4.24830451358126e-4
flux1:	0.691815310293574	3.9032515896369e-4	3.83824587088793e-4	3.79021277351868e-4	3.76964550069489e-4	3.78297148360405e-4	3.83125336957301e-4	3.90916380426453e-4	4.00464561177837e-4	4.10001935221513e-4	4.17511173348679e-4	4.21210975401223e-4	4.20069497876758e-4	4.14137364097264e-4	4.0454546780102e-4	3.93175638013953e-4	3.82181221445072e-4	3.73571593362592e-4	3.68929729205702e-4	3.69143643685811e-4	3.74081263895444e-4	3.8257806306822e-4	3.93534524044133e-4	4.08111889328282e-4	4.29790067349014e-4	4.56296478348157e-4	4.68332139897363e-4	4.52000560467415e-4	4.57118538585389e-4	4.2998090492205e-4	4.48118276649617e-4	3.78933902274763e-4	3.18507294748477e-4	3.43233407853842e-4	3.11039019182601e-4	3.14965220784138e-4	2.90054284340354e-4	2.89157944711896e-4	3.02982277593659e-4	3.13173517459999e-4	3.18168870156971e-4	3.24212466944338e-4	3.35511863556667e-4	3.51587395881708e-4	3.68886334157427e-4	3.8332262051866e-4	3.92084972837655e-4	3.94323501079221e-4	3.90949733388102e-4
flux1:	0.692077759197328	3.58213184860041e-4	3.52252430018835e-4	3.47907274194584e-4	3.46100143221241e-4	3.47380971395595e-4	3.51820259294666e-4	3.58924389866682e-4	3.6760652140515e-4	3.76280885592211e-4	3.8313550068013e-4	3.86562516749551e-4	3.85620272755784e-4	3.80338809366787e-4	3.71724312460013e-4	3.61464124550599e-4	3.51490906231354e-4	3.43605002094481e-4	3.3922696896356e-4	3.39175410233786e-4	3.43390798215506e-4	3.50906907963515e-4	3.60773617457278e-4	3.73971796130507e-4	3.93518743253763e-4	4.17377590279805e-4	4.28248825262935e-4	4.13325696587012e-4	4.17862440206049e-4	3.93384260255866e-4	4.10218791762347e-4	3.47230661688122e-4	2.92220646263035e-4	3.15186206824822e-4	2.86370518947221e-4	2.90289808613466e-4	2.67604338725285e-4	2.67015202969322e-4	2.79885563505689e-4	2.89375334980248e-4	2.94006458799223e-4	2.99426293661358e-4	3.09481145155813e-4	3.23812847856707e-4	3.39284168471236e-4	3.52237899739462e-4	3.60119995251678e-4	3.62116338399364e-4	3.58999243490283e-4
flux1:	0.692340208101081	3.28268031232068e-4	3.22890076124101e-4	3.19038841669859e-4	3.17512544188255e-4	3.18771836847697e-4	3.22853397460558e-4	3.29300720178667e-4	3.37139010383344e-4	3.44954652931368e-4	3.51131649824741e-4	3.54231281651935e-4	3.53405554480824e-4	3.48675153233429e-4	3.40938149497073e-4	3.3170627949461e-4	3.22710095381413e-4	3.15556653849591e-4	3.11512705723759e-4	3.11321987942359e-4	3.14972273787978e-4	3.21656466209307e-4	3.30547786570157e-4	3.42469819616285e-4	3.60039952541718e-4	3.81446438051395e-4	3.91201962693013e-4	3.77504078172898e-4	3.81444103294611e-4	3.5937521002478e-4	3.7495159431034e-4	3.17683358760023e-4	2.67691617176034e-4	2.88976456796641e-4	2.63272484413787e-4	2.67125667873018e-4	2.46495458681151e-4	2.46200756964017e-4	2.58169841961105e-4	2.66965341585812e-4	2.71211966448241e-4	2.76022757689274e-4	2.84912175840965e-4	2.97626475835016e-4	3.11404071616546e-4	3.22981857214952e-4	3.30048273678859e-4	3.31830471914292e-4	3.28979062473837e-4
flux1:	0.692602657004834	3.00415014490436e-4	2.95636069784119e-4	2.92288229111279e-4	2.91051661501596e-4	2.92303945093732e-4	2.96051616383164e-4	3.01874148466804e-4	3.08902047852594e-4	3.15883022137671e-4	3.21385747098321e-4	3.24133088253843e-4	3.23369981325502e-4	3.19114546984524e-4	3.1216963621827e-4	3.03887890578993e-4	2.95815321831506e-4	2.89381601459481e-4	2.85709810743142e-4	2.85467019096464e-4	2.8866950480777e-4	2.94638476688939e-4	3.02650926841395e-4	3.13395411291126e-4	3.29143590933232e-4	3.4829465874794e-4	3.57000859971933e-4	3.44385122744371e-4	3.47738421109338e-4	3.27854768177758e-4	3.4222764349533e-4	2.90226863023909e-4	2.44869408306998e-4	2.64553775707622e-4	2.41696151705002e-4	2.4543382162767e-4	2.26699217587116e-4	2.26679474633197e-4	2.37797952852057e-4	2.45915216517808e-4	2.497696538354e-4	2.53996590842444e-4	2.61806614297229e-4	2.73034147315125e-4	2.85254350462742e-4	2.95563600133986e-4	3.0187733835807e-4	3.03468318280577e-4	3.00882038835696e-4
flux1:	0.692865105908588	2.7457445893056e-4	2.70388514048012e-4	2.67532158129658e-4	2.66576256779475e-4	2.67823429742771e-4	2.71254994311427e-4	2.76485968487719e-4	2.82745609737398e-4	2.8893163419464e-4	2.93784609416815e-4	2.96178828083522e-4	2.95447949471694e-4	2.91610705053368e-4	2.85384620275512e-4	2.77977764498643e-4	2.70768147722086e-4	2.65023803085377e-4	2.61735365333335e-4	2.61494599435444e-4	2.64333271159715e-4	2.6967735492933e-4	2.76893122037894e-4	2.86554656257925e-4	3.00634407994072e-4	3.1772630434713e-4	3.25462831068263e-4	3.13818704114183e-4	3.16615336355569e-4	2.98714603121551e-4	3.11944807716627e-4	2.64782759846334e-4	2.23690888327322e-4	2.41854893987667e-4	2.21583779741012e-4	2.2516606973333e-4	2.08178036568959e-4	2.08408367849786e-4	2.18724856754475e-4	2.26188258634569e-4	2.29654834984911e-4	2.33332411497649e-4	2.40154140378168e-4	2.50027797573645e-4	2.60828067677402e-4	2.6997670195214e-4	2.75599935858176e-4	2.77019147008105e-4	2.74690179881112e-4
flux1:	0.693127554812341	2.50660654168082e-4	2.47044252745272e-4	2.44651241635821e-4	2.43953596693261e-4	2.45188240125792e-4	2.48316926546591e-4	2.52990269385442e-4	2.58529974186284e-4	2.63972243998663e-4	2.682157721739e-4	2.70274214733419e-4	2.69563165226702e-4	2.66102440637804e-4	2.60531851767299e-4	2.53927759078387e-4	2.47515617190029e-4	2.42417100467164e-4	2.39502279726936e-4	2.39291577539362e-4	2.41824138668402e-4	2.46613163269249e-4	2.5310341304022e-4	2.61772837099406e-4	2.74334604876276e-4	2.89560334387537e-4	2.96415367338505e-4	2.85657579154671e-4	2.87942222790074e-4	2.71840064098923e-4	2.83991547088377e-4	2.41263066209251e-4	2.04084382440479e-4	2.20807785711211e-4	2.02872342076344e-4	2.06268442243292e-4	1.90888079483263e-4	1.91339736197198e-4	2.00900735556084e-4	2.07741684204929e-4	2.10835208104603e-4	2.14005330186439e-4	2.19932473420341e-4	2.28584781170318e-4	2.38101614993159e-4	2.46197015313623e-4	2.51191234820666e-4	2.52455889184002e-4	2.50371277572767e-4
flux1:	0.693390003716094	2.28581995121322e-4	2.25498923241897e-4	2.23529891510306e-4	2.23059228146199e-4	2.24267868315844e-4	2.27103924019504e-4	2.31253905152506e-4	2.36125900104418e-4	2.40883087810877e-4	2.44568011828799e-4	2.46320463441782e-4	2.45629526988971e-4	2.42514794972547e-4	2.37544350852324e-4	2.31674321641326e-4	2.25991894101078e-4	2.21486938123859e-4	2.18921116228224e-4	2.18749451330818e-4	2.21014258315114e-4	2.25303058351377e-4	2.31130799322275e-4	2.38895244898188e-4	2.50084767234071e-4	2.63631547904214e-4	2.6969712938938e-4	2.59759093567642e-4	2.61585826206583e-4	2.47112977070771e-4	2.58250456619989e-4	2.19573812659867e-4	1.85973248121982e-4	2.0133542753266e-4	1.85496610934782e-4	1.88684096244757e-4	1.74781736048832e-4	1.75423711293412e-4	1.84273544739396e-4	1.90528617346466e-4	1.93272115294303e-4	1.95981730924333e-4	2.01107886304064e-4	2.08668076023462e-4	2.17034432774226e-4	2.24181793958602e-4	2.28607372014535e-4	2.29733221852137e-4	2.27876678493869e-4
flux1:	0.693652452619847	2.0824201448727e-4	2.05647646239238e-4	2.0405655748926e-4	2.03776792093189e-4	2.04942883214054e-4	2.0749507865453e-4	2.11156101488617e-4	2.15414538606739e-4	2.19549207403288e-4	2.22732155012403e-4	2.24215633259353e-4	2.23553002320359e-4	2.20761362854713e-4	2.16341993203002e-4	2.11141092008661e-4	2.06120671120231e-4	2.02152449305531e-4	1.99901776281727e-4	1.99765555096063e-4	2.01787895787827e-4	2.05621058433999e-4	2.10843397951291e-4	2.17786170183012e-4	2.27743017366919e-4	2.39789837914379e-4	2.45157620015516e-4	2.3598587339864e-4	2.37413447265074e-4	2.24413738835572e-4	2.34601101685691e-4	1.99617939873855e-4	1.69278714650632e-4	1.8335866995565e-4	1.69391283102323e-4	1.72355328237279e-4	1.59809452698794e-4	1.60609989711728e-4	1.68790813053661e-4	1.74499655639947e-4	1.76921721368481e-4	1.79220278766136e-4	1.83636294129577e-4	1.9022746793021e-4	1.97570096522791e-4	2.03870462570247e-4	2.07785790334142e-4	2.08787469481434e-4	2.0714080597046e-4
flux1:	0.693914901523601	1.89540963182556e-4	1.87386074999293e-4	1.86124111039033e-4	1.85997777232418e-4	1.87104232012336e-4	1.89381174289183e-4	1.92587658167083e-4	1.96286985346242e-4	1.99862568605538e-4	2.02601926592784e-4	2.03856288622007e-4	2.0323406320846e-4	2.00747307814491e-4	1.96834783797856e-4	1.92242072827669e-4	1.87817927612715e-4	1.84328581086048e-4	1.82354825991657e-4	1.82243427050416e-4	1.84040720666476e-4	1.87456306400348e-4	1.92126034674891e-4	1.98326357340715e-4	2.0718264035661e-4	2.17898031402573e-4	2.22655732065074e-4	2.14205527062741e-4	2.15293345851927e-4	2.0362254030664e-4	2.12921893420925e-4	1.81297243733496e-4	1.53921730118382e-4	1.66797998236578e-4	1.54492055354418e-4	1.57224606361914e-4	1.45920834907108e-4	1.46848722944802e-4	1.54400640351092e-4	1.59603969042337e-4	1.61736102642046e-4	1.63673144975117e-4	1.6746487013693e-4	1.73201633931752e-4	1.79638697728775e-4	1.85187015891113e-4	1.88647425230119e-4	1.89538453510267e-4	1.88082631880883e-4
flux1:	0.694177350427354	1.72377604446263e-4	1.70611539281686e-4	1.69630203617099e-4	1.69621133338788e-4	1.70652293308728e-4	1.7266345511747e-4	1.75449748702203e-4	1.78643430928397e-4	1.81721856046514e-4	1.8407461693158e-4	1.85139144611007e-4	1.84570236646744e-4	1.82372555434103e-4	1.78926299643074e-4	1.74884902675243e-4	1.70994672854815e-4	1.67928022875482e-4	1.66192372126652e-4	1.66092441314255e-4	1.67678129202565e-4	1.70710273744152e-4	1.74876809115818e-4	1.80409474463965e-4	1.88288729445235e-4	1.97828868342467e-4	2.02057622224815e-4	1.94289655148163e-4	1.95094600476319e-4	1.84619838817913e-4	1.93091066779592e-4	1.64513396721426e-4	1.39823838417486e-4	1.51574255960864e-4	1.40735797593372e-4	1.43234749214013e-4	1.33065101887102e-4	1.34090695958936e-4	1.4105199072351e-4	1.45789964666878e-4	1.47664236492455e-4	1.49287387079664e-4	1.52534034490562e-4	1.57520866666708e-4	1.63160190593188e-4	1.680437010023e-4	1.71100417692135e-4	1.71893012891356e-4	1.70608873974757e-4
flux1:	0.694439799331107	1.56650947312934e-4	1.55224075852042e-4	1.54477477896992e-4	1.54552706641613e-4	1.55495708468611e-4	1.57252114030002e-4	1.59652382965795e-4	1.62391942690618e-4	1.65031907362403e-4	1.67051428368812e-4	1.67962436513218e-4	1.67458405028969e-4	1.65534737936239e-4	1.62516875842227e-4	1.58973867122023e-4	1.55559413732242e-4	1.52862812209794e-4	1.51328526993503e-4	1.51226936844793e-4	1.5261303615352e-4	1.55293504074686e-4	1.59003310888511e-4	1.63938284718152e-4	1.70954546847953e-4	1.79461814373175e-4	1.83234487168411e-4	1.76112628916091e-4	1.7668680664481e-4	1.6728640460023e-4	1.7498706178375e-4	1.49168305098764e-4	1.26907333680797e-4	1.37608634587269e-4	1.28060143429631e-4	1.30328542369452e-4	1.21191091614476e-4	1.22287039411727e-4	1.28694487214924e-4	1.33005610039185e-4	1.34652884180331e-4	1.36006384429658e-4	1.38779595556742e-4	1.43110073913961e-4	1.48048209444574e-4	1.52345407228071e-4	1.55044750297933e-4	1.55749600813432e-4	1.54618354366342e-4
flux1:	0.69470224823486	1.42261733668399e-4	1.4112721813506e-4	1.40573576806308e-4	1.40704512662672e-4	1.41550065592524e-4	1.43064616160167e-4	1.45112664148458e-4	1.47446991914184e-4	1.49702844249788e-4	1.51437466658624e-4	1.52226872314974e-4	1.51796622710504e-4	1.50131606389949e-4	1.47506254993517e-4	1.44412418645189e-4	1.41420204037637e-4	1.39045592501318e-4	1.37679589240929e-4	1.37565151672603e-4	1.3876362269358e-4	1.41122509835634e-4	1.44419148681107e-4	1.4882118735235e-4	1.55078285285422e-4	1.62680373432239e-4	1.66060793874243e-4	1.59550623484112e-4	1.59940018272036e-4	1.51503347248149e-4	1.5848872121336e-4	1.35164183789304e-4	1.15095065511216e-4	1.24822351604859e-4	1.16402890231349e-4	1.1844815958097e-4	1.10247070151696e-4	1.11388766205566e-4	1.17277968055741e-4	1.21198543343701e-4	1.22647363729622e-4	1.23771217621614e-4	1.26134808768996e-4	1.29891664625702e-4	1.34213811679382e-4	1.37994097147478e-4	1.4037706999376e-4	1.41003196023971e-4	1.40006763185105e-4
flux1:	0.694964697138614	1.29113587761525e-4	1.28228501642391e-4	1.27830960919095e-4	1.27993910394391e-4	1.28736549508343e-4	1.30024012611448e-4	1.31753019983331e-4	1.33727903151346e-4	1.35649038119158e-4	1.37141445052182e-4	1.37836153483648e-4	1.37485365110849e-4	1.36062790462263e-4	1.33795580025572e-4	1.31105115362521e-4	1.2848623970363e-4	1.26390570056211e-4	1.25164104670693e-4	1.25028265614279e-4	1.26051469356428e-4	1.28117323458342e-4	1.31041307460854e-4	1.34969643980713e-4	1.4056075925636e-4	1.4737039046392e-4	1.50413360566077e-4	1.44481285723623e-4	1.4472523509111e-4	1.37152479298189e-4	1.43475694663344e-4	1.22403729394876e-4	1.04310278676546e-4	1.13136434383657e-4	1.05701569428425e-4	1.07534735564095e-4	1.00180589125435e-4	1.01346399115053e-4	1.06752057737719e-4	1.10316106570014e-4	1.11592216124503e-4	1.12521892784547e-4	1.14532152999362e-4	1.17787991257759e-4	1.21568667173196e-4	1.24892666125314e-4	1.2699499195411e-4	1.27549773558183e-4	1.2667105633238e-4
flux1:	0.695227146042367	1.17113819134075e-4	1.16439711688696e-4	1.16166595074563e-4	1.16342773224183e-4	1.16980689998359e-4	1.1805741325186e-4	1.19499604785377e-4	1.21157429250882e-4	1.22788093697149e-4	1.24075241559049e-4	1.24697154372489e-4	1.24428260139432e-4	1.2323093319831e-4	1.21288751572616e-4	1.18959003988634e-4	1.16669042587394e-4	1.14814252958525e-4	1.13702956727847e-4	1.13539779827764e-4	1.14400360047493e-4	1.16200001666549e-4	1.1878861470648e-4	1.22296764400386e-4	1.27304301439118e-4	1.33419564268644e-4	1.3617144753454e-4	1.30784219110811e-4	1.30915555779125e-4	1.24117224422079e-4	1.29829303861048e-4	1.10790663758232e-4	9.4476778988777e-5	1.02471913803421e-4	9.58934333035877e-5	9.75283369617301e-5	9.09385693648633e-5	9.21098766801995e-5	9.70659478263217e-5	1.003054179444e-4	1.01431775081007e-4	1.02198343778453e-4	1.03904695662838e-4	1.06723136948153e-4	1.10027371336973e-4	1.1294779076622e-4	1.14800350683401e-4	1.15289741231986e-4	1.14512864367365e-4
flux1:	0.69548959494612	1.06173927397505e-4	1.05676944496409e-4	1.05501591058805e-4	1.05676759515988e-4	1.0621133296426e-4	1.07094769759405e-4	1.08281047215091e-4	1.09660639006405e-4	1.110400339592e-4	1.12153478149446e-4	1.12719912709927e-4	1.12532442813057e-4	1.11542332914009e-4	1.09893269178686e-4	1.07884547468254e-4	1.0588331679771e-4	1.04236053954758e-4	1.03219583065231e-4	1.03025343249184e-4	1.03735856589862e-4	1.0529414273581e-4	1.07581334350048e-4	1.10717056874507e-4	1.15212854119119e-4	1.20718097366382e-4	1.23217761912539e-4	1.18342236231738e-4	1.18387907284394e-4	1.12284078203229e-4	1.17433927028439e-4	1.00230747736079e-4	8.55195592632473e-5	9.27505527907923e-5	8.69159441312585e-5	8.83684301469984e-5	8.24676892538194e-5	8.36288141993426e-5	8.81684909564211e-5	9.11135604407325e-5	9.21106561946815e-5	9.27411874967965e-5	9.41870059975971e-5	9.66239828853567e-5	9.95087622281216e-5	1.02071569391589e-4	1.03701126324258e-4	1.04130014609223e-4	1.03440552306958e-4
flux1:	0.695752043849873	9.62098858668066e-5	9.58605685910316e-5	9.57608927608652e-5	9.59247686777174e-5	9.63599262180308e-5	9.70680729647177e-5	9.80276620906289e-5	9.91642475667986e-5	1.00326825728982e-4	1.01293271553709e-4	1.01817594879967e-4	1.01708710559727e-4	1.00907272902435e-4	9.95207208342271e-5	9.77962277540975e-5	9.60475681316264e-5	9.45788132716557e-5	9.36403426591364e-5	9.34130072743859e-5	9.39855595962938e-5	9.53252571551158e-5	9.73416762252125e-5	1.00147111407175e-4	1.04192994523378e-4	1.09160162734158e-4	1.11440069484176e-4	1.07043125306433e-4	1.07025083201845e-4	1.01544438458973e-4	1.06178760777091e-4	9.06331805381019e-5	7.73658438897759e-5	8.38960429496598e-5	7.87076895477071e-5	7.99947895444648e-5	7.47150508189949e-5	7.58530844647791e-5	8.00086109226062e-5	8.26879138276819e-5	8.35741836763205e-5	8.40922490582725e-5	8.5315659961407e-5	8.7420631205081e-5	8.99363235078304e-5	9.21820104826035e-5	9.36120602096151e-5	9.39847058779204e-5	9.3369878464248e-5
flux1:	0.696014492753627	8.71422835114416e-5	8.69151639011041e-5	8.68730677924782e-5	8.70186323409229e-5	8.73601601721932e-5	8.79110014258517e-5	8.86711649859145e-5	8.95964361475887e-5	9.05723096269071e-5	9.14142482268194e-5	9.19065653388797e-5	9.18716410879853e-5	9.12402138501992e-5	9.00870808091634e-5	8.86129452933165e-5	8.70845586115321e-5	8.57692598815992e-5	8.48949893709951e-5	8.46337827250386e-5	8.50798314185645e-5	8.62216777909978e-5	8.79948551842175e-5	9.0506828296913e-5	9.41554682968417e-5	9.86457183113635e-5	1.00732985673236e-4	9.6781548644013e-5	9.67177224484917e-5	9.17964901218993e-5	9.59596706717101e-5	8.19121543997078e-5	6.99463648507596e-5	7.58354479543334e-5	7.12095242434173e-5	7.23486662243276e-5	6.76290109755416e-5	6.87335949879376e-5	7.25359454704492e-5	7.49766099789898e-5	7.57687713822931e-5	7.6194905477746e-5	7.7229442262962e-5	7.90463625780778e-5	8.12379114669158e-5	8.3202632591707e-5	8.44542198686472e-5	8.47746717858253e-5	8.42234821697858e-5
flux1:	0.69627694165738	7.88963886365667e-5	7.87694896071076e-5	7.87702340041426e-5	7.88930445794436e-5	7.91479452568024e-5	7.95589852725118e-5	8.0144843056768e-5	8.08871165631754e-5	8.17025103490202e-5	8.24388388851172e-5	8.29066251419729e-5	8.29397807965905e-5	8.24599771004492e-5	8.15129350069296e-5	8.0258302404623e-5	7.89216377221083e-5	7.77383956538301e-5	7.69171607027161e-5	7.66223101141228e-5	7.69526867117456e-5	7.79156321006641e-5	7.94702813092509e-5	8.17207525005015e-5	8.50167541052683e-5	8.90821732930525e-5	9.09995072283721e-5	8.7460664105503e-5	8.7365855433744e-5	8.29467875567762e-5	8.66807816387528e-5	7.39882626966192e-5	6.31966006789295e-5	6.8500591150803e-5	6.43656788291777e-5	6.53739705332611e-5	6.11600182114203e-5	6.22230924470201e-5	6.57015838730899e-5	6.79290549433431e-5	6.86422697811062e-5	6.89943125808656e-5	6.98693805667033e-5	7.14373574057507e-5	7.33451275501119e-5	7.50615621713938e-5	7.61539315542108e-5	7.64263478360564e-5	7.59296266561736e-5
flux1:	0.696539390561133	7.14021728845593e-5	7.13564990189067e-5	7.13881112544285e-5	7.14856909830419e-5	7.1661655061177e-5	7.19495859637403e-5	7.23840627568855e-5	7.29685180766407e-5	7.36462248177594e-5	7.42927919804236e-5	7.47414110087553e-5	7.48359401991906e-5	7.4489979546432e-5	7.37236950888118e-5	7.26608140626114e-5	7.1490962715905e-5	7.04217669129696e-5	6.96447750015665e-5	6.93174452595357e-5	6.95425630000876e-5	7.03441286067439e-5	7.17025092935986e-5	7.37191254454237e-5	7.67002430244631e-5	8.03854988655469e-5	8.2151938102293e-5	7.89931341377643e-5	7.88797336657853e-5	7.49112300556245e-5	7.82554965837172e-5	6.67894748125199e-5	5.70577078344795e-5	6.18290908812366e-5	5.81245900596515e-5	5.90182248174333e-5	5.52612937374494e-5	5.62768268441399e-5	5.94587470793303e-5	6.14964429747836e-5	6.21442832511489e-5	6.24375790068412e-5	6.31787419028511e-5	6.45324015694146e-5	6.61926590910937e-5	6.76905379910174e-5	6.86415444515227e-5	6.88703611715994e-5	6.84207013139378e-5
flux1:	0.696801839464887	6.45943096583533e-5	6.46133903618644e-5	6.46661578218014e-5	6.4737503658365e-5	6.48425278206232e-5	6.50230514086791e-5	6.53269495905264e-5	6.57759254814169e-5	6.63357342819051e-5	6.69057894855919e-5	6.73388839905301e-5	6.74875652895121e-5	6.72585144046479e-5	6.66498064257328e-5	6.57540512174387e-5	6.47296016712457e-5	6.37595869795219e-5	6.30202472943988e-5	6.2662603134032e-5	6.27927562494752e-5	6.3449413855437e-5	6.46316975904502e-5	6.64383955171463e-5	6.91367623244078e-5	7.24805476048925e-5	7.41120265208987e-5	7.1301335265173e-5	7.11798128176229e-5	6.76152548267327e-5	7.06067500001339e-5	6.02514827803355e-5	5.14769448921492e-5	5.57648312981973e-5	5.24392821045091e-5	5.32331058038364e-5	4.98892364238589e-5	5.08529514357784e-5	5.37632825164664e-5	5.56321892587355e-5	5.62264546575591e-5	5.64739358635027e-5	5.7103087913334e-5	5.82727417710305e-5	5.97178409880641e-5	6.10241605142043e-5	6.18504291686228e-5	6.20403631995257e-5	6.16319440395452e-5
flux1:	0.69706428836864	5.8412143424038e-5	5.84816632047693e-5	5.85477335065185e-5	5.85929541454507e-5	5.8635105526676e-5	5.87228941451625e-5	5.89150647738175e-5	5.92483869855101e-5	5.97074720565452e-5	6.021202467553e-5	6.06318005942157e-5	6.08271073062791e-5	6.06990236565556e-5	6.02269151153451e-5	5.94766983883427e-5	5.85795089033701e-5	5.76966897199983e-5	5.69904755216839e-5	5.6605777815204e-5	5.66514197186927e-5	5.71789009917211e-5	5.82034886529337e-5	5.9821097448011e-5	6.22643614511141e-5	6.53005519570701e-5	6.6810320417671e-5	6.43167628181686e-5	6.41959372408586e-5	6.09932393111931e-5	6.36664677929639e-5	5.43173641046304e-5	4.64075096940841e-5	5.02577911327876e-5	4.72672417651209e-5	4.7974499811573e-5	4.50034987803064e-5	4.59126047594637e-5	4.8573898253777e-5	5.02922267922756e-5	5.08427085165503e-5	5.10549267306366e-5	5.15904356186083e-5	5.26021710930282e-5	5.38605752135505e-5	5.49995897556964e-5	5.57164716241799e-5	5.58723813779428e-5	5.55007043296036e-5
flux1:	0.697326737272393	5.27996184871245e-5	5.29071442800011e-5	5.29802300599133e-5	5.30003004798948e-5	5.29876007098392e-5	5.29963583540901e-5	5.30939283608438e-5	5.33292379305134e-5	5.37025019299245e-5	5.41506134111157e-5	5.4558055733524e-5	5.47922971862291e-5	5.47502872162968e-5	5.43959433098194e-5	5.37725022929661e-5	5.2987371507009e-5	5.21823213676685e-5	5.15066018783864e-5	5.10992434352943e-5	5.10711467208204e-5	5.14846182276658e-5	5.23683788939822e-5	5.38151760187002e-5	5.60274606842558e-5	5.87859618929435e-5	6.01849186036807e-5	5.79787954712478e-5	5.78659316659771e-5	5.49872675356272e-5	5.7374370997759e-5	4.89366538221072e-5	4.18078441641263e-5	4.5263300260309e-5	4.25698501793926e-5	4.32021088733332e-5	4.05667575970501e-5	4.14196982025772e-5	4.38521265349587e-5	4.54351426240395e-5	4.59494416967778e-5	4.61346173127837e-5	4.65915180296713e-5	4.74673359819062e-5	4.85636160366062e-5	4.95567348671735e-5	5.0178144447903e-5	5.03048013263625e-5	4.99663750113253e-5
flux1:	0.697589186176146	4.77051572288771e-5	4.78399526129894e-5	4.79151222553851e-5	4.79117253219483e-5	4.78521115489371e-5	4.77946833023459e-5	4.78132900920089e-5	4.79663427324441e-5	4.82667151205415e-5	4.86657520423767e-5	4.90608136987692e-5	4.93262453038503e-5	4.93564618241122e-5	4.91030297142248e-5	4.85900991901498e-5	4.79043428823238e-5	4.71698067220791e-5	4.65236033629583e-5	4.60990176504272e-5	4.60082594778839e-5	4.6322340463952e-5	4.70807652763971e-5	4.83729537994711e-5	5.03755991139156e-5	5.28829131854312e-5	5.41799079342017e-5	5.22331031469388e-5	5.21339075917582e-5	4.95455343689068e-5	5.16763884591954e-5	4.40640391686532e-5	3.76405760560995e-5	4.07409163889316e-5	3.83115297809069e-5	3.88787432253081e-5	3.65442682374177e-5	3.73404972053382e-5	3.95620678202329e-5	4.10221614479408e-5	4.15056520847275e-5	4.16698036215321e-5	4.20600969971286e-5	4.28181830748658e-5	4.37731182534819e-5	4.46388331274466e-5	4.51770672650835e-5	4.52789045108335e-5	4.49709258041492e-5
flux1:	0.6978516350799	4.3081485385496e-5	4.32343882302357e-5	4.33079147145917e-5	4.32833329270443e-5	4.318464815672e-5	4.30731255708802e-5	4.30271146810615e-5	4.31120279859287e-5	4.33507216682767e-5	4.37065940238333e-5	4.40883906881012e-5	4.43773242564245e-5	4.44669326588284e-5	4.42993168451653e-5	4.38827287563908e-5	4.32856968981158e-5	4.26161474281565e-5	4.19997989634534e-5	4.15642178948842e-5	4.14219855427861e-5	4.16506274720559e-5	4.22979125536531e-5	4.34500029686237e-5	4.52620826904385e-5	4.75416670768917e-5	4.87438121551297e-5	4.70300268399849e-5	4.69486181166164e-5	4.4620711605042e-5	4.65230035265722e-5	3.96579546133291e-5	3.38713347220465e-5	3.66531835724885e-5	3.44588166851307e-5	3.49694935067953e-5	3.29033310151411e-5	3.36431220101119e-5	3.56700094111125e-5	3.70170125410536e-5	3.74730004744237e-5	3.76201865617038e-5	3.79532578909512e-5	3.86084231555752e-5	3.9439276974788e-5	4.01932169110616e-5	4.06588430251628e-5	4.07397457217259e-5	4.04598204762455e-5
flux1:	0.698114083983653	3.88854115755289e-5	3.90487458789162e-5	3.91179840772629e-5	3.90750058711815e-5	3.89449766705545e-5	3.87907574692437e-5	3.86933123176352e-5	3.87227478051952e-5	3.89094786586272e-5	3.92268782270478e-5	3.95939064677459e-5	3.98988399719562e-5	4.0035981335531e-5	3.99405984469182e-5	3.96078634330099e-5	3.90904482771452e-5	3.84816182379766e-5	3.78963709294311e-5	3.74564527528836e-5	3.72737113395248e-5	3.74299902549698e-5	3.79790759032973e-5	3.90041719854214e-5	4.06428192074923e-5	4.27153273279529e-5	4.38283360319267e-5	4.23232263230359e-5	4.22621456987965e-5	4.01685740351212e-5	4.18678427402728e-5	3.56793518210922e-5	3.04676860041543e-5	3.29645377109914e-5	3.09795666669402e-5	3.14409839201381e-5	2.96128042901958e-5	3.02970983844045e-5	3.21440292129679e-5	3.33857333046254e-5	3.38158077874452e-5	3.39484807690741e-5	3.42316150698655e-5	3.47958857279973e-5	3.5516871355916e-5	3.61720316893546e-5	3.65739027115965e-5	3.66370854243857e-5	3.63830210107188e-5
flux1:	0.698376532887406	3.50775760321116e-5	3.52450700028462e-5	3.53083370872596e-5	3.52501503940682e-5	3.50963237850471e-5	3.49101028089541e-5	3.47732943539175e-5	3.47585736108868e-5	3.49017479264486e-5	3.51843902734975e-5	3.55347693563165e-5	3.58485406939394e-5	3.60223127472958e-5	3.5986868936413e-5	3.57267969751512e-5	3.52809866851144e-5	3.47294199895574e-5	3.41769836115801e-5	3.37393671681216e-5	3.35264634362657e-5	3.36223517429304e-5	3.40849488858391e-5	3.49949502455027e-5	3.64755479538835e-5	3.83590394613268e-5	3.93875867879758e-5	3.80687964467338e-5	3.80291003365875e-5	3.61470940574891e-5	3.76667300023443e-5	3.20908540037499e-5	2.73983822251452e-5	2.96405660553913e-5	2.78424525071303e-5	2.82608679707353e-5	2.66427732105381e-5	2.72730620697416e-5	2.89536840627123e-5	3.00964663298796e-5	3.05009967713063e-5	3.06204351547462e-5	3.08593759584241e-5	3.13426673819462e-5	3.19655581919585e-5	3.25326963895479e-5	3.28781093020192e-5	3.29261018905043e-5	3.26957862106951e-5
flux1:	0.698638981791159	3.16221868242791e-5	3.17888760270601e-5	3.18453182272916e-5	3.17753765875109e-5	3.16050059426977e-5	3.13966957590569e-5	3.12314595782592e-5	3.11826253406347e-5	3.12895002143156e-5	3.15403638843638e-5	3.18720871611979e-5	3.21880432565476e-5	3.23885097268762e-5	3.24018338829281e-5	3.22042399540515e-5	3.18227630853067e-5	3.13254278414748e-5	3.08075507965254e-5	3.03784104066245e-5	3.01446970559896e-5	3.01908787065621e-5	3.05775087748774e-5	3.13832511328652e-5	3.2719553789167e-5	3.44297405796969e-5	3.53778237403782e-5	3.42249229774792e-5	3.42063706685393e-5	3.25160860071413e-5	3.38773028640428e-5	2.88563972427279e-5	2.4633033223855e-5	2.66477267846063e-5	2.50168278795506e-5	2.53976547852809e-5	2.3964434264373e-5	2.45426721702259e-5	2.60698487667387e-5	2.7119297500556e-5	2.74979927720168e-5	2.76047582823519e-5	2.7804242865665e-5	2.82150289543165e-5	2.8749830294533e-5	2.92379747637592e-5	2.95329501114758e-5	2.95676846170435e-5	2.93590474939225e-5
flux1:	0.698901430694913	2.84867600477181e-5	2.86488643662142e-5	2.869830379823e-5	2.86201641190582e-5	2.84400518133339e-5	2.82186509396467e-5	2.80347154261681e-5	2.79605569503812e-5	2.80373784104182e-5	2.8258928482273e-5	2.8570101696652e-5	2.88822652475975e-5	2.91004928552365e-5	2.91524424711824e-5	2.9007962449027e-5	2.86840496700685e-5	2.82380457527596e-5	2.77561608496829e-5	2.7340834453088e-5	2.70943887860254e-5	2.71001640900653e-5	2.74202277323612e-5	2.8131584686547e-5	2.93358308233321e-5	3.08863922617654e-5	3.1757659893744e-5	3.07520180116593e-5	3.07533410374634e-5	2.92373489810538e-5	3.04591512960317e-5	2.59413411361369e-5	2.2142198116129e-5	2.39535184089575e-5	2.24729404692068e-5	2.28208667760539e-5	2.15501975244196e-5	2.20787318839626e-5	2.34647266558786e-5	2.44261636470505e-5	2.47786007253674e-5	2.48729587823014e-5	2.50371662557238e-5	2.53830552198763e-5	2.58386381331767e-5	2.62556283233971e-5	2.65052586804902e-5	2.65282275449632e-5	2.63392647873605e-5
flux1:	0.699163879598666	2.56418745691272e-5	2.57966482870941e-5	2.58394135905734e-5	2.57565566662735e-5	2.55728753307784e-5	2.53463155228776e-5	2.51521143878777e-5	2.50601803326766e-5	2.51123035578061e-5	2.53066849119116e-5	2.55957270835585e-5	2.58989397884218e-5	2.61270524467056e-5	2.62084903857585e-5	2.61085077782981e-5	2.5835773847457e-5	2.54381505253773e-5	2.49931291944934e-5	2.45958737722378e-5	2.43433575216556e-5	2.43166572008704e-5	2.45785343720502e-5	2.52045019730424e-5	2.62875596576414e-5	2.76905253138604e-5	2.84885450978973e-5	2.76131732141614e-5	2.7632392689214e-5	2.62751504278731e-5	2.73743259434563e-5	2.33129266580861e-5	1.98978013047877e-5	2.15269857360291e-5	2.0182397253673e-5	2.05014502919664e-5	1.93739552136136e-5	1.98554640978747e-5	2.11120069579497e-5	2.19908350280865e-5	2.23168746520865e-5	2.23991250221816e-5	2.25319921254125e-5	2.28201413986982e-5	2.32047495122931e-5	2.35577205418644e-5	2.37665223773216e-5	2.37789652893758e-5	2.36077965314588e-5
flux1:	0.699426328502419	2.3060944131532e-5	2.32065072965693e-5	2.32432594068558e-5	2.31589122946103e-5	2.29770341564219e-5	2.27520433460386e-5	2.25546469567025e-5	2.24512677638181e-5	2.24832631170845e-5	2.2652451249521e-5	2.29182384863329e-5	2.32082616441982e-5	2.34394951518914e-5	2.35423191151802e-5	2.3478980793164e-5	2.32514078386768e-5	2.2899087708535e-5	2.24911191338463e-5	2.2115018233424e-5	2.18616907083253e-5	2.18091909715594e-5	2.20203635349863e-5	2.25691427645198e-5	2.35407051821147e-5	2.48068740196116e-5	2.55353172588656e-5	2.47747167684713e-5	2.48094651412102e-5	2.35968341223659e-5	2.45879964040267e-5	2.09408932021318e-5	1.78737117650214e-5	1.93393823058124e-5	1.81187352892615e-5	1.84123076260478e-5	1.74114290087723e-5	1.78488557955167e-5	1.89871093161145e-5	1.9788956226123e-5	2.00889920446962e-5	2.0159675996371e-5	2.02650629658354e-5	2.0502401797203e-5	2.08239735321455e-5	2.11197149867114e-5	2.12919220468477e-5	2.12949973390951e-5	2.11399273345939e-5
flux1:	0.699688777406172	2.07200025366918e-5	2.08551673349581e-5	2.08867356230755e-5	2.08037176571167e-5	2.06280816386021e-5	2.04100955776132e-5	2.02151893420164e-5	2.01055254921332e-5	2.01212732946783e-5	2.02671761137615e-5	2.05091178113504e-5	2.078267757392e-5	2.10114162330673e-5	2.11286119517324e-5	2.10948955918528e-5	2.09068830962207e-5	2.05966719173577e-5	2.02252605629557e-5	1.98722769793866e-5	1.96221402291702e-5	1.95494484182665e-5	1.97166292257816e-5	2.01957134795821e-5	2.10645372751904e-5	2.22038847642487e-5	2.28666201490157e-5	2.2206663639044e-5	2.22544684193251e-5	2.11733340087318e-5	2.20690312530534e-5	1.87980510078413e-5	1.60463038386073e-5	1.73647907559033e-5	1.62579405681041e-5	1.65288012993454e-5	1.56404961846283e-5	1.60369751313932e-5	1.70674384712827e-5	1.7798113760112e-5	1.80731397033776e-5	1.81331155693756e-5	1.82148336734293e-5	1.84081020518375e-5	1.86743921668932e-5	1.89195423385094e-5	1.90592966898251e-5	1.90542023593173e-5	1.89137611581984e-5
flux1:	0.699951226309926	1.85974933286961e-5	1.87216007601687e-5	1.87488446365704e-5	1.86694562438635e-5	1.85034959241325e-5	1.82966410158644e-5	1.81085671880381e-5	1.79966913492762e-5	1.79994674333523e-5	1.81239784662033e-5	1.83420262618684e-5	1.85967995905203e-5	1.88185787438608e-5	1.89442647337229e-5	1.89340551552938e-5	1.87804956284263e-5	1.8509147103141e-5	1.81732028485765e-5	1.78443428129525e-5	1.76003730349654e-5	1.75122413973158e-5	1.76414920922828e-5	1.80577590935214e-5	1.88319192356802e-5	1.98539409463013e-5	2.04550443714907e-5	1.98829013817653e-5	1.99413987568465e-5	1.89794243614083e-5	1.97903165906204e-5	1.68606382471206e-5	1.43948412605996e-5	1.55805321244478e-5	1.45787842242008e-5	1.48291004902463e-5	1.40414068708406e-5	1.44001784248339e-5	1.53325747343851e-5	1.59978927387313e-5	1.62494113291235e-5	1.62998155115685e-5	1.63615518433288e-5	1.65171989291734e-5	1.67357251902984e-5	1.69367997372876e-5	1.70482231052143e-5	1.70362487848284e-5	1.69091968704875e-5
flux1:	0.700213675213679	1.66740549973003e-5	1.67868349426081e-5	1.68105423358808e-5	1.6736508961748e-5	1.65826532218474e-5	1.63898083758371e-5	1.62116734300943e-5	1.61006854959544e-5	1.60932387400977e-5	1.61982487810476e-5	1.63928486797381e-5	1.66273950712286e-5	1.68388596161223e-5	1.69682957765724e-5	1.69764319320312e-5	1.68527744913611e-5	1.66170762291587e-5	1.63150596823948e-5	1.6010598747878e-5	1.57750072002479e-5	1.56755320967323e-5	1.57723552985353e-5	1.61321572153392e-5	1.68192827747486e-5	1.77332336799131e-5	1.82769330781041e-5	1.77810374981883e-5	1.78480999158141e-5	1.69936199767826e-5	1.77287127903061e-5	1.51083613467183e-5	1.29015840078685e-5	1.3967260980397e-5	1.30628995747325e-5	1.32942868076855e-5	1.2596836138324e-5	1.29211557293324e-5	1.3764345763519e-5	1.43698886575812e-5	1.45997120346121e-5	1.46418415144526e-5	1.46870304376433e-5	1.48110371759921e-5	1.49889098706428e-5	1.51521981601095e-5	1.52393539609904e-5	1.52218638310488e-5	1.51071606760694e-5
flux1:	0.700476124117432	1.49322960444888e-5	1.5033758873632e-5	1.50545869427517e-5	1.49870611571303e-5	1.48468061933883e-5	1.46697363858454e-5	1.45035728290454e-5	1.4395739181207e-5	1.43803615838297e-5	1.44677405983794e-5	1.46397457966171e-5	1.4853397188046e-5	1.50522141249921e-5	1.51817568357389e-5	1.52040238033239e-5	1.51062988763523e-5	1.49031503239104e-5	1.46332334594736e-5	1.43529509717878e-5	1.4127420985026e-5	1.40201948271216e-5	1.40895933216868e-5	1.4398836236104e-5	1.50062927485029e-5	1.58213017628475e-5	1.63118830343405e-5	1.58819260978408e-5	1.59557056028095e-5	1.51977345919937e-5	1.58646466357162e-5	1.35241027842884e-5	1.15515927955366e-5	1.25087264404211e-5	1.1694589772739e-5	1.19081984550971e-5	1.12917561453793e-5	1.15848038995768e-5	1.23467559351166e-5	1.28976521433982e-5	1.31076620307756e-5	1.31428237329793e-5	1.31745159762523e-5	1.32722114964703e-5	1.3415919236312e-5	1.35473048576565e-5	1.36140836932289e-5	1.3592446679435e-5	1.34891920708199e-5
flux1:	0.700738573021185	1.33565600714174e-5	1.3446921739171e-5	1.34653783043691e-5	1.34049937121387e-5	1.32790330721258e-5	1.31185749224859e-5	1.29655368337477e-5	1.28624403583042e-5	1.28410298480363e-5	1.29125930748648e-5	1.30631580267598e-5	1.32558836917534e-5	1.34406148725726e-5	1.35676146547011e-5	1.36006718329496e-5	1.35254654779808e-5	1.33519284354702e-5	1.31121367865752e-5	1.28555144201655e-5	1.26413760364224e-5	1.2529575677427e-5	1.25760794931982e-5	1.28402839383147e-5	1.33752784591561e-5	1.41003418973946e-5	1.45420432133127e-5	1.41689689845039e-5	1.42478732884575e-5	1.3576188144176e-5	1.41814238654097e-5	1.20933609438771e-5	1.03322792981655e-5	1.11912584089499e-5	1.04604175751886e-5	1.0657052355641e-5	1.01131545325359e-5	1.03779549533955e-5	1.1065782995506e-5	1.15665605813542e-5	1.17584916004076e-5	1.17878625260351e-5	1.18086333670061e-5	1.18845638552651e-5	1.1999786785009e-5	1.21045567232901e-5	1.21545304670268e-5	1.21300245161403e-5	1.20373889334348e-5
flux1:	0.701001021924939	1.19326874605694e-5	1.20123241222905e-5	1.20287821619063e-5	1.19757450915969e-5	1.18641358918708e-5	1.17204083096567e-5	1.15809756494184e-5	1.14836617685434e-5	1.14577779028901e-5	1.15152494380381e-5	1.16457245394438e-5	1.18179887485909e-5	1.1987936507494e-5	1.21105874666723e-5	1.21518409627425e-5	1.2096222803743e-5	1.19495372728943e-5	1.17378519221218e-5	1.15042086687091e-5	1.13025339061304e-5	1.11889472445132e-5	1.12166167474291e-5	1.1440954196889e-5	1.19105552737072e-5	1.25544349126554e-5	1.29513524728748e-5	1.26273326733929e-5	1.27099606190079e-5	1.21152058504656e-5	1.26644058332003e-5	1.08035434678548e-5	9.23280454963181e-6	1.00030956777814e-5	9.34867207406057e-6	9.52892911687286e-6	9.04965625187726e-6	9.28901616659293e-6	9.90907970228002e-6	1.03636269684435e-5	1.0538921873387e-5	1.05634533174594e-5	1.0575374102316e-5	1.06332604040742e-5	1.07247641344933e-5	1.08074637320551e-5	1.08437539499748e-5	1.08174739362384e-5	1.07346360252772e-5
flux1:	0.701263470828692	1.06477852993528e-5	1.07172091535822e-5	1.0731942549817e-5	1.06861430776009e-5	1.05884830249919e-5	1.0461094807099e-5	1.03352628867494e-5	1.02443689496527e-5	1.02152818551403e-5	1.02602660463369e-5	1.0372107782004e-5	1.0524735801935e-5	1.06797778701136e-5	1.07969381087896e-5	1.08443782168444e-5	1.08057990937904e-5	1.06833684931437e-5	1.04977804946978e-5	1.0286336682211e-5	1.00979604837167e-5	9.98496807726049e-6	9.99738573073753e-6	1.01866905599692e-5	1.05977726903827e-5	1.1168839073513e-5	1.15248594927758e-5	1.12432308502539e-5	1.13282966871711e-5	1.08020653921805e-5	1.13002129407814e-5	9.64325812967411e-6	8.24345279671391e-6	8.93369681152494e-6	8.34882415164147e-6	8.51322692980244e-6	8.09112094810937e-6	8.3075912374117e-6	8.86563492084522e-6	9.27726921158355e-6	9.43703005045815e-6	9.45741296670518e-6	9.46209023635958e-6	9.50488301668117e-6	9.57651921044495e-6	9.6408907876914e-6	9.66608732523371e-6	9.6388814859951e-6	9.56498745601744e-6
flux1:	0.701525919732445	9.49001944332997e-6	9.54986553232727e-6	9.5630927450334e-6	9.52421603576016e-6	9.43980751141699e-6	9.32803821771138e-6	9.21547466708259e-6	9.1313345515768e-6	9.10006778037374e-6	9.13403442122405e-6	9.2287393534761e-6	9.36280288356469e-6	9.50323338839822e-6	9.61424045131201e-6	9.66627163544814e-6	9.64245341744008e-6	9.5418111790012e-6	9.38033421433943e-6	9.19021551034939e-6	9.01570480373301e-6	8.90524207391138e-6	8.9055064486243e-6	9.0642676503631e-6	9.42340407488838e-6	9.9294708595978e-6	1.02482359946491e-5	1.0003393818491e-5	1.00896658265499e-5	9.62452384548625e-6	1.00760965677295e-5	8.60173198837199e-6	7.3551007412755e-6	7.9731639108339e-6	7.45107190997136e-6	7.60018532149018e-6	7.22828515795351e-6	7.42414777179934e-6	7.92545148941407e-6	8.29706982433395e-6	8.44210239554807e-6	8.45879341079899e-6	8.45746206185999e-6	8.48747782706683e-6	8.54228781540212e-6	8.59130549908584e-6	8.60745417620152e-6	8.57990390758053e-6	8.51405689026752e-6
flux1:	0.701788368636199	8.44844141761551e-6	8.49945563525444e-6	8.51137918663645e-6	8.47900113962734e-6	8.40698451023866e-6	8.30992339319389e-6	8.21008361604005e-6	8.13280497182965e-6	8.10017323893273e-6	8.12445791408532e-6	8.2035221216529e-6	8.32024972793274e-6	8.44664038577367e-6	8.55114502563536e-6	8.60643522009005e-6	8.59527510681963e-6	8.51404800230969e-6	8.37470423488264e-6	8.20490917568671e-6	8.0445116791418e-6	7.93803848289782e-6	7.92877163090314e-6	8.06111224553896e-6	8.37444801746393e-6	8.82263831515905e-6	9.10753977746003e-6	8.89479313125607e-6	8.98106332383516e-6	8.5705033090069e-6	8.97956962555733e-6	7.66844746106901e-6	6.55886782984968e-6	7.11186974196024e-6	6.64604491098882e-6	6.78055221848695e-6	6.45250056474455e-6	6.62977811557257e-6	7.07928797520587e-6	7.41355563448782e-6	7.54448229166627e-6	7.55777514368367e-6	7.55142014871199e-6	7.57052344535144e-6	7.61091659385869e-6	7.6469050708015e-6	7.65556432126193e-6	7.62800973997953e-6	7.56928890637653e-6
flux1:	0.702050817539952	7.51285852398642e-6	7.55587965339227e-6	7.56671268058926e-6	7.54036946622481e-6	7.4798162481571e-6	7.39645417079841e-6	7.30865539278696e-6	7.23817219245381e-6	7.20481508330142e-6	7.22063206637536e-6	7.28553201677671e-6	7.38624476070152e-6	7.49933543376946e-6	7.59717132291768e-6	7.65454063992142e-6	7.65404659910578e-6	7.58992879999266e-6	7.47072660850552e-6	7.32008592431496e-6	7.17369031853098e-6	7.07218896903691e-6	7.05556338947297e-6	7.165217381821e-6	7.43835520162046e-6	7.83502808445965e-6	8.08922262296518e-6	7.90462621066992e-6	7.98971671904876e-6	7.62804881939143e-6	7.99831899473353e-6	6.8330259609092e-6	5.84598301577605e-6	6.34032276184766e-6	5.92469177349565e-6	6.04542688530467e-6	5.75559218243962e-6	5.91607400748723e-6	6.31849200553549e-6	6.6180204740035e-6	6.73542295150578e-6	6.74554119143019e-6	6.73501838359179e-6	6.74480822996558e-6	6.77277207199978e-6	6.79757830905856e-6	6.79992799105801e-6	6.77253014138412e-6	6.72003191587309e-6
flux1:	0.702313266443705	6.67374917909131e-6	6.70968156195191e-6	6.7196572953052e-6	6.69888513058573e-6	6.64885059569568e-6	6.57812937066696e-6	6.50159091125458e-6	6.43769772115246e-6	6.40411035225617e-6	6.41257289506326e-6	6.46476022815916e-6	6.55082851071632e-6	6.65145034006167e-6	6.74254859769388e-6	6.80090698914914e-6	6.80917185532672e-6	6.75991880095519e-6	6.65883937337157e-6	6.52599231626995e-6	6.39312345446844e-6	6.29713596054112e-6	6.27492154866682e-6	6.36521744329942e-6	6.60314228230082e-6	6.95389058285026e-6	7.1803248450468e-6	7.02050825810042e-6	7.103309320503e-6	6.78551076590109e-6	7.12035824440703e-6	6.08533118074343e-6	5.20785073846783e-6	5.64924713234195e-6	5.27833117138762e-6	5.38626797595271e-6	5.12983100864241e-6	5.27510773152606e-6	5.63492966790126e-6	5.90240301295684e-6	6.00695448546314e-6	6.01413940775404e-6	6.00026955802884e-6	6.00223192202726e-6	6.01952847244549e-6	6.03470646634141e-6	6.03168152286893e-6	6.00450413106704e-6	5.95739296491909e-6
flux1:	0.702575715347458	5.9222187322568e-6	5.95199614320859e-6	5.96136089375208e-6	5.94570881669005e-6	5.90525118211355e-6	5.84608168618841e-6	5.77994361110916e-6	5.72231961380664e-6	5.68888089846069e-6	5.69102286925235e-6	5.73192454227583e-6	5.80473979099768e-6	5.89376844409026e-6	5.97811628386837e-6	6.03644824609726e-6	6.05166009923416e-6	6.01510452820374e-6	5.93010849224137e-6	5.81351241054899e-6	5.69337236512596e-6	5.60307584101306e-6	5.5767019528109e-6	5.65056018982216e-6	5.85761736974802e-6	6.1673307938351e-6	6.36876464490383e-6	6.2307798871492e-6	6.31030647461866e-6	6.03186047009791e-6	6.33433107000518e-6	5.41571867901585e-6	4.63625631263861e-6	5.02980946832364e-6	4.69881194198345e-6	4.79502049638367e-6	4.56799136274063e-6	4.69948995864088e-6	5.02099426609151e-6	5.25921976955102e-6	5.35177301471803e-6	5.35634542062347e-6	5.33996536417919e-6	5.33556595611984e-6	5.3438771593765e-6	5.35084735740124e-6	5.34326622853546e-6	5.31635697031378e-6	5.27391179988817e-6
flux1:	0.702838164251212	5.24998539767819e-6	5.27452993005047e-6	5.28352401715454e-6	5.27254721690606e-6	5.24072533665197e-6	5.19198900482871e-6	5.13532229981023e-6	5.08355254341463e-6	5.05055124413296e-6	5.04734476510919e-6	5.07836121866196e-6	5.13931556577894e-6	5.21764784568396e-6	5.29528248259456e-6	5.35266729117902e-6	5.37314554613619e-6	5.34723150697858e-6	5.27628893357153e-6	5.17426650273016e-6	5.06581825040691e-6	4.98112720881772e-6	4.95175148864108e-6	5.01169886373836e-6	5.1916270316449e-6	5.46460118625142e-6	5.64362198955933e-6	5.52482555910964e-6	5.60027597675589e-6	5.35703000329936e-6	5.62985406970823e-6	4.8153352402503e-6	4.12362727323213e-6	4.47389999328061e-6	4.17871063462298e-6	4.26429521020418e-6	4.06344882191366e-6	4.18246183148936e-6	4.46966309881416e-6	4.68154271352783e-6	4.76315593798125e-6	4.76553952528111e-6	4.74750637555187e-6	4.73821510316481e-6	4.73921662334539e-6	4.73937207549537e-6	4.72803444150059e-6	4.70148789888793e-6	4.66313259689592e-6
flux1:	0.703100613154965	4.64938270350893e-6	4.66956432170484e-6	4.67839764393815e-6	4.67164131701603e-6	4.64750419802205e-6	4.60805194555526e-6	4.55987113596818e-6	4.51347022764074e-6	4.48112849635319e-6	4.47349406610266e-6	4.4959908200069e-6	4.54645906147624e-6	4.61500389044271e-6	4.68602771155888e-6	4.74167792165498e-6	4.76591986283434e-6	4.74874580330544e-6	4.68988529796065e-6	4.60070240810925e-6	4.50278140817611e-6	4.4234593070086e-6	4.39203383774366e-6	4.44023444751998e-6	4.59624292838234e-6	4.83630761409673e-6	4.99533239903336e-6	4.89331018724102e-6	4.96411078241511e-6	4.75217679070636e-6	4.99779389740065e-6	4.27637338516275e-6	3.66326581193018e-6	3.97437612253157e-6	3.71149642478338e-6	3.78753181815844e-6	3.61027246998402e-6	3.71797776489602e-6	3.97456542703599e-6	4.16300395295769e-6	4.23490321154099e-6	4.23560833217146e-6	4.2167645489644e-6	4.20402003416416e-6	4.19938174852412e-6	4.19412874729149e-6	4.17986728188674e-6	4.15385799039572e-6	4.11916894020737e-6
flux1:	0.703363062058718	4.11336457649176e-6	4.12996720670927e-6	4.13879658278617e-6	4.13578015117588e-6	4.11835986738365e-6	4.08701885769287e-6	4.04630360974375e-6	4.00474392574804e-6	3.97323767824799e-6	3.96204563356194e-6	3.97733708641381e-6	4.01865738898417e-6	4.07833215957528e-6	4.14293381202141e-6	4.19623370922546e-6	4.22295570630019e-6	4.21281580933703e-6	4.16418286978474e-6	4.08614192668665e-6	3.99757427114564e-6	3.9233353248814e-6	3.89066193540353e-6	3.92896065144904e-6	4.06383248509844e-6	4.27447231153691e-6	4.4157392330105e-6	4.32827330862099e-6	4.39409793539044e-6	4.20980475159106e-6	4.43040370578375e-6	3.79221002856978e-6	3.24948598912974e-6	3.52519829455876e-6	3.29161120786594e-6	3.3590914180721e-6	3.20327409074164e-6	3.30074470793994e-6	3.53002853087485e-6	3.69780784029805e-6	3.76130056889506e-6	3.7608769727308e-6	3.74199247429351e-6	3.72712799938738e-6	3.71845672110971e-6	3.70919430091519e-6	3.6928775850744e-6	3.66765985264994e-6	3.63634980014136e-6
flux1:	0.703625510962471	3.63550167596047e-6	3.64920044597694e-6	3.65811458962389e-6	3.65832383841674e-6	3.64663938908501e-6	3.62223267676049e-6	3.58795973535669e-6	3.5507031033795e-6	3.52017844912199e-6	3.50624289442192e-6	3.51557017159768e-6	3.54902250458031e-6	3.60074765151552e-6	3.65921593369832e-6	3.70974491793719e-6	3.73790586814844e-6	3.73331980091743e-6	3.69323226342969e-6	3.6247621963516e-6	3.54446740870229e-6	3.47505304720792e-6	3.44182265301704e-6	3.47179497375774e-6	3.58799392247661e-6	3.77244010632479e-6	3.89799392792459e-6	3.82306219052957e-6	3.8838218111834e-6	3.72371684097885e-6	3.92128741275904e-6	3.35739555120108e-6	2.87762120158688e-6	3.12142345554279e-6	2.91444067398363e-6	2.97424897404669e-6	2.83799349250816e-6	2.92619975940959e-6	3.13107968266836e-6	3.28073332795027e-6	3.33709782556387e-6	3.33607159621981e-6	3.31778261257376e-6	3.30194116465195e-6	3.29069248645304e-6	3.27874866454892e-6	3.26124402006055e-6	3.23712332151073e-6	3.20900630991732e-6
flux1:	0.703887959866225	3.20996206381621e-6	3.2213140372416e-6	3.23032958909847e-6	3.23322067477462e-6	3.22629528315295e-6	3.20767373910785e-6	3.17885595336863e-6	3.14538545706465e-6	3.11597055016981e-6	3.10003855547879e-6	3.1045453359457e-6	3.13132879513994e-6	3.17601648654803e-6	3.22873875607107e-6	3.27627095935386e-6	3.30507136361573e-6	3.30479593658827e-6	3.27178532991285e-6	3.21151116903886e-6	3.13857253723345e-6	3.07379363633461e-6	3.04060835097085e-6	3.06360985949205e-6	3.163371853058e-6	3.32465381884328e-6	3.43633168356653e-6	3.37212618418098e-6	3.42793110689513e-6	3.28881744147709e-6	3.46520588302866e-6	2.9675001254697e-6	2.54390338738986e-6	2.75906095349238e-6	2.57618241591135e-6	2.62908549713266e-6	2.51061849375066e-6	2.59042637715992e-6	2.77339651304361e-6	2.90711538006679e-6	2.95749429104649e-6	2.95630632099067e-6	2.93906904144353e-6	2.9231340791883e-6	2.91052383334093e-6	2.89707408737781e-6	2.87918720821225e-6	2.8564740100219e-6	2.8314201623791e-6
flux1:	0.704150408769978	2.83147456303747e-6	2.84092268681574e-6	2.84999181073139e-6	2.85500715285259e-6	2.85189673423321e-6	2.83797816233545e-6	2.81370435802409e-6	2.7835518967541e-6	2.75536395759517e-6	2.73810360672581e-6	2.73881460973349e-6	2.76002620889333e-6	2.79856242939201e-6	2.84600520625759e-6	2.89048411688031e-6	2.91934089982485e-6	2.92236170239451e-6	2.89519301443798e-6	2.84197351101427e-6	2.77566726630243e-6	2.71541138148404e-6	2.68279179851658e-6	2.700001338164e-6	2.78539706358948e-6	2.92635343190523e-6	3.02577681613618e-6	2.97072516690459e-6	3.02182823562078e-6	2.90081689942601e-6	3.05777574475912e-6	2.61885811441392e-6	2.24524668851313e-6	2.43482899250742e-6	2.27364220899203e-6	2.3203050609413e-6	2.21785531156022e-6	2.2900253586205e-6	2.45321271494928e-6	2.57280188967758e-6	2.61812392706861e-6	2.61708501566731e-6	2.60115631075326e-6	2.58571763709255e-6	2.57265942404783e-6	2.55865356601752e-6	2.54106497600869e-6	2.52002463597841e-6	2.49791504837733e-6
flux1:	0.704412857673731	2.49527796687178e-6	2.50316560756444e-6	2.51219298473503e-6	2.51878571798245e-6	2.51861281881308e-6	2.50842070278427e-6	2.48788928810965e-6	2.46065489393496e-6	2.43380267913179e-6	2.41579339460714e-6	2.41359964224621e-6	2.43021756727881e-6	2.46343975640819e-6	2.50611477231518e-6	2.54760836130296e-6	2.57611139044646e-6	2.58161702213533e-6	2.55928453638341e-6	2.51221411782306e-6	2.45199837632452e-6	2.39620859760133e-6	2.36459126588701e-6	2.3770439560887e-6	2.45000767276337e-6	2.57326571970286e-6	2.6618425740436e-6	2.61461920958924e-6	2.66135159389533e-6	2.55590789819608e-6	2.69513177058558e-6	2.30827156834793e-6	1.97898798469838e-6	2.14587007059267e-6	2.00400421143513e-6	2.04501805914474e-6	1.95677635749659e-6	2.02196681582284e-6	2.16719693904552e-6	2.27408988765019e-6	2.31503493164703e-6	2.31430699942114e-6	2.2997564775127e-6	2.2851196422762e-6	2.27220509629992e-6	2.25832313472998e-6	2.24153955954204e-6	2.22235120139073e-6	2.20304215447771e-6
flux1:	0.704675306577484	2.19706260147e-6	2.20365448488115e-6	2.21251967725526e-6	2.22018128031811e-6	2.22216730540945e-6	2.21486148323838e-6	2.19740184955198e-6	2.17276226054276e-6	2.14734480250244e-6	2.12907245761955e-6	2.12472587479391e-6	2.13759968481623e-6	2.16627391272528e-6	2.2046967946146e-6	2.24334313043178e-6	2.2712030950962e-6	2.27854805468986e-6	2.26025011526556e-6	2.2186293656053e-6	2.16410211439306e-6	2.11273917003862e-6	2.08247038750527e-6	2.0910791588053e-6	2.15340714976368e-6	2.26134587097506e-6	2.34028422709304e-6	2.29980336524855e-6	2.34251497315323e-6	2.25048226178485e-6	2.37362480178802e-6	2.03273719085798e-6	1.74264160992122e-6	1.88948776524846e-6	1.7646227728016e-6	1.80053650650718e-6	1.72467581160457e-6	1.78345186547869e-6	1.91232796173923e-6	2.0076502109039e-6	2.04466128528348e-6	2.04426701146121e-6	2.03101658645111e-6	2.01725261924719e-6	2.00477858034096e-6	1.99142645720792e-6	1.97575925997055e-6	1.95849284461584e-6	1.94179545834845e-6
flux1:	0.704937755481238	1.9329120543396e-6	1.93841690215088e-6	1.94699732087579e-6	1.95528254845206e-6	1.95877162468658e-6	1.95366508830467e-6	1.9387435363086e-6	1.91644964446877e-6	1.89255250822067e-6	1.8744104807379e-6	1.86852836153761e-6	1.87837744381236e-6	1.90317958585217e-6	1.93782996298931e-6	1.97378478815681e-6	2.00078305392793e-6	2.00944699775098e-6	1.9945465706066e-6	1.95783152376996e-6	1.9086722329822e-6	1.86167321680213e-6	1.83300479618113e-6	1.83857159557242e-6	1.89190005755175e-6	1.98661364049525e-6	2.05694519811305e-6	2.02233365780449e-6	2.06134787346918e-6	1.98093971458225e-6	2.08961116947085e-6	1.78924888656048e-6	1.53371629381413e-6	1.66295587315229e-6	1.55287387806544e-6	1.58422008615495e-6	1.51895897497093e-6	1.57180803488181e-6	1.68578823417748e-6	1.77045223156314e-6	1.8037867418385e-6	1.80364304300115e-6	1.79152397060747e-6	1.77854678942978e-6	1.76658162457607e-6	1.75392667622551e-6	1.73950146791529e-6	1.72411689323529e-6	1.70979419325496e-6
flux1:	0.705200204384991	1.69925213151572e-6	1.70384279672415e-6	1.71203292308975e-6	1.72057714693782e-6	1.72504711760457e-6	1.72160634902844e-6	1.7088165932582e-6	1.68868152782019e-6	1.6663720428943e-6	1.64866794174163e-6	1.6417458497367e-6	1.64916597191326e-6	1.6706705612147e-6	1.70196158411423e-6	1.73535784856199e-6	1.76130722913374e-6	1.77085799799278e-6	1.75883791281108e-6	1.72658152540984e-6	1.6824923307945e-6	1.63973791135651e-6	1.61282885429352e-6	1.61604852789999e-6	1.66182394637121e-6	1.74509994702796e-6	1.80771003522392e-6	1.77826396244003e-6	1.8138522374404e-6	1.74361305319551e-6	1.83936230945915e-6	1.57470491211412e-6	1.34962283237181e-6	1.46342877968636e-6	1.3660866811253e-6	1.39339612252776e-6	1.33708126818275e-6	1.3844324483286e-6	1.48489175160563e-6	1.55969955531065e-6	1.58950411526039e-6	1.58946987806889e-6	1.57828411187484e-6	1.56593763683913e-6	1.55441034153961e-6	1.54244672919914e-6	1.52924028102753e-6	1.51560671895523e-6	1.50338595189276e-6
flux1:	0.705462653288744	1.4928117501525e-6	1.49663994776109e-6	1.50436377338735e-6	1.51288986693412e-6	1.51794894994322e-6	1.51577879004788e-6	1.50482017944631e-6	1.48670141677264e-6	1.46602429043674e-6	1.44899092863578e-6	1.44142116167173e-6	1.44689760466541e-6	1.46557635369014e-6	1.49383891456498e-6	1.52476454679841e-6	1.5494863632297e-6	1.55955222975849e-6	1.54997378955881e-6	1.52177267105645e-6	1.48243266521863e-6	1.44373062769173e-6	1.41865626369068e-6	1.42011703823448e-6	1.45957185751472e-6	1.53289283384056e-6	1.58855209599007e-6	1.56368577055677e-6	1.59606273272587e-6	1.53480469245957e-6	1.61909254848075e-6	1.38592147614051e-6	1.18767703519891e-6	1.2879555584302e-6	1.2015552070674e-6	1.22535740506689e-6	1.17653994871637e-6	1.21878469748997e-6	1.30705292228735e-6	1.37278434547121e-6	1.39917404472826e-6	1.39910035142922e-6	1.38867343048775e-6	1.37681000032026e-6	1.36560202838953e-6	1.35423029091473e-6	1.34212481569318e-6	1.33005399086849e-6	1.31964888727839e-6
flux1:	0.705725102192497	1.3105972812683e-6	1.31380170367546e-6	1.32101717076672e-6	1.32933154485012e-6	1.33470228890462e-6	1.33351938619517e-6	1.32416810538936e-6	1.30794776598227e-6	1.2889221895684e-6	1.27273070528604e-6	1.26482280887713e-6	1.26874761684004e-6	1.28497752501906e-6	1.31046075798228e-6	1.33895617219774e-6	1.36227458879353e-6	1.37252826512866e-6	1.36499982589614e-6	1.34045613352774e-6	1.30549716388982e-6	1.27058489736575e-6	1.24735266235425e-6	1.24753704788934e-6	1.28168024552929e-6	1.34625071325228e-6	1.39564400389701e-6	1.37484047653936e-6	1.40417584041932e-6	1.35090484259426e-6	1.4250764910756e-6	1.21973026059012e-6	1.04518030325284e-6	1.13357642114519e-6	1.05661227917725e-6	1.07742380978551e-6	1.03490952076069e-6	1.07242006413598e-6	1.14979333511541e-6	1.20726321258944e-6	1.23038754587165e-6	1.23015944944358e-6	1.22037544678917e-6	1.20891108650142e-6	1.19793235086526e-6	1.18703563653023e-6	1.17587754777104e-6	1.16516219476543e-6	1.1562983502955e-6
flux1:	0.705987551096251	1.14987869977317e-6	1.15258697162031e-6	1.15928303273464e-6	1.16726272139084e-6	1.17275732064009e-6	1.17235806288621e-6	1.16443734465488e-6	1.15000464439345e-6	1.13262353995107e-6	1.11739646132331e-6	1.10939646242189e-6	1.11208698316062e-6	1.12616603072209e-6	1.14905195557285e-6	1.17512421013144e-6	1.19687478761002e-6	1.20702866974395e-6	1.20118754736333e-6	1.1798910013494e-6	1.148897044067e-6	1.11746050742719e-6	1.09602972417582e-6	1.09531871400862e-6	1.12494585762084e-6	1.18173998694537e-6	1.22548910027003e-6	1.20826136827416e-6	1.23470195512472e-6	1.18854685179593e-6	1.25381077389419e-6	1.07312115109059e-6	9.19544773779281e-7	9.97464087082694e-7	9.28736021355166e-7	9.47041060987837e-7	9.09903190472554e-7	9.43046000305874e-7	1.01077539879578e-6	1.06085272399589e-6	1.08093570255951e-6	1.0804978573026e-6	1.07131204713496e-6	1.06025099466466e-6	1.04948715096042e-6	1.03898938797938e-6	1.0286400869556e-6	1.0190887158857e-6	1.01152550670427e-6
flux1:	0.706250000000004	1.00818352755313e-6	1.01050973084874e-6	1.01669809705323e-6	1.02427239938018e-6	1.02976469597077e-6	1.02999389149715e-6	1.0233486461915e-6	1.0105874536902e-6	9.94818980910233e-7	9.80641426607992e-7	9.72747324950713e-7	9.74463447779983e-7	9.86630553630552e-7	1.00705789231649e-6	1.03070509250923e-6	1.05075169789381e-6	1.06056134683046e-6	1.05606890379195e-6	1.0375985192173e-6	1.01012480585231e-6	9.81827751729974e-7	9.62129886319635e-7	9.60811870751237e-7	9.86533786840383e-7	1.03635469708121e-6	1.07503326932472e-6	1.06090160457868e-6	1.08459569330138e-6	1.04475271121113e-6	1.10217086146522e-6	9.43386262498917e-7	8.08424126991517e-7	8.77067247892191e-7	8.15655885825988e-7	8.31885069045145e-7	7.99439199982244e-7	8.28581890722312e-7	8.87847393465788e-7	9.3143870536891e-7	9.48788183455813e-7	9.48151254920021e-7	9.3958166570085e-7	9.29010357961325e-7	9.18536466236446e-7	9.0843354836956e-7	8.98803089477995e-7	8.90264167140152e-7	8.83808357916914e-7
[truncated: 13 more columns]
