# Supplementary material for: Spatial Resolution and Refractive Index Contrast of Resonant Photonic Crystal Surfaces for Biosensing
Source: IEEE Photonics J. Author manuscript; Available in PMC 2015 Sep 7. (PMC4561521; doi:10.1109/JPHOT.2015.2435699)
Supplement: fig6_data [file NIHMS64775-supplement-fig6_data.gz › Volumes/graham/MacBook_backup/PhD_folder_2015_06_02/paper_improvements/IEEE_J_Photonics/final_files/data_files/fig6/meep_data/4/t.out]

-----------
Initializing structure...
Working in 2D dimensions.
Computational cell is 150 x 10 x 0 with resolution 25
     block, center = (0,-2.56637,0)
          size (150,4.86726,1e+20)
          axes (1,0,0), (0,1,0), (0,0,1)
          dielectric constant epsilon diagonal = (2.0736,2.0736,2.0736)
     block, center = (0,2.43363,0)
          size (150,5.13274,1e+20)
          axes (1,0,0), (0,1,0), (0,0,1)
          dielectric constant epsilon diagonal = (1.8171,1.8171,1.8171)
     block, center = (-37.5,0.309735,0)
          size (75,0.884956,1e+20)
          axes (1,0,0), (0,1,0), (0,0,1)
          dielectric constant epsilon diagonal = (2.0164,2.0164,2.0164)
     block, center = (74.5,0,0)
          size (0.65,0.265487,1e+20)
          axes (1,0,0), (0,1,0), (0,0,1)
          dielectric constant epsilon diagonal = (4,4,4)
     block, center = (73.5,0,0)
          size (0.65,0.265487,1e+20)
          axes (1,0,0), (0,1,0), (0,0,1)
          dielectric constant epsilon diagonal = (4,4,4)
     block, center = (72.5,0,0)
          size (0.65,0.265487,1e+20)
          axes (1,0,0), (0,1,0), (0,0,1)
          dielectric constant epsilon diagonal = (4,4,4)
     block, center = (71.5,0,0)
          size (0.65,0.265487,1e+20)
          axes (1,0,0), (0,1,0), (0,0,1)
          dielectric constant epsilon diagonal = (4,4,4)
     block, center = (70.5,0,0)
          size (0.65,0.265487,1e+20)
          axes (1,0,0), (0,1,0), (0,0,1)
          dielectric constant epsilon diagonal = (4,4,4)
     block, center = (69.5,0,0)
          size (0.65,0.265487,1e+20)
          axes (1,0,0), (0,1,0), (0,0,1)
          dielectric constant epsilon diagonal = (4,4,4)
     block, center = (68.5,0,0)
          size (0.65,0.265487,1e+20)
          axes (1,0,0), (0,1,0), (0,0,1)
          dielectric constant epsilon diagonal = (4,4,4)
     block, center = (67.5,0,0)
          size (0.65,0.265487,1e+20)
          axes (1,0,0), (0,1,0), (0,0,1)
          dielectric constant epsilon diagonal = (4,4,4)
     block, center = (66.5,0,0)
          size (0.65,0.265487,1e+20)
          axes (1,0,0), (0,1,0), (0,0,1)
          dielectric constant epsilon diagonal = (4,4,4)
     block, center = (65.5,0,0)
          size (0.65,0.265487,1e+20)
          axes (1,0,0), (0,1,0), (0,0,1)
          dielectric constant epsilon diagonal = (4,4,4)
     block, center = (64.5,0,0)
          size (0.65,0.265487,1e+20)
          axes (1,0,0), (0,1,0), (0,0,1)
          dielectric constant epsilon diagonal = (4,4,4)
     block, center = (63.5,0,0)
          size (0.65,0.265487,1e+20)
          axes (1,0,0), (0,1,0), (0,0,1)
          dielectric constant epsilon diagonal = (4,4,4)
     block, center = (62.5,0,0)
          size (0.65,0.265487,1e+20)
          axes (1,0,0), (0,1,0), (0,0,1)
          dielectric constant epsilon diagonal = (4,4,4)
     block, center = (61.5,0,0)
          size (0.65,0.265487,1e+20)
          axes (1,0,0), (0,1,0), (0,0,1)
          dielectric constant epsilon diagonal = (4,4,4)
     block, center = (60.5,0,0)
          size (0.65,0.265487,1e+20)
          axes (1,0,0), (0,1,0), (0,0,1)
          dielectric constant epsilon diagonal = (4,4,4)
     block, center = (59.5,0,0)
          size (0.65,0.265487,1e+20)
          axes (1,0,0), (0,1,0), (0,0,1)
          dielectric constant epsilon diagonal = (4,4,4)
     block, center = (58.5,0,0)
          size (0.65,0.265487,1e+20)
          axes (1,0,0), (0,1,0), (0,0,1)
          dielectric constant epsilon diagonal = (4,4,4)
     block, center = (57.5,0,0)
          size (0.65,0.265487,1e+20)
          axes (1,0,0), (0,1,0), (0,0,1)
          dielectric constant epsilon diagonal = (4,4,4)
     block, center = (56.5,0,0)
          size (0.65,0.265487,1e+20)
          axes (1,0,0), (0,1,0), (0,0,1)
          dielectric constant epsilon diagonal = (4,4,4)
     block, center = (55.5,0,0)
          size (0.65,0.265487,1e+20)
          axes (1,0,0), (0,1,0), (0,0,1)
          dielectric constant epsilon diagonal = (4,4,4)
     block, center = (54.5,0,0)
          size (0.65,0.265487,1e+20)
          axes (1,0,0), (0,1,0), (0,0,1)
          dielectric constant epsilon diagonal = (4,4,4)
     block, center = (53.5,0,0)
          size (0.65,0.265487,1e+20)
          axes (1,0,0), (0,1,0), (0,0,1)
          dielectric constant epsilon diagonal = (4,4,4)
     block, center = (52.5,0,0)
          size (0.65,0.265487,1e+20)
          axes (1,0,0), (0,1,0), (0,0,1)
          dielectric constant epsilon diagonal = (4,4,4)
     block, center = (51.5,0,0)
          size (0.65,0.265487,1e+20)
          axes (1,0,0), (0,1,0), (0,0,1)
          dielectric constant epsilon diagonal = (4,4,4)
     block, center = (50.5,0,0)
          size (0.65,0.265487,1e+20)
          axes (1,0,0), (0,1,0), (0,0,1)
          dielectric constant epsilon diagonal = (4,4,4)
     block, center = (49.5,0,0)
          size (0.65,0.265487,1e+20)
          axes (1,0,0), (0,1,0), (0,0,1)
          dielectric constant epsilon diagonal = (4,4,4)
     block, center = (48.5,0,0)
          size (0.65,0.265487,1e+20)
          axes (1,0,0), (0,1,0), (0,0,1)
          dielectric constant epsilon diagonal = (4,4,4)
     block, center = (47.5,0,0)
          size (0.65,0.265487,1e+20)
          axes (1,0,0), (0,1,0), (0,0,1)
          dielectric constant epsilon diagonal = (4,4,4)
     block, center = (46.5,0,0)
          size (0.65,0.265487,1e+20)
          axes (1,0,0), (0,1,0), (0,0,1)
          dielectric constant epsilon diagonal = (4,4,4)
     block, center = (45.5,0,0)
          size (0.65,0.265487,1e+20)
          axes (1,0,0), (0,1,0), (0,0,1)
          dielectric constant epsilon diagonal = (4,4,4)
     block, center = (44.5,0,0)
          size (0.65,0.265487,1e+20)
          axes (1,0,0), (0,1,0), (0,0,1)
          dielectric constant epsilon diagonal = (4,4,4)
     block, center = (43.5,0,0)
          size (0.65,0.265487,1e+20)
          axes (1,0,0), (0,1,0), (0,0,1)
          dielectric constant epsilon diagonal = (4,4,4)
     block, center = (42.5,0,0)
          size (0.65,0.265487,1e+20)
          axes (1,0,0), (0,1,0), (0,0,1)
          dielectric constant epsilon diagonal = (4,4,4)
     block, center = (41.5,0,0)
          size (0.65,0.265487,1e+20)
          axes (1,0,0), (0,1,0), (0,0,1)
          dielectric constant epsilon diagonal = (4,4,4)
     block, center = (40.5,0,0)
          size (0.65,0.265487,1e+20)
          axes (1,0,0), (0,1,0), (0,0,1)
          dielectric constant epsilon diagonal = (4,4,4)
     block, center = (39.5,0,0)
          size (0.65,0.265487,1e+20)
          axes (1,0,0), (0,1,0), (0,0,1)
          dielectric constant epsilon diagonal = (4,4,4)
     block, center = (38.5,0,0)
          size (0.65,0.265487,1e+20)
          axes (1,0,0), (0,1,0), (0,0,1)
          dielectric constant epsilon diagonal = (4,4,4)
     block, center = (37.5,0,0)
          size (0.65,0.265487,1e+20)
          axes (1,0,0), (0,1,0), (0,0,1)
          dielectric constant epsilon diagonal = (4,4,4)
     block, center = (36.5,0,0)
          size (0.65,0.265487,1e+20)
          axes (1,0,0), (0,1,0), (0,0,1)
          dielectric constant epsilon diagonal = (4,4,4)
     block, center = (35.5,0,0)
          size (0.65,0.265487,1e+20)
          axes (1,0,0), (0,1,0), (0,0,1)
          dielectric constant epsilon diagonal = (4,4,4)
     block, center = (34.5,0,0)
          size (0.65,0.265487,1e+20)
          axes (1,0,0), (0,1,0), (0,0,1)
          dielectric constant epsilon diagonal = (4,4,4)
     block, center = (33.5,0,0)
          size (0.65,0.265487,1e+20)
          axes (1,0,0), (0,1,0), (0,0,1)
          dielectric constant epsilon diagonal = (4,4,4)
     block, center = (32.5,0,0)
          size (0.65,0.265487,1e+20)
          axes (1,0,0), (0,1,0), (0,0,1)
          dielectric constant epsilon diagonal = (4,4,4)
     block, center = (31.5,0,0)
          size (0.65,0.265487,1e+20)
          axes (1,0,0), (0,1,0), (0,0,1)
          dielectric constant epsilon diagonal = (4,4,4)
     block, center = (30.5,0,0)
          size (0.65,0.265487,1e+20)
          axes (1,0,0), (0,1,0), (0,0,1)
          dielectric constant epsilon diagonal = (4,4,4)
     block, center = (29.5,0,0)
          size (0.65,0.265487,1e+20)
          axes (1,0,0), (0,1,0), (0,0,1)
          dielectric constant epsilon diagonal = (4,4,4)
     block, center = (28.5,0,0)
          size (0.65,0.265487,1e+20)
          axes (1,0,0), (0,1,0), (0,0,1)
          dielectric constant epsilon diagonal = (4,4,4)
     block, center = (27.5,0,0)
          size (0.65,0.265487,1e+20)
          axes (1,0,0), (0,1,0), (0,0,1)
          dielectric constant epsilon diagonal = (4,4,4)
     block, center = (26.5,0,0)
          size (0.65,0.265487,1e+20)
          axes (1,0,0), (0,1,0), (0,0,1)
          dielectric constant epsilon diagonal = (4,4,4)
     block, center = (25.5,0,0)
          size (0.65,0.265487,1e+20)
          axes (1,0,0), (0,1,0), (0,0,1)
          dielectric constant epsilon diagonal = (4,4,4)
     block, center = (24.5,0,0)
          size (0.65,0.265487,1e+20)
          axes (1,0,0), (0,1,0), (0,0,1)
          dielectric constant epsilon diagonal = (4,4,4)
     block, center = (23.5,0,0)
          size (0.65,0.265487,1e+20)
          axes (1,0,0), (0,1,0), (0,0,1)
          dielectric constant epsilon diagonal = (4,4,4)
     block, center = (22.5,0,0)
          size (0.65,0.265487,1e+20)
          axes (1,0,0), (0,1,0), (0,0,1)
          dielectric constant epsilon diagonal = (4,4,4)
     block, center = (21.5,0,0)
          size (0.65,0.265487,1e+20)
          axes (1,0,0), (0,1,0), (0,0,1)
          dielectric constant epsilon diagonal = (4,4,4)
     block, center = (20.5,0,0)
          size (0.65,0.265487,1e+20)
          axes (1,0,0), (0,1,0), (0,0,1)
          dielectric constant epsilon diagonal = (4,4,4)
     block, center = (19.5,0,0)
          size (0.65,0.265487,1e+20)
          axes (1,0,0), (0,1,0), (0,0,1)
          dielectric constant epsilon diagonal = (4,4,4)
     block, center = (18.5,0,0)
          size (0.65,0.265487,1e+20)
          axes (1,0,0), (0,1,0), (0,0,1)
          dielectric constant epsilon diagonal = (4,4,4)
     block, center = (17.5,0,0)
          size (0.65,0.265487,1e+20)
          axes (1,0,0), (0,1,0), (0,0,1)
          dielectric constant epsilon diagonal = (4,4,4)
     block, center = (16.5,0,0)
          size (0.65,0.265487,1e+20)
          axes (1,0,0), (0,1,0), (0,0,1)
          dielectric constant epsilon diagonal = (4,4,4)
     block, center = (15.5,0,0)
          size (0.65,0.265487,1e+20)
          axes (1,0,0), (0,1,0), (0,0,1)
          dielectric constant epsilon diagonal = (4,4,4)
     block, center = (14.5,0,0)
          size (0.65,0.265487,1e+20)
          axes (1,0,0), (0,1,0), (0,0,1)
          dielectric constant epsilon diagonal = (4,4,4)
     block, center = (13.5,0,0)
          size (0.65,0.265487,1e+20)
          axes (1,0,0), (0,1,0), (0,0,1)
          dielectric constant epsilon diagonal = (4,4,4)
     block, center = (12.5,0,0)
          size (0.65,0.265487,1e+20)
          axes (1,0,0), (0,1,0), (0,0,1)
          dielectric constant epsilon diagonal = (4,4,4)
     block, center = (11.5,0,0)
          size (0.65,0.265487,1e+20)
          axes (1,0,0), (0,1,0), (0,0,1)
          dielectric constant epsilon diagonal = (4,4,4)
     block, center = (10.5,0,0)
          size (0.65,0.265487,1e+20)
          axes (1,0,0), (0,1,0), (0,0,1)
          dielectric constant epsilon diagonal = (4,4,4)
     block, center = (9.5,0,0)
          size (0.65,0.265487,1e+20)
          axes (1,0,0), (0,1,0), (0,0,1)
          dielectric constant epsilon diagonal = (4,4,4)
     block, center = (8.5,0,0)
          size (0.65,0.265487,1e+20)
          axes (1,0,0), (0,1,0), (0,0,1)
          dielectric constant epsilon diagonal = (4,4,4)
     block, center = (7.5,0,0)
          size (0.65,0.265487,1e+20)
          axes (1,0,0), (0,1,0), (0,0,1)
          dielectric constant epsilon diagonal = (4,4,4)
     block, center = (6.5,0,0)
          size (0.65,0.265487,1e+20)
          axes (1,0,0), (0,1,0), (0,0,1)
          dielectric constant epsilon diagonal = (4,4,4)
     block, center = (5.5,0,0)
          size (0.65,0.265487,1e+20)
          axes (1,0,0), (0,1,0), (0,0,1)
          dielectric constant epsilon diagonal = (4,4,4)
     block, center = (4.5,0,0)
          size (0.65,0.265487,1e+20)
          axes (1,0,0), (0,1,0), (0,0,1)
          dielectric constant epsilon diagonal = (4,4,4)
     block, center = (3.5,0,0)
          size (0.65,0.265487,1e+20)
          axes (1,0,0), (0,1,0), (0,0,1)
          dielectric constant epsilon diagonal = (4,4,4)
     block, center = (2.5,0,0)
          size (0.65,0.265487,1e+20)
          axes (1,0,0), (0,1,0), (0,0,1)
          dielectric constant epsilon diagonal = (4,4,4)
     block, center = (1.5,0,0)
          size (0.65,0.265487,1e+20)
          axes (1,0,0), (0,1,0), (0,0,1)
          dielectric constant epsilon diagonal = (4,4,4)
     block, center = (0.5,0,0)
          size (0.65,0.265487,1e+20)
          axes (1,0,0), (0,1,0), (0,0,1)
          dielectric constant epsilon diagonal = (4,4,4)
     block, center = (-0.5,0,0)
          size (0.65,0.265487,1e+20)
          axes (1,0,0), (0,1,0), (0,0,1)
          dielectric constant epsilon diagonal = (4,4,4)
     block, center = (-1.5,0,0)
          size (0.65,0.265487,1e+20)
          axes (1,0,0), (0,1,0), (0,0,1)
          dielectric constant epsilon diagonal = (4,4,4)
     block, center = (-2.5,0,0)
          size (0.65,0.265487,1e+20)
          axes (1,0,0), (0,1,0), (0,0,1)
          dielectric constant epsilon diagonal = (4,4,4)
     block, center = (-3.5,0,0)
          size (0.65,0.265487,1e+20)
          axes (1,0,0), (0,1,0), (0,0,1)
          dielectric constant epsilon diagonal = (4,4,4)
     block, center = (-4.5,0,0)
          size (0.65,0.265487,1e+20)
          axes (1,0,0), (0,1,0), (0,0,1)
          dielectric constant epsilon diagonal = (4,4,4)
     block, center = (-5.5,0,0)
          size (0.65,0.265487,1e+20)
          axes (1,0,0), (0,1,0), (0,0,1)
          dielectric constant epsilon diagonal = (4,4,4)
     block, center = (-6.5,0,0)
          size (0.65,0.265487,1e+20)
          axes (1,0,0), (0,1,0), (0,0,1)
          dielectric constant epsilon diagonal = (4,4,4)
     block, center = (-7.5,0,0)
          size (0.65,0.265487,1e+20)
          axes (1,0,0), (0,1,0), (0,0,1)
          dielectric constant epsilon diagonal = (4,4,4)
     block, center = (-8.5,0,0)
          size (0.65,0.265487,1e+20)
          axes (1,0,0), (0,1,0), (0,0,1)
          dielectric constant epsilon diagonal = (4,4,4)
     block, center = (-9.5,0,0)
          size (0.65,0.265487,1e+20)
          axes (1,0,0), (0,1,0), (0,0,1)
          dielectric constant epsilon diagonal = (4,4,4)
     block, center = (-10.5,0,0)
          size (0.65,0.265487,1e+20)
          axes (1,0,0), (0,1,0), (0,0,1)
          dielectric constant epsilon diagonal = (4,4,4)
     block, center = (-11.5,0,0)
          size (0.65,0.265487,1e+20)
          axes (1,0,0), (0,1,0), (0,0,1)
          dielectric constant epsilon diagonal = (4,4,4)
     block, center = (-12.5,0,0)
          size (0.65,0.265487,1e+20)
          axes (1,0,0), (0,1,0), (0,0,1)
          dielectric constant epsilon diagonal = (4,4,4)
     block, center = (-13.5,0,0)
          size (0.65,0.265487,1e+20)
          axes (1,0,0), (0,1,0), (0,0,1)
          dielectric constant epsilon diagonal = (4,4,4)
     block, center = (-14.5,0,0)
          size (0.65,0.265487,1e+20)
          axes (1,0,0), (0,1,0), (0,0,1)
          dielectric constant epsilon diagonal = (4,4,4)
     block, center = (-15.5,0,0)
          size (0.65,0.265487,1e+20)
          axes (1,0,0), (0,1,0), (0,0,1)
          dielectric constant epsilon diagonal = (4,4,4)
     block, center = (-16.5,0,0)
          size (0.65,0.265487,1e+20)
          axes (1,0,0), (0,1,0), (0,0,1)
          dielectric constant epsilon diagonal = (4,4,4)
     block, center = (-17.5,0,0)
          size (0.65,0.265487,1e+20)
          axes (1,0,0), (0,1,0), (0,0,1)
          dielectric constant epsilon diagonal = (4,4,4)
     block, center = (-18.5,0,0)
          size (0.65,0.265487,1e+20)
          axes (1,0,0), (0,1,0), (0,0,1)
          dielectric constant epsilon diagonal = (4,4,4)
     block, center = (-19.5,0,0)
          size (0.65,0.265487,1e+20)
          axes (1,0,0), (0,1,0), (0,0,1)
          dielectric constant epsilon diagonal = (4,4,4)
     block, center = (-20.5,0,0)
          size (0.65,0.265487,1e+20)
          axes (1,0,0), (0,1,0), (0,0,1)
          dielectric constant epsilon diagonal = (4,4,4)
     block, center = (-21.5,0,0)
          size (0.65,0.265487,1e+20)
          axes (1,0,0), (0,1,0), (0,0,1)
          dielectric constant epsilon diagonal = (4,4,4)
     block, center = (-22.5,0,0)
          size (0.65,0.265487,1e+20)
          axes (1,0,0), (0,1,0), (0,0,1)
          dielectric constant epsilon diagonal = (4,4,4)
     block, center = (-23.5,0,0)
          size (0.65,0.265487,1e+20)
          axes (1,0,0), (0,1,0), (0,0,1)
          dielectric constant epsilon diagonal = (4,4,4)
     block, center = (-24.5,0,0)
          size (0.65,0.265487,1e+20)
          axes (1,0,0), (0,1,0), (0,0,1)
          dielectric constant epsilon diagonal = (4,4,4)
     block, center = (-25.5,0,0)
          size (0.65,0.265487,1e+20)
          axes (1,0,0), (0,1,0), (0,0,1)
          dielectric constant epsilon diagonal = (4,4,4)
     block, center = (-26.5,0,0)
          size (0.65,0.265487,1e+20)
          axes (1,0,0), (0,1,0), (0,0,1)
          dielectric constant epsilon diagonal = (4,4,4)
     block, center = (-27.5,0,0)
          size (0.65,0.265487,1e+20)
          axes (1,0,0), (0,1,0), (0,0,1)
          dielectric constant epsilon diagonal = (4,4,4)
     block, center = (-28.5,0,0)
          size (0.65,0.265487,1e+20)
          axes (1,0,0), (0,1,0), (0,0,1)
          dielectric constant epsilon diagonal = (4,4,4)
     block, center = (-29.5,0,0)
          size (0.65,0.265487,1e+20)
          axes (1,0,0), (0,1,0), (0,0,1)
          dielectric constant epsilon diagonal = (4,4,4)
     block, center = (-30.5,0,0)
          size (0.65,0.265487,1e+20)
          axes (1,0,0), (0,1,0), (0,0,1)
          dielectric constant epsilon diagonal = (4,4,4)
     block, center = (-31.5,0,0)
          size (0.65,0.265487,1e+20)
          axes (1,0,0), (0,1,0), (0,0,1)
          dielectric constant epsilon diagonal = (4,4,4)
     block, center = (-32.5,0,0)
          size (0.65,0.265487,1e+20)
          axes (1,0,0), (0,1,0), (0,0,1)
          dielectric constant epsilon diagonal = (4,4,4)
     block, center = (-33.5,0,0)
          size (0.65,0.265487,1e+20)
          axes (1,0,0), (0,1,0), (0,0,1)
          dielectric constant epsilon diagonal = (4,4,4)
     block, center = (-34.5,0,0)
          size (0.65,0.265487,1e+20)
          axes (1,0,0), (0,1,0), (0,0,1)
          dielectric constant epsilon diagonal = (4,4,4)
     block, center = (-35.5,0,0)
          size (0.65,0.265487,1e+20)
          axes (1,0,0), (0,1,0), (0,0,1)
          dielectric constant epsilon diagonal = (4,4,4)
     block, center = (-36.5,0,0)
          size (0.65,0.265487,1e+20)
          axes (1,0,0), (0,1,0), (0,0,1)
          dielectric constant epsilon diagonal = (4,4,4)
     block, center = (-37.5,0,0)
          size (0.65,0.265487,1e+20)
          axes (1,0,0), (0,1,0), (0,0,1)
          dielectric constant epsilon diagonal = (4,4,4)
     block, center = (-38.5,0,0)
          size (0.65,0.265487,1e+20)
          axes (1,0,0), (0,1,0), (0,0,1)
          dielectric constant epsilon diagonal = (4,4,4)
     block, center = (-39.5,0,0)
          size (0.65,0.265487,1e+20)
          axes (1,0,0), (0,1,0), (0,0,1)
          dielectric constant epsilon diagonal = (4,4,4)
     block, center = (-40.5,0,0)
          size (0.65,0.265487,1e+20)
          axes (1,0,0), (0,1,0), (0,0,1)
          dielectric constant epsilon diagonal = (4,4,4)
     block, center = (-41.5,0,0)
          size (0.65,0.265487,1e+20)
          axes (1,0,0), (0,1,0), (0,0,1)
          dielectric constant epsilon diagonal = (4,4,4)
     block, center = (-42.5,0,0)
          size (0.65,0.265487,1e+20)
          axes (1,0,0), (0,1,0), (0,0,1)
          dielectric constant epsilon diagonal = (4,4,4)
     block, center = (-43.5,0,0)
          size (0.65,0.265487,1e+20)
          axes (1,0,0), (0,1,0), (0,0,1)
          dielectric constant epsilon diagonal = (4,4,4)
     block, center = (-44.5,0,0)
          size (0.65,0.265487,1e+20)
          axes (1,0,0), (0,1,0), (0,0,1)
          dielectric constant epsilon diagonal = (4,4,4)
     block, center = (-45.5,0,0)
          size (0.65,0.265487,1e+20)
          axes (1,0,0), (0,1,0), (0,0,1)
          dielectric constant epsilon diagonal = (4,4,4)
     block, center = (-46.5,0,0)
          size (0.65,0.265487,1e+20)
          axes (1,0,0), (0,1,0), (0,0,1)
          dielectric constant epsilon diagonal = (4,4,4)
     block, center = (-47.5,0,0)
          size (0.65,0.265487,1e+20)
          axes (1,0,0), (0,1,0), (0,0,1)
          dielectric constant epsilon diagonal = (4,4,4)
     block, center = (-48.5,0,0)
          size (0.65,0.265487,1e+20)
          axes (1,0,0), (0,1,0), (0,0,1)
          dielectric constant epsilon diagonal = (4,4,4)
     block, center = (-49.5,0,0)
          size (0.65,0.265487,1e+20)
          axes (1,0,0), (0,1,0), (0,0,1)
          dielectric constant epsilon diagonal = (4,4,4)
     block, center = (-50.5,0,0)
          size (0.65,0.265487,1e+20)
          axes (1,0,0), (0,1,0), (0,0,1)
          dielectric constant epsilon diagonal = (4,4,4)
     block, center = (-51.5,0,0)
          size (0.65,0.265487,1e+20)
          axes (1,0,0), (0,1,0), (0,0,1)
          dielectric constant epsilon diagonal = (4,4,4)
     block, center = (-52.5,0,0)
          size (0.65,0.265487,1e+20)
          axes (1,0,0), (0,1,0), (0,0,1)
          dielectric constant epsilon diagonal = (4,4,4)
     block, center = (-53.5,0,0)
          size (0.65,0.265487,1e+20)
          axes (1,0,0), (0,1,0), (0,0,1)
          dielectric constant epsilon diagonal = (4,4,4)
     block, center = (-54.5,0,0)
          size (0.65,0.265487,1e+20)
          axes (1,0,0), (0,1,0), (0,0,1)
          dielectric constant epsilon diagonal = (4,4,4)
     block, center = (-55.5,0,0)
          size (0.65,0.265487,1e+20)
          axes (1,0,0), (0,1,0), (0,0,1)
          dielectric constant epsilon diagonal = (4,4,4)
     block, center = (-56.5,0,0)
          size (0.65,0.265487,1e+20)
          axes (1,0,0), (0,1,0), (0,0,1)
          dielectric constant epsilon diagonal = (4,4,4)
     block, center = (-57.5,0,0)
          size (0.65,0.265487,1e+20)
          axes (1,0,0), (0,1,0), (0,0,1)
          dielectric constant epsilon diagonal = (4,4,4)
     block, center = (-58.5,0,0)
          size (0.65,0.265487,1e+20)
          axes (1,0,0), (0,1,0), (0,0,1)
          dielectric constant epsilon diagonal = (4,4,4)
     block, center = (-59.5,0,0)
          size (0.65,0.265487,1e+20)
          axes (1,0,0), (0,1,0), (0,0,1)
          dielectric constant epsilon diagonal = (4,4,4)
     block, center = (-60.5,0,0)
          size (0.65,0.265487,1e+20)
          axes (1,0,0), (0,1,0), (0,0,1)
          dielectric constant epsilon diagonal = (4,4,4)
     block, center = (-61.5,0,0)
          size (0.65,0.265487,1e+20)
          axes (1,0,0), (0,1,0), (0,0,1)
          dielectric constant epsilon diagonal = (4,4,4)
     block, center = (-62.5,0,0)
          size (0.65,0.265487,1e+20)
          axes (1,0,0), (0,1,0), (0,0,1)
          dielectric constant epsilon diagonal = (4,4,4)
     block, center = (-63.5,0,0)
          size (0.65,0.265487,1e+20)
          axes (1,0,0), (0,1,0), (0,0,1)
          dielectric constant epsilon diagonal = (4,4,4)
     block, center = (-64.5,0,0)
          size (0.65,0.265487,1e+20)
          axes (1,0,0), (0,1,0), (0,0,1)
          dielectric constant epsilon diagonal = (4,4,4)
     block, center = (-65.5,0,0)
          size (0.65,0.265487,1e+20)
          axes (1,0,0), (0,1,0), (0,0,1)
          dielectric constant epsilon diagonal = (4,4,4)
     block, center = (-66.5,0,0)
          size (0.65,0.265487,1e+20)
          axes (1,0,0), (0,1,0), (0,0,1)
          dielectric constant epsilon diagonal = (4,4,4)
     block, center = (-67.5,0,0)
          size (0.65,0.265487,1e+20)
          axes (1,0,0), (0,1,0), (0,0,1)
          dielectric constant epsilon diagonal = (4,4,4)
     block, center = (-68.5,0,0)
          size (0.65,0.265487,1e+20)
          axes (1,0,0), (0,1,0), (0,0,1)
          dielectric constant epsilon diagonal = (4,4,4)
     block, center = (-69.5,0,0)
          size (0.65,0.265487,1e+20)
          axes (1,0,0), (0,1,0), (0,0,1)
          dielectric constant epsilon diagonal = (4,4,4)
     block, center = (-70.5,0,0)
          size (0.65,0.265487,1e+20)
          axes (1,0,0), (0,1,0), (0,0,1)
          dielectric constant epsilon diagonal = (4,4,4)
     block, center = (-71.5,0,0)
          size (0.65,0.265487,1e+20)
          axes (1,0,0), (0,1,0), (0,0,1)
          dielectric constant epsilon diagonal = (4,4,4)
     block, center = (-72.5,0,0)
          size (0.65,0.265487,1e+20)
          axes (1,0,0), (0,1,0), (0,0,1)
          dielectric constant epsilon diagonal = (4,4,4)
     block, center = (-73.5,0,0)
          size (0.65,0.265487,1e+20)
          axes (1,0,0), (0,1,0), (0,0,1)
          dielectric constant epsilon diagonal = (4,4,4)
     block, center = (-74.5,0,0)
          size (0.65,0.265487,1e+20)
          axes (1,0,0), (0,1,0), (0,0,1)
          dielectric constant epsilon diagonal = (4,4,4)
time for set_epsilon = 11.2597 s
-----------
Meep: using output directory "t-out"
creating output file "t-out/eps-000000.00.h5"...
Meep progress: 2.04/377.433631896973 = 0.5% done in 4.0s, 736.3s to go
on time step 107 (time=2.14), 0.0374775 s/step
Meep progress: 4.44/377.433631896973 = 1.2% done in 8.0s, 673.1s to go
on time step 227 (time=4.54), 0.0335453 s/step
Meep progress: 6.76/377.433631896973 = 1.8% done in 12.0s, 660.2s to go
on time step 342 (time=6.84), 0.0348299 s/step
Meep progress: 8.98/377.433631896973 = 2.4% done in 16.1s, 658.7s to go
on time step 453 (time=9.06), 0.036057 s/step
Meep progress: 11.2/377.433631896973 = 3.0% done in 20.1s, 656.6s to go
on time step 564 (time=11.28), 0.0361857 s/step
Meep progress: 13.38/377.433631896973 = 3.5% done in 24.1s, 655.4s to go
on time step 673 (time=13.46), 0.03692 s/step
Meep progress: 15.5/377.433631896973 = 4.1% done in 28.1s, 656.1s to go
on time step 778 (time=15.56), 0.0381508 s/step
Meep progress: 17.52/377.433631896973 = 4.6% done in 32.1s, 659.6s to go
on time step 880 (time=17.6), 0.0395019 s/step
Meep progress: 19.24/377.433631896973 = 5.1% done in 36.2s, 673.1s to go
on time step 964 (time=19.28), 0.0477099 s/step
Meep progress: 20.6/377.433631896973 = 5.5% done in 40.2s, 695.6s to go
on time step 1033 (time=20.66), 0.058698 s/step
Meep progress: 22.08/377.433631896973 = 5.9% done in 44.2s, 711.6s to go
on time step 1106 (time=22.12), 0.0551409 s/step
Meep progress: 23.52/377.433631896973 = 6.2% done in 48.3s, 726.1s to go
on time step 1178 (time=23.56), 0.0559491 s/step
Meep progress: 24.92/377.433631896973 = 6.6% done in 52.3s, 739.8s to go
on time step 1248 (time=24.96), 0.0576664 s/step
Meep progress: 26.36/377.433631896973 = 7.0% done in 56.3s, 750.1s to go
on time step 1320 (time=26.4), 0.0558555 s/step
Meep progress: 27.76/377.433631896973 = 7.4% done in 60.4s, 760.2s to go
on time step 1390 (time=27.8), 0.0575138 s/step
Meep progress: 29.22/377.433631896973 = 7.7% done in 64.4s, 767.4s to go
on time step 1463 (time=29.26), 0.0555823 s/step
Meep progress: 30.62/377.433631896973 = 8.1% done in 68.4s, 775.2s to go
on time step 1533 (time=30.66), 0.0576745 s/step
Meep progress: 32.08/377.433631896973 = 8.5% done in 72.5s, 780.3s to go
on time step 1606 (time=32.12), 0.055356 s/step
Meep progress: 33.46/377.433631896973 = 8.9% done in 76.5s, 786.3s to go
on time step 1675 (time=33.5), 0.0580822 s/step
Meep progress: 34.9/377.433631896973 = 9.2% done in 80.5s, 790.4s to go
on time step 1747 (time=34.94), 0.0562773 s/step
Meep progress: 36.32/377.433631896973 = 9.6% done in 84.6s, 794.3s to go
on time step 1818 (time=36.36), 0.0567048 s/step
Meep progress: 37.7/377.433631896973 = 10.0% done in 88.6s, 798.4s to go
on time step 1887 (time=37.74), 0.0584299 s/step
Meep progress: 39.16/377.433631896973 = 10.4% done in 92.6s, 800.1s to go
on time step 1960 (time=39.2), 0.0548903 s/step
Meep progress: 40.6/377.433631896973 = 10.8% done in 96.6s, 801.6s to go
on time step 2032 (time=40.64), 0.0558121 s/step
Meep progress: 42.12/377.433631896973 = 11.2% done in 100.6s, 801.1s to go
on time step 2109 (time=42.18), 0.0525713 s/step
Meep progress: 43.54/377.433631896973 = 11.5% done in 104.7s, 802.7s to go
on time step 2179 (time=43.58), 0.05734 s/step
Meep progress: 45.06/377.433631896973 = 11.9% done in 108.7s, 801.8s to go
on time step 2256 (time=45.12), 0.052525 s/step
Meep progress: 46.66/377.433631896973 = 12.4% done in 112.7s, 799.1s to go
on time step 2336 (time=46.72), 0.0504418 s/step
Meep progress: 48.08/377.433631896973 = 12.7% done in 116.7s, 799.7s to go
on time step 2407 (time=48.14), 0.0570532 s/step
Meep progress: 49.38/377.433631896973 = 13.1% done in 120.8s, 802.2s to go
on time step 2473 (time=49.46), 0.0612983 s/step
Meep progress: 50.8/377.433631896973 = 13.5% done in 124.8s, 802.1s to go
on time step 2544 (time=50.88), 0.0564263 s/step
Meep progress: 52.2/377.433631896973 = 13.8% done in 128.8s, 802.5s to go
on time step 2614 (time=52.28), 0.0578682 s/step
Meep progress: 53.58/377.433631896973 = 14.2% done in 132.8s, 802.9s to go
on time step 2683 (time=53.66), 0.0585256 s/step
Meep progress: 55.02/377.433631896973 = 14.6% done in 136.9s, 802.2s to go
on time step 2754 (time=55.08), 0.0564158 s/step
Meep progress: 56.4/377.433631896973 = 14.9% done in 140.9s, 802.1s to go
on time step 2823 (time=56.46), 0.058258 s/step
Meep progress: 57.78/377.433631896973 = 15.3% done in 145.0s, 801.9s to go
on time step 2892 (time=57.84), 0.0585477 s/step
Meep progress: 59.1/377.433631896973 = 15.7% done in 149.0s, 802.3s to go
on time step 2958 (time=59.16), 0.0606205 s/step
Meep progress: 60.4/377.433631896973 = 16.0% done in 153.0s, 802.9s to go
on time step 3023 (time=60.46), 0.0616425 s/step
Meep progress: 61.72/377.433631896973 = 16.4% done in 157.0s, 803.0s to go
on time step 3089 (time=61.78), 0.0609772 s/step
Meep progress: 63.02/377.433631896973 = 16.7% done in 161.0s, 803.5s to go
on time step 3154 (time=63.08), 0.0622891 s/step
Meep progress: 64.4/377.433631896973 = 17.1% done in 165.1s, 802.4s to go
on time step 3223 (time=64.46), 0.0586876 s/step
Meep progress: 65.74/377.433631896973 = 17.4% done in 169.1s, 801.7s to go
on time step 3291 (time=65.82), 0.0593686 s/step
Meep progress: 67.14/377.433631896973 = 17.8% done in 173.1s, 800.0s to go
on time step 3360 (time=67.2), 0.0581007 s/step
Meep progress: 68.46/377.433631896973 = 18.1% done in 177.2s, 799.5s to go
on time step 3426 (time=68.52), 0.0608857 s/step
Meep progress: 69.82/377.433631896973 = 18.5% done in 181.2s, 798.2s to go
on time step 3494 (time=69.88), 0.0591348 s/step
Meep progress: 71.34/377.433631896973 = 18.9% done in 185.2s, 794.6s to go
on time step 3571 (time=71.42), 0.0525824 s/step
Meep progress: 73.0/377.433631896973 = 19.3% done in 189.2s, 789.2s to go
on time step 3654 (time=73.08), 0.0484626 s/step
Meep progress: 74.72/377.433631896973 = 19.8% done in 193.2s, 782.9s to go
on time step 3741 (time=74.82), 0.0464237 s/step
Meep progress: 76.38/377.433631896973 = 20.2% done in 197.2s, 777.4s to go
on time step 3824 (time=76.48), 0.0482261 s/step
Meep progress: 78.06/377.433631896973 = 20.7% done in 201.3s, 771.9s to go
on time step 3907 (time=78.14), 0.0483575 s/step
Meep progress: 79.56/377.433631896973 = 21.1% done in 205.3s, 768.7s to go
on time step 3982 (time=79.64), 0.0537253 s/step
Meep progress: 80.96/377.433631896973 = 21.5% done in 209.4s, 766.7s to go
on time step 4051 (time=81.02), 0.0581481 s/step
Meep progress: 82.28/377.433631896973 = 21.8% done in 213.4s, 765.5s to go
on time step 4117 (time=82.34), 0.0610683 s/step
Meep progress: 83.68/377.433631896973 = 22.2% done in 217.4s, 763.3s to go
on time step 4187 (time=83.74), 0.0573152 s/step
Meep progress: 85.22/377.433631896973 = 22.6% done in 221.5s, 759.5s to go
on time step 4263 (time=85.26), 0.0532686 s/step
Meep progress: 86.8/377.433631896973 = 23.0% done in 225.5s, 755.0s to go
on time step 4343 (time=86.86), 0.0506396 s/step
Meep progress: 88.24/377.433631896973 = 23.4% done in 229.5s, 752.3s to go
on time step 4415 (time=88.3), 0.0557009 s/step
Meep progress: 89.66/377.433631896973 = 23.8% done in 233.5s, 749.6s to go
on time step 4486 (time=89.72), 0.0567324 s/step
Meep progress: 91.24/377.433631896973 = 24.2% done in 237.6s, 745.2s to go
on time step 4565 (time=91.3), 0.0510333 s/step
Meep progress: 92.7/377.433631896973 = 24.6% done in 241.6s, 742.1s to go
on time step 4638 (time=92.76), 0.0548567 s/step
Meep progress: 94.26/377.433631896973 = 25.0% done in 245.6s, 737.9s to go
on time step 4715 (time=94.3), 0.0520447 s/step
Meep progress: 95.88/377.433631896973 = 25.4% done in 249.7s, 733.1s to go
on time step 4796 (time=95.92), 0.0494857 s/step
Meep progress: 97.42/377.433631896973 = 25.8% done in 253.7s, 729.2s to go
on time step 4873 (time=97.46), 0.0521792 s/step
Meep progress: 99.0/377.433631896973 = 26.2% done in 257.7s, 724.9s to go
on time step 4951 (time=99.02), 0.0515424 s/step
Meep progress: 100.56/377.433631896973 = 26.6% done in 261.8s, 720.8s to go
on time step 5029 (time=100.58), 0.0518347 s/step
Meep progress: 102.1/377.433631896973 = 27.1% done in 265.8s, 716.8s to go
on time step 5106 (time=102.12), 0.0521163 s/step
Meep progress: 103.54/377.433631896973 = 27.4% done in 269.8s, 713.8s to go
on time step 5178 (time=103.56), 0.0561725 s/step
Meep progress: 104.96/377.433631896973 = 27.8% done in 273.9s, 710.9s to go
on time step 5249 (time=104.98), 0.0566678 s/step
Meep progress: 106.4/377.433631896973 = 28.2% done in 277.9s, 707.9s to go
on time step 5321 (time=106.42), 0.0562474 s/step
Meep progress: 107.92/377.433631896973 = 28.6% done in 282.0s, 704.2s to go
on time step 5396 (time=107.92), 0.0533481 s/step
Meep progress: 109.5/377.433631896973 = 29.0% done in 286.0s, 699.8s to go
on time step 5475 (time=109.5), 0.0511826 s/step
Meep progress: 110.92/377.433631896973 = 29.4% done in 290.1s, 697.0s to go
on time step 5546 (time=110.92), 0.057184 s/step
Meep progress: 112.38/377.433631896973 = 29.8% done in 294.1s, 693.6s to go
on time step 5619 (time=112.38), 0.0547982 s/step
Meep progress: 113.82/377.433631896973 = 30.2% done in 298.1s, 690.5s to go
on time step 5691 (time=113.82), 0.0561679 s/step
Meep progress: 115.22/377.433631896973 = 30.5% done in 302.1s, 687.6s to go
on time step 5761 (time=115.22), 0.0572235 s/step
Meep progress: 116.6/377.433631896973 = 30.9% done in 306.2s, 684.9s to go
on time step 5830 (time=116.6), 0.0587392 s/step
Meep progress: 118.0/377.433631896973 = 31.3% done in 310.2s, 682.0s to go
on time step 5900 (time=118), 0.0572506 s/step
Meep progress: 119.42/377.433631896973 = 31.6% done in 314.2s, 678.8s to go
on time step 5971 (time=119.42), 0.0564095 s/step
Meep progress: 120.8/377.433631896973 = 32.0% done in 318.2s, 676.0s to go
on time step 6040 (time=120.8), 0.058111 s/step
Meep progress: 122.2/377.433631896973 = 32.4% done in 322.2s, 673.1s to go
on time step 6110 (time=122.2), 0.0576741 s/step
Meep progress: 123.6/377.433631896973 = 32.7% done in 326.3s, 670.1s to go
on time step 6180 (time=123.6), 0.0578324 s/step
Meep progress: 125.0/377.433631896973 = 33.1% done in 330.3s, 667.1s to go
on time step 6250 (time=125), 0.0576035 s/step
Meep progress: 126.38/377.433631896973 = 33.5% done in 334.3s, 664.2s to go
on time step 6319 (time=126.38), 0.0581921 s/step
Meep progress: 127.78/377.433631896973 = 33.9% done in 338.4s, 661.1s to go
on time step 6389 (time=127.78), 0.0575598 s/step
Meep progress: 129.2/377.433631896973 = 34.2% done in 342.4s, 657.8s to go
on time step 6460 (time=129.2), 0.0566058 s/step
Meep progress: 130.68/377.433631896973 = 34.6% done in 346.4s, 654.1s to go
on time step 6534 (time=130.68), 0.0544191 s/step
Meep progress: 132.06/377.433631896973 = 35.0% done in 350.4s, 651.1s to go
on time step 6603 (time=132.06), 0.058313 s/step
Meep progress: 133.54/377.433631896973 = 35.4% done in 354.5s, 647.4s to go
on time step 6677 (time=133.54), 0.0545356 s/step
Meep progress: 134.94/377.433631896973 = 35.8% done in 358.5s, 644.2s to go
on time step 6747 (time=134.94), 0.0575186 s/step
Meep progress: 136.36/377.433631896973 = 36.1% done in 362.5s, 640.9s to go
on time step 6818 (time=136.36), 0.0568261 s/step
Meep progress: 137.92/377.433631896973 = 36.5% done in 366.6s, 636.6s to go
on time step 6896 (time=137.92), 0.0515724 s/step
Meep progress: 139.3/377.433631896973 = 36.9% done in 370.6s, 633.5s to go
on time step 6965 (time=139.3), 0.0582083 s/step
Meep progress: 140.76/377.433631896973 = 37.3% done in 374.6s, 629.9s to go
on time step 7038 (time=140.76), 0.0555423 s/step
Meep progress: 142.24/377.433631896973 = 37.7% done in 378.6s, 626.1s to go
on time step 7112 (time=142.24), 0.0540967 s/step
Meep progress: 143.66/377.433631896973 = 38.1% done in 382.7s, 622.7s to go
on time step 7183 (time=143.66), 0.0568654 s/step
Meep progress: 145.06/377.433631896973 = 38.4% done in 386.7s, 619.5s to go
on time step 7253 (time=145.06), 0.057575 s/step
Meep progress: 146.52/377.433631896973 = 38.8% done in 390.7s, 615.8s to go
on time step 7326 (time=146.52), 0.0549527 s/step
Meep progress: 147.94/377.433631896973 = 39.2% done in 394.8s, 612.4s to go
on time step 7397 (time=147.94), 0.0569602 s/step
Meep progress: 149.4/377.433631896973 = 39.6% done in 398.8s, 608.7s to go
on time step 7470 (time=149.4), 0.0553484 s/step
Meep progress: 150.86/377.433631896973 = 40.0% done in 402.8s, 605.0s to go
on time step 7543 (time=150.86), 0.0550034 s/step
Meep progress: 152.3/377.433631896973 = 40.4% done in 406.8s, 601.4s to go
on time step 7615 (time=152.3), 0.0558892 s/step
Meep progress: 153.8/377.433631896973 = 40.7% done in 410.9s, 597.4s to go
on time step 7690 (time=153.8), 0.0536788 s/step
Meep progress: 155.22/377.433631896973 = 41.1% done in 414.9s, 594.0s to go
on time step 7761 (time=155.22), 0.0568086 s/step
Meep progress: 156.66/377.433631896973 = 41.5% done in 418.9s, 590.4s to go
on time step 7833 (time=156.66), 0.0559572 s/step
Meep progress: 158.16/377.433631896973 = 41.9% done in 423.0s, 586.4s to go
on time step 7908 (time=158.16), 0.0537617 s/step
Meep progress: 159.6/377.433631896973 = 42.3% done in 427.0s, 582.8s to go
on time step 7980 (time=159.6), 0.0556619 s/step
Meep progress: 161.12/377.433631896973 = 42.7% done in 431.0s, 578.6s to go
on time step 8056 (time=161.12), 0.0527521 s/step
Meep progress: 162.6/377.433631896973 = 43.1% done in 435.0s, 574.7s to go
on time step 8130 (time=162.6), 0.0543219 s/step
Meep progress: 164.08/377.433631896973 = 43.5% done in 439.1s, 570.9s to go
on time step 8204 (time=164.08), 0.0548067 s/step
Meep progress: 165.58/377.433631896973 = 43.9% done in 443.1s, 566.9s to go
on time step 8279 (time=165.58), 0.0538116 s/step
Meep progress: 167.04/377.433631896973 = 44.3% done in 447.1s, 563.2s to go
on time step 8352 (time=167.04), 0.0553429 s/step
Meep progress: 168.5/377.433631896973 = 44.6% done in 451.2s, 559.4s to go
on time step 8425 (time=168.5), 0.0553806 s/step
Meep progress: 169.94/377.433631896973 = 45.0% done in 455.2s, 555.8s to go
on time step 8497 (time=169.94), 0.0557626 s/step
Meep progress: 171.38/377.433631896973 = 45.4% done in 459.2s, 552.1s to go
on time step 8569 (time=171.38), 0.0558239 s/step
Meep progress: 172.78/377.433631896973 = 45.8% done in 463.2s, 548.7s to go
on time step 8639 (time=172.78), 0.057788 s/step
Meep progress: 174.22/377.433631896973 = 46.2% done in 467.3s, 545.0s to go
on time step 8711 (time=174.22), 0.055759 s/step
Meep progress: 175.66/377.433631896973 = 46.5% done in 471.3s, 541.3s to go
on time step 8783 (time=175.66), 0.0555666 s/step
Meep progress: 177.14/377.433631896973 = 46.9% done in 475.3s, 537.4s to go
on time step 8857 (time=177.14), 0.0545315 s/step
Meep progress: 178.76/377.433631896973 = 47.4% done in 479.3s, 532.7s to go
on time step 8938 (time=178.76), 0.049526 s/step
Meep progress: 180.38/377.433631896973 = 47.8% done in 483.3s, 528.0s to go
on time step 9019 (time=180.38), 0.0496723 s/step
Meep progress: 181.96/377.433631896973 = 48.2% done in 487.4s, 523.6s to go
on time step 9098 (time=181.96), 0.051046 s/step
Meep progress: 183.7/377.433631896973 = 48.7% done in 491.4s, 518.2s to go
on time step 9185 (time=183.7), 0.0463934 s/step
Meep progress: 185.26/377.433631896973 = 49.1% done in 495.5s, 513.9s to go
on time step 9263 (time=185.26), 0.0518885 s/step
Meep progress: 186.92/377.433631896973 = 49.5% done in 499.5s, 509.1s to go
on time step 9346 (time=186.92), 0.0486159 s/step
Meep progress: 188.58/377.433631896973 = 50.0% done in 503.5s, 504.3s to go
on time step 9429 (time=188.58), 0.048705 s/step
Meep progress: 190.1/377.433631896973 = 50.4% done in 507.5s, 500.2s to go
on time step 9505 (time=190.1), 0.0527441 s/step
Meep progress: 191.76/377.433631896973 = 50.8% done in 511.6s, 495.3s to go
on time step 9588 (time=191.76), 0.0486147 s/step
Meep progress: 193.32/377.433631896973 = 51.2% done in 515.6s, 491.0s to go
on time step 9666 (time=193.32), 0.0512946 s/step
Meep progress: 194.82/377.433631896973 = 51.6% done in 519.6s, 487.1s to go
on time step 9741 (time=194.82), 0.0538153 s/step
Meep progress: 196.42/377.433631896973 = 52.0% done in 523.6s, 482.6s to go
on time step 9821 (time=196.42), 0.0501827 s/step
Meep progress: 198.06/377.433631896973 = 52.5% done in 527.7s, 477.9s to go
on time step 9903 (time=198.06), 0.049231 s/step
Meep progress: 199.58/377.433631896973 = 52.9% done in 531.7s, 473.8s to go
on time step 9979 (time=199.58), 0.052888 s/step
Meep progress: 201.26/377.433631896973 = 53.3% done in 535.7s, 468.9s to go
on time step 10063 (time=201.26), 0.0477402 s/step
Meep progress: 202.82/377.433631896973 = 53.7% done in 539.7s, 464.7s to go
on time step 10141 (time=202.82), 0.0515167 s/step
Meep progress: 204.46/377.433631896973 = 54.2% done in 543.7s, 460.0s to go
on time step 10223 (time=204.46), 0.0490338 s/step
Meep progress: 206.08/377.433631896973 = 54.6% done in 547.7s, 455.4s to go
on time step 10304 (time=206.08), 0.0494569 s/step
Meep progress: 207.8/377.433631896973 = 55.1% done in 551.8s, 450.4s to go
on time step 10390 (time=207.8), 0.0468374 s/step
Meep progress: 209.46/377.433631896973 = 55.5% done in 555.8s, 445.7s to go
on time step 10473 (time=209.46), 0.0482668 s/step
Meep progress: 211.1/377.433631896973 = 55.9% done in 559.8s, 441.1s to go
on time step 10555 (time=211.1), 0.0489033 s/step
Meep progress: 212.9/377.433631896973 = 56.4% done in 563.8s, 435.7s to go
on time step 10645 (time=212.9), 0.0445868 s/step
Meep progress: 214.56/377.433631896973 = 56.8% done in 567.8s, 431.0s to go
on time step 10728 (time=214.56), 0.0483491 s/step
Meep progress: 216.28/377.433631896973 = 57.3% done in 571.8s, 426.1s to go
on time step 10814 (time=216.28), 0.0466433 s/step
Meep progress: 217.88/377.433631896973 = 57.7% done in 575.9s, 421.7s to go
on time step 10894 (time=217.88), 0.0505704 s/step
Meep progress: 219.6/377.433631896973 = 58.2% done in 579.9s, 416.8s to go
on time step 10980 (time=219.6), 0.0468284 s/step
Meep progress: 221.2/377.433631896973 = 58.6% done in 583.9s, 412.4s to go
on time step 11060 (time=221.2), 0.0502727 s/step
Meep progress: 222.74/377.433631896973 = 59.0% done in 588.0s, 408.3s to go
on time step 11137 (time=222.74), 0.0524412 s/step
Meep progress: 224.36/377.433631896973 = 59.4% done in 592.0s, 403.9s to go
on time step 11218 (time=224.36), 0.0496162 s/step
Meep progress: 225.96/377.433631896973 = 59.9% done in 596.0s, 399.5s to go
on time step 11298 (time=225.96), 0.0501555 s/step
Meep progress: 227.28/377.433631896973 = 60.2% done in 600.0s, 396.4s to go
on time step 11364 (time=227.28), 0.0607473 s/step
Meep progress: 228.74/377.433631896973 = 60.6% done in 604.0s, 392.7s to go
on time step 11437 (time=228.74), 0.055348 s/step
Meep progress: 230.2/377.433631896973 = 61.0% done in 608.1s, 388.9s to go
on time step 11510 (time=230.2), 0.0551413 s/step
Meep progress: 231.64/377.433631896973 = 61.4% done in 612.1s, 385.2s to go
on time step 11582 (time=231.64), 0.0560117 s/step
Meep progress: 233.02/377.433631896973 = 61.7% done in 616.1s, 381.8s to go
on time step 11651 (time=233.02), 0.0586528 s/step
Meep progress: 234.44/377.433631896973 = 62.1% done in 620.1s, 378.2s to go
on time step 11722 (time=234.44), 0.0563803 s/step
Meep progress: 235.82/377.433631896973 = 62.5% done in 624.2s, 374.8s to go
on time step 11791 (time=235.82), 0.058463 s/step
Meep progress: 237.32/377.433631896973 = 62.9% done in 628.2s, 370.9s to go
on time step 11866 (time=237.32), 0.0535292 s/step
Meep progress: 238.66/377.433631896973 = 63.2% done in 632.2s, 367.6s to go
on time step 11933 (time=238.66), 0.0599854 s/step
Meep progress: 240.0/377.433631896973 = 63.6% done in 636.2s, 364.3s to go
on time step 12000 (time=240), 0.0603142 s/step
Meep progress: 241.56/377.433631896973 = 64.0% done in 640.3s, 360.1s to go
on time step 12078 (time=241.56), 0.0514897 s/step
Meep progress: 243.18/377.433631896973 = 64.4% done in 644.3s, 355.7s to go
on time step 12159 (time=243.18), 0.0498387 s/step
Meep progress: 244.68/377.433631896973 = 64.8% done in 648.4s, 351.8s to go
on time step 12234 (time=244.68), 0.0541465 s/step
Meep progress: 246.14/377.433631896973 = 65.2% done in 652.4s, 348.0s to go
on time step 12307 (time=246.14), 0.0548618 s/step
Meep progress: 247.56/377.433631896973 = 65.6% done in 656.4s, 344.3s to go
on time step 12378 (time=247.56), 0.0564597 s/step
Meep progress: 249.28/377.433631896973 = 66.0% done in 660.4s, 339.5s to go
on time step 12464 (time=249.28), 0.0468607 s/step
Meep progress: 250.82/377.433631896973 = 66.5% done in 664.4s, 335.4s to go
on time step 12541 (time=250.82), 0.052404 s/step
Meep progress: 252.42/377.433631896973 = 66.9% done in 668.5s, 331.1s to go
on time step 12621 (time=252.42), 0.050576 s/step
Meep progress: 253.96/377.433631896973 = 67.3% done in 672.5s, 327.0s to go
on time step 12698 (time=253.96), 0.0524768 s/step
Meep progress: 255.38/377.433631896973 = 67.7% done in 676.6s, 323.4s to go
on time step 12769 (time=255.38), 0.0568762 s/step
Meep progress: 256.78/377.433631896973 = 68.0% done in 680.6s, 319.8s to go
on time step 12839 (time=256.78), 0.0574102 s/step
Meep progress: 258.14/377.433631896973 = 68.4% done in 684.6s, 316.4s to go
on time step 12907 (time=258.14), 0.0592276 s/step
Meep progress: 259.64/377.433631896973 = 68.8% done in 688.7s, 312.4s to go
on time step 12982 (time=259.64), 0.0538523 s/step
Meep progress: 261.04/377.433631896973 = 69.2% done in 692.7s, 308.9s to go
on time step 13052 (time=261.04), 0.057588 s/step
Meep progress: 262.42/377.433631896973 = 69.5% done in 696.7s, 305.3s to go
on time step 13121 (time=262.42), 0.0580221 s/step
Meep progress: 263.98/377.433631896973 = 69.9% done in 700.7s, 301.2s to go
on time step 13199 (time=263.98), 0.0518542 s/step
Meep progress: 265.36/377.433631896973 = 70.3% done in 704.8s, 297.7s to go
on time step 13268 (time=265.36), 0.0585454 s/step
Meep progress: 266.66/377.433631896973 = 70.7% done in 708.8s, 294.5s to go
on time step 13333 (time=266.66), 0.0622512 s/step
Meep progress: 267.96/377.433631896973 = 71.0% done in 712.8s, 291.2s to go
on time step 13398 (time=267.96), 0.0616919 s/step
Meep progress: 269.36/377.433631896973 = 71.4% done in 716.8s, 287.6s to go
on time step 13468 (time=269.36), 0.0571567 s/step
Meep progress: 270.82/377.433631896973 = 71.8% done in 720.9s, 283.8s to go
on time step 13541 (time=270.82), 0.0552509 s/step
Meep progress: 272.48/377.433631896973 = 72.2% done in 724.9s, 279.2s to go
on time step 13624 (time=272.48), 0.0488292 s/step
Meep progress: 274.04/377.433631896973 = 72.6% done in 728.9s, 275.0s to go
on time step 13702 (time=274.04), 0.0513609 s/step
Meep progress: 275.6/377.433631896973 = 73.0% done in 732.9s, 270.8s to go
on time step 13780 (time=275.6), 0.0515506 s/step
Meep progress: 277.04/377.433631896973 = 73.4% done in 737.0s, 267.1s to go
on time step 13852 (time=277.04), 0.0558141 s/step
Meep progress: 278.32/377.433631896973 = 73.7% done in 741.0s, 263.9s to go
on time step 13916 (time=278.32), 0.0633606 s/step
Meep progress: 279.68/377.433631896973 = 74.1% done in 745.1s, 260.4s to go
on time step 13984 (time=279.68), 0.0593526 s/step
Meep progress: 281.14/377.433631896973 = 74.5% done in 749.1s, 256.6s to go
on time step 14057 (time=281.14), 0.0553035 s/step
Meep progress: 282.6/377.433631896973 = 74.9% done in 753.1s, 252.7s to go
on time step 14130 (time=282.6), 0.0553938 s/step
Meep progress: 284.1/377.433631896973 = 75.3% done in 757.2s, 248.7s to go
on time step 14205 (time=284.1), 0.0538171 s/step
Meep progress: 285.66/377.433631896973 = 75.7% done in 761.2s, 244.5s to go
on time step 14283 (time=285.66), 0.0514132 s/step
Meep progress: 287.12/377.433631896973 = 76.1% done in 765.2s, 240.7s to go
on time step 14356 (time=287.12), 0.0551865 s/step
Meep progress: 288.7/377.433631896973 = 76.5% done in 769.2s, 236.4s to go
on time step 14435 (time=288.7), 0.0507491 s/step
Meep progress: 290.42/377.433631896973 = 76.9% done in 773.2s, 231.7s to go
on time step 14521 (time=290.42), 0.0468588 s/step
Meep progress: 292.08/377.433631896973 = 77.4% done in 777.3s, 227.1s to go
on time step 14604 (time=292.08), 0.048352 s/step
Meep progress: 293.68/377.433631896973 = 77.8% done in 781.3s, 222.8s to go
on time step 14684 (time=293.68), 0.0504875 s/step
Meep progress: 295.22/377.433631896973 = 78.2% done in 785.3s, 218.7s to go
on time step 14761 (time=295.22), 0.0520192 s/step
Meep progress: 296.84/377.433631896973 = 78.6% done in 789.3s, 214.3s to go
on time step 14842 (time=296.84), 0.0498175 s/step
Meep progress: 298.36/377.433631896973 = 79.0% done in 793.4s, 210.3s to go
on time step 14918 (time=298.36), 0.0529944 s/step
Meep progress: 299.92/377.433631896973 = 79.5% done in 797.4s, 206.1s to go
on time step 14996 (time=299.92), 0.0516451 s/step
Meep progress: 301.5/377.433631896973 = 79.9% done in 801.4s, 201.8s to go
on time step 15075 (time=301.5), 0.0508465 s/step
Meep progress: 303.06/377.433631896973 = 80.3% done in 805.5s, 197.7s to go
on time step 15153 (time=303.06), 0.0519013 s/step
Meep progress: 304.68/377.433631896973 = 80.7% done in 809.5s, 193.3s to go
on time step 15234 (time=304.68), 0.0501384 s/step
Meep progress: 306.14/377.433631896973 = 81.1% done in 813.5s, 189.5s to go
on time step 15307 (time=306.14), 0.0550045 s/step
Meep progress: 307.68/377.433631896973 = 81.5% done in 817.6s, 185.4s to go
on time step 15384 (time=307.68), 0.0525364 s/step
Meep progress: 309.14/377.433631896973 = 81.9% done in 821.6s, 181.5s to go
on time step 15457 (time=309.14), 0.0550265 s/step
Meep progress: 310.6/377.433631896973 = 82.3% done in 825.6s, 177.6s to go
on time step 15530 (time=310.6), 0.0548252 s/step
Meep progress: 312.18/377.433631896973 = 82.7% done in 829.6s, 173.4s to go
on time step 15609 (time=312.18), 0.050651 s/step
Meep progress: 313.68/377.433631896973 = 83.1% done in 833.6s, 169.4s to go
on time step 15684 (time=313.68), 0.0537658 s/step
Meep progress: 315.1/377.433631896973 = 83.5% done in 837.7s, 165.7s to go
on time step 15755 (time=315.1), 0.0571014 s/step
Meep progress: 316.62/377.433631896973 = 83.9% done in 841.7s, 161.7s to go
on time step 15831 (time=316.62), 0.0531774 s/step
Meep progress: 318.14/377.433631896973 = 84.3% done in 845.8s, 157.6s to go
on time step 15907 (time=318.14), 0.0531517 s/step
Meep progress: 319.66/377.433631896973 = 84.7% done in 849.8s, 153.6s to go
on time step 15983 (time=319.66), 0.0528374 s/step
Meep progress: 321.16/377.433631896973 = 85.1% done in 853.8s, 149.6s to go
on time step 16058 (time=321.16), 0.0536118 s/step
Meep progress: 322.52/377.433631896973 = 85.5% done in 857.8s, 146.1s to go
on time step 16126 (time=322.52), 0.05898 s/step
Meep progress: 323.88/377.433631896973 = 85.8% done in 861.9s, 142.5s to go
on time step 16194 (time=323.88), 0.0594593 s/step
Meep progress: 325.28/377.433631896973 = 86.2% done in 865.9s, 138.8s to go
on time step 16264 (time=325.28), 0.0573391 s/step
Meep progress: 326.64/377.433631896973 = 86.5% done in 869.9s, 135.3s to go
on time step 16332 (time=326.64), 0.0592716 s/step
Meep progress: 328.0/377.433631896973 = 86.9% done in 874.0s, 131.7s to go
on time step 16400 (time=328), 0.0595487 s/step
Meep progress: 329.32/377.433631896973 = 87.3% done in 878.0s, 128.3s to go
on time step 16466 (time=329.32), 0.0608081 s/step
Meep progress: 330.66/377.433631896973 = 87.6% done in 882.0s, 124.8s to go
on time step 16533 (time=330.66), 0.0601697 s/step
Meep progress: 331.98/377.433631896973 = 88.0% done in 886.0s, 121.3s to go
on time step 16599 (time=331.98), 0.0611033 s/step
Meep progress: 333.38/377.433631896973 = 88.3% done in 890.1s, 117.6s to go
on time step 16669 (time=333.38), 0.0577631 s/step
Meep progress: 335.08/377.433631896973 = 88.8% done in 894.1s, 113.0s to go
on time step 16754 (time=335.08), 0.0475332 s/step
Meep progress: 336.88/377.433631896973 = 89.3% done in 898.1s, 108.1s to go
on time step 16844 (time=336.88), 0.0446107 s/step
Meep progress: 338.72/377.433631896973 = 89.7% done in 902.2s, 103.1s to go
on time step 16936 (time=338.72), 0.0437796 s/step
Meep progress: 340.58/377.433631896973 = 90.2% done in 906.2s, 98.1s to go
on time step 17029 (time=340.58), 0.0432595 s/step
Meep progress: 342.94/377.433631896973 = 90.9% done in 910.2s, 91.6s to go
on time step 17147 (time=342.94), 0.0340469 s/step
Meep progress: 345.54/377.433631896973 = 91.5% done in 914.2s, 84.4s to go
on time step 17277 (time=345.54), 0.03093 s/step
Meep progress: 348.14/377.433631896973 = 92.2% done in 918.2s, 77.3s to go
on time step 17407 (time=348.14), 0.0308754 s/step
Meep progress: 350.78/377.433631896973 = 92.9% done in 922.2s, 70.1s to go
on time step 17539 (time=350.78), 0.0303288 s/step
Meep progress: 353.32/377.433631896973 = 93.6% done in 926.3s, 63.2s to go
on time step 17666 (time=353.32), 0.0316457 s/step
Meep progress: 355.94/377.433631896973 = 94.3% done in 930.3s, 56.2s to go
on time step 17797 (time=355.94), 0.0305418 s/step
Meep progress: 358.52/377.433631896973 = 95.0% done in 934.3s, 49.3s to go
on time step 17926 (time=358.52), 0.031148 s/step
Meep progress: 361.3/377.433631896973 = 95.7% done in 938.3s, 41.9s to go
on time step 18065 (time=361.3), 0.0289369 s/step
Meep progress: 364.06/377.433631896973 = 96.5% done in 942.3s, 34.6s to go
on time step 18203 (time=364.06), 0.0290166 s/step
Meep progress: 366.78/377.433631896973 = 97.2% done in 946.3s, 27.5s to go
on time step 18339 (time=366.78), 0.0294491 s/step
Meep progress: 369.42/377.433631896973 = 97.9% done in 950.3s, 20.6s to go
on time step 18471 (time=369.42), 0.0304049 s/step
Meep progress: 372.14/377.433631896973 = 98.6% done in 954.3s, 13.6s to go
on time step 18607 (time=372.14), 0.0295656 s/step
Meep progress: 374.7/377.433631896973 = 99.3% done in 958.4s, 7.0s to go
on time step 18735 (time=374.7), 0.0313502 s/step
Meep progress: 377.32/377.433631896973 = 100.0% done in 962.4s, 0.3s to go
on time step 18866 (time=377.32), 0.0306732 s/step
run 0 finished at t = 377.44 (18872 timesteps)
flux1:, 0.627777777777778, 7.35442446532267e-7, 7.31926484356536e-7, 7.29310144428096e-7, 7.27268976172292e-7, 7.25608183829961e-7, 7.24361662381306e-7, 7.23608106674656e-7, 7.2333932598808e-7, 7.23648086524264e-7, 7.24914271538282e-7, 7.27494316256743e-7, 7.31083910246643e-7, 7.34527669851329e-7, 7.36687907270051e-7, 7.37911685245203e-7, 7.40305084802738e-7, 7.4557652272052e-7, 7.52206117597125e-7, 7.55794117964641e-7, 7.54217115099704e-7, 7.52652496612673e-7, 7.58821443147633e-7, 7.68621614457898e-7, 7.65830625496581e-7, 7.56125230527731e-7, 7.72562495275642e-7, 7.68660881648981e-7, 7.5135342046894e-7, 7.72150990442956e-7, 8.21816962391873e-7, 7.49779649935653e-7, 6.8625889337715e-7, 7.40473027148436e-7, 7.49836965589862e-7, 7.38551240789522e-7, 7.33901787756824e-7, 7.4877284937329e-7, 7.41930514565601e-7, 7.37974481306676e-7, 7.43483867896574e-7, 7.48492471773359e-7, 7.49565895517436e-7, 7.50419610276749e-7, 7.5367899422184e-7, 7.57997372773068e-7, 7.60819986730983e-7, 7.6143936376861e-7, 7.61262678495698e-7, 7.61929278332347e-7, 7.63636757501203e-7, 7.65247447791251e-7, 7.65726564031972e-7, 7.65325771616041e-7, 7.65447365284877e-7, 7.67401447699766e-7, 7.7121392283785e-7, 7.7557168098153e-7, 7.78918951500289e-7, 7.80671190021568e-7, 7.81481798843609e-7, 7.82370528585855e-7
flux1:, 0.628040226681531, 8.48505452357371e-7, 8.42882149477957e-7, 8.37945599087472e-7, 8.33656752009216e-7, 8.29959209248926e-7, 8.26790699311191e-7, 8.24022346373464e-7, 8.21559661700502e-7, 8.19674886009976e-7, 8.19094444202311e-7, 8.20401660550181e-7, 8.2319581908383e-7, 8.26002863526482e-7, 8.27486984507598e-7, 8.28191304897874e-7, 8.30695917394045e-7, 8.36968047321087e-7, 8.45150675385423e-7, 8.50172664420426e-7, 8.49716281914553e-7, 8.49725311000946e-7, 8.58806782606092e-7, 8.72151885050327e-7, 8.71583524329019e-7, 8.63795376013783e-7, 8.85735188461349e-7, 8.83989403085736e-7, 8.68114041814588e-7, 8.94812021759248e-7, 9.57408268940306e-7, 8.78318179405161e-7, 8.08286932399231e-7, 8.74729293214148e-7, 8.85831505071359e-7, 8.73527112626013e-7, 8.65860996269436e-7, 8.78896453651258e-7, 8.67611617859961e-7, 8.57108423533837e-7, 8.55095859721766e-7, 8.53096181944865e-7, 8.47934341386085e-7, 8.42570877018019e-7, 8.39529444278149e-7, 8.384570400425e-7, 8.3784323580412e-7, 8.37134225801229e-7, 8.371265064327e-7, 8.38873983239244e-7, 8.42522923725614e-7, 8.4722747294499e-7, 8.52071116250222e-7, 8.56970397193977e-7, 8.6268424137664e-7, 8.69937950417214e-7, 8.78481066113092e-7, 8.86985282815746e-7, 8.93910734580843e-7, 8.98539471709464e-7, 9.01235290995162e-7, 9.02724128388214e-7
flux1:, 0.628302675585284, 9.78288242276351e-7, 9.70115120896266e-7, 9.62441223192473e-7, 9.55601869176235e-7, 9.49643192214966e-7, 9.44277021182355e-7, 9.39055370697022e-7, 9.3380596435805e-7, 9.29110174881872e-7, 9.26179794385884e-7, 9.25846227247027e-7, 9.27496998083134e-7, 9.29199269764171e-7, 9.2939852264289e-7, 9.28973481047823e-7, 9.31158500690118e-7, 9.38222578595562e-7, 9.4782792805803e-7, 9.54055395379266e-7, 9.54398602161128e-7, 9.55792081585417e-7, 9.67919609722246e-7, 9.85109920820021e-7, 9.86870590933869e-7, 9.81078565515786e-7, 1.00920683687253e-6, 1.01003920753987e-6, 9.96127745389711e-7, 1.02957291845676e-6, 1.10710095771216e-6, 1.0215313638485e-6, 9.45603814915757e-7, 1.02635844263536e-6, 1.04131559251748e-6, 1.02887332094252e-6, 1.01990137654305e-6, 1.0310933934974e-6, 1.01571857235782e-6, 9.99129577661171e-7, 9.88612454815896e-7, 9.77729596321508e-7, 9.64691455266993e-7, 9.51682817217121e-7, 9.40455111179363e-7, 9.3145988345843e-7, 9.24743765918532e-7, 9.20528380220243e-7, 9.19177404722553e-7, 9.20897415019074e-7, 9.25490519471998e-7, 9.32408044267151e-7, 9.4112355680845e-7, 9.51475116897889e-7, 9.63580180513716e-7, 9.77327020053662e-7, 9.91891622875687e-7, 1.00579774354018e-6, 1.01758536121368e-6, 1.02652456039723e-6, 1.0326989331566e-6, 1.03637847633555e-6
flux1:, 0.628565124489038, 1.1263669424712e-6, 1.11533928950995e-6, 1.10473785119221e-6, 1.09531133959604e-6, 1.08709124861284e-6, 1.07938572754899e-6, 1.07133879583517e-6, 1.06278094186584e-6, 1.05478830593614e-6, 1.04918192697231e-6, 1.04698332578151e-6, 1.04717513424599e-6, 1.0472172765191e-6, 1.04538613522607e-6, 1.04311949518769e-6, 1.04449757557963e-6, 1.05205082228501e-6, 1.0627178935228e-6, 1.06955428234917e-6, 1.06999251930508e-6, 1.07229320853016e-6, 1.08733278784792e-6, 1.10821717486429e-6, 1.11180546182625e-6, 1.10766135128883e-6, 1.14228444068316e-6, 1.14542102118453e-6, 1.13365815971271e-6, 1.17394143957734e-6, 1.26755003620197e-6, 1.17583418479189e-6, 1.0945044256046e-6, 1.1911893483143e-6, 1.21302896748276e-6, 1.20126680677302e-6, 1.19395785825125e-6, 1.20405985125506e-6, 1.18558369941609e-6, 1.16479679970261e-6, 1.14632612201425e-6, 1.12572940522884e-6, 1.10399471778868e-6, 1.08290314663382e-6, 1.06269170168774e-6, 1.04406418196622e-6, 1.02892708997931e-6, 1.01900882375493e-6, 1.01466139148539e-6, 1.0150975589251e-6, 1.01939785757613e-6, 1.02716987709597e-6, 1.03851544115964e-6, 1.05357746428061e-6, 1.07202244051635e-6, 1.09276065203272e-6, 1.11407544314317e-6, 1.13411818530418e-6, 1.15152125134542e-6, 1.16571108500319e-6, 1.17661163447786e-6, 1.18396071485454e-6
flux1:, 0.628827573392791, 1.29420298857663e-6, 1.28025913142239e-6, 1.26686909995898e-6, 1.25515770334503e-6, 1.24494232276041e-6, 1.23492784980975e-6, 1.22381637343497e-6, 1.21160386125507e-6, 1.20007954756213e-6, 1.19174466037122e-6, 1.18765543671537e-6, 1.18613879295594e-6, 1.18393289373214e-6, 1.17928931968095e-6, 1.17448997030125e-6, 1.17460902861217e-6, 1.182279789975e-6, 1.19340151966717e-6, 1.19989368757813e-6, 1.19940958711149e-6, 1.20192241566476e-6, 1.21944491889413e-6, 1.24330941876708e-6, 1.2475743733498e-6, 1.24434875744532e-6, 1.28527655635213e-6, 1.28960675751752e-6, 1.27976114261276e-6, 1.32605466331434e-6, 1.43578497398993e-6, 1.337618859312e-6, 1.25089333058038e-6, 1.36454498678038e-6, 1.39692073419322e-6, 1.38626569137616e-6, 1.38450969324844e-6, 1.39513271877041e-6, 1.37495529461952e-6, 1.35314168330257e-6, 1.32905609442215e-6, 1.29933213361049e-6, 1.2691588721167e-6, 1.24077261179922e-6, 1.21226056420536e-6, 1.18367461194917e-6, 1.15872987642954e-6, 1.14136753259453e-6, 1.13257594496328e-6, 1.13061547241384e-6, 1.13344178122331e-6, 1.14051225144675e-6, 1.15268621291514e-6, 1.1708602940212e-6, 1.19463150930773e-6, 1.22195931432998e-6, 1.24995402433903e-6, 1.27609952055582e-6, 1.29906197263576e-6, 1.31861296618807e-6, 1.33475123358038e-6, 1.34673221741943e-6
flux1:, 0.629090022296544, 1.48312872431513e-6, 1.46654469424518e-6, 1.45090287013071e-6, 1.43757590752215e-6, 1.42590652845739e-6, 1.41381606197431e-6, 1.39961292295867e-6, 1.38369230244547e-6, 1.36876491342659e-6, 1.35799277523585e-6, 1.35221778974525e-6, 1.34884822919592e-6, 1.34386806084029e-6, 1.335746527016e-6, 1.32790415534815e-6, 1.3264503340426e-6, 1.33383518304687e-6, 1.34459302725321e-6, 1.3495365958458e-6, 1.34696704196607e-6, 1.34890363440016e-6, 1.36819221358758e-6, 1.39374355017851e-6, 1.39699623107723e-6, 1.39370716775685e-6, 1.44019229563095e-6, 1.44381457054962e-6, 1.43521167776286e-6, 1.48581848292794e-6, 1.61055015876957e-6, 1.50457953418722e-6, 1.41157173462311e-6, 1.54265305890815e-6, 1.58927213208996e-6, 1.57943325853429e-6, 1.58734176591756e-6, 1.60088911341929e-6, 1.58044203237936e-6, 1.5615589629388e-6, 1.53589473996981e-6, 1.49921020609706e-6, 1.46202220539769e-6, 1.42836746614521e-6, 1.39386384314863e-6, 1.35675793640417e-6, 1.32206717465101e-6, 1.29645681288404e-6, 1.28235034534822e-6, 1.27733407728826e-6, 1.27789351787751e-6, 1.28288211298709e-6, 1.29387013647537e-6, 1.31293053977862e-6, 1.34012098744942e-6, 1.37267700878596e-6, 1.40636194826185e-6, 1.43767148035049e-6, 1.46517017147139e-6, 1.48914720515707e-6, 1.5100001200605e-6, 1.52669610119595e-6
flux1:, 0.629352471200297, 1.69437021931866e-6, 1.67582120364473e-6, 1.65887543895784e-6, 1.64493875948342e-6, 1.63260211131033e-6, 1.61889141876978e-6, 1.60186476306078e-6, 1.58258502984622e-6, 1.5648264127226e-6, 1.5522759800462e-6, 1.54525085990507e-6, 1.54003208911222e-6, 1.53194053073251e-6, 1.51997721341654e-6, 1.50892803414606e-6, 1.5058164293615e-6, 1.51252517906044e-6, 1.52198286022275e-6, 1.52412222832757e-6, 1.51840108661582e-6, 1.51903422398947e-6, 1.5391322956064e-6, 1.5646095232107e-6, 1.56489478349713e-6, 1.56049142572708e-6, 1.61125337771387e-6, 1.61174182815661e-6, 1.60327507588961e-6, 1.65593548128458e-6, 1.79359308308617e-6, 1.67706713230139e-6, 1.57563067584922e-6, 1.72417181245315e-6, 1.78798325890098e-6, 1.77771104350068e-6, 1.79862809855709e-6, 1.81803990860344e-6, 1.7983215269763e-6, 1.78630552558787e-6, 1.76430875052612e-6, 1.72428935447508e-6, 1.68255500160343e-6, 1.64664902358292e-6, 1.60991009109996e-6, 1.56756991961282e-6, 1.52496498703212e-6, 1.49162886100813e-6, 1.47223560666789e-6, 1.46421965735504e-6, 1.46240403999879e-6, 1.4644987717276e-6, 1.47252347263905e-6, 1.49001705648371e-6, 1.51808970239311e-6, 1.55367295367999e-6, 1.5911766284188e-6, 1.62582657836195e-6, 1.65588761446223e-6, 1.68228287839845e-6, 1.70617138920049e-6, 1.7265578346571e-6
flux1:, 0.629614920104051, 1.92911624685012e-6, 1.90968296429907e-6, 1.89273426963854e-6, 1.87943639127866e-6, 1.86739792784802e-6, 1.85275266124758e-6, 1.83353723721805e-6, 1.81172570748303e-6, 1.79217205901306e-6, 1.77883271786723e-6, 1.77118959517572e-6, 1.76431784365317e-6, 1.75311013624547e-6, 1.73742522643002e-6, 1.72348421601167e-6, 1.71891240616435e-6, 1.72461611623829e-6, 1.73187064233505e-6, 1.73017094200242e-6, 1.72060279588673e-6, 1.71941538813927e-6, 1.73921640906251e-6, 1.76264203768858e-6, 1.75813751932816e-6, 1.75169199464514e-6, 1.8050467869753e-6, 1.79992335228215e-6, 1.79009301001879e-6, 1.84253476180059e-6, 1.99056686385517e-6, 1.85914616871574e-6, 1.74563317021476e-6, 1.91148483907587e-6, 1.99375740855244e-6, 1.98077361140806e-6, 2.0161659218854e-6, 2.04448370463587e-6, 2.02561707255921e-6, 2.02340108965928e-6, 2.01067234845882e-6, 1.97197408297434e-6, 1.92887755855769e-6, 1.89424345296781e-6, 1.85995601059745e-6, 1.81722537710009e-6, 1.77032965282277e-6, 1.73131261165091e-6, 1.70775531502442e-6, 1.6976576316069e-6, 1.69422625356312e-6, 1.69350324532493e-6, 1.6974862432726e-6, 1.71123790009221e-6, 1.7374538117974e-6, 1.77332259372013e-6, 1.81209995802626e-6, 1.84757364222957e-6, 1.87748365290407e-6, 1.90341436920335e-6, 1.92761692677183e-6, 1.94954401347179e-6
flux1:, 0.629877369007804, 2.1886376016705e-6, 2.16974137353975e-6, 2.15431049168457e-6, 2.14299258351865e-6, 2.13230099679189e-6, 2.1176269811745e-6, 2.09726385070559e-6, 2.07424057335898e-6, 2.05433426118493e-6, 2.04142217543865e-6, 2.03392421790786e-6, 2.0258282142452e-6, 2.01196358492515e-6, 1.99329617929544e-6, 1.97731463017464e-6, 1.97175854699829e-6, 1.97623559955728e-6, 1.98060991587014e-6, 1.97455461443592e-6, 1.96105704401555e-6, 1.95784655307447e-6, 1.97622145222214e-6, 1.99577307920246e-6, 1.98524188482967e-6, 1.97609375063531e-6, 2.03019468427292e-6, 2.01753367153527e-6, 2.00450049270451e-6, 2.05515276845665e-6, 2.21123679081326e-6, 2.05902981887104e-6, 1.92825533753207e-6, 2.11140842934953e-6, 2.21089678298746e-6, 2.19205646172473e-6, 2.24052956191504e-6, 2.28033598122782e-6, 2.26127501534446e-6, 2.2698382790862e-6, 2.27123489476652e-6, 2.23884751326807e-6, 2.19779982295398e-6, 2.16782336059048e-6, 2.14081242723424e-6, 2.10343056586452e-6, 2.05731980616788e-6, 2.01611678598653e-6, 1.99062021454539e-6, 1.98020022025782e-6, 1.97678433106749e-6, 1.97436244564393e-6, 1.97428872792921e-6, 1.98291027637126e-6, 2.00484868080697e-6, 2.03815681481502e-6, 2.07534409958382e-6, 2.10877414391754e-6, 2.13546507491612e-6, 2.15758467307075e-6, 2.17869744596152e-6, 2.19912234769243e-6
flux1:, 0.630139817911557, 2.47445452169817e-6, 2.45771527162573e-6, 2.44534361172997e-6, 2.43725284412765e-6, 2.42892961965552e-6, 2.41532216070674e-6, 2.3952458999155e-6, 2.37275368306144e-6, 2.35419678987004e-6, 2.34299256113364e-6, 2.33644714282783e-6, 2.32781547548749e-6, 2.31230328419186e-6, 2.29205334522194e-6, 2.2753687863931e-6, 2.26951104696708e-6, 2.27268707222711e-6, 2.27393488615834e-6, 2.26378489501749e-6, 2.24703099729526e-6, 2.24193620255136e-6, 2.25788850150402e-6, 2.27233851540924e-6, 2.25553131529653e-6, 2.24333383735008e-6, 2.29650887423094e-6, 2.27554831043119e-6, 2.25719153006338e-6, 2.30592075089069e-6, 2.46878656699269e-6, 2.28865597331347e-6, 2.13412347500133e-6, 2.33503161083302e-6, 2.4474695656763e-6, 2.4191745175537e-6, 2.47589746282239e-6, 2.52873050053645e-6, 2.50722902301823e-6, 2.52492803666438e-6, 2.54343309198239e-6, 2.52182184493768e-6, 2.48589954765812e-6, 2.46315718718651e-6, 2.4474549235932e-6, 2.42110171947728e-6, 2.38161204035054e-6, 2.34279311888689e-6, 2.31846916260807e-6, 2.3101164283673e-6, 2.30900980479387e-6, 2.30696885721048e-6, 2.3040451507953e-6, 2.30732566621622e-6, 2.32338872947685e-6, 2.3516793206889e-6, 2.38453455929923e-6, 2.41313693514577e-6, 2.43367934375713e-6, 2.44873898778046e-6, 2.46323885786283e-6, 2.47869527620645e-6
flux1:, 0.63040226681531, 2.78854266435045e-6, 2.77556818000628e-6, 2.7675780608281e-6, 2.76367404855479e-6, 2.75860514318606e-6, 2.7472932523281e-6, 2.72924949030436e-6, 2.70928805242719e-6, 2.69381507621598e-6, 2.68546410891998e-6, 2.6806294671408e-6, 2.67241515081075e-6, 2.65682164755605e-6, 2.63696331054571e-6, 2.62122699149996e-6, 2.61582287730638e-6, 2.61780135707848e-6, 2.61628399395385e-6, 2.60322767797404e-6, 2.58463055684554e-6, 2.57806315524575e-6, 2.59089611166868e-6, 2.60003781158736e-6, 2.57792911447718e-6, 2.56256675516695e-6, 2.61371563019381e-6, 2.58531795729179e-6, 2.55929493796365e-6, 2.60798033559548e-6, 2.77819909603835e-6, 2.56233012773629e-6, 2.37672927521012e-6, 2.59656934359236e-6, 2.71472036178391e-6, 2.67354668932539e-6, 2.7303428117012e-6, 2.79621454910634e-6, 2.76913037979517e-6, 2.79154615937194e-6, 2.82736488331614e-6, 2.81960972013969e-6, 2.79103451308119e-6, 2.776746904647e-6, 2.77471349278274e-6, 2.76392217076021e-6, 2.73668885374643e-6, 2.70524444901447e-6, 2.68566024080716e-6, 2.68200438648645e-6, 2.68574584192949e-6, 2.68677789943208e-6, 2.68330379869255e-6, 2.68236403819242e-6, 2.69214359755783e-6, 2.71379431350675e-6, 2.7401342794274e-6, 2.76164588276084e-6, 2.77375104957893e-6, 2.7792037312733e-6, 2.78411614118087e-6, 2.79135156374769e-6
flux1:, 0.630664715719064, 3.13356091597421e-6, 3.1256912002358e-6, 3.12294302733119e-6, 3.12373264956318e-6, 3.12257948102044e-6, 3.11484231386715e-6, 3.10072756960512e-6, 3.08529754137792e-6, 3.07439330151649e-6, 3.06970185381291e-6, 3.06720428234034e-6, 3.06059603798343e-6, 3.04694574114257e-6, 3.02979688059274e-6, 3.01668969789575e-6, 3.01239251770179e-6, 3.01347382988006e-6, 3.01026465068729e-6, 2.99639708981372e-6, 2.97790464630701e-6, 2.97039101139744e-6, 2.97986631761392e-6, 2.98482777889925e-6, 2.95958669873142e-6, 2.94096595346607e-6, 2.98995971306987e-6, 2.95676528765659e-6, 2.92058051506551e-6, 2.97334444971688e-6, 3.15390923968813e-6, 2.89457521668474e-6, 2.67050780044802e-6, 2.91132907602053e-6, 3.02575710303551e-6, 2.96919995717381e-6, 3.01546722534707e-6, 3.09262564104724e-6, 3.05656200398914e-6, 3.0770244693963e-6, 3.12716804670986e-6, 3.13428533984829e-6, 3.11405941564841e-6, 3.10781537164417e-6, 3.11951954050402e-6, 3.1266701064543e-6, 3.11605011789902e-6, 3.09653810364714e-6, 3.08511508661731e-6, 3.08850688817727e-6, 3.099306487393e-6, 3.10612413612157e-6, 3.10504515911457e-6, 3.10217131917811e-6, 3.10656491157539e-6, 3.12107274401636e-6, 3.13960500327246e-6, 3.15262393759506e-6, 3.15503909529893e-6, 3.14955279602821e-6, 3.14308763003895e-6, 3.13974995738308e-6
flux1:, 0.630927164622817, 3.51307845694638e-6, 3.51112286179056e-6, 3.51381403035441e-6, 3.51924896591748e-6, 3.52239266346157e-6, 3.51944862843085e-6, 3.51107831908542e-6, 3.50186127509967e-6, 3.49646713686594e-6, 3.49573351796874e-6, 3.4960107382911e-6, 3.4923626134536e-6, 3.48292436867521e-6, 3.47078630028011e-6, 3.46166255393145e-6, 3.45884424020815e-6, 3.45953135217489e-6, 3.45640776282731e-6, 3.44450314758981e-6, 3.42821140733829e-6, 3.42017519942551e-6, 3.42663973128533e-6, 3.42998872028969e-6, 3.40462848047091e-6, 3.38238310411653e-6, 3.43039502400441e-6, 3.3965525697432e-6, 3.34765331661138e-6, 3.41060422579323e-6, 3.60714553385226e-6, 3.29755084526419e-6, 3.02838321061512e-6, 3.29312635083151e-6, 3.39372609004228e-6, 3.32091553218639e-6, 3.34538417418386e-6, 3.43043438543312e-6, 3.38263536080106e-6, 3.39345637988561e-6, 3.45201090257685e-6, 3.47263078119138e-6, 3.46041763593795e-6, 3.46026704946918e-6, 3.48330399998082e-6, 3.50792383729466e-6, 3.51600082456894e-6, 3.51162750502573e-6, 3.51095719881327e-6, 3.52290225790776e-6, 3.5420039322733e-6, 3.55658728202013e-6, 3.56076535181871e-6, 3.55889533646248e-6, 3.55989684631698e-6, 3.56790932212311e-6, 3.57836792179777e-6, 3.58250499168959e-6, 3.5751953194929e-6, 3.55894409935147e-6, 3.5409505652771e-6, 3.52617764002747e-6
flux1:, 0.63118961352657, 3.93177510504882e-6, 3.93578890330334e-6, 3.94333840182432e-6, 3.95280155609703e-6, 3.96032835930352e-6, 3.96320233937875e-6, 3.96202961311015e-6, 3.96005008909535e-6, 3.96031296284666e-6, 3.96323235734646e-6, 3.9665136348145e-6, 3.96722958369671e-6, 3.96419977624698e-6, 3.95891323696702e-6, 3.95443664256717e-6, 3.95304711093304e-6, 3.95403593866564e-6, 3.95333333129226e-6, 3.94641388014697e-6, 3.93405313606006e-6, 3.92559120277898e-6, 3.93004791749569e-6, 3.93561579787147e-6, 3.9133333834004e-6, 3.88652074868459e-6, 3.93621493078739e-6, 3.90665176940848e-6, 3.84257238171601e-6, 3.92300599570523e-6, 4.14353996883849e-6, 3.7785817238814e-6, 3.45927480849696e-6, 3.75168111930681e-6, 3.82984188476451e-6, 3.74205894100492e-6, 3.73519979323364e-6, 3.82364742767605e-6, 3.76298106687609e-6, 3.75726322271929e-6, 3.81642032897822e-6, 3.84693959127955e-6, 3.84123034663571e-6, 3.84416649926231e-6, 3.87401399595884e-6, 3.91257550237274e-6, 3.93845527758005e-6, 3.9502517563033e-6, 3.96143895242707e-6, 3.98208309363098e-6, 4.0091827042638e-6, 4.03199602943512e-6, 4.04330287052628e-6, 4.04521279570482e-6, 4.04536504633378e-6, 4.04840871846568e-6, 4.0514348706489e-6, 4.04721735929254e-6, 4.03126471879045e-6, 4.00590070807867e-6, 3.97801352614453e-6, 3.9527813416814e-6
flux1:, 0.631452062430323, 4.39558892520092e-6, 4.40473718711167e-6, 4.41578992067354e-6, 4.42818230384982e-6, 4.43991029477405e-6, 4.4492907363043e-6, 4.45611528816429e-6, 4.46144519325931e-6, 4.46656569585778e-6, 4.472237604726e-6, 4.47856326211616e-6, 4.48494102019106e-6, 4.49006153796991e-6, 4.49255383930011e-6, 4.4924051559263e-6, 4.49191213311012e-6, 4.49406394539568e-6, 4.49838900221892e-6, 4.49914083647798e-6, 4.49153103914676e-6, 4.48224688082984e-6, 4.48634895284959e-6, 4.49874792772285e-6, 4.48204392137208e-6, 4.44893140146037e-6, 4.50444675445594e-6, 4.48374671428887e-6, 4.40231949712518e-6, 4.50744424520164e-6, 4.76163908637326e-6, 4.33841570433638e-6, 3.96615889154351e-6, 4.29062767671597e-6, 4.34172852341817e-6, 4.24256030724146e-6, 4.19926258985937e-6, 4.28646190750446e-6, 4.21426480874992e-6, 4.18798614887239e-6, 4.23974949927197e-6, 4.27499156110527e-6, 4.27353182571512e-6, 4.2762884987973e-6, 4.30718918471508e-6, 4.35350957243447e-6, 4.39307999630778e-6, 4.41933611229392e-6, 4.44148639260531e-6, 4.46925146179373e-6, 4.5020938311237e-6, 4.53143115670419e-6, 4.54982886306576e-6, 4.55714475792384e-6, 4.55871742967971e-6, 4.55863730676834e-6, 4.55539830369148e-6, 4.54391871804395e-6, 4.52112578799627e-6, 4.48939751051204e-6, 4.45480140805275e-6, 4.4219230642649e-6
flux1:, 0.631714511334077, 4.91178892636614e-6, 4.92433732430037e-6, 4.93690371119191e-6, 4.95082452333367e-6, 4.96636414760676e-6, 4.98246829879608e-6, 4.99718669222245e-6, 5.00875723385023e-6, 5.01698365547789e-6, 5.02403365840704e-6, 5.03330750308816e-6, 5.04635563638978e-6, 5.06052694059948e-6, 5.0704431082805e-6, 5.07317814163776e-6, 5.0726166243098e-6, 5.0769093149849e-6, 5.08873874934458e-6, 5.09887029315362e-6, 5.09546945407281e-6, 5.08442560509579e-6, 5.09037969971732e-6, 5.11424971052982e-6, 5.1039915139096e-6, 5.06203155195546e-6, 5.1287249165779e-6, 5.119792844788e-6, 5.01942910587587e-6, 5.15481162520139e-6, 5.45286234884871e-6, 4.97077819626867e-6, 4.54525993198594e-6, 4.9067362592302e-6, 4.93252076640053e-6, 4.82754210522385e-6, 4.74952959608231e-6, 4.8319252580068e-6, 4.75246500479684e-6, 4.70641026271062e-6, 4.74471899693029e-6, 4.77902334805158e-6, 4.7794091714135e-6, 4.77940706747278e-6, 4.80563842446234e-6, 4.851866812278e-6, 4.89812082755493e-6, 4.93420751239898e-6, 4.96416089593803e-6, 4.99560983721845e-6, 5.02986772001733e-6, 5.06148548355841e-6, 5.08429147374297e-6, 5.09651433304441e-6, 5.10054592587416e-6, 5.09874008277102e-6, 5.09034157492126e-6, 5.07270538904673e-6, 5.04496421291316e-6, 5.01002670479212e-6, 4.97284600917437e-6, 4.93657987008264e-6
flux1:, 0.63197696023783, 5.48895832681435e-6, 5.50241281257396e-6, 5.51413479689532e-6, 5.52812795514696e-6, 5.54696272635229e-6, 5.56943346255929e-6, 5.59088688370102e-6, 5.60646497221263e-6, 5.61525822959605e-6, 5.62206330168243e-6, 5.63412323591671e-6, 5.65437499481215e-6, 5.67733944628035e-6, 5.69285105111602e-6, 5.69596895243783e-6, 5.69410745236446e-6, 5.70156277460123e-6, 5.72278266507564e-6, 5.74245355725514e-6, 5.74112608547924e-6, 5.72695715443329e-6, 5.73733229403373e-6, 5.77642042781988e-6, 5.77106093529058e-6, 5.71712611351324e-6, 5.80107660836644e-6, 5.80385948563299e-6, 5.68388040648194e-6, 5.85191708080292e-6, 6.20321976817854e-6, 5.6635904427254e-6, 5.1867809343644e-6, 5.59075826220893e-6, 5.60105560875155e-6, 5.49700761824431e-6, 5.39440160840569e-6, 5.47086398681216e-6, 5.39121330122621e-6, 5.33226729358526e-6, 5.35513256940478e-6, 5.38368873296632e-6, 5.38398857640152e-6, 5.38020221383256e-6, 5.39748359606008e-6, 5.43552847537372e-6, 5.47944468382753e-6, 5.51809587966821e-6, 5.55047389693889e-6, 5.58044809129328e-6, 5.60994263376423e-6, 5.63710336347768e-6, 5.65863313479367e-6, 5.67239844296984e-6, 5.67779861808459e-6, 5.67439580250035e-6, 5.66120176571856e-6, 5.63788628734501e-6, 5.60643721689369e-6, 5.57098044509678e-6, 5.5353899908303e-6, 5.50070028919303e-6
flux1:, 0.632239409141583, 6.13688471166339e-6, 6.14827694335799e-6, 6.15678543970377e-6, 6.1696096107104e-6, 6.19118038933629e-6, 6.21904005738003e-6, 6.24500903021608e-6, 6.26137331023436e-6, 6.26773748143051e-6, 6.27272063677367e-6, 6.28740750644656e-6, 6.3147629031898e-6, 6.34493537400779e-6, 6.36280121145854e-6, 6.36304704702084e-6, 6.35865012865503e-6, 6.37023582410171e-6, 6.40169999977869e-6, 6.42915837594377e-6, 6.42626400915733e-6, 6.40745780032514e-6, 6.42490982711177e-6, 6.48114199372165e-6, 6.47631384474181e-6, 6.40721013527004e-6, 6.51453192114718e-6, 6.5251116661933e-6, 6.38607952287864e-6, 6.58485952380816e-6, 6.99674934981602e-6, 6.40189593443116e-6, 5.877292135933e-6, 6.32998910042905e-6, 6.34326704158954e-6, 6.24680748371027e-6, 6.13830531226354e-6, 6.21129589188845e-6, 6.14050616261228e-6, 6.0818723424277e-6, 6.09304472540552e-6, 6.11320470680798e-6, 6.11244242729295e-6, 6.10594319566202e-6, 6.11266137282511e-6, 6.13579664974085e-6, 6.16765815545318e-6, 6.19970526852814e-6, 6.22729076975094e-6, 6.24931755277156e-6, 6.26658092607739e-6, 6.28056808157427e-6, 6.29230420211033e-6, 6.30108784277857e-6, 6.30402067308023e-6, 6.29718977736408e-6, 6.27820694995807e-6, 6.24848413361049e-6, 6.21323826135909e-6, 6.17862315532825e-6, 6.14785579686122e-6, 6.11945445273753e-6
flux1:, 0.632501858045337, 6.86636620640897e-6, 6.87265311776703e-6, 6.87595928269805e-6, 6.88682948954754e-6, 6.91060651616448e-6, 6.9422905115439e-6, 6.96966791063525e-6, 6.98298619661816e-6, 6.98392462080626e-6, 6.98586527300278e-6, 7.0030694693547e-6, 7.03670050416929e-6, 7.07120925848498e-6, 7.0871226963773e-6, 7.08100055061628e-6, 7.0731397315994e-6, 7.08964934114834e-6, 7.13084666955115e-6, 7.16239359014939e-6, 7.15324275052195e-6, 7.12855389054756e-6, 7.15549056817413e-6, 7.22822789111961e-6, 7.21689090807648e-6, 7.13009660683609e-6, 7.2661512963943e-6, 7.2765036333673e-6, 7.12047654415454e-6, 7.34338688928433e-6, 7.82022847715971e-6, 7.1721475114221e-6, 6.60352738598487e-6, 7.11224762687881e-6, 7.15461922824408e-6, 7.07082509796994e-6, 6.98215435634735e-6, 7.05843925705148e-6, 7.00603962182441e-6, 6.96610397730469e-6, 6.975807599477e-6, 6.988078782062e-6, 6.98642994232493e-6, 6.98040499959166e-6, 6.97833875998682e-6, 6.98265795445996e-6, 6.99359140593364e-6, 7.00906131880721e-6, 7.02347774102504e-6, 7.03040099664025e-6, 7.02751903689372e-6, 7.01859997942897e-6, 7.00995355693746e-6, 7.00438019056163e-6, 6.99812891877849e-6, 6.98371487534818e-6, 6.95621184152916e-6, 6.91779902699469e-6, 6.87691029085582e-6, 6.8425286193918e-6, 6.81800306362231e-6, 6.79936754306099e-6
flux1:, 0.63276430694909, 7.68895585877556e-6, 7.6874752142134e-6, 7.68432403873242e-6, 7.69307381916799e-6, 7.71860511962349e-6, 7.75208962782824e-6, 7.7772348253072e-6, 7.78360490965912e-6, 7.77663006213625e-6, 7.77492608758761e-6, 7.79459620964206e-6, 7.83294742276577e-6, 7.86791822566932e-6, 7.8771221562898e-6, 7.8615445257183e-6, 7.84988915869573e-6, 7.87180805718659e-6, 7.92072330990161e-6, 7.95107417258969e-6, 7.93071992869841e-6, 7.89963801208818e-6, 7.93786413761522e-6, 8.02353322386402e-6, 7.99676007622618e-6, 7.89126401962432e-6, 8.05989780042571e-6, 8.05851736043804e-6, 7.88913385311615e-6, 8.12545694683543e-6, 8.66833821315109e-6, 7.96712859927111e-6, 7.35696342925698e-6, 7.93058117400822e-6, 8.03313371564526e-6, 7.96401966526239e-6, 7.92463194499433e-6, 8.0153006014785e-6, 7.98930772673308e-6, 7.98911883990966e-6, 8.01351519517807e-6, 8.0219670308574e-6, 8.02057852312394e-6, 8.01972732936931e-6, 8.01402816469384e-6, 7.99941595745074e-6, 7.98287219546458e-6, 7.972290619241e-6, 7.96490025606588e-6, 7.94965142548231e-6, 7.91927038698962e-6, 7.87799730993693e-6, 7.83762119161995e-6, 7.80643377293637e-6, 7.78188102574362e-6, 7.75352511019727e-6, 7.71303299896196e-6, 7.66211013316221e-6, 7.61195419529191e-6, 7.57500791835762e-6, 7.55580256313873e-6, 7.54839300787016e-6
flux1:, 0.633026755852843, 8.61667781662012e-6, 8.60558276837353e-6, 8.59569637919648e-6, 8.60282116039102e-6, 8.62975298900946e-6, 8.6627777313709e-6, 8.68202000442226e-6, 8.67809702235682e-6, 8.66170080101491e-6, 8.65652044974416e-6, 8.67862784507181e-6, 8.71953431230929e-6, 8.75060818477993e-6, 8.74869949387082e-6, 8.72165650343826e-6, 8.70666895071734e-6, 8.73404196793417e-6, 8.78727129158958e-6, 8.81031101431968e-6, 8.77456532986722e-6, 8.73772850897468e-6, 8.7881213674374e-6, 8.88036272142337e-6, 8.82871773597955e-6, 8.70577125140782e-6, 8.90871690093527e-6, 8.88214948837123e-6, 8.70445102482548e-6, 8.94102778954257e-6, 9.54820899928616e-6, 8.79050721266286e-6, 8.13826707159942e-6, 8.78771520547219e-6, 8.98235329688977e-6, 8.9257080433767e-6, 8.9640450283834e-6, 9.08368979594164e-6, 9.08845966337617e-6, 9.14809866856621e-6, 9.20736780379066e-6, 9.21928227728016e-6, 9.21971446968688e-6, 9.22906898050189e-6, 9.22740168945788e-6, 9.19776847703172e-6, 9.15066095887807e-6, 9.10636115620816e-6, 9.06926906756391e-6, 9.0256771615002e-6, 8.96202594387388e-6, 8.88069119856813e-6, 8.798191583386e-6, 8.72981638178007e-6, 8.67656764694423e-6, 8.62639277813494e-6, 8.56717435655846e-6, 8.49884467901337e-6, 8.43449104453098e-6, 8.39031666298715e-6, 8.37316376389419e-6, 8.37604181744265e-6
flux1:, 0.633289204756596, 9.66175668825164e-6, 9.64034628470262e-6, 9.62449791796488e-6, 9.63106137151964e-6, 9.6591342736743e-6, 9.68950378032244e-6, 9.6997284556004e-6, 9.6833327611668e-6, 9.65731871435206e-6, 9.64959649083741e-6, 9.67406181088627e-6, 9.71498964419328e-6, 9.73801644412276e-6, 9.72180983224951e-6, 9.68291877442768e-6, 9.66588797362113e-6, 9.69821030843805e-6, 9.75135196435694e-6, 9.76119571022478e-6, 9.70768620602334e-6, 9.66712117700078e-6, 9.72939155153975e-6, 9.81978660939398e-6, 9.73510850461763e-6, 9.59867897076155e-6, 9.83525325235188e-6, 9.77037728395365e-6, 9.59030300519876e-6, 9.81410749556511e-6, 1.04822297564315e-5, 9.6599327372785e-6, 8.96057117123251e-6, 9.69916191304885e-6, 1.0013500954884e-5, 9.96232238735545e-6, 1.01003508052314e-5, 1.02654110934985e-5, 1.02997616348664e-5, 1.04341709117152e-5, 1.05493854286739e-5, 1.05741301305314e-5, 1.057752355142e-5, 1.06008954472353e-5, 1.06118345218037e-5, 1.05745044180264e-5, 1.04977776459675e-5, 1.04150099303652e-5, 1.03420472314122e-5, 1.02655878661646e-5, 1.01653630055563e-5, 1.00393818224571e-5, 9.90717932103115e-6, 9.79169193879665e-6, 9.69974128324509e-6, 9.61957532596727e-6, 9.53555994271518e-6, 9.44474215968959e-6, 9.36090425006349e-6, 9.3038575239282e-6, 9.28373218479888e-6, 9.29371263522036e-6
flux1:, 0.63355165366035, 1.08364040767409e-5, 1.08052764459611e-5, 1.07851633172726e-5, 1.07925753921829e-5, 1.08216061887182e-5, 1.08475349144691e-5, 1.08467585450977e-5, 1.08173462169335e-5, 1.07829401926528e-5, 1.07741989392607e-5, 1.08007990849186e-5, 1.0839191389139e-5, 1.08509966935298e-5, 1.08192850065604e-5, 1.07700850573245e-5, 1.07529598874781e-5, 1.07891168903051e-5, 1.08374064838476e-5, 1.08295975375941e-5, 1.07586388430222e-5, 1.07177256102194e-5, 1.079031613482e-5, 1.08696426019546e-5, 1.07469146286573e-5, 1.06036477723376e-5, 1.08708383121018e-5, 1.07575379407621e-5, 1.05810770054363e-5, 1.07823152441111e-5, 1.15082042758912e-5, 1.06077341817556e-5, 9.85063851936289e-6, 1.06940375860446e-5, 1.11461771120821e-5, 1.10889014614429e-5, 1.13368908151216e-5, 1.15633390325594e-5, 1.16193908944033e-5, 1.18344493889706e-5, 1.20237119836341e-5, 1.20709888210331e-5, 1.20771498060629e-5, 1.21155417549833e-5, 1.21465168479417e-5, 1.21108467271002e-5, 1.20093566794379e-5, 1.18870285904772e-5, 1.17745972318005e-5, 1.16630007461227e-5, 1.15259875090708e-5, 1.13549786403348e-5, 1.11700123840454e-5, 1.10012029188304e-5, 1.08629123749577e-5, 1.07459033952483e-5, 1.0631982191784e-5, 1.0514622056598e-5, 1.04069562180086e-5, 1.03317426283745e-5, 1.03029898548639e-5, 1.03153450027617e-5
flux1:, 0.633814102564103, 1.21527027178465e-5, 1.21136834413765e-5, 1.20916036402312e-5, 1.21013065123045e-5, 1.21311701512867e-5, 1.21516213579856e-5, 1.21394495837933e-5, 1.20983385071131e-5, 1.20580289060205e-5, 1.20500459160945e-5, 1.20783286448075e-5, 1.21120162086594e-5, 1.2111107799507e-5, 1.20651528097772e-5, 1.20090446844504e-5, 1.1994069654973e-5, 1.20323504323647e-5, 1.20714562630376e-5, 1.20440757577509e-5, 1.19591310979379e-5, 1.19222364266986e-5, 1.20023961734625e-5, 1.20622433646654e-5, 1.1901156038423e-5, 1.17597238034868e-5, 1.20526997899374e-5, 1.18864180580313e-5, 1.17184755522448e-5, 1.18936349495383e-5, 1.26763824457268e-5, 1.16786680136144e-5, 1.08473051189969e-5, 1.18130201466008e-5, 1.24071971652632e-5, 1.23287782456621e-5, 1.26814112320625e-5, 1.29821245642542e-5, 1.3045229497313e-5, 1.33349438444802e-5, 1.36094967412124e-5, 1.36872824279865e-5, 1.36939392344231e-5, 1.37443301794124e-5, 1.37995698293989e-5, 1.3775067206497e-5, 1.365679848265e-5, 1.34977426206583e-5, 1.33454299412645e-5, 1.31991010019885e-5, 1.30284545493809e-5, 1.28168307682625e-5, 1.25817952847904e-5, 1.23589695873174e-5, 1.2171034199017e-5, 1.20134048496968e-5, 1.18668844300876e-5, 1.17212833006923e-5, 1.15878065018402e-5, 1.14910205920572e-5, 1.14488276943901e-5, 1.14584346719821e-5
flux1:, 0.634076551467856, 1.36226188068997e-5, 1.35784556204017e-5, 1.35568341152402e-5, 1.35699545350237e-5, 1.36005791099838e-5, 1.36155387444213e-5, 1.35934074514368e-5, 1.35436865281591e-5, 1.35007950978442e-5, 1.34951662199291e-5, 1.35244023779112e-5, 1.35520177340639e-5, 1.35390890454298e-5, 1.34827079440033e-5, 1.34245004137418e-5, 1.34137035153622e-5, 1.34519067471505e-5, 1.34787559818638e-5, 1.34332015751651e-5, 1.33407621763502e-5, 1.33125532989321e-5, 1.33966055241681e-5, 1.3431080737706e-5, 1.32368891907393e-5, 1.3106713559201e-5, 1.34197201205502e-5, 1.3203314666137e-5, 1.30464254299622e-5, 1.32006120904781e-5, 1.40435155771632e-5, 1.29247415924762e-5, 1.19971200750637e-5, 1.31034542630567e-5, 1.3827567446563e-5, 1.37112920690145e-5, 1.41461009489621e-5, 1.45283861930803e-5, 1.45783407273204e-5, 1.49239247915819e-5, 1.52850573343388e-5, 1.53976650462308e-5, 1.54001478140781e-5, 1.54550467085724e-5, 1.55340400115179e-5, 1.55283957788251e-5, 1.5403185449359e-5, 1.52139376385446e-5, 1.50248456469703e-5, 1.48470819411775e-5, 1.4649256173116e-5, 1.44062154740819e-5, 1.41300752401377e-5, 1.38592319218695e-5, 1.36242553835604e-5, 1.34268733565406e-5, 1.32488184146666e-5, 1.30768172006551e-5, 1.29191492996754e-5, 1.28007010088671e-5, 1.27426133301925e-5, 1.27453149421711e-5
flux1:, 0.634339000371609, 1.52581578436991e-5, 1.5212017931598e-5, 1.51928617624817e-5, 1.52098998901137e-5, 1.52412830205151e-5, 1.5251911019645e-5, 1.52230396111684e-5, 1.51691431120117e-5, 1.51271833597421e-5, 1.51248677707717e-5, 1.5154065935463e-5, 1.51753867106041e-5, 1.51534931673583e-5, 1.50926701104376e-5, 1.50377747739192e-5, 1.50324006389709e-5, 1.50680381673087e-5, 1.5081518916886e-5, 1.50227410061442e-5, 1.49315493880181e-5, 1.49160770689983e-5, 1.49998682350291e-5, 1.50070662530939e-5, 1.47904293279721e-5, 1.46799116259486e-5, 1.50074314190984e-5, 1.47518074072311e-5, 1.46049017835318e-5, 1.47528474575938e-5, 1.56647704405096e-5, 1.43978006416042e-5, 1.33477258340279e-5, 1.46122765574384e-5, 1.54380561251148e-5, 1.52678147084248e-5, 1.57466154942454e-5, 1.62104008743448e-5, 1.62239009212686e-5, 1.65952360417335e-5, 1.70327708165685e-5, 1.71794932799099e-5, 1.71710286898634e-5, 1.72190761594788e-5, 1.73160275772269e-5, 1.7333545242013e-5, 1.72115975253335e-5, 1.70017537183374e-5, 1.67825260526466e-5, 1.6579551535752e-5, 1.6363924829851e-5, 1.61028347254789e-5, 1.58004692669735e-5, 1.54945650603209e-5, 1.52218923790239e-5, 1.49913196876695e-5, 1.47874942004861e-5, 1.45952402830982e-5, 1.44193696977722e-5, 1.42834526438806e-5, 1.42105770411611e-5, 1.42044466987085e-5
flux1:, 0.634601449275363, 1.70716604911716e-5, 1.7026509765831e-5, 1.7010894638737e-5, 1.70315168916237e-5, 1.70637631186793e-5, 1.70723773218284e-5, 1.70414096051501e-5, 1.69884041791715e-5, 1.6950335758184e-5, 1.69512780928013e-5, 1.69792734825621e-5, 1.69954203599901e-5, 1.69697508564201e-5, 1.69117905891876e-5, 1.68651878849952e-5, 1.68651979403804e-5, 1.6895783793877e-5, 1.68971700272139e-5, 1.68332350773437e-5, 1.67529084127925e-5, 1.6752619350754e-5, 1.68321059040959e-5, 1.68150153468026e-5, 1.65906719648869e-5, 1.65051944850695e-5, 1.68431968912854e-5, 1.65663692396493e-5, 1.64238374856069e-5, 1.65891471164134e-5, 1.75849396679161e-5, 1.61411773350279e-5, 1.49401203789371e-5, 1.63780457086748e-5, 1.72642349822376e-5, 1.70268391581115e-5, 1.75003247747097e-5, 1.80374813153082e-5, 1.79915043379182e-5, 1.83510429645946e-5, 1.8843957661664e-5, 1.90186825851248e-5, 1.89913723830967e-5, 1.9019066941651e-5, 1.91236535674443e-5, 1.91645137426096e-5, 1.90550432799785e-5, 1.88363305037623e-5, 1.85968907444098e-5, 1.83777315224387e-5, 1.8156023214415e-5, 1.78932942608008e-5, 1.75842696560022e-5, 1.72624213851307e-5, 1.69679687749318e-5, 1.67167045734292e-5, 1.64978574725767e-5, 1.62959281669463e-5, 1.61122585268079e-5, 1.59675673813312e-5, 1.58851298440942e-5, 1.58713146539961e-5
flux1:, 0.634863898179116, 1.90762151456387e-5, 1.90341908564606e-5, 1.90218846110687e-5, 1.90448705650319e-5, 1.90782394943379e-5, 1.90881110730246e-5, 1.90604773143657e-5, 1.90131732702518e-5, 1.89806954508128e-5, 1.89836163977794e-5, 1.90092273632452e-5, 1.90226559159909e-5, 1.89998901274753e-5, 1.89522264580051e-5, 1.89173919008855e-5, 1.89211581278777e-5, 1.89445504985353e-5, 1.8937529646879e-5, 1.88785003135516e-5, 1.881774756868e-5, 1.88326327038428e-5, 1.89045329591327e-5, 1.88711237146736e-5, 1.86554892258722e-5, 1.85955596971955e-5, 1.89426223157834e-5, 1.86671418034578e-5, 1.85184437533864e-5, 1.87309684072515e-5, 1.98307588528886e-5, 1.81821031188548e-5, 1.68013707828279e-5, 1.84237716211413e-5, 1.93221420513047e-5, 1.90092263538202e-5, 1.94242618350491e-5, 2.00193636796169e-5, 1.98949244947113e-5, 2.02035938870224e-5, 2.07229600415767e-5, 2.09149819242193e-5, 2.08613741422241e-5, 2.08557431530952e-5, 2.09552182015736e-5, 2.10158625263289e-5, 2.09261797143651e-5, 2.07114096254056e-5, 2.04644424722884e-5, 2.02406675375846e-5, 2.00262557424277e-5, 1.97798846537136e-5, 1.94864991087506e-5, 1.91721477675216e-5, 1.88771251969204e-5, 1.86228722283899e-5, 1.84042063097279e-5, 1.82069621669195e-5, 1.80295171879911e-5, 1.78885466022129e-5, 1.78055724456633e-5, 1.77884471781505e-5
flux1:, 0.635126347082869, 2.12861461954726e-5, 2.12480470826394e-5, 2.12373572341792e-5, 2.12607206803192e-5, 2.12956669825744e-5, 2.13106379789762e-5, 2.12917304863254e-5, 2.12537778547109e-5, 2.12268138953784e-5, 2.12292341438013e-5, 2.12514592991633e-5, 2.12657132175094e-5, 2.12530349437465e-5, 2.12218913616255e-5, 2.11999048522407e-5, 2.12042005410196e-5, 2.12189459460679e-5, 2.12091906253564e-5, 2.11654512845844e-5, 2.11301935346384e-5, 2.11572864774884e-5, 2.12197041518112e-5, 2.11820738849417e-5, 2.09900836220728e-5, 2.09500338465111e-5, 2.13081230961363e-5, 2.10571416526675e-5, 2.08871557127129e-5, 2.11787627923747e-5, 2.24061665873801e-5, 2.05266764446484e-5, 1.89394832536959e-5, 2.07523201731368e-5, 2.16157569881075e-5, 2.12248399319506e-5, 2.15333939179277e-5, 2.21659892351138e-5, 2.19515600585382e-5, 2.21757402827462e-5, 2.26896928686252e-5, 2.28857061072591e-5, 2.28007017262967e-5, 2.27524795558186e-5, 2.28348490530278e-5, 2.29095246486208e-5, 2.28447739556224e-5, 2.26468403970413e-5, 2.24070511794254e-5, 2.2192378839503e-5, 2.19996152947512e-5, 2.17876247585113e-5, 2.15325069757275e-5, 2.12507567821752e-5, 2.09793706168775e-5, 2.07433179933978e-5, 2.05431174581313e-5, 2.03672969592207e-5, 2.02121221694669e-5, 2.00895589076512e-5, 2.00176126435191e-5, 2.00041064596734e-5
flux1:, 0.635388795986622, 2.37175243007834e-5, 2.36825314750064e-5, 2.36704259005499e-5, 2.36916932286184e-5, 2.37288749691004e-5, 2.37528429256423e-5, 2.3747144885464e-5, 2.37202961810195e-5, 2.36967980562609e-5, 2.36953170350829e-5, 2.37135290565835e-5, 2.37327616427781e-5, 2.37366740716579e-5, 2.37258277987688e-5, 2.37148791011356e-5, 2.37152199746668e-5, 2.37208370818422e-5, 2.37151438864931e-5, 2.36954308547799e-5, 2.36871996004207e-5, 2.3720600209227e-5, 2.37735188781141e-5, 2.37461536107604e-5, 2.35878914629466e-5, 2.35554996138311e-5, 2.39302410426953e-5, 2.37228235659359e-5, 2.3513024751253e-5, 2.39124224672647e-5, 2.5291969140878e-5, 2.31588760693596e-5, 2.13419068767286e-5, 2.33458599201934e-5, 2.41372469389712e-5, 2.36716599896585e-5, 2.38398375974799e-5, 2.44880169388658e-5, 2.41818772892367e-5, 2.43001771533805e-5, 2.47801609261549e-5, 2.49671526268933e-5, 2.48498577442231e-5, 2.47565348948145e-5, 2.48142338313618e-5, 2.48974550616099e-5, 2.48610552195022e-5, 2.46920927086781e-5, 2.44752747688969e-5, 2.42850175848151e-5, 2.41285934966801e-5, 2.3967595195306e-5, 2.37712177234546e-5, 2.35457245275127e-5, 2.33221420079915e-5, 2.31264391511607e-5, 2.29639882241132e-5, 2.28267069385727e-5, 2.2709679251025e-5, 2.26200984211238e-5, 2.25712251725744e-5, 2.25693608202464e-5
flux1:, 0.635651244890376, 2.63886398913878e-5, 2.63543463709235e-5, 2.63368443113157e-5, 2.63534369890686e-5, 2.63936700821041e-5, 2.64300152161842e-5, 2.64403471055642e-5, 2.64240547783819e-5, 2.64002054689775e-5, 2.63910033642814e-5, 2.64050865662294e-5, 2.64334016890121e-5, 2.64585463512004e-5, 2.64684554928878e-5, 2.64639023468297e-5, 2.64552223673438e-5, 2.64523619418993e-5, 2.64574677411895e-5, 2.64669571322572e-5, 2.64819395791808e-5, 2.65134533758328e-5, 2.65590107894657e-5, 2.65564027158138e-5, 2.64341783165196e-5, 2.63914558320634e-5, 2.67918059284553e-5, 2.66383450592095e-5, 2.63687577589188e-5, 2.68963284860751e-5, 2.8450626042221e-5, 2.60444404049101e-5, 2.39785587255995e-5, 2.61701308158967e-5, 2.68704460811023e-5, 2.63380483772011e-5, 2.63534779261049e-5, 2.69982474262654e-5, 2.66091572774726e-5, 2.66175863659946e-5, 2.70447577696068e-5, 2.72132812205364e-5, 2.70683523552758e-5, 2.69363751606047e-5, 2.6969657542738e-5, 2.70590791977221e-5, 2.70537276458229e-5, 2.69244787594635e-5, 2.67464103101513e-5, 2.65967094984089e-5, 2.64910707703897e-5, 2.63951310502369e-5, 2.62736185871586e-5, 2.61235043153757e-5, 2.59685200717106e-5, 2.5833283801279e-5, 2.5726356336625e-5, 2.56428076793708e-5, 2.55772105987106e-5, 2.55324638615273e-5, 2.55166726265757e-5, 2.55335485324451e-5
flux1:, 0.635913693794129, 2.93203848259875e-5, 2.92831569686904e-5, 2.9255931497954e-5, 2.92655716500469e-5, 2.93097162299117e-5, 2.93607663876635e-5, 2.93878082461662e-5, 2.93792743971444e-5, 2.93500906408152e-5, 2.93295703788776e-5, 2.93399519876825e-5, 2.93806568430434e-5, 2.94288602571177e-5, 2.94563694154599e-5, 2.94514079415714e-5, 2.94289791111539e-5, 2.94194088534746e-5, 2.94406714432185e-5, 2.94795099054214e-5, 2.95085249946918e-5, 2.95288917866294e-5, 2.95713702033391e-5, 2.96053967774923e-5, 2.95119368748601e-5, 2.94371202739784e-5, 2.9874457727612e-5, 2.97731481612745e-5, 2.94248588739035e-5, 3.00885888423856e-5, 3.18358731553998e-5, 2.91394932955184e-5, 2.68093915902778e-5, 2.91833575148056e-5, 2.97973558591644e-5, 2.92082002879922e-5, 2.90841467164318e-5, 2.97138971947003e-5, 2.92597587262122e-5, 2.91740489084053e-5, 2.95445385057255e-5, 2.96916965219266e-5, 2.95297599899617e-5, 2.93752273372166e-5, 2.93944234927427e-5, 2.94934441071955e-5, 2.95223814763169e-5, 2.94417472451401e-5, 2.93169386810808e-5, 2.92237365173009e-5, 2.91824952379086e-5, 2.91624012584441e-5, 2.91259609365289e-5, 2.90632503757051e-5, 2.89911837965237e-5, 2.89314981346882e-5, 2.88938051660269e-5, 2.88750465705305e-5, 2.88693553230432e-5, 2.8876151752079e-5, 2.8898927115498e-5, 2.89385335312669e-5
flux1:, 0.636176142697882, 3.25364997368605e-5, 3.24921290676456e-5, 3.24512135176531e-5, 3.24522594114761e-5, 3.25010376587237e-5, 3.25676699205336e-5, 3.26098788496563e-5, 3.26045944916687e-5, 3.25648500423901e-5, 3.25302968788015e-5, 3.25378377235074e-5, 3.25927289932576e-5, 3.26624811002132e-5, 3.27012272017912e-5, 3.26881135301775e-5, 3.26485541485877e-5, 3.26349428650939e-5, 3.26751213848708e-5, 3.27377417890852e-5, 3.27672746540932e-5, 3.27678306878132e-5, 3.28133413907244e-5, 3.28909060476115e-5, 3.28091869514319e-5, 3.26797350863704e-5, 3.3166501715165e-5, 3.31017402315631e-5, 3.26596095770817e-5, 3.34531194769961e-5, 3.54058341093126e-5, 3.24027607927333e-5, 2.97955405521489e-5, 3.23485818000232e-5, 3.29067272460484e-5, 3.22700793703772e-5, 3.20451245609745e-5, 3.2659386050045e-5, 3.21639342011741e-5, 3.20182007429992e-5, 3.23460213195501e-5, 3.24774665627039e-5, 3.2314328409166e-5, 3.21617567324592e-5, 3.21876759136442e-5, 3.23070546670528e-5, 3.23751823216719e-5, 3.23498726352903e-5, 3.22901996367844e-5, 3.22679250759602e-5, 3.2303185268704e-5, 3.23661137641821e-5, 3.24183004837905e-5, 3.24463055499752e-5, 3.24626540886785e-5, 3.24860628649578e-5, 3.25250865474154e-5, 3.2576311733111e-5, 3.26326340119726e-5, 3.26908308785172e-5, 3.27512149353431e-5, 3.28125653450835e-5
flux1:, 0.636438591601635, 3.60636644034919e-5, 3.60082060566121e-5, 3.59506665683063e-5, 3.59422922964388e-5, 3.59960542465148e-5, 3.60775167942103e-5, 3.61314917790579e-5, 3.6124206548466e-5, 3.60695214517379e-5, 3.60196414794635e-5, 3.60253788687405e-5, 3.60941936275475e-5, 3.61806993940144e-5, 3.62222108329762e-5, 3.61938515273807e-5, 3.61360283930958e-5, 3.61215399319988e-5, 3.61799181037314e-5, 3.62553639928308e-5, 3.62695843461582e-5, 3.62440882472483e-5, 3.62999791326112e-5, 3.64214180105949e-5, 3.63263985582047e-5, 3.61225628864856e-5, 3.66706808141887e-5, 3.6613972403949e-5, 3.60690872493097e-5, 3.69724602662577e-5, 3.91373648458402e-5, 3.58093090271612e-5, 3.29121856591794e-5, 3.56472742016186e-5, 3.62031719340664e-5, 3.5524454654383e-5, 3.52573407598861e-5, 3.58690590042231e-5, 3.53570301988782e-5, 3.51986203903539e-5, 3.55153523087287e-5, 3.56457390653469e-5, 3.55003234405417e-5, 3.53794053719061e-5, 3.54414687342611e-5, 3.55993704416973e-5, 3.57138077146718e-5, 3.57479863682708e-5, 3.57612763878018e-5, 3.58212771564039e-5, 3.5942800375995e-5, 3.60923056367425e-5, 3.62301833801446e-5, 3.63431080010666e-5, 3.64433799784812e-5, 3.65483217677318e-5, 3.66639264936142e-5, 3.67835621822823e-5, 3.6897088126981e-5, 3.69991156024541e-5, 3.70888434432247e-5, 3.71648930604894e-5
flux1:, 0.636701040505389, 3.99314325509497e-5, 3.98620799534758e-5, 3.97865124331199e-5, 3.97686733532269e-5, 3.98271437564596e-5, 3.99211483190257e-5, 3.99824099034022e-5, 3.99683794021992e-5, 3.9896271367717e-5, 3.98314825853154e-5, 3.98362517238299e-5, 3.99164000872118e-5, 4.00122482502095e-5, 4.00475899581559e-5, 3.99992226993389e-5, 3.99248513186051e-5, 3.99125990183888e-5, 3.99846548832905e-5, 4.00579605717915e-5, 4.00414400621769e-5, 3.99877204833511e-5, 4.00617864290385e-5, 4.02204460340847e-5, 4.00826057069924e-5, 3.97909658862783e-5, 4.04103172217791e-5, 4.03238240000372e-5, 3.96752075450874e-5, 4.06588171661216e-5, 4.30388463077986e-5, 3.93631558182263e-5, 3.61606647878787e-5, 3.90915251687978e-5, 3.97149017934712e-5, 3.89932020199189e-5, 3.87533517321704e-5, 3.93891254353587e-5, 3.88807135676133e-5, 3.87618540899835e-5, 3.91128075458456e-5, 3.92643949722526e-5, 3.91556176022083e-5, 3.9096321355124e-5, 3.92284539776104e-5, 3.94486242121959e-5, 3.96183940765999e-5, 3.97132346579018e-5, 3.98019207044795e-5, 3.99507571792472e-5, 4.0164942120107e-5, 4.04011265365508e-5, 4.06162276821278e-5, 4.08000603044664e-5, 4.09700253705173e-5, 4.11455221168229e-5, 4.13296185106869e-5, 4.15094493152829e-5, 4.16690902876041e-5, 4.18007404308946e-5, 4.19047415263737e-5, 4.19824470739928e-5
flux1:, 0.636963489409142, 4.41720367788632e-5, 4.40878624796199e-5, 4.39945979024685e-5, 4.39677661865081e-5, 4.40298174801062e-5, 4.41329061053897e-5, 4.4196972501304e-5, 4.41732594643582e-5, 4.4083942153742e-5, 4.40063328683261e-5, 4.40103263075062e-5, 4.40969840502626e-5, 4.41933610744544e-5, 4.42150538545244e-5, 4.41456920254889e-5, 4.40594795564703e-5, 4.40519285495809e-5, 4.41296708599359e-5, 4.41841391175734e-5, 4.41248077233314e-5, 4.40458808584424e-5, 4.41454977722476e-5, 4.43286954349175e-5, 4.41189053611954e-5, 4.37351896007323e-5, 4.44324527135663e-5, 4.42747972911636e-5, 4.35299636003396e-5, 4.45609078799704e-5, 4.71586448762282e-5, 4.31060336008811e-5, 3.95772312124699e-5, 4.2732078600929e-5, 4.34982286571485e-5, 4.27249340174781e-5, 4.25800671539558e-5, 4.32781174352499e-5, 4.27837545156782e-5, 4.27513265808242e-5, 4.31885724423884e-5, 4.33880396347969e-5, 4.33310848374256e-5, 4.33578455852538e-5, 4.35926536078525e-5, 4.39008222497893e-5, 4.41355513206126e-5, 4.42886827447714e-5, 4.44486879131387e-5, 4.46864933194278e-5, 4.49952258567966e-5, 4.53149494633849e-5, 4.55948015656404e-5, 4.58293408487948e-5, 4.60466986051729e-5, 4.62734049095713e-5, 4.65107677916188e-5, 4.67371089621033e-5, 4.69272791976757e-5, 4.70698284861765e-5, 4.71681492244255e-5, 4.72298134894043e-5
flux1:, 0.637225938312895, 4.88201096224479e-5, 4.87225158381571e-5, 4.86134701213126e-5, 4.85781749964424e-5, 4.86416753064619e-5, 4.87498134148296e-5, 4.88133850624134e-5, 4.87799594530461e-5, 4.86767054204175e-5, 4.85896384520179e-5, 4.85919879279658e-5, 4.86785688399165e-5, 4.87668334396213e-5, 4.87706951771867e-5, 4.86840252850987e-5, 4.85932792617867e-5, 4.85917082624595e-5, 4.86646842718263e-5, 4.86847102512422e-5, 4.85764931123339e-5, 4.84808606000702e-5, 4.86121866415095e-5, 4.88035096440478e-5, 4.8498442659939e-5, 4.8029009891237e-5, 4.88070967014752e-5, 4.85405283665145e-5, 4.771462714395e-5, 4.87647955362842e-5, 5.15870564403813e-5, 4.71200807899673e-5, 4.32362574753426e-5, 4.66600242720173e-5, 4.76374094754535e-5, 4.67963465903013e-5, 4.67993159829302e-5, 4.76053683815042e-5, 4.71219022235854e-5, 4.72071887559746e-5, 4.77805308813956e-5, 4.80544504513688e-5, 4.8057115424465e-5, 4.81831649826035e-5, 4.85453702138622e-5, 4.89644079503877e-5, 4.92721804873603e-5, 4.9477089293689e-5, 4.9697142179893e-5, 5.00163264326832e-5, 5.04158535484012e-5, 5.08128804146661e-5, 5.11427911577751e-5, 5.14044566986211e-5, 5.16416778091468e-5, 5.18941634473428e-5, 5.21643020117748e-5, 5.24200413810176e-5, 5.26233040852435e-5, 5.27566610463908e-5, 5.2827569015053e-5, 5.28533480057953e-5
flux1:, 0.637488387216649, 5.39123792632811e-5, 5.38051487723175e-5, 5.36833234189876e-5, 5.36395779333681e-5, 5.37013566053359e-5, 5.38106572436205e-5, 5.38726846083049e-5, 5.38330867159216e-5, 5.37220468229252e-5, 5.36294623728412e-5, 5.36279370065064e-5, 5.37068959445297e-5, 5.37802431349888e-5, 5.37667829913005e-5, 5.36712848500595e-5, 5.35850134043673e-5, 5.35891523678098e-5, 5.36460044940931e-5, 5.36199541302949e-5, 5.34645364878929e-5, 5.33655036319741e-5, 5.35328888384625e-5, 5.37155164799741e-5, 5.33026100599751e-5, 5.27641623844879e-5, 5.36223996511154e-5, 5.32200597069586e-5, 5.23335868925502e-5, 5.33879462439419e-5, 5.64506711502387e-5, 5.15232656207311e-5, 4.72466111670298e-5, 5.10010549632088e-5, 5.22392439080844e-5, 5.130839714046e-5, 5.14857036787139e-5, 5.24473729067276e-5, 5.19565296977693e-5, 5.21669623174813e-5, 5.29144487269373e-5, 5.32841963394431e-5, 5.33440434885334e-5, 5.35670323656642e-5, 5.40674261752358e-5, 5.46121398819208e-5, 5.49968992568502e-5, 5.5242444913418e-5, 5.55040324220943e-5, 5.58886381333227e-5, 5.63687040326395e-5, 5.68337616065877e-5, 5.71985430100294e-5, 5.74634953395972e-5, 5.76913821896326e-5, 5.79413002329592e-5, 5.82210866062865e-5, 5.84882449089626e-5, 5.86883542542841e-5, 5.87946884859383e-5, 5.88184483281571e-5, 5.87896326585043e-5
flux1:, 0.637750836120402, 5.94874006647838e-5, 5.937631201152e-5, 5.92450259476719e-5, 5.91917557307371e-5, 5.92477121678015e-5, 5.9355164045988e-5, 5.9417579026131e-5, 5.93789789523452e-5, 5.92684530774413e-5, 5.9173992897699e-5, 5.91648978276853e-5, 5.92287488806758e-5, 5.92836523501945e-5, 5.92587057218091e-5, 5.91669006664261e-5, 5.90945369651473e-5, 5.91024782632595e-5, 5.9132812398602e-5, 5.90554098244532e-5, 5.88626978985066e-5, 5.87767283964503e-5, 5.89824448890133e-5, 5.91429456268717e-5, 5.86239220463812e-5, 5.804131599859e-5, 5.8976377373352e-5, 5.84282519273798e-5, 5.75035643258721e-5, 5.85670606821108e-5, 6.18995531808621e-5, 5.64577323039036e-5, 5.17412215802122e-5, 5.59026375434481e-5, 5.74228816173186e-5, 5.63774386061319e-5, 5.67217529686604e-5, 5.78823491347824e-5, 5.73519834530032e-5, 5.76666985713795e-5, 5.86065105745161e-5, 5.90835859623184e-5, 5.91865717066752e-5, 5.94865126359272e-5, 6.0117741231492e-5, 6.07904002178295e-5, 6.12494821464993e-5, 6.15197429451045e-5, 6.17978690008345e-5, 6.22238575584412e-5, 6.27673841250734e-5, 6.32882039814181e-5, 6.36735758766786e-5, 6.39206338497467e-5, 6.41120208541776e-5, 6.43316513797942e-5, 6.45982712409258e-5, 6.4860621294063e-5, 6.50453878262438e-5, 6.51125583826889e-5, 6.50751838131171e-5, 6.49776589358056e-5
flux1:, 0.638013285024155, 6.55853742984821e-5, 6.54774315475247e-5, 6.53394275682156e-5, 6.52740285760818e-5, 6.53193854883133e-5, 6.54234475272105e-5, 6.549138947656e-5, 6.54639854823442e-5, 6.53632516424535e-5, 6.52693766268427e-5, 6.52477064237037e-5, 6.52900899294726e-5, 6.53272296976594e-5, 6.5301645901902e-5, 6.52285440217421e-5, 6.51785160849554e-5, 6.51869552780327e-5, 6.51832055322171e-5, 6.50569358403925e-5, 6.48440010155957e-5, 6.47883151685894e-5, 6.50326675317995e-5, 6.51645824843411e-5, 6.45567238395601e-5, 6.39591067557322e-5, 6.49665568620834e-5, 6.42828347752175e-5, 6.33399533237694e-5, 6.4441550995034e-5, 6.80891424171485e-5, 6.20727397781221e-5, 5.68612746184618e-5, 6.15159656932742e-5, 6.33063669450453e-5, 6.21225342862749e-5, 6.25909392686502e-5, 6.39837887140184e-5, 6.33719012884521e-5, 6.37423040295045e-5, 6.48677447817283e-5, 6.5450489885282e-5, 6.55715154639774e-5, 6.59117209958906e-5, 6.66469874799819e-5, 6.7434658475779e-5, 6.79571134766257e-5, 6.82317891767502e-5, 6.84966198307991e-5, 6.89332640806979e-5, 6.95168375015503e-5, 7.00783236302788e-5, 7.04718473493628e-5, 7.06847530010664e-5, 7.08177464728981e-5, 7.09833350575648e-5, 7.12170615469297e-5, 7.14623273368255e-5, 7.16257443796212e-5, 7.16498414884449e-5, 7.15460761286406e-5, 7.13732700204446e-5
flux1:, 0.638275733927908, 7.22480866595276e-5, 7.215049597088e-5, 7.20071027348909e-5, 7.19252400746161e-5, 7.19549140501477e-5, 7.20558555416575e-5, 7.21373113697146e-5, 7.21331383719974e-5, 7.20510456785462e-5, 7.19583356596451e-5, 7.19181915913158e-5, 7.19348007665497e-5, 7.19592607487258e-5, 7.19476267441916e-5, 7.19086077575788e-5, 7.18870239155742e-5, 7.18918276490135e-5, 7.18507798421737e-5, 7.1685968962955e-5, 7.14745445826971e-5, 7.14643346585194e-5, 7.17461423188812e-5, 7.18526538145719e-5, 7.11874037312459e-5, 7.06032484238125e-5, 7.16794346705325e-5, 7.08903940178632e-5, 6.99427590415269e-5, 7.11355810275259e-5, 7.51600336291905e-5, 6.85051281871548e-5, 6.27377211996188e-5, 6.7975831788417e-5, 6.99923047172098e-5, 6.86511324152723e-5, 6.91697935420707e-5, 7.08141406969914e-5, 7.00750837375066e-5, 7.04307105410925e-5, 7.17095316311017e-5, 7.23820347895259e-5, 7.24875232457965e-5, 7.28186742291462e-5, 7.36139590892634e-5, 7.44884721579474e-5, 7.50547578014355e-5, 7.53102969668031e-5, 7.55296405459026e-5, 7.59420353579118e-5, 7.65373659919401e-5, 7.71220723860753e-5, 7.75135995992594e-5, 7.76823265742053e-5, 7.77425761153211e-5, 7.78369235902986e-5, 7.80232484352834e-5, 7.82444827954652e-5, 7.83876801442537e-5, 7.83741348916282e-5, 7.82090179216211e-5, 7.79636909992644e-5
flux1:, 0.638538182831662, 7.95189828803846e-5, 7.94380683289169e-5, 7.92886010471082e-5, 7.91843208432121e-5, 7.9193357183232e-5, 7.92932638316177e-5, 7.93981520680393e-5, 7.94294942175165e-5, 7.93730872600359e-5, 7.92798893322714e-5, 7.92151170503449e-5, 7.92043070967906e-5, 7.92249532875588e-5, 7.9243523464055e-5, 7.92520129127248e-5, 7.92617290061736e-5, 7.92587624049903e-5, 7.91824407318338e-5, 7.89959095821875e-5, 7.88088005616112e-5, 7.88545426291039e-5, 7.91719152548491e-5, 7.92670276354799e-5, 7.85859842319874e-5, 7.803785838952e-5, 7.91818076783262e-5, 7.83339750528252e-5, 7.73848849702762e-5, 7.8742113946743e-5, 8.32194831320995e-5, 7.58610060714065e-5, 6.947357611733e-5, 7.53822769948746e-5, 7.7555462162691e-5, 7.60458609357386e-5, 7.65206130829269e-5, 7.84199325345685e-5, 7.75117389057507e-5, 7.77706712376145e-5, 7.91492000138763e-5, 7.98827962529683e-5, 7.99350016894848e-5, 8.02018655080719e-5, 8.10016054317857e-5, 8.1922507008046e-5, 8.25059036180176e-5, 8.27174007284812e-5, 8.2859815055726e-5, 8.32123118636246e-5, 8.37886726463827e-5, 8.43777471569264e-5, 8.47594914797536e-5, 8.48804913973019e-5, 8.48621717060288e-5, 8.48760720087093e-5, 8.50068515463863e-5, 8.52027530524577e-5, 8.53335702686821e-5, 8.52965512955084e-5, 8.50851715672641e-5, 8.47795937088918e-5
flux1:, 0.638800631735415, 8.74433566837165e-5, 8.73836317403923e-5, 8.72251786557478e-5, 8.70913463926084e-5, 8.7075347288797e-5, 8.71777726438716e-5, 8.73166120249415e-5, 8.73943032412161e-5, 8.73677555366912e-5, 8.72702874703382e-5, 8.71752428938164e-5, 8.71381935211897e-5, 8.71662961411607e-5, 8.72304629805219e-5, 8.72958267153926e-5, 8.73361004887407e-5, 8.73221878143218e-5, 8.7217912372292e-5, 8.70303754579818e-5, 8.68873811825086e-5, 8.69927402031583e-5, 8.73440071071363e-5, 8.7451920601013e-5, 8.68008034330726e-5, 8.63008279100076e-5, 8.75157927462223e-5, 8.66648435160138e-5, 8.57052414681502e-5, 8.73122622923421e-5, 9.2328438562469e-5, 8.42023961703148e-5, 7.71306091628533e-5, 8.37878458153293e-5, 8.603499221186e-5, 8.43552458868166e-5, 8.46863875327023e-5, 8.68295211126673e-5, 8.57209945657777e-5, 8.58031152192352e-5, 8.72147176476538e-5, 8.79720005996676e-5, 8.79343812041532e-5, 8.80841228617818e-5, 8.88295740230022e-5, 8.97498289951697e-5, 9.03195913704306e-5, 9.04633312350286e-5, 9.05014982103722e-5, 9.07616626140738e-5, 9.12891085545982e-5, 9.18637714990307e-5, 9.22301904123782e-5, 9.23056791109056e-5, 9.22111058057964e-5, 9.21434459782529e-5, 9.22169113225428e-5, 9.23910556341949e-5, 9.25223065286214e-5, 9.24824611015342e-5, 9.22478513999816e-5, 9.19022143466862e-5
flux1:, 0.639063080639168, 9.60686217650781e-5, 9.60322131466958e-5, 9.58598857192269e-5, 9.56888989557262e-5, 9.56443690441056e-5, 9.575367720452e-5, 9.59360680118771e-5, 9.60680002504325e-5, 9.60720864902006e-5, 9.59650149758427e-5, 9.58353323229714e-5, 9.57757122405361e-5, 9.58230253529879e-5, 9.59447732704348e-5, 9.60708316000805e-5, 9.61376615173462e-5, 9.61115150803597e-5, 9.59910861754391e-5, 9.58237221721479e-5, 9.57378092663447e-5, 9.58985529748353e-5, 9.62831708863123e-5, 9.64358642724166e-5, 9.58574754474865e-5, 9.54043615268343e-5, 9.6698719447572e-5, 9.59002696607933e-5, 9.49083415882158e-5, 9.68523910434343e-5, 1.02497036653749e-4, 9.35418422792798e-5, 8.57234059752025e-5, 9.3193426353779e-5, 9.54332488290572e-5, 9.35906006568775e-5, 9.36892646800878e-5, 9.60542789850303e-5, 9.47304439942932e-5, 9.45711513408513e-5, 9.5947669640619e-5, 9.66884174526957e-5, 9.65311352327284e-5, 9.65217573794818e-5, 9.71606527759175e-5, 9.80342537972272e-5, 9.85601228916026e-5, 9.86164725932449e-5, 9.85303683905503e-5, 9.86728965731039e-5, 9.91258652704936e-5, 9.96693535689465e-5, 1.00017044870444e-4, 1.00053602869678e-4, 9.9891658978384e-5, 9.97482468406228e-5, 9.97679487201044e-5, 9.99271324995802e-5, 1.00073906628806e-4, 1.00054846271175e-4, 9.98243484554074e-5, 9.94636200327404e-5
flux1:, 0.639325529542921, 1.0544461580516e-4, 1.05431174328778e-4, 1.05238809351943e-4, 1.05023473916029e-4, 1.04948017399845e-4, 1.05068523233149e-4, 1.05301714496308e-4, 1.05491844306693e-4, 1.05524081678143e-4, 1.05401498201785e-4, 1.05234724282934e-4, 1.05157900219645e-4, 1.05234529470402e-4, 1.05420338809394e-4, 1.05604796664722e-4, 1.05691906635506e-4, 1.05654850455967e-4, 1.05532982121564e-4, 1.05403791840938e-4, 1.05378250059969e-4, 1.05582416851359e-4, 1.06001676006783e-4, 1.06235065794391e-4, 1.05762525066209e-4, 1.05340833997919e-4, 1.06728166958894e-4, 1.06028102491327e-4, 1.0497084428505e-4, 1.07330012928751e-4, 1.13689988553039e-4, 1.03846561389727e-4, 9.52224779301314e-5, 1.03554116637246e-4, 1.05721969488945e-4, 1.03730245863962e-4, 1.03533275027469e-4, 1.06093408918347e-4, 1.04558165648747e-4, 1.04119931149167e-4, 1.05404063010088e-4, 1.06092057027522e-4, 1.05796571261201e-4, 1.0560388190663e-4, 1.06099613928684e-4, 1.06889774924071e-4, 1.07347122010673e-4, 1.07303326551968e-4, 1.07082675754387e-4, 1.0709262893184e-4, 1.07453367578787e-4, 1.07953118697094e-4, 1.08280885164785e-4, 1.08287747808696e-4, 1.08071507563192e-4, 1.07862927919304e-4, 1.07835892468474e-4, 1.0798797142386e-4, 1.08164527439474e-4, 1.08188731019503e-4, 1.07989491893368e-4, 1.07639256183378e-4
flux1:, 0.639587978446675, 1.15623886261119e-4, 1.15631025502264e-4, 1.15412235100338e-4, 1.15146655065856e-4, 1.15038983277224e-4, 1.15174038160862e-4, 1.15461844172381e-4, 1.15709896169567e-4, 1.15765352131219e-4, 1.15621982616567e-4, 1.15417960127355e-4, 1.15329885656048e-4, 1.15442333145716e-4, 1.15691933346484e-4, 1.15926851649208e-4, 1.16027147346536e-4, 1.15983488696572e-4, 1.15875766360408e-4, 1.15796409109873e-4, 1.15823572592619e-4, 1.16052908547061e-4, 1.16510287559206e-4, 1.16859628301632e-4, 1.16511177407021e-4, 1.16093053716032e-4, 1.17591397465818e-4, 1.17017576123243e-4, 1.1585412986347e-4, 1.18687797504607e-4, 1.25841349744814e-4, 1.15051878394813e-4, 1.05566357324144e-4, 1.14794599125032e-4, 1.16855143025773e-4, 1.14730793162107e-4, 1.14211209175142e-4, 1.16941854410759e-4, 1.15217182494953e-4, 1.14496629483731e-4, 1.15652922128556e-4, 1.16262399616712e-4, 1.15824232142794e-4, 1.15445921699701e-4, 1.1578444151783e-4, 1.1647080998944e-4, 1.16845456272549e-4, 1.16697824389291e-4, 1.16343380190909e-4, 1.16218136823765e-4, 1.16479339124019e-4, 1.16929054112644e-4, 1.17238186493102e-4, 1.17225609666789e-4, 1.16969670834997e-4, 1.16708642561294e-4, 1.16643161796929e-4, 1.16794867716018e-4, 1.17011768664423e-4, 1.17096715213939e-4, 1.16951177230339e-4, 1.16633246034194e-4
flux1:, 0.639850427350428, 1.26661916029671e-4, 1.26686112151973e-4, 1.26435502351735e-4, 1.26115825014592e-4, 1.25975568608285e-4, 1.26126753489197e-4, 1.26469018258882e-4, 1.26770945706755e-4, 1.268435698597e-4, 1.26675997321297e-4, 1.26436925425182e-4, 1.26342917379054e-4, 1.26492676992468e-4, 1.267988964996e-4, 1.27072125005611e-4, 1.27179340804552e-4, 1.27136302180286e-4, 1.2705704623565e-4, 1.27030786916106e-4, 1.27092626815185e-4, 1.27325061091531e-4, 1.27826142148895e-4, 1.28321509158423e-4, 1.28097933104951e-4, 1.27647097378196e-4, 1.29277522389906e-4, 1.28834510133528e-4, 1.2752072838904e-4, 1.30863336323261e-4, 1.38876235408163e-4, 1.27081770953242e-4, 1.1668076955145e-4, 1.26831521815902e-4, 1.28786458355081e-4, 1.26543744757864e-4, 1.25714661140826e-4, 1.28600083873254e-4, 1.26721797335555e-4, 1.25750764012115e-4, 1.26773066098574e-4, 1.27293559211801e-4, 1.2672261978512e-4, 1.26178517260173e-4, 1.26371476403334e-4, 1.26954868659458e-4, 1.27246580248647e-4, 1.2700158023133e-4, 1.26524924361414e-4, 1.26274415837636e-4, 1.26440511765707e-4, 1.26841663913395e-4, 1.27136365108133e-4, 1.27114373930912e-4, 1.26832425079006e-4, 1.26531204368539e-4, 1.26434743261685e-4, 1.26589964069561e-4, 1.26852061009294e-4, 1.27007373779835e-4, 1.26929652541148e-4, 1.26658318714406e-4
flux1:, 0.640112876254181, 1.38617264600651e-4, 1.38655051970959e-4, 1.3836938941561e-4, 1.37994270955542e-4, 1.37821630418496e-4, 1.37988199922364e-4, 1.38380899544082e-4, 1.38730004721542e-4, 1.3881422561824e-4, 1.38621892112775e-4, 1.38352057313987e-4, 1.38255703658258e-4, 1.38438689624848e-4, 1.387884423053e-4, 1.39085736879322e-4, 1.39195939498258e-4, 1.39163145884292e-4, 1.39123599745959e-4, 1.39144810928696e-4, 1.39215354294449e-4, 1.39428070495848e-4, 1.39980007161235e-4, 1.40642715825925e-4, 1.40527954372083e-4, 1.40005292996467e-4, 1.41790122358363e-4, 1.41458100152986e-4, 1.39951542851133e-4, 1.4381102485438e-4, 1.52735504146551e-4, 1.39872784560833e-4, 1.28501417771468e-4, 1.39598801065797e-4, 1.41488151984113e-4, 1.39134442676055e-4, 1.38045504801601e-4, 1.41084028030026e-4, 1.39094772337428e-4, 1.37934960946409e-4, 1.38848798074479e-4, 1.39287382967184e-4, 1.38605699913511e-4, 1.37933989221161e-4, 1.38017311547327e-4, 1.38520866095114e-4, 1.38744695527188e-4, 1.3841862498821e-4, 1.37840412920329e-4, 1.37485481534492e-4, 1.37572208830555e-4, 1.37934584455104e-4, 1.38222344373975e-4, 1.38200027432579e-4, 1.37903081931284e-4, 1.37571417243186e-4, 1.37449076102004e-4, 1.37607976563861e-4, 1.37913669157026e-4, 1.38139851015972e-4, 1.38133728017214e-4, 1.37913432264363e-4
flux1:, 0.640375325157934, 1.5155162193272e-4, 1.5160085079068e-4, 1.51279960843287e-4, 1.50850673064946e-4, 1.50645976991796e-4, 1.50824651064254e-4, 1.51260592936734e-4, 1.51649066450547e-4, 1.51741326827611e-4, 1.51527117274529e-4, 1.51232358694221e-4, 1.51134791452869e-4, 1.51341732155562e-4, 1.51717956272236e-4, 1.52025355635769e-4, 1.52137985431289e-4, 1.52126591094463e-4, 1.52133807749206e-4, 1.52189185646843e-4, 1.52238358351496e-4, 1.52410887847269e-4, 1.53021502427576e-4, 1.53862156563033e-4, 1.53827064576578e-4, 1.53196816845474e-4, 1.55157871028792e-4, 1.54896064804699e-4, 1.53160522275576e-4, 1.57521832820334e-4, 1.6739864521272e-4, 1.53396709155228e-4, 1.40996000519147e-4, 1.53070945781756e-4, 1.54967597550607e-4, 1.52499732249323e-4, 1.51226636756644e-4, 1.54433272215391e-4, 1.52374028916689e-4, 1.51106114133384e-4, 1.51965421049729e-4, 1.52345889634009e-4, 1.51583107154666e-4, 1.50833082331011e-4, 1.50861027220936e-4, 1.51327323542988e-4, 1.51512335910717e-4, 1.5112946641073e-4, 1.5047631798125e-4, 1.50045371914362e-4, 1.50077547024321e-4, 1.50418528912244e-4, 1.50710195980492e-4, 1.50695534534666e-4, 1.50391082339863e-4, 1.50035084084654e-4, 1.49888920166728e-4, 1.50048091156885e-4, 1.50390017785369e-4, 1.50679023955529e-4, 1.50737955298213e-4, 1.50562866220632e-4
flux1:, 0.640637774061688, 1.65529792421512e-4, 1.6559069328281e-4, 1.6523792272926e-4, 1.64758096022352e-4, 1.64521360945504e-4, 1.64706493051297e-4, 1.65176444843877e-4, 1.6559698540199e-4, 1.65696888563178e-4, 1.65467179218338e-4, 1.65154214629057e-4, 1.65053923900703e-4, 1.65271669952686e-4, 1.65655841778269e-4, 1.65961813430379e-4, 1.66080026905345e-4, 1.66101643568971e-4, 1.66158323409131e-4, 1.66229648360938e-4, 1.66227850613707e-4, 1.663445934107e-4, 1.67021252343574e-4, 1.68039803390737e-4, 1.68048385976961e-4, 1.67283778750263e-4, 1.69441042127453e-4, 1.69195136994189e-4, 1.67203836277683e-4, 1.72037000396295e-4, 1.82900276254569e-4, 1.6767746477224e-4, 1.54181043448737e-4, 1.67279677806441e-4, 1.69278251510075e-4, 1.66680766115944e-4, 1.65309818241546e-4, 1.68715815864971e-4, 1.6661751375433e-4, 1.65326723813612e-4, 1.66205489547827e-4, 1.66564568284331e-4, 1.65752040441452e-4, 1.64974698944364e-4, 1.65010386048358e-4, 1.65494866091342e-4, 1.65680285515777e-4, 1.65269670843888e-4, 1.6457017144943e-4, 1.64094646608938e-4, 1.6410239431197e-4, 1.64444912878254e-4, 1.64754219529124e-4, 1.64754284112972e-4, 1.64446387567199e-4, 1.64068462129168e-4, 1.63897777832318e-4, 1.64051370775447e-4, 1.64418365639451e-4, 1.64755862730435e-4, 1.64864978155058e-4, 1.64720591792561e-4
flux1:, 0.640900222965441, 1.80619639728386e-4, 1.80695471366714e-4, 1.80317636570236e-4, 1.79792713757199e-4, 1.79523306375104e-4, 1.79707383200272e-4, 1.80201370873287e-4, 1.80648518592365e-4, 1.80759327896748e-4, 1.80523491026036e-4, 1.80199268876264e-4, 1.8009253794695e-4, 1.80306054400406e-4, 1.8068077582038e-4, 1.8097767497334e-4, 1.81107887417482e-4, 1.81173523746668e-4, 1.81278879471379e-4, 1.81346846160048e-4, 1.81269410750771e-4, 1.81321089467168e-4, 1.82069548276782e-4, 1.83257346840964e-4, 1.83274276498134e-4, 1.82361533352321e-4, 1.84732558808368e-4, 1.84444743482173e-4, 1.82181629159644e-4, 1.87452803755578e-4, 1.99336802679212e-4, 1.82798661960535e-4, 1.68130019461169e-4, 1.82320307703485e-4, 1.84522572887782e-4, 1.81768201527002e-4, 1.80378914266031e-4, 1.84028297542661e-4, 1.81905141069607e-4, 1.80666087687651e-4, 1.81646516807339e-4, 1.8202786645483e-4, 1.81192496227227e-4, 1.80430755256745e-4, 1.80534875689151e-4, 1.81096672091324e-4, 1.81326013133974e-4, 1.80917430112232e-4, 1.80197906643418e-4, 1.79707309193424e-4, 1.79721336308808e-4, 1.80090680978527e-4, 1.80433072864007e-4, 1.80454318794367e-4, 1.80144461277789e-4, 1.79744221671093e-4, 1.7954671179519e-4, 1.79688294011529e-4, 1.80068165182156e-4, 1.80436952618315e-4, 1.8057658522119e-4, 1.8044301637617e-4
flux1:, 0.641162671869194, 1.968920263005e-4, 1.96989165604856e-4, 1.9659601491147e-4, 1.96032557726205e-4, 1.95729047517623e-4, 1.95903409819572e-4, 1.9641188438455e-4, 1.96882750661884e-4, 1.97011111393515e-4, 1.96780582437069e-4, 1.96451830256428e-4, 1.96333754792999e-4, 1.96528429015169e-4, 1.96879565085253e-4, 1.97164080334852e-4, 1.97314768366726e-4, 1.97433996635274e-4, 1.97585521748349e-4, 1.97633945783129e-4, 1.97464639555331e-4, 1.97448396266413e-4, 1.98271810738033e-4, 1.99615223320987e-4, 1.99613156517037e-4, 1.98553105975513e-4, 2.01153325932676e-4, 2.00773050795814e-4, 1.98231896758562e-4, 2.03915281652492e-4, 2.16861706927073e-4, 1.98900111301749e-4, 1.82970911719419e-4, 1.98346316235943e-4, 2.00846096169309e-4, 1.97898500607181e-4, 1.96547690291148e-4, 2.00491446838888e-4, 1.98337248207463e-4, 1.97200988556944e-4, 1.98360526015405e-4, 1.98807731999013e-4, 1.97966795693855e-4, 1.97247252254025e-4, 1.97467121509894e-4, 1.98158973221059e-4, 1.98473167679064e-4, 1.98092867379692e-4, 1.97373687390902e-4, 1.96891121261013e-4, 1.96937858294001e-4, 1.97357806388808e-4, 1.97748582918834e-4, 1.9779695703582e-4, 1.97485292098419e-4, 1.970611482235e-4, 1.96834613156467e-4, 1.96959320079572e-4, 1.97341816496565e-4, 1.97725623212094e-4, 1.978755657244e-4, 1.97731823866418e-4
flux1:, 0.641425120772948, 2.14420773265018e-4, 2.14548220389474e-4, 2.14151545048783e-4, 2.13556574109119e-4, 2.13216832918462e-4, 2.1337246457112e-4, 2.13887062015878e-4, 2.1438125957095e-4, 2.14536172527954e-4, 2.14323281695327e-4, 2.13996389175813e-4, 2.13862328395832e-4, 2.14026157708339e-4, 2.14344084271258e-4, 2.1461654489628e-4, 2.14796521055211e-4, 2.14977046533958e-4, 2.15172882264257e-4, 2.15192506189942e-4, 2.14925417915915e-4, 2.14843533088559e-4, 2.15741798639888e-4, 2.17226632345062e-4, 2.17191852594779e-4, 2.15998825050951e-4, 2.18842749303747e-4, 2.18336101689811e-4, 2.15517636959462e-4, 2.21605857488392e-4, 2.35670248129947e-4, 2.16163801572715e-4, 1.98873515310651e-4, 2.15552997810348e-4, 2.18423645476938e-4, 2.15241847599783e-4, 2.13952421638829e-4, 2.18241495983475e-4, 2.16029695325818e-4, 2.15015596746529e-4, 2.1641543473784e-4, 2.16965431354592e-4, 2.16123463223437e-4, 2.15451359149504e-4, 2.15812465488232e-4, 2.16671653302413e-4, 2.17102442049634e-4, 2.16769473963789e-4, 2.16062557509199e-4, 2.15601598726572e-4, 2.15699123796579e-4, 2.16188044572526e-4, 2.16640006697709e-4, 2.16720644933587e-4, 2.16407223724617e-4, 2.1595821894037e-4, 2.15702434978176e-4, 2.15808933977234e-4, 2.16188226551686e-4, 2.16575006028852e-4, 2.16718515728298e-4, 2.16546820655837e-4
flux1:, 0.641687569676701, 2.33282649271269e-4, 2.33451046378283e-4, 2.3306365380056e-4, 2.32444203886363e-4, 2.32065764427573e-4, 2.32193986156254e-4, 2.32707690583605e-4, 2.33226434643047e-4, 2.33417669774835e-4, 2.33234494515926e-4, 2.32915804790073e-4, 2.32763023192551e-4, 2.32888266225532e-4, 2.33167964995533e-4, 2.33430616685468e-4, 2.33647098846147e-4, 2.33894826807636e-4, 2.34136296095502e-4, 2.34127490697397e-4, 2.33766970325348e-4, 2.33624463250398e-4, 2.34593976902261e-4, 2.36209777008682e-4, 2.36145009942463e-4, 2.34843253500125e-4, 2.37946345707834e-4, 2.37302201474577e-4, 2.34209835505227e-4, 2.40720700736499e-4, 2.55976577122928e-4, 2.34792080530884e-4, 2.16028931148479e-4, 2.34153338952413e-4, 2.37440353281761e-4, 2.33983972434114e-4, 2.32740671102257e-4, 2.37419158567866e-4, 2.351064580426e-4, 2.34200471692899e-4, 2.35877880060218e-4, 2.36556183146629e-4, 2.35704596130277e-4, 2.35063033106823e-4, 2.35564782958403e-4, 2.36606874055893e-4, 2.37171737636987e-4, 2.36895539715986e-4, 2.3620357040943e-4, 2.35767129311074e-4, 2.35922697905468e-4, 2.36490371625608e-4, 2.37011344567958e-4, 2.37127776012712e-4, 2.36813365778422e-4, 2.36340791559502e-4, 2.36059108596179e-4, 2.36150941415591e-4, 2.36527057566801e-4, 2.36911014416539e-4, 2.37037631464572e-4, 2.36826787718906e-4
flux1:, 0.641950018580454, 2.5355737576251e-4, 2.53777745019939e-4, 2.53412542971192e-4, 2.52775575858128e-4, 2.52356211579812e-4, 2.52449139965034e-4, 2.52955789360687e-4, 2.53500319875059e-4, 2.53736581142043e-4, 2.53594075414933e-4, 2.53290572795172e-4, 2.53119787172669e-4, 2.53203768662982e-4, 2.53443743001563e-4, 2.53698313070828e-4, 2.53955155251709e-4, 2.54274744968561e-4, 2.54568579462734e-4, 2.54542454287481e-4, 2.54101165257422e-4, 2.53902767624439e-4, 2.54936620814221e-4, 2.56679923900118e-4, 2.56603739544833e-4, 2.5522208935023e-4, 2.58602965475953e-4, 2.57834726327223e-4, 2.54469752313412e-4, 2.61448030682513e-4, 2.77987923568099e-4, 2.54982473797223e-4, 2.34625410748071e-4, 2.54351023122306e-4, 2.58071315534475e-4, 2.5430552526986e-4, 2.53058452806852e-4, 2.58158361968389e-4, 2.55691144636522e-4, 2.54850769071769e-4, 2.56816808744814e-4, 2.57635564799232e-4, 2.56755127091587e-4, 2.56108722093648e-4, 2.56725260334441e-4, 2.5794192535531e-4, 2.58641560441174e-4, 2.58421286658606e-4, 2.57738792700907e-4, 2.57320238739081e-4, 2.57529974596704e-4, 2.58175798750303e-4, 2.58766505077693e-4, 2.58919447128457e-4, 2.58605681877076e-4, 2.58114073680892e-4, 2.57814386978925e-4, 2.57900411993364e-4, 2.58279311593364e-4, 2.58661184199668e-4, 2.58767685745039e-4, 2.58514716709216e-4
flux1:, 0.642212467484207, 2.75327617608534e-4, 2.75610089225189e-4, 2.75279509728429e-4, 2.74632253258134e-4, 2.74170697475488e-4, 2.74221383649832e-4, 2.74714603368539e-4, 2.75284229413205e-4, 2.75571440267789e-4, 2.75479038807496e-4, 2.75199333046033e-4, 2.75015892095614e-4, 2.75060822942486e-4, 2.75261053695511e-4, 2.75506077635184e-4, 2.75802494857512e-4, 2.76198281646787e-4, 2.76558119945924e-4, 2.76535877723634e-4, 2.76031413300906e-4, 2.75778541587862e-4, 2.76867066171421e-4, 2.7874290731257e-4, 2.786858314788e-4, 2.77251726836442e-4, 2.80934243222383e-4, 2.80076885991613e-4, 2.76434159265054e-4, 2.83948061198661e-4, 3.01881211696904e-4, 2.76904375865134e-4, 2.54825572479351e-4, 2.76316172491196e-4, 2.80464098717327e-4, 2.76363264481363e-4, 2.7503842099773e-4, 2.80577058352357e-4, 2.77899175802384e-4, 2.77063982660649e-4, 2.79307029531459e-4, 2.80266294797166e-4, 2.79331982530236e-4, 2.78634236745642e-4, 2.79320188728195e-4, 2.80681545536553e-4, 2.81500401596906e-4, 2.8132612305747e-4, 2.80642228302426e-4, 2.80228607204843e-4, 2.80479507367132e-4, 2.81192544098133e-4, 2.81845310209361e-4, 2.82031295718371e-4, 2.81720088494306e-4, 2.81217364346535e-4, 2.80912261151496e-4, 2.81006136523654e-4, 2.81398445245141e-4, 2.81783979956253e-4, 2.8187321369296e-4, 2.81582824269167e-4
flux1:, 0.642474916387961, 2.9867891837652e-4, 2.99031725937063e-4, 2.98747645074564e-4, 2.98098333961094e-4, 2.97595025911521e-4, 2.97597260581276e-4, 2.98069039751612e-4, 2.98659196465418e-4, 2.9899925382762e-4, 2.98965045308178e-4, 2.98720480484887e-4, 2.98534972877953e-4, 2.98546851281474e-4, 2.98706216806049e-4, 2.98934652226369e-4, 2.99264666678728e-4, 2.99741745971819e-4, 3.00188620453474e-4, 3.00199347773784e-4, 2.99650160886175e-4, 2.99338518563712e-4, 3.0047004197896e-4, 3.02491387449785e-4, 3.02489539236261e-4, 3.01023616929525e-4, 3.05038430758371e-4, 3.04141586011117e-4, 3.00206587962647e-4, 3.0833978303329e-4, 3.27787024781167e-4, 3.00682536828262e-4, 2.7674980918728e-4, 3.00168961920687e-4, 3.04727796257018e-4, 3.00277032719078e-4, 2.98791584831832e-4, 3.04772080670669e-4, 3.01832307074959e-4, 3.00937713481081e-4, 3.03431975791704e-4, 3.04523939817529e-4, 3.03511172049576e-4, 3.02714042577148e-4, 3.03414003233326e-4, 3.04875014136784e-4, 3.05784783616388e-4, 3.05640315414985e-4, 3.04942609673267e-4, 3.04519348081049e-4, 3.04793295292757e-4, 3.0555428017191e-4, 3.06252952927683e-4, 3.06463130551892e-4, 3.06155477876276e-4, 3.05652187653436e-4, 3.05358263111247e-4, 3.05477144715185e-4, 3.05895892211976e-4, 3.06292883279697e-4, 3.06370718580304e-4, 3.06052633580043e-4
flux1:, 0.642737365291714, 3.23699543089347e-4, 3.24128507303369e-4, 3.23902705572118e-4, 3.23261606164209e-4, 3.22719342524917e-4, 3.22667189044702e-4, 3.23106400454457e-4, 3.23707114416618e-4, 3.24097359979167e-4, 3.241287935879e-4, 3.23934470619617e-4, 3.23762669338455e-4, 3.23749522495798e-4, 3.2386322623226e-4, 3.24060825059561e-4, 3.24413506354053e-4, 3.24978728572849e-4, 3.25540457131401e-4, 3.25617862724634e-4, 3.2503940077116e-4, 3.24657714543592e-4, 3.25819348549793e-4, 3.2800457837618e-4, 3.28092183281073e-4, 3.2660454944955e-4, 3.30989838053986e-4, 3.30108465924121e-4, 3.25856384287614e-4, 3.34697360862998e-4, 3.55784326586149e-4, 3.26390881307634e-4, 3.00469451963495e-4, 3.2597463301789e-4, 3.30930991763107e-4, 3.26125329437832e-4, 3.24404357989044e-4, 3.30819207236154e-4, 3.27576741287702e-4, 3.26568012635645e-4, 3.29285138563686e-4, 3.30500354227259e-4, 3.29391302118985e-4, 3.2845498971142e-4, 3.2911479563587e-4, 3.306243983579e-4, 3.31589736058963e-4, 3.31456491962177e-4, 3.3073521455233e-4, 3.30291375653433e-4, 3.3057042859313e-4, 3.3135547511476e-4, 3.32076718454569e-4, 3.32296181527123e-4, 3.31990654776291e-4, 3.31498513325309e-4, 3.31235036430512e-4, 3.31397852887038e-4, 3.31855818431833e-4, 3.32270452392543e-4, 3.32341543588701e-4, 3.32006253619303e-4
flux1:, 0.642999814195467, 3.504802089341e-4, 3.50988822142979e-4, 3.50833902672773e-4, 3.50214431066914e-4, 3.49638816313295e-4, 3.49525995391572e-4, 3.49917180274177e-4, 3.5051225776557e-4, 3.50945758729061e-4, 3.51050722272161e-4, 3.50926227797484e-4, 3.50788411469416e-4, 3.50758279253385e-4, 3.50815835149954e-4, 3.50960591179087e-4, 3.51320993867922e-4, 3.51983627739815e-4, 3.5269324491446e-4, 3.52872068091654e-4, 3.52273956218792e-4, 3.51804116876619e-4, 3.52982415183266e-4, 3.55351415534311e-4, 3.55553793367964e-4, 3.54042711185165e-4, 3.58843907205758e-4, 3.58028657717464e-4, 3.53425695860359e-4, 3.63056872998007e-4, 3.85907062507604e-4, 3.54058005688282e-4, 3.26011189602684e-4, 3.53751015382083e-4, 3.59109092198628e-4, 3.53950469658722e-4, 3.51941634323963e-4, 3.58778506871939e-4, 3.55205345540913e-4, 3.54048762975604e-4, 3.56969949889136e-4, 3.58304171413562e-4, 3.57092793379326e-4, 3.55993703086983e-4, 3.5657114524415e-4, 3.58082221053917e-4, 3.59067491710868e-4, 3.58928532131901e-4, 3.58180163404722e-4, 3.5771316463214e-4, 3.57985103862252e-4, 3.58770481638639e-4, 3.59486355361577e-4, 3.59694274027386e-4, 3.59385579836909e-4, 3.58915612806431e-4, 3.58702857021467e-4, 3.5892862059102e-4, 3.59436003250347e-4, 3.59869448131787e-4, 3.59932816505762e-4, 3.5958664494733e-4
flux1:, 0.64326226309922, 3.79113712660908e-4, 3.79703797427437e-4, 3.79634364036737e-4, 3.7905407164101e-4, 3.78453697484499e-4, 3.78272982518271e-4, 3.7859567249355e-4, 3.79162772962512e-4, 3.79629323444201e-4, 3.79817336088925e-4, 3.79787017974949e-4, 3.79706835964407e-4, 3.796659568869e-4, 3.79650174606889e-4, 3.79712943702052e-4, 3.80063498360155e-4, 3.80835383585898e-4, 3.81728936754838e-4, 3.82041804642779e-4, 3.81426690430116e-4, 3.80845277436374e-4, 3.82026648854898e-4, 3.84596396084523e-4, 3.84924928580011e-4, 3.8337812908926e-4, 3.88646728619332e-4, 3.87936139442336e-4, 3.82942796793459e-4, 3.93431878037064e-4, 4.18161188006752e-4, 3.83683168559054e-4, 3.53371802501083e-4, 3.83486941175673e-4, 3.89279448384239e-4, 3.83772230477234e-4, 3.81455270067164e-4, 3.88703885324602e-4, 3.84783602433275e-4, 3.834723556962e-4, 3.86598249037297e-4, 3.88058318339272e-4, 3.86753022924782e-4, 3.85488239731418e-4, 3.85961000418037e-4, 3.87439110586613e-4, 3.88414739492004e-4, 3.8825811436566e-4, 3.87487556532575e-4, 3.87006328558641e-4, 3.87269343618906e-4, 3.88036461829916e-4, 3.88717914626582e-4, 3.88888586834544e-4, 3.88566568527138e-4, 3.88127270711158e-4, 3.87984873567519e-4, 3.88291463528282e-4, 3.88854534351455e-4, 3.89300699184773e-4, 3.89346230820258e-4, 3.88986824831038e-4
flux1:, 0.643524712002974, 4.09694495210573e-4, 4.1036727129716e-4, 4.10401091429118e-4, 4.09882303926978e-4, 4.09268640448916e-4, 4.09011424223197e-4, 4.09240163797698e-4, 4.0975173097109e-4, 4.10239320513383e-4, 4.10522541955174e-4, 4.10615253935423e-4, 4.10618393684586e-4, 4.10570015011118e-4, 4.10457225015879e-4, 4.10403376797584e-4, 4.10725400100389e-4, 4.11620515802277e-4, 4.12734674609439e-4, 4.13210073308391e-4, 4.12574380305941e-4, 4.11855262579896e-4, 4.13026106490332e-4, 4.15806758595948e-4, 4.16256916766088e-4, 4.14655158249884e-4, 4.20446844319392e-4, 4.19863116830103e-4, 4.14438760150666e-4, 4.25834346851839e-4, 4.52548371238017e-4, 4.15259271082105e-4, 3.82539987273195e-4, 4.15167516877593e-4, 4.21460935769384e-4, 4.156069880009e-4, 4.12996136246535e-4, 4.20654797118718e-4, 4.16378080856039e-4, 4.14931622373116e-4, 4.1828776917951e-4, 4.19895172091731e-4, 4.18518501955149e-4, 4.17105874329905e-4, 4.17475085188085e-4, 4.18904187968106e-4, 4.1985127710625e-4, 4.19671897706755e-4, 4.18892689802925e-4, 4.18418540232879e-4, 4.18684080692255e-4, 4.1942373317069e-4, 4.20044433267271e-4, 4.20149170059507e-4, 4.1979851866694e-4, 4.19394396575292e-4, 4.19340067089614e-4, 4.19743783744513e-4, 4.20364950928059e-4, 4.20810104598845e-4, 4.20816902035236e-4, 4.20430198839149e-4
flux1:, 0.643787160906727, 4.42318210062242e-4, 4.43075496648833e-4, 4.43234354645811e-4, 4.42804308952212e-4, 4.42191348046271e-4, 4.41847509891463e-4, 4.41952598578598e-4, 4.42377436462085e-4, 4.42873821050714e-4, 4.43267602148956e-4, 4.43515939975676e-4, 4.43628891674968e-4, 4.43572996341202e-4, 4.43334502188302e-4, 4.43126256875357e-4, 4.43401231985127e-4, 4.44434732495144e-4, 4.45804685453401e-4, 4.46466449635554e-4, 4.45802865100377e-4, 4.44920351098145e-4, 4.46066972300858e-4, 4.49059395539876e-4, 4.49612239024296e-4, 4.47934233423224e-4, 4.54306685674552e-4, 4.53855973285309e-4, 4.47963737010548e-4, 4.60296288764572e-4, 4.89091109172174e-4, 4.48797741837237e-4, 4.13520439390198e-4, 4.48800643955076e-4, 4.55693625954824e-4, 4.49488071499707e-4, 4.46627060415348e-4, 4.5470754802531e-4, 4.50065601263306e-4, 4.48522667911824e-4, 4.52159272212289e-4, 4.53950476910172e-4, 4.52535836639552e-4, 4.51009717112279e-4, 4.51298508051622e-4, 4.52682550363142e-4, 4.53594812336897e-4, 4.53394395109829e-4, 4.5262679895115e-4, 4.52191692045108e-4, 4.52484852850547e-4, 4.53199903429275e-4, 4.53739736666518e-4, 4.53749306189595e-4, 4.53350080532904e-4, 4.5298083412872e-4, 4.53029599235976e-4, 4.53545563094417e-4, 4.54224935251032e-4, 4.54649462726302e-4, 4.54586607940487e-4, 4.54146040131833e-4
flux1:, 0.64404960981048, 4.77081372689279e-4, 4.77926602501567e-4, 4.78236593314431e-4, 4.77927011848291e-4, 4.7733075580351e-4, 4.76888901021742e-4, 4.76837726981802e-4, 4.77142869870458e-4, 4.7763685022882e-4, 4.78159634530511e-4, 4.78598781767634e-4, 4.78847967541265e-4, 4.78782017021459e-4, 4.78386512803791e-4, 4.77985489900983e-4, 4.78195834384353e-4, 4.7938272043334e-4, 4.81040754128731e-4, 4.81909127325561e-4, 4.81210263153622e-4, 4.80142169714341e-4, 4.81250608461806e-4, 4.8444597169841e-4, 4.85072765899584e-4, 4.83300272805041e-4, 4.90311076654724e-4, 4.89988192147661e-4, 4.83599169902886e-4, 4.96887212204107e-4, 5.27853636414266e-4, 4.84349766353174e-4, 4.46354804012214e-4, 4.84438834293694e-4, 4.92054094124492e-4, 4.85482715921677e-4, 4.82433709559213e-4, 4.90963630024302e-4, 4.85941044433645e-4, 4.84347993115725e-4, 4.88333995956669e-4, 4.90357382640216e-4, 4.88943462592254e-4, 4.87347105291154e-4, 4.87594635004352e-4, 4.88954850996456e-4, 4.89837526131454e-4, 4.89622576283483e-4, 4.88889811676836e-4, 4.88532296394389e-4, 4.88889598008567e-4, 4.89595587111792e-4, 4.9004320372807e-4, 4.89930426707744e-4, 4.8945929157706e-4, 4.89119716879389e-4, 4.89283722293216e-4, 4.89926938039182e-4, 4.90665083877818e-4, 4.91047162125386e-4, 4.90876927556826e-4, 4.90345167326244e-4
flux1:, 0.644312058714234, 5.14081157971703e-4, 5.15019900774795e-4, 5.15511015777077e-4, 5.15357169046922e-4, 5.14795092929021e-4, 5.14243166693465e-4, 5.14001887501939e-4, 5.14154354527242e-4, 5.14636425043618e-4, 5.15308938656058e-4, 5.15975310387988e-4, 5.16386757514421e-4, 5.16307333173587e-4, 5.15723832140555e-4, 5.15093316574742e-4, 5.15222485728892e-4, 5.1657615950019e-4, 5.18551148278425e-4, 5.19645099069286e-4, 5.1890750029285e-4, 5.17637545069147e-4, 5.1869350567337e-4, 5.22075134678976e-4, 5.22744036483091e-4, 5.20865870446691e-4, 5.2857088558872e-4, 5.28367315640158e-4, 5.2146315490593e-4, 5.35723453693317e-4, 5.68953897462821e-4, 5.22019065998417e-4, 4.81134750074114e-4, 5.22191354792767e-4, 5.30662824639513e-4, 5.23701683988238e-4, 5.20530857319185e-4, 5.29553120704565e-4, 5.24121980811507e-4, 5.22519166399589e-4, 5.26931958823307e-4, 5.29241899486699e-4, 5.27865936430658e-4, 5.2624228245539e-4, 5.26494758653424e-4, 5.27863493728353e-4, 5.2872961900911e-4, 5.28507871536295e-4, 5.27831175995724e-4, 5.27590678011954e-4, 5.2805563217918e-4, 5.28779208616265e-4, 5.29133193146984e-4, 5.28875247370045e-4, 5.28307176968308e-4, 5.27987687584178e-4, 5.28276391356416e-4, 5.29063073885859e-4, 5.29864340354359e-4, 5.30184848863684e-4, 5.29867847891114e-4, 5.29200851617136e-4
flux1:, 0.644574507617987, 5.53415379134311e-4, 5.54455161808638e-4, 5.55160156504594e-4, 5.55199569930819e-4, 5.54690198186091e-4, 5.54016409901423e-4, 5.53551677385427e-4, 5.53519737683515e-4, 5.53981905680238e-4, 5.54825716809217e-4, 5.55755617922595e-4, 5.56355226458088e-4, 5.56260259304723e-4, 5.55460987438033e-4, 5.54567507616306e-4, 5.54599445989471e-4, 5.56130422724046e-4, 5.58448235742154e-4, 5.5978841496175e-4, 5.59016007473802e-4, 5.57535096487161e-4, 5.58524161645428e-4, 5.62071356427308e-4, 5.62754653690278e-4, 5.60768576130408e-4, 5.69220987343356e-4, 5.69134325039157e-4, 5.61707683658167e-4, 5.76967202434711e-4, 6.12563819087657e-4, 5.61963286666601e-4, 5.18004149688902e-4, 5.62223864969852e-4, 5.71681913979732e-4, 5.64299226327806e-4, 5.61062461326851e-4, 5.70632229759342e-4, 5.64748947483742e-4, 5.63158345156705e-4, 5.68071426432321e-4, 5.70720707988464e-4, 5.69411959044199e-4, 5.6779488231638e-4, 5.6809576023155e-4, 5.69508449497231e-4, 5.70373482841972e-4, 5.7014959342745e-4, 5.69543046285085e-4, 5.69453578883641e-4, 5.70070885700833e-4, 5.70846420958471e-4, 5.71114956671035e-4, 5.70695023078769e-4, 5.70005126165693e-4, 5.69692646165599e-4, 5.70113112810264e-4, 5.71061741655462e-4, 5.71937290289432e-4, 5.72184942358867e-4, 5.71686265692784e-4, 5.7083888858748e-4
flux1:, 0.64483695652174, 5.95182630709557e-4, 5.96331982015715e-4, 5.97284660706965e-4, 5.97555696651305e-4, 5.97118418979051e-4, 5.96312364651956e-4, 5.95592803037515e-4, 5.95346500200419e-4, 5.95781259618208e-4, 5.96816916660134e-4, 5.98045411070719e-4, 5.98859723841685e-4, 5.98750876724683e-4, 5.97713612794048e-4, 5.96527603192011e-4, 5.96445717552159e-4, 5.98160726950798e-4, 6.00845333675222e-4, 6.02456892942956e-4, 6.01663081639953e-4, 5.99969324356301e-4, 6.00877599613019e-4, 6.04570689655687e-4, 6.05250952861092e-4, 6.03162880204011e-4, 6.12412965310988e-4, 6.12455517755062e-4, 6.04508310638191e-4, 6.20815350406339e-4, 6.58897733754046e-4, 6.04383604390938e-4, 5.57149783254605e-4, 6.0474552113857e-4, 6.15303450737486e-4, 6.07463211293163e-4, 6.04195344611762e-4, 6.14375363696231e-4, 6.07981140301396e-4, 6.06398161486669e-4, 6.11869544158941e-4, 6.14901701679286e-4, 6.13676434321629e-4, 6.12084389455659e-4, 6.12466118839775e-4, 6.13953493259521e-4, 6.14829714822412e-4, 6.14601204815381e-4, 6.14067325984384e-4, 6.1415179193656e-4, 6.14961290182431e-4, 6.15826414596746e-4, 6.16025649388116e-4, 6.15433703311244e-4, 6.14598831107637e-4, 6.14277742407603e-4, 6.14834698941619e-4, 6.15966266668661e-4, 6.16935974423337e-4, 6.17111546742631e-4, 6.16406691349727e-4, 6.15338809886749e-4
flux1:, 0.645099405425493, 6.39482519960247e-4, 6.40749329917346e-4, 6.41982502789801e-4, 6.42523076542329e-4, 6.42178287780481e-4, 6.41232136950878e-4, 6.40229363363564e-4, 6.39740229640799e-4, 6.40138863982427e-4, 6.41383903363912e-4, 6.42944025929084e-4, 6.44001285344044e-4, 6.43886021192102e-4, 6.4259550641124e-4, 6.41091053750638e-4, 6.40876998977654e-4, 6.42778614096481e-4, 6.45853490018989e-4, 6.47767991676633e-4, 6.46975917078563e-4, 6.45073497521881e-4, 6.45888749524347e-4, 6.49714392915617e-4, 6.50388144095558e-4, 6.48208699598693e-4, 6.5830415496664e-4, 6.58508642067048e-4, 6.50048495795482e-4, 6.67480595054047e-4, 7.0819148385009e-4, 6.49504824398159e-4, 5.98782596695787e-4, 6.49986381346944e-4, 6.61731087181909e-4, 6.53397502973067e-4, 6.50107726351362e-4, 6.60963319841298e-4, 6.53988314687561e-4, 6.52379834291656e-4, 6.5844385276218e-4, 6.61887003569539e-4, 6.60745934877846e-4, 6.59179368206878e-4, 6.59658691643926e-4, 6.61241252887439e-4, 6.62133463527329e-4, 6.61887917827399e-4, 6.61414906936009e-4, 6.61681028161324e-4, 6.62712552452406e-4, 6.6370357376273e-4, 6.63855189849022e-4, 6.63087967402444e-4, 6.62087864439916e-4, 6.6174071753464e-4, 6.62436086635731e-4, 6.63773144861849e-4, 6.64865703216698e-4, 6.64984385015201e-4, 6.64063806764534e-4, 6.62745792481389e-4
flux1:, 0.645361854329247, 6.86415860732108e-4, 6.87805291276913e-4, 6.89348727433634e-4, 6.90195388889303e-4, 6.89964979623706e-4, 6.88874602572969e-4, 6.87563706491612e-4, 6.86803795873599e-4, 6.87154338410598e-4, 6.88621471394795e-4, 6.90543820175567e-4, 6.91875020507117e-4, 6.91767963025741e-4, 6.902162270951e-4, 6.88370121942588e-4, 6.88002739396484e-4, 6.90089540603238e-4, 6.93578884611212e-4, 6.95834718341703e-4, 6.95075588651998e-4, 6.92972885063229e-4, 6.93686136259205e-4, 6.97641822951995e-4, 6.98319896988144e-4, 6.9605893302606e-4, 7.07045443329688e-4, 7.07466347869964e-4, 6.98502079848581e-4, 7.17168989860113e-4, 7.60676868856155e-4, 6.97550432673885e-4, 6.43113715572019e-4, 6.98170199553383e-4, 7.11158913657411e-4, 7.02300480593665e-4, 6.98975049647039e-4, 7.10570126447077e-4, 7.02940566433352e-4, 7.01249773924233e-4, 7.0791419899083e-4, 7.1177763316774e-4, 7.10706168316617e-4, 7.09149151672688e-4, 7.09727116299636e-4, 7.11413409583484e-4, 7.12317193095987e-4, 7.12031480615772e-4, 7.11592629835e-4, 7.1203117967652e-4, 7.13301252688973e-4, 7.14449421548027e-4, 7.14578093193572e-4, 7.13638487767977e-4, 7.12456413235042e-4, 7.1206422432717e-4, 7.12895994913184e-4, 7.14460353272397e-4, 7.15711252742534e-4, 7.15802505757865e-4, 7.14673914615985e-4, 7.13090470224384e-4
flux1:, 0.645624303233, 7.36084675821635e-4, 7.37596957460912e-4, 7.39475656750371e-4, 7.40663192071135e-4, 7.40571351712224e-4, 7.39337297272131e-4, 7.37696839361905e-4, 7.36637376997061e-4, 7.36922635681927e-4, 7.38618372786874e-4, 7.40931018091796e-4, 7.42570652547956e-4, 7.42494006557369e-4, 7.40679712043407e-4, 7.38470195542907e-4, 7.37924910176496e-4, 7.40192057986378e-4, 7.4412135522492e-4, 7.46762398500527e-4, 7.46072243448627e-4, 7.43779760177668e-4, 7.44387204433401e-4, 7.48484115182159e-4, 7.49188656533092e-4, 7.46848841828173e-4, 7.58770506205066e-4, 7.59480623573427e-4, 7.50017779001837e-4, 7.70058965371315e-4, 8.16557185678356e-4, 7.48718244230558e-4, 6.90330660842971e-4, 7.49488812463855e-4, 7.63752424846574e-4, 7.5434454477677e-4, 7.50956222297493e-4, 7.63351398557218e-4, 7.54998184136087e-4, 7.53155310920446e-4, 7.60404475262695e-4, 7.64678637193562e-4, 7.63649593990177e-4, 7.62075123790463e-4, 7.62741842039401e-4, 7.6453117357091e-4, 7.65434432201649e-4, 7.65076310144972e-4, 7.64631674150368e-4, 7.65217176822004e-4, 7.66728029127763e-4, 7.68057395626941e-4, 7.68188837761324e-4, 7.67085144831781e-4, 7.65708082100825e-4, 7.65250212205732e-4, 7.66210710819081e-4, 7.68019955318709e-4, 7.69467485927419e-4, 7.69572322566578e-4, 7.68260326567284e-4, 7.66412086478898e-4
flux1:, 0.645886752136753, 7.88591860024418e-4, 7.90220335257736e-4, 7.92453371140401e-4, 7.94014966574062e-4, 7.94089201037395e-4, 7.92717484547474e-4, 7.90729199638923e-4, 7.89339242190073e-4, 7.89535283008217e-4, 7.91459147261637e-4, 7.94187710111791e-4, 7.96173973119147e-4, 7.96156984865968e-4, 7.94084120315484e-4, 7.91489790075424e-4, 7.90738666213137e-4, 7.93178652747074e-4, 7.9757425092928e-4, 8.00646898715054e-4, 8.0006244399785e-4, 7.97591157691456e-4, 7.9809618889748e-4, 8.02359948912808e-4, 8.03118779016063e-4, 8.00689573826415e-4, 8.13588825053878e-4, 8.14671669650317e-4, 8.04709131468135e-4, 8.26286526981026e-4, 8.75989389497776e-4, 8.03162189307577e-4, 7.40579208519449e-4, 8.040840170846e-4, 8.19635948519678e-4, 8.09661304684366e-4, 8.06183350791099e-4, 8.19436781316644e-4, 8.10303793831355e-4, 8.0824041437665e-4, 8.16043685614266e-4, 8.20703415605399e-4, 8.19681333564277e-4, 8.18058842101731e-4, 8.18801883223367e-4, 8.20691072836742e-4, 8.21578805416337e-4, 8.21110768033421e-4, 8.20610706229638e-4, 8.21304223941375e-4, 8.2304508486406e-4, 8.2457229013559e-4, 8.24732443322086e-4, 8.23477925835885e-4, 8.21896657426535e-4, 8.2135045319165e-4, 8.22424290696095e-4, 8.24487587250731e-4, 8.26167419358065e-4, 8.26333552103408e-4, 8.24876831747295e-4, 8.22779652705196e-4
flux1:, 0.646149201040506, 8.44040400252769e-4, 8.45770121520698e-4, 8.48370181503485e-4, 8.50338068636929e-4, 8.50610291842442e-4, 8.49113002567647e-4, 8.46761465080526e-4, 8.4500696817525e-4, 8.45082346143865e-4, 8.4722668756278e-4, 8.50394394923695e-4, 8.52768719277291e-4, 8.52846374326154e-4, 8.50522775486425e-4, 8.47522078176347e-4, 8.4653458042297e-4, 8.4913788239722e-4, 8.54025468904226e-4, 8.57574526175105e-4, 8.57129081833224e-4, 8.54489699627708e-4, 8.54904815835479e-4, 8.5937417862253e-4, 8.60213902954937e-4, 8.57667179904213e-4, 8.71583953447229e-4, 8.73123651365999e-4, 8.62652085760354e-4, 8.8593993370972e-4, 9.39076900411002e-4, 8.60984390104407e-4, 7.93955068382085e-4, 8.62041154937637e-4, 8.78889466682108e-4, 8.68335894888416e-4, 8.64757297245466e-4, 8.7892815389977e-4, 8.68978529748449e-4, 8.66642302238816e-4, 8.74966017606297e-4, 8.79976189723115e-4, 8.78921949065028e-4, 8.77225014021721e-4, 8.78039397316366e-4, 8.80032170322792e-4, 8.80893705495783e-4, 8.80278456257437e-4, 8.7966828143791e-4, 8.80421457220665e-4, 8.8237152397631e-4, 8.84107380955984e-4, 8.84322974554655e-4, 8.82936143842007e-4, 8.81145550658116e-4, 8.80486070832206e-4, 8.81648203480325e-4, 8.83962068405887e-4, 8.85901302054939e-4, 8.86177066205953e-4, 8.84623789780828e-4, 8.8230618871307e-4
flux1:, 0.64641164994426, 9.025321262881e-4, 9.04339195391269e-4, 9.07312792674724e-4, 9.09719187709863e-4, 9.10226727939943e-4, 9.08622501885894e-4, 9.05895015644259e-4, 9.03738608803904e-4, 9.03654464581984e-4, 9.06004751395116e-4, 9.09632281055404e-4, 9.12438240630199e-4, 9.12649568077534e-4, 9.10085780838738e-4, 9.0665738011086e-4, 9.05401722707897e-4, 9.0815710403384e-4, 9.13559229027664e-4, 9.17623424200757e-4, 9.17343670932193e-4, 9.14547074012695e-4, 9.14895439986231e-4, 9.19619427584407e-4, 9.20558977021636e-4, 9.17847197858052e-4, 9.32817297045899e-4, 9.34888201608165e-4, 9.23890668826315e-4, 9.49064984572819e-4, 0.00100587462919212, 9.22239308181676e-4, 8.50507298232727e-4, 9.23395926445312e-4, 9.41555610669891e-4, 9.30411798160714e-4, 9.26750080164107e-4, 9.41903960199857e-4, 9.31123059221927e-4, 9.2848966385506e-4, 9.37309851450838e-4, 9.42632016003486e-4, 9.41506426445608e-4, 9.39718577619856e-4, 9.40615889613894e-4, 9.42732826930173e-4, 9.43570125037792e-4, 9.42776697983311e-4, 9.42001460105988e-4, 9.42760730643769e-4, 9.44892827257195e-4, 9.46845079338778e-4, 9.47145432138281e-4, 9.45651241170773e-4, 9.43651159629172e-4, 9.42851372084515e-4, 9.44065788255139e-4, 9.46610585561202e-4, 9.4882229291335e-4, 9.49250491281861e-4, 9.47653038082863e-4, 9.45152645034791e-4
flux1:, 0.646674098848013, 9.64166061307654e-4, 9.66017736288793e-4, 9.69365921183392e-4, 9.72244004339159e-4, 9.73030376195154e-4, 9.71344793980131e-4, 9.68231700269849e-4, 9.65633298625394e-4, 9.65344241410208e-4, 9.6787960217127e-4, 9.71984586815053e-4, 9.7526634366772e-4, 9.75652779600668e-4, 9.72861688325681e-4, 9.68985787218708e-4, 9.67430622171111e-4, 9.70324929071215e-4, 9.76257959081389e-4, 9.8086593615052e-4, 9.80770280674452e-4, 9.77829132695712e-4, 9.78145648819494e-4, 9.83180044042148e-4, 9.84226281852163e-4, 9.81283587761013e-4, 9.97336406152302e-4, 9.99994766350789e-4, 9.88449310381235e-4, 0.00101567958096977, 0.00107640495003798, 9.86948923779762e-4, 9.10252630358982e-4, 9.88152867481162e-4, 0.00100765524368837, 9.95905117517004e-4, 9.92213564678776e-4, 0.00100842861054025, 9.96823163281933e-4, 9.9390284603406e-4, 0.00100321589236323, 0.0010088143358846, 0.00100757961860134, 0.00100569655787265, 0.0010067108441344, 0.00100899759298769, 0.00100983293123605, 0.00100884234516456, 0.00100785079815483, 0.0010085606992746, 0.0010108444795804, 0.00101302079865268, 0.0010134403451584, 0.00101187221454006, 0.00100966905135929, 0.00100870083982835, 0.00100992033862277, 0.0010126581802995, 0.00101513737994443, 0.00101575018256044, 0.00101416033876226, 0.00101152042127118
flux1:, 0.646936547751766, 0.00102903653388761, 0.0010308919662078, 0.00103461126262124, 0.00103799593294804, 0.00103911126072752, 0.00103737721763192, 0.00103387269169712, 0.00103079086840624, 0.00103024639033096, 0.00103294014082903, 0.00103753629643886, 0.00104133688107847, 0.00104194111966514, 0.0010389385692505, 0.00103459903450497, 0.00103271515847652, 0.00103573259474806, 0.00104220364697264, 0.00104737120426608, 0.00104747000547442, 0.00104440120877637, 0.0010447330277534, 0.00105013727239251, 0.00105128385416867, 0.00104802979456117, 0.00106518574586966, 0.00106846530830037, 0.00105634885778273, 0.00108579406280801, 0.00115068076700922, 0.00105512529512199, 9.73197299911879e-4, 0.00105631114764148, 0.00107720800735365, 0.00106482501123607, 0.00106119240936592, 0.00107856469151919, 0.00106615848534381, 0.00106299587715324, 0.00107282480531442, 0.00107867062770279, 0.00107728925013996, 0.00107531663344996, 0.00107650540263968, 0.00107903716170608, 0.0010799185933724, 0.00107872802678265, 0.00107747506784692, 0.00107807982872069, 0.00108048350391675, 0.00108289368533442, 0.0010834744490144, 0.00108187675679154, 0.00107948584560564, 0.00107832201592024, 0.00107948938405854, 0.00108236387809474, 0.00108508558921045, 0.00108590134569314, 0.00108436695154233, 0.00108163398381023
flux1:, 0.647198996655519, 0.00109723127910335, 0.00109904261804609, 0.00110312587398564, 0.00110705406284845, 0.00110855509397763, 0.00110681315436551, 0.00110291641190806, 0.00109931026590965, 0.00109845632321205, 0.00110127624429702, 0.0011063722003326, 0.00111073195814296, 0.00111159758829403, 0.001108403970838, 0.00110359090594841, 0.0011013526754395, 0.00110447370694584, 0.00111147816696506, 0.00111720724920891, 0.00111750477460817, 0.00111433222580569, 0.00111473875692488, 0.00112057421542998, 0.00112180416187418, 0.00111814921927431, 0.00113641734321156, 0.00114032987408017, 0.00112762245330978, 0.00115943244199395, 0.00122873011111321, 0.00112679505420725, 0.00103936114122664, 0.00112789155436524, 0.00115025298812205, 0.00113719550715855, 0.00113373820490216, 0.00115238501756836, 0.00113921226707337, 0.00113587973043097, 0.00114627481572524, 0.00115234715356483, 0.00115077816347188, 0.00114872515342577, 0.00115016492555476, 0.00115304599530414, 0.00115404941360273, 0.00115267421706244, 0.00115112149689327, 0.00115156459752031, 0.00115405455693094, 0.00115671102359922, 0.00115750416818239, 0.00115593460560775, 0.00115338304220601, 0.00115200029468934, 0.0011530509446067, 0.00115598890554075, 0.00115890850045874, 0.00115993085250112, 0.00115849445322429, 0.00115571736522393
flux1:, 0.647461445559273, 0.00116882977562601, 0.00117054331975684, 0.00117498020118145, 0.00117949062409419, 0.00118144033050175, 0.00117973903153931, 0.00117545573082995, 0.0011712868591559, 0.00117006723972711, 0.00117297547072223, 0.00117857348139651, 0.001183528983607, 0.00118470100019633, 0.00118134351563057, 0.00117605580615483, 0.0011734420373482, 0.00117664221392278, 0.00118416236338971, 0.00119044193877392, 0.00119093949697713, 0.0011876964806896, 0.00118824899956023, 0.00119457921752144, 0.00119587081473218, 0.00119172251362148, 0.00121109874306255, 0.00121563932409304, 0.00120232746799307, 0.00123664940962116, 0.00131061627926176, 0.00120201985947905, 0.00110879810016743, 0.00120295814929482, 0.00122686455808295, 0.00121307351547198, 0.0012099214086355, 0.00122998153644528, 0.00121607959013958, 0.00121266587380133, 0.00122369969713, 0.00122998397154942, 0.00122817765262754, 0.00122604749081445, 0.00122782457326353, 0.00123118283067679, 0.00123241017450304, 0.00123088351532743, 0.00122899839762993, 0.00122922033707152, 0.00123175859630367, 0.00123467471202457, 0.00123574042193999, 0.00123427151168199, 0.00123160098691755, 0.00122998357478615, 0.00123084943184015, 0.00123376431411088, 0.00123681992063698, 0.00123803905061053, 0.00123673854052345, 0.00123396976840212
flux1:, 0.647723894463026, 0.00124390202762498, 0.00124545913047044, 0.00125023609673456, 0.00125536844629062, 0.00125783526468543, 0.0012562312882079, 0.00125157482559033, 0.00124680898112207, 0.00124516616307165, 0.00124811871776893, 0.00125421349952022, 0.00125979710886412, 0.00126132314640078, 0.00125783824078488, 0.00125208557770868, 0.00124907984999027, 0.00125232891412371, 0.00126033400390963, 0.00126714255361422, 0.00126784195926119, 0.00126457255087312, 0.00126535357022177, 0.00127224666450341, 0.00127358153945537, 0.00126884984248732, 0.00128931632759479, 0.00129447217431351, 0.00128055059402444, 0.00131753894326965, 0.00139644850218762, 0.0012809076907055, 0.00118160806431556, 0.00128162923722123, 0.00130715950703776, 0.00129255867811254, 0.00128983814308004, 0.00131146878413426, 0.00129687192203717, 0.0012934690135281, 0.00130522741266786, 0.00131171127182536, 0.00130960344656214, 0.00130738306904746, 0.00130958136047996, 0.0013135586313599, 0.00131513258185607, 0.00131350303168989, 0.00131125651602484, 0.00131119156938282, 0.00131373159275942, 0.0013169178240788, 0.00131832307977256, 0.00131704220710957, 0.00131431122600333, 0.00131245480766685, 0.00131306898958949, 0.00131586550592346, 0.00131898181733196, 0.00132037717191788, 0.00131924786132983, 0.00131654575648579
flux1:, 0.647986343366779, 0.00132250790732945, 0.00132384545156821, 0.00132894520311706, 0.0013347389068405, 0.00133779570444847, 0.0013363538044006, 0.00133134618555979, 0.00132595427995098, 0.00132382965333875, 0.00132677571761548, 0.00133335366966322, 0.00133959379170707, 0.0013415257102785, 0.00133796109376126, 0.00133176507247701, 0.00132835551757002, 0.00133161716940575, 0.00134006500796499, 0.00134737401446025, 0.00134828044506284, 0.00134503946376349, 0.00134614200821696, 0.00135367478452704, 0.00135504649593708, 0.00134964741392388, 0.00137117312196111, 0.0013769338591397, 0.00136240478515712, 0.00140223227867739, 0.00148638029517394, 0.00136361195475148, 0.00125793688263348, 0.00136407472665688, 0.00139129357861955, 0.00137579255730833, 0.00137361009347364, 0.00139698082873879, 0.00138171657530781, 0.00137840805814616, 0.00139097945557577, 0.00139764772454153, 0.0013951552353354, 0.00139280627456346, 0.00139549461313572, 0.0014002348142624, 0.00140229105897918, 0.00140061886530118, 0.00139798337030754, 0.00139755646951848, 0.00140003842734486, 0.00140349696152328, 0.00140531122148376, 0.00140431874213295, 0.00140160361358576, 0.00139951868209656, 0.00139982035534353, 0.00140239956960652, 0.00140549219583525, 0.00140703570576093, 0.00140611282590357, 0.00140354450760835
flux1:, 0.648248792270532, 0.00140469704301548, 0.00140574745977828, 0.00141114800825549, 0.00141764076532378, 0.00142136362818604, 0.00142015619407555, 0.00141482822718974, 0.00140878650844895, 0.00140612004320457, 0.00140900133742632, 0.00141604035460645, 0.00142296223139945, 0.00142535754114795, 0.00142177321505696, 0.00141516728750825, 0.00141134608889746, 0.00141457869186429, 0.00142341853677091, 0.00143119615817655, 0.00143231958231704, 0.00142917090595056, 0.00143069777390843, 0.00143896070595911, 0.00144038206588027, 0.00143423888858837, 0.00145678147500786, 0.00146314848102546, 0.00144801863455726, 0.0014908854909882, 0.00158059550846671, 0.0014503181988028, 0.00133796418537843, 0.00145050012775488, 0.00147944799551507, 0.00146294715257908, 0.00146137734834725, 0.0014866621672103, 0.00147075085598051, 0.00146760469372998, 0.00148107070596922, 0.00148790099073865, 0.00148491974151479, 0.00148237303916322, 0.00148559475278952, 0.00149123214656517, 0.00149391076012682, 0.00149226378340378, 0.00148921174379785, 0.00148833670710787, 0.00149068351505792, 0.00149440240561411, 0.00149669168671674, 0.00149609700779097, 0.00149349112169322, 0.00149120539058406, 0.00149114415262571, 0.00149340832814581, 0.00149638782152595, 0.00149804658318871, 0.00149736708600347, 0.00149501056539896
flux1:, 0.648511241174286, 0.00149050909636181, 0.00149120008432375, 0.00149687372228346, 0.00150410006970009, 0.00150856699403976, 0.00150767315184065, 0.001502063838703, 0.00149535329432812, 0.00149208294043807, 0.00149483349379359, 0.00150230348234796, 0.0015099302362189, 0.00151285281343531, 0.00150932068886474, 0.00150234897330929, 0.00149811188770095, 0.00150127024496106, 0.001510446551364, 0.00151866065945186, 0.00152001532689867, 0.00151702868934349, 0.00151909169410898, 0.00152819362851938, 0.00152970126265799, 0.00152274344451397, 0.0015462521739458, 0.00155324485813651, 0.00153752054926701, 0.00158365937664516, 0.00167928498712782, 0.00154122114205789, 0.00142188148618871, 0.0015411205876581, 0.00157180892823745, 0.00155420526417023, 0.00155328570429595, 0.00158065448841207, 0.00156411193224458, 0.00156117949534056, 0.00157560944946594, 0.00158256997816108, 0.00157897644151099, 0.00157613148234569, 0.00157989832482434, 0.00158654815629646, 0.0015899857499241, 0.00158843603877487, 0.00158494007757168, 0.00158352020203911, 0.0015856356712408, 0.00158958382747089, 0.00159240407853749, 0.00159231999159373, 0.00158993114636892, 0.00158749039301275, 0.00158702962448954, 0.00158888626406526, 0.00159166117726016, 0.00159339878911754, 0.00159300144660723, 0.00159094588379458
flux1:, 0.648773690078039, 0.00157997415673236, 0.00158022840440035, 0.00158614091307878, 0.0015941310444281, 0.00159942057187235, 0.00159892476915232, 0.00159307993667314, 0.00158568519288231, 0.00158174644305587, 0.00158429311190846, 0.00159215719069761, 0.0016005107389277, 0.00160403037560706, 0.00160063231220444, 0.00159334748722689, 0.00158869370959797, 0.00159173185235244, 0.00160118829970852, 0.00160980824271124, 0.00161141015928729, 0.00160865682961911, 0.00161137591507277, 0.00162144735706378, 0.00162310265859554, 0.00161526301942873, 0.00163968235566341, 0.00164734000803321, 0.00163102130412915, 0.0016806961609587, 0.00178261898998437, 0.00163649704905911, 0.00150986537179195, 0.00163613075473963, 0.00166854456230711, 0.00164973718877393, 0.00164947130322661, 0.001679082244795, 0.00166192450220914, 0.00165924608209807, 0.00167469713475359, 0.001681747962441, 0.00167740435640932, 0.00167413398432341, 0.00167842565782957, 0.00168617884195033, 0.00169050284314949, 0.001689124559902, 0.00168515959503683, 0.00168309115318114, 0.00168486124668371, 0.00168898554288367, 0.00169237643660123, 0.00169291232887036, 0.00169085818179119, 0.00168832527254121, 0.00168744410475328, 0.00168880889591744, 0.00169128762249671, 0.00169306382822955, 0.00169298706616016, 0.0016913303540637
flux1:, 0.649036138981792, 0.00167311291984137, 0.00167284821369142, 0.00167895862401827, 0.00168773759679216, 0.00169392738090117, 0.00169391746277995, 0.00168788784027744, 0.00167979599112582, 0.00167512208275009, 0.00167738605035282, 0.00168560229096811, 0.00169470374966951, 0.00169889427305835, 0.00169571865315645, 0.00168817933014156, 0.00168311195418191, 0.00168598670257532, 0.00169566992219215, 0.00170466670952192, 0.00170652947431164, 0.00170407740299255, 0.00170757945435523, 0.00171877354990057, 0.0017206600340213, 0.0017118714103604, 0.00173714482969556, 0.00174552380134223, 0.00172859894548772, 0.00178209833948529, 0.00189072156670214, 0.00173627762133751, 0.00160205180017329, 0.00173567730987841, 0.00176978503313966, 0.00174967915960492, 0.00175004615815227, 0.001782040328015, 0.00176428892465057, 0.00176190431620627, 0.00177842750154601, 0.0017855254546836, 0.00178028802807797, 0.00177644766581346, 0.00178121686701165, 0.00179013940390997, 0.00179546521140918, 0.00179433417082243, 0.00178988129298454, 0.00178705984015552, 0.00178835744960365, 0.0017925829017513, 0.00179656316819685, 0.00179781797028883, 0.00179621998800276, 0.00179367208460437, 0.00179236588613003, 0.00179316459187802, 0.00179525620076585, 0.00179702507197849, 0.00179730259013273, 0.00179614602389193
flux1:, 0.649298587885546, 0.00176993633554699, 0.00176906642145142, 0.00177532753658295, 0.00178491487616721, 0.00179208011398403, 0.00179264495745522, 0.00178648402503934, 0.00177768388953891, 0.00177220705546427, 0.00177410639424533, 0.00178262985357519, 0.00179249913524121, 0.00179743509395022, 0.00179457231113905, 0.00178684035582438, 0.0017813675497903, 0.00178404247882356, 0.00179390504060306, 0.00180325005788611, 0.0018053798130687, 0.00180328888397965, 0.00180770602542591, 0.00182019683067467, 0.00182241475543473, 0.00181260744613173, 0.00183868107254592, 0.00184784824206733, 0.00183028947085966, 0.00188791449836116, 0.00200365268859162, 0.00184063128991946, 0.00169851733004623, 0.00183984043476263, 0.00187560986152342, 0.00185411858653043, 0.00185508797313799, 0.00188958672112668, 0.00187127244663923, 0.00186923382635687, 0.00188688487430934, 0.00189399173842257, 0.00188772095104051, 0.0018831605831219, 0.00188834226664356, 0.00189847892127628, 0.00190490988845001, 0.00190410444240916, 0.00189915588080826, 0.0018954846268334, 0.00189617757817273, 0.00190041098641388, 0.00190497617121706, 0.00190703196235811, 0.00190600848250009, 0.00190353269486977, 0.00190181223232069, 0.00190198185662465, 0.00190359653951102, 0.0019053039879315, 0.00190595887908751, 0.00190539934438087
flux1:, 0.649561036789299, 0.0018704445079227, 0.00186888096053807, 0.00187524067893081, 0.00188565024837821, 0.00189386187082884, 0.00189508869363236, 0.00188885067390345, 0.00187933292514192, 0.00187298693226418, 0.00187444012562235, 0.00188322487719433, 0.00189387934419691, 0.00189963152653475, 0.00189716895150514, 0.0018893071954914, 0.00188344405252085, 0.00188589345059851, 0.0018958959071818, 0.00190555866091556, 0.00190794910905495, 0.0019062670487039, 0.00191173424984802, 0.00192571246084624, 0.00192837223938134, 0.00191747347503866, 0.00194429927533626, 0.00195432374213568, 0.00193608535841277, 0.00199813534734157, 0.00212140215187779, 0.00194955610113973, 0.00179927152061538, 0.00194862841623195, 0.00198604576710169, 0.00196308957508687, 0.00196463669207624, 0.00200174188430049, 0.00198290550743016, 0.0019812891264362, 0.00200014164807889, 0.00200723431247572, 0.00199980530960819, 0.00199438193297981, 0.0019999045610217, 0.00201128532743443, 0.00201891475496768, 0.00201851727790244, 0.00201308137895025, 0.00200848035747478, 0.00200844168440949, 0.00201257848839806, 0.0020177015899488, 0.00202061865978583, 0.00202027778543493, 0.00201796573278338, 0.00201585534286095, 0.00201534507266555, 0.00201639506610347, 0.00201797686345355, 0.00201901548476381, 0.0020191362287131
flux1:, 0.649823485693052, 0.00197462479373226, 0.00197227995879673, 0.00197868324264943, 0.00198992313133075, 0.001999245632549, 0.00200121711940439, 0.00199495544634251, 0.00198471389288444, 0.00197743786925418, 0.00197836801808619, 0.00198736890546311, 0.00199882113704725, 0.00200545140594053, 0.0020034684563009, 0.00199553911324733, 0.00198930998480746, 0.00199152244290236, 0.00200163451681097, 0.00201158018592744, 0.00201420861845357, 0.00201296790954655, 0.00201961981058227, 0.002035286680327, 0.00203850290968013, 0.00202643915817497, 0.00205397763289751, 0.00206492310913301, 0.0020459421738095, 0.00211270081033537, 0.00224389652858191, 0.00206298568735687, 0.00190426213028553, 0.00206198648601606, 0.00210107526539701, 0.00207657976243327, 0.00207869863458209, 0.0021184950726516, 0.00209918395883068, 0.00209809729161183, 0.00211825522973821, 0.00212533598482551, 0.00211664773503427, 0.00211023596768576, 0.00211603213349436, 0.00212867936311798, 0.00213759312248593, 0.00213769104972897, 0.00213179602984859, 0.00212621053546491, 0.00212532957753282, 0.00212926306453252, 0.00213489798308551, 0.00213871187093315, 0.00213914488662196, 0.00213708671553723, 0.00213462189456424, 0.00213339432435681, 0.00213379617049502, 0.00213517776342281, 0.00213658489815292, 0.00213744638392354
flux1:, 0.650085934596805, 0.0020824492381526, 0.00207924008635217, 0.00208563124653427, 0.00209770336816654, 0.00210819217371703, 0.00211098356371739, 0.00210475004773566, 0.00209378411005452, 0.00208552740810042, 0.00208586672662172, 0.00209504063961712, 0.00210729555874692, 0.00211485160713438, 0.00211341547942648, 0.00210547938983128, 0.00209892040768797, 0.00210090181043741, 0.00211110307528552, 0.00212129074428784, 0.00212411580066145, 0.00212333167792449, 0.00213129867195909, 0.00214885923630943, 0.00215274703087737, 0.00213944932244751, 0.00216767183100216, 0.00217959214224467, 0.00215979157386356, 0.00223151641045552, 0.00237101737133824, 0.00218080673418384, 0.00201339171658745, 0.00217981759551494, 0.00222065384736104, 0.00219454677480751, 0.00219725726047673, 0.00223981614563925, 0.00222007667806635, 0.00221965860823897, 0.00224126487798948, 0.00224836994159354, 0.00223835174000512, 0.00223085080913238, 0.00223686488137565, 0.00225079885152562, 0.00226107706043188, 0.00226176238932724, 0.00225545773583382, 0.00224886455892952, 0.00224705725935816, 0.00225068884009132, 0.00225677607616379, 0.00226149674085652, 0.00226277257585377, 0.00226105094715919, 0.00225827570571774, 0.00225630867804524, 0.00225598743175154, 0.00225708662302919, 0.00225882341535327, 0.00226045589901639
flux1:, 0.650348383500559, 0.00219387166288341, 0.00218972418238615, 0.0021960490406723, 0.00220894814183972, 0.00222064647018237, 0.00222432272788905, 0.00221816747238968, 0.00220648564020369, 0.00219721327311045, 0.00219690743604495, 0.00220621403033412, 0.00221926577564699, 0.00222777639989495, 0.00222693883883045, 0.00221905545768532, 0.00221221691751168, 0.00221399279004744, 0.00222427337389538, 0.00223465571240929, 0.0022376172042802, 0.00223728654228573, 0.00224669029527119, 0.00226634716839838, 0.00227102193684619, 0.002256433694047, 0.00228532470495406, 0.00229826415875365, 0.00227755750480565, 0.00235447497574652, 0.00250262621045837, 0.00230288362703325, 0.00212654151606764, 0.00230200993750092, 0.00234473142327899, 0.00231694023730363, 0.0023202879776512, 0.00236567009682164, 0.00234553678017833, 0.00234594995407545, 0.00236918895888383, 0.00237639362232487, 0.00236500827835078, 0.00235634455858055, 0.00236253583446697, 0.00237777700072597, 0.00238949339037595, 0.0023908597955716, 0.00238421456329915, 0.00237662492714899, 0.0023738418668925, 0.0023770909880762, 0.002383564672267, 0.00238917757729303, 0.0023913385952307, 0.00239002301004601, 0.00238698717415637, 0.00238427625670316, 0.0023831717781595, 0.00238390483434645, 0.00238591058049272, 0.00238830984633512
flux1:, 0.650610832404312, 0.00230882483471787, 0.00230367844296279, 0.00230988591565749, 0.00232359778367197, 0.00233653303748637, 0.00234114619596943, 0.00233511814853144, 0.00232274198884365, 0.00231244005761997, 0.00231145200560567, 0.00232085391990447, 0.00233468290453312, 0.00234415426330523, 0.00234394948905615, 0.0023361773513115, 0.0023291256750234, 0.00233074302322339, 0.00234110490297086, 0.00235162976085486, 0.00235465043942842, 0.00235475114062961, 0.00236569985161016, 0.00238764869888386, 0.00239322966608846, 0.00237731591702875, 0.00240687553296069, 0.0024208748206278, 0.00239917161632807, 0.00248147840442013, 0.00263859025256558, 0.00242908423741382, 0.00224359671842984, 0.00242846435186789, 0.00247327260184033, 0.00244372383053542, 0.00244777336537788, 0.0024960308341112, 0.00247551376838873, 0.00247693004577593, 0.00250202307949483, 0.0025094425435095, 0.00249668632293464, 0.00248681173070927, 0.00249315280641332, 0.00250971991457415, 0.00252293812524087, 0.00252507532097547, 0.00251817312972422, 0.00250963184117384, 0.0025058630117993, 0.00250867543813919, 0.00251547064044457, 0.00252193925893743, 0.00252499838970503, 0.00252414002562223, 0.00252089644223306, 0.00251745768531443, 0.0025155325772251, 0.00251582361996385, 0.0025180218316378, 0.00252114901802735
flux1:, 0.650873281308065, 0.00242721815649395, 0.00242102956756471, 0.00242707230112849, 0.00244157111130851, 0.00245575093234199, 0.00246133766129989, 0.00245548554425422, 0.00244245370567113, 0.00243113423345086, 0.00242944716419911, 0.00243890990455946, 0.0024534804642607, 0.00246389356730675, 0.00246433721638883, 0.00245673450673466, 0.00244955360620128, 0.00245108252327277, 0.00246154186691464, 0.00247215583763018, 0.00247514456245844, 0.00247563496777286, 0.00248821874570296, 0.00251264612979016, 0.00251926297471537, 0.00250201945359238, 0.00253226650558666, 0.00254737352155435, 0.00252458406477572, 0.00261245417597366, 0.00277880249698513, 0.00255930051559665, 0.00236446687852996, 0.00255911471007715, 0.00260627055322515, 0.00257489175212289, 0.002579714987713, 0.00263089085271147, 0.00260996370881756, 0.00261254526192713, 0.00263973939177751, 0.00264752525019323, 0.00263342534433687, 0.00262231293695909, 0.00262878430628151, 0.00264668871348557, 0.00266145559398238, 0.00266444119376079, 0.0026573723507243, 0.00264795337670581, 0.00264322935525343, 0.00264558298392627, 0.00265264236502431, 0.00265991148444905, 0.00266385050559665, 0.0026634775385598, 0.00266007893050642, 0.00265595120581554, 0.00265319939718245, 0.00265299219271928, 0.00265530055395307, 0.00265908630407798
flux1:, 0.651135730211818, 0.00254893622288149, 0.00254168227946421, 0.00254751614465237, 0.00256276107301173, 0.00257816928845571, 0.00258474871611617, 0.00257912201055348, 0.00256549366620423, 0.00255319837331346, 0.0025508178134476, 0.00256030954377083, 0.00257556845107807, 0.00258687785961791, 0.00258796658077267, 0.00258059141971339, 0.00257338342108887, 0.00257491878037187, 0.0025855095483358, 0.00259616311056479, 0.00259901859313034, 0.00259983648854995, 0.00261412322847412, 0.00264120694834461, 0.0026490081248556, 0.0026304687104498, 0.00266144455484182, 0.00267772835546157, 0.0026537669250453, 0.0027473624970699, 0.00292319128671766, 0.0026934587755827, 0.00248909633825853, 0.00269393599462578, 0.00274375064901684, 0.00271047515892319, 0.00271613868262664, 0.00277026435318162, 0.00274885495310426, 0.0027527346209738, 0.00278228711420052, 0.0027906203314904, 0.00277523110845823, 0.00276286992475498, 0.00276945287761207, 0.00278869056157599, 0.00280502743160284, 0.00280891717014896, 0.00280176888398613, 0.00279156819970168, 0.00278595808523477, 0.0027878660439379, 0.00279514523924724, 0.00280314450343098, 0.00280791318034172, 0.0028080264386808, 0.00280452152241701, 0.0027997675306897, 0.00279622211032222, 0.0027954927568746, 0.00279783584597754, 0.00280218827908709
flux1:, 0.651398179115572, 0.0026738383839289, 0.00266551754024227, 0.00267110002140441, 0.00268703143120333, 0.00270362419270477, 0.00271119600367549, 0.00270584567428762, 0.00269170296299454, 0.0026785057224705, 0.00267546074887093, 0.00268495223419416, 0.00270082817378374, 0.00271296165463471, 0.00271467288844119, 0.002707583026409, 0.00270046844368549, 0.00270213193792646, 0.0027129106278448, 0.00272356410865276, 0.00272617832226875, 0.00272723929175082, 0.00274327137054541, 0.00277318280946364, 0.00278234363334394, 0.00276258485824816, 0.00279435777954786, 0.00281192314058031, 0.00278670912552864, 0.00288619215044658, 0.00307171680699778, 0.00283151701344209, 0.00261746190398918, 0.00283293770672113, 0.00288576245311855, 0.00285053646763629, 0.00285709167769049, 0.00291418286112397, 0.00289216796709028, 0.00289743270372985, 0.00292959406266095, 0.00293867597015459, 0.00292207540555562, 0.00290846674200232, 0.00291513718336576, 0.00293568072108148, 0.00295357426832749, 0.00295839191977348, 0.00295123791724104, 0.00294036489229767, 0.00293397192914398, 0.00293548330634512, 0.00294295488690942, 0.00295160223280153, 0.00295711806585336, 0.002957686844958, 0.00295411532598096, 0.00294882034850406, 0.00294455911578684, 0.00294332778344172, 0.00294565089194806, 0.00295046627265253
flux1:, 0.651660628019325, 0.00280175919988851, 0.00279239158701312, 0.00279767933863552, 0.00281421498908188, 0.00283191744147423, 0.00284046028466366, 0.0028354390247459, 0.00282088825774657, 0.00280689621587567, 0.00280324003432643, 0.00281270492807651, 0.00282910883608085, 0.00284196755381471, 0.00284425904020373, 0.00283751080382754, 0.00283062833654925, 0.00283257096629241, 0.00284362205142356, 0.00285425145002497, 0.00285651193932726, 0.00285770707545209, 0.00287549907063368, 0.00290840658348861, 0.00291913512536945, 0.00289827704269496, 0.00293094692107206, 0.00294994677910363, 0.00292340376577773, 0.00302894575946108, 0.00322435514975399, 0.00297344971432685, 0.00274955808742844, 0.00297614376097526, 0.00303236139736278, 0.0029951522400395, 0.00300263176411215, 0.00306268415187683, 0.00303988921786449, 0.00304656981762236, 0.00308156878054391, 0.00309161192406856, 0.00307389937415559, 0.00305905626609678, 0.00306578196390393, 0.0030875750283565, 0.00310696987559707, 0.00311269841424715, 0.00310558934067715, 0.00309415804208658, 0.0030871141528894, 0.00308831316404956, 0.00309596947402241, 0.00310517443772183, 0.00311132292883882, 0.00311228090331786, 0.00310866712028551, 0.00310293480338275, 0.00309808217916616, 0.00309642206555886, 0.00309870423301336, 0.00310387885045159
flux1:, 0.651923076923078, 0.00293250941126182, 0.0029221356751454, 0.00292708170667818, 0.00294411349784904, 0.00296281730371869, 0.0029722875684297, 0.00296764948860354, 0.00295282113414516, 0.00293817470430518, 0.00293398486468545, 0.00294340042816186, 0.00296022644329764, 0.0029736852382482, 0.00297649393638426, 0.00297014045795561, 0.00296364660768255, 0.00296605150073961, 0.00297749284982929, 0.00298809456939255, 0.00298988522627322, 0.00299107849460181, 0.00301061598774416, 0.00304668810971739, 0.0030592273472611, 0.00303743074017121, 0.00307113344444287, 0.00309177697042665, 0.00306383041615645, 0.00317561766510484, 0.00338107354011285, 0.00311922363602711, 0.00288537323933893, 0.00312356331813038, 0.00318358395494907, 0.00314438809751292, 0.00315281061341027, 0.00321579685782862, 0.00319200049547042, 0.00320006938822466, 0.00323810276302647, 0.00324932329969898, 0.00323061922490856, 0.00321456999025275, 0.00322131299727764, 0.00324426956969294, 0.00326506446138108, 0.00327163991408094, 0.00326459568464338, 0.00325271726075473, 0.00324517767318794, 0.00324618226172054, 0.00325403776472244, 0.0032637049527891, 0.00327034054515272, 0.00327158192972273, 0.00326792721073779, 0.00326187208744338, 0.0032565964922135, 0.00325463852316792, 0.00325690306185687, 0.00326234478742989
flux1:, 0.652185525826831, 0.00306587685431109, 0.00305455617118744, 0.00305910722107079, 0.00307649896450961, 0.00309606095140468, 0.00310639199395662, 0.00310219183428795, 0.00308723951223916, 0.00307211159826468, 0.00306749011381365, 0.00307683833322941, 0.00309396503061146, 0.00310787242661631, 0.00311111276412807, 0.0031052017017512, 0.00309927034966513, 0.00310235556341135, 0.00311434300450348, 0.00312493676211218, 0.00312613708330063, 0.00312716287710311, 0.00314840227172502, 0.00318780958354947, 0.00320243504556665, 0.0031798956470751, 0.00321480651469583, 0.00323736156218157, 0.00320793612597979, 0.00332616934683922, 0.00354180245985358, 0.00326877027960026, 0.00302486215924234, 0.00327515926933232, 0.00333942172491307, 0.00329827104210569, 0.00330765470066842, 0.00337352415678959, 0.0033484661558702, 0.00335784326895581, 0.00339907230765409, 0.00341168510646293, 0.00339213261472586, 0.00337492813255226, 0.00338165288167549, 0.00340566247289391, 0.00342771150147803, 0.00343502055239139, 0.00342802537920267, 0.00341580220749148, 0.00340794099592259, 0.00340890174929407, 0.00341699562813414, 0.00342702887752036, 0.00343397696757108, 0.00343535334596928, 0.00343162751432582, 0.00342536450866249, 0.00341987097998093, 0.00341780343002586, 0.00342012469344424, 0.00342576295751506
flux1:, 0.652447974730585, 0.00320162668072334, 0.00318943447605212, 0.00319352912337901, 0.0032111157156496, 0.00323135781289166, 0.00324245972704965, 0.00323875179612866, 0.00322385065299714, 0.00320844549480593, 0.00320351904340673, 0.00321278799995317, 0.00323007960107182, 0.0032442573945178, 0.00324781903312169, 0.0032423901137426, 0.00323721209260355, 0.00324123287066292, 0.00325396310911548, 0.00326459268301516, 0.00326507598304998, 0.0032657375449965, 0.00328860674052554, 0.00333152157282282, 0.00334853467361574, 0.0033254755724738, 0.00336181136597161, 0.00338660132635282, 0.00335561912060809, 0.00348050789006861, 0.00370641118657793, 0.00342196162993628, 0.00316792169951238, 0.00343082176125639, 0.00349980016691475, 0.00345676523329053, 0.0034671478679832, 0.00353583015396431, 0.00350922129396131, 0.00351978620883104, 0.00356433968195622, 0.00357855646696371, 0.00355832380939102, 0.00354004703550559, 0.00354673317083313, 0.00357167208877973, 0.00359479151920344, 0.00360267333542215, 0.00359567359792412, 0.00358319526013352, 0.00357520203420139, 0.00357630189032057, 0.00358470149389098, 0.00359500929854025, 0.00360206988850796, 0.00360338837872022, 0.00359952121994007, 0.00359315293894307, 0.00358767149022511, 0.00358573448223392, 0.00358824031636256, 0.00359403374716634
flux1:, 0.652710423634338, 0.00333950032194314, 0.00332652621998682, 0.00333009415940023, 0.00334768235799773, 0.00336839286557136, 0.00338015287648917, 0.00337698997664693, 0.00336233483242964, 0.00334688678434978, 0.00334180702742879, 0.00335099230920555, 0.00336829968085877, 0.00338254223303488, 0.00338628778090061, 0.00338137054341344, 0.00337715310192406, 0.0033824029773672, 0.00339611429588765, 0.00340684623727921, 0.00340647765133231, 0.00340654704355869, 0.00343094678401117, 0.00347754050544358, 0.00349725869406121, 0.00347392232128206, 0.00351194120441493, 0.00353933757618176, 0.00350671849453017, 0.00363847227369653, 0.00387469250119216, 0.00357859505034834, 0.00331437526089455, 0.00359035306041822, 0.0036645666860272, 0.00361975650443191, 0.00363121917499622, 0.00370263191521975, 0.00367416365242725, 0.00368577097073185, 0.00373375353688585, 0.00374978352716123, 0.0037290661331286, 0.00370984148891685, 0.00371649920979746, 0.00374224658933128, 0.00376622683708477, 0.00377447892138615, 0.00376738351334208, 0.00375472406781893, 0.00374680138057568, 0.00374825600925386, 0.00375706135155701, 0.00376756397874244, 0.00377451756423641, 0.00377554114271731, 0.00377141493190734, 0.00376501801242831, 0.0037597888793167, 0.00375826447393839, 0.00376113451648914, 0.00376707607997354
flux1:, 0.652972872538091, 0.00347921286978435, 0.00346555928281163, 0.00346852198232347, 0.00348589277608174, 0.00350682888007516, 0.00351911239852233, 0.00351654496558838, 0.00350234852248175, 0.00348712089680778, 0.00348206479516839, 0.00349117073583692, 0.00350833217904542, 0.00352240580093234, 0.00352616905944241, 0.00352178113178047, 0.00351874706725317, 0.0035255572543357, 0.00354052776733048, 0.00355144864443238, 0.00355008393198634, 0.00354930410172455, 0.00357510986442999, 0.00362554814310182, 0.00364829366125897, 0.00362493463380984, 0.00366493395830686, 0.00369534688681639, 0.00366101177097121, 0.00379983039236442, 0.0040463601743614, 0.00373839110002424, 0.00346397003276712, 0.00375346744200258, 0.00383349059893015, 0.00378704886991382, 0.00379973842287413, 0.00387379873262143, 0.00384315118020304, 0.00385564547722232, 0.00390714874760031, 0.00392520051770978, 0.00390422094888674, 0.00388422088121959, 0.00389090575524466, 0.00391736199040549, 0.0039419833903479, 0.00395037068537165, 0.00394305309387578, 0.00393026870678547, 0.00392262920488573, 0.00392468732762099, 0.0039340363054677, 0.00394467467623218, 0.00395129081211652, 0.00395174162007306, 0.00394718593381777, 0.00394079797693949, 0.00393605532414687, 0.0039352544673484, 0.00393871505658705, 0.00394483506537397
flux1:, 0.653235321441844, 0.00362044888345501, 0.00360623044227675, 0.00360850316133443, 0.00362541553363378, 0.00364630687341491, 0.00365895917848035, 0.00365703475266889, 0.00364352595906812, 0.00362880984239463, 0.00362397972109727, 0.00363302031208684, 0.00364986235238308, 0.00366350536675719, 0.00366709073006739, 0.00366323685473697, 0.00366162301725317, 0.00367035971115696, 0.00368690334334289, 0.00369811639637072, 0.00369560250443378, 0.00369369174590328, 0.0037207561369415, 0.00377519313655983, 0.00380128243229486, 0.00377816210897075, 0.00382047408876456, 0.0038543435237338, 0.0038182203416567, 0.00396428717988844, 0.00422105982876042, 0.00390100500717951, 0.00361638784349743, 0.00391980626823788, 0.00400627472803566, 0.00395837345080657, 0.0039725198988008, 0.00404915842881229, 0.00401600577762357, 0.00402923289408676, 0.00408434606065123, 0.00410462895802978, 0.00408363335933228, 0.00406307965715143, 0.00406990370792172, 0.00409700834868378, 0.00412205872572813, 0.00413032482072188, 0.00412262606347406, 0.00410975195314344, 0.00410261400780595, 0.00410555643567433, 0.00411562987638751, 0.00412637580969343, 0.00413242447638701, 0.00413199075018969, 0.00412678070727115, 0.00412038934576463, 0.0041163451350747, 0.00411659298444897, 0.00412090977192671, 0.00412727745625619
flux1:, 0.653497770345598, 0.00376285700649478, 0.00374820078955186, 0.00374969571106733, 0.00376589145332948, 0.00378644447381482, 0.00379929291031174, 0.00379805589014821, 0.00378547831510146, 0.00377159105508018, 0.0037672141077266, 0.00377621354460684, 0.00379255211255546, 0.00380547624865191, 0.00380865976627802, 0.0038053316225135, 0.00380538649464053, 0.00381644597048791, 0.00383490669240743, 0.00384652888626223, 0.00384270695704088, 0.00383936576234287, 0.00386752151018786, 0.00392609434146337, 0.00395582996295697, 0.00393321294839889, 0.00397819855779534, 0.00401598840838916, 0.00397802096179527, 0.00413150156741286, 0.0043983906023873, 0.00406604929387364, 0.00377126726342047, 0.0040889648330547, 0.0041825756344667, 0.00413340730847699, 0.00414933290882985, 0.0042285087601575, 0.0041925222297793, 0.0042063348468456, 0.00426515201218358, 0.00428787552953367, 0.0042671257300526, 0.00424628404792523, 0.00425342049192336, 0.00428116672536631, 0.00430645858182511, 0.00431433778524087, 0.004306069481002, 0.00429311536367495, 0.00428669599913584, 0.00429083196588732, 0.00430185718997606, 0.004312724114447, 0.00431798956686113, 0.00431633648531337, 0.00431019527529436, 0.00430373067667568, 0.00430056021414818, 0.00430218127626202, 0.00430765064225001, 0.00431437501204581
flux1:, 0.653760219249351, 0.00390604409746659, 0.00389109039551805, 0.00389172047141978, 0.00390692964378818, 0.00392683244300294, 0.00393968894266938, 0.00393918040073691, 0.00392779026082572, 0.00391507318646088, 0.00391140013340644, 0.00392039309409773, 0.0039360355794627, 0.0039479292737183, 0.00395046165813906, 0.00394763835491613, 0.00394961849067697, 0.00396342020172352, 0.00398416530045303, 0.00399632563998214, 0.00399103671056589, 0.00398595669572956, 0.0040150204432471, 0.00407784524522213, 0.00411151139384034, 0.00408966356380756, 0.00413770517071709, 0.00417990197390906, 0.00414006008568342, 0.00430110791626329, 0.00457793246315594, 0.00423312238285457, 0.00392823191644655, 0.00426052475608649, 0.00436202747420936, 0.00431179733128136, 0.0043299160260122, 0.00441163068465888, 0.00437248000582317, 0.00438673716981708, 0.00444935952691585, 0.00447472953612369, 0.00445449078387598, 0.00443365807559303, 0.00444133824656756, 0.00446978176240907, 0.00449516716518153, 0.00450239640872759, 0.00449334363935753, 0.00448028739423953, 0.00447479177787786, 0.00448045130320781, 0.00449270271223971, 0.00450375555088606, 0.00450805185730195, 0.00450483613332076, 0.00449744224536174, 0.00449077390803911, 0.00448860415565402, 0.00449190828664741, 0.00449884835450424, 0.00450607882313146
flux1:, 0.654022668153104, 0.00404956976309563, 0.00403447297669243, 0.00403415603575622, 0.00404810269983064, 0.00406703010851181, 0.00407969379149613, 0.00407995099865278, 0.00407001435422827, 0.0040588292767441, 0.00405613200088624, 0.00406516387757729, 0.00407991251971066, 0.00409044647006843, 0.00409205802927222, 0.00408970700151244, 0.00409387225134016, 0.0041108504032276, 0.00413426363876153, 0.00414710328503157, 0.00414019642066246, 0.00413307076818362, 0.00416284791773645, 0.00423001867334018, 0.00426788068179524, 0.00424706776121192, 0.00429856105950526, 0.00434567742464867, 0.0043039672085706, 0.00447273650695054, 0.00475927266017133, 0.0044018365614365, 0.00408691845322107, 0.00443408438692434, 0.00454426363762287, 0.00449318314191936, 0.00451399107999027, 0.00459829974079762, 0.00455565481594911, 0.00457021690287868, 0.00463674942088806, 0.00466496101645734, 0.00464548623253256, 0.00462497215511109, 0.00463347464734254, 0.00466273582793806, 0.00468811773488228, 0.00469444769927216, 0.00468437183458659, 0.00467115180768619, 0.00466675929828264, 0.00467428082951724, 0.00468807617512058, 0.00469943891014572, 0.00470262597649035, 0.00469751352089146, 0.00468851255596646, 0.00468145070500921, 0.00468035187613101, 0.00468562164695314, 0.00469436318496853, 0.00470228994538419
flux1:, 0.654285117056858, 0.00419294217610298, 0.00417787141976207, 0.00417653414757087, 0.00418894209985212, 0.00420656079647445, 0.00421882039736075, 0.00421987565258004, 0.00421166429642341, 0.00420238845453034, 0.00420095660973533, 0.00421008399293398, 0.00422374092747664, 0.00423257591993699, 0.00423298308237798, 0.00423106104407774, 0.00423766866702557, 0.00425826292760826, 0.00428473830752913, 0.00429841257576033, 0.00428975471397918, 0.00428028943475993, 0.00431058027598004, 0.00438217092911787, 0.00442447796976801, 0.00440496341185349, 0.004460309142358, 0.00451289089954016, 0.0044693636676608, 0.00464602789118391, 0.00494202496865836, 0.00457183878382225, 0.0042469976851829, 0.00460928015575916, 0.00472893091685568, 0.0046772132769009, 0.00470127298092247, 0.00478829217595766, 0.00474182677091382, 0.00475654884848332, 0.00482709275625326, 0.00485832043276144, 0.00483983263807401, 0.00481993713743777, 0.00482957067477981, 0.0048598303778232, 0.00488517001650089, 0.00489037539210324, 0.00487901754830943, 0.00486552461563221, 0.00486237222422519, 0.00487208558153341, 0.00488777703359725, 0.00489963652247441, 0.00490163513813316, 0.0048943206806128, 0.0048833411146831, 0.00487564246323083, 0.00487562286717451, 0.00488310223555934, 0.0048939791792492, 0.00490283275845503
flux1:, 0.654547565960611, 0.00433561584936627, 0.00432075493661202, 0.00431833649108885, 0.00432893487429751, 0.00434490842716286, 0.00435654432525439, 0.00435842274386226, 0.00435220845385013, 0.00434522779812187, 0.00434536457978677, 0.00435465629727072, 0.00436703033774618, 0.0043738269989986, 0.00437273984217059, 0.00437119345113433, 0.00438049138164283, 0.00440513743322568, 0.00443507405853548, 0.00444975589347813, 0.00443924235425473, 0.00442716765921735, 0.00445777489800086, 0.00453384465892767, 0.00458083421154919, 0.00456287517785945, 0.00462247095272289, 0.00468110584392472, 0.00463586447258801, 0.00482063736681923, 0.00512583705366323, 0.00474281944001664, 0.00440818396983443, 0.00478579397248539, 0.00491569280488048, 0.00486355057733167, 0.00489147249979125, 0.00498138368700003, 0.00493078270705519, 0.00494550998745462, 0.00502015370288117, 0.00505454046632908, 0.00503721549146995, 0.00501820546249943, 0.00502928811571352, 0.00506077851757223, 0.0050860992993861, 0.00508998856699527, 0.00507707471095002, 0.00506314574163165, 0.00506131064626944, 0.00507351617808196, 0.00509147601047878, 0.00510408095614233, 0.00510488535025978, 0.00509511259916752, 0.0050817844543122, 0.00507316167501754, 0.00507416536997992, 0.00508404919605147, 0.00509738809342437, 0.00510743702743238
flux1:, 0.654810014864364, 0.00447699166023262, 0.00446253834238195, 0.00445899357127422, 0.00446752239168092, 0.0044815162062971, 0.00449230191917588, 0.0044950179896479, 0.00449106508323353, 0.00448676609092671, 0.00448878352906026, 0.00449832246678745, 0.00450923740632354, 0.00451366721249501, 0.00451079726124559, 0.00450956322900007, 0.00452178288561958, 0.00455090343020118, 0.00458470149102603, 0.00460058561524144, 0.0045881501197512, 0.00457323129553785, 0.00460396892253243, 0.00468456998349914, 0.00473647219108587, 0.00472031281563695, 0.00478454513935236, 0.00484987032197873, 0.00480307241370609, 0.00499622816950413, 0.00531038404628873, 0.00491450701639931, 0.004570230696597, 0.0049633451172536, 0.00510422122042121, 0.0050518654227424, 0.00508429088051439, 0.00517734040764964, 0.00512231156381884, 0.00513688044198968, 0.00521569232620853, 0.00525333989600381, 0.00523729152659255, 0.00521937950072961, 0.00523221737613238, 0.00526521013155115, 0.00529059923145172, 0.00529302463245672, 0.00527827341701113, 0.00526368797190253, 0.00526317125529395, 0.00527811690721253, 0.00529871842177882, 0.0053123729444616, 0.0053120595219379, 0.00529964033308545, 0.00528361547385732, 0.00527374949650234, 0.0052756561457107, 0.0052880799580162, 0.00530418747954267, 0.00531573280283656
flux1:, 0.655072463768117, 0.00461641895540109, 0.0046025835323945, 0.00459788595456379, 0.0046041016435347, 0.00461578785554958, 0.00462549096323126, 0.00462904391247447, 0.00462760036920122, 0.00462636087635952, 0.00463057511631143, 0.00464046090400187, 0.0046497648385722, 0.00465152149736843, 0.00464658905525235, 0.00464559357448891, 0.00466094264729281, 0.00469493926306418, 0.00473299688584473, 0.00475030359375829, 0.0047359267515259, 0.00471797412145471, 0.00474867734479931, 0.00483386373671161, 0.00489090385259515, 0.00487676560646178, 0.00494600198513487, 0.00501870771483558, 0.00497056553857718, 0.00517245463575048, 0.00549534963800721, 0.00508664985447578, 0.00473291299131243, 0.00514166877944239, 0.00529417882747971, 0.00524181849034737, 0.00527940722026645, 0.00537590367820591, 0.00531619332291334, 0.0053304403861513, 0.0054134666086187, 0.00545442895968382, 0.00543969828786592, 0.00542302553842847, 0.00543789384080715, 0.00547268800968905, 0.00549829700475736, 0.00549916537630085, 0.00548229954908028, 0.00546678144853576, 0.00546749536267028, 0.00548535389903139, 0.00550894895055795, 0.00552400086413237, 0.0055227321653588, 0.00550756328320935, 0.00548853601193589, 0.00547709025120764, 0.00547971668111444, 0.00549474629251929, 0.0055138941346389, 0.0055272594688561
flux1:, 0.655334912671871, 0.0047531991270831, 0.00474020277456128, 0.004734347618314, 0.00473802881159943, 0.00474709118609238, 0.00475547376780168, 0.00475984202805566, 0.00476112976338504, 0.00476330952609129, 0.00477003657252041, 0.00478038903202789, 0.00478796399358014, 0.0047867742619508, 0.0047795146786306, 0.00477867220952525, 0.00479732783589376, 0.00483657381199574, 0.00487928417385805, 0.00489826175253409, 0.00488197729105657, 0.00486085506152228, 0.00489139082913805, 0.00498122695017207, 0.00504362461663277, 0.00503169433045984, 0.00510627524082322, 0.00518710285044179, 0.00513788066468693, 0.00534893895267078, 0.00568039889259824, 0.00525898919895924, 0.00489600175350196, 0.00532048659432826, 0.00548519648087487, 0.00543303739211698, 0.00547646142754696, 0.00557677170729221, 0.00551218355409207, 0.00552596317642778, 0.00561323305859457, 0.0056575151440324, 0.00564406518200374, 0.00562869059795964, 0.00564581910062821, 0.00568273086121436, 0.00570877663704341, 0.00570806149745629, 0.00568882319569639, 0.00567204801189196, 0.00567380877015011, 0.00569465754277397, 0.00572155255837528, 0.0057383770934477, 0.00573640051796484, 0.00571847671954505, 0.00569620347693216, 0.00568283926430616, 0.00568594254856724, 0.00570356359691458, 0.00572597063264941, 0.00574148711398225
flux1:, 0.655597361575624, 0.00488658974673095, 0.00487466304542863, 0.00486767066215941, 0.00486862431543843, 0.00487476318577909, 0.0048815819476573, 0.00488671723814068, 0.00489092234389314, 0.00489685414008154, 0.00490640644933982, 0.00491736951793087, 0.00492314061027523, 0.00491877372421074, 0.00490894225350159, 0.00490815387538792, 0.0049302565252545, 0.00497509054471379, 0.00502283855001688, 0.00504376354643305, 0.00502566199297354, 0.0050012959823486, 0.00503157348051154, 0.00512614096844621, 0.0051941059410616, 0.00518452272273202, 0.00526475321494419, 0.00535448673484047, 0.0053044965498558, 0.00552524661752972, 0.00586514886900067, 0.00543122970485301, 0.00505923514641531, 0.00549947642643763, 0.0056768516050649, 0.00562509317939232, 0.00567503679773715, 0.00577958210144033, 0.00570999669375104, 0.00572320580424308, 0.00581474546477305, 0.00586230812931186, 0.00585002386078157, 0.00583591868504896, 0.005855482349434, 0.00589483758214119, 0.00592160413506236, 0.00591935887633941, 0.00589752840462592, 0.0058791370873494, 0.00588166449628781, 0.00590546989507684, 0.00593590249689242, 0.00595488271545982, 0.00595252407112189, 0.00593194691877569, 0.00590626414597956, 0.00589065691030208, 0.0058939392385343, 0.00591404736542118, 0.00593985965861031, 0.00595784569987591
flux1:, 0.655859810479377, 0.00501580825931335, 0.00500519042435658, 0.00499711029777843, 0.00499517811889481, 0.00499811532859637, 0.00500312165790192, 0.00500894333077216, 0.00501620718877858, 0.00502618921923964, 0.00503887335094771, 0.00505061904423331, 0.00505456231728196, 0.00504683746855646, 0.00503421268036732, 0.00503336434537554, 0.00505901261786005, 0.0051097329862121, 0.00516289088020556, 0.00518606585105842, 0.00516629583087859, 0.00513868020681176, 0.00516866067836654, 0.00526806274745307, 0.00534178768342551, 0.00533463043011067, 0.00542077127209509, 0.00552022345156887, 0.00546982046232283, 0.00570086603914311, 0.00604914360035481, 0.00560301407861273, 0.00522229419624728, 0.00567824879587597, 0.00586865318800684, 0.00581748290342211, 0.00587464652909672, 0.0059838991817835, 0.00590929154591301, 0.00592189836191173, 0.00601775166830262, 0.00606852269226805, 0.00605721589691215, 0.00604426326640774, 0.00606637737516071, 0.00610850701182878, 0.00613634795161298, 0.00613271935189615, 0.00610813628761255, 0.0060877541909016, 0.00609067850258377, 0.00611728660662, 0.00615140481574809, 0.00617291024134633, 0.00617056263159883, 0.00614754444230666, 0.00611838394561716, 0.00610023995080308, 0.00610335594028928, 0.00612574895064675, 0.00615501908414632, 0.00617575588782082
flux1:, 0.65612225938313, 0.00514003441518496, 0.00513097358837021, 0.00512188895276219, 0.00511695393938689, 0.00511643765626658, 0.00511937784506415, 0.00512576816694638, 0.00513618026957651, 0.00515047041999526, 0.00516658573681918, 0.00517931763889541, 0.00518146610704218, 0.00517025774533391, 0.00515464375360787, 0.00515360485205928, 0.00518285127374774, 0.00523971035261167, 0.00529863191475244, 0.00532438079369816, 0.00530314847810676, 0.00527235166261465, 0.00530205695240541, 0.0054064199658624, 0.00548607178802438, 0.00548134912835029, 0.00557360763715447, 0.0056836023873808, 0.00563318116762758, 0.0058751967622767, 0.00623183888827145, 0.00577390744768104, 0.00538478809805113, 0.00585633570235412, 0.00606003756824379, 0.00600962312031927, 0.00607472776008299, 0.00618920903383883, 0.0061096620479522, 0.00612173442143915, 0.00622198858467608, 0.00627587872605301, 0.00626529630154538, 0.00625329374775445, 0.0062780118025407, 0.00632324870652936, 0.00635258941792032, 0.00634783008641939, 0.006320414933203, 0.0062976746698599, 0.00630055005775062, 0.00632968417219895, 0.00636752974165534, 0.00639189475253997, 0.00639000362277108, 0.00636486660938553, 0.00633226800572443, 0.00631134160585372, 0.0063139089321314, 0.0063382827145324, 0.00637095059050435, 0.00639465523027498
flux1:, 0.656384708286884, 0.00525841102165836, 0.00525116572962234, 0.00524119853785237, 0.00523319120952575, 0.00522900038924531, 0.00522961623045216, 0.00523641717378817, 0.00525001026277906, 0.0052688224898439, 0.00528866067314877, 0.00530261644992225, 0.00530306391803002, 0.00528830500828894, 0.00526953300191546, 0.00526815565619266, 0.00530100350129988, 0.00536420211688676, 0.00542921547198882, 0.00545787715607665, 0.00543544459461376, 0.00540161443117358, 0.00543113382445697, 0.00554060656847508, 0.00562631848325623, 0.00562396276249237, 0.00572248375280441, 0.0058438378342662, 0.00579382996130682, 0.00604754882168628, 0.00641260001617763, 0.00594339465247779, 0.00554625243013964, 0.0060331945672903, 0.0062503766682587, 0.00620085673321341, 0.00627464510941357, 0.00639492357255774, 0.00631063518727467, 0.00632236399983238, 0.00642717602180834, 0.0064840980895062, 0.00647393234744214, 0.00646259520588752, 0.00648990728055128, 0.00653858265628664, 0.0065699204401634, 0.00656439840566651, 0.00653417265724354, 0.00650873864257783, 0.00651106188377877, 0.00654232678212594, 0.00658382359188358, 0.00661132692196814, 0.00661037221950535, 0.00658354299622709, 0.00654766294488098, 0.00652377428253511, 0.00652538843469698, 0.00655133851868641, 0.00658721619050006, 0.00661401477414316
flux1:, 0.656647157190637, 0.00537004314529392, 0.0053648846936788, 0.00535420039994683, 0.00534310415702501, 0.00533505237138957, 0.00533308225738992, 0.0053400941847328, 0.00535684199829727, 0.00538034476799691, 0.00540418974385186, 0.00541964226517265, 0.00541854491087608, 0.0054002285561136, 0.00537815822331105, 0.00537627767148781, 0.00541267881583768, 0.00548236064689561, 0.00555376016259166, 0.0055856812465021, 0.00556236430824603, 0.00552573244161643, 0.00555522757630205, 0.00566997927176633, 0.0057618456186059, 0.00576171200500893, 0.00586656954338034, 0.00600007647118281, 0.00595094965463483, 0.00621715320784411, 0.0065907124296312, 0.00611089051640285, 0.00570616032553904, 0.00620822632021625, 0.00643899738430039, 0.00639047246623268, 0.00647370361833218, 0.0066003929438151, 0.00651167636338524, 0.00652339017740476, 0.00663301004019651, 0.00669289861792679, 0.00668279818429952, 0.00667176226292256, 0.00670159164323849, 0.00675402878406512, 0.00678792905627406, 0.00678213262382018, 0.00674923509032687, 0.00672082745474331, 0.00672205990158413, 0.00675495188032325, 0.00679989968038068, 0.00683074602487418, 0.00683122240070317, 0.00680322215176037, 0.00676434007137063, 0.00673739290210708, 0.00673764647220062, 0.00676467677776907, 0.00680343984737192, 0.00683334361461526
flux1:, 0.65690960609439, 0.00547399645830977, 0.00547121170075609, 0.00546002311213186, 0.00544587808636992, 0.00543381642479973, 0.00542899699760299, 0.00543597938368334, 0.00545579695438894, 0.00548411336360311, 0.00551224114489613, 0.00552949794911324, 0.00552707385751185, 0.00550525384455027, 0.00547977524321132, 0.00547721157061113, 0.00551706544454898, 0.00559331169237806, 0.00567134979097182, 0.00570687748841709, 0.00568304392560628, 0.00564392916198907, 0.00567363701572499, 0.00579385540908592, 0.00589193111952179, 0.00589380218024371, 0.00600499299481975, 0.00615141159754613, 0.00610366976218034, 0.00638318094765002, 0.0067654024040114, 0.00627576002701843, 0.00586394349841588, 0.006380803193778, 0.00662520818772103, 0.00657773330551169, 0.00667116892229025, 0.00680492379123621, 0.00671220084222488, 0.0067243695919436, 0.00683915663744386, 0.00690198616734776, 0.00689156661473807, 0.00688038937367065, 0.00691258612870741, 0.00696908977194632, 0.00700617664376389, 0.00700071291846755, 0.00696541050867093, 0.00693382628036089, 0.00693341710766227, 0.00696733854264709, 0.00701541180211643, 0.00704971614372856, 0.00705211199311083, 0.00702354260135792, 0.00698206245284052, 0.00695206136599784, 0.0069505676019977, 0.00697810721436431, 0.00701929484461278, 0.00705218196362786
flux1:, 0.657172054998143, 0.00556929585488038, 0.00556918952413698, 0.00555775888640781, 0.00554066369675906, 0.00552448251035929, 0.00551655084876509, 0.00552322495695559, 0.005545971107444, 0.00557918012508352, 0.00561185808783709, 0.00563125909330195, 0.00562778609472175, 0.00560257690495102, 0.00557361316319389, 0.00557017451047497, 0.00561332830935148, 0.00569615323319369, 0.00578103314262489, 0.00582050930269687, 0.00579657709119153, 0.00575538733128853, 0.00578562145611866, 0.00591151229292722, 0.00601581792569643, 0.0060194132548345, 0.00613685266416012, 0.0062969016373367, 0.00625108491609476, 0.00654476644668461, 0.00693586243640858, 0.00643734300137101, 0.00601901763239809, 0.00655029939685389, 0.00680832726155993, 0.00676190813127036, 0.00686629090787595, 0.00700779971985456, 0.00691158864145605, 0.00692481615533609, 0.00704524640759371, 0.00711104589858951, 0.00709989992982093, 0.00708806058874024, 0.00712239200741229, 0.00718323258642525, 0.00722417286227561, 0.00721975893988507, 0.00718245071174557, 0.00714758072169578, 0.00714498972549512, 0.0071792667578633, 0.0072300180814941, 0.00726779305063163, 0.00727256903481772, 0.00724409541163692, 0.00720054295999126, 0.00716760877688941, 0.00716402828333476, 0.00719145607309347, 0.00723448078761196, 0.00727008610489075
flux1:, 0.657434503901897, 0.00565492564465004, 0.00565782132485008, 0.00564645987450091, 0.00562657087039242, 0.00560620025499129, 0.00559489655944041, 0.00560094982381255, 0.00562643132762752, 0.0056645695377837, 0.00570205475631905, 0.00572396827938628, 0.00571978047208466, 0.0056913571303468, 0.00565886810311008, 0.00565435534617761, 0.00570060575435207, 0.00578995383683937, 0.00588182428281912, 0.00592558106550879, 0.00590201676135795, 0.00585924897788847, 0.00589039923705923, 0.0060221880445096, 0.00613272032063298, 0.00613771016343194, 0.00626123123798936, 0.00643558964815063, 0.00639227300412955, 0.00670102992600781, 0.00710127509068347, 0.00659497676943818, 0.00617080557813405, 0.0067161170836555, 0.00698770610196147, 0.00694230000813586, 0.00705832641184248, 0.00720829996854576, 0.0071091995309123, 0.00712420664378274, 0.0072508705622879, 0.00731973406209235, 0.00730744175848962, 0.00729434186340233, 0.00733048113113743, 0.0073958745652763, 0.00744135523475559, 0.00743880187686587, 0.00740001593242659, 0.00736185662608633, 0.00735657541440719, 0.00739047765733257, 0.00744334520992812, 0.00748449165040376, 0.00749205924445787, 0.00746438806796655, 0.00741940290689406, 0.00738378459959474, 0.00737785322778142, 0.00740452901212302, 0.00744869633555801, 0.00748661050235761
flux1:, 0.65769695280565, 0.00572983249641273, 0.00573607138393466, 0.0057251358183572, 0.00570266365758816, 0.00567807274661656, 0.00566314350545618, 0.0056682353010724, 0.00569621214468714, 0.00573927546565576, 0.00578181190396048, 0.00580662914998882, 0.00580211239902106, 0.00577071025828668, 0.00573469697703761, 0.00572890975675987, 0.00577800650025832, 0.00587375202821127, 0.00597270462186866, 0.00602106192180181, 0.00599837840546627, 0.00595461610430933, 0.0059871471398138, 0.00612508361369343, 0.00624183033771466, 0.00624785177364149, 0.00637720815324192, 0.00656652050909408, 0.00652630979206193, 0.00685109418639742, 0.00726082951693255, 0.00674801093186915, 0.00631875232920007, 0.00687770110671956, 0.00716274354820829, 0.00711826537818668, 0.00724655685478131, 0.00740571293256776, 0.00730438498862881, 0.0073219864692346, 0.00745557837595039, 0.00752767131560151, 0.00751381146121923, 0.0074987782073109, 0.00753629392483268, 0.00760637895178017, 0.00765707940649144, 0.00765726789770101, 0.00761765144654153, 0.00757631151530927, 0.00756788259590533, 0.00760064422463504, 0.00765496282322111, 0.00769926378289267, 0.00770996441490642, 0.00768381954088029, 0.00763814116442776, 0.00760022238386698, 0.00759177769647497, 0.00761707761249497, 0.00766161444143247, 0.00770129284247909
flux1:, 0.657959401709403, 0.00579293186644568, 0.00580286870605622, 0.00579275436303198, 0.0057679580862502, 0.00573915341444934, 0.00572035509975417, 0.00572412361853186, 0.00575431491225019, 0.00580225997051678, 0.00585007452399062, 0.00587820275942268, 0.00587378928412711, 0.00583970353524178, 0.00580021303476633, 0.00579295692656784, 0.00584460845537693, 0.00594655813663776, 0.00605262778699344, 0.0061058919998469, 0.0060846447535748, 0.00604055243006079, 0.00607500096662372, 0.00621936552032663, 0.00634232297251488, 0.00634899716295649, 0.00648386957944034, 0.00668875311580666, 0.00665227776085159, 0.00699409243067138, 0.00741372672685856, 0.00689581019790865, 0.00646232771852743, 0.00703453867324701, 0.00733288741589844, 0.00728922052322116, 0.00743029798627123, 0.00759934259754864, 0.00749649488017377, 0.00751757403461517, 0.0076588758170824, 0.0077344381604573, 0.00771860180895807, 0.00770089660879817, 0.0077392464453845, 0.00781406254836013, 0.00787062377127905, 0.00787447742776946, 0.00783478092889008, 0.00779048322601098, 0.00777851706474883, 0.00780935916023556, 0.00786437504785411, 0.00791149361882796, 0.00792557912262856, 0.00790167412805253, 0.00785612153173803, 0.00781641986818112, 0.00780542324548045, 0.00782877627652538, 0.00787286587099986, 0.00791364679794496
flux1:, 0.658221850613157, 0.00584311799550939, 0.0058571139444595, 0.00584824487706976, 0.00582142394614191, 0.00578844731151076, 0.0057655507368487, 0.00576762080091782, 0.00579971109754614, 0.00585245619602453, 0.00590575375329904, 0.00593760834501154, 0.00593377029852939, 0.00589735473584039, 0.00585448468203918, 0.0058455792426927, 0.00589946073824802, 0.00600735964580188, 0.00612052781523363, 0.00617899114554892, 0.00615977218769232, 0.00611608646180497, 0.00615305737117626, 0.00630416873325545, 0.00643335922646815, 0.006440308489773, 0.00658031466579625, 0.00680136611456561, 0.0067692683241455, 0.00712916610217145, 0.00755917248268164, 0.00703774421527116, 0.00660101572587163, 0.00718614358361822, 0.00749762376289623, 0.00745463461737757, 0.00760890083800537, 0.0077885078075528, 0.00768487810014735, 0.00771036258831861, 0.0078602249323857, 0.00793957253807853, 0.00792137973894298, 0.00790021406152138, 0.00793874579026534, 0.00801821524534135, 0.00808120888132762, 0.00808966120495833, 0.00805071782067214, 0.00800379728052862, 0.00798798771323377, 0.00801614209357666, 0.00807103174843206, 0.00812051345691695, 0.0081381288245246, 0.00811713748339888, 0.00807258219967052, 0.00803173967188843, 0.00801829123879463, 0.00803921353535688, 0.00808203434790319, 0.00812316505343545
flux1:, 0.65848429951691, 0.00587927685122844, 0.00589768944370802, 0.00589050595212924, 0.00586199095609402, 0.00582491731200482, 0.00579771285688788, 0.00579770464881604, 0.00583135067070335, 0.00588877653438646, 0.00594773434558823, 0.00598372978872701, 0.005980971561125, 0.0059426359983584, 0.00589653850973121, 0.00588582591932067, 0.00594158963156176, 0.00605513033381534, 0.00617533047118842, 0.00623926978010197, 0.00622269857983013, 0.00618021594195816, 0.00622037680636542, 0.00637859910656628, 0.00651408649563809, 0.00652095045925221, 0.00666565774960657, 0.00690345718151307, 0.00687637815835012, 0.00725545412563894, 0.00769635968893396, 0.00717316647278582, 0.00673429250555574, 0.00733202836627911, 0.0076564566345894, 0.00761401176864345, 0.00778174507220952, 0.00797253613683229, 0.00786887806925103, 0.00789971930082773, 0.00805904351294885, 0.00814256912868034, 0.00812168911341753, 0.00809624857384507, 0.00813421093115715, 0.0082181282694213, 0.00828802864995651, 0.00830199031851525, 0.00826469194768939, 0.00821559014985217, 0.00819572849032773, 0.00822046334209584, 0.00827435684901622, 0.00832563752082872, 0.00834680723967183, 0.00832933317477117, 0.0082866662671242, 0.0082454302312286, 0.00822977433223336, 0.00824789814774107, 0.00828866345135742, 0.008329332198771
flux1:, 0.658746748420663, 0.00590030081200298, 0.00592347158507757, 0.00591841605000211, 0.00588855890329223, 0.00584749482698746, 0.00581579875943548, 0.00581333757090636, 0.00584817554104526, 0.00591012618507384, 0.0059748878600937, 0.00601542784064597, 0.00601427674240961, 0.00597448250225668, 0.00592536666122687, 0.0059127206845297, 0.00597000835471397, 0.0060888426447017, 0.00621596678450742, 0.00628564102361685, 0.00627235210801797, 0.00623191349222043, 0.00627598727693959, 0.00644173494344683, 0.00658363641397513, 0.00659008707421046, 0.00673902704659205, 0.00699413727144875, 0.00697270172627278, 0.00737207700303552, 0.00782444475448418, 0.00730138704197978, 0.00686159797000069, 0.00747167047162829, 0.00780888324655152, 0.00776686691313701, 0.00794822767197086, 0.00815075551636782, 0.00804782541180532, 0.00808498219032565, 0.00825470470419143, 0.00834287956870399, 0.00831905384816851, 0.008288530117278, 0.00832509451824092, 0.00841312579798645, 0.00849028763344598, 0.00851061438268069, 0.00847588533272772, 0.00842514200096729, 0.00840112980758093, 0.00842177715627273, 0.00847378655925852, 0.00852620664224983, 0.00855082613608232, 0.00853737335887195, 0.00849746763680606, 0.00845666223472914, 0.00843918208603866, 0.00845427675577239, 0.00849227219246177, 0.00853164421405693
flux1:, 0.659009197324416, 0.00590510360180053, 0.00593334422496532, 0.0059308462267281, 0.00590001066734729, 0.00585509386378509, 0.00581875594711553, 0.00581348309139287, 0.00584913694814877, 0.00591542104981994, 0.00598609046878282, 0.00603155695879628, 0.00603255200008986, 0.00599180509911747, 0.0059399378620041, 0.00592527287381525, 0.00598372973945264, 0.00610748201106653, 0.0062413873964632, 0.00631703296482821, 0.00630766043291255, 0.00627013311299795, 0.00631888853222426, 0.00649262756094261, 0.00664112086337214, 0.0066468769022399, 0.00679956104550875, 0.00707252232310221, 0.00705732292091502, 0.00747812045679141, 0.00794252392584093, 0.00742164550268997, 0.00698230736082292, 0.00760448008285947, 0.0079543704778093, 0.00791270169731018, 0.00810775092825799, 0.0083224873450625, 0.00822103099329656, 0.00826545630040823, 0.00844653649059811, 0.00853991273547001, 0.00851297967065332, 0.00847660830579874, 0.00851090072974575, 0.00860259363334056, 0.00868723729160471, 0.00871470034955087, 0.00868346936703783, 0.00863171060551064, 0.0086035704556591, 0.00861955492373806, 0.00866880754447564, 0.00872163366435193, 0.00874946742445054, 0.00874041386481781, 0.00870408332185028, 0.00866457261447665, 0.00864577386941682, 0.00865775716559488, 0.00869237382588058, 0.00872962917917745
flux1:, 0.65927164622817, 0.00589263409836347, 0.00592621197168732, 0.00592667365489825, 0.00589522670174545, 0.00584662682234912, 0.00580553926435649, 0.00579712422997122, 0.00583321494293854, 0.00590360800052294, 0.00598024332029149, 0.00603098471167363, 0.00603466338735705, 0.00599350536662475, 0.00593921085145383, 0.00592249069147478, 0.00598178034869569, 0.0061100614622075, 0.00625057616358344, 0.00633239999704113, 0.00632755967091547, 0.00629381720365254, 0.0063480564625914, 0.00653030115367665, 0.00668562737453895, 0.00669046840218585, 0.00684640428619794, 0.00713772540372591, 0.00712930893688568, 0.00757262346475482, 0.00804961574636973, 0.00753309051736221, 0.00709570934392288, 0.00772977673267067, 0.0080923380680376, 0.00805098627111534, 0.00825971369973524, 0.00848704444979854, 0.00838778256065197, 0.00844041098474922, 0.00863382132188426, 0.008733034454052, 0.00870295314468793, 0.00866005424256056, 0.00869119495014193, 0.00878599915498435, 0.00887820439948571, 0.0089134646044156, 0.00888663565479409, 0.00883455827844996, 0.00880244123455299, 0.00881330875220297, 0.00885898474191647, 0.00891143877156719, 0.00894212658904067, 0.00893770292316866, 0.00890566201220522, 0.00886830690108238, 0.00884879099014577, 0.00885773020579583, 0.00888849151928725, 0.00892286308011453
flux1:, 0.659534095131923, 0.00586188816368436, 0.00590101240175627, 0.00590479487424312, 0.00587309965714108, 0.00582102047053285, 0.00577512807243211, 0.00576328181313692, 0.00579943781468141, 0.00587368516833665, 0.00595629298959172, 0.00601261135096903, 0.0060194946384843, 0.00597849137727594, 0.00592214877071838, 0.00590339520298019, 0.00596321446164065, 0.0060956349338287, 0.00624256176247334, 0.00633073251303833, 0.00633100288094774, 0.00630190396757497, 0.00636244777565104, 0.00655375273360253, 0.00671621547933869, 0.00671999690217343, 0.00687870434049412, 0.00718885212499567, 0.00718770898448268, 0.00765457459012968, 0.00814465456138256, 0.00763477117453751, 0.00720099577475824, 0.00784677989546394, 0.00822215217575736, 0.00818115129086256, 0.00840350896001663, 0.00864373603635888, 0.00854734747613701, 0.00860908016016148, 0.0088157964582385, 0.00892156640817058, 0.00888843737141108, 0.00883845527507031, 0.00886560278308599, 0.00896289863902389, 0.00906260663425655, 0.00910619285135277, 0.00908461485421219, 0.00903296594381582, 0.00899715388462737, 0.00900259823270948, 0.0090439707464883, 0.00909526592005141, 0.00912833817991381, 0.00912861420905852, 0.00910143993710957, 0.00906705171979041, 0.00904748079003656, 0.00905358385005282, 0.00908016524964992, 0.00911097537456167
flux1:, 0.659796544035676, 0.00581191849421172, 0.00585672702285594, 0.00586413830915506, 0.00583254839680176, 0.00577723108637917, 0.00572654220513713, 0.00571103119421094, 0.00574689964195926, 0.0058247201712617, 0.00591324983125494, 0.00597538751527307, 0.00598596362966532, 0.00594569283520547, 0.0058877333480306, 0.00586703388726299, 0.00592712671788136, 0.00606330825601445, 0.00621642673277719, 0.00631106489629414, 0.00631696824960155, 0.00629333543326809, 0.00636100546589564, 0.00656195335858163, 0.00673191567847258, 0.00673458461959344, 0.00689561162675688, 0.00722500142519952, 0.00723155943349797, 0.00772291872113322, 0.00822649767965883, 0.00772564275264537, 0.00729726574524627, 0.00795461556141685, 0.00834313040014491, 0.00830259180539779, 0.00853852894411905, 0.00879187999000832, 0.00869898264329662, 0.00877066693651047, 0.00899165581035796, 0.00910478457255117, 0.00906886475664447, 0.00901140305359144, 0.00903379823004787, 0.0091329307967398, 0.00923995332827707, 0.00929224540680929, 0.00927668118589962, 0.00922623211508159, 0.00918713293588874, 0.00918701742204889, 0.00922349294339023, 0.00927287564985354, 0.00930777794906822, 0.00931265842883708, 0.00929075829876407, 0.00926005211635088, 0.00924110805976215, 0.00924470567826594, 0.00926694655012788, 0.00929364115499224
flux1:, 0.660058992939429, 0.00574184347926601, 0.00579239170037187, 0.00580367647309249, 0.00577253155514165, 0.0057142586848302, 0.00565885638006898, 0.00563951676201623, 0.00567477502519223, 0.00575586509490484, 0.00585020300595816, 0.00591832901576332, 0.00593303676620149, 0.00589407506996546, 0.00583497843418141, 0.00581249326091694, 0.00587266299719291, 0.00601224771647024, 0.0061713143330935, 0.00627248251980239, 0.0062844677076926, 0.00626706676921843, 0.00634266604423383, 0.0065538521463718, 0.00673173253414771, 0.00673334471044289, 0.00689628321682557, 0.00724527267098744, 0.00725989565599063, 0.0077765741292703, 0.00829394597174892, 0.00780458655510214, 0.00738354345904887, 0.0080523372626138, 0.00845455662461196, 0.0084146817224269, 0.00866417718048097, 0.00893082097147941, 0.00884195102024585, 0.00892435321586448, 0.00916055407206396, 0.00928191798791956, 0.00924362818238991, 0.00917847689437662, 0.00919548323672212, 0.00929579837221504, 0.00940983273279707, 0.00947104909486111, 0.00946214411443441, 0.00941365879696519, 0.00937179276336168, 0.00936616413849571, 0.00939731982901572, 0.0094441148260615, 0.00948024131217612, 0.00948947249999916, 0.00947306102875563, 0.00944661250392131, 0.0094289528659591, 0.00943047318397707, 0.00944838094425312, 0.00947055980183209
flux1:, 0.660321441843183, 0.0056508569596596, 0.00570710816474597, 0.005722439224192, 0.00569206180922604, 0.00563116133686918, 0.00557121388119899, 0.00554796480024666, 0.00558233130099033, 0.00566636836977264, 0.0057663323521763, 0.00584052905591149, 0.00585974183809926, 0.00582265248763832, 0.00576294340496659, 0.00573891102161379, 0.00579903012003114, 0.00594168715328829, 0.00610643453922182, 0.00621412917433936, 0.00623255719449237, 0.00622207796669959, 0.00630636982592166, 0.00652838460922649, 0.00671465300126072, 0.00671538980677002, 0.00687989113237601, 0.00724877874366346, 0.0072717695242148, 0.00781445764233582, 0.00834577499336495, 0.00787044064156878, 0.00745880661513585, 0.00813895695858496, 0.00855570177024573, 0.00851679495068403, 0.00877988484133309, 0.00905995117338685, 0.00897554250804716, 0.00906931385926183, 0.00932161376824238, 0.00945214903690971, 0.00941207260135196, 0.00933922562583085, 0.00935036266388763, 0.00945124213705238, 0.00957189006215765, 0.00964208009552809, 0.00964033207143189, 0.00959453000271918, 0.00955050628397963, 0.00953959829858549, 0.00956521296459415, 0.00960886902385642, 0.0096456029387837, 0.00965879028757347, 0.00964787622641376, 0.00962608428046798, 0.00961029779522337, 0.00961023504638283, 0.0096239812842985, 0.00964142322678076
flux1:, 0.660583890746936, 0.00553824136946563, 0.00560005887999914, 0.00561953020107491, 0.00559022290799723, 0.00552707156337583, 0.00546284139443019, 0.00543569643190796, 0.0054689398440645, 0.005555585127436, 0.00566091878611937, 0.00574116970330352, 0.00576518119136968, 0.00573050318371517, 0.00567074791466713, 0.00564548910172425, 0.00570550592583263, 0.00585093545405265, 0.00602107123775056, 0.00613521680159839, 0.00616035005715638, 0.00615738917656576, 0.0062510756647501, 0.0064844865880855, 0.00667966052976368, 0.00667984493626845, 0.00684563490117683, 0.00723466361780689, 0.00726627048950555, 0.00783551417983406, 0.00838077177664107, 0.00792203627484791, 0.00752201997643492, 0.0082134793164181, 0.00864584529178718, 0.00860832771739055, 0.00888512761284017, 0.00917872973548945, 0.00909909587435927, 0.0092047340775456, 0.00947393549605911, 0.00961461645475805, 0.00957348931851605, 0.00949315156422997, 0.00949811964478257, 0.00959901304164946, 0.00972580238715143, 0.00980484406627812, 0.00981057514096675, 0.00976809081186354, 0.009722574321762, 0.00970679909826578, 0.00972687454369839, 0.00976700711191611, 0.00980376620208624, 0.00982040268969041, 0.00981478825128488, 0.00979784651546423, 0.00978441071094159, 0.00978328935852986, 0.00979319792157717, 0.00980587939965727
flux1:, 0.660846339650689, 0.00540338685978325, 0.00547052779444606, 0.00549414893886696, 0.00546619199308661, 0.00540121738063674, 0.00533306758816585, 0.00530214324324594, 0.00533408909785924, 0.00542298880116296, 0.00553335614636882, 0.00561953558325176, 0.00564854803780868, 0.00561678722104667, 0.00555759018930446, 0.0055315097164369, 0.0055914519589339, 0.00573938687765862, 0.00591459296029437, 0.00603503946423737, 0.00606703502773492, 0.00607208091667725, 0.00617578129895596, 0.00642111453009358, 0.00662575479992604, 0.00662586420993549, 0.00679275748976751, 0.0072021221538366, 0.00724254762452385, 0.0078387462416987, 0.00839777165190885, 0.00795823415699194, 0.00757216810852753, 0.00827493265785258, 0.00872429229656134, 0.00868871634928888, 0.00897943897615992, 0.00928669687493609, 0.00921201799530681, 0.00932982803276716, 0.00961661119306106, 0.00976842209146483, 0.00972711496873884, 0.00963969992139418, 0.00963839604953264, 0.00973884831024111, 0.00987125670507213, 0.00995886016834197, 0.00997219386540613, 0.00993353510677455, 0.00988720505426665, 0.00986713160513706, 0.00988190177893641, 0.00991832919905122, 0.00995461303984338, 0.00997411671152548, 0.00997340919192044, 0.00996128771498242, 0.00995053060455063, 0.00994886620620244, 0.00995539300148491, 0.0099634982111078
flux1:, 0.661108788554442, 0.00524581858984412, 0.00531792922210916, 0.0053456210162385, 0.00531926969260396, 0.005252950610653, 0.00518134818243964, 0.00514686849275313, 0.00517740246200085, 0.00526818734814822, 0.00538316802409053, 0.00547503328632576, 0.00550914909733072, 0.00548077133713221, 0.00542277128162431, 0.00539635673079408, 0.00545633117274663, 0.00560653661591007, 0.00578646926923537, 0.00591299310141574, 0.00595189983293441, 0.00596531999129281, 0.0060795499525909, 0.00633727212792258, 0.00655197631262187, 0.00655265029815578, 0.00672056327565041, 0.00715041956724258, 0.00719983004852247, 0.00782323929183503, 0.0083956899871989, 0.00797795517546269, 0.00760828202077814, 0.00832239121836488, 0.00879038248964381, 0.00875744602217152, 0.00906241647884629, 0.00938347975935962, 0.00931379716327337, 0.0094438563957901, 0.00974873981851134, 0.00991264197222655, 0.009872136500118, 0.00977825588162331, 0.00977078147153995, 0.00987045592856712, 0.0100079362037423, 0.010103654230065, 0.0101244996987508, 0.0100900082613279, 0.0100435110273241, 0.0100198315905658, 0.0100297579433697, 0.0100625281358757, 0.0100979640972122, 0.0101197226267974, 0.0101233579210561, 0.0101157961534813, 0.0101078636185042, 0.010106121553113, 0.0101098258452062, 0.0101137465255936
flux1:, 0.661371237458196, 0.005065233502046, 0.00514184635073858, 0.00517343791414237, 0.00514891985107465, 0.00508178450410513, 0.00500729977499902, 0.00496959646827006, 0.0049986639551766, 0.00509094732997719, 0.00521003294877371, 0.00530721971088939, 0.00534643640473928, 0.00532186246585912, 0.00526572737911938, 0.00523954436899837, 0.0052997326856712, 0.00545200345738126, 0.00563629418643499, 0.00576860186882622, 0.00581436083181714, 0.00583639134673324, 0.00596154311603335, 0.00623204257493594, 0.00645743457840001, 0.0064594755623661, 0.00662843656748454, 0.00707890835173111, 0.00713744374502736, 0.00778818022410096, 0.00837354539950078, 0.00798020222698496, 0.00762945641501496, 0.00835498600638508, 0.00884348941462738, 0.00881404832756446, 0.00913371910288236, 0.00946878881016256, 0.00940400840694188, 0.00954614085042213, 0.0098694444837312, 0.0100463415818364, 0.0100077024911323, 0.00990815006298217, 0.00989481212061166, 0.00999350962975499, 0.0101355172149475, 0.0102387635394168, 0.0102668095450909, 0.0102366275611615, 0.0101905274446891, 0.0101640136097931, 0.0101697662860839, 0.010199171480734, 0.0102335560597956, 0.0102569755865437, 0.0102642523379121, 0.0102607637490046, 0.0102555939339367, 0.010254147187846, 0.0102556544137678, 0.0102559775764244
flux1:, 0.661633686361949, 0.00486154676349391, 0.00494207979466913, 0.00497730720776747, 0.00495481969475608, 0.0048874416671402, 0.00481074368188581, 0.00477025161889177, 0.00479785369311915, 0.00489122820343056, 0.00501382034573242, 0.00511584153163535, 0.00516005007266335, 0.00513965150072992, 0.00508607141643902, 0.0050607545028171, 0.00512140477063357, 0.00527556043953809, 0.00546381702701221, 0.00560155092582732, 0.00565399829790346, 0.00568473537232941, 0.00582105868162712, 0.00610462506851956, 0.00634133844544908, 0.00634570381176191, 0.00651585937634621, 0.00698704125362606, 0.00705482378757658, 0.00773286793569284, 0.00833047338475528, 0.00796407226710165, 0.00763485694807324, 0.0083719048046162, 0.00888301111801601, 0.00885808840896364, 0.00919305584469868, 0.00954240508487406, 0.00948231042163705, 0.00963607420688577, 0.00997788989142038, 0.010168594663935, 0.0101329400915065, 0.0100286714674354, 0.0100099787627291, 0.0101076537376525, 0.0102536762710096, 0.010363752375494, 0.0103984730390012, 0.010372518860375, 0.0103272507106947, 0.0102987023537263, 0.0103011280649952, 0.0103277060764254, 0.010361038613761, 0.010385593822236, 0.0103957163759079, 0.0103956045913389, 0.0103929105269364, 0.0103919980375597, 0.0103919547027327, 0.0103894370580528
flux1:, 0.661896135265702, 0.00463494691794991, 0.00471870544886764, 0.00475721249950871, 0.00473691995929451, 0.0046699119741272, 0.00459175973453367, 0.0045490077726661, 0.00457519387286593, 0.00466922774446394, 0.00479463815850541, 0.00490088642543428, 0.0049498723153708, 0.00493396740326205, 0.00488364408589434, 0.00485988267248357, 0.00492129614851738, 0.00507717322817776, 0.00526897992687264, 0.00541172465051836, 0.00547059626621316, 0.0055099895294715, 0.0056575730327073, 0.00595437388289344, 0.00620302724739259, 0.00621081201781458, 0.00638242767387814, 0.00687438005605582, 0.00695152220183671, 0.00765671704130145, 0.008265731866774, 0.00792876042569472, 0.0076237196887883, 0.00837238492909081, 0.00890835578266058, 0.0088891451898913, 0.00924016764814733, 0.00960416119982531, 0.00954843542781873, 0.00971312572934871, 0.0100732989798127, 0.0102785043168701, 0.0102469760173239, 0.010139085707182, 0.0101157409389003, 0.01021251476864, 0.0103621038188299, 0.0104782342159847, 0.0105189076856795, 0.0104968639567133, 0.0104526916559521, 0.0104228823374875, 0.0104229608055019, 0.0104474823169209, 0.0104799886196837, 0.0105052709859413, 0.0105173989493272, 0.0105197849806478, 0.0105190467002075, 0.0105187342665477, 0.0105177563209311, 0.0105132850453584
flux1:, 0.662158584169456, 0.00438595791069327, 0.00447213991751918, 0.00451348140784481, 0.0044955133186784, 0.00442951889308652, 0.0043507486665728, 0.00430634636962318, 0.0043312044583876, 0.00442543789435545, 0.00455289129712254, 0.00466264496308964, 0.00471609145232149, 0.00470494038288741, 0.00465857314302532, 0.00463709188408854, 0.00469960457155582, 0.00485704494771582, 0.00505196052070896, 0.00519924867460134, 0.00526418544546727, 0.00531203283198816, 0.00547078544431552, 0.00578083843749222, 0.00604200193857671, 0.00605441190163952, 0.00622786616563546, 0.00674060120574237, 0.00682721287134812, 0.00755925750170507, 0.00817870229646033, 0.0078735602039591, 0.00759534714134333, 0.00835570452395116, 0.00891892748644468, 0.00890679019873823, 0.00927480641006574, 0.00965391950896654, 0.00960217466686523, 0.009776842272438, 0.010154967901175, 0.0103752248913773, 0.0103489595358215, 0.0102386555716124, 0.0102115435834933, 0.0103077151320972, 0.010460519227107, 0.010581894387994, 0.0106276345499782, 0.0106089503608572, 0.0105659345816036, 0.0105355572243607, 0.0105343488209913, 0.0105577910401202, 0.0105899350633719, 0.010615696340888, 0.0106289983460353, 0.0106328582626814, 0.0106333257884563, 0.0106334721702509, 0.0106320892955566, 0.0106266299679454
flux1:, 0.662421033073209, 0.00411550571123484, 0.00420321119516644, 0.00424685919193613, 0.00423130861523027, 0.00416699173510147, 0.00408850072595433, 0.0040431215183136, 0.00406676647416453, 0.0041607088664289, 0.00428934854116838, 0.0044017805938926, 0.00445927329562124, 0.00445307176590518, 0.00441133895475207, 0.00439287236704624, 0.00445683090309338, 0.0046156655667928, 0.00481321785859598, 0.00496453399693883, 0.00503508767412151, 0.00509103171772505, 0.00526066333374033, 0.00558380330971443, 0.0058579561356318, 0.00587627201582742, 0.00605204251830492, 0.00658550045279172, 0.00668169581370872, 0.00744013404924409, 0.0080688911733554, 0.00779786493442996, 0.00754910631121781, 0.00832117892041007, 0.00891411768082003, 0.00891057123206261, 0.00929671555693302, 0.00969155168133346, 0.00964336299242904, 0.00982684662890502, 0.010222278833562, 0.0104579831995881, 0.010438085336331, 0.0103266610174149, 0.0102968320978452, 0.0103928839841556, 0.0105486812234147, 0.0106745063055358, 0.0107243064578309, 0.0107082142066815, 0.0106661919729123, 0.0106358083679441, 0.0106343959591073, 0.0106579037430564, 0.0106903861328818, 0.0107165744243455, 0.010730283578702, 0.010734495753812, 0.0107352043686924, 0.010735435741268, 0.0107340350439346, 0.0107285689437452
flux1:, 0.662683481976962, 0.00382498731192364, 0.00391323215577576, 0.00395858533684917, 0.00394550805335232, 0.00388354094232334, 0.00380626766677061, 0.00376062906292392, 0.00378319001578143, 0.00387631840723449, 0.00400521453513807, 0.00411940423489491, 0.00418043656658805, 0.00417930756890899, 0.00414284374212209, 0.00412810505726131, 0.00419383660535587, 0.00435386386591372, 0.00455353982999471, 0.00470832178844196, 0.00478396078127895, 0.0048474862404281, 0.00502748745647393, 0.005363327962166, 0.00565080783652332, 0.00567634162976879, 0.00585498281850897, 0.00640899944575517, 0.00651490364011125, 0.0072991095536439, 0.00793593695478648, 0.00770117559370118, 0.00748443406684641, 0.00826816776743001, 0.00889330716281432, 0.00890000642807832, 0.00930561650764894, 0.00971692334764424, 0.00967186596523018, 0.00986283492840586, 0.0102747105345328, 0.0105260978084614, 0.010513614577772, 0.0104024163824061, 0.0103710629042289, 0.0104676613353906, 0.0106263889427511, 0.0107559355194022, 0.010808721827031, 0.0107942682000912, 0.0107528457184054, 0.0107228428356223, 0.0107222708971879, 0.0107471069714984, 0.0107808498852773, 0.0108076359737596, 0.0108211044016098, 0.0108245051466067, 0.0108243041831753, 0.0108240004047106, 0.0108227739038238, 0.0108182282266928
flux1:, 0.662945930880715, 0.00351634029845591, 0.00360407467420723, 0.00365047060573446, 0.00363988466782113, 0.00358093365628984, 0.00350583534338259, 0.00346067680039042, 0.00348228389980583, 0.00357404282385324, 0.00370220322916031, 0.00381714977491247, 0.00388112889240372, 0.0038851127713987, 0.00385448198359997, 0.00384412663961666, 0.00391190275543529, 0.00407286044632439, 0.00427409100353604, 0.00443172821290034, 0.00451184336709052, 0.00458227613849749, 0.00477189690440495, 0.00511978684514137, 0.00542073331862855, 0.00545477821954611, 0.00563689060021605, 0.00621115745913648, 0.00632691296549443, 0.0071360758503788, 0.00777962626349133, 0.00758311874709965, 0.00740085356803755, 0.00819609645657138, 0.00885588143600955, 0.00887459241272927, 0.00930120425188748, 0.00972988625590514, 0.00968757204282172, 0.00988457489797965, 0.0103118468902935, 0.0105789956287165, 0.0105748930997099, 0.0104652838256293, 0.0104337082359757, 0.0105316936151175, 0.0106934711016542, 0.0108261283397158, 0.0108808200001899, 0.0108669094359252, 0.0108254686366371, 0.0107960240103481, 0.01079723792728, 0.0108247241758252, 0.0108608423411233, 0.0108886342929747, 0.0109013840609352, 0.0109028299780662, 0.0109004258374352, 0.0108987218533616, 0.0108976226806235, 0.0108947983935424
flux1:, 0.663208379784469, 0.00319211168493206, 0.00327824261934791, 0.0033249724643318, 0.00331685780738282, 0.00326156726906252, 0.00318959457919095, 0.00314565337943264, 0.00316642420384158, 0.00325622669881392, 0.00338260947138583, 0.00349724722559132, 0.00356350039170194, 0.00357254371735142, 0.00354820984023987, 0.00354279440164909, 0.00361278925582357, 0.00377432096604907, 0.00397646062911682, 0.00413628938775084, 0.00422019968961825, 0.00429670695736022, 0.00449493445260589, 0.00485391119886307, 0.00516820508214934, 0.00521198048009933, 0.00539817186758724, 0.00599219104173376, 0.00611796294653331, 0.00695107419078871, 0.00759992134445505, 0.00744347618149483, 0.00729800314048016, 0.00810449232610099, 0.00880125985355357, 0.00883382747789102, 0.00928315354767394, 0.00973027869860855, 0.00969039108677823, 0.00989190631177611, 0.0103333839040688, 0.0106162254968439, 0.0106213665803962, 0.010514683347422, 0.0104842559507261, 0.0105846215169582, 0.0107497638620843, 0.0108850851765383, 0.0109406576568188, 0.0109261059095881, 0.0108838243015125, 0.0108548820959245, 0.0108586703198265, 0.0108901223717014, 0.0109298808461559, 0.0109593252427604, 0.0109710928188199, 0.0109695275273809, 0.0109635407337228, 0.0109593457869813, 0.0109580580241609, 0.0109575608766331
flux1:, 0.663470828688222, 0.00285552489498275, 0.00293894215729324, 0.00298526704885896, 0.0029795647349301, 0.00292853910287525, 0.00286060847223412, 0.00281859392468465, 0.00283861949019837, 0.00292584882203641, 0.0030493761474722, 0.0031625909835729, 0.00323037254963242, 0.0032443166597319, 0.00322661194975046, 0.00322654962666598, 0.00329879347063453, 0.00346040945362625, 0.00366271121202334, 0.00382400714214815, 0.0039109652206701, 0.00399255671453138, 0.00419809310598426, 0.00456683402222036, 0.00489403549468456, 0.0049486283734204, 0.00513946803099608, 0.00575250337336167, 0.00588848206020095, 0.00674432564209858, 0.00739699827354061, 0.00728222513681747, 0.00717567621226989, 0.00799303292508983, 0.00872893636242832, 0.00877724786549926, 0.00925113527139203, 0.00971793325440999, 0.00968025882629981, 0.00988474414174829, 0.010339135552867, 0.0106374688487868, 0.0106525930983758, 0.0105501008751122, 0.0105222069520254, 0.0106260634302929, 0.010795080976373, 0.010932822181709, 0.0109883696683253, 0.010971964663122, 0.0109278475405845, 0.0108991063959177, 0.0109060479477584, 0.0109427055288418, 0.0109874651321205, 0.0110194336718631, 0.0110302049286608, 0.0110247270100755, 0.0110137618503862, 0.0110057979749491, 0.0110037244655779, 0.0110059049664713
flux1:, 0.663733277591975, 0.00251054326490641, 0.00259014740294457, 0.00263531558724654, 0.00263192632643418, 0.00258571036529482, 0.00252267439968727, 0.00248324062856987, 0.00250257082905835, 0.00258658232973406, 0.00270615482818698, 0.00281680124661695, 0.00288530056431436, 0.00290387078498365, 0.00289296413186222, 0.00289847841516647, 0.00297280771222638, 0.00313384174795077, 0.00333542816680371, 0.00349739615338605, 0.00358659321704832, 0.00367212332706729, 0.00388336435212758, 0.00426013908127198, 0.00459942688767203, 0.00466573073315593, 0.00486169753460557, 0.00549272361480459, 0.00563912283605857, 0.00651626980834202, 0.00717129297855055, 0.00709958553546673, 0.00703386838926242, 0.00786160093957687, 0.00863852756230272, 0.00870447278934995, 0.00920484067061088, 0.00969268952246218, 0.00965714549972802, 0.00986308397115154, 0.0103290387240443, 0.0106425477921619, 0.0106682539180281, 0.0105710965033417, 0.0105470738964699, 0.0106555994752085, 0.0108291820790291, 0.0109693274677916, 0.0110241207663472, 0.0110046877885269, 0.0109576115188314, 0.0109285249760962, 0.0109389447166588, 0.01098190054521, 0.0110330525135351, 0.011068613210241, 0.0110786459348828, 0.0110685741121249, 0.0110512979310361, 0.0110381575684965, 0.0110344288689099, 0.0110393367695501
flux1:, 0.663995726495728, 0.00216192697715774, 0.00223665817158134, 0.00227992207971312, 0.00227870390592598, 0.00223776171450003, 0.00218037830032029, 0.00214409602671599, 0.00216272439846708, 0.00224284688479236, 0.00235735784326267, 0.00246427657584971, 0.00253262717626173, 0.00255542372257277, 0.00255129009538561, 0.00256236832393016, 0.00263837447978457, 0.00279793850974408, 0.00299777029961587, 0.00315953212625038, 0.00325010166426475, 0.0033382720109215, 0.00355328749988005, 0.00393591343901088, 0.00428602727282086, 0.00436467940480971, 0.00456610527520296, 0.00521375472691611, 0.00537080270981196, 0.00626760849942166, 0.00692355016090712, 0.00689606873008334, 0.0068728259485859, 0.00771033877102571, 0.00852982255681305, 0.00861525232397073, 0.00914401004219133, 0.00965440881369163, 0.00962106597463265, 0.00982700837802541, 0.0103031570776836, 0.0106314308473069, 0.0106681632723001, 0.0105773148796235, 0.0105583849523761, 0.0106727616685452, 0.0108517459701782, 0.0109945195210561, 0.01104805596878, 0.0110245242524064, 0.0109732892185938, 0.0109430793687475, 0.0109570135186276, 0.0110071439361188, 0.0110660360450579, 0.0111064089021528, 0.011116239928869, 0.0111011708139498, 0.0110763985293221, 0.0110566192024988, 0.0110501251860086, 0.0110574831879947
flux1:, 0.664258175399482, 0.00181527786599418, 0.00188414433247628, 0.00192477698134369, 0.0019255423300291, 0.00189023595808665, 0.00183913713079961, 0.0018064651642369, 0.00182431314050804, 0.00189984962610743, 0.00200819869733577, 0.00211023458188163, 0.00217752487890784, 0.00220401631494537, 0.00220640892927529, 0.00222275785914998, 0.00229973693127021, 0.00245667569964747, 0.00265351916282206, 0.00281409889441377, 0.00290511819470335, 0.00299448013704757, 0.00321099763865487, 0.00359680093041765, 0.00395598876294427, 0.00404730698031407, 0.00425431690999126, 0.00491682637571199, 0.00508474768908583, 0.00599934972058476, 0.00665486904456831, 0.00667252138204012, 0.00669308930273104, 0.00753969548739127, 0.00840282889193693, 0.00850951198397533, 0.00906846190540134, 0.0096029878272258, 0.00957208842628835, 0.00977669244204759, 0.0102616832650196, 0.0106042363635952, 0.0106522774675316, 0.0105684989320188, 0.0105556954126284, 0.010677034911655, 0.0108623551891983, 0.0110082151394239, 0.011060257557551, 0.011031725394089, 0.010975117025271, 0.0109428019001547, 0.0109599763914474, 0.0110178773945414, 0.0110857346088324, 0.0111322325167979, 0.01114266706558, 0.0111225204590841, 0.0110892985737347, 0.0110614506154009, 0.0110508942867747, 0.0110600943913961
flux1:, 0.664520624303235, 0.00147706333908406, 0.00153916827327495, 0.00157647878218954, 0.0015789916734399, 0.00154956070830308, 0.0015052227819316, 0.00147648039795873, 0.0014933816736856, 0.00156360949527442, 0.00166471571010174, 0.00176073568177733, 0.00182602133725191, 0.00185554131761164, 0.00186396803935233, 0.00188497370937395, 0.00196187983074149, 0.00211472804176746, 0.00230712285320052, 0.00246542988891683, 0.00255591829589025, 0.00264487483337235, 0.00286026747175733, 0.00324605161273282, 0.00361202352189004, 0.0037159431720347, 0.00392839314328498, 0.00460354791317775, 0.00478253433013684, 0.00571284675895182, 0.00636673969126912, 0.00643015826435073, 0.0064955254116632, 0.0073504599037256, 0.00825780968073291, 0.00838738867861717, 0.00897811909240442, 0.00953836911574677, 0.00951033916399218, 0.00971240640951936, 0.0102049385838273, 0.0105612332107895, 0.0106207029054243, 0.0105445068316147, 0.0105386081587167, 0.0106678714853201, 0.0108604962370766, 0.0110101124245191, 0.0110607146543496, 0.0110265101356355, 0.0109633661807138, 0.0109278011367637, 0.010947625374908, 0.011013558146557, 0.0110914017303527, 0.0111453584211271, 0.0111574400820616, 0.0111324869534165, 0.0110901704959513, 0.0110529521235536, 0.0110369231549702, 0.0110470474103408
flux1:, 0.664783073206988, 0.00115460731275415, 0.00120917378347453, 0.00124252225061112, 0.00124649674234714, 0.00122304067969642, 0.00118575762603814, 0.00116109954251725, 0.0011767857347117, 0.00124095672012291, 0.00133377099291571, 0.00142268213671928, 0.00148500014429113, 0.00151674806160917, 0.0015304536049327, 0.00155514800553262, 0.00163055352611544, 0.00177749820154689, 0.001963727034332, 0.00211853679527188, 0.0022074497516785, 0.002294256394343, 0.00250553602217131, 0.00288755996922174, 0.00325745006025102, 0.00337346312922676, 0.00359087743871082, 0.00427595529589605, 0.00446612480535957, 0.0054098272576112, 0.0060610643795342, 0.00617057894870525, 0.00628134453327309, 0.0071437755781339, 0.00809530853011452, 0.00824925446466005, 0.00887302918059694, 0.00946054739456922, 0.00943600228935869, 0.0096345139002583, 0.0101333689778818, 0.0105028379272167, 0.0105737018073954, 0.0105053305864796, 0.0105068017411307, 0.0106447190176642, 0.0108455769240831, 0.0109997914971281, 0.0110493085926379, 0.0110090429860923, 0.010938324683078, 0.010898257477973, 0.0109198358161126, 0.0109936860886309, 0.0110822559305359, 0.0111449440679329, 0.0111599051325555, 0.0111307741518851, 0.011079089772246, 0.0110314225571112, 0.0110084861450621, 0.0110183516742823
flux1:, 0.665045522110741, 8.56033399256193e-4, 9.02427059779642e-4, 9.31239475463251e-4, 9.36340928916475e-4, 9.18806504847806e-4, 8.88668990255659e-4, 8.68065170254843e-4, 8.8215453234227e-4, 9.39496360733927e-4, 0.00102301402918381, 0.00110378180125609, 0.00116216638232452, 0.00119521258560876, 0.00121316819841462, 0.00124020546315577, 0.0013122710046733, 0.00145112185134165, 0.00162918350688496, 0.0017791160319902, 0.00186533438106769, 0.00194809886013876, 0.00215191554451488, 0.00252588307540614, 0.00289622139090746, 0.00302331990987453, 0.00324482967961339, 0.0039365453865959, 0.00413788973260195, 0.00509240792959164, 0.00574016005718292, 0.00589576520321339, 0.00605209875171732, 0.00692113603233934, 0.00791616070957844, 0.00809572667101209, 0.00875337804924479, 0.00936957213297084, 0.0093493142681915, 0.00954346478136723, 0.0100475363642523, 0.0104296072236586, 0.0105116937714824, 0.0104511133518406, 0.0104600627045856, 0.0106070590728131, 0.010816959151526, 0.0109767323687372, 0.0110258140672646, 0.0109794246361686, 0.0109002886949276, 0.0108544270424082, 0.0108765895797946, 0.0109578450324313, 0.0110575305489578, 0.011130074317021, 0.0111492677610179, 0.0111169276083117, 0.0110560165855578, 0.0109971337646258, 0.0109659288304242, 0.0109741550942017
flux1:, 0.665307971014495, 5.90144561319065e-4, 6.27894463123336e-4, 6.51678651193074e-4, 6.57529563849717e-4, 6.4570541324177e-4, 6.22588162823053e-4, 6.05811056239734e-4, 6.17802472309723e-4, 6.6752283137325e-4, 7.40797130239947e-4, 8.12464106255898e-4, 8.6596470970393e-4, 8.9926116889053e-4, 9.20163730537236e-4, 9.47808768177765e-4, 0.00101426651328294, 0.00114243723759147, 0.00131002525495986, 0.00145352259294895, 0.00153583735468773, 0.00161251851795154, 0.00180516744384168, 0.00216622953588915, 0.0025329263478805, 0.00266955320095825, 0.00289383836226779, 0.00358829149479364, 0.0038006139999714, 0.00476309182647897, 0.00540673984449354, 0.00560805811147695, 0.00580966196578743, 0.00668436097453387, 0.00772149071039918, 0.00792766501423827, 0.0086194967040788, 0.00926554802055934, 0.00925055484936411, 0.00943978280173318, 0.00994810462113161, 0.010342224718709, 0.0104352510023215, 0.0103821617563895, 0.010398317247009, 0.0105544512209901, 0.010774002681126, 0.0109403465205008, 0.0109899132310816, 0.0109376921740203, 0.0108495596254897, 0.010796648757994, 0.0108180019000485, 0.010905751160551, 0.0110165363679131, 0.011099824066868, 0.0111246402884291, 0.0110903568479829, 0.011020793039649, 0.0109503132522462, 0.0109096529215586, 0.0109147473308551
flux1:, 0.665570419918248, 3.66224935326227e-4, 3.9504300216498e-4, 4.13406703824355e-4, 4.19598856490625e-4, 4.13119818230524e-4, 3.9668000547202e-4, 3.8330199705003e-4, 3.92576744119443e-4, 4.3387219893958e-4, 4.96029886052924e-4, 5.57735725427314e-4, 6.05437776699449e-4, 6.37835419003572e-4, 6.60118150165069e-4, 6.86250775097471e-4, 7.4440435788878e-4, 8.58908004171889e-4, 0.00101339719923355, 0.00114870135379772, 0.00122579515268409, 0.00129420198753384, 0.00147163898968028, 0.00181441108383267, 0.00217275648289238, 0.00231676741138366, 0.00254200506797513, 0.00323463524957294, 0.00345748202399936, 0.00442474664134678, 0.0050638736520221, 0.00531011603246943, 0.00555619302832073, 0.00643555624683955, 0.00751269759826913, 0.00774615782563022, 0.00847186255480311, 0.00914863553338594, 0.00914003674039521, 0.00932404906330206, 0.00983582015147964, 0.0102414810882107, 0.0103450852652258, 0.0102989495157351, 0.0103216567239275, 0.0104865761901417, 0.010716113677955, 0.0108900168199424, 0.0109412181249621, 0.0108838243799607, 0.0107864415404486, 0.010725347851197, 0.0107443434507293, 0.010837299069606, 0.0109587271103987, 0.0110533300860396, 0.0110851032912174, 0.0110503730684107, 0.0109731527370245, 0.0108911326383763, 0.0108400994343608, 0.0108405558186082
flux1:, 0.665832868822001, 1.93754106678478e-4, 2.13553901089524e-4, 2.26226011267466e-4, 2.32340422995556e-4, 2.30703507108033e-4, 2.2039261225217e-4, 2.09796301907194e-4, 2.15630053036482e-4, 2.47701648829502e-4, 2.97962238606097e-4, 3.48965918774071e-4, 3.90015402960578e-4, 4.20289737315034e-4, 4.42146934786878e-4, 4.64284553386623e-4, 5.11028835515001e-4, 6.08490333131804e-4, 7.46934269321734e-4, 8.72068438624456e-4, 9.42495800991448e-4, 0.00100028815858385, 0.00115815524830838, 0.00147675136091547, 0.00182143339259539, 0.00197007443296538, 0.00219389714418038, 0.00287945182976076, 0.00311204059835128, 0.0040805641791647, 0.00471492987637642, 0.00500485623453592, 0.00529408518419157, 0.00617706135395279, 0.00729143018416806, 0.00755250020721213, 0.00831109683452658, 0.00901905377948886, 0.00901809681643109, 0.00919688318599316, 0.00971148766097277, 0.010128247443569, 0.0102420253502766, 0.0102021093919948, 0.0102303520406069, 0.010403271715513, 0.0106427913550645, 0.0108251397837051, 0.0108792963987695, 0.0108177475053203, 0.0107112338013737, 0.0106410292125586, 0.0106560492050216, 0.0107525952393807, 0.0108837567325843, 0.0109898612648788, 0.0110297719202216, 0.0109962353416191, 0.0109127381382538, 0.0108196988579777, 0.0107577271656733, 0.0107521303402892
flux1:, 0.666095317725754, 8.20319141779787e-5, 9.29471903200925e-5, 9.9802830105581e-5, 1.0543853019237e-4, 1.08031999354206e-4, 1.03123028228724e-4, 9.45265016826197e-5, 9.61137161634577e-5, 1.18191206272052e-4, 1.55891370645331e-4, 1.95597061446295e-4, 2.29230422015516e-4, 2.56117346136741e-4, 2.75545562530096e-4, 2.90887222834063e-4, 3.22750942032634e-4, 3.99440014785051e-4, 5.18582867308949e-4, 6.31339604189414e-4, 6.9350926587197e-4, 7.38202395157384e-4, 8.7186473990223e-4, 0.0011599503209575, 0.00148509485403325, 0.00163499945391595, 0.00185446746246774, 0.00252698795861421, 0.00276813951189423, 0.00373400267003838, 0.00436350161955648, 0.00469538416179251, 0.00502590570492814, 0.00591138869574863, 0.00705955403700034, 0.00734816679442175, 0.00813795975159868, 0.00887708709826795, 0.00888509131257875, 0.00905892443593773, 0.00957594252343, 0.0100034426279883, 0.0101269849962715, 0.0100924120424662, 0.0101248535105759, 0.0103045559535021, 0.0105536669061234, 0.0107451648774402, 0.0108036961658289, 0.0107393383188308, 0.0106242157499902, 0.0105442563503207, 0.01055370785522, 0.0106519705834363, 0.0107915186379149, 0.0109088770631092, 0.0109578578659469, 0.0109271982556714, 0.010839121165233, 0.0107360455866971, 0.0106629846775808, 0.0106501135456336
flux1:, 0.666357766629508, 3.97223884613144e-5, 4.21256063000465e-5, 4.32152094096378e-5, 4.80271620178969e-5, 5.41733925117279e-5, 5.38045190732378e-5, 4.63029845892669e-5, 4.27951971568404e-5, 5.41714021130451e-5, 7.87960134493202e-5, 1.06784113390681e-4, 1.32365140663869e-4, 1.54608814284418e-4, 1.69466550477254e-4, 1.74960544486042e-4, 1.88174198811598e-4, 2.40061467366211e-4, 3.36367895566583e-4, 4.34308356895371e-4, 4.86471319622888e-4, 5.15446621519638e-4, 6.20042345388641e-4, 8.70907406996593e-4, 0.00117014229404485, 0.00131735180876503, 0.00152894339189331, 0.00218177457614681, 0.00242985216672646, 0.00338871486719797, 0.00401332181550807, 0.00438491477689364, 0.0047543296846351, 0.00564115818153146, 0.00681911191262632, 0.00713478101496861, 0.00795334435628663, 0.00872309570126584, 0.00874139650945735, 0.00891081504895629, 0.00943002171404956, 0.00986799608864507, 0.0100009226206768, 0.00997073220572051, 0.0100057749803709, 0.0101906354951754, 0.0104485307933221, 0.0106496272229343, 0.0107139676552104, 0.0106484235423837, 0.0105256232909078, 0.010435615284099, 0.0104380294796644, 0.0105359675112742, 0.010682160210679, 0.0108100664940345, 0.0108687196479852, 0.0108425553356814, 0.0107518238130059, 0.0106401239482835, 0.0105562761342727, 0.0105351974886271
flux1:, 0.666620215533261, 7.4337607088422e-5, 6.8858149215848e-5, 6.44401230307454e-5, 6.81858372610971e-5, 7.71976632979203e-5, 8.04323009974921e-5, 7.30564169240989e-5, 6.3615029936415e-5, 6.36911924973856e-5, 7.49121488387778e-5, 9.09768703757129e-5, 1.08042080186961e-4, 1.24456288972141e-4, 1.32543430532564e-4, 1.24979554834153e-4, 1.15569827587378e-4, 1.38408160313346e-4, 2.08114433424237e-4, 2.88582862494209e-4, 3.28830035213115e-4, 3.39354394840784e-4, 4.09858188963045e-4, 6.16511430748442e-4, 8.83056283067856e-4, 0.00102306643384818, 0.00122269023290434, 0.00184851838077369, 0.00210138021961822, 0.00304846574750193, 0.00366817201703872, 0.00407669034638342, 0.00448207151007051, 0.00536903005114179, 0.00657227855484283, 0.00691408163860116, 0.00775826920596894, 0.00855752926657763, 0.00858741509070555, 0.00875318751006547, 0.00927453565022425, 0.00972280886437479, 0.00986479557351544, 0.0098380046346824, 0.00987386346714979, 0.0100618976032743, 0.0103273468566826, 0.010538172231603, 0.0106096814846074, 0.0105447773789091, 0.0104156205533645, 0.0103156668663079, 0.0103097938611762, 0.0104053018091246, 0.0105560706400089, 0.0106933638991301, 0.0107618970152431, 0.0107416749979387, 0.0106503375823203, 0.0105317936906378, 0.0104379239132902, 0.0104080694415258
flux1:, 0.666882664437014, 1.91694479975897e-4, 1.79235844174805e-4, 1.69811710549883e-4, 1.72405200471435e-4, 1.83654369909949e-4, 1.8955645236453e-4, 1.81346417024943e-4, 1.65209470674728e-4, 1.53551586975974e-4, 1.51274928084424e-4, 1.5546929681112e-4, 1.63782641234271e-4, 1.7332607244895e-4, 1.72482921246435e-4, 1.48608909660575e-4, 1.12519378535467e-4, 1.0195119944226e-4, 1.41139774101769e-4, 2.01296623391528e-4, 2.27569380275301e-4, 2.16824958527103e-4, 2.48125756199496e-4, 4.03409168886263e-4, 6.30190286154606e-4, 7.58024525466678e-4, 9.4105682457513e-4, 0.00153197816849946, 0.00178694754977471, 0.00271704405900941, 0.00333178945851603, 0.0037738985536504, 0.00421181679322532, 0.00509763782132088, 0.0063213103286575, 0.00668788640734182, 0.00755386900595907, 0.00838094116952068, 0.0084235869373891, 0.00858665675515186, 0.00911024331469143, 0.00956871584352935, 0.00971951271744707, 0.00969517382782924, 0.00972995773846404, 0.00991888874463596, 0.0101902540461757, 0.0104105727049832, 0.0104904452160108, 0.0104281208873998, 0.0102942725119957, 0.010184894608252, 0.0101697862712231, 0.0102608045230582, 0.0104138448455579, 0.0105589420940844, 0.0106371287611341, 0.010624028473201, 0.0105341426456447, 0.0104108179804224, 0.0103081332136413, 0.0102693531782755
flux1:, 0.667145113340768, 3.953878680231e-4, 3.7714267931146e-4, 3.63492970311862e-4, 3.65063850410971e-4, 3.78059086556183e-4, 3.85781015810543e-4, 3.75874111709277e-4, 3.52435219301689e-4, 3.28840221144827e-4, 3.13261091729473e-4, 3.05949265750688e-4, 3.05565837116918e-4, 3.07430143127984e-4, 2.95654011185134e-4, 2.52313595019077e-4, 1.85549415730046e-4, 1.37238733751158e-4, 1.41936718478422e-4, 1.7881235041959e-4, 1.88928232501296e-4, 1.54053702065151e-4, 1.41045595464421e-4, 2.37767411546945e-4, 4.17555278538135e-4, 5.27864016187709e-4, 6.89212509501034e-4, 0.00123683287559174, 0.00149068945340649, 0.00239817193956427, 0.00300777648454363, 0.00347959413182176, 0.00394615681025384, 0.00482952261640749, 0.00606849000194747, 0.00645805196237068, 0.00734138176210271, 0.00819400024429114, 0.00825040194885549, 0.00841181731759728, 0.00893783272873489, 0.00940645265700326, 0.00956588971928813, 0.00954314262686661, 0.00957494077185288, 0.00976228331063366, 0.0100375583371216, 0.0102667403250982, 0.0103559208410469, 0.0102981278637366, 0.0101615257589342, 0.0100436572162241, 0.0100187306028972, 0.0101033528212821, 0.0102562303669741, 0.010407187237001, 0.0104943563244677, 0.0104892113332865, 0.010402729132712, 0.0102768661174842, 0.0101669652274941, 0.0101195538797876
flux1:, 0.667407562244521, 6.86330083828486e-4, 6.63791427218924e-4, 6.47010047051432e-4, 6.47964699136569e-4, 6.62435724058957e-4, 6.71315093207668e-4, 6.59042947920085e-4, 6.2793920151936e-4, 5.92508579543138e-4, 5.64172344681599e-4, 5.46087795067663e-4, 5.37424552306865e-4, 5.31132113796024e-4, 5.0670721078793e-4, 4.40994884695314e-4, 3.39786714546117e-4, 2.49572201364347e-4, 2.15871777413458e-4, 2.26440605234179e-4, 2.18134806112596e-4, 1.56277794002945e-4, 9.3962047333135e-5, 1.25044117944479e-4, 2.50608698640162e-4, 3.37791225793638e-4, 4.71984954037154e-4, 9.67548374708476e-4, 0.00121654283745782, 0.00209541642313156, 0.0026995156713457, 0.00319662648079287, 0.00368752692126142, 0.00456706990479326, 0.00581606729883996, 0.00622642934243339, 0.00712213080265281, 0.00799749681569272, 0.00806841180290053, 0.00822924454964598, 0.00875790823903556, 0.00923663030926982, 0.00940461139864732, 0.00938272496987455, 0.00940969162156627, 0.0095928473046162, 0.00986971824868471, 0.0101067339018698, 0.0102058456960426, 0.0101544413334421, 0.0100172041344503, 0.00989215514918904, 0.00985723075300223, 0.00993380071357886, 0.0100840665114788, 0.0102386622050454, 0.0103337174855272, 0.010336961401718, 0.0102556232855462, 0.0101295283617581, 0.0100143253626257, 0.00995901526866049
flux1:, 0.667670011148274, 0.00106240814854272, 0.00103737548232866, 0.00101889976521537, 0.00101998072103882, 0.00103596349907212, 0.00104562338296198, 0.00103061380531819, 9.91818052832058e-4, 9.45035110693389e-4, 9.04901456756962e-4, 8.772078996316e-4, 8.6111754641212e-4, 8.46623702106715e-4, 8.08257720872049e-4, 7.17682846341579e-4, 5.78662716260363e-4, 4.42725479651137e-4, 3.66921651321569e-4, 3.48194170774773e-4, 3.19175604189389e-4, 2.275547283167e-4, 1.11149362125636e-4, 6.97833416716829e-5, 1.34060501493039e-4, 1.92404480252059e-4, 2.937075424577e-4, 7.28249468428328e-4, 9.68142427338993e-4, 0.00181210597090452, 0.00241009312003921, 0.00292757509670083, 0.00343815014941751, 0.0043124498593776, 0.005566196559566, 0.00599481503152413, 0.00689750038629466, 0.00779234026281215, 0.00787823753365498, 0.0080394983849442, 0.00857098527887466, 0.00905971993343457, 0.00923620481184029, 0.00921460750273761, 0.00923504185460208, 0.0094114016582785, 0.00968732727582154, 0.00993076623147772, 0.0100400580779816, 0.00999670283700932, 0.00986102368259863, 0.00973041851965056, 0.00968572989520982, 0.00975292016242386, 0.00989822544979036, 0.0100540659607905, 0.0101555349422184, 0.0101671756855192, 0.0100924203330949, 0.00996834558416568, 0.0098499713704181, 0.00978789633286133
flux1:, 0.667932460052027, 0.00151830523474066, 0.00149288298754323, 0.00147451628156877, 0.00147685525679876, 0.00149477271640349, 0.00150521912337732, 0.0014874960771612, 0.0014414076302771, 0.00138421314722395, 0.00133371845317239, 0.00129806869863779, 0.00127591095543438, 0.00125370346496593, 0.00120066218872702, 0.00108331288553264, 9.03692380901818e-4, 7.18729530468219e-4, 5.97467950870961e-4, 5.46595742028812e-4, 4.94614688889988e-4, 3.70588283430304e-4, 1.95640508841182e-4, 7.54459243163335e-5, 7.17070100394168e-5, 9.55388417621449e-5, 1.58083468231074e-4, 5.22602392285e-4, 7.48726837919049e-4, 0.00155125436582933, 0.00214223160971392, 0.00267469416531294, 0.00319998706827469, 0.00406756305669267, 0.00532087378179344, 0.00576489870928668, 0.00666890445255148, 0.00757954647592822, 0.00768057041332663, 0.00784312779719699, 0.00837749239486443, 0.00887604898575311, 0.00906102556261915, 0.00903932350305367, 0.00905174056285041, 0.00921878888346353, 0.00949109564960872, 0.00973921019834745, 0.00985852687682345, 0.00982459384054666, 0.00969262788346907, 0.0095583199989708, 0.0095044940575762, 0.00956136070241563, 0.00969956338200371, 0.0098541953827438, 0.0099603036332413, 0.0099799276718213, 0.00991282398680767, 0.00979285385882105, 0.00967354330083159, 0.00960617223227525
flux1:, 0.668194908955781, 0.00204552141696972, 0.00202210826831081, 0.00200603155592361, 0.00201119098301861, 0.00203192264212723, 0.00204363172128203, 0.00202370590718612, 0.00197123257001705, 0.00190509236638562, 0.00184620420795028, 0.00180479056567582, 0.00177849353683667, 0.00174968055032063, 0.0016819103360553, 0.00153660606307281, 0.00131434543087074, 0.00107773855552465, 9.08164078631172e-4, 8.22550940745441e-4, 7.45473834621652e-4, 5.8661149724726e-4, 3.49107519110318e-4, 1.44284158358208e-4, 6.63002956642433e-5, 5.01387631602606e-5, 6.80716528613237e-5, 3.5371179545196e-4, 5.61057083632603e-4, 0.00131549356355372, 0.00189823467660907, 0.00243986736440229, 0.00297469329261081, 0.00383399379666163, 0.00508187623755464, 0.0055382102031977, 0.00643774921870177, 0.00736021502471825, 0.00747616473756529, 0.00764067419301179, 0.00817777953469361, 0.00868580893568745, 0.00887925832374968, 0.00885724091830776, 0.00886043032397926, 0.00901584531126175, 0.00928183252764761, 0.00953260326315394, 0.00966138241845187, 0.00963788553470152, 0.00951164012407955, 0.00937561187376381, 0.00931362196679721, 0.00935963182371223, 0.00948888687897793, 0.00963991377195358, 0.00974867879730485, 0.00977548435874936, 0.00971668998713636, 0.00960264097965048, 0.0094846135521537, 0.00941366023041772
flux1:, 0.668457357859534, 0.00263261203396522, 0.00261387880275536, 0.00260264764626258, 0.00261264514944247, 0.00263757850196979, 0.00265156541919783, 0.00263050717218387, 0.00257313062418013, 0.00250008755403146, 0.00243534414956597, 0.0023909330048241, 0.00236303647817384, 0.00232941363473679, 0.0022476410981219, 0.00207406225064661, 0.00180801829655452, 0.0015179849987237, 0.00129788048251943, 0.00117529178002162, 0.00107117789041828, 8.75330567436612e-4, 5.71797157035539e-4, 2.77264405801087e-4, 1.19457538096241e-4, 5.81629703091823e-5, 2.57976906548156e-5, 2.24034939182773e-4, 4.07349032032622e-4, 0.00110701655778237, 0.00167994230913098, 0.00222457375662054, 0.00276358605690505, 0.00361297371541059, 0.00485070850322937, 0.00531606930554878, 0.00620539154441605, 0.0071354973881991, 0.00726582249857209, 0.00743267241416789, 0.00797213099219228, 0.00848907325666335, 0.00869093097109788, 0.00866856457480183, 0.00866163474600021, 0.00880337963147609, 0.00906042842870791, 0.00931164822104162, 0.00944894404102237, 0.00943649076412871, 0.00931772682411196, 0.00918198203471411, 0.00911307844937032, 0.00914810799474646, 0.00926693585427388, 0.00941212744361634, 0.00952146458156813, 0.00955432039584391, 0.0095040688347384, 0.0093974089567197, 0.00928275168467789, 0.0092100675124129
flux1:, 0.668719806763287, 0.00326564138454717, 0.00325449540696708, 0.003251018432218, 0.00326832856360159, 0.00329938491110128, 0.00331724608525353, 0.0032967320093153, 0.00323654820359272, 0.00315925064874473, 0.00309177761948975, 0.00304772053881695, 0.00302139313439494, 0.00298548084262004, 0.00289127970854159, 0.00269006320626369, 0.00238010437122964, 0.00203582135788132, 0.00176372640405411, 0.001602388703549, 0.00146956349078803, 0.00123492807075449, 8.62520936073011e-4, 4.74037764466716e-4, 2.31611800122777e-4, 1.20523656268445e-4, 3.2491528215344e-5, 1.35315000561845e-4, 2.8922067639883e-4, 9.27531102613195e-4, 0.00148869884467634, 0.00202986558595639, 0.00256762146498682, 0.00340535838421952, 0.00462855891534234, 0.0050995427911455, 0.00597309602230431, 0.00690655892516981, 0.00705037130798388, 0.0072196487063759, 0.00776078108663695, 0.00828582347275569, 0.00849594031979297, 0.00847335107088765, 0.00845575673724717, 0.00858215720410684, 0.00882783685983677, 0.00907720751285632, 0.00922173921141609, 0.00922051050443607, 0.00911066234301965, 0.00897712041194227, 0.00890274479599892, 0.00892705228337667, 0.0090343812316109, 0.00917176925620676, 0.00927960124137513, 0.00931712536228331, 0.00927524140254349, 0.0091770345596648, 0.00906759591047819, 0.00899505434723617
flux1:, 0.66898225566704, 0.00392882755676097, 0.00392836147371412, 0.00393585676647525, 0.00396338460458693, 0.00400301238609023, 0.00402693317317911, 0.00400925829653274, 0.00394898483054364, 0.00387068404587292, 0.00380418125817387, 0.0037643956918446, 0.00374341893999012, 0.00370846249787916, 0.00360427945846143, 0.00337707125679109, 0.00302415019183869, 0.00262583824532263, 0.00230113912560522, 0.00209982336420925, 0.00193694413646466, 0.00166211945016829, 0.00121869477088541, 7.32955893588152e-4, 4.02003349280525e-4, 2.37060465808135e-4, 8.84527476180507e-5, 8.8535012661114e-5, 2.07655021075621e-4, 7.78225265865673e-4, 0.00132533379404638, 0.00185635876362321, 0.00238738391077207, 0.00321161915167599, 0.00441627008814286, 0.00488941296123753, 0.00574199440547039, 0.00667453816888001, 0.00683063804560425, 0.00700211578776649, 0.00754393064445808, 0.00807598032019902, 0.00829408640934231, 0.00827153374890445, 0.00824308563942994, 0.00835288892613158, 0.00858505388466747, 0.00883028866146696, 0.00898050949159299, 0.00899026753409941, 0.00889038627360004, 0.00876078587286142, 0.00868247718154637, 0.00869665189237544, 0.00879183299756063, 0.00891978627370597, 0.00902414815826422, 0.00906480000091478, 0.00903074103209062, 0.00894161946332029, 0.00883892186728824, 0.00876830390173015
flux1:, 0.669244704570794, 0.00460533369371576, 0.00461875678377064, 0.00464068309054775, 0.0046817051285851, 0.00473283486104968, 0.00476555594235843, 0.00475360434303979, 0.00469654788997039, 0.00462105771502717, 0.00455975032962102, 0.00452866471379814, 0.00451737937113755, 0.00448730727332485, 0.00437644169788506, 0.00412590031943571, 0.00373207751589838, 0.00328104185342988, 0.002904026712198, 0.0026621103145024, 0.00246822137871724, 0.00215225396330186, 0.00163642132581017, 0.00105112736815848, 6.28709276000774e-4, 4.0654885918227e-4, 1.93044108879834e-4, 8.38940544150549e-5, 1.62979766082066e-4, 6.59746190529516e-4, 0.00119015661175224, 0.00170423678853729, 0.00222308886557696, 0.00303185162899268, 0.00421432623834814, 0.00468616131126428, 0.00551305113292047, 0.00644050739096731, 0.0066074213746362, 0.00678056586381597, 0.00732176262916032, 0.00785943682656644, 0.00808511173182441, 0.00806295455652313, 0.00802381094373015, 0.0081162233782208, 0.00833309488449751, 0.00857201956802959, 0.0087262003406463, 0.00874632172315702, 0.00865704506912561, 0.00853286411437003, 0.00845216386969367, 0.00845705800699065, 0.00853985340725914, 0.00865712835705429, 0.0087562602990648, 0.00879843832952994, 0.00877135712629625, 0.0086915227147942, 0.00859669972414233, 0.00852958950678295
flux1:, 0.669507153474547, 0.00527814463281927, 0.00530869534540921, 0.00534865596923153, 0.00540672520957574, 0.00547268201308956, 0.00551741979309077, 0.00551458873150959, 0.00546456769714472, 0.00539618228325701, 0.00534473246882664, 0.00532719320539696, 0.0053304062172741, 0.00530974550394923, 0.0051962816709549, 0.00492603091443556, 0.00449444716824878, 0.00399307088861076, 0.00356494804964536, 0.00328245425794154, 0.0030570307319072, 0.00269945044073359, 0.00211060749574259, 0.00142450941872104, 9.0870862908423e-4, 6.26742126429132e-4, 3.44714171009446e-4, 1.20807594347048e-4, 1.54865600840742e-4, 5.72193938968976e-4, 0.00108296672705707, 0.00157326873680136, 0.00207459971780995, 0.0028658010779522, 0.00402285879958021, 0.00448996959701137, 0.00528703834216274, 0.00620543818836808, 0.0063814663967272, 0.00655546295456626, 0.00709445575775589, 0.00763609030293777, 0.00786874176198251, 0.00784739955389807, 0.00779804042452913, 0.00787274144211984, 0.00807296879639103, 0.00830361417869809, 0.00845993424382246, 0.00848946430114564, 0.0084110128230936, 0.00829340938992725, 0.00821177343196921, 0.00820842317040722, 0.00827897067827469, 0.00838473532565466, 0.00847715724205679, 0.00851929478138208, 0.0084981179399204, 0.00842737089325787, 0.00834113275323059, 0.00827883133767808
flux1:, 0.6697696023783, 0.00593095784621299, 0.00598179713680753, 0.00604341599421155, 0.00612223037872702, 0.00620660276072366, 0.00626692203928187, 0.00627699766371917, 0.00623821826094812, 0.00618158652194303, 0.00614496546401034, 0.00614610662704194, 0.00616896076971505, 0.00616271217820469, 0.0060514068949785, 0.00576594035379593, 0.005300740521003, 0.00475243345847249, 0.00427531472941686, 0.00395293043306007, 0.00369591188033632, 0.00329675905440243, 0.00263511014197851, 0.00184803030807456, 0.00123798030320751, 8.9444623499456e-4, 5.41049942157512e-4, 1.97934041912855e-4, 1.82345404392515e-4, 5.15132633748452e-4, 0.00100308026239951, 0.00146284171197536, 0.0019414586861266, 0.00271290372880535, 0.00384167037438816, 0.0043007388947135, 0.00506452293991491, 0.00597017519084398, 0.0061534443467656, 0.00632723614207913, 0.0068621955461187, 0.00740587081808869, 0.00764472356947046, 0.00762463519329957, 0.00756582100064401, 0.00762295332827796, 0.0078056513504771, 0.0080263309884716, 0.00818296944224325, 0.00822069192859292, 0.00815288975308871, 0.0080426663996277, 0.00796138906802236, 0.00795093155533906, 0.00800969021736288, 0.00810352205757889, 0.00818808607965579, 0.0082287383799577, 0.00821225368769506, 0.00815004493660808, 0.00807267377748885, 0.00801613696649906
flux1:, 0.670032051282053, 0.00654901536732126, 0.00662310189337694, 0.00670987337594574, 0.00681310958317899, 0.00691957661673743, 0.00699921757022339, 0.00702620412583474, 0.007003091903375, 0.00696305118941022, 0.0069463747618904, 0.006971455072183, 0.00701926700547392, 0.00703274648831797, 0.00692887898951375, 0.00663342331481832, 0.00613963830064167, 0.00554874796248979, 0.00502560255213647, 0.00466467853793925, 0.0043764951723562, 0.00393634226203797, 0.00320290462243892, 0.00231573836092732, 0.00161163100800816, 0.00120562639502529, 7.7886015449665e-4, 3.13229190925384e-4, 2.4385660320224e-4, 4.87621014441337e-4, 9.49374597523824e-4, 0.00137200770803052, 0.00182293106750309, 0.00257234191885455, 0.00367027567009651, 0.00411812550576904, 0.00484586717570681, 0.00573542001721078, 0.00592393946322912, 0.0060962752877936, 0.0066251828268517, 0.00716876455259561, 0.00741286004397812, 0.0073944431275747, 0.00732716124018744, 0.00736729868381251, 0.00753205988978962, 0.00774142849695185, 0.00789664897494996, 0.00794116462786833, 0.00788348069868086, 0.00778107249651037, 0.00770122754899218, 0.00768482029995355, 0.00773250266239628, 0.00781436291354202, 0.00789028174125162, 0.0079281987347524, 0.00791514449027711, 0.00786064640394625, 0.00779201965692354, 0.00774182346964878
flux1:, 0.670294500185807, 0.00711980927771847, 0.00721975947823156, 0.00733487645825027, 0.00746599452786722, 0.00759811756401496, 0.00770078340605489, 0.00774869231397157, 0.00774568554450958, 0.00772706121992301, 0.00773539658241982, 0.00778961175060217, 0.00786768749339803, 0.00790634385582227, 0.00781553818404435, 0.007515885557289, 0.00699928310621274, 0.00637097776257815, 0.00580556515612062, 0.00540810443794384, 0.00508969944555435, 0.00460967037211978, 0.00380627208379793, 0.00282097419563087, 0.00202405035101042, 0.0015555433191895, 0.00105428855849145, 4.64029056408079e-4, 3.37308038689494e-4, 4.88263773534812e-4, 9.20351133746685e-4, 0.00129954414197864, 0.0017180612767015, 0.00244311003364999, 0.00350795685655755, 0.00394159101627561, 0.00463124289618911, 0.00550172649757568, 0.00569344418348199, 0.0058629304440211, 0.00638364027635362, 0.00692483135633488, 0.00717303818012693, 0.00715665201370056, 0.0070820549423594, 0.00710615089092052, 0.00725303290763877, 0.0074501226534702, 0.00760234630171448, 0.00765215395500261, 0.00760375893262937, 0.00750924366855181, 0.00743164447365401, 0.00741039274380293, 0.0074478900835983, 0.00751807851798666, 0.00758492990521458, 0.00761911065092693, 0.00760826029680244, 0.00756044912824902, 0.00750008741629521, 0.00745642200214475
flux1:, 0.67055694908956, 0.0076336066138821, 0.00776154504634404, 0.00790771237228555, 0.0080697402784112, 0.00823072952228772, 0.00835984572116425, 0.00843245548312411, 0.00845377126720631, 0.00846115297890544, 0.00849930693940873, 0.00858758843380072, 0.00870102769477049, 0.00877024824663336, 0.00869828046372498, 0.00840060299372378, 0.00786752005098174, 0.0072076559065949, 0.00660444728624106, 0.00617308764413976, 0.00582593894937358, 0.00530772894806524, 0.00443700225859916, 0.00335656251458934, 0.00246908903892396, 0.00193891541388695, 0.00136295444369326, 6.47159500474686e-4, 4.60170810503594e-4, 5.15283509228484e-4, 9.14215209271596e-4, 0.00124402633460286, 0.00162573831468935, 0.00232408760257537, 0.00335382985690086, 0.00377046267811558, 0.0044206584091026, 0.00526950708165983, 0.00546236278418151, 0.00562751566700757, 0.0061378177945812, 0.00667421669493244, 0.00692525078593939, 0.0069111654171803, 0.00683050550526593, 0.00683982664692821, 0.0069693172858672, 0.00715355128704882, 0.00730141412907496, 0.0073549887733863, 0.00731482223543441, 0.00722794987662497, 0.00715312972699833, 0.00712802626457275, 0.0071563329729905, 0.00721542867394248, 0.00727313817536941, 0.00730286484298594, 0.00729310116828393, 0.00725084413483704, 0.00719797805237666, 0.00716066830794662
flux1:, 0.670819397993313, 0.00808375850790922, 0.00824116630759181, 0.00842041011924698, 0.00861572089423067, 0.00880819107355165, 0.00896665116273945, 0.00906725324804144, 0.0091166411749746, 0.00915415009279896, 0.00922645284455908, 0.00935326608076632, 0.00950676810365062, 0.00961168503298263, 0.00956428830166414, 0.0092749477073934, 0.00873211755600279, 0.00804710194176348, 0.0074111992554914, 0.00694919519094732, 0.00657533871002046, 0.00602123591236387, 0.0050866082037867, 0.00391501865107159, 0.00294025435767213, 0.00235010061662966, 0.00170011457744746, 8.59068159530588e-4, 6.09589810235511e-4, 5.66610909379833e-4, 9.28970184290527e-4, 0.00120390898308538, 0.00154476749188334, 0.00221411552298761, 0.00320691744955478, 0.00360399961672857, 0.00421399578106221, 0.0050390493813469, 0.00523102266764935, 0.00539031732902638, 0.00588799766179145, 0.00641715883577503, 0.00666961175925881, 0.00665798539846924, 0.00657255077214767, 0.00656860141653121, 0.00668156535754093, 0.00685274950699091, 0.00699514217860465, 0.0070510055116005, 0.00701784827403561, 0.00693808593491576, 0.00686629786832483, 0.0068381780829357, 0.00685832081489312, 0.00690711475442702, 0.00695592036106923, 0.00698077140683738, 0.00697114590210001, 0.00693328600091388, 0.00688693505785023, 0.00685548405214528
flux1:, 0.671081846897066, 0.0084667805450582, 0.00865435214705631, 0.00886783787936689, 0.00909793470109704, 0.00932366712229562, 0.00951358337465449, 0.00964473246357345, 0.00972523360535447, 0.00979629727233083, 0.0099063966520686, 0.0100755522388625, 0.0102732356934803, 0.0104185452650811, 0.0104012250108966, 0.0101265899209805, 0.00958097590690894, 0.00887763658761665, 0.00821469623557899, 0.00772590337063011, 0.00732795763266802, 0.00674086544307443, 0.00574654795398553, 0.00448876304173128, 0.00343091465297946, 0.00278328864593925, 0.0020608373737116, 0.0010959709338703, 7.82509437599763e-4, 6.39988131758686e-4, 9.62520481359444e-4, 0.00117761228619329, 0.00147394445824815, 0.00211207119111117, 0.00306622468252964, 0.00344146017152432, 0.004011055515678, 0.00481054101003951, 0.00499969178752758, 0.00515160642366836, 0.00563450025427966, 0.00615399250690646, 0.00640636563136613, 0.006397231647329, 0.00630828779212311, 0.00629273048742079, 0.00639034253186524, 0.00654863831237915, 0.00668472776694278, 0.00674150807938222, 0.00671405501414046, 0.00664064327573824, 0.00657187763754943, 0.00654139183159072, 0.00655436806761585, 0.00659379336488468, 0.0066341966467998, 0.00665404048027266, 0.00664381502903801, 0.00660924752709326, 0.0065683041755223, 0.00654195396855547
flux1:, 0.67134429580082, 0.00878221389106103, 0.00899973379751622, 0.00924760738132848, 0.0095129336892522, 0.00977266368503346, 0.00999514267391378, 0.0101584313022418, 0.0102721616739338, 0.0103793138882371, 0.0105299953229121, 0.0107444862164131, 0.010989734215376, 0.0111795390044632, 0.0111974081853719, 0.0109436888777543, 0.0104023335776694, 0.00968780091954696, 0.00900396564147343, 0.00849282755833567, 0.0080740169229486, 0.00745747372382165, 0.0064084457576759, 0.00507033432884944, 0.0039345020065359, 0.00323269166689332, 0.00244017705989613, 0.00135400229958611, 9.75803911098732e-4, 7.33077723005975e-4, 0.00101277620393059, 0.00116360704775668, 0.00141212691879883, 0.00201693823534404, 0.00293081192703699, 0.00328216584592472, 0.00381160495304653, 0.00458410030157734, 0.00476860025498714, 0.00491165384638987, 0.00537769077822369, 0.00588515033633227, 0.00613589237217792, 0.00612915615635437, 0.00603789656619135, 0.00601247437124169, 0.00609614462540824, 0.00624202656313606, 0.00637126067689736, 0.0064277401724221, 0.00640466965577716, 0.0063366860570588, 0.0062707031966083, 0.0062383061802918, 0.00624503561668707, 0.00627610078619982, 0.00630880961151344, 0.00632378138877606, 0.00631245117843272, 0.00628018706187098, 0.00624349911672954, 0.00622130277019694
flux1:, 0.671606744704573, 0.00903229695634347, 0.00927854892982364, 0.0095598160258231, 0.00985960781025496, 0.0101528565079325, 0.0104078194129035, 0.0106036967572296, 0.0107516737835779, 0.0108963958859951, 0.0110894415990316, 0.0113513168895889, 0.0116466556559678, 0.0118843371579392, 0.0119419785094686, 0.0117150853739518, 0.0111849800726145, 0.0104665845761579, 0.0097684231343648, 0.00923995736730815, 0.00880412846065443, 0.00816231885848116, 0.00706430305370641, 0.00565258957177401, 0.00444470037396344, 0.00369271953955889, 0.00283333368900453, 0.00162935666064695, 0.00118640036707144, 8.4356738173602e-4, 0.00107775032821777, 0.00116049206883333, 0.00135829894812927, 0.00192786655804297, 0.00279986090007491, 0.00312555776803702, 0.0036154264192563, 0.0043598101146185, 0.00453796396458566, 0.00467074727072629, 0.00511798704976181, 0.00561116317740814, 0.00585870850418979, 0.0058541534580096, 0.0057616615368812, 0.00572812644028768, 0.00579942261036201, 0.0059336245071441, 0.0060557214446703, 0.00611087014333906, 0.0060909070638997, 0.0060273327781353, 0.00596370770061374, 0.00592966491697941, 0.00593095572934299, 0.00595468527518845, 0.00598055311121235, 0.00599101822945046, 0.00597831638106921, 0.0059475297037434, 0.00591397547889324, 0.00589487399034276
flux1:, 0.671869193608326, 0.00922149291195076, 0.00949421321040572, 0.00980667004432035, 0.0101388657082645, 0.0104638329557671, 0.0107498981595939, 0.010977550219482, 0.0111595780657753, 0.0113421951024689, 0.0115782930557173, 0.0118885758964846, 0.0122355923170693, 0.0125237178773413, 0.0126250763848842, 0.0124305044303113, 0.0119184794819475, 0.0112036628637801, 0.0104981133134319, 0.0099578903539048, 0.00950951436590909, 0.00884726460715739, 0.00770668743668709, 0.0062288788246109, 0.0049556058243319, 0.00415812560585912, 0.00323578474224682, 0.00191840751958424, 0.00141138225242224, 9.69259976201308e-4, 0.00115563884087625, 0.00116705674726213, 0.00131162271055475, 0.00184421854786044, 0.00267272918768025, 0.00297124214447866, 0.00342236114766653, 0.00413775175084178, 0.00430800809069919, 0.00442920806062326, 0.00485586789939076, 0.00533266002808585, 0.00557546543867699, 0.00557276646512238, 0.00547998946270661, 0.00544004020774462, 0.00550061153988434, 0.00562406564112249, 0.00573899037778135, 0.00579198654691605, 0.00577395652320733, 0.00571374253707588, 0.00565191797379524, 0.00561632623143307, 0.00561285686533401, 0.00563024236138159, 0.00565020866438484, 0.00565671703592523, 0.00564260283051963, 0.00561266064340796, 0.00558121254599297, 0.00556411097337337
flux1:, 0.67213164251208, 0.00935592769458064, 0.00965181167900476, 0.00999203809345211, 0.0103532576908145, 0.0107067888854886, 0.0110212300016265, 0.0112785338603273, 0.0114931588661303, 0.0117127995736396, 0.0119915083559224, 0.0123501616400229, 0.0127494613661005, 0.0130897259513224, 0.0132380313008494, 0.0130807693217793, 0.0125934021503861, 0.0118896365809509, 0.0111839460798619, 0.0106380534845416, 0.0101822061348251, 0.0095049559266487, 0.00832888732789288, 0.00679318176677619, 0.00546184673446294, 0.00462411084784787, 0.00364337620044, 0.00221779282386376, 0.00164806180710907, 0.00110813889714999, 0.00124487494614259, 0.00118232230679127, 0.00127147280674432, 0.00176559774639482, 0.00254898927574141, 0.00281902188580135, 0.00323234530562639, 0.0039180360468716, 0.00407898848681821, 0.0041874066674704, 0.00459188139977107, 0.00505036776676403, 0.00528694570458859, 0.00528568801027762, 0.00519342247635637, 0.00514865367809804, 0.00520016013760214, 0.00531393306957551, 0.00542186368889402, 0.00547210130081067, 0.00545497436883303, 0.00539710382803534, 0.00533644799200972, 0.00529926806227293, 0.0052915838972418, 0.00530354736055973, 0.00531858273987122, 0.00532181800321985, 0.00530645160446882, 0.00527692676226463, 0.00524670068139043, 0.00523053867829875
flux1:, 0.672394091415833, 0.00944279560568276, 0.00975756331538519, 0.010120984169324, 0.0105065846147397, 0.0108842183918367, 0.0112230047107204, 0.0115065632883449, 0.0117511046299338, 0.0120057285298314, 0.0123254994630469, 0.0127314387515054, 0.0131826431197169, 0.0135758434761154, 0.0137735593760867, 0.0136580195530591, 0.0132015543875252, 0.0125162623560032, 0.0118179152057732, 0.011272898678987, 0.0108152103107106, 0.0101289543420583, 0.00892502145110886, 0.00734019651074623, 0.00595865505366404, 0.00508637829812562, 0.00405236533025632, 0.00252445849897115, 0.00189401379875129, 0.00125840123306976, 0.00134415075370059, 0.00120555663953601, 0.001237449534583, 0.00169185708956081, 0.00242844894179647, 0.0026689124061167, 0.00304543510344484, 0.00370082896514782, 0.00385120933437463, 0.00394577514405417, 0.00432665188415175, 0.00476511047072326, 0.00499405746811306, 0.00499375829908821, 0.00490264555377862, 0.00485450871446572, 0.00489855796512991, 0.00500378676840911, 0.00510507317600164, 0.00515215728796032, 0.00513507984499999, 0.00507862360117353, 0.00501848883981291, 0.0049795865425702, 0.00496810964120062, 0.00497547969685974, 0.00498653852887656, 0.00498726606616654, 0.00497097324549069, 0.00494164170242264, 0.00491193106505864, 0.00489574420820712
flux1:, 0.672656540319586, 0.00948978554662506, 0.00981830695709997, 0.0101993223877305, 0.0106035289031914, 0.0109996257272683, 0.0113575448080434, 0.0116628012364757, 0.0119334550304694, 0.0122199437933122, 0.012578196509276, 0.0130293458994508, 0.0135311231437817, 0.013977159725701, 0.0142259551639379, 0.0141559173346117, 0.0137361897387815, 0.0130766567487686, 0.0123932830049551, 0.0118560578616996, 0.0114026283468377, 0.0107138233281421, 0.00949009565203344, 0.00786537509557086, 0.00644188484776985, 0.00554113542218364, 0.00445941355886341, 0.00283565754390133, 0.00214706778501946, 0.00141845523757272, 0.00145240356225553, 0.00123626035104224, 0.00120936911605108, 0.00162308521282857, 0.00231115115622188, 0.00252114060018541, 0.00286181893546074, 0.00348636953549511, 0.00362503581308662, 0.00370481574112373, 0.00406088468750267, 0.00447780775455669, 0.00469782750717654, 0.00469795866378179, 0.0046084882342762, 0.00455826426158035, 0.00459635805757877, 0.00469418909791219, 0.00478930674108937, 0.00483303802501356, 0.00481535232130457, 0.00475951513863296, 0.00469929379003057, 0.00465848579343992, 0.00464353505942469, 0.00464703523048618, 0.00465501733211077, 0.00465403439604903, 0.00463726495301778, 0.00460809007093834, 0.00457838473941895, 0.00456135420615712
flux1:, 0.672918989223339, 0.00950457149876411, 0.00984104668006479, 0.0102332256037676, 0.0106493329115793, 0.0110572773510807, 0.0114281319527549, 0.0117495552707323, 0.012041563467141, 0.0123558678703919, 0.0127491111264266, 0.0132424946644677, 0.0137926189620877, 0.0142905198678535, 0.0145912567527121, 0.0145698215412862, 0.0141921815349545, 0.0135654555023452, 0.0129047150111053, 0.0123824445878752, 0.0119397213168001, 0.0112551580683806, 0.010020004770141, 0.00836490599360306, 0.00690798060513647, 0.0059850490078841, 0.00486153479510311, 0.0031489083784024, 0.00240526230468841, 0.00158688361030927, 0.00156876854520399, 0.00127412501486239, 0.00118723131430674, 0.00155957122895415, 0.00219735338886211, 0.0023761272194888, 0.00268181577089594, 0.00327497879508826, 0.00340090108861482, 0.00346510500037784, 0.00379536771877325, 0.0041894714322258, 0.00439939265627931, 0.00439940218712173, 0.00431192108841998, 0.00426070330527017, 0.00429419416464848, 0.00438572722337167, 0.00447522836374076, 0.00451557836070536, 0.00449682938340897, 0.00444098478832636, 0.00438015882252065, 0.00433725924768527, 0.00431907772947435, 0.00431932525903933, 0.00432504722679626, 0.00432313774334562, 0.0043064211352651, 0.00427752800384755, 0.00424751915072558, 0.00422900835442724
flux1:, 0.673181438127093, 0.0094943978150538, 0.00983258177281708, 0.0102289070820885, 0.0106495374811564, 0.0110620002118385, 0.0114388648847484, 0.0117701921152639, 0.012078061594097, 0.0124153905965101, 0.0128393766803236, 0.0133712358749337, 0.0139666668450713, 0.0145146278868274, 0.014867360079139, 0.0148969064051922, 0.0145661362827524, 0.0139789108021918, 0.0133483515177507, 0.0128482934402789, 0.0124229151400623, 0.0117495596391865, 0.0105114834176259, 0.0088356503213169, 0.00735390425467099, 0.00641516376606285, 0.0052560112142443, 0.00346192235079801, 0.002666770504633, 0.00176237944062903, 0.00169250462800558, 0.00131896842722921, 0.00117116760128179, 0.00150175072764488, 0.00208748830840245, 0.00223445429242048, 0.00250586048699938, 0.00306705940516038, 0.00317930751976681, 0.00322729327651293, 0.00353096933706059, 0.00390119988967226, 0.00409998969281198, 0.00409932191119347, 0.0040140479752793, 0.00396273438822077, 0.00399279292478204, 0.00407903240010312, 0.00416349748760634, 0.00420057655752208, 0.00418050679195086, 0.00412421921693008, 0.00406240073123947, 0.00401726480663798, 0.00399605062901784, 0.00399356361032517, 0.00399773958325925, 0.00399563539908208, 0.00397953664182748, 0.0039511794956922, 0.00392075219003305, 0.0039003298324176
flux1:, 0.673443887030846, 0.00946577529560182, 0.00979923263285025, 0.0101923816091862, 0.0106097818866997, 0.0110190221139307, 0.0113945394409456, 0.0117290541373881, 0.0120468071938253, 0.0124018424836523, 0.0128517415898226, 0.01341766873386, 0.0140546440621473, 0.0146500798659008, 0.0150540600831785, 0.0151362049226531, 0.0148564312574182, 0.0143149141948354, 0.013721808412555, 0.0132511344587192, 0.012849748253168, 0.0121945599093954, 0.0109620155950093, 0.00927504424966605, 0.00777703536524497, 0.00682880114735962, 0.00564029361652918, 0.00377251530469242, 0.00292981165862637, 0.00194366631971697, 0.00182290476492537, 0.00137065519693967, 0.00116137574991954, 0.00145013821780191, 0.00198211006097177, 0.0020968207632266, 0.00233447836915562, 0.00286308679445019, 0.0029608226419929, 0.00299210015699091, 0.00326863249781824, 0.00361416983064069, 0.00380094369020204, 0.00379905740654908, 0.00371609543559095, 0.00366538911904964, 0.00369298213756811, 0.00377479700647072, 0.0038547887208262, 0.00388880907614053, 0.00386734234793885, 0.00381037603822757, 0.00374733638892642, 0.00369989784884894, 0.00367583533779813, 0.00367104561532914, 0.00367427658538759, 0.00367262616920396, 0.0036577044617326, 0.00363023006860832, 0.00359944559163662, 0.00357689523993619
flux1:, 0.673706335934599, 0.00942428990473476, 0.00974666125511138, 0.0101293014308209, 0.0105356572397748, 0.010933842944322, 0.0113005363248084, 0.0116313610079845, 0.0119527964294222, 0.0123199146489765, 0.0127904952647027, 0.0133855726017881, 0.0140597073260763, 0.0146993097205214, 0.015153002780586, 0.0152885638678874, 0.0150631669285638, 0.0145729402509868, 0.0140241070898177, 0.0135897068807798, 0.0132187700998004, 0.0125885091331023, 0.0113697179546201, 0.00968098426305071, 0.00817506250133416, 0.00722345774500452, 0.00601190595392639, 0.00407852085987312, 0.0031925658053597, 0.00212941718986911, 0.00195920481411653, 0.0014290136485544, 0.00115804894421742, 0.0014052534149256, 0.00188183228221992, 0.00196399096522276, 0.00216825238823723, 0.00266359383861211, 0.00274607112261516, 0.00276030673787875, 0.00300936567093607, 0.00332962546054885, 0.00350365498817717, 0.00350004043081859, 0.00341940056702824, 0.00336981727829094, 0.00339569659881144, 0.00347379053116721, 0.00354981301957735, 0.00358104959752323, 0.00355826593333194, 0.00350058101289661, 0.00343626727901672, 0.00338656692113508, 0.00335985488148894, 0.00335312417680935, 0.00335589457227823, 0.00335523953010712, 0.00334201140181506, 0.00331582091252269, 0.00328489088542749, 0.00326020767696502
flux1:, 0.673968784838352, 0.00937451407132705, 0.0096797750089091, 0.0100448545339812, 0.0104325998455936, 0.0108121224612558, 0.0111627018592482, 0.0114830817409964, 0.0118020261644875, 0.012175511952397, 0.0126613145155487, 0.0132802506320032, 0.0139866380372122, 0.0146664395890554, 0.0151675424801131, 0.015356507291762, 0.0151880344109261, 0.0147539149042565, 0.014255541114937, 0.0138638232270657, 0.013529404274787, 0.0129304422745033, 0.0117332142534942, 0.0100517135726247, 0.00854588444299727, 0.00759672240092528, 0.0063683728781664, 0.00437772293395043, 0.00345310864927032, 0.00231818726481667, 0.00210050608538186, 0.00149376117039128, 0.00116130875404169, 0.00136755019818789, 0.00178726534919498, 0.00183674163199525, 0.0020077878733788, 0.00246915203708302, 0.00253572441294713, 0.00253274608677506, 0.00275423150940698, 0.00304886560762658, 0.00320958508346427, 0.00320378025530484, 0.00312539843252312, 0.00307728083046353, 0.00310198268767202, 0.00317687538572399, 0.00324934104596127, 0.0032780931839201, 0.00325419727248541, 0.00319593431346511, 0.00313047283205727, 0.00307867658060411, 0.00304955133325248, 0.00304118829820569, 0.00304386839274453, 0.00304462766048361, 0.00303353583751409, 0.00300904715340622, 0.00297830151697985, 0.00295167700696651
flux1:, 0.674231233742106, 0.00932000199580927, 0.00960269604049819, 0.0099437087156628, 0.0103058093574121, 0.0106595712560365, 0.0109872105048526, 0.0112907684491543, 0.0116013004982316, 0.0119755363049347, 0.0124710299266454, 0.0131082868185168, 0.013841597543764, 0.0145570395803223, 0.0151025104480543, 0.0153440167144682, 0.0152341083399903, 0.0148600211401425, 0.0144174943814934, 0.0140742000642595, 0.0137817936328401, 0.0132199417432316, 0.0120515185369504, 0.0103857267424638, 0.00888753766708182, 0.00794622763971718, 0.00670718516094674, 0.00466782187066005, 0.00370938075607448, 0.00250837450093291, 0.00224572503790306, 0.0015644494227888, 0.00117115124663316, 0.0013373573086785, 0.0016989607692132, 0.00171581360717798, 0.00185367961315518, 0.00228035269447632, 0.00233049013365394, 0.00231029340896476, 0.00250433456601508, 0.00277322964249096, 0.00292024187574706, 0.00291184901046942, 0.00283560954414982, 0.00278914750121549, 0.00281300216217485, 0.00288502254978351, 0.00295422831277553, 0.002980785147832, 0.00295607141968104, 0.00289752670719074, 0.00283121448326284, 0.00277762034943402, 0.00274637194907795, 0.00273664828617955, 0.00273950099987601, 0.00274196224217726, 0.00273335093581323, 0.00271096325554987, 0.00268081408528618, 0.00265261065268168
flux1:, 0.674493682645859, 0.00926334583524377, 0.00951877614950822, 0.00982998452141363, 0.0101601784188207, 0.0104818356208258, 0.0107804043270291, 0.0110613517033735, 0.0113579860587504, 0.0117276088987856, 0.0122273243449671, 0.0128772310535578, 0.0136318086241237, 0.0143778141663976, 0.0149639131576358, 0.0152562468926115, 0.0152055846463181, 0.0148944618396431, 0.0145122305262519, 0.0142222746953823, 0.0139766455245191, 0.0134570130997139, 0.0123239417997783, 0.0106817055738854, 0.00919816142899301, 0.00826964481497788, 0.00702581116089874, 0.00494644277166334, 0.0039591993380071, 0.00269821678375398, 0.00239357961788951, 0.00164043817094107, 0.00118741394317267, 0.00131483868507306, 0.00161736981515029, 0.00160187401888426, 0.00170648609075387, 0.0020977915936367, 0.00213110322082548, 0.00209385737252114, 0.0022608094362764, 0.00250408325200893, 0.00263716476568451, 0.00262586713808496, 0.00255162737108642, 0.00250688376075048, 0.00253003465870851, 0.0025993259362185, 0.00266544036331697, 0.00269005251986091, 0.00266486999109364, 0.0026064642959291, 0.0025397500436409, 0.00248478441304299, 0.00245176534467134, 0.00244092967657349, 0.00244412048064708, 0.00244843803369765, 0.0024425349916737, 0.00242259689672184, 0.00239350002423075, 0.00236421667206329
flux1:, 0.674756131549612, 0.00920626898985287, 0.00943063799913538, 0.00970724282013428, 0.0100002248457562, 0.0102843730840347, 0.0105486122175264, 0.0108019064139325, 0.0110797307342872, 0.011439750976736, 0.0119383868538754, 0.0125952380198113, 0.0133651903480487, 0.0141362428902122, 0.0147585877226433, 0.0150992041646469, 0.0151074890662673, 0.0148612038849064, 0.0145426755106508, 0.01431002707782, 0.01411509341336, 0.0136419866094635, 0.0125500317647162, 0.0109384931892754, 0.00947600481627579, 0.00856472440776712, 0.00732175428360949, 0.00521118719165029, 0.00420031349256899, 0.00288582885895579, 0.00254261589254047, 0.00172090221813193, 0.00120976838556582, 0.0012999787428761, 0.00154282153310794, 0.0014954933489365, 0.00156671445191344, 0.00192205998907469, 0.00193832046761074, 0.00188437371159141, 0.00202481050483185, 0.00224280508471654, 0.0023619100563854, 0.00234748878200283, 0.00227510527930915, 0.00223204628807178, 0.00225447748242143, 0.00232101332074029, 0.00238407497958803, 0.00240693443869179, 0.00238165423106515, 0.00232389819636911, 0.00225735548522988, 0.00220156006794555, 0.00216718655152285, 0.002155475282724, 0.00215908413428298, 0.00216528274378663, 0.00216218815874775, 0.00214497038856838, 0.00211738683775123, 0.00208761866115551
flux1:, 0.675018580453365, 0.009149735369853, 0.00934022718561835, 0.00957847742485504, 0.00983002296439339, 0.0100723217737048, 0.0102979587679759, 0.0105194047280688, 0.0107741683310248, 0.0111200505604379, 0.0116125532165711, 0.0122706930536027, 0.0130499803632367, 0.0138402093445744, 0.0144938475159066, 0.0148794185385325, 0.0149453848078049, 0.014764728421707, 0.0145122142351123, 0.0143398235125113, 0.0141985868508897, 0.013775451979418, 0.0127295489345528, 0.0111551061527771, 0.00971947249246475, 0.00882937467342849, 0.00759264805680177, 0.00545972154773121, 0.00443049593299301, 0.00306927510980738, 0.00269127189145084, 0.0018048706275522, 0.0012377391452824, 0.00129259419811364, 0.00147552228705503, 0.00139713963971759, 0.00143481802090738, 0.00175374349727671, 0.00175291932143227, 0.00168280162591967, 0.00179750399371681, 0.00199077499093093, 0.00209603693732924, 0.00207838673401151, 0.00200774193734019, 0.00196627046755817, 0.00198784067309483, 0.00205145102490588, 0.00211137763608812, 0.00213260676700411, 0.00210759463744991, 0.00205105380391506, 0.00198534917187087, 0.00192936061655243, 0.0018941073382495, 0.00188175225735725, 0.00188578671791624, 0.0018937702964295, 0.0018934524953196, 0.00187912641291039, 0.00185348570942677, 0.00182387970653538
flux1:, 0.675281029357119, 0.00909405850276922, 0.00924886489161161, 0.00944610852569861, 0.00965313613268236, 0.00985037209171113, 0.0100341777427246, 0.0102204770166712, 0.0104486355915826, 0.0107763458052876, 0.0112579663726502, 0.0119118601720878, 0.0126943802429729, 0.0134976534609065, 0.0141771513840443, 0.0146036401994596, 0.014725106209146, 0.0146098093961603, 0.0144245180993004, 0.0143142936531819, 0.0142288159740212, 0.0138582272509701, 0.0128624754199146, 0.0113307776547828, 0.00992719889428961, 0.00906176479182066, 0.00783637353591446, 0.00568988882418032, 0.00464765745524215, 0.00324666779626695, 0.00283796907672019, 0.00189129201436979, 0.00127074580397483, 0.00129236978036329, 0.00141557550244099, 0.00130718932469801, 0.00131120596304242, 0.00159342878504024, 0.00157570072252702, 0.00149012269106793, 0.00158006231151299, 0.00174936406027357, 0.00184109403543052, 0.00182023639352493, 0.00175126408085988, 0.00171125431010917, 0.00173173520082191, 0.00179213947558484, 0.00184874636542098, 0.00186839607116344, 0.00184399144382735, 0.00178925350130494, 0.00172511241752194, 0.001669636948386, 0.00163402651368253, 0.00162125927823606, 0.00162566816614615, 0.00163523278392202, 0.0016375304790737, 0.0016261530779112, 0.00160282048668497, 0.00157403067527056
flux1:, 0.675543478260872, 0.00903900048971703, 0.00915729640798668, 0.00931197760366892, 0.0094725565936109, 0.00962265234608147, 0.00976244711423778, 0.00991120273596349, 0.0101099273738859, 0.0104159537802447, 0.0108822877215229, 0.0115265839356374, 0.0123062555811964, 0.0131162778795957, 0.0138158252772657, 0.0142785861437224, 0.014452539849817, 0.0144013367192138, 0.0142834143375101, 0.0142362461101778, 0.014207670440547, 0.0138913568427778, 0.0129490474469883, 0.01146501950867, 0.0100981356535875, 0.00926043413733347, 0.00805117953958789, 0.00589982567465546, 0.00484996590065438, 0.00341627552631865, 0.00298121681196997, 0.00197911512939698, 0.00130816051293127, 0.00129891111057738, 0.0013630168145084, 0.00122595128235153, 0.00119626239535972, 0.00144171613551228, 0.00140749455825442, 0.00130734110101282, 0.00137365988878345, 0.00151992599265665, 0.00159860613544429, 0.00157469810291398, 0.00150740562389378, 0.00146873641942745, 0.00148785252809324, 0.00154469733784074, 0.00159772294027037, 0.00161577888689204, 0.00159228091869893, 0.00153992706646036, 0.00147810030676914, 0.00142388577572292, 0.00138847441382311, 0.00137552831353152, 0.00138021538184821, 0.00139106568352985, 0.0013956964083687, 0.00138720250504685, 0.00136645212162167, 0.00133909701331863
flux1:, 0.675805927164625, 0.00898385698995547, 0.00906573570209829, 0.0091773480501014, 0.00929066090549021, 0.00939264045697635, 0.00948726129774919, 0.00959694974556983, 0.00976411078190919, 0.0100454669205229, 0.0104924822390186, 0.0111220684352793, 0.0118929138151483, 0.0127033303869718, 0.0134168563981823, 0.0139107541342201, 0.0141334664129499, 0.0141441927344482, 0.0140928008602561, 0.0141086215115203, 0.0141372271673692, 0.0138761292122297, 0.0129897989070889, 0.0115576878959516, 0.0102316348843485, 0.00942438808678152, 0.0082357854702913, 0.00608806568087011, 0.0050359500643327, 0.00357662446163642, 0.00311971255614851, 0.0020673711048352, 0.00134937092845368, 0.00131180490579042, 0.00131785704731777, 0.00115369821889221, 0.00109037027523156, 0.00129923434105763, 0.00124916517961348, 0.0011354832353715, 0.00117946890000455, 0.00130378864643234, 0.00137006026288026, 0.00134339718016363, 0.00127788238824254, 0.00124046717081939, 0.00125793458309768, 0.00131083302268738, 0.00135996867452601, 0.00137636379608355, 0.00135402408700337, 0.00130460554611367, 0.00124583796994097, 0.00119364546510665, 0.00115900651650135, 0.00114611602499818, 0.00115095323891783, 0.00116272143403593, 0.00116929558998551, 0.00116349754432622, 0.00114549285975092, 0.00112011816922415
flux1:, 0.676068376068379, 0.00892752964185357, 0.00897390969997334, 0.00904291742896121, 0.00910918903404763, 0.00916311168383666, 0.00921235193799926, 0.00928227426679461, 0.00941641070351648, 0.00967062948024141, 0.0100946894413823, 0.0107047450442918, 0.0114609709132241, 0.0122654727086831, 0.0129867687185698, 0.0135063106540594, 0.0137734671044934, 0.0138431824173881, 0.0138566034465692, 0.0139344764303369, 0.014019757323182, 0.0138141022898872, 0.0129856023926646, 0.0116090378939876, 0.0103275120531333, 0.00955316312991371, 0.0083894493314136, 0.00625361158479149, 0.00520457115012895, 0.00372657554038273, 0.00325242082361492, 0.00215524317552712, 0.00139383719146024, 0.00133067515749275, 0.00128012389260329, 0.0010906978827798, 9.93934129680443e-4, 0.0011666532653834, 0.00110161362109762, 9.75593946673681e-4, 9.98652672827236e-4, 0.0011022440319985, 0.00115688997080997, 0.00112790098623187, 0.00106436211830266, 0.00102817300083844, 0.00104373424129466, 0.00109230377424789, 0.00113722492141858, 0.00115185594055253, 0.00113087677589733, 0.00108489668122341, 0.00102989969830733, 9.8047640101361e-4, 9.47182939642807e-4, 9.34581564978881e-4, 9.39421590736684e-4, 9.51688106520328e-4, 9.59727813947487e-4, 9.56322713467877e-4, 9.41105774637262e-4, 9.18154780042269e-4
flux1:, 0.676330824972132, 0.00886859094564296, 0.00888110766087832, 0.00890884711545127, 0.00892925301924526, 0.00893612810615144, 0.00894066231159979, 0.00897088538661123, 0.00907116918273017, 0.00929629491091297, 0.00969417988661877, 0.0102802277776274, 0.0110163052104843, 0.0118087334134055, 0.0125315768817518, 0.0130710488155269, 0.0133778892100616, 0.0135030102739385, 0.0135787665558818, 0.0137169879326462, 0.0138577413182783, 0.0137071250158335, 0.0129376959042834, 0.0116197546988781, 0.0103860761679613, 0.00964684946685315, 0.00851198945828459, 0.00639596439882415, 0.00535524961673183, 0.00386536473806083, 0.00337861724306253, 0.00224211160239522, 0.00144113245078829, 0.00135522438422026, 0.00124989316844094, 0.00103723627247532, 9.07395404814633e-4, 0.00104468909438573, 9.65772891983503e-4, 8.28726754033138e-4, 8.32354317181197e-4, 9.16534700858242e-4, 9.60456471373623e-4, 9.29692446371475e-4, 8.68429875499554e-4, 8.33514464180498e-4, 8.46967485690233e-4, 8.90863953364251e-4, 9.31260138954366e-4, 9.4400577218847e-4, 9.24542365827485e-4, 8.82442614237163e-4, 8.31870943730604e-4, 7.85925391642385e-4, 7.54533044652098e-4, 7.42449917432142e-4, 7.4713745271197e-4, 7.59452284480026e-4, 7.68413983835635e-4, 7.66997751062168e-4, 7.54487380170058e-4, 7.34280633046512e-4
flux1:, 0.676593273875885, 0.00880534831865795, 0.00878624094599319, 0.00877481322615759, 0.00875137756661369, 0.00871307027904601, 0.00867437339990011, 0.00866566945763432, 0.00873187120926051, 0.0089264542851259, 0.0092953854804554, 0.00985334339771268, 0.0105640850155726, 0.0113385314261372, 0.0120568050696329, 0.0126104030063962, 0.0129518578663414, 0.0131282913522502, 0.0132632655410904, 0.0134594670800981, 0.0136538811251902, 0.0135573457371367, 0.01284768731246, 0.011590954447412, 0.0104081211473529, 0.00970606671512576, 0.00860375631617306, 0.00651510447494532, 0.00548784264519776, 0.00399259943337692, 0.0034978897738498, 0.0023275656259807, 0.00149095913891948, 0.00138525148849342, 0.00122730217885054, 9.93626068927315e-4, 8.31235028793115e-4, 9.34097884577788e-4, 8.42593098256958e-4, 6.95925416555333e-4, 6.81678274705152e-4, 7.47834530113375e-4, 7.82025290795855e-4, 7.50139617119934e-4, 6.91549307912541e-4, 6.58039364483488e-4, 6.69259307940858e-4, 7.08205287349462e-4, 7.43806859981382e-4, 7.54545665710662e-4, 7.36710801685278e-4, 6.9886304439166e-4, 6.53295821679142e-4, 6.11476231047203e-4, 5.82506945873275e-4, 5.71162490034749e-4, 5.75544092787288e-4, 5.87447867309329e-4, 5.96747397217498e-4, 5.96834784301451e-4, 5.86833574722103e-4, 5.6955876220543e-4
flux1:, 0.676855722779638, 0.00873591381156889, 0.00868791691501627, 0.00864007988569256, 0.00857557078477093, 0.0084947061657152, 0.00841497329806143, 0.00836876247226432, 0.00840122158064265, 0.00856431752293944, 0.00890198324315772, 0.00942821471001055, 0.0101088480306709, 0.0108597484599621, 0.01156754998253, 0.0121295007928958, 0.012500316395791, 0.0127235808364708, 0.012914126982123, 0.013165370518639, 0.013411101790168, 0.0133672022354307, 0.0127175338078179, 0.0115241535872391, 0.0103948792506247, 0.00973189638230859, 0.00866555901553344, 0.00661142755432713, 0.0056025756354096, 0.00410821121300047, 0.00361009629600786, 0.00241137986714596, 0.00154313735464783, 0.00142064177644122, 0.00121254072176352, 9.60195891069286e-4, 7.65959610593228e-4, 8.35654482867337e-4, 7.33014227691369e-4, 5.78195175979289e-4, 5.4766313445189e-4, 5.97222378607756e-4, 6.22737464606007e-4, 5.90461186552557e-4, 5.35020645743498e-4, 5.03132728639701e-4, 5.12085990155085e-4, 5.45892565261991e-4, 5.76492803494614e-4, 5.85119186229583e-4, 5.6898889829031e-4, 5.35688771714418e-4, 4.9561472897041e-4, 4.58490645863141e-4, 4.32417889734416e-4, 4.22018847783603e-4, 4.25950978914171e-4, 4.36994783703001e-4, 4.46033514820903e-4, 4.47082512890834e-4, 4.39291583219092e-4, 4.25003389738669e-4
flux1:, 0.677118171683392, 0.00865828415970507, 0.00858452812801769, 0.00850359263188929, 0.00840141944288736, 0.00828128811738931, 0.00816335697788518, 0.00808165371229992, 0.00808125274546713, 0.00821242454392824, 0.00851700767443629, 0.00900837106928261, 0.00965460634212102, 0.0103768246862088, 0.0110685636464099, 0.0116332300208665, 0.0120280760978646, 0.012293406541636, 0.0125354450950645, 0.0128383018609632, 0.0131325377365828, 0.0131393927864198, 0.0125494988553966, 0.0114212116185295, 0.0103479440072952, 0.00972578188121221, 0.00869855842930123, 0.00668564607326821, 0.00569993862026887, 0.00421237262140676, 0.0037152851015055, 0.00249345867843215, 0.0015975665642227, 0.0014613296256561, 0.00120581918987015, 9.3725926487456e-4, 7.12070267496497e-4, 7.50116028191021e-4, 6.37926075559239e-4, 4.76463244774818e-4, 4.31245146053583e-4, 4.65647981251385e-4, 4.83574944461895e-4, 4.5168824324584e-4, 3.9993659746267e-4, 3.69965659577128e-4, 3.76716636079693e-4, 4.05298466944752e-4, 4.30770606026638e-4, 4.37208170808448e-4, 4.22827556245936e-4, 3.94291410656565e-4, 3.60097765974971e-4, 3.28145104733704e-4, 3.0538081368174e-4, 2.96114873696511e-4, 2.99469970617307e-4, 3.09233110343146e-4, 3.17423672954268e-4, 3.18862553198531e-4, 3.1290241995952e-4, 3.01531349373017e-4
flux1:, 0.677380620587145, 0.0085704329559866, 0.00847435507696434, 0.00836408679908267, 0.00822820025055041, 0.00807266604246276, 0.00791994121439308, 0.00780530234459627, 0.00777344254946248, 0.00787276306598152, 0.00814296687445125, 0.00859686037802958, 0.00920495113130113, 0.00989385249925001, 0.0105643325525248, 0.0111263002445285, 0.0115398581044001, 0.0118422909683669, 0.0121313851848378, 0.0124819982019597, 0.0128215035162888, 0.0128768318880887, 0.0123460934982008, 0.0112842565951271, 0.0102691749563676, 0.00968941178053899, 0.00870414368569006, 0.00673867127609898, 0.00578056393784098, 0.00430539115113508, 0.00381359097141922, 0.00257375744070404, 0.0016541665281451, 0.0015072392228013, 0.00120731728831518, 9.25065849838668e-4, 6.70015968071786e-4, 6.78171716285661e-4, 5.58116776893484e-4, 3.91529722579723e-4, 3.3321326770971e-4, 3.53890664117805e-4, 3.65320819073517e-4, 3.3462325620416e-4, 2.8713765090166e-4, 2.59445219600454e-4, 2.64156759221048e-4, 2.87540991636783e-4, 3.07850310212476e-4, 3.12062408516852e-4, 2.99451205795363e-4, 2.75814920529668e-4, 2.47779717052666e-4, 2.21369203640812e-4, 2.02252740260602e-4, 1.94283042959724e-4, 1.9695358172143e-4, 2.05058599469709e-4, 2.11848826001677e-4, 2.13103895207769e-4, 2.08539403645755e-4, 1.99907823131685e-4
flux1:, 0.677643069490898, 0.00847041339115983, 0.00835567789356066, 0.0082202035481706, 0.00805499719837798, 0.00786840429944792, 0.00768477989418818, 0.00754025015350058, 0.00747882341121029, 0.00754687328794794, 0.00778194172619314, 0.00819634134054035, 0.00876313584430735, 0.00941464780108179, 0.0100591341269826, 0.0106132819963675, 0.0110403141612256, 0.0113747537053953, 0.0117061691260675, 0.0121003009498711, 0.0124814521554143, 0.0125825972666428, 0.0121100114027756, 0.0111156052053236, 0.0101605988476942, 0.00962460386740557, 0.00868381055396369, 0.00677149409209939, 0.00584510399739857, 0.00438759716246753, 0.00390512344086753, 0.00265219371264333, 0.00171280704485429, 0.00155821283133626, 0.00121712042543196, 9.23740830192265e-4, 6.40136005904402e-4, 6.20382902544047e-4, 4.94213433234167e-4, 3.24011825694555e-4, 2.54158125815658e-4, 2.62512847443827e-4, 2.6851605778354e-4, 2.39797943210663e-4, 1.97168650768272e-4, 1.7216754613335e-4, 1.75096506641836e-4, 1.93426461917641e-4, 2.0863802263922e-4, 2.10635808325037e-4, 1.99793832873529e-4, 1.8111367527244e-4, 1.59401528921366e-4, 1.38790650348788e-4, 1.23580060365934e-4, 1.17039936264207e-4, 1.18940601794932e-4, 1.25065129418723e-4, 1.29959033909351e-4, 1.30481247209055e-4, 1.26848328407982e-4, 1.20691563640452e-4
flux1:, 0.677905518394651, 0.00835646683196239, 0.00822689034141499, 0.00807060513270552, 0.00788081505665514, 0.00766789116664476, 0.00745766760949741, 0.00728671768108136, 0.00719806982429604, 0.00723592611284088, 0.00743565458525304, 0.00780914225540338, 0.00833212415998699, 0.00894278567407278, 0.0095570586060696, 0.0100986139309049, 0.0105340189999272, 0.0108952899681572, 0.0112640420277205, 0.0116971134367937, 0.0121159264964856, 0.0122598759462487, 0.0118440673962162, 0.0109176891981927, 0.0100243214497399, 0.00953320623511098, 0.00863905866566447, 0.00678508194788558, 0.00589412716693112, 0.00445924287492077, 0.0039898648744987, 0.0027285627924971, 0.00177323811410934, 0.00161393845069034, 0.00123515318917941, 9.3322084138945e-4, 6.22598314589716e-4, 5.77119526461253e-4, 4.46620040124113e-4, 2.74285846345421e-4, 1.94418705169968e-4, 1.9181165092693e-4, 1.93415612246523e-4, 1.67432491627124e-4, 1.30238932783421e-4, 1.08376458801009e-4, 1.0986583859392e-4, 1.23400521330846e-4, 1.33683306550007e-4, 1.33531841132595e-4, 1.2444465381642e-4, 1.107004202941e-4, 9.53618527214847e-5, 8.06905428479755e-5, 6.95564714647282e-5, 6.45448391723952e-5, 6.56130781192875e-5, 6.9498326094339e-5, 7.20732323660379e-5, 7.13620433564737e-5, 6.81941494011455e-5, 6.4184327510041e-5
flux1:, 0.678167967298405, 0.00822713002939459, 0.00808660820405926, 0.00791408107185725, 0.00770468053227037, 0.00747043253550113, 0.00723822366915142, 0.00704467666643468, 0.00693155794602458, 0.00694076942773821, 0.0071055024749829, 0.00743728155720153, 0.00791459809168445, 0.00848159606886839, 0.00906199259841976, 0.00958657521294032, 0.010025433173412, 0.0104083259866148, 0.0108092228100325, 0.0112763499359614, 0.0117285096242235, 0.0119119164458004, 0.0115511474849345, 0.0106929975479495, 0.0098624610056069, 0.0094170274201803, 0.00857132008028765, 0.00678030499569245, 0.00592804597617746, 0.00452042710358293, 0.0040675939922416, 0.0028024713890515, 0.00183503211932457, 0.00167388906335316, 0.00126112009680371, 9.53195916354479e-4, 6.17341437132279e-4, 5.48499936016229e-4, 4.15459033396888e-4, 2.42432359521969e-4, 1.54031695581507e-4, 1.41773002523429e-4, 1.39947672892023e-4, 1.17399312638853e-4, 8.61887027326667e-5, 6.79299151730541e-5, 6.83987993948043e-5, 7.75090913353569e-5, 8.31371498518839e-5, 8.09600426670261e-5, 7.36052592082124e-5, 6.47060364214453e-5, 5.56806855719012e-5, 4.69710646608205e-5, 3.99937436035866e-5, 3.65716517568817e-5, 3.67669998796886e-5, 3.82229275509092e-5, 3.81421925063573e-5, 3.57653888903831e-5, 3.26177568206285e-5, 3.03882372384623e-5
flux1:, 0.678430416202158, 0.00808133234648438, 0.00793376404971839, 0.00774963801085164, 0.00752572493366035, 0.00727532507141771, 0.00702595347585638, 0.00681389762450193, 0.00667939795806482, 0.00666194466124486, 0.00679255805429347, 0.00708245392188422, 0.00751293023396835, 0.00803412356762438, 0.00857756844105538, 0.00908122736635841, 0.00951884077988401, 0.0099181560081129, 0.0103458438749737, 0.0108418815169076, 0.011322779623732, 0.0115419918635346, 0.0112341749900144, 0.0104440396841143, 0.00967710943335416, 0.00927780154183394, 0.00848192539056206, 0.00675789945927737, 0.00594708580037086, 0.00457105558134789, 0.00413784594719551, 0.00287329994055066, 0.00189754764872591, 0.00173728390313711, 0.00129446289049381, 9.83066500653979e-4, 6.24027888054124e-4, 5.34341282631109e-4, 4.00523065866385e-4, 2.28190654720155e-4, 1.32688986927811e-4, 1.12033274595027e-4, 1.07680483811261e-4, 8.91950085648985e-5, 6.44646659234538e-5, 5.0276784894359e-5, 5.02089363812524e-5, 5.53709962409183e-5, 5.67218998331413e-5, 5.27046918988232e-5, 4.70591342954364e-5, 4.2851895244379e-5, 3.99758396698631e-5, 3.71362972298044e-5, 3.43059862154653e-5, 3.24947679806338e-5, 3.17973986083233e-5, 3.07047887719229e-5, 2.77258980979649e-5, 2.3334604626447e-5, 1.98049431117246e-5, 1.89735302701415e-5
flux1:, 0.678692865105911, 0.00791847425928663, 0.00776768124548979, 0.00757656791192176, 0.00734324498177168, 0.00708190774770491, 0.00682028867272428, 0.00659397653687642, 0.00644144557366082, 0.00639968198281687, 0.00649754813756017, 0.00674599252735518, 0.00712913103466658, 0.00760306197484812, 0.00810708962529361, 0.00858633508113697, 0.00901827058001255, 0.00942886833882288, 0.00987788616199459, 0.0103974836960695, 0.0109022719418046, 0.0111533753775602, 0.0108960933110118, 0.0101733302952231, 0.00947032165018463, 0.00911718770226554, 0.00837210664781863, 0.00671846909987141, 0.00595129516269377, 0.00461084048860492, 0.00419991386848885, 0.00294019930306068, 0.00195992102643977, 0.00180307867952647, 0.00133434125103183, 0.00102192268708446, 6.42015415589469e-4, 5.34126730419494e-4, 4.01243020881573e-4, 2.30928067115769e-4, 1.29708694067869e-4, 1.01853481868875e-4, 9.58012163322952e-5, 8.19243641940607e-5, 6.41080156349199e-5, 5.44464507222592e-5, 5.43778995744581e-5, 5.61638871152349e-5, 5.371440847989e-5, 4.81065142801439e-5, 4.41540258235065e-5, 4.44349515694609e-5, 4.74521377005714e-5, 5.02858671810898e-5, 5.15069938588735e-5, 5.12884029826791e-5, 4.96973215715288e-5, 4.60070984186992e-5, 3.99851970281176e-5, 3.33236593464919e-5, 2.90683532330056e-5, 2.92579565538254e-5
flux1:, 0.678955314009665, 0.00773847951266015, 0.00758812183094245, 0.0073944914902092, 0.0071567411295172, 0.00688959373774995, 0.00662061078159477, 0.00638434808100676, 0.00621730259631244, 0.00615388612597605, 0.00622082330711982, 0.00642882199881027, 0.00676478602900724, 0.00719067848488112, 0.00765344623814691, 0.00810527852506318, 0.00852741117539981, 0.00894426891742339, 0.00940911572569705, 0.00994678944048713, 0.0104704501135216, 0.0107493263421048, 0.0105398618838951, 0.0098833916717499, 0.0092441280740653, 0.00893679689168588, 0.00824303018626122, 0.00666251945681243, 0.0059405920828909, 0.00463933638877279, 0.00425289010932304, 0.00300212197283401, 0.00202108719131505, 0.00186998713746586, 0.00137964038047292, 0.00106854980805176, 6.70350502907811e-4, 5.46993931199325e-4, 4.16676831243466e-4, 2.49628811577456e-4, 1.44024265330604e-4, 1.10110411437357e-4, 1.03110897300428e-4, 9.42998219577433e-5, 8.37576520121111e-5, 7.90535850508198e-5, 7.95591641637441e-5, 7.86250812579769e-5, 7.29436811845989e-5, 6.60583215531771e-5, 6.37976283484679e-5, 6.8325598483208e-5, 7.69029594314458e-5, 8.51207263343986e-5, 9.02197128738039e-5, 9.15382233500767e-5, 8.90694389046961e-5, 8.27996109463691e-5, 7.36867434247684e-5, 6.45968812223122e-5, 5.93422872874296e-5, 6.01981862268637e-5
flux1:, 0.679217762913418, 0.00754181552235534, 0.00739530517891453, 0.00720337614881598, 0.00696593501088495, 0.00669788670627714, 0.00642626479008655, 0.00618429416554585, 0.00600631740215734, 0.00592412553109493, 0.0059623327974649, 0.0061314172871886, 0.00642099882977047, 0.006798743109556, 0.00721903523103559, 0.00764097032646566, 0.00804953111091943, 0.00846781051701799, 0.0089430268625771, 0.00949324926240503, 0.0100306832531806, 0.010333082484821, 0.0101684589798202, 0.00957676620062966, 0.00900056143040461, 0.00873823539585757, 0.00809584802431319, 0.00659051464452891, 0.00591483567739057, 0.00465600429413978, 0.00429573948004097, 0.00305788272379549, 0.00207982706366734, 0.0019365315682347, 0.00142900509151646, 0.00112146093793687, 7.07785710486089e-4, 5.71746849765788e-4, 4.45521601078573e-4, 2.82905197165584e-4, 1.74194751073397e-4, 1.35307754243643e-4, 1.28038281783668e-4, 1.24659017954662e-4, 1.21670833949995e-4, 1.22319968335346e-4, 1.23998510647752e-4, 1.21068806072136e-4, 1.12804368844923e-4, 1.05015685183221e-4, 1.04467317348633e-4, 1.12978554732025e-4, 1.26723938275672e-4, 1.39960441809999e-4, 1.48696864599874e-4, 1.51464064542487e-4, 1.48148921422924e-4, 1.39379513412002e-4, 1.27219984689987e-4, 1.15640987988618e-4, 1.09189790818354e-4, 1.10393095804318e-4
flux1:, 0.679480211817171, 0.00732947958604576, 0.00718989696286279, 0.00700352979265127, 0.00677076919249492, 0.00650638639891889, 0.00623656921454739, 0.00599295580176742, 0.00580759476442589, 0.00570963553477226, 0.00572161660567791, 0.0058537814868598, 0.00609835356321382, 0.00642847714409181, 0.00680569861513485, 0.00719578883327341, 0.00758741328077741, 0.00800253416203237, 0.0084827951904165, 0.00904009842950856, 0.00958622707311628, 0.00990785229901606, 0.00978488367835628, 0.00925603006564561, 0.00874168712788524, 0.00852315189264603, 0.00793175458383597, 0.00650294385341033, 0.00587390929256496, 0.00466029196152147, 0.00432739249021928, 0.00310623943834348, 0.00213483476846202, 0.00200111576161373, 0.00148089649691203, 0.00117895331598076, 7.52819602605938e-4, 6.06890451253361e-4, 4.86149121389166e-4, 3.2903193641736e-4, 2.18437350793294e-4, 1.75608509064491e-4, 1.68673948951767e-4, 1.71001580787484e-4, 1.75762343847404e-4, 1.82114334007269e-4, 1.85572245414637e-4, 1.81420917025473e-4, 1.71287263125495e-4, 1.63023785929769e-4, 1.6423488245048e-4, 1.76457390616867e-4, 1.94938981781811e-4, 2.12771738325142e-4, 2.24852098283199e-4, 2.28952834001062e-4, 2.24836520077122e-4, 2.13702805742734e-4, 1.98625142746582e-4, 1.84588575663161e-4, 1.76821457160074e-4, 1.78098682502276e-4
flux1:, 0.679742660720924, 0.00710295178879821, 0.00697297050920316, 0.00679557361789932, 0.00657139318105464, 0.00631478818005598, 0.00605082783639341, 0.00580935396701575, 0.005620021164536, 0.00550934239676186, 0.00549782246700462, 0.00559545117302852, 0.00579690612333074, 0.00608053040467745, 0.00641468903666392, 0.00677153609692036, 0.00714331038469449, 0.00755102720644363, 0.00803124239719714, 0.00859033012981856, 0.00914020464628663, 0.00947680184474891, 0.00939214983955525, 0.00892379963947668, 0.00846962686894472, 0.00829327618727467, 0.00775203612892529, 0.0064003845855694, 0.0058178011422399, 0.00465171722825781, 0.00434684468165479, 0.00314598261802716, 0.002184795645483, 0.00206211107997766, 0.00153366468383004, 0.00123918277943078, 8.03755457962229e-4, 6.50685362221811e-4, 5.36662467736444e-4, 3.86001948694834e-4, 2.74681164692334e-4, 2.28887855351859e-4, 2.22823971438647e-4, 2.31044661681969e-4, 2.43661738398794e-4, 2.56009948514776e-4, 2.61843091903003e-4, 2.57271331945595e-4, 2.46027368172119e-4, 2.37761251454061e-4, 2.40807131979827e-4, 2.5647342507437e-4, 2.79239062781065e-4, 3.01208393229183e-4, 3.16301451452277e-4, 3.2160113189891e-4, 3.16741229497317e-4, 3.03425522116621e-4, 2.85631550205503e-4, 2.69252539862899e-4, 2.60125593180115e-4, 2.61254463837623e-4
flux1:, 0.680005109624678, 0.0068641187240579, 0.00674594486676764, 0.00658039818417445, 0.00636813974002052, 0.00612288010806658, 0.00586834609073727, 0.0056324218228185, 0.00544230753100998, 0.00532191006533619, 0.0052897500061946, 0.00535553232021649, 0.00551620814455432, 0.00575499177771178, 0.00604666749702322, 0.0063694250421164, 0.0067189250209144, 0.00711540023470808, 0.00759081298511607, 0.00814667299812687, 0.00869558373852868, 0.00904303173066312, 0.00899326699096751, 0.0085827242435004, 0.00818656755933448, 0.00805044049423558, 0.00755810320566975, 0.00628355183146769, 0.00574667051806438, 0.00462994225347325, 0.00435324863881659, 0.00317602182930132, 0.00222846519009201, 0.00211794522657715, 0.00158562925641958, 0.00130024842412646, 8.58773090564113e-4, 7.01217710550926e-4, 5.94969296134408e-4, 4.51599898568029e-4, 3.40638934724622e-4, 2.9280361155596e-4, 2.88080513472099e-4, 3.0229478675641e-4, 3.22786531082909e-4, 3.41358071426811e-4, 3.50132278723176e-4, 3.45943180000864e-4, 3.34369060157899e-4, 3.26600954452341e-4, 3.31582657734455e-4, 3.50439404683065e-4, 3.77034132085298e-4, 4.02662659454492e-4, 4.20415087433494e-4, 4.26767392862774e-4, 4.21232242886481e-4, 4.05954473215243e-4, 3.85706047716793e-4, 3.67171204059791e-4, 3.56709621172102e-4, 3.57521342887902e-4
flux1:, 0.680267558528431, 0.00661517488931903, 0.00651050565737415, 0.00635910776319832, 0.00616149518037015, 0.00593053967330687, 0.00568845259948049, 0.00546104725012166, 0.00527304718235781, 0.00514580681530698, 0.00509591917375932, 0.00513276440693147, 0.00525536209502615, 0.0054514323359472, 0.00570173319019305, 0.00599009624217387, 0.0063154149058017, 0.00669728291112048, 0.00716356243929738, 0.00771157173036571, 0.00825514908704582, 0.00860954262956519, 0.00859120620253148, 0.00823546232158323, 0.00789475132900318, 0.00779657854492563, 0.00735150068570851, 0.00615332621337424, 0.00566089150396109, 0.00459482949014535, 0.00434598788071562, 0.00319545901341832, 0.00226473991651178, 0.00216718390976902, 0.00163515945465254, 0.00136027909328879, 9.16007114164351e-4, 7.564781506341e-4, 6.5886596796397e-4, 5.2348799000478e-4, 4.13891752763744e-4, 3.64879589271016e-4, 3.61904926450326e-4, 3.82131862866295e-4, 4.10427439362846e-4, 4.35373788618595e-4, 4.47604756632409e-4, 4.44576123139145e-4, 4.33446382526783e-4, 4.26686414889598e-4, 4.3372392494472e-4, 4.55537505007414e-4, 4.85517891745664e-4, 5.14328002709901e-4, 5.34379059605881e-4, 5.41633249115892e-4, 5.35499880220108e-4, 5.18507210759845e-4, 4.96111188688915e-4, 4.75663957514709e-4, 4.63952579383449e-4, 4.64330853260921e-4
flux1:, 0.680530007432184, 0.00635851052696004, 0.00626851583590267, 0.00613295816262359, 0.00595206664472772, 0.0057377308738689, 0.00551052417293817, 0.00529412188729985, 0.00511078346428218, 0.00497938516942946, 0.00491465597183298, 0.00492560591037051, 0.00501310134734999, 0.00516897581899781, 0.00537948133848943, 0.00563366126873721, 0.00593342112634814, 0.00629783735832138, 0.00675115587315037, 0.00728717037812087, 0.00782147005879433, 0.00817919066074428, 0.00818885251207116, 0.00788464184348598, 0.00759644670585028, 0.00753370259027716, 0.00713389479541257, 0.00601075868438857, 0.00556107083837309, 0.004546474321959, 0.00432472586960451, 0.0032036416708796, 0.00229271329855662, 0.00220859767946, 0.00168074657809033, 0.00141751390203836, 9.73624917421465e-4, 8.14443672043003e-4, 7.26125888830993e-4, 5.9929746582147e-4, 4.91980472997127e-4, 4.42595862413205e-4, 4.41717585772209e-4, 4.67899791999286e-4, 5.03840398984196e-4, 5.35229230682088e-4, 5.51362937569714e-4, 5.50219702230997e-4, 5.40274870791695e-4, 5.35020809555404e-4, 5.44242317226521e-4, 5.68799849527918e-4, 6.01744057863492e-4, 6.33272059278875e-4, 6.55266159875376e-4, 6.6327325602797e-4, 6.5662469670049e-4, 6.3818049165538e-4, 6.13972602422988e-4, 5.91896822781342e-4, 5.79068199407261e-4, 5.78945304460368e-4
flux1:, 0.680792456335937, 0.00609659555645576, 0.00602192381695791, 0.00590329301938641, 0.00574054871081133, 0.00554450120030985, 0.00533401118781177, 0.0051305912098279, 0.00495407972288262, 0.00482096643050771, 0.00474418609792084, 0.00473233170573199, 0.00478788615226516, 0.00490638827102015, 0.00507908206130955, 0.00529976714101685, 0.00557311551842737, 0.00591778666513916, 0.00635487621679169, 0.00687529899055361, 0.00739686615036384, 0.00775463666805618, 0.00778894852893179, 0.00753280911900584, 0.00729390480536002, 0.00726386259312228, 0.00690704077573427, 0.0058570537238879, 0.0054480411510562, 0.00448521365579559, 0.00428942792412843, 0.00320019270655205, 0.00231171288406307, 0.0022412091954298, 0.00172106332882371, 0.00147037058999103, 0.00102989836812083, 8.73156124387379e-4, 7.9458547188093e-4, 6.76718949568504e-4, 5.72497041419947e-4, 5.23479361143844e-4, 5.24988037790703e-4, 5.56997374009201e-4, 6.00339145533718e-4, 6.38148145745156e-4, 6.58543148427543e-4, 6.59931185654205e-4, 6.51849760759765e-4, 6.48563940275539e-4, 6.60092095875185e-4, 6.87198155499187e-4, 7.22711317186581e-4, 7.56517484900755e-4, 7.80113841870502e-4, 7.8873117551619e-4, 7.81653104823762e-4, 7.62025683057454e-4, 7.36354052371872e-4, 7.12956576536555e-4, 6.99177263094544e-4, 6.98527599875462e-4
flux1:, 0.681054905239691, 0.00583186901885574, 0.00577267602804528, 0.00567148302660825, 0.005527691045107, 0.00535097753231894, 0.00515845979251944, 0.00496949987877113, 0.00480158403899014, 0.00466892090220239, 0.0045827266970331, 0.004551132146346, 0.0045780053845917, 0.00466217733703805, 0.00479937193434571, 0.00498767511817315, 0.00523426227747398, 0.00555745564136086, 0.00597564120761171, 0.00647746518472458, 0.00698337428486219, 0.00733829524924811, 0.00739403586443022, 0.00718237251094863, 0.00698930708829735, 0.00698909479426358, 0.00667273780086439, 0.00569353630596717, 0.00532283441532824, 0.00441161352082499, 0.00424035800577327, 0.00318501742479248, 0.00232131777400184, 0.00226431943056162, 0.00175500699546303, 0.00151749766911117, 0.00108326460627527, 9.30792317591718e-4, 8.62221852425063e-4, 7.53585211587002e-4, 6.53169191818782e-4, 6.05188338106069e-4, 6.09319091332491e-4, 6.46963132813966e-4, 6.97381963319007e-4, 7.41495406473839e-4, 7.66408384215566e-4, 7.70871546666007e-4, 7.65244334905387e-4, 7.64331199333021e-4, 7.78267782228261e-4, 8.07737626986473e-4, 8.45452745698325e-4, 8.81127037209969e-4, 9.06005996440214e-4, 9.1509988483773e-4, 9.07676757785761e-4, 8.87128473800422e-4, 8.60337648215687e-4, 8.3593097354199e-4, 8.21386888200841e-4, 8.20218487820498e-4
flux1:, 0.681317354143444, 0.00556664220905978, 0.00552263990931125, 0.00543887178180221, 0.00531426840454837, 0.00515735994377756, 0.00498352786072917, 0.00481002750636793, 0.00465208240131584, 0.00452173626437341, 0.0044285677173808, 0.00438020464556605, 0.00438167462101309, 0.00443469204446331, 0.00453894990869354, 0.00469634687781336, 0.00491628864579406, 0.0052168208004196, 0.00561402858722532, 0.00609485267233195, 0.00658272246409645, 0.00693228998482451, 0.00700640165962232, 0.00683554840378179, 0.00668471237305786, 0.00671136797109731, 0.00643277906848735, 0.00552160972949529, 0.00518664255928029, 0.00432644126485815, 0.00417805544714853, 0.00315829113415257, 0.00232135832707698, 0.00227751419696656, 0.00178172567563895, 0.00155780865950187, 0.00113237293101964, 9.85721862825811e-4, 9.27217720570633e-4, 8.27941035476481e-4, 7.31932891155112e-4, 6.85585096441203e-4, 6.92519272090737e-4, 7.35548400869345e-4, 7.92646765332964e-4, 8.42855408340759e-4, 8.72431094503967e-4, 8.80393084627569e-4, 8.77701772188519e-4, 8.79487911563937e-4, 8.95898586462993e-4, 9.27549178461084e-4, 9.67124355547349e-4, 0.00100428813739671, 0.00103015429766437, 0.00103960094949795, 0.00103191191471836, 0.00101068920437994, 9.83105580979806e-4, 9.57991508133092e-4, 9.42873275462896e-4, 9.41217920258525e-4
flux1:, 0.681579803047197, 0.00530302161681764, 0.00527354184330218, 0.00520673099603158, 0.00510105400053544, 0.00496391285120696, 0.00480899277642638, 0.00465151179183819, 0.00450453627569214, 0.00437806909711419, 0.00428013690416692, 0.00421783092668662, 0.00419712311145383, 0.00422221546278053, 0.00429627034861324, 0.00442453175370772, 0.00461835978223448, 0.00489556658796081, 0.00527030883870635, 0.00572832858627686, 0.00619631391207995, 0.00653842059855999, 0.00662803666822703, 0.00649431616798641, 0.00638201030985452, 0.00643253507727047, 0.00618890453991563, 0.00534271155259172, 0.00504077260433015, 0.00423062896143861, 0.00410329830509942, 0.00312043262767364, 0.00231190177739313, 0.00228065444581731, 0.00180062860549931, 0.00159049878389685, 0.00117611644964749, 0.00103655037809238, 9.88010186125022e-4, 8.98096418422585e-4, 8.0698839049338e-4, 7.62792772963108e-4, 7.72659430554552e-4, 8.20774334844799e-4, 8.84089928017812e-4, 9.40094440214865e-4, 9.74360674985097e-4, 9.86112919579061e-4, 9.86714329150618e-4, 9.91432625639792e-4, 0.00101033343359551, 0.00104397376949182, 0.00108508696657916, 0.00112339158895869, 0.00114997422220461, 0.00115965925291581, 0.00115177432080922, 0.00113009937926897, 0.00110201893091993, 0.00107647426549898, 0.00106096353057338, 0.00105886627306431
flux1:, 0.68184225195095, 0.00504285523992262, 0.00502692265784028, 0.0049762267547787, 0.00488879704250383, 0.00477095361502742, 0.00463475063219629, 0.00449345817892931, 0.00435810324143009, 0.00423677756222387, 0.00413604556738196, 0.00406243609941956, 0.00402266491550094, 0.0040230449117036, 0.00406972767773626, 0.00417084983820067, 0.00433945348154432, 0.00459314494895206, 0.0049444844480144, 0.00537846064529113, 0.00582522450730649, 0.00615814596844211, 0.00626060937426682, 0.00616038702380324, 0.00608288671338359, 0.00615429591454753, 0.00594276199359298, 0.00515827359748945, 0.00488660264902496, 0.00412523420392394, 0.00401706010302923, 0.00307206930989722, 0.00229322824726221, 0.00227385480233482, 0.00181138290442187, 0.00161504603878534, 0.00121364860773034, 0.00108214709465647, 0.00104332222213154, 9.62661126655523e-4, 8.76837528971368e-4, 8.35233721593772e-4, 8.48111042082007e-4, 9.0097030530356e-4, 9.69986073442049e-4, 0.00103140382344806, 0.00107027194636774, 0.0010859680571628, 0.00109008497037841, 0.00109786400154887, 0.00111921096227078, 0.00115463319678956, 0.00119697593218633, 0.00123609928649606, 0.001263150877882, 0.00127296802265059, 0.00126494500539442, 0.0012430097090839, 0.00121468878509917, 0.00118895400783034, 0.00117321169159041, 0.00117072065391621
flux1:, 0.682104700854704, 0.00478770312782598, 0.00478411141954728, 0.00474839744486569, 0.00467820508691487, 0.00457883937644001, 0.00446080787256907, 0.00433553727040347, 0.00421214191413666, 0.00409693609675583, 0.00399511524659637, 0.00391262869435209, 0.0038567522673608, 0.00383555682511508, 0.00385772904998551, 0.00393386706970298, 0.00407843108456192, 0.00430883537417245, 0.0046363340962026, 0.00504554394552281, 0.00547021435963393, 0.00579258443005454, 0.00590545797108362, 0.00583518914651749, 0.00578880353958031, 0.00587817365665586, 0.0056958794468732, 0.00496968978314204, 0.00472554297446206, 0.00401140292279871, 0.00392046555115314, 0.00301399909567884, 0.00226580145160773, 0.00225745477959265, 0.00181389959532119, 0.00163119944750677, 0.00124438581352764, 0.0011216571226447, 0.00109217675505632, 0.00102056040821377, 9.40301799954285e-4, 9.01648892912327e-4, 9.17565604027608e-4, 9.74793035999057e-4, 0.00104894799702738, 0.00111532265858452, 0.00115859294061094, 0.00117824972029918, 0.00118596849312436, 0.00119682774501377, 0.00122051049077337, 0.00125748307428214, 0.00130075438587051, 0.00134039666364127, 0.001367690523093, 0.00137754021525211, 0.001369422925617, 0.00134738545947585, 0.00131903522663473, 0.00129330685506562, 0.00127746420270888, 0.0012746215486984
flux1:, 0.682367149758457, 0.00453883051215544, 0.00454621644366178, 0.00452414293644029, 0.00446993156701932, 0.00438795338279616, 0.00428726749466058, 0.00417757278937803, 0.0040662042784693, 0.00395783513125798, 0.00385638772838929, 0.00376722319940929, 0.00369801159204265, 0.00365825551877099, 0.00365875322061455, 0.00371215967851298, 0.00383410159072094, 0.00404180260310012, 0.00434545953227978, 0.00472963576557469, 0.00513175227827564, 0.00544253021952749, 0.00556359929005107, 0.00551986866363186, 0.00550099352002078, 0.00560550512734633, 0.00544964927792228, 0.00477829303479884, 0.0045590041420472, 0.00389033676399241, 0.0038147489015355, 0.00294715277900063, 0.00223023747658428, 0.00223198630821801, 0.00180831172349247, 0.00163895755559609, 0.00126799806190834, 0.00115449958984806, 0.001133894738633, 0.00107103323220753, 9.96522386103117e-4, 9.61099313419617e-4, 9.80036263198486e-4, 0.00104122768312178, 0.00111992787617254, 0.00119074107001792, 0.00123811245445337, 0.00126161684995211, 0.00127289143448904, 0.00128674226973409, 0.00131258208650911, 0.00135084570899666, 0.00139474743908322, 0.00143462717656926, 0.001461955022737, 0.00147174345018273, 0.00146356151314703, 0.00144154592920552, 0.00141333071295077, 0.00138775777168141, 0.00137191081470114, 0.00136874568568145
flux1:, 0.68262959866221, 0.00429721987960593, 0.00431413098011693, 0.00430422371666338, 0.00426456854238096, 0.00419869219904098, 0.00411431243412006, 0.00401952366015046, 0.00392001954140538, 0.00381897002116137, 0.00371912223756957, 0.00362524817014, 0.00354526420302185, 0.00348980666866037, 0.00347139516224977, 0.00350436641883567, 0.00360527661511677, 0.00379114925849859, 0.00407133233727987, 0.00443059554541227, 0.00481005005173844, 0.00510848271981703, 0.00523575149524686, 0.0052153039297398, 0.00522046713245403, 0.00533744236897378, 0.00520532215429428, 0.00458534032239048, 0.00438837179782977, 0.00376326549691049, 0.00370121649401325, 0.0028725588435529, 0.00218727374271628, 0.00219813999663321, 0.00179494697335194, 0.00163854000147037, 0.00128438979167769, 0.00118035354225472, 0.00116807948538249, 0.00111361562722285, 0.0010449447171541, 0.00101295213518535, 0.00103484418479991, 0.00109957349916558, 0.00118220248512217, 0.00125688658639134, 0.00130796973354709, 0.00133509072857624, 0.00134975223111481, 0.00136640403813248, 0.00139415616189113, 0.00143342279914137, 0.00147765684126125, 0.00151750802965525, 0.00154467823731591, 0.00155431731394709, 0.00154608773334214, 0.00152418637671604, 0.00149622580187646, 0.00147091043966676, 0.00145511816603343, 0.00145164215809893
flux1:, 0.682892047565963, 0.00406359704555926, 0.00408855003821105, 0.00408926798969155, 0.00406264430450547, 0.00401145500090462, 0.00394218867532541, 0.00386146375029166, 0.00377347364927365, 0.00368002353305168, 0.00358278396604351, 0.00348594355145121, 0.00339753447528847, 0.00332905719380992, 0.0032943968824863, 0.00330922784228291, 0.00339081444871242, 0.00355596094520884, 0.00381333755563346, 0.00414812643575331, 0.00450510228352796, 0.00479068380191769, 0.00492236595307149, 0.00492212903054693, 0.00494802811768871, 0.005074961657338, 0.00496400756373028, 0.00439200344681855, 0.00421498645314713, 0.00363142337392238, 0.00358121331028645, 0.00279131113079049, 0.0021377390200127, 0.00215673130060941, 0.00177429661522928, 0.00163035450338012, 0.00129367327012329, 0.00119913391733067, 0.00119459011521744, 0.00114811245276389, 0.00108529098554937, 0.00105685462671289, 0.00108159306487217, 0.00114941765767062, 0.00123534618328579, 0.00131329749542482, 0.00136763003437299, 0.00139803425547433, 0.00141580486420391, 0.0014349754553542, 0.00146433505105379, 0.00150428994487611, 0.00154855763460089, 0.00158812827843629, 0.00161496516595723, 0.00162437359863258, 0.00161610396673372, 0.0015943824024031, 0.00156675686651449, 0.00154175875714835, 0.00152604490402394, 0.00152225036365083
flux1:, 0.683154496469717, 0.00383846577885557, 0.00386999435564544, 0.0038797843467666, 0.0038646250643543, 0.00382663566954996, 0.00377119003430217, 0.00370356211297797, 0.00362658786229963, 0.00354084554137253, 0.00344702759395515, 0.00334875059480179, 0.00325404831716036, 0.00317504353349226, 0.00312666541405264, 0.00312561251762792, 0.00318965213453791, 0.00333534183909092, 0.00357081136439533, 0.00388181468809896, 0.0042167272010629, 0.00448915818465455, 0.00462366331655972, 0.00464076203970642, 0.00468429333611302, 0.00481887587816131, 0.00472667749526896, 0.00419936273705159, 0.00404012600286992, 0.00349602763286886, 0.00345609233584438, 0.00270453874719164, 0.00208252446221579, 0.00210866686423405, 0.00174698211886079, 0.00161496106692702, 0.00129613670370079, 0.00121096012166586, 0.00121350724102999, 0.00117456124939785, 0.00111752443602817, 0.00109269986694681, 0.00112013554738608, 0.00119060116493778, 0.0012791958490331, 0.0013597875378513, 0.00141685050444002, 0.00145012028850668, 0.00147063030797212, 0.00149195946921325, 0.00152257046473304, 0.00156287652029108, 0.00160687994637289, 0.00164593205166003, 0.00167227623846372, 0.00168138158687413, 0.00167307457347194, 0.00165157837915132, 0.00162433707387831, 0.00159968087283966, 0.00158403887884751, 0.00157989995187737
flux1:, 0.68341694537347, 0.00362214577279725, 0.00365883759821338, 0.00367617750262499, 0.00367091960722334, 0.00364461779491577, 0.00360164567591108, 0.00354606546198428, 0.0034794985623024, 0.0034014323971511, 0.00331167841855073, 0.00321329697261468, 0.00311422430583151, 0.00302699020843596, 0.00296727920382446, 0.00295253065677442, 0.00300082520686888, 0.00312843954485588, 0.00334307059915455, 0.00363116369317906, 0.00394460438437919, 0.00420375233483368, 0.00433966946561212, 0.00437143406651563, 0.00442971331644296, 0.00456984695211167, 0.00449417051355291, 0.0040084012898485, 0.00386498913168184, 0.00335825747089828, 0.00332718535763215, 0.0026133772461598, 0.00202255524248966, 0.00205491088806845, 0.00171372048428047, 0.00159303480538849, 0.00129220912363284, 0.00121611981277027, 0.00122509400151715, 0.00119319172810105, 0.00114180916658008, 0.00112058782493929, 0.00115053517952981, 0.00122318059871581, 0.00131381173121142, 0.00139640616177709, 0.00145564079466613, 0.00149129359308722, 0.00151410039729115, 0.00153716550670824, 0.00156863137888178, 0.00160893527640452, 0.0016523800082179, 0.00169069065883515, 0.00171640021752084, 0.00172514159274742, 0.00171680014736248, 0.00169556274705566, 0.00166873322271442, 0.00164441807980074, 0.00162881841938556, 0.00162429446308871
flux1:, 0.683679394277223, 0.00341480961193505, 0.0034553334163991, 0.00347876478356899, 0.00348188560420124, 0.00346577210684096, 0.00343391048943398, 0.00338928341865927, 0.00333243914673687, 0.00326190711168739, 0.00317671251245033, 0.00307937872639866, 0.00297765920279468, 0.00288430029148156, 0.00281548427802659, 0.00278913614122657, 0.00282347555651896, 0.00293445896502586, 0.00312943297387726, 0.00339562055489845, 0.00368830656634189, 0.00393416875359716, 0.00407024824826111, 0.00411421632492192, 0.00418459109627219, 0.00432839642829876, 0.00426719477378738, 0.00381999850487201, 0.00369067878441834, 0.00321923264276245, 0.00319577438791977, 0.00251894042393809, 0.00195876251130959, 0.00199645150422215, 0.00167528930104435, 0.00156532856105076, 0.00128242395183058, 0.00121503043489324, 0.00122975533651983, 0.00120438407039228, 0.00115846873859912, 0.00114078506003916, 0.00117302703971005, 0.00124738882295674, 0.00133943752349284, 0.00142339787517186, 0.00148422218123593, 0.00152173039162785, 0.00154633829453723, 0.0015706710741045, 0.00160256676358937, 0.00164250606525589, 0.00168510467489065, 0.00172246766753117, 0.00174741959088104, 0.00175575046770061, 0.00174738305083803, 0.00172643368015455, 0.0017000318572812, 0.00167604184735091, 0.00166044076839961, 0.00165548148306633
flux1:, 0.683941843180977, 0.00321651563160709, 0.00325963984866761, 0.00328779149094099, 0.00329783626438954, 0.00329045543060279, 0.00326835768348524, 0.00323357607813894, 0.00318572376107361, 0.00312250039460753, 0.00304223631852699, 0.00294693984648398, 0.00284410899205118, 0.0027465391866797, 0.0026706817273593, 0.00263471848775497, 0.00265684873329482, 0.00275266598012145, 0.00292922804691447, 0.00317459447089027, 0.00344732422701291, 0.00367999417460187, 0.00381512958621204, 0.00386904394324277, 0.00394909847711373, 0.00409491399484775, 0.00404632999825985, 0.00363492303604313, 0.00351818614353412, 0.00307999201037081, 0.0030630639089953, 0.00242229281588106, 0.00189205591978338, 0.00193426765652781, 0.00163249269426971, 0.00153263651030819, 0.00126738303218473, 0.00120820090536036, 0.00122799804095978, 0.00120862862968772, 0.00116794622574661, 0.00115368560105108, 0.00118797945793071, 0.00126359701328138, 0.00135646203669328, 0.00144116322653522, 0.00150298794385419, 0.00154179849348235, 0.00156767876276748, 0.00159278243832138, 0.00162466674822558, 0.00166387740128466, 0.00170535320057891, 0.00174158067676812, 0.00176567210980626, 0.00177356266908385, 0.00176518781633923, 0.00174455874570261, 0.00171859832600758, 0.00169491267338663, 0.00167926130026174, 0.00167381279630821
flux1:, 0.68420429208473, 0.00302723495865553, 0.00307183957852215, 0.00310344386853834, 0.00311904620464722, 0.0031190100952301, 0.00310537252574138, 0.00307934284736953, 0.00303973195991675, 0.00298353192256573, 0.00290846547487846, 0.00281604977529504, 0.00271346626008192, 0.0026134130483174, 0.0025324082893508, 0.00248868682213477, 0.00250028278022073, 0.00258238273228501, 0.00274180017394637, 0.00296746758692633, 0.00322108327972113, 0.00344072182954189, 0.00357393303243146, 0.0036357366215163, 0.00372329019146286, 0.00386966502156948, 0.00383202964649099, 0.00345382647108543, 0.00334837664860849, 0.00294147349415045, 0.00293015519841372, 0.0023244238637801, 0.00182329762407291, 0.0018692976584039, 0.0015861295269643, 0.00149576004424791, 0.00124772279194622, 0.00119619559073792, 0.0012203936802772, 0.00120648896000446, 0.00117076757226426, 0.00115977480452679, 0.00119585847841201, 0.0012722794790706, 0.00136538387420311, 0.00145022286217455, 0.00151246659096062, 0.00155201978566241, 0.00157863022694746, 0.00160399657564102, 0.00163542461606585, 0.00167354845089359, 0.00171363902609379, 0.0017485626491491, 0.00177171140288714, 0.0017791498807663, 0.00177079949815499, 0.00175053178483002, 0.00172503218780472, 0.00170163431454065, 0.00168588716400901, 0.00167989816996538
flux1:, 0.684466740988483, 0.00284687232051926, 0.00289195554940849, 0.00292585906886969, 0.00294575576665556, 0.00295176282753682, 0.00294534610062919, 0.00292701138267265, 0.00289489324196461, 0.0028453910684923, 0.00277570252556087, 0.00268687902257561, 0.00258573471538001, 0.00248474328460665, 0.00240031208367668, 0.00235054837460589, 0.00235319129435812, 0.0024229770640329, 0.00256650563022461, 0.00277360012120124, 0.00300895739651756, 0.00321576916986828, 0.00334618796691981, 0.00341401720942075, 0.00350711737108055, 0.00365279901382043, 0.00362462514322093, 0.00327723972892199, 0.00318198017825341, 0.00280449759872591, 0.00279802475806265, 0.00222622543115826, 0.00175327925136705, 0.00180241116395925, 0.00153696535868233, 0.00145547731694958, 0.0012240840331324, 0.00117960234695313, 0.00120754594157658, 0.00119856944158433, 0.00116750940287221, 0.00115959727940462, 0.00119719602434962, 0.00127398204286008, 0.0013667796977353, 0.00145118517996464, 0.00151328849662431, 0.00155303575927641, 0.00157983942952516, 0.00160496533787221, 0.00163550075026692, 0.00167219277792348, 0.00171065312527199, 0.00174412455507206, 0.00176626859415269, 0.00177326127706797, 0.00176498224894014, 0.00174512951669193, 0.00172012173324332, 0.0016970064229795, 0.00168112858513947, 0.00167455611133952
flux1:, 0.684729189892236, 0.00267528122977855, 0.00271996226886565, 0.00275513213283548, 0.0027781734526386, 0.00278902249297106, 0.0027886682450449, 0.00277702574834954, 0.00275167071283936, 0.00270851662402913, 0.00264431344535569, 0.00255967331947944, 0.00246100186729676, 0.00236043881828398, 0.00227412580052275, 0.00221988427670091, 0.00221504371601447, 0.00227384905695826, 0.00240270661100787, 0.00259233221083807, 0.00281027722066994, 0.00300449305450944, 0.00313135209969163, 0.00320352964674314, 0.00330044194010656, 0.00344436086779762, 0.00342433394672085, 0.00310557415662484, 0.00301958742493672, 0.00266975678662713, 0.00266750907997749, 0.00212847462927, 0.00168270355462496, 0.00173438651815558, 0.00148570959300775, 0.00141251782705877, 0.00119708660101068, 0.001159005929023, 0.00119006346090637, 0.00118548818808424, 0.00115877181396003, 0.0011537293857638, 0.00119256220121596, 0.00126929423377428, 0.00136127612840481, 0.00144471748045216, 0.00150615580779211, 0.00154557595602758, 0.00157205861136793, 0.00159646182386274, 0.00162568861134809, 0.00166062407834167, 0.00169722935438109, 0.00172912001082525, 0.00175021584312879, 0.0017567855753106, 0.00174863950447959, 0.00172926952193932, 0.00170479958551301, 0.0016819778723028, 0.00166595038670047, 0.00165876435575805
flux1:, 0.68499163879599, 0.0025122747824762, 0.00255579368947174, 0.00259132047847988, 0.00261647659191168, 0.00263107649717045, 0.00263571932809184, 0.00262983348423027, 0.00261054372707862, 0.00257337562655298, 0.00251470342248422, 0.00243472716530647, 0.00233941121167166, 0.00224046799766373, 0.00215363975017569, 0.00209632544319996, 0.00208534579260275, 0.00213441757394203, 0.00224976485113316, 0.00242298502685368, 0.00262433878260795, 0.00280620437237256, 0.00292882979942692, 0.00300385747548512, 0.00310305314678221, 0.00324430613448573, 0.00323127250909959, 0.00293912863595858, 0.0028616537520112, 0.0025378124145093, 0.00253929755273024, 0.00203182367074569, 0.0016121723020085, 0.00166589523135356, 0.00143299892447025, 0.00136754316726529, 0.00116730981304597, 0.00113496752751465, 0.00116853863595235, 0.00116785544165099, 0.00114515622340468, 0.00114275640985164, 0.00118254184756204, 0.00125882529495642, 0.00134952509815054, 0.00143152026528016, 0.0014918151801649, 0.00153042885786563, 0.00155611471879929, 0.001579348431962, 0.00160688222037265, 0.00163976344052449, 0.00167431148395613, 0.00170451179728652, 0.00172453193177094, 0.0017307152474305, 0.00172277639953963, 0.00170397050200136, 0.00168010058045015, 0.0016576022889944, 0.00164142554183807, 0.00163361213205262
flux1:, 0.685254087699743, 0.00235763352757768, 0.00239934879859209, 0.00243444667767952, 0.00246081070532783, 0.00247818611961437, 0.00248686110692018, 0.0024858719159284, 0.00247199003124868, 0.00244044203655327, 0.0023872928906284, 0.00231235804434532, 0.00222113554010784, 0.00212483213770818, 0.0020386770669455, 0.00197953102234838, 0.00196362273895835, 0.00200410924741048, 0.00210703716595122, 0.00226486327198004, 0.00245041294118132, 0.00262018347573826, 0.00273799112077378, 0.00281454344625663, 0.00291468657252325, 0.00305252035784769, 0.00304547403223633, 0.00277810287078937, 0.00270851062710186, 0.0024090998651076, 0.00241393433766828, 0.00193679773055503, 0.00154218135121196, 0.00159749466383083, 0.0013793876400485, 0.00132113462849059, 0.00113527906769545, 0.00110801060513813, 0.00114353243413038, 0.0011462573003284, 0.001127248067548, 0.001127254280618, 0.00116771528819131, 0.0012431839549791, 0.00133218250112882, 0.00141230440845141, 0.00147103297943397, 0.00150841480361836, 0.00153288016750683, 0.00155454604900741, 0.00158004452485976, 0.0016106074715177, 0.00164292129584789, 0.00167133976874555, 0.00169026959479203, 0.00169611280261673, 0.00168846455229845, 0.00167031518749823, 0.00164712255188933, 0.00162499668242561, 0.00160869191079593, 0.00160025558144468
flux1:, 0.685516536603496, 0.00221111172717309, 0.00225049600303296, 0.00228450036786748, 0.00231128824177622, 0.00233058140288738, 0.0023424273623427, 0.00234555457902914, 0.00233646846932417, 0.00231017649511747, 0.00226249518662296, 0.00219288283870999, 0.00210635306158127, 0.00201354252687838, 0.00192907298219893, 0.00186917130833729, 0.00184940688572456, 0.00188235157022264, 0.00197387442371053, 0.00211726036377112, 0.00228775680130891, 0.00244569688382392, 0.00255819150759017, 0.00263510985107683, 0.00273504490242695, 0.0028688412922426, 0.00286690968611324, 0.00262261573091277, 0.00256038338711295, 0.00228394117594278, 0.0022918287613894, 0.00184380073745039, 0.00147312297627264, 0.00152962903909611, 0.00132534463261431, 0.00127378773572067, 0.00110145853284121, 0.00107861264971224, 0.00111556477035041, 0.00112124436881734, 0.00110560398110941, 0.00110777558549061, 0.00114864320465251, 0.00122296198398129, 0.00130989018509802, 0.00138777120770232, 0.00144457292092, 0.00148036088366659, 0.00150324507889902, 0.00152300421407642, 0.00154617637035802, 0.00157419689877752, 0.00160412729385114, 0.00163068972107899, 0.00164852426075564, 0.00165407895507848, 0.0016468091968104, 0.00162941604446063, 0.00160699034479901, 0.001585303677999, 0.00156891285150797, 0.00155987718730845
flux1:, 0.685778985507249, 0.00207244294572453, 0.00210907713075778, 0.0021414400245543, 0.00216798739455117, 0.00218845639317809, 0.00220271528117419, 0.002209258919875, 0.00220440357350328, 0.00218300858344213, 0.00214069730418051, 0.00207659792879203, 0.0019952278239606, 0.00190660233135336, 0.00182465946332001, 0.00176491621030843, 0.00174223069388865, 0.00176857078906934, 0.00184962449476396, 0.00197946662684173, 0.00213562706398942, 0.00228201475356252, 0.0023887912839464, 0.00246507839888907, 0.0025638188189476, 0.00269308177573444, 0.00269551096674466, 0.00247272641446786, 0.00241741294597052, 0.00216256321133309, 0.00217327249241341, 0.00175312789637637, 0.0014052945479203, 0.0014626378446578, 0.00127125627940339, 0.00122591312691463, 0.00106624930792315, 0.00104720199643758, 0.00108510968814861, 0.00109332476097532, 0.00108074303423892, 0.00108483960851306, 0.00112585553853117, 0.00119872164410498, 0.00128326153428063, 0.00135859565140476, 0.00141317653944686, 0.00144707825315162, 0.00146809145517266, 0.00148567269327077, 0.00150628641356161, 0.00153158583710074, 0.00155901407874483, 0.00158366318831084, 0.00160040416758831, 0.0016057226964777, 0.00159891876810095, 0.00158238397120362, 0.00156082333258828, 0.00153965771428933, 0.00152324215503994, 0.00151364975640218
flux1:, 0.686041434411003, 0.00194134542293529, 0.00197491149325371, 0.00200519506894583, 0.0020309515797642, 0.00205196549498158, 0.00206797855697087, 0.00207731642086635, 0.00207617329062373, 0.00205932285759936, 0.00202224498015495, 0.00196376413620741, 0.00188789545513223, 0.00180399420620963, 0.00172525574294098, 0.00166642948722921, 0.00164162507343807, 0.00166219435257707, 0.00173363878753191, 0.00185077990119215, 0.0019932943976748, 0.00212842786553429, 0.00222917345330153, 0.00230398794479416, 0.00240070584843609, 0.00252505051443753, 0.00253119038800815, 0.00232845554234681, 0.00227967838769137, 0.0020451185490936, 0.00205846080186088, 0.00166498281916724, 0.00133891184132296, 0.00139676976245458, 0.00121743377151914, 0.0011778425937026, 0.0010299920389536, 0.00101415856101377, 0.00105259435826282, 0.00106296079049176, 0.00105314158288428, 0.00105892609625369, 0.00109984431818848, 0.00117098716146325, 0.00125287100577541, 0.00132541345711632, 0.00137754720307421, 0.00140934271602269, 0.00142827025904207, 0.00144347548588063, 0.00146136296018581, 0.00148381257809229, 0.00150865307434112, 0.00153134869841041, 0.00154700228421642, 0.00155213366731077, 0.00154587733452034, 0.00153030038857933, 0.00150970684141406, 0.0014891556021156, 0.00147279370424942, 0.00146270535762177
flux1:, 0.686303883314756, 0.00181752723563012, 0.00184780006923711, 0.00187566848171049, 0.0019001899217819, 0.00192122149181165, 0.001938422945419, 0.0019500060001522, 0.00195210072015776, 0.00193944948740091, 0.00190743284296369, 0.00185459709060516, 0.00178445459064477, 0.00170567368721962, 0.00163066446311745, 0.00157336813404267, 0.00154712213556611, 0.00156265689469849, 0.00162528125337225, 0.0017305173095761, 0.00186005737589562, 0.0019842625154907, 0.00207875815964561, 0.00215140832655703, 0.00224542499187164, 0.00236456815276479, 0.00237385784837308, 0.00218980327254613, 0.0021472173512367, 0.00193170595876419, 0.00194751477291662, 0.00157949662816301, 0.00127412474332002, 0.00133219969828976, 0.00116412316434619, 0.00112983869876451, 9.9297270638496e-4, 9.79817200480653e-4, 0.00101840082367902, 0.00103056864716698, 0.0010232312758384, 0.00103047241529874, 0.00107106020888105, 0.00114024024109807, 0.00121924791418621, 0.00128881244392008, 0.00133833847323407, 0.00136787960470155, 0.00138458262650911, 0.00139728864360253, 0.00141234916729628, 0.00143187328383794, 0.00145407583653266, 0.00147479553596629, 0.00148937092300576, 0.00149435759725073, 0.00148872057347864, 0.00147419336137784, 0.00145466805658532, 0.00143483195139529, 0.00141861629554797, 0.00140810960188241
flux1:, 0.686566332218509, 0.00170069094462247, 0.00172752957684967, 0.00175273981785496, 0.00177567880968127, 0.00179629546102835, 0.00181420461003623, 0.00182755104508147, 0.00183245017110368, 0.00182365970573998, 0.00179649969617169, 0.0017492629185096, 0.00168496364904974, 0.00161156772415667, 0.00154067247105834, 0.00148538567606033, 0.00145826095744377, 0.00146940825892076, 0.00152393834116056, 0.00161802663083127, 0.00173525440234478, 0.00184889179942507, 0.00193701245135191, 0.00200694896450089, 0.00209772550684034, 0.00221147673476275, 0.0022234307533623, 0.00205676212256899, 0.00202004171013717, 0.0018223876909156, 0.00184050151057709, 0.00149674640155593, 0.00121103305889925, 0.00126904636468922, 0.0011115164088241, 0.00108210624377318, 9.55430238233362e-4, 9.44472483161271e-4, 9.82869466077119e-4, 9.96520356887636e-4, 9.91399732702125e-4, 9.99873682620058e-4, 0.00103991242313047, 0.00110691941367036, 0.001182874499571, 0.00124932855730264, 0.00129614741109148, 0.00132335383002886, 0.00133776635763622, 0.00134792328799345, 0.0013601231555619, 0.00137670016970106, 0.00139625144772933, 0.00141499135090733, 0.00142850019711433, 0.00143337580625052, 0.00142841615604536, 0.00141501851362648, 0.00139665707634187, 0.00137764003125383, 0.00136167409197094, 0.00135084164275411
flux1:, 0.686828781122262, 0.00159053730852559, 0.00161387605665621, 0.00163626833121941, 0.00165736433437981, 0.00167721846070825, 0.00169543113561678, 0.00171011988504687, 0.00171742722727529, 0.00171216562735617, 0.00168962835785902, 0.00164787851042591, 0.00158944200255421, 0.00152157716148769, 0.00145505484351499, 0.00140213778905309, 0.00137459471612556, 0.00138192194240301, 0.00142902834649901, 0.0015126958187964, 0.00161827232892714, 0.00172174227685687, 0.0018034546393861, 0.00187026163666481, 0.00195738914385943, 0.00206564182365123, 0.00207983712907218, 0.00192932326680413, 0.0018981471302045, 0.00171720168197821, 0.00173745015062521, 0.00141677083094993, 0.00114970047347604, 0.00120738821904276, 0.00105976190407174, 0.00103480399756773, 9.17564722853251e-4, 9.08383871052962e-4, 9.46303322979631e-4, 9.6114735475103e-4, 9.57993358650828e-4, 9.67485334526188e-4, 0.00100677141915892, 0.001071422686195, 0.00114418791139286, 0.00120744641593072, 0.00125151296568161, 0.00127636551680269, 0.00128848839469163, 0.00129611482710173, 0.00130548427547095, 0.00131914556157799, 0.00133606939437924, 0.00135284491058376, 0.00136530145593504, 0.00137008972539305, 0.00136584934837802, 0.00135364542353852, 0.00133653369452548, 0.00131843854799753, 0.0013028331003429, 0.00129178020601614
flux1:, 0.687091230026016, 0.00148676772829592, 0.00150660760768017, 0.001526095854122, 0.00154516524496823, 0.00156398457348018, 0.0015821646817437, 0.00159782902457785, 0.00160718198774918, 0.00160512347052715, 0.00158694897130794, 0.00155051515627816, 0.00149787418973528, 0.00143558167352788, 0.00137358055370866, 0.00132328864471469, 0.0012956976550452, 0.00129970253934984, 0.00134000888840159, 0.00141395961935858, 0.00150855105623223, 0.00160229574267465, 0.00167765338035513, 0.0017410377591073, 0.00182422624922509, 0.00192694786425785, 0.00194301226085302, 0.00180747637929403, 0.00178151639742144, 0.00161616798920266, 0.00163836258593642, 0.0013395818263283, 0.00109016541357846, 0.00114727626710169, 0.00100897360213271, 9.88055459131044e-4, 8.79545267673721e-4, 8.71780638124131e-4, 9.08972609223371e-4, 9.24745056602085e-4, 9.23321706868513e-4, 9.33627478466381e-4, 9.71973609352355e-4, 0.00103411264460318, 0.00110358529247852, 0.00116360370094416, 0.00120491896082027, 0.00122745097391475, 0.00123734330235147, 0.00124251867836139, 0.00124914611932843, 0.00125997264089887, 0.00127432885115933, 0.00128917490525495, 0.00130059649989555, 0.00130531108659605, 0.0013018143310762, 0.00129084988000191, 0.00127506020491798, 0.00125798456482156, 0.00124285383901937, 0.00123169576494576
flux1:, 0.687353678929769, 0.0013890853161265, 0.00140548607750619, 0.00142204913851774, 0.00143897600560766, 0.00145655471807714, 0.00147442648402919, 0.00149074814489065, 0.00150181432987312, 0.00150263891713287, 0.00148854444236551, 0.00145720413447704, 0.00141021569589807, 0.00135344565782508, 0.0012960183316327, 0.00124851665232979, 0.00122117071955317, 0.00122229120451793, 0.00125638175282235, 0.00132130283846227, 0.00140558412069443, 0.00149008663324144, 0.00155922242971623, 0.00161900135922678, 0.00169806716859238, 0.00179528854467962, 0.00181289054120607, 0.00169120432482167, 0.00167011764903723, 0.00151929002430317, 0.00154321905350648, 0.00126517181998545, 0.00103244839320021, 0.00108874313300811, 9.59238272057039e-4, 9.4195792866669e-4, 8.41516904738108e-4, 8.34866192367605e-4, 8.71119042963939e-4, 8.87577889151178e-4, 8.87662759057254e-4, 8.98590281017719e-4, 9.35827154555091e-4, 9.95322909041557e-4, 0.00106143076815873, 0.0011181981995172, 0.00115680057831498, 0.00117708803603436, 0.00118485697532909, 0.00118771196293649, 0.0011917360176899, 0.00119985287560254, 0.00121173455667645, 0.00122470506663185, 0.00123511279954294, 0.00123975790119582, 0.00123701123400263, 0.0012273118981706, 0.00121290006266922, 0.00119693236949016, 0.00118238999406431, 0.00117124866240378
flux1:, 0.687616127833522, 0.0012971947804998, 0.00131026774756408, 0.00132394151964786, 0.00133866959129498, 0.00135486061131438, 0.00137220183218734, 0.00138890579423451, 0.00140137997640447, 0.00140477331823248, 0.00139445667584753, 0.00136794291571247, 0.00132639898512166, 0.00127502385568606, 0.00122214164697156, 0.00117751873926179, 0.00115064522696833, 0.00114926871604883, 0.00117769492829899, 0.00123426044164992, 0.00130891593538858, 0.00138469624219382, 0.00144781260846064, 0.00150389953087752, 0.00157875109209891, 0.00167055468492327, 0.00168939496630414, 0.00158047489671215, 0.00156389954800328, 0.00142655217518309, 0.00145197978154283, 0.0011935174550759, 9.76556239438811e-4, 0.00103180866337282, 9.10621058528058e-4, 8.96589674877266e-4, 8.03606302425188e-4, 7.97821766210606e-4, 8.32959797977992e-4, 8.49884327038013e-4, 8.51268490400813e-4, 8.62639618687186e-4, 8.98617880659651e-4, 9.55364745453967e-4, 0.00101806294053737, 0.00107159597938592, 0.00110755277244778, 0.00112570423225395, 0.00113149410575223, 0.0011321998471415, 0.0011337999059581, 0.00113936926841419, 0.00114889863465311, 0.00116006509649249, 0.00116948425529816, 0.00117405571838518, 0.00117204829445398, 0.00116361882940075, 0.00115062170388615, 0.00113583759877127, 0.00112199241104578, 0.0011109925838437
flux1:, 0.687878576737275, 0.0012108015961945, 0.00122070330326671, 0.00123157396096867, 0.00124409980433641, 0.00125880837141397, 0.00127544475937975, 0.00129229481955056, 0.00130589632236973, 0.00131154966940773, 0.00130469254278077, 0.00128270095222835, 0.00124633884311891, 0.00120016591845451, 0.00115173225839859, 0.00111001286368589, 0.00108378449161541, 0.00108025625808178, 0.00110354218548742, 0.00115241517374655, 0.00121813681003041, 0.00128574528151817, 0.00134310277992223, 0.00139549237837808, 0.0014661147290423, 0.00155262240149358, 0.00157242693739734, 0.00147523218167128, 0.00146278583828411, 0.00133791598469163, 0.00136458456242264, 0.00112458099647006, 9.2248418417266e-4, 9.7648298807394e-4, 8.63169837157929e-4, 8.52015406795617e-4, 7.65926333908541e-4, 7.60809634760179e-4, 7.94691063381182e-4, 8.11881580121829e-4, 8.14370132979657e-4, 8.26022276593833e-4, 8.60614445670642e-4, 9.14532727451902e-4, 9.73801519999345e-4, 0.0010241391031974, 0.00105753886606525, 0.00107368593146916, 0.00107766751340953, 0.0010764246561886, 0.00107581079372424, 0.00107902383697569, 0.00108634698513162, 0.00109579620546663, 0.00110425639437897, 0.00110874307229094, 0.00110744800772403, 0.00110027238955984, 0.0010887063333442, 0.00107516545955172, 0.00106211733061025, 0.00105138238462124
flux1:, 0.688141025641029, 0.00112961110618304, 0.00113653756602663, 0.00114473572280514, 0.00115510307756991, 0.00116828145728819, 0.00118408192222895, 0.00120087688958526, 0.00121534732394548, 0.00122295766449963, 0.00121922892512363, 0.00120142447095206, 0.00116993657502721, 0.00112871965436035, 0.00108458229789263, 0.00104573895642293, 0.00102028378562427, 0.00101491445468629, 0.00103356091189464, 0.0010753936740194, 0.00113287704280464, 0.00119288633215975, 0.00124479150560803, 0.00129354426388911, 0.00135998295732047, 0.00144134395086849, 0.00146185868676313, 0.00137538994874508, 0.00136667155538667, 0.0012533170979948, 0.00128095227746293, 0.00105831105080595, 8.70217075608014e-4, 9.22768281859354e-4, 8.16919009629431e-4, 8.08290506672677e-4, 7.28579728522981e-4, 7.23976089005586e-4, 7.56491269554228e-4, 7.73769669147574e-4, 7.77182654749113e-4, 7.88970125445707e-4, 8.2207210245011e-4, 8.73108615082526e-4, 9.28952002808117e-4, 9.76151519903934e-4, 0.00100709772546099, 0.00102138666247201, 0.00102374737898761, 0.00102077570091809, 0.00101817876392431, 0.00101924733537651, 0.00102452840725339, 0.00103235958964566, 0.00103989445726851, 0.00104427962632704, 0.00104365577732547, 0.00103769809003896, 0.00102755815796991, 0.00101530155558132, 0.00100313744897603, 9.92784959337794e-4
flux1:, 0.688403474544782, 0.00105332823316988, 0.00105750953998844, 0.00106320501686929, 0.00107149990377372, 0.001083142878968, 0.00109801546430791, 0.00111458583680472, 0.00112968717240759, 0.00113895758056713, 0.00113801664173672, 0.00112404015659334, 0.00109708307530897, 0.00106053315091078, 0.00102049527734454, 9.84458841462893e-4, 9.59869295625112e-4, 9.52941397407853e-4, 9.67429049944959e-4, 0.00100286209021947, 0.00105280124382681, 0.00110579741385977, 0.00115259059713474, 0.00119781763828131, 0.00126016294296726, 0.00133654285297958, 0.00135752986702365, 0.00128082878839076, 0.00127542252036672, 0.00117266472771395, 0.0012009820604033, 9.94644010479772e-4, 8.19730876486688e-4, 8.70660424330981e-4, 7.71893292766756e-4, 7.654645282787e-4, 6.91662076673561e-4, 6.87454338961594e-4, 7.18524036693066e-4, 7.35734716944002e-4, 7.39908120977631e-4, 7.51702921196921e-4, 7.8323470979011e-4, 8.31363023142335e-4, 8.83807773647037e-4, 9.27942252634292e-4, 9.56548362996697e-4, 9.69133200956301e-4, 9.7006873674362e-4, 9.65597976021929e-4, 9.61260532286831e-4, 9.60409216243488e-4, 9.63824515338377e-4, 9.7014602541412e-4, 9.76792674445835e-4, 9.81055394612635e-4, 9.81049470397289e-4, 9.76255467700821e-4, 9.67515450215764e-4, 9.56563716108854e-4, 9.45354248688246e-4, 9.35491685852034e-4
flux1:, 0.688665923448535, 9.81658351798737e-4, 9.83353270079121e-4, 9.86750033680942e-4, 9.93096149296911e-4, 0.00100323683123414, 0.00101712495949428, 0.00103332990887117, 0.00104884286780723, 0.00105948314308951, 0.00106098344930736, 0.00105045798910449, 0.00102766114112585, 9.95456273551559e-4, 9.59286635310723e-4, 9.25955827386697e-4, 9.02296797448437e-4, 8.9407040260066e-4, 9.04861903333957e-4, 9.34521992978791e-4, 9.77603682478818e-4, 0.00102417736993878, 0.00106622113511043, 0.00110807000311588, 0.0011664423378419, 0.00123801384394929, 0.00125924881769628, 0.00119139774887939, 0.00118887879640618, 0.00109584456199974, 0.00112455706943987, 9.33507123929609e-4, 7.70995232193756e-4, 8.20151397249177e-4, 7.28111789557926e-4, 7.23584336581437e-4, 6.55264390236001e-4, 6.51367386064959e-4, 6.80940841054153e-4, 6.97951361658919e-4, 7.02737782053029e-4, 7.14429620164369e-4, 7.44334986370868e-4, 7.89554911139738e-4, 8.38649578162734e-4, 8.79805635814264e-4, 9.06191473990012e-4, 9.17228665824892e-4, 9.16936201629323e-4, 9.11198449130361e-4, 9.05367072732403e-4, 9.02826203655948e-4, 9.04558780766859e-4, 9.09484961011329e-4, 9.1528319905925e-4, 9.19399585063672e-4, 9.19948461747231e-4, 9.16247693263936e-4, 9.08860994533759e-4, 8.9921335858182e-4, 8.89010137094e-4, 8.79731023238155e-4
flux1:, 0.688928372352288, 9.14309616186861e-4, 9.13799831968822e-4, 9.15130654348139e-4, 9.19684547301519e-4, 9.28390047742418e-4, 9.41268759061657e-4, 9.56993291972582e-4, 9.72716086715956e-4, 9.84443786105114e-4, 9.88036554646279e-4, 9.80573712773772e-4, 9.61547567936738e-4, 9.33342139696282e-4, 9.00784453319275e-4, 8.70034588387222e-4, 8.47350631969796e-4, 8.3806804642758e-4, 8.45609327059157e-4, 8.7010704057189e-4, 9.07004964136623e-4, 9.47743157037496e-4, 9.85411850548829e-4, 0.00102405379946095, 0.00107859124999082, 0.0011455271517628, 0.00116679799290532, 0.00110692016595995, 0.00110686176862725, 0.00102272506975346, 0.00105155094178584, 8.74823396550025e-4, 7.23977335529645e-4, 7.71232712877192e-4, 6.85592280752647e-4, 6.82697026157951e-4, 6.1947528279563e-4, 6.15830739215229e-4, 6.43883307929751e-4, 6.60584267000847e-4, 6.65852910331296e-4, 6.77348343102777e-4, 7.05593314726149e-4, 7.4792934770181e-4, 7.93742853888534e-4, 8.32019001352083e-4, 8.56308131502127e-4, 8.65952624813748e-4, 8.6462568072276e-4, 8.57849426194592e-4, 8.50768538698533e-4, 8.46768498054829e-4, 8.47003594069421e-4, 8.50651965266081e-4, 8.55643591629831e-4, 8.59588019668012e-4, 8.60621160781906e-4, 8.57929547947133e-4, 8.51830864136792e-4, 8.43465274700857e-4, 8.34299234536699e-4, 8.25680087166171e-4
flux1:, 0.689190821256042, 8.50996708676038e-4, 8.48580519054245e-4, 8.48101001378051e-4, 8.51046618130732e-4, 8.58413221218689e-4, 8.70285177539403e-4, 8.85437401446083e-4, 9.01184860721661e-4, 9.13726816591107e-4, 9.19065135651453e-4, 9.1427143432436e-4, 8.98615530545911e-4, 8.74049059416526e-4, 8.44830786593739e-4, 8.16521708071526e-4, 7.94843285649944e-4, 7.84732727211787e-4, 7.89453486630823e-4, 8.09380450326004e-4, 8.40749868904039e-4, 8.7622860420676e-4, 9.09899218731666e-4, 9.45518417082096e-4, 9.9636694219752e-4, 0.0010588357570093, 0.00107994222040294, 0.00102720249099011, 0.00102918365094096, 9.53166270781377e-4, 9.8183615554867e-4, 8.18517829319151e-4, 6.78646740909059e-4, 7.23899595059476e-4, 6.4435535096796e-4, 6.42852494808831e-4, 5.84382684702592e-4, 5.80954712395023e-4, 6.07484967824281e-4, 6.23788763084581e-4, 6.29424563495295e-4, 6.40645314423901e-4, 6.67215628556723e-4, 7.06714301457824e-4, 7.49333815736623e-4, 7.84838735704197e-4, 8.07156481846972e-4, 8.15558904691715e-4, 8.13383572336083e-4, 8.05789269796876e-4, 7.97696508837587e-4, 7.92463403371004e-4, 7.9138495169218e-4, 7.93874035370875e-4, 7.98102338223146e-4, 8.01848641513675e-4, 8.03290559902466e-4, 8.01513299853636e-4, 7.96621005354096e-4, 7.8949522982318e-4, 7.81376107619009e-4, 7.73474419252658e-4
flux1:, 0.689453270159795, 7.91445646503558e-4, 7.87431014175215e-4, 7.85412783368105e-4, 7.86955148716946e-4, 7.93102787345709e-4, 8.03993939126963e-4, 8.18502421791412e-4, 8.34105545238167e-4, 8.47199921905671e-4, 8.53943261255625e-4, 8.51426697592595e-4, 8.38737549379651e-4, 8.17443170901736e-4, 7.91283740761993e-4, 7.65266921596466e-4, 7.44615545324905e-4, 7.33893685807447e-4, 7.36207056212957e-4, 7.521330021449e-4, 7.78605841975659e-4, 8.09383878738121e-4, 8.3942831344805e-4, 8.72213185429358e-4, 9.19519794687066e-4, 9.77683852012284e-4, 9.98438019054313e-4, 9.52044371282974e-4, 9.55657704275812e-4, 8.87029431093706e-4, 9.15292918711966e-4, 7.64523977569963e-4, 6.349803369628e-4, 6.78155188618615e-4, 6.04427757670219e-4, 6.04105351296251e-4, 5.50074901173813e-4, 5.46845980213888e-4, 5.7187228527085e-4, 5.87710702539553e-4, 5.93612562163798e-4, 6.04493217639839e-4, 6.29391019107786e-4, 6.66117333785625e-4, 7.05645384513753e-4, 7.38495919240447e-4, 7.58967673928554e-4, 7.66272284064942e-4, 7.63424522575066e-4, 7.55221385749665e-4, 7.46344275133525e-4, 7.40096873951951e-4, 7.37885061334321e-4, 7.39332912652369e-4, 7.42842483798876e-4, 7.4636518470981e-4, 7.48137895193867e-4, 7.47172562463583e-4, 7.43391656294705e-4, 7.374453020331e-4, 7.30362249469437e-4, 7.2321562796022e-4
flux1:, 0.689715719063548, 7.35399023388178e-4, 7.30096095309011e-4, 7.26819192598934e-4, 7.27177212546082e-4, 7.32243249326932e-4, 7.42198190596434e-4, 7.56009445376925e-4, 7.71315397579181e-4, 7.84714268725305e-4, 7.92533379467582e-4, 7.91910125193314e-4, 7.8178904357569e-4, 7.63401664651633e-4, 7.40020076664393e-4, 7.1614475634505e-4, 6.96536898382668e-4, 6.85410158322521e-4, 6.85711503261696e-4, 6.98181109304844e-4, 7.20361484388654e-4, 7.4697482682907e-4, 7.7375345694918e-4, 8.0389019288062e-4, 8.47799027900641e-4, 9.01814704754655e-4, 9.22042188496663e-4, 8.8124811280294e-4, 8.86107354163449e-4, 8.24185930593332e-4, 8.51816970030445e-4, 7.12789578090357e-4, 5.92966478176458e-4, 6.34013861618204e-4, 5.65844422784703e-4, 5.66515763261154e-4, 5.16640795252351e-4, 5.13608104839597e-4, 5.37164806013412e-4, 5.52485662057198e-4, 5.58564023784206e-4, 5.69049432092902e-4, 5.92289664556914e-4, 6.2632300166088e-4, 6.62873993778771e-4, 6.93192764760133e-4, 7.11942342325265e-4, 7.18285421464226e-4, 7.14929073219873e-4, 7.06312746485348e-4, 6.96866325041699e-4, 6.89813970310277e-4, 6.86643675745553e-4, 6.87167063318234e-4, 6.90003943456867e-4, 6.93279537057148e-4, 6.9530495017238e-4, 6.950446598085e-4, 6.92270079415802e-4, 6.87427347649436e-4, 6.81350564906958e-4, 6.74977014442369e-4
flux1:, 0.689978167967302, 6.82620925420158e-4, 6.76334275319124e-4, 6.72078967116658e-4, 6.71477565540834e-4, 6.75610064805539e-4, 6.84687210696513e-4, 6.97763357830441e-4, 7.12635859361237e-4, 7.26108200007144e-4, 7.34690282760009e-4, 7.35591435973691e-4, 7.27652169870946e-4, 7.11816180544801e-4, 6.90937834071053e-4, 6.69056024313865e-4, 6.50505659468164e-4, 6.39170201017113e-4, 6.37835025677171e-4, 6.47364475691186e-4, 6.6582446866667e-4, 6.88781535691505e-4, 7.12637949540718e-4, 7.40306051473629e-4, 7.80956988926902e-4, 8.30976523535873e-4, 8.50518258692033e-4, 8.14625945655727e-4, 8.2037270611371e-4, 7.64523749135477e-4, 7.91324842130141e-4, 6.63280088807348e-4, 5.52607343762814e-4, 5.91502731332002e-4, 5.28648583676318e-4, 5.30148925881669e-4, 4.84168943540106e-4, 4.81340879746433e-4, 5.03474367025195e-4, 5.18237659915502e-4, 5.2441179234996e-4, 5.34454554570702e-4, 5.56061538466995e-4, 5.87491548241026e-4, 6.21188037289076e-4, 6.49100807201007e-4, 6.66248744617459e-4, 6.71757216997251e-4, 6.68042456810373e-4, 6.59193227892073e-4, 6.49378268405245e-4, 6.41719394835038e-4, 6.37759206016247e-4, 6.37473248482127e-4, 6.39685319514403e-4, 6.42693575943109e-4, 6.44895774716594e-4, 6.45232270735367e-4, 6.43352356741297e-4, 6.39525276103084e-4, 6.34408436420514e-4, 6.28807624247932e-4
flux1:, 0.690240616871055, 6.3290077016803e-4, 6.25921745307502e-4, 6.2096016155178e-4, 6.19622146526068e-4, 6.22972968461952e-4, 6.31239760455525e-4, 6.43556407601961e-4, 6.57876417686354e-4, 6.71211314925511e-4, 6.80265237940504e-4, 6.82343421986173e-4, 6.76219423415399e-4, 6.62595759057931e-4, 6.43958305821589e-4, 6.23928519251374e-4, 6.0644826396424e-4, 5.95088738128828e-4, 5.92469773445715e-4, 5.99543003008076e-4, 6.14818554506079e-4, 6.34595819305941e-4, 6.55852583145364e-4, 6.81222184829017e-4, 7.18751352077602e-4, 7.64925573751599e-4, 7.83640024196646e-4, 7.5200411279489e-4, 7.58313568935835e-4, 7.07950550076891e-4, 7.33755638471233e-4, 6.15979370123553e-4, 5.13918905984049e-4, 5.50660858364306e-4, 4.92889942745187e-4, 4.95073034167865e-4, 4.52745756169355e-4, 4.50138532908929e-4, 4.70903455992666e-4, 4.85077593208862e-4, 4.91273053215342e-4, 5.00831484241892e-4, 5.20836130331902e-4, 5.497591255971e-4, 5.80728299118532e-4, 6.06361335461949e-4, 6.22023194647901e-4, 6.26813377872831e-4, 6.22875416151227e-4, 6.13956723847194e-4, 6.03958229650428e-4, 5.9587913720996e-4, 5.91290602523091e-4, 5.90308597289424e-4, 5.91946063571365e-4, 5.94671269813989e-4, 5.96978600538315e-4, 5.97805143435014e-4, 5.96705042596656e-4, 5.93796903476762e-4, 5.895800760014e-4, 5.84735331010016e-4
flux1:, 0.690503065774808, 5.8605546833019e-4, 5.78655082321191e-4, 5.73243196150425e-4, 5.713813668793e-4, 5.7409949693762e-4, 5.8162786855222e-4, 5.93172229685878e-4, 6.06838757884758e-4, 6.19848572471535e-4, 6.29109841391204e-4, 6.32045359414239e-4, 6.27396391518179e-4, 6.15668683157697e-4, 5.99026704253507e-4, 5.80716338279496e-4, 5.64317278887332e-4, 5.53104526006463e-4, 5.49528169493923e-4, 5.54592862541278e-4, 5.67179722517283e-4, 5.84217753433435e-4, 6.03173111467831e-4, 6.26403734591203e-4, 6.60945216768404e-4, 7.03426541476558e-4, 7.21192117351505e-4, 6.93223549034809e-4, 6.99808846224579e-4, 6.5439306186355e-4, 6.790690759e-4, 5.70887303363574e-4, 4.76928363183889e-4, 5.11536024494654e-4, 4.58621026460693e-4, 4.61355917544454e-4, 4.22452736401262e-4, 4.20087047396635e-4, 4.39542960268104e-4, 4.53101620235618e-4, 4.59248340209901e-4, 4.6828519273166e-4, 4.86723166751483e-4, 5.13239437596188e-4, 5.41610242858442e-4, 5.65088014232009e-4, 5.79372853165715e-4, 5.83549371914076e-4, 5.79507354805758e-4, 5.70664467528935e-4, 5.60650248242018e-4, 5.5232385764217e-4, 5.47260669910333e-4, 5.4569384049082e-4, 5.46809605186739e-4, 5.4924163457657e-4, 5.51588535513964e-4, 5.52802482638198e-4, 5.52367307041132e-4, 5.50276036327671e-4, 5.46888803492766e-4, 5.42769547307263e-4
flux1:, 0.690765514678561, 5.41929564357018e-4, 5.3435237282788e-4, 5.28722862891668e-4, 5.26532899155879e-4, 5.28758438024752e-4, 5.35620760804235e-4, 5.46390002452985e-4, 5.59320850420811e-4, 5.71844022246202e-4, 5.81079157516413e-4, 5.84585359258825e-4, 5.81103123786264e-4, 5.70982670542656e-4, 5.56111037039817e-4, 5.39397460981097e-4, 5.24087910237076e-4, 5.13175957228931e-4, 5.08938386998367e-4, 5.12401927452916e-4, 5.22751779456665e-4, 5.37451758911848e-4, 5.54377239917136e-4, 5.75617621040509e-4, 6.07305645574663e-4, 6.4625078933618e-4, 6.62968222291286e-4, 6.38137631427778e-4, 6.44752866572298e-4, 6.03793192283535e-4, 6.27240271077423e-4, 5.28014747191012e-4, 4.41669404393617e-4, 4.74179515015175e-4, 4.25892313304081e-4, 4.29060771158363e-4, 3.93363231124002e-4, 3.91261038471166e-4, 4.09469672818654e-4, 4.22389718287526e-4, 4.28421047367284e-4, 4.36903148184752e-4, 4.53814109650753e-4, 4.78026390616496e-4, 5.03927631098379e-4, 5.25371145625343e-4, 5.38380375088923e-4, 5.42035354259932e-4, 5.37991509485956e-4, 5.2935037449366e-4, 5.19469640537689e-4, 5.11054094609686e-4, 5.05661005178087e-4, 5.03617947446086e-4, 5.04267700521591e-4, 5.06402789838675e-4, 5.08731283575056e-4, 5.10236284562666e-4, 5.10353896428763e-4, 5.08975168318819e-4, 5.0633967435209e-4, 5.02903997976962e-4
flux1:, 0.691027963582315, 5.00393322978489e-4, 4.92852652162366e-4, 4.87209135016321e-4, 4.84863758737025e-4, 4.86722946014676e-4, 4.92988632193049e-4, 5.02988411219645e-4, 5.15120640373031e-4, 5.27023834322608e-4, 5.36033811338691e-4, 5.39861323081426e-4, 5.37273791906242e-4, 5.28503135904533e-4, 5.1519900659318e-4, 4.99969526000842e-4, 4.85753074268022e-4, 4.75275885316433e-4, 4.70639275853806e-4, 4.72864995346321e-4, 4.81382025911885e-4, 4.94102959017606e-4, 5.09241914484262e-4, 5.28630552431107e-4, 5.57601545592183e-4, 5.93173567694674e-4, 6.08767960569624e-4, 5.8660800965665e-4, 5.93049742284331e-4, 5.56101894149732e-4, 5.78252337454175e-4, 4.87376735474359e-4, 4.08176100035477e-4, 4.38639740787377e-4, 3.94746931629769e-4, 3.9824162157432e-4, 3.65539144625209e-4, 3.63720728837446e-4, 3.80743991820159e-4, 3.93004630065581e-4, 3.9885746778502e-4, 4.06756243104962e-4, 4.22184070425904e-4, 4.44197157031373e-4, 4.67756687789316e-4, 4.87282676959933e-4, 4.99109496194573e-4, 5.02322181076632e-4, 4.98361323270672e-4, 4.90027682708493e-4, 4.80409726350557e-4, 4.72046847705292e-4, 4.66458247785935e-4, 4.64043956285377e-4, 4.64285843288064e-4, 4.66126975596468e-4, 4.68387763428717e-4, 4.70095525426062e-4, 4.70658877797393e-4, 4.69888835524555e-4, 4.6792258096048e-4, 4.65119741396905e-4
flux1:, 0.691290412486068, 4.61339032365317e-4, 4.54013816591733e-4, 4.48526814915453e-4, 4.46171592782749e-4, 4.47773136386759e-4, 4.53506013469248e-4, 4.6274915897274e-4, 4.74039108904093e-4, 4.85218445146297e-4, 4.93840899276152e-4, 4.97780412995261e-4, 4.95854606930252e-4, 4.88209577815951e-4, 4.7629309704929e-4, 4.62444075278078e-4, 4.49317381256733e-4, 4.39385872068574e-4, 4.34575199894762e-4, 4.35879356851872e-4, 4.42917657590642e-4, 4.539745635184e-4, 4.67541683957716e-4, 4.85207803744815e-4, 5.11601889629115e-4, 5.43971356114618e-4, 5.58393616868835e-4, 5.38499770696199e-4, 5.44607081467835e-4, 5.11272121653132e-4, 5.32088189818629e-4, 4.48985112017856e-4, 3.76476461646682e-4, 4.04955763125291e-4, 3.65215806800295e-4, 3.6893924197828e-4, 3.39028121259017e-4, 3.37509561859705e-4, 3.53408241370725e-4, 3.64991370774838e-4, 3.70607310974371e-4, 3.77900010113203e-4, 3.91893738203876e-4, 4.11815022349937e-4, 4.33159952174144e-4, 4.50880940672492e-4, 4.61610458755488e-4, 4.64447383100078e-4, 4.60636905891255e-4, 4.52695825135212e-4, 4.4344894610657e-4, 4.35262688458093e-4, 4.29600935573837e-4, 4.2691541360029e-4, 4.2680923602817e-4, 4.2836606870844e-4, 4.30519188040667e-4, 4.32350797005256e-4, 4.33259818308472e-4, 4.32997364959971e-4, 4.31615657122762e-4, 4.29388359485685e-4
flux1:, 0.691552861389821, 4.24676037312495e-4, 4.17709380240564e-4, 4.12514226270508e-4, 4.10265217538044e-4, 4.11698071611974e-4, 4.16954577900561e-4, 4.25459873991731e-4, 4.35882615056584e-4, 4.46263812907373e-4, 4.54373801893418e-4, 4.5825721178495e-4, 4.56800271364058e-4, 4.50090478424971e-4, 4.39404338109039e-4, 4.26839817439526e-4, 4.14790593326412e-4, 4.05490396710042e-4, 4.00691310298154e-4, 4.01341255440921e-4, 4.07203478218136e-4, 4.16866859113793e-4, 4.29048695688326e-4, 4.45113388406097e-4, 4.69075102533062e-4, 4.98420322700224e-4, 5.11647722067804e-4, 4.9367713390512e-4, 4.99330309952266e-4, 4.69252229813727e-4, 4.88722974383006e-4, 4.12841827312682e-4, 3.46586735131569e-4, 3.73151780114031e-4, 3.37314036378718e-4, 3.4117816259019e-4, 3.13861636636623e-4, 3.12652884944576e-4, 3.27485951043088e-4, 3.38377404336055e-4, 3.43704604857731e-4, 3.50375903218466e-4, 3.62990975520835e-4, 3.80931497392036e-4, 4.00189105111799e-4, 4.1621422912872e-4, 4.2592425459868e-4, 4.28440004922619e-4, 4.24830451358126e-4, 4.17346401692687e-4, 4.08557271756024e-4, 4.00652382970982e-4, 3.95026062865114e-4, 3.92162636306575e-4, 3.91768626171834e-4, 3.9305695913299e-4, 3.95071994011313e-4, 3.96958804192699e-4, 3.98121858176551e-4, 3.98270543828504e-4, 3.97388601946333e-4, 3.95675028973366e-4
flux1:, 0.691815310293574, 3.9032515896369e-4, 3.83824587088793e-4, 3.79021277351868e-4, 3.76964550069489e-4, 3.78297148360405e-4, 3.83125336957301e-4, 3.90916380426453e-4, 4.00464561177837e-4, 4.10001935221513e-4, 4.17511173348679e-4, 4.21210975401223e-4, 4.20069497876758e-4, 4.14137364097264e-4, 4.0454546780102e-4, 3.93175638013953e-4, 3.82181221445072e-4, 3.73571593362592e-4, 3.68929729205702e-4, 3.69143643685811e-4, 3.74081263895444e-4, 3.8257806306822e-4, 3.93534524044133e-4, 4.08111889328282e-4, 4.29790067349014e-4, 4.56296478348157e-4, 4.68332139897363e-4, 4.52000560467415e-4, 4.57118538585389e-4, 4.2998090492205e-4, 4.48118276649617e-4, 3.78933902274763e-4, 3.18507294748477e-4, 3.43233407853842e-4, 3.11039019182601e-4, 3.14965220784138e-4, 2.90054284340354e-4, 2.89157944711896e-4, 3.02982277593659e-4, 3.13173517459999e-4, 3.18168870156971e-4, 3.24212466944338e-4, 3.35511863556667e-4, 3.51587395881708e-4, 3.68886334157427e-4, 3.8332262051866e-4, 3.92084972837655e-4, 3.94323501079221e-4, 3.90949733388102e-4, 3.83967321699053e-4, 3.75700962527597e-4, 3.68162098457758e-4, 3.6266447484048e-4, 3.59708015189906e-4, 3.59085308428596e-4, 3.60126145655318e-4, 3.61982011583211e-4, 3.63866132339862e-4, 3.65201107260905e-4, 3.65670680948383e-4, 3.65205457195904e-4, 3.63941086190228e-4
flux1:, 0.692077759197328, 3.58213184860041e-4, 3.52252430018835e-4, 3.47907274194584e-4, 3.46100143221241e-4, 3.47380971395595e-4, 3.51820259294666e-4, 3.58924389866682e-4, 3.6760652140515e-4, 3.76280885592211e-4, 3.8313550068013e-4, 3.86562516749551e-4, 3.85620272755784e-4, 3.80338809366787e-4, 3.71724312460013e-4, 3.61464124550599e-4, 3.51490906231354e-4, 3.43605002094481e-4, 3.3922696896356e-4, 3.39175410233786e-4, 3.43390798215506e-4, 3.50906907963515e-4, 3.60773617457278e-4, 3.73971796130507e-4, 3.93518743253763e-4, 4.17377590279805e-4, 4.28248825262935e-4, 4.13325696587012e-4, 4.17862440206049e-4, 3.93384260255866e-4, 4.10218791762347e-4, 3.47230661688122e-4, 2.92220646263035e-4, 3.15186206824822e-4, 2.86370518947221e-4, 2.90289808613466e-4, 2.67604338725285e-4, 2.67015202969322e-4, 2.79885563505689e-4, 2.89375334980248e-4, 2.94006458799223e-4, 2.99426293661358e-4, 3.09481145155813e-4, 3.23812847856707e-4, 3.39284168471236e-4, 3.52237899739462e-4, 3.60119995251678e-4, 3.62116338399364e-4, 3.58999243490283e-4, 3.52544602884509e-4, 3.44845085469784e-4, 3.37736575762094e-4, 3.32444482424881e-4, 3.29469782928687e-4, 3.28674772113567e-4, 3.29493079047495e-4, 3.31177431315092e-4, 3.33011848100294e-4, 3.34446929211098e-4, 3.35154632222532e-4, 3.3502643501168e-4, 3.34145725295836e-4
flux1:, 0.692340208101081, 3.28268031232068e-4, 3.22890076124101e-4, 3.19038841669859e-4, 3.17512544188255e-4, 3.18771836847697e-4, 3.22853397460558e-4, 3.29300720178667e-4, 3.37139010383344e-4, 3.44954652931368e-4, 3.51131649824741e-4, 3.54231281651935e-4, 3.53405554480824e-4, 3.48675153233429e-4, 3.40938149497073e-4, 3.3170627949461e-4, 3.22710095381413e-4, 3.15556653849591e-4, 3.11512705723759e-4, 3.11321987942359e-4, 3.14972273787978e-4, 3.21656466209307e-4, 3.30547786570157e-4, 3.42469819616285e-4, 3.60039952541718e-4, 3.81446438051395e-4, 3.91201962693013e-4, 3.77504078172898e-4, 3.81444103294611e-4, 3.5937521002478e-4, 3.7495159431034e-4, 3.17683358760023e-4, 2.67691617176034e-4, 2.88976456796641e-4, 2.63272484413787e-4, 2.67125667873018e-4, 2.46495458681151e-4, 2.46200756964017e-4, 2.58169841961105e-4, 2.66965341585812e-4, 2.71211966448241e-4, 2.76022757689274e-4, 2.84912175840965e-4, 2.97626475835016e-4, 3.11404071616546e-4, 3.22981857214952e-4, 3.30048273678859e-4, 3.31830471914292e-4, 3.28979062473837e-4, 3.2306183074778e-4, 3.15953711328389e-4, 3.09320094992671e-4, 3.04293471398073e-4, 3.01364007252644e-4, 3.0044877393937e-4, 3.01072064857379e-4, 3.02580401018839e-4, 3.04328767522332e-4, 3.05802929512379e-4, 3.06674584433148e-4, 3.06808576513592e-4, 3.06246611701475e-4
flux1:, 0.692602657004834, 3.00415014490436e-4, 2.95636069784119e-4, 2.92288229111279e-4, 2.91051661501596e-4, 2.92303945093732e-4, 2.96051616383164e-4, 3.01874148466804e-4, 3.08902047852594e-4, 3.15883022137671e-4, 3.21385747098321e-4, 3.24133088253843e-4, 3.23369981325502e-4, 3.19114546984524e-4, 3.1216963621827e-4, 3.03887890578993e-4, 2.95815321831506e-4, 2.89381601459481e-4, 2.85709810743142e-4, 2.85467019096464e-4, 2.8866950480777e-4, 2.94638476688939e-4, 3.02650926841395e-4, 3.13395411291126e-4, 3.29143590933232e-4, 3.4829465874794e-4, 3.57000859971933e-4, 3.44385122744371e-4, 3.47738421109338e-4, 3.27854768177758e-4, 3.4222764349533e-4, 2.90226863023909e-4, 2.44869408306998e-4, 2.64553775707622e-4, 2.41696151705002e-4, 2.4543382162767e-4, 2.26699217587116e-4, 2.26679474633197e-4, 2.37797952852057e-4, 2.45915216517808e-4, 2.497696538354e-4, 2.53996590842444e-4, 2.61806614297229e-4, 2.73034147315125e-4, 2.85254350462742e-4, 2.95563600133986e-4, 3.0187733835807e-4, 3.03468318280577e-4, 3.00882038835696e-4, 2.95497777001184e-4, 2.88988186868841e-4, 2.82855527977748e-4, 2.78137706025035e-4, 2.75304951428181e-4, 2.74315961000757e-4, 2.74772859986726e-4, 2.76107399749453e-4, 2.77743534444566e-4, 2.79206764332225e-4, 2.80177672903227e-4, 2.80505273119016e-4, 2.80199406405809e-4
flux1:, 0.692865105908588, 2.7457445893056e-4, 2.70388514048012e-4, 2.67532158129658e-4, 2.66576256779475e-4, 2.67823429742771e-4, 2.71254994311427e-4, 2.76485968487719e-4, 2.82745609737398e-4, 2.8893163419464e-4, 2.93784609416815e-4, 2.96178828083522e-4, 2.95447949471694e-4, 2.91610705053368e-4, 2.85384620275512e-4, 2.77977764498643e-4, 2.70768147722086e-4, 2.65023803085377e-4, 2.61735365333335e-4, 2.61494599435444e-4, 2.64333271159715e-4, 2.6967735492933e-4, 2.76893122037894e-4, 2.86554656257925e-4, 3.00634407994072e-4, 3.1772630434713e-4, 3.25462831068263e-4, 3.13818704114183e-4, 3.16615336355569e-4, 2.98714603121551e-4, 3.11944807716627e-4, 2.64782759846334e-4, 2.23690888327322e-4, 2.41854893987667e-4, 2.21583779741012e-4, 2.2516606973333e-4, 2.08178036568959e-4, 2.08408367849786e-4, 2.18724856754475e-4, 2.26188258634569e-4, 2.29654834984911e-4, 2.33332411497649e-4, 2.40154140378168e-4, 2.50027797573645e-4, 2.60828067677402e-4, 2.6997670195214e-4, 2.75599935858176e-4, 2.77019147008105e-4, 2.74690179881112e-4, 2.69823035811694e-4, 2.63904261209691e-4, 2.58282147978891e-4, 2.53900886702712e-4, 2.51204273776106e-4, 2.50181467288383e-4, 2.50500373892161e-4, 2.51668803311361e-4, 2.5317592029122e-4, 2.54589156904913e-4, 2.55604774165102e-4, 2.56064934031828e-4, 2.55956425041619e-4
flux1:, 0.693127554812341, 2.50660654168082e-4, 2.47044252745272e-4, 2.44651241635821e-4, 2.43953596693261e-4, 2.45188240125792e-4, 2.48316926546591e-4, 2.52990269385442e-4, 2.58529974186284e-4, 2.63972243998663e-4, 2.682157721739e-4, 2.70274214733419e-4, 2.69563165226702e-4, 2.66102440637804e-4, 2.60531851767299e-4, 2.53927759078387e-4, 2.47515617190029e-4, 2.42417100467164e-4, 2.39502279726936e-4, 2.39291577539362e-4, 2.41824138668402e-4, 2.46613163269249e-4, 2.5310341304022e-4, 2.61772837099406e-4, 2.74334604876276e-4, 2.89560334387537e-4, 2.96415367338505e-4, 2.85657579154671e-4, 2.87942222790074e-4, 2.71840064098923e-4, 2.83991547088377e-4, 2.41263066209251e-4, 2.04084382440479e-4, 2.20807785711211e-4, 2.02872342076344e-4, 2.06268442243292e-4, 1.90888079483263e-4, 1.91339736197198e-4, 2.00900735556084e-4, 2.07741684204929e-4, 2.10835208104603e-4, 2.14005330186439e-4, 2.19932473420341e-4, 2.28584781170318e-4, 2.38101614993159e-4, 2.46197015313623e-4, 2.51191234820666e-4, 2.52455889184002e-4, 2.50371277572767e-4, 2.45996687574999e-4, 2.4064902610375e-4, 2.35533071243868e-4, 2.31502231511574e-4, 2.28969738660002e-4, 2.27946089027182e-4, 2.2815404981806e-4, 2.29168212636282e-4, 2.3053791721986e-4, 2.3187268023669e-4, 2.3288899789166e-4, 2.33429271225894e-4, 2.33464838848282e-4
flux1:, 0.693390003716094, 2.28581995121322e-4, 2.25498923241897e-4, 2.23529891510306e-4, 2.23059228146199e-4, 2.24267868315844e-4, 2.27103924019504e-4, 2.31253905152506e-4, 2.36125900104418e-4, 2.40883087810877e-4, 2.44568011828799e-4, 2.46320463441782e-4, 2.45629526988971e-4, 2.42514794972547e-4, 2.37544350852324e-4, 2.31674321641326e-4, 2.25991894101078e-4, 2.21486938123859e-4, 2.18921116228224e-4, 2.18749451330818e-4, 2.21014258315114e-4, 2.25303058351377e-4, 2.31130799322275e-4, 2.38895244898188e-4, 2.50084767234071e-4, 2.63631547904214e-4, 2.6969712938938e-4, 2.59759093567642e-4, 2.61585826206583e-4, 2.47112977070771e-4, 2.58250456619989e-4, 2.19573812659867e-4, 1.85973248121982e-4, 2.0133542753266e-4, 1.85496610934782e-4, 1.88684096244757e-4, 1.74781736048832e-4, 1.75423711293412e-4, 1.84273544739396e-4, 1.90528617346466e-4, 1.93272115294303e-4, 1.95981730924333e-4, 2.01107886304064e-4, 2.08668076023462e-4, 2.17034432774226e-4, 2.24181793958602e-4, 2.28607372014535e-4, 2.29733221852137e-4, 2.27876678493869e-4, 2.23963920998352e-4, 2.19158588863197e-4, 2.14533199986274e-4, 2.10854872746961e-4, 2.0850414284725e-4, 2.0750567148621e-4, 2.07627518796187e-4, 2.08502128272529e-4, 2.0973321427694e-4, 2.10970899630847e-4, 2.11954459769175e-4, 2.12531752004306e-4, 2.12664918450605e-4
flux1:, 0.693652452619847, 2.0824201448727e-4, 2.05647646239238e-4, 2.0405655748926e-4, 2.03776792093189e-4, 2.04942883214054e-4, 2.0749507865453e-4, 2.11156101488617e-4, 2.15414538606739e-4, 2.19549207403288e-4, 2.22732155012403e-4, 2.24215633259353e-4, 2.23553002320359e-4, 2.20761362854713e-4, 2.16341993203002e-4, 2.11141092008661e-4, 2.06120671120231e-4, 2.02152449305531e-4, 1.99901776281727e-4, 1.99765555096063e-4, 2.01787895787827e-4, 2.05621058433999e-4, 2.10843397951291e-4, 2.17786170183012e-4, 2.27743017366919e-4, 2.39789837914379e-4, 2.45157620015516e-4, 2.3598587339864e-4, 2.37413447265074e-4, 2.24413738835572e-4, 2.34601101685691e-4, 1.99617939873855e-4, 1.69278714650632e-4, 1.8335866995565e-4, 1.69391283102323e-4, 1.72355328237279e-4, 1.59809452698794e-4, 1.60609989711728e-4, 1.68790813053661e-4, 1.74499655639947e-4, 1.76921721368481e-4, 1.79220278766136e-4, 1.83636294129577e-4, 1.9022746793021e-4, 1.97570096522791e-4, 2.03870462570247e-4, 2.07785790334142e-4, 2.08787469481434e-4, 2.0714080597046e-4, 2.03655268227195e-4, 1.99357156005081e-4, 1.9519833728122e-4, 1.91865198871124e-4, 1.89705026412337e-4, 1.88751214871148e-4, 1.88808992360429e-4, 1.89560424449512e-4, 1.90657521822834e-4, 1.91788361972553e-4, 1.927158382883e-4, 1.93296722227067e-4, 1.9348880401506e-4
flux1:, 0.693914901523601, 1.89540963182556e-4, 1.87386074999293e-4, 1.86124111039033e-4, 1.85997777232418e-4, 1.87104232012336e-4, 1.89381174289183e-4, 1.92587658167083e-4, 1.96286985346242e-4, 1.99862568605538e-4, 2.02601926592784e-4, 2.03856288622007e-4, 2.0323406320846e-4, 2.00747307814491e-4, 1.96834783797856e-4, 1.92242072827669e-4, 1.87817927612715e-4, 1.84328581086048e-4, 1.82354825991657e-4, 1.82243427050416e-4, 1.84040720666476e-4, 1.87456306400348e-4, 1.92126034674891e-4, 1.98326357340715e-4, 2.0718264035661e-4, 2.17898031402573e-4, 2.22655732065074e-4, 2.14205527062741e-4, 2.15293345851927e-4, 2.0362254030664e-4, 2.12921893420925e-4, 1.81297243733496e-4, 1.53921730118382e-4, 1.66797998236578e-4, 1.54492055354418e-4, 1.57224606361914e-4, 1.45920834907108e-4, 1.46848722944802e-4, 1.54400640351092e-4, 1.59603969042337e-4, 1.61736102642046e-4, 1.63673144975117e-4, 1.6746487013693e-4, 1.73201633931752e-4, 1.79638697728775e-4, 1.85187015891113e-4, 1.88647425230119e-4, 1.89538453510267e-4, 1.88082631880883e-4, 1.84987709946793e-4, 1.81157834066019e-4, 1.77435810417067e-4, 1.74433479804018e-4, 1.72465479225936e-4, 1.71569968621492e-4, 1.71582627232599e-4, 1.72227842551983e-4, 1.73199978617776e-4, 1.74221701395737e-4, 1.75079026562265e-4, 1.75639544985066e-4, 1.75860163453279e-4
flux1:, 0.694177350427354, 1.72377604446263e-4, 1.70611539281686e-4, 1.69630203617099e-4, 1.69621133338788e-4, 1.70652293308728e-4, 1.7266345511747e-4, 1.75449748702203e-4, 1.78643430928397e-4, 1.81721856046514e-4, 1.8407461693158e-4, 1.85139144611007e-4, 1.84570236646744e-4, 1.82372555434103e-4, 1.78926299643074e-4, 1.74884902675243e-4, 1.70994672854815e-4, 1.67928022875482e-4, 1.66192372126652e-4, 1.66092441314255e-4, 1.67678129202565e-4, 1.70710273744152e-4, 1.74876809115818e-4, 1.80409474463965e-4, 1.88288729445235e-4, 1.97828868342467e-4, 2.02057622224815e-4, 1.94289655148163e-4, 1.95094600476319e-4, 1.84619838817913e-4, 1.93091066779592e-4, 1.64513396721426e-4, 1.39823838417486e-4, 1.51574255960864e-4, 1.40735797593372e-4, 1.43234749214013e-4, 1.33065101887102e-4, 1.34090695958936e-4, 1.4105199072351e-4, 1.45789964666878e-4, 1.47664236492455e-4, 1.49287387079664e-4, 1.52534034490562e-4, 1.57520866666708e-4, 1.63160190593188e-4, 1.680437010023e-4, 1.71100417692135e-4, 1.71893012891356e-4, 1.70608873974757e-4, 1.67867485026454e-4, 1.64465044686125e-4, 1.61146556672002e-4, 1.58455766511764e-4, 1.56676041940014e-4, 1.55847495923996e-4, 1.55830818353536e-4, 1.56386447319658e-4, 1.5724559811013e-4, 1.58161858470645e-4, 1.5894293413222e-4, 1.59467870075409e-4, 1.59694904721732e-4
flux1:, 0.694439799331107, 1.56650947312934e-4, 1.55224075852042e-4, 1.54477477896992e-4, 1.54552706641613e-4, 1.55495708468611e-4, 1.57252114030002e-4, 1.59652382965795e-4, 1.62391942690618e-4, 1.65031907362403e-4, 1.67051428368812e-4, 1.67962436513218e-4, 1.67458405028969e-4, 1.65534737936239e-4, 1.62516875842227e-4, 1.58973867122023e-4, 1.55559413732242e-4, 1.52862812209794e-4, 1.51328526993503e-4, 1.51226936844793e-4, 1.5261303615352e-4, 1.55293504074686e-4, 1.59003310888511e-4, 1.63938284718152e-4, 1.70954546847953e-4, 1.79461814373175e-4, 1.83234487168411e-4, 1.76112628916091e-4, 1.7668680664481e-4, 1.6728640460023e-4, 1.7498706178375e-4, 1.49168305098764e-4, 1.26907333680797e-4, 1.37608634587269e-4, 1.28060143429631e-4, 1.30328542369452e-4, 1.21191091614476e-4, 1.22287039411727e-4, 1.28694487214924e-4, 1.33005610039185e-4, 1.34652884180331e-4, 1.36006384429658e-4, 1.38779595556742e-4, 1.43110073913961e-4, 1.48048209444574e-4, 1.52345407228071e-4, 1.55044750297933e-4, 1.55749600813432e-4, 1.54618354366342e-4, 1.52194087442136e-4, 1.49178098625441e-4, 1.46228285186926e-4, 1.43826738962817e-4, 1.42227411613789e-4, 1.41470425235416e-4, 1.41437124280037e-4, 1.41918737594731e-4, 1.42678453217617e-4, 1.43497148220322e-4, 1.44202234863143e-4, 1.44683904006268e-4, 1.44902885501009e-4
flux1:, 0.69470224823486, 1.42261733668399e-4, 1.4112721813506e-4, 1.40573576806308e-4, 1.40704512662672e-4, 1.41550065592524e-4, 1.43064616160167e-4, 1.45112664148458e-4, 1.47446991914184e-4, 1.49702844249788e-4, 1.51437466658624e-4, 1.52226872314974e-4, 1.51796622710504e-4, 1.50131606389949e-4, 1.47506254993517e-4, 1.44412418645189e-4, 1.41420204037637e-4, 1.39045592501318e-4, 1.37679589240929e-4, 1.37565151672603e-4, 1.3876362269358e-4, 1.41122509835634e-4, 1.44419148681107e-4, 1.4882118735235e-4, 1.55078285285422e-4, 1.62680373432239e-4, 1.66060793874243e-4, 1.59550623484112e-4, 1.59940018272036e-4, 1.51503347248149e-4, 1.5848872121336e-4, 1.35164183789304e-4, 1.15095065511216e-4, 1.24822351604859e-4, 1.16402890231349e-4, 1.1844815958097e-4, 1.10247070151696e-4, 1.11388766205566e-4, 1.17277968055741e-4, 1.21198543343701e-4, 1.22647363729622e-4, 1.23771217621614e-4, 1.26134808768996e-4, 1.29891664625702e-4, 1.34213811679382e-4, 1.37994097147478e-4, 1.4037706999376e-4, 1.41003196023971e-4, 1.40006763185105e-4, 1.37864723332258e-4, 1.35195251848425e-4, 1.32579104513675e-4, 1.3044296071776e-4, 1.29013462989563e-4, 1.28329424653801e-4, 1.28289359804251e-4, 1.28710935046752e-4, 1.29385121211847e-4, 1.30116720829276e-4, 1.30750654352752e-4, 1.31187344151925e-4, 1.31390363989704e-4
flux1:, 0.694964697138614, 1.29113587761525e-4, 1.28228501642391e-4, 1.27830960919095e-4, 1.27993910394391e-4, 1.28736549508343e-4, 1.30024012611448e-4, 1.31753019983331e-4, 1.33727903151346e-4, 1.35649038119158e-4, 1.37141445052182e-4, 1.37836153483648e-4, 1.37485365110849e-4, 1.36062790462263e-4, 1.33795580025572e-4, 1.31105115362521e-4, 1.2848623970363e-4, 1.26390570056211e-4, 1.25164104670693e-4, 1.25028265614279e-4, 1.26051469356428e-4, 1.28117323458342e-4, 1.31041307460854e-4, 1.34969643980713e-4, 1.4056075925636e-4, 1.4737039046392e-4, 1.50413360566077e-4, 1.44481285723623e-4, 1.4472523509111e-4, 1.37152479298189e-4, 1.43475694663344e-4, 1.22403729394876e-4, 1.04310278676546e-4, 1.13136434383657e-4, 1.05701569428425e-4, 1.07534735564095e-4, 1.00180589125435e-4, 1.01346399115053e-4, 1.06752057737719e-4, 1.10316106570014e-4, 1.11592216124503e-4, 1.12521892784547e-4, 1.14532152999362e-4, 1.17787991257759e-4, 1.21568667173196e-4, 1.24892666125314e-4, 1.2699499195411e-4, 1.27549773558183e-4, 1.2667105633238e-4, 1.24778466542415e-4, 1.22417514182739e-4, 1.20100938606004e-4, 1.18205925503528e-4, 1.16934027087245e-4, 1.1632187544322e-4, 1.1628233984166e-4, 1.16655923952218e-4, 1.17257849053438e-4, 1.17913877716639e-4, 1.18484286248275e-4, 1.18878517508335e-4, 1.19062800360374e-4
flux1:, 0.695227146042367, 1.17113819134075e-4, 1.16439711688696e-4, 1.16166595074563e-4, 1.16342773224183e-4, 1.16980689998359e-4, 1.1805741325186e-4, 1.19499604785377e-4, 1.21157429250882e-4, 1.22788093697149e-4, 1.24075241559049e-4, 1.24697154372489e-4, 1.24428260139432e-4, 1.2323093319831e-4, 1.21288751572616e-4, 1.18959003988634e-4, 1.16669042587394e-4, 1.14814252958525e-4, 1.13702956727847e-4, 1.13539779827764e-4, 1.14400360047493e-4, 1.16200001666549e-4, 1.1878861470648e-4, 1.22296764400386e-4, 1.27304301439118e-4, 1.33419564268644e-4, 1.3617144753454e-4, 1.30784219110811e-4, 1.30915555779125e-4, 1.24117224422079e-4, 1.29829303861048e-4, 1.10790663758232e-4, 9.4476778988777e-5, 1.02471913803421e-4, 9.58934333035877e-5, 9.75283369617301e-5, 9.09385693648633e-5, 9.21098766801995e-5, 9.70659478263217e-5, 1.003054179444e-4, 1.01431775081007e-4, 1.02198343778453e-4, 1.03904695662838e-4, 1.06723136948153e-4, 1.10027371336973e-4, 1.1294779076622e-4, 1.14800350683401e-4, 1.15289741231986e-4, 1.14512864367365e-4, 1.1283948302063e-4, 1.107515936326e-4, 1.08702145876774e-4, 1.070243561912e-4, 1.05896935758233e-4, 1.05353788848357e-4, 1.05319831027197e-4, 1.05655387796616e-4, 1.06196962111768e-4, 1.06788746622351e-4, 1.07304438697055e-4, 1.07661246084587e-4, 1.07827574313104e-4
flux1:, 0.69548959494612, 1.06173927397505e-4, 1.05676944496409e-4, 1.05501591058805e-4, 1.05676759515988e-4, 1.0621133296426e-4, 1.07094769759405e-4, 1.08281047215091e-4, 1.09660639006405e-4, 1.110400339592e-4, 1.12153478149446e-4, 1.12719912709927e-4, 1.12532442813057e-4, 1.11542332914009e-4, 1.09893269178686e-4, 1.07884547468254e-4, 1.0588331679771e-4, 1.04236053954758e-4, 1.03219583065231e-4, 1.03025343249184e-4, 1.03735856589862e-4, 1.0529414273581e-4, 1.07581334350048e-4, 1.10717056874507e-4, 1.15212854119119e-4, 1.20718097366382e-4, 1.23217761912539e-4, 1.18342236231738e-4, 1.18387907284394e-4, 1.12284078203229e-4, 1.17433927028439e-4, 1.00230747736079e-4, 8.55195592632473e-5, 9.27505527907923e-5, 8.69159441312585e-5, 8.83684301469984e-5, 8.24676892538194e-5, 8.36288141993426e-5, 8.81684909564211e-5, 9.11135604407325e-5, 9.21106561946815e-5, 9.27411874967965e-5, 9.41870059975971e-5, 9.66239828853567e-5, 9.95087622281216e-5, 1.02071569391589e-4, 1.03701126324258e-4, 1.04130014609223e-4, 1.03440552306958e-4, 1.01958947558204e-4, 1.00111596333764e-4, 9.82989712301965e-5, 9.68154098484023e-5, 9.5819018067705e-5, 9.53406809581152e-5, 9.53154385446331e-5, 9.56208600930914e-5, 9.61122038771357e-5, 9.66499655532259e-5, 9.71196295024112e-5, 9.74450439713775e-5, 9.75962329475749e-5
flux1:, 0.695752043849873, 9.62098858668066e-5, 9.58605685910316e-5, 9.57608927608652e-5, 9.59247686777174e-5, 9.63599262180308e-5, 9.70680729647177e-5, 9.80276620906289e-5, 9.91642475667986e-5, 1.00326825728982e-4, 1.01293271553709e-4, 1.01817594879967e-4, 1.01708710559727e-4, 1.00907272902435e-4, 9.95207208342271e-5, 9.77962277540975e-5, 9.60475681316264e-5, 9.45788132716557e-5, 9.36403426591364e-5, 9.34130072743859e-5, 9.39855595962938e-5, 9.53252571551158e-5, 9.73416762252125e-5, 1.00147111407175e-4, 1.04192994523378e-4, 1.09160162734158e-4, 1.11440069484176e-4, 1.07043125306433e-4, 1.07025083201845e-4, 1.01544438458973e-4, 1.06178760777091e-4, 9.06331805381019e-5, 7.73658438897759e-5, 8.38960429496598e-5, 7.87076895477071e-5, 7.99947895444648e-5, 7.47150508189949e-5, 7.58530844647791e-5, 8.00086109226062e-5, 8.26879138276819e-5, 8.35741836763205e-5, 8.40922490582725e-5, 8.5315659961407e-5, 8.7420631205081e-5, 8.99363235078304e-5, 9.21820104826035e-5, 9.36120602096151e-5, 9.39847058779204e-5, 9.3369878464248e-5, 9.20555824609817e-5, 9.04193980981298e-5, 8.88157392389e-5, 8.75046992185075e-5, 8.66259720042531e-5, 8.62073468331891e-5, 8.61923795349744e-5, 8.64736318813039e-5, 8.69229172159192e-5, 8.74152370400562e-5, 8.78465378965313e-5, 8.81464096758372e-5, 8.8286006776369e-5
flux1:, 0.696014492753627, 8.71422835114416e-5, 8.69151639011041e-5, 8.68730677924782e-5, 8.70186323409229e-5, 8.73601601721932e-5, 8.79110014258517e-5, 8.86711649859145e-5, 8.95964361475887e-5, 9.05723096269071e-5, 9.14142482268194e-5, 9.19065653388797e-5, 9.18716410879853e-5, 9.12402138501992e-5, 9.00870808091634e-5, 8.86129452933165e-5, 8.70845586115321e-5, 8.57692598815992e-5, 8.48949893709951e-5, 8.46337827250386e-5, 8.50798314185645e-5, 8.62216777909978e-5, 8.79948551842175e-5, 9.0506828296913e-5, 9.41554682968417e-5, 9.86457183113635e-5, 1.00732985673236e-4, 9.6781548644013e-5, 9.67177224484917e-5, 9.17964901218993e-5, 9.59596706717101e-5, 8.19121543997078e-5, 6.99463648507596e-5, 7.58354479543334e-5, 7.12095242434173e-5, 7.23486662243276e-5, 6.76290109755416e-5, 6.87335949879376e-5, 7.25359454704492e-5, 7.49766099789898e-5, 7.57687713822931e-5, 7.6194905477746e-5, 7.7229442262962e-5, 7.90463625780778e-5, 8.12379114669158e-5, 8.3202632591707e-5, 8.44542198686472e-5, 8.47746717858253e-5, 8.42234821697858e-5, 8.3055033510373e-5, 8.16038861091709e-5, 8.01839685162859e-5, 7.90252963681037e-5, 7.82512731057862e-5, 7.78867009005898e-5, 7.78823160155203e-5, 7.81436822299142e-5, 7.85572048793379e-5, 7.90108393956869e-5, 7.94099349506752e-5, 7.96891706424433e-5, 7.98204968995997e-5
flux1:, 0.69627694165738, 7.88963886365667e-5, 7.87694896071076e-5, 7.87702340041426e-5, 7.88930445794436e-5, 7.91479452568024e-5, 7.95589852725118e-5, 8.0144843056768e-5, 8.08871165631754e-5, 8.17025103490202e-5, 8.24388388851172e-5, 8.29066251419729e-5, 8.29397807965905e-5, 8.24599771004492e-5, 8.15129350069296e-5, 8.0258302404623e-5, 7.89216377221083e-5, 7.77383956538301e-5, 7.69171607027161e-5, 7.66223101141228e-5, 7.69526867117456e-5, 7.79156321006641e-5, 7.94702813092509e-5, 8.17207525005015e-5, 8.50167541052683e-5, 8.90821732930525e-5, 9.09995072283721e-5, 8.7460664105503e-5, 8.7365855433744e-5, 8.29467875567762e-5, 8.66807816387528e-5, 7.39882626966192e-5, 6.31966006789295e-5, 6.8500591150803e-5, 6.43656788291777e-5, 6.53739705332611e-5, 6.11600182114203e-5, 6.22230924470201e-5, 6.57015838730899e-5, 6.79290549433431e-5, 6.86422697811062e-5, 6.89943125808656e-5, 6.98693805667033e-5, 7.14373574057507e-5, 7.33451275501119e-5, 7.50615621713938e-5, 7.61539315542108e-5, 7.64263478360564e-5, 7.59296266561736e-5, 7.48885028703436e-5, 7.35994764206598e-5, 7.23407915194609e-5, 7.13160797028159e-5, 7.06344650888775e-5, 7.03180237932818e-5, 7.0323589235617e-5, 7.0567970380858e-5, 7.09503874097237e-5, 7.13703696981876e-5, 7.17418045212112e-5, 7.20040198703733e-5, 7.2129603603741e-5
flux1:, 0.696539390561133, 7.14021728845593e-5, 7.13564990189067e-5, 7.13881112544285e-5, 7.14856909830419e-5, 7.1661655061177e-5, 7.19495859637403e-5, 7.23840627568855e-5, 7.29685180766407e-5, 7.36462248177594e-5, 7.42927919804236e-5, 7.47414110087553e-5, 7.48359401991906e-5, 7.4489979546432e-5, 7.37236950888118e-5, 7.26608140626114e-5, 7.1490962715905e-5, 7.04217669129696e-5, 6.96447750015665e-5, 6.93174452595357e-5, 6.95425630000876e-5, 7.03441286067439e-5, 7.17025092935986e-5, 7.37191254454237e-5, 7.67002430244631e-5, 8.03854988655469e-5, 8.2151938102293e-5, 7.89931341377643e-5, 7.88797336657853e-5, 7.49112300556245e-5, 7.82554965837172e-5, 6.67894748125199e-5, 5.70577078344795e-5, 6.18290908812366e-5, 5.81245900596515e-5, 5.90182248174333e-5, 5.52612937374494e-5, 5.62768268441399e-5, 5.94587470793303e-5, 6.14964429747836e-5, 6.21442832511489e-5, 6.24375790068412e-5, 6.31787419028511e-5, 6.45324015694146e-5, 6.61926590910937e-5, 6.76905379910174e-5, 6.86415444515227e-5, 6.88703611715994e-5, 6.84207013139378e-5, 6.7491145115061e-5, 6.6344405865999e-5, 6.52271607307824e-5, 6.43198817100647e-5, 6.37192688511513e-5, 6.34450408487979e-5, 6.34592795078093e-5, 6.36885143275469e-5, 6.40431740217119e-5, 6.44331057884038e-5, 6.47799928878559e-5, 6.50275183658431e-5, 6.51488995823938e-5
flux1:, 0.696801839464887, 6.45943096583533e-5, 6.46133903618644e-5, 6.46661578218014e-5, 6.4737503658365e-5, 6.48425278206232e-5, 6.50230514086791e-5, 6.53269495905264e-5, 6.57759254814169e-5, 6.63357342819051e-5, 6.69057894855919e-5, 6.73388839905301e-5, 6.74875652895121e-5, 6.72585144046479e-5, 6.66498064257328e-5, 6.57540512174387e-5, 6.47296016712457e-5, 6.37595869795219e-5, 6.30202472943988e-5, 6.2662603134032e-5, 6.27927562494752e-5, 6.3449413855437e-5, 6.46316975904502e-5, 6.64383955171463e-5, 6.91367623244078e-5, 7.24805476048925e-5, 7.41120265208987e-5, 7.1301335265173e-5, 7.11798128176229e-5, 6.76152548267327e-5, 7.06067500001339e-5, 6.02514827803355e-5, 5.14769448921492e-5, 5.57648312981973e-5, 5.24392821045091e-5, 5.32331058038364e-5, 4.98892364238589e-5, 5.08529514357784e-5, 5.37632825164664e-5, 5.56321892587355e-5, 5.62264546575591e-5, 5.64739358635027e-5, 5.7103087913334e-5, 5.82727417710305e-5, 5.97178409880641e-5, 6.10241605142043e-5, 6.18504291686228e-5, 6.20403631995257e-5, 6.16319440395452e-5, 6.08006956159292e-5, 5.97792673212816e-5, 5.87863003637351e-5, 5.79818790035588e-5, 5.74519324163065e-5, 5.72142422575977e-5, 5.72354992924407e-5, 5.74506685105667e-5, 5.77799620652459e-5, 5.81423937386219e-5, 5.84667662994028e-5, 5.87008976102451e-5, 5.88187244111336e-5
flux1:, 0.69706428836864, 5.8412143424038e-5, 5.84816632047693e-5, 5.85477335065185e-5, 5.85929541454507e-5, 5.8635105526676e-5, 5.87228941451625e-5, 5.89150647738175e-5, 5.92483869855101e-5, 5.97074720565452e-5, 6.021202467553e-5, 6.06318005942157e-5, 6.08271073062791e-5, 6.06990236565556e-5, 6.02269151153451e-5, 5.94766983883427e-5, 5.85795089033701e-5, 5.76966897199983e-5, 5.69904755216839e-5, 5.6605777815204e-5, 5.66514197186927e-5, 5.71789009917211e-5, 5.82034886529337e-5, 5.9821097448011e-5, 6.22643614511141e-5, 6.53005519570701e-5, 6.6810320417671e-5, 6.43167628181686e-5, 6.41959372408586e-5, 6.09932393111931e-5, 6.36664677929639e-5, 5.43173641046304e-5, 4.64075096940841e-5, 5.02577911327876e-5, 4.72672417651209e-5, 4.7974499811573e-5, 4.50034987803064e-5, 4.59126047594637e-5, 4.8573898253777e-5, 5.02922267922756e-5, 5.08427085165503e-5, 5.10549267306366e-5, 5.15904356186083e-5, 5.26021710930282e-5, 5.38605752135505e-5, 5.49995897556964e-5, 5.57164716241799e-5, 5.58723813779428e-5, 5.55007043296036e-5, 5.47566631858057e-5, 5.38461255383601e-5, 5.29627398805325e-5, 5.22485530701097e-5, 5.1780138220402e-5, 5.15737515078316e-5, 5.16002247771265e-5, 5.18019142966612e-5, 5.21075922501047e-5, 5.2444397791807e-5, 5.27476110962312e-5, 5.29689778477344e-5, 5.30832814812468e-5
[truncated: 45,744 more chars]
