# Supplementary material for: Spatial Resolution and Refractive Index Contrast of Resonant Photonic Crystal Surfaces for Biosensing
Source: IEEE Photonics J. Author manuscript; Available in PMC 2015 Sep 7. (PMC4561521; doi:10.1109/JPHOT.2015.2435699)
Supplement: fig6_data [file NIHMS64775-supplement-fig6_data.gz › Volumes/graham/MacBook_backup/PhD_folder_2015_06_02/paper_improvements/IEEE_J_Photonics/final_files/data_files/fig6/meep_data/3/ref.dat]

flux1:	0.627777777777778	8.85277648479087e-7	8.85279904727067e-7	8.85283875016336e-7	8.85286463602453e-7	8.85284844318247e-7	8.8527941786562e-7	8.852746907854e-7	8.85275915207188e-7	8.85283457173677e-7	8.85290641159965e-7	8.85289122211788e-7	8.85278260698058e-7	8.85268499940092e-7	8.85272140025559e-7	8.85288295075793e-7	8.85299422722543e-7	8.85289131118178e-7	8.85265874279002e-7	8.85260281134409e-7	8.85285934298522e-7	8.85308217302855e-7	8.85285529212518e-7	8.85253803422076e-7	8.85286228816037e-7	8.85305899520069e-7	8.85237654862043e-7	8.85321983133292e-7	8.85243284952197e-7	8.85355506844177e-7	8.85261971866892e-7	8.85217077843162e-7	8.85261971866886e-7	8.85355506844169e-7	8.85243284952186e-7	8.85321983133299e-7	8.85237654862052e-7	8.85305899520069e-7	8.85286228816033e-7	8.85253803422077e-7	8.85285529212524e-7	8.8530821730285e-7	8.85285934298517e-7	8.85260281134414e-7	8.85265874279001e-7	8.85289131118167e-7	8.85299422722547e-7	8.85288295075796e-7	8.85272140025565e-7
flux1:	0.628040226681531	1.01059830468525e-6	1.01060149627433e-6	1.01060671114997e-6	1.01060973521951e-6	1.01060727870418e-6	1.01060041718427e-6	1.01059497015536e-6	1.0105969762597e-6	1.01060621810755e-6	1.01061441987116e-6	1.010612069233e-6	1.01059910674055e-6	1.01058805719268e-6	1.01059283186331e-6	1.01061170235563e-6	1.01062417004076e-6	1.01061185792136e-6	1.01058513478906e-6	1.01057912074419e-6	1.0106087095688e-6	1.01063395630514e-6	1.01060786202067e-6	1.01057192244919e-6	1.01060897025106e-6	1.01063085597922e-6	1.01055318844632e-6	1.01064984744877e-6	1.01055985351508e-6	1.01068802565337e-6	1.01058101112118e-6	1.01052960910896e-6	1.01058101112118e-6	1.01068802565336e-6	1.01055985351507e-6	1.01064984744877e-6	1.01055318844632e-6	1.01063085597922e-6	1.01060897025105e-6	1.01057192244917e-6	1.01060786202067e-6	1.01063395630514e-6	1.01060870956879e-6	1.01057912074421e-6	1.01058513478906e-6	1.01061185792135e-6	1.01062417004076e-6	1.01061170235563e-6	1.01059283186331e-6
flux1:	0.628302675585284	1.15263869145159e-6	1.15264291772009e-6	1.15264959375988e-6	1.15265318835669e-6	1.1526498182934e-6	1.15264129850795e-6	1.15263497012997e-6	1.15263781945001e-6	1.15264899738326e-6	1.15265839976675e-6	1.15265515375449e-6	1.1526398277157e-6	1.15262729641222e-6	1.15263330646002e-6	1.15265520172401e-6	1.15266917586938e-6	1.15265463318043e-6	1.15262408304176e-6	1.15261763608628e-6	1.15265159288302e-6	1.1526800390092e-6	1.15265005196609e-6	1.15260949836756e-6	1.15265192280218e-6	1.15267626542481e-6	1.15258785121522e-6	1.15269839807393e-6	1.15259552778567e-6	1.15274187616215e-6	1.15261969606759e-6	1.15256096603791e-6	1.15261969606759e-6	1.15274187616213e-6	1.15259552778566e-6	1.15269839807393e-6	1.15258785121523e-6	1.15267626542481e-6	1.15265192280218e-6	1.15260949836755e-6	1.1526500519661e-6	1.1526800390092e-6	1.15265159288302e-6	1.15261763608628e-6	1.15262408304177e-6	1.15265463318042e-6	1.15266917586939e-6	1.15265520172402e-6	1.15263330646003e-6
flux1:	0.628565124489038	1.31348005418653e-6	1.3134854082612e-6	1.31349379929078e-6	1.31349814624159e-6	1.31349380007464e-6	1.31348336731689e-6	1.3134759487911e-6	1.31347968337676e-6	1.31349305936436e-6	1.31350389089902e-6	1.31349970793713e-6	1.31348173484783e-6	1.31346748799819e-6	1.31347481473163e-6	1.31350006185055e-6	1.31351573876765e-6	1.31349876319981e-6	1.31346401142824e-6	1.31345711659969e-6	1.31349588965609e-6	1.31352775880759e-6	1.31349333114615e-6	1.31344775818765e-6	1.31349644717059e-6	1.31352351315943e-6	1.31342283586467e-6	1.31354898576964e-6	1.31343144465781e-6	1.31359850155658e-6	1.31345929991436e-6	1.31339233791956e-6	1.31345929991436e-6	1.31359850155658e-6	1.3134314446578e-6	1.31354898576963e-6	1.31342283586467e-6	1.31352351315943e-6	1.31349644717058e-6	1.31344775818765e-6	1.31349333114615e-6	1.31352775880758e-6	1.31349588965608e-6	1.31345711659969e-6	1.31346401142824e-6	1.31349876319981e-6	1.31351573876764e-6	1.31350006185056e-6	1.31347481473163e-6
flux1:	0.628827573392791	1.49544182889669e-6	1.49544839748062e-6	1.49545880312349e-6	1.49546414071741e-6	1.4954587719566e-6	1.49544613307121e-6	1.4954373583147e-6	1.49544199663998e-6	1.49545786350818e-6	1.49547040787782e-6	1.49546527386667e-6	1.4954443461296e-6	1.49542810080185e-6	1.49543680019167e-6	1.49546574525087e-6	1.49548335729959e-6	1.49546375945964e-6	1.49542441838686e-6	1.49541705570886e-6	1.49546110607108e-6	1.49549660442341e-6	1.49545712128578e-6	1.49540612388652e-6	1.49546211835597e-6	1.4954921998738e-6	1.49537752489553e-6	1.49552116531135e-6	1.4953869189944e-6	1.49557756171286e-6	1.49541929762162e-6	1.49534310817566e-6	1.49541929762163e-6	1.49557756171285e-6	1.49538691899439e-6	1.49552116531135e-6	1.49537752489554e-6	1.4954921998738e-6	1.49546211835597e-6	1.49540612388652e-6	1.49545712128578e-6	1.4954966044234e-6	1.49546110607107e-6	1.49541705570886e-6	1.49542441838687e-6	1.49546375945964e-6	1.49548335729959e-6	1.49546574525088e-6	1.49543680019168e-6
flux1:	0.629090022296544	1.70110612435423e-6	1.70111398891406e-6	1.70112676439442e-6	1.70113339709706e-6	1.70112697647723e-6	1.70111179165424e-6	1.70110132712932e-6	1.70110686088035e-6	1.70112554860661e-6	1.70114015456152e-6	1.70113408760521e-6	1.70110986929831e-6	1.7010912845896e-6	1.7011013818722e-6	1.70113439210908e-6	1.70115421430033e-6	1.70113182250866e-6	1.70108749163621e-6	1.70107963388909e-6	1.70112943252181e-6	1.70116874350411e-6	1.70112351691125e-6	1.70106669564742e-6	1.70113121004844e-6	1.70116462570812e-6	1.70103397268097e-6	1.70119717991663e-6	1.70104392564073e-6	1.70126141876634e-6	1.70108184907514e-6	1.70099533631958e-6	1.70108184907514e-6	1.70126141876634e-6	1.70104392564071e-6	1.70119717991663e-6	1.70103397268098e-6	1.70116462570812e-6	1.70113121004843e-6	1.70106669564742e-6	1.70112351691126e-6	1.7011687435041e-6	1.7011294325218e-6	1.7010796338891e-6	1.70108749163621e-6	1.70113182250865e-6	1.70115421430033e-6	1.70113439210909e-6	1.70110138187221e-6
flux1:	0.629352471200297	1.93334436961114e-6	1.93335360926953e-6	1.93336917621771e-6	1.93337748384683e-6	1.93336999895446e-6	1.93335187238668e-6	1.93333930716701e-6	1.93334569935928e-6	1.93336758255376e-6	1.93338467382114e-6	1.93337772782857e-6	1.93334984930521e-6	1.93332851737481e-6	1.93334000261869e-6	1.93337746966139e-6	1.93339982641073e-6	1.933374490621e-6	1.93332475590904e-6	1.93331636644799e-6	1.93337239225499e-6	1.93341567171351e-6	1.93336393387578e-6	1.93330090005338e-6	1.93337534370709e-6	1.93341243895219e-6	1.93326355237413e-6	1.93344861114255e-6	1.93327374679008e-6	1.93352178805912e-6	1.9333184469866e-6	1.93322040432716e-6	1.93331844698661e-6	1.93352178805911e-6	1.93327374679009e-6	1.93344861114254e-6	1.93326355237413e-6	1.93341243895218e-6	1.9333753437071e-6	1.93330090005338e-6	1.93336393387578e-6	1.93341567171351e-6	1.93337239225499e-6	1.93331636644799e-6	1.93332475590905e-6	1.93337449062098e-6	1.93339982641073e-6	1.9333774696614e-6	1.9333400026187e-6
flux1:	0.629614920104051	2.19534627610772e-6	2.19535697247827e-6	2.19537583032413e-6	2.19538627599529e-6	2.19537772899748e-6	2.19535619867059e-6	2.19534103539902e-6	2.19534822029057e-6	2.19537372674418e-6	2.1953938113435e-6	2.19538607796164e-6	2.19535412925968e-6	2.19532956673078e-6	2.19534239195334e-6	2.19538473630296e-6	2.19541000792838e-6	2.19538160216362e-6	2.19532603413196e-6	2.19531706505652e-6	2.19537980435301e-6	2.1954271764987e-6	2.19536807235259e-6	2.19529845224951e-6	2.19538445128152e-6	2.19542559835829e-6	2.19525591671452e-6	2.19546534341211e-6	2.19526593385459e-6	2.19554870357089e-6	2.19531887851306e-6	2.19520797636049e-6	2.19531887851306e-6	2.19554870357089e-6	2.19526593385459e-6	2.1954653434121e-6	2.19525591671453e-6	2.19542559835829e-6	2.19538445128152e-6	2.19529845224951e-6	2.1953680723526e-6	2.19542717649872e-6	2.19537980435301e-6	2.19531706505653e-6	2.19532603413196e-6	2.1953816021636e-6	2.19541000792839e-6	2.19538473630296e-6	2.19534239195334e-6
flux1:	0.629877369007804	2.49065126893687e-6	2.49066351302878e-6	2.49068625038586e-6	2.49069938643536e-6	2.49068978960571e-6	2.49066431665167e-6	2.49064596417173e-6	2.49065384942871e-6	2.49068346947579e-6	2.49070714770811e-6	2.49069875601308e-6	2.49066227914366e-6	2.49063391951861e-6	2.49064799800843e-6	2.49069567486773e-6	2.49072430329965e-6	2.49069272590744e-6	2.49063087629411e-6	2.49062126737704e-6	2.49069121550939e-6	2.49074277000648e-6	2.49067534869871e-6	2.49059878637568e-6	2.49069820582557e-6	2.49074380334369e-6	2.49055042709367e-6	2.49078699762804e-6	2.49055973828887e-6	2.4908819522311e-6	2.49062265488489e-6	2.49049742608274e-6	2.4906226548849e-6	2.4908819522311e-6	2.49055973828886e-6	2.49078699762805e-6	2.49055042709368e-6	2.49074380334368e-6	2.49069820582556e-6	2.49059878637568e-6	2.49067534869871e-6	2.49074277000649e-6	2.49069121550939e-6	2.49062126737706e-6	2.49063087629412e-6	2.49069272590744e-6	2.49072430329966e-6	2.49069567486774e-6	2.49064799800843e-6
flux1:	0.630139817911557	2.82318254668349e-6	2.82319644785201e-6	2.82322375310178e-6	2.82324022412002e-6	2.82322959295379e-6	2.82319955117916e-6	2.82317731973272e-6	2.82318579125934e-6	2.82322008754862e-6	2.8232480577975e-6	2.82323917116307e-6	2.82319765146739e-6	2.82316483933861e-6	2.82318004788737e-6	2.82323355436283e-6	2.82326604740355e-6	2.82323121835382e-6	2.82316261510989e-6	2.82315229400109e-6	2.82322995990643e-6	2.82328575046727e-6	2.82320895542838e-6	2.82312511341266e-6	2.82324007910686e-6	2.82329055121711e-6	2.82307021009666e-6	2.82333699318133e-6	2.82307817065706e-6	2.82344513635723e-6	2.82315306818306e-6	2.82301189065816e-6	2.82315306818307e-6	2.8234451363572e-6	2.82307817065705e-6	2.82333699318133e-6	2.82307021009667e-6	2.82329055121711e-6	2.82324007910685e-6	2.82312511341265e-6	2.8232089554284e-6	2.82328575046728e-6	2.82322995990643e-6	2.8231522940011e-6	2.82316261510991e-6	2.8232312183538e-6	2.82326604740356e-6	2.82323355436284e-6	2.82318004788738e-6
flux1:	0.63040226681531	3.19728393357358e-6	3.19729963029925e-6	3.19733230039491e-6	3.19735284246878e-6	3.19734118631947e-6	3.19730585270776e-6	3.19727895267346e-6	3.19728788243597e-6	3.19732749953489e-6	3.19736056090144e-6	3.19735137049275e-6	3.1973042273914e-6	3.19726621536133e-6	3.19728240012868e-6	3.19734228373715e-6	3.19737921707946e-6	3.19734107147007e-6	3.19726521192065e-6	3.19725409625659e-6	3.19734001083437e-6	3.19740005567456e-6	3.19731271283982e-6	3.19722126990008e-6	3.19735418964681e-6	3.19740998490378e-6	3.19715900506709e-6	3.19745940197677e-6	3.19716485154075e-6	3.19758252777981e-6	3.19725403873644e-6	3.19709511486772e-6	3.19725403873644e-6	3.1975825277798e-6	3.19716485154073e-6	3.19745940197677e-6	3.19715900506711e-6	3.19740998490378e-6	3.19735418964679e-6	3.19722126990008e-6	3.19731271283982e-6	3.19740005567456e-6	3.19734001083436e-6	3.1972540962566e-6	3.19726521192066e-6	3.19734107147005e-6	3.19737921707947e-6	3.19734228373715e-6	3.19728240012868e-6
flux1:	0.630664715719064	3.6177596913095e-6	3.61777736336214e-6	3.61781630969581e-6	3.61784174497576e-6	3.61782905532521e-6	3.61778760249901e-6	3.6177551476883e-6	3.61776440473793e-6	3.6178100778165e-6	3.61784912852578e-6	3.61783984293273e-6	3.61778642054772e-6	3.61774236988132e-6	3.61775935660263e-6	3.61782622489629e-6	3.61786824099046e-6	3.61782671789851e-6	3.61774305997569e-6	3.61773106213354e-6	3.61782579135779e-6	3.61789007583159e-6	3.61779087948e-6	3.61769152464754e-6	3.61784510831063e-6	3.61790669833076e-6	3.61762096991492e-6	3.61795876175125e-6	3.61762382153174e-6	3.6180988808719e-6	3.61772992028738e-6	3.61755125245605e-6	3.6177299202874e-6	3.61809888087189e-6	3.61762382153173e-6	3.61795876175125e-6	3.61762096991494e-6	3.61790669833076e-6	3.61784510831064e-6	3.61769152464753e-6	3.61779087948002e-6	3.61789007583157e-6	3.61782579135778e-6	3.61773106213355e-6	3.6177430599757e-6	3.61782671789849e-6	3.61786824099047e-6	3.6178262248963e-6	3.61775935660265e-6
flux1:	0.630927164622817	4.08991746084028e-6	4.08993734212855e-6	4.08998359216588e-6	4.09001481795034e-6	4.09000105464004e-6	4.08995254643846e-6	4.08991356295679e-6	4.08992302769138e-6	4.08997558935649e-6	4.09002161982769e-6	4.09001245046312e-6	4.08995200875267e-6	4.08990099486864e-6	4.08991860405923e-6	4.08999313504766e-6	4.090040937808e-6	4.08999596363266e-6	4.08990391518388e-6	4.08989095051908e-6	4.08999511424455e-6	4.09006359592069e-6	4.08995109152112e-6	4.08984351347366e-6	4.09002079150805e-6	4.09008866957903e-6	4.08976361530994e-6	4.09014301885509e-6	4.08976248043737e-6	4.09030237460529e-6	4.08988843300456e-6	4.08968779477188e-6	4.08988843300456e-6	4.09030237460529e-6	4.08976248043735e-6	4.09014301885509e-6	4.08976361530993e-6	4.09008866957903e-6	4.09002079150805e-6	4.08984351347364e-6	4.08995109152114e-6	4.09006359592068e-6	4.08999511424455e-6	4.08989095051908e-6	4.08990391518389e-6	4.08999596363263e-6	4.09004093780801e-6	4.08999313504767e-6	4.08991860405924e-6
flux1:	0.63118961352657	4.61961450625808e-6	4.6196368974006e-6	4.61969159069762e-6	4.6197295623736e-6	4.61971463836984e-6	4.61965802983206e-6	4.61961147143991e-6	4.61962105293961e-6	4.61968143713092e-6	4.61973551661352e-6	4.61972665865423e-6	4.61965836586463e-6	4.61959938980875e-6	4.61961745751712e-6	4.61970041042034e-6	4.61975475469236e-6	4.61970622019061e-6	4.61960512648388e-6	4.61959112596984e-6	4.61970542336526e-6	4.61977803971699e-6	4.61965060309621e-6	4.61953447402251e-6	4.61973881411027e-6	4.61981349395349e-6	4.61944403941667e-6	4.61986977264588e-6	4.61943782779792e-6	4.62005085575079e-6	4.61958689645261e-6	4.61936179880872e-6	4.61958689645262e-6	4.62005085575076e-6	4.61943782779791e-6	4.61986977264588e-6	4.61944403941668e-6	4.61981349395351e-6	4.61973881411028e-6	4.61953447402249e-6	4.61965060309621e-6	4.61977803971699e-6	4.61970542336525e-6	4.61959112596986e-6	4.6196051264839e-6	4.61970622019059e-6	4.61975475469239e-6	4.61970041042036e-6	4.61961745751715e-6
flux1:	0.631452062430323	5.21330743393129e-6	5.21333271332545e-6	5.21339709052574e-6	5.2134427979254e-6	5.21342656344774e-6	5.21336070657834e-6	5.21330547734303e-6	5.21331513337914e-6	5.21338437511088e-6	5.21344763086237e-6	5.2134392397105e-6	5.21336216709518e-6	5.21329417412465e-6	5.21331257863444e-6	5.21340480435004e-6	5.21346647903593e-6	5.21341420935817e-6	5.21330333904195e-6	5.21328826727872e-6	5.21341350975354e-6	5.21349018852021e-6	5.21334600061182e-6	5.21322095372078e-6	5.21345607523965e-6	5.21353809016887e-6	5.21311863633562e-6	5.21359599461372e-6	5.21310617777405e-6	5.21380155632684e-6	5.21328193566076e-6	5.21302958780667e-6	5.21328193566076e-6	5.21380155632682e-6	5.21310617777404e-6	5.21359599461372e-6	5.21311863633565e-6	5.21353809016887e-6	5.21345607523964e-6	5.21322095372077e-6	5.21334600061184e-6	5.21349018852021e-6	5.21341350975353e-6	5.21328826727872e-6	5.21330333904195e-6	5.21341420935815e-6	5.21346647903595e-6	5.21340480435005e-6	5.21331257863445e-6
flux1:	0.631714511334077	5.87810555965744e-6	5.8781341915954e-6	5.87820957507904e-6	5.8782640121023e-6	5.87824623920237e-6	5.87816989590573e-6	5.87810488071289e-6	5.87811463977451e-6	5.87819386942819e-6	5.87826745756013e-6	5.87825962103605e-6	5.87817274091489e-6	5.87809464723559e-6	5.87811334191471e-6	5.87821579244112e-6	5.87828559621008e-6	5.87822931340573e-6	5.87810784332931e-6	5.87809172289882e-6	5.87822887526026e-6	5.87830954739573e-6	5.8781465637973e-6	5.87801216373625e-6	5.87828214992563e-6	5.87837205267647e-6	5.87789645119689e-6	5.87843139508864e-6	5.87787652118624e-6	5.87866445816587e-6	5.87808283324475e-6	5.87780009741073e-6	5.87808283324477e-6	5.87866445816587e-6	5.87787652118622e-6	5.87843139508862e-6	5.87789645119689e-6	5.87837205267646e-6	5.87828214992562e-6	5.87801216373623e-6	5.87814656379731e-6	5.87830954739572e-6	5.87822887526022e-6	5.87809172289883e-6	5.87810784332933e-6	5.8782293134057e-6	5.87828559621009e-6	5.87821579244112e-6	5.87811334191472e-6
flux1:	0.63197696023783	6.62182809512835e-6	6.62186063333685e-6	6.62194839837182e-6	6.62201252608586e-6	6.62199289499408e-6	6.62190475848928e-6	6.62182886168201e-6	6.6218388461021e-6	6.62192927696745e-6	6.62201434431814e-6	6.62200705106347e-6	6.62190923936922e-6	6.62181996790745e-6	6.62183902015156e-6	6.62195275608562e-6	6.62203146469541e-6	6.62197074238298e-6	6.62183774183482e-6	6.62182068493314e-6	6.62197091532029e-6	6.62205553027492e-6	6.62187144484255e-6	6.62172715045575e-6	6.62203645831499e-6	6.62213482184161e-6	6.62159635348018e-6	6.6221956089588e-6	6.62156770605865e-6	6.62245947607618e-6	6.62180869920671e-6	6.62149203907874e-6	6.6218086992067e-6	6.62245947607617e-6	6.62156770605863e-6	6.62219560895878e-6	6.62159635348019e-6	6.6221348218416e-6	6.622036458315e-6	6.62172715045575e-6	6.62187144484256e-6	6.62205553027491e-6	6.62197091532028e-6	6.62182068493317e-6	6.62183774183486e-6	6.62197074238296e-6	6.62203146469543e-6	6.62195275608562e-6	6.62183902015157e-6
flux1:	0.632239409141583	7.45306532164067e-6	7.45310240653716e-6	7.45320394208171e-6	7.45327864592034e-6	7.45325673466004e-6	7.45315546050268e-6	7.45306765254088e-6	7.45307810155673e-6	7.45318100939509e-6	7.45327864610698e-6	7.45327175095727e-6	7.4531617954329e-6	7.45306032127016e-6	7.45307995719598e-6	7.45320615233254e-6	7.45329447676618e-6	7.45322868694546e-6	7.45308310201431e-6	7.45306535018694e-6	7.45323008906453e-6	7.45331863195915e-6	7.45311083371498e-6	7.45295595280659e-6	7.45330942097491e-6	7.4534168405079e-6	7.4528081969032e-6	7.45347936854034e-6	7.45276960472578e-6	7.45377762783329e-6	7.4530496268529e-6	7.45269504927504e-6	7.45304962685289e-6	7.45377762783328e-6	7.45276960472577e-6	7.45347936854035e-6	7.4528081969032e-6	7.45341684050787e-6	7.45330942097489e-6	7.45295595280658e-6	7.45311083371497e-6	7.45331863195916e-6	7.45323008906453e-6	7.45306535018696e-6	7.45308310201431e-6	7.45322868694543e-6	7.4532944767662e-6	7.45320615233255e-6	7.453079957196e-6
flux1:	0.632501858045337	8.38124391453615e-6	8.3812862625226e-6	8.38140292124945e-6	8.38148896338153e-6	8.38146424225498e-6	8.38134848978863e-6	8.38124786137823e-6	8.38125915275325e-6	8.38137584633977e-6	8.38148702922335e-6	8.38148021659266e-6	8.38135683173582e-6	8.3812422374951e-6	8.38126289171256e-6	8.38140283373638e-6	8.38150136862344e-6	8.38142962094749e-6	8.38127025984089e-6	8.38125223246216e-6	8.38143324062579e-6	8.38152575067698e-6	8.38129127340131e-6	8.3811249094765e-6	8.38152776459313e-6	8.38164486122805e-6	8.38095812989518e-6	8.38170982735658e-6	8.38090843117565e-6	8.38204635490176e-6	8.3812319990076e-6	8.38083498875353e-6	8.38123199900761e-6	8.38204635490173e-6	8.38090843117562e-6	8.38170982735656e-6	8.38095812989521e-6	8.38164486122806e-6	8.38152776459314e-6	8.3811249094765e-6	8.38129127340131e-6	8.38152575067697e-6	8.38143324062577e-6	8.38125223246219e-6	8.3812702598409e-6	8.38142962094749e-6	8.38150136862349e-6	8.3814028337364e-6	8.38126289171259e-6
flux1:	0.63276430694909	9.41669657505092e-6	9.41674495834093e-6	9.41687799599591e-6	9.41697596438636e-6	9.41694779693566e-6	9.41681628156393e-6	9.41670210421822e-6	9.41671477290415e-6	9.41684655480567e-6	9.41697208205133e-6	9.41696482863383e-6	9.41682667832527e-6	9.41669821935992e-6	9.41672058881118e-6	9.41687567509372e-6	9.41698483724661e-6	9.41690591146012e-6	9.41673143171329e-6	9.41671378358989e-6	9.41691322873269e-6	9.4170098180795e-6	9.41674528211937e-6	9.41656627346235e-6	9.41702413578943e-6	9.41715156181702e-6	9.41637821398144e-6	9.41722019183643e-6	9.41631636555398e-6	9.41759915109151e-6	9.41668810206903e-6	9.41624354963331e-6	9.41668810206903e-6	9.41759915109148e-6	9.41631636555396e-6	9.4172201918364e-6	9.41637821398145e-6	9.41715156181699e-6	9.41702413578942e-6	9.41656627346235e-6	9.4167452821194e-6	9.41700981807951e-6	9.41691322873268e-6	9.41671378358991e-6	9.41673143171331e-6	9.41690591146011e-6	9.41698483724665e-6	9.41687567509374e-6	9.41672058881121e-6
flux1:	0.633026755852843	1.05707361178324e-5	1.05707913336403e-5	1.05709418385028e-5	1.0571052094614e-5	1.05710197465268e-5	1.05708713026378e-5	1.05707430941177e-5	1.05707578463824e-5	1.0570905963655e-5	1.05710463820005e-5	1.05710379203092e-5	1.05708836487889e-5	1.05707408275054e-5	1.05707659280142e-5	1.05709376556367e-5	1.05710576129853e-5	1.05709698856619e-5	1.05707787842251e-5	1.05707624723512e-5	1.05709830132776e-5	1.05710838851672e-5	1.05707854312169e-5	1.05705922831228e-5	1.05711111725208e-5	1.05712496186138e-5	1.05703804990633e-5	1.0571323809552e-5	1.05703056343712e-5	1.05717496480252e-5	1.05707301971922e-5	1.0570232319737e-5	1.05707301971922e-5	1.05717496480252e-5	1.05703056343712e-5	1.05713238095521e-5	1.05703804990633e-5	1.05712496186138e-5	1.05711111725208e-5	1.05705922831228e-5	1.05707854312169e-5	1.05710838851672e-5	1.05709830132776e-5	1.05707624723512e-5	1.05707787842251e-5	1.05709698856618e-5	1.05710576129853e-5	1.05709376556367e-5	1.05707659280142e-5
flux1:	0.633289204756596	1.18557341516864e-5	1.18557969801259e-5	1.18559657940765e-5	1.18560884215191e-5	1.18560510786566e-5	1.18558847323537e-5	1.18557423249296e-5	1.18557600464386e-5	1.18559256314848e-5	1.18560811575292e-5	1.18560704419399e-5	1.18558987134039e-5	1.18557413614506e-5	1.18557705853074e-5	1.18559605346325e-5	1.18560911263872e-5	1.18559924935428e-5	1.1855783100729e-5	1.18557694597804e-5	1.18560143368401e-5	1.18561198019486e-5	1.18557830168561e-5	1.18555738283594e-5	1.18561601720299e-5	1.18563103762642e-5	1.18553356939396e-5	1.1856392851927e-5	1.18552471842708e-5	1.18568702956614e-5	1.18557291873149e-5	1.18551714431192e-5	1.18557291873149e-5	1.18568702956613e-5	1.18552471842708e-5	1.1856392851927e-5	1.18553356939397e-5	1.18563103762642e-5	1.18561601720299e-5	1.18555738283595e-5	1.18557830168561e-5	1.18561198019486e-5	1.18560143368401e-5	1.18557694597804e-5	1.1855783100729e-5	1.18559924935428e-5	1.18560911263872e-5	1.18559605346325e-5	1.18557705853074e-5
flux1:	0.63355165366035	1.32852044781252e-5	1.32852756288654e-5	1.32854632623558e-5	1.32855980190463e-5	1.328555481531e-5	1.3285369865324e-5	1.32852134743403e-5	1.32852352308848e-5	1.32854192333916e-5	1.32855896713457e-5	1.32855753483619e-5	1.32853848949365e-5	1.32852132613389e-5	1.32852484339734e-5	1.32854582453945e-5	1.32855988948941e-5	1.32854866924976e-5	1.32852571706939e-5	1.32852479963232e-5	1.32855211260858e-5	1.32856316156108e-5	1.32852514506357e-5	1.32850238376615e-5	1.32856844813957e-5	1.32858472398949e-5	1.32847565574163e-5	1.32859417163168e-5	1.32846540742063e-5	1.3286475763149e-5	1.32851980058224e-5	1.32845730028114e-5	1.32851980058224e-5	1.3286475763149e-5	1.32846540742062e-5	1.32859417163169e-5	1.32847565574163e-5	1.32858472398949e-5	1.32856844813957e-5	1.32850238376615e-5	1.32852514506358e-5	1.32856316156108e-5	1.32855211260858e-5	1.32852479963231e-5	1.32852571706939e-5	1.32854866924976e-5	1.32855988948941e-5	1.32854582453946e-5	1.32852484339734e-5
flux1:	0.633814102564103	1.48738913168495e-5	1.48739713654468e-5	1.48741779094659e-5	1.48743241859465e-5	1.48742742410509e-5	1.48740703453668e-5	1.48739006352149e-5	1.48739276651463e-5	1.48741307768112e-5	1.48743154355489e-5	1.48742958199293e-5	1.48740854971419e-5	1.48739003397841e-5	1.48739437733805e-5	1.48741751172993e-5	1.48743247396851e-5	1.48741956645072e-5	1.48739440123878e-5	1.487394165078e-5	1.48742477224089e-5	1.4874363796479e-5	1.48739344788675e-5	1.48736854963513e-5	1.4874427721335e-5	1.48746039000966e-5	1.48733861198508e-5	1.48747152568438e-5	1.48732696953675e-5	1.48753111698246e-5	1.48738798372145e-5	1.48731792363978e-5	1.48738798372146e-5	1.48753111698246e-5	1.48732696953675e-5	1.48747152568438e-5	1.48733861198508e-5	1.48746039000966e-5	1.4874427721335e-5	1.48736854963512e-5	1.48739344788675e-5	1.4874363796479e-5	1.48742477224089e-5	1.487394165078e-5	1.48739440123878e-5	1.48741956645071e-5	1.48743247396851e-5	1.48741751172994e-5	1.48739437733805e-5
flux1:	0.634076551467856	1.66378624491786e-5	1.66379517650299e-5	1.66381768039052e-5	1.66383335903786e-5	1.66382760567788e-5	1.66380533216363e-5	1.66378714660013e-5	1.66379051639728e-5	1.6638127738591e-5	1.66383253513763e-5	1.6638298409547e-5	1.66380672576687e-5	1.66378699348428e-5	1.66379244766591e-5	1.66381790172682e-5	1.66383359248575e-5	1.66381859584572e-5	1.66379100211783e-5	1.66379174626641e-5	1.66382620328961e-5	1.6638384382812e-5	1.66378993220608e-5	1.66376253882254e-5	1.66384569357295e-5	1.66386474829068e-5	1.66372908267258e-5	1.66387819351142e-5	1.6637160909973e-5	1.66394452379492e-5	1.66378412619508e-5	1.66370556768445e-5	1.66378412619508e-5	1.66394452379491e-5	1.66371609099729e-5	1.66387819351142e-5	1.66372908267258e-5	1.66386474829067e-5	1.66384569357295e-5	1.66376253882254e-5	1.66378993220608e-5	1.6638384382812e-5	1.66382620328961e-5	1.66379174626641e-5	1.66379100211783e-5	1.66381859584571e-5	1.66383359248575e-5	1.66381790172682e-5	1.66379244766591e-5
flux1:	0.634339000371609	1.8594607349539e-5	1.85947060185299e-5	1.85949485480281e-5	1.85951144123378e-5	1.85950485295766e-5	1.85948075966627e-5	1.85946153298415e-5	1.85946572221725e-5	1.85948991945703e-5	1.85951078452345e-5	1.85950711870246e-5	1.85948184958275e-5	1.85946110539458e-5	1.8594680127129e-5	1.85949594812174e-5	1.85951212901721e-5	1.8594945629104e-5	1.85946431145995e-5	1.85946640884246e-5	1.85950536715509e-5	1.85951831144288e-5	1.85946348051653e-5	1.85943316317679e-5	1.859526073828e-5	1.85954666958707e-5	1.85939586747304e-5	1.85956319608543e-5	1.85938161789744e-5	1.85963684377292e-5	1.85945703965748e-5	1.85936892899361e-5	1.85945703965748e-5	1.85963684377291e-5	1.85938161789743e-5	1.85956319608543e-5	1.85939586747304e-5	1.85954666958707e-5	1.859526073828e-5	1.85943316317679e-5	1.85946348051653e-5	1.85951831144289e-5	1.85950536715509e-5	1.85946640884246e-5	1.85946431145995e-5	1.8594945629104e-5	1.85951212901721e-5	1.85949594812174e-5	1.85946801271291e-5
flux1:	0.634601449275363	2.07631403511974e-5	2.07632480972966e-5	2.07635064529373e-5	2.07636795311298e-5	2.07636046847704e-5	2.07633468116738e-5	2.0763146467911e-5	2.07631981807689e-5	2.07634589889619e-5	2.0763676048545e-5	2.07636269277333e-5	2.07633523013237e-5	2.07631375543535e-5	2.07632251892325e-5	2.0763530881948e-5	2.07636944245353e-5	2.07634874200168e-5	2.07631559210604e-5	2.0763194987701e-5	2.07636371365161e-5	2.07637746010401e-5	2.07631545250273e-5	2.07628170579769e-5	2.07638525034889e-5	2.07640750170217e-5	2.0762402386614e-5	2.07642804683364e-5	2.07622487245921e-5	2.07650961710023e-5	2.07630800760355e-5	2.07620916554564e-5	2.07630800760355e-5	2.07650961710023e-5	2.0762248724592e-5	2.07642804683364e-5	2.0762402386614e-5	2.07640750170218e-5	2.07638525034889e-5	2.07628170579769e-5	2.07631545250273e-5	2.07637746010401e-5	2.07636371365161e-5	2.07631949877009e-5	2.07631559210604e-5	2.07634874200168e-5	2.07636944245354e-5	2.0763530881948e-5	2.07632251892325e-5
flux1:	0.634863898179116	2.31641088653938e-5	2.31642249765898e-5	2.31644967772652e-5	2.31646747775297e-5	2.3164590558662e-5	2.31643176870691e-5	2.3164112225258e-5	2.31641754478698e-5	2.31644539636541e-5	2.31646760415696e-5	2.31646113650071e-5	2.3164314782505e-5	2.31640963782924e-5	2.31642072324785e-5	2.31645406527664e-5	2.31647019001146e-5	2.31644570104093e-5	2.31640940315652e-5	2.31641566683074e-5	2.31646600416707e-5	2.31648065439004e-5	2.31641050742705e-5	2.3163727449517e-5	2.31648786217417e-5	2.31651189461685e-5	2.31632676436879e-5	2.31653757471524e-5	2.31631047463142e-5	2.31662770126557e-5	2.31640160977167e-5	2.3162907211827e-5	2.31640160977167e-5	2.31662770126556e-5	2.31631047463141e-5	2.31653757471524e-5	2.31632676436879e-5	2.31651189461685e-5	2.31648786217417e-5	2.31637274495171e-5	2.31641050742706e-5	2.31648065439005e-5	2.31646600416707e-5	2.31641566683074e-5	2.31640940315652e-5	2.31644570104092e-5	2.31647019001146e-5	2.31645406527664e-5	2.31642072324785e-5
flux1:	0.635126347082869	2.58199066426149e-5	2.58200299076111e-5	2.58203120194734e-5	2.58204922391393e-5	2.58203984992808e-5	2.58201133050453e-5	2.58199063168103e-5	2.58199827630212e-5	2.58202772368977e-5	2.58205001504611e-5	2.58204164946627e-5	2.58200983616617e-5	2.58198808301162e-5	2.58200201962766e-5	2.5820382555515e-5	2.58205365562449e-5	2.58202463148624e-5	2.58198493028275e-5	2.5819941977731e-5	2.58205163902215e-5	2.58206729987365e-5	2.58198793101116e-5	2.58194548300869e-5	2.58207318073322e-5	2.5820991306946e-5	2.58189463640119e-5	2.58213125151676e-5	2.58187766783063e-5	2.58223059980615e-5	2.5819770515823e-5	2.58185265529861e-5	2.5819770515823e-5	2.58223059980616e-5	2.58187766783063e-5	2.58213125151675e-5	2.58189463640119e-5	2.5820991306946e-5	2.58207318073322e-5	2.58194548300868e-5	2.58198793101116e-5	2.58206729987365e-5	2.58205163902215e-5	2.5819941977731e-5	2.58198493028275e-5	2.58202463148624e-5	2.58205365562449e-5	2.5820382555515e-5	2.58200201962766e-5
flux1:	0.635388795986622	2.87547920309401e-5	2.87549206938176e-5	2.87552092188799e-5	2.87553885728242e-5	2.87552854679478e-5	2.87549913871214e-5	2.87547870872443e-5	2.87548784598881e-5	2.87551864866873e-5	2.8755405252372e-5	2.87552988854737e-5	2.87549600704861e-5	2.87547488486495e-5	2.87549226495185e-5	2.87553149476541e-5	2.87554557880524e-5	2.87551117905106e-5	2.87546781656909e-5	2.8754808394585e-5	2.87554648437497e-5	2.87556326338453e-5	2.87547346225032e-5	2.87542557586057e-5	2.87556694138546e-5	2.87559495536803e-5	2.87536949800446e-5	2.87563501873586e-5	2.87535214420839e-5	2.87574429106311e-5	2.87545999404145e-5	2.87532047318816e-5	2.87545999404145e-5	2.87574429106311e-5	2.87535214420838e-5	2.87563501873586e-5	2.87536949800447e-5	2.87559495536803e-5	2.87556694138545e-5	2.87542557586057e-5	2.87547346225032e-5	2.87556326338453e-5	2.87554648437496e-5	2.8754808394585e-5	2.8754678165691e-5	2.87551117905105e-5	2.87554557880525e-5	2.87553149476541e-5	2.87549226495185e-5
flux1:	0.635651244890376	3.19950111488759e-5	3.1995142889389e-5	3.19954331823523e-5	3.19956082396641e-5	3.19954962561914e-5	3.19951974814376e-5	3.19950006807948e-5	3.1995108644438e-5	3.19954271561956e-5	3.19956360051906e-5	3.1995502911097e-5	3.1995144760662e-5	3.199494619002e-5	3.1995160961082e-5	3.19955839652584e-5	3.19957047566989e-5	3.19952976680352e-5	3.19948248545302e-5	3.19950012354059e-5	3.19957519023452e-5	3.19959318995106e-5	3.19949161181367e-5	3.19943745447517e-5	3.19959366731768e-5	3.19962389989459e-5	3.19937576315426e-5	3.19967360564292e-5	3.19935836105145e-5	3.19979354856407e-5	3.19947487572708e-5	3.19931844867472e-5	3.19947487572707e-5	3.19979354856407e-5	3.19935836105145e-5	3.19967360564292e-5	3.19937576315427e-5	3.19962389989459e-5	3.19959366731768e-5	3.19943745447516e-5	3.19949161181367e-5	3.19959318995107e-5	3.19957519023452e-5	3.19950012354059e-5	3.19948248545302e-5	3.19952976680352e-5	3.19957047566989e-5	3.19955839652584e-5	3.19951609610821e-5
flux1:	0.635913693794129	3.55689258488729e-5	3.55690577960496e-5	3.55693445115174e-5	3.55695115356727e-5	3.55693914906673e-5	3.5569092933239e-5	3.55689089958535e-5	3.55690351644398e-5	3.55693604568895e-5	3.55695528764439e-5	3.55693887769046e-5	3.55690131027616e-5	3.5568834394824e-5	3.55690972560967e-5	3.55695514973203e-5	3.55696443963782e-5	3.55691639808326e-5	3.55686494313557e-5	3.55688816504639e-5	3.55697398699887e-5	3.55699329834905e-5	3.55687845952833e-5	3.55681712605747e-5	3.55698947322501e-5	3.55702208358093e-5	3.55674941478409e-5	3.5570833259628e-5	3.55673233577787e-5	3.55721474048851e-5	3.55685771429257e-5	3.55668242643943e-5	3.55685771429257e-5	3.55721474048851e-5	3.55673233577787e-5	3.55708332596279e-5	3.55674941478409e-5	3.55702208358093e-5	3.55698947322501e-5	3.55681712605747e-5	3.55687845952834e-5	3.55699329834905e-5	3.55697398699888e-5	3.55688816504639e-5	3.55686494313557e-5	3.55691639808326e-5	3.55696443963782e-5	3.55695514973203e-5	3.55690972560968e-5
flux1:	0.636176142697882	3.95071463026005e-5	3.95072750887941e-5	3.95075522592568e-5	3.95077072454942e-5	3.95075802530923e-5	3.9507287466773e-5	3.95071222541711e-5	3.95072682008234e-5	3.95075959992537e-5	3.95077647999208e-5	3.95075651692573e-5	3.95071742010661e-5	3.950702336825e-5	3.95073419876811e-5	3.95078277813883e-5	3.95078840474911e-5	3.95073192208036e-5	3.95067604325219e-5	3.95070592367368e-5	3.95080394340938e-5	3.9508246382111e-5	3.9506949139034e-5	3.95062543772057e-5	3.95081533161493e-5	3.95085047829877e-5	3.95055126481521e-5	3.95092533609269e-5	3.95053490246692e-5	3.95106909112341e-5	3.95066937034873e-5	3.95047308689076e-5	3.95066937034873e-5	3.9510690911234e-5	3.95053490246692e-5	3.95092533609269e-5	3.95055126481521e-5	3.95085047829877e-5	3.95081533161494e-5	3.95062543772056e-5	3.9506949139034e-5	3.9508246382111e-5	3.95080394340938e-5	3.95070592367368e-5	3.9506760432522e-5	3.95073192208034e-5	3.95078840474912e-5	3.95078277813883e-5	3.95073419876811e-5
flux1:	0.636438591601635	4.3842667989902e-5	4.38427898512874e-5	4.38430509941377e-5	4.38431896962868e-5	4.38430570927234e-5	4.38427761578188e-5	4.38426359655568e-5	4.38428032621704e-5	4.38431288313007e-5	4.38432662385746e-5	4.38430263049054e-5	4.3842622602486e-5	4.38425083526956e-5	4.3842890904797e-5	4.38434084012184e-5	4.38434184956923e-5	4.38427573993203e-5	4.38421519161855e-5	4.38425290467687e-5	4.38436466389688e-5	4.38438678673713e-5	4.3842404117109e-5	4.38416178059631e-5	4.38437077958859e-5	4.38440861314369e-5	4.38408065391107e-5	4.3844993328543e-5	4.38406540794317e-5	4.38465638227622e-5	4.38420925161617e-5	4.38398965143065e-5	4.38420925161618e-5	4.38465638227622e-5	4.38406540794317e-5	4.38449933285429e-5	4.38408065391108e-5	4.3844086131437e-5	4.38437077958859e-5	4.38416178059631e-5	4.3842404117109e-5	4.38438678673713e-5	4.38436466389688e-5	4.38425290467687e-5	4.38421519161856e-5	4.38427573993203e-5	4.38434184956923e-5	4.38434084012184e-5	4.38428909047971e-5
flux1:	0.636701040505389	4.86110128202873e-5	4.86111237479877e-5	4.86113619974155e-5	4.86114799353237e-5	4.86113431558261e-5	4.86110805234152e-5	4.86109720162684e-5	4.86111623104641e-5	4.86114806113846e-5	4.86115783784129e-5	4.86112931046277e-5	4.8610879424657e-5	4.86108110196474e-5	4.86112661440596e-5	4.86118154139377e-5	4.86117691429243e-5	4.86109992381887e-5	4.86103446351301e-5	4.86108127190163e-5	4.86120839801095e-5	4.86123195775748e-5	4.8610670303222e-5	4.86097820696471e-5	4.86120803858737e-5	4.86124869173912e-5	4.8608895635639e-5	4.86135766348721e-5	4.8608758201444e-5	4.86152906729399e-5	4.8610294298896e-5	4.86078400061076e-5	4.8610294298896e-5	4.86152906729397e-5	4.8608758201444e-5	4.86135766348722e-5	4.86088956356391e-5	4.86124869173912e-5	4.86120803858737e-5	4.86097820696472e-5	4.86106703032219e-5	4.86123195775748e-5	4.86120839801095e-5	4.86108127190164e-5	4.86103446351301e-5	4.86109992381887e-5	4.86117691429243e-5	4.86118154139378e-5	4.86112661440597e-5
flux1:	0.636963489409142	5.38503740583006e-5	5.3850470001849e-5	5.38506782589357e-5	5.38507706969485e-5	5.38506310993608e-5	5.38503933985257e-5	5.38503235522975e-5	5.38505386886667e-5	5.38508445837855e-5	5.38508941199523e-5	5.38505581574211e-5	5.38501372710174e-5	5.38501243506141e-5	5.3850661116222e-5	5.38512422766692e-5	5.38511289786023e-5	5.38502371574068e-5	5.38495310018382e-5	5.38501033979343e-5	5.38515452891328e-5	5.38517949018245e-5	5.38499397974683e-5	5.38489392719419e-5	5.38514651379758e-5	5.3851900889117e-5	5.3847971073797e-5	5.38531981487496e-5	5.3847852157836e-5	5.38550676458966e-5	5.38494913757768e-5	5.38467517187824e-5	5.38494913757769e-5	5.38550676458966e-5	5.3847852157836e-5	5.38531981487496e-5	5.38479710737971e-5	5.3851900889117e-5	5.38514651379758e-5	5.38489392719419e-5	5.38499397974683e-5	5.38517949018244e-5	5.38515452891328e-5	5.38501033979343e-5	5.38495310018383e-5	5.38502371574067e-5	5.38511289786024e-5	5.38512422766693e-5	5.3850661116222e-5
flux1:	0.637225938312895	5.96017646631831e-5	5.96018417849243e-5	5.96020128767286e-5	5.96020747636206e-5	5.96019333959192e-5	5.96017272094553e-5	5.96017032685096e-5	5.96019454598257e-5	5.96022339641689e-5	5.96022264724609e-5	5.96018340806896e-5	5.9601408540338e-5	5.96014609167948e-5	5.96020887977286e-5	5.9602702181756e-5	5.9602510957923e-5	5.96014836652988e-5	5.96007234517907e-5	5.96014140515951e-5	5.96030440189291e-5	5.96033067683567e-5	5.96012243524808e-5	5.9600101471788e-5	5.96028763379009e-5	5.96033418737303e-5	5.9599043623734e-5	5.96048724296129e-5	5.9598946082796e-5	5.96069109151132e-5	5.96006960448309e-5	5.95976419749988e-5	5.96006960448311e-5	5.96069109151131e-5	5.9598946082796e-5	5.96048724296129e-5	5.9599043623734e-5	5.96033418737303e-5	5.96028763379008e-5	5.96001014717881e-5	5.96012243524808e-5	5.96033067683566e-5	5.96030440189291e-5	5.96014140515951e-5	5.96007234517907e-5	5.96014836652988e-5	5.9602510957923e-5	5.96027021817561e-5	5.96020887977286e-5
flux1:	0.637488387216649	6.59091685873494e-5	6.59092235627548e-5	6.59093503988971e-5	6.59093762603358e-5	6.59092335721771e-5	6.59090651892165e-5	6.59090946495079e-5	6.59093667016119e-5	6.59096332758438e-5	6.59095598901907e-5	6.59091048164004e-5	6.5908676673236e-5	6.59088041023491e-5	6.59095329725835e-5	6.591017934406e-5	6.59098993282747e-5	6.59087226906913e-5	6.59079057454608e-5	6.5908728729538e-5	6.59105644736461e-5	6.5910838881528e-5	6.59085066485536e-5	6.59072520037456e-5	6.59102998438776e-5	6.59107950848133e-5	6.59060949455923e-5	6.59125849680903e-5	6.59060207041853e-5	6.59148079284903e-5	6.59078918891719e-5	6.5904492366695e-5	6.59078918891718e-5	6.59148079284902e-5	6.59060207041852e-5	6.59125849680902e-5	6.59060949455923e-5	6.59107950848133e-5	6.59102998438777e-5	6.59072520037456e-5	6.59085066485536e-5	6.5910838881528e-5	6.59105644736462e-5	6.5908728729538e-5	6.59079057454608e-5	6.59087226906912e-5	6.59098993282748e-5	6.591017934406e-5	6.59095329725836e-5
flux1:	0.637750836120402	7.28196945092087e-5	7.28197248640832e-5	7.28198005774788e-5	7.28197843536627e-5	7.28196398557372e-5	7.28195150126016e-5	7.28196056400354e-5	7.28199112314226e-5	7.28201521086642e-5	7.28200040210271e-5	7.28194793350331e-5	7.28190498105417e-5	7.28192617485095e-5	7.28201019017213e-5	7.2820782715218e-5	7.28204033758774e-5	7.28190633280993e-5	7.28181866812026e-5	7.28191562356445e-5	7.28212154603271e-5	7.28214993842515e-5	7.28188939925382e-5	7.2817499216712e-5	7.28208468388608e-5	7.28213708431924e-5	7.28162312631554e-5	7.28234458496331e-5	7.28161809941123e-5	7.28258711144956e-5	7.28181875039216e-5	7.28144094894044e-5	7.28181875039216e-5	7.28258711144954e-5	7.28161809941123e-5	7.28234458496331e-5	7.28162312631554e-5	7.28213708431924e-5	7.28208468388608e-5	7.2817499216712e-5	7.28188939925383e-5	7.28214993842515e-5	7.28212154603271e-5	7.28191562356446e-5	7.28181866812027e-5	7.28190633280992e-5	7.28204033758775e-5	7.2820782715218e-5	7.28201019017213e-5
flux1:	0.638013285024155	8.03837314027044e-5	8.03837358741107e-5	8.03837539313314e-5	8.03836887549418e-5	8.03835406340479e-5	8.03834642573038e-5	8.03836241505392e-5	8.03839681643017e-5	8.03841806994067e-5	8.03839492654246e-5	8.03833471472754e-5	8.03829162669257e-5	8.03832216241538e-5	8.0384183824955e-5	8.03849015271271e-5	8.0384412992015e-5	8.03828953943947e-5	8.03819556191815e-5	8.03830856191268e-5	8.03853857672896e-5	8.03856763506297e-5	8.03827738429224e-5	8.038123203078e-5	8.03849093950715e-5	8.03854601110112e-5	8.03798388580802e-5	8.03878452459568e-5	8.03798116481753e-5	8.0390493411909e-5	8.038197203895e-5	8.03777804887893e-5	8.038197203895e-5	8.0390493411909e-5	8.03798116481752e-5	8.03878452459568e-5	8.03798388580802e-5	8.03854601110113e-5	8.03849093950716e-5	8.03812320307801e-5	8.03827738429224e-5	8.03856763506297e-5	8.03853857672897e-5	8.03830856191268e-5	8.03819556191816e-5	8.03828953943947e-5	8.03844129920149e-5	8.03849015271271e-5	8.0384183824955e-5
flux1:	0.638275733927908	8.86551052693138e-5	8.86550841730135e-5	8.8655038439469e-5	8.86549163525513e-5	8.86547610547877e-5	8.86547370226553e-5	8.86549747278776e-5	8.8655363629663e-5	8.86555466562288e-5	8.86552234678863e-5	8.86545349484965e-5	8.86541011485387e-5	8.8654508053554e-5	8.86556036250633e-5	8.86563619909611e-5	8.86557553822256e-5	8.86540461198021e-5	8.86530391413395e-5	8.86543428117791e-5	8.86569007992818e-5	8.86571944381739e-5	8.86539704878246e-5	8.86522766362584e-5	8.86563171740026e-5	8.86568911638565e-5	8.86507407123749e-5	8.86596100638993e-5	8.86507337228292e-5	8.86625049502563e-5	8.86530718818913e-5	8.86484297426974e-5	8.86530718818914e-5	8.86625049502563e-5	8.8650733722829e-5	8.86596100638993e-5	8.86507407123749e-5	8.86568911638567e-5	8.86563171740026e-5	8.86522766362584e-5	8.86539704878244e-5	8.86571944381738e-5	8.86569007992817e-5	8.86543428117792e-5	8.86530391413395e-5	8.86540461198021e-5	8.86557553822256e-5	8.86563619909611e-5	8.86556036250633e-5
flux1:	0.638538182831662	9.76912362785944e-5	9.76911918621805e-5	9.76910766081416e-5	9.76908882209278e-5	9.76907200200138e-5	9.76907509597492e-5	9.76910756424147e-5	9.76915178935657e-5	9.76916720708479e-5	9.76912489850366e-5	9.76904636434766e-5	9.76900233659943e-5	9.76905389541275e-5	9.76917799050683e-5	9.7692584399153e-5	9.76918521630914e-5	9.76899372177882e-5	9.76888580945324e-5	9.76903476619019e-5	9.76931796214991e-5	9.76934719506572e-5	9.7689902124077e-5	9.76880535803236e-5	9.76924945067181e-5	9.76930866475977e-5	9.76863535487736e-5	9.76961610032568e-5	9.76863616821588e-5	9.76993301297259e-5	9.76889077275746e-5	9.76837759237222e-5	9.76889077275745e-5	9.76993301297258e-5	9.76863616821586e-5	9.76961610032567e-5	9.76863535487737e-5	9.76930866475979e-5	9.76924945067181e-5	9.76880535803235e-5	9.7689902124077e-5	9.76934719506572e-5	9.76931796214991e-5	9.7690347661902e-5	9.76888580945325e-5	9.76899372177881e-5	9.76918521630914e-5	9.76925843991529e-5	9.76917799050684e-5
flux1:	0.638800631735415	1.07553295480752e-4	1.0755323223881e-4	1.07553042074347e-4	1.07552776174242e-4	1.07552586746381e-4	1.07552673885801e-4	1.07553095560863e-4	1.07553602051131e-4	1.0755373018041e-4	1.07553199293518e-4	1.0755230491865e-4	1.07551852213707e-4	1.0755248245608e-4	1.07553881648176e-4	1.07554739795984e-4	1.07553876009755e-4	1.07551741497467e-4	1.07550584183414e-4	1.07552270534711e-4	1.07555391583572e-4	1.0755567748133e-4	1.07551737504112e-4	1.07549734405486e-4	1.07554617018224e-4	1.07555220185719e-4	1.07547844437786e-4	1.07558669194102e-4	1.075478600242e-4	1.07562144268199e-4	1.07550651198897e-4	1.075449886062e-4	1.07550651198897e-4	1.07562144268199e-4	1.075478600242e-4	1.07558669194101e-4	1.07547844437786e-4	1.07555220185719e-4	1.07554617018224e-4	1.07549734405486e-4	1.07551737504112e-4	1.0755567748133e-4	1.07555391583572e-4	1.07552270534711e-4	1.07550584183414e-4	1.07551741497467e-4	1.07553876009755e-4	1.07554739795984e-4	1.07553881648176e-4
flux1:	0.639063080639168	1.18306360170076e-4	1.18306285095965e-4	1.18306014826302e-4	1.18305657951058e-4	1.18305435981707e-4	1.18305579072412e-4	1.18306108890132e-4	1.18306693369505e-4	1.18306800657607e-4	1.18306154218512e-4	1.18305136447094e-4	1.18304662604261e-4	1.18305412192749e-4	1.18306983546133e-4	1.18307905298641e-4	1.18306905934028e-4	1.18304538099467e-4	1.18303295197224e-4	1.18305187566439e-4	1.18308611611571e-4	1.18308885222778e-4	1.18304551233919e-4	1.18302396920888e-4	1.18307766876866e-4	1.18308371620237e-4	1.18300286057329e-4	1.18312211500984e-4	1.18300298573706e-4	1.18316028899866e-4	1.18303380101232e-4	1.18297143498706e-4	1.18303380101232e-4	1.18316028899866e-4	1.18300298573706e-4	1.18312211500984e-4	1.18300286057329e-4	1.18308371620237e-4	1.18307766876866e-4	1.18302396920888e-4	1.18304551233919e-4	1.18308885222778e-4	1.18308611611571e-4	1.18305187566439e-4	1.18303295197224e-4	1.18304538099467e-4	1.18306905934028e-4	1.18307905298641e-4	1.18306983546133e-4
flux1:	0.639325529542921	1.30019566891557e-4	1.30019489640067e-4	1.30019134037608e-4	1.30018670032826e-4	1.30018400883801e-4	1.30018598211748e-4	1.30019248791027e-4	1.30019928275623e-4	1.30020022522447e-4	1.30019252779437e-4	1.3001809472755e-4	1.30017587961949e-4	1.30018460264978e-4	1.30020218995744e-4	1.30021217064766e-4	1.30020080187784e-4	1.3001746535171e-4	1.3001612787032e-4	1.30018233574571e-4	1.30021973170719e-4	1.30022227944052e-4	1.30017476719837e-4	1.30015178102398e-4	1.30021085665046e-4	1.30021679884624e-4	1.30012809605876e-4	1.30025923496054e-4	1.30012805442818e-4	1.3003012472467e-4	1.30016231307549e-4	1.30009375298405e-4	1.30016231307549e-4	1.3003012472467e-4	1.30012805442818e-4	1.30025923496054e-4	1.30012809605876e-4	1.30021679884624e-4	1.30021085665046e-4	1.30015178102398e-4	1.30017476719837e-4	1.30022227944052e-4	1.30021973170719e-4	1.30018233574571e-4	1.3001612787032e-4	1.3001746535171e-4	1.30020080187784e-4	1.30021217064766e-4	1.30020218995744e-4
flux1:	0.639587978446675	1.42766260995435e-4	1.42766193931992e-4	1.42765747427281e-4	1.42765157014467e-4	1.42764822481676e-4	1.42765070977454e-4	1.42765856772838e-4	1.42766651895799e-4	1.42766743583052e-4	1.42765842564359e-4	1.42764524473693e-4	1.42763969693725e-4	1.42764966795998e-4	1.42766929675993e-4	1.42768019815635e-4	1.42766745700292e-4	1.42763870156123e-4	1.42762427290831e-4	1.42764751540661e-4	1.42768817814796e-4	1.42769046548705e-4	1.42763855675291e-4	1.42761423531447e-4	1.42767923781893e-4	1.42768492421436e-4	1.4275875428386e-4	1.42773149016466e-4	1.42758716574334e-4	1.42777781121386e-4	1.42762550185532e-4	1.427550270779e-4	1.42762550185532e-4	1.42777781121385e-4	1.42758716574333e-4	1.42773149016466e-4	1.4275875428386e-4	1.42768492421436e-4	1.42767923781893e-4	1.42761423531447e-4	1.42763855675291e-4	1.42769046548705e-4	1.42768817814796e-4	1.42764751540661e-4	1.42762427290831e-4	1.42763870156123e-4	1.42766745700292e-4	1.42768019815635e-4	1.42766929675993e-4
flux1:	0.639850427350428	1.56624141556891e-4	1.56624099672237e-4	1.56623555973185e-4	1.56622816360156e-4	1.56622394552594e-4	1.56622690009017e-4	1.56623627691494e-4	1.56624562966756e-4	1.56624665226879e-4	1.56623624459409e-4	1.56622123384354e-4	1.56621502069189e-4	1.56622624905562e-4	1.56624810530281e-4	1.56626011736795e-4	1.56624602871891e-4	1.56621452731714e-4	1.56619891685997e-4	1.56622437495475e-4	1.5662684015078e-4	1.56627035039788e-4	1.5662138301151e-4	1.56618832196229e-4	1.56625985202689e-4	1.56626509971274e-4	1.56615812171315e-4	1.56631585134074e-4	1.56615720694885e-4	1.56636701050255e-4	1.5662003539172e-4	1.56611795029323e-4	1.5662003539172e-4	1.56636701050256e-4	1.56615720694885e-4	1.56631585134074e-4	1.56615812171315e-4	1.56626509971274e-4	1.56625985202689e-4	1.56618832196229e-4	1.5662138301151e-4	1.56627035039788e-4	1.5662684015078e-4	1.56622437495475e-4	1.56619891685997e-4	1.56621452731714e-4	1.56624602871891e-4	1.56626011736795e-4	1.56624810530281e-4
flux1:	0.640112876254181	1.7167540039056e-4	1.71675401065152e-4	1.71674752721635e-4	1.71673837291689e-4	1.7167330266081e-4	1.71673640059415e-4	1.71674748885128e-4	1.71675852850167e-4	1.7167598129774e-4	1.71674791474163e-4	1.71673081039428e-4	1.71672371253878e-4	1.71673619843757e-4	1.71676048889872e-4	1.71677383490589e-4	1.71675844460142e-4	1.71672405453633e-4	1.71670711326534e-4	1.71673479549001e-4	1.71678226959209e-4	1.71678379629774e-4	1.71672245848911e-4	1.71669595392452e-4	1.71677466333769e-4	1.71677925473304e-4	1.71666167242522e-4	1.71683421277528e-4	1.71665998417397e-4	1.71689080083792e-4	1.71670877771238e-4	1.71661867304244e-4	1.71670877771238e-4	1.71689080083792e-4	1.71665998417397e-4	1.71683421277528e-4	1.71666167242522e-4	1.71677925473305e-4	1.71677466333769e-4	1.71669595392451e-4	1.71672245848911e-4	1.71678379629775e-4	1.71678226959209e-4	1.71673479549001e-4	1.71670711326534e-4	1.71672405453632e-4	1.71675844460142e-4	1.71677383490589e-4	1.71676048889872e-4
flux1:	0.640375325157934	1.88006853803835e-4	1.88006916413452e-4	1.88006154352449e-4	1.88005032471883e-4	1.88004356016911e-4	1.88004729957725e-4	1.8800603209326e-4	1.88007337296854e-4	1.88007509709575e-4	1.88006160319888e-4	1.88004210581131e-4	1.88003387153563e-4	1.88004760937281e-4	1.88007456387348e-4	1.88008949988853e-4	1.88007287209699e-4	1.88003544443401e-4	1.88001700207206e-4	1.8800468972149e-4	1.8800978912356e-4	1.88009890646262e-4	1.8800325529966e-4	1.88000528375689e-4	1.88009187616945e-4	1.88009555732361e-4	1.87996627172186e-4	1.88015471159847e-4	1.87996354145249e-4	1.8802173821817e-4	1.88001892016437e-4	1.8799205560324e-4	1.88001892016437e-4	1.8802173821817e-4	1.87996354145249e-4	1.88015471159847e-4	1.87996627172186e-4	1.88009555732361e-4	1.88009187616945e-4	1.88000528375689e-4	1.8800325529966e-4	1.88009890646261e-4	1.8800978912356e-4	1.8800468972149e-4	1.88001700207206e-4	1.88003544443401e-4	1.88007287209699e-4	1.88008949988853e-4	1.88007456387348e-4
flux1:	0.640637774061688	2.05710065649067e-4	2.05710211012124e-4	2.05709324076366e-4	2.0570796106109e-4	2.05707110730133e-4	2.05707515951079e-4	2.05709036719475e-4	2.05710579522353e-4	2.057108153651e-4	2.05709294314699e-4	2.05707071756081e-4	2.05706106641305e-4	2.05707604914305e-4	2.05710592222717e-4	2.05712273489399e-4	2.05710494793751e-4	2.05706432482276e-4	2.05704419076637e-4	2.05707627146189e-4	2.05713084935629e-4	2.05713125798339e-4	2.0570596958703e-4	2.05703193333629e-4	2.05712716454009e-4	2.05712964423516e-4	2.05698746502416e-4	2.05719296078495e-4	2.05698339344565e-4	2.05726243032574e-4	2.05704639653808e-4	2.05693918085406e-4	2.05704639653808e-4	2.05726243032574e-4	2.05698339344565e-4	2.05719296078495e-4	2.05698746502416e-4	2.05712964423516e-4	2.05712716454009e-4	2.0570319333363e-4	2.0570596958703e-4	2.05713125798339e-4	2.05713084935629e-4	2.05707627146189e-4	2.05704419076637e-4	2.05706432482276e-4	2.05710494793751e-4	2.05712273489399e-4	2.05710592222717e-4
flux1:	0.640900222965441	2.24881460154528e-4	2.24881709832077e-4	2.24880684362086e-4	2.2487904164288e-4	2.24877982941845e-4	2.24878414905714e-4	2.24880182914327e-4	2.24882003074685e-4	2.24882322867815e-4	2.24880616109737e-4	2.24878083811976e-4	2.24876946655612e-4	2.24878569089956e-4	2.24881876261646e-4	2.24883776498434e-4	2.2488189055467e-4	2.24877491739448e-4	2.2487528830797e-4	2.24878711131503e-4	2.24884533260248e-4	2.2488450328529e-4	2.24876806985337e-4	2.24874012165821e-4	2.24884479941504e-4	2.24884574923858e-4	2.24868939657333e-4	2.24891318071606e-4	2.24868365667882e-4	2.24899022681648e-4	2.24875541847528e-4	2.24863872087651e-4	2.24875541847528e-4	2.24899022681648e-4	2.24868365667882e-4	2.24891318071606e-4	2.24868939657333e-4	2.24884574923858e-4	2.24884479941504e-4	2.24874012165821e-4	2.24876806985337e-4	2.2488450328529e-4	2.24884533260248e-4	2.24878711131504e-4	2.2487528830797e-4	2.24877491739448e-4	2.2488189055467e-4	2.24883776498434e-4	2.24881876261646e-4
flux1:	0.641162671869194	2.45622422937348e-4	2.45622798408075e-4	2.45621617912829e-4	2.45619653434834e-4	2.45618350246332e-4	2.45618805764932e-4	2.45620852875228e-4	2.45622992897454e-4	2.45623417439283e-4	2.45621508652981e-4	2.45618626663202e-4	2.45617285576831e-4	2.45619032812986e-4	2.45622690365088e-4	2.45624842882645e-4	2.45622858454202e-4	2.45618104729274e-4	2.45615689022988e-4	2.45619322489847e-4	2.45625514961608e-4	2.45625403148965e-4	2.4561714698523e-4	2.45614367480718e-4	2.45625865828238e-4	2.45625771382539e-4	2.45608582212106e-4	2.45632921333219e-4	2.4560780633184e-4	2.45641467126751e-4	2.45615980429747e-4	2.4560329506594e-4	2.45615980429747e-4	2.45641467126751e-4	2.4560780633184e-4	2.45632921333219e-4	2.45608582212107e-4	2.4562577138254e-4	2.45625865828238e-4	2.45614367480719e-4	2.4561714698523e-4	2.45625403148965e-4	2.45625514961608e-4	2.45619322489847e-4	2.45615689022988e-4	2.45618104729274e-4	2.45622858454202e-4	2.45624842882645e-4	2.45622690365088e-4
flux1:	0.641425120772948	2.68039388530523e-4	2.68039910274664e-4	2.68038555239254e-4	2.68036224124281e-4	2.68034639727251e-4	2.68035117584802e-4	2.68037478685476e-4	2.68039982919137e-4	2.68040532381954e-4	2.6803840273444e-4	2.68035128664534e-4	2.68033551212128e-4	2.68035425497488e-4	2.6803946627444e-4	2.680419055215e-4	2.68039830571312e-4	2.68034701838838e-4	2.68032050807865e-4	2.68035891464455e-4	2.6804246091707e-4	2.68042255195599e-4	2.68033418015163e-4	2.68030690146988e-4	2.68043310035233e-4	2.68042986366362e-4	2.68024098748044e-4	2.68050540214307e-4	2.68023084075796e-4	2.68060015937072e-4	2.68032385494432e-4	2.68018612097774e-4	2.68032385494432e-4	2.68060015937072e-4	2.68023084075796e-4	2.68050540214307e-4	2.68024098748044e-4	2.68042986366362e-4	2.68043310035233e-4	2.68030690146988e-4	2.68033418015163e-4	2.68042255195599e-4	2.6804246091707e-4	2.68035891464455e-4	2.68032050807865e-4	2.68034701838838e-4	2.68039830571312e-4	2.680419055215e-4	2.68039466274441e-4
flux1:	0.641687569676701	2.92243912690417e-4	2.9224459922752e-4	2.92243047106379e-4	2.92240302596669e-4	2.92238400864891e-4	2.92238902396447e-4	2.9224161494543e-4	2.92244528432486e-4	2.92245221361037e-4	2.92242849387865e-4	2.92239139261092e-4	2.92237293647108e-4	2.92239299491743e-4	2.92243758306418e-4	2.92246518762217e-4	2.92244359418351e-4	2.92238833698868e-4	2.9223592428867e-4	2.92239970514021e-4	2.92246924872732e-4	2.92246611742381e-4	2.92237169980866e-4	2.92234531668011e-4	2.92248369009612e-4	2.92247773348816e-4	2.92227035554679e-4	2.92255732065031e-4	2.92225743957239e-4	2.92266230921818e-4	2.92236307822877e-4	2.9222136821715e-4	2.92236307822877e-4	2.92266230921818e-4	2.92225743957239e-4	2.92255732065031e-4	2.92227035554679e-4	2.92247773348816e-4	2.92248369009612e-4	2.92234531668011e-4	2.92237169980866e-4	2.92246611742381e-4	2.92246924872732e-4	2.9223997051402e-4	2.9223592428867e-4	2.92238833698868e-4	2.92244359418351e-4	2.92246518762217e-4	2.92243758306418e-4
flux1:	0.641950018580454	3.18352727692991e-4	3.18353594628013e-4	3.18351820069145e-4	3.18348614758268e-4	3.18346361502826e-4	3.18346891079468e-4	3.18349994387458e-4	3.18353361468371e-4	3.18354213718946e-4	3.18351575361913e-4	3.18347384718178e-4	3.18345241156562e-4	3.18347385971598e-4	3.18352299049324e-4	3.18355413879151e-4	3.18353173285865e-4	3.18347226609447e-4	3.18344036771323e-4	3.1834829015033e-4	3.18355639330483e-4	3.18355203380704e-4	3.18345129822817e-4	3.18342619587537e-4	3.18357775122629e-4	3.18356862248096e-4	3.18334116376097e-4	3.18365233109354e-4	3.18332509176012e-4	3.18376851791877e-4	3.18344474347383e-4	3.1832828379203e-4	3.18344474347383e-4	3.18376851791877e-4	3.18332509176011e-4	3.18365233109354e-4	3.18334116376097e-4	3.18356862248096e-4	3.18357775122629e-4	3.18342619587537e-4	3.18345129822817e-4	3.18355203380704e-4	3.18355639330483e-4	3.1834829015033e-4	3.18344036771324e-4	3.18347226609447e-4	3.18353173285865e-4	3.18355413879151e-4	3.18352299049324e-4
flux1:	0.642212467484207	3.46487778775878e-4	3.46488837915249e-4	3.46486813253884e-4	3.46483100595034e-4	3.46480465003054e-4	3.46481030374118e-4	3.46484564612499e-4	3.46488427316086e-4	3.46489450982402e-4	3.4648651981769e-4	3.46481805076233e-4	3.46479337307984e-4	3.46481631988499e-4	3.46487036197281e-4	3.46490535685717e-4	3.46488212772563e-4	3.46481819176712e-4	3.46478329093714e-4	3.46482795966202e-4	3.46490552598736e-4	3.46489975891896e-4	3.46479238236924e-4	3.46476894080181e-4	3.46493473267338e-4	3.46492196163672e-4	3.464672793418e-4	3.46500995485779e-4	3.4646531806243e-4	3.46513832993476e-4	3.46478824804619e-4	3.46461291099775e-4	3.46478824804619e-4	3.46513832993476e-4	3.4646531806243e-4	3.46500995485779e-4	3.464672793418e-4	3.46492196163672e-4	3.46493473267337e-4	3.46476894080181e-4	3.46479238236924e-4	3.46489975891896e-4	3.46490552598736e-4	3.46482795966202e-4	3.46478329093714e-4	3.46481819176713e-4	3.46488212772563e-4	3.46490535685718e-4	3.46487036197281e-4
flux1:	0.642474916387961	3.76776239841398e-4	3.76777498444512e-4	3.76775194493643e-4	3.76770930558167e-4	3.76767886668645e-4	3.767684991131e-4	3.7677250404232e-4	3.76776900299011e-4	3.76778102677414e-4	3.76774850361836e-4	3.76769570426524e-4	3.76766757341976e-4	3.76769216754543e-4	3.76775148613543e-4	3.76779058402722e-4	3.76776646612235e-4	3.76769778270188e-4	3.76765971789448e-4	3.76770664942179e-4	3.76778845090985e-4	3.7677810640455e-4	3.76766665658101e-4	3.76764523835254e-4	3.76782636765445e-4	3.76780947414097e-4	3.76753693174569e-4	3.76790203539966e-4	3.76751340316884e-4	3.76804359809571e-4	3.76766527684249e-4	3.76747550210296e-4	3.76766527684249e-4	3.76804359809571e-4	3.76751340316884e-4	3.76790203539967e-4	3.76753693174569e-4	3.76780947414098e-4	3.76782636765445e-4	3.76764523835254e-4	3.76766665658101e-4	3.7677810640455e-4	3.76778845090985e-4	3.76770664942179e-4	3.76765971789448e-4	3.76769778270188e-4	3.76776646612235e-4	3.76779058402722e-4	3.76775148613542e-4
flux1:	0.642737365291714	4.09350506502435e-4	4.09351966733737e-4	4.09349353884053e-4	4.09344499324589e-4	4.09341027472709e-4	4.09341701717365e-4	4.09346215147639e-4	4.09351176880673e-4	4.09352559531074e-4	4.09348956485068e-4	4.09343074562321e-4	4.09339901873544e-4	4.09342545209192e-4	4.09349039678469e-4	4.09353378852001e-4	4.0935086487328e-4	4.09343492372504e-4	4.09339358623364e-4	4.0934429908099e-4	4.09352922917932e-4	4.09351996845636e-4	4.09339805570355e-4	4.09337899306094e-4	4.09357660655861e-4	4.09355510940636e-4	4.09325750729291e-4	4.09365267416542e-4	4.09322970550522e-4	4.09380841787443e-4	4.09339973541405e-4	4.09319442249993e-4	4.09339973541405e-4	4.09380841787443e-4	4.09322970550521e-4	4.09365267416542e-4	4.09325750729291e-4	4.09355510940637e-4	4.09357660655861e-4	4.09337899306094e-4	4.09339805570355e-4	4.09351996845636e-4	4.09352922917932e-4	4.0934429908099e-4	4.09339358623364e-4	4.09343492372504e-4	4.09350864873281e-4	4.09353378852002e-4	4.09349039678469e-4
flux1:	0.642999814195467	4.4434816453095e-4	4.44349823172663e-4	4.44346872795983e-4	4.44341394949899e-4	4.44337483105006e-4	4.44338236976741e-4	4.44343292990896e-4	4.44348844153814e-4	4.44350402113577e-4	4.4434641844764e-4	4.4433990403103e-4	4.4433636593054e-4	4.44339216887127e-4	4.44346305954461e-4	4.44351085021205e-4	4.44348447581877e-4	4.44340540366406e-4	4.44336075531098e-4	4.44341294391359e-4	4.44350386792853e-4	4.4434924271278e-4	4.44336243182613e-4	4.44334601372361e-4	4.44356130411675e-4	4.44353473114906e-4	4.44321037890072e-4	4.44363791971151e-4	4.4431779715088e-4	4.44380881525379e-4	4.44336743716232e-4	4.44314538093968e-4	4.44336743716231e-4	4.44380881525379e-4	4.4431779715088e-4	4.44363791971151e-4	4.44321037890072e-4	4.44353473114906e-4	4.44356130411676e-4	4.4433460137236e-4	4.44336243182613e-4	4.4434924271278e-4	4.44350386792854e-4	4.44341294391359e-4	4.44336075531098e-4	4.44340540366405e-4	4.44348447581877e-4	4.44351085021205e-4	4.44346305954461e-4
flux1:	0.64326226309922	4.81911931756819e-4	4.81913780232094e-4	4.81910466361002e-4	4.81904341412433e-4	4.81899986332586e-4	4.81900840125217e-4	4.81906467112688e-4	4.81912621753415e-4	4.81914342958705e-4	4.81909949635332e-4	4.81902780594697e-4	4.81898881329644e-4	4.81901968093728e-4	4.819096791887e-4	4.81914898033307e-4	4.81912106805469e-4	4.81903633787867e-4	4.8189884297818e-4	4.81904383226905e-4	4.8191397425576e-4	4.81912575182183e-4	4.8189869749663e-4	4.81897343448633e-4	4.81920764117203e-4	4.81917553973145e-4	4.81882275837834e-4	4.81928519009322e-4	4.8187854448224e-4	4.81947216837208e-4	4.81899552489201e-4	4.81875540519504e-4	4.81899552489201e-4	4.81947216837208e-4	4.8187854448224e-4	4.81928519009322e-4	4.81882275837834e-4	4.81917553973145e-4	4.81920764117203e-4	4.81897343448633e-4	4.81898697496629e-4	4.81912575182183e-4	4.8191397425576e-4	4.81904383226905e-4	4.81898842978181e-4	4.81903633787867e-4	4.81912106805469e-4	4.81914898033308e-4	4.819096791887e-4
flux1:	0.643524712002974	5.22189571464815e-4	5.22191596205514e-4	5.22187897438654e-4	5.22181112542315e-4	5.2217632067078e-4	5.22177296224347e-4	5.22183514794906e-4	5.22190275235674e-4	5.22192140198113e-4	5.22187310404483e-4	5.22179475102136e-4	5.22175230389057e-4	5.22178585396296e-4	5.22186939677145e-4	5.22192585555715e-4	5.22189600232019e-4	5.22180530570831e-4	5.22175429750968e-4	5.22181347984263e-4	5.22191473222171e-4	5.22189774567724e-4	5.22174934793739e-4	5.22173885071924e-4	5.22199326134763e-4	5.22195520897729e-4	5.22157234699354e-4	5.22207240858506e-4	5.22152986430591e-4	5.22227634313131e-4	5.22176160699714e-4	5.22150197852079e-4	5.22176160699713e-4	5.22227634313131e-4	5.2215298643059e-4	5.22207240858506e-4	5.22157234699354e-4	5.22195520897729e-4	5.22199326134763e-4	5.22173885071924e-4	5.22174934793738e-4	5.22189774567724e-4	5.22191473222171e-4	5.22181347984263e-4	5.22175429750968e-4	5.2218053057083e-4	5.22189600232019e-4	5.22192585555715e-4	5.22186939677145e-4
flux1:	0.643787160906727	5.65333775350845e-4	5.65335958523636e-4	5.65331860082296e-4	5.65324415340953e-4	5.65319203377735e-4	5.65320322888248e-4	5.65327143752658e-4	5.6533449898017e-4	5.653364807559e-4	5.65331191444239e-4	5.6532269078722e-4	5.65318128991876e-4	5.65321788456762e-4	5.65330799031034e-4	5.65336844699497e-4	5.65333614293216e-4	5.65323918320386e-4	5.6531853620359e-4	5.65324904178668e-4	5.65335604878428e-4	5.65333553163501e-4	5.65317651582749e-4	5.65316915014177e-4	5.65344510303354e-4	5.65340071779277e-4	5.65298616602888e-4	5.65352683295087e-4	5.65293829318876e-4	5.65374852309991e-4	5.65319258869029e-4	5.652911871482e-4	5.65319258869029e-4	5.65374852309991e-4	5.65293829318876e-4	5.65352683295087e-4	5.65298616602889e-4	5.65340071779277e-4	5.65344510303354e-4	5.65316915014177e-4	5.65317651582749e-4	5.65333553163501e-4	5.65335604878428e-4	5.65324904178668e-4	5.6531853620359e-4	5.65323918320386e-4	5.65333614293216e-4	5.65336844699497e-4	5.65330799031034e-4
flux1:	0.64404960981048	6.11502014124434e-4	6.11504334704076e-4	6.11499830542664e-4	6.11491740723918e-4	6.11486135818625e-4	6.11487420418812e-4	6.11494842340114e-4	6.11502766700576e-4	6.11504831174269e-4	6.11499064707888e-4	6.1148991403448e-4	6.11485077044907e-4	6.11489080264805e-4	6.11498750419756e-4	6.11505152488743e-4	6.11501614906192e-4	6.11491265176431e-4	6.11485645011749e-4	6.11492550944649e-4	6.11503873977056e-4	6.1150140553359e-4	6.11484325080987e-4	6.11483901993333e-4	6.11513790737687e-4	6.1150868571998e-4	6.11463906194692e-4	6.11522355878999e-4	6.1145856224895e-4	6.11546371433613e-4	6.11486317896081e-4	6.11455964986019e-4	6.11486317896081e-4	6.11546371433613e-4	6.1145856224895e-4	6.11522355878999e-4	6.11463906194692e-4	6.1150868571998e-4	6.11513790737687e-4	6.11483901993334e-4	6.11484325080987e-4	6.1150140553359e-4	6.11503873977056e-4	6.11492550944649e-4	6.11485645011749e-4	6.11491265176431e-4	6.11501614906192e-4	6.11505152488743e-4	6.11498750419756e-4
flux1:	0.644312058714234	6.60856353885812e-4	6.60858789036481e-4	6.6085388388925e-4	6.60845179767165e-4	6.6083921929806e-4	6.60840687473232e-4	6.60848695405308e-4	6.60857147693979e-4	6.60859254182045e-4	6.6085300000662e-4	6.60843230698531e-4	6.60838174427204e-4	6.60842562881845e-4	6.6085288441389e-4	6.6085958202645e-4	6.60855663951518e-4	6.60844636372429e-4	6.60838837529017e-4	6.60846387057515e-4	6.6085838463571e-4	6.60855424362396e-4	6.60837029347466e-4	6.60836911100926e-4	6.60869238339623e-4	6.60863439383526e-4	6.60815186718094e-4	6.60878367797753e-4	6.60809272975878e-4	6.60904290623027e-4	6.60839405439709e-4	6.60806583978679e-4	6.60839405439709e-4	6.60904290623027e-4	6.60809272975878e-4	6.60878367797753e-4	6.60815186718094e-4	6.60863439383527e-4	6.60869238339623e-4	6.60836911100926e-4	6.60837029347466e-4	6.60855424362396e-4	6.6085838463571e-4	6.60846387057515e-4	6.60838837529018e-4	6.60844636372429e-4	6.60855663951518e-4	6.6085958202645e-4	6.6085288441389e-4
flux1:	0.644574507617987	7.13563236461983e-4	7.13565763157957e-4	7.13560474388341e-4	7.13551203602503e-4	7.1354493452998e-4	7.13546600456388e-4	7.13555163994494e-4	7.13564087018392e-4	7.1356618917465e-4	7.13559445417639e-4	7.13549106127094e-4	7.13543900590549e-4	7.1354871687543e-4	7.13559668618703e-4	7.1356658254529e-4	7.13562199664062e-4	7.13550474652854e-4	7.13544573903272e-4	7.13552890637138e-4	7.13565619810908e-4	7.13562080045464e-4	7.13542215250657e-4	7.13542384124631e-4	7.13577301193732e-4	7.13570787158691e-4	7.13518919821397e-4	7.13587207388425e-4	7.13512427486617e-4	7.13615087010404e-4	7.13544966162031e-4	7.13509473185206e-4	7.13544966162031e-4	7.13615087010404e-4	7.13512427486617e-4	7.13587207388425e-4	7.13518919821398e-4	7.13570787158692e-4	7.13577301193732e-4	7.13542384124632e-4	7.13542215250657e-4	7.13562080045464e-4	7.13565619810908e-4	7.13552890637138e-4	7.13544573903272e-4	7.13550474652854e-4	7.13562199664062e-4	7.13566582545291e-4	7.13559668618703e-4
flux1:	0.64483695652174	7.69793221960355e-4	7.6979581874793e-4	7.69790177857136e-4	7.69780405196211e-4	7.69773883006273e-4	7.69775754920591e-4	7.69784827190529e-4	7.69794147866156e-4	7.69796194850183e-4	7.69788969737633e-4	7.69778127122221e-4	7.69772856063081e-4	7.69778142712902e-4	7.69789689374132e-4	7.69796721612619e-4	7.69791779191502e-4	7.69779342792025e-4	7.69773435193805e-4	7.69782660782278e-4	7.69796182706008e-4	7.69791962287156e-4	7.69770452535996e-4	7.69770882023895e-4	7.69808547098024e-4	7.69801303385283e-4	7.69745687346119e-4	7.69819483593547e-4	7.69738611541926e-4	7.69849357814565e-4	7.6977356408845e-4	7.6973518067335e-4	7.6977356408845e-4	7.69849357814564e-4	7.69738611541926e-4	7.69819483593547e-4	7.6974568734612e-4	7.69801303385284e-4	7.69808547098024e-4	7.69770882023895e-4	7.69770452535997e-4	7.69791962287156e-4	7.69796182706008e-4	7.69782660782278e-4	7.69773435193805e-4	7.69779342792025e-4	7.69791779191502e-4	7.69796721612619e-4	7.69789689374133e-4
flux1:	0.645099405425493	8.29720691888791e-4	8.29723340664432e-4	8.29717394313904e-4	8.29707201352989e-4	8.29700488636307e-4	8.29702567362384e-4	8.29712084469748e-4	8.29721714495146e-4	8.29723652340031e-4	8.29715965310732e-4	8.29704704178593e-4	8.29699464215475e-4	8.29705262490483e-4	8.29717353899965e-4	8.2972438785662e-4	8.29718781670469e-4	8.29705626554018e-4	8.29699825831068e-4	8.29710119489289e-4	8.29724498479678e-4	8.29719482075823e-4	8.29696132358419e-4	8.2969678791366e-4	8.29737366577739e-4	8.29729384990901e-4	8.29669893450602e-4	8.29749627712767e-4	8.2966223254562e-4	8.29781522627915e-4	8.29699585438265e-4	8.29658076585504e-4	8.29699585438265e-4	8.29781522627915e-4	8.29662232545619e-4	8.29749627712767e-4	8.29669893450603e-4	8.29729384990902e-4	8.29737366577739e-4	8.2969678791366e-4	8.29696132358419e-4	8.29719482075823e-4	8.29724498479678e-4	8.29710119489289e-4	8.29699825831068e-4	8.29705626554018e-4	8.29718781670469e-4	8.2972438785662e-4	8.29717353899965e-4
flux1:	0.645361854329247	8.93523511302371e-4	8.93526198959741e-4	8.93520009369158e-4	8.93509493419689e-4	8.93502658162574e-4	8.93504935933723e-4	8.93514817081694e-4	8.93524654194655e-4	8.93526427287987e-4	8.93518309681389e-4	8.93506732465528e-4	8.93501631779924e-4	8.93507980503019e-4	8.93520551388582e-4	8.93527452698844e-4	8.93521070287044e-4	8.9350719655272e-4	8.93501634885512e-4	8.93513172337559e-4	8.93528474749968e-4	8.93522532533014e-4	8.9349712876642e-4	8.93497969029543e-4	8.93541634848693e-4	8.93532913008954e-4	8.93469425550128e-4	8.93555553940381e-4	8.93461180232406e-4	8.93589484580306e-4	8.93500900399738e-4	8.93456015177316e-4	8.93500900399738e-4	8.93589484580305e-4	8.93461180232407e-4	8.93555553940381e-4	8.93469425550128e-4	8.93532913008955e-4	8.93541634848692e-4	8.93497969029542e-4	8.9349712876642e-4	8.93522532533014e-4	8.93528474749968e-4	8.93513172337559e-4	8.93501634885512e-4	8.9350719655272e-4	8.93521070287045e-4	8.93527452698845e-4	8.93520551388582e-4
flux1:	0.645624303233	9.61382648567246e-4	9.61385368350595e-4	9.61379012949952e-4	9.61368285316587e-4	9.61361399010105e-4	9.61363858730031e-4	9.61374007092923e-4	9.61383936895793e-4	9.61385489467451e-4	9.61376984664916e-4	9.61365210168126e-4	9.6136036676314e-4	9.61367301307065e-4	9.61380271688936e-4	9.61386889714949e-4	9.61379611924034e-4	9.61365027610477e-4	9.61359854756624e-4	9.61372826572398e-4	9.61389119537463e-4	9.61382107277836e-4	9.61354417764136e-4	9.61355396284843e-4	9.61402331334528e-4	9.61392871589848e-4	9.61325272700389e-4	9.61418277326786e-4	9.61316444812347e-4	9.61454249006387e-4	9.613584824626e-4	9.61309954435935e-4	9.613584824626e-4	9.61454249006386e-4	9.61316444812346e-4	9.61418277326787e-4	9.61325272700389e-4	9.61392871589847e-4	9.61402331334527e-4	9.61355396284843e-4	9.61354417764136e-4	9.61382107277836e-4	9.61389119537464e-4	9.61372826572399e-4	9.61359854756624e-4	9.61365027610477e-4	9.61379611924034e-4	9.61386889714948e-4	9.61380271688936e-4
flux1:	0.645886752136753	0.00103348175148616	0.00103348450388132	0.00103347807412286	0.00103346725770211	0.00103346039340192	0.00103346300848391	0.00103347331289456	0.00103348321119211	0.00103348448868628	0.00103347565159601	0.00103346381297662	0.00103345935256889	0.00103346690410014	0.00103348018038906	0.00103348635040441	0.00103347805315683	0.00103346277437748	0.00103345815606268	0.00103347276538869	0.0010334901154626	0.00103348187511499	0.00103345165274051	0.00103345272019007	0.00103350311550382	0.00103349292328282	0.00103342110022075	0.00103352148797334	0.00103341169137991	0.00103355949840922	0.00103345598408345	0.00103340353204591	0.00103345598408345	0.00103355949840922	0.00103341169137991	0.00103352148797334	0.00103342110022075	0.00103349292328282	0.00103350311550382	0.00103345272019007	0.00103345165274051	0.00103348187511499	0.0010334901154626	0.00103347276538869	0.00103345815606268	0.00103346277437748	0.00103347805315683	0.00103348635040441	0.00103348018038906
flux1:	0.646149201040506	0.00111000667870503	0.00111000947170421	0.00111000307097684	0.00110999229727536	0.00110998552776586	0.00110998826267638	0.00110999860014898	0.00111000833571143	0.00111000928590986	0.00111000018170473	0.00110998842370734	0.0011099844773395	0.00110999267242697	0.00111000614928563	0.00111001169532785	0.00111000225153872	0.00110998630215825	0.00110998241770118	0.00110999887741061	0.00111001734920265	0.00111000771004103	0.00110997469523624	0.00110997580208551	0.00111002985797447	0.00111001893955131	0.00110994277954296	0.00111005108046068	0.00110993278958464	0.00111009112269859	0.00110997926764144	0.001109922596651	0.00110997926764144	0.00111009112269859	0.00110993278958464	0.00111005108046068	0.00110994277954296	0.00111001893955131	0.00111002985797447	0.00110997580208551	0.00110997469523624	0.00111000771004103	0.00111001734920265	0.00110999887741061	0.00110998241770118	0.00110998630215825	0.00111000225153872	0.00111001169532785	0.00111000614928564
flux1:	0.64641164994426	0.00119114498552109	0.00119114783411465	0.00119114157474934	0.00119113098044281	0.00119112437667208	0.00119112718828173	0.00119113742734913	0.00119114686497925	0.00119114743873996	0.00119113814078477	0.0011911266162578	0.00119112331774228	0.00119113217843373	0.00119114574143317	0.00119115047977204	0.00119113976132064	0.00119112317210136	0.00119112021126481	0.00119113874057913	0.00119115839542755	0.00119114717577228	0.00119111110022409	0.00119111219984112	0.00119117012603865	0.00119115848569457	0.00119107787248413	0.00119119463772535	0.00119106729777343	0.00119123670389152	0.00119111589084774	0.0011910546935652	0.00119111589084774	0.00119123670389152	0.00119106729777342	0.00119119463772535	0.00119107787248413	0.00119115848569457	0.00119117012603865	0.00119111219984112	0.00119111110022409	0.00119114717577228	0.00119115839542755	0.00119113874057913	0.00119112021126481	0.00119112317210136	0.00119113976132064	0.00119115047977204	0.00119114574143317
flux1:	0.646674098848013	0.00127708536343728	0.00127708828821565	0.00127708228762283	0.00127707201081704	0.00127706564077255	0.00127706848058336	0.00127707848538113	0.00127708748913509	0.00127708764061627	0.00127707822755559	0.00127706709333794	0.00127706457666251	0.00127707412111971	0.00127708765018737	0.00127709139332362	0.00127707927297537	0.00127706208013918	0.00127706023923284	0.00127708105989428	0.00127710195466621	0.00127708896422574	0.00127704955530275	0.00127705060740236	0.00127711262298874	0.00127710025957877	0.00127701506937617	0.0012771408688324	0.00127700390104567	0.00127718495469172	0.00127705454599865	0.00127698850431144	0.00127705454599865	0.00127718495469172	0.00127700390104567	0.0012771408688324	0.00127701506937617	0.00127710025957877	0.00127711262298874	0.00127705060740236	0.00127704955530275	0.00127708896422574	0.00127710195466621	0.00127708105989428	0.00127706023923284	0.00127706208013918	0.00127707927297537	0.00127709139332362	0.00127708765018737
flux1:	0.646936547751766	0.00136801703305964	0.00136802005785092	0.00136801443388832	0.00136800461027857	0.00136799853846517	0.00136800135574041	0.00136801099072108	0.00136801942710939	0.00136801911336359	0.00136800966538342	0.00136799907768288	0.00136799747452207	0.00136800771828539	0.00136802109190282	0.0013680236529789	0.00136801000614678	0.00136799224932131	0.00136799172661767	0.00136801505871848	0.00136803724480974	0.00136802228763474	0.00136797927345282	0.00136798024780982	0.0013680465808764	0.00136803348383583	0.00136794358074017	0.00136807900034906	0.00136793180291797	0.00136812511061728	0.00136798445271328	0.00136791323961693	0.00136798445271328	0.00136812511061728	0.00136793180291797	0.00136807900034906	0.00136794358074017	0.00136803348383583	0.0013680465808764	0.00136798024780982	0.00136797927345282	0.00136802228763474	0.00136803724480974	0.00136801505871848	0.00136799172661767	0.00136799224932131	0.00136801000614678	0.0013680236529789	0.00136802109190282
flux1:	0.647198996655519	0.0014641290902099	0.00146413223873297	0.0014641271044604	0.00146411786361145	0.0014641121512727	0.00146411489704368	0.00146412403215678	0.00146413177313665	0.00146413095298552	0.00146412154730906	0.00146411165673346	0.0014641110942169	0.00146412205214277	0.00146413515220812	0.00146413634968214	0.00146412105591641	0.00146410277546215	0.0014641037660251	0.0014641298236235	0.00146415334623045	0.00146413622424984	0.00146408933927085	0.00146409021958952	0.00146416110660896	0.00146414725146262	0.00146405248246965	0.00146419812129823	0.00146404007056752	0.00146424627561712	0.00146409470406701	0.00146401798576415	0.00146409470406701	0.00146424627561712	0.00146404007056752	0.00146419812129823	0.00146405248246965	0.00146414725146262	0.00146416110660896	0.00146409021958952	0.00146408933927085	0.00146413622424984	0.00146415334623045	0.0014641298236235	0.0014641037660251	0.00146410277546215	0.00146412105591641	0.00146413634968214	0.00146413515220812
flux1:	0.647461445559273	0.0015656098054271	0.00156561309700323	0.00156560855503714	0.0015656000170201	0.00156559472321069	0.00156559735507801	0.00156560587120695	0.00156561279677247	0.00156561142890714	0.00156560213463557	0.00156559308107245	0.00156559367995897	0.00156560536883911	0.00156561808606536	0.00156561774847296	0.00156560069257436	0.00156558192632246	0.00156558461638676	0.00156561360305984	0.00156563850078645	0.00156561901786363	0.00156556800888613	0.00156556879670215	0.00156564448158218	0.00156562982504919	0.00156553001478208	0.00156568648196475	0.00156551693391579	0.00156573672140945	0.00156557356632463	0.00156549100448906	0.00156557356632463	0.00156573672140945	0.00156551693391579	0.00156568648196475	0.00156553001478208	0.00156562982504919	0.00156564448158218	0.00156556879670215	0.00156556800888613	0.00156561901786363	0.00156563850078645	0.00156561360305984	0.00156558461638676	0.00156558192632246	0.00156560069257436	0.00156561774847296	0.00156561808606536
flux1:	0.647723894463026	0.00167264587735989	0.00167264932179589	0.00167264545852587	0.00167263773114907	0.00167263291472016	0.00167263540230628	0.00167264319671601	0.00167264919689954	0.00167264723719549	0.00167263810965631	0.00167263001722396	0.00167263189061916	0.00167264433244993	0.00167265657212658	0.00167265454273528	0.00167263561539975	0.00167261639486722	0.00167262095594376	0.00167265306044317	0.00167267936529287	0.00167265733170713	0.00167260196407599	0.00167260268255459	0.00167268341536579	0.00167266789018269	0.00167256283551373	0.00167273074714111	0.00167254903912702	0.00167278314108819	0.00167260773279166	0.00167251898693419	0.00167260773279167	0.00167278314108819	0.00167254903912702	0.00167273074714111	0.00167256283551373	0.00167266789018269	0.00167268341536579	0.00167260268255459	0.00167260196407599	0.00167265733170713	0.00167267936529287	0.00167265306044317	0.00167262095594376	0.00167261639486722	0.00167263561539975	0.00167265454273528	0.00167265657212658
flux1:	0.647986343366779	0.00178542164089873	0.00178542523272694	0.00178542211269607	0.0017854152895515	0.00178541101205444	0.00178541334290379	0.00178542033442566	0.00178542531054323	0.00178542270862987	0.00178541378344463	0.00178540675575627	0.00178541000849031	0.00178542323431537	0.00178543492222077	0.00178543106336868	0.00178541016129256	0.0017853905074802	0.00178539709039538	0.00178543248258076	0.00178546022036419	0.00178543545758903	0.00178537552142191	0.00178537621890819	0.00178546225429222	0.00178544576390655	0.00178533522866316	0.00178551520472584	0.00178532065742203	0.00178556985787218	0.00178538153263386	0.00178528626249584	0.00178538153263386	0.00178556985787218	0.00178532065742203	0.00178551520472584	0.00178533522866316	0.00178544576390655	0.00178546225429222	0.00178537621890819	0.00178537552142191	0.00178543545758903	0.00178546022036419	0.00178543248258076	0.00178539709039539	0.00178539050748019	0.00178541016129256	0.00178543106336868	0.00178543492222077
flux1:	0.648248792270532	0.00190411823126928	0.00190412194360014	0.0019041196043759	0.0019041137638909	0.00190411009333971	0.00190411227900644	0.00190411841267178	0.00190412227767805	0.0019041189728593	0.00190411025998759	0.00190410437597765	0.00190410910472901	0.00190412315893118	0.00190413424714747	0.00190412844405501	0.00190410546945669	0.00190408538837474	0.00190409411748038	0.00190413294470722	0.00190416213587415	0.00190413448149157	0.00190406979769733	0.00190407055087228	0.00190416214615522	0.00190414455946829	0.00190402826943696	0.0019042209309334	0.00190401285045298	0.00190427799022028	0.00190407609586688	0.00190397396375971	0.00190407609586688	0.00190427799022028	0.00190401285045298	0.0019042209309334	0.00190402826943697	0.00190414455946829	0.00190416214615522	0.00190407055087228	0.00190406979769733	0.00190413448149157	0.00190416213587415	0.00190413294470722	0.00190409411748038	0.00190408538837474	0.00190410546945669	0.00190412844405501	0.00190413424714747
flux1:	0.648511241174286	0.00202891270569491	0.00202891648400116	0.00202891493187144	0.00202891013750757	0.00202890715286988	0.00202890923488446	0.00202891448571926	0.00202891716358217	0.00202891308026313	0.00202890455831576	0.00202889986887235	0.00202890616308373	0.00202892110795414	0.00202893158030986	0.00202892374416005	0.00202889860370763	0.00202887808181169	0.00202888904962207	0.00202893143375464	0.00202896209463206	0.00202893140719256	0.00202886183303982	0.00202886274953925	0.00202896016259398	0.00202894130895467	0.00202881894741106	0.00202902491372908	0.00202880259384053	0.0020290845748956	0.00202886847608441	0.00202875914908676	0.00202886847608441	0.0020290845748956	0.00202880259384053	0.00202902491372908	0.00202881894741106	0.00202894130895467	0.00202896016259398	0.00202886274953925	0.00202886183303982	0.00202893140719256	0.00202896209463206	0.00202893143375464	0.00202888904962207	0.00202887808181169	0.00202889860370763	0.00202892374416005	0.00202893158030986
flux1:	0.648773690078039	0.00215997712464208	0.00215998088084514	0.00215998008766162	0.00215997638933885	0.00215997418555354	0.00215997624092271	0.00215998061663257	0.00215998204069408	0.0021599770835266	0.00215996869466637	0.00215996522029468	0.00215997316387992	0.00215998908424745	0.00215999896109628	0.00215998903119724	0.00215996163436953	0.00215994063412343	0.00215995389664756	0.00215999993185244	0.0021600320762421	0.00215999823985508	0.00215992367384103	0.00215992489420487	0.00216002838112649	0.00216000804579528	0.00215987924979569	0.00216009913647336	0.0021598618608464	0.00216016164994049	0.00215993073287687	0.0021598138847987	0.00215993073287687	0.00216016164994049	0.0021598618608464	0.00216009913647336	0.00215987924979569	0.00216000804579528	0.00216002838112649	0.00215992489420488	0.00215992367384103	0.00215999823985508	0.00216003207624209	0.00215999993185244	0.00215995389664756	0.00215994063412343	0.00215996163436953	0.00215998903119724	0.00215999896109628
flux1:	0.649036138981792	0.00229747759507481	0.00229748120233784	0.00229748110379515	0.00229747854054414	0.00229747723379488	0.00229747937966863	0.00229748292197824	0.00229748303233154	0.00229747708134448	0.00229746872710394	0.00229746645681286	0.00229747613060076	0.00229749313826576	0.0022975024803052	0.00229749042517724	0.00229746068212697	0.00229743913793705	0.00229745471097419	0.00229750446242702	0.00229753810348559	0.00229750103190618	0.00229742141767725	0.00229742311651336	0.00229753292919101	0.00229751084950452	0.00229737520717244	0.00229760962413553	0.00229735666853143	0.00229767529990725	0.00229742897628531	0.0022973042893075	0.00229742897628531	0.00229767529990725	0.00229735666853142	0.00229760962413553	0.00229737520717244	0.00229751084950452	0.00229753292919101	0.00229742311651336	0.00229742141767725	0.00229750103190618	0.00229753810348559	0.00229750446242702	0.00229745471097419	0.00229743913793705	0.00229746068212697	0.00229749042517724	0.0022975024803052
flux1:	0.649298587885546	0.00244157327856689	0.00244157656721245	0.00244157706279597	0.0024415756665563	0.00244157539946978	0.00244157779660646	0.00244158058106955	0.00244157932105399	0.00244157222707832	0.00244156376541876	0.00244156265697618	0.00244157414178142	0.00244159237946657	0.00244160129031041	0.00244158710757994	0.00244155492661006	0.00244153274139475	0.00244155059804971	0.0024416041016557	0.00244163925395137	0.00244159889391982	0.00244151422300742	0.00244151660927671	0.00244163299296365	0.00244160885543236	0.00244146590446268	0.00244171545482227	0.00244144608913874	0.00244178466608814	0.00244152237604078	0.00244138954194304	0.00244152237604078	0.00244178466608813	0.00244144608913874	0.00244171545482227	0.00244146590446268	0.00244160885543236	0.00244163299296365	0.00244151660927671	0.00244151422300742	0.00244159889391982	0.00244163925395137	0.0024416041016557	0.00244155059804971	0.00244153274139475	0.00244155492661006	0.00244158710757994	0.00244160129031041
flux1:	0.649561036789299	0.00259241536754253	0.00259241812250034	0.00259241907725945	0.00259241887765268	0.00259241982404291	0.00259242267872285	0.00259242481288694	0.00259242212487269	0.00259241370560387	0.00259240494951685	0.00259240493116008	0.00259241831131593	0.00259243795582803	0.00259244658307103	0.00259243029810244	0.00259239558290724	0.00259237262557481	0.00259239269522469	0.00259244995841502	0.00259248664002676	0.00259244297361572	0.00259235328677341	0.00259235660313227	0.00259247979413052	0.00259245323269616	0.00259230246027907	0.00259256773975536	0.00259228122983147	0.00259264092488666	0.00259236213874814	0.00259222085964552	0.00259236213874814	0.00259264092488666	0.00259228122983147	0.00259256773975536	0.00259230246027907	0.00259245323269616	0.00259247979413052	0.00259235660313227	0.00259235328677341	0.00259244297361571	0.00259248664002676	0.00259244995841502	0.00259239269522469	0.00259237262557481	0.00259239558290724	0.00259243029810244	0.00259244658307103
flux1:	0.649823485693052	0.00275014603333836	0.00275014799349009	0.00275014924170036	0.00275015027151878	0.00275015264026906	0.00275015620434815	0.00275015782423953	0.00275015364494407	0.00275014368199998	0.00275013439991088	0.00275013537352998	0.00275015074066496	0.0027501720049562	0.00275018053950985	0.00275016220276334	0.00275012484962326	0.00275010095372678	0.00275012312263332	0.00275018412625464	0.00275022236075713	0.00275017540649258	0.00275008079345507	0.00275008531462436	0.00275021553821248	0.00275018613387443	0.00275002697821005	0.0027503085752257	0.00275000418431346	0.00275038623788075	0.00275009045659087	0.00274994044511027	0.00275009045659087	0.00275038623788075	0.00275000418431347	0.0027503085752257	0.00275002697821005	0.00275018613387443	0.00275021553821248	0.00275008531462436	0.00275008079345507	0.00275017540649257	0.00275022236075713	0.00275018412625464	0.00275012312263332	0.00275010095372679	0.00275012484962326	0.00275016220276334	0.00275018053950985
flux1:	0.650085934596805	0.00291489735019044	0.00291489820991213	0.00291489956058195	0.00291490186165365	0.00291490589932006	0.00291491046817905	0.00291491173316527	0.00291490598880438	0.00291489422613467	0.00291488414430771	0.00291488599004287	0.00291490344683909	0.00291492658066721	0.00291493525420074	0.00291491493736618	0.00291487483251521	0.00291484979633682	0.00291487391004834	0.00291493861131314	0.00291497842947283	0.00291492824201712	0.00291482883954655	0.00291483486971384	0.00291497233845183	0.00291493962044538	0.00291477147397925	0.00291506997044055	0.00291474696025355	0.00291515267753058	0.00291483943154486	0.00291468041038857	0.00291483943154486	0.00291515267753058	0.00291474696025355	0.00291506997044055	0.00291477147397925	0.00291493962044538	0.00291497233845183	0.00291483486971384	0.00291482883954655	0.00291492824201712	0.00291497842947283	0.00291493861131313	0.00291487391004834	0.00291484979633682	0.0029148748325152	0.00291491493736618	0.00291493525420074
flux1:	0.650348383500559	0.00308679019965217	0.00308678961276187	0.00308679085682461	0.00308679448584782	0.00308680047758571	0.00308680638581559	0.00308680747199887	0.00308680007362523	0.00308678621760362	0.00308677502467073	0.00308677760678537	0.00308679727042192	0.00308682255933745	0.00308683163972735	0.00308680943074876	0.00308676644815469	0.00308674003643882	0.00308676590406414	0.00308683424047907	0.00308687568147691	0.0030868223496966	0.00308671833783651	0.00308672620713781	0.00308687111968387	0.00308683456835491	0.00308665678281499	0.00308697275557002	0.00308663038682917	0.00308706113288821	0.00308672997950323	0.0030865616803651	0.00308672997950323	0.00308706113288821	0.00308663038682917	0.00308697275557002	0.00308665678281499	0.00308683456835491	0.00308687111968387	0.00308672620713781	0.00308671833783651	0.0030868223496966	0.00308687568147691	0.00308683424047907	0.00308676590406414	0.00308674003643882	0.00308676644815469	0.00308680943074876	0.00308683163972735
flux1:	0.650610832404312	0.00326593316033001	0.00326593074653261	0.00326593166544823	0.0032659366993408	0.00326594496779978	0.00326595258256766	0.00326595367495951	0.00326594451437356	0.00326592823585908	0.00326591558950347	0.00326591876331561	0.00326594076828033	0.00326596853071557	0.00326597831548762	0.00326595431265709	0.00326590831246428	0.00326588025997303	0.00326590766033827	0.00326597955447622	0.00326602266647161	0.00326596630976019	0.00326585790628069	0.00326586796644837	0.00326602050701523	0.00326597955848802	0.00326579145174578	0.00326612547467921	0.00326576300708963	0.00326622020005988	0.00326587071911465	0.00326569288093689	0.00326587071911465	0.00326622020005988	0.00326576300708963	0.00326612547467921	0.00326579145174578	0.00326597955848802	0.00326602050701523	0.00326586796644837	0.00326585790628069	0.00326596630976019	0.00326602266647161	0.00326597955447622	0.00326590766033827	0.00326588025997303	0.00326590831246428	0.00326595431265708	0.00326597831548762
flux1:	0.650873281308065	0.00345242138819006	0.0034524167419769	0.00345241711735719	0.0034524236576434	0.00345243455954863	0.00345244427170537	0.00345244555552302	0.00345243450215342	0.00345241544073785	0.00345240097646073	0.00345240459604165	0.0034524290959915	0.00345245967829068	0.00345247048612808	0.00345244479148691	0.00345239561936748	0.00345236563636997	0.00345239432599093	0.00345246969092472	0.00345251453078496	0.00345245529356855	0.00345234274665647	0.00345235536595864	0.00345251570452302	0.0034524697572006	0.00345227062191464	0.00345262326860755	0.00345223996021975	0.00345272506255982	0.00345235685053396	0.00345216921711698	0.00345235685053396	0.00345272506255982	0.00345223996021974	0.00345262326860755	0.00345227062191464	0.0034524697572006	0.00345251570452302	0.00345235536595864	0.00345234274665647	0.00345245529356855	0.00345251453078496	0.00345246969092472	0.00345239432599093	0.00345236563636997	0.00345239561936748	0.00345244479148691	0.00345247048612808
flux1:	0.651135730211818	0.00364633549302403	0.00364632819483953	0.00364632781861456	0.00364633599437831	0.00364634991461328	0.00364636212773042	0.0036463637792339	0.00364635067837262	0.00364632844894258	0.00364631179073262	0.00364631571701838	0.00364634288538472	0.00364637665469561	0.00364638881518097	0.00364636152751797	0.00364630901515849	0.00364627679489195	0.00364630651761181	0.00364638526278499	0.00364643189482511	0.00364636993924784	0.00364625351856923	0.00364626907620189	0.00364643736955868	0.00364638579242987	0.00364617490636214	0.0036465467532155	0.0036461418591477	0.00364665636706414	0.00364626902965728	0.00364607134666182	0.00364626902965728	0.00364665636706414	0.0036461418591477	0.0036465467532155	0.00364617490636214	0.00364638579242987	0.00364643736955868	0.00364626907620189	0.00364625351856923	0.00364636993924784	0.00364643189482511	0.00364638526278499	0.00364630651761181	0.00364627679489196	0.00364630901515849	0.00364636152751797	0.00364638881518097
flux1:	0.651398179115572	0.00384774041697495	0.00384773004631338	0.00384772873088243	0.00384773869985334	0.00384775604298022	0.00384777116063117	0.0038477733379801	0.00384775801071938	0.00384773221235474	0.00384771298497036	0.00384771709388286	0.00384774712295445	0.00384778445799664	0.00384779829985043	0.00384776950762711	0.00384771347454359	0.00384767870259949	0.00384770920065816	0.00384779123793408	0.00384783973154382	0.00384777522840598	0.00384765521474367	0.00384767409486783	0.00384785048859083	0.00384779263124657	0.00384756926907065	0.00384796089876319	0.00384753366928945	0.00384807910042607	0.00384767224377026	0.00384746425517864	0.00384767224377026	0.00384807910042607	0.00384753366928945	0.00384796089876319	0.00384756926907065	0.00384779263124657	0.00384785048859083	0.00384767409486783	0.00384765521474367	0.00384777522840598	0.00384783973154382	0.00384779123793408	0.00384770920065816	0.00384767870259949	0.0038477134745436	0.00384776950762711	0.00384779829985042
flux1:	0.651660628019325	0.0040566843213074	0.00405667047126017	0.00405666805902452	0.00405668000643433	0.00405670118572665	0.00405671959744912	0.0040567224320945	0.00405670467724957	0.0040566749043587	0.00405665274682859	0.00405665693697334	0.00405669003524617	0.00405673131507649	0.00405674715324575	0.00405671692780415	0.00405665718462792	0.00405661955012373	0.00405665057634515	0.00405673582595192	0.00405678625202969	0.0040567193701341	0.0040565960438759	0.0040566186295154	0.0040568032608498	0.00405673846503677	0.00405650191138794	0.00405691391651437	0.00405646359455483	0.00405704147414851	0.00405661469487309	0.00405639613900406	0.00405661469487309	0.00405704147414851	0.00405646359455483	0.00405691391651437	0.00405650191138794	0.00405673846503678	0.0040568032608498	0.0040566186295154	0.0040565960438759	0.0040567193701341	0.00405678625202969	0.00405673582595192	0.00405665057634515	0.00405661955012373	0.00405665718462792	0.00405671692780415	0.00405674715324574
flux1:	0.651923076923078	0.00427319748785551	0.00427317978050236	0.00427317615216564	0.0042731902871151	0.0042732157113269	0.00427323777781192	0.00427324136694697	0.00427322096515866	0.00427318682062265	0.00427316140047683	0.00427316559997672	0.00427320198763669	0.00427324757864351	0.00427326570067543	0.00427323409009236	0.00427317044340586	0.00427312965170673	0.00427316098241688	0.00427324937849472	0.00427330180466179	0.00427323269880789	0.00427310632762924	0.00427313299466052	0.00427332599632952	0.00427325360879266	0.0042730031722435	0.00427343615895941	0.00427296197704238	0.00427357382281195	0.00427312669724573	0.00427289730244404	0.00427312669724572	0.00427357382281195	0.00427296197704238	0.00427343615895941	0.0042730031722435	0.00427325360879267	0.00427332599632952	0.00427313299466052	0.00427310632762924	0.00427323269880788	0.00427330180466178	0.00427324937849472	0.00427316098241688	0.00427312965170673	0.00427317044340586	0.00427323409009236	0.00427326570067543
flux1:	0.652185525826831	0.00449729124180464	0.00449726934374015	0.00449726442478936	0.00449728097399625	0.00449731103224491	0.00449733707038497	0.00449734147095634	0.0044973181910572	0.00449727930102368	0.00449725032869145	0.00449725450073317	0.00449729440323036	0.00449734464470066	0.00449736529690383	0.00449733232084487	0.00449726457956861	0.00449722036622717	0.0044972518144541	0.00449734330991487	0.00449739779454447	0.00449732659249293	0.00449719741863671	0.00449722853010757	0.00449743003496708	0.0044973494212594	0.00449708444884484	0.00449753904033066	0.00449704021713194	0.00449768752323341	0.00449721959609016	0.0044969790762364	0.00449721959609016	0.00449768752323341	0.00449704021713194	0.00449753904033066	0.00449708444884485	0.00449734942125941	0.00449743003496708	0.00449722853010757	0.00449719741863672	0.00449732659249293	0.00449739779454447	0.00449734330991487	0.0044972518144541	0.00449722036622717	0.00449726457956861	0.00449733232084487	0.00449736529690383
flux1:	0.652447974730585	0.00472895690264815	0.00472893053986756	0.00472892430471447	0.00472894350366698	0.00472897854895447	0.00472900881744212	0.00472901404216763	0.00472898764976554	0.00472894367960799	0.00472891092236664	0.00472891506907922	0.00472895870885979	0.00472901389756907	0.00472903727151345	0.0047290029174094	0.0047289309006554	0.0047288830461465	0.00472891447460642	0.00472900904503311	0.00472906563019752	0.00472899241900662	0.00472886064661	0.00472889654761902	0.00472910669404441	0.00472901725291378	0.00472873714477959	0.00472921398432905	0.00472868972092808	0.00472937394137089	0.00472888471431685	0.00472863276432378	0.00472888471431684	0.00472937394137089	0.00472868972092808	0.00472921398432905	0.00472873714477959	0.00472901725291378	0.00472910669404441	0.00472889654761902	0.00472886064661	0.00472899241900662	0.00472906563019752	0.00472900904503311	0.00472891447460642	0.0047288830461465	0.0047289309006554	0.0047290029174094	0.00472903727151345
flux1:	0.652710423634338	0.00496816477031997	0.00496813374166249	0.00496812621503248	0.0049681482967411	0.0049681886287694	0.00496822331496225	0.0049682293307143	0.00496819959880678	0.00496815026965264	0.0049681135644859	0.00496811772883961	0.00496816531541663	0.0049682256897884	0.00496825190972069	0.00496821613053832	0.00496813967675262	0.00496808802149866	0.00496811935484383	0.00496821700119154	0.00496827570470109	0.00496820051690466	0.00496806629985591	0.00496810731320807	0.00496832625104419	0.00496822742894771	0.00496793165265884	0.00496843140619727	0.00496788088222402	0.00496860341419449	0.00496809233473922	0.0049678286262179	0.00496809233473922	0.00496860341419449	0.00496788088222402	0.00496843140619726	0.00496793165265884	0.00496822742894771	0.0049683262510442	0.00496810731320807	0.0049680662998559	0.00496820051690466	0.00496827570470109	0.00496821700119154	0.00496811935484382	0.00496808802149866	0.00496813967675262	0.00496821613053832	0.0049682519097207
flux1:	0.652972872538091	0.00521486315362448	0.0052148273419937	0.00521481859729087	0.00521484377900678	0.00521488962705042	0.00521492883580446	0.00521493556460155	0.00521490228588901	0.00521484739102804	0.00521480665576068	0.00521481092126607	0.00521486263992949	0.00521492836438817	0.00521495747614073	0.00521492018995021	0.00521483916707228	0.0052147836261882	0.0052148148619849	0.00521491561189235	0.00521497641867266	0.00521489921882598	0.00521476264964803	0.00521480907247523	0.00521503696933107	0.00521492827458007	0.00521461637860158	0.00521513973644915	0.00521456210632463	0.00521532427390193	0.0052147907250841	0.00521451490237353	0.0052147907250841	0.00521532427390193	0.00521456210632464	0.00521513973644915	0.00521461637860158	0.00521492827458007	0.00521503696933108	0.00521480907247523	0.00521476264964803	0.00521489921882598	0.00521497641867266	0.00521491561189235	0.0052148148619849	0.0052147836261882	0.00521483916707228	0.00521492018995021	0.00521495747614073
flux1:	0.653235321441844	0.00546897744817968	0.00546893682883065	0.00546892698338149	0.00546895545181871	0.00546900695849109	0.00546905070360862	0.00546905802631693	0.00546902102674102	0.00546896044716181	0.00546891568927708	0.00546892017737711	0.00546897617695809	0.0054690473271554	0.00546907928909729	0.00546904038055329	0.00546895469682988	0.00546889527396991	0.00546892649189004	0.00546903039947231	0.00546909325259379	0.00546901392475271	0.00546887502500707	0.00546892712650375	0.00546916417412663	0.00546904519013334	0.005468716815991	0.00546926449370175	0.0054686588832004	0.00546946192197622	0.00546890521332901	0.00546861689008808	0.00546890521332901	0.00546946192197622	0.0054686588832004	0.00546926449370175	0.005468716815991	0.00546904519013334	0.00546916417412664	0.00546892712650375	0.00546887502500707	0.00546901392475271	0.00546909325259379	0.00546903039947231	0.00546892649189004	0.00546889527396991	0.00546895469682988	0.00546904038055329	0.00546907928909729
flux1:	0.653497770345598	0.00573040927114516	0.00573036391644864	0.00573035312372006	0.00573038501947286	0.00573044222625423	0.00573049042509758	0.00573049818778403	0.00573045734068961	0.00573039105896188	0.00573034238158367	0.00573034724675861	0.0057304076269683	0.00573048417658983	0.00573051885311482	0.00573047817686866	0.00573038779187698	0.00573032459154085	0.00573035596029064	0.00573046310435545	0.00573052789608985	0.00573044623280755	0.00573030494548701	0.00573036296586516	0.00573060938628928	0.00573047978337218	0.00573013467601155	0.00573070741414409	0.00573007291752447	0.00573091796064454	0.0057303373209241	0.00573003607748204	0.0057303373209241	0.00573091796064454	0.00573007291752447	0.00573070741414408	0.00573013467601155	0.00573047978337218	0.00573060938628928	0.00573036296586516	0.00573030494548701	0.00573044623280755	0.00573052789608985	0.00573046310435545	0.00573035596029064	0.00573032459154085	0.00573038779187698	0.00573047817686866	0.00573051885311482
flux1:	0.653760219249351	0.00599903566003703	0.00599898574029591	0.00599897417938731	0.00599900958136107	0.00599907241674225	0.00599912488842858	0.00599913291113931	0.00599908815135114	0.00599901626307987	0.00599896386770855	0.00599896929045089	0.005999034089401	0.00599911589925561	0.00599915305721622	0.00599911044317068	0.005999015378537	0.00599894861619772	0.0059989803977695	0.005999090878479	0.0059991574418074	0.00599907313523019	0.0059989293195624	0.0059989934702758	0.00599924952141017	0.00599910906662073	0.00599874708251426	0.00599934564522241	0.0059986813231826	0.0059995693893178	0.00599896396145624	0.00599864934310767	0.00599896396145624	0.00599956938931781	0.0059986813231826	0.0059993456452224	0.00599874708251427	0.00599910906662073	0.00599924952141017	0.0059989934702758	0.0059989293195624	0.00599907313523018	0.0059991574418074	0.005999090878479	0.00599898039776951	0.00599894861619772	0.005999015378537	0.00599911044317068	0.00599915305721622
flux1:	0.654022668153104	0.00627470834291604	0.00627465412301327	0.0062746419859254	0.00627468089668658	0.00627474916771817	0.00627480563514398	0.00627481372271187	0.00627476505974121	0.00627468778186881	0.00627463196759601	0.00627463814554998	0.00627470732812635	0.00627479413818128	0.0062748334465707	0.00627478870677813	0.00627468905602916	0.00627461906547445	0.00627465161639366	0.00627476555047789	0.00627483365150906	0.00627474628712319	0.00627459971614256	0.00627467018137035	0.00627493616167274	0.00627478472613397	0.00627440583873645	0.00627503101110584	0.00627433588982017	0.00627526787354496	0.00627463671224932	0.00627430822866251	0.00627463671224932	0.00627526787354496	0.00627433588982017	0.00627503101110584	0.00627440583873644	0.00627478472613397	0.00627493616167274	0.00627467018137035	0.00627459971614255	0.00627474628712319	0.00627483365150905	0.00627476555047789	0.00627465161639366	0.00627461906547445	0.00627468905602916	0.00627478870677813	0.0062748334465707
flux1:	0.654285117056858	0.00655725308719175	0.00655719491908136	0.00655718239645013	0.0065572247294438	0.00655729811736563	0.00655735821311522	0.00655736616744237	0.00655731369699992	0.00655723137232416	0.0065571725314113	0.00655717966910441	0.00655725311689702	0.0065573445418479	0.00655738557490101	0.00655733851179879	0.00655723444875676	0.00655716168609985	0.006557195455444	0.0065573129701555	0.00655738230192904	0.00655729135545807	0.00655714171661756	0.00655721865593583	0.00655749490781476	0.00655733247111198	0.00655693677333275	0.0065575893574333	0.0065568624289172	0.0065578390939216	0.00655718116628211	0.00655683829216365	0.00655718116628211	0.0065578390939216	0.0065568624289172	0.0065575893574333	0.00655693677333275	0.00655733247111198	0.00655749490781476	0.00655721865593583	0.00655714171661756	0.00655729135545807	0.00655738230192904	0.0065573129701555	0.006557195455444	0.00655716168609985	0.00655723444875677	0.00655733851179879	0.00655738557490101
flux1:	0.654547565960611	0.00684646913419112	0.00684640744549125	0.00684639471163303	0.00684644028120289	0.00684651834166768	0.00684658161765076	0.00684658925077412	0.00684653316377043	0.00684644626117862	0.00684638487105928	0.0068463931687699	0.00684647067226304	0.00684656620111818	0.00684660844485656	0.006846558860436	0.00684645064557028	0.00684637568947608	0.00684641121356418	0.0068465324396425	0.00684660261778712	0.00684650745565845	0.0068463543546528	0.00684643790676135	0.00684672481835968	0.00684655146959592	0.00684613917304273	0.00684681998271342	0.00684606020674112	0.0068470821822329	0.00684639637162584	0.00684603854875204	0.00684639637162584	0.0068470821822329	0.00684606020674112	0.00684681998271342	0.00684613917304273	0.00684655146959592	0.00684672481835968	0.00684643790676135	0.00684635435465279	0.00684650745565845	0.00684660261778712	0.0068465324396425	0.00684641121356418	0.00684637568947608	0.00684645064557028	0.006846558860436	0.00684660844485656
flux1:	0.654810014864364	0.00714212872650926	0.00714206400570435	0.00714205120393518	0.00714209971901199	0.00714218188721303	0.00714224782766256	0.00714225497480516	0.00714219556307183	0.00714210467316017	0.00714204128510947	0.00714205092750949	0.00714213218119476	0.00714223118121334	0.00714227404330407	0.00714222174872661	0.00714210973290613	0.00714203328069802	0.00714207117448131	0.00714219623846627	0.00714226679915417	0.00714216668285177	0.00714200965070877	0.00714209993802209	0.00714239794306482	0.00714221387828619	0.00714178530913542	0.00714249516356595	0.00714170147133376	0.00714276925189764	0.00714205436537538	0.00714168100606226	0.00714205436537538	0.00714276925189764	0.00714170147133376	0.00714249516356595	0.00714178530913542	0.00714221387828618	0.00714239794306482	0.00714209993802209	0.00714200965070876	0.00714216668285177	0.00714226679915417	0.00714219623846627	0.00714207117448131	0.00714203328069802	0.00714210973290613	0.00714222174872661	0.00714227404330407
flux1:	0.655072463768117	0.00744397673497002	0.00744390951396242	0.00744389674321622	0.00744394780541107	0.00744403340618946	0.00744410144344553	0.00744410797519002	0.00744404563325512	0.0074439514592005	0.00744388668409476	0.0074438978293702	0.00744398243036797	0.00744408415552337	0.00744412697816347	0.0074440718032771	0.00744395642843026	0.00744387928788596	0.00744392023320923	0.00744404924949832	0.00744411965008556	0.00744401374457944	0.00744385224795383	0.00744394938181453	0.00744425895724816	0.00744406447305743	0.00744362006451762	0.00744435978074016	0.00744353108042245	0.00744464502949813	0.00744389980875113	0.00744351030078967	0.00744389980875113	0.00744464502949813	0.00744353108042245	0.00744435978074016	0.00744362006451762	0.00744406447305743	0.00744425895724816	0.00744394938181453	0.00744385224795383	0.00744401374457944	0.00744411965008556	0.00744404924949832	0.00744392023320923	0.00744387928788596	0.00744395642843027	0.0074440718032771	0.00744412697816347
flux1:	0.655334912671871	0.00775173039177946	0.00775166122673194	0.00775164853050577	0.00775170163716214	0.0077517898999117	0.00775185943223235	0.00775186526493676	0.00775180048733437	0.00775170383110555	0.00775163832286278	0.00775165109304388	0.00775173854370102	0.00775184214765305	0.00775188422303963	0.00775182602521321	0.00775170782149596	0.00775163089830351	0.00775167562934455	0.00775180869242829	0.00775187831509472	0.00775176570139606	0.007751599155873	0.0077517032421039	0.00775202490331875	0.00775182038662263	0.00775136066807824	0.00775213105252699	0.00775126623681821	0.00775242659383942	0.00775164972969663	0.00775124344273157	0.00775164972969663	0.00775242659383942	0.00775126623681821	0.00775213105252699	0.00775136066807824	0.00775182038662263	0.00775202490331875	0.00775170324210389	0.007751599155873	0.00775176570139606	0.00775187831509472	0.00775180869242829	0.00775167562934455	0.00775163089830351	0.00775170782149596	0.00775182602521321	0.00775188422303963
flux1:	0.655597361575624	0.00806507913615523	0.00806500858772002	0.00806499594631001	0.00806505049883564	0.00806514057676141	0.00806521098725124	0.0080652160908611	0.00806514946464448	0.00806505120886909	0.00806498564630605	0.00806500011952459	0.00806508983430416	0.0080651943876628	0.00806523497547177	0.00806517364716108	0.00806505322635641	0.00806497750737682	0.00806502679370235	0.00806516397103043	0.00806523212963386	0.0080651118213684	0.00806493960745824	0.00806505075194043	0.00806538504544556	0.00806517095942094	0.00806469654246728	0.00806549838180506	0.00806459633747594	0.00806580322858365	0.00806499337889216	0.00806456967217113	0.00806499337889216	0.00806580322858365	0.00806459633747594	0.00806549838180505	0.00806469654246728	0.00806517095942094	0.00806538504544556	0.00806505075194043	0.00806493960745824	0.0080651118213684	0.00806523212963387	0.00806516397103043	0.00806502679370235	0.00806497750737682	0.00806505322635641	0.00806517364716108	0.00806523497547177
flux1:	0.655859810479377	0.00838368457833507	0.00838361319245937	0.00838360051932091	0.0083836558368514	0.00838374682988161	0.00838381750552348	0.0083838219080252	0.0083837541003751	0.00838365518640787	0.00838359025436006	0.0083836064596968	0.00838369777649275	0.0083838022879528	0.00838384063413361	0.0083837761086207	0.00838365415364009	0.00838358068630541	0.00838363531409922	0.00838377664002424	0.00838384259026618	0.00838371355399607	0.00838353503538215	0.00838365334933115	0.00838400084284391	0.00838377770935648	0.0083832892710586	0.00838412332250347	0.00838318294192875	0.00838443639403641	0.00838359220463248	0.00838315043600095	0.00838359220463248	0.00838443639403641	0.00838318294192875	0.00838412332250348	0.0083832892710586	0.00838377770935648	0.00838400084284391	0.00838365334933115	0.00838353503538215	0.00838371355399607	0.00838384259026618	0.00838377664002424	0.00838363531409922	0.00838358068630541	0.00838365415364008	0.0083837761086207	0.00838384063413361
flux1:	0.65612225938313	0.00870718058742491	0.00870710887794764	0.00870709602081819	0.00870715135896928	0.00870724233939062	0.00870731268911507	0.00870731647701786	0.00870724821808635	0.00870714962103815	0.00870708599166113	0.0087071039071454	0.00870719610294963	0.00870729954367886	0.00870733489978589	0.0087072671545958	0.00870714440512184	0.00870707427347685	0.00870713502559422	0.00870728049681079	0.00870734344967596	0.00870720462853599	0.00870701917203063	0.00870714477664447	0.00870750604666154	0.0087072744255174	0.0087067726893425	0.0087076396707539	0.00870665986529054	0.00870795982314406	0.00870707995150135	0.00870661948746641	0.00870707995150134	0.00870795982314407	0.00870665986529054	0.0087076396707539	0.0087067726893425	0.0087072744255174	0.00870750604666154	0.00870714477664446	0.00870701917203063	0.00870720462853599	0.00870734344967596	0.00870728049681079	0.00870713502559422	0.00870707427347686	0.00870714440512184	0.0087072671545958	0.00870733489978589
flux1:	0.656384708286884	0.00903517350801969	0.00903510194222026	0.00903508868939377	0.00903514326355795	0.00903523330325067	0.00903530277398791	0.00903530608841419	0.0090352381498039	0.00903514085147818	0.00903507916667166	0.00903509872085649	0.00903519103148644	0.00903529236196946	0.00903532400420156	0.00903525306179444	0.00903513029628438	0.00903506459434963	0.00903513222992389	0.00903528180276591	0.00903534094105288	0.00903519128111025	0.00903499827768329	0.00903513130785412	0.00903550692488085	0.00903526739043711	0.00903475310541634	0.00903565368541567	0.00903463340043231	0.00903597974617506	0.00903506288719594	0.00903458311383571	0.00903506288719594	0.00903597974617506	0.00903463340043231	0.00903565368541567	0.00903475310541634	0.0090352673904371	0.00903550692488085	0.00903513130785412	0.00903499827768328	0.00903519128111025	0.00903534094105288	0.00903528180276592	0.00903513222992389	0.00903506459434963	0.00903513029628439	0.00903525306179444	0.00903532400420155
flux1:	0.656647157190637	0.00936724250993082	0.00936717149806166	0.00936715758990801	0.00936721060225776	0.00936729880026945	0.00936736689000334	0.00936736991820002	0.00936730308773629	0.0093672080485698	0.00936714890443817	0.00936716998179697	0.00936726162516968	0.00936735982355856	0.00936738707066571	0.00936731299612774	0.00936719101058447	0.0093671308138682	0.00936720604823826	0.00936735963811995	0.00936741413572957	0.00936725261433144	0.0093670515005085	0.00936719210732473	0.00936758261905451	0.00936733573484893	0.00936680965361326	0.0093677444420205	0.00936668267329824	0.00936807524793008	0.00936712016123786	0.00936662049568944	0.00936712016123786	0.00936807524793009	0.00936668267329824	0.00936774444202049	0.00936680965361326	0.00936733573484893	0.00936758261905451	0.00936719210732472	0.0093670515005085	0.00936725261433144	0.00936741413572957	0.00936735963811995	0.00936720604823826	0.0093671308138682	0.00936719101058447	0.00936731299612774	0.00936738707066571
flux1:	0.65690960609439	0.00970294007466536	0.00970286996429353	0.00970285510979427	0.00970290577889011	0.00970299128801158	0.00970305755499344	0.00970306051733834	0.00970299557103463	0.0097029037022379	0.00970284763642074	0.00970287008660867	0.00970296028883251	0.00970305437973877	0.0097030766089878	0.00970299950459318	0.00970287908869267	0.00970282542480316	0.00970290891053939	0.0097030663937264	0.00970311543722542	0.00970294109247569	0.00970273137135998	0.00970287972317698	0.00970328563602538	0.0097030319282021	0.00970249478460802	0.00970346432346861	0.00970236013461871	0.00970379876063188	0.00970280429862995	0.00970228420085392	0.00970280429862995	0.00970379876063188	0.00970236013461871	0.00970346432346861	0.00970249478460802	0.0097030319282021	0.00970328563602539	0.00970287972317698	0.00970273137135997	0.00970294109247569	0.00970311543722542	0.0097030663937264	0.0097029089105394	0.00970282542480316	0.00970287908869267	0.00970299950459318	0.00970307660898781
flux1:	0.657172054998143	0.0100417926215425	0.0100417236972551	0.0100417075949934	0.0100417551866766	0.0100418372376824	0.010041901305159	0.0100419044380152	0.0100418421103415	0.0100417542474779	0.0100417017300525	0.0100417253808518	0.0100418134042144	0.0100419024868065	0.0100419191472712	0.0100418391439565	0.0100417210552911	0.010041674874689	0.0100417671844692	0.0100419284022503	0.0100419712140875	0.0100417831744968	0.0100415644356554	0.0100417207175788	0.010042142477082	0.0100418824074866	0.0100413348945928	0.0100423396500531	0.0100411921905279	0.0100426766949149	0.0100416418308089	0.0100411008153007	0.0100416418308089	0.0100426766949149	0.0100411921905279	0.0100423396500531	0.0100413348945928	0.0100418824074866	0.010042142477082	0.0100417207175788	0.0100415644356554	0.0100417831744968	0.0100419712140875	0.0100419284022503	0.0100417671844692	0.010041674874689	0.0100417210552911	0.0100418391439565	0.0100419191472712
flux1:	0.657434503901897	0.0103833012754902	0.0103832337641943	0.0103832161269154	0.0103832599850088	0.0103833379072988	0.010383399463357	0.0103834029984056	0.010383343952136	0.0103832608313577	0.0103832122598384	0.0103832369333781	0.0103833221051463	0.0103834053793956	0.0103834160019526	0.0103833332479226	0.0103832181852671	0.0103831803332465	0.0103832819452715	0.0103834467104737	0.0103834825731005	0.0103832800863895	0.0103830520238622	0.0103832164355644	0.0103836544062467	0.0103833883461319	0.0103828310953081	0.0103838714505677	0.0103826799737836	0.010384210210552	0.0103831340654839	0.0103825717125867	0.0103831340654839	0.010384210210552	0.0103826799737836	0.0103838714505677	0.0103828310953081	0.0103833883461319	0.0103836544062467	0.0103832164355644	0.0103830520238622	0.0103832800863894	0.0103834825731005	0.0103834467104737	0.0103832819452715	0.0103831803332465	0.0103832181852671	0.0103833332479226	0.0103834160019527
flux1:	0.65769695280565	0.0107269427776638	0.0107268768593542	0.0107268574409207	0.0107268970161802	0.0107269702537112	0.0107270290461268	0.0107270331870716	0.0107269779840942	0.0107269002221675	0.0107268559209101	0.0107268814525266	0.0107269631933555	0.0107270399833075	0.0107270441868708	0.0107269588337375	0.0107268474103612	0.0107268186013512	0.0107269298878951	0.0107270979935509	0.0107271262735963	0.0107269087336061	0.0107266711613414	0.0107268439132196	0.0107272983586106	0.0107270265639286	0.010726460125869	0.0107275363754011	0.0107263002564472	0.0107278761277411	0.0107267579961692	0.0107261739626363	0.0107267579961692	0.0107278761277411	0.0107263002564472	0.0107275363754011	0.0107264601258689	0.0107270265639286	0.0107272983586106	0.0107268439132196	0.0107266711613414	0.0107269087336061	0.0107271262735963	0.0107270979935509	0.0107269298878951	0.0107268186013512	0.0107268474103612	0.0107269588337375	0.0107270441868708
flux1:	0.657959401709403	0.0110721705390569	0.0110721063625521	0.0110720849858808	0.0110721198616442	0.0110721879832635	0.0110722438095495	0.0110722487073149	0.0110721977818291	0.0110721258609342	0.0110720860850114	0.0110721123439088	0.0110721901945894	0.0110722599676258	0.0110722574613347	0.0110721696483612	0.0110720623664874	0.011072043161724	0.0110721643812869	0.0110723356111284	0.0110723557827059	0.0110721227533823	0.0110718756174845	0.0110720569252566	0.0110725279887951	0.0110722505780569	0.0110716754064303	0.0110727877516125	0.0110715065039909	0.0110731279789201	0.0110719673513868	0.0110713613798496	0.0110719673513868	0.0110731279789201	0.0110715065039909	0.0110727877516125	0.0110716754064303	0.0110722505780569	0.0110725279887951	0.0110720569252566	0.0110718756174845	0.0110721227533823	0.0110723557827059	0.0110723356111284	0.0110721643812869	0.011072043161724	0.0110720623664874	0.0110721696483612	0.0110722574613347
flux1:	0.658221850613157	0.0114184158362628	0.01141835353905	0.0114183301234483	0.0114183600365216	0.0114184227400969	0.0114184754332612	0.0114184811609844	0.0114184347964779	0.0114183690545598	0.0114183339979126	0.011418360908612	0.0114184345538773	0.0114184969350759	0.0114184875163544	0.0114183973535325	0.011418294581079	0.0114182853706031	0.0114184166639844	0.011418590804316	0.0114186024704997	0.0114183537059731	0.0114180970932496	0.0114182871711782	0.0114187748587674	0.0114184917944092	0.0114179082328131	0.0114190567790586	0.011417730069892	0.0114193972001984	0.0114181937826756	0.0114175657096923	0.0114181937826756	0.0114193972001984	0.011417730069892	0.0114190567790586	0.0114179082328131	0.0114184917944092	0.0114187748587674	0.0114182871711782	0.0114180970932496	0.0114183537059731	0.0114186024704997	0.011418590804316	0.0114184166639844	0.0114182853706031	0.011418294581079	0.0114183973535325	0.0114184875163545
flux1:	0.65848429951691	0.0117650891474924	0.0117650288784944	0.0117650034647301	0.0117650283202336	0.0117650854303084	0.0117651348411273	0.0117651413703644	0.0117650996816551	0.0117650403088463	0.0117650101162594	0.0117650376796907	0.0117651069678528	0.0117651617487428	0.0117651452973658	0.0117650528481794	0.0117649547988954	0.0117649557887012	0.0117650971791392	0.0117652740315257	0.0117652769430361	0.0117650124029183	0.0117647465453447	0.0117649455983618	0.0117654497633433	0.0117651608374694	0.0117645691102578	0.011765753865677	0.011764381528831	0.0117660944605908	0.0117648481896637	0.011764197952055	0.0117648481896637	0.0117660944605908	0.011764381528831	0.011765753865677	0.0117645691102578	0.0117651608374694	0.0117654497633433	0.0117649455983618	0.0117647465453447	0.0117650124029183	0.0117652769430361	0.0117652740315257	0.0117650971791392	0.0117649557887012	0.0117649547988954	0.0117650528481794	0.0117651452973658
flux1:	0.658746748420663	0.0121115816258911	0.0121115235696976	0.0121114963411497	0.0121115162203105	0.0121115676793731	0.0121116136562563	0.0121116208358634	0.0121115837573083	0.0121115307986515	0.0121115055808504	0.0121115338938695	0.0121115988511781	0.0121116459924191	0.0121116224609326	0.0121115277257529	0.0121114344437987	0.0121114456487735	0.0121115970461186	0.0121117764402404	0.0121117705104191	0.0121114903695724	0.0121112156444429	0.0121114238595287	0.0121119441908104	0.0121116490160696	0.0121110492235037	0.0121122700990671	0.0121108521456666	0.0121126111263244	0.0121113221795796	0.0121106498188031	0.0121113221795796	0.0121126111263244	0.0121108521456666	0.0121122700990671	0.0121110492235037	0.0121116490160696	0.0121119441908104	0.0121114238595287	0.0121112156444429	0.0121114903695724	0.0121117705104191	0.0121117764402404	0.0121115970461186	0.0121114456487735	0.0121114344437987	0.0121115277257529	0.0121116224609326
flux1:	0.659009197324416	0.012457266706119	0.0124572111070342	0.0124571824053844	0.0124571975655994	0.0124572434194249	0.0124572857871591	0.0124572933262733	0.0124572606069997	0.012457213971379	0.0124571938223357	0.0124572230944301	0.0124572839332178	0.0124573235609936	0.0124572929620436	0.0124571958631451	0.012457107213038	0.0124571284561262	0.0124572896648271	0.012457471470792	0.0124574567860308	0.0124571614382411	0.0124568783639315	0.0124570959011621	0.0124576319151714	0.0124573299213801	0.0124567220394117	0.0124579788505245	0.0124565154763972	0.0124583208565586	0.0124569896576752	0.0124562953220407	0.0124569896576752	0.0124583208565586	0.0124565154763972	0.0124579788505245	0.0124567220394117	0.0124573299213801	0.0124576319151714	0.0124570959011621	0.0124568783639315	0.0124571614382411	0.0124574567860308	0.012457471470792	0.0124572896648271	0.0124571284561262	0.012457107213038	0.0124571958631451	0.0124572929620436
flux1:	0.65927164622817	0.0128015018390998	0.0128014490232618	0.0128014193573979	0.0128014302242781	0.0128014706021614	0.0128015091409693	0.0128015165973939	0.0128014878040995	0.0128014472789695	0.012801432294324	0.0128014628603251	0.0128015199802394	0.0128015523764358	0.0128015147677415	0.0128014151369273	0.0128013307996058	0.0128013617173885	0.0128015324478979	0.0128017165872692	0.0128016934121839	0.0128013834673688	0.0128010926948103	0.0128013196785329	0.0128018707155758	0.0128015611525228	0.0128009450373613	0.0128022375067046	0.0128007290963602	0.0128025813259307	0.0128012085441253	0.0128004924887211	0.0128012085441253	0.0128025813259307	0.0128007290963602	0.0128022375067046	0.0128009450373613	0.0128015611525228	0.0128018707155758	0.0128013196785329	0.0128010926948103	0.0128013834673688	0.0128016934121839	0.0128017165872692	0.0128015324478979	0.0128013617173885	0.0128013307996058	0.0128014151369273	0.0128015147677415
flux1:	0.659534095131923	0.0131436303488189	0.013143580742654	0.0131435507897612	0.0131435579412965	0.0131435930323149	0.0131436274587321	0.0131436342338269	0.0131436087613463	0.0131435740325369	0.0131435643279282	0.0131435966556645	0.0131436506375639	0.0131436762240884	0.0131436316919416	0.0131435292617093	0.0131434487372522	0.0131434887918808	0.01314366867492	0.0131438551297321	0.0131438239065341	0.0131435001813463	0.0131432024814722	0.013143438992096	0.0131440042175737	0.0131436861642441	0.0131430615616894	0.0131443893231337	0.0131428364499803	0.0131447360684172	0.0131433226120691	0.0131425851963372	0.0131433226120691	0.0131447360684172	0.0131428364499803	0.0131443893231337	0.0131430615616894	0.0131436861642441	0.0131440042175737	0.013143438992096	0.0131432024814722	0.0131435001813463	0.0131438239065341	0.0131438551297321	0.01314366867492	0.0131434887918808	0.0131434487372522	0.0131435292617093	0.0131436316919416
flux1:	0.659796544035676	0.0134829834040581	0.013482937547456	0.0134829081456531	0.0134829122890647	0.0134829423157766	0.0134829722668294	0.0134829776077332	0.0134829546971939	0.0134829253727864	0.0134829211008305	0.0134829557928422	0.0134830073852456	0.0134830267031216	0.0134829753454002	0.0134828697444742	0.0134827923617603	0.0134828408589186	0.0134830294619064	0.0134832182809816	0.0134831796227002	0.0134828431246234	0.0134825393722136	0.0134827854391002	0.0134833638498876	0.0134830362301233	0.0134824027894755	0.0134837653928306	0.0134821688154425	0.0134841164360879	0.0134826634405574	0.013481905123529	0.0134826634405574	0.0134841164360879	0.0134821688154425	0.0134837653928306	0.0134824027894755	0.0134830362301233	0.0134833638498876	0.0134827854391002	0.0134825393722136	0.0134828431246234	0.0134831796227002	0.0134832182809816	0.0134830294619064	0.0134828408589186	0.0134827923617603	0.0134828697444742	0.0134829753454002
flux1:	0.660058992939429	0.0138188820970319	0.0138188406498574	0.0138188127821737	0.0138188147244438	0.01381883991562	0.0138188649376745	0.0138188679473463	0.0138188467113541	0.0138188223483921	0.0138188237130635	0.0138188615017408	0.0138189116000545	0.0138189252841733	0.0138188671939104	0.0138187579478074	0.0138186828811215	0.0138187389934398	0.0138189358382832	0.0138191271402518	0.0138190818176811	0.0138187337229638	0.0138184248774525	0.0138186804733685	0.0138192709094857	0.0138189325138691	0.0138182898060554	0.0138196867223905	0.013818047376765	0.0138200436654387	0.013818552475284	0.0138177738085684	0.013818552475284	0.0138200436654387	0.013818047376765	0.0138196867223905	0.0138182898060554	0.0138189325138691	0.0138192709094857	0.0138186804733685	0.0138184248774525	0.0138187337229638	0.0138190818176811	0.0138191271402517	0.0138189358382832	0.0138187389934398	0.0138186828811215	0.0138187579478074	0.0138188671939104
flux1:	0.660321441843183	0.0141506396200282	0.0141506033609145	0.0141505781308787	0.0141505787443203	0.0141505993084088	0.0141506188518596	0.0141506185070409	0.0141505979609688	0.0141505780935946	0.014150585360858	0.0141506270966571	0.0141506767157361	0.0141506854663701	0.0141506207169183	0.0141505072540106	0.0141504335463099	0.0141504963414181	0.0141507009227919	0.0141508948953365	0.014150843817824	0.0141504854438343	0.0141501725277717	0.0141504375653182	0.0141510387268352	0.0141506882403544	0.0141500357797524	0.0141514664070045	0.0141497853948782	0.0141518310431226	0.0141503031891132	0.014149504807807	0.0141503031891132	0.0141518310431226	0.0141497853948782	0.0141514664070045	0.0141500357797524	0.0141506882403544	0.0141510387268352	0.0141504375653182	0.0141501725277717	0.0141504854438343	0.014150843817824	0.0141508948953365	0.0141507009227919	0.0141504963414181	0.0141504335463099	0.0141505072540106	0.0141506207169183
flux1:	0.660583890746936	0.0144775635303819	0.0144775333471658	0.01447751194676	0.0144775121313012	0.0144775282323259	0.0144775416530117	0.0144775368298035	0.0144775159279256	0.0144775000954302	0.0144775135991332	0.0144775602318503	0.0144776104727789	0.0144776150251204	0.0144775436578925	0.0144774253211936	0.0144773519134557	0.0144774203856551	0.0144776321888747	0.0144778290838748	0.0144777732743184	0.0144774060471265	0.0144770901230781	0.0144773644534375	0.0144779749223578	0.0144776109571859	0.0144769482264758	0.0144784118950576	0.0144766904684935	0.0144787861620716	0.0144772233335849	0.0144764059453402	0.0144772233335849	0.0144787861620716	0.0144766904684935	0.0144784118950576	0.0144769482264758	0.0144776109571859	0.0144779749223577	0.0144773644534375	0.0144770901230781	0.0144774060471265	0.0144777732743184	0.0144778290838748	0.0144776321888747	0.0144774203856551	0.0144773519134557	0.0144774253211936	0.0144775436578925
flux1:	0.660846339650689	0.0147989580934068	0.0147989349650422	0.0147989186362327	0.0147989192803151	0.014798931017814	0.0147989375856941	0.0147989270920241	0.0147989047669596	0.0147988925402197	0.0147989126824836	0.0147989652359168	0.0147990172481825	0.0147990183412811	0.0147989403569331	0.0147988164215643	0.0147987421873543	0.0147988152917251	0.0147990338093302	0.0147992339337608	0.0147991744984314	0.0147987999166283	0.0147984820633583	0.014798765477604	0.0147993837442716	0.0147990048767848	0.0147983313540425	0.014799827332172	0.0147980668747643	0.0148002132582102	0.0147986172717641	0.0147977816443257	0.0147986172717641	0.0148002132582102	0.0147980668747643	0.014799827332172	0.0147983313540425	0.0147990048767848	0.0147993837442716	0.014798765477604	0.0147984820633583	0.0147987999166283	0.0147991744984314	0.0147992339337608	0.0147990338093302	0.0147988152917251	0.0147987421873543	0.0147988164215643	0.0147989403569331
flux1:	0.661108788554442	0.0151141266923112	0.0151141116626077	0.0151141016540735	0.0151141035961866	0.0151141109905896	0.0151141099058172	0.0151140925196786	0.0151140677234048	0.0151140587282439	0.0151140859738726	0.0151141455145491	0.0151142004550353	0.0151141988015479	0.0151141141553012	0.0151139838513175	0.0151139076354573	0.0151139843230986	0.0151142090693322	0.0151144127719731	0.0151143508660113	0.0151139704619333	0.0151136517507449	0.0151139439838504	0.0151145684772335	0.0151141732882095	0.0151134884753506	0.0151150159738498	0.015113217979027	0.0151154156172215	0.0151137883820501	0.0151129353296258	0.0151137883820501	0.0151154156172215	0.015113217979027	0.0151150159738498	0.0151134884753506	0.0151141732882095	0.0151145684772334	0.0151139439838504	0.0151136517507449	0.0151139704619333	0.0151143508660113	0.0151144127719731	0.0151142090693322	0.0151139843230986	0.0151139076354573	0.0151139838513175	0.0151141141553012
flux1:	0.661371237458196	0.0154223742935926	0.0154223684376409	0.0154223659586558	0.0154223699515341	0.0154223729360936	0.0154223633521885	0.0154223378641778	0.0154223096087524	0.0154223035449124	0.015422338409667	0.0154224060106467	0.0154224650010549	0.0154224612591911	0.0154223698607791	0.0154222324007502	0.0154221530607565	0.0154222323137967	0.0154224628362673	0.015422670490483	0.0154226072801337	0.0154222225797874	0.0154219040518838	0.0154222047894386	0.0154228339104648	0.0154224210272531	0.0154217244788782	0.0154232826552204	0.0154214487022463	0.0154236980401427	0.0154220415218402	0.0154211718907165	0.0154220415218402	0.0154236980401427	0.0154214487022463	0.0154232826552204	0.0154217244788782	0.0154224210272531	0.0154228339104648	0.0154222047894386	0.0154219040518838	0.0154222225797874	0.0154226072801337	0.015422670490483	0.0154224628362673	0.0154222323137967	0.0154221530607565	0.0154222324007502	0.0154223698607791
flux1:	0.661633686361949	0.0157230099559783	0.015723014340611	0.0157230205142631	0.0157230271936691	0.015723025613682	0.0157230066670759	0.0157229719254657	0.0157229393215741	0.015722935976212	0.0157229790091428	0.0157230557102086	0.0157231197946396	0.0157231145435866	0.0157230162620635	0.0157228708725389	0.0157227873213286	0.0157228681863406	0.0157231040742981	0.015723316057364	0.0157232526801866	0.0157228651632402	0.0157225478089222	0.0157228566964313	0.0157234888533965	0.0157230569927409	0.015722348344395	0.0157239363058326	0.0157220680342118	0.0157243693559449	0.0157226855392955	0.0157218001931438	0.0157226855392955	0.0157243693559449	0.0157220680342118	0.0157239363058326	0.015722348344395	0.0157230569927409	0.0157234888533965	0.0157228566964313	0.0157225478089222	0.0157228651632402	0.0157232526801865	0.015723316057364	0.0157231040742981	0.0157228681863406	0.0157227873213286	0.0157228708725389	0.0157230162620635
flux1:	0.661896135265702	0.0160153493706189	0.0160153650106799	0.0160153808287319	0.0160153906885199	0.0160153843081577	0.0160153551529686	0.0160153101093457	0.0160152724008617	0.0160152716557769	0.0160153234161635	0.0160154101819555	0.0160154802864148	0.0160154740063601	0.0160153686797376	0.0160152146354826	0.0160151258837403	0.0160152075022546	0.0160154483910874	0.0160156650607314	0.0160156025851591	0.0160152136463899	0.0160148983868229	0.0160152150413301	0.0160158486862781	0.0160153966964078	0.016014675691277	0.0160162924969349	0.0160143915800068	0.0160167449686984	0.016015035820858	0.016014135626195	0.016015035820858	0.0160167449686984	0.0160143915800068	0.0160162924969349	0.0160146756912771	0.0160153966964078	0.0160158486862781	0.0160152150413301	0.0160148983868229	0.0160152136463899	0.0160156025851591	0.0160156650607314	0.0160154483910874	0.0160152075022546	0.0160151258837403	0.0160152146354826	0.0160153686797376
flux1:	0.662158584169456	0.0162987174199543	0.0162987452324924	0.0162987715141681	0.0162987848889985	0.0162987734055984	0.016298733252129	0.0162986770055174	0.0162986335984384	0.016298635430583	0.0162986964603715	0.0162987941382001	0.0162988710337475	0.0162988640913921	0.0162987515407931	0.0162985882004848	0.0162984933970467	0.016298575031971	0.0162988206037294	0.0162990422727401	0.0162989816584441	0.0162985925719959	0.016298280244166	0.0162986042678115	0.0162992379326968	0.0162987648332838	0.0162980313463918	0.0162996760082753	0.0162977441268449	0.0163001494264407	0.0162984168616507	0.0162975026739192	0.0162984168616507	0.0163001494264407	0.0162977441268449	0.0162996760082753	0.0162980313463918	0.0162987648332838	0.0162992379326968	0.0162986042678115	0.016298280244166	0.0162985925719959	0.0162989816584441	0.0162990422727401	0.0162988206037294	0.016298575031971	0.0162984933970467	0.0162985882004848	0.0162987515407931
flux1:	0.662421033073209	0.0165724507424681	0.0165724915011913	0.0165725288580315	0.0165725459146905	0.0165725289798969	0.016572477135054	0.0165724089724386	0.0165723594568162	0.0165723639320159	0.0165724347249482	0.0165725440041248	0.0165726282752591	0.0165726209154419	0.0165725009631844	0.0165723278051112	0.0165722262737499	0.0165723073306779	0.0165725573106392	0.0165727842205404	0.0165727262810797	0.016572338168797	0.016572029514135	0.0165723605091406	0.0165729928405397	0.0165724978591587	0.0165717519182014	0.0165734234011362	0.0165714622180107	0.0165739189984742	0.0165721648454567	0.0165712374961762	0.0165721648454567	0.0165739189984742	0.0165714622180107	0.0165734234011362	0.0165717519182014	0.0165724978591587	0.0165729928405397	0.0165723605091407	0.016572029514135	0.016572338168797	0.0165727262810797	0.0165727842205404	0.0165725573106392	0.0165723073306779	0.0165722262737499	0.0165723278051112	0.0165725009631844
flux1:	0.662683481976962	0.0168359002903759	0.0168359545828003	0.0168360033914598	0.0168360241292595	0.0168360013759617	0.0168359372835891	0.0168358567148623	0.016835800878689	0.0168358081388949	0.0168358891077813	0.0168360104823146	0.0168361025019745	0.016836094845722	0.0168359673364986	0.0168357839927188	0.0168356752638202	0.0168357553064266	0.0168360094559348	0.0168362417508336	0.0168361871200398	0.0168358009250084	0.0168354965819968	0.0168358341664698	0.0168364639576104	0.01683594656142	0.0168351883634896	0.0168368855840757	0.0168348967203776	0.016837404247495	0.016835630220607	0.0168346905060172	0.016835630220607	0.016837404247495	0.0168348967203776	0.0168368855840757	0.0168351883634896	0.01683594656142	0.0168364639576104	0.0168358341664698	0.0168354965819968	0.0168358009250084	0.0168361871200398	0.0168362417508336	0.0168360094559348	0.0168357553064266	0.0168356752638202	0.0168357839927188	0.0168359673364985
flux1:	0.662945930880715	0.0170884338672026	0.0170885020568851	0.0170885624413544	0.0170885867015755	0.0170885577751889	0.0170884810542072	0.0170883878397773	0.017088325674189	0.0170883359189576	0.0170884273627249	0.0170885610991571	0.0170886610114453	0.0170886530604319	0.0170885178845307	0.0170883241719353	0.017088208007726	0.0170882867667031	0.017088544872721	0.0170887825745022	0.0170887316779556	0.017088348144189	0.0170880486450949	0.017088392468965	0.0170890186878902	0.0170884786093932	0.017087708532979	0.0170894303577051	0.0170874153717969	0.0170899725827392	0.0170881802578527	0.0170872289294237	0.0170881802578527	0.0170899725827392	0.0170874153717969	0.0170894303577051	0.017087708532979	0.0170884786093932	0.0170890186878902	0.017088392468965	0.0170880486450949	0.017088348144189	0.0170887316779556	0.0170887825745022	0.017088544872721	0.0170882867667031	0.017088208007726	0.0170883241719353	0.0170885178845307
flux1:	0.663208379784469	0.0173294386321437	0.0173295208281945	0.0173295926524555	0.0173296201362683	0.0173295847285943	0.0173294952068549	0.0173293893764636	0.017329321072056	0.0173293345353064	0.0173294366075612	0.0173295827195457	0.0173296904309451	0.0173296820780232	0.0173295391953732	0.0173293351421542	0.0173292115543738	0.0173292889296425	0.017329550791641	0.017329793777694	0.0173297468104933	0.0173293664694842	0.0173290722411796	0.0173294220015361	0.0173300438143161	0.0173294810702331	0.0173286996820494	0.0173304449247747	0.0173284052945581	0.0173310107801917	0.0173292015761203	0.0173282393332435	0.0173292015761202	0.0173310107801917	0.0173284052945581	0.0173304449247747	0.0173286996820493	0.0173294810702331	0.0173300438143161	0.0173294220015361	0.0173290722411796	0.0173293664694842	0.0173297468104933	0.017329793777694	0.017329550791641	0.0173292889296425	0.0173292115543738	0.0173293351421542	0.0173295391953732
flux1:	0.663470828688222	0.017558323558101	0.0175584195938537	0.0175585024654306	0.0175585327592372	0.017558490642907	0.0175583883847998	0.017558270246498	0.0175581961810097	0.0175582131043993	0.0175583257852566	0.0175584840162325	0.0175585991957079	0.0175585902408551	0.0175584397045657	0.0175582255707218	0.0175580948299218	0.0175581708861448	0.0175584363011131	0.0175586842857332	0.0175586411975602	0.017558264362157	0.0175579757308125	0.01755833118589	0.0175589479739367	0.0175583628764492	0.0175575709328203	0.0175593383518738	0.0175572754611354	0.0175599274558766	0.0175581026219881	0.017557130107092	0.0175581026219881	0.0175599274558766	0.0175572754611354	0.0175593383518738	0.0175575709328203	0.0175583628764492	0.0175589479739367	0.01755833118589	0.0175579757308125	0.017558264362157	0.0175586411975602	0.0175586842857332	0.0175584363011131	0.0175581708861448	0.0175580948299218	0.0175582255707218	0.0175584397045657
flux1:	0.663733277591975	0.017774521830319	0.017774631252593	0.0177747245368785	0.0177747571435753	0.017774708204978	0.0177745935310796	0.0177744636697652	0.017774384387826	0.0177744049923141	0.0177745280651598	0.0177746978801485	0.0177748199681318	0.0177748101388786	0.0177746521169084	0.0177744284076193	0.0177742910435945	0.0177743659993087	0.0177746347457889	0.0177748872663015	0.0177748477545283	0.0177744745203258	0.0177741917195959	0.0177745527006765	0.0177751640713982	0.017774557231265	0.0177737556739883	0.0177755439691758	0.017773459098518	0.0177761554783026	0.0177743160887549	0.0177733338850051	0.0177743160887549	0.0177761554783026	0.017773459098518	0.0177755439691758	0.0177737556739883	0.017774557231265	0.0177751640713982	0.0177745527006765	0.0177741917195959	0.0177744745203258	0.0177748477545283	0.0177748872663015	0.0177746347457889	0.0177743659993087	0.0177742910435945	0.0177744284076193	0.0177746521169084
flux1:	0.663995726495728	0.0179774931726385	0.017977615242488	0.0179777180871452	0.0179777524614463	0.0179776967300517	0.0179775702274468	0.0179774294928739	0.0179773456789234	0.017977370136231	0.0179775031709149	0.0179776837580842	0.0179778119839357	0.0179778009591074	0.0179776357527243	0.0179774032236862	0.017977260016901	0.0179773342278624	0.0179776060499859	0.017977862458494	0.0179778259697951	0.0179774562239402	0.0179771794061151	0.0179775458266681	0.0179781516169183	0.0179775239382427	0.0179767138850407	0.0179785216948716	0.0179764160176213	0.0179791543063069	0.0179773012611196	0.0179763098927775	0.0179773012611196	0.0179791543063069	0.0179764160176213	0.0179785216948716	0.0179767138850407	0.0179775239382427	0.0179781516169183	0.0179775458266681	0.0179771794061151	0.0179774562239402	0.0179778259697951	0.017977862458494	0.0179776060499859	0.0179773342278624	0.017977260016901	0.0179774032236862	0.0179776357527243
flux1:	0.664258175399482	0.018166726088514	0.0181668597937617	0.0181669711619497	0.018167006747661	0.0181669444197834	0.018166806942131	0.0181666564268058	0.0181665688726465	0.0181665972783647	0.0181667396220598	0.0181669299042733	0.0181670633114298	0.0181670507468637	0.0181668788046613	0.018166638458787	0.0181664904230214	0.0181665643606036	0.018166838953133	0.0181670984145911	0.0181670641552095	0.018166697592248	0.0181664268417247	0.0181667987031876	0.0181673989752081	0.0181667516419162	0.0181659343717809	0.0181677602712314	0.0181656348545484	0.0181684122388	0.0181665462717435	0.0181655462071616	0.0181665462717435	0.0181684122388	0.0181656348545484	0.0181677602712314	0.0181659343717809	0.0181667516419162	0.0181673989752081	0.0181667987031876	0.0181664268417247	0.018166697592248	0.0181670641552095	0.0181670984145911	0.018166838953133	0.0181665643606036	0.0181664904230214	0.018166638458787	0.0181668788046613
flux1:	0.664520624303235	0.0183417400041493	0.0183418840833678	0.0183420027940589	0.0183420390610615	0.0183419705163694	0.0183418231732756	0.018341664181158	0.0183415737498757	0.0183416060999239	0.0183417568765537	0.0183419555326817	0.0183420930103554	0.018342078565151	0.01834190049156	0.0183416535667963	0.0183415019235951	0.0183415761492872	0.0183418531446372	0.018342114641724	0.0183420815962151	0.0183417177403376	0.0183414530886736	0.0183418304824016	0.018342425512222	0.0183417599665972	0.0183409369005026	0.0183427793996267	0.0183406352108504	0.0183434485632853	0.0183415702563293	0.0183405619134747	0.0183415702563293	0.0183434485632853	0.0183406352108504	0.0183427793996267	0.0183409369005026	0.0183417599665972	0.018342425512222	0.0183418304824016	0.0183414530886736	0.0183417177403376	0.0183420815962151	0.018342114641724	0.0183418531446372	0.0183415761492872	0.0183415019235951	0.0183416535667963	0.01834190049156
flux1:	0.664783073206988	0.0185020873013629	0.0185022402783467	0.0185023650516151	0.0185024015303235	0.018502327339758	0.0185021714755567	0.0185020054829363	0.0185019130711048	0.0185019492430848	0.0185021073618284	0.0185023128571549	0.0185024531771543	0.0185024365389902	0.0185022530964536	0.0185020010448391	0.0185018471906832	0.0185019223278917	0.0185022012860261	0.0185024636310173	0.0185024305889722	0.0185020688217799	0.0185018102635408	0.0185021933685926	0.0185027836271205	0.0185021015410147	0.0185012742186353	0.0185031317623037	0.0185009696803903	0.0185038155904845	0.0185019253943259	0.0185009091486288	0.0185019253943259	0.0185038155904845	0.0185009696803903	0.0185031317623037	0.0185012742186353	0.0185021015410147	0.0185027836271205	0.0185021933685926	0.0185018102635408	0.0185020688217799	0.0185024305889722	0.0185024636310173	0.0185022012860262	0.0185019223278918	0.0185018471906832	0.0185020010448391	0.0185022530964536
flux1:	0.665045522110741	0.0186473552281459	0.0186475154553382	0.0186476449602352	0.0186476812714296	0.0186476021956488	0.018647439358226	0.0186472679685283	0.0186471744686916	0.0186472142094425	0.0186473783823963	0.0186475890070393	0.0186477308640608	0.0186477117721654	0.0186475238764321	0.0186472683348939	0.0186471138023112	0.0186471905067668	0.0186474709087374	0.018647732762301	0.0186476983522379	0.0186473379449486	0.0186470854535438	0.0186474745301409	0.0186480606574456	0.0186473638970424	0.0186465339502438	0.0186484049192573	0.0186462257509676	0.0186491005629706	0.0186471988229393	0.0186461750171865	0.0186471988229393	0.0186491005629706	0.0186462257509676	0.0186484049192573	0.0186465339502438	0.0186473638970424	0.0186480606574456	0.0186474745301409	0.0186470854535438	0.0186473379449486	0.0186476983522379	0.018647732762301	0.0186474709087374	0.0186471905067668	0.0186471138023112	0.0186472683348939	0.0186475238764321
flux1:	0.665307971014495	0.0187771676753028	0.0187773333841483	0.0187774662866483	0.0187775021648483	0.0187774191428218	0.018777251043639	0.0187770759382158	0.0187769822036033	0.0187770251239411	0.0187771938925694	0.0187774078064639	0.0187775498600623	0.0187775281245522	0.018777336832865	0.0187770795866128	0.0187769260006916	0.0187770049307991	0.0187772861765236	0.0187775460730652	0.0187775088024008	0.0187771489512553	0.0187769024939801	0.0187772978726535	0.018777880646204	0.0187771712314337	0.0187763403554089	0.0187782230691716	0.0187760275694934	0.0187789274263587	0.0187770144128178	0.0187759833687317	0.0187770144128178	0.0187789274263587	0.0187760275694934	0.0187782230691716	0.0187763403554089	0.0187771712314337	0.018777880646204	0.0187772978726535	0.0187769024939801	0.0187771489512553	0.0187775088024008	0.0187775460730652	0.0187772861765236	0.0187770049307991	0.0187769260006916	0.0187770795866128	0.018777336832865
flux1:	0.665570419918248	0.0188911868081097	0.0188913561639154	0.0188914911724363	0.0188915264813573	0.0188914406092832	0.0188912690762146	0.0188910919633587	0.0188909987766526	0.0188910443538922	0.0188912161234588	0.0188914314061442	0.018891572322539	0.0188915478390408	0.0188913543313369	0.0188910972710472	0.0188909463029967	0.0188910280914407	0.0188913095021088	0.0188915658810105	0.0188915241807761	0.0188911640443038	0.0188909235958627	0.0188913256624947	0.018891905960343	0.0188911860202333	0.0188903559432254	0.0188922486641028	0.018890037560222	0.0188929584523605	0.0188910343945482	0.0188899964256405	0.0188910343945482	0.0188929584523605	0.018890037560222	0.0188922486641028	0.0188903559432254	0.0188911860202333	0.018891905960343	0.0188913256624947	0.0188909235958628	0.0188911640443038	0.0188915241807761	0.0188915658810105	0.0188913095021088	0.0188910280914407	0.0188909463029967	0.0188910972710472	0.0188913543313369
flux1:	0.665832868822001	0.0189891145425528	0.0189892857011974	0.0189894216073569	0.0189894563464625	0.0189893688477213	0.0189891957727053	0.0189890183372031	0.0189889263849299	0.0189889739733673	0.0189891470541301	0.0189893617573653	0.0189895002492757	0.0189894730080015	0.0189892785615939	0.0189890236358574	0.0189888769553738	0.0189889621832017	0.0189892430084683	0.0189894942502985	0.0189894465230795	0.0189890852598263	0.0189888508137108	0.018989259990859	0.0189898387509614	0.0189891104763488	0.018988282928935	0.0189901838683458	0.0189879578863401	0.0189908957038334	0.0189889608259798	0.0189879162512121	0.0189889608259798	0.0189908957038334	0.0189879578863401	0.0189901838683458	0.018988282928935	0.0189891104763488	0.0189898387509614	0.018989259990859	0.0189888508137108	0.0189890852598263	0.0189894465230795	0.0189894942502985	0.0189892430084683	0.0189889621832017	0.0189888769553738	0.0189890236358573	0.0189892785615939
flux1:	0.666095317725754	0.0190706938564785	0.0190708650202072	0.01907100073278	0.0190710350344683	0.0190709472218458	0.0190707745056308	0.019070598361114	0.0190705082149057	0.0190705570639933	0.0190707297175919	0.0190709419186876	0.0190710767815196	0.019071046870273	0.0190708528288104	0.0190706019935438	0.0190704612217726	0.019070550396031	0.0190708298259095	0.0190710742924499	0.0190710189618922	0.0190706557672241	0.0190704273444339	0.0190708440695055	0.0190714222465335	0.0190706878416452	0.0190698645265551	0.0190717718527667	0.0190695317460774	0.0190724823328747	0.0190705368913333	0.0190694860490963	0.0190705368913333	0.0190724823328747	0.0190695317460774	0.0190717718527667	0.0190698645265551	0.0190706878416452	0.0190714222465335	0.0190708440695055	0.0190704273444339	0.0190706557672241	0.0190710189618922	0.0190710742924499	0.0190708298259095	0.019070550396031	0.0190704612217726	0.0190706019935438	0.0190708528288104
flux1:	0.666357766629508	0.0191357099268547	0.0191358793964622	0.0191360139669146	0.0191360480844419	0.0191359613163062	0.0191357908127332	0.0191356174589226	0.0191355295644943	0.0191355788440105	0.0191357493331887	0.0191359571869204	0.0191360873298365	0.0191360549307565	0.0191358626685687	0.0191356178352393	0.0191354845000809	0.0191355780358883	0.0191358552170119	0.0191360912937545	0.0191360268539146	0.01913566099457	0.0191354386493196	0.019135863350319	0.0191364418714165	0.0191357035058686	0.0191348860692688	0.0191367979167875	0.0191345444954402	0.0191375037039902	0.0191355480240941	0.0191344912860002	0.0191355480240941	0.0191375037039902	0.0191345444954402	0.0191367979167875	0.0191348860692688	0.0191357035058686	0.0191364418714165	0.019135863350319	0.0191354386493196	0.01913566099457	0.0191360268539146	0.0191360912937545	0.0191358552170119	0.0191355780358883	0.0191354845000809	0.0191356178352393	0.0191358626685687
flux1:	0.666620215533261	0.0191839910853344	0.0191841573062561	0.0191842899447453	0.0191843242315482	0.0191842398640278	0.0191840733263274	0.01918390411298	0.0191838187872275	0.0191838676183398	0.0191840342579554	0.0191842360449923	0.0191843605156737	0.0191843258958686	0.0191841367790556	0.0191838997636423	0.0191837752590292	0.0191838734667316	0.0191841475224165	0.0191843736620472	0.0191842987248639	0.019183929570046	0.0191837133922509	0.0191841464619557	0.0191847261829623	0.0191839859456929	0.0191831759507991	0.0191850904311677	0.0191828245906672	0.0191857883354207	0.0191838228467743	0.0191827606307643	0.0191838228467743	0.0191857883354207	0.0191828245906672	0.0191850904311677	0.0191831759507991	0.0191839859456929	0.0191847261829623	0.0191841464619557	0.0191837133922509	0.0191839295700461	0.0191842987248639	0.0191843736620472	0.0191841475224165	0.0191838734667316	0.0191837752590292	0.0191838997636423	0.0191841367790556
flux1:	0.666882664437014	0.0192154095854249	0.0192155711856074	0.019215701266906	0.0192157361485034	0.0192156554859718	0.0192154945174532	0.0192153306164537	0.0192152480526137	0.0192152955433867	0.0192154567505612	0.0192156509205166	0.0192157689227638	0.0192157324193262	0.0192155477651478	0.0192153202397454	0.0192152057903328	0.0192153088681281	0.0192155789214567	0.0192157936867653	0.0192157070260013	0.0192153340739587	0.0192151241884717	0.0192155659579941	0.0192161476216474	0.0192154074782259	0.0192146063819987	0.0192165215957417	0.0192142443445558	0.0192172086528159	0.0192152339217879	0.019214166704076	0.0192152339217879	0.0192172086528159	0.0192142443445558	0.0192165215957417	0.0192146063819987	0.0192154074782259	0.0192161476216474	0.0192155659579941	0.0192151241884717	0.0192153340739587	0.0192157070260013	0.0192157936867653	0.0192155789214567	0.0192153088681281	0.0192152057903328	0.0192153202397454	0.0192155477651478
flux1:	0.667145113340768	0.0192298821757642	0.0192300379936737	0.0192301650530758	0.0192302009931863	0.0192301252394828	0.0192299712507741	0.0192298136373629	0.0192297339177173	0.0192297792013464	0.0192299335426232	0.0192301187500928	0.0192302296537814	0.019230191653984	0.0192300126902294	0.0192297961391119	0.0192296927715675	0.0192298008037108	0.0192300660026837	0.0192302681073227	0.0192301686974561	0.0192297915967066	0.0192295881594361	0.0192300388721841	0.019230623069762	0.0192298848243869	0.0192290939579384	0.0192310080073361	0.0192287204919132	0.0192316815505979	0.019229698308876	0.0192286266342985	0.019229698308876	0.0192316815505979	0.0192287204919132	0.0192310080073361	0.0192290939579384	0.0192298848243869	0.019230623069762	0.0192300388721841	0.0192295881594361	0.0192297915967066	0.0192301686974561	0.0192302681073227	0.0192300660026837	0.0192298008037108	0.0192296927715675	0.0192297961391119	0.0192300126902294
flux1:	0.667407562244521	0.0192273704753177	0.0192275195770061	0.0192276432968624	0.0192276807597309	0.0192276109725434	0.0192274651472013	0.0192273145908417	0.0192272377060268	0.0192272799798945	0.019227426213386	0.0192276013456766	0.0192277046889755	0.0192276656067208	0.0192274934327819	0.0192272891145598	0.0192271976363497	0.0192273105967746	0.0192275701404384	0.0192277584860107	0.0192276455347508	0.0192272640993321	0.0192270672905372	0.0192275270776154	0.019228114215364	0.0192273794786811	0.0192266000318709	0.0192285110341922	0.0192262145605278	0.0192291687575534	0.0192271779257557	0.0192261024161409	0.0192271779257557	0.0192291687575534	0.0192262145605278	0.0192285110341922	0.0192266000318709	0.0192273794786811	0.019228114215364	0.0192275270776154	0.0192270672905372	0.0192272640993321	0.0192276455347508	0.0192277584860107	0.0192275701404384	0.0192273105967746	0.0192271976363497	0.0192272891145598	0.0192274934327819
flux1:	0.667670011148274	0.0192078811476748	0.0192080228324531	0.0192081430205259	0.0192081824316918	0.0192081194823821	0.0192079827522653	0.0192078398171381	0.0192077656907482	0.0192078042543223	0.019207941365046	0.0192081055606917	0.0192082010448359	0.0192081612946419	0.0192079968459799	0.0192078057632411	0.0192077267494718	0.0192078445104038	0.0192080976747848	0.0192082713828519	0.0192081443562007	0.0192077585745826	0.0192075685897791	0.0192080374478409	0.0192086277193734	0.0192078978830336	0.0192071308935694	0.0192090369943605	0.0192067330452334	0.0192096770044086	0.0192076797099193	0.0192066010701665	0.0192076797099193	0.0192096770044086	0.0192067330452334	0.0192090369943605	0.0192071308935694	0.0192078978830336	0.0192086277193734	0.0192080374478409	0.0192075685897791	0.0192077585745826	0.0192081443562007	0.0192082713828519	0.0192080976747848	0.0192078445104038	0.0192077267494718	0.0192078057632411	0.0192079968459799
flux1:	0.667932460052027	0.0191714658730557	0.0191715996679645	0.0191717162292619	0.0191717579371091	0.0191717024779986	0.0191715755092917	0.0191714405639056	0.0191713690807922	0.0191714033704086	0.0191715305973168	0.0191716832549091	0.0191717707321846	0.0191717307021366	0.0191715747197099	0.0191713975972251	0.0191713313857558	0.0191714537306585	0.0191716998933038	0.0191718583310864	0.0191717169701488	0.019171327007701	0.0191711440467327	0.019171621819235	0.0191722151848767	0.0191714914035049	0.0191707377506921	0.0191726371367023	0.0191703273838404	0.0191732579923848	0.0191712555807768	0.0191701746024109	0.0191712555807768	0.0191732579923848	0.0191703273838404	0.0191726371367023	0.0191707377506921	0.0191714914035049	0.0191722151848767	0.019171621819235	0.0191711440467327	0.019171327007701	0.0191717169701488	0.0191718583310864	0.0191716998933038	0.0191714537306585	0.0191713313857558	0.0191713975972251	0.0191715747197099
flux1:	0.668194908955781	0.0191182211180975	0.0191183467619879	0.0191184596660946	0.0191185039064939	0.0191184563472435	0.019118339537482	0.0191182127724232	0.0191181438088896	0.0191181734275958	0.0191182902811814	0.0191184310584917	0.0191185105144084	0.0191184705395731	0.0191183235456026	0.0191181608178233	0.0191181075125117	0.0191182341525104	0.019118472814471	0.0191186156132385	0.0191184599423033	0.0191180661374694	0.0191178903923871	0.0191183767550887	0.0191189729288994	0.0191182561098775	0.0191175165129941	0.0191194074243213	0.0191170937349232	0.0191200081629761	0.0191180022026052	0.0191169197646577	0.0191180022026052	0.0191200081629761	0.0191170937349232	0.0191194074243213	0.0191175165129941	0.0191182561098776	0.0191189729288994	0.0191183767550887	0.0191178903923871	0.0191180661374694	0.0191184599423033	0.0191186156132385	0.019118472814471	0.0191182341525104	0.0191181075125117	0.0191181608178233	0.0191183235456026
flux1:	0.668457357859534	0.0190482877049512	0.0190484051235517	0.0190485143697121	0.0190485612358973	0.0190485217301486	0.0190484152160409	0.0190482966684831	0.0190482301224853	0.0190482548633479	0.0190483611331434	0.0190484899369502	0.0190485614678436	0.0190485218056305	0.0190483840868183	0.0190482358950125	0.0190481953766229	0.0190483259694013	0.019048556773576	0.0190486838389997	0.0190485141647367	0.0190481170193074	0.0190479486617547	0.0190484431131558	0.0190490415580919	0.0190483323592827	0.0190476073803909	0.0190494881214502	0.0190471725586801	0.0190500682704321	0.0190480605500166	0.019046977617177	0.0190480605500166	0.0190500682704321	0.0190471725586801	0.0190494881214501	0.0190476073803909	0.0190483323592827	0.0190490415580919	0.0190484431131558	0.0190479486617547	0.0190481170193074	0.0190485141647367	0.0190486838389997	0.019048556773576	0.0190483259694013	0.0190481953766229	0.0190482358950125	0.0190483840868183
flux1:	0.668719806763287	0.018961850182667	0.018961959456486	0.0189620650387859	0.0189621144583145	0.0189620829012282	0.0189619865765354	0.0189618761598179	0.0189618119792938	0.0189618318408906	0.0189619275926391	0.0189620445600864	0.0189621083475789	0.0189620691564447	0.0189619407554447	0.0189618069544204	0.0189617788984187	0.0189619130684918	0.018962135813396	0.018962247327438	0.0189620642293918	0.0189616643934854	0.0189615035623121	0.0189620054195599	0.0189626053509423	0.0189619041862041	0.0189611942370623	0.018963063186018	0.0189607480032936	0.0189636227596582	0.018961615278898	0.0189605328969689	0.018961615278898	0.0189636227596582	0.0189607480032936	0.018963063186018	0.0189611942370623	0.0189619041862041	0.0189626053509423	0.0189620054195599	0.0189615035623121	0.0189616643934854	0.0189620642293918	0.018962247327438	0.018962135813396	0.0189619130684918	0.0189617788984187	0.0189618069544204	0.0189619407554447
flux1:	0.66898225566704	0.0188591360052501	0.0188592373325129	0.0188593392074609	0.0188593909277073	0.01885936696447	0.0188592805067231	0.0188591780430881	0.0188591162506609	0.0188591314438616	0.0188592170066095	0.0188593224792822	0.0188593787631455	0.0188593400858718	0.0188592208014586	0.018859100975441	0.0188590848756405	0.0188592222348665	0.0188594368830739	0.0188595332973102	0.0188593376101862	0.0188589358627323	0.0188587826525367	0.0188592910531195	0.0188598914502898	0.0188591985023655	0.0188585038549698	0.0188603594713276	0.0188580471004324	0.0188608989534539	0.0188588939069685	0.0188578131957492	0.0188588939069685	0.0188608989534539	0.0188580471004324	0.0188603594713276	0.0188585038549698	0.0188591985023655	0.0188598914502898	0.0188592910531195	0.0188587826525367	0.0188589358627323	0.0188593376101862	0.0188595332973102	0.0188594368830739	0.0188592222348665	0.0188590848756405	0.018859100975441	0.0188592208014586
flux1:	0.669244704570794	0.0187404145221008	0.0187405081791374	0.0187406062377567	0.0187406598209033	0.018740642865714	0.0187405657701348	0.0187404710246131	0.0187404117371358	0.0187404226827054	0.0187404986265221	0.0187405931187147	0.0187406421697041	0.0187406039222475	0.0187404933182539	0.0187403868051171	0.018740382001934	0.0187405221691517	0.0187407288498859	0.0187408108704859	0.018740603659016	0.0187402008846814	0.0187400553359368	0.0187405692452731	0.018741168871025	0.0187404841111432	0.0187398049113246	0.0187416457414469	0.0187393387747107	0.0187421660541708	0.0187401658092616	0.018739087953066	0.0187401658092616	0.0187421660541708	0.0187393387747107	0.0187416457414469	0.0187398049113246	0.0187404841111432	0.018741168871025	0.0187405692452731	0.0187400553359368	0.0187402008846814	0.018740603659016	0.0187408108704859	0.0187407288498859	0.0187405221691517	0.018740382001934	0.0187403868051171	0.0187404933182539
flux1:	0.669507153474547	0.018605995787808	0.0186060820893719	0.0186061761356004	0.0186062309635531	0.0186062202280664	0.0186061518467508	0.0186060645601954	0.0186060080019091	0.0186060153189276	0.018606082424367	0.0186061665872356	0.0186062086814071	0.0186061706480422	0.0186060680707552	0.0186059739934894	0.0186059797054231	0.0186061223241824	0.0186063213297835	0.0186063898946862	0.0186061724221172	0.0186057695857133	0.0186056316770461	0.0186061499018557	0.0186067473289593	0.0186060705422739	0.0186054068256908	0.0186072315060785	0.0186049326730724	0.0186077339660107	0.0186057410349449	0.0186046672710383	0.0186057410349449	0.0186077339660107	0.0186049326730724	0.0186072315060785	0.0186054068256908	0.0186060705422739	0.0186067473289593	0.0186061499018557	0.0186056316770461	0.0186057695857133	0.0186061724221172	0.0186063898946862	0.0186063213297835	0.0186061223241824	0.0186059797054231	0.0186059739934894	0.0186060680707552
flux1:	0.6697696023783	0.0184562291994086	0.0184563084613231	0.0184563981981008	0.0184564534871955	0.0184564480169341	0.0184563876011519	0.0184563075205465	0.0184562540289977	0.0184562585145402	0.0184563177353167	0.0184563923187262	0.0184564277146121	0.0184563895497634	0.018456294153103	0.0184562114571337	0.0184562268140159	0.0184563715674928	0.0184565633437553	0.0184566195928745	0.0184563932843315	0.0184559914037924	0.0184558610468716	0.0184563822539896	0.0184569758978875	0.0184563067137004	0.0184556584235182	0.0184574656817906	0.0184551778211671	0.0184579519452477	0.0184559689529362	0.018454900558237	0.0184559689529362	0.0184579519452477	0.0184551778211671	0.0184574656817906	0.0184556584235182	0.0184563067137004	0.0184569758978875	0.0184563822539896	0.0184558610468715	0.0184559914037924	0.0184563932843315	0.0184566195928745	0.0184565633437553	0.0184563715674928	0.0184562268140159	0.0184562114571337	0.018456294153103
flux1:	0.670032051282053	0.0182915019702636	0.0182915744765627	0.0182916595004911	0.0182917143253128	0.018291713042177	0.0182916597855641	0.0182915866899562	0.0182915367142385	0.0182915393151942	0.0182915917358173	0.0182916575497234	0.0182916864695366	0.0182916477063576	0.0182915584838322	0.0182914859786046	0.0182915100551534	0.0182916566775196	0.0182918418081656	0.0182918870477171	0.0182916534498424	0.0182912535688704	0.0182911306062321	0.0182916533463219	0.0182922415028639	0.0182915794284458	0.0182909464339698	0.0182927350875637	0.0182904611148394	0.0182932070866813	0.0182912367347577	0.0182901750112027	0.0182912367347577	0.0182932070866813	0.0182904611148394	0.0182927350875637	0.0182909464339698	0.0182915794284458	0.0182922415028639	0.0182916533463219	0.0182911306062321	0.0182912535688704	0.0182916534498424	0.0182918870477171	0.0182918418081656	0.0182916566775196	0.0182915100551534	0.0182914859786046	0.0182915584838322
flux1:	0.670294500185807	0.0181122374506065	0.0181123034269906	0.0181123832319057	0.0181124365570328	0.0181124383057642	0.0181123913862269	0.0181123251069517	0.0181122791982723	0.0181122809765609	0.0181123277668594	0.0181123856440021	0.0181124082597742	0.0181123683251887	0.0181122841473345	0.0181122205504531	0.018112252398731	0.0181124006824518	0.0181125798682651	0.0181126155305163	0.0181123762688855	0.0181119794303125	0.0181118636362985	0.0181123863717282	0.0181129672586521	0.0181123117153857	0.0181116938309243	0.0181134627836242	0.0181112056558377	0.0181139226555623	0.0181119676839744	0.0181109139429825	0.0181119676839744	0.0181139226555623	0.0181112056558377	0.0181134627836242	0.0181116938309243	0.0181123117153857	0.0181129672586521	0.0181123863717282	0.0181118636362985	0.0181119794303125	0.0181123762688855	0.0181126155305163	0.0181125798682651	0.0181124006824518	0.018112252398731	0.0181122205504531	0.0181122841473345
flux1:	0.67055694908956	0.0179188933056056	0.0179189529005777	0.0179190268898257	0.0179190776078854	0.0179190812041878	0.0179190398224964	0.0179189802567377	0.0179189390517459	0.017918941144506	0.0179189835130591	0.017919034274594	0.0179190506998483	0.0179190089354403	0.0179189285912293	0.0179188725733927	0.0179189112528948	0.0179190610516603	0.0179192350850404	0.0179192626849443	0.0179190194207853	0.0179186266416161	0.0179185177264469	0.0179190388624319	0.0179196106631876	0.0179189610237226	0.0179183580269891	0.0179201062634887	0.0179178689417649	0.0179205562751145	0.017918619422394	0.0179175749688848	0.017918619422394	0.0179205562751145	0.0179178689417649	0.0179201062634887	0.0179183580269891	0.0179189610237226	0.0179196106631877	0.0179190388624319	0.0179185177264469	0.0179186266416161	0.0179190194207853	0.0179192626849443	0.0179192350850404	0.0179190610516603	0.0179189112528948	0.0179188725733927	0.0179189285912293
flux1:	0.670819397993313	0.0177119595624387	0.0177120128369657	0.0177120803436389	0.017712127317724	0.0177121315957191	0.0177120950090333	0.017712042126191	0.0177120063239086	0.0177120099004631	0.0177120490489442	0.0177120934744112	0.0177121037616425	0.0177120594494879	0.017711981690035	0.0177119319190378	0.0177119765233107	0.0177121277505442	0.0177122974864442	0.0177123185767124	0.0177120729644302	0.0177116852134098	0.0177115828302567	0.0177121007482481	0.0177126616566975	0.0177120172818175	0.0177114289312424	0.0177131555100143	0.0177109409211353	0.0177135979805529	0.0177116819439549	0.0177106480603816	0.0177116819439549	0.0177135979805529	0.0177109409211352	0.0177131555100143	0.0177114289312424	0.0177120172818175	0.0177126616566975	0.0177121007482481	0.0177115828302567	0.0177116852134098	0.0177120729644302	0.0177123185767124	0.0177122974864442	0.0177121277505442	0.0177119765233107	0.0177119319190378	0.017711981690035
flux1:	0.671081846897066	0.0174919565384127	0.0174920034644005	0.017492063778314	0.0174921058865903	0.0174921097433875	0.0174920772923074	0.0174920311330828	0.0174920014666306	0.0174920076841711	0.0174920447644985	0.0174920835672415	0.0174920877111393	0.0174920401034232	0.0174919636862495	0.0174919188684267	0.0174919685473426	0.017492121170466	0.0174922874948393	0.0174923036210424	0.0174920572679603	0.0174916754463513	0.0174915792011275	0.0174920922933358	0.017492640557862	0.0174920008318224	0.0174914268822286	0.0174931309270474	0.0174909419251515	0.0174935681512115	0.0174916755478869	0.017490653478735	0.0174916755478869	0.0174935681512115	0.0174909419251515	0.0174931309270474	0.0174914268822286	0.0174920008318224	0.017492640557862	0.0174920922933358	0.0174915792011275	0.0174916754463513	0.0174920572679603	0.0174923036210424	0.0174922874948393	0.017492121170466	0.0174919685473426	0.0174919188684267	0.0174919636862496
flux1:	0.67134429580082	0.0172594326625798	0.0172594731298909	0.0172595255296844	0.0172595617099283	0.0172595641453018	0.0172595352734528	0.0172594959419977	0.0172594731465928	0.0172594831065617	0.0172595191825539	0.0172595529913714	0.0172595509374023	0.0172594992884799	0.0172594230205926	0.0172593819382534	0.0172594359153137	0.0172595899461752	0.0172597537431614	0.0172597664004129	0.0172595208300033	0.0172591457560876	0.0172590552195398	0.0172595619234444	0.0172600958890514	0.0172594602522478	0.0172589004684398	0.0172605811589565	0.0172584204884765	0.0172610153329995	0.0172591486633051	0.0172581396004789	0.0172591486633051	0.0172610153329994	0.0172584204884765	0.0172605811589565	0.0172589004684398	0.0172594602522478	0.0172600958890515	0.0172595619234444	0.0172590552195398	0.0172591457560876	0.0172595208300033	0.0172597664004129	0.0172597537431614	0.0172595899461752	0.0172594359153137	0.0172593819382534	0.0172594230205926
flux1:	0.671606744704573	0.0170149622036198	0.0170149960348382	0.0170150398232976	0.017015069115133	0.0170150692646223	0.0170150435302347	0.017015011180111	0.0170149959590083	0.0170150106660943	0.0170150466810507	0.0170150760285023	0.0170150676861734	0.0170150112856116	0.0170149340637421	0.0170148956073712	0.0170149531916857	0.0170151086737487	0.0170152707928863	0.0170152813855725	0.0170150380052639	0.0170146704028919	0.0170145851244663	0.0170150839561605	0.0170156021032443	0.0170149700812135	0.0170144242491439	0.0170160808109448	0.0170139510718412	0.0170165139639262	0.0170146755778796	0.0170136806473617	0.0170146755778796	0.0170165139639263	0.0170139510718412	0.0170160808109449	0.0170144242491439	0.0170149700812134	0.0170156021032443	0.0170150839561605	0.0170145851244663	0.0170146704028919	0.0170150380052639	0.0170152813855725	0.0170152707928863	0.0170151086737487	0.0170149531916857	0.0170148956073712	0.0170149340637421
flux1:	0.671869193608326	0.0167591429169751	0.0167591698886643	0.0167592044291842	0.0167592260119518	0.0167592231720966	0.0167592002515099	0.0167591750665491	0.0167591680567027	0.0167591883822046	0.0167592251335023	0.01675925045093	0.0167592357108112	0.016759173915903	0.0167590947624024	0.016759057956678	0.0167591185495347	0.0167592755425912	0.0167594367673403	0.0167594465732096	0.0167592066476363	0.0167588471389551	0.0167587666618228	0.0167592562470937	0.0167597572257114	0.0167591284536358	0.0167585963889308	0.0167602280835322	0.0167581316997905	0.0167606620158592	0.0167588540836132	0.0167578743337299	0.0167588540836132	0.0167606620158592	0.0167581316997905	0.0167602280835322	0.0167585963889308	0.0167591284536358	0.0167597572257114	0.0167592562470937	0.0167587666618228	0.0167588471389551	0.0167592066476363	0.0167594465732096	0.0167594367673403	0.0167592755425912	0.0167591185495347	0.016759057956678	0.0167590947624024
flux1:	0.67213164251208	0.0164925936243715	0.0164926134932014	0.0164926382452666	0.0164926514697236	0.0164926451146027	0.0164926247980684	0.0164926069694972	0.0164926087087208	0.016492635359796	0.0164926734812142	0.0164926951001928	0.0164926738535808	0.0164926061198555	0.0164925242129605	0.0164924882359454	0.0164925513321514	0.0164927098954406	0.0164928709142409	0.0164928810539637	0.016492645684281	0.0164922947865866	0.0164922186631596	0.0164926977652885	0.01649318042394	0.0164925546660216	0.0164920362197635	0.0164936423349933	0.0164915815272341	0.0164940785660025	0.0164923030530653	0.0164913394446296	0.0164923030530653	0.0164940785660025	0.0164915815272341	0.0164936423349933	0.0164920362197635	0.0164925546660216	0.01649318042394	0.0164926977652885	0.0164922186631596	0.0164922947865866	0.016492645684281	0.0164928810539637	0.0164928709142409	0.0164927098954406	0.0164925513321514	0.0164924882359454	0.0164925242129605
flux1:	0.672394091415833	0.0162159517389157	0.0162159642707806	0.0162159788224252	0.0162159832348389	0.0162159730235633	0.0162159552041358	0.0162159449055152	0.0162159558028291	0.0162159892988262	0.0162160292509211	0.0162160474105293	0.0162160195705188	0.0162159454788689	0.0162158601763257	0.0162158243715052	0.0162158895559152	0.0162160497306012	0.0162162111115756	0.0162162225246545	0.0162159926342793	0.0162156507607635	0.0162155785680068	0.0162160461114053	0.0162165095195543	0.0162158866828331	0.0162153817446206	0.0162169615858162	0.0162149383487163	0.0162174013118154	0.0162156599595598	0.0162147133580956	0.0162156599595598	0.0162174013118154	0.0162149383487163	0.0162169615858162	0.0162153817446205	0.0162158866828331	0.0162165095195543	0.0162160461114053	0.0162155785680068	0.0162156507607635	0.0162159926342793	0.0162162225246545	0.0162162111115756	0.0162160497306012	0.0162158895559152	0.0162158243715052	0.0162158601763257
flux1:	0.672656540319586	0.0159298707489765	0.0159298757490905	0.0159298798444948	0.0159298752021247	0.0159298609774196	0.0159298456340687	0.015929842995684	0.0159298633063558	0.0159299039630722	0.0159299460315285	0.0159299608905665	0.0159299264132319	0.0159298456924501	0.0159297565477865	0.0159297204289459	0.0159297873688051	0.0159299491607861	0.0159301113310443	0.0159301247586826	0.0159299010855648	0.0159295685495732	0.0159294999034309	0.015929954992385	0.0159303984561864	0.015929778598595	0.0159292870970024	0.0159308399794182	0.0159288560644764	0.0159312840432134	0.0159295783550392	0.0159286495252187	0.0159295783550392	0.0159312840432134	0.0159288560644764	0.0159308399794182	0.0159292870970024	0.015929778598595	0.0159303984561864	0.015929954992385	0.015929499903431	0.0159295685495732	0.0159299010855648	0.0159301247586826	0.0159301113310443	0.0159299491607861	0.0159297873688051	0.0159297204289459	0.0159297565477865
flux1:	0.672918989223339	0.0156350176740095	0.0156350150159615	0.0156350085766482	0.0156349948540873	0.0156349766325526	0.0156349638088972	0.0156349688932348	0.0156349986997581	0.0156350466220668	0.0156350909235816	0.0156351025766496	0.0156350614810665	0.0156349740248037	0.015634880795873	0.0156348440451109	0.0156349124789982	0.0156350758429939	0.0156352390732899	0.0156352550485498	0.0156350381438216	0.0156347151661147	0.0156346497344054	0.0156350916663878	0.0156355147373383	0.015634898069995	0.0156344199706545	0.0156359452134172	0.0156340021174105	0.0156363940859406	0.0156347253192559	0.0156338149216074	0.0156347253192559	0.0156363940859406	0.0156340021174105	0.0156359452134172	0.0156344199706545	0.015634898069995	0.0156355147373383	0.0156350916663878	0.0156346497344054	0.0156347151661147	0.0156350381438216	0.0156352550485498	0.0156352390732899	0.0156350758429939	0.0156349124789982	0.0156348440451109	0.015634880795873
flux1:	0.673181438127093	0.015332070505386	0.0153320601572573	0.0153320432957348	0.0153320206820664	0.0153319986371107	0.0153319884173532	0.0153320011971904	0.0153320403971328	0.0153320954800201	0.0153321419749461	0.0153321504711519	0.0153321028570701	0.0153320087344957	0.0153319113842478	0.0153318738436964	0.0153319435679728	0.0153321083937585	0.0153322727890289	0.0153322916343223	0.0153320818669443	0.0153317685853573	0.0153317060985684	0.0153321343717799	0.015332536848258	0.0153319237322082	0.0153314590338133	0.0153329559556964	0.0153310549149856	0.0153334097299243	0.0153317788939243	0.0153308874837937	0.0153317788939243	0.0153334097299243	0.0153310549149856	0.0153329559556964	0.0153314590338133	0.0153319237322082	0.015332536848258	0.0153321343717799	0.0153317060985684	0.0153317685853573	0.0153320818669443	0.0153322916343223	0.0153322727890289	0.0153321083937585	0.0153319435679728	0.0153318738436964	0.0153319113842478
flux1:	0.673443887030846	0.0150217156451602	0.0150216976910337	0.0150216707161763	0.0150216396033825	0.0150216140421538	0.0150216065258675	0.0150216268663238	0.0150216751676109	0.0150217371052742	0.0150217856159679	0.0150217909789704	0.0150217370410964	0.0150216365008371	0.0150215351906003	0.0150214968486558	0.0150215677023853	0.0150217338039232	0.0150218992999869	0.0150219211316677	0.0150217186984862	0.0150214151793212	0.015021355438827	0.0150217697538394	0.0150221516757479	0.0150215426135431	0.0150210913421403	0.01502255925935	0.0150207012499989	0.0150230176562864	0.0150214255153232	0.0150205535440043	0.0150214255153232	0.0150230176562864	0.0150207012499989	0.01502255925935	0.0150210913421403	0.0150215426135431	0.0150221516757479	0.0150217697538394	0.015021355438827	0.0150214151793212	0.0150217186984862	0.0150219211316677	0.0150218992999869	0.0150217338039232	0.0150215677023853	0.0150214968486558	0.0150215351906003
flux1:	0.673706335934599	0.0147046453555186	0.0147046200110413	0.0147045834249643	0.0147045443884492	0.0147045157243317	0.0147045110017353	0.0147045386473726	0.0147045955711921	0.0147046638734915	0.0147047141071067	0.0147047163551977	0.0147046563932498	0.0147045498604912	0.0147044449363454	0.0147044059093994	0.0147044777587208	0.0147046448667852	0.0147048112332334	0.0147048359728012	0.014704640913261	0.0147043471637194	0.0147042900470641	0.0147046903026512	0.0147050519396011	0.014704447562272	0.0147040097642426	0.0147054479903245	0.0147036337338149	0.0147059103764286	0.0147043574585989	0.014703505276484	0.0147043574585989	0.0147059103764286	0.0147036337338149	0.0147054479903245	0.0147040097642426	0.014704447562272	0.0147050519396011	0.0147046903026512	0.0147042900470641	0.0147043471637194	0.014704640913261	0.0147048359728012	0.0147048112332334	0.0147046448667852	0.0147044777587208	0.0147044059093994	0.0147044449363454
flux1:	0.673968784838352	0.0143815552314428	0.0143815228524911	0.0143814773391502	0.0143814311116166	0.0143813998340044	0.0143813979632433	0.0143814325309927	0.014381497422124	0.0143815714373659	0.0143816230116954	0.0143816221767022	0.0143815566006358	0.0143814446675803	0.0143813366406678	0.0143812971514567	0.0143813698743469	0.0143815376330592	0.0143817044821126	0.0143817318733162	0.0143815440879443	0.0143812600689145	0.0143812055319351	0.0143815918153801	0.0143819336490579	0.0143813346991661	0.0143809104333306	0.0143823182812124	0.0143805482553641	0.0143827836962914	0.0143812703067208	0.0143804381682668	0.0143812703067208	0.0143827836962914	0.0143805482553641	0.0143823182812124	0.0143809104333306	0.0143813346991661	0.0143819336490579	0.0143815918153801	0.0143812055319351	0.0143812600689145	0.0143815440879443	0.0143817318733162	0.0143817044821126	0.0143815376330592	0.0143813698743469	0.0143812971514567	0.0143813366406678
flux1:	0.674231233742106	0.0140531417088305	0.0140531027927732	0.0140530491989598	0.0140529966391596	0.0140529632822632	0.0140529642700191	0.0140530052483668	0.014053077292381	0.0140531562351682	0.0140532087060807	0.0140532048500041	0.0140531341800735	0.0140530175902384	0.0140529071120696	0.0140528674658304	0.0140529409381137	0.0140531089056077	0.0140532757064884	0.0140533053374209	0.0140531246091156	0.0140528502476698	0.0140527983233726	0.0140531708957306	0.0140534935972613	0.0140529009088156	0.0140524902380896	0.0140538670241924	0.0140521414787476	0.0140543342184678	0.014052860456647	0.0140520485269055	0.014052860456647	0.0140543342184678	0.0140521414787476	0.0140538670241924	0.0140524902380896	0.0140529009088156	0.0140534935972613	0.0140531708957306	0.0140527983233726	0.0140528502476698	0.0140531246091156	0.0140533053374209	0.0140532757064884	0.0140531089056077	0.0140529409381137	0.0140528674658304	0.0140529071120696
flux1:	0.674493682645859	0.0137200996200033	0.0137200547995097	0.0137199941093	0.0137199361673738	0.0137199012797568	0.0137199050662486	0.013719951820754	0.0137200300672075	0.0137201130499163	0.0137201659389542	0.0137201591674468	0.0137200840290419	0.013719963656141	0.0137198514901109	0.0137198120497436	0.0137198861330801	0.0137200537863118	0.0137202198844646	0.0137202512136072	0.0137200772307236	0.0137198124317462	0.0137197632259928	0.0137201225029495	0.0137204269062029	0.0137198413822923	0.0137194443653107	0.0137207894155716	0.0137191083917714	0.013721256894372	0.0137198226748037	0.0137190310372303	0.0137198226748037	0.013721256894372	0.0137191083917714	0.0137207894155716	0.0137194443653107	0.0137198413822923	0.0137204269062029	0.0137201225029495	0.0137197632259928	0.0137198124317462	0.0137200772307236	0.0137202512136072	0.0137202198844646	0.0137200537863118	0.0137198861330801	0.0137198120497436	0.0137198514901109
flux1:	0.674756131549612	0.0133831198081371	0.0133830698379186	0.0133830031419538	0.013382940823161	0.0133829049395582	0.0133829113886798	0.0133829631735494	0.0133830465640312	0.0133831326303809	0.0133831854511768	0.0133831759231926	0.0133830970366627	0.0133829738590313	0.0133828608494591	0.013382822010851	0.0133828965432796	0.0133830632867982	0.0133832279271271	0.0133832603121954	0.013383092692426	0.013382837348884	0.013382791033082	0.0133831375621878	0.0133834246340681	0.013382847223092	0.0133824639061834	0.013383776563758	0.013382139917141	0.0133842426380999	0.0133828477134509	0.0133820763786832	0.0133828477134508	0.0133842426380999	0.013382139917141	0.013383776563758	0.0133824639061834	0.013382847223092	0.0133834246340681	0.0133831375621878	0.013382791033082	0.013382837348884	0.013383092692426	0.0133832603121954	0.0133832279271271	0.0133830632867982	0.0133828965432796	0.013382822010851	0.0133828608494591
flux1:	0.675018580453365	0.0130428868117042	0.0130428325489796	0.0130427610101762	0.0130426953388078	0.0130426589555483	0.0130426678505551	0.0130427238256698	0.0130428112253641	0.0130428993845296	0.0130429516668536	0.0130429396000521	0.0130428577659796	0.0130427328376714	0.0130426198777065	0.0130425820462781	0.0130426568357196	0.0130428220140281	0.0130429843671738	0.0130430170955817	0.0130428554096739	0.0130426094111504	0.0130425662122657	0.0130429006474257	0.0130431714562383	0.0130426031276099	0.0130422335374591	0.0130435131718034	0.013041920597386	0.0130439760129981	0.0130426199989148	0.0130418689141983	0.0130426199989148	0.0130439760129981	0.013041920597386	0.0130435131718034	0.0130422335374591	0.0130426031276099	0.0130431714562383	0.0130429006474257	0.0130425662122657	0.0130426094111504	0.0130428554096739	0.0130430170955817	0.0130429843671738	0.0130428220140281	0.0130426568357196	0.0130425820462781	0.0130426198777065
flux1:	0.675281029357119	0.012700076629485	0.0127000190093009	0.0126999438267209	0.0126998758118739	0.0126998393669477	0.0126998504117524	0.0126999096642673	0.0126999998955732	0.0127000891553556	0.0127001404658115	0.0127001261375612	0.0127000422181685	0.0126999166379582	0.0126998046376695	0.0126997682070651	0.0126998430279983	0.012700005940971	0.0127001651315715	0.0127001974513267	0.0127000412457625	0.0126998044849902	0.0126997646733128	0.0127000877474784	0.0127003434304748	0.0126997851506403	0.0126994292879153	0.0127006753048945	0.0126991263638538	0.0127011330012682	0.0126998154020104	0.0126990844609486	0.0126998154020104	0.0127011330012682	0.0126991263638538	0.0127006753048944	0.0126994292879153	0.0126997851506403	0.0127003434304748	0.0127000877474784	0.0126997646733128	0.0126998044849902	0.0127000412457625	0.0127001974513267	0.0127001651315715	0.012700005940971	0.0126998430279983	0.0126997682070651	0.0126998046376695
flux1:	0.675543478260872	0.0123553545761197	0.0123552945829132	0.0123552169555489	0.0123551475602464	0.0123551114187251	0.0123551242445337	0.0123551858139487	0.0123552776906548	0.0123553670883549	0.0123554170469855	0.0123554007910683	0.0123553156886222	0.0123551905681957	0.0123550804240766	0.012355045757749	0.0123551203510936	0.0123552802717792	0.012355435407609	0.0123554665575108	0.0123553153753862	0.0123550877526436	0.0123550516278217	0.0123553641248588	0.0123556058560322	0.012355058565579	0.0123547163997386	0.0123559282523692	0.012354422399344	0.0123563788661964	0.012355099100267	0.0123543881525862	0.012355099100267	0.0123563788661964	0.012354422399344	0.0123559282523692	0.0123547163997386	0.012355058565579	0.0123556058560322	0.0123553641248588	0.0123550516278217	0.0123550877526436	0.0123553153753862	0.0123554665575107	0.012355435407609	0.0123552802717792	0.0123551203510936	0.0123550457577491	0.0123550804240766
flux1:	0.675805927164625	0.0120093732374892	0.0120093118744492	0.0120092329666031	0.012009163081483	0.0120091275266557	0.0120091417033713	0.012009204608818	0.0120092969693639	0.0120093855991972	0.012009433891525	0.0120094160908825	0.0120093307240862	0.0120092071566907	0.0120090997236731	0.0120090671399206	0.0120091412159747	0.0120092974100202	0.0120094476109125	0.0120094768490123	0.0120093302484884	0.0120091116738417	0.0120090795497665	0.0120093822764655	0.0120096112356004	0.0120090758281408	0.0120087472935651	0.0120099244929774	0.0120084611031271	0.0120103661158098	0.0120091235408134	0.0120084324018492	0.0120091235408134	0.0120103661158098	0.0120084611031271	0.0120099244929774	0.0120087472935651	0.0120090758281408	0.0120096112356004	0.0120093822764655	0.0120090795497665	0.0120091116738417	0.0120093302484884	0.0120094768490123	0.0120094476109125	0.0120092974100202	0.0120091412159747	0.0120090671399206	0.0120090997236731
flux1:	0.676068376068379	0.0116627705344688	0.0116627087923204	0.0116626297021024	0.0116625601245742	0.0116625253548162	0.0116625404063881	0.0116626036747975	0.0116626954132637	0.0116627824493927	0.0116628288336946	0.011662809909761	0.011662725189204	0.0116626042199527	0.0116625002868545	0.0116624700476572	0.0116625432917858	0.0116626950376503	0.0116628394631552	0.0116628660925728	0.0116627236624246	0.0116625140559113	0.0116624862450714	0.0116627800042174	0.0116629973480967	0.011662474651504	0.0116621596450217	0.0116633017712208	0.0116618801662367	0.0116637325759364	0.011662526511969	0.0116618549716154	0.011662526511969	0.0116637325759364	0.0116618801662367	0.0116633017712209	0.0116621596450217	0.011662474651504	0.0116629973480967	0.0116627800042174	0.0116624862450714	0.0116625140559113	0.0116627236624246	0.0116628660925728	0.0116628394631552	0.0116626950376503	0.0116625432917858	0.0116624700476572	0.0116625002868545
flux1:	0.676330824972132	0.0113161679027741	0.0113161067295795	0.0113160284618027	0.0113159598812334	0.0113159260122974	0.011315941434998	0.0113160041288146	0.0113160942224486	0.0113161789369758	0.0113162232468537	0.01131620364619	0.0113161204499393	0.0113160030488519	0.0113159033179702	0.0113158756217687	0.0113159477023973	0.0113160943115108	0.0113162321863342	0.0113162555776802	0.0113161169496267	0.0113159162395826	0.011315893037514	0.0113161786028596	0.0113163854394035	0.011315876199855	0.0113155745796741	0.0113166812916909	0.011315300764032	0.0113170995797765	0.011315929330748	0.0113152771616408	0.011315929330748	0.0113170995797765	0.011315300764032	0.0113166812916909	0.0113155745796741	0.011315876199855	0.0113163854394035	0.0113161786028596	0.011315893037514	0.0113159162395826	0.0113161169496267	0.0113162555776802	0.0113162321863342	0.0113160943115108	0.0113159477023973	0.0113158756217687	0.0113159033179702
flux1:	0.676593273875885	0.010970168595728	0.0109701088691805	0.0109700323136429	0.0109699653027728	0.0109699323749083	0.0109699476573984	0.01097000890057	0.0109700964328799	0.0109701782084302	0.0109702203509822	0.0109702005300427	0.0109701196804285	0.0109700067191177	0.0109699117904592	0.0109698867688186	0.010969957347187	0.0109700981832246	0.0109702288196194	0.0109702484294525	0.0109701132871152	0.0109699214069244	0.0109699030773686	0.0109701811712446	0.0109703785372099	0.0109698834063592	0.0109695949923434	0.0109706660373924	0.0109693258721195	0.0109710702802098	0.0109699351526062	0.0109693021173602	0.0109699351526062	0.0109710702802098	0.0109693258721195	0.0109706660373924	0.0109695949923434	0.0109698834063592	0.0109703785372099	0.0109701811712446	0.0109699030773686	0.0109699214069244	0.0109701132871152	0.0109702484294525	0.0109702288196194	0.0109700981832246	0.010969957347187	0.0109698867688186	0.0109699117904592
flux1:	0.676855722779638	0.0106253561158378	0.0106252986193237	0.0106252245351298	0.0106251595475795	0.0106251275366508	0.010625142180641	0.0106252011817482	0.0106252853604526	0.0106253636972553	0.0106254036473599	0.0106253840562925	0.0106253062988499	0.0106251985315699	0.0106251088919784	0.0106250866098979	0.0106251553509567	0.0106252898474593	0.0106254126638966	0.0106254280488357	0.0106252961333233	0.0106251130169418	0.0106250997782772	0.0106253710524485	0.0106255598951519	0.0106250794206216	0.0106248039958009	0.0106258392171039	0.0106245387108012	0.0106262280901519	0.010625127408867	0.0106245132662275	0.010625127408867	0.010626228090152	0.0106245387108012	0.0106258392171039	0.0106248039958009	0.0106250794206216	0.0106255598951519	0.0106253710524485	0.0106250997782772	0.0106251130169418	0.0106252961333233	0.0106254280488357	0.0106254126638966	0.0106252898474593	0.0106251553509567	0.0106250866098979	0.0106251088919784
flux1:	0.677118171683392	0.0102822927800675	0.010282238183509	0.0102821671897362	0.0102821045631534	0.0102820733947596	0.0102820869350942	0.0102821430066702	0.0102822231760699	0.0102822976937208	0.0102823354851141	0.0102823165515065	0.0102822425369098	0.0102821405864603	0.0102820566036729	0.0102820370631497	0.0102821036469494	0.0102822313226113	0.0102823458582328	0.0102823566845343	0.0102822277967959	0.0102820533734372	0.0102820453868872	0.0102823104071146	0.0102824915704767	0.01028202618973	0.0102817635028894	0.0102827628458752	0.0102815013222798	0.0102831352553503	0.010282068376336	0.0102814728861537	0.010282068376336	0.0102831352553503	0.0102815013222798	0.0102827628458752	0.0102817635028894	0.01028202618973	0.0102824915704767	0.0102823104071146	0.0102820453868872	0.0102820533734372	0.0102822277967959	0.0102823566845343	0.0102823458582328	0.0102822313226113	0.0102821036469494	0.0102820370631497	0.0102820566036729
flux1:	0.677380620587145	0.00994151842267193	0.00994146726885907	0.0099413998415288	0.00994133980566054	0.00994130937115658	0.00994132139423034	0.00994137396755103	0.00994144961517278	0.00994152004949423	0.00994155576343733	0.00994153787689047	0.00994146814654631	0.00994137249529821	0.00994129441675079	0.0099412775630819	0.00994134169600611	0.00994146216706825	0.00994156809160888	0.00994157414020967	0.00994144814041816	0.00994128232881199	0.00994127968884518	0.00994153892346078	0.00994171313849735	0.00994126317602651	0.00994101294517971	0.00994197646183563	0.00994075328392734	0.00994233156308172	0.00994129788269622	0.00994072080968331	0.00994129788269622	0.00994233156308172	0.00994075328392734	0.00994197646183563	0.00994101294517971	0.00994126317602651	0.00994171313849735	0.00994153892346078	0.00994127968884518	0.00994128232881198	0.00994144814041815	0.00994157414020967	0.00994156809160889	0.00994146216706825	0.00994134169600612	0.00994127756308191	0.00994129441675079
flux1:	0.677643069490898	0.00960354923840885	0.0096035019351975	0.00960343841019013	0.00960338109895967	0.00960335127225086	0.00960336143181381	0.0096034100666891	0.00960348082432691	0.00960354701994523	0.00960358077234386	0.00960356427066969	0.00960349924644928	0.00960341023252649	0.00960333818854029	0.00960332391875865	0.00960338534398895	0.00960349833331648	0.00960359545237573	0.00960359661957288	0.00960347342390408	0.00960331612653614	0.00960331885377612	0.00960357266641877	0.00960374054614396	0.00960330621380123	0.00960306813033629	0.00960399598155437	0.00960281055999621	0.00960433318928954	0.0096033321503402	0.00960277326660717	0.0096033321503402	0.00960433318928954	0.00960281055999621	0.00960399598155437	0.00960306813033628	0.00960330621380123	0.00960374054614396	0.00960357266641877	0.00960331885377613	0.00960331612653615	0.00960347342390407	0.00960359661957287	0.00960359545237573	0.00960349833331648	0.00960338534398895	0.00960332391875865	0.00960333818854028
flux1:	0.677905518394651	0.00926887676789979	0.00926883358632075	0.00926877416759547	0.00926871963412665	0.00926869028814381	0.00926869831773369	0.00926874270710037	0.00926880834662691	0.0092688702460409	0.00926890217389586	0.00926888733161883	0.00926882731000097	0.00926874512843778	0.00926867913926226	0.009268667312054	0.00926872581871836	0.00926883116129291	0.00926891941701746	0.00926891571111206	0.00926879528635873	0.00926864638407595	0.00926865442092976	0.00926890306743246	0.00926906510598812	0.00926864650619021	0.00926842023946121	0.00926931269529731	0.00926816449324875	0.00926963168578147	0.00926866278037192	0.00926812186679004	0.00926866278037192	0.00926963168578147	0.00926816449324875	0.00926931269529731	0.00926842023946121	0.00926864650619021	0.00926906510598812	0.00926890306743246	0.00926865442092976	0.00926864638407595	0.00926879528635873	0.00926891571111206	0.00926891941701746	0.00926883116129291	0.00926872581871836	0.009268667312054	0.00926867913926226
flux1:	0.678167967298405	0.00893796702586706	0.00893792810387695	0.0089378728761322	0.00893782110959363	0.00893779213145765	0.00893779785292258	0.0089378378222979	0.00893789824683592	0.00893795587685171	0.00893798612488175	0.00893797314457274	0.00893791829526315	0.00893784300376105	0.00893778298982656	0.0089377734362611	0.00893782886681062	0.00893792651152636	0.00893800597893804	0.00893799751329868	0.0089378798698086	0.008937739217134	0.00893775242623283	0.00893799605550683	0.00893815263119985	0.00893774976265899	0.00893753496479888	0.00893839240263588	0.00893728093708387	0.00893869310820115	0.00893775587759392	0.00893723272406371	0.00893775587759392	0.00893869310820115	0.00893728093708387	0.00893839240263588	0.00893753496479888	0.00893774976265899	0.00893815263119985	0.00893799605550684	0.00893775242623283	0.008937739217134	0.00893787986980861	0.00893799751329867	0.00893800597893804	0.00893792651152636	0.00893782886681063	0.0089377734362611	0.00893778298982656
flux1:	0.678430416202158	0.00861125977197266	0.00861122512329708	0.00861117406804679	0.00861112501119168	0.00861109631522264	0.00861109964303392	0.00861113514513381	0.0086111903763468	0.00861124383280389	0.00861127254100694	0.00861126154780788	0.00861121191669968	0.00861114344544097	0.00861108924009312	0.00861108177452115	0.00861113402998695	0.00861122403779595	0.00861129491715058	0.00861128190025335	0.00861116708370351	0.00861103450514805	0.00861105267058204	0.00861129132920875	0.00861144271102567	0.00861105547660318	0.00861085178734306	0.0086116746880229	0.00861059952788666	0.00861195728461444	0.00861105131640602	0.00861054572114441	0.00861105131640602	0.00861195728461444	0.00861059952788666	0.0086116746880229	0.00861085178734306	0.00861105547660318	0.00861144271102567	0.00861129132920875	0.00861105267058204	0.00861103450514805	0.00861116708370351	0.00861128190025335	0.00861129491715058	0.00861122403779595	0.00861113402998696	0.00861108177452115	0.00861108924009312
flux1:	0.678692865105911	0.00828916792301074	0.00828913745029827	0.00828909046424775	0.00828904403058857	0.00828901556850563	0.00828901650980225	0.00828904761484081	0.00828909777722303	0.00828914720893355	0.00828917450173616	0.00828916554125487	0.00828912105740999	0.00828905922225579	0.00828901058620321	0.00828900501672809	0.00828905405963262	0.00828913659823216	0.00828919920392179	0.00828918192699332	0.00828907000951012	0.00828894529710158	0.00828896812832155	0.00828920176844994	0.00828934812553099	0.00828897634177073	0.00828878339307051	0.00828957233512633	0.00828853309648697	0.00828983722369224	0.00828896214666657	0.00828847391465082	0.00828896214666657	0.00828983722369224	0.00828853309648698	0.00828957233512633	0.00828878339307051	0.00828897634177073	0.00828934812553099	0.00828920176844994	0.00828896812832155	0.00828894529710158	0.00828907000951012	0.00828918192699332	0.00828919920392179	0.00828913659823215	0.00828905405963261	0.00828900501672808	0.00828901058620321
flux1:	0.678955314009665	0.00797207710429805	0.00797205061563301	0.00797200753021383	0.00797196361989232	0.00797193538776197	0.00797193403829907	0.00797196092066087	0.00797200622377417	0.00797205181654746	0.00797207779405239	0.00797207083362648	0.00797203131980004	0.00797197583810866	0.0079719324748117	0.00797192861281887	0.00797197446764239	0.00797204980302973	0.00797210454963832	0.0079720833725673	0.00797197444367785	0.00797185735585186	0.0079718844940133	0.0079721129840671	0.00797225439755981	0.00797189780544082	0.00797171522576383	0.00797247087794349	0.00797146721682525	0.00797271866066047	0.00797187413773918	0.00797140307846398	0.00797187413773918	0.00797271866066047	0.00797146721682525	0.00797247087794349	0.00797171522576383	0.00797189780544082	0.00797225439755981	0.0079721129840671	0.0079718844940133	0.00797185735585186	0.00797197444367785	0.0079720833725673	0.00797210454963832	0.00797204980302973	0.00797197446764239	0.00797192861281887	0.0079719324748117
flux1:	0.679217762913418	0.0076603453372502	0.00766032256496521	0.00766028316593221	0.00766024167950885	0.0076602137212244	0.00766021025760506	0.00766023317970816	0.00766027389932825	0.00766031586086164	0.00766034059254472	0.00766033552570389	0.0076603007118051	0.00766025122005694	0.00766021279131965	0.00766021045964592	0.00766025321087375	0.00766032169620447	0.00766036908239417	0.00766034441858605	0.00766023857644009	0.00766012883836058	0.00766015986479978	0.00766038300243152	0.00766051947910705	0.00766017775555651	0.00766000517365223	0.00766072828597577	0.00765975988916279	0.00766095973840262	0.00766014545814229	0.00765969138285805	0.00766014545814229	0.00766095973840263	0.00765975988916279	0.00766072828597577	0.00766000517365223	0.00766017775555651	0.00766051947910705	0.00766038300243153	0.00766015986479978	0.00766012883836058	0.00766023857644009	0.00766034441858605	0.00766036908239417	0.00766032169620446	0.00766025321087375	0.00766021045964592	0.00766021279131965
flux1:	0.679480211817171	0.00735430285936415	0.00735428348005351	0.00735424752614567	0.00735420837572882	0.00735418078302351	0.00735417545176801	0.00735419474601368	0.00735423120511373	0.00735426975140594	0.00735429327244727	0.00735428992625186	0.00735425946504455	0.00735421553744874	0.00735418167854081	0.00735418071797649	0.00735422050586967	0.00735428256814326	0.00735432315908366	0.0073542954599114	0.00735419280315446	0.00735409010845426	0.00735412455491853	0.00735434208160388	0.00735447356860945	0.00735414633833512	0.00735398338643064	0.00735467478006339	0.00735374135446967	0.00735489082037381	0.00735410648747515	0.00735366920608045	0.00735410648747515	0.00735489082037381	0.00735374135446967	0.00735467478006339	0.00735398338643064	0.00735414633833511	0.00735447356860945	0.00735434208160388	0.00735412455491853	0.00735409010845426	0.00735419280315446	0.0073542954599114	0.00735432315908366	0.00735428256814326	0.00735422050586967	0.00735418071797649	0.00735418167854082
flux1:	0.679742660720924	0.00705425207212246	0.00705423572678362	0.00705420296659859	0.00705416608394516	0.00705413899314605	0.00705413209728528	0.00705414814701588	0.00705418069743796	0.00705421604123438	0.0070542383515058	0.00705423649631334	0.00705420998060436	0.00705417114789035	0.00705414148161603	0.00705414175554966	0.00705417876988591	0.00705423489504254	0.00705426930409842	0.00705423904355902	0.00705413966416361	0.0070540436780238	0.00705408103822709	0.00705429265487614	0.00705441905501058	0.00705410590224391	0.00705395221858245	0.00705461277483371	0.00705371403596001	0.0070548144312958	0.00705405975658687	0.00705363907434506	0.00705405975658686	0.0070548144312958	0.00705371403596002	0.00705461277483371	0.00705395221858245	0.00705410590224391	0.00705441905501058	0.00705429265487614	0.00705408103822709	0.0070540436780238	0.00705413966416361	0.00705423904355902	0.00705426930409842	0.00705423489504254	0.0070541787698859	0.00705414175554966	0.00705414148161603
flux1:	0.680005109624678	0.0067604676117254	0.00676045392503765	0.00676042411145216	0.00676038945288739	0.00676036303879536	0.0067603549227615	0.0067603681431264	0.00676039714867577	0.00676042949029392	0.00676045055587247	0.00676044991698808	0.00676042689753746	0.00676039266519564	0.00676036681443592	0.00676036821156865	0.00676040268368599	0.00676045340072943	0.00676048227109733	0.00676044993121653	0.00676035390850082	0.00676026427192337	0.00676030401396883	0.00676050939693748	0.00676063058387094	0.00676033106365968	0.00676018629436099	0.00676081694313334	0.00675995260313698	0.0067610053209776	0.00676028001131273	0.00675987572555602	0.00676028001131273	0.0067610053209776	0.00675995260313698	0.00676081694313334	0.00676018629436098	0.00676033106365967	0.00676063058387095	0.00676050939693749	0.00676030401396883	0.00676026427192336	0.00676035390850082	0.00676044993121653	0.00676048227109733	0.00676045340072944	0.00676040268368599	0.00676036821156865	0.00676036681443592
flux1:	0.680267558528431	0.00647319653701668	0.00647318513489976	0.00647315803657103	0.0064731255847807	0.00647310005220259	0.00647309108583063	0.00647310190539315	0.00647312772695047	0.00647315724766899	0.00647317700461308	0.00647317727521659	0.00647315727862384	0.00647312714394829	0.00647310474232386	0.00647310717749048	0.00647313937103145	0.00647318523579737	0.00647320922273011	0.00647317528017572	0.00647308267615625	0.00647299901123115	0.00647304059043142	0.00647323940734654	0.00647335524025969	0.00647306888900116	0.00647293268925392	0.00647353439727121	0.00647270415315217	0.00647371064602461	0.0064730143945083	0.00647262629147847	0.0064730143945083	0.00647371064602461	0.00647270415315216	0.00647353439727121	0.00647293268925392	0.00647306888900116	0.00647335524025969	0.00647323940734654	0.00647304059043142	0.00647299901123115	0.00647308267615625	0.00647317528017572	0.0064732092227301	0.00647318523579737	0.00647313937103145	0.00647310717749048	0.00647310474232386
flux1:	0.680530007432184	0.0061926586285215	0.0061926491532843	0.00619262456298089	0.00619259432591253	0.00619256989947396	0.00619256046192029	0.00619256930573529	0.00619259228882117	0.00619261914685733	0.00619263750687377	0.00619263836158946	0.00619262090746439	0.0061925943748615	0.00619257507528976	0.00619257848852233	0.00619260868931859	0.00619265026848438	0.00619267002266947	0.00619263493693982	0.00619254579308495	0.00619246770901312	0.00619251058064748	0.00619270250550793	0.00619281284269413	0.00619253918766303	0.00619241122229023	0.00619298498142379	0.0061921885037885	0.00619315026369088	0.00619248274058941	0.00619211059254738	0.00619248274058941	0.00619315026369088	0.0061921885037885	0.00619298498142379	0.00619241122229023	0.00619253918766303	0.00619281284269413	0.00619270250550794	0.00619251058064747	0.00619246770901312	0.00619254579308495	0.00619263493693982	0.00619267002266947	0.00619265026848438	0.00619260868931859	0.00619257848852233	0.00619257507528976
flux1:	0.680792456335937	0.0059190467921398	0.00591903891472475	0.00591901665444004	0.00591898866170421	0.00591896557462739	0.00591895603896172	0.00591896331372132	0.00591898377878373	0.00591900810773884	0.00591902496528975	0.00591902607376929	0.00591901069057726	0.0059189872847289	0.00591897076577239	0.00591897511982577	0.00591900362538131	0.00591904148126755	0.00591905763383458	0.00591902183728915	0.00591893617266533	0.00591886327227055	0.00591890690384511	0.00591909163092761	0.00591919634198023	0.00591893490966752	0.00591881485313297	0.00591936166912454	0.00591859859193559	0.00591951713167397	0.00591887797632351	0.00591852153903913	0.00591887797632351	0.00591951713167397	0.00591859859193559	0.00591936166912454	0.00591881485313297	0.00591893490966752	0.00591919634198023	0.00591909163092761	0.00591890690384511	0.00591886327227055	0.00591893617266532	0.00591902183728915	0.00591905763383457	0.00591904148126755	0.00591900362538132	0.00591897511982578	0.00591897076577239
flux1:	0.681054905239691	0.00565252756073351	0.00565252098976517	0.00565250091275711	0.00565247521003607	0.0056524536925808	0.00565244441172142	0.00565245049341495	0.00565246872894357	0.00565249063847237	0.005652505878822	0.00565250691874863	0.00565249315782445	0.00565247243442653	0.00565245840444668	0.00565246368106887	0.0056524907900958	0.00565252546674244	0.00565253861627363	0.00565250250617087	0.00565242031690636	0.00565235220335818	0.00565239608597698	0.00565257334215354	0.0056526723184477	0.00565242264159214	0.00565231017753578	0.00565283105938797	0.0056521009710416	0.00565297780725745	0.00565236662121613	0.00565202563192609	0.00565236662121613	0.00565297780725745	0.0056521009710416	0.00565283105938797	0.00565231017753578	0.00565242264159214	0.00565267231844771	0.00565257334215354	0.00565239608597698	0.00565235220335818	0.00565242031690636	0.00565250250617087	0.00565253861627363	0.00565252546674244	0.0056524907900958	0.00565246368106886	0.00565245840444668
flux1:	0.681317354143444	0.00539324168661801	0.00539323617416806	0.00539321816423077	0.00539319480627749	0.00539317507451513	0.00539316636906168	0.00539317159343445	0.00539318785185411	0.00539320743021472	0.00539322093789973	0.00539322160688538	0.00539320905422792	0.00539319060815776	0.00539317880739101	0.00539318500266583	0.00539321100510025	0.00539324301601878	0.00539325371782741	0.00539321765043784	0.00539313891037296	0.00539307519384304	0.00539311885235282	0.0053932884075144	0.0053933815707807	0.00539314319403625	0.00539303801444162	0.00539353396470773	0.0053928364007098	0.00539367303888456	0.00539308938051087	0.00539276355640921	0.00539308938051087	0.00539367303888457	0.0053928364007098	0.00539353396470774	0.00539303801444162	0.00539314319403625	0.0053933815707807	0.0053932884075144	0.00539311885235282	0.00539307519384304	0.00539313891037297	0.00539321765043784	0.00539325371782741	0.00539324301601878	0.00539321100510025	0.00539318500266583	0.00539317880739101
flux1:	0.681579803047197	0.00514130481779345	0.00514130016196179	0.0051412841303638	0.00514126317320856	0.00514124541873434	0.00514123756711591	0.00514124222305005	0.00514125671920933	0.00514127403728083	0.00514128570449997	0.00514128573043222	0.00514127401601967	0.00514125748691206	0.00514124768767234	0.00514125480678334	0.00514127997466526	0.00514130979257459	0.0051413185504066	0.00514128283717813	0.00514120749952685	0.00514114780351612	0.00514119080515275	0.00514135248052552	0.00514143978940235	0.00514121227364164	0.00514111407774622	0.00514158608390903	0.00514092052134216	0.00514171844297758	0.00514116182355186	0.00514085086085174	0.00514116182355186	0.00514171844297758	0.00514092052134215	0.00514158608390903	0.00514111407774622	0.00514121227364164	0.00514143978940235	0.00514135248052552	0.00514119080515275	0.00514114780351612	0.00514120749952685	0.00514128283717813	0.0051413185504066	0.00514130979257459	0.00514127997466526	0.00514125480678334	0.00514124768767233
flux1:	0.68184225195095	0.00489680825063997	0.00489680429521792	0.00489679017583161	0.00489677166880658	0.00489675604990149	0.00489674928111027	0.00489675360689774	0.00489676651885689	0.00489678163517195	0.00489679136962998	0.00489679051912754	0.00489677932362125	0.00489676439894807	0.00489675640422661	0.00489676445599434	0.00489678903553515	0.00489681708428916	0.00489682434449712	0.00489678925016925	0.00489671724998698	0.00489666121708697	0.00489670317842219	0.0048968568526548	0.00489693830719003	0.00489672123249505	0.00489662972555657	0.00489707875263803	0.00489644460653536	0.00489720525862216	0.00489667514006321	0.0048963787136461	0.00489667514006321	0.00489720525862216	0.00489644460653536	0.00489707875263803	0.00489662972555658	0.00489672123249505	0.00489693830719003	0.0048968568526548	0.0048967031784222	0.00489666121708697	0.00489671724998698	0.00489678925016925	0.00489682434449712	0.00489681708428916	0.00489678903553516	0.00489676445599434	0.00489675640422661
flux1:	0.682104700854704	0.00465981975173199	0.00465981638334555	0.00465980412654291	0.00465978810469348	0.0046597747393305	0.00465976922836111	0.0046597734107021	0.00465978488243989	0.00465979784876874	0.00465980558057191	0.00465980366531753	0.00465979272414608	0.00465977913999279	0.00465977278077282	0.00465978177229995	0.00465980597739042	0.00465983262620538	0.00465983877434479	0.00465980451684213	0.00465973577407686	0.00465968307096293	0.00465972366302558	0.00465986927601621	0.00465994492016595	0.00465973788760002	0.00465965277962768	0.00466007976412241	0.00465947638578704	0.0046602011725907	0.00465969696675942	0.00465941473040424	0.00465969696675942	0.0046602011725907	0.00465947638578704	0.00466007976412241	0.00465965277962768	0.00465973788760002	0.00465994492016595	0.00465986927601621	0.00465972366302558	0.00465968307096293	0.00465973577407686	0.00465980451684213	0.00465983877434478	0.00465983262620538	0.00465980597739042	0.00465978177229995	0.00465977278077282
flux1:	0.682367149758457	0.00443038444141016	0.0044303815846403	0.00443037115054028	0.00443035762791756	0.00443034658887846	0.00443034245484907	0.00443034663029309	0.0044303567758971	0.00443036764293661	0.00443037333021519	0.00443037021104894	0.00443035931597704	0.00443034685578937	0.00443034198741795	0.0044303519191444	0.00443037592647811	0.00443040148646978	0.00443040684618135	0.00443037359806336	0.00443030802096323	0.00443025834246142	0.00443029729398052	0.00443043484849515	0.00443050477073586	0.0044303074030247	0.00443022840757561	0.00443063425275168	0.00443006092998934	0.00443075120710639	0.00443027227663236	0.00443000386379787	0.00443027227663235	0.00443075120710639	0.00443006092998934	0.00443063425275168	0.00443022840757561	0.00443030740302469	0.00443050477073586	0.00443043484849514	0.00443029729398052	0.00443025834246142	0.00443030802096323	0.00443037359806336	0.00443040684618135	0.00443040148646978	0.00443037592647811	0.0044303519191444	0.00443034198741795
flux1:	0.68262959866221	0.00420852573176702	0.00420852334280101	0.00420851469442832	0.00420850365866227	0.00420849497089644	0.00420849227769768	0.00420849653615573	0.00420850544503429	0.00420851426779591	0.00420851790082001	0.00420851348958633	0.00420850248797119	0.00420849097960324	0.00420848747756785	0.00420849833899108	0.00420852228489761	0.00420854700784862	0.00420855184181568	0.00420851973302347	0.00420845722168174	0.00420841029379644	0.00420844739258613	0.00420857695379376	0.00420864128602004	0.00420845322729509	0.00420838006042316	0.00420876563298659	0.00420822159215424	0.00420887866272423	0.00420842432324393	0.00420816934835959	0.00420842432324393	0.00420887866272423	0.00420822159215425	0.00420876563298659	0.00420838006042316	0.00420845322729509	0.00420864128602004	0.00420857695379375	0.00420844739258613	0.00420841029379644	0.00420845722168174	0.00420851973302346	0.00420855184181568	0.00420854700784862	0.00420852228489761	0.00420849833899108	0.00420848747756785
flux1:	0.682892047565963	0.00399424631176094	0.00399424437115034	0.00399423746800826	0.00399422887644811	0.00399422251667452	0.00399422127588122	0.00399422566577598	0.00399423340843256	0.00399424025098267	0.00399424185463308	0.00399423611387752	0.003994224905895	0.00399421421732661	0.00399421197276986	0.00399422373903024	0.00399424771803291	0.00399427179723096	0.00399427630994482	0.0039942454315638	0.00399418588139911	0.00399414146323978	0.00399417655581044	0.00399429824892436	0.00399435716384981	0.00399417807862245	0.0039941104580501	0.00399447658612598	0.00399396099584305	0.0039945861087436	0.00399415563239909	0.00399391369260566	0.00399415563239909	0.0039945861087436	0.00399396099584305	0.00399447658612598	0.0039941104580501	0.00399417807862244	0.00399435716384981	0.00399429824892436	0.00399417655581044	0.00399414146323978	0.0039941858813991	0.0039942454315638	0.00399427630994482	0.00399427179723096	0.00399424771803291	0.00399422373903024	0.00399421197276986
flux1:	0.683154496469717	0.00378752917225845	0.00378752767734252	0.00378752246982125	0.00378751624741099	0.00378751214584431	0.00378751232153832	0.00378751685612703	0.00378752349006475	0.00378752842934449	0.00378752806389643	0.00378752100459723	0.00378750953877886	0.00378749957288484	0.00378749848816198	0.00378751111763108	0.00378753518266923	0.00378755875559126	0.00378756309761575	0.00378753350636642	0.00378747681136287	0.00378743469595586	0.00378746768549403	0.00378758169175852	0.00378763539906841	0.0037874649706107	0.00378740261517622	0.00378775008751989	0.00378726206384248	0.00378785641365008	0.00378744903366544	0.00378721971093533	0.00378744903366544	0.00378785641365008	0.00378726206384248	0.00378775008751989	0.00378740261517622	0.0037874649706107	0.00378763539906841	0.00378758169175852	0.00378746768549403	0.00378743469595586	0.00378747681136287	0.00378753350636642	0.00378756309761575	0.00378755875559126	0.00378753518266923	0.00378751111763108	0.00378749848816198
flux1:	0.68341694537347	0.00358833866392938	0.00358833762143662	0.0035883340463794	0.0035883300853176	0.00358832812929622	0.00358832964438766	0.00358833430878846	0.00358833988415932	0.00358834301269304	0.00358834077296085	0.00358833245055379	0.00358832071801329	0.00358831140676227	0.00358831139130383	0.00358832482424971	0.00358834898843976	0.00358837214100559	0.00358837641440855	0.00358834813758415	0.00358829419314775	0.00358825420716629	0.0035882850500733	0.00358839160137236	0.00358844034289606	0.00358827827120256	0.00358822090061531	0.00358855046693517	0.0035880890797586	0.00358865380822252	0.00358826872435503	0.00358805158791491	0.00358826872435503	0.00358865380822252	0.0035880890797586	0.00358855046693517	0.00358822090061531	0.00358827827120256	0.00358844034289606	0.00358839160137236	0.0035882850500733	0.00358825420716629	0.00358829419314775	0.00358834813758415	0.00358837641440855	0.00358837214100559	0.00358834898843976	0.00358832482424971	0.00358831139130383
flux1:	0.683679394277223	0.00339662158106617	0.00339662100033385	0.00339661897797464	0.00339661713909676	0.0033966171783082	0.00339661992190955	0.00339662468038165	0.0033966292450601	0.00339663067244664	0.00339662668541818	0.00339661719442769	0.00339660522217171	0.00339659652060968	0.00339659748730083	0.0033966116456421	0.00339663588539516	0.00339665865747933	0.00339666292209111	0.00339663596267937	0.00339658466800298	0.00339654667049075	0.00339657537170675	0.00339667474409453	0.00339671878827242	0.00339656478776945	0.00339651212268657	0.00339682449493341	0.00339638877536441	0.00339692497412039	0.00339656135876971	0.00339635596774422	0.00339656135876971	0.00339692497412039	0.00339638877536441	0.00339682449493341	0.00339651212268657	0.00339656478776945	0.00339671878827242	0.00339667474409453	0.00339657537170675	0.00339654667049075	0.00339658466800298	0.00339663596267937	0.00339666292209111	0.00339665865747933	0.00339663588539516	0.0033966116456421	0.00339659748730083
flux1:	0.683941843180977	0.0032123082645799	0.00321230815174139	0.00321230758411785	0.00321230769984166	0.00321230955278182	0.00321231338818261	0.00321231819125378	0.00321232179508766	0.00321232164825112	0.00321231606940812	0.00321230553703249	0.00321229338074681	0.00321228526108334	0.0032122871233151	0.00321230191141768	0.0032123261706887	0.00321234856256015	0.00321235284272622	0.00321232718447968	0.00321227844434685	0.00321224232454613	0.0032122689319116	0.00321236143837441	0.00321240107428961	0.00321225487144423	0.00321220663386307	0.00321250248832256	0.0032120914367493	0.00321260015098922	0.00321225715574528	0.00321206306193916	0.00321225715574528	0.00321260015098922	0.0032120914367493	0.00321250248832256	0.00321220663386307	0.00321225487144423	0.00321240107428961	0.00321236143837441	0.0032122689319116	0.00321224232454613	0.00321227844434685	0.00321232718447968	0.00321235284272622	0.00321234856256015	0.0032123261706887	0.00321230191141768	0.0032122871233151
flux1:	0.68420429208473	0.00303531371762896	0.00303531407101661	0.00303531484185662	0.00303531672045207	0.00303532018172218	0.00303532495452944	0.00303532974562236	0.00303533244369427	0.00303533086594777	0.00303532387451986	0.00303531245353358	0.00303530019021412	0.00303529263628128	0.00303529530577086	0.0030353106121907	0.00303533480760371	0.00303535678695942	0.00303536107847445	0.00303533669072913	0.00303529041672386	0.00303525609114828	0.00303528068906836	0.00303536667182542	0.00303540220305652	0.00303526353401912	0.00303521944796322	0.00303549942797686	0.00303511202256335	0.00303559425537838	0.00303527101779229	0.0030350877685307	0.00303527101779229	0.00303559425537838	0.00303511202256335	0.00303549942797686	0.00303521944796322	0.00303526353401912	0.00303540220305652	0.00303536667182542	0.00303528068906836	0.00303525609114828	0.00303529041672386	0.00303533669072913	0.00303536107847445	0.00303535678695942	0.00303533480760371	0.0030353106121907	0.00303529530577086
flux1:	0.684466740988483	0.00286553872757317	0.00286553953448036	0.00286554151046601	0.00286554494135268	0.00286554978938809	0.00286555533543621	0.00286556005671659	0.00286556191152891	0.00286555906056985	0.00286555085400469	0.00286553871533764	0.00286552643609956	0.00286551943839823	0.00286552282381877	0.00286553852385229	0.00286556255043055	0.00286558405969978	0.0028655883366415	0.00286556517872243	0.00286552128984735	0.00286548869875976	0.00286551140143927	0.00286559122407579	0.0028656229626045	0.00286549157099691	0.00286545136345867	0.00286571608259431	0.00286535128793313	0.00286580800505839	0.00286550365543283	0.00286533079638444	0.00286550365543283	0.00286580800505839	0.00286535128793313	0.00286571608259431	0.00286545136345867	0.00286549157099691	0.0028656229626045	0.00286559122407579	0.00286551140143927	0.00286548869875976	0.00286552128984735	0.00286556517872243	0.0028655883366415	0.00286558405969978	0.00286556255043055	0.00286553852385229	0.00286552282381877
flux1:	0.684729189892236	0.002702870988208	0.00270287222305132	0.00270287525628556	0.00270288001602529	0.00270288602086486	0.0027028921735539	0.00270289677080009	0.00270289785337228	0.00270289389838103	0.00270288468632981	0.00270287201166276	0.00270285981501291	0.00270285336650163	0.00270285737290997	0.00270287333178319	0.00270289706900985	0.00270291803262864	0.0027029222538484	0.00270290027894268	0.002702858701679	0.0027028278051475	0.00270284874965625	0.00270292278935899	0.00270295104973784	0.00270282668467544	0.00270279008676717	0.00270304013226312	0.00270269690793687	0.00270312904264544	0.00270284271065813	0.00270267978857197	0.00270284271065813	0.00270312904264545	0.00270269690793687	0.00270304013226312	0.00270279008676717	0.00270282668467544	0.00270295104973784	0.00270292278935899	0.00270284874965625	0.0027028278051475	0.00270285870167899	0.00270290027894268	0.0027029222538484	0.00270291803262865	0.00270289706900985	0.00270287333178319	0.00270285737290997
flux1:	0.68499163879599	0.00254718621651831	0.002547187840349	0.00254719177179024	0.00254719763042958	0.00254720456116746	0.00254721115795598	0.0025472155843291	0.00254721597426343	0.00254721109231502	0.0025472010904328	0.00254718806511474	0.00254717605091702	0.00254717014363947	0.00254717467264442	0.00254719074915196	0.00254721406709645	0.00254723439848501	0.00254723851355718	0.00254721767197634	0.0025471783398451	0.00254714911355424	0.00254716845296521	0.00254723709309955	0.00254726218705158	0.00254714460146361	0.00254711134972027	0.00254734728603599	0.00254702459486143	0.00254743305278141	0.0025471638737777	0.00254701043907379	0.0025471638737777	0.00254743305278141	0.00254702459486143	0.00254734728603599	0.00254711134972028	0.00254714460146361	0.00254726218705158	0.00254723709309955	0.00254716845296521	0.00254714911355424	0.0025471783398451	0.00254721767197634	0.00254723851355718	0.00254723439848501	0.00254721406709645	0.00254719074915196	0.00254717467264442
flux1:	0.685254087699743	0.00239834925850848	0.00239835121974269	0.00239835588333357	0.00239836261075862	0.00239837024237063	0.00239837713022311	0.00239838134889231	0.0023983811335208	0.00239837550554168	0.00239836492938731	0.00239835173593445	0.00239834000023726	0.00239833462282783	0.00239833957340465	0.0023983556238013	0.00239837838906682	0.00239839799708328	0.00239840195156277	0.00239838219335606	0.00239834504606073	0.00239831747705109	0.00239833537386873	0.00239839899709991	0.00239842122868617	0.00239831017797496	0.00239828001574708	0.00239850238806718	0.00239819920382565	0.00239858486748566	0.00239833198830202	0.00239818759746526	0.00239833198830202	0.00239858486748566	0.00239819920382565	0.00239850238806718	0.00239828001574708	0.00239831017797496	0.00239842122868617	0.00239839899709991	0.00239833537386873	0.00239831747705109	0.00239834504606073	0.00239838219335606	0.00239840195156277	0.00239839799708328	0.00239837838906682	0.0023983556238013	0.00239833957340465
flux1:	0.685516536603496	0.00225621517899929	0.00225621741517572	0.00225622264237351	0.00225623001436678	0.00225623813366412	0.00225624517332967	0.0022562491589768	0.00225624843174485	0.00225624223825406	0.00225623129754605	0.00225621810992986	0.00225620674076412	0.00225620187681934	0.00225620714664839	0.00225622302859799	0.00225624510987485	0.00225626390456469	0.00225626764444984	0.00225624892136614	0.00225621390361054	0.00225618798610939	0.00225620460617481	0.00225626358829503	0.00225628324974896	0.00225617849080648	0.00225615116968004	0.00225636050723724	0.00225607582172804	0.00225643955467154	0.00225620213887959	0.00225606635661704	0.00225620213887959	0.00225643955467154	0.00225607582172804	0.00225636050723724	0.00225615116968004	0.00225617849080647	0.00225628324974896	0.00225626358829503	0.00225620460617481	0.00225618798610939	0.00225621390361054	0.00225624892136614	0.00225626764444984	0.00225626390456469	0.00225624510987485	0.00225622302859799	0.00225620714664839
flux1:	0.685778985507249	0.00212063033064407	0.00212063277097426	0.00212063839539181	0.00212064619912251	0.0021206546096543	0.00212066167872708	0.00212066541801358	0.00212066427628561	0.00212065769315307	0.00212064658659942	0.00212063356547353	0.00212062263967073	0.00212061826693099	0.00212062375412069	0.00212063933051879	0.00212066060356388	0.00212067850107276	0.00212068197641777	0.00212066424324483	0.00212063130332808	0.0021206070348167	0.0021206225418413	0.00212067724642246	0.00212069461471389	0.00212059590529444	0.00212057118647617	0.00212076800557997	0.00212050083486972	0.00212084348521519	0.00212062071770481	0.00212049311883732	0.00212062071770482	0.00212084348521519	0.00212050083486972	0.00212076800557997	0.00212057118647617	0.00212059590529444	0.00212069461471389	0.00212067724642246	0.0021206225418413	0.00212060703481669	0.00212063130332808	0.00212066424324483	0.00212068197641777	0.00212067850107276	0.00212066060356388	0.00212063933051879	0.00212062375412069
flux1:	0.686041434411003	0.00199143339779042	0.00199143596624391	0.00199144182812921	0.00199144986686125	0.00199145839265783	0.00199146538743787	0.00199146887856433	0.00199146742105116	0.00199146061548628	0.00199144952636064	0.00199143681531862	0.00199142639634446	0.00199142248659479	0.00199142809164105	0.00199144323414762	0.00199146358605102	0.00199148051261743	0.00199148368028084	0.00199146689561619	0.00199143598390826	0.00199141336155053	0.00199142791239199	0.0019914786863418	0.00199149402049882	0.00199140111892972	0.00199137877454029	0.00199156358122214	0.00199131297099985	0.00199163537436106	0.00199142646520974	0.00199130663627939	0.00199142646520975	0.00199163537436106	0.00199131297099985	0.00199156358122214	0.00199137877454029	0.00199140111892972	0.00199149402049882	0.0019914786863418	0.00199142791239199	0.00199141336155053	0.00199143598390826	0.00199146689561619	0.00199148368028085	0.00199148051261743	0.00199146358605102	0.00199144323414762	0.00199142809164105
flux1:	0.686303883314756	0.00186845641120979	0.00186845902987203	0.00186846498018741	0.00186847307704995	0.00186848156516774	0.0018684884013994	0.00186849165292197	0.00186848997693135	0.00186848310388643	0.00186847219647302	0.00186845991937247	0.0018684500561249	0.00186844657569816	0.00186845220353362	0.00186846679567799	0.00186848612832011	0.00186850202331076	0.00186850484886476	0.00186848897539171	0.00186846004278929	0.00186843906032109	0.00186845280107761	0.00186849997113633	0.00186851351032244	0.00186842617552084	0.00186840598974546	0.00186857928195536	0.00186834431193951	0.001868647293656	0.00186845148125891	0.00186833902184421	0.00186845148125891	0.001868647293656	0.00186834431193951	0.00186857928195536	0.00186840598974546	0.00186842617552084	0.00186851351032244	0.00186849997113633	0.00186845280107761	0.00186843906032109	0.00186846004278929	0.00186848897539171	0.00186850484886476	0.00186850202331076	0.00186848612832011	0.00186846679567799	0.00186845220353362
flux1:	0.686566332218509	0.00175152573011994	0.00175152832257272	0.00175153422647975	0.00175154222720739	0.00175155054909973	0.00175155716171292	0.00175156019080074	0.00175155838950205	0.00175155158863828	0.00175154100561651	0.00175152926495382	0.00175151999143565	0.00175151690218534	0.00175152246418096	0.00175153640393165	0.00175155463657681	0.0017515694545707	0.00175157191342757	0.0017515569177828	0.00175152991423663	0.00175151055938883	0.00175152362235055	0.00175156749252853	0.00175157945484511	0.00175149744659891	0.00175147921665307	0.0017516414859676	0.00175142127334586	0.00175170565000722	0.00175152220346779	0.00175141672720739	0.00175152220346779	0.00175170565000723	0.00175142127334586	0.0017516414859676	0.00175147921665307	0.00175149744659891	0.00175157945484511	0.00175156749252853	0.00175152362235055	0.00175151055938883	0.00175152991423663	0.0017515569177828	0.00175157191342757	0.0017515694545707	0.00175155463657681	0.00175153640393165	0.00175152246418096
flux1:	0.686828781122262	0.00164046298833895	0.00164046548284004	0.00164047122244722	0.00164047899705882	0.0016404870488521	0.00164049339086586	0.00164049622119121	0.00164049438106462	0.00164048777438747	0.00164047763517814	0.001640466511453	0.00164045784720042	0.0016404551078034	0.00164046052360051	0.00164047372532585	0.00164049079633906	0.00164050450830357	0.00164050658614076	0.00164049243846659	0.00164046731165912	0.00164044956415963	0.00164046206562095	0.00164050291554418	0.00164051349750593	0.00164043657697004	0.00164042011384807	0.00164057184667282	0.001640365548587	0.00164063212886502	0.00164046034966829	0.00164036148500279	0.00164046034966829	0.00164063212886502	0.001640365548587	0.00164057184667282	0.00164042011384807	0.00164043657697004	0.00164051349750593	0.00164050291554419	0.00164046206562095	0.00164044956415963	0.00164046731165912	0.00164049243846659	0.00164050658614076	0.00164050450830357	0.00164049079633906	0.00164047372532585	0.00164046052360051
flux1:	0.687091230026016	0.00153508600182257	0.00153508833409813	0.00153509381038356	0.00153510125382558	0.00153510895562463	0.00153511499639489	0.00153511765584268	0.00153511585445507	0.00153510954468313	0.00153509994473185	0.00153508949670399	0.00153508144783281	0.00153507901528436	0.00153508421435637	0.00153509661013487	0.00153511247784537	0.0015351250714789	0.00153512676406229	0.00153511343733806	0.00153509013157525	0.00153507396174865	0.00153508600065415	0.00153512408475725	0.00153513346137059	0.00153506139172596	0.00153504652071056	0.00153518819898215	0.00153499501409885	0.00153524459892719	0.00153508382193746	0.00153499121258561	0.00153508382193746	0.00153524459892719	0.00153499501409885	0.00153518819898215	0.00153504652071056	0.00153506139172596	0.00153513346137059	0.00153512408475725	0.00153508600065415	0.00153507396174865	0.00153509013157525	0.00153511343733806	0.00153512676406229	0.0015351250714789	0.00153511247784537	0.00153509661013487	0.00153508421435637
flux1:	0.687353678929769	0.00143520963525294	0.00143521175076118	0.00143521688463623	0.00143522391646581	0.00143523121084543	0.00143523693384764	0.00143523945221616	0.00143523775643251	0.00143523182612171	0.00143522283705603	0.00143521310276883	0.00143520566349044	0.0014352034946623	0.00143520841752938	0.0014352199578016	0.00143523460056919	0.00143524607990942	0.00143524739242514	0.00143523486166818	0.0014352133170322	0.00143519868499053	0.00143521034236014	0.00143524588984375	0.00143525421520563	0.00143518676242838	0.00143517332335005	0.00143530542476176	0.00143512459399277	0.00143535797615584	0.00143520756999555	0.00143512087518677	0.00143520756999555	0.00143535797615584	0.00143512459399277	0.00143530542476176	0.00143517332335005	0.00143518676242837	0.00143525421520563	0.00143524588984375	0.00143521034236014	0.00143519868499053	0.0014352133170322	0.00143523486166818	0.00143524739242514	0.00143524607990942	0.00143523460056918	0.0014352199578016	0.00143520841752938
flux1:	0.687616127833522	0.0013406466257529	0.0013406484813252	0.00134065321385617	0.00134065977707956	0.00134066662693938	0.00134067202727446	0.00134067443411623	0.00134067289881945	0.00134066741022538	0.00134065908078916	0.00134065007921647	0.00134064323367426	0.00134064128682184	0.00134064588586772	0.00134065653945095	0.00134066995501726	0.00134068033943071	0.00134068128544092	0.00134066952685971	0.00134064967865215	0.00134063653404771	0.00134064787310478	0.00134068108855825	0.00134068849688501	0.00134062543057451	0.00134061327782019	0.00134073627561184	0.00134056708206723	0.00134078504527612	0.00134064441215487	0.00134056330664452	0.00134064441215487	0.00134078504527612	0.00134056708206723	0.00134073627561184	0.00134061327782019	0.00134062543057451	0.00134068849688501	0.00134068108855825	0.00134064787310478	0.00134063653404771	0.00134064967865215	0.00134066952685971	0.00134068128544092	0.00134068033943071	0.00134066995501726	0.00134065653945095	0.00134064588586772
flux1:	0.687878576737275	0.00125120836219978	0.00125120992701448	0.00125121421886294	0.0012512202780741	0.00125122666404282	0.00125123174584224	0.0012512340685654	0.00125123273592101	0.0012512277315478	0.00125122008919251	0.00125121182235553	0.00125120554663907	0.00125120378276273	0.00125120802262863	0.00125121777614184	0.00125122998036876	0.00125123930304763	0.00125123990318398	0.00125122889335522	0.00125121067184255	0.00125119895413489	0.00125121002104438	0.00125124108562342	0.00125124769261636	0.0012511887868356	0.00125117778911548	0.00125129215148107	0.00125113391975177	0.00125133723729698	0.00125120581236774	0.00125112998626421	0.00125120581236774	0.00125133723729698	0.00125113391975177	0.00125129215148107	0.00125117778911548	0.0012511887868356	0.00125124769261636	0.00125124108562342	0.00125121002104438	0.00125119895413489	0.00125121067184255	0.00125122889335522	0.00125123990318398	0.00125123930304763	0.00125122998036876	0.00125121777614184	0.00125120802262863
flux1:	0.688141025641029	0.0011667056189953	0.0011667068748842	0.00116671070506317	0.00116671624404563	0.00116672216161825	0.00116672693550363	0.00116672919782219	0.00116672809709019	0.00116672360084616	0.00116671665384277	0.00116670910924315	0.00116670337345017	0.00116670175743733	0.00116670561499291	0.00116671447176048	0.00116672549687136	0.00116673380296681	0.00116673408346925	0.00116672379859726	0.00116670712905478	0.00116669676822813	0.00116670759334076	0.00116673666638493	0.00116674257084009	0.00116668760492721	0.00116667764481726	0.00116678383399353	0.00116663592886931	0.00116682536194676	0.00116670261227053	0.00116663177070505	0.00116670261227053	0.00116682536194676	0.00116663592886931	0.00116678383399353	0.00116667764481726	0.00116668760492721	0.00116674257084009	0.00116673666638493	0.00116670759334076	0.00116669676822812	0.00116670712905478	0.00116672379859726	0.00116673408346925	0.00116673380296681	0.00116672549687136	0.00116671447176048	0.00116670561499291
flux1:	0.688403474544782	0.00108694924351615	0.00108695018464481	0.00108695354871396	0.00108695856767656	0.00108696402425626	0.00108696850498273	0.00108697072577122	0.00108696987363645	0.00108696589249548	0.00108695963242316	0.00108695278564533	0.00108694755587897	0.00108694605737693	0.00108694952129002	0.00108695749980918	0.00108696739225507	0.00108697473677337	0.00108697472797178	0.0010869651432744	0.00108694994630969	0.00108694086396657	0.00108695146345914	0.00108697868443356	0.00108698397000747	0.00108693272932442	0.00108692370260939	0.00108702217371447	0.00108688399844775	0.00108706029425676	0.00108694571745847	0.0010868795801286	0.00108694571745847	0.00108706029425676	0.00108688399844775	0.00108702217371447	0.00108692370260939	0.00108693272932442	0.00108698397000747	0.00108697868443356	0.00108695146345914	0.00108694086396657	0.00108694994630969	0.0010869651432744	0.00108697472797178	0.00108697473677338	0.00108696739225507	0.00108695749980918	0.00108694952129002
flux1:	0.688665923448535	0.00101175079681728	0.00101175142881245	0.00101175433665242	0.00101175884926676	0.00101176386126395	0.00101176806564631	0.00101177025822242	0.00101176965958911	0.00101176618564296	0.00101176059011122	0.00101175440745931	0.0010117496476693	0.0010117482416612	0.00101175131160702	0.00101175844367411	0.00101176726174856	0.0010117737073289	0.00101177344215162	0.00101176453140207	0.00101175072352766	0.00101174283427685	0.00101175321207749	0.0010117787027275	0.00101178343977814	0.00101173571636971	0.00101172753121683	0.00101181873091129	0.00101168972513688	0.00101185361484758	0.00101174673754399	0.00101168503816129	0.00101174673754399	0.00101185361484758	0.00101168972513688	0.00101181873091129	0.00101172753121683	0.00101173571636971	0.00101178343977814	0.0010117787027275	0.00101175321207749	0.00101174283427685	0.00101175072352766	0.00101176453140207	0.00101177344215162	0.0010117737073289	0.00101176726174856	0.00101175844367411	0.00101175131160702
flux1:	0.688928372352288	9.40923147482251e-4	9.40923486105253e-4	9.40925959417662e-4	9.4092998981392e-4	9.40934579929759e-4	9.40938525119427e-4	9.40940696949277e-4	9.40940346125613e-4	9.40937358905609e-4	9.4093239437344e-4	9.40926835426288e-4	9.40922509024881e-4	9.40921176102575e-4	9.40923861667685e-4	9.40930190263816e-4	9.40938001584947e-4	9.40943616265733e-4	9.4094312884404e-4	9.40934864084493e-4	9.4092235849925e-4	9.40915571553556e-4	9.40925721444516e-4	9.40949588059621e-4	9.40953835490959e-4	9.40909428635506e-4	9.40902004632996e-4	9.40986369675038e-4	9.40866007092809e-4	9.41018203774741e-4	9.40918579850864e-4	9.40861065521428e-4	9.40918579850864e-4	9.4101820377474e-4	9.40866007092809e-4	9.40986369675039e-4	9.40902004632996e-4	9.40909428635506e-4	9.40953835490959e-4	9.40949588059621e-4	9.40925721444517e-4	9.40915571553555e-4	9.4092235849925e-4	9.40934864084493e-4	9.4094312884404e-4	9.40943616265733e-4	9.40938001584947e-4	9.40930190263816e-4	9.40923861667686e-4
flux1:	0.689190821256042	8.74281018817765e-4	8.74281088297746e-4	8.74283157975566e-4	8.74286737834953e-4	8.74290932628136e-4	8.74294634778455e-4	8.74296787573869e-4	8.74296669758775e-4	8.74294138705902e-4	8.74289763274362e-4	8.7428478326246e-4	8.74280854468886e-4	8.74279580815195e-4	8.74281900161864e-4	8.7428747719866e-4	8.74294356168242e-4	8.74299211234152e-4	8.74298535655637e-4	8.74290887084783e-4	8.74279594617489e-4	8.74273815517515e-4	8.74283723314694e-4	8.7430605900912e-4	8.74309866058557e-4	8.74268582698737e-4	8.74261849795743e-4	8.74339805559558e-4	8.74227591479562e-4	8.74368788075629e-4	8.74275996879986e-4	8.74222427444206e-4	8.74275996879985e-4	8.74368788075629e-4	8.74227591479562e-4	8.74339805559559e-4	8.74261849795742e-4	8.74268582698737e-4	8.74309866058556e-4	8.7430605900912e-4	8.74283723314694e-4	8.74273815517515e-4	8.74279594617489e-4	8.74290887084783e-4	8.74298535655637e-4	8.74299211234153e-4	8.74294356168242e-4	8.74287477198661e-4	8.74281900161864e-4
flux1:	0.689453270159795	8.11641489862394e-4	8.11641321011039e-4	8.11643024513568e-4	8.11646190372398e-4	8.11650018178588e-4	8.11653491507285e-4	8.1165562166494e-4	8.11655714642205e-4	8.116536016106e-4	8.11649767682179e-4	8.11645319613233e-4	8.11641754502258e-4	8.11640531610734e-4	8.11642509973296e-4	8.11647393994805e-4	8.11653419331613e-4	8.11657587316488e-4	8.11656756564309e-4	8.11649692590641e-4	8.11639522755204e-4	8.11634655139232e-4	8.11644300858097e-4	8.11665187787809e-4	8.11668595707302e-4	8.11630250756644e-4	8.11624148141319e-4	8.11696107162205e-4	8.11591576002786e-4	8.11722443422192e-4	8.11636087943061e-4	8.11586235298015e-4	8.11636087943061e-4	8.11722443422192e-4	8.11591576002786e-4	8.11696107162205e-4	8.11624148141319e-4	8.11630250756644e-4	8.11668595707302e-4	8.11665187787809e-4	8.11644300858097e-4	8.11634655139232e-4	8.11639522755204e-4	8.11649692590641e-4	8.11656756564309e-4	8.11657587316488e-4	8.11653419331613e-4	8.11647393994805e-4	8.11642509973295e-4
flux1:	0.689715719063548	7.52824450930309e-4	7.52824079158034e-4	7.52825458008779e-4	7.52828248862795e-4	7.52831738106341e-4	7.52834994339703e-4	7.52837093657412e-4	7.52837369601064e-4	7.5283563129144e-4	7.5283228800962e-4	7.52828324492096e-4	7.52825091742087e-4	7.52823915914277e-4	7.52825584000648e-4	7.52829837929465e-4	7.52835090358774e-4	7.52838643262268e-4	7.52837688361807e-4	7.52831175804846e-4	7.52822037915709e-4	7.52817985262842e-4	7.52827345192408e-4	7.52846856642683e-4	7.52849900236303e-4	7.52814316763192e-4	7.52808791715067e-4	7.52875152317807e-4	7.52777865135513e-4	7.52899050527698e-4	7.52818755603784e-4	7.52772403028419e-4	7.52818755603784e-4	7.52899050527698e-4	7.52777865135513e-4	7.52875152317807e-4	7.52808791715067e-4	7.52814316763191e-4	7.52849900236303e-4	7.52846856642683e-4	7.52827345192408e-4	7.52817985262842e-4	7.52822037915709e-4	7.52831175804846e-4	7.52837688361807e-4	7.52838643262268e-4	7.52835090358774e-4	7.52829837929465e-4	7.52825584000648e-4
flux1:	0.689978167967302	6.97653014632427e-4	6.97652477978338e-4	6.97653575482935e-4	6.97656030752716e-4	6.97659208663463e-4	6.97662256826359e-4	6.97664313423323e-4	6.97664740722483e-4	6.97663330957031e-4	6.97660426360837e-4	6.9765690109705e-4	6.97653972449914e-4	6.97652844118299e-4	6.9765423648772e-4	6.97657925492017e-4	6.97662485656424e-4	6.97665493414281e-4	6.97664442794975e-4	6.97658447210002e-4	6.97650251507935e-4	6.97646918790532e-4	6.97655967411029e-4	6.97674169703241e-4	6.97676878695266e-4	6.97643887991284e-4	6.97638894741626e-4	6.97700039800142e-4	6.97609581917733e-4	6.97721707176548e-4	6.97647117785762e-4	6.97604059285343e-4	6.97647117785762e-4	6.97721707176548e-4	6.97609581917732e-4	6.97700039800142e-4	6.97638894741626e-4	6.97643887991284e-4	6.97676878695266e-4	6.97674169703241e-4	6.97655967411028e-4	6.97646918790533e-4	6.97650251507935e-4	6.97658447210002e-4	6.97664442794974e-4	6.97665493414281e-4	6.97662485656424e-4	6.97657925492017e-4	6.9765423648772e-4
flux1:	0.690240616871055	6.45953883516528e-4	6.4595322079036e-4	6.45954080048304e-4	6.45956237939621e-4	6.45959129663511e-4	6.45961976164555e-4	6.45963975529229e-4	6.45964520549331e-4	6.4596339231733e-4	6.45960875167451e-4	6.45957744107799e-4	6.45955094567057e-4	6.45954017496162e-4	6.45955170978618e-4	6.4595836052341e-4	6.4596230716272e-4	6.45964836393979e-4	6.45963715461908e-4	6.45958201559245e-4	6.4595086030135e-4	6.4594815549354e-4	6.45956867187833e-4	6.4597382136863e-4	6.45976221587018e-4	6.45945663130624e-4	6.45941161761117e-4	6.45997457627976e-4	6.45913436413486e-4	6.46017096947814e-4	6.45947876608201e-4	6.45907916291121e-4	6.45947876608201e-4	6.46017096947813e-4	6.45913436413487e-4	6.45997457627975e-4	6.45941161761117e-4	6.45945663130624e-4	6.45976221587018e-4	6.45973821368629e-4	6.45956867187833e-4	6.4594815549354e-4	6.4595086030135e-4	6.45958201559245e-4	6.45963715461908e-4	6.45964836393978e-4	6.4596230716272e-4	6.4595836052341e-4	6.45955170978618e-4
flux1:	0.690503065774808	5.97557675639771e-4	5.97556924756344e-4	5.97557587015457e-4	5.97559483283225e-4	5.97562111355964e-4	5.9756476030721e-4	5.97566686398202e-4	5.97567315107702e-4	5.9756642233015e-4	5.97564243584037e-4	5.97561465751627e-4	5.97559073554925e-4	5.97558053973986e-4	5.97559006188593e-4	5.97561760319935e-4	5.97565168750708e-4	5.97567281789605e-4	5.97566112696665e-4	5.9756104482418e-4	5.97554473297546e-4	5.9755230869813e-4	5.97560659221497e-4	5.97576422511446e-4	5.97578536881213e-4	5.9755025821066e-4	5.97546213616588e-4	5.97598009250985e-4	5.97520052087506e-4	5.97615815881694e-4	5.9755164518901e-4	5.97514596685402e-4	5.9755164518901e-4	5.97615815881694e-4	5.97520052087507e-4	5.97598009250985e-4	5.97546213616588e-4	5.97550258210661e-4	5.97578536881213e-4	5.97576422511446e-4	5.97560659221498e-4	5.9755230869813e-4	5.97554473297546e-4	5.9756104482418e-4	5.97566112696665e-4	5.97567281789606e-4	5.97565168750709e-4	5.97561760319935e-4	5.97559006188592e-4
flux1:	0.690765514678561	5.52299209537136e-4	5.52298406103372e-4	5.52298909481967e-4	5.52300576584456e-4	5.52302960722529e-4	5.52305414428507e-4	5.52307250759903e-4	5.52307930166134e-4	5.52307229146843e-4	5.52305343079206e-4	5.52302881088455e-4	5.52300727497537e-4	5.52299773215738e-4	5.52300561235395e-4	5.52302941131085e-4	5.5230588204018e-4	5.52307636247238e-4	5.52306437835067e-4	5.523017804925e-4	5.52295897917671e-4	5.52294191257659e-4	5.52302158944617e-4	5.52316785936028e-4	5.52318635285309e-4	5.5229249179661e-4	5.52288872735726e-4	5.5233649904893e-4	5.5226425152171e-4	5.52352658497126e-4	5.52293233814546e-4	5.52258919742968e-4	5.52293233814546e-4	5.52352658497126e-4	5.5226425152171e-4	5.5233649904893e-4	5.52288872735726e-4	5.5229249179661e-4	5.52318635285309e-4	5.52316785936028e-4	5.52302158944617e-4	5.52294191257659e-4	5.52295897917671e-4	5.52301780492499e-4	5.52306437835067e-4	5.52307636247238e-4	5.5230588204018e-4	5.52302941131085e-4	5.52300561235395e-4
flux1:	0.691027963582315	5.10017750174892e-4	5.10016926368204e-4	5.10017304947553e-4	5.10018771559514e-4	5.1002092871295e-4	5.10023188263712e-4	5.10024918915443e-4	5.1002561826904e-4	5.10025068818005e-4	5.10023433799658e-4	5.10021254103384e-4	5.10019323057742e-4	5.10018442608316e-4	5.10019101806486e-4	5.10021164612145e-4	5.10023703164014e-4	5.10025150499633e-4	5.10023938391302e-4	5.10019656746448e-4	5.10014387044641e-4	5.10013062361416e-4	5.10020629061207e-4	5.10034172666138e-4	5.10035776354573e-4	5.10011631041028e-4	5.1000840928433e-4	5.10052178711864e-4	5.09985303027405e-4	5.10066864705249e-4	5.10011897012543e-4	5.09980148497975e-4	5.10011897012542e-4	5.10066864705249e-4	5.09985303027404e-4	5.10052178711864e-4	5.10008409284329e-4	5.10011631041028e-4	5.10035776354573e-4	5.10034172666138e-4	5.10020629061206e-4	5.10013062361416e-4	5.10014387044642e-4	5.10019656746448e-4	5.10023938391301e-4	5.10025150499634e-4	5.10023703164014e-4	5.10021164612146e-4	5.10019101806486e-4
flux1:	0.691290412486068	4.70557217584645e-4	4.70556401340722e-4	4.70556684611157e-4	4.70557975450849e-4	4.7055992005693e-4	4.70561985963676e-4	4.70563596468991e-4	4.70564288212409e-4	4.70563854443889e-4	4.70562433405353e-4	4.70560506312359e-4	4.70558783992843e-4	4.70557985845488e-4	4.70558548949339e-4	4.70560346904932e-4	4.70562542149853e-4	4.70563728985084e-4	4.70562515794526e-4	4.70558576174444e-4	4.70553848580394e-4	4.70552836851579e-4	4.70559988595523e-4	4.7057250075438e-4	4.70573877138725e-4	4.70551600288526e-4	4.70548749883717e-4	4.70588956184999e-4	4.70527129825859e-4	4.70602329281672e-4	4.70551543183957e-4	4.70522199427732e-4	4.70551543183956e-4	4.70602329281671e-4	4.70527129825859e-4	4.70588956184999e-4	4.70548749883717e-4	4.70551600288526e-4	4.70573877138725e-4	4.7057250075438e-4	4.70559988595523e-4	4.70552836851579e-4	4.70553848580394e-4	4.70558576174444e-4	4.70562515794526e-4	4.70563728985084e-4	4.70562542149853e-4	4.70560346904932e-4	4.70558548949339e-4
flux1:	0.691552861389821	4.33766359958402e-4	4.33765574467239e-4	4.3376578709548e-4	4.33766923011589e-4	4.33768667387881e-4	4.33770540206759e-4	4.33772018281697e-4	4.33772678732557e-4	4.33772329554624e-4	4.33771090171052e-4	4.33769389680319e-4	4.33767864026562e-4	4.33767155899527e-4	4.33767652262054e-4	4.33769232111654e-4	4.33771136671774e-4	4.3377210380483e-4	4.33770899433092e-4	4.33767269767519e-4	4.33763019277933e-4	4.3376225881804e-4	4.33768986231787e-4	4.33780518400561e-4	4.33781685156237e-4	4.33761154023665e-4	4.33758650677126e-4	4.33795568955358e-4	4.3373848356505e-4	4.33807775657093e-4	4.33760908547222e-4	4.33733816447346e-4	4.33760908547222e-4	4.33807775657093e-4	4.3373848356505e-4	4.33795568955358e-4	4.33758650677126e-4	4.33761154023665e-4	4.33781685156237e-4	4.33780518400561e-4	4.33768986231787e-4	4.3376225881804e-4	4.33763019277933e-4	4.33767269767518e-4	4.33770899433092e-4	4.3377210380483e-4	4.33771136671774e-4	4.33769232111654e-4	4.33767652262055e-4
flux1:	0.691815310293574	3.99498893053004e-4	3.99498156545649e-4	3.99498318419249e-4	3.9949931667901e-4	3.99500871496977e-4	3.99502552395928e-4	3.99503888488791e-4	3.99504498262759e-4	3.99504207586594e-4	3.99503122227494e-4	3.9950162572606e-4	3.99500285946968e-4	3.99499674241393e-4	3.99500129334337e-4	3.99501532001512e-4	3.99503192003848e-4	3.99503974847149e-4	3.99502786835256e-4	3.9949943703435e-4	3.99495604689536e-4	3.9949504132115e-4	3.99501339802776e-4	3.99511943242683e-4	3.99512917562293e-4	3.99494016026604e-4	3.99491836604869e-4	3.99525723533384e-4	3.99473084017875e-4	3.99536895865036e-4	3.99493697228792e-4	3.99468711047271e-4	3.99493697228792e-4	3.99536895865036e-4	3.99473084017875e-4	3.99525723533385e-4	3.99491836604868e-4	3.99494016026605e-4	3.99512917562294e-4	3.99511943242683e-4	3.99501339802776e-4	3.9949504132115e-4	3.99495604689536e-4	3.9949943703435e-4	3.99502786835256e-4	3.9950397484715e-4	3.99503192003849e-4	3.99501532001513e-4	3.99500129334337e-4
flux1:	0.692077759197328	3.67613607801704e-4	3.67612933596832e-4	3.67613060094171e-4	3.67613934813418e-4	3.67615309599809e-4	3.67616800833936e-4	3.67617988485496e-4	3.67618532675218e-4	3.67618279380964e-4	3.67617324871797e-4	3.67616012741889e-4	3.67614848852353e-4	3.67614338222515e-4	3.67614773342226e-4	3.67616033845246e-4	3.676174890654e-4	3.67618117966441e-4	3.67616951876977e-4	3.67613854130642e-4	3.67610387133753e-4	3.67609974152119e-4	3.67615843843069e-4	3.67625569740153e-4	3.67626368431021e-4	3.67608986655169e-4	3.67607108802642e-4	3.67638203038539e-4	3.67589726864789e-4	3.67648458544745e-4	3.67608689394326e-4	3.67585670466872e-4	3.67608689394326e-4	3.67648458544745e-4	3.67589726864789e-4	3.67638203038539e-4	3.67607108802643e-4	3.67608986655169e-4	3.67626368431021e-4	3.67625569740153e-4	3.67615843843069e-4	3.67609974152119e-4	3.67610387133753e-4	3.67613854130642e-4	3.67616951876976e-4	3.67618117966441e-4	3.676174890654e-4	3.67616033845246e-4	3.67614773342226e-4
flux1:	0.692340208101081	3.37974448065784e-4	3.3797384483563e-4	3.37973947266308e-4	3.37974709924996e-4	3.3797591354629e-4	3.37977218818414e-4	3.37978254835102e-4	3.37978722971174e-4	3.37978490672701e-4	3.37977647916224e-4	3.37976503093419e-4	3.37975505503397e-4	3.37975098567969e-4	3.37975530738335e-4	3.37976678313217e-4	3.37977962490694e-4	3.37978463150393e-4	3.37977322953184e-4	3.37974451944528e-4	3.37971303628856e-4	3.37971001584198e-4	3.37976447164068e-4	3.37985346608468e-4	3.37985986111203e-4	3.37970020210276e-4	3.37968422076332e-4	3.37996944838171e-4	3.37952361505736e-4	3.3800638694084e-4	3.37969819359602e-4	3.37948635842087e-4	3.37969819359602e-4	3.38006386940839e-4	3.37952361505736e-4	3.37996944838171e-4	3.37968422076332e-4	3.37970020210276e-4	3.37985986111202e-4	3.37985346608468e-4	3.37976447164068e-4	3.37971001584198e-4	3.37971303628856e-4	3.37974451944529e-4	3.37977322953184e-4	3.37978463150393e-4	3.37977962490694e-4	3.37976678313217e-4	3.37975530738335e-4
flux1:	0.692602657004834	3.10450560478955e-4	3.1045003268819e-4	3.10450118848718e-4	3.10450778841095e-4	3.10451819935681e-4	3.10452944629661e-4	3.10453829081962e-4	3.10454214908793e-4	3.10453991562317e-4	3.10453245065783e-4	3.10452252584626e-4	3.10451411759301e-4	3.10451108951062e-4	3.10451551001178e-4	3.10452609396888e-4	3.10453750682018e-4	3.10454144636275e-4	3.1045303307761e-4	3.10450366108083e-4	3.10447495767612e-4	3.10447272093315e-4	3.10452302431768e-4	3.10460426286893e-4	3.10460922635911e-4	3.10446274362892e-4	3.10444934428486e-4	3.10471090212105e-4	3.1043014087093e-4	3.10479808867598e-4	3.10446225647602e-4	3.10426752293176e-4	3.10446225647601e-4	3.10479808867598e-4	3.1043014087093e-4	3.10471090212105e-4	3.10444934428485e-4	3.10446274362892e-4	3.10460922635911e-4	3.10460426286893e-4	3.10452302431768e-4	3.10447272093316e-4	3.10447495767612e-4	3.10450366108083e-4	3.1045303307761e-4	3.10454144636275e-4	3.10453750682018e-4	3.10452609396888e-4	3.10451551001178e-4
flux1:	0.692865105908588	2.84916318343419e-4	2.84915866812017e-4	2.84915941604935e-4	2.84916506781093e-4	2.84917394113947e-4	2.84918345398353e-4	2.84919081464497e-4	2.84919382568177e-4	2.84919159969779e-4	2.84918497320299e-4	2.84917643877467e-4	2.84916950079849e-4	2.84916749624594e-4	2.84917210414338e-4	2.84918198322626e-4	2.84919219816209e-4	2.84919524949629e-4	2.84918443888964e-4	2.8491596091724e-4	2.84913333519393e-4	2.84913162036326e-4	2.8491778973598e-4	2.84925188427054e-4	2.84925557172249e-4	2.84912133626323e-4	2.84911030618099e-4	2.84935008023107e-4	2.8489744520939e-4	2.84943080616402e-4	2.84912274969822e-4	2.84894392930402e-4	2.84912274969821e-4	2.84943080616402e-4	2.8489744520939e-4	2.84935008023107e-4	2.84911030618099e-4	2.84912133626324e-4	2.84925557172249e-4	2.84925188427054e-4	2.8491778973598e-4	2.84913162036326e-4	2.84913333519393e-4	2.8491596091724e-4	2.84918443888964e-4	2.84919524949629e-4	2.84919219816209e-4	2.84918198322626e-4	2.84917210414338e-4
flux1:	0.693127554812341	2.61251321531299e-4	2.61250944073192e-4	2.61251010143215e-4	2.61251487307618e-4	2.61252230032073e-4	2.61253016840584e-4	2.61253610521363e-4	2.61253827848436e-4	2.61253601063275e-4	2.61253012388404e-4	2.61252285946531e-4	2.61251729067006e-4	2.61251627077174e-4	2.612521118411e-4	2.61253043423605e-4	2.61253963772992e-4	2.61254194837918e-4	2.61253145540543e-4	2.61250829141124e-4	2.61248414943002e-4	2.61248275270969e-4	2.61252516134258e-4	2.61259239383851e-4	2.61259495490299e-4	2.6124720885078e-4	2.61246321729139e-4	2.61268294368323e-4	2.61233881830221e-4	2.61275786782281e-4	2.61247562108132e-4	2.61231158754099e-4	2.61247562108132e-4	2.61275786782281e-4	2.61233881830221e-4	2.61268294368323e-4	2.61246321729139e-4	2.6124720885078e-4	2.61259495490299e-4	2.61259239383851e-4	2.61252516134258e-4	2.61248275270969e-4	2.61248414943002e-4	2.61250829141124e-4	2.61253145540543e-4	2.61254194837918e-4	2.61253963772992e-4	2.61253043423605e-4	2.612521118411e-4
flux1:	0.693390003716094	2.39340374327491e-4	2.39340066420139e-4	2.39340124768287e-4	2.39340520110181e-4	2.39341127930609e-4	2.39341760832489e-4	2.39342220566575e-4	2.39342357872189e-4	2.3934212463429e-4	2.39341602078566e-4	2.39340991526903e-4	2.39340560998185e-4	2.39340551662787e-4	2.39341062441738e-4	2.39341947918705e-4	2.39342781937749e-4	2.39342951056465e-4	2.3934193443507e-4	2.39339769685707e-4	2.39337543776382e-4	2.39337420683072e-4	2.39341293134034e-4	2.39347389669469e-4	2.39347547409461e-4	2.393363146964e-4	2.39335622703202e-4	2.39355750167779e-4	2.3932426275391e-4	2.39362717968633e-4	2.39336887657344e-4	2.39321856409663e-4	2.39336887657344e-4	2.39362717968632e-4	2.3932426275391e-4	2.39355750167779e-4	2.39335622703202e-4	2.393363146964e-4	2.39347547409461e-4	2.39347389669469e-4	2.39341293134034e-4	2.39337420683072e-4	2.39337543776382e-4	2.39339769685707e-4	2.3934193443507e-4	2.39342951056465e-4	2.39342781937749e-4	2.39341947918705e-4	2.39341062441738e-4
flux1:	0.693652452619847	2.19073443122861e-4	2.19073198568222e-4	2.19073249113163e-4	2.19073568553017e-4	2.19074051790263e-4	2.1907454276946e-4	2.19074878980049e-4	2.19074942241576e-4	2.19074702357779e-4	2.1907423959923e-4	2.19073734480638e-4	2.19073419271522e-4	2.19073495121605e-4	2.19074031251884e-4	2.19074877519847e-4	2.19075636804843e-4	2.19075753937711e-4	2.19074770739809e-4	2.19072745049116e-4	2.19070686840766e-4	2.19070569556786e-4	2.19074094045779e-4	2.19079611300049e-4	2.19079684148936e-4	2.19069427009775e-4	2.19068909761264e-4	2.19087338616426e-4	2.1905856220208e-4	2.19093828301332e-4	2.19070215561279e-4	2.19056455730823e-4	2.19070215561279e-4	2.19093828301331e-4	2.1905856220208e-4	2.19087338616426e-4	2.19068909761264e-4	2.19069427009775e-4	2.19079684148936e-4	2.19079611300049e-4	2.19074094045779e-4	2.19070569556786e-4	2.19070686840766e-4	2.19072745049115e-4	2.19074770739809e-4	2.1907575393771e-4	2.19075636804843e-4	2.19074877519847e-4	2.19074031251884e-4
flux1:	0.693914901523601	2.00345595828932e-4	2.00345407373146e-4	2.00345449437718e-4	2.00345698882365e-4	2.00346068450317e-4	2.00346430615065e-4	2.00346655218161e-4	2.00346652046626e-4	2.00346406832235e-4	2.00345998655977e-4	2.00345588963792e-4	2.00345377641266e-4	2.00345529868999e-4	2.00346088500759e-4	2.00346899750539e-4	2.00347593269233e-4	2.00347666636417e-4	2.00346717578174e-4	2.00344820466301e-4	2.00342913156125e-4	2.00342794682123e-4	2.00345993097822e-4	2.00350976922012e-4	2.00350977466613e-4	2.00341621986907e-4	2.00341259597841e-4	2.0035812438527e-4	2.00331855813944e-4	2.00364174643694e-4	2.00342612335826e-4	2.00330028965379e-4	2.00342612335826e-4	2.00364174643693e-4	2.00331855813944e-4	2.0035812438527e-4	2.00341259597841e-4	2.00341621986907e-4	2.00350977466613e-4	2.00350976922012e-4	2.00345993097822e-4	2.00342794682123e-4	2.00342913156125e-4	2.00344820466301e-4	2.00346717578174e-4	2.00347666636417e-4	2.00347593269233e-4	2.00346899750539e-4	2.00346088500759e-4
flux1:	0.694177350427354	1.83056924839796e-4	1.83056784726556e-4	1.83056817435856e-4	1.8305700294248e-4	1.83057270249119e-4	1.83057517495355e-4	1.83057643398033e-4	1.83057582474762e-4	1.83057334241918e-4	1.83056976181518e-4	1.83056652224687e-4	1.83056533071252e-4	1.83056751880997e-4	1.83057328500304e-4	1.83058106811253e-4	1.83058741447291e-4	1.83058777896319e-4	1.83057863746183e-4	1.83056086592072e-4	1.83054316615377e-4	1.83054193043957e-4	1.8305708815297e-4	1.83061582554418e-4	1.83061522420068e-4	1.83052998955256e-4	1.83052772181163e-4	1.83068196407899e-4	1.83044243429017e-4	1.83073839355495e-4	1.83054169824428e-4	1.83042673529629e-4	1.83054169824428e-4	1.83073839355494e-4	1.83044243429017e-4	1.83068196407899e-4	1.83052772181163e-4	1.83052998955256e-4	1.83061522420068e-4	1.83061582554418e-4	1.8305708815297e-4	1.83054193043956e-4	1.83054316615377e-4	1.83056086592072e-4	1.83057863746183e-4	1.83058777896319e-4	1.83058741447291e-4	1.83058106811253e-4	1.83057328500304e-4
flux1:	0.694439799331107	1.671124553127e-4	1.67112355753045e-4	1.67112378338339e-4	1.67112506193614e-4	1.67112682983102e-4	1.67112829634891e-4	1.67112870248537e-4	1.67112760808916e-4	1.67112512422337e-4	1.67112200473681e-4	1.67111952804499e-4	1.67111913976074e-4	1.67112188947009e-4	1.6711277787961e-4	1.6711352377098e-4	1.67114104811269e-4	1.6711411012676e-4	1.67113231744575e-4	1.67111567513244e-4	1.67109924005887e-4	1.67109793877316e-4	1.67112408807508e-4	1.6711645572425e-4	1.67116345524188e-4	1.67108588548709e-4	1.67108478934464e-4	1.67122576030625e-4	1.67100757217682e-4	1.67127838381512e-4	1.67109913273837e-4	1.6709942008015e-4	1.67109913273837e-4	1.67127838381512e-4	1.67100757217682e-4	1.67122576030625e-4	1.67108478934464e-4	1.67108588548709e-4	1.67116345524188e-4	1.6711645572425e-4	1.67112408807508e-4	1.67109793877316e-4	1.67109924005887e-4	1.67111567513244e-4	1.67113231744575e-4	1.6711411012676e-4	1.67114104811269e-4	1.6711352377098e-4	1.6711277787961e-4
flux1:	0.69470224823486	1.52422040478082e-4	1.52421974026987e-4	1.52421986036439e-4	1.52422062761707e-4	1.52422160915722e-4	1.52422221364354e-4	1.52422190153718e-4	1.52422041534161e-4	1.52421796042771e-4	1.52421526450152e-4	1.5242134584592e-4	1.52421375555267e-4	1.52421695997262e-4	1.52422290876122e-4	1.52423003801457e-4	1.52423535358676e-4	1.52423514514126e-4	1.52422672852916e-4	1.52421115815524e-4	1.52419590101208e-4	1.52419453808015e-4	1.5242181158746e-4	1.52425450705967e-4	1.52425300014629e-4	1.52418247984347e-4	1.52418238008872e-4	1.524311122399e-4	1.52411256876923e-4	1.52436016390731e-4	1.52419696453641e-4	1.52410127627269e-4	1.52419696453641e-4	1.5243601639073e-4	1.52411256876923e-4	1.524311122399e-4	1.52418238008872e-4	1.52418247984347e-4	1.52425300014629e-4	1.52425450705967e-4	1.5242181158746e-4	1.52419453808015e-4	1.52419590101208e-4	1.52421115815524e-4	1.52422672852916e-4	1.52423514514126e-4	1.52423535358676e-4	1.52423003801457e-4	1.52422290876122e-4
flux1:	0.694964697138614	1.38900245622242e-4	1.38900205459189e-4	1.38900206881942e-4	1.38900239178438e-4	1.38900270495136e-4	1.38900258855962e-4	1.38900168940155e-4	1.38899990198671e-4	1.38899750546191e-4	1.38899519656229e-4	1.38899397144221e-4	1.38899483855366e-4	1.38899839142551e-4	1.3890043332552e-4	1.38901112100724e-4	1.38901597467538e-4	1.38901554821888e-4	1.38900750900386e-4	1.38899296358632e-4	1.38897881473626e-4	1.38897740725219e-4	1.38899863884675e-4	1.38903132504719e-4	1.3890294985475e-4	1.38896545078588e-4	1.38896618287213e-4	1.38908365609665e-4	1.38890313537332e-4	1.38912930616095e-4	1.38898085471723e-4	1.38889367343153e-4	1.38898085471723e-4	1.38912930616095e-4	1.38890313537332e-4	1.38908365609665e-4	1.38896618287213e-4	1.38896545078588e-4	1.3890294985475e-4	1.38903132504719e-4	1.38899863884675e-4	1.38897740725219e-4	1.38897881473626e-4	1.38899296358632e-4	1.38900750900386e-4	1.38901554821888e-4	1.38901597467538e-4	1.38901112100724e-4	1.3890043332552e-4
flux1:	0.695227146042367	1.26466222313475e-4	1.26466202430121e-4	1.26466193744358e-4	1.26466188394132e-4	1.26466164362083e-4	1.26466094164743e-4	1.26465957981433e-4	1.26465757596862e-4	1.26465526409787e-4	1.26465330585721e-4	1.26465257499924e-4	1.26465390120323e-4	1.26465769989923e-4	1.2646635691811e-4	1.26467000078335e-4	1.26467442013514e-4	1.26467381457436e-4	1.26466616311698e-4	1.26465260336482e-4	1.2646395060125e-4	1.2646380795591e-4	1.26465718199029e-4	1.26468651146723e-4	1.26468444048141e-4	1.2646263256501e-4	1.26462773682882e-4	1.2647348253593e-4	1.26457083952068e-4	1.2647772496897e-4	1.26464232861937e-4	1.26456296641548e-4	1.26464232861937e-4	1.2647772496897e-4	1.26457083952068e-4	1.2647348253593e-4	1.26462773682882e-4	1.2646263256501e-4	1.26468444048141e-4	1.26468651146723e-4	1.26465718199029e-4	1.2646380795591e-4	1.2646395060125e-4	1.26465260336482e-4	1.26466616311697e-4	1.26467381457436e-4	1.26467442013514e-4	1.26467000078335e-4	1.2646635691811e-4
flux1:	0.69548959494612	1.15043574365049e-4	1.15043569667789e-4	1.15043551826164e-4	1.15043515564639e-4	1.15043447147051e-4	1.15043331070987e-4	1.15043160110264e-4	1.15042945760533e-4	1.15042725208168e-4	1.15042560795014e-4	1.15042528853036e-4	1.15042696912114e-4	1.15043091719468e-4	1.15043665210961e-4	1.15044271295315e-4	1.15044672244976e-4	1.1504459730326e-4	1.15043871925498e-4	1.15042611117913e-4	1.15041401762133e-4	1.15041260230192e-4	1.15042978172427e-4	1.15045607760132e-4	1.15045382739025e-4	1.15040114196548e-4	1.15040309218332e-4	1.15050061246173e-4	1.15035176458357e-4	1.15053995922111e-4	1.15041743439661e-4	1.15034525025458e-4	1.15041743439661e-4	1.15053995922111e-4	1.15035176458357e-4	1.15050061246173e-4	1.15040309218332e-4	1.15040114196548e-4	1.15045382739025e-4	1.15045607760132e-4	1.15042978172428e-4	1.15041260230192e-4	1.15041401762133e-4	1.15042611117913e-4	1.15043871925498e-4	1.1504459730326e-4	1.15044672244976e-4	1.15044271295315e-4	1.15043665210961e-4
flux1:	0.695752043849873	1.04560216947706e-4	1.04560223286363e-4	1.04560197653559e-4	1.04560137028914e-4	1.04560034470772e-4	1.04559884133901e-4	1.04559688743885e-4	1.04559467159666e-4	1.04559258878138e-4	1.04559122208084e-4	1.04559123597319e-4	1.04559317402267e-4	1.04559718326205e-4	1.04560272803454e-4	1.04560840569862e-4	1.04561202829312e-4	1.04561116726673e-4	1.04560431998731e-4	1.04559263279472e-4	1.04558150124008e-4	1.04558012842892e-4	1.04559557817292e-4	1.04561913847234e-4	1.04561676500693e-4	1.04556904032756e-4	1.04557140285637e-4	1.0456601098872e-4	1.04552510119392e-4	1.04569651571783e-4	1.04558533337509e-4	1.04551973115583e-4	1.0455853333751e-4	1.04569651571782e-4	1.04552510119392e-4	1.0456601098872e-4	1.04557140285637e-4	1.04556904032756e-4	1.04561676500693e-4	1.04561913847234e-4	1.04559557817292e-4	1.04558012842892e-4	1.04558150124009e-4	1.04559263279472e-4	1.04560431998731e-4	1.04561116726673e-4	1.04561202829312e-4	1.04560840569862e-4	1.04560272803453e-4
flux1:	0.696014492753627	9.49482301802571e-5	9.4948244316322e-5	9.49482125737261e-5	9.49481338066052e-5	9.49480064742652e-5	9.49478322788513e-5	9.49476215412684e-5	9.49473984283111e-5	9.49472034986217e-5	9.49470909257583e-5	9.49471183891415e-5	9.4947329151277e-5	9.49477283472266e-5	9.49482589995512e-5	9.49487875747028e-5	9.49491133979864e-5	9.49490190958611e-5	9.49483757238354e-5	9.49472961550854e-5	9.49462753518925e-5	9.494614533099e-5	9.49475352568258e-5	9.49496450638602e-5	9.4949400127494e-5	9.49450802283144e-5	9.49453464069639e-5	9.49534057223177e-5	9.49411683690978e-5	9.49567652038783e-5	9.49466835473602e-5	9.49407261861327e-5	9.49466835473602e-5	9.49567652038782e-5	9.49411683690976e-5	9.49534057223178e-5	9.4945346406964e-5	9.49450802283144e-5	9.49494001274939e-5	9.49496450638603e-5	9.49475352568257e-5	9.494614533099e-5	9.49462753518926e-5	9.49472961550854e-5	9.49483757238353e-5	9.4949019095861e-5	9.49491133979865e-5	9.49487875747029e-5	9.49482589995512e-5
flux1:	0.69627694165738	8.61437084416948e-5	8.61437279705081e-5	8.61436920022297e-5	8.61436008570319e-5	8.61434571165556e-5	8.61432681527659e-5	8.6143049823548e-5	8.61428298447226e-5	8.61426488139749e-5	8.61425567678889e-5	8.61426036812087e-5	8.61428236087138e-5	8.61432143096421e-5	8.61437171949631e-5	8.61442061662237e-5	8.61444978314079e-5	8.61443980432208e-5	8.61437964985201e-5	8.61428031404424e-5	8.61418709690505e-5	8.61417509002082e-5	8.61430022086779e-5	8.6144890736692e-5	8.61446421609438e-5	8.61407345540389e-5	8.61410207276429e-5	8.61483335406389e-5	8.6137248396307e-5	8.61514246025032e-5	8.61422892081937e-5	8.61368834478354e-5	8.61422892081939e-5	8.61514246025031e-5	8.61372483963069e-5	8.61483335406388e-5	8.61410207276428e-5	8.6140734554039e-5	8.61446421609439e-5	8.6144890736692e-5	8.61430022086779e-5	8.61417509002082e-5	8.61418709690505e-5	8.61428031404424e-5	8.614379649852e-5	8.61443980432208e-5	8.6144497831408e-5	8.61442061662237e-5	8.61437171949632e-5
flux1:	0.696539390561133	7.80866065606637e-5	7.80866298019025e-5	7.80865915748114e-5	7.80864932511954e-5	7.80863403885851e-5	7.80861443931655e-5	7.8085924900699e-5	7.80857117074031e-5	7.808554464214e-5	7.80854696908688e-5	7.80855301254623e-5	7.8085752480643e-5	7.808612904839e-5	7.80866011402602e-5	7.80870505977202e-5	7.80873104363584e-5	7.80872076281569e-5	7.80866480990269e-5	7.80857379012302e-5	7.8084890618601e-5	7.80847827463085e-5	7.80859103563668e-5	7.80876002622878e-5	7.8087351293924e-5	7.80838187950462e-5	7.80841163877585e-5	7.8090742979217e-5	7.80807074172105e-5	7.80935782513779e-5	7.8085305790842e-5	7.80804042294595e-5	7.8085305790842e-5	7.80935782513778e-5	7.80807074172105e-5	7.80907429792169e-5	7.80841163877585e-5	7.80838187950462e-5	7.80873512939241e-5	7.80876002622878e-5	7.80859103563669e-5	7.80847827463086e-5	7.8084890618601e-5	7.80857379012303e-5	7.80866480990269e-5	7.8087207628157e-5	7.80873104363585e-5	7.80870505977202e-5	7.80866011402602e-5
flux1:	0.696801839464887	7.07205839516188e-5	7.07206098215364e-5	7.07205712699551e-5	7.07204703204313e-5	7.07203145040261e-5	7.07201178690561e-5	7.0719902361076e-5	7.07196986630614e-5	7.07195452241394e-5	7.07194841383435e-5	7.07195529049503e-5	7.07197720263005e-5	7.07201299577362e-5	7.07205691451654e-5	7.07209796826552e-5	7.07212100817532e-5	7.07211064643457e-5	7.0720588820575e-5	7.071975854738e-5	7.07189922863925e-5	7.07188983305783e-5	7.07199156672417e-5	7.07214274464307e-5	7.07211807118464e-5	7.07179890856274e-5	7.07182908327917e-5	7.0724287266587e-5	7.07152068987864e-5	7.0726879491826e-5	7.07193932438527e-5	7.07149521222133e-5	7.07193932438528e-5	7.07268794918259e-5	7.07152068987863e-5	7.07242872665869e-5	7.07182908327917e-5	7.07179890856273e-5	7.07211807118465e-5	7.07214274464307e-5	7.07199156672417e-5	7.07188983305783e-5	7.07189922863925e-5	7.071975854738e-5	7.0720588820575e-5	7.07211064643459e-5	7.07212100817532e-5	7.07209796826552e-5	7.07205691451654e-5
flux1:	0.69706428836864	6.39928476797784e-5	6.39928755570962e-5	6.3992838480396e-5	6.39927387572186e-5	6.39925850400631e-5	6.39923928649251e-5	6.3992185294128e-5	6.39919929568751e-5	6.39918524862613e-5	6.39918022980763e-5	6.39918749694992e-5	6.39920862606413e-5	6.3992422154524e-5	6.39928272028937e-5	6.39931998869507e-5	6.39934032712608e-5	6.39933007890045e-5	6.39928245612862e-5	6.39920707483432e-5	6.39913814591349e-5	6.39913025827565e-5	6.39922216299441e-5	6.39935737568995e-5	6.39933313443285e-5	6.39904491549462e-5	6.39907490381949e-5	6.39961674953451e-5	6.39879557094329e-5	6.39985296142378e-5	6.39917590775835e-5	6.39877380641473e-5	6.39917590775836e-5	6.39985296142379e-5	6.39879557094328e-5	6.39961674953451e-5	6.39907490381948e-5	6.39904491549463e-5	6.39933313443284e-5	6.39935737568996e-5	6.39922216299442e-5	6.39913025827565e-5	6.39913814591348e-5	6.39920707483432e-5	6.39928245612862e-5	6.39933007890045e-5	6.3993403271261e-5	6.39931998869508e-5	6.39928272028937e-5
flux1:	0.697326737272393	5.785399535145e-5	5.78540249468091e-5	5.78539909257082e-5	5.78538955578229e-5	5.78537479158386e-5	5.7853564094363e-5	5.78533673325689e-5	5.78531874920003e-5	5.78530591032009e-5	5.78530171549296e-5	5.78530900668766e-5	5.78532899558968e-5	5.7853601447211e-5	5.78539719288828e-5	5.78543082443327e-5	5.78544870460291e-5	5.78543873663381e-5	5.78539517406342e-5	5.78532706794839e-5	5.78526541071692e-5	5.78525909205105e-5	5.7853422300593e-5	5.78546313792531e-5	5.78543949174527e-5	5.78517933741548e-5	5.78520865389892e-5	5.78569756046989e-5	5.78495530885367e-5	5.78591207750605e-5	5.78530012785428e-5	5.78493632565723e-5	5.78530012785428e-5	5.78591207750605e-5	5.78495530885367e-5	5.78569756046989e-5	5.78520865389892e-5	5.78517933741548e-5	5.78543949174528e-5	5.78546313792532e-5	5.78534223005932e-5	5.78525909205105e-5	5.78526541071693e-5	5.78532706794838e-5	5.78539517406342e-5	5.78543873663381e-5	5.78544870460292e-5	5.78543082443327e-5	5.78539719288828e-5
flux1:	0.697589186176146	5.22578586424471e-5	5.22578898790964e-5	5.22578602140612e-5	5.22577716127865e-5	5.22576330131581e-5	5.22574603473403e-5	5.22572763183672e-5	5.2257109503748e-5	5.22569921691279e-5	5.22569561486016e-5	5.22570263795684e-5	5.22572122532994e-5	5.22574979223073e-5	5.22578341253609e-5	5.22581359055287e-5	5.22582925273218e-5	5.22581970338882e-5	5.22578008601765e-5	5.22571886066435e-5	5.22566402986626e-5	5.22565928923401e-5	5.22573459649481e-5	5.22584268834458e-5	5.22581976149796e-5	5.22558504136776e-5	5.22561330734344e-5	5.22605379837205e-5	5.2253832244019e-5	5.22624795483764e-5	5.22569518628491e-5	5.22536627212481e-5	5.22569518628491e-5	5.22624795483764e-5	5.22538322440189e-5	5.22605379837205e-5	5.22561330734345e-5	5.22558504136776e-5	5.22581976149796e-5	5.22584268834458e-5	5.22573459649481e-5	5.22565928923401e-5	5.22566402986625e-5	5.22571886066434e-5	5.22578008601765e-5	5.22581970338883e-5	5.22582925273219e-5	5.22581359055288e-5	5.22578341253609e-5
flux1:	0.6978516350799	4.71613481955435e-5	4.71613811066675e-5	4.71613567796537e-5	4.71612766701072e-5	4.71611491634066e-5	4.71609894950851e-5	4.71608193172828e-5	4.71606655745264e-5	4.7160558204397e-5	4.71605261653979e-5	4.7160591497649e-5	4.71607616160975e-5	4.71610208793723e-5	4.71613237024001e-5	4.7161593051038e-5	4.71617298276902e-5	4.71616396193787e-5	4.7161281433384e-5	4.71607338353167e-5	4.71602491716715e-5	4.71602171707398e-5	4.71609001440301e-5	4.71618662294282e-5	4.71616450772003e-5	4.71595282396492e-5	4.71597975698088e-5	4.71637604242452e-5	4.71577053063727e-5	4.71655118403586e-5	4.71605217967422e-5	4.71575502261341e-5	4.71605217967421e-5	4.71655118403586e-5	4.71577053063725e-5	4.71637604242452e-5	4.71597975698088e-5	4.71595282396492e-5	4.71616450772003e-5	4.71618662294283e-5	4.71609001440301e-5	4.71602171707398e-5	4.71602491716715e-5	4.71607338353167e-5	4.7161281433384e-5	4.71616396193788e-5	4.71617298276903e-5	4.7161593051038e-5	4.71613237024002e-5
flux1:	0.698114083983653	4.25243005392261e-5	4.252433518513e-5	4.25243168440451e-5	4.25242463181307e-5	4.25241311473264e-5	4.25239854996639e-5	4.2523829630184e-5	4.2523688639301e-5	4.25235901492604e-5	4.2523560516758e-5	4.25236193813463e-5	4.2523772777753e-5	4.25240057681427e-5	4.25242766082119e-5	4.25245158191447e-5	4.25246349812432e-5	4.25245508776754e-5	4.25242289336076e-5	4.25237416733337e-5	4.25233159132846e-5	4.25232985454729e-5	4.25239185938353e-5	4.25247817631229e-5	4.25245693893336e-5	4.25226611015753e-5	4.25229151282854e-5	4.25264750750617e-5	4.25210102902212e-5	4.25280498172005e-5	4.252354793428e-5	4.25208652296525e-5	4.252354793428e-5	4.25280498172005e-5	4.25210102902212e-5	4.25264750750617e-5	4.25229151282853e-5	4.25226611015753e-5	4.25245693893336e-5	4.2524781763123e-5	4.25239185938354e-5	4.25232985454729e-5	4.25233159132846e-5	4.25237416733337e-5	4.25242289336075e-5	4.25245508776754e-5	4.25246349812432e-5	4.25245158191447e-5	4.25242766082118e-5
flux1:	0.698376532887406	3.83093276042699e-5	3.83093640106812e-5	3.83093519744868e-5	3.83092915605139e-5	3.83091892800931e-5	3.83090580015169e-5	3.83089163757338e-5	3.83087875577435e-5	3.8308696922237e-5	3.83086684833108e-5	3.83087198926571e-5	3.83088562646283e-5	3.83090637064944e-5	3.83093043464032e-5	3.83095158257472e-5	3.8309619468476e-5	3.83095420225262e-5	3.83092543344694e-5	3.83088229814317e-5	3.83084513207349e-5	3.83084474926433e-5	3.83090108757319e-5	3.83097817801325e-5	3.83095786372872e-5	3.83078590891175e-5	3.83080965755413e-5	3.83112899745418e-5	3.83063606397604e-5	3.83127014223308e-5	3.83086425475026e-5	3.83062224185324e-5	3.83086425475026e-5	3.83127014223308e-5	3.83063606397604e-5	3.83112899745418e-5	3.83080965755412e-5	3.83078590891175e-5	3.83095786372871e-5	3.83097817801325e-5	3.83090108757319e-5	3.83084474926433e-5	3.83084513207349e-5	3.83088229814317e-5	3.83092543344694e-5	3.83095420225262e-5	3.8309619468476e-5	3.83095158257472e-5	3.83093043464032e-5
flux1:	0.698638981791159	3.44816693426117e-5	3.44817074597021e-5	3.44817017410068e-5	3.44816514847101e-5	3.44815620835875e-5	3.44814449879147e-5	3.44813171488616e-5	3.44811997590029e-5	3.44811160503787e-5	3.44810879325692e-5	3.44811314043918e-5	3.44812510012297e-5	3.44814340865117e-5	3.44816465863581e-5	3.44818327809793e-5	3.44819228396585e-5	3.44818523564226e-5	3.44815967458324e-5	3.44812168151515e-5	3.4480894448591e-5	3.4480902824587e-5	3.44814150034938e-5	3.44821031638903e-5	3.44819095378925e-5	3.4480360765084e-5	3.44805810988277e-5	3.44834416678139e-5	3.44789978633326e-5	3.44847029875022e-5	3.44810459530692e-5	3.44788643430183e-5	3.44810459530692e-5	3.44847029875022e-5	3.44789978633326e-5	3.44834416678139e-5	3.44805810988277e-5	3.4480360765084e-5	3.44819095378925e-5	3.44821031638903e-5	3.44814150034938e-5	3.4480902824587e-5	3.44808944485909e-5	3.44812168151515e-5	3.44815967458324e-5	3.44818523564226e-5	3.44819228396585e-5	3.44818327809794e-5	3.44816465863581e-5
flux1:	0.698901430694913	3.10090498845479e-5	3.1009089564973e-5	3.10090899063108e-5	3.10090494581017e-5	3.10089724807222e-5	3.10088689784219e-5	3.10087541925573e-5	3.10086473980395e-5	3.10085698114638e-5	3.10085414508687e-5	3.10085769272752e-5	3.10086804381128e-5	3.10088407078255e-5	3.10090273047746e-5	3.10091906395544e-5	3.10092688728124e-5	3.10092054341385e-5	3.1008979580872e-5	3.10086465940116e-5	3.10083687787584e-5	3.10083878582659e-5	3.10088536055852e-5	3.10094675375721e-5	3.10092835832526e-5	3.10078893141697e-5	3.10080923985981e-5	3.10106513468852e-5	3.10066476946259e-5	3.10117753745536e-5	3.10084826715847e-5	3.10065175854409e-5	3.10084826715848e-5	3.10117753745536e-5	3.10066476946259e-5	3.10106513468853e-5	3.1008092398598e-5	3.10078893141697e-5	3.10092835832527e-5	3.10094675375721e-5	3.10088536055852e-5	3.10083878582659e-5	3.10083687787584e-5	3.10086465940116e-5	3.10089795808721e-5	3.10092054341385e-5	3.10092688728124e-5	3.10091906395544e-5	3.10090273047746e-5
flux1:	0.699163879598666	2.7861537605965e-5	2.78615785992875e-5	2.78615845189887e-5	2.78615532226425e-5	2.7861487883615e-5	2.78613971004355e-5	2.78612944574382e-5	2.78611973991827e-5	2.7861125264617e-5	2.78610963663941e-5	2.78611241317392e-5	2.78612125784034e-5	2.78613518131917e-5	2.78615148322107e-5	2.78616576576684e-5	2.78617256383989e-5	2.7861669131721e-5	2.78614706261594e-5	2.78611801703925e-5	2.78609422865441e-5	2.7860970476369e-5	2.78613939777919e-5	2.78619413054891e-5	2.78617670751755e-5	2.7860512583251e-5	2.78606987350129e-5	2.78629848883016e-5	2.78593801541917e-5	2.78639840208297e-5	2.78610214920208e-5	2.78592528343339e-5	2.78610214920209e-5	2.78639840208296e-5	2.78593801541917e-5	2.78629848883017e-5	2.78606987350128e-5	2.7860512583251e-5	2.78617670751755e-5	2.78619413054891e-5	2.78613939777919e-5	2.7860970476369e-5	2.78609422865441e-5	2.78611801703925e-5	2.78614706261593e-5	2.78616691317211e-5	2.7861725638399e-5	2.78616576576684e-5	2.78615148322107e-5
flux1:	0.699426328502419	2.50114094168773e-5	2.5011451377161e-5	2.50114622207567e-5	2.50114391993493e-5	2.50113844879842e-5	2.50113053684322e-5	2.50112138639554e-5	2.5011125702788e-5	2.5011058485824e-5	2.50110289798627e-5	2.50110495805973e-5	2.50111242183586e-5	2.50112443407316e-5	2.50113861180393e-5	2.50115106689809e-5	2.50115697826472e-5	2.50115199327021e-5	2.50113463267413e-5	2.50110941107148e-5	2.50108917161985e-5	2.50109273954472e-5	2.50113123413223e-5	2.50117998996414e-5	2.5011635365539e-5	2.50105073288688e-5	2.50106771834442e-5	2.50127171027478e-5	2.50094738248059e-5	2.5013603201101e-5	2.50109397535385e-5	2.50093491762012e-5	2.50109397535385e-5	2.5013603201101e-5	2.50094738248059e-5	2.50127171027478e-5	2.50106771834442e-5	2.50105073288688e-5	2.5011635365539e-5	2.50117998996414e-5	2.50113123413223e-5	2.50109273954472e-5	2.50108917161985e-5	2.50110941107148e-5	2.50113463267413e-5	2.50115199327021e-5	2.50115697826472e-5	2.50115106689809e-5	2.50113861180393e-5
flux1:	0.699688777406172	2.24330195263684e-5	2.24330620294866e-5	2.24330770228871e-5	2.24330612585512e-5	2.24330160307382e-5	2.2432947425063e-5	2.24328660264412e-5	2.24327859749546e-5	2.24327232686699e-5	2.24326932631027e-5	2.24327074323369e-5	2.24327696609087e-5	2.24328726508299e-5	2.243299547088e-5	2.24331038360154e-5	2.24331552854521e-5	2.2433111687395e-5	2.24329605424128e-5	2.2432742445713e-5	2.24325713235378e-5	2.24326128995134e-5	2.2432962565533e-5	2.24333964910221e-5	2.24332415622798e-5	2.24322279313526e-5	2.24323823579273e-5	2.24342004548366e-5	2.24312845981243e-5	2.2434984762805e-5	2.24325921010362e-5	2.2431162861078e-5	2.24325921010362e-5	2.2434984762805e-5	2.24312845981242e-5	2.24342004548366e-5	2.24323823579273e-5	2.24322279313525e-5	2.24332415622798e-5	2.24333964910221e-5	2.24329625655331e-5	2.24326128995133e-5	2.24325713235379e-5	2.2432742445713e-5	2.24329605424128e-5	2.2433111687395e-5	2.24331552854521e-5	2.24331038360154e-5	2.243299547088e-5
flux1:	0.699951226309926	2.01026728868126e-5	2.01027154540436e-5	2.01027337552176e-5	2.01027241601287e-5	2.01026872160177e-5	2.01026279503832e-5	2.01025556461352e-5	2.01024829879878e-5	2.01024244981283e-5	2.01023942331107e-5	2.01024028220454e-5	2.01024541083958e-5	2.01025419330479e-5	2.01026479790929e-5	2.01027420809903e-5	2.01027868965772e-5	2.01027490490764e-5	2.01026179793381e-5	2.01024300945786e-5	2.01022862911557e-5	2.01023322453578e-5	2.01026495621214e-5	2.01030353728765e-5	2.01028899082522e-5	2.01019797825631e-5	2.01021198090576e-5	2.01037384589526e-5	2.01011190977749e-5	2.01044315391757e-5	2.01022839185605e-5	2.01010007458597e-5	2.01022839185605e-5	2.01044315391757e-5	2.01011190977749e-5	2.01037384589526e-5	2.01021198090576e-5	2.01019797825632e-5	2.01028899082521e-5	2.01030353728765e-5	2.01026495621214e-5	2.01023322453578e-5	2.01022862911557e-5	2.01024300945786e-5	2.01026179793381e-5	2.01027490490764e-5	2.01027868965772e-5	2.01027420809903e-5	2.01026479790929e-5
flux1:	0.700213675213679	1.79985034722574e-5	1.79985455969976e-5	1.79985663435003e-5	1.79985618203583e-5	1.7998531967244e-5	1.79984808976214e-5	1.79984167322321e-5	1.79983508309727e-5	1.79982963567481e-5	1.79982661605859e-5	1.7998270078355e-5	1.79983118921604e-5	1.79983864499524e-5	1.79984777675998e-5	1.79985593519341e-5	1.79985984058723e-5	1.79985657429048e-5	1.79984524532716e-5	1.79982911197902e-5	1.79981709736997e-5	1.79982198976824e-5	1.79985075093818e-5	1.79988501747656e-5	1.79987139917862e-5	1.79978975058323e-5	1.79980242544702e-5	1.79994639087094e-5	1.79971129358241e-5	1.80000755967095e-5	1.79981495966578e-5	1.79969985713418e-5	1.79981495966578e-5	1.80000755967095e-5	1.79971129358241e-5	1.79994639087093e-5	1.79980242544701e-5	1.79978975058323e-5	1.79987139917862e-5	1.79988501747656e-5	1.79985075093818e-5	1.79982198976824e-5	1.79981709736997e-5	1.79982911197902e-5	1.79984524532716e-5	1.79985657429049e-5	1.79985984058724e-5	1.79985593519341e-5	1.79984777675998e-5
flux1:	0.700476124117432	1.61003575017641e-5	1.61003986766081e-5	1.61004210269817e-5	1.61004205180657e-5	1.61003966186814e-5	1.61003526696718e-5	1.6100295765563e-5	1.61002360652015e-5	1.61001854778114e-5	1.61001557270897e-5	1.61001558899713e-5	1.61001896518782e-5	1.61002527301499e-5	1.61003312028464e-5	1.61004018356243e-5	1.61004358590149e-5	1.61004077792833e-5	1.61003100964801e-5	1.61001719252534e-5	1.61000720863987e-5	1.6100122707748e-5	1.61003830205968e-5	1.61006870216832e-5	1.61005599031436e-5	1.60998281220323e-5	1.60999427554436e-5	1.61012220530796e-5	1.60991139151537e-5	1.61017614290957e-5	1.61000357454953e-5	1.60990041846876e-5	1.61000357454953e-5	1.61017614290957e-5	1.60991139151537e-5	1.61012220530796e-5	1.60999427554435e-5	1.60998281220323e-5	1.61005599031436e-5	1.61006870216832e-5	1.61003830205968e-5	1.6100122707748e-5	1.61000720863987e-5	1.61001719252534e-5	1.61003100964801e-5	1.61004077792833e-5	1.61004358590149e-5	1.61004018356243e-5	1.61003312028463e-5
flux1:	0.700738573021185	1.4389681678277e-5	1.43897214202352e-5	1.43897445879946e-5	1.43897471126026e-5	1.43897281196853e-5	1.43896903099553e-5	1.43896398787968e-5	1.43895858983204e-5	1.4389539119063e-5	1.4389510203981e-5	1.43895074943747e-5	1.43895345366786e-5	1.43895877820725e-5	1.43896551171208e-5	1.43897161884255e-5	1.43897457899073e-5	1.43897216830395e-5	1.43896375801083e-5	1.4389519469946e-5	1.43894369094914e-5	1.4389488108589e-5	1.43897233298862e-5	1.43899927116421e-5	1.4389874410198e-5	1.43892192348767e-5	1.43893229124025e-5	1.43904587915612e-5	1.43885702496973e-5	1.43909341692275e-5	1.43893894251316e-5	1.43884657786183e-5	1.43893894251316e-5	1.43909341692275e-5	1.43885702496973e-5	1.43904587915612e-5	1.43893229124024e-5	1.43892192348768e-5	1.4389874410198e-5	1.43899927116421e-5	1.43897233298862e-5	1.4389488108589e-5	1.43894369094914e-5	1.4389519469946e-5	1.43896375801083e-5	1.43897216830395e-5	1.43897457899073e-5	1.43897161884255e-5	1.43896551171207e-5
flux1:	0.701001021924939	1.28494164772551e-5	1.2849454349448e-5	1.28494776290115e-5	1.2849482309712e-5	1.28494672881932e-5	1.28494347445087e-5	1.28493900900888e-5	1.28493414139714e-5	1.28492983934526e-5	1.284927068912e-5	1.28492659242083e-5	1.28492874631058e-5	1.28493323632363e-5	1.28493900867488e-5	1.28494428195122e-5	1.28494685043411e-5	1.2849447773282e-5	1.28493753871906e-5	1.28492745326395e-5	1.28492065444858e-5	1.28492573630068e-5	1.28494695319035e-5	1.28497079481596e-5	1.28495981896633e-5	1.28490122715619e-5	1.28491061151562e-5	1.28501139238974e-5	1.28484238377424e-5	1.2850532854255e-5	1.28491514277307e-5	1.28483251820563e-5	1.28491514277307e-5	1.2850532854255e-5	1.28484238377424e-5	1.28501139238974e-5	1.28491061151562e-5	1.28490122715619e-5	1.28495981896633e-5	1.28497079481597e-5	1.28494695319035e-5	1.28492573630068e-5	1.28492065444858e-5	1.28492745326395e-5	1.28493753871906e-5	1.2849447773282e-5	1.28494685043411e-5	1.28494428195122e-5	1.28493900867488e-5
flux1:	0.701263470828692	1.14638944863793e-5	1.14639301151213e-5	1.14639528996214e-5	1.14639589782333e-5	1.14639471167422e-5	1.14639190787189e-5	1.14638795935315e-5	1.14638358600407e-5	1.1463796559641e-5	1.14637704036727e-5	1.14637643132709e-5	1.14637814315129e-5	1.14638193063414e-5	1.14638687654577e-5	1.14639142278236e-5	1.14639364164414e-5	1.14639184956996e-5	1.14638561383606e-5	1.14637700300429e-5	1.14637142248497e-5	1.14637638671337e-5	1.1463954878262e-5	1.14641656305015e-5	1.14640641166131e-5	1.14635407813176e-5	1.14636258502398e-5	1.14645194564793e-5	1.14630085902031e-5	1.14648887454157e-5	1.14636546133354e-5	1.14629162037987e-5	1.14636546133354e-5	1.14648887454157e-5	1.14630085902031e-5	1.14645194564793e-5	1.14636258502398e-5	1.14635407813176e-5	1.14640641166131e-5	1.14641656305015e-5	1.1463954878262e-5	1.14637638671337e-5	1.14637142248498e-5	1.14637700300429e-5	1.14638561383606e-5	1.14639184956996e-5	1.14639364164414e-5	1.14639142278236e-5	1.14638687654577e-5
flux1:	0.701525919732445	1.02187437684715e-5	1.02187768551842e-5	1.02187986465713e-5	1.02188054911422e-5	1.02187961046902e-5	1.02187719223777e-5	1.02187370799093e-5	1.02186979687234e-5	1.0218662345111e-5	1.02186380214842e-5	1.02186312342715e-5	1.02186448728189e-5	1.02186768740429e-5	1.02187192447516e-5	1.02187583647141e-5	1.02187774100515e-5	1.02187617796938e-5	1.02187079428877e-5	1.02186343612054e-5	1.0218588654131e-5	1.02186364826598e-5	1.02188081038068e-5	1.02189941747463e-5	1.02189005852343e-5	1.02184337646675e-5	1.02185110380118e-5	1.02193029379222e-5	1.02179537862291e-5	1.02196286748947e-5	1.02185272713986e-5	1.02178680013935e-5	1.02185272713985e-5	1.02196286748947e-5	1.02179537862291e-5	1.02193029379222e-5	1.02185110380118e-5	1.02184337646675e-5	1.02189005852343e-5	1.02189941747463e-5	1.02188081038068e-5	1.02186364826598e-5	1.0218588654131e-5	1.02186343612054e-5	1.02187079428877e-5	1.02187617796938e-5	1.02187774100515e-5	1.02187583647141e-5	1.02187192447516e-5
flux1:	0.701788368636199	9.10079619351025e-6	9.10082652137715e-6	9.10084693359738e-6	9.10085403786808e-6	9.10084656363034e-6	9.10082568993287e-6	9.10079503438815e-6	9.10076025470556e-6	9.10072824784337e-6	9.10070597667772e-6	9.10069901376987e-6	9.10070997093908e-6	9.10073708769643e-6	9.1007733866991e-6	9.10080696786586e-6	9.10082317082652e-6	9.10080936631651e-6	9.10076272118917e-6	9.10069972446158e-6	9.10066231786899e-6	9.10070784411049e-6	9.10086172908373e-6	9.10102581193689e-6	9.10093980696678e-6	9.10052397944341e-6	9.10059434546705e-6	9.10129576968177e-6	9.10009240195663e-6	9.10158336547936e-6	9.10060145381426e-6	9.10001342095874e-6	9.10060145381427e-6	9.10158336547935e-6	9.1000924019566e-6	9.10129576968179e-6	9.10059434546708e-6	9.10052397944341e-6	9.10093980696677e-6	9.10102581193691e-6	9.10086172908373e-6	9.10070784411052e-6	9.100662317869e-6	9.10069972446159e-6	9.10076272118915e-6	9.10080936631651e-6	9.10082317082654e-6	9.10080696786586e-6	9.10077338669909e-6
flux1:	0.702050817539952	8.09800066286251e-6	8.09802809851469e-6	8.09804685479755e-6	8.09805383174079e-6	8.09804781979254e-6	8.09802979952884e-6	8.09800293444598e-6	8.09797221444853e-6	8.09794373923361e-6	8.09792367191178e-6	8.09791694660422e-6	8.09792588315669e-6	8.09794895242182e-6	8.0979800516279e-6	8.09800878915093e-6	8.09802241192031e-6	8.09801003006982e-6	8.09796942199432e-6	8.09791533015728e-6	8.09788469254513e-6	8.09792756437935e-6	8.0980652621333e-6	8.0982097863416e-6	8.09813100894697e-6	8.09776114640115e-6	8.09782539757749e-6	8.09844641448874e-6	8.097374335192e-6	8.09870064579571e-6	8.09782620225997e-6	8.09730223076124e-6	8.09782620225997e-6	8.09870064579569e-6	8.09737433519199e-6	8.09844641448873e-6	8.09782539757746e-6	8.09776114640116e-6	8.09813100894698e-6	8.09820978634161e-6	8.0980652621333e-6	8.09792756437935e-6	8.09788469254512e-6	8.09791533015727e-6	8.09796942199431e-6	8.09801003006982e-6	8.09802241192033e-6	8.09800878915093e-6	8.09798005162789e-6
flux1:	0.702313266443705	7.19934112876887e-6	7.19936561958172e-6	7.1993825450228e-6	7.19938911603607e-6	7.19938421675061e-6	7.19936867390629e-6	7.19934525080155e-6	7.19931832902146e-6	7.19929327044251e-6	7.19927548932615e-6	7.19926931177138e-6	7.19927676045589e-6	7.19929648063932e-6	7.19932312306853e-6	7.19934761899008e-6	7.19935889599397e-6	7.1993475974246e-6	7.19931203708599e-6	7.1992654120838e-6	7.19924025444755e-6	7.19928024130549e-6	7.19940320229047e-6	7.19953035639542e-6	7.19945843523698e-6	7.19912995687914e-6	7.1991887896098e-6	7.19973840506871e-6	7.19878442855489e-6	7.1999634636945e-6	7.19918557246523e-6	7.19871915119217e-6	7.19918557246524e-6	7.1999634636945e-6	7.19878442855486e-6	7.1997384050687e-6	7.19918878960979e-6	7.19912995687914e-6	7.19945843523701e-6	7.19953035639544e-6	7.19940320229047e-6	7.19928024130545e-6	7.19924025444755e-6	7.19926541208378e-6	7.19931203708598e-6	7.19934759742463e-6	7.19935889599396e-6	7.19934761899006e-6	7.19932312306852e-6
flux1:	0.702575715347458	6.39475929494128e-6	6.39478086271769e-6	6.39479587338914e-6	6.39480185462921e-6	6.39479780423712e-6	6.39478442867743e-6	6.39476413655891e-6	6.39474075542911e-6	6.39471896692518e-6	6.39470348882054e-6	6.39469807441786e-6	6.39470445257746e-6	6.39472139901899e-6	6.39474421509834e-6	6.39476499255899e-6	6.39477413905453e-6	6.39476364765916e-6	6.39473229923696e-6	6.39469192319074e-6	6.39467117392591e-6	6.39470815064878e-6	6.39481773121561e-6	6.39492948343184e-6	6.39486403587255e-6	6.39457276752389e-6	6.39462678549215e-6	6.39511303827458e-6	6.39426517631271e-6	6.3953125830858e-6	6.39462134078019e-6	6.39420656653632e-6	6.3946213407802e-6	6.39531258308583e-6	6.39426517631269e-6	6.39511303827456e-6	6.39462678549214e-6	6.3945727675239e-6	6.39486403587255e-6	6.39492948343185e-6	6.3948177312156e-6	6.39470815064879e-6	6.39467117392591e-6	6.39469192319072e-6	6.39473229923694e-6	6.39476364765919e-6	6.39477413905454e-6	6.39476499255899e-6	6.39474421509833e-6
flux1:	0.702838164251212	5.6750818694888e-6	5.67510060140633e-6	5.67511369119678e-6	5.67511897838848e-6	5.67511558395133e-6	5.67510411857371e-6	5.67508667487785e-6	5.67506657651428e-6	5.67504788107804e-6	5.6750346635692e-6	5.67503014391126e-6	5.67503576792087e-6	5.67505040916813e-6	5.67506993262484e-6	5.67508744856846e-6	5.67509466697935e-6	5.67508476692608e-6	5.67505693422741e-6	5.67502178637638e-6	5.67500456570547e-6	5.67503849598905e-6	5.67513596154625e-6	5.6752340784859e-6	5.67517471395092e-6	5.67491685232178e-6	5.67496657254175e-6	5.6753966250298e-6	5.67464398543748e-6	5.67557383484141e-6	5.67496026374999e-6	5.67459178927883e-6	5.67496026374998e-6	5.67557383484141e-6	5.67464398543748e-6	5.67539662502978e-6	5.67496657254172e-6	5.67491685232178e-6	5.6751747139509e-6	5.67523407848592e-6	5.67513596154625e-6	5.67503849598905e-6	5.67500456570549e-6	5.67502178637637e-6	5.67505693422741e-6	5.6750847669261e-6	5.67509466697936e-6	5.67508744856846e-6	5.67506993262482e-6
flux1:	0.703100613154965	5.03195222919818e-6	5.03196826692756e-6	5.03197949321465e-6	5.0319840460667e-6	5.03198117085549e-6	5.0319713998821e-6	5.03195654313803e-6	5.0319394672211e-6	5.03192366070265e-6	5.03191261048758e-6	5.03190904581859e-6	5.03191414629752e-6	5.03192686027548e-6	5.03194354303454e-6	5.03195819921049e-6	5.03196368341627e-6	5.03195421425756e-6	5.03192932559611e-6	5.03189855889209e-6	5.03188415365048e-6	5.0319150737848e-6	5.03200160126765e-6	5.03208766516433e-6	5.03203398871588e-6	5.03180606992648e-6	5.03185193064166e-6	5.03223215427589e-6	5.03156484922991e-6	5.0323897802103e-6	5.03184574923885e-6	5.03151873552601e-6	5.03184574923888e-6	5.0323897802103e-6	5.03156484922992e-6	5.0322321542759e-6	5.03185193064164e-6	5.03180606992648e-6	5.03203398871589e-6	5.03208766516434e-6	5.03200160126767e-6	5.0319150737848e-6	5.03188415365048e-6	5.03189855889208e-6	5.0319293255961e-6	5.03195421425758e-6	5.03196368341628e-6	5.0319581992105e-6	5.03194354303453e-6
flux1:	0.703363062058718	4.45776634422411e-6	4.45777987208588e-6	4.45778934120158e-6	4.45779316834055e-6	4.45779071835081e-6	4.45778245720525e-6	4.45776994152387e-6	4.45775562501587e-6	4.45774248104673e-6	4.45773346347032e-6	4.45773085575021e-6	4.45773559268764e-6	4.45774668207412e-6	4.45776090775992e-6	4.45777305996377e-6	4.45777699782111e-6	4.45776784825874e-6	4.4577454407921e-6	4.45771835889633e-6	4.45770619835323e-6	4.45773420181244e-6	4.45781088189271e-6	4.45788630658503e-6	4.45783792261024e-6	4.45763679430914e-6	4.45767916400056e-6	4.45801521917542e-6	4.45742428192496e-6	4.45815563526432e-6	4.45767378772317e-6	4.45738386020187e-6	4.45767378772319e-6	4.45815563526432e-6	4.45742428192495e-6	4.45801521917541e-6	4.45767916400054e-6	4.45763679430914e-6	4.45783792261022e-6	4.45788630658505e-6	4.45781088189272e-6	4.45773420181243e-6	4.45770619835323e-6	4.4577183588963e-6	4.45774544079209e-6	4.45776784825873e-6	4.45777699782112e-6	4.45777305996376e-6	4.45776090775992e-6
flux1:	0.703625510962471	3.94561280437201e-6	3.9456240373113e-6	3.945631890586e-6	3.94563503569275e-6	3.94563294778311e-6	3.9456260347773e-6	3.94561562609736e-6	3.94560380444945e-6	3.94559308041246e-6	3.94558592948078e-6	3.94558423530715e-6	3.9455887124313e-6	3.94559841875273e-6	3.94561051456233e-6	3.9456204801661e-6	3.94562305457939e-6	3.94561415540056e-6	3.94559385954129e-6	3.94556989482842e-6	3.94555952806368e-6	3.94558475135247e-6	3.94565259069641e-6	3.94571863655467e-6	3.94567515245465e-6	3.94549794895071e-6	3.94553713583252e-6	3.9458340460261e-6	3.94531135489977e-6	3.94595929709797e-6	3.94553298457911e-6	3.94527619288174e-6	3.94553298457912e-6	3.94595929709796e-6	3.94531135489976e-6	3.94583404602609e-6	3.9455371358325e-6	3.9454979489507e-6	3.94567515245465e-6	3.94571863655467e-6	3.9456525906964e-6	3.94558475135247e-6	3.94555952806369e-6	3.9455698948284e-6	3.94559385954126e-6	3.94561415540057e-6	3.94562305457939e-6	3.94562048016608e-6	3.94561051456233e-6
flux1:	0.703887959866225	3.48921678217412e-6	3.48922595421052e-6	3.48923235519658e-6	3.4892348848113e-6	3.48923311673766e-6	3.4892274066124e-6	3.48921888051786e-6	3.48920928997774e-6	3.48920073348959e-6	3.48919526176281e-6	3.48919440456509e-6	3.48919868247397e-6	3.48920719861102e-6	3.48921744546703e-6	3.48922550937441e-6	3.48922689824615e-6	3.48921821489304e-6	3.48919973929788e-6	3.48917843233275e-6	3.48916950753675e-6	3.48919211756391e-6	3.48925204134201e-6	3.48930982926074e-6	3.48927085902414e-6	3.4891149789195e-6	3.48915124041623e-6	3.48941346046375e-6	3.48895166921939e-6	3.48952530661287e-6	3.48914852829446e-6	3.48892130923263e-6	3.48914852829446e-6	3.48952530661286e-6	3.48895166921937e-6	3.48941346046375e-6	3.48915124041622e-6	3.48911497891951e-6	3.48927085902413e-6	3.48930982926075e-6	3.48925204134203e-6	3.4891921175639e-6	3.48916950753675e-6	3.48917843233275e-6	3.48919973929786e-6	3.48921821489306e-6	3.48922689824616e-6	3.4892255093744e-6	3.48921744546702e-6
flux1:	0.704150408769978	3.08288776373915e-6	3.08289511740738e-6	3.08290024069866e-6	3.08290223396251e-6	3.08290075639771e-6	3.08289611562213e-6	3.08288925646849e-6	3.08288163709697e-6	3.08287499253419e-6	3.08287100041741e-6	3.08287088149617e-6	3.08287498923597e-6	3.08288247018239e-6	3.08289111118631e-6	3.08289753040252e-6	3.08289790578689e-6	3.0828894309535e-6	3.08287254848531e-6	3.08285352930048e-6	3.08284577523011e-6	3.08286595835944e-6	3.08291881312264e-6	3.08296933765318e-6	3.08293450520734e-6	3.0827975910907e-6	3.08283114290235e-6	3.08306262143117e-6	3.08265509514944e-6	3.08316257860081e-6	3.08282992541006e-6	3.08262906889936e-6	3.08282992541006e-6	3.08316257860081e-6	3.08265509514942e-6	3.08306262143117e-6	3.08283114290234e-6	3.0827975910907e-6	3.08293450520734e-6	3.08296933765318e-6	3.08291881312265e-6	3.08286595835943e-6	3.08284577523011e-6	3.08285352930047e-6	3.08287254848531e-6	3.08288943095351e-6	3.08289790578691e-6	3.08289753040251e-6	3.08289111118631e-6
flux1:	0.704412857673731	2.72147087571854e-6	2.72147665286813e-6	2.72148067476015e-6	2.72148221518977e-6	2.72148100567418e-6	2.72147730931241e-6	2.72147191036023e-6	2.72146600938758e-6	2.72146102406893e-6	2.72145830814471e-6	2.72145881627759e-6	2.7214627612028e-6	2.72146933304604e-6	2.72147658033593e-6	2.72148158737369e-6	2.72148111413143e-6	2.72147286070977e-6	2.7214573956574e-6	2.72144036703584e-6	2.72143357673698e-6	2.7214515295652e-6	2.72149808652987e-6	2.72154222819456e-6	2.72151117043893e-6	2.72139109027134e-6	2.72142211473842e-6	2.72162635087871e-6	2.72126710673737e-6	2.72171572729939e-6	2.72142233044795e-6	2.72124494812801e-6	2.72142233044796e-6	2.72171572729941e-6	2.72126710673737e-6	2.72162635087872e-6	2.72142211473841e-6	2.72139109027134e-6	2.72151117043893e-6	2.72154222819455e-6	2.72149808652986e-6	2.7214515295652e-6	2.72143357673698e-6	2.72144036703582e-6	2.7214573956574e-6	2.72147286070977e-6	2.72148111413143e-6	2.72148158737369e-6	2.72147658033592e-6
flux1:	0.704675306577484	2.40030163552018e-6	2.40030606969848e-6	2.40030916078144e-6	2.40031033003626e-6	2.40030936869772e-6	2.40030649858803e-6	2.40030236283501e-6	2.40029793803392e-6	2.40029436776101e-6	2.40029272792699e-6	2.40029374739326e-6	2.4002975232661e-6	2.40030329045493e-6	2.40030933062956e-6	2.40031313598248e-6	2.4003119701991e-6	2.40030396481967e-6	2.4002897815595e-6	2.4002745044173e-6	2.40026852122315e-6	2.40028444305259e-6	2.40032540178339e-6	2.40036393858928e-6	2.40033630803648e-6	2.40023113792991e-6	2.40025979150332e-6	2.40043988607189e-6	2.40012353845939e-6	2.40051981447516e-6	2.40026129795545e-6	2.40010479428334e-6	2.40026129795547e-6	2.40051981447517e-6	2.40012353845938e-6	2.40043988607189e-6	2.40025979150332e-6	2.4002311379299e-6	2.40033630803649e-6	2.40036393858927e-6	2.4003254017834e-6	2.40028444305259e-6	2.40026852122316e-6	2.40027450441731e-6	2.40028978155949e-6	2.40030396481967e-6	2.40031197019911e-6	2.40031313598247e-6	2.40030933062955e-6
flux1:	0.704937755481238	2.11516395198098e-6	2.11516726249485e-6	2.11516958214623e-6	2.11517045564086e-6	2.11516972245256e-6	2.11516756641844e-6	2.1151645078378e-6	2.11516133064649e-6	2.11515894439496e-6	2.11515818967838e-6	2.11515960666545e-6	2.11516320004953e-6	2.11516825108466e-6	2.11517324938964e-6	2.11517604329814e-6	2.11517433068347e-6	2.11516660802176e-6	2.1151536012151e-6	2.11513988208562e-6	2.11513458781812e-6	2.11514867472979e-6	2.11518466717011e-6	2.1152182853271e-6	2.11519375229798e-6	2.11510176045049e-6	2.11512818015434e-6	2.1152868815764e-6	2.11500859110714e-6	2.11535834725037e-6	2.11513078394522e-6	2.11499282956743e-6	2.11513078394523e-6	2.11535834725036e-6	2.11500859110712e-6	2.1152868815764e-6	2.11512818015433e-6	2.11510176045049e-6	2.11519375229798e-6	2.11521828532711e-6	2.11518466717011e-6	2.11514867472978e-6	2.11513458781812e-6	2.11513988208562e-6	2.11515360121508e-6	2.11516660802176e-6	2.11517433068348e-6	2.11517604329813e-6	2.11517324938964e-6
flux1:	0.705200204384991	1.86225120493355e-6	1.86225359257355e-6	1.86225528521953e-6	1.86225592936244e-6	1.86225540266677e-6	1.86225385447636e-6	1.86225169940404e-6	1.86224955760007e-6	1.86224814123802e-6	1.86224809425282e-6	1.86224980169682e-6	1.86225319677232e-6	1.86225760850246e-6	1.86226171198855e-6	1.86226366570517e-6	1.86226154014384e-6	1.86225413809662e-6	1.86224222443851e-6	1.86222990498511e-6	1.86222521022407e-6	1.86223765061214e-6	1.86226924538617e-6	1.8622985492311e-6	1.86227680357131e-6	1.86219643517966e-6	1.86222074402302e-6	1.86236048930814e-6	1.86211591538996e-6	1.86242435417829e-6	1.86222422528958e-6	1.86210273251952e-6	1.86222422528958e-6	1.86242435417829e-6	1.86211591538995e-6	1.86236048930815e-6	1.86222074402302e-6	1.86219643517966e-6	1.86227680357131e-6	1.86229854923111e-6	1.86226924538618e-6	1.86223765061214e-6	1.86222521022408e-6	1.86222990498509e-6	1.86224222443851e-6	1.86225413809663e-6	1.86226154014384e-6	1.86226366570516e-6	1.86226171198854e-6
flux1:	0.705462653288744	1.63813023430832e-6	1.63813187863125e-6	1.63813307157571e-6	1.63813354237187e-6	1.63813319838788e-6	1.63813215819736e-6	1.63813074665654e-6	1.63812944644505e-6	1.63812880543332e-6	1.63812930552179e-6	1.6381312065018e-6	1.63813438847889e-6	1.63813822920911e-6	1.63814156907129e-6	1.63814283580477e-6	1.6381404181807e-6	1.63813337395485e-6	1.63812248542729e-6	1.6381114338535e-6	1.6381072700941e-6	1.63811824149413e-6	1.63814594839179e-6	1.63817146951949e-6	1.63815222182824e-6	1.6380820848469e-6	1.63810439619667e-6	1.63822734732127e-6	1.63801260399709e-6	1.63828437032639e-6	1.63810852787306e-6	1.63800162811989e-6	1.63810852787306e-6	1.6382843703264e-6	1.63801260399709e-6	1.63822734732126e-6	1.63810439619667e-6	1.63808208484691e-6	1.63815222182825e-6	1.63817146951948e-6	1.63814594839178e-6	1.63811824149412e-6	1.6381072700941e-6	1.6381114338535e-6	1.63812248542729e-6	1.63813337395486e-6	1.6381404181807e-6	1.63814283580476e-6	1.63814156907129e-6
flux1:	0.705725102192497	1.4397080725138e-6	1.43970913051382e-6	1.43970993309151e-6	1.4397102758299e-6	1.43971008887009e-6	1.43970946391958e-6	1.43970865072166e-6	1.43970801816574e-6	1.43970797925754e-6	1.43970888441783e-6	1.43971089426944e-6	1.43971385160444e-6	1.43971718323195e-6	1.43971987652427e-6	1.43972059221051e-6	1.43971798958311e-6	1.43971133668994e-6	1.43970141522259e-6	1.43969151940889e-6	1.43968783289887e-6	1.43969749992755e-6	1.43972177447875e-6	1.43974398008684e-6	1.43972696246703e-6	1.43966581412374e-6	1.439686235094e-6	1.43979431116576e-6	1.43960592600682e-6	1.4398451652568e-6	1.43969079742852e-6	1.43959682043913e-6	1.43969079742853e-6	1.4398451652568e-6	1.43960592600681e-6	1.43979431116575e-6	1.43968623509399e-6	1.43966581412374e-6	1.43972696246703e-6	1.43974398008684e-6	1.43972177447875e-6	1.43969749992756e-6	1.43968783289886e-6	1.43969151940889e-6	1.43970141522259e-6	1.43971133668995e-6	1.43971798958312e-6	1.4397205922105e-6	1.43971987652427e-6
flux1:	0.705987551096251	1.26420125766524e-6	1.26420186362311e-6	1.26420236741375e-6	1.26420261716426e-6	1.26420256031177e-6	1.26420226568394e-6	1.26420192119677e-6	1.26420180297124e-6	1.2642022149807e-6	1.26420340272267e-6	1.26420545006381e-6	1.26420817569385e-6	1.2642110550798e-6	1.26421320597971e-6	1.26421348999442e-6	1.26421079516484e-6	1.26420456127149e-6	1.26419555467785e-6	1.26418671684755e-6	1.26418346388323e-6	1.26419197710325e-6	1.26421322515146e-6	1.26423252561286e-6	1.26421749196857e-6	1.2641642259797e-6	1.2641828599235e-6	1.26427776551239e-6	1.26411264138464e-6	1.26432305163876e-6	1.26418765081904e-6	1.2641051056086e-6	1.26418765081904e-6	1.26432305163877e-6	1.26411264138463e-6	1.26427776551239e-6	1.2641828599235e-6	1.2641642259797e-6	1.26421749196857e-6	1.26423252561285e-6	1.26421322515146e-6	1.26419197710325e-6	1.26418346388322e-6	1.26418671684755e-6	1.26419555467785e-6	1.2642045612715e-6	1.26421079516484e-6	1.26421348999442e-6	1.26421320597971e-6
flux1:	0.706250000000004	1.10910756970462e-6	1.10910783598173e-6	1.1091081158226e-6	1.10910829848732e-6	1.10910834452021e-6	1.10910830381608e-6	1.10910831433898e-6	1.10910857783433e-6	1.10910931158065e-6	1.1091106788781e-6	1.10911270575135e-6	1.10911519755967e-6	1.10911767732899e-6	1.10911937809867e-6	1.10911933399431e-6	1.10911662546611e-6	1.10911083102611e-6	1.10910269006053e-6	1.1090948227652e-6	1.10909196622187e-6	1.10909946175151e-6	1.10911804394392e-6	1.10913479962976e-6	1.10912152555129e-6	1.10907516000458e-6	1.10909210821588e-6	1.1091753582353e-6	1.10903073779094e-6	1.10921561669723e-6	1.10909694999203e-6	1.10902450734844e-6	1.10909694999203e-6	1.10921561669723e-6	1.10903073779094e-6	1.10917535823529e-6	1.10909210821588e-6	1.10907516000459e-6	1.10912152555128e-6	1.10913479962976e-6	1.10911804394393e-6	1.10909946175151e-6	1.10909196622188e-6	1.1090948227652e-6	1.10910269006054e-6	1.10911083102612e-6	1.10911662546612e-6	1.1091193339943e-6	1.10911937809866e-6
[truncated: 13 more columns]
