# Supplementary material for: Spatial Resolution and Refractive Index Contrast of Resonant Photonic Crystal Surfaces for Biosensing
Source: IEEE Photonics J. Author manuscript; Available in PMC 2015 Sep 7. (PMC4561521; doi:10.1109/JPHOT.2015.2435699)
Supplement: fig6_data [file NIHMS64775-supplement-fig6_data.gz › Volumes/graham/MacBook_backup/PhD_folder_2015_06_02/paper_improvements/IEEE_J_Photonics/final_files/data_files/fig6/meep_data/3/ref.out]

-----------
Initializing structure...
Working in 2D dimensions.
Computational cell is 150 x 10 x 0 with resolution 25
     block, center = (0,-2.56637,0)
          size (150,4.86726,1e+20)
          axes (1,0,0), (0,1,0), (0,0,1)
          dielectric constant epsilon diagonal = (2.0736,2.0736,2.0736)
     block, center = (0,2.43363,0)
          size (150,5.13274,1e+20)
          axes (1,0,0), (0,1,0), (0,0,1)
          dielectric constant epsilon diagonal = (1.79828,1.79828,1.79828)
     block, center = (-37.5,0.309735,0)
          size (75,0.884956,1e+20)
          axes (1,0,0), (0,1,0), (0,0,1)
          dielectric constant epsilon diagonal = (1.79828,1.79828,1.79828)
     block, center = (74.5,0,0)
          size (0.65,0.265487,1e+20)
          axes (1,0,0), (0,1,0), (0,0,1)
          dielectric constant epsilon diagonal = (1.79828,1.79828,1.79828)
     block, center = (73.5,0,0)
          size (0.65,0.265487,1e+20)
          axes (1,0,0), (0,1,0), (0,0,1)
          dielectric constant epsilon diagonal = (1.79828,1.79828,1.79828)
     block, center = (72.5,0,0)
          size (0.65,0.265487,1e+20)
          axes (1,0,0), (0,1,0), (0,0,1)
          dielectric constant epsilon diagonal = (1.79828,1.79828,1.79828)
     block, center = (71.5,0,0)
          size (0.65,0.265487,1e+20)
          axes (1,0,0), (0,1,0), (0,0,1)
          dielectric constant epsilon diagonal = (1.79828,1.79828,1.79828)
     block, center = (70.5,0,0)
          size (0.65,0.265487,1e+20)
          axes (1,0,0), (0,1,0), (0,0,1)
          dielectric constant epsilon diagonal = (1.79828,1.79828,1.79828)
     block, center = (69.5,0,0)
          size (0.65,0.265487,1e+20)
          axes (1,0,0), (0,1,0), (0,0,1)
          dielectric constant epsilon diagonal = (1.79828,1.79828,1.79828)
     block, center = (68.5,0,0)
          size (0.65,0.265487,1e+20)
          axes (1,0,0), (0,1,0), (0,0,1)
          dielectric constant epsilon diagonal = (1.79828,1.79828,1.79828)
     block, center = (67.5,0,0)
          size (0.65,0.265487,1e+20)
          axes (1,0,0), (0,1,0), (0,0,1)
          dielectric constant epsilon diagonal = (1.79828,1.79828,1.79828)
     block, center = (66.5,0,0)
          size (0.65,0.265487,1e+20)
          axes (1,0,0), (0,1,0), (0,0,1)
          dielectric constant epsilon diagonal = (1.79828,1.79828,1.79828)
     block, center = (65.5,0,0)
          size (0.65,0.265487,1e+20)
          axes (1,0,0), (0,1,0), (0,0,1)
          dielectric constant epsilon diagonal = (1.79828,1.79828,1.79828)
     block, center = (64.5,0,0)
          size (0.65,0.265487,1e+20)
          axes (1,0,0), (0,1,0), (0,0,1)
          dielectric constant epsilon diagonal = (1.79828,1.79828,1.79828)
     block, center = (63.5,0,0)
          size (0.65,0.265487,1e+20)
          axes (1,0,0), (0,1,0), (0,0,1)
          dielectric constant epsilon diagonal = (1.79828,1.79828,1.79828)
     block, center = (62.5,0,0)
          size (0.65,0.265487,1e+20)
          axes (1,0,0), (0,1,0), (0,0,1)
          dielectric constant epsilon diagonal = (1.79828,1.79828,1.79828)
     block, center = (61.5,0,0)
          size (0.65,0.265487,1e+20)
          axes (1,0,0), (0,1,0), (0,0,1)
          dielectric constant epsilon diagonal = (1.79828,1.79828,1.79828)
     block, center = (60.5,0,0)
          size (0.65,0.265487,1e+20)
          axes (1,0,0), (0,1,0), (0,0,1)
          dielectric constant epsilon diagonal = (1.79828,1.79828,1.79828)
     block, center = (59.5,0,0)
          size (0.65,0.265487,1e+20)
          axes (1,0,0), (0,1,0), (0,0,1)
          dielectric constant epsilon diagonal = (1.79828,1.79828,1.79828)
     block, center = (58.5,0,0)
          size (0.65,0.265487,1e+20)
          axes (1,0,0), (0,1,0), (0,0,1)
          dielectric constant epsilon diagonal = (1.79828,1.79828,1.79828)
     block, center = (57.5,0,0)
          size (0.65,0.265487,1e+20)
          axes (1,0,0), (0,1,0), (0,0,1)
          dielectric constant epsilon diagonal = (1.79828,1.79828,1.79828)
     block, center = (56.5,0,0)
          size (0.65,0.265487,1e+20)
          axes (1,0,0), (0,1,0), (0,0,1)
          dielectric constant epsilon diagonal = (1.79828,1.79828,1.79828)
     block, center = (55.5,0,0)
          size (0.65,0.265487,1e+20)
          axes (1,0,0), (0,1,0), (0,0,1)
          dielectric constant epsilon diagonal = (1.79828,1.79828,1.79828)
     block, center = (54.5,0,0)
          size (0.65,0.265487,1e+20)
          axes (1,0,0), (0,1,0), (0,0,1)
          dielectric constant epsilon diagonal = (1.79828,1.79828,1.79828)
     block, center = (53.5,0,0)
          size (0.65,0.265487,1e+20)
          axes (1,0,0), (0,1,0), (0,0,1)
          dielectric constant epsilon diagonal = (1.79828,1.79828,1.79828)
     block, center = (52.5,0,0)
          size (0.65,0.265487,1e+20)
          axes (1,0,0), (0,1,0), (0,0,1)
          dielectric constant epsilon diagonal = (1.79828,1.79828,1.79828)
     block, center = (51.5,0,0)
          size (0.65,0.265487,1e+20)
          axes (1,0,0), (0,1,0), (0,0,1)
          dielectric constant epsilon diagonal = (1.79828,1.79828,1.79828)
     block, center = (50.5,0,0)
          size (0.65,0.265487,1e+20)
          axes (1,0,0), (0,1,0), (0,0,1)
          dielectric constant epsilon diagonal = (1.79828,1.79828,1.79828)
     block, center = (49.5,0,0)
          size (0.65,0.265487,1e+20)
          axes (1,0,0), (0,1,0), (0,0,1)
          dielectric constant epsilon diagonal = (1.79828,1.79828,1.79828)
     block, center = (48.5,0,0)
          size (0.65,0.265487,1e+20)
          axes (1,0,0), (0,1,0), (0,0,1)
          dielectric constant epsilon diagonal = (1.79828,1.79828,1.79828)
     block, center = (47.5,0,0)
          size (0.65,0.265487,1e+20)
          axes (1,0,0), (0,1,0), (0,0,1)
          dielectric constant epsilon diagonal = (1.79828,1.79828,1.79828)
     block, center = (46.5,0,0)
          size (0.65,0.265487,1e+20)
          axes (1,0,0), (0,1,0), (0,0,1)
          dielectric constant epsilon diagonal = (1.79828,1.79828,1.79828)
     block, center = (45.5,0,0)
          size (0.65,0.265487,1e+20)
          axes (1,0,0), (0,1,0), (0,0,1)
          dielectric constant epsilon diagonal = (1.79828,1.79828,1.79828)
     block, center = (44.5,0,0)
          size (0.65,0.265487,1e+20)
          axes (1,0,0), (0,1,0), (0,0,1)
          dielectric constant epsilon diagonal = (1.79828,1.79828,1.79828)
     block, center = (43.5,0,0)
          size (0.65,0.265487,1e+20)
          axes (1,0,0), (0,1,0), (0,0,1)
          dielectric constant epsilon diagonal = (1.79828,1.79828,1.79828)
     block, center = (42.5,0,0)
          size (0.65,0.265487,1e+20)
          axes (1,0,0), (0,1,0), (0,0,1)
          dielectric constant epsilon diagonal = (1.79828,1.79828,1.79828)
     block, center = (41.5,0,0)
          size (0.65,0.265487,1e+20)
          axes (1,0,0), (0,1,0), (0,0,1)
          dielectric constant epsilon diagonal = (1.79828,1.79828,1.79828)
     block, center = (40.5,0,0)
          size (0.65,0.265487,1e+20)
          axes (1,0,0), (0,1,0), (0,0,1)
          dielectric constant epsilon diagonal = (1.79828,1.79828,1.79828)
     block, center = (39.5,0,0)
          size (0.65,0.265487,1e+20)
          axes (1,0,0), (0,1,0), (0,0,1)
          dielectric constant epsilon diagonal = (1.79828,1.79828,1.79828)
     block, center = (38.5,0,0)
          size (0.65,0.265487,1e+20)
          axes (1,0,0), (0,1,0), (0,0,1)
          dielectric constant epsilon diagonal = (1.79828,1.79828,1.79828)
     block, center = (37.5,0,0)
          size (0.65,0.265487,1e+20)
          axes (1,0,0), (0,1,0), (0,0,1)
          dielectric constant epsilon diagonal = (1.79828,1.79828,1.79828)
     block, center = (36.5,0,0)
          size (0.65,0.265487,1e+20)
          axes (1,0,0), (0,1,0), (0,0,1)
          dielectric constant epsilon diagonal = (1.79828,1.79828,1.79828)
     block, center = (35.5,0,0)
          size (0.65,0.265487,1e+20)
          axes (1,0,0), (0,1,0), (0,0,1)
          dielectric constant epsilon diagonal = (1.79828,1.79828,1.79828)
     block, center = (34.5,0,0)
          size (0.65,0.265487,1e+20)
          axes (1,0,0), (0,1,0), (0,0,1)
          dielectric constant epsilon diagonal = (1.79828,1.79828,1.79828)
     block, center = (33.5,0,0)
          size (0.65,0.265487,1e+20)
          axes (1,0,0), (0,1,0), (0,0,1)
          dielectric constant epsilon diagonal = (1.79828,1.79828,1.79828)
     block, center = (32.5,0,0)
          size (0.65,0.265487,1e+20)
          axes (1,0,0), (0,1,0), (0,0,1)
          dielectric constant epsilon diagonal = (1.79828,1.79828,1.79828)
     block, center = (31.5,0,0)
          size (0.65,0.265487,1e+20)
          axes (1,0,0), (0,1,0), (0,0,1)
          dielectric constant epsilon diagonal = (1.79828,1.79828,1.79828)
     block, center = (30.5,0,0)
          size (0.65,0.265487,1e+20)
          axes (1,0,0), (0,1,0), (0,0,1)
          dielectric constant epsilon diagonal = (1.79828,1.79828,1.79828)
     block, center = (29.5,0,0)
          size (0.65,0.265487,1e+20)
          axes (1,0,0), (0,1,0), (0,0,1)
          dielectric constant epsilon diagonal = (1.79828,1.79828,1.79828)
     block, center = (28.5,0,0)
          size (0.65,0.265487,1e+20)
          axes (1,0,0), (0,1,0), (0,0,1)
          dielectric constant epsilon diagonal = (1.79828,1.79828,1.79828)
     block, center = (27.5,0,0)
          size (0.65,0.265487,1e+20)
          axes (1,0,0), (0,1,0), (0,0,1)
          dielectric constant epsilon diagonal = (1.79828,1.79828,1.79828)
     block, center = (26.5,0,0)
          size (0.65,0.265487,1e+20)
          axes (1,0,0), (0,1,0), (0,0,1)
          dielectric constant epsilon diagonal = (1.79828,1.79828,1.79828)
     block, center = (25.5,0,0)
          size (0.65,0.265487,1e+20)
          axes (1,0,0), (0,1,0), (0,0,1)
          dielectric constant epsilon diagonal = (1.79828,1.79828,1.79828)
     block, center = (24.5,0,0)
          size (0.65,0.265487,1e+20)
          axes (1,0,0), (0,1,0), (0,0,1)
          dielectric constant epsilon diagonal = (1.79828,1.79828,1.79828)
     block, center = (23.5,0,0)
          size (0.65,0.265487,1e+20)
          axes (1,0,0), (0,1,0), (0,0,1)
          dielectric constant epsilon diagonal = (1.79828,1.79828,1.79828)
     block, center = (22.5,0,0)
          size (0.65,0.265487,1e+20)
          axes (1,0,0), (0,1,0), (0,0,1)
          dielectric constant epsilon diagonal = (1.79828,1.79828,1.79828)
     block, center = (21.5,0,0)
          size (0.65,0.265487,1e+20)
          axes (1,0,0), (0,1,0), (0,0,1)
          dielectric constant epsilon diagonal = (1.79828,1.79828,1.79828)
     block, center = (20.5,0,0)
          size (0.65,0.265487,1e+20)
          axes (1,0,0), (0,1,0), (0,0,1)
          dielectric constant epsilon diagonal = (1.79828,1.79828,1.79828)
     block, center = (19.5,0,0)
          size (0.65,0.265487,1e+20)
          axes (1,0,0), (0,1,0), (0,0,1)
          dielectric constant epsilon diagonal = (1.79828,1.79828,1.79828)
     block, center = (18.5,0,0)
          size (0.65,0.265487,1e+20)
          axes (1,0,0), (0,1,0), (0,0,1)
          dielectric constant epsilon diagonal = (1.79828,1.79828,1.79828)
     block, center = (17.5,0,0)
          size (0.65,0.265487,1e+20)
          axes (1,0,0), (0,1,0), (0,0,1)
          dielectric constant epsilon diagonal = (1.79828,1.79828,1.79828)
     block, center = (16.5,0,0)
          size (0.65,0.265487,1e+20)
          axes (1,0,0), (0,1,0), (0,0,1)
          dielectric constant epsilon diagonal = (1.79828,1.79828,1.79828)
     block, center = (15.5,0,0)
          size (0.65,0.265487,1e+20)
          axes (1,0,0), (0,1,0), (0,0,1)
          dielectric constant epsilon diagonal = (1.79828,1.79828,1.79828)
     block, center = (14.5,0,0)
          size (0.65,0.265487,1e+20)
          axes (1,0,0), (0,1,0), (0,0,1)
          dielectric constant epsilon diagonal = (1.79828,1.79828,1.79828)
     block, center = (13.5,0,0)
          size (0.65,0.265487,1e+20)
          axes (1,0,0), (0,1,0), (0,0,1)
          dielectric constant epsilon diagonal = (1.79828,1.79828,1.79828)
     block, center = (12.5,0,0)
          size (0.65,0.265487,1e+20)
          axes (1,0,0), (0,1,0), (0,0,1)
          dielectric constant epsilon diagonal = (1.79828,1.79828,1.79828)
     block, center = (11.5,0,0)
          size (0.65,0.265487,1e+20)
          axes (1,0,0), (0,1,0), (0,0,1)
          dielectric constant epsilon diagonal = (1.79828,1.79828,1.79828)
     block, center = (10.5,0,0)
          size (0.65,0.265487,1e+20)
          axes (1,0,0), (0,1,0), (0,0,1)
          dielectric constant epsilon diagonal = (1.79828,1.79828,1.79828)
     block, center = (9.5,0,0)
          size (0.65,0.265487,1e+20)
          axes (1,0,0), (0,1,0), (0,0,1)
          dielectric constant epsilon diagonal = (1.79828,1.79828,1.79828)
     block, center = (8.5,0,0)
          size (0.65,0.265487,1e+20)
          axes (1,0,0), (0,1,0), (0,0,1)
          dielectric constant epsilon diagonal = (1.79828,1.79828,1.79828)
     block, center = (7.5,0,0)
          size (0.65,0.265487,1e+20)
          axes (1,0,0), (0,1,0), (0,0,1)
          dielectric constant epsilon diagonal = (1.79828,1.79828,1.79828)
     block, center = (6.5,0,0)
          size (0.65,0.265487,1e+20)
          axes (1,0,0), (0,1,0), (0,0,1)
          dielectric constant epsilon diagonal = (1.79828,1.79828,1.79828)
     block, center = (5.5,0,0)
          size (0.65,0.265487,1e+20)
          axes (1,0,0), (0,1,0), (0,0,1)
          dielectric constant epsilon diagonal = (1.79828,1.79828,1.79828)
     block, center = (4.5,0,0)
          size (0.65,0.265487,1e+20)
          axes (1,0,0), (0,1,0), (0,0,1)
          dielectric constant epsilon diagonal = (1.79828,1.79828,1.79828)
     block, center = (3.5,0,0)
          size (0.65,0.265487,1e+20)
          axes (1,0,0), (0,1,0), (0,0,1)
          dielectric constant epsilon diagonal = (1.79828,1.79828,1.79828)
     block, center = (2.5,0,0)
          size (0.65,0.265487,1e+20)
          axes (1,0,0), (0,1,0), (0,0,1)
          dielectric constant epsilon diagonal = (1.79828,1.79828,1.79828)
     block, center = (1.5,0,0)
          size (0.65,0.265487,1e+20)
          axes (1,0,0), (0,1,0), (0,0,1)
          dielectric constant epsilon diagonal = (1.79828,1.79828,1.79828)
     block, center = (0.5,0,0)
          size (0.65,0.265487,1e+20)
          axes (1,0,0), (0,1,0), (0,0,1)
          dielectric constant epsilon diagonal = (1.79828,1.79828,1.79828)
     block, center = (-0.5,0,0)
          size (0.65,0.265487,1e+20)
          axes (1,0,0), (0,1,0), (0,0,1)
          dielectric constant epsilon diagonal = (1.79828,1.79828,1.79828)
     block, center = (-1.5,0,0)
          size (0.65,0.265487,1e+20)
          axes (1,0,0), (0,1,0), (0,0,1)
          dielectric constant epsilon diagonal = (1.79828,1.79828,1.79828)
     block, center = (-2.5,0,0)
          size (0.65,0.265487,1e+20)
          axes (1,0,0), (0,1,0), (0,0,1)
          dielectric constant epsilon diagonal = (1.79828,1.79828,1.79828)
     block, center = (-3.5,0,0)
          size (0.65,0.265487,1e+20)
          axes (1,0,0), (0,1,0), (0,0,1)
          dielectric constant epsilon diagonal = (1.79828,1.79828,1.79828)
     block, center = (-4.5,0,0)
          size (0.65,0.265487,1e+20)
          axes (1,0,0), (0,1,0), (0,0,1)
          dielectric constant epsilon diagonal = (1.79828,1.79828,1.79828)
     block, center = (-5.5,0,0)
          size (0.65,0.265487,1e+20)
          axes (1,0,0), (0,1,0), (0,0,1)
          dielectric constant epsilon diagonal = (1.79828,1.79828,1.79828)
     block, center = (-6.5,0,0)
          size (0.65,0.265487,1e+20)
          axes (1,0,0), (0,1,0), (0,0,1)
          dielectric constant epsilon diagonal = (1.79828,1.79828,1.79828)
     block, center = (-7.5,0,0)
          size (0.65,0.265487,1e+20)
          axes (1,0,0), (0,1,0), (0,0,1)
          dielectric constant epsilon diagonal = (1.79828,1.79828,1.79828)
     block, center = (-8.5,0,0)
          size (0.65,0.265487,1e+20)
          axes (1,0,0), (0,1,0), (0,0,1)
          dielectric constant epsilon diagonal = (1.79828,1.79828,1.79828)
     block, center = (-9.5,0,0)
          size (0.65,0.265487,1e+20)
          axes (1,0,0), (0,1,0), (0,0,1)
          dielectric constant epsilon diagonal = (1.79828,1.79828,1.79828)
     block, center = (-10.5,0,0)
          size (0.65,0.265487,1e+20)
          axes (1,0,0), (0,1,0), (0,0,1)
          dielectric constant epsilon diagonal = (1.79828,1.79828,1.79828)
     block, center = (-11.5,0,0)
          size (0.65,0.265487,1e+20)
          axes (1,0,0), (0,1,0), (0,0,1)
          dielectric constant epsilon diagonal = (1.79828,1.79828,1.79828)
     block, center = (-12.5,0,0)
          size (0.65,0.265487,1e+20)
          axes (1,0,0), (0,1,0), (0,0,1)
          dielectric constant epsilon diagonal = (1.79828,1.79828,1.79828)
     block, center = (-13.5,0,0)
          size (0.65,0.265487,1e+20)
          axes (1,0,0), (0,1,0), (0,0,1)
          dielectric constant epsilon diagonal = (1.79828,1.79828,1.79828)
     block, center = (-14.5,0,0)
          size (0.65,0.265487,1e+20)
          axes (1,0,0), (0,1,0), (0,0,1)
          dielectric constant epsilon diagonal = (1.79828,1.79828,1.79828)
     block, center = (-15.5,0,0)
          size (0.65,0.265487,1e+20)
          axes (1,0,0), (0,1,0), (0,0,1)
          dielectric constant epsilon diagonal = (1.79828,1.79828,1.79828)
     block, center = (-16.5,0,0)
          size (0.65,0.265487,1e+20)
          axes (1,0,0), (0,1,0), (0,0,1)
          dielectric constant epsilon diagonal = (1.79828,1.79828,1.79828)
     block, center = (-17.5,0,0)
          size (0.65,0.265487,1e+20)
          axes (1,0,0), (0,1,0), (0,0,1)
          dielectric constant epsilon diagonal = (1.79828,1.79828,1.79828)
     block, center = (-18.5,0,0)
          size (0.65,0.265487,1e+20)
          axes (1,0,0), (0,1,0), (0,0,1)
          dielectric constant epsilon diagonal = (1.79828,1.79828,1.79828)
     block, center = (-19.5,0,0)
          size (0.65,0.265487,1e+20)
          axes (1,0,0), (0,1,0), (0,0,1)
          dielectric constant epsilon diagonal = (1.79828,1.79828,1.79828)
     block, center = (-20.5,0,0)
          size (0.65,0.265487,1e+20)
          axes (1,0,0), (0,1,0), (0,0,1)
          dielectric constant epsilon diagonal = (1.79828,1.79828,1.79828)
     block, center = (-21.5,0,0)
          size (0.65,0.265487,1e+20)
          axes (1,0,0), (0,1,0), (0,0,1)
          dielectric constant epsilon diagonal = (1.79828,1.79828,1.79828)
     block, center = (-22.5,0,0)
          size (0.65,0.265487,1e+20)
          axes (1,0,0), (0,1,0), (0,0,1)
          dielectric constant epsilon diagonal = (1.79828,1.79828,1.79828)
     block, center = (-23.5,0,0)
          size (0.65,0.265487,1e+20)
          axes (1,0,0), (0,1,0), (0,0,1)
          dielectric constant epsilon diagonal = (1.79828,1.79828,1.79828)
     block, center = (-24.5,0,0)
          size (0.65,0.265487,1e+20)
          axes (1,0,0), (0,1,0), (0,0,1)
          dielectric constant epsilon diagonal = (1.79828,1.79828,1.79828)
     block, center = (-25.5,0,0)
          size (0.65,0.265487,1e+20)
          axes (1,0,0), (0,1,0), (0,0,1)
          dielectric constant epsilon diagonal = (1.79828,1.79828,1.79828)
     block, center = (-26.5,0,0)
          size (0.65,0.265487,1e+20)
          axes (1,0,0), (0,1,0), (0,0,1)
          dielectric constant epsilon diagonal = (1.79828,1.79828,1.79828)
     block, center = (-27.5,0,0)
          size (0.65,0.265487,1e+20)
          axes (1,0,0), (0,1,0), (0,0,1)
          dielectric constant epsilon diagonal = (1.79828,1.79828,1.79828)
     block, center = (-28.5,0,0)
          size (0.65,0.265487,1e+20)
          axes (1,0,0), (0,1,0), (0,0,1)
          dielectric constant epsilon diagonal = (1.79828,1.79828,1.79828)
     block, center = (-29.5,0,0)
          size (0.65,0.265487,1e+20)
          axes (1,0,0), (0,1,0), (0,0,1)
          dielectric constant epsilon diagonal = (1.79828,1.79828,1.79828)
     block, center = (-30.5,0,0)
          size (0.65,0.265487,1e+20)
          axes (1,0,0), (0,1,0), (0,0,1)
          dielectric constant epsilon diagonal = (1.79828,1.79828,1.79828)
     block, center = (-31.5,0,0)
          size (0.65,0.265487,1e+20)
          axes (1,0,0), (0,1,0), (0,0,1)
          dielectric constant epsilon diagonal = (1.79828,1.79828,1.79828)
     block, center = (-32.5,0,0)
          size (0.65,0.265487,1e+20)
          axes (1,0,0), (0,1,0), (0,0,1)
          dielectric constant epsilon diagonal = (1.79828,1.79828,1.79828)
     block, center = (-33.5,0,0)
          size (0.65,0.265487,1e+20)
          axes (1,0,0), (0,1,0), (0,0,1)
          dielectric constant epsilon diagonal = (1.79828,1.79828,1.79828)
     block, center = (-34.5,0,0)
          size (0.65,0.265487,1e+20)
          axes (1,0,0), (0,1,0), (0,0,1)
          dielectric constant epsilon diagonal = (1.79828,1.79828,1.79828)
     block, center = (-35.5,0,0)
          size (0.65,0.265487,1e+20)
          axes (1,0,0), (0,1,0), (0,0,1)
          dielectric constant epsilon diagonal = (1.79828,1.79828,1.79828)
     block, center = (-36.5,0,0)
          size (0.65,0.265487,1e+20)
          axes (1,0,0), (0,1,0), (0,0,1)
          dielectric constant epsilon diagonal = (1.79828,1.79828,1.79828)
     block, center = (-37.5,0,0)
          size (0.65,0.265487,1e+20)
          axes (1,0,0), (0,1,0), (0,0,1)
          dielectric constant epsilon diagonal = (1.79828,1.79828,1.79828)
     block, center = (-38.5,0,0)
          size (0.65,0.265487,1e+20)
          axes (1,0,0), (0,1,0), (0,0,1)
          dielectric constant epsilon diagonal = (1.79828,1.79828,1.79828)
     block, center = (-39.5,0,0)
          size (0.65,0.265487,1e+20)
          axes (1,0,0), (0,1,0), (0,0,1)
          dielectric constant epsilon diagonal = (1.79828,1.79828,1.79828)
     block, center = (-40.5,0,0)
          size (0.65,0.265487,1e+20)
          axes (1,0,0), (0,1,0), (0,0,1)
          dielectric constant epsilon diagonal = (1.79828,1.79828,1.79828)
     block, center = (-41.5,0,0)
          size (0.65,0.265487,1e+20)
          axes (1,0,0), (0,1,0), (0,0,1)
          dielectric constant epsilon diagonal = (1.79828,1.79828,1.79828)
     block, center = (-42.5,0,0)
          size (0.65,0.265487,1e+20)
          axes (1,0,0), (0,1,0), (0,0,1)
          dielectric constant epsilon diagonal = (1.79828,1.79828,1.79828)
     block, center = (-43.5,0,0)
          size (0.65,0.265487,1e+20)
          axes (1,0,0), (0,1,0), (0,0,1)
          dielectric constant epsilon diagonal = (1.79828,1.79828,1.79828)
     block, center = (-44.5,0,0)
          size (0.65,0.265487,1e+20)
          axes (1,0,0), (0,1,0), (0,0,1)
          dielectric constant epsilon diagonal = (1.79828,1.79828,1.79828)
     block, center = (-45.5,0,0)
          size (0.65,0.265487,1e+20)
          axes (1,0,0), (0,1,0), (0,0,1)
          dielectric constant epsilon diagonal = (1.79828,1.79828,1.79828)
     block, center = (-46.5,0,0)
          size (0.65,0.265487,1e+20)
          axes (1,0,0), (0,1,0), (0,0,1)
          dielectric constant epsilon diagonal = (1.79828,1.79828,1.79828)
     block, center = (-47.5,0,0)
          size (0.65,0.265487,1e+20)
          axes (1,0,0), (0,1,0), (0,0,1)
          dielectric constant epsilon diagonal = (1.79828,1.79828,1.79828)
     block, center = (-48.5,0,0)
          size (0.65,0.265487,1e+20)
          axes (1,0,0), (0,1,0), (0,0,1)
          dielectric constant epsilon diagonal = (1.79828,1.79828,1.79828)
     block, center = (-49.5,0,0)
          size (0.65,0.265487,1e+20)
          axes (1,0,0), (0,1,0), (0,0,1)
          dielectric constant epsilon diagonal = (1.79828,1.79828,1.79828)
     block, center = (-50.5,0,0)
          size (0.65,0.265487,1e+20)
          axes (1,0,0), (0,1,0), (0,0,1)
          dielectric constant epsilon diagonal = (1.79828,1.79828,1.79828)
     block, center = (-51.5,0,0)
          size (0.65,0.265487,1e+20)
          axes (1,0,0), (0,1,0), (0,0,1)
          dielectric constant epsilon diagonal = (1.79828,1.79828,1.79828)
     block, center = (-52.5,0,0)
          size (0.65,0.265487,1e+20)
          axes (1,0,0), (0,1,0), (0,0,1)
          dielectric constant epsilon diagonal = (1.79828,1.79828,1.79828)
     block, center = (-53.5,0,0)
          size (0.65,0.265487,1e+20)
          axes (1,0,0), (0,1,0), (0,0,1)
          dielectric constant epsilon diagonal = (1.79828,1.79828,1.79828)
     block, center = (-54.5,0,0)
          size (0.65,0.265487,1e+20)
          axes (1,0,0), (0,1,0), (0,0,1)
          dielectric constant epsilon diagonal = (1.79828,1.79828,1.79828)
     block, center = (-55.5,0,0)
          size (0.65,0.265487,1e+20)
          axes (1,0,0), (0,1,0), (0,0,1)
          dielectric constant epsilon diagonal = (1.79828,1.79828,1.79828)
     block, center = (-56.5,0,0)
          size (0.65,0.265487,1e+20)
          axes (1,0,0), (0,1,0), (0,0,1)
          dielectric constant epsilon diagonal = (1.79828,1.79828,1.79828)
     block, center = (-57.5,0,0)
          size (0.65,0.265487,1e+20)
          axes (1,0,0), (0,1,0), (0,0,1)
          dielectric constant epsilon diagonal = (1.79828,1.79828,1.79828)
     block, center = (-58.5,0,0)
          size (0.65,0.265487,1e+20)
          axes (1,0,0), (0,1,0), (0,0,1)
          dielectric constant epsilon diagonal = (1.79828,1.79828,1.79828)
     block, center = (-59.5,0,0)
          size (0.65,0.265487,1e+20)
          axes (1,0,0), (0,1,0), (0,0,1)
          dielectric constant epsilon diagonal = (1.79828,1.79828,1.79828)
     block, center = (-60.5,0,0)
          size (0.65,0.265487,1e+20)
          axes (1,0,0), (0,1,0), (0,0,1)
          dielectric constant epsilon diagonal = (1.79828,1.79828,1.79828)
     block, center = (-61.5,0,0)
          size (0.65,0.265487,1e+20)
          axes (1,0,0), (0,1,0), (0,0,1)
          dielectric constant epsilon diagonal = (1.79828,1.79828,1.79828)
     block, center = (-62.5,0,0)
          size (0.65,0.265487,1e+20)
          axes (1,0,0), (0,1,0), (0,0,1)
          dielectric constant epsilon diagonal = (1.79828,1.79828,1.79828)
     block, center = (-63.5,0,0)
          size (0.65,0.265487,1e+20)
          axes (1,0,0), (0,1,0), (0,0,1)
          dielectric constant epsilon diagonal = (1.79828,1.79828,1.79828)
     block, center = (-64.5,0,0)
          size (0.65,0.265487,1e+20)
          axes (1,0,0), (0,1,0), (0,0,1)
          dielectric constant epsilon diagonal = (1.79828,1.79828,1.79828)
     block, center = (-65.5,0,0)
          size (0.65,0.265487,1e+20)
          axes (1,0,0), (0,1,0), (0,0,1)
          dielectric constant epsilon diagonal = (1.79828,1.79828,1.79828)
     block, center = (-66.5,0,0)
          size (0.65,0.265487,1e+20)
          axes (1,0,0), (0,1,0), (0,0,1)
          dielectric constant epsilon diagonal = (1.79828,1.79828,1.79828)
     block, center = (-67.5,0,0)
          size (0.65,0.265487,1e+20)
          axes (1,0,0), (0,1,0), (0,0,1)
          dielectric constant epsilon diagonal = (1.79828,1.79828,1.79828)
     block, center = (-68.5,0,0)
          size (0.65,0.265487,1e+20)
          axes (1,0,0), (0,1,0), (0,0,1)
          dielectric constant epsilon diagonal = (1.79828,1.79828,1.79828)
     block, center = (-69.5,0,0)
          size (0.65,0.265487,1e+20)
          axes (1,0,0), (0,1,0), (0,0,1)
          dielectric constant epsilon diagonal = (1.79828,1.79828,1.79828)
     block, center = (-70.5,0,0)
          size (0.65,0.265487,1e+20)
          axes (1,0,0), (0,1,0), (0,0,1)
          dielectric constant epsilon diagonal = (1.79828,1.79828,1.79828)
     block, center = (-71.5,0,0)
          size (0.65,0.265487,1e+20)
          axes (1,0,0), (0,1,0), (0,0,1)
          dielectric constant epsilon diagonal = (1.79828,1.79828,1.79828)
     block, center = (-72.5,0,0)
          size (0.65,0.265487,1e+20)
          axes (1,0,0), (0,1,0), (0,0,1)
          dielectric constant epsilon diagonal = (1.79828,1.79828,1.79828)
     block, center = (-73.5,0,0)
          size (0.65,0.265487,1e+20)
          axes (1,0,0), (0,1,0), (0,0,1)
          dielectric constant epsilon diagonal = (1.79828,1.79828,1.79828)
     block, center = (-74.5,0,0)
          size (0.65,0.265487,1e+20)
          axes (1,0,0), (0,1,0), (0,0,1)
          dielectric constant epsilon diagonal = (1.79828,1.79828,1.79828)
time for set_epsilon = 11.6398 s
-----------
Meep: using output directory "ref-out"
creating output file "ref-out/eps-000000.00.h5"...
Meep progress: 2.32/377.433631896973 = 0.6% done in 4.0s, 647.0s to go
on time step 121 (time=2.42), 0.0330885 s/step
Meep progress: 4.78/377.433631896973 = 1.3% done in 8.0s, 625.8s to go
on time step 243 (time=4.86), 0.0328153 s/step
Meep progress: 6.96/377.433631896973 = 1.8% done in 12.1s, 641.4s to go
on time step 352 (time=7.04), 0.0369226 s/step
Meep progress: 9.26/377.433631896973 = 2.5% done in 16.1s, 639.0s to go
on time step 467 (time=9.34), 0.0350048 s/step
Meep progress: 11.56/377.433631896973 = 3.1% done in 20.1s, 635.8s to go
on time step 582 (time=11.64), 0.0349111 s/step
Meep progress: 13.88/377.433631896973 = 3.7% done in 24.1s, 631.7s to go
on time step 698 (time=13.96), 0.0347087 s/step
Meep progress: 16.22/377.433631896973 = 4.3% done in 28.1s, 626.9s to go
on time step 815 (time=16.3), 0.0343965 s/step
Meep progress: 18.5/377.433631896973 = 4.9% done in 32.2s, 624.4s to go
on time step 928 (time=18.56), 0.0357145 s/step
Meep progress: 20.64/377.433631896973 = 5.5% done in 36.2s, 625.9s to go
on time step 1035 (time=20.7), 0.0374124 s/step
Meep progress: 22.74/377.433631896973 = 6.0% done in 40.2s, 627.8s to go
on time step 1139 (time=22.78), 0.0387316 s/step
Meep progress: 24.8/377.433631896973 = 6.6% done in 44.3s, 629.5s to go
on time step 1242 (time=24.84), 0.038934 s/step
Meep progress: 26.84/377.433631896973 = 7.1% done in 48.3s, 630.8s to go
on time step 1344 (time=26.88), 0.0393367 s/step
Meep progress: 28.94/377.433631896973 = 7.7% done in 52.3s, 629.9s to go
on time step 1449 (time=28.98), 0.0383218 s/step
Meep progress: 31.06/377.433631896973 = 8.2% done in 56.3s, 628.4s to go
on time step 1555 (time=31.1), 0.0379813 s/step
Meep progress: 33.22/377.433631896973 = 8.8% done in 60.4s, 625.5s to go
on time step 1663 (time=33.26), 0.0373041 s/step
Meep progress: 35.32/377.433631896973 = 9.4% done in 64.4s, 623.7s to go
on time step 1768 (time=35.36), 0.0381912 s/step
Meep progress: 37.66/377.433631896973 = 10.0% done in 68.4s, 617.2s to go
on time step 1885 (time=37.7), 0.034468 s/step
Meep progress: 39.88/377.433631896973 = 10.6% done in 72.4s, 613.1s to go
on time step 1996 (time=39.92), 0.0361437 s/step
Meep progress: 42.06/377.433631896973 = 11.1% done in 76.4s, 609.5s to go
on time step 2105 (time=42.1), 0.0367624 s/step
Meep progress: 44.2/377.433631896973 = 11.7% done in 80.5s, 606.7s to go
on time step 2212 (time=44.24), 0.0377038 s/step
Meep progress: 46.22/377.433631896973 = 12.2% done in 84.5s, 605.4s to go
on time step 2313 (time=46.26), 0.039763 s/step
Meep progress: 48.22/377.433631896973 = 12.8% done in 88.5s, 604.3s to go
on time step 2413 (time=48.26), 0.0406498 s/step
Meep progress: 50.28/377.433631896973 = 13.3% done in 92.5s, 602.1s to go
on time step 2517 (time=50.34), 0.0387133 s/step
Meep progress: 52.44/377.433631896973 = 13.9% done in 96.6s, 598.4s to go
on time step 2625 (time=52.5), 0.037173 s/step
Meep progress: 54.6/377.433631896973 = 14.5% done in 100.6s, 594.6s to go
on time step 2733 (time=54.66), 0.0370914 s/step
Meep progress: 56.7/377.433631896973 = 15.0% done in 104.6s, 591.7s to go
on time step 2837 (time=56.74), 0.0386052 s/step
Meep progress: 58.72/377.433631896973 = 15.6% done in 108.6s, 589.5s to go
on time step 2939 (time=58.78), 0.0394452 s/step
Meep progress: 60.74/377.433631896973 = 16.1% done in 112.6s, 587.2s to go
on time step 3040 (time=60.8), 0.0398484 s/step
Meep progress: 62.84/377.433631896973 = 16.6% done in 116.7s, 584.0s to go
on time step 3144 (time=62.88), 0.0386709 s/step
Meep progress: 65.04/377.433631896973 = 17.2% done in 120.7s, 579.6s to go
on time step 3255 (time=65.1), 0.0361734 s/step
Meep progress: 67.22/377.433631896973 = 17.8% done in 124.7s, 575.5s to go
on time step 3363 (time=67.26), 0.0370888 s/step
Meep progress: 69.36/377.433631896973 = 18.4% done in 128.7s, 571.7s to go
on time step 3471 (time=69.42), 0.0373345 s/step
Meep progress: 71.36/377.433631896973 = 18.9% done in 132.7s, 569.3s to go
on time step 3570 (time=71.4), 0.0405326 s/step
Meep progress: 73.56/377.433631896973 = 19.5% done in 136.7s, 564.9s to go
on time step 3681 (time=73.62), 0.0363467 s/step
Meep progress: 75.88/377.433631896973 = 20.1% done in 140.8s, 559.4s to go
on time step 3797 (time=75.94), 0.0345392 s/step
Meep progress: 78.02/377.433631896973 = 20.7% done in 144.8s, 555.6s to go
on time step 3904 (time=78.08), 0.0374547 s/step
Meep progress: 80.24/377.433631896973 = 21.3% done in 148.8s, 551.1s to go
on time step 4015 (time=80.3), 0.0363187 s/step
Meep progress: 82.34/377.433631896973 = 21.8% done in 152.8s, 547.7s to go
on time step 4120 (time=82.4), 0.0383057 s/step
Meep progress: 84.5/377.433631896973 = 22.4% done in 156.8s, 543.7s to go
on time step 4229 (time=84.58), 0.0369834 s/step
Meep progress: 86.72/377.433631896973 = 23.0% done in 160.8s, 539.2s to go
on time step 4340 (time=86.8), 0.036291 s/step
Meep progress: 88.84/377.433631896973 = 23.5% done in 164.9s, 535.5s to go
on time step 4446 (time=88.92), 0.0379842 s/step
Meep progress: 91.02/377.433631896973 = 24.1% done in 168.9s, 531.5s to go
on time step 4554 (time=91.08), 0.0370936 s/step
Meep progress: 93.24/377.433631896973 = 24.7% done in 172.9s, 527.0s to go
on time step 4665 (time=93.3), 0.0361269 s/step
Meep progress: 95.38/377.433631896973 = 25.3% done in 176.9s, 523.2s to go
on time step 4772 (time=95.44), 0.0373852 s/step
Meep progress: 97.54/377.433631896973 = 25.8% done in 181.0s, 519.3s to go
on time step 4878 (time=97.56), 0.037761 s/step
Meep progress: 99.72/377.433631896973 = 26.4% done in 185.0s, 515.2s to go
on time step 4988 (time=99.76), 0.0366573 s/step
Meep progress: 101.8/377.433631896973 = 27.0% done in 189.0s, 511.7s to go
on time step 5092 (time=101.84), 0.0385742 s/step
Meep progress: 103.92/377.433631896973 = 27.5% done in 193.0s, 508.1s to go
on time step 5198 (time=103.96), 0.0380295 s/step
Meep progress: 105.92/377.433631896973 = 28.1% done in 197.0s, 505.1s to go
on time step 5299 (time=105.98), 0.0399308 s/step
Meep progress: 108.02/377.433631896973 = 28.6% done in 201.1s, 501.5s to go
on time step 5404 (time=108.08), 0.0382811 s/step
Meep progress: 110.1/377.433631896973 = 29.2% done in 205.1s, 497.9s to go
on time step 5508 (time=110.16), 0.038569 s/step
Meep progress: 112.12/377.433631896973 = 29.7% done in 209.1s, 494.8s to go
on time step 5609 (time=112.18), 0.0398231 s/step
Meep progress: 114.28/377.433631896973 = 30.3% done in 213.1s, 490.7s to go
on time step 5716 (time=114.32), 0.0373906 s/step
Meep progress: 116.46/377.433631896973 = 30.9% done in 217.1s, 486.6s to go
on time step 5825 (time=116.5), 0.0368141 s/step
Meep progress: 118.6/377.433631896973 = 31.4% done in 221.1s, 482.6s to go
on time step 5933 (time=118.66), 0.0373512 s/step
Meep progress: 120.74/377.433631896973 = 32.0% done in 225.2s, 478.7s to go
on time step 6040 (time=120.8), 0.037622 s/step
Meep progress: 122.92/377.433631896973 = 32.6% done in 229.2s, 474.5s to go
on time step 6149 (time=122.98), 0.0368719 s/step
Meep progress: 125.02/377.433631896973 = 33.1% done in 233.2s, 470.8s to go
on time step 6254 (time=125.08), 0.0383608 s/step
Meep progress: 126.98/377.433631896973 = 33.6% done in 237.2s, 467.9s to go
on time step 6352 (time=127.04), 0.0408478 s/step
Meep progress: 129.12/377.433631896973 = 34.2% done in 241.2s, 463.9s to go
on time step 6459 (time=129.18), 0.0376724 s/step
Meep progress: 131.2/377.433631896973 = 34.8% done in 245.3s, 460.3s to go
on time step 6563 (time=131.26), 0.0386947 s/step
Meep progress: 133.28/377.433631896973 = 35.3% done in 249.3s, 456.7s to go
on time step 6667 (time=133.34), 0.0387708 s/step
Meep progress: 135.44/377.433631896973 = 35.9% done in 253.3s, 452.6s to go
on time step 6775 (time=135.5), 0.037207 s/step
Meep progress: 137.56/377.433631896973 = 36.4% done in 257.3s, 448.7s to go
on time step 6881 (time=137.62), 0.038066 s/step
Meep progress: 139.56/377.433631896973 = 37.0% done in 261.3s, 445.4s to go
on time step 6982 (time=139.64), 0.0399114 s/step
Meep progress: 141.54/377.433631896973 = 37.5% done in 265.3s, 442.2s to go
on time step 7082 (time=141.64), 0.040322 s/step
Meep progress: 143.78/377.433631896973 = 38.1% done in 269.4s, 437.8s to go
on time step 7193 (time=143.86), 0.0362322 s/step
Meep progress: 145.8/377.433631896973 = 38.6% done in 273.4s, 434.3s to go
on time step 7295 (time=145.9), 0.0395069 s/step
Meep progress: 147.9/377.433631896973 = 39.2% done in 277.4s, 430.5s to go
on time step 7399 (time=147.98), 0.0386584 s/step
Meep progress: 150.06/377.433631896973 = 39.8% done in 281.4s, 426.4s to go
on time step 7508 (time=150.16), 0.0367831 s/step
Meep progress: 152.24/377.433631896973 = 40.3% done in 285.4s, 422.2s to go
on time step 7617 (time=152.34), 0.0367155 s/step
Meep progress: 154.34/377.433631896973 = 40.9% done in 289.4s, 418.4s to go
on time step 7722 (time=154.44), 0.0383495 s/step
Meep progress: 156.5/377.433631896973 = 41.5% done in 293.5s, 414.3s to go
on time step 7830 (time=156.6), 0.0372489 s/step
Meep progress: 158.64/377.433631896973 = 42.0% done in 297.5s, 410.3s to go
on time step 7938 (time=158.76), 0.0373113 s/step
Meep progress: 160.82/377.433631896973 = 42.6% done in 301.5s, 406.1s to go
on time step 8047 (time=160.94), 0.03677 s/step
Meep progress: 163.06/377.433631896973 = 43.2% done in 305.5s, 401.6s to go
on time step 8159 (time=163.18), 0.0357329 s/step
Meep progress: 165.3/377.433631896973 = 43.8% done in 309.5s, 397.2s to go
on time step 8271 (time=165.42), 0.0359383 s/step
Meep progress: 167.46/377.433631896973 = 44.4% done in 313.5s, 393.1s to go
on time step 8379 (time=167.58), 0.0373546 s/step
Meep progress: 169.6/377.433631896973 = 44.9% done in 317.5s, 389.1s to go
on time step 8486 (time=169.72), 0.0374317 s/step
Meep progress: 171.82/377.433631896973 = 45.5% done in 321.6s, 384.8s to go
on time step 8597 (time=171.94), 0.0362193 s/step
Meep progress: 173.88/377.433631896973 = 46.1% done in 325.6s, 381.1s to go
on time step 8700 (time=174), 0.0390444 s/step
Meep progress: 176.04/377.433631896973 = 46.6% done in 329.6s, 377.1s to go
on time step 8808 (time=176.16), 0.0371821 s/step
Meep progress: 178.26/377.433631896973 = 47.2% done in 333.6s, 372.8s to go
on time step 8919 (time=178.38), 0.0361841 s/step
Meep progress: 180.38/377.433631896973 = 47.8% done in 337.7s, 368.9s to go
on time step 9025 (time=180.5), 0.0379742 s/step
Meep progress: 182.54/377.433631896973 = 48.4% done in 341.7s, 364.8s to go
on time step 9133 (time=182.66), 0.0372222 s/step
Meep progress: 184.8/377.433631896973 = 49.0% done in 345.7s, 360.4s to go
on time step 9246 (time=184.92), 0.0356971 s/step
Meep progress: 186.84/377.433631896973 = 49.5% done in 349.7s, 356.7s to go
on time step 9348 (time=186.96), 0.0393042 s/step
Meep progress: 189.1/377.433631896973 = 50.1% done in 353.7s, 352.3s to go
on time step 9461 (time=189.22), 0.0355565 s/step
Meep progress: 191.38/377.433631896973 = 50.7% done in 357.7s, 347.8s to go
on time step 9575 (time=191.5), 0.0351856 s/step
Meep progress: 193.52/377.433631896973 = 51.3% done in 361.8s, 343.8s to go
on time step 9681 (time=193.62), 0.0379428 s/step
Meep progress: 195.56/377.433631896973 = 51.8% done in 365.8s, 340.2s to go
on time step 9782 (time=195.64), 0.0396674 s/step
Meep progress: 197.62/377.433631896973 = 52.4% done in 369.8s, 336.5s to go
on time step 9886 (time=197.72), 0.0385976 s/step
Meep progress: 199.76/377.433631896973 = 52.9% done in 373.8s, 332.5s to go
on time step 9992 (time=199.84), 0.0379515 s/step
Meep progress: 201.98/377.433631896973 = 53.5% done in 377.9s, 328.2s to go
on time step 10104 (time=202.08), 0.0358045 s/step
Meep progress: 204.16/377.433631896973 = 54.1% done in 381.9s, 324.1s to go
on time step 10212 (time=204.24), 0.0371202 s/step
Meep progress: 206.22/377.433631896973 = 54.6% done in 385.9s, 320.4s to go
on time step 10315 (time=206.3), 0.0389281 s/step
Meep progress: 208.44/377.433631896973 = 55.2% done in 389.9s, 316.1s to go
on time step 10426 (time=208.52), 0.0360499 s/step
Meep progress: 210.56/377.433631896973 = 55.8% done in 393.9s, 312.2s to go
on time step 10532 (time=210.64), 0.0379375 s/step
Meep progress: 212.62/377.433631896973 = 56.3% done in 398.0s, 308.5s to go
on time step 10634 (time=212.68), 0.0393491 s/step
Meep progress: 214.64/377.433631896973 = 56.9% done in 402.0s, 304.9s to go
on time step 10736 (time=214.72), 0.0394972 s/step
Meep progress: 216.66/377.433631896973 = 57.4% done in 406.0s, 301.3s to go
on time step 10837 (time=216.74), 0.0399102 s/step
Meep progress: 218.9/377.433631896973 = 58.0% done in 410.0s, 296.9s to go
on time step 10950 (time=219), 0.0356975 s/step
Meep progress: 221.08/377.433631896973 = 58.6% done in 414.0s, 292.8s to go
on time step 11059 (time=221.18), 0.036933 s/step
Meep progress: 223.26/377.433631896973 = 59.2% done in 418.0s, 288.7s to go
on time step 11168 (time=223.36), 0.0368555 s/step
Meep progress: 225.42/377.433631896973 = 59.7% done in 422.0s, 284.6s to go
on time step 11276 (time=225.52), 0.037068 s/step
Meep progress: 227.52/377.433631896973 = 60.3% done in 426.1s, 280.7s to go
on time step 11381 (time=227.62), 0.038243 s/step
Meep progress: 229.72/377.433631896973 = 60.9% done in 430.1s, 276.5s to go
on time step 11492 (time=229.84), 0.0363408 s/step
Meep progress: 231.9/377.433631896973 = 61.4% done in 434.1s, 272.4s to go
on time step 11601 (time=232.02), 0.0368539 s/step
Meep progress: 234.06/377.433631896973 = 62.0% done in 438.1s, 268.3s to go
on time step 11709 (time=234.18), 0.037041 s/step
Meep progress: 236.3/377.433631896973 = 62.6% done in 442.1s, 264.1s to go
on time step 11820 (time=236.4), 0.036126 s/step
Meep progress: 238.5/377.433631896973 = 63.2% done in 446.1s, 259.9s to go
on time step 11930 (time=238.6), 0.0364707 s/step
Meep progress: 240.7/377.433631896973 = 63.8% done in 450.1s, 255.7s to go
on time step 12040 (time=240.8), 0.0366473 s/step
Meep progress: 242.68/377.433631896973 = 64.3% done in 454.2s, 252.2s to go
on time step 12139 (time=242.78), 0.0405768 s/step
Meep progress: 244.74/377.433631896973 = 64.8% done in 458.2s, 248.4s to go
on time step 12242 (time=244.84), 0.0388865 s/step
Meep progress: 246.92/377.433631896973 = 65.4% done in 462.2s, 244.3s to go
on time step 12351 (time=247.02), 0.0369662 s/step
Meep progress: 249.02/377.433631896973 = 66.0% done in 466.2s, 240.4s to go
on time step 12456 (time=249.12), 0.038243 s/step
Meep progress: 251.2/377.433631896973 = 66.6% done in 470.2s, 236.3s to go
on time step 12565 (time=251.3), 0.036699 s/step
Meep progress: 253.38/377.433631896973 = 67.1% done in 474.2s, 232.2s to go
on time step 12674 (time=253.48), 0.0367687 s/step
Meep progress: 255.56/377.433631896973 = 67.7% done in 478.3s, 228.1s to go
on time step 12783 (time=255.66), 0.036846 s/step
Meep progress: 257.7/377.433631896973 = 68.3% done in 482.3s, 224.1s to go
on time step 12891 (time=257.82), 0.0372326 s/step
Meep progress: 259.82/377.433631896973 = 68.8% done in 486.3s, 220.1s to go
on time step 12996 (time=259.92), 0.0381675 s/step
Meep progress: 261.92/377.433631896973 = 69.4% done in 490.3s, 216.2s to go
on time step 13102 (time=262.04), 0.0380178 s/step
Meep progress: 263.98/377.433631896973 = 69.9% done in 494.3s, 212.4s to go
on time step 13204 (time=264.08), 0.0395248 s/step
Meep progress: 266.02/377.433631896973 = 70.5% done in 498.3s, 208.7s to go
on time step 13306 (time=266.12), 0.0392501 s/step
Meep progress: 267.82/377.433631896973 = 71.0% done in 502.3s, 205.6s to go
on time step 13397 (time=267.94), 0.0440714 s/step
Meep progress: 269.96/377.433631896973 = 71.5% done in 506.3s, 201.6s to go
on time step 13503 (time=270.06), 0.0377383 s/step
Meep progress: 271.92/377.433631896973 = 72.0% done in 510.4s, 198.0s to go
on time step 13600 (time=272), 0.0414948 s/step
Meep progress: 274.02/377.433631896973 = 72.6% done in 514.4s, 194.1s to go
on time step 13706 (time=274.12), 0.0378292 s/step
Meep progress: 276.26/377.433631896973 = 73.2% done in 518.4s, 189.9s to go
on time step 13817 (time=276.34), 0.0360469 s/step
Meep progress: 278.54/377.433631896973 = 73.8% done in 522.5s, 185.5s to go
on time step 13931 (time=278.62), 0.0353627 s/step
Meep progress: 280.56/377.433631896973 = 74.3% done in 526.5s, 181.8s to go
on time step 14032 (time=280.64), 0.0398682 s/step
Meep progress: 282.68/377.433631896973 = 74.9% done in 530.5s, 177.8s to go
on time step 14139 (time=282.78), 0.0376027 s/step
Meep progress: 284.96/377.433631896973 = 75.5% done in 534.5s, 173.5s to go
on time step 14253 (time=285.06), 0.0352539 s/step
Meep progress: 287.2/377.433631896973 = 76.1% done in 538.5s, 169.2s to go
on time step 14365 (time=287.3), 0.035874 s/step
Meep progress: 289.26/377.433631896973 = 76.6% done in 542.5s, 165.4s to go
on time step 14469 (time=289.38), 0.0387575 s/step
Meep progress: 290.92/377.433631896973 = 77.1% done in 546.5s, 162.5s to go
on time step 14550 (time=291), 0.0498319 s/step
Meep progress: 292.86/377.433631896973 = 77.6% done in 550.6s, 159.0s to go
on time step 14650 (time=293), 0.0402675 s/step
Meep progress: 294.6/377.433631896973 = 78.1% done in 554.6s, 155.9s to go
on time step 14735 (time=294.7), 0.0476082 s/step
Meep progress: 296.16/377.433631896973 = 78.5% done in 558.6s, 153.3s to go
on time step 14816 (time=296.32), 0.0497233 s/step
Meep progress: 298.24/377.433631896973 = 79.0% done in 562.6s, 149.4s to go
on time step 14919 (time=298.38), 0.0388862 s/step
Meep progress: 300.3/377.433631896973 = 79.6% done in 566.6s, 145.5s to go
on time step 15023 (time=300.46), 0.0385539 s/step
Meep progress: 302.22/377.433631896973 = 80.1% done in 570.6s, 142.0s to go
on time step 15117 (time=302.34), 0.0427338 s/step
Meep progress: 304.16/377.433631896973 = 80.6% done in 574.6s, 138.4s to go
on time step 15215 (time=304.3), 0.0412209 s/step
Meep progress: 306.06/377.433631896973 = 81.1% done in 578.6s, 134.9s to go
on time step 15312 (time=306.24), 0.0413715 s/step
Meep progress: 307.94/377.433631896973 = 81.6% done in 582.7s, 131.5s to go
on time step 15402 (time=308.04), 0.0448768 s/step
Meep progress: 309.36/377.433631896973 = 82.0% done in 586.7s, 129.1s to go
on time step 15473 (time=309.46), 0.0564684 s/step
Meep progress: 311.02/377.433631896973 = 82.4% done in 590.8s, 126.1s to go
on time step 15558 (time=311.16), 0.0474203 s/step
Meep progress: 313.02/377.433631896973 = 82.9% done in 594.8s, 122.4s to go
on time step 15656 (time=313.12), 0.0408873 s/step
Meep progress: 314.58/377.433631896973 = 83.3% done in 598.8s, 119.6s to go
on time step 15733 (time=314.66), 0.0520781 s/step
Meep progress: 316.12/377.433631896973 = 83.8% done in 602.8s, 116.9s to go
on time step 15811 (time=316.22), 0.0515489 s/step
Meep progress: 317.8/377.433631896973 = 84.2% done in 606.9s, 113.9s to go
on time step 15894 (time=317.88), 0.0489882 s/step
Meep progress: 319.44/377.433631896973 = 84.6% done in 610.9s, 110.9s to go
on time step 15977 (time=319.54), 0.0486591 s/step
Meep progress: 321.42/377.433631896973 = 85.2% done in 614.9s, 107.2s to go
on time step 16078 (time=321.56), 0.0399595 s/step
Meep progress: 323.54/377.433631896973 = 85.7% done in 618.9s, 103.1s to go
on time step 16185 (time=323.7), 0.0373972 s/step
Meep progress: 325.64/377.433631896973 = 86.3% done in 622.9s, 99.1s to go
on time step 16290 (time=325.8), 0.0382785 s/step
Meep progress: 327.86/377.433631896973 = 86.9% done in 627.0s, 94.8s to go
on time step 16401 (time=328.02), 0.0361262 s/step
Meep progress: 330.0/377.433631896973 = 87.4% done in 631.0s, 90.7s to go
on time step 16509 (time=330.18), 0.0372897 s/step
Meep progress: 332.2/377.433631896973 = 88.0% done in 635.0s, 86.5s to go
on time step 16619 (time=332.38), 0.0365562 s/step
Meep progress: 334.5/377.433631896973 = 88.6% done in 639.0s, 82.0s to go
on time step 16734 (time=334.68), 0.034878 s/step
Meep progress: 336.7/377.433631896973 = 89.2% done in 643.0s, 77.8s to go
on time step 16844 (time=336.88), 0.0364191 s/step
Meep progress: 338.98/377.433631896973 = 89.8% done in 647.0s, 73.4s to go
on time step 16957 (time=339.14), 0.035424 s/step
Meep progress: 341.18/377.433631896973 = 90.4% done in 651.0s, 69.2s to go
on time step 17067 (time=341.34), 0.0364866 s/step
Meep progress: 343.4/377.433631896973 = 91.0% done in 655.1s, 64.9s to go
on time step 17177 (time=343.54), 0.036417 s/step
Meep progress: 345.52/377.433631896973 = 91.5% done in 659.1s, 60.9s to go
on time step 17283 (time=345.66), 0.037842 s/step
Meep progress: 347.7/377.433631896973 = 92.1% done in 663.1s, 56.7s to go
on time step 17391 (time=347.82), 0.0373733 s/step
Meep progress: 349.84/377.433631896973 = 92.7% done in 667.1s, 52.6s to go
on time step 17499 (time=349.98), 0.0371961 s/step
Meep progress: 351.92/377.433631896973 = 93.2% done in 671.2s, 48.7s to go
on time step 17603 (time=352.06), 0.0387763 s/step
Meep progress: 354.0/377.433631896973 = 93.8% done in 675.2s, 44.7s to go
on time step 17707 (time=354.14), 0.0388182 s/step
Meep progress: 356.08/377.433631896973 = 94.3% done in 679.2s, 40.7s to go
on time step 17812 (time=356.24), 0.0384006 s/step
Meep progress: 358.3/377.433631896973 = 94.9% done in 683.2s, 36.5s to go
on time step 17923 (time=358.46), 0.0363406 s/step
Meep progress: 360.34/377.433631896973 = 95.5% done in 687.3s, 32.6s to go
on time step 18024 (time=360.48), 0.039689 s/step
Meep progress: 362.54/377.433631896973 = 96.1% done in 691.3s, 28.4s to go
on time step 18135 (time=362.7), 0.0361355 s/step
Meep progress: 364.72/377.433631896973 = 96.6% done in 695.3s, 24.2s to go
on time step 18244 (time=364.88), 0.036974 s/step
Meep progress: 366.86/377.433631896973 = 97.2% done in 699.3s, 20.2s to go
on time step 18349 (time=366.98), 0.0382311 s/step
Meep progress: 368.98/377.433631896973 = 97.8% done in 703.3s, 16.1s to go
on time step 18456 (time=369.12), 0.0376442 s/step
Meep progress: 371.06/377.433631896973 = 98.3% done in 707.4s, 12.2s to go
on time step 18558 (time=371.16), 0.0393674 s/step
Meep progress: 373.22/377.433631896973 = 98.9% done in 711.4s, 8.0s to go
on time step 18668 (time=373.36), 0.0364524 s/step
Meep progress: 375.48/377.433631896973 = 99.5% done in 715.4s, 3.7s to go
on time step 18782 (time=375.64), 0.0352816 s/step
run 0 finished at t = 377.44 (18872 timesteps)
flux1:, 0.627777777777778, 8.85277648479087e-7, 8.85279904727067e-7, 8.85283875016336e-7, 8.85286463602453e-7, 8.85284844318247e-7, 8.8527941786562e-7, 8.852746907854e-7, 8.85275915207188e-7, 8.85283457173677e-7, 8.85290641159965e-7, 8.85289122211788e-7, 8.85278260698058e-7, 8.85268499940092e-7, 8.85272140025559e-7, 8.85288295075793e-7, 8.85299422722543e-7, 8.85289131118178e-7, 8.85265874279002e-7, 8.85260281134409e-7, 8.85285934298522e-7, 8.85308217302855e-7, 8.85285529212518e-7, 8.85253803422076e-7, 8.85286228816037e-7, 8.85305899520069e-7, 8.85237654862043e-7, 8.85321983133292e-7, 8.85243284952197e-7, 8.85355506844177e-7, 8.85261971866892e-7, 8.85217077843162e-7, 8.85261971866886e-7, 8.85355506844169e-7, 8.85243284952186e-7, 8.85321983133299e-7, 8.85237654862052e-7, 8.85305899520069e-7, 8.85286228816033e-7, 8.85253803422077e-7, 8.85285529212524e-7, 8.8530821730285e-7, 8.85285934298517e-7, 8.85260281134414e-7, 8.85265874279001e-7, 8.85289131118167e-7, 8.85299422722547e-7, 8.85288295075796e-7, 8.85272140025565e-7, 8.85268499940085e-7, 8.85278260698054e-7, 8.85289122211777e-7, 8.85290641159963e-7, 8.85283457173681e-7, 8.852759152072e-7, 8.85274690785397e-7, 8.85279417865625e-7, 8.85284844318248e-7, 8.85286463602448e-7, 8.85283875016331e-7, 8.85279904727065e-7, 8.85277648479081e-7
flux1:, 0.628040226681531, 1.01059830468525e-6, 1.01060149627433e-6, 1.01060671114997e-6, 1.01060973521951e-6, 1.01060727870418e-6, 1.01060041718427e-6, 1.01059497015536e-6, 1.0105969762597e-6, 1.01060621810755e-6, 1.01061441987116e-6, 1.010612069233e-6, 1.01059910674055e-6, 1.01058805719268e-6, 1.01059283186331e-6, 1.01061170235563e-6, 1.01062417004076e-6, 1.01061185792136e-6, 1.01058513478906e-6, 1.01057912074419e-6, 1.0106087095688e-6, 1.01063395630514e-6, 1.01060786202067e-6, 1.01057192244919e-6, 1.01060897025106e-6, 1.01063085597922e-6, 1.01055318844632e-6, 1.01064984744877e-6, 1.01055985351508e-6, 1.01068802565337e-6, 1.01058101112118e-6, 1.01052960910896e-6, 1.01058101112118e-6, 1.01068802565336e-6, 1.01055985351507e-6, 1.01064984744877e-6, 1.01055318844632e-6, 1.01063085597922e-6, 1.01060897025105e-6, 1.01057192244917e-6, 1.01060786202067e-6, 1.01063395630514e-6, 1.01060870956879e-6, 1.01057912074421e-6, 1.01058513478906e-6, 1.01061185792135e-6, 1.01062417004076e-6, 1.01061170235563e-6, 1.01059283186331e-6, 1.01058805719267e-6, 1.01059910674055e-6, 1.010612069233e-6, 1.01061441987116e-6, 1.01060621810756e-6, 1.01059697625971e-6, 1.01059497015536e-6, 1.01060041718427e-6, 1.01060727870419e-6, 1.0106097352195e-6, 1.01060671114997e-6, 1.01060149627434e-6, 1.01059830468525e-6
flux1:, 0.628302675585284, 1.15263869145159e-6, 1.15264291772009e-6, 1.15264959375988e-6, 1.15265318835669e-6, 1.1526498182934e-6, 1.15264129850795e-6, 1.15263497012997e-6, 1.15263781945001e-6, 1.15264899738326e-6, 1.15265839976675e-6, 1.15265515375449e-6, 1.1526398277157e-6, 1.15262729641222e-6, 1.15263330646002e-6, 1.15265520172401e-6, 1.15266917586938e-6, 1.15265463318043e-6, 1.15262408304176e-6, 1.15261763608628e-6, 1.15265159288302e-6, 1.1526800390092e-6, 1.15265005196609e-6, 1.15260949836756e-6, 1.15265192280218e-6, 1.15267626542481e-6, 1.15258785121522e-6, 1.15269839807393e-6, 1.15259552778567e-6, 1.15274187616215e-6, 1.15261969606759e-6, 1.15256096603791e-6, 1.15261969606759e-6, 1.15274187616213e-6, 1.15259552778566e-6, 1.15269839807393e-6, 1.15258785121523e-6, 1.15267626542481e-6, 1.15265192280218e-6, 1.15260949836755e-6, 1.1526500519661e-6, 1.1526800390092e-6, 1.15265159288302e-6, 1.15261763608628e-6, 1.15262408304177e-6, 1.15265463318042e-6, 1.15266917586939e-6, 1.15265520172402e-6, 1.15263330646003e-6, 1.15262729641222e-6, 1.15263982771571e-6, 1.15265515375448e-6, 1.15265839976676e-6, 1.15264899738327e-6, 1.15263781945001e-6, 1.15263497012997e-6, 1.15264129850796e-6, 1.15264981829341e-6, 1.15265318835669e-6, 1.15264959375988e-6, 1.15264291772009e-6, 1.15263869145158e-6
flux1:, 0.628565124489038, 1.31348005418653e-6, 1.3134854082612e-6, 1.31349379929078e-6, 1.31349814624159e-6, 1.31349380007464e-6, 1.31348336731689e-6, 1.3134759487911e-6, 1.31347968337676e-6, 1.31349305936436e-6, 1.31350389089902e-6, 1.31349970793713e-6, 1.31348173484783e-6, 1.31346748799819e-6, 1.31347481473163e-6, 1.31350006185055e-6, 1.31351573876765e-6, 1.31349876319981e-6, 1.31346401142824e-6, 1.31345711659969e-6, 1.31349588965609e-6, 1.31352775880759e-6, 1.31349333114615e-6, 1.31344775818765e-6, 1.31349644717059e-6, 1.31352351315943e-6, 1.31342283586467e-6, 1.31354898576964e-6, 1.31343144465781e-6, 1.31359850155658e-6, 1.31345929991436e-6, 1.31339233791956e-6, 1.31345929991436e-6, 1.31359850155658e-6, 1.3134314446578e-6, 1.31354898576963e-6, 1.31342283586467e-6, 1.31352351315943e-6, 1.31349644717058e-6, 1.31344775818765e-6, 1.31349333114615e-6, 1.31352775880758e-6, 1.31349588965608e-6, 1.31345711659969e-6, 1.31346401142824e-6, 1.31349876319981e-6, 1.31351573876764e-6, 1.31350006185056e-6, 1.31347481473163e-6, 1.3134674879982e-6, 1.31348173484783e-6, 1.31349970793712e-6, 1.31350389089902e-6, 1.31349305936436e-6, 1.31347968337676e-6, 1.3134759487911e-6, 1.31348336731689e-6, 1.31349380007464e-6, 1.3134981462416e-6, 1.31349379929077e-6, 1.31348540826122e-6, 1.31348005418653e-6
flux1:, 0.628827573392791, 1.49544182889669e-6, 1.49544839748062e-6, 1.49545880312349e-6, 1.49546414071741e-6, 1.4954587719566e-6, 1.49544613307121e-6, 1.4954373583147e-6, 1.49544199663998e-6, 1.49545786350818e-6, 1.49547040787782e-6, 1.49546527386667e-6, 1.4954443461296e-6, 1.49542810080185e-6, 1.49543680019167e-6, 1.49546574525087e-6, 1.49548335729959e-6, 1.49546375945964e-6, 1.49542441838686e-6, 1.49541705570886e-6, 1.49546110607108e-6, 1.49549660442341e-6, 1.49545712128578e-6, 1.49540612388652e-6, 1.49546211835597e-6, 1.4954921998738e-6, 1.49537752489553e-6, 1.49552116531135e-6, 1.4953869189944e-6, 1.49557756171286e-6, 1.49541929762162e-6, 1.49534310817566e-6, 1.49541929762163e-6, 1.49557756171285e-6, 1.49538691899439e-6, 1.49552116531135e-6, 1.49537752489554e-6, 1.4954921998738e-6, 1.49546211835597e-6, 1.49540612388652e-6, 1.49545712128578e-6, 1.4954966044234e-6, 1.49546110607107e-6, 1.49541705570886e-6, 1.49542441838687e-6, 1.49546375945964e-6, 1.49548335729959e-6, 1.49546574525088e-6, 1.49543680019168e-6, 1.49542810080184e-6, 1.49544434612959e-6, 1.49546527386666e-6, 1.49547040787782e-6, 1.49545786350818e-6, 1.49544199663999e-6, 1.49543735831469e-6, 1.49544613307122e-6, 1.49545877195661e-6, 1.49546414071741e-6, 1.49545880312349e-6, 1.49544839748063e-6, 1.49544182889669e-6
flux1:, 0.629090022296544, 1.70110612435423e-6, 1.70111398891406e-6, 1.70112676439442e-6, 1.70113339709706e-6, 1.70112697647723e-6, 1.70111179165424e-6, 1.70110132712932e-6, 1.70110686088035e-6, 1.70112554860661e-6, 1.70114015456152e-6, 1.70113408760521e-6, 1.70110986929831e-6, 1.7010912845896e-6, 1.7011013818722e-6, 1.70113439210908e-6, 1.70115421430033e-6, 1.70113182250866e-6, 1.70108749163621e-6, 1.70107963388909e-6, 1.70112943252181e-6, 1.70116874350411e-6, 1.70112351691125e-6, 1.70106669564742e-6, 1.70113121004844e-6, 1.70116462570812e-6, 1.70103397268097e-6, 1.70119717991663e-6, 1.70104392564073e-6, 1.70126141876634e-6, 1.70108184907514e-6, 1.70099533631958e-6, 1.70108184907514e-6, 1.70126141876634e-6, 1.70104392564071e-6, 1.70119717991663e-6, 1.70103397268098e-6, 1.70116462570812e-6, 1.70113121004843e-6, 1.70106669564742e-6, 1.70112351691126e-6, 1.7011687435041e-6, 1.7011294325218e-6, 1.7010796338891e-6, 1.70108749163621e-6, 1.70113182250865e-6, 1.70115421430033e-6, 1.70113439210909e-6, 1.70110138187221e-6, 1.7010912845896e-6, 1.7011098692983e-6, 1.7011340876052e-6, 1.70114015456152e-6, 1.70112554860662e-6, 1.70110686088035e-6, 1.70110132712931e-6, 1.70111179165424e-6, 1.70112697647725e-6, 1.70113339709705e-6, 1.70112676439442e-6, 1.70111398891407e-6, 1.70110612435423e-6
flux1:, 0.629352471200297, 1.93334436961114e-6, 1.93335360926953e-6, 1.93336917621771e-6, 1.93337748384683e-6, 1.93336999895446e-6, 1.93335187238668e-6, 1.93333930716701e-6, 1.93334569935928e-6, 1.93336758255376e-6, 1.93338467382114e-6, 1.93337772782857e-6, 1.93334984930521e-6, 1.93332851737481e-6, 1.93334000261869e-6, 1.93337746966139e-6, 1.93339982641073e-6, 1.933374490621e-6, 1.93332475590904e-6, 1.93331636644799e-6, 1.93337239225499e-6, 1.93341567171351e-6, 1.93336393387578e-6, 1.93330090005338e-6, 1.93337534370709e-6, 1.93341243895219e-6, 1.93326355237413e-6, 1.93344861114255e-6, 1.93327374679008e-6, 1.93352178805912e-6, 1.9333184469866e-6, 1.93322040432716e-6, 1.93331844698661e-6, 1.93352178805911e-6, 1.93327374679009e-6, 1.93344861114254e-6, 1.93326355237413e-6, 1.93341243895218e-6, 1.9333753437071e-6, 1.93330090005338e-6, 1.93336393387578e-6, 1.93341567171351e-6, 1.93337239225499e-6, 1.93331636644799e-6, 1.93332475590905e-6, 1.93337449062098e-6, 1.93339982641073e-6, 1.9333774696614e-6, 1.9333400026187e-6, 1.93332851737479e-6, 1.93334984930521e-6, 1.93337772782855e-6, 1.93338467382114e-6, 1.93336758255378e-6, 1.93334569935929e-6, 1.93333930716701e-6, 1.93335187238668e-6, 1.93336999895447e-6, 1.93337748384682e-6, 1.9333691762177e-6, 1.93335360926954e-6, 1.93334436961114e-6
flux1:, 0.629614920104051, 2.19534627610772e-6, 2.19535697247827e-6, 2.19537583032413e-6, 2.19538627599529e-6, 2.19537772899748e-6, 2.19535619867059e-6, 2.19534103539902e-6, 2.19534822029057e-6, 2.19537372674418e-6, 2.1953938113435e-6, 2.19538607796164e-6, 2.19535412925968e-6, 2.19532956673078e-6, 2.19534239195334e-6, 2.19538473630296e-6, 2.19541000792838e-6, 2.19538160216362e-6, 2.19532603413196e-6, 2.19531706505652e-6, 2.19537980435301e-6, 2.1954271764987e-6, 2.19536807235259e-6, 2.19529845224951e-6, 2.19538445128152e-6, 2.19542559835829e-6, 2.19525591671452e-6, 2.19546534341211e-6, 2.19526593385459e-6, 2.19554870357089e-6, 2.19531887851306e-6, 2.19520797636049e-6, 2.19531887851306e-6, 2.19554870357089e-6, 2.19526593385459e-6, 2.1954653434121e-6, 2.19525591671453e-6, 2.19542559835829e-6, 2.19538445128152e-6, 2.19529845224951e-6, 2.1953680723526e-6, 2.19542717649872e-6, 2.19537980435301e-6, 2.19531706505653e-6, 2.19532603413196e-6, 2.1953816021636e-6, 2.19541000792839e-6, 2.19538473630296e-6, 2.19534239195334e-6, 2.19532956673076e-6, 2.19535412925968e-6, 2.19538607796162e-6, 2.19539381134351e-6, 2.19537372674419e-6, 2.19534822029057e-6, 2.19534103539901e-6, 2.19535619867059e-6, 2.19537772899749e-6, 2.19538627599528e-6, 2.19537583032414e-6, 2.19535697247828e-6, 2.19534627610772e-6
flux1:, 0.629877369007804, 2.49065126893687e-6, 2.49066351302878e-6, 2.49068625038586e-6, 2.49069938643536e-6, 2.49068978960571e-6, 2.49066431665167e-6, 2.49064596417173e-6, 2.49065384942871e-6, 2.49068346947579e-6, 2.49070714770811e-6, 2.49069875601308e-6, 2.49066227914366e-6, 2.49063391951861e-6, 2.49064799800843e-6, 2.49069567486773e-6, 2.49072430329965e-6, 2.49069272590744e-6, 2.49063087629411e-6, 2.49062126737704e-6, 2.49069121550939e-6, 2.49074277000648e-6, 2.49067534869871e-6, 2.49059878637568e-6, 2.49069820582557e-6, 2.49074380334369e-6, 2.49055042709367e-6, 2.49078699762804e-6, 2.49055973828887e-6, 2.4908819522311e-6, 2.49062265488489e-6, 2.49049742608274e-6, 2.4906226548849e-6, 2.4908819522311e-6, 2.49055973828886e-6, 2.49078699762805e-6, 2.49055042709368e-6, 2.49074380334368e-6, 2.49069820582556e-6, 2.49059878637568e-6, 2.49067534869871e-6, 2.49074277000649e-6, 2.49069121550939e-6, 2.49062126737706e-6, 2.49063087629412e-6, 2.49069272590744e-6, 2.49072430329966e-6, 2.49069567486774e-6, 2.49064799800843e-6, 2.49063391951861e-6, 2.49066227914366e-6, 2.49069875601306e-6, 2.49070714770811e-6, 2.49068346947579e-6, 2.49065384942872e-6, 2.49064596417172e-6, 2.49066431665166e-6, 2.49068978960572e-6, 2.49069938643536e-6, 2.49068625038584e-6, 2.4906635130288e-6, 2.49065126893686e-6
flux1:, 0.630139817911557, 2.82318254668349e-6, 2.82319644785201e-6, 2.82322375310178e-6, 2.82324022412002e-6, 2.82322959295379e-6, 2.82319955117916e-6, 2.82317731973272e-6, 2.82318579125934e-6, 2.82322008754862e-6, 2.8232480577975e-6, 2.82323917116307e-6, 2.82319765146739e-6, 2.82316483933861e-6, 2.82318004788737e-6, 2.82323355436283e-6, 2.82326604740355e-6, 2.82323121835382e-6, 2.82316261510989e-6, 2.82315229400109e-6, 2.82322995990643e-6, 2.82328575046727e-6, 2.82320895542838e-6, 2.82312511341266e-6, 2.82324007910686e-6, 2.82329055121711e-6, 2.82307021009666e-6, 2.82333699318133e-6, 2.82307817065706e-6, 2.82344513635723e-6, 2.82315306818306e-6, 2.82301189065816e-6, 2.82315306818307e-6, 2.8234451363572e-6, 2.82307817065705e-6, 2.82333699318133e-6, 2.82307021009667e-6, 2.82329055121711e-6, 2.82324007910685e-6, 2.82312511341265e-6, 2.8232089554284e-6, 2.82328575046728e-6, 2.82322995990643e-6, 2.8231522940011e-6, 2.82316261510991e-6, 2.8232312183538e-6, 2.82326604740356e-6, 2.82323355436284e-6, 2.82318004788738e-6, 2.8231648393386e-6, 2.82319765146738e-6, 2.82323917116306e-6, 2.82324805779752e-6, 2.82322008754865e-6, 2.82318579125934e-6, 2.82317731973272e-6, 2.82319955117917e-6, 2.8232295929538e-6, 2.82324022412001e-6, 2.82322375310178e-6, 2.82319644785202e-6, 2.82318254668348e-6
flux1:, 0.63040226681531, 3.19728393357358e-6, 3.19729963029925e-6, 3.19733230039491e-6, 3.19735284246878e-6, 3.19734118631947e-6, 3.19730585270776e-6, 3.19727895267346e-6, 3.19728788243597e-6, 3.19732749953489e-6, 3.19736056090144e-6, 3.19735137049275e-6, 3.1973042273914e-6, 3.19726621536133e-6, 3.19728240012868e-6, 3.19734228373715e-6, 3.19737921707946e-6, 3.19734107147007e-6, 3.19726521192065e-6, 3.19725409625659e-6, 3.19734001083437e-6, 3.19740005567456e-6, 3.19731271283982e-6, 3.19722126990008e-6, 3.19735418964681e-6, 3.19740998490378e-6, 3.19715900506709e-6, 3.19745940197677e-6, 3.19716485154075e-6, 3.19758252777981e-6, 3.19725403873644e-6, 3.19709511486772e-6, 3.19725403873644e-6, 3.1975825277798e-6, 3.19716485154073e-6, 3.19745940197677e-6, 3.19715900506711e-6, 3.19740998490378e-6, 3.19735418964679e-6, 3.19722126990008e-6, 3.19731271283982e-6, 3.19740005567456e-6, 3.19734001083436e-6, 3.1972540962566e-6, 3.19726521192066e-6, 3.19734107147005e-6, 3.19737921707947e-6, 3.19734228373715e-6, 3.19728240012868e-6, 3.19726621536132e-6, 3.19730422739141e-6, 3.19735137049273e-6, 3.19736056090145e-6, 3.1973274995349e-6, 3.19728788243598e-6, 3.19727895267346e-6, 3.19730585270776e-6, 3.19734118631949e-6, 3.19735284246875e-6, 3.19733230039492e-6, 3.19729963029924e-6, 3.19728393357357e-6
flux1:, 0.630664715719064, 3.6177596913095e-6, 3.61777736336214e-6, 3.61781630969581e-6, 3.61784174497576e-6, 3.61782905532521e-6, 3.61778760249901e-6, 3.6177551476883e-6, 3.61776440473793e-6, 3.6178100778165e-6, 3.61784912852578e-6, 3.61783984293273e-6, 3.61778642054772e-6, 3.61774236988132e-6, 3.61775935660263e-6, 3.61782622489629e-6, 3.61786824099046e-6, 3.61782671789851e-6, 3.61774305997569e-6, 3.61773106213354e-6, 3.61782579135779e-6, 3.61789007583159e-6, 3.61779087948e-6, 3.61769152464754e-6, 3.61784510831063e-6, 3.61790669833076e-6, 3.61762096991492e-6, 3.61795876175125e-6, 3.61762382153174e-6, 3.6180988808719e-6, 3.61772992028738e-6, 3.61755125245605e-6, 3.6177299202874e-6, 3.61809888087189e-6, 3.61762382153173e-6, 3.61795876175125e-6, 3.61762096991494e-6, 3.61790669833076e-6, 3.61784510831064e-6, 3.61769152464753e-6, 3.61779087948002e-6, 3.61789007583157e-6, 3.61782579135778e-6, 3.61773106213355e-6, 3.6177430599757e-6, 3.61782671789849e-6, 3.61786824099047e-6, 3.6178262248963e-6, 3.61775935660265e-6, 3.61774236988132e-6, 3.61778642054772e-6, 3.61783984293271e-6, 3.61784912852578e-6, 3.61781007781651e-6, 3.61776440473793e-6, 3.61775514768829e-6, 3.61778760249901e-6, 3.61782905532523e-6, 3.61784174497576e-6, 3.61781630969581e-6, 3.61777736336213e-6, 3.61775969130949e-6
flux1:, 0.630927164622817, 4.08991746084028e-6, 4.08993734212855e-6, 4.08998359216588e-6, 4.09001481795034e-6, 4.09000105464004e-6, 4.08995254643846e-6, 4.08991356295679e-6, 4.08992302769138e-6, 4.08997558935649e-6, 4.09002161982769e-6, 4.09001245046312e-6, 4.08995200875267e-6, 4.08990099486864e-6, 4.08991860405923e-6, 4.08999313504766e-6, 4.090040937808e-6, 4.08999596363266e-6, 4.08990391518388e-6, 4.08989095051908e-6, 4.08999511424455e-6, 4.09006359592069e-6, 4.08995109152112e-6, 4.08984351347366e-6, 4.09002079150805e-6, 4.09008866957903e-6, 4.08976361530994e-6, 4.09014301885509e-6, 4.08976248043737e-6, 4.09030237460529e-6, 4.08988843300456e-6, 4.08968779477188e-6, 4.08988843300456e-6, 4.09030237460529e-6, 4.08976248043735e-6, 4.09014301885509e-6, 4.08976361530993e-6, 4.09008866957903e-6, 4.09002079150805e-6, 4.08984351347364e-6, 4.08995109152114e-6, 4.09006359592068e-6, 4.08999511424455e-6, 4.08989095051908e-6, 4.08990391518389e-6, 4.08999596363263e-6, 4.09004093780801e-6, 4.08999313504767e-6, 4.08991860405924e-6, 4.08990099486863e-6, 4.08995200875266e-6, 4.09001245046311e-6, 4.0900216198277e-6, 4.08997558935649e-6, 4.0899230276914e-6, 4.08991356295678e-6, 4.08995254643846e-6, 4.09000105464005e-6, 4.09001481795033e-6, 4.08998359216588e-6, 4.08993734212855e-6, 4.08991746084027e-6
flux1:, 0.63118961352657, 4.61961450625808e-6, 4.6196368974006e-6, 4.61969159069762e-6, 4.6197295623736e-6, 4.61971463836984e-6, 4.61965802983206e-6, 4.61961147143991e-6, 4.61962105293961e-6, 4.61968143713092e-6, 4.61973551661352e-6, 4.61972665865423e-6, 4.61965836586463e-6, 4.61959938980875e-6, 4.61961745751712e-6, 4.61970041042034e-6, 4.61975475469236e-6, 4.61970622019061e-6, 4.61960512648388e-6, 4.61959112596984e-6, 4.61970542336526e-6, 4.61977803971699e-6, 4.61965060309621e-6, 4.61953447402251e-6, 4.61973881411027e-6, 4.61981349395349e-6, 4.61944403941667e-6, 4.61986977264588e-6, 4.61943782779792e-6, 4.62005085575079e-6, 4.61958689645261e-6, 4.61936179880872e-6, 4.61958689645262e-6, 4.62005085575076e-6, 4.61943782779791e-6, 4.61986977264588e-6, 4.61944403941668e-6, 4.61981349395351e-6, 4.61973881411028e-6, 4.61953447402249e-6, 4.61965060309621e-6, 4.61977803971699e-6, 4.61970542336525e-6, 4.61959112596986e-6, 4.6196051264839e-6, 4.61970622019059e-6, 4.61975475469239e-6, 4.61970041042036e-6, 4.61961745751715e-6, 4.61959938980875e-6, 4.61965836586464e-6, 4.6197266586542e-6, 4.61973551661352e-6, 4.61968143713093e-6, 4.6196210529396e-6, 4.61961147143991e-6, 4.61965802983207e-6, 4.61971463836985e-6, 4.61972956237359e-6, 4.61969159069762e-6, 4.61963689740061e-6, 4.61961450625807e-6
flux1:, 0.631452062430323, 5.21330743393129e-6, 5.21333271332545e-6, 5.21339709052574e-6, 5.2134427979254e-6, 5.21342656344774e-6, 5.21336070657834e-6, 5.21330547734303e-6, 5.21331513337914e-6, 5.21338437511088e-6, 5.21344763086237e-6, 5.2134392397105e-6, 5.21336216709518e-6, 5.21329417412465e-6, 5.21331257863444e-6, 5.21340480435004e-6, 5.21346647903593e-6, 5.21341420935817e-6, 5.21330333904195e-6, 5.21328826727872e-6, 5.21341350975354e-6, 5.21349018852021e-6, 5.21334600061182e-6, 5.21322095372078e-6, 5.21345607523965e-6, 5.21353809016887e-6, 5.21311863633562e-6, 5.21359599461372e-6, 5.21310617777405e-6, 5.21380155632684e-6, 5.21328193566076e-6, 5.21302958780667e-6, 5.21328193566076e-6, 5.21380155632682e-6, 5.21310617777404e-6, 5.21359599461372e-6, 5.21311863633565e-6, 5.21353809016887e-6, 5.21345607523964e-6, 5.21322095372077e-6, 5.21334600061184e-6, 5.21349018852021e-6, 5.21341350975353e-6, 5.21328826727872e-6, 5.21330333904195e-6, 5.21341420935815e-6, 5.21346647903595e-6, 5.21340480435005e-6, 5.21331257863445e-6, 5.21329417412463e-6, 5.21336216709517e-6, 5.21343923971047e-6, 5.21344763086238e-6, 5.21338437511088e-6, 5.21331513337915e-6, 5.21330547734303e-6, 5.21336070657833e-6, 5.21342656344775e-6, 5.21344279792539e-6, 5.21339709052573e-6, 5.21333271332547e-6, 5.21330743393129e-6
flux1:, 0.631714511334077, 5.87810555965744e-6, 5.8781341915954e-6, 5.87820957507904e-6, 5.8782640121023e-6, 5.87824623920237e-6, 5.87816989590573e-6, 5.87810488071289e-6, 5.87811463977451e-6, 5.87819386942819e-6, 5.87826745756013e-6, 5.87825962103605e-6, 5.87817274091489e-6, 5.87809464723559e-6, 5.87811334191471e-6, 5.87821579244112e-6, 5.87828559621008e-6, 5.87822931340573e-6, 5.87810784332931e-6, 5.87809172289882e-6, 5.87822887526026e-6, 5.87830954739573e-6, 5.8781465637973e-6, 5.87801216373625e-6, 5.87828214992563e-6, 5.87837205267647e-6, 5.87789645119689e-6, 5.87843139508864e-6, 5.87787652118624e-6, 5.87866445816587e-6, 5.87808283324475e-6, 5.87780009741073e-6, 5.87808283324477e-6, 5.87866445816587e-6, 5.87787652118622e-6, 5.87843139508862e-6, 5.87789645119689e-6, 5.87837205267646e-6, 5.87828214992562e-6, 5.87801216373623e-6, 5.87814656379731e-6, 5.87830954739572e-6, 5.87822887526022e-6, 5.87809172289883e-6, 5.87810784332933e-6, 5.8782293134057e-6, 5.87828559621009e-6, 5.87821579244112e-6, 5.87811334191472e-6, 5.87809464723557e-6, 5.87817274091488e-6, 5.87825962103603e-6, 5.87826745756013e-6, 5.87819386942819e-6, 5.87811463977452e-6, 5.87810488071287e-6, 5.87816989590574e-6, 5.87824623920239e-6, 5.87826401210227e-6, 5.87820957507905e-6, 5.8781341915954e-6, 5.87810555965743e-6
flux1:, 0.63197696023783, 6.62182809512835e-6, 6.62186063333685e-6, 6.62194839837182e-6, 6.62201252608586e-6, 6.62199289499408e-6, 6.62190475848928e-6, 6.62182886168201e-6, 6.6218388461021e-6, 6.62192927696745e-6, 6.62201434431814e-6, 6.62200705106347e-6, 6.62190923936922e-6, 6.62181996790745e-6, 6.62183902015156e-6, 6.62195275608562e-6, 6.62203146469541e-6, 6.62197074238298e-6, 6.62183774183482e-6, 6.62182068493314e-6, 6.62197091532029e-6, 6.62205553027492e-6, 6.62187144484255e-6, 6.62172715045575e-6, 6.62203645831499e-6, 6.62213482184161e-6, 6.62159635348018e-6, 6.6221956089588e-6, 6.62156770605865e-6, 6.62245947607618e-6, 6.62180869920671e-6, 6.62149203907874e-6, 6.6218086992067e-6, 6.62245947607617e-6, 6.62156770605863e-6, 6.62219560895878e-6, 6.62159635348019e-6, 6.6221348218416e-6, 6.622036458315e-6, 6.62172715045575e-6, 6.62187144484256e-6, 6.62205553027491e-6, 6.62197091532028e-6, 6.62182068493317e-6, 6.62183774183486e-6, 6.62197074238296e-6, 6.62203146469543e-6, 6.62195275608562e-6, 6.62183902015157e-6, 6.62181996790746e-6, 6.62190923936923e-6, 6.62200705106345e-6, 6.62201434431815e-6, 6.62192927696747e-6, 6.62183884610211e-6, 6.62182886168202e-6, 6.6219047584893e-6, 6.6219928949941e-6, 6.62201252608583e-6, 6.62194839837183e-6, 6.62186063333685e-6, 6.62182809512833e-6
flux1:, 0.632239409141583, 7.45306532164067e-6, 7.45310240653716e-6, 7.45320394208171e-6, 7.45327864592034e-6, 7.45325673466004e-6, 7.45315546050268e-6, 7.45306765254088e-6, 7.45307810155673e-6, 7.45318100939509e-6, 7.45327864610698e-6, 7.45327175095727e-6, 7.4531617954329e-6, 7.45306032127016e-6, 7.45307995719598e-6, 7.45320615233254e-6, 7.45329447676618e-6, 7.45322868694546e-6, 7.45308310201431e-6, 7.45306535018694e-6, 7.45323008906453e-6, 7.45331863195915e-6, 7.45311083371498e-6, 7.45295595280659e-6, 7.45330942097491e-6, 7.4534168405079e-6, 7.4528081969032e-6, 7.45347936854034e-6, 7.45276960472578e-6, 7.45377762783329e-6, 7.4530496268529e-6, 7.45269504927504e-6, 7.45304962685289e-6, 7.45377762783328e-6, 7.45276960472577e-6, 7.45347936854035e-6, 7.4528081969032e-6, 7.45341684050787e-6, 7.45330942097489e-6, 7.45295595280658e-6, 7.45311083371497e-6, 7.45331863195916e-6, 7.45323008906453e-6, 7.45306535018696e-6, 7.45308310201431e-6, 7.45322868694543e-6, 7.4532944767662e-6, 7.45320615233255e-6, 7.453079957196e-6, 7.45306032127015e-6, 7.45316179543289e-6, 7.45327175095725e-6, 7.45327864610699e-6, 7.45318100939513e-6, 7.45307810155673e-6, 7.45306765254087e-6, 7.45315546050267e-6, 7.45325673466006e-6, 7.45327864592031e-6, 7.4532039420817e-6, 7.45310240653718e-6, 7.45306532164066e-6
flux1:, 0.632501858045337, 8.38124391453615e-6, 8.3812862625226e-6, 8.38140292124945e-6, 8.38148896338153e-6, 8.38146424225498e-6, 8.38134848978863e-6, 8.38124786137823e-6, 8.38125915275325e-6, 8.38137584633977e-6, 8.38148702922335e-6, 8.38148021659266e-6, 8.38135683173582e-6, 8.3812422374951e-6, 8.38126289171256e-6, 8.38140283373638e-6, 8.38150136862344e-6, 8.38142962094749e-6, 8.38127025984089e-6, 8.38125223246216e-6, 8.38143324062579e-6, 8.38152575067698e-6, 8.38129127340131e-6, 8.3811249094765e-6, 8.38152776459313e-6, 8.38164486122805e-6, 8.38095812989518e-6, 8.38170982735658e-6, 8.38090843117565e-6, 8.38204635490176e-6, 8.3812319990076e-6, 8.38083498875353e-6, 8.38123199900761e-6, 8.38204635490173e-6, 8.38090843117562e-6, 8.38170982735656e-6, 8.38095812989521e-6, 8.38164486122806e-6, 8.38152776459314e-6, 8.3811249094765e-6, 8.38129127340131e-6, 8.38152575067697e-6, 8.38143324062577e-6, 8.38125223246219e-6, 8.3812702598409e-6, 8.38142962094749e-6, 8.38150136862349e-6, 8.3814028337364e-6, 8.38126289171259e-6, 8.38124223749508e-6, 8.38135683173583e-6, 8.38148021659264e-6, 8.38148702922337e-6, 8.38137584633979e-6, 8.38125915275328e-6, 8.38124786137822e-6, 8.38134848978862e-6, 8.38146424225501e-6, 8.38148896338151e-6, 8.38140292124946e-6, 8.3812862625226e-6, 8.38124391453615e-6
flux1:, 0.63276430694909, 9.41669657505092e-6, 9.41674495834093e-6, 9.41687799599591e-6, 9.41697596438636e-6, 9.41694779693566e-6, 9.41681628156393e-6, 9.41670210421822e-6, 9.41671477290415e-6, 9.41684655480567e-6, 9.41697208205133e-6, 9.41696482863383e-6, 9.41682667832527e-6, 9.41669821935992e-6, 9.41672058881118e-6, 9.41687567509372e-6, 9.41698483724661e-6, 9.41690591146012e-6, 9.41673143171329e-6, 9.41671378358989e-6, 9.41691322873269e-6, 9.4170098180795e-6, 9.41674528211937e-6, 9.41656627346235e-6, 9.41702413578943e-6, 9.41715156181702e-6, 9.41637821398144e-6, 9.41722019183643e-6, 9.41631636555398e-6, 9.41759915109151e-6, 9.41668810206903e-6, 9.41624354963331e-6, 9.41668810206903e-6, 9.41759915109148e-6, 9.41631636555396e-6, 9.4172201918364e-6, 9.41637821398145e-6, 9.41715156181699e-6, 9.41702413578942e-6, 9.41656627346235e-6, 9.4167452821194e-6, 9.41700981807951e-6, 9.41691322873268e-6, 9.41671378358991e-6, 9.41673143171331e-6, 9.41690591146011e-6, 9.41698483724665e-6, 9.41687567509374e-6, 9.41672058881121e-6, 9.41669821935988e-6, 9.41682667832526e-6, 9.41696482863381e-6, 9.41697208205133e-6, 9.41684655480566e-6, 9.41671477290415e-6, 9.41670210421822e-6, 9.41681628156396e-6, 9.41694779693568e-6, 9.41697596438633e-6, 9.41687799599591e-6, 9.41674495834096e-6, 9.4166965750509e-6
flux1:, 0.633026755852843, 1.05707361178324e-5, 1.05707913336403e-5, 1.05709418385028e-5, 1.0571052094614e-5, 1.05710197465268e-5, 1.05708713026378e-5, 1.05707430941177e-5, 1.05707578463824e-5, 1.0570905963655e-5, 1.05710463820005e-5, 1.05710379203092e-5, 1.05708836487889e-5, 1.05707408275054e-5, 1.05707659280142e-5, 1.05709376556367e-5, 1.05710576129853e-5, 1.05709698856619e-5, 1.05707787842251e-5, 1.05707624723512e-5, 1.05709830132776e-5, 1.05710838851672e-5, 1.05707854312169e-5, 1.05705922831228e-5, 1.05711111725208e-5, 1.05712496186138e-5, 1.05703804990633e-5, 1.0571323809552e-5, 1.05703056343712e-5, 1.05717496480252e-5, 1.05707301971922e-5, 1.0570232319737e-5, 1.05707301971922e-5, 1.05717496480252e-5, 1.05703056343712e-5, 1.05713238095521e-5, 1.05703804990633e-5, 1.05712496186138e-5, 1.05711111725208e-5, 1.05705922831228e-5, 1.05707854312169e-5, 1.05710838851672e-5, 1.05709830132776e-5, 1.05707624723512e-5, 1.05707787842251e-5, 1.05709698856618e-5, 1.05710576129853e-5, 1.05709376556367e-5, 1.05707659280142e-5, 1.05707408275054e-5, 1.05708836487889e-5, 1.05710379203092e-5, 1.05710463820004e-5, 1.0570905963655e-5, 1.05707578463824e-5, 1.05707430941177e-5, 1.05708713026378e-5, 1.05710197465269e-5, 1.0571052094614e-5, 1.05709418385028e-5, 1.05707913336403e-5, 1.05707361178324e-5
flux1:, 0.633289204756596, 1.18557341516864e-5, 1.18557969801259e-5, 1.18559657940765e-5, 1.18560884215191e-5, 1.18560510786566e-5, 1.18558847323537e-5, 1.18557423249296e-5, 1.18557600464386e-5, 1.18559256314848e-5, 1.18560811575292e-5, 1.18560704419399e-5, 1.18558987134039e-5, 1.18557413614506e-5, 1.18557705853074e-5, 1.18559605346325e-5, 1.18560911263872e-5, 1.18559924935428e-5, 1.1855783100729e-5, 1.18557694597804e-5, 1.18560143368401e-5, 1.18561198019486e-5, 1.18557830168561e-5, 1.18555738283594e-5, 1.18561601720299e-5, 1.18563103762642e-5, 1.18553356939396e-5, 1.1856392851927e-5, 1.18552471842708e-5, 1.18568702956614e-5, 1.18557291873149e-5, 1.18551714431192e-5, 1.18557291873149e-5, 1.18568702956613e-5, 1.18552471842708e-5, 1.1856392851927e-5, 1.18553356939397e-5, 1.18563103762642e-5, 1.18561601720299e-5, 1.18555738283595e-5, 1.18557830168561e-5, 1.18561198019486e-5, 1.18560143368401e-5, 1.18557694597804e-5, 1.1855783100729e-5, 1.18559924935428e-5, 1.18560911263872e-5, 1.18559605346325e-5, 1.18557705853074e-5, 1.18557413614505e-5, 1.18558987134039e-5, 1.18560704419399e-5, 1.18560811575292e-5, 1.18559256314848e-5, 1.18557600464386e-5, 1.18557423249296e-5, 1.18558847323537e-5, 1.18560510786567e-5, 1.1856088421519e-5, 1.18559657940765e-5, 1.18557969801259e-5, 1.18557341516863e-5
flux1:, 0.63355165366035, 1.32852044781252e-5, 1.32852756288654e-5, 1.32854632623558e-5, 1.32855980190463e-5, 1.328555481531e-5, 1.3285369865324e-5, 1.32852134743403e-5, 1.32852352308848e-5, 1.32854192333916e-5, 1.32855896713457e-5, 1.32855753483619e-5, 1.32853848949365e-5, 1.32852132613389e-5, 1.32852484339734e-5, 1.32854582453945e-5, 1.32855988948941e-5, 1.32854866924976e-5, 1.32852571706939e-5, 1.32852479963232e-5, 1.32855211260858e-5, 1.32856316156108e-5, 1.32852514506357e-5, 1.32850238376615e-5, 1.32856844813957e-5, 1.32858472398949e-5, 1.32847565574163e-5, 1.32859417163168e-5, 1.32846540742063e-5, 1.3286475763149e-5, 1.32851980058224e-5, 1.32845730028114e-5, 1.32851980058224e-5, 1.3286475763149e-5, 1.32846540742062e-5, 1.32859417163169e-5, 1.32847565574163e-5, 1.32858472398949e-5, 1.32856844813957e-5, 1.32850238376615e-5, 1.32852514506358e-5, 1.32856316156108e-5, 1.32855211260858e-5, 1.32852479963231e-5, 1.32852571706939e-5, 1.32854866924976e-5, 1.32855988948941e-5, 1.32854582453946e-5, 1.32852484339734e-5, 1.32852132613389e-5, 1.32853848949365e-5, 1.32855753483619e-5, 1.32855896713457e-5, 1.32854192333917e-5, 1.32852352308848e-5, 1.32852134743403e-5, 1.3285369865324e-5, 1.32855548153101e-5, 1.32855980190462e-5, 1.32854632623558e-5, 1.32852756288654e-5, 1.32852044781252e-5
flux1:, 0.633814102564103, 1.48738913168495e-5, 1.48739713654468e-5, 1.48741779094659e-5, 1.48743241859465e-5, 1.48742742410509e-5, 1.48740703453668e-5, 1.48739006352149e-5, 1.48739276651463e-5, 1.48741307768112e-5, 1.48743154355489e-5, 1.48742958199293e-5, 1.48740854971419e-5, 1.48739003397841e-5, 1.48739437733805e-5, 1.48741751172993e-5, 1.48743247396851e-5, 1.48741956645072e-5, 1.48739440123878e-5, 1.487394165078e-5, 1.48742477224089e-5, 1.4874363796479e-5, 1.48739344788675e-5, 1.48736854963513e-5, 1.4874427721335e-5, 1.48746039000966e-5, 1.48733861198508e-5, 1.48747152568438e-5, 1.48732696953675e-5, 1.48753111698246e-5, 1.48738798372145e-5, 1.48731792363978e-5, 1.48738798372146e-5, 1.48753111698246e-5, 1.48732696953675e-5, 1.48747152568438e-5, 1.48733861198508e-5, 1.48746039000966e-5, 1.4874427721335e-5, 1.48736854963512e-5, 1.48739344788675e-5, 1.4874363796479e-5, 1.48742477224089e-5, 1.487394165078e-5, 1.48739440123878e-5, 1.48741956645071e-5, 1.48743247396851e-5, 1.48741751172994e-5, 1.48739437733805e-5, 1.48739003397841e-5, 1.48740854971418e-5, 1.48742958199293e-5, 1.48743154355489e-5, 1.48741307768112e-5, 1.48739276651464e-5, 1.48739006352149e-5, 1.48740703453668e-5, 1.48742742410509e-5, 1.48743241859465e-5, 1.48741779094659e-5, 1.48739713654468e-5, 1.48738913168495e-5
flux1:, 0.634076551467856, 1.66378624491786e-5, 1.66379517650299e-5, 1.66381768039052e-5, 1.66383335903786e-5, 1.66382760567788e-5, 1.66380533216363e-5, 1.66378714660013e-5, 1.66379051639728e-5, 1.6638127738591e-5, 1.66383253513763e-5, 1.6638298409547e-5, 1.66380672576687e-5, 1.66378699348428e-5, 1.66379244766591e-5, 1.66381790172682e-5, 1.66383359248575e-5, 1.66381859584572e-5, 1.66379100211783e-5, 1.66379174626641e-5, 1.66382620328961e-5, 1.6638384382812e-5, 1.66378993220608e-5, 1.66376253882254e-5, 1.66384569357295e-5, 1.66386474829068e-5, 1.66372908267258e-5, 1.66387819351142e-5, 1.6637160909973e-5, 1.66394452379492e-5, 1.66378412619508e-5, 1.66370556768445e-5, 1.66378412619508e-5, 1.66394452379491e-5, 1.66371609099729e-5, 1.66387819351142e-5, 1.66372908267258e-5, 1.66386474829067e-5, 1.66384569357295e-5, 1.66376253882254e-5, 1.66378993220608e-5, 1.6638384382812e-5, 1.66382620328961e-5, 1.66379174626641e-5, 1.66379100211783e-5, 1.66381859584571e-5, 1.66383359248575e-5, 1.66381790172682e-5, 1.66379244766591e-5, 1.66378699348428e-5, 1.66380672576688e-5, 1.6638298409547e-5, 1.66383253513764e-5, 1.6638127738591e-5, 1.66379051639728e-5, 1.66378714660012e-5, 1.66380533216363e-5, 1.66382760567788e-5, 1.66383335903786e-5, 1.66381768039052e-5, 1.66379517650299e-5, 1.66378624491786e-5
flux1:, 0.634339000371609, 1.8594607349539e-5, 1.85947060185299e-5, 1.85949485480281e-5, 1.85951144123378e-5, 1.85950485295766e-5, 1.85948075966627e-5, 1.85946153298415e-5, 1.85946572221725e-5, 1.85948991945703e-5, 1.85951078452345e-5, 1.85950711870246e-5, 1.85948184958275e-5, 1.85946110539458e-5, 1.8594680127129e-5, 1.85949594812174e-5, 1.85951212901721e-5, 1.8594945629104e-5, 1.85946431145995e-5, 1.85946640884246e-5, 1.85950536715509e-5, 1.85951831144288e-5, 1.85946348051653e-5, 1.85943316317679e-5, 1.859526073828e-5, 1.85954666958707e-5, 1.85939586747304e-5, 1.85956319608543e-5, 1.85938161789744e-5, 1.85963684377292e-5, 1.85945703965748e-5, 1.85936892899361e-5, 1.85945703965748e-5, 1.85963684377291e-5, 1.85938161789743e-5, 1.85956319608543e-5, 1.85939586747304e-5, 1.85954666958707e-5, 1.859526073828e-5, 1.85943316317679e-5, 1.85946348051653e-5, 1.85951831144289e-5, 1.85950536715509e-5, 1.85946640884246e-5, 1.85946431145995e-5, 1.8594945629104e-5, 1.85951212901721e-5, 1.85949594812174e-5, 1.85946801271291e-5, 1.85946110539458e-5, 1.85948184958274e-5, 1.85950711870246e-5, 1.85951078452345e-5, 1.85948991945704e-5, 1.85946572221725e-5, 1.85946153298415e-5, 1.85948075966627e-5, 1.85950485295766e-5, 1.85951144123378e-5, 1.85949485480282e-5, 1.85947060185299e-5, 1.8594607349539e-5
flux1:, 0.634601449275363, 2.07631403511974e-5, 2.07632480972966e-5, 2.07635064529373e-5, 2.07636795311298e-5, 2.07636046847704e-5, 2.07633468116738e-5, 2.0763146467911e-5, 2.07631981807689e-5, 2.07634589889619e-5, 2.0763676048545e-5, 2.07636269277333e-5, 2.07633523013237e-5, 2.07631375543535e-5, 2.07632251892325e-5, 2.0763530881948e-5, 2.07636944245353e-5, 2.07634874200168e-5, 2.07631559210604e-5, 2.0763194987701e-5, 2.07636371365161e-5, 2.07637746010401e-5, 2.07631545250273e-5, 2.07628170579769e-5, 2.07638525034889e-5, 2.07640750170217e-5, 2.0762402386614e-5, 2.07642804683364e-5, 2.07622487245921e-5, 2.07650961710023e-5, 2.07630800760355e-5, 2.07620916554564e-5, 2.07630800760355e-5, 2.07650961710023e-5, 2.0762248724592e-5, 2.07642804683364e-5, 2.0762402386614e-5, 2.07640750170218e-5, 2.07638525034889e-5, 2.07628170579769e-5, 2.07631545250273e-5, 2.07637746010401e-5, 2.07636371365161e-5, 2.07631949877009e-5, 2.07631559210604e-5, 2.07634874200168e-5, 2.07636944245354e-5, 2.0763530881948e-5, 2.07632251892325e-5, 2.07631375543535e-5, 2.07633523013237e-5, 2.07636269277333e-5, 2.07636760485451e-5, 2.07634589889619e-5, 2.07631981807689e-5, 2.0763146467911e-5, 2.07633468116738e-5, 2.07636046847704e-5, 2.07636795311298e-5, 2.07635064529373e-5, 2.07632480972966e-5, 2.07631403511974e-5
flux1:, 0.634863898179116, 2.31641088653938e-5, 2.31642249765898e-5, 2.31644967772652e-5, 2.31646747775297e-5, 2.3164590558662e-5, 2.31643176870691e-5, 2.3164112225258e-5, 2.31641754478698e-5, 2.31644539636541e-5, 2.31646760415696e-5, 2.31646113650071e-5, 2.3164314782505e-5, 2.31640963782924e-5, 2.31642072324785e-5, 2.31645406527664e-5, 2.31647019001146e-5, 2.31644570104093e-5, 2.31640940315652e-5, 2.31641566683074e-5, 2.31646600416707e-5, 2.31648065439004e-5, 2.31641050742705e-5, 2.3163727449517e-5, 2.31648786217417e-5, 2.31651189461685e-5, 2.31632676436879e-5, 2.31653757471524e-5, 2.31631047463142e-5, 2.31662770126557e-5, 2.31640160977167e-5, 2.3162907211827e-5, 2.31640160977167e-5, 2.31662770126556e-5, 2.31631047463141e-5, 2.31653757471524e-5, 2.31632676436879e-5, 2.31651189461685e-5, 2.31648786217417e-5, 2.31637274495171e-5, 2.31641050742706e-5, 2.31648065439005e-5, 2.31646600416707e-5, 2.31641566683074e-5, 2.31640940315652e-5, 2.31644570104092e-5, 2.31647019001146e-5, 2.31645406527664e-5, 2.31642072324785e-5, 2.31640963782924e-5, 2.3164314782505e-5, 2.3164611365007e-5, 2.31646760415697e-5, 2.31644539636541e-5, 2.31641754478698e-5, 2.3164112225258e-5, 2.31643176870691e-5, 2.3164590558662e-5, 2.31646747775296e-5, 2.31644967772651e-5, 2.31642249765899e-5, 2.31641088653938e-5
flux1:, 0.635126347082869, 2.58199066426149e-5, 2.58200299076111e-5, 2.58203120194734e-5, 2.58204922391393e-5, 2.58203984992808e-5, 2.58201133050453e-5, 2.58199063168103e-5, 2.58199827630212e-5, 2.58202772368977e-5, 2.58205001504611e-5, 2.58204164946627e-5, 2.58200983616617e-5, 2.58198808301162e-5, 2.58200201962766e-5, 2.5820382555515e-5, 2.58205365562449e-5, 2.58202463148624e-5, 2.58198493028275e-5, 2.5819941977731e-5, 2.58205163902215e-5, 2.58206729987365e-5, 2.58198793101116e-5, 2.58194548300869e-5, 2.58207318073322e-5, 2.5820991306946e-5, 2.58189463640119e-5, 2.58213125151676e-5, 2.58187766783063e-5, 2.58223059980615e-5, 2.5819770515823e-5, 2.58185265529861e-5, 2.5819770515823e-5, 2.58223059980616e-5, 2.58187766783063e-5, 2.58213125151675e-5, 2.58189463640119e-5, 2.5820991306946e-5, 2.58207318073322e-5, 2.58194548300868e-5, 2.58198793101116e-5, 2.58206729987365e-5, 2.58205163902215e-5, 2.5819941977731e-5, 2.58198493028275e-5, 2.58202463148624e-5, 2.58205365562449e-5, 2.5820382555515e-5, 2.58200201962766e-5, 2.58198808301162e-5, 2.58200983616617e-5, 2.58204164946626e-5, 2.58205001504611e-5, 2.58202772368978e-5, 2.58199827630213e-5, 2.58199063168103e-5, 2.58201133050453e-5, 2.58203984992809e-5, 2.58204922391393e-5, 2.58203120194734e-5, 2.58200299076111e-5, 2.58199066426148e-5
flux1:, 0.635388795986622, 2.87547920309401e-5, 2.87549206938176e-5, 2.87552092188799e-5, 2.87553885728242e-5, 2.87552854679478e-5, 2.87549913871214e-5, 2.87547870872443e-5, 2.87548784598881e-5, 2.87551864866873e-5, 2.8755405252372e-5, 2.87552988854737e-5, 2.87549600704861e-5, 2.87547488486495e-5, 2.87549226495185e-5, 2.87553149476541e-5, 2.87554557880524e-5, 2.87551117905106e-5, 2.87546781656909e-5, 2.8754808394585e-5, 2.87554648437497e-5, 2.87556326338453e-5, 2.87547346225032e-5, 2.87542557586057e-5, 2.87556694138546e-5, 2.87559495536803e-5, 2.87536949800446e-5, 2.87563501873586e-5, 2.87535214420839e-5, 2.87574429106311e-5, 2.87545999404145e-5, 2.87532047318816e-5, 2.87545999404145e-5, 2.87574429106311e-5, 2.87535214420838e-5, 2.87563501873586e-5, 2.87536949800447e-5, 2.87559495536803e-5, 2.87556694138545e-5, 2.87542557586057e-5, 2.87547346225032e-5, 2.87556326338453e-5, 2.87554648437496e-5, 2.8754808394585e-5, 2.8754678165691e-5, 2.87551117905105e-5, 2.87554557880525e-5, 2.87553149476541e-5, 2.87549226495185e-5, 2.87547488486495e-5, 2.87549600704861e-5, 2.87552988854736e-5, 2.8755405252372e-5, 2.87551864866873e-5, 2.87548784598881e-5, 2.87547870872442e-5, 2.87549913871215e-5, 2.87552854679479e-5, 2.87553885728242e-5, 2.87552092188799e-5, 2.87549206938176e-5, 2.87547920309401e-5
flux1:, 0.635651244890376, 3.19950111488759e-5, 3.1995142889389e-5, 3.19954331823523e-5, 3.19956082396641e-5, 3.19954962561914e-5, 3.19951974814376e-5, 3.19950006807948e-5, 3.1995108644438e-5, 3.19954271561956e-5, 3.19956360051906e-5, 3.1995502911097e-5, 3.1995144760662e-5, 3.199494619002e-5, 3.1995160961082e-5, 3.19955839652584e-5, 3.19957047566989e-5, 3.19952976680352e-5, 3.19948248545302e-5, 3.19950012354059e-5, 3.19957519023452e-5, 3.19959318995106e-5, 3.19949161181367e-5, 3.19943745447517e-5, 3.19959366731768e-5, 3.19962389989459e-5, 3.19937576315426e-5, 3.19967360564292e-5, 3.19935836105145e-5, 3.19979354856407e-5, 3.19947487572708e-5, 3.19931844867472e-5, 3.19947487572707e-5, 3.19979354856407e-5, 3.19935836105145e-5, 3.19967360564292e-5, 3.19937576315427e-5, 3.19962389989459e-5, 3.19959366731768e-5, 3.19943745447516e-5, 3.19949161181367e-5, 3.19959318995107e-5, 3.19957519023452e-5, 3.19950012354059e-5, 3.19948248545302e-5, 3.19952976680352e-5, 3.19957047566989e-5, 3.19955839652584e-5, 3.19951609610821e-5, 3.199494619002e-5, 3.19951447606619e-5, 3.19955029110969e-5, 3.19956360051906e-5, 3.19954271561956e-5, 3.1995108644438e-5, 3.19950006807948e-5, 3.19951974814376e-5, 3.19954962561915e-5, 3.19956082396641e-5, 3.19954331823523e-5, 3.1995142889389e-5, 3.19950111488758e-5
flux1:, 0.635913693794129, 3.55689258488729e-5, 3.55690577960496e-5, 3.55693445115174e-5, 3.55695115356727e-5, 3.55693914906673e-5, 3.5569092933239e-5, 3.55689089958535e-5, 3.55690351644398e-5, 3.55693604568895e-5, 3.55695528764439e-5, 3.55693887769046e-5, 3.55690131027616e-5, 3.5568834394824e-5, 3.55690972560967e-5, 3.55695514973203e-5, 3.55696443963782e-5, 3.55691639808326e-5, 3.55686494313557e-5, 3.55688816504639e-5, 3.55697398699887e-5, 3.55699329834905e-5, 3.55687845952833e-5, 3.55681712605747e-5, 3.55698947322501e-5, 3.55702208358093e-5, 3.55674941478409e-5, 3.5570833259628e-5, 3.55673233577787e-5, 3.55721474048851e-5, 3.55685771429257e-5, 3.55668242643943e-5, 3.55685771429257e-5, 3.55721474048851e-5, 3.55673233577787e-5, 3.55708332596279e-5, 3.55674941478409e-5, 3.55702208358093e-5, 3.55698947322501e-5, 3.55681712605747e-5, 3.55687845952834e-5, 3.55699329834905e-5, 3.55697398699888e-5, 3.55688816504639e-5, 3.55686494313557e-5, 3.55691639808326e-5, 3.55696443963782e-5, 3.55695514973203e-5, 3.55690972560968e-5, 3.5568834394824e-5, 3.55690131027616e-5, 3.55693887769046e-5, 3.55695528764439e-5, 3.55693604568895e-5, 3.55690351644398e-5, 3.55689089958535e-5, 3.55690929332389e-5, 3.55693914906674e-5, 3.55695115356727e-5, 3.55693445115173e-5, 3.55690577960496e-5, 3.55689258488729e-5
flux1:, 0.636176142697882, 3.95071463026005e-5, 3.95072750887941e-5, 3.95075522592568e-5, 3.95077072454942e-5, 3.95075802530923e-5, 3.9507287466773e-5, 3.95071222541711e-5, 3.95072682008234e-5, 3.95075959992537e-5, 3.95077647999208e-5, 3.95075651692573e-5, 3.95071742010661e-5, 3.950702336825e-5, 3.95073419876811e-5, 3.95078277813883e-5, 3.95078840474911e-5, 3.95073192208036e-5, 3.95067604325219e-5, 3.95070592367368e-5, 3.95080394340938e-5, 3.9508246382111e-5, 3.9506949139034e-5, 3.95062543772057e-5, 3.95081533161493e-5, 3.95085047829877e-5, 3.95055126481521e-5, 3.95092533609269e-5, 3.95053490246692e-5, 3.95106909112341e-5, 3.95066937034873e-5, 3.95047308689076e-5, 3.95066937034873e-5, 3.9510690911234e-5, 3.95053490246692e-5, 3.95092533609269e-5, 3.95055126481521e-5, 3.95085047829877e-5, 3.95081533161494e-5, 3.95062543772056e-5, 3.9506949139034e-5, 3.9508246382111e-5, 3.95080394340938e-5, 3.95070592367368e-5, 3.9506760432522e-5, 3.95073192208034e-5, 3.95078840474912e-5, 3.95078277813883e-5, 3.95073419876811e-5, 3.950702336825e-5, 3.95071742010662e-5, 3.95075651692573e-5, 3.95077647999209e-5, 3.95075959992537e-5, 3.95072682008234e-5, 3.95071222541711e-5, 3.95072874667729e-5, 3.95075802530923e-5, 3.95077072454941e-5, 3.95075522592568e-5, 3.95072750887941e-5, 3.95071463026005e-5
flux1:, 0.636438591601635, 4.3842667989902e-5, 4.38427898512874e-5, 4.38430509941377e-5, 4.38431896962868e-5, 4.38430570927234e-5, 4.38427761578188e-5, 4.38426359655568e-5, 4.38428032621704e-5, 4.38431288313007e-5, 4.38432662385746e-5, 4.38430263049054e-5, 4.3842622602486e-5, 4.38425083526956e-5, 4.3842890904797e-5, 4.38434084012184e-5, 4.38434184956923e-5, 4.38427573993203e-5, 4.38421519161855e-5, 4.38425290467687e-5, 4.38436466389688e-5, 4.38438678673713e-5, 4.3842404117109e-5, 4.38416178059631e-5, 4.38437077958859e-5, 4.38440861314369e-5, 4.38408065391107e-5, 4.3844993328543e-5, 4.38406540794317e-5, 4.38465638227622e-5, 4.38420925161617e-5, 4.38398965143065e-5, 4.38420925161618e-5, 4.38465638227622e-5, 4.38406540794317e-5, 4.38449933285429e-5, 4.38408065391108e-5, 4.3844086131437e-5, 4.38437077958859e-5, 4.38416178059631e-5, 4.3842404117109e-5, 4.38438678673713e-5, 4.38436466389688e-5, 4.38425290467687e-5, 4.38421519161856e-5, 4.38427573993203e-5, 4.38434184956923e-5, 4.38434084012184e-5, 4.38428909047971e-5, 4.38425083526955e-5, 4.38426226024859e-5, 4.38430263049054e-5, 4.38432662385746e-5, 4.38431288313007e-5, 4.38428032621705e-5, 4.38426359655568e-5, 4.38427761578189e-5, 4.38430570927235e-5, 4.38431896962868e-5, 4.38430509941377e-5, 4.38427898512875e-5, 4.3842667989902e-5
flux1:, 0.636701040505389, 4.86110128202873e-5, 4.86111237479877e-5, 4.86113619974155e-5, 4.86114799353237e-5, 4.86113431558261e-5, 4.86110805234152e-5, 4.86109720162684e-5, 4.86111623104641e-5, 4.86114806113846e-5, 4.86115783784129e-5, 4.86112931046277e-5, 4.8610879424657e-5, 4.86108110196474e-5, 4.86112661440596e-5, 4.86118154139377e-5, 4.86117691429243e-5, 4.86109992381887e-5, 4.86103446351301e-5, 4.86108127190163e-5, 4.86120839801095e-5, 4.86123195775748e-5, 4.8610670303222e-5, 4.86097820696471e-5, 4.86120803858737e-5, 4.86124869173912e-5, 4.8608895635639e-5, 4.86135766348721e-5, 4.8608758201444e-5, 4.86152906729399e-5, 4.8610294298896e-5, 4.86078400061076e-5, 4.8610294298896e-5, 4.86152906729397e-5, 4.8608758201444e-5, 4.86135766348722e-5, 4.86088956356391e-5, 4.86124869173912e-5, 4.86120803858737e-5, 4.86097820696472e-5, 4.86106703032219e-5, 4.86123195775748e-5, 4.86120839801095e-5, 4.86108127190164e-5, 4.86103446351301e-5, 4.86109992381887e-5, 4.86117691429243e-5, 4.86118154139378e-5, 4.86112661440597e-5, 4.86108110196473e-5, 4.8610879424657e-5, 4.86112931046277e-5, 4.8611578378413e-5, 4.86114806113846e-5, 4.86111623104642e-5, 4.86109720162684e-5, 4.86110805234152e-5, 4.86113431558261e-5, 4.86114799353237e-5, 4.86113619974155e-5, 4.86111237479876e-5, 4.86110128202873e-5
flux1:, 0.636963489409142, 5.38503740583006e-5, 5.3850470001849e-5, 5.38506782589357e-5, 5.38507706969485e-5, 5.38506310993608e-5, 5.38503933985257e-5, 5.38503235522975e-5, 5.38505386886667e-5, 5.38508445837855e-5, 5.38508941199523e-5, 5.38505581574211e-5, 5.38501372710174e-5, 5.38501243506141e-5, 5.3850661116222e-5, 5.38512422766692e-5, 5.38511289786023e-5, 5.38502371574068e-5, 5.38495310018382e-5, 5.38501033979343e-5, 5.38515452891328e-5, 5.38517949018245e-5, 5.38499397974683e-5, 5.38489392719419e-5, 5.38514651379758e-5, 5.3851900889117e-5, 5.3847971073797e-5, 5.38531981487496e-5, 5.3847852157836e-5, 5.38550676458966e-5, 5.38494913757768e-5, 5.38467517187824e-5, 5.38494913757769e-5, 5.38550676458966e-5, 5.3847852157836e-5, 5.38531981487496e-5, 5.38479710737971e-5, 5.3851900889117e-5, 5.38514651379758e-5, 5.38489392719419e-5, 5.38499397974683e-5, 5.38517949018244e-5, 5.38515452891328e-5, 5.38501033979343e-5, 5.38495310018383e-5, 5.38502371574067e-5, 5.38511289786024e-5, 5.38512422766693e-5, 5.3850661116222e-5, 5.38501243506141e-5, 5.38501372710174e-5, 5.38505581574211e-5, 5.38508941199523e-5, 5.38508445837854e-5, 5.38505386886668e-5, 5.38503235522975e-5, 5.38503933985257e-5, 5.38506310993608e-5, 5.38507706969483e-5, 5.38506782589357e-5, 5.3850470001849e-5, 5.38503740583006e-5
flux1:, 0.637225938312895, 5.96017646631831e-5, 5.96018417849243e-5, 5.96020128767286e-5, 5.96020747636206e-5, 5.96019333959192e-5, 5.96017272094553e-5, 5.96017032685096e-5, 5.96019454598257e-5, 5.96022339641689e-5, 5.96022264724609e-5, 5.96018340806896e-5, 5.9601408540338e-5, 5.96014609167948e-5, 5.96020887977286e-5, 5.9602702181756e-5, 5.9602510957923e-5, 5.96014836652988e-5, 5.96007234517907e-5, 5.96014140515951e-5, 5.96030440189291e-5, 5.96033067683567e-5, 5.96012243524808e-5, 5.9600101471788e-5, 5.96028763379009e-5, 5.96033418737303e-5, 5.9599043623734e-5, 5.96048724296129e-5, 5.9598946082796e-5, 5.96069109151132e-5, 5.96006960448309e-5, 5.95976419749988e-5, 5.96006960448311e-5, 5.96069109151131e-5, 5.9598946082796e-5, 5.96048724296129e-5, 5.9599043623734e-5, 5.96033418737303e-5, 5.96028763379008e-5, 5.96001014717881e-5, 5.96012243524808e-5, 5.96033067683566e-5, 5.96030440189291e-5, 5.96014140515951e-5, 5.96007234517907e-5, 5.96014836652988e-5, 5.9602510957923e-5, 5.96027021817561e-5, 5.96020887977286e-5, 5.96014609167948e-5, 5.96014085403379e-5, 5.96018340806896e-5, 5.9602226472461e-5, 5.9602233964169e-5, 5.96019454598258e-5, 5.96017032685095e-5, 5.96017272094553e-5, 5.96019333959192e-5, 5.96020747636206e-5, 5.96020128767285e-5, 5.96018417849244e-5, 5.9601764663183e-5
flux1:, 0.637488387216649, 6.59091685873494e-5, 6.59092235627548e-5, 6.59093503988971e-5, 6.59093762603358e-5, 6.59092335721771e-5, 6.59090651892165e-5, 6.59090946495079e-5, 6.59093667016119e-5, 6.59096332758438e-5, 6.59095598901907e-5, 6.59091048164004e-5, 6.5908676673236e-5, 6.59088041023491e-5, 6.59095329725835e-5, 6.591017934406e-5, 6.59098993282747e-5, 6.59087226906913e-5, 6.59079057454608e-5, 6.5908728729538e-5, 6.59105644736461e-5, 6.5910838881528e-5, 6.59085066485536e-5, 6.59072520037456e-5, 6.59102998438776e-5, 6.59107950848133e-5, 6.59060949455923e-5, 6.59125849680903e-5, 6.59060207041853e-5, 6.59148079284903e-5, 6.59078918891719e-5, 6.5904492366695e-5, 6.59078918891718e-5, 6.59148079284902e-5, 6.59060207041852e-5, 6.59125849680902e-5, 6.59060949455923e-5, 6.59107950848133e-5, 6.59102998438777e-5, 6.59072520037456e-5, 6.59085066485536e-5, 6.5910838881528e-5, 6.59105644736462e-5, 6.5908728729538e-5, 6.59079057454608e-5, 6.59087226906912e-5, 6.59098993282748e-5, 6.591017934406e-5, 6.59095329725836e-5, 6.5908804102349e-5, 6.59086766732359e-5, 6.59091048164005e-5, 6.59095598901908e-5, 6.59096332758437e-5, 6.5909366701612e-5, 6.59090946495078e-5, 6.59090651892166e-5, 6.59092335721772e-5, 6.59093762603358e-5, 6.59093503988972e-5, 6.59092235627549e-5, 6.59091685873494e-5
flux1:, 0.637750836120402, 7.28196945092087e-5, 7.28197248640832e-5, 7.28198005774788e-5, 7.28197843536627e-5, 7.28196398557372e-5, 7.28195150126016e-5, 7.28196056400354e-5, 7.28199112314226e-5, 7.28201521086642e-5, 7.28200040210271e-5, 7.28194793350331e-5, 7.28190498105417e-5, 7.28192617485095e-5, 7.28201019017213e-5, 7.2820782715218e-5, 7.28204033758774e-5, 7.28190633280993e-5, 7.28181866812026e-5, 7.28191562356445e-5, 7.28212154603271e-5, 7.28214993842515e-5, 7.28188939925382e-5, 7.2817499216712e-5, 7.28208468388608e-5, 7.28213708431924e-5, 7.28162312631554e-5, 7.28234458496331e-5, 7.28161809941123e-5, 7.28258711144956e-5, 7.28181875039216e-5, 7.28144094894044e-5, 7.28181875039216e-5, 7.28258711144954e-5, 7.28161809941123e-5, 7.28234458496331e-5, 7.28162312631554e-5, 7.28213708431924e-5, 7.28208468388608e-5, 7.2817499216712e-5, 7.28188939925383e-5, 7.28214993842515e-5, 7.28212154603271e-5, 7.28191562356446e-5, 7.28181866812027e-5, 7.28190633280992e-5, 7.28204033758775e-5, 7.2820782715218e-5, 7.28201019017213e-5, 7.28192617485095e-5, 7.28190498105416e-5, 7.28194793350331e-5, 7.28200040210271e-5, 7.28201521086642e-5, 7.28199112314226e-5, 7.28196056400355e-5, 7.28195150126016e-5, 7.28196398557372e-5, 7.28197843536626e-5, 7.28198005774788e-5, 7.28197248640831e-5, 7.28196945092087e-5
flux1:, 0.638013285024155, 8.03837314027044e-5, 8.03837358741107e-5, 8.03837539313314e-5, 8.03836887549418e-5, 8.03835406340479e-5, 8.03834642573038e-5, 8.03836241505392e-5, 8.03839681643017e-5, 8.03841806994067e-5, 8.03839492654246e-5, 8.03833471472754e-5, 8.03829162669257e-5, 8.03832216241538e-5, 8.0384183824955e-5, 8.03849015271271e-5, 8.0384412992015e-5, 8.03828953943947e-5, 8.03819556191815e-5, 8.03830856191268e-5, 8.03853857672896e-5, 8.03856763506297e-5, 8.03827738429224e-5, 8.038123203078e-5, 8.03849093950715e-5, 8.03854601110112e-5, 8.03798388580802e-5, 8.03878452459568e-5, 8.03798116481753e-5, 8.0390493411909e-5, 8.038197203895e-5, 8.03777804887893e-5, 8.038197203895e-5, 8.0390493411909e-5, 8.03798116481752e-5, 8.03878452459568e-5, 8.03798388580802e-5, 8.03854601110113e-5, 8.03849093950716e-5, 8.03812320307801e-5, 8.03827738429224e-5, 8.03856763506297e-5, 8.03853857672897e-5, 8.03830856191268e-5, 8.03819556191816e-5, 8.03828953943947e-5, 8.03844129920149e-5, 8.03849015271271e-5, 8.0384183824955e-5, 8.03832216241539e-5, 8.03829162669257e-5, 8.03833471472753e-5, 8.03839492654246e-5, 8.03841806994066e-5, 8.03839681643016e-5, 8.03836241505392e-5, 8.03834642573039e-5, 8.03835406340479e-5, 8.03836887549418e-5, 8.03837539313314e-5, 8.03837358741107e-5, 8.03837314027044e-5
flux1:, 0.638275733927908, 8.86551052693138e-5, 8.86550841730135e-5, 8.8655038439469e-5, 8.86549163525513e-5, 8.86547610547877e-5, 8.86547370226553e-5, 8.86549747278776e-5, 8.8655363629663e-5, 8.86555466562288e-5, 8.86552234678863e-5, 8.86545349484965e-5, 8.86541011485387e-5, 8.8654508053554e-5, 8.86556036250633e-5, 8.86563619909611e-5, 8.86557553822256e-5, 8.86540461198021e-5, 8.86530391413395e-5, 8.86543428117791e-5, 8.86569007992818e-5, 8.86571944381739e-5, 8.86539704878246e-5, 8.86522766362584e-5, 8.86563171740026e-5, 8.86568911638565e-5, 8.86507407123749e-5, 8.86596100638993e-5, 8.86507337228292e-5, 8.86625049502563e-5, 8.86530718818913e-5, 8.86484297426974e-5, 8.86530718818914e-5, 8.86625049502563e-5, 8.8650733722829e-5, 8.86596100638993e-5, 8.86507407123749e-5, 8.86568911638567e-5, 8.86563171740026e-5, 8.86522766362584e-5, 8.86539704878244e-5, 8.86571944381738e-5, 8.86569007992817e-5, 8.86543428117792e-5, 8.86530391413395e-5, 8.86540461198021e-5, 8.86557553822256e-5, 8.86563619909611e-5, 8.86556036250633e-5, 8.8654508053554e-5, 8.86541011485386e-5, 8.86545349484965e-5, 8.86552234678862e-5, 8.86555466562289e-5, 8.8655363629663e-5, 8.86549747278776e-5, 8.86547370226553e-5, 8.86547610547877e-5, 8.86549163525512e-5, 8.8655038439469e-5, 8.86550841730136e-5, 8.86551052693138e-5
flux1:, 0.638538182831662, 9.76912362785944e-5, 9.76911918621805e-5, 9.76910766081416e-5, 9.76908882209278e-5, 9.76907200200138e-5, 9.76907509597492e-5, 9.76910756424147e-5, 9.76915178935657e-5, 9.76916720708479e-5, 9.76912489850366e-5, 9.76904636434766e-5, 9.76900233659943e-5, 9.76905389541275e-5, 9.76917799050683e-5, 9.7692584399153e-5, 9.76918521630914e-5, 9.76899372177882e-5, 9.76888580945324e-5, 9.76903476619019e-5, 9.76931796214991e-5, 9.76934719506572e-5, 9.7689902124077e-5, 9.76880535803236e-5, 9.76924945067181e-5, 9.76930866475977e-5, 9.76863535487736e-5, 9.76961610032568e-5, 9.76863616821588e-5, 9.76993301297259e-5, 9.76889077275746e-5, 9.76837759237222e-5, 9.76889077275745e-5, 9.76993301297258e-5, 9.76863616821586e-5, 9.76961610032567e-5, 9.76863535487737e-5, 9.76930866475979e-5, 9.76924945067181e-5, 9.76880535803235e-5, 9.7689902124077e-5, 9.76934719506572e-5, 9.76931796214991e-5, 9.7690347661902e-5, 9.76888580945325e-5, 9.76899372177881e-5, 9.76918521630914e-5, 9.76925843991529e-5, 9.76917799050684e-5, 9.76905389541274e-5, 9.76900233659942e-5, 9.76904636434767e-5, 9.76912489850366e-5, 9.7691672070848e-5, 9.76915178935657e-5, 9.76910756424146e-5, 9.76907509597491e-5, 9.76907200200138e-5, 9.76908882209277e-5, 9.76910766081416e-5, 9.76911918621805e-5, 9.76912362785943e-5
flux1:, 0.638800631735415, 1.07553295480752e-4, 1.0755323223881e-4, 1.07553042074347e-4, 1.07552776174242e-4, 1.07552586746381e-4, 1.07552673885801e-4, 1.07553095560863e-4, 1.07553602051131e-4, 1.0755373018041e-4, 1.07553199293518e-4, 1.0755230491865e-4, 1.07551852213707e-4, 1.0755248245608e-4, 1.07553881648176e-4, 1.07554739795984e-4, 1.07553876009755e-4, 1.07551741497467e-4, 1.07550584183414e-4, 1.07552270534711e-4, 1.07555391583572e-4, 1.0755567748133e-4, 1.07551737504112e-4, 1.07549734405486e-4, 1.07554617018224e-4, 1.07555220185719e-4, 1.07547844437786e-4, 1.07558669194102e-4, 1.075478600242e-4, 1.07562144268199e-4, 1.07550651198897e-4, 1.075449886062e-4, 1.07550651198897e-4, 1.07562144268199e-4, 1.075478600242e-4, 1.07558669194101e-4, 1.07547844437786e-4, 1.07555220185719e-4, 1.07554617018224e-4, 1.07549734405486e-4, 1.07551737504112e-4, 1.0755567748133e-4, 1.07555391583572e-4, 1.07552270534711e-4, 1.07550584183414e-4, 1.07551741497467e-4, 1.07553876009755e-4, 1.07554739795984e-4, 1.07553881648176e-4, 1.0755248245608e-4, 1.07551852213707e-4, 1.0755230491865e-4, 1.07553199293518e-4, 1.0755373018041e-4, 1.07553602051131e-4, 1.07553095560863e-4, 1.07552673885801e-4, 1.07552586746381e-4, 1.07552776174242e-4, 1.07553042074347e-4, 1.0755323223881e-4, 1.07553295480752e-4
flux1:, 0.639063080639168, 1.18306360170076e-4, 1.18306285095965e-4, 1.18306014826302e-4, 1.18305657951058e-4, 1.18305435981707e-4, 1.18305579072412e-4, 1.18306108890132e-4, 1.18306693369505e-4, 1.18306800657607e-4, 1.18306154218512e-4, 1.18305136447094e-4, 1.18304662604261e-4, 1.18305412192749e-4, 1.18306983546133e-4, 1.18307905298641e-4, 1.18306905934028e-4, 1.18304538099467e-4, 1.18303295197224e-4, 1.18305187566439e-4, 1.18308611611571e-4, 1.18308885222778e-4, 1.18304551233919e-4, 1.18302396920888e-4, 1.18307766876866e-4, 1.18308371620237e-4, 1.18300286057329e-4, 1.18312211500984e-4, 1.18300298573706e-4, 1.18316028899866e-4, 1.18303380101232e-4, 1.18297143498706e-4, 1.18303380101232e-4, 1.18316028899866e-4, 1.18300298573706e-4, 1.18312211500984e-4, 1.18300286057329e-4, 1.18308371620237e-4, 1.18307766876866e-4, 1.18302396920888e-4, 1.18304551233919e-4, 1.18308885222778e-4, 1.18308611611571e-4, 1.18305187566439e-4, 1.18303295197224e-4, 1.18304538099467e-4, 1.18306905934028e-4, 1.18307905298641e-4, 1.18306983546133e-4, 1.18305412192749e-4, 1.18304662604261e-4, 1.18305136447094e-4, 1.18306154218512e-4, 1.18306800657607e-4, 1.18306693369505e-4, 1.18306108890132e-4, 1.18305579072412e-4, 1.18305435981707e-4, 1.18305657951058e-4, 1.18306014826302e-4, 1.18306285095965e-4, 1.18306360170076e-4
flux1:, 0.639325529542921, 1.30019566891557e-4, 1.30019489640067e-4, 1.30019134037608e-4, 1.30018670032826e-4, 1.30018400883801e-4, 1.30018598211748e-4, 1.30019248791027e-4, 1.30019928275623e-4, 1.30020022522447e-4, 1.30019252779437e-4, 1.3001809472755e-4, 1.30017587961949e-4, 1.30018460264978e-4, 1.30020218995744e-4, 1.30021217064766e-4, 1.30020080187784e-4, 1.3001746535171e-4, 1.3001612787032e-4, 1.30018233574571e-4, 1.30021973170719e-4, 1.30022227944052e-4, 1.30017476719837e-4, 1.30015178102398e-4, 1.30021085665046e-4, 1.30021679884624e-4, 1.30012809605876e-4, 1.30025923496054e-4, 1.30012805442818e-4, 1.3003012472467e-4, 1.30016231307549e-4, 1.30009375298405e-4, 1.30016231307549e-4, 1.3003012472467e-4, 1.30012805442818e-4, 1.30025923496054e-4, 1.30012809605876e-4, 1.30021679884624e-4, 1.30021085665046e-4, 1.30015178102398e-4, 1.30017476719837e-4, 1.30022227944052e-4, 1.30021973170719e-4, 1.30018233574571e-4, 1.3001612787032e-4, 1.3001746535171e-4, 1.30020080187784e-4, 1.30021217064766e-4, 1.30020218995744e-4, 1.30018460264978e-4, 1.30017587961949e-4, 1.30018094727551e-4, 1.30019252779437e-4, 1.30020022522447e-4, 1.30019928275623e-4, 1.30019248791027e-4, 1.30018598211748e-4, 1.30018400883801e-4, 1.30018670032826e-4, 1.30019134037608e-4, 1.30019489640067e-4, 1.30019566891556e-4
flux1:, 0.639587978446675, 1.42766260995435e-4, 1.42766193931992e-4, 1.42765747427281e-4, 1.42765157014467e-4, 1.42764822481676e-4, 1.42765070977454e-4, 1.42765856772838e-4, 1.42766651895799e-4, 1.42766743583052e-4, 1.42765842564359e-4, 1.42764524473693e-4, 1.42763969693725e-4, 1.42764966795998e-4, 1.42766929675993e-4, 1.42768019815635e-4, 1.42766745700292e-4, 1.42763870156123e-4, 1.42762427290831e-4, 1.42764751540661e-4, 1.42768817814796e-4, 1.42769046548705e-4, 1.42763855675291e-4, 1.42761423531447e-4, 1.42767923781893e-4, 1.42768492421436e-4, 1.4275875428386e-4, 1.42773149016466e-4, 1.42758716574334e-4, 1.42777781121386e-4, 1.42762550185532e-4, 1.427550270779e-4, 1.42762550185532e-4, 1.42777781121385e-4, 1.42758716574333e-4, 1.42773149016466e-4, 1.4275875428386e-4, 1.42768492421436e-4, 1.42767923781893e-4, 1.42761423531447e-4, 1.42763855675291e-4, 1.42769046548705e-4, 1.42768817814796e-4, 1.42764751540661e-4, 1.42762427290831e-4, 1.42763870156123e-4, 1.42766745700292e-4, 1.42768019815635e-4, 1.42766929675993e-4, 1.42764966795998e-4, 1.42763969693725e-4, 1.42764524473693e-4, 1.42765842564359e-4, 1.42766743583052e-4, 1.42766651895799e-4, 1.42765856772838e-4, 1.42765070977454e-4, 1.42764822481677e-4, 1.42765157014468e-4, 1.42765747427281e-4, 1.42766193931992e-4, 1.42766260995435e-4
flux1:, 0.639850427350428, 1.56624141556891e-4, 1.56624099672237e-4, 1.56623555973185e-4, 1.56622816360156e-4, 1.56622394552594e-4, 1.56622690009017e-4, 1.56623627691494e-4, 1.56624562966756e-4, 1.56624665226879e-4, 1.56623624459409e-4, 1.56622123384354e-4, 1.56621502069189e-4, 1.56622624905562e-4, 1.56624810530281e-4, 1.56626011736795e-4, 1.56624602871891e-4, 1.56621452731714e-4, 1.56619891685997e-4, 1.56622437495475e-4, 1.5662684015078e-4, 1.56627035039788e-4, 1.5662138301151e-4, 1.56618832196229e-4, 1.56625985202689e-4, 1.56626509971274e-4, 1.56615812171315e-4, 1.56631585134074e-4, 1.56615720694885e-4, 1.56636701050255e-4, 1.5662003539172e-4, 1.56611795029323e-4, 1.5662003539172e-4, 1.56636701050256e-4, 1.56615720694885e-4, 1.56631585134074e-4, 1.56615812171315e-4, 1.56626509971274e-4, 1.56625985202689e-4, 1.56618832196229e-4, 1.5662138301151e-4, 1.56627035039788e-4, 1.5662684015078e-4, 1.56622437495475e-4, 1.56619891685997e-4, 1.56621452731714e-4, 1.56624602871891e-4, 1.56626011736795e-4, 1.56624810530281e-4, 1.56622624905562e-4, 1.56621502069189e-4, 1.56622123384354e-4, 1.56623624459409e-4, 1.56624665226879e-4, 1.56624562966756e-4, 1.56623627691494e-4, 1.56622690009017e-4, 1.56622394552594e-4, 1.56622816360156e-4, 1.56623555973185e-4, 1.56624099672237e-4, 1.56624141556891e-4
flux1:, 0.640112876254181, 1.7167540039056e-4, 1.71675401065152e-4, 1.71674752721635e-4, 1.71673837291689e-4, 1.7167330266081e-4, 1.71673640059415e-4, 1.71674748885128e-4, 1.71675852850167e-4, 1.7167598129774e-4, 1.71674791474163e-4, 1.71673081039428e-4, 1.71672371253878e-4, 1.71673619843757e-4, 1.71676048889872e-4, 1.71677383490589e-4, 1.71675844460142e-4, 1.71672405453633e-4, 1.71670711326534e-4, 1.71673479549001e-4, 1.71678226959209e-4, 1.71678379629774e-4, 1.71672245848911e-4, 1.71669595392452e-4, 1.71677466333769e-4, 1.71677925473304e-4, 1.71666167242522e-4, 1.71683421277528e-4, 1.71665998417397e-4, 1.71689080083792e-4, 1.71670877771238e-4, 1.71661867304244e-4, 1.71670877771238e-4, 1.71689080083792e-4, 1.71665998417397e-4, 1.71683421277528e-4, 1.71666167242522e-4, 1.71677925473305e-4, 1.71677466333769e-4, 1.71669595392451e-4, 1.71672245848911e-4, 1.71678379629775e-4, 1.71678226959209e-4, 1.71673479549001e-4, 1.71670711326534e-4, 1.71672405453632e-4, 1.71675844460142e-4, 1.71677383490589e-4, 1.71676048889872e-4, 1.71673619843757e-4, 1.71672371253878e-4, 1.71673081039428e-4, 1.71674791474163e-4, 1.7167598129774e-4, 1.71675852850167e-4, 1.71674748885128e-4, 1.71673640059415e-4, 1.7167330266081e-4, 1.71673837291689e-4, 1.71674752721635e-4, 1.71675401065152e-4, 1.7167540039056e-4
flux1:, 0.640375325157934, 1.88006853803835e-4, 1.88006916413452e-4, 1.88006154352449e-4, 1.88005032471883e-4, 1.88004356016911e-4, 1.88004729957725e-4, 1.8800603209326e-4, 1.88007337296854e-4, 1.88007509709575e-4, 1.88006160319888e-4, 1.88004210581131e-4, 1.88003387153563e-4, 1.88004760937281e-4, 1.88007456387348e-4, 1.88008949988853e-4, 1.88007287209699e-4, 1.88003544443401e-4, 1.88001700207206e-4, 1.8800468972149e-4, 1.8800978912356e-4, 1.88009890646262e-4, 1.8800325529966e-4, 1.88000528375689e-4, 1.88009187616945e-4, 1.88009555732361e-4, 1.87996627172186e-4, 1.88015471159847e-4, 1.87996354145249e-4, 1.8802173821817e-4, 1.88001892016437e-4, 1.8799205560324e-4, 1.88001892016437e-4, 1.8802173821817e-4, 1.87996354145249e-4, 1.88015471159847e-4, 1.87996627172186e-4, 1.88009555732361e-4, 1.88009187616945e-4, 1.88000528375689e-4, 1.8800325529966e-4, 1.88009890646261e-4, 1.8800978912356e-4, 1.8800468972149e-4, 1.88001700207206e-4, 1.88003544443401e-4, 1.88007287209699e-4, 1.88008949988853e-4, 1.88007456387348e-4, 1.88004760937281e-4, 1.88003387153563e-4, 1.88004210581131e-4, 1.88006160319888e-4, 1.88007509709575e-4, 1.88007337296854e-4, 1.8800603209326e-4, 1.88004729957725e-4, 1.88004356016911e-4, 1.88005032471883e-4, 1.88006154352449e-4, 1.88006916413452e-4, 1.88006853803834e-4
flux1:, 0.640637774061688, 2.05710065649067e-4, 2.05710211012124e-4, 2.05709324076366e-4, 2.0570796106109e-4, 2.05707110730133e-4, 2.05707515951079e-4, 2.05709036719475e-4, 2.05710579522353e-4, 2.057108153651e-4, 2.05709294314699e-4, 2.05707071756081e-4, 2.05706106641305e-4, 2.05707604914305e-4, 2.05710592222717e-4, 2.05712273489399e-4, 2.05710494793751e-4, 2.05706432482276e-4, 2.05704419076637e-4, 2.05707627146189e-4, 2.05713084935629e-4, 2.05713125798339e-4, 2.0570596958703e-4, 2.05703193333629e-4, 2.05712716454009e-4, 2.05712964423516e-4, 2.05698746502416e-4, 2.05719296078495e-4, 2.05698339344565e-4, 2.05726243032574e-4, 2.05704639653808e-4, 2.05693918085406e-4, 2.05704639653808e-4, 2.05726243032574e-4, 2.05698339344565e-4, 2.05719296078495e-4, 2.05698746502416e-4, 2.05712964423516e-4, 2.05712716454009e-4, 2.0570319333363e-4, 2.0570596958703e-4, 2.05713125798339e-4, 2.05713084935629e-4, 2.05707627146189e-4, 2.05704419076637e-4, 2.05706432482276e-4, 2.05710494793751e-4, 2.05712273489399e-4, 2.05710592222717e-4, 2.05707604914305e-4, 2.05706106641304e-4, 2.05707071756081e-4, 2.05709294314699e-4, 2.057108153651e-4, 2.05710579522353e-4, 2.05709036719475e-4, 2.05707515951079e-4, 2.05707110730133e-4, 2.0570796106109e-4, 2.05709324076366e-4, 2.05710211012124e-4, 2.05710065649067e-4
flux1:, 0.640900222965441, 2.24881460154528e-4, 2.24881709832077e-4, 2.24880684362086e-4, 2.2487904164288e-4, 2.24877982941845e-4, 2.24878414905714e-4, 2.24880182914327e-4, 2.24882003074685e-4, 2.24882322867815e-4, 2.24880616109737e-4, 2.24878083811976e-4, 2.24876946655612e-4, 2.24878569089956e-4, 2.24881876261646e-4, 2.24883776498434e-4, 2.2488189055467e-4, 2.24877491739448e-4, 2.2487528830797e-4, 2.24878711131503e-4, 2.24884533260248e-4, 2.2488450328529e-4, 2.24876806985337e-4, 2.24874012165821e-4, 2.24884479941504e-4, 2.24884574923858e-4, 2.24868939657333e-4, 2.24891318071606e-4, 2.24868365667882e-4, 2.24899022681648e-4, 2.24875541847528e-4, 2.24863872087651e-4, 2.24875541847528e-4, 2.24899022681648e-4, 2.24868365667882e-4, 2.24891318071606e-4, 2.24868939657333e-4, 2.24884574923858e-4, 2.24884479941504e-4, 2.24874012165821e-4, 2.24876806985337e-4, 2.2488450328529e-4, 2.24884533260248e-4, 2.24878711131504e-4, 2.2487528830797e-4, 2.24877491739448e-4, 2.2488189055467e-4, 2.24883776498434e-4, 2.24881876261646e-4, 2.24878569089956e-4, 2.24876946655612e-4, 2.24878083811976e-4, 2.24880616109737e-4, 2.24882322867815e-4, 2.24882003074686e-4, 2.24880182914327e-4, 2.24878414905713e-4, 2.24877982941846e-4, 2.2487904164288e-4, 2.24880684362086e-4, 2.24881709832077e-4, 2.24881460154528e-4
flux1:, 0.641162671869194, 2.45622422937348e-4, 2.45622798408075e-4, 2.45621617912829e-4, 2.45619653434834e-4, 2.45618350246332e-4, 2.45618805764932e-4, 2.45620852875228e-4, 2.45622992897454e-4, 2.45623417439283e-4, 2.45621508652981e-4, 2.45618626663202e-4, 2.45617285576831e-4, 2.45619032812986e-4, 2.45622690365088e-4, 2.45624842882645e-4, 2.45622858454202e-4, 2.45618104729274e-4, 2.45615689022988e-4, 2.45619322489847e-4, 2.45625514961608e-4, 2.45625403148965e-4, 2.4561714698523e-4, 2.45614367480718e-4, 2.45625865828238e-4, 2.45625771382539e-4, 2.45608582212106e-4, 2.45632921333219e-4, 2.4560780633184e-4, 2.45641467126751e-4, 2.45615980429747e-4, 2.4560329506594e-4, 2.45615980429747e-4, 2.45641467126751e-4, 2.4560780633184e-4, 2.45632921333219e-4, 2.45608582212107e-4, 2.4562577138254e-4, 2.45625865828238e-4, 2.45614367480719e-4, 2.4561714698523e-4, 2.45625403148965e-4, 2.45625514961608e-4, 2.45619322489847e-4, 2.45615689022988e-4, 2.45618104729274e-4, 2.45622858454202e-4, 2.45624842882645e-4, 2.45622690365088e-4, 2.45619032812985e-4, 2.45617285576831e-4, 2.45618626663202e-4, 2.45621508652981e-4, 2.45623417439283e-4, 2.45622992897454e-4, 2.45620852875228e-4, 2.45618805764933e-4, 2.45618350246332e-4, 2.45619653434834e-4, 2.45621617912829e-4, 2.45622798408075e-4, 2.45622422937348e-4
flux1:, 0.641425120772948, 2.68039388530523e-4, 2.68039910274664e-4, 2.68038555239254e-4, 2.68036224124281e-4, 2.68034639727251e-4, 2.68035117584802e-4, 2.68037478685476e-4, 2.68039982919137e-4, 2.68040532381954e-4, 2.6803840273444e-4, 2.68035128664534e-4, 2.68033551212128e-4, 2.68035425497488e-4, 2.6803946627444e-4, 2.680419055215e-4, 2.68039830571312e-4, 2.68034701838838e-4, 2.68032050807865e-4, 2.68035891464455e-4, 2.6804246091707e-4, 2.68042255195599e-4, 2.68033418015163e-4, 2.68030690146988e-4, 2.68043310035233e-4, 2.68042986366362e-4, 2.68024098748044e-4, 2.68050540214307e-4, 2.68023084075796e-4, 2.68060015937072e-4, 2.68032385494432e-4, 2.68018612097774e-4, 2.68032385494432e-4, 2.68060015937072e-4, 2.68023084075796e-4, 2.68050540214307e-4, 2.68024098748044e-4, 2.68042986366362e-4, 2.68043310035233e-4, 2.68030690146988e-4, 2.68033418015163e-4, 2.68042255195599e-4, 2.6804246091707e-4, 2.68035891464455e-4, 2.68032050807865e-4, 2.68034701838838e-4, 2.68039830571312e-4, 2.680419055215e-4, 2.68039466274441e-4, 2.68035425497488e-4, 2.68033551212128e-4, 2.68035128664534e-4, 2.6803840273444e-4, 2.68040532381954e-4, 2.68039982919137e-4, 2.68037478685476e-4, 2.68035117584802e-4, 2.68034639727251e-4, 2.68036224124281e-4, 2.68038555239254e-4, 2.68039910274664e-4, 2.68039388530523e-4
flux1:, 0.641687569676701, 2.92243912690417e-4, 2.9224459922752e-4, 2.92243047106379e-4, 2.92240302596669e-4, 2.92238400864891e-4, 2.92238902396447e-4, 2.9224161494543e-4, 2.92244528432486e-4, 2.92245221361037e-4, 2.92242849387865e-4, 2.92239139261092e-4, 2.92237293647108e-4, 2.92239299491743e-4, 2.92243758306418e-4, 2.92246518762217e-4, 2.92244359418351e-4, 2.92238833698868e-4, 2.9223592428867e-4, 2.92239970514021e-4, 2.92246924872732e-4, 2.92246611742381e-4, 2.92237169980866e-4, 2.92234531668011e-4, 2.92248369009612e-4, 2.92247773348816e-4, 2.92227035554679e-4, 2.92255732065031e-4, 2.92225743957239e-4, 2.92266230921818e-4, 2.92236307822877e-4, 2.9222136821715e-4, 2.92236307822877e-4, 2.92266230921818e-4, 2.92225743957239e-4, 2.92255732065031e-4, 2.92227035554679e-4, 2.92247773348816e-4, 2.92248369009612e-4, 2.92234531668011e-4, 2.92237169980866e-4, 2.92246611742381e-4, 2.92246924872732e-4, 2.9223997051402e-4, 2.9223592428867e-4, 2.92238833698868e-4, 2.92244359418351e-4, 2.92246518762217e-4, 2.92243758306418e-4, 2.92239299491743e-4, 2.92237293647108e-4, 2.92239139261092e-4, 2.92242849387865e-4, 2.92245221361037e-4, 2.92244528432487e-4, 2.9224161494543e-4, 2.92238902396447e-4, 2.92238400864891e-4, 2.92240302596669e-4, 2.92243047106379e-4, 2.9224459922752e-4, 2.92243912690417e-4
flux1:, 0.641950018580454, 3.18352727692991e-4, 3.18353594628013e-4, 3.18351820069145e-4, 3.18348614758268e-4, 3.18346361502826e-4, 3.18346891079468e-4, 3.18349994387458e-4, 3.18353361468371e-4, 3.18354213718946e-4, 3.18351575361913e-4, 3.18347384718178e-4, 3.18345241156562e-4, 3.18347385971598e-4, 3.18352299049324e-4, 3.18355413879151e-4, 3.18353173285865e-4, 3.18347226609447e-4, 3.18344036771323e-4, 3.1834829015033e-4, 3.18355639330483e-4, 3.18355203380704e-4, 3.18345129822817e-4, 3.18342619587537e-4, 3.18357775122629e-4, 3.18356862248096e-4, 3.18334116376097e-4, 3.18365233109354e-4, 3.18332509176012e-4, 3.18376851791877e-4, 3.18344474347383e-4, 3.1832828379203e-4, 3.18344474347383e-4, 3.18376851791877e-4, 3.18332509176011e-4, 3.18365233109354e-4, 3.18334116376097e-4, 3.18356862248096e-4, 3.18357775122629e-4, 3.18342619587537e-4, 3.18345129822817e-4, 3.18355203380704e-4, 3.18355639330483e-4, 3.1834829015033e-4, 3.18344036771324e-4, 3.18347226609447e-4, 3.18353173285865e-4, 3.18355413879151e-4, 3.18352299049324e-4, 3.18347385971598e-4, 3.18345241156561e-4, 3.18347384718179e-4, 3.18351575361913e-4, 3.18354213718946e-4, 3.18353361468372e-4, 3.18349994387457e-4, 3.18346891079468e-4, 3.18346361502826e-4, 3.18348614758268e-4, 3.18351820069145e-4, 3.18353594628014e-4, 3.18352727692991e-4
flux1:, 0.642212467484207, 3.46487778775878e-4, 3.46488837915249e-4, 3.46486813253884e-4, 3.46483100595034e-4, 3.46480465003054e-4, 3.46481030374118e-4, 3.46484564612499e-4, 3.46488427316086e-4, 3.46489450982402e-4, 3.4648651981769e-4, 3.46481805076233e-4, 3.46479337307984e-4, 3.46481631988499e-4, 3.46487036197281e-4, 3.46490535685717e-4, 3.46488212772563e-4, 3.46481819176712e-4, 3.46478329093714e-4, 3.46482795966202e-4, 3.46490552598736e-4, 3.46489975891896e-4, 3.46479238236924e-4, 3.46476894080181e-4, 3.46493473267338e-4, 3.46492196163672e-4, 3.464672793418e-4, 3.46500995485779e-4, 3.4646531806243e-4, 3.46513832993476e-4, 3.46478824804619e-4, 3.46461291099775e-4, 3.46478824804619e-4, 3.46513832993476e-4, 3.4646531806243e-4, 3.46500995485779e-4, 3.464672793418e-4, 3.46492196163672e-4, 3.46493473267337e-4, 3.46476894080181e-4, 3.46479238236924e-4, 3.46489975891896e-4, 3.46490552598736e-4, 3.46482795966202e-4, 3.46478329093714e-4, 3.46481819176713e-4, 3.46488212772563e-4, 3.46490535685718e-4, 3.46487036197281e-4, 3.46481631988499e-4, 3.46479337307984e-4, 3.46481805076233e-4, 3.4648651981769e-4, 3.46489450982402e-4, 3.46488427316086e-4, 3.46484564612499e-4, 3.46481030374119e-4, 3.46480465003054e-4, 3.46483100595034e-4, 3.46486813253884e-4, 3.46488837915249e-4, 3.46487778775878e-4
flux1:, 0.642474916387961, 3.76776239841398e-4, 3.76777498444512e-4, 3.76775194493643e-4, 3.76770930558167e-4, 3.76767886668645e-4, 3.767684991131e-4, 3.7677250404232e-4, 3.76776900299011e-4, 3.76778102677414e-4, 3.76774850361836e-4, 3.76769570426524e-4, 3.76766757341976e-4, 3.76769216754543e-4, 3.76775148613543e-4, 3.76779058402722e-4, 3.76776646612235e-4, 3.76769778270188e-4, 3.76765971789448e-4, 3.76770664942179e-4, 3.76778845090985e-4, 3.7677810640455e-4, 3.76766665658101e-4, 3.76764523835254e-4, 3.76782636765445e-4, 3.76780947414097e-4, 3.76753693174569e-4, 3.76790203539966e-4, 3.76751340316884e-4, 3.76804359809571e-4, 3.76766527684249e-4, 3.76747550210296e-4, 3.76766527684249e-4, 3.76804359809571e-4, 3.76751340316884e-4, 3.76790203539967e-4, 3.76753693174569e-4, 3.76780947414098e-4, 3.76782636765445e-4, 3.76764523835254e-4, 3.76766665658101e-4, 3.7677810640455e-4, 3.76778845090985e-4, 3.76770664942179e-4, 3.76765971789448e-4, 3.76769778270188e-4, 3.76776646612235e-4, 3.76779058402722e-4, 3.76775148613542e-4, 3.76769216754542e-4, 3.76766757341976e-4, 3.76769570426523e-4, 3.76774850361836e-4, 3.76778102677415e-4, 3.76776900299011e-4, 3.7677250404232e-4, 3.767684991131e-4, 3.76767886668645e-4, 3.76770930558167e-4, 3.76775194493642e-4, 3.76777498444512e-4, 3.76776239841397e-4
flux1:, 0.642737365291714, 4.09350506502435e-4, 4.09351966733737e-4, 4.09349353884053e-4, 4.09344499324589e-4, 4.09341027472709e-4, 4.09341701717365e-4, 4.09346215147639e-4, 4.09351176880673e-4, 4.09352559531074e-4, 4.09348956485068e-4, 4.09343074562321e-4, 4.09339901873544e-4, 4.09342545209192e-4, 4.09349039678469e-4, 4.09353378852001e-4, 4.0935086487328e-4, 4.09343492372504e-4, 4.09339358623364e-4, 4.0934429908099e-4, 4.09352922917932e-4, 4.09351996845636e-4, 4.09339805570355e-4, 4.09337899306094e-4, 4.09357660655861e-4, 4.09355510940636e-4, 4.09325750729291e-4, 4.09365267416542e-4, 4.09322970550522e-4, 4.09380841787443e-4, 4.09339973541405e-4, 4.09319442249993e-4, 4.09339973541405e-4, 4.09380841787443e-4, 4.09322970550521e-4, 4.09365267416542e-4, 4.09325750729291e-4, 4.09355510940637e-4, 4.09357660655861e-4, 4.09337899306094e-4, 4.09339805570355e-4, 4.09351996845636e-4, 4.09352922917932e-4, 4.0934429908099e-4, 4.09339358623364e-4, 4.09343492372504e-4, 4.09350864873281e-4, 4.09353378852002e-4, 4.09349039678469e-4, 4.09342545209192e-4, 4.09339901873544e-4, 4.09343074562321e-4, 4.09348956485068e-4, 4.09352559531074e-4, 4.09351176880672e-4, 4.09346215147639e-4, 4.09341701717366e-4, 4.0934102747271e-4, 4.09344499324589e-4, 4.09349353884052e-4, 4.09351966733737e-4, 4.09350506502435e-4
flux1:, 0.642999814195467, 4.4434816453095e-4, 4.44349823172663e-4, 4.44346872795983e-4, 4.44341394949899e-4, 4.44337483105006e-4, 4.44338236976741e-4, 4.44343292990896e-4, 4.44348844153814e-4, 4.44350402113577e-4, 4.4434641844764e-4, 4.4433990403103e-4, 4.4433636593054e-4, 4.44339216887127e-4, 4.44346305954461e-4, 4.44351085021205e-4, 4.44348447581877e-4, 4.44340540366406e-4, 4.44336075531098e-4, 4.44341294391359e-4, 4.44350386792853e-4, 4.4434924271278e-4, 4.44336243182613e-4, 4.44334601372361e-4, 4.44356130411675e-4, 4.44353473114906e-4, 4.44321037890072e-4, 4.44363791971151e-4, 4.4431779715088e-4, 4.44380881525379e-4, 4.44336743716232e-4, 4.44314538093968e-4, 4.44336743716231e-4, 4.44380881525379e-4, 4.4431779715088e-4, 4.44363791971151e-4, 4.44321037890072e-4, 4.44353473114906e-4, 4.44356130411676e-4, 4.4433460137236e-4, 4.44336243182613e-4, 4.4434924271278e-4, 4.44350386792854e-4, 4.44341294391359e-4, 4.44336075531098e-4, 4.44340540366405e-4, 4.44348447581877e-4, 4.44351085021205e-4, 4.44346305954461e-4, 4.44339216887126e-4, 4.4433636593054e-4, 4.4433990403103e-4, 4.4434641844764e-4, 4.44350402113577e-4, 4.44348844153814e-4, 4.44343292990895e-4, 4.44338236976741e-4, 4.44337483105006e-4, 4.44341394949899e-4, 4.44346872795983e-4, 4.44349823172663e-4, 4.4434816453095e-4
flux1:, 0.64326226309922, 4.81911931756819e-4, 4.81913780232094e-4, 4.81910466361002e-4, 4.81904341412433e-4, 4.81899986332586e-4, 4.81900840125217e-4, 4.81906467112688e-4, 4.81912621753415e-4, 4.81914342958705e-4, 4.81909949635332e-4, 4.81902780594697e-4, 4.81898881329644e-4, 4.81901968093728e-4, 4.819096791887e-4, 4.81914898033307e-4, 4.81912106805469e-4, 4.81903633787867e-4, 4.8189884297818e-4, 4.81904383226905e-4, 4.8191397425576e-4, 4.81912575182183e-4, 4.8189869749663e-4, 4.81897343448633e-4, 4.81920764117203e-4, 4.81917553973145e-4, 4.81882275837834e-4, 4.81928519009322e-4, 4.8187854448224e-4, 4.81947216837208e-4, 4.81899552489201e-4, 4.81875540519504e-4, 4.81899552489201e-4, 4.81947216837208e-4, 4.8187854448224e-4, 4.81928519009322e-4, 4.81882275837834e-4, 4.81917553973145e-4, 4.81920764117203e-4, 4.81897343448633e-4, 4.81898697496629e-4, 4.81912575182183e-4, 4.8191397425576e-4, 4.81904383226905e-4, 4.81898842978181e-4, 4.81903633787867e-4, 4.81912106805469e-4, 4.81914898033308e-4, 4.819096791887e-4, 4.81901968093728e-4, 4.81898881329644e-4, 4.81902780594697e-4, 4.81909949635333e-4, 4.81914342958705e-4, 4.81912621753415e-4, 4.81906467112688e-4, 4.81900840125217e-4, 4.81899986332587e-4, 4.81904341412433e-4, 4.81910466361002e-4, 4.81913780232094e-4, 4.81911931756819e-4
flux1:, 0.643524712002974, 5.22189571464815e-4, 5.22191596205514e-4, 5.22187897438654e-4, 5.22181112542315e-4, 5.2217632067078e-4, 5.22177296224347e-4, 5.22183514794906e-4, 5.22190275235674e-4, 5.22192140198113e-4, 5.22187310404483e-4, 5.22179475102136e-4, 5.22175230389057e-4, 5.22178585396296e-4, 5.22186939677145e-4, 5.22192585555715e-4, 5.22189600232019e-4, 5.22180530570831e-4, 5.22175429750968e-4, 5.22181347984263e-4, 5.22191473222171e-4, 5.22189774567724e-4, 5.22174934793739e-4, 5.22173885071924e-4, 5.22199326134763e-4, 5.22195520897729e-4, 5.22157234699354e-4, 5.22207240858506e-4, 5.22152986430591e-4, 5.22227634313131e-4, 5.22176160699714e-4, 5.22150197852079e-4, 5.22176160699713e-4, 5.22227634313131e-4, 5.2215298643059e-4, 5.22207240858506e-4, 5.22157234699354e-4, 5.22195520897729e-4, 5.22199326134763e-4, 5.22173885071924e-4, 5.22174934793738e-4, 5.22189774567724e-4, 5.22191473222171e-4, 5.22181347984263e-4, 5.22175429750968e-4, 5.2218053057083e-4, 5.22189600232019e-4, 5.22192585555715e-4, 5.22186939677145e-4, 5.22178585396296e-4, 5.22175230389057e-4, 5.22179475102136e-4, 5.22187310404483e-4, 5.22192140198113e-4, 5.22190275235674e-4, 5.22183514794906e-4, 5.22177296224347e-4, 5.2217632067078e-4, 5.22181112542315e-4, 5.22187897438654e-4, 5.22191596205514e-4, 5.22189571464815e-4
flux1:, 0.643787160906727, 5.65333775350845e-4, 5.65335958523636e-4, 5.65331860082296e-4, 5.65324415340953e-4, 5.65319203377735e-4, 5.65320322888248e-4, 5.65327143752658e-4, 5.6533449898017e-4, 5.653364807559e-4, 5.65331191444239e-4, 5.6532269078722e-4, 5.65318128991876e-4, 5.65321788456762e-4, 5.65330799031034e-4, 5.65336844699497e-4, 5.65333614293216e-4, 5.65323918320386e-4, 5.6531853620359e-4, 5.65324904178668e-4, 5.65335604878428e-4, 5.65333553163501e-4, 5.65317651582749e-4, 5.65316915014177e-4, 5.65344510303354e-4, 5.65340071779277e-4, 5.65298616602888e-4, 5.65352683295087e-4, 5.65293829318876e-4, 5.65374852309991e-4, 5.65319258869029e-4, 5.652911871482e-4, 5.65319258869029e-4, 5.65374852309991e-4, 5.65293829318876e-4, 5.65352683295087e-4, 5.65298616602889e-4, 5.65340071779277e-4, 5.65344510303354e-4, 5.65316915014177e-4, 5.65317651582749e-4, 5.65333553163501e-4, 5.65335604878428e-4, 5.65324904178668e-4, 5.6531853620359e-4, 5.65323918320386e-4, 5.65333614293216e-4, 5.65336844699497e-4, 5.65330799031034e-4, 5.65321788456762e-4, 5.65318128991876e-4, 5.6532269078722e-4, 5.65331191444239e-4, 5.65336480755899e-4, 5.6533449898017e-4, 5.65327143752658e-4, 5.65320322888248e-4, 5.65319203377735e-4, 5.65324415340953e-4, 5.65331860082296e-4, 5.65335958523636e-4, 5.65333775350845e-4
flux1:, 0.64404960981048, 6.11502014124434e-4, 6.11504334704076e-4, 6.11499830542664e-4, 6.11491740723918e-4, 6.11486135818625e-4, 6.11487420418812e-4, 6.11494842340114e-4, 6.11502766700576e-4, 6.11504831174269e-4, 6.11499064707888e-4, 6.1148991403448e-4, 6.11485077044907e-4, 6.11489080264805e-4, 6.11498750419756e-4, 6.11505152488743e-4, 6.11501614906192e-4, 6.11491265176431e-4, 6.11485645011749e-4, 6.11492550944649e-4, 6.11503873977056e-4, 6.1150140553359e-4, 6.11484325080987e-4, 6.11483901993333e-4, 6.11513790737687e-4, 6.1150868571998e-4, 6.11463906194692e-4, 6.11522355878999e-4, 6.1145856224895e-4, 6.11546371433613e-4, 6.11486317896081e-4, 6.11455964986019e-4, 6.11486317896081e-4, 6.11546371433613e-4, 6.1145856224895e-4, 6.11522355878999e-4, 6.11463906194692e-4, 6.1150868571998e-4, 6.11513790737687e-4, 6.11483901993334e-4, 6.11484325080987e-4, 6.1150140553359e-4, 6.11503873977056e-4, 6.11492550944649e-4, 6.11485645011749e-4, 6.11491265176431e-4, 6.11501614906192e-4, 6.11505152488743e-4, 6.11498750419756e-4, 6.11489080264805e-4, 6.11485077044907e-4, 6.1148991403448e-4, 6.11499064707888e-4, 6.11504831174269e-4, 6.11502766700576e-4, 6.11494842340114e-4, 6.11487420418812e-4, 6.11486135818625e-4, 6.11491740723917e-4, 6.11499830542664e-4, 6.11504334704077e-4, 6.11502014124434e-4
flux1:, 0.644312058714234, 6.60856353885812e-4, 6.60858789036481e-4, 6.6085388388925e-4, 6.60845179767165e-4, 6.6083921929806e-4, 6.60840687473232e-4, 6.60848695405308e-4, 6.60857147693979e-4, 6.60859254182045e-4, 6.6085300000662e-4, 6.60843230698531e-4, 6.60838174427204e-4, 6.60842562881845e-4, 6.6085288441389e-4, 6.6085958202645e-4, 6.60855663951518e-4, 6.60844636372429e-4, 6.60838837529017e-4, 6.60846387057515e-4, 6.6085838463571e-4, 6.60855424362396e-4, 6.60837029347466e-4, 6.60836911100926e-4, 6.60869238339623e-4, 6.60863439383526e-4, 6.60815186718094e-4, 6.60878367797753e-4, 6.60809272975878e-4, 6.60904290623027e-4, 6.60839405439709e-4, 6.60806583978679e-4, 6.60839405439709e-4, 6.60904290623027e-4, 6.60809272975878e-4, 6.60878367797753e-4, 6.60815186718094e-4, 6.60863439383527e-4, 6.60869238339623e-4, 6.60836911100926e-4, 6.60837029347466e-4, 6.60855424362396e-4, 6.6085838463571e-4, 6.60846387057515e-4, 6.60838837529018e-4, 6.60844636372429e-4, 6.60855663951518e-4, 6.6085958202645e-4, 6.6085288441389e-4, 6.60842562881845e-4, 6.60838174427204e-4, 6.60843230698532e-4, 6.6085300000662e-4, 6.60859254182046e-4, 6.60857147693979e-4, 6.60848695405308e-4, 6.60840687473232e-4, 6.6083921929806e-4, 6.60845179767164e-4, 6.60853883889249e-4, 6.60858789036481e-4, 6.60856353885811e-4
flux1:, 0.644574507617987, 7.13563236461983e-4, 7.13565763157957e-4, 7.13560474388341e-4, 7.13551203602503e-4, 7.1354493452998e-4, 7.13546600456388e-4, 7.13555163994494e-4, 7.13564087018392e-4, 7.1356618917465e-4, 7.13559445417639e-4, 7.13549106127094e-4, 7.13543900590549e-4, 7.1354871687543e-4, 7.13559668618703e-4, 7.1356658254529e-4, 7.13562199664062e-4, 7.13550474652854e-4, 7.13544573903272e-4, 7.13552890637138e-4, 7.13565619810908e-4, 7.13562080045464e-4, 7.13542215250657e-4, 7.13542384124631e-4, 7.13577301193732e-4, 7.13570787158691e-4, 7.13518919821397e-4, 7.13587207388425e-4, 7.13512427486617e-4, 7.13615087010404e-4, 7.13544966162031e-4, 7.13509473185206e-4, 7.13544966162031e-4, 7.13615087010404e-4, 7.13512427486617e-4, 7.13587207388425e-4, 7.13518919821398e-4, 7.13570787158692e-4, 7.13577301193732e-4, 7.13542384124632e-4, 7.13542215250657e-4, 7.13562080045464e-4, 7.13565619810908e-4, 7.13552890637138e-4, 7.13544573903272e-4, 7.13550474652854e-4, 7.13562199664062e-4, 7.13566582545291e-4, 7.13559668618703e-4, 7.1354871687543e-4, 7.13543900590549e-4, 7.13549106127094e-4, 7.13559445417639e-4, 7.1356618917465e-4, 7.13564087018392e-4, 7.13555163994494e-4, 7.13546600456388e-4, 7.1354493452998e-4, 7.13551203602503e-4, 7.13560474388341e-4, 7.13565763157957e-4, 7.13563236461983e-4
flux1:, 0.64483695652174, 7.69793221960355e-4, 7.6979581874793e-4, 7.69790177857136e-4, 7.69780405196211e-4, 7.69773883006273e-4, 7.69775754920591e-4, 7.69784827190529e-4, 7.69794147866156e-4, 7.69796194850183e-4, 7.69788969737633e-4, 7.69778127122221e-4, 7.69772856063081e-4, 7.69778142712902e-4, 7.69789689374132e-4, 7.69796721612619e-4, 7.69791779191502e-4, 7.69779342792025e-4, 7.69773435193805e-4, 7.69782660782278e-4, 7.69796182706008e-4, 7.69791962287156e-4, 7.69770452535996e-4, 7.69770882023895e-4, 7.69808547098024e-4, 7.69801303385283e-4, 7.69745687346119e-4, 7.69819483593547e-4, 7.69738611541926e-4, 7.69849357814565e-4, 7.6977356408845e-4, 7.6973518067335e-4, 7.6977356408845e-4, 7.69849357814564e-4, 7.69738611541926e-4, 7.69819483593547e-4, 7.6974568734612e-4, 7.69801303385284e-4, 7.69808547098024e-4, 7.69770882023895e-4, 7.69770452535997e-4, 7.69791962287156e-4, 7.69796182706008e-4, 7.69782660782278e-4, 7.69773435193805e-4, 7.69779342792025e-4, 7.69791779191502e-4, 7.69796721612619e-4, 7.69789689374133e-4, 7.69778142712902e-4, 7.69772856063081e-4, 7.69778127122221e-4, 7.69788969737633e-4, 7.69796194850183e-4, 7.69794147866155e-4, 7.69784827190528e-4, 7.69775754920592e-4, 7.69773883006273e-4, 7.69780405196211e-4, 7.69790177857136e-4, 7.6979581874793e-4, 7.69793221960355e-4
flux1:, 0.645099405425493, 8.29720691888791e-4, 8.29723340664432e-4, 8.29717394313904e-4, 8.29707201352989e-4, 8.29700488636307e-4, 8.29702567362384e-4, 8.29712084469748e-4, 8.29721714495146e-4, 8.29723652340031e-4, 8.29715965310732e-4, 8.29704704178593e-4, 8.29699464215475e-4, 8.29705262490483e-4, 8.29717353899965e-4, 8.2972438785662e-4, 8.29718781670469e-4, 8.29705626554018e-4, 8.29699825831068e-4, 8.29710119489289e-4, 8.29724498479678e-4, 8.29719482075823e-4, 8.29696132358419e-4, 8.2969678791366e-4, 8.29737366577739e-4, 8.29729384990901e-4, 8.29669893450602e-4, 8.29749627712767e-4, 8.2966223254562e-4, 8.29781522627915e-4, 8.29699585438265e-4, 8.29658076585504e-4, 8.29699585438265e-4, 8.29781522627915e-4, 8.29662232545619e-4, 8.29749627712767e-4, 8.29669893450603e-4, 8.29729384990902e-4, 8.29737366577739e-4, 8.2969678791366e-4, 8.29696132358419e-4, 8.29719482075823e-4, 8.29724498479678e-4, 8.29710119489289e-4, 8.29699825831068e-4, 8.29705626554018e-4, 8.29718781670469e-4, 8.2972438785662e-4, 8.29717353899965e-4, 8.29705262490483e-4, 8.29699464215475e-4, 8.29704704178593e-4, 8.29715965310732e-4, 8.29723652340031e-4, 8.29721714495145e-4, 8.29712084469748e-4, 8.29702567362384e-4, 8.29700488636306e-4, 8.29707201352988e-4, 8.29717394313904e-4, 8.29723340664432e-4, 8.29720691888791e-4
flux1:, 0.645361854329247, 8.93523511302371e-4, 8.93526198959741e-4, 8.93520009369158e-4, 8.93509493419689e-4, 8.93502658162574e-4, 8.93504935933723e-4, 8.93514817081694e-4, 8.93524654194655e-4, 8.93526427287987e-4, 8.93518309681389e-4, 8.93506732465528e-4, 8.93501631779924e-4, 8.93507980503019e-4, 8.93520551388582e-4, 8.93527452698844e-4, 8.93521070287044e-4, 8.9350719655272e-4, 8.93501634885512e-4, 8.93513172337559e-4, 8.93528474749968e-4, 8.93522532533014e-4, 8.9349712876642e-4, 8.93497969029543e-4, 8.93541634848693e-4, 8.93532913008954e-4, 8.93469425550128e-4, 8.93555553940381e-4, 8.93461180232406e-4, 8.93589484580306e-4, 8.93500900399738e-4, 8.93456015177316e-4, 8.93500900399738e-4, 8.93589484580305e-4, 8.93461180232407e-4, 8.93555553940381e-4, 8.93469425550128e-4, 8.93532913008955e-4, 8.93541634848692e-4, 8.93497969029542e-4, 8.9349712876642e-4, 8.93522532533014e-4, 8.93528474749968e-4, 8.93513172337559e-4, 8.93501634885512e-4, 8.9350719655272e-4, 8.93521070287045e-4, 8.93527452698845e-4, 8.93520551388582e-4, 8.93507980503019e-4, 8.93501631779924e-4, 8.93506732465528e-4, 8.93518309681389e-4, 8.93526427287987e-4, 8.93524654194654e-4, 8.93514817081694e-4, 8.93504935933723e-4, 8.93502658162575e-4, 8.93509493419688e-4, 8.93520009369158e-4, 8.93526198959741e-4, 8.93523511302371e-4
flux1:, 0.645624303233, 9.61382648567246e-4, 9.61385368350595e-4, 9.61379012949952e-4, 9.61368285316587e-4, 9.61361399010105e-4, 9.61363858730031e-4, 9.61374007092923e-4, 9.61383936895793e-4, 9.61385489467451e-4, 9.61376984664916e-4, 9.61365210168126e-4, 9.6136036676314e-4, 9.61367301307065e-4, 9.61380271688936e-4, 9.61386889714949e-4, 9.61379611924034e-4, 9.61365027610477e-4, 9.61359854756624e-4, 9.61372826572398e-4, 9.61389119537463e-4, 9.61382107277836e-4, 9.61354417764136e-4, 9.61355396284843e-4, 9.61402331334528e-4, 9.61392871589848e-4, 9.61325272700389e-4, 9.61418277326786e-4, 9.61316444812347e-4, 9.61454249006387e-4, 9.613584824626e-4, 9.61309954435935e-4, 9.613584824626e-4, 9.61454249006386e-4, 9.61316444812346e-4, 9.61418277326787e-4, 9.61325272700389e-4, 9.61392871589847e-4, 9.61402331334527e-4, 9.61355396284843e-4, 9.61354417764136e-4, 9.61382107277836e-4, 9.61389119537464e-4, 9.61372826572399e-4, 9.61359854756624e-4, 9.61365027610477e-4, 9.61379611924034e-4, 9.61386889714948e-4, 9.61380271688936e-4, 9.61367301307065e-4, 9.6136036676314e-4, 9.61365210168126e-4, 9.61376984664917e-4, 9.61385489467452e-4, 9.61383936895793e-4, 9.61374007092923e-4, 9.61363858730031e-4, 9.61361399010106e-4, 9.61368285316588e-4, 9.61379012949951e-4, 9.61385368350595e-4, 9.61382648567246e-4
flux1:, 0.645886752136753, 0.00103348175148616, 0.00103348450388132, 0.00103347807412286, 0.00103346725770211, 0.00103346039340192, 0.00103346300848391, 0.00103347331289456, 0.00103348321119211, 0.00103348448868628, 0.00103347565159601, 0.00103346381297662, 0.00103345935256889, 0.00103346690410014, 0.00103348018038906, 0.00103348635040441, 0.00103347805315683, 0.00103346277437748, 0.00103345815606268, 0.00103347276538869, 0.0010334901154626, 0.00103348187511499, 0.00103345165274051, 0.00103345272019007, 0.00103350311550382, 0.00103349292328282, 0.00103342110022075, 0.00103352148797334, 0.00103341169137991, 0.00103355949840922, 0.00103345598408345, 0.00103340353204591, 0.00103345598408345, 0.00103355949840922, 0.00103341169137991, 0.00103352148797334, 0.00103342110022075, 0.00103349292328282, 0.00103350311550382, 0.00103345272019007, 0.00103345165274051, 0.00103348187511499, 0.0010334901154626, 0.00103347276538869, 0.00103345815606268, 0.00103346277437748, 0.00103347805315683, 0.00103348635040441, 0.00103348018038906, 0.00103346690410014, 0.00103345935256889, 0.00103346381297662, 0.00103347565159601, 0.00103348448868628, 0.00103348321119211, 0.00103347331289456, 0.00103346300848391, 0.00103346039340192, 0.00103346725770211, 0.00103347807412286, 0.00103348450388132, 0.00103348175148616
flux1:, 0.646149201040506, 0.00111000667870503, 0.00111000947170421, 0.00111000307097684, 0.00110999229727536, 0.00110998552776586, 0.00110998826267638, 0.00110999860014898, 0.00111000833571143, 0.00111000928590986, 0.00111000018170473, 0.00110998842370734, 0.0011099844773395, 0.00110999267242697, 0.00111000614928563, 0.00111001169532785, 0.00111000225153872, 0.00110998630215825, 0.00110998241770118, 0.00110999887741061, 0.00111001734920265, 0.00111000771004103, 0.00110997469523624, 0.00110997580208551, 0.00111002985797447, 0.00111001893955131, 0.00110994277954296, 0.00111005108046068, 0.00110993278958464, 0.00111009112269859, 0.00110997926764144, 0.001109922596651, 0.00110997926764144, 0.00111009112269859, 0.00110993278958464, 0.00111005108046068, 0.00110994277954296, 0.00111001893955131, 0.00111002985797447, 0.00110997580208551, 0.00110997469523624, 0.00111000771004103, 0.00111001734920265, 0.00110999887741061, 0.00110998241770118, 0.00110998630215825, 0.00111000225153872, 0.00111001169532785, 0.00111000614928564, 0.00110999267242697, 0.0011099844773395, 0.00110998842370734, 0.00111000018170473, 0.00111000928590986, 0.00111000833571143, 0.00110999860014898, 0.00110998826267638, 0.00110998552776586, 0.00110999229727536, 0.00111000307097684, 0.00111000947170421, 0.00111000667870503
flux1:, 0.64641164994426, 0.00119114498552109, 0.00119114783411465, 0.00119114157474934, 0.00119113098044281, 0.00119112437667208, 0.00119112718828173, 0.00119113742734913, 0.00119114686497925, 0.00119114743873996, 0.00119113814078477, 0.0011911266162578, 0.00119112331774228, 0.00119113217843373, 0.00119114574143317, 0.00119115047977204, 0.00119113976132064, 0.00119112317210136, 0.00119112021126481, 0.00119113874057913, 0.00119115839542755, 0.00119114717577228, 0.00119111110022409, 0.00119111219984112, 0.00119117012603865, 0.00119115848569457, 0.00119107787248413, 0.00119119463772535, 0.00119106729777343, 0.00119123670389152, 0.00119111589084774, 0.0011910546935652, 0.00119111589084774, 0.00119123670389152, 0.00119106729777342, 0.00119119463772535, 0.00119107787248413, 0.00119115848569457, 0.00119117012603865, 0.00119111219984112, 0.00119111110022409, 0.00119114717577228, 0.00119115839542755, 0.00119113874057913, 0.00119112021126481, 0.00119112317210136, 0.00119113976132064, 0.00119115047977204, 0.00119114574143317, 0.00119113217843373, 0.00119112331774228, 0.0011911266162578, 0.00119113814078477, 0.00119114743873996, 0.00119114686497925, 0.00119113742734913, 0.00119112718828173, 0.00119112437667208, 0.00119113098044281, 0.00119114157474934, 0.00119114783411465, 0.00119114498552109
flux1:, 0.646674098848013, 0.00127708536343728, 0.00127708828821565, 0.00127708228762283, 0.00127707201081704, 0.00127706564077255, 0.00127706848058336, 0.00127707848538113, 0.00127708748913509, 0.00127708764061627, 0.00127707822755559, 0.00127706709333794, 0.00127706457666251, 0.00127707412111971, 0.00127708765018737, 0.00127709139332362, 0.00127707927297537, 0.00127706208013918, 0.00127706023923284, 0.00127708105989428, 0.00127710195466621, 0.00127708896422574, 0.00127704955530275, 0.00127705060740236, 0.00127711262298874, 0.00127710025957877, 0.00127701506937617, 0.0012771408688324, 0.00127700390104567, 0.00127718495469172, 0.00127705454599865, 0.00127698850431144, 0.00127705454599865, 0.00127718495469172, 0.00127700390104567, 0.0012771408688324, 0.00127701506937617, 0.00127710025957877, 0.00127711262298874, 0.00127705060740236, 0.00127704955530275, 0.00127708896422574, 0.00127710195466621, 0.00127708105989428, 0.00127706023923284, 0.00127706208013918, 0.00127707927297537, 0.00127709139332362, 0.00127708765018737, 0.00127707412111971, 0.00127706457666251, 0.00127706709333794, 0.00127707822755559, 0.00127708764061627, 0.00127708748913509, 0.00127707848538113, 0.00127706848058336, 0.00127706564077255, 0.00127707201081704, 0.00127708228762283, 0.00127708828821565, 0.00127708536343728
flux1:, 0.646936547751766, 0.00136801703305964, 0.00136802005785092, 0.00136801443388832, 0.00136800461027857, 0.00136799853846517, 0.00136800135574041, 0.00136801099072108, 0.00136801942710939, 0.00136801911336359, 0.00136800966538342, 0.00136799907768288, 0.00136799747452207, 0.00136800771828539, 0.00136802109190282, 0.0013680236529789, 0.00136801000614678, 0.00136799224932131, 0.00136799172661767, 0.00136801505871848, 0.00136803724480974, 0.00136802228763474, 0.00136797927345282, 0.00136798024780982, 0.0013680465808764, 0.00136803348383583, 0.00136794358074017, 0.00136807900034906, 0.00136793180291797, 0.00136812511061728, 0.00136798445271328, 0.00136791323961693, 0.00136798445271328, 0.00136812511061728, 0.00136793180291797, 0.00136807900034906, 0.00136794358074017, 0.00136803348383583, 0.0013680465808764, 0.00136798024780982, 0.00136797927345282, 0.00136802228763474, 0.00136803724480974, 0.00136801505871848, 0.00136799172661767, 0.00136799224932131, 0.00136801000614678, 0.0013680236529789, 0.00136802109190282, 0.00136800771828539, 0.00136799747452207, 0.00136799907768288, 0.00136800966538342, 0.00136801911336359, 0.00136801942710939, 0.00136801099072109, 0.00136800135574041, 0.00136799853846517, 0.00136800461027857, 0.00136801443388832, 0.00136802005785092, 0.00136801703305964
flux1:, 0.647198996655519, 0.0014641290902099, 0.00146413223873297, 0.0014641271044604, 0.00146411786361145, 0.0014641121512727, 0.00146411489704368, 0.00146412403215678, 0.00146413177313665, 0.00146413095298552, 0.00146412154730906, 0.00146411165673346, 0.0014641110942169, 0.00146412205214277, 0.00146413515220812, 0.00146413634968214, 0.00146412105591641, 0.00146410277546215, 0.0014641037660251, 0.0014641298236235, 0.00146415334623045, 0.00146413622424984, 0.00146408933927085, 0.00146409021958952, 0.00146416110660896, 0.00146414725146262, 0.00146405248246965, 0.00146419812129823, 0.00146404007056752, 0.00146424627561712, 0.00146409470406701, 0.00146401798576415, 0.00146409470406701, 0.00146424627561712, 0.00146404007056752, 0.00146419812129823, 0.00146405248246965, 0.00146414725146262, 0.00146416110660896, 0.00146409021958952, 0.00146408933927085, 0.00146413622424984, 0.00146415334623045, 0.0014641298236235, 0.0014641037660251, 0.00146410277546215, 0.00146412105591641, 0.00146413634968214, 0.00146413515220812, 0.00146412205214277, 0.0014641110942169, 0.00146411165673346, 0.00146412154730906, 0.00146413095298552, 0.00146413177313665, 0.00146412403215678, 0.00146411489704368, 0.0014641121512727, 0.00146411786361145, 0.0014641271044604, 0.00146413223873297, 0.0014641290902099
flux1:, 0.647461445559273, 0.0015656098054271, 0.00156561309700323, 0.00156560855503714, 0.0015656000170201, 0.00156559472321069, 0.00156559735507801, 0.00156560587120695, 0.00156561279677247, 0.00156561142890714, 0.00156560213463557, 0.00156559308107245, 0.00156559367995897, 0.00156560536883911, 0.00156561808606536, 0.00156561774847296, 0.00156560069257436, 0.00156558192632246, 0.00156558461638676, 0.00156561360305984, 0.00156563850078645, 0.00156561901786363, 0.00156556800888613, 0.00156556879670215, 0.00156564448158218, 0.00156562982504919, 0.00156553001478208, 0.00156568648196475, 0.00156551693391579, 0.00156573672140945, 0.00156557356632463, 0.00156549100448906, 0.00156557356632463, 0.00156573672140945, 0.00156551693391579, 0.00156568648196475, 0.00156553001478208, 0.00156562982504919, 0.00156564448158218, 0.00156556879670215, 0.00156556800888613, 0.00156561901786363, 0.00156563850078645, 0.00156561360305984, 0.00156558461638676, 0.00156558192632246, 0.00156560069257436, 0.00156561774847296, 0.00156561808606536, 0.00156560536883911, 0.00156559367995897, 0.00156559308107245, 0.00156560213463557, 0.00156561142890713, 0.00156561279677247, 0.00156560587120695, 0.00156559735507801, 0.00156559472321069, 0.0015656000170201, 0.00156560855503714, 0.00156561309700323, 0.0015656098054271
flux1:, 0.647723894463026, 0.00167264587735989, 0.00167264932179589, 0.00167264545852587, 0.00167263773114907, 0.00167263291472016, 0.00167263540230628, 0.00167264319671601, 0.00167264919689954, 0.00167264723719549, 0.00167263810965631, 0.00167263001722396, 0.00167263189061916, 0.00167264433244993, 0.00167265657212658, 0.00167265454273528, 0.00167263561539975, 0.00167261639486722, 0.00167262095594376, 0.00167265306044317, 0.00167267936529287, 0.00167265733170713, 0.00167260196407599, 0.00167260268255459, 0.00167268341536579, 0.00167266789018269, 0.00167256283551373, 0.00167273074714111, 0.00167254903912702, 0.00167278314108819, 0.00167260773279166, 0.00167251898693419, 0.00167260773279167, 0.00167278314108819, 0.00167254903912702, 0.00167273074714111, 0.00167256283551373, 0.00167266789018269, 0.00167268341536579, 0.00167260268255459, 0.00167260196407599, 0.00167265733170713, 0.00167267936529287, 0.00167265306044317, 0.00167262095594376, 0.00167261639486722, 0.00167263561539975, 0.00167265454273528, 0.00167265657212658, 0.00167264433244993, 0.00167263189061916, 0.00167263001722396, 0.00167263810965631, 0.00167264723719549, 0.00167264919689954, 0.00167264319671601, 0.00167263540230628, 0.00167263291472016, 0.00167263773114907, 0.00167264545852587, 0.00167264932179589, 0.00167264587735989
flux1:, 0.647986343366779, 0.00178542164089873, 0.00178542523272694, 0.00178542211269607, 0.0017854152895515, 0.00178541101205444, 0.00178541334290379, 0.00178542033442566, 0.00178542531054323, 0.00178542270862987, 0.00178541378344463, 0.00178540675575627, 0.00178541000849031, 0.00178542323431537, 0.00178543492222077, 0.00178543106336868, 0.00178541016129256, 0.0017853905074802, 0.00178539709039538, 0.00178543248258076, 0.00178546022036419, 0.00178543545758903, 0.00178537552142191, 0.00178537621890819, 0.00178546225429222, 0.00178544576390655, 0.00178533522866316, 0.00178551520472584, 0.00178532065742203, 0.00178556985787218, 0.00178538153263386, 0.00178528626249584, 0.00178538153263386, 0.00178556985787218, 0.00178532065742203, 0.00178551520472584, 0.00178533522866316, 0.00178544576390655, 0.00178546225429222, 0.00178537621890819, 0.00178537552142191, 0.00178543545758903, 0.00178546022036419, 0.00178543248258076, 0.00178539709039539, 0.00178539050748019, 0.00178541016129256, 0.00178543106336868, 0.00178543492222077, 0.00178542323431537, 0.00178541000849031, 0.00178540675575627, 0.00178541378344463, 0.00178542270862987, 0.00178542531054323, 0.00178542033442566, 0.00178541334290379, 0.00178541101205444, 0.0017854152895515, 0.00178542211269607, 0.00178542523272694, 0.00178542164089873
flux1:, 0.648248792270532, 0.00190411823126928, 0.00190412194360014, 0.0019041196043759, 0.0019041137638909, 0.00190411009333971, 0.00190411227900644, 0.00190411841267178, 0.00190412227767805, 0.0019041189728593, 0.00190411025998759, 0.00190410437597765, 0.00190410910472901, 0.00190412315893118, 0.00190413424714747, 0.00190412844405501, 0.00190410546945669, 0.00190408538837474, 0.00190409411748038, 0.00190413294470722, 0.00190416213587415, 0.00190413448149157, 0.00190406979769733, 0.00190407055087228, 0.00190416214615522, 0.00190414455946829, 0.00190402826943696, 0.0019042209309334, 0.00190401285045298, 0.00190427799022028, 0.00190407609586688, 0.00190397396375971, 0.00190407609586688, 0.00190427799022028, 0.00190401285045298, 0.0019042209309334, 0.00190402826943697, 0.00190414455946829, 0.00190416214615522, 0.00190407055087228, 0.00190406979769733, 0.00190413448149157, 0.00190416213587415, 0.00190413294470722, 0.00190409411748038, 0.00190408538837474, 0.00190410546945669, 0.00190412844405501, 0.00190413424714747, 0.00190412315893118, 0.00190410910472901, 0.00190410437597765, 0.00190411025998759, 0.00190411897285929, 0.00190412227767805, 0.00190411841267178, 0.00190411227900644, 0.00190411009333971, 0.0019041137638909, 0.0019041196043759, 0.00190412194360014, 0.00190411823126928
flux1:, 0.648511241174286, 0.00202891270569491, 0.00202891648400116, 0.00202891493187144, 0.00202891013750757, 0.00202890715286988, 0.00202890923488446, 0.00202891448571926, 0.00202891716358217, 0.00202891308026313, 0.00202890455831576, 0.00202889986887235, 0.00202890616308373, 0.00202892110795414, 0.00202893158030986, 0.00202892374416005, 0.00202889860370763, 0.00202887808181169, 0.00202888904962207, 0.00202893143375464, 0.00202896209463206, 0.00202893140719256, 0.00202886183303982, 0.00202886274953925, 0.00202896016259398, 0.00202894130895467, 0.00202881894741106, 0.00202902491372908, 0.00202880259384053, 0.0020290845748956, 0.00202886847608441, 0.00202875914908676, 0.00202886847608441, 0.0020290845748956, 0.00202880259384053, 0.00202902491372908, 0.00202881894741106, 0.00202894130895467, 0.00202896016259398, 0.00202886274953925, 0.00202886183303982, 0.00202893140719256, 0.00202896209463206, 0.00202893143375464, 0.00202888904962207, 0.00202887808181169, 0.00202889860370763, 0.00202892374416005, 0.00202893158030986, 0.00202892110795414, 0.00202890616308373, 0.00202889986887235, 0.00202890455831576, 0.00202891308026313, 0.00202891716358217, 0.00202891448571926, 0.00202890923488446, 0.00202890715286988, 0.00202891013750757, 0.00202891493187144, 0.00202891648400116, 0.0020289127056949
flux1:, 0.648773690078039, 0.00215997712464208, 0.00215998088084514, 0.00215998008766162, 0.00215997638933885, 0.00215997418555354, 0.00215997624092271, 0.00215998061663257, 0.00215998204069408, 0.0021599770835266, 0.00215996869466637, 0.00215996522029468, 0.00215997316387992, 0.00215998908424745, 0.00215999896109628, 0.00215998903119724, 0.00215996163436953, 0.00215994063412343, 0.00215995389664756, 0.00215999993185244, 0.0021600320762421, 0.00215999823985508, 0.00215992367384103, 0.00215992489420487, 0.00216002838112649, 0.00216000804579528, 0.00215987924979569, 0.00216009913647336, 0.0021598618608464, 0.00216016164994049, 0.00215993073287687, 0.0021598138847987, 0.00215993073287687, 0.00216016164994049, 0.0021598618608464, 0.00216009913647336, 0.00215987924979569, 0.00216000804579528, 0.00216002838112649, 0.00215992489420488, 0.00215992367384103, 0.00215999823985508, 0.00216003207624209, 0.00215999993185244, 0.00215995389664756, 0.00215994063412343, 0.00215996163436953, 0.00215998903119724, 0.00215999896109628, 0.00215998908424745, 0.00215997316387992, 0.00215996522029468, 0.00215996869466637, 0.00215997708352659, 0.00215998204069408, 0.00215998061663257, 0.00215997624092271, 0.00215997418555354, 0.00215997638933885, 0.00215998008766162, 0.00215998088084514, 0.00215997712464208
flux1:, 0.649036138981792, 0.00229747759507481, 0.00229748120233784, 0.00229748110379515, 0.00229747854054414, 0.00229747723379488, 0.00229747937966863, 0.00229748292197824, 0.00229748303233154, 0.00229747708134448, 0.00229746872710394, 0.00229746645681286, 0.00229747613060076, 0.00229749313826576, 0.0022975024803052, 0.00229749042517724, 0.00229746068212697, 0.00229743913793705, 0.00229745471097419, 0.00229750446242702, 0.00229753810348559, 0.00229750103190618, 0.00229742141767725, 0.00229742311651336, 0.00229753292919101, 0.00229751084950452, 0.00229737520717244, 0.00229760962413553, 0.00229735666853143, 0.00229767529990725, 0.00229742897628531, 0.0022973042893075, 0.00229742897628531, 0.00229767529990725, 0.00229735666853142, 0.00229760962413553, 0.00229737520717244, 0.00229751084950452, 0.00229753292919101, 0.00229742311651336, 0.00229742141767725, 0.00229750103190618, 0.00229753810348559, 0.00229750446242702, 0.00229745471097419, 0.00229743913793705, 0.00229746068212697, 0.00229749042517724, 0.0022975024803052, 0.00229749313826576, 0.00229747613060076, 0.00229746645681286, 0.00229746872710394, 0.00229747708134448, 0.00229748303233154, 0.00229748292197824, 0.00229747937966863, 0.00229747723379488, 0.00229747854054414, 0.00229748110379515, 0.00229748120233784, 0.00229747759507481
flux1:, 0.649298587885546, 0.00244157327856689, 0.00244157656721245, 0.00244157706279597, 0.0024415756665563, 0.00244157539946978, 0.00244157779660646, 0.00244158058106955, 0.00244157932105399, 0.00244157222707832, 0.00244156376541876, 0.00244156265697618, 0.00244157414178142, 0.00244159237946657, 0.00244160129031041, 0.00244158710757994, 0.00244155492661006, 0.00244153274139475, 0.00244155059804971, 0.0024416041016557, 0.00244163925395137, 0.00244159889391982, 0.00244151422300742, 0.00244151660927671, 0.00244163299296365, 0.00244160885543236, 0.00244146590446268, 0.00244171545482227, 0.00244144608913874, 0.00244178466608814, 0.00244152237604078, 0.00244138954194304, 0.00244152237604078, 0.00244178466608813, 0.00244144608913874, 0.00244171545482227, 0.00244146590446268, 0.00244160885543236, 0.00244163299296365, 0.00244151660927671, 0.00244151422300742, 0.00244159889391982, 0.00244163925395137, 0.0024416041016557, 0.00244155059804971, 0.00244153274139475, 0.00244155492661006, 0.00244158710757994, 0.00244160129031041, 0.00244159237946657, 0.00244157414178142, 0.00244156265697618, 0.00244156376541876, 0.00244157222707832, 0.00244157932105399, 0.00244158058106955, 0.00244157779660646, 0.00244157539946978, 0.0024415756665563, 0.00244157706279597, 0.00244157656721245, 0.00244157327856689
flux1:, 0.649561036789299, 0.00259241536754253, 0.00259241812250034, 0.00259241907725945, 0.00259241887765268, 0.00259241982404291, 0.00259242267872285, 0.00259242481288694, 0.00259242212487269, 0.00259241370560387, 0.00259240494951685, 0.00259240493116008, 0.00259241831131593, 0.00259243795582803, 0.00259244658307103, 0.00259243029810244, 0.00259239558290724, 0.00259237262557481, 0.00259239269522469, 0.00259244995841502, 0.00259248664002676, 0.00259244297361572, 0.00259235328677341, 0.00259235660313227, 0.00259247979413052, 0.00259245323269616, 0.00259230246027907, 0.00259256773975536, 0.00259228122983147, 0.00259264092488666, 0.00259236213874814, 0.00259222085964552, 0.00259236213874814, 0.00259264092488666, 0.00259228122983147, 0.00259256773975536, 0.00259230246027907, 0.00259245323269616, 0.00259247979413052, 0.00259235660313227, 0.00259235328677341, 0.00259244297361571, 0.00259248664002676, 0.00259244995841502, 0.00259239269522469, 0.00259237262557481, 0.00259239558290724, 0.00259243029810244, 0.00259244658307103, 0.00259243795582803, 0.00259241831131593, 0.00259240493116008, 0.00259240494951685, 0.00259241370560387, 0.00259242212487269, 0.00259242481288694, 0.00259242267872285, 0.00259241982404291, 0.00259241887765268, 0.00259241907725945, 0.00259241812250034, 0.00259241536754253
flux1:, 0.649823485693052, 0.00275014603333836, 0.00275014799349009, 0.00275014924170036, 0.00275015027151878, 0.00275015264026906, 0.00275015620434815, 0.00275015782423953, 0.00275015364494407, 0.00275014368199998, 0.00275013439991088, 0.00275013537352998, 0.00275015074066496, 0.0027501720049562, 0.00275018053950985, 0.00275016220276334, 0.00275012484962326, 0.00275010095372678, 0.00275012312263332, 0.00275018412625464, 0.00275022236075713, 0.00275017540649258, 0.00275008079345507, 0.00275008531462436, 0.00275021553821248, 0.00275018613387443, 0.00275002697821005, 0.0027503085752257, 0.00275000418431346, 0.00275038623788075, 0.00275009045659087, 0.00274994044511027, 0.00275009045659087, 0.00275038623788075, 0.00275000418431347, 0.0027503085752257, 0.00275002697821005, 0.00275018613387443, 0.00275021553821248, 0.00275008531462436, 0.00275008079345507, 0.00275017540649257, 0.00275022236075713, 0.00275018412625464, 0.00275012312263332, 0.00275010095372679, 0.00275012484962326, 0.00275016220276334, 0.00275018053950985, 0.0027501720049562, 0.00275015074066496, 0.00275013537352998, 0.00275013439991088, 0.00275014368199998, 0.00275015364494407, 0.00275015782423953, 0.00275015620434815, 0.00275015264026906, 0.00275015027151878, 0.00275014924170036, 0.00275014799349009, 0.00275014603333835
flux1:, 0.650085934596805, 0.00291489735019044, 0.00291489820991213, 0.00291489956058195, 0.00291490186165365, 0.00291490589932006, 0.00291491046817905, 0.00291491173316527, 0.00291490598880438, 0.00291489422613467, 0.00291488414430771, 0.00291488599004287, 0.00291490344683909, 0.00291492658066721, 0.00291493525420074, 0.00291491493736618, 0.00291487483251521, 0.00291484979633682, 0.00291487391004834, 0.00291493861131314, 0.00291497842947283, 0.00291492824201712, 0.00291482883954655, 0.00291483486971384, 0.00291497233845183, 0.00291493962044538, 0.00291477147397925, 0.00291506997044055, 0.00291474696025355, 0.00291515267753058, 0.00291483943154486, 0.00291468041038857, 0.00291483943154486, 0.00291515267753058, 0.00291474696025355, 0.00291506997044055, 0.00291477147397925, 0.00291493962044538, 0.00291497233845183, 0.00291483486971384, 0.00291482883954655, 0.00291492824201712, 0.00291497842947283, 0.00291493861131313, 0.00291487391004834, 0.00291484979633682, 0.0029148748325152, 0.00291491493736618, 0.00291493525420074, 0.0029149265806672, 0.00291490344683908, 0.00291488599004287, 0.00291488414430771, 0.00291489422613467, 0.00291490598880438, 0.00291491173316527, 0.00291491046817905, 0.00291490589932006, 0.00291490186165364, 0.00291489956058195, 0.00291489820991213, 0.00291489735019044
flux1:, 0.650348383500559, 0.00308679019965217, 0.00308678961276187, 0.00308679085682461, 0.00308679448584782, 0.00308680047758571, 0.00308680638581559, 0.00308680747199887, 0.00308680007362523, 0.00308678621760362, 0.00308677502467073, 0.00308677760678537, 0.00308679727042192, 0.00308682255933745, 0.00308683163972735, 0.00308680943074876, 0.00308676644815469, 0.00308674003643882, 0.00308676590406414, 0.00308683424047907, 0.00308687568147691, 0.0030868223496966, 0.00308671833783651, 0.00308672620713781, 0.00308687111968387, 0.00308683456835491, 0.00308665678281499, 0.00308697275557002, 0.00308663038682917, 0.00308706113288821, 0.00308672997950323, 0.0030865616803651, 0.00308672997950323, 0.00308706113288821, 0.00308663038682917, 0.00308697275557002, 0.00308665678281499, 0.00308683456835491, 0.00308687111968387, 0.00308672620713781, 0.00308671833783651, 0.0030868223496966, 0.00308687568147691, 0.00308683424047907, 0.00308676590406414, 0.00308674003643882, 0.00308676644815469, 0.00308680943074876, 0.00308683163972735, 0.00308682255933745, 0.00308679727042192, 0.00308677760678537, 0.00308677502467073, 0.00308678621760362, 0.00308680007362523, 0.00308680747199887, 0.00308680638581559, 0.00308680047758571, 0.00308679448584782, 0.00308679085682461, 0.00308678961276187, 0.00308679019965217
flux1:, 0.650610832404312, 0.00326593316033001, 0.00326593074653261, 0.00326593166544823, 0.0032659366993408, 0.00326594496779978, 0.00326595258256766, 0.00326595367495951, 0.00326594451437356, 0.00326592823585908, 0.00326591558950347, 0.00326591876331561, 0.00326594076828033, 0.00326596853071557, 0.00326597831548762, 0.00326595431265709, 0.00326590831246428, 0.00326588025997303, 0.00326590766033827, 0.00326597955447622, 0.00326602266647161, 0.00326596630976019, 0.00326585790628069, 0.00326586796644837, 0.00326602050701523, 0.00326597955848802, 0.00326579145174578, 0.00326612547467921, 0.00326576300708963, 0.00326622020005988, 0.00326587071911465, 0.00326569288093689, 0.00326587071911465, 0.00326622020005988, 0.00326576300708963, 0.00326612547467921, 0.00326579145174578, 0.00326597955848802, 0.00326602050701523, 0.00326586796644837, 0.00326585790628069, 0.00326596630976019, 0.00326602266647161, 0.00326597955447622, 0.00326590766033827, 0.00326588025997303, 0.00326590831246428, 0.00326595431265708, 0.00326597831548762, 0.00326596853071557, 0.00326594076828033, 0.00326591876331561, 0.00326591558950347, 0.00326592823585908, 0.00326594451437356, 0.00326595367495951, 0.00326595258256766, 0.00326594496779978, 0.0032659366993408, 0.00326593166544823, 0.00326593074653261, 0.00326593316033001
flux1:, 0.650873281308065, 0.00345242138819006, 0.0034524167419769, 0.00345241711735719, 0.0034524236576434, 0.00345243455954863, 0.00345244427170537, 0.00345244555552302, 0.00345243450215342, 0.00345241544073785, 0.00345240097646073, 0.00345240459604165, 0.0034524290959915, 0.00345245967829068, 0.00345247048612808, 0.00345244479148691, 0.00345239561936748, 0.00345236563636997, 0.00345239432599093, 0.00345246969092472, 0.00345251453078496, 0.00345245529356855, 0.00345234274665647, 0.00345235536595864, 0.00345251570452302, 0.0034524697572006, 0.00345227062191464, 0.00345262326860755, 0.00345223996021975, 0.00345272506255982, 0.00345235685053396, 0.00345216921711698, 0.00345235685053396, 0.00345272506255982, 0.00345223996021974, 0.00345262326860755, 0.00345227062191464, 0.0034524697572006, 0.00345251570452302, 0.00345235536595864, 0.00345234274665647, 0.00345245529356855, 0.00345251453078496, 0.00345246969092472, 0.00345239432599093, 0.00345236563636997, 0.00345239561936748, 0.00345244479148691, 0.00345247048612808, 0.00345245967829068, 0.0034524290959915, 0.00345240459604166, 0.00345240097646073, 0.00345241544073785, 0.00345243450215343, 0.00345244555552302, 0.00345244427170537, 0.00345243455954863, 0.0034524236576434, 0.00345241711735719, 0.00345241674197691, 0.00345242138819006
flux1:, 0.651135730211818, 0.00364633549302403, 0.00364632819483953, 0.00364632781861456, 0.00364633599437831, 0.00364634991461328, 0.00364636212773042, 0.0036463637792339, 0.00364635067837262, 0.00364632844894258, 0.00364631179073262, 0.00364631571701838, 0.00364634288538472, 0.00364637665469561, 0.00364638881518097, 0.00364636152751797, 0.00364630901515849, 0.00364627679489195, 0.00364630651761181, 0.00364638526278499, 0.00364643189482511, 0.00364636993924784, 0.00364625351856923, 0.00364626907620189, 0.00364643736955868, 0.00364638579242987, 0.00364617490636214, 0.0036465467532155, 0.0036461418591477, 0.00364665636706414, 0.00364626902965728, 0.00364607134666182, 0.00364626902965728, 0.00364665636706414, 0.0036461418591477, 0.0036465467532155, 0.00364617490636214, 0.00364638579242987, 0.00364643736955868, 0.00364626907620189, 0.00364625351856923, 0.00364636993924784, 0.00364643189482511, 0.00364638526278499, 0.00364630651761181, 0.00364627679489196, 0.00364630901515849, 0.00364636152751797, 0.00364638881518097, 0.00364637665469562, 0.00364634288538472, 0.00364631571701838, 0.00364631179073262, 0.00364632844894258, 0.00364635067837262, 0.0036463637792339, 0.00364636212773042, 0.00364634991461328, 0.00364633599437831, 0.00364632781861456, 0.00364632819483953, 0.00364633549302403
flux1:, 0.651398179115572, 0.00384774041697495, 0.00384773004631338, 0.00384772873088243, 0.00384773869985334, 0.00384775604298022, 0.00384777116063117, 0.0038477733379801, 0.00384775801071938, 0.00384773221235474, 0.00384771298497036, 0.00384771709388286, 0.00384774712295445, 0.00384778445799664, 0.00384779829985043, 0.00384776950762711, 0.00384771347454359, 0.00384767870259949, 0.00384770920065816, 0.00384779123793408, 0.00384783973154382, 0.00384777522840598, 0.00384765521474367, 0.00384767409486783, 0.00384785048859083, 0.00384779263124657, 0.00384756926907065, 0.00384796089876319, 0.00384753366928945, 0.00384807910042607, 0.00384767224377026, 0.00384746425517864, 0.00384767224377026, 0.00384807910042607, 0.00384753366928945, 0.00384796089876319, 0.00384756926907065, 0.00384779263124657, 0.00384785048859083, 0.00384767409486783, 0.00384765521474367, 0.00384777522840598, 0.00384783973154382, 0.00384779123793408, 0.00384770920065816, 0.00384767870259949, 0.0038477134745436, 0.00384776950762711, 0.00384779829985042, 0.00384778445799664, 0.00384774712295445, 0.00384771709388286, 0.00384771298497036, 0.00384773221235474, 0.00384775801071938, 0.00384777333798009, 0.00384777116063117, 0.00384775604298022, 0.00384773869985334, 0.00384772873088243, 0.00384773004631338, 0.00384774041697495
flux1:, 0.651660628019325, 0.0040566843213074, 0.00405667047126017, 0.00405666805902452, 0.00405668000643433, 0.00405670118572665, 0.00405671959744912, 0.0040567224320945, 0.00405670467724957, 0.0040566749043587, 0.00405665274682859, 0.00405665693697334, 0.00405669003524617, 0.00405673131507649, 0.00405674715324575, 0.00405671692780415, 0.00405665718462792, 0.00405661955012373, 0.00405665057634515, 0.00405673582595192, 0.00405678625202969, 0.0040567193701341, 0.0040565960438759, 0.0040566186295154, 0.0040568032608498, 0.00405673846503677, 0.00405650191138794, 0.00405691391651437, 0.00405646359455483, 0.00405704147414851, 0.00405661469487309, 0.00405639613900406, 0.00405661469487309, 0.00405704147414851, 0.00405646359455483, 0.00405691391651437, 0.00405650191138794, 0.00405673846503678, 0.0040568032608498, 0.0040566186295154, 0.0040565960438759, 0.0040567193701341, 0.00405678625202969, 0.00405673582595192, 0.00405665057634515, 0.00405661955012373, 0.00405665718462792, 0.00405671692780415, 0.00405674715324574, 0.00405673131507649, 0.00405669003524617, 0.00405665693697334, 0.00405665274682859, 0.0040566749043587, 0.00405670467724957, 0.0040567224320945, 0.00405671959744912, 0.00405670118572665, 0.00405668000643433, 0.00405666805902452, 0.00405667047126017, 0.00405668432130741
flux1:, 0.651923076923078, 0.00427319748785551, 0.00427317978050236, 0.00427317615216564, 0.0042731902871151, 0.0042732157113269, 0.00427323777781192, 0.00427324136694697, 0.00427322096515866, 0.00427318682062265, 0.00427316140047683, 0.00427316559997672, 0.00427320198763669, 0.00427324757864351, 0.00427326570067543, 0.00427323409009236, 0.00427317044340586, 0.00427312965170673, 0.00427316098241688, 0.00427324937849472, 0.00427330180466179, 0.00427323269880789, 0.00427310632762924, 0.00427313299466052, 0.00427332599632952, 0.00427325360879266, 0.0042730031722435, 0.00427343615895941, 0.00427296197704238, 0.00427357382281195, 0.00427312669724573, 0.00427289730244404, 0.00427312669724572, 0.00427357382281195, 0.00427296197704238, 0.00427343615895941, 0.0042730031722435, 0.00427325360879267, 0.00427332599632952, 0.00427313299466052, 0.00427310632762924, 0.00427323269880788, 0.00427330180466178, 0.00427324937849472, 0.00427316098241688, 0.00427312965170673, 0.00427317044340586, 0.00427323409009236, 0.00427326570067543, 0.00427324757864351, 0.00427320198763669, 0.00427316559997672, 0.00427316140047683, 0.00427318682062265, 0.00427322096515865, 0.00427324136694697, 0.00427323777781192, 0.0042732157113269, 0.00427319028711509, 0.00427317615216564, 0.00427317978050235, 0.00427319748785551
flux1:, 0.652185525826831, 0.00449729124180464, 0.00449726934374015, 0.00449726442478936, 0.00449728097399625, 0.00449731103224491, 0.00449733707038497, 0.00449734147095634, 0.0044973181910572, 0.00449727930102368, 0.00449725032869145, 0.00449725450073317, 0.00449729440323036, 0.00449734464470066, 0.00449736529690383, 0.00449733232084487, 0.00449726457956861, 0.00449722036622717, 0.0044972518144541, 0.00449734330991487, 0.00449739779454447, 0.00449732659249293, 0.00449719741863671, 0.00449722853010757, 0.00449743003496708, 0.0044973494212594, 0.00449708444884484, 0.00449753904033066, 0.00449704021713194, 0.00449768752323341, 0.00449721959609016, 0.0044969790762364, 0.00449721959609016, 0.00449768752323341, 0.00449704021713194, 0.00449753904033066, 0.00449708444884485, 0.00449734942125941, 0.00449743003496708, 0.00449722853010757, 0.00449719741863672, 0.00449732659249293, 0.00449739779454447, 0.00449734330991487, 0.0044972518144541, 0.00449722036622717, 0.00449726457956861, 0.00449733232084487, 0.00449736529690383, 0.00449734464470066, 0.00449729440323036, 0.00449725450073317, 0.00449725032869145, 0.00449727930102368, 0.0044973181910572, 0.00449734147095634, 0.00449733707038498, 0.00449731103224491, 0.00449728097399625, 0.00449726442478936, 0.00449726934374015, 0.00449729124180464
flux1:, 0.652447974730585, 0.00472895690264815, 0.00472893053986756, 0.00472892430471447, 0.00472894350366698, 0.00472897854895447, 0.00472900881744212, 0.00472901404216763, 0.00472898764976554, 0.00472894367960799, 0.00472891092236664, 0.00472891506907922, 0.00472895870885979, 0.00472901389756907, 0.00472903727151345, 0.0047290029174094, 0.0047289309006554, 0.0047288830461465, 0.00472891447460642, 0.00472900904503311, 0.00472906563019752, 0.00472899241900662, 0.00472886064661, 0.00472889654761902, 0.00472910669404441, 0.00472901725291378, 0.00472873714477959, 0.00472921398432905, 0.00472868972092808, 0.00472937394137089, 0.00472888471431685, 0.00472863276432378, 0.00472888471431684, 0.00472937394137089, 0.00472868972092808, 0.00472921398432905, 0.00472873714477959, 0.00472901725291378, 0.00472910669404441, 0.00472889654761902, 0.00472886064661, 0.00472899241900662, 0.00472906563019752, 0.00472900904503311, 0.00472891447460642, 0.0047288830461465, 0.0047289309006554, 0.0047290029174094, 0.00472903727151345, 0.00472901389756907, 0.00472895870885979, 0.00472891506907922, 0.00472891092236664, 0.00472894367960799, 0.00472898764976555, 0.00472901404216763, 0.00472900881744212, 0.00472897854895447, 0.00472894350366697, 0.00472892430471447, 0.00472893053986756, 0.00472895690264815
flux1:, 0.652710423634338, 0.00496816477031997, 0.00496813374166249, 0.00496812621503248, 0.0049681482967411, 0.0049681886287694, 0.00496822331496225, 0.0049682293307143, 0.00496819959880678, 0.00496815026965264, 0.0049681135644859, 0.00496811772883961, 0.00496816531541663, 0.0049682256897884, 0.00496825190972069, 0.00496821613053832, 0.00496813967675262, 0.00496808802149866, 0.00496811935484383, 0.00496821700119154, 0.00496827570470109, 0.00496820051690466, 0.00496806629985591, 0.00496810731320807, 0.00496832625104419, 0.00496822742894771, 0.00496793165265884, 0.00496843140619727, 0.00496788088222402, 0.00496860341419449, 0.00496809233473922, 0.0049678286262179, 0.00496809233473922, 0.00496860341419449, 0.00496788088222402, 0.00496843140619726, 0.00496793165265884, 0.00496822742894771, 0.0049683262510442, 0.00496810731320807, 0.0049680662998559, 0.00496820051690466, 0.00496827570470109, 0.00496821700119154, 0.00496811935484382, 0.00496808802149866, 0.00496813967675262, 0.00496821613053832, 0.0049682519097207, 0.0049682256897884, 0.00496816531541663, 0.0049681177288396, 0.0049681135644859, 0.00496815026965264, 0.00496819959880678, 0.00496822933071431, 0.00496822331496225, 0.0049681886287694, 0.0049681482967411, 0.00496812621503248, 0.0049681337416625, 0.00496816477031997
flux1:, 0.652972872538091, 0.00521486315362448, 0.0052148273419937, 0.00521481859729087, 0.00521484377900678, 0.00521488962705042, 0.00521492883580446, 0.00521493556460155, 0.00521490228588901, 0.00521484739102804, 0.00521480665576068, 0.00521481092126607, 0.00521486263992949, 0.00521492836438817, 0.00521495747614073, 0.00521492018995021, 0.00521483916707228, 0.0052147836261882, 0.0052148148619849, 0.00521491561189235, 0.00521497641867266, 0.00521489921882598, 0.00521476264964803, 0.00521480907247523, 0.00521503696933107, 0.00521492827458007, 0.00521461637860158, 0.00521513973644915, 0.00521456210632463, 0.00521532427390193, 0.0052147907250841, 0.00521451490237353, 0.0052147907250841, 0.00521532427390193, 0.00521456210632464, 0.00521513973644915, 0.00521461637860158, 0.00521492827458007, 0.00521503696933108, 0.00521480907247523, 0.00521476264964803, 0.00521489921882598, 0.00521497641867266, 0.00521491561189235, 0.0052148148619849, 0.0052147836261882, 0.00521483916707228, 0.00521492018995021, 0.00521495747614073, 0.00521492836438817, 0.00521486263992948, 0.00521481092126608, 0.00521480665576068, 0.00521484739102804, 0.00521490228588901, 0.00521493556460155, 0.00521492883580446, 0.00521488962705042, 0.00521484377900678, 0.00521481859729087, 0.0052148273419937, 0.00521486315362448
flux1:, 0.653235321441844, 0.00546897744817968, 0.00546893682883065, 0.00546892698338149, 0.00546895545181871, 0.00546900695849109, 0.00546905070360862, 0.00546905802631693, 0.00546902102674102, 0.00546896044716181, 0.00546891568927708, 0.00546892017737711, 0.00546897617695809, 0.0054690473271554, 0.00546907928909729, 0.00546904038055329, 0.00546895469682988, 0.00546889527396991, 0.00546892649189004, 0.00546903039947231, 0.00546909325259379, 0.00546901392475271, 0.00546887502500707, 0.00546892712650375, 0.00546916417412663, 0.00546904519013334, 0.005468716815991, 0.00546926449370175, 0.0054686588832004, 0.00546946192197622, 0.00546890521332901, 0.00546861689008808, 0.00546890521332901, 0.00546946192197622, 0.0054686588832004, 0.00546926449370175, 0.005468716815991, 0.00546904519013334, 0.00546916417412664, 0.00546892712650375, 0.00546887502500707, 0.00546901392475271, 0.00546909325259379, 0.00546903039947231, 0.00546892649189004, 0.00546889527396991, 0.00546895469682988, 0.00546904038055329, 0.00546907928909729, 0.0054690473271554, 0.0054689761769581, 0.00546892017737711, 0.00546891568927708, 0.00546896044716181, 0.00546902102674102, 0.00546905802631693, 0.00546905070360862, 0.00546900695849109, 0.00546895545181871, 0.00546892698338149, 0.00546893682883065, 0.00546897744817967
flux1:, 0.653497770345598, 0.00573040927114516, 0.00573036391644864, 0.00573035312372006, 0.00573038501947286, 0.00573044222625423, 0.00573049042509758, 0.00573049818778403, 0.00573045734068961, 0.00573039105896188, 0.00573034238158367, 0.00573034724675861, 0.0057304076269683, 0.00573048417658983, 0.00573051885311482, 0.00573047817686866, 0.00573038779187698, 0.00573032459154085, 0.00573035596029064, 0.00573046310435545, 0.00573052789608985, 0.00573044623280755, 0.00573030494548701, 0.00573036296586516, 0.00573060938628928, 0.00573047978337218, 0.00573013467601155, 0.00573070741414409, 0.00573007291752447, 0.00573091796064454, 0.0057303373209241, 0.00573003607748204, 0.0057303373209241, 0.00573091796064454, 0.00573007291752447, 0.00573070741414408, 0.00573013467601155, 0.00573047978337218, 0.00573060938628928, 0.00573036296586516, 0.00573030494548701, 0.00573044623280755, 0.00573052789608985, 0.00573046310435545, 0.00573035596029064, 0.00573032459154085, 0.00573038779187698, 0.00573047817686866, 0.00573051885311482, 0.00573048417658983, 0.0057304076269683, 0.00573034724675861, 0.00573034238158368, 0.00573039105896188, 0.00573045734068961, 0.00573049818778403, 0.00573049042509758, 0.00573044222625423, 0.00573038501947286, 0.00573035312372006, 0.00573036391644864, 0.00573040927114517
flux1:, 0.653760219249351, 0.00599903566003703, 0.00599898574029591, 0.00599897417938731, 0.00599900958136107, 0.00599907241674225, 0.00599912488842858, 0.00599913291113931, 0.00599908815135114, 0.00599901626307987, 0.00599896386770855, 0.00599896929045089, 0.005999034089401, 0.00599911589925561, 0.00599915305721622, 0.00599911044317068, 0.005999015378537, 0.00599894861619772, 0.0059989803977695, 0.005999090878479, 0.0059991574418074, 0.00599907313523019, 0.0059989293195624, 0.0059989934702758, 0.00599924952141017, 0.00599910906662073, 0.00599874708251426, 0.00599934564522241, 0.0059986813231826, 0.0059995693893178, 0.00599896396145624, 0.00599864934310767, 0.00599896396145624, 0.00599956938931781, 0.0059986813231826, 0.0059993456452224, 0.00599874708251427, 0.00599910906662073, 0.00599924952141017, 0.0059989934702758, 0.0059989293195624, 0.00599907313523018, 0.0059991574418074, 0.005999090878479, 0.00599898039776951, 0.00599894861619772, 0.005999015378537, 0.00599911044317068, 0.00599915305721622, 0.00599911589925561, 0.005999034089401, 0.00599896929045089, 0.00599896386770855, 0.00599901626307987, 0.00599908815135114, 0.00599913291113931, 0.00599912488842858, 0.00599907241674226, 0.00599900958136107, 0.00599897417938731, 0.00599898574029591, 0.00599903566003703
flux1:, 0.654022668153104, 0.00627470834291604, 0.00627465412301327, 0.0062746419859254, 0.00627468089668658, 0.00627474916771817, 0.00627480563514398, 0.00627481372271187, 0.00627476505974121, 0.00627468778186881, 0.00627463196759601, 0.00627463814554998, 0.00627470732812635, 0.00627479413818128, 0.0062748334465707, 0.00627478870677813, 0.00627468905602916, 0.00627461906547445, 0.00627465161639366, 0.00627476555047789, 0.00627483365150906, 0.00627474628712319, 0.00627459971614256, 0.00627467018137035, 0.00627493616167274, 0.00627478472613397, 0.00627440583873645, 0.00627503101110584, 0.00627433588982017, 0.00627526787354496, 0.00627463671224932, 0.00627430822866251, 0.00627463671224932, 0.00627526787354496, 0.00627433588982017, 0.00627503101110584, 0.00627440583873644, 0.00627478472613397, 0.00627493616167274, 0.00627467018137035, 0.00627459971614255, 0.00627474628712319, 0.00627483365150905, 0.00627476555047789, 0.00627465161639366, 0.00627461906547445, 0.00627468905602916, 0.00627478870677813, 0.0062748334465707, 0.00627479413818128, 0.00627470732812635, 0.00627463814554998, 0.00627463196759602, 0.00627468778186881, 0.0062747650597412, 0.00627481372271187, 0.00627480563514399, 0.00627474916771817, 0.00627468089668658, 0.0062746419859254, 0.00627465412301327, 0.00627470834291604
flux1:, 0.654285117056858, 0.00655725308719175, 0.00655719491908136, 0.00655718239645013, 0.0065572247294438, 0.00655729811736563, 0.00655735821311522, 0.00655736616744237, 0.00655731369699992, 0.00655723137232416, 0.0065571725314113, 0.00655717966910441, 0.00655725311689702, 0.0065573445418479, 0.00655738557490101, 0.00655733851179879, 0.00655723444875676, 0.00655716168609985, 0.006557195455444, 0.0065573129701555, 0.00655738230192904, 0.00655729135545807, 0.00655714171661756, 0.00655721865593583, 0.00655749490781476, 0.00655733247111198, 0.00655693677333275, 0.0065575893574333, 0.0065568624289172, 0.0065578390939216, 0.00655718116628211, 0.00655683829216365, 0.00655718116628211, 0.0065578390939216, 0.0065568624289172, 0.0065575893574333, 0.00655693677333275, 0.00655733247111198, 0.00655749490781476, 0.00655721865593583, 0.00655714171661756, 0.00655729135545807, 0.00655738230192904, 0.0065573129701555, 0.006557195455444, 0.00655716168609985, 0.00655723444875677, 0.00655733851179879, 0.00655738557490101, 0.0065573445418479, 0.00655725311689702, 0.00655717966910441, 0.0065571725314113, 0.00655723137232416, 0.00655731369699992, 0.00655736616744237, 0.00655735821311522, 0.00655729811736563, 0.0065572247294438, 0.00655718239645012, 0.00655719491908136, 0.00655725308719175
flux1:, 0.654547565960611, 0.00684646913419112, 0.00684640744549125, 0.00684639471163303, 0.00684644028120289, 0.00684651834166768, 0.00684658161765076, 0.00684658925077412, 0.00684653316377043, 0.00684644626117862, 0.00684638487105928, 0.0068463931687699, 0.00684647067226304, 0.00684656620111818, 0.00684660844485656, 0.006846558860436, 0.00684645064557028, 0.00684637568947608, 0.00684641121356418, 0.0068465324396425, 0.00684660261778712, 0.00684650745565845, 0.0068463543546528, 0.00684643790676135, 0.00684672481835968, 0.00684655146959592, 0.00684613917304273, 0.00684681998271342, 0.00684606020674112, 0.0068470821822329, 0.00684639637162584, 0.00684603854875204, 0.00684639637162584, 0.0068470821822329, 0.00684606020674112, 0.00684681998271342, 0.00684613917304273, 0.00684655146959592, 0.00684672481835968, 0.00684643790676135, 0.00684635435465279, 0.00684650745565845, 0.00684660261778712, 0.0068465324396425, 0.00684641121356418, 0.00684637568947608, 0.00684645064557028, 0.006846558860436, 0.00684660844485656, 0.00684656620111819, 0.00684647067226304, 0.0068463931687699, 0.00684638487105928, 0.00684644626117862, 0.00684653316377043, 0.00684658925077412, 0.00684658161765076, 0.00684651834166768, 0.00684644028120289, 0.00684639471163303, 0.00684640744549125, 0.00684646913419112
flux1:, 0.654810014864364, 0.00714212872650926, 0.00714206400570435, 0.00714205120393518, 0.00714209971901199, 0.00714218188721303, 0.00714224782766256, 0.00714225497480516, 0.00714219556307183, 0.00714210467316017, 0.00714204128510947, 0.00714205092750949, 0.00714213218119476, 0.00714223118121334, 0.00714227404330407, 0.00714222174872661, 0.00714210973290613, 0.00714203328069802, 0.00714207117448131, 0.00714219623846627, 0.00714226679915417, 0.00714216668285177, 0.00714200965070877, 0.00714209993802209, 0.00714239794306482, 0.00714221387828619, 0.00714178530913542, 0.00714249516356595, 0.00714170147133376, 0.00714276925189764, 0.00714205436537538, 0.00714168100606226, 0.00714205436537538, 0.00714276925189764, 0.00714170147133376, 0.00714249516356595, 0.00714178530913542, 0.00714221387828618, 0.00714239794306482, 0.00714209993802209, 0.00714200965070876, 0.00714216668285177, 0.00714226679915417, 0.00714219623846627, 0.00714207117448131, 0.00714203328069802, 0.00714210973290613, 0.00714222174872661, 0.00714227404330407, 0.00714223118121334, 0.00714213218119476, 0.00714205092750949, 0.00714204128510947, 0.00714210467316017, 0.00714219556307183, 0.00714225497480516, 0.00714224782766257, 0.00714218188721303, 0.00714209971901199, 0.00714205120393518, 0.00714206400570435, 0.00714212872650926
flux1:, 0.655072463768117, 0.00744397673497002, 0.00744390951396242, 0.00744389674321622, 0.00744394780541107, 0.00744403340618946, 0.00744410144344553, 0.00744410797519002, 0.00744404563325512, 0.0074439514592005, 0.00744388668409476, 0.0074438978293702, 0.00744398243036797, 0.00744408415552337, 0.00744412697816347, 0.0074440718032771, 0.00744395642843026, 0.00744387928788596, 0.00744392023320923, 0.00744404924949832, 0.00744411965008556, 0.00744401374457944, 0.00744385224795383, 0.00744394938181453, 0.00744425895724816, 0.00744406447305743, 0.00744362006451762, 0.00744435978074016, 0.00744353108042245, 0.00744464502949813, 0.00744389980875113, 0.00744351030078967, 0.00744389980875113, 0.00744464502949813, 0.00744353108042245, 0.00744435978074016, 0.00744362006451762, 0.00744406447305743, 0.00744425895724816, 0.00744394938181453, 0.00744385224795383, 0.00744401374457944, 0.00744411965008556, 0.00744404924949832, 0.00744392023320923, 0.00744387928788596, 0.00744395642843027, 0.0074440718032771, 0.00744412697816347, 0.00744408415552337, 0.00744398243036797, 0.0074438978293702, 0.00744388668409475, 0.0074439514592005, 0.00744404563325512, 0.00744410797519002, 0.00744410144344553, 0.00744403340618946, 0.00744394780541107, 0.00744389674321623, 0.00744390951396242, 0.00744397673497002
flux1:, 0.655334912671871, 0.00775173039177946, 0.00775166122673194, 0.00775164853050577, 0.00775170163716214, 0.0077517898999117, 0.00775185943223235, 0.00775186526493676, 0.00775180048733437, 0.00775170383110555, 0.00775163832286278, 0.00775165109304388, 0.00775173854370102, 0.00775184214765305, 0.00775188422303963, 0.00775182602521321, 0.00775170782149596, 0.00775163089830351, 0.00775167562934455, 0.00775180869242829, 0.00775187831509472, 0.00775176570139606, 0.007751599155873, 0.0077517032421039, 0.00775202490331875, 0.00775182038662263, 0.00775136066807824, 0.00775213105252699, 0.00775126623681821, 0.00775242659383942, 0.00775164972969663, 0.00775124344273157, 0.00775164972969663, 0.00775242659383942, 0.00775126623681821, 0.00775213105252699, 0.00775136066807824, 0.00775182038662263, 0.00775202490331875, 0.00775170324210389, 0.007751599155873, 0.00775176570139606, 0.00775187831509472, 0.00775180869242829, 0.00775167562934455, 0.00775163089830351, 0.00775170782149596, 0.00775182602521321, 0.00775188422303963, 0.00775184214765305, 0.00775173854370102, 0.00775165109304388, 0.00775163832286278, 0.00775170383110555, 0.00775180048733437, 0.00775186526493676, 0.00775185943223234, 0.00775178989991169, 0.00775170163716213, 0.00775164853050576, 0.00775166122673194, 0.00775173039177946
flux1:, 0.655597361575624, 0.00806507913615523, 0.00806500858772002, 0.00806499594631001, 0.00806505049883564, 0.00806514057676141, 0.00806521098725124, 0.0080652160908611, 0.00806514946464448, 0.00806505120886909, 0.00806498564630605, 0.00806500011952459, 0.00806508983430416, 0.0080651943876628, 0.00806523497547177, 0.00806517364716108, 0.00806505322635641, 0.00806497750737682, 0.00806502679370235, 0.00806516397103043, 0.00806523212963386, 0.0080651118213684, 0.00806493960745824, 0.00806505075194043, 0.00806538504544556, 0.00806517095942094, 0.00806469654246728, 0.00806549838180506, 0.00806459633747594, 0.00806580322858365, 0.00806499337889216, 0.00806456967217113, 0.00806499337889216, 0.00806580322858365, 0.00806459633747594, 0.00806549838180505, 0.00806469654246728, 0.00806517095942094, 0.00806538504544556, 0.00806505075194043, 0.00806493960745824, 0.0080651118213684, 0.00806523212963387, 0.00806516397103043, 0.00806502679370235, 0.00806497750737682, 0.00806505322635641, 0.00806517364716108, 0.00806523497547177, 0.0080651943876628, 0.00806508983430416, 0.00806500011952459, 0.00806498564630605, 0.00806505120886909, 0.00806514946464449, 0.0080652160908611, 0.00806521098725124, 0.00806514057676142, 0.00806505049883564, 0.00806499594631001, 0.00806500858772002, 0.00806507913615523
flux1:, 0.655859810479377, 0.00838368457833507, 0.00838361319245937, 0.00838360051932091, 0.0083836558368514, 0.00838374682988161, 0.00838381750552348, 0.0083838219080252, 0.0083837541003751, 0.00838365518640787, 0.00838359025436006, 0.0083836064596968, 0.00838369777649275, 0.0083838022879528, 0.00838384063413361, 0.0083837761086207, 0.00838365415364009, 0.00838358068630541, 0.00838363531409922, 0.00838377664002424, 0.00838384259026618, 0.00838371355399607, 0.00838353503538215, 0.00838365334933115, 0.00838400084284391, 0.00838377770935648, 0.0083832892710586, 0.00838412332250347, 0.00838318294192875, 0.00838443639403641, 0.00838359220463248, 0.00838315043600095, 0.00838359220463248, 0.00838443639403641, 0.00838318294192875, 0.00838412332250348, 0.0083832892710586, 0.00838377770935648, 0.00838400084284391, 0.00838365334933115, 0.00838353503538215, 0.00838371355399607, 0.00838384259026618, 0.00838377664002424, 0.00838363531409922, 0.00838358068630541, 0.00838365415364008, 0.0083837761086207, 0.00838384063413361, 0.0083838022879528, 0.00838369777649275, 0.00838360645969679, 0.00838359025436007, 0.00838365518640786, 0.00838375410037511, 0.0083838219080252, 0.00838381750552348, 0.00838374682988161, 0.0083836558368514, 0.00838360051932091, 0.00838361319245937, 0.00838368457833507
flux1:, 0.65612225938313, 0.00870718058742491, 0.00870710887794764, 0.00870709602081819, 0.00870715135896928, 0.00870724233939062, 0.00870731268911507, 0.00870731647701786, 0.00870724821808635, 0.00870714962103815, 0.00870708599166113, 0.0087071039071454, 0.00870719610294963, 0.00870729954367886, 0.00870733489978589, 0.0087072671545958, 0.00870714440512184, 0.00870707427347685, 0.00870713502559422, 0.00870728049681079, 0.00870734344967596, 0.00870720462853599, 0.00870701917203063, 0.00870714477664447, 0.00870750604666154, 0.0087072744255174, 0.0087067726893425, 0.0087076396707539, 0.00870665986529054, 0.00870795982314406, 0.00870707995150135, 0.00870661948746641, 0.00870707995150134, 0.00870795982314407, 0.00870665986529054, 0.0087076396707539, 0.0087067726893425, 0.0087072744255174, 0.00870750604666154, 0.00870714477664446, 0.00870701917203063, 0.00870720462853599, 0.00870734344967596, 0.00870728049681079, 0.00870713502559422, 0.00870707427347686, 0.00870714440512184, 0.0087072671545958, 0.00870733489978589, 0.00870729954367886, 0.00870719610294963, 0.00870710390714541, 0.00870708599166112, 0.00870714962103816, 0.00870724821808634, 0.00870731647701786, 0.00870731268911507, 0.00870724233939062, 0.00870715135896928, 0.0087070960208182, 0.00870710887794764, 0.00870718058742491
flux1:, 0.656384708286884, 0.00903517350801969, 0.00903510194222026, 0.00903508868939377, 0.00903514326355795, 0.00903523330325067, 0.00903530277398791, 0.00903530608841419, 0.0090352381498039, 0.00903514085147818, 0.00903507916667166, 0.00903509872085649, 0.00903519103148644, 0.00903529236196946, 0.00903532400420156, 0.00903525306179444, 0.00903513029628438, 0.00903506459434963, 0.00903513222992389, 0.00903528180276591, 0.00903534094105288, 0.00903519128111025, 0.00903499827768329, 0.00903513130785412, 0.00903550692488085, 0.00903526739043711, 0.00903475310541634, 0.00903565368541567, 0.00903463340043231, 0.00903597974617506, 0.00903506288719594, 0.00903458311383571, 0.00903506288719594, 0.00903597974617506, 0.00903463340043231, 0.00903565368541567, 0.00903475310541634, 0.0090352673904371, 0.00903550692488085, 0.00903513130785412, 0.00903499827768328, 0.00903519128111025, 0.00903534094105288, 0.00903528180276592, 0.00903513222992389, 0.00903506459434963, 0.00903513029628439, 0.00903525306179444, 0.00903532400420155, 0.00903529236196946, 0.00903519103148644, 0.0090350987208565, 0.00903507916667166, 0.00903514085147818, 0.0090352381498039, 0.00903530608841419, 0.00903530277398791, 0.00903523330325067, 0.00903514326355795, 0.00903508868939377, 0.00903510194222026, 0.00903517350801969
flux1:, 0.656647157190637, 0.00936724250993082, 0.00936717149806166, 0.00936715758990801, 0.00936721060225776, 0.00936729880026945, 0.00936736689000334, 0.00936736991820002, 0.00936730308773629, 0.0093672080485698, 0.00936714890443817, 0.00936716998179697, 0.00936726162516968, 0.00936735982355856, 0.00936738707066571, 0.00936731299612774, 0.00936719101058447, 0.0093671308138682, 0.00936720604823826, 0.00936735963811995, 0.00936741413572957, 0.00936725261433144, 0.0093670515005085, 0.00936719210732473, 0.00936758261905451, 0.00936733573484893, 0.00936680965361326, 0.0093677444420205, 0.00936668267329824, 0.00936807524793008, 0.00936712016123786, 0.00936662049568944, 0.00936712016123786, 0.00936807524793009, 0.00936668267329824, 0.00936774444202049, 0.00936680965361326, 0.00936733573484893, 0.00936758261905451, 0.00936719210732472, 0.0093670515005085, 0.00936725261433144, 0.00936741413572957, 0.00936735963811995, 0.00936720604823826, 0.0093671308138682, 0.00936719101058447, 0.00936731299612774, 0.00936738707066571, 0.00936735982355857, 0.00936726162516968, 0.00936716998179697, 0.00936714890443817, 0.0093672080485698, 0.00936730308773629, 0.00936736991820002, 0.00936736689000334, 0.00936729880026945, 0.00936721060225775, 0.00936715758990801, 0.00936717149806166, 0.00936724250993082
flux1:, 0.65690960609439, 0.00970294007466536, 0.00970286996429353, 0.00970285510979427, 0.00970290577889011, 0.00970299128801158, 0.00970305755499344, 0.00970306051733834, 0.00970299557103463, 0.0097029037022379, 0.00970284763642074, 0.00970287008660867, 0.00970296028883251, 0.00970305437973877, 0.0097030766089878, 0.00970299950459318, 0.00970287908869267, 0.00970282542480316, 0.00970290891053939, 0.0097030663937264, 0.00970311543722542, 0.00970294109247569, 0.00970273137135998, 0.00970287972317698, 0.00970328563602538, 0.0097030319282021, 0.00970249478460802, 0.00970346432346861, 0.00970236013461871, 0.00970379876063188, 0.00970280429862995, 0.00970228420085392, 0.00970280429862995, 0.00970379876063188, 0.00970236013461871, 0.00970346432346861, 0.00970249478460802, 0.0097030319282021, 0.00970328563602539, 0.00970287972317698, 0.00970273137135997, 0.00970294109247569, 0.00970311543722542, 0.0097030663937264, 0.0097029089105394, 0.00970282542480316, 0.00970287908869267, 0.00970299950459318, 0.00970307660898781, 0.00970305437973877, 0.00970296028883251, 0.00970287008660867, 0.00970284763642074, 0.0097029037022379, 0.00970299557103464, 0.00970306051733834, 0.00970305755499344, 0.00970299128801159, 0.00970290577889011, 0.00970285510979427, 0.00970286996429353, 0.00970294007466536
flux1:, 0.657172054998143, 0.0100417926215425, 0.0100417236972551, 0.0100417075949934, 0.0100417551866766, 0.0100418372376824, 0.010041901305159, 0.0100419044380152, 0.0100418421103415, 0.0100417542474779, 0.0100417017300525, 0.0100417253808518, 0.0100418134042144, 0.0100419024868065, 0.0100419191472712, 0.0100418391439565, 0.0100417210552911, 0.010041674874689, 0.0100417671844692, 0.0100419284022503, 0.0100419712140875, 0.0100417831744968, 0.0100415644356554, 0.0100417207175788, 0.010042142477082, 0.0100418824074866, 0.0100413348945928, 0.0100423396500531, 0.0100411921905279, 0.0100426766949149, 0.0100416418308089, 0.0100411008153007, 0.0100416418308089, 0.0100426766949149, 0.0100411921905279, 0.0100423396500531, 0.0100413348945928, 0.0100418824074866, 0.010042142477082, 0.0100417207175788, 0.0100415644356554, 0.0100417831744968, 0.0100419712140875, 0.0100419284022503, 0.0100417671844692, 0.010041674874689, 0.0100417210552911, 0.0100418391439565, 0.0100419191472712, 0.0100419024868065, 0.0100418134042144, 0.0100417253808518, 0.0100417017300525, 0.0100417542474779, 0.0100418421103415, 0.0100419044380152, 0.010041901305159, 0.0100418372376824, 0.0100417551866766, 0.0100417075949934, 0.0100417236972551, 0.0100417926215425
flux1:, 0.657434503901897, 0.0103833012754902, 0.0103832337641943, 0.0103832161269154, 0.0103832599850088, 0.0103833379072988, 0.010383399463357, 0.0103834029984056, 0.010383343952136, 0.0103832608313577, 0.0103832122598384, 0.0103832369333781, 0.0103833221051463, 0.0103834053793956, 0.0103834160019526, 0.0103833332479226, 0.0103832181852671, 0.0103831803332465, 0.0103832819452715, 0.0103834467104737, 0.0103834825731005, 0.0103832800863895, 0.0103830520238622, 0.0103832164355644, 0.0103836544062467, 0.0103833883461319, 0.0103828310953081, 0.0103838714505677, 0.0103826799737836, 0.010384210210552, 0.0103831340654839, 0.0103825717125867, 0.0103831340654839, 0.010384210210552, 0.0103826799737836, 0.0103838714505677, 0.0103828310953081, 0.0103833883461319, 0.0103836544062467, 0.0103832164355644, 0.0103830520238622, 0.0103832800863894, 0.0103834825731005, 0.0103834467104737, 0.0103832819452715, 0.0103831803332465, 0.0103832181852671, 0.0103833332479226, 0.0103834160019527, 0.0103834053793956, 0.0103833221051463, 0.0103832369333781, 0.0103832122598384, 0.0103832608313577, 0.010383343952136, 0.0103834029984056, 0.010383399463357, 0.0103833379072988, 0.0103832599850088, 0.0103832161269154, 0.0103832337641943, 0.0103833012754902
flux1:, 0.65769695280565, 0.0107269427776638, 0.0107268768593542, 0.0107268574409207, 0.0107268970161802, 0.0107269702537112, 0.0107270290461268, 0.0107270331870716, 0.0107269779840942, 0.0107269002221675, 0.0107268559209101, 0.0107268814525266, 0.0107269631933555, 0.0107270399833075, 0.0107270441868708, 0.0107269588337375, 0.0107268474103612, 0.0107268186013512, 0.0107269298878951, 0.0107270979935509, 0.0107271262735963, 0.0107269087336061, 0.0107266711613414, 0.0107268439132196, 0.0107272983586106, 0.0107270265639286, 0.010726460125869, 0.0107275363754011, 0.0107263002564472, 0.0107278761277411, 0.0107267579961692, 0.0107261739626363, 0.0107267579961692, 0.0107278761277411, 0.0107263002564472, 0.0107275363754011, 0.0107264601258689, 0.0107270265639286, 0.0107272983586106, 0.0107268439132196, 0.0107266711613414, 0.0107269087336061, 0.0107271262735963, 0.0107270979935509, 0.0107269298878951, 0.0107268186013512, 0.0107268474103612, 0.0107269588337375, 0.0107270441868708, 0.0107270399833075, 0.0107269631933555, 0.0107268814525266, 0.0107268559209101, 0.0107269002221675, 0.0107269779840942, 0.0107270331870716, 0.0107270290461268, 0.0107269702537112, 0.0107268970161802, 0.0107268574409207, 0.0107268768593542, 0.0107269427776638
flux1:, 0.657959401709403, 0.0110721705390569, 0.0110721063625521, 0.0110720849858808, 0.0110721198616442, 0.0110721879832635, 0.0110722438095495, 0.0110722487073149, 0.0110721977818291, 0.0110721258609342, 0.0110720860850114, 0.0110721123439088, 0.0110721901945894, 0.0110722599676258, 0.0110722574613347, 0.0110721696483612, 0.0110720623664874, 0.011072043161724, 0.0110721643812869, 0.0110723356111284, 0.0110723557827059, 0.0110721227533823, 0.0110718756174845, 0.0110720569252566, 0.0110725279887951, 0.0110722505780569, 0.0110716754064303, 0.0110727877516125, 0.0110715065039909, 0.0110731279789201, 0.0110719673513868, 0.0110713613798496, 0.0110719673513868, 0.0110731279789201, 0.0110715065039909, 0.0110727877516125, 0.0110716754064303, 0.0110722505780569, 0.0110725279887951, 0.0110720569252566, 0.0110718756174845, 0.0110721227533823, 0.0110723557827059, 0.0110723356111284, 0.0110721643812869, 0.011072043161724, 0.0110720623664874, 0.0110721696483612, 0.0110722574613347, 0.0110722599676258, 0.0110721901945894, 0.0110721123439088, 0.0110720860850114, 0.0110721258609342, 0.011072197781829, 0.0110722487073149, 0.0110722438095495, 0.0110721879832635, 0.0110721198616442, 0.0110720849858808, 0.0110721063625521, 0.0110721705390569
flux1:, 0.658221850613157, 0.0114184158362628, 0.01141835353905, 0.0114183301234483, 0.0114183600365216, 0.0114184227400969, 0.0114184754332612, 0.0114184811609844, 0.0114184347964779, 0.0114183690545598, 0.0114183339979126, 0.011418360908612, 0.0114184345538773, 0.0114184969350759, 0.0114184875163544, 0.0114183973535325, 0.011418294581079, 0.0114182853706031, 0.0114184166639844, 0.011418590804316, 0.0114186024704997, 0.0114183537059731, 0.0114180970932496, 0.0114182871711782, 0.0114187748587674, 0.0114184917944092, 0.0114179082328131, 0.0114190567790586, 0.011417730069892, 0.0114193972001984, 0.0114181937826756, 0.0114175657096923, 0.0114181937826756, 0.0114193972001984, 0.011417730069892, 0.0114190567790586, 0.0114179082328131, 0.0114184917944092, 0.0114187748587674, 0.0114182871711782, 0.0114180970932496, 0.0114183537059731, 0.0114186024704997, 0.011418590804316, 0.0114184166639844, 0.0114182853706031, 0.011418294581079, 0.0114183973535325, 0.0114184875163545, 0.0114184969350759, 0.0114184345538773, 0.011418360908612, 0.0114183339979127, 0.0114183690545598, 0.0114184347964779, 0.0114184811609843, 0.0114184754332612, 0.0114184227400969, 0.0114183600365216, 0.0114183301234483, 0.01141835353905, 0.0114184158362628
flux1:, 0.65848429951691, 0.0117650891474924, 0.0117650288784944, 0.0117650034647301, 0.0117650283202336, 0.0117650854303084, 0.0117651348411273, 0.0117651413703644, 0.0117650996816551, 0.0117650403088463, 0.0117650101162594, 0.0117650376796907, 0.0117651069678528, 0.0117651617487428, 0.0117651452973658, 0.0117650528481794, 0.0117649547988954, 0.0117649557887012, 0.0117650971791392, 0.0117652740315257, 0.0117652769430361, 0.0117650124029183, 0.0117647465453447, 0.0117649455983618, 0.0117654497633433, 0.0117651608374694, 0.0117645691102578, 0.011765753865677, 0.011764381528831, 0.0117660944605908, 0.0117648481896637, 0.011764197952055, 0.0117648481896637, 0.0117660944605908, 0.011764381528831, 0.011765753865677, 0.0117645691102578, 0.0117651608374694, 0.0117654497633433, 0.0117649455983618, 0.0117647465453447, 0.0117650124029183, 0.0117652769430361, 0.0117652740315257, 0.0117650971791392, 0.0117649557887012, 0.0117649547988954, 0.0117650528481794, 0.0117651452973658, 0.0117651617487428, 0.0117651069678528, 0.0117650376796906, 0.0117650101162594, 0.0117650403088463, 0.011765099681655, 0.0117651413703644, 0.0117651348411273, 0.0117650854303084, 0.0117650283202336, 0.0117650034647301, 0.0117650288784944, 0.0117650891474924
flux1:, 0.658746748420663, 0.0121115816258911, 0.0121115235696976, 0.0121114963411497, 0.0121115162203105, 0.0121115676793731, 0.0121116136562563, 0.0121116208358634, 0.0121115837573083, 0.0121115307986515, 0.0121115055808504, 0.0121115338938695, 0.0121115988511781, 0.0121116459924191, 0.0121116224609326, 0.0121115277257529, 0.0121114344437987, 0.0121114456487735, 0.0121115970461186, 0.0121117764402404, 0.0121117705104191, 0.0121114903695724, 0.0121112156444429, 0.0121114238595287, 0.0121119441908104, 0.0121116490160696, 0.0121110492235037, 0.0121122700990671, 0.0121108521456666, 0.0121126111263244, 0.0121113221795796, 0.0121106498188031, 0.0121113221795796, 0.0121126111263244, 0.0121108521456666, 0.0121122700990671, 0.0121110492235037, 0.0121116490160696, 0.0121119441908104, 0.0121114238595287, 0.0121112156444429, 0.0121114903695724, 0.0121117705104191, 0.0121117764402404, 0.0121115970461186, 0.0121114456487735, 0.0121114344437987, 0.0121115277257529, 0.0121116224609326, 0.0121116459924191, 0.0121115988511781, 0.0121115338938695, 0.0121115055808504, 0.0121115307986515, 0.0121115837573083, 0.0121116208358634, 0.0121116136562563, 0.0121115676793731, 0.0121115162203105, 0.0121114963411497, 0.0121115235696976, 0.0121115816258911
flux1:, 0.659009197324416, 0.012457266706119, 0.0124572111070342, 0.0124571824053844, 0.0124571975655994, 0.0124572434194249, 0.0124572857871591, 0.0124572933262733, 0.0124572606069997, 0.012457213971379, 0.0124571938223357, 0.0124572230944301, 0.0124572839332178, 0.0124573235609936, 0.0124572929620436, 0.0124571958631451, 0.012457107213038, 0.0124571284561262, 0.0124572896648271, 0.012457471470792, 0.0124574567860308, 0.0124571614382411, 0.0124568783639315, 0.0124570959011621, 0.0124576319151714, 0.0124573299213801, 0.0124567220394117, 0.0124579788505245, 0.0124565154763972, 0.0124583208565586, 0.0124569896576752, 0.0124562953220407, 0.0124569896576752, 0.0124583208565586, 0.0124565154763972, 0.0124579788505245, 0.0124567220394117, 0.0124573299213801, 0.0124576319151714, 0.0124570959011621, 0.0124568783639315, 0.0124571614382411, 0.0124574567860308, 0.012457471470792, 0.0124572896648271, 0.0124571284561262, 0.012457107213038, 0.0124571958631451, 0.0124572929620436, 0.0124573235609936, 0.0124572839332178, 0.0124572230944301, 0.0124571938223357, 0.012457213971379, 0.0124572606069997, 0.0124572933262733, 0.0124572857871591, 0.0124572434194249, 0.0124571975655994, 0.0124571824053844, 0.0124572111070342, 0.012457266706119
flux1:, 0.65927164622817, 0.0128015018390998, 0.0128014490232618, 0.0128014193573979, 0.0128014302242781, 0.0128014706021614, 0.0128015091409693, 0.0128015165973939, 0.0128014878040995, 0.0128014472789695, 0.012801432294324, 0.0128014628603251, 0.0128015199802394, 0.0128015523764358, 0.0128015147677415, 0.0128014151369273, 0.0128013307996058, 0.0128013617173885, 0.0128015324478979, 0.0128017165872692, 0.0128016934121839, 0.0128013834673688, 0.0128010926948103, 0.0128013196785329, 0.0128018707155758, 0.0128015611525228, 0.0128009450373613, 0.0128022375067046, 0.0128007290963602, 0.0128025813259307, 0.0128012085441253, 0.0128004924887211, 0.0128012085441253, 0.0128025813259307, 0.0128007290963602, 0.0128022375067046, 0.0128009450373613, 0.0128015611525228, 0.0128018707155758, 0.0128013196785329, 0.0128010926948103, 0.0128013834673688, 0.0128016934121839, 0.0128017165872692, 0.0128015324478979, 0.0128013617173885, 0.0128013307996058, 0.0128014151369273, 0.0128015147677415, 0.0128015523764358, 0.0128015199802394, 0.0128014628603251, 0.012801432294324, 0.0128014472789695, 0.0128014878040995, 0.0128015165973939, 0.0128015091409693, 0.0128014706021614, 0.0128014302242782, 0.0128014193573979, 0.0128014490232618, 0.0128015018390998
flux1:, 0.659534095131923, 0.0131436303488189, 0.013143580742654, 0.0131435507897612, 0.0131435579412965, 0.0131435930323149, 0.0131436274587321, 0.0131436342338269, 0.0131436087613463, 0.0131435740325369, 0.0131435643279282, 0.0131435966556645, 0.0131436506375639, 0.0131436762240884, 0.0131436316919416, 0.0131435292617093, 0.0131434487372522, 0.0131434887918808, 0.01314366867492, 0.0131438551297321, 0.0131438239065341, 0.0131435001813463, 0.0131432024814722, 0.013143438992096, 0.0131440042175737, 0.0131436861642441, 0.0131430615616894, 0.0131443893231337, 0.0131428364499803, 0.0131447360684172, 0.0131433226120691, 0.0131425851963372, 0.0131433226120691, 0.0131447360684172, 0.0131428364499803, 0.0131443893231337, 0.0131430615616894, 0.0131436861642441, 0.0131440042175737, 0.013143438992096, 0.0131432024814722, 0.0131435001813463, 0.0131438239065341, 0.0131438551297321, 0.01314366867492, 0.0131434887918808, 0.0131434487372522, 0.0131435292617093, 0.0131436316919416, 0.0131436762240884, 0.0131436506375639, 0.0131435966556645, 0.0131435643279282, 0.0131435740325369, 0.0131436087613463, 0.0131436342338269, 0.0131436274587321, 0.0131435930323149, 0.0131435579412965, 0.0131435507897612, 0.013143580742654, 0.0131436303488189
flux1:, 0.659796544035676, 0.0134829834040581, 0.013482937547456, 0.0134829081456531, 0.0134829122890647, 0.0134829423157766, 0.0134829722668294, 0.0134829776077332, 0.0134829546971939, 0.0134829253727864, 0.0134829211008305, 0.0134829557928422, 0.0134830073852456, 0.0134830267031216, 0.0134829753454002, 0.0134828697444742, 0.0134827923617603, 0.0134828408589186, 0.0134830294619064, 0.0134832182809816, 0.0134831796227002, 0.0134828431246234, 0.0134825393722136, 0.0134827854391002, 0.0134833638498876, 0.0134830362301233, 0.0134824027894755, 0.0134837653928306, 0.0134821688154425, 0.0134841164360879, 0.0134826634405574, 0.013481905123529, 0.0134826634405574, 0.0134841164360879, 0.0134821688154425, 0.0134837653928306, 0.0134824027894755, 0.0134830362301233, 0.0134833638498876, 0.0134827854391002, 0.0134825393722136, 0.0134828431246234, 0.0134831796227002, 0.0134832182809816, 0.0134830294619064, 0.0134828408589186, 0.0134827923617603, 0.0134828697444742, 0.0134829753454002, 0.0134830267031216, 0.0134830073852456, 0.0134829557928422, 0.0134829211008305, 0.0134829253727863, 0.0134829546971939, 0.0134829776077332, 0.0134829722668294, 0.0134829423157766, 0.0134829122890647, 0.0134829081456531, 0.013482937547456, 0.0134829834040581
flux1:, 0.660058992939429, 0.0138188820970319, 0.0138188406498574, 0.0138188127821737, 0.0138188147244438, 0.01381883991562, 0.0138188649376745, 0.0138188679473463, 0.0138188467113541, 0.0138188223483921, 0.0138188237130635, 0.0138188615017408, 0.0138189116000545, 0.0138189252841733, 0.0138188671939104, 0.0138187579478074, 0.0138186828811215, 0.0138187389934398, 0.0138189358382832, 0.0138191271402518, 0.0138190818176811, 0.0138187337229638, 0.0138184248774525, 0.0138186804733685, 0.0138192709094857, 0.0138189325138691, 0.0138182898060554, 0.0138196867223905, 0.013818047376765, 0.0138200436654387, 0.013818552475284, 0.0138177738085684, 0.013818552475284, 0.0138200436654387, 0.013818047376765, 0.0138196867223905, 0.0138182898060554, 0.0138189325138691, 0.0138192709094857, 0.0138186804733685, 0.0138184248774525, 0.0138187337229638, 0.0138190818176811, 0.0138191271402517, 0.0138189358382832, 0.0138187389934398, 0.0138186828811215, 0.0138187579478074, 0.0138188671939104, 0.0138189252841733, 0.0138189116000545, 0.0138188615017408, 0.0138188237130635, 0.0138188223483921, 0.0138188467113541, 0.0138188679473463, 0.0138188649376745, 0.01381883991562, 0.0138188147244438, 0.0138188127821737, 0.0138188406498574, 0.0138188820970319
flux1:, 0.660321441843183, 0.0141506396200282, 0.0141506033609145, 0.0141505781308787, 0.0141505787443203, 0.0141505993084088, 0.0141506188518596, 0.0141506185070409, 0.0141505979609688, 0.0141505780935946, 0.014150585360858, 0.0141506270966571, 0.0141506767157361, 0.0141506854663701, 0.0141506207169183, 0.0141505072540106, 0.0141504335463099, 0.0141504963414181, 0.0141507009227919, 0.0141508948953365, 0.014150843817824, 0.0141504854438343, 0.0141501725277717, 0.0141504375653182, 0.0141510387268352, 0.0141506882403544, 0.0141500357797524, 0.0141514664070045, 0.0141497853948782, 0.0141518310431226, 0.0141503031891132, 0.014149504807807, 0.0141503031891132, 0.0141518310431226, 0.0141497853948782, 0.0141514664070045, 0.0141500357797524, 0.0141506882403544, 0.0141510387268352, 0.0141504375653182, 0.0141501725277717, 0.0141504854438343, 0.014150843817824, 0.0141508948953365, 0.0141507009227919, 0.0141504963414181, 0.0141504335463099, 0.0141505072540106, 0.0141506207169183, 0.0141506854663701, 0.0141506767157361, 0.0141506270966571, 0.014150585360858, 0.0141505780935946, 0.0141505979609688, 0.0141506185070409, 0.0141506188518596, 0.0141505993084088, 0.0141505787443203, 0.0141505781308787, 0.0141506033609145, 0.0141506396200282
flux1:, 0.660583890746936, 0.0144775635303819, 0.0144775333471658, 0.01447751194676, 0.0144775121313012, 0.0144775282323259, 0.0144775416530117, 0.0144775368298035, 0.0144775159279256, 0.0144775000954302, 0.0144775135991332, 0.0144775602318503, 0.0144776104727789, 0.0144776150251204, 0.0144775436578925, 0.0144774253211936, 0.0144773519134557, 0.0144774203856551, 0.0144776321888747, 0.0144778290838748, 0.0144777732743184, 0.0144774060471265, 0.0144770901230781, 0.0144773644534375, 0.0144779749223578, 0.0144776109571859, 0.0144769482264758, 0.0144784118950576, 0.0144766904684935, 0.0144787861620716, 0.0144772233335849, 0.0144764059453402, 0.0144772233335849, 0.0144787861620716, 0.0144766904684935, 0.0144784118950576, 0.0144769482264758, 0.0144776109571859, 0.0144779749223577, 0.0144773644534375, 0.0144770901230781, 0.0144774060471265, 0.0144777732743184, 0.0144778290838748, 0.0144776321888747, 0.0144774203856551, 0.0144773519134557, 0.0144774253211936, 0.0144775436578925, 0.0144776150251204, 0.0144776104727789, 0.0144775602318503, 0.0144775135991332, 0.0144775000954302, 0.0144775159279256, 0.0144775368298035, 0.0144775416530117, 0.0144775282323259, 0.0144775121313012, 0.01447751194676, 0.0144775333471658, 0.0144775635303819
flux1:, 0.660846339650689, 0.0147989580934068, 0.0147989349650422, 0.0147989186362327, 0.0147989192803151, 0.014798931017814, 0.0147989375856941, 0.0147989270920241, 0.0147989047669596, 0.0147988925402197, 0.0147989126824836, 0.0147989652359168, 0.0147990172481825, 0.0147990183412811, 0.0147989403569331, 0.0147988164215643, 0.0147987421873543, 0.0147988152917251, 0.0147990338093302, 0.0147992339337608, 0.0147991744984314, 0.0147987999166283, 0.0147984820633583, 0.014798765477604, 0.0147993837442716, 0.0147990048767848, 0.0147983313540425, 0.014799827332172, 0.0147980668747643, 0.0148002132582102, 0.0147986172717641, 0.0147977816443257, 0.0147986172717641, 0.0148002132582102, 0.0147980668747643, 0.014799827332172, 0.0147983313540425, 0.0147990048767848, 0.0147993837442716, 0.014798765477604, 0.0147984820633583, 0.0147987999166283, 0.0147991744984314, 0.0147992339337608, 0.0147990338093302, 0.0147988152917251, 0.0147987421873543, 0.0147988164215643, 0.0147989403569331, 0.0147990183412811, 0.0147990172481825, 0.0147989652359168, 0.0147989126824836, 0.0147988925402197, 0.0147989047669596, 0.0147989270920241, 0.0147989375856941, 0.014798931017814, 0.0147989192803151, 0.0147989186362327, 0.0147989349650422, 0.0147989580934068
flux1:, 0.661108788554442, 0.0151141266923112, 0.0151141116626077, 0.0151141016540735, 0.0151141035961866, 0.0151141109905896, 0.0151141099058172, 0.0151140925196786, 0.0151140677234048, 0.0151140587282439, 0.0151140859738726, 0.0151141455145491, 0.0151142004550353, 0.0151141988015479, 0.0151141141553012, 0.0151139838513175, 0.0151139076354573, 0.0151139843230986, 0.0151142090693322, 0.0151144127719731, 0.0151143508660113, 0.0151139704619333, 0.0151136517507449, 0.0151139439838504, 0.0151145684772335, 0.0151141732882095, 0.0151134884753506, 0.0151150159738498, 0.015113217979027, 0.0151154156172215, 0.0151137883820501, 0.0151129353296258, 0.0151137883820501, 0.0151154156172215, 0.015113217979027, 0.0151150159738498, 0.0151134884753506, 0.0151141732882095, 0.0151145684772334, 0.0151139439838504, 0.0151136517507449, 0.0151139704619333, 0.0151143508660113, 0.0151144127719731, 0.0151142090693322, 0.0151139843230986, 0.0151139076354573, 0.0151139838513175, 0.0151141141553012, 0.0151141988015479, 0.0151142004550353, 0.0151141455145491, 0.0151140859738726, 0.0151140587282439, 0.0151140677234048, 0.0151140925196786, 0.0151141099058171, 0.0151141109905896, 0.0151141035961866, 0.0151141016540735, 0.0151141116626077, 0.0151141266923112
flux1:, 0.661371237458196, 0.0154223742935926, 0.0154223684376409, 0.0154223659586558, 0.0154223699515341, 0.0154223729360936, 0.0154223633521885, 0.0154223378641778, 0.0154223096087524, 0.0154223035449124, 0.015422338409667, 0.0154224060106467, 0.0154224650010549, 0.0154224612591911, 0.0154223698607791, 0.0154222324007502, 0.0154221530607565, 0.0154222323137967, 0.0154224628362673, 0.015422670490483, 0.0154226072801337, 0.0154222225797874, 0.0154219040518838, 0.0154222047894386, 0.0154228339104648, 0.0154224210272531, 0.0154217244788782, 0.0154232826552204, 0.0154214487022463, 0.0154236980401427, 0.0154220415218402, 0.0154211718907165, 0.0154220415218402, 0.0154236980401427, 0.0154214487022463, 0.0154232826552204, 0.0154217244788782, 0.0154224210272531, 0.0154228339104648, 0.0154222047894386, 0.0154219040518838, 0.0154222225797874, 0.0154226072801337, 0.015422670490483, 0.0154224628362673, 0.0154222323137967, 0.0154221530607565, 0.0154222324007502, 0.0154223698607791, 0.0154224612591911, 0.0154224650010549, 0.0154224060106467, 0.015422338409667, 0.0154223035449124, 0.0154223096087524, 0.0154223378641778, 0.0154223633521885, 0.0154223729360936, 0.0154223699515341, 0.0154223659586558, 0.0154223684376409, 0.0154223742935926
flux1:, 0.661633686361949, 0.0157230099559783, 0.015723014340611, 0.0157230205142631, 0.0157230271936691, 0.015723025613682, 0.0157230066670759, 0.0157229719254657, 0.0157229393215741, 0.015722935976212, 0.0157229790091428, 0.0157230557102086, 0.0157231197946396, 0.0157231145435866, 0.0157230162620635, 0.0157228708725389, 0.0157227873213286, 0.0157228681863406, 0.0157231040742981, 0.015723316057364, 0.0157232526801866, 0.0157228651632402, 0.0157225478089222, 0.0157228566964313, 0.0157234888533965, 0.0157230569927409, 0.015722348344395, 0.0157239363058326, 0.0157220680342118, 0.0157243693559449, 0.0157226855392955, 0.0157218001931438, 0.0157226855392955, 0.0157243693559449, 0.0157220680342118, 0.0157239363058326, 0.015722348344395, 0.0157230569927409, 0.0157234888533965, 0.0157228566964313, 0.0157225478089222, 0.0157228651632402, 0.0157232526801865, 0.015723316057364, 0.0157231040742981, 0.0157228681863406, 0.0157227873213286, 0.0157228708725389, 0.0157230162620635, 0.0157231145435866, 0.0157231197946397, 0.0157230557102086, 0.0157229790091428, 0.015722935976212, 0.0157229393215741, 0.0157229719254657, 0.0157230066670759, 0.015723025613682, 0.0157230271936691, 0.0157230205142631, 0.015723014340611, 0.0157230099559782
flux1:, 0.661896135265702, 0.0160153493706189, 0.0160153650106799, 0.0160153808287319, 0.0160153906885199, 0.0160153843081577, 0.0160153551529686, 0.0160153101093457, 0.0160152724008617, 0.0160152716557769, 0.0160153234161635, 0.0160154101819555, 0.0160154802864148, 0.0160154740063601, 0.0160153686797376, 0.0160152146354826, 0.0160151258837403, 0.0160152075022546, 0.0160154483910874, 0.0160156650607314, 0.0160156025851591, 0.0160152136463899, 0.0160148983868229, 0.0160152150413301, 0.0160158486862781, 0.0160153966964078, 0.016014675691277, 0.0160162924969349, 0.0160143915800068, 0.0160167449686984, 0.016015035820858, 0.016014135626195, 0.016015035820858, 0.0160167449686984, 0.0160143915800068, 0.0160162924969349, 0.0160146756912771, 0.0160153966964078, 0.0160158486862781, 0.0160152150413301, 0.0160148983868229, 0.0160152136463899, 0.0160156025851591, 0.0160156650607314, 0.0160154483910874, 0.0160152075022546, 0.0160151258837403, 0.0160152146354826, 0.0160153686797376, 0.01601547400636, 0.0160154802864148, 0.0160154101819555, 0.0160153234161635, 0.0160152716557769, 0.0160152724008617, 0.0160153101093457, 0.0160153551529686, 0.0160153843081577, 0.0160153906885199, 0.0160153808287319, 0.0160153650106799, 0.0160153493706189
flux1:, 0.662158584169456, 0.0162987174199543, 0.0162987452324924, 0.0162987715141681, 0.0162987848889985, 0.0162987734055984, 0.016298733252129, 0.0162986770055174, 0.0162986335984384, 0.016298635430583, 0.0162986964603715, 0.0162987941382001, 0.0162988710337475, 0.0162988640913921, 0.0162987515407931, 0.0162985882004848, 0.0162984933970467, 0.016298575031971, 0.0162988206037294, 0.0162990422727401, 0.0162989816584441, 0.0162985925719959, 0.016298280244166, 0.0162986042678115, 0.0162992379326968, 0.0162987648332838, 0.0162980313463918, 0.0162996760082753, 0.0162977441268449, 0.0163001494264407, 0.0162984168616507, 0.0162975026739192, 0.0162984168616507, 0.0163001494264407, 0.0162977441268449, 0.0162996760082753, 0.0162980313463918, 0.0162987648332838, 0.0162992379326968, 0.0162986042678115, 0.016298280244166, 0.0162985925719959, 0.0162989816584441, 0.0162990422727401, 0.0162988206037294, 0.016298575031971, 0.0162984933970467, 0.0162985882004848, 0.0162987515407931, 0.0162988640913921, 0.0162988710337475, 0.0162987941382001, 0.0162986964603715, 0.016298635430583, 0.0162986335984384, 0.0162986770055174, 0.016298733252129, 0.0162987734055984, 0.0162987848889985, 0.0162987715141681, 0.0162987452324924, 0.0162987174199543
flux1:, 0.662421033073209, 0.0165724507424681, 0.0165724915011913, 0.0165725288580315, 0.0165725459146905, 0.0165725289798969, 0.016572477135054, 0.0165724089724386, 0.0165723594568162, 0.0165723639320159, 0.0165724347249482, 0.0165725440041248, 0.0165726282752591, 0.0165726209154419, 0.0165725009631844, 0.0165723278051112, 0.0165722262737499, 0.0165723073306779, 0.0165725573106392, 0.0165727842205404, 0.0165727262810797, 0.016572338168797, 0.016572029514135, 0.0165723605091406, 0.0165729928405397, 0.0165724978591587, 0.0165717519182014, 0.0165734234011362, 0.0165714622180107, 0.0165739189984742, 0.0165721648454567, 0.0165712374961762, 0.0165721648454567, 0.0165739189984742, 0.0165714622180107, 0.0165734234011362, 0.0165717519182014, 0.0165724978591587, 0.0165729928405397, 0.0165723605091407, 0.016572029514135, 0.016572338168797, 0.0165727262810797, 0.0165727842205404, 0.0165725573106392, 0.0165723073306779, 0.0165722262737499, 0.0165723278051112, 0.0165725009631844, 0.0165726209154419, 0.0165726282752591, 0.0165725440041248, 0.0165724347249482, 0.0165723639320159, 0.0165723594568162, 0.0165724089724386, 0.016572477135054, 0.0165725289798969, 0.0165725459146905, 0.0165725288580315, 0.0165724915011913, 0.0165724507424681
flux1:, 0.662683481976962, 0.0168359002903759, 0.0168359545828003, 0.0168360033914598, 0.0168360241292595, 0.0168360013759617, 0.0168359372835891, 0.0168358567148623, 0.016835800878689, 0.0168358081388949, 0.0168358891077813, 0.0168360104823146, 0.0168361025019745, 0.016836094845722, 0.0168359673364986, 0.0168357839927188, 0.0168356752638202, 0.0168357553064266, 0.0168360094559348, 0.0168362417508336, 0.0168361871200398, 0.0168358009250084, 0.0168354965819968, 0.0168358341664698, 0.0168364639576104, 0.01683594656142, 0.0168351883634896, 0.0168368855840757, 0.0168348967203776, 0.016837404247495, 0.016835630220607, 0.0168346905060172, 0.016835630220607, 0.016837404247495, 0.0168348967203776, 0.0168368855840757, 0.0168351883634896, 0.01683594656142, 0.0168364639576104, 0.0168358341664698, 0.0168354965819968, 0.0168358009250084, 0.0168361871200398, 0.0168362417508336, 0.0168360094559348, 0.0168357553064266, 0.0168356752638202, 0.0168357839927188, 0.0168359673364985, 0.016836094845722, 0.0168361025019745, 0.0168360104823146, 0.0168358891077813, 0.0168358081388949, 0.016835800878689, 0.0168358567148623, 0.0168359372835891, 0.0168360013759617, 0.0168360241292595, 0.0168360033914598, 0.0168359545828003, 0.0168359002903759
flux1:, 0.662945930880715, 0.0170884338672026, 0.0170885020568851, 0.0170885624413544, 0.0170885867015755, 0.0170885577751889, 0.0170884810542072, 0.0170883878397773, 0.017088325674189, 0.0170883359189576, 0.0170884273627249, 0.0170885610991571, 0.0170886610114453, 0.0170886530604319, 0.0170885178845307, 0.0170883241719353, 0.017088208007726, 0.0170882867667031, 0.017088544872721, 0.0170887825745022, 0.0170887316779556, 0.017088348144189, 0.0170880486450949, 0.017088392468965, 0.0170890186878902, 0.0170884786093932, 0.017087708532979, 0.0170894303577051, 0.0170874153717969, 0.0170899725827392, 0.0170881802578527, 0.0170872289294237, 0.0170881802578527, 0.0170899725827392, 0.0170874153717969, 0.0170894303577051, 0.017087708532979, 0.0170884786093932, 0.0170890186878902, 0.017088392468965, 0.0170880486450949, 0.017088348144189, 0.0170887316779556, 0.0170887825745022, 0.017088544872721, 0.0170882867667031, 0.017088208007726, 0.0170883241719353, 0.0170885178845307, 0.0170886530604319, 0.0170886610114453, 0.0170885610991571, 0.0170884273627249, 0.0170883359189576, 0.017088325674189, 0.0170883878397772, 0.0170884810542072, 0.0170885577751889, 0.0170885867015755, 0.0170885624413545, 0.0170885020568851, 0.0170884338672026
flux1:, 0.663208379784469, 0.0173294386321437, 0.0173295208281945, 0.0173295926524555, 0.0173296201362683, 0.0173295847285943, 0.0173294952068549, 0.0173293893764636, 0.017329321072056, 0.0173293345353064, 0.0173294366075612, 0.0173295827195457, 0.0173296904309451, 0.0173296820780232, 0.0173295391953732, 0.0173293351421542, 0.0173292115543738, 0.0173292889296425, 0.017329550791641, 0.017329793777694, 0.0173297468104933, 0.0173293664694842, 0.0173290722411796, 0.0173294220015361, 0.0173300438143161, 0.0173294810702331, 0.0173286996820494, 0.0173304449247747, 0.0173284052945581, 0.0173310107801917, 0.0173292015761203, 0.0173282393332435, 0.0173292015761202, 0.0173310107801917, 0.0173284052945581, 0.0173304449247747, 0.0173286996820493, 0.0173294810702331, 0.0173300438143161, 0.0173294220015361, 0.0173290722411796, 0.0173293664694842, 0.0173297468104933, 0.017329793777694, 0.017329550791641, 0.0173292889296425, 0.0173292115543738, 0.0173293351421542, 0.0173295391953732, 0.0173296820780232, 0.0173296904309451, 0.0173295827195457, 0.0173294366075612, 0.0173293345353064, 0.017329321072056, 0.0173293893764636, 0.0173294952068549, 0.0173295847285943, 0.0173296201362683, 0.0173295926524555, 0.0173295208281945, 0.0173294386321437
flux1:, 0.663470828688222, 0.017558323558101, 0.0175584195938537, 0.0175585024654306, 0.0175585327592372, 0.017558490642907, 0.0175583883847998, 0.017558270246498, 0.0175581961810097, 0.0175582131043993, 0.0175583257852566, 0.0175584840162325, 0.0175585991957079, 0.0175585902408551, 0.0175584397045657, 0.0175582255707218, 0.0175580948299218, 0.0175581708861448, 0.0175584363011131, 0.0175586842857332, 0.0175586411975602, 0.017558264362157, 0.0175579757308125, 0.01755833118589, 0.0175589479739367, 0.0175583628764492, 0.0175575709328203, 0.0175593383518738, 0.0175572754611354, 0.0175599274558766, 0.0175581026219881, 0.017557130107092, 0.0175581026219881, 0.0175599274558766, 0.0175572754611354, 0.0175593383518738, 0.0175575709328203, 0.0175583628764492, 0.0175589479739367, 0.01755833118589, 0.0175579757308125, 0.017558264362157, 0.0175586411975602, 0.0175586842857332, 0.0175584363011131, 0.0175581708861448, 0.0175580948299218, 0.0175582255707218, 0.0175584397045657, 0.0175585902408551, 0.0175585991957079, 0.0175584840162325, 0.0175583257852566, 0.0175582131043993, 0.0175581961810097, 0.017558270246498, 0.0175583883847998, 0.017558490642907, 0.0175585327592372, 0.0175585024654306, 0.0175584195938537, 0.017558323558101
flux1:, 0.663733277591975, 0.017774521830319, 0.017774631252593, 0.0177747245368785, 0.0177747571435753, 0.017774708204978, 0.0177745935310796, 0.0177744636697652, 0.017774384387826, 0.0177744049923141, 0.0177745280651598, 0.0177746978801485, 0.0177748199681318, 0.0177748101388786, 0.0177746521169084, 0.0177744284076193, 0.0177742910435945, 0.0177743659993087, 0.0177746347457889, 0.0177748872663015, 0.0177748477545283, 0.0177744745203258, 0.0177741917195959, 0.0177745527006765, 0.0177751640713982, 0.017774557231265, 0.0177737556739883, 0.0177755439691758, 0.017773459098518, 0.0177761554783026, 0.0177743160887549, 0.0177733338850051, 0.0177743160887549, 0.0177761554783026, 0.017773459098518, 0.0177755439691758, 0.0177737556739883, 0.017774557231265, 0.0177751640713982, 0.0177745527006765, 0.0177741917195959, 0.0177744745203258, 0.0177748477545283, 0.0177748872663015, 0.0177746347457889, 0.0177743659993087, 0.0177742910435945, 0.0177744284076193, 0.0177746521169084, 0.0177748101388786, 0.0177748199681318, 0.0177746978801485, 0.0177745280651598, 0.0177744049923141, 0.017774384387826, 0.0177744636697652, 0.0177745935310796, 0.017774708204978, 0.0177747571435753, 0.0177747245368785, 0.017774631252593, 0.017774521830319
flux1:, 0.663995726495728, 0.0179774931726385, 0.017977615242488, 0.0179777180871452, 0.0179777524614463, 0.0179776967300517, 0.0179775702274468, 0.0179774294928739, 0.0179773456789234, 0.017977370136231, 0.0179775031709149, 0.0179776837580842, 0.0179778119839357, 0.0179778009591074, 0.0179776357527243, 0.0179774032236862, 0.017977260016901, 0.0179773342278624, 0.0179776060499859, 0.017977862458494, 0.0179778259697951, 0.0179774562239402, 0.0179771794061151, 0.0179775458266681, 0.0179781516169183, 0.0179775239382427, 0.0179767138850407, 0.0179785216948716, 0.0179764160176213, 0.0179791543063069, 0.0179773012611196, 0.0179763098927775, 0.0179773012611196, 0.0179791543063069, 0.0179764160176213, 0.0179785216948716, 0.0179767138850407, 0.0179775239382427, 0.0179781516169183, 0.0179775458266681, 0.0179771794061151, 0.0179774562239402, 0.0179778259697951, 0.017977862458494, 0.0179776060499859, 0.0179773342278624, 0.017977260016901, 0.0179774032236862, 0.0179776357527243, 0.0179778009591074, 0.0179778119839357, 0.0179776837580842, 0.0179775031709149, 0.017977370136231, 0.0179773456789234, 0.0179774294928739, 0.0179775702274468, 0.0179776967300517, 0.0179777524614463, 0.0179777180871452, 0.017977615242488, 0.0179774931726385
flux1:, 0.664258175399482, 0.018166726088514, 0.0181668597937617, 0.0181669711619497, 0.018167006747661, 0.0181669444197834, 0.018166806942131, 0.0181666564268058, 0.0181665688726465, 0.0181665972783647, 0.0181667396220598, 0.0181669299042733, 0.0181670633114298, 0.0181670507468637, 0.0181668788046613, 0.018166638458787, 0.0181664904230214, 0.0181665643606036, 0.018166838953133, 0.0181670984145911, 0.0181670641552095, 0.018166697592248, 0.0181664268417247, 0.0181667987031876, 0.0181673989752081, 0.0181667516419162, 0.0181659343717809, 0.0181677602712314, 0.0181656348545484, 0.0181684122388, 0.0181665462717435, 0.0181655462071616, 0.0181665462717435, 0.0181684122388, 0.0181656348545484, 0.0181677602712314, 0.0181659343717809, 0.0181667516419162, 0.0181673989752081, 0.0181667987031876, 0.0181664268417247, 0.018166697592248, 0.0181670641552095, 0.0181670984145911, 0.018166838953133, 0.0181665643606036, 0.0181664904230214, 0.018166638458787, 0.0181668788046613, 0.0181670507468637, 0.0181670633114298, 0.0181669299042733, 0.0181667396220598, 0.0181665972783647, 0.0181665688726465, 0.0181666564268058, 0.018166806942131, 0.0181669444197834, 0.018167006747661, 0.0181669711619497, 0.0181668597937617, 0.018166726088514
flux1:, 0.664520624303235, 0.0183417400041493, 0.0183418840833678, 0.0183420027940589, 0.0183420390610615, 0.0183419705163694, 0.0183418231732756, 0.018341664181158, 0.0183415737498757, 0.0183416060999239, 0.0183417568765537, 0.0183419555326817, 0.0183420930103554, 0.018342078565151, 0.01834190049156, 0.0183416535667963, 0.0183415019235951, 0.0183415761492872, 0.0183418531446372, 0.018342114641724, 0.0183420815962151, 0.0183417177403376, 0.0183414530886736, 0.0183418304824016, 0.018342425512222, 0.0183417599665972, 0.0183409369005026, 0.0183427793996267, 0.0183406352108504, 0.0183434485632853, 0.0183415702563293, 0.0183405619134747, 0.0183415702563293, 0.0183434485632853, 0.0183406352108504, 0.0183427793996267, 0.0183409369005026, 0.0183417599665972, 0.018342425512222, 0.0183418304824016, 0.0183414530886736, 0.0183417177403376, 0.0183420815962151, 0.018342114641724, 0.0183418531446372, 0.0183415761492872, 0.0183415019235951, 0.0183416535667963, 0.01834190049156, 0.018342078565151, 0.0183420930103554, 0.0183419555326817, 0.0183417568765538, 0.0183416060999239, 0.0183415737498757, 0.018341664181158, 0.0183418231732756, 0.0183419705163694, 0.0183420390610615, 0.0183420027940589, 0.0183418840833678, 0.0183417400041493
flux1:, 0.664783073206988, 0.0185020873013629, 0.0185022402783467, 0.0185023650516151, 0.0185024015303235, 0.018502327339758, 0.0185021714755567, 0.0185020054829363, 0.0185019130711048, 0.0185019492430848, 0.0185021073618284, 0.0185023128571549, 0.0185024531771543, 0.0185024365389902, 0.0185022530964536, 0.0185020010448391, 0.0185018471906832, 0.0185019223278917, 0.0185022012860261, 0.0185024636310173, 0.0185024305889722, 0.0185020688217799, 0.0185018102635408, 0.0185021933685926, 0.0185027836271205, 0.0185021015410147, 0.0185012742186353, 0.0185031317623037, 0.0185009696803903, 0.0185038155904845, 0.0185019253943259, 0.0185009091486288, 0.0185019253943259, 0.0185038155904845, 0.0185009696803903, 0.0185031317623037, 0.0185012742186353, 0.0185021015410147, 0.0185027836271205, 0.0185021933685926, 0.0185018102635408, 0.0185020688217799, 0.0185024305889722, 0.0185024636310173, 0.0185022012860262, 0.0185019223278918, 0.0185018471906832, 0.0185020010448391, 0.0185022530964536, 0.0185024365389902, 0.0185024531771543, 0.0185023128571549, 0.0185021073618284, 0.0185019492430848, 0.0185019130711048, 0.0185020054829363, 0.0185021714755567, 0.018502327339758, 0.0185024015303235, 0.0185023650516151, 0.0185022402783467, 0.0185020873013629
flux1:, 0.665045522110741, 0.0186473552281459, 0.0186475154553382, 0.0186476449602352, 0.0186476812714296, 0.0186476021956488, 0.018647439358226, 0.0186472679685283, 0.0186471744686916, 0.0186472142094425, 0.0186473783823963, 0.0186475890070393, 0.0186477308640608, 0.0186477117721654, 0.0186475238764321, 0.0186472683348939, 0.0186471138023112, 0.0186471905067668, 0.0186474709087374, 0.018647732762301, 0.0186476983522379, 0.0186473379449486, 0.0186470854535438, 0.0186474745301409, 0.0186480606574456, 0.0186473638970424, 0.0186465339502438, 0.0186484049192573, 0.0186462257509676, 0.0186491005629706, 0.0186471988229393, 0.0186461750171865, 0.0186471988229393, 0.0186491005629706, 0.0186462257509676, 0.0186484049192573, 0.0186465339502438, 0.0186473638970424, 0.0186480606574456, 0.0186474745301409, 0.0186470854535438, 0.0186473379449486, 0.0186476983522379, 0.018647732762301, 0.0186474709087374, 0.0186471905067668, 0.0186471138023112, 0.0186472683348939, 0.0186475238764321, 0.0186477117721654, 0.0186477308640608, 0.0186475890070393, 0.0186473783823963, 0.0186472142094425, 0.0186471744686916, 0.0186472679685283, 0.018647439358226, 0.0186476021956488, 0.0186476812714296, 0.0186476449602352, 0.0186475154553382, 0.0186473552281459
flux1:, 0.665307971014495, 0.0187771676753028, 0.0187773333841483, 0.0187774662866483, 0.0187775021648483, 0.0187774191428218, 0.018777251043639, 0.0187770759382158, 0.0187769822036033, 0.0187770251239411, 0.0187771938925694, 0.0187774078064639, 0.0187775498600623, 0.0187775281245522, 0.018777336832865, 0.0187770795866128, 0.0187769260006916, 0.0187770049307991, 0.0187772861765236, 0.0187775460730652, 0.0187775088024008, 0.0187771489512553, 0.0187769024939801, 0.0187772978726535, 0.018777880646204, 0.0187771712314337, 0.0187763403554089, 0.0187782230691716, 0.0187760275694934, 0.0187789274263587, 0.0187770144128178, 0.0187759833687317, 0.0187770144128178, 0.0187789274263587, 0.0187760275694934, 0.0187782230691716, 0.0187763403554089, 0.0187771712314337, 0.018777880646204, 0.0187772978726535, 0.0187769024939801, 0.0187771489512553, 0.0187775088024008, 0.0187775460730652, 0.0187772861765236, 0.0187770049307991, 0.0187769260006916, 0.0187770795866128, 0.018777336832865, 0.0187775281245522, 0.0187775498600623, 0.0187774078064639, 0.0187771938925694, 0.0187770251239411, 0.0187769822036033, 0.0187770759382158, 0.018777251043639, 0.0187774191428218, 0.0187775021648483, 0.0187774662866483, 0.0187773333841483, 0.0187771676753028
flux1:, 0.665570419918248, 0.0188911868081097, 0.0188913561639154, 0.0188914911724363, 0.0188915264813573, 0.0188914406092832, 0.0188912690762146, 0.0188910919633587, 0.0188909987766526, 0.0188910443538922, 0.0188912161234588, 0.0188914314061442, 0.018891572322539, 0.0188915478390408, 0.0188913543313369, 0.0188910972710472, 0.0188909463029967, 0.0188910280914407, 0.0188913095021088, 0.0188915658810105, 0.0188915241807761, 0.0188911640443038, 0.0188909235958627, 0.0188913256624947, 0.018891905960343, 0.0188911860202333, 0.0188903559432254, 0.0188922486641028, 0.018890037560222, 0.0188929584523605, 0.0188910343945482, 0.0188899964256405, 0.0188910343945482, 0.0188929584523605, 0.018890037560222, 0.0188922486641028, 0.0188903559432254, 0.0188911860202333, 0.018891905960343, 0.0188913256624947, 0.0188909235958628, 0.0188911640443038, 0.0188915241807761, 0.0188915658810105, 0.0188913095021088, 0.0188910280914407, 0.0188909463029967, 0.0188910972710472, 0.0188913543313369, 0.0188915478390408, 0.018891572322539, 0.0188914314061442, 0.0188912161234588, 0.0188910443538922, 0.0188909987766526, 0.0188910919633587, 0.0188912690762146, 0.0188914406092832, 0.0188915264813573, 0.0188914911724363, 0.0188913561639154, 0.0188911868081097
flux1:, 0.665832868822001, 0.0189891145425528, 0.0189892857011974, 0.0189894216073569, 0.0189894563464625, 0.0189893688477213, 0.0189891957727053, 0.0189890183372031, 0.0189889263849299, 0.0189889739733673, 0.0189891470541301, 0.0189893617573653, 0.0189895002492757, 0.0189894730080015, 0.0189892785615939, 0.0189890236358574, 0.0189888769553738, 0.0189889621832017, 0.0189892430084683, 0.0189894942502985, 0.0189894465230795, 0.0189890852598263, 0.0189888508137108, 0.018989259990859, 0.0189898387509614, 0.0189891104763488, 0.018988282928935, 0.0189901838683458, 0.0189879578863401, 0.0189908957038334, 0.0189889608259798, 0.0189879162512121, 0.0189889608259798, 0.0189908957038334, 0.0189879578863401, 0.0189901838683458, 0.018988282928935, 0.0189891104763488, 0.0189898387509614, 0.018989259990859, 0.0189888508137108, 0.0189890852598263, 0.0189894465230795, 0.0189894942502985, 0.0189892430084683, 0.0189889621832017, 0.0189888769553738, 0.0189890236358573, 0.0189892785615939, 0.0189894730080015, 0.0189895002492757, 0.0189893617573653, 0.0189891470541301, 0.0189889739733673, 0.0189889263849299, 0.0189890183372031, 0.0189891957727053, 0.0189893688477213, 0.0189894563464625, 0.018989421607357, 0.0189892857011974, 0.0189891145425528
flux1:, 0.666095317725754, 0.0190706938564785, 0.0190708650202072, 0.01907100073278, 0.0190710350344683, 0.0190709472218458, 0.0190707745056308, 0.019070598361114, 0.0190705082149057, 0.0190705570639933, 0.0190707297175919, 0.0190709419186876, 0.0190710767815196, 0.019071046870273, 0.0190708528288104, 0.0190706019935438, 0.0190704612217726, 0.019070550396031, 0.0190708298259095, 0.0190710742924499, 0.0190710189618922, 0.0190706557672241, 0.0190704273444339, 0.0190708440695055, 0.0190714222465335, 0.0190706878416452, 0.0190698645265551, 0.0190717718527667, 0.0190695317460774, 0.0190724823328747, 0.0190705368913333, 0.0190694860490963, 0.0190705368913333, 0.0190724823328747, 0.0190695317460774, 0.0190717718527667, 0.0190698645265551, 0.0190706878416452, 0.0190714222465335, 0.0190708440695055, 0.0190704273444339, 0.0190706557672241, 0.0190710189618922, 0.0190710742924499, 0.0190708298259095, 0.019070550396031, 0.0190704612217726, 0.0190706019935438, 0.0190708528288104, 0.019071046870273, 0.0190710767815196, 0.0190709419186876, 0.0190707297175919, 0.0190705570639933, 0.0190705082149057, 0.019070598361114, 0.0190707745056308, 0.0190709472218458, 0.0190710350344683, 0.01907100073278, 0.0190708650202071, 0.0190706938564785
flux1:, 0.666357766629508, 0.0191357099268547, 0.0191358793964622, 0.0191360139669146, 0.0191360480844419, 0.0191359613163062, 0.0191357908127332, 0.0191356174589226, 0.0191355295644943, 0.0191355788440105, 0.0191357493331887, 0.0191359571869204, 0.0191360873298365, 0.0191360549307565, 0.0191358626685687, 0.0191356178352393, 0.0191354845000809, 0.0191355780358883, 0.0191358552170119, 0.0191360912937545, 0.0191360268539146, 0.01913566099457, 0.0191354386493196, 0.019135863350319, 0.0191364418714165, 0.0191357035058686, 0.0191348860692688, 0.0191367979167875, 0.0191345444954402, 0.0191375037039902, 0.0191355480240941, 0.0191344912860002, 0.0191355480240941, 0.0191375037039902, 0.0191345444954402, 0.0191367979167875, 0.0191348860692688, 0.0191357035058686, 0.0191364418714165, 0.019135863350319, 0.0191354386493196, 0.01913566099457, 0.0191360268539146, 0.0191360912937545, 0.0191358552170119, 0.0191355780358883, 0.0191354845000809, 0.0191356178352393, 0.0191358626685687, 0.0191360549307565, 0.0191360873298365, 0.0191359571869204, 0.0191357493331887, 0.0191355788440105, 0.0191355295644943, 0.0191356174589227, 0.0191357908127332, 0.0191359613163062, 0.0191360480844419, 0.0191360139669146, 0.0191358793964622, 0.0191357099268546
flux1:, 0.666620215533261, 0.0191839910853344, 0.0191841573062561, 0.0191842899447453, 0.0191843242315482, 0.0191842398640278, 0.0191840733263274, 0.01918390411298, 0.0191838187872275, 0.0191838676183398, 0.0191840342579554, 0.0191842360449923, 0.0191843605156737, 0.0191843258958686, 0.0191841367790556, 0.0191838997636423, 0.0191837752590292, 0.0191838734667316, 0.0191841475224165, 0.0191843736620472, 0.0191842987248639, 0.019183929570046, 0.0191837133922509, 0.0191841464619557, 0.0191847261829623, 0.0191839859456929, 0.0191831759507991, 0.0191850904311677, 0.0191828245906672, 0.0191857883354207, 0.0191838228467743, 0.0191827606307643, 0.0191838228467743, 0.0191857883354207, 0.0191828245906672, 0.0191850904311677, 0.0191831759507991, 0.0191839859456929, 0.0191847261829623, 0.0191841464619557, 0.0191837133922509, 0.0191839295700461, 0.0191842987248639, 0.0191843736620472, 0.0191841475224165, 0.0191838734667316, 0.0191837752590292, 0.0191838997636423, 0.0191841367790556, 0.0191843258958686, 0.0191843605156737, 0.0191842360449923, 0.0191840342579554, 0.0191838676183398, 0.0191838187872275, 0.01918390411298, 0.0191840733263274, 0.0191842398640278, 0.0191843242315482, 0.0191842899447453, 0.0191841573062561, 0.0191839910853344
flux1:, 0.666882664437014, 0.0192154095854249, 0.0192155711856074, 0.019215701266906, 0.0192157361485034, 0.0192156554859718, 0.0192154945174532, 0.0192153306164537, 0.0192152480526137, 0.0192152955433867, 0.0192154567505612, 0.0192156509205166, 0.0192157689227638, 0.0192157324193262, 0.0192155477651478, 0.0192153202397454, 0.0192152057903328, 0.0192153088681281, 0.0192155789214567, 0.0192157936867653, 0.0192157070260013, 0.0192153340739587, 0.0192151241884717, 0.0192155659579941, 0.0192161476216474, 0.0192154074782259, 0.0192146063819987, 0.0192165215957417, 0.0192142443445558, 0.0192172086528159, 0.0192152339217879, 0.019214166704076, 0.0192152339217879, 0.0192172086528159, 0.0192142443445558, 0.0192165215957417, 0.0192146063819987, 0.0192154074782259, 0.0192161476216474, 0.0192155659579941, 0.0192151241884717, 0.0192153340739587, 0.0192157070260013, 0.0192157936867653, 0.0192155789214567, 0.0192153088681281, 0.0192152057903328, 0.0192153202397454, 0.0192155477651478, 0.0192157324193262, 0.0192157689227638, 0.0192156509205166, 0.0192154567505612, 0.0192152955433867, 0.0192152480526137, 0.0192153306164537, 0.0192154945174532, 0.0192156554859718, 0.0192157361485034, 0.019215701266906, 0.0192155711856074, 0.0192154095854249
flux1:, 0.667145113340768, 0.0192298821757642, 0.0192300379936737, 0.0192301650530758, 0.0192302009931863, 0.0192301252394828, 0.0192299712507741, 0.0192298136373629, 0.0192297339177173, 0.0192297792013464, 0.0192299335426232, 0.0192301187500928, 0.0192302296537814, 0.019230191653984, 0.0192300126902294, 0.0192297961391119, 0.0192296927715675, 0.0192298008037108, 0.0192300660026837, 0.0192302681073227, 0.0192301686974561, 0.0192297915967066, 0.0192295881594361, 0.0192300388721841, 0.019230623069762, 0.0192298848243869, 0.0192290939579384, 0.0192310080073361, 0.0192287204919132, 0.0192316815505979, 0.019229698308876, 0.0192286266342985, 0.019229698308876, 0.0192316815505979, 0.0192287204919132, 0.0192310080073361, 0.0192290939579384, 0.0192298848243869, 0.019230623069762, 0.0192300388721841, 0.0192295881594361, 0.0192297915967066, 0.0192301686974561, 0.0192302681073227, 0.0192300660026837, 0.0192298008037108, 0.0192296927715675, 0.0192297961391119, 0.0192300126902294, 0.019230191653984, 0.0192302296537814, 0.0192301187500928, 0.0192299335426232, 0.0192297792013464, 0.0192297339177173, 0.0192298136373629, 0.0192299712507741, 0.0192301252394829, 0.0192302009931863, 0.0192301650530758, 0.0192300379936737, 0.0192298821757642
flux1:, 0.667407562244521, 0.0192273704753177, 0.0192275195770061, 0.0192276432968624, 0.0192276807597309, 0.0192276109725434, 0.0192274651472013, 0.0192273145908417, 0.0192272377060268, 0.0192272799798945, 0.019227426213386, 0.0192276013456766, 0.0192277046889755, 0.0192276656067208, 0.0192274934327819, 0.0192272891145598, 0.0192271976363497, 0.0192273105967746, 0.0192275701404384, 0.0192277584860107, 0.0192276455347508, 0.0192272640993321, 0.0192270672905372, 0.0192275270776154, 0.019228114215364, 0.0192273794786811, 0.0192266000318709, 0.0192285110341922, 0.0192262145605278, 0.0192291687575534, 0.0192271779257557, 0.0192261024161409, 0.0192271779257557, 0.0192291687575534, 0.0192262145605278, 0.0192285110341922, 0.0192266000318709, 0.0192273794786811, 0.019228114215364, 0.0192275270776154, 0.0192270672905372, 0.0192272640993321, 0.0192276455347508, 0.0192277584860107, 0.0192275701404384, 0.0192273105967746, 0.0192271976363497, 0.0192272891145598, 0.0192274934327819, 0.0192276656067208, 0.0192277046889755, 0.0192276013456766, 0.019227426213386, 0.0192272799798945, 0.0192272377060268, 0.0192273145908417, 0.0192274651472013, 0.0192276109725434, 0.0192276807597309, 0.0192276432968624, 0.0192275195770061, 0.0192273704753177
flux1:, 0.667670011148274, 0.0192078811476748, 0.0192080228324531, 0.0192081430205259, 0.0192081824316918, 0.0192081194823821, 0.0192079827522653, 0.0192078398171381, 0.0192077656907482, 0.0192078042543223, 0.019207941365046, 0.0192081055606917, 0.0192082010448359, 0.0192081612946419, 0.0192079968459799, 0.0192078057632411, 0.0192077267494718, 0.0192078445104038, 0.0192080976747848, 0.0192082713828519, 0.0192081443562007, 0.0192077585745826, 0.0192075685897791, 0.0192080374478409, 0.0192086277193734, 0.0192078978830336, 0.0192071308935694, 0.0192090369943605, 0.0192067330452334, 0.0192096770044086, 0.0192076797099193, 0.0192066010701665, 0.0192076797099193, 0.0192096770044086, 0.0192067330452334, 0.0192090369943605, 0.0192071308935694, 0.0192078978830336, 0.0192086277193734, 0.0192080374478409, 0.0192075685897791, 0.0192077585745826, 0.0192081443562007, 0.0192082713828519, 0.0192080976747848, 0.0192078445104038, 0.0192077267494718, 0.0192078057632411, 0.0192079968459799, 0.0192081612946419, 0.0192082010448359, 0.0192081055606917, 0.019207941365046, 0.0192078042543223, 0.0192077656907482, 0.0192078398171381, 0.0192079827522653, 0.0192081194823821, 0.0192081824316918, 0.0192081430205259, 0.0192080228324531, 0.0192078811476748
flux1:, 0.667932460052027, 0.0191714658730557, 0.0191715996679645, 0.0191717162292619, 0.0191717579371091, 0.0191717024779986, 0.0191715755092917, 0.0191714405639056, 0.0191713690807922, 0.0191714033704086, 0.0191715305973168, 0.0191716832549091, 0.0191717707321846, 0.0191717307021366, 0.0191715747197099, 0.0191713975972251, 0.0191713313857558, 0.0191714537306585, 0.0191716998933038, 0.0191718583310864, 0.0191717169701488, 0.019171327007701, 0.0191711440467327, 0.019171621819235, 0.0191722151848767, 0.0191714914035049, 0.0191707377506921, 0.0191726371367023, 0.0191703273838404, 0.0191732579923848, 0.0191712555807768, 0.0191701746024109, 0.0191712555807768, 0.0191732579923848, 0.0191703273838404, 0.0191726371367023, 0.0191707377506921, 0.0191714914035049, 0.0191722151848767, 0.019171621819235, 0.0191711440467327, 0.019171327007701, 0.0191717169701488, 0.0191718583310864, 0.0191716998933038, 0.0191714537306585, 0.0191713313857558, 0.0191713975972251, 0.0191715747197099, 0.0191717307021366, 0.0191717707321846, 0.0191716832549091, 0.0191715305973168, 0.0191714033704086, 0.0191713690807922, 0.0191714405639056, 0.0191715755092917, 0.0191717024779986, 0.0191717579371091, 0.0191717162292619, 0.0191715996679645, 0.0191714658730556
flux1:, 0.668194908955781, 0.0191182211180975, 0.0191183467619879, 0.0191184596660946, 0.0191185039064939, 0.0191184563472435, 0.019118339537482, 0.0191182127724232, 0.0191181438088896, 0.0191181734275958, 0.0191182902811814, 0.0191184310584917, 0.0191185105144084, 0.0191184705395731, 0.0191183235456026, 0.0191181608178233, 0.0191181075125117, 0.0191182341525104, 0.019118472814471, 0.0191186156132385, 0.0191184599423033, 0.0191180661374694, 0.0191178903923871, 0.0191183767550887, 0.0191189729288994, 0.0191182561098775, 0.0191175165129941, 0.0191194074243213, 0.0191170937349232, 0.0191200081629761, 0.0191180022026052, 0.0191169197646577, 0.0191180022026052, 0.0191200081629761, 0.0191170937349232, 0.0191194074243213, 0.0191175165129941, 0.0191182561098776, 0.0191189729288994, 0.0191183767550887, 0.0191178903923871, 0.0191180661374694, 0.0191184599423033, 0.0191186156132385, 0.019118472814471, 0.0191182341525104, 0.0191181075125117, 0.0191181608178233, 0.0191183235456026, 0.0191184705395731, 0.0191185105144084, 0.0191184310584917, 0.0191182902811814, 0.0191181734275958, 0.0191181438088896, 0.0191182127724232, 0.019118339537482, 0.0191184563472435, 0.0191185039064939, 0.0191184596660946, 0.0191183467619879, 0.0191182211180975
flux1:, 0.668457357859534, 0.0190482877049512, 0.0190484051235517, 0.0190485143697121, 0.0190485612358973, 0.0190485217301486, 0.0190484152160409, 0.0190482966684831, 0.0190482301224853, 0.0190482548633479, 0.0190483611331434, 0.0190484899369502, 0.0190485614678436, 0.0190485218056305, 0.0190483840868183, 0.0190482358950125, 0.0190481953766229, 0.0190483259694013, 0.019048556773576, 0.0190486838389997, 0.0190485141647367, 0.0190481170193074, 0.0190479486617547, 0.0190484431131558, 0.0190490415580919, 0.0190483323592827, 0.0190476073803909, 0.0190494881214502, 0.0190471725586801, 0.0190500682704321, 0.0190480605500166, 0.019046977617177, 0.0190480605500166, 0.0190500682704321, 0.0190471725586801, 0.0190494881214501, 0.0190476073803909, 0.0190483323592827, 0.0190490415580919, 0.0190484431131558, 0.0190479486617547, 0.0190481170193074, 0.0190485141647367, 0.0190486838389997, 0.019048556773576, 0.0190483259694013, 0.0190481953766229, 0.0190482358950125, 0.0190483840868183, 0.0190485218056305, 0.0190485614678436, 0.0190484899369502, 0.0190483611331434, 0.0190482548633479, 0.0190482301224853, 0.0190482966684831, 0.0190484152160409, 0.0190485217301486, 0.0190485612358973, 0.0190485143697121, 0.0190484051235517, 0.0190482877049512
flux1:, 0.668719806763287, 0.018961850182667, 0.018961959456486, 0.0189620650387859, 0.0189621144583145, 0.0189620829012282, 0.0189619865765354, 0.0189618761598179, 0.0189618119792938, 0.0189618318408906, 0.0189619275926391, 0.0189620445600864, 0.0189621083475789, 0.0189620691564447, 0.0189619407554447, 0.0189618069544204, 0.0189617788984187, 0.0189619130684918, 0.018962135813396, 0.018962247327438, 0.0189620642293918, 0.0189616643934854, 0.0189615035623121, 0.0189620054195599, 0.0189626053509423, 0.0189619041862041, 0.0189611942370623, 0.018963063186018, 0.0189607480032936, 0.0189636227596582, 0.018961615278898, 0.0189605328969689, 0.018961615278898, 0.0189636227596582, 0.0189607480032936, 0.018963063186018, 0.0189611942370623, 0.0189619041862041, 0.0189626053509423, 0.0189620054195599, 0.0189615035623121, 0.0189616643934854, 0.0189620642293918, 0.018962247327438, 0.018962135813396, 0.0189619130684918, 0.0189617788984187, 0.0189618069544204, 0.0189619407554447, 0.0189620691564447, 0.0189621083475789, 0.0189620445600864, 0.0189619275926391, 0.0189618318408906, 0.0189618119792938, 0.0189618761598179, 0.0189619865765354, 0.0189620829012282, 0.0189621144583144, 0.0189620650387859, 0.018961959456486, 0.018961850182667
flux1:, 0.66898225566704, 0.0188591360052501, 0.0188592373325129, 0.0188593392074609, 0.0188593909277073, 0.01885936696447, 0.0188592805067231, 0.0188591780430881, 0.0188591162506609, 0.0188591314438616, 0.0188592170066095, 0.0188593224792822, 0.0188593787631455, 0.0188593400858718, 0.0188592208014586, 0.018859100975441, 0.0188590848756405, 0.0188592222348665, 0.0188594368830739, 0.0188595332973102, 0.0188593376101862, 0.0188589358627323, 0.0188587826525367, 0.0188592910531195, 0.0188598914502898, 0.0188591985023655, 0.0188585038549698, 0.0188603594713276, 0.0188580471004324, 0.0188608989534539, 0.0188588939069685, 0.0188578131957492, 0.0188588939069685, 0.0188608989534539, 0.0188580471004324, 0.0188603594713276, 0.0188585038549698, 0.0188591985023655, 0.0188598914502898, 0.0188592910531195, 0.0188587826525367, 0.0188589358627323, 0.0188593376101862, 0.0188595332973102, 0.0188594368830739, 0.0188592222348665, 0.0188590848756405, 0.018859100975441, 0.0188592208014586, 0.0188593400858718, 0.0188593787631455, 0.0188593224792822, 0.0188592170066095, 0.0188591314438616, 0.0188591162506609, 0.0188591780430881, 0.0188592805067231, 0.01885936696447, 0.0188593909277073, 0.0188593392074609, 0.0188592373325129, 0.0188591360052501
flux1:, 0.669244704570794, 0.0187404145221008, 0.0187405081791374, 0.0187406062377567, 0.0187406598209033, 0.018740642865714, 0.0187405657701348, 0.0187404710246131, 0.0187404117371358, 0.0187404226827054, 0.0187404986265221, 0.0187405931187147, 0.0187406421697041, 0.0187406039222475, 0.0187404933182539, 0.0187403868051171, 0.018740382001934, 0.0187405221691517, 0.0187407288498859, 0.0187408108704859, 0.018740603659016, 0.0187402008846814, 0.0187400553359368, 0.0187405692452731, 0.018741168871025, 0.0187404841111432, 0.0187398049113246, 0.0187416457414469, 0.0187393387747107, 0.0187421660541708, 0.0187401658092616, 0.018739087953066, 0.0187401658092616, 0.0187421660541708, 0.0187393387747107, 0.0187416457414469, 0.0187398049113246, 0.0187404841111432, 0.018741168871025, 0.0187405692452731, 0.0187400553359368, 0.0187402008846814, 0.018740603659016, 0.0187408108704859, 0.0187407288498859, 0.0187405221691517, 0.018740382001934, 0.0187403868051171, 0.0187404933182539, 0.0187406039222475, 0.0187406421697041, 0.0187405931187147, 0.0187404986265221, 0.0187404226827054, 0.0187404117371358, 0.0187404710246131, 0.0187405657701348, 0.018740642865714, 0.0187406598209033, 0.0187406062377567, 0.0187405081791374, 0.0187404145221008
flux1:, 0.669507153474547, 0.018605995787808, 0.0186060820893719, 0.0186061761356004, 0.0186062309635531, 0.0186062202280664, 0.0186061518467508, 0.0186060645601954, 0.0186060080019091, 0.0186060153189276, 0.018606082424367, 0.0186061665872356, 0.0186062086814071, 0.0186061706480422, 0.0186060680707552, 0.0186059739934894, 0.0186059797054231, 0.0186061223241824, 0.0186063213297835, 0.0186063898946862, 0.0186061724221172, 0.0186057695857133, 0.0186056316770461, 0.0186061499018557, 0.0186067473289593, 0.0186060705422739, 0.0186054068256908, 0.0186072315060785, 0.0186049326730724, 0.0186077339660107, 0.0186057410349449, 0.0186046672710383, 0.0186057410349449, 0.0186077339660107, 0.0186049326730724, 0.0186072315060785, 0.0186054068256908, 0.0186060705422739, 0.0186067473289593, 0.0186061499018557, 0.0186056316770461, 0.0186057695857133, 0.0186061724221172, 0.0186063898946862, 0.0186063213297835, 0.0186061223241824, 0.0186059797054231, 0.0186059739934894, 0.0186060680707552, 0.0186061706480421, 0.0186062086814071, 0.0186061665872356, 0.018606082424367, 0.0186060153189276, 0.0186060080019091, 0.0186060645601954, 0.0186061518467508, 0.0186062202280664, 0.0186062309635531, 0.0186061761356004, 0.0186060820893719, 0.018605995787808
flux1:, 0.6697696023783, 0.0184562291994086, 0.0184563084613231, 0.0184563981981008, 0.0184564534871955, 0.0184564480169341, 0.0184563876011519, 0.0184563075205465, 0.0184562540289977, 0.0184562585145402, 0.0184563177353167, 0.0184563923187262, 0.0184564277146121, 0.0184563895497634, 0.018456294153103, 0.0184562114571337, 0.0184562268140159, 0.0184563715674928, 0.0184565633437553, 0.0184566195928745, 0.0184563932843315, 0.0184559914037924, 0.0184558610468716, 0.0184563822539896, 0.0184569758978875, 0.0184563067137004, 0.0184556584235182, 0.0184574656817906, 0.0184551778211671, 0.0184579519452477, 0.0184559689529362, 0.018454900558237, 0.0184559689529362, 0.0184579519452477, 0.0184551778211671, 0.0184574656817906, 0.0184556584235182, 0.0184563067137004, 0.0184569758978875, 0.0184563822539896, 0.0184558610468715, 0.0184559914037924, 0.0184563932843315, 0.0184566195928745, 0.0184565633437553, 0.0184563715674928, 0.0184562268140159, 0.0184562114571337, 0.018456294153103, 0.0184563895497634, 0.0184564277146121, 0.0184563923187262, 0.0184563177353167, 0.0184562585145402, 0.0184562540289977, 0.0184563075205465, 0.0184563876011519, 0.0184564480169341, 0.0184564534871955, 0.0184563981981008, 0.0184563084613231, 0.0184562291994086
flux1:, 0.670032051282053, 0.0182915019702636, 0.0182915744765627, 0.0182916595004911, 0.0182917143253128, 0.018291713042177, 0.0182916597855641, 0.0182915866899562, 0.0182915367142385, 0.0182915393151942, 0.0182915917358173, 0.0182916575497234, 0.0182916864695366, 0.0182916477063576, 0.0182915584838322, 0.0182914859786046, 0.0182915100551534, 0.0182916566775196, 0.0182918418081656, 0.0182918870477171, 0.0182916534498424, 0.0182912535688704, 0.0182911306062321, 0.0182916533463219, 0.0182922415028639, 0.0182915794284458, 0.0182909464339698, 0.0182927350875637, 0.0182904611148394, 0.0182932070866813, 0.0182912367347577, 0.0182901750112027, 0.0182912367347577, 0.0182932070866813, 0.0182904611148394, 0.0182927350875637, 0.0182909464339698, 0.0182915794284458, 0.0182922415028639, 0.0182916533463219, 0.0182911306062321, 0.0182912535688704, 0.0182916534498424, 0.0182918870477171, 0.0182918418081656, 0.0182916566775196, 0.0182915100551534, 0.0182914859786046, 0.0182915584838322, 0.0182916477063576, 0.0182916864695366, 0.0182916575497234, 0.0182915917358173, 0.0182915393151942, 0.0182915367142385, 0.0182915866899562, 0.0182916597855641, 0.018291713042177, 0.0182917143253128, 0.0182916595004911, 0.0182915744765627, 0.0182915019702636
flux1:, 0.670294500185807, 0.0181122374506065, 0.0181123034269906, 0.0181123832319057, 0.0181124365570328, 0.0181124383057642, 0.0181123913862269, 0.0181123251069517, 0.0181122791982723, 0.0181122809765609, 0.0181123277668594, 0.0181123856440021, 0.0181124082597742, 0.0181123683251887, 0.0181122841473345, 0.0181122205504531, 0.018112252398731, 0.0181124006824518, 0.0181125798682651, 0.0181126155305163, 0.0181123762688855, 0.0181119794303125, 0.0181118636362985, 0.0181123863717282, 0.0181129672586521, 0.0181123117153857, 0.0181116938309243, 0.0181134627836242, 0.0181112056558377, 0.0181139226555623, 0.0181119676839744, 0.0181109139429825, 0.0181119676839744, 0.0181139226555623, 0.0181112056558377, 0.0181134627836242, 0.0181116938309243, 0.0181123117153857, 0.0181129672586521, 0.0181123863717282, 0.0181118636362985, 0.0181119794303125, 0.0181123762688855, 0.0181126155305163, 0.0181125798682651, 0.0181124006824518, 0.018112252398731, 0.0181122205504531, 0.0181122841473345, 0.0181123683251887, 0.0181124082597742, 0.0181123856440021, 0.0181123277668594, 0.0181122809765609, 0.0181122791982723, 0.0181123251069517, 0.0181123913862269, 0.0181124383057642, 0.0181124365570328, 0.0181123832319057, 0.0181123034269906, 0.0181122374506065
flux1:, 0.67055694908956, 0.0179188933056056, 0.0179189529005777, 0.0179190268898257, 0.0179190776078854, 0.0179190812041878, 0.0179190398224964, 0.0179189802567377, 0.0179189390517459, 0.017918941144506, 0.0179189835130591, 0.017919034274594, 0.0179190506998483, 0.0179190089354403, 0.0179189285912293, 0.0179188725733927, 0.0179189112528948, 0.0179190610516603, 0.0179192350850404, 0.0179192626849443, 0.0179190194207853, 0.0179186266416161, 0.0179185177264469, 0.0179190388624319, 0.0179196106631876, 0.0179189610237226, 0.0179183580269891, 0.0179201062634887, 0.0179178689417649, 0.0179205562751145, 0.017918619422394, 0.0179175749688848, 0.017918619422394, 0.0179205562751145, 0.0179178689417649, 0.0179201062634887, 0.0179183580269891, 0.0179189610237226, 0.0179196106631877, 0.0179190388624319, 0.0179185177264469, 0.0179186266416161, 0.0179190194207853, 0.0179192626849443, 0.0179192350850404, 0.0179190610516603, 0.0179189112528948, 0.0179188725733927, 0.0179189285912293, 0.0179190089354403, 0.0179190506998483, 0.017919034274594, 0.0179189835130591, 0.017918941144506, 0.0179189390517459, 0.0179189802567377, 0.0179190398224964, 0.0179190812041878, 0.0179190776078854, 0.0179190268898257, 0.0179189529005777, 0.0179188933056056
flux1:, 0.670819397993313, 0.0177119595624387, 0.0177120128369657, 0.0177120803436389, 0.017712127317724, 0.0177121315957191, 0.0177120950090333, 0.017712042126191, 0.0177120063239086, 0.0177120099004631, 0.0177120490489442, 0.0177120934744112, 0.0177121037616425, 0.0177120594494879, 0.017711981690035, 0.0177119319190378, 0.0177119765233107, 0.0177121277505442, 0.0177122974864442, 0.0177123185767124, 0.0177120729644302, 0.0177116852134098, 0.0177115828302567, 0.0177121007482481, 0.0177126616566975, 0.0177120172818175, 0.0177114289312424, 0.0177131555100143, 0.0177109409211353, 0.0177135979805529, 0.0177116819439549, 0.0177106480603816, 0.0177116819439549, 0.0177135979805529, 0.0177109409211352, 0.0177131555100143, 0.0177114289312424, 0.0177120172818175, 0.0177126616566975, 0.0177121007482481, 0.0177115828302567, 0.0177116852134098, 0.0177120729644302, 0.0177123185767124, 0.0177122974864442, 0.0177121277505442, 0.0177119765233107, 0.0177119319190378, 0.017711981690035, 0.0177120594494879, 0.0177121037616425, 0.0177120934744112, 0.0177120490489442, 0.0177120099004631, 0.0177120063239086, 0.017712042126191, 0.0177120950090333, 0.0177121315957191, 0.017712127317724, 0.0177120803436389, 0.0177120128369657, 0.0177119595624387
flux1:, 0.671081846897066, 0.0174919565384127, 0.0174920034644005, 0.017492063778314, 0.0174921058865903, 0.0174921097433875, 0.0174920772923074, 0.0174920311330828, 0.0174920014666306, 0.0174920076841711, 0.0174920447644985, 0.0174920835672415, 0.0174920877111393, 0.0174920401034232, 0.0174919636862495, 0.0174919188684267, 0.0174919685473426, 0.017492121170466, 0.0174922874948393, 0.0174923036210424, 0.0174920572679603, 0.0174916754463513, 0.0174915792011275, 0.0174920922933358, 0.017492640557862, 0.0174920008318224, 0.0174914268822286, 0.0174931309270474, 0.0174909419251515, 0.0174935681512115, 0.0174916755478869, 0.017490653478735, 0.0174916755478869, 0.0174935681512115, 0.0174909419251515, 0.0174931309270474, 0.0174914268822286, 0.0174920008318224, 0.017492640557862, 0.0174920922933358, 0.0174915792011275, 0.0174916754463513, 0.0174920572679603, 0.0174923036210424, 0.0174922874948393, 0.017492121170466, 0.0174919685473426, 0.0174919188684267, 0.0174919636862496, 0.0174920401034232, 0.0174920877111393, 0.0174920835672415, 0.0174920447644985, 0.0174920076841711, 0.0174920014666306, 0.0174920311330828, 0.0174920772923074, 0.0174921097433875, 0.0174921058865903, 0.017492063778314, 0.0174920034644005, 0.0174919565384127
flux1:, 0.67134429580082, 0.0172594326625798, 0.0172594731298909, 0.0172595255296844, 0.0172595617099283, 0.0172595641453018, 0.0172595352734528, 0.0172594959419977, 0.0172594731465928, 0.0172594831065617, 0.0172595191825539, 0.0172595529913714, 0.0172595509374023, 0.0172594992884799, 0.0172594230205926, 0.0172593819382534, 0.0172594359153137, 0.0172595899461752, 0.0172597537431614, 0.0172597664004129, 0.0172595208300033, 0.0172591457560876, 0.0172590552195398, 0.0172595619234444, 0.0172600958890514, 0.0172594602522478, 0.0172589004684398, 0.0172605811589565, 0.0172584204884765, 0.0172610153329995, 0.0172591486633051, 0.0172581396004789, 0.0172591486633051, 0.0172610153329994, 0.0172584204884765, 0.0172605811589565, 0.0172589004684398, 0.0172594602522478, 0.0172600958890515, 0.0172595619234444, 0.0172590552195398, 0.0172591457560876, 0.0172595208300033, 0.0172597664004129, 0.0172597537431614, 0.0172595899461752, 0.0172594359153137, 0.0172593819382534, 0.0172594230205926, 0.0172594992884799, 0.0172595509374022, 0.0172595529913715, 0.0172595191825539, 0.0172594831065617, 0.0172594731465928, 0.0172594959419977, 0.0172595352734528, 0.0172595641453018, 0.0172595617099283, 0.0172595255296844, 0.0172594731298909, 0.0172594326625798
flux1:, 0.671606744704573, 0.0170149622036198, 0.0170149960348382, 0.0170150398232976, 0.017015069115133, 0.0170150692646223, 0.0170150435302347, 0.017015011180111, 0.0170149959590083, 0.0170150106660943, 0.0170150466810507, 0.0170150760285023, 0.0170150676861734, 0.0170150112856116, 0.0170149340637421, 0.0170148956073712, 0.0170149531916857, 0.0170151086737487, 0.0170152707928863, 0.0170152813855725, 0.0170150380052639, 0.0170146704028919, 0.0170145851244663, 0.0170150839561605, 0.0170156021032443, 0.0170149700812135, 0.0170144242491439, 0.0170160808109448, 0.0170139510718412, 0.0170165139639262, 0.0170146755778796, 0.0170136806473617, 0.0170146755778796, 0.0170165139639263, 0.0170139510718412, 0.0170160808109449, 0.0170144242491439, 0.0170149700812134, 0.0170156021032443, 0.0170150839561605, 0.0170145851244663, 0.0170146704028919, 0.0170150380052639, 0.0170152813855725, 0.0170152707928863, 0.0170151086737487, 0.0170149531916857, 0.0170148956073712, 0.0170149340637421, 0.0170150112856116, 0.0170150676861734, 0.0170150760285023, 0.0170150466810507, 0.0170150106660943, 0.0170149959590083, 0.017015011180111, 0.0170150435302347, 0.0170150692646223, 0.017015069115133, 0.0170150398232976, 0.0170149960348382, 0.0170149622036198
flux1:, 0.671869193608326, 0.0167591429169751, 0.0167591698886643, 0.0167592044291842, 0.0167592260119518, 0.0167592231720966, 0.0167592002515099, 0.0167591750665491, 0.0167591680567027, 0.0167591883822046, 0.0167592251335023, 0.01675925045093, 0.0167592357108112, 0.016759173915903, 0.0167590947624024, 0.016759057956678, 0.0167591185495347, 0.0167592755425912, 0.0167594367673403, 0.0167594465732096, 0.0167592066476363, 0.0167588471389551, 0.0167587666618228, 0.0167592562470937, 0.0167597572257114, 0.0167591284536358, 0.0167585963889308, 0.0167602280835322, 0.0167581316997905, 0.0167606620158592, 0.0167588540836132, 0.0167578743337299, 0.0167588540836132, 0.0167606620158592, 0.0167581316997905, 0.0167602280835322, 0.0167585963889308, 0.0167591284536358, 0.0167597572257114, 0.0167592562470937, 0.0167587666618228, 0.0167588471389551, 0.0167592066476363, 0.0167594465732096, 0.0167594367673403, 0.0167592755425912, 0.0167591185495347, 0.016759057956678, 0.0167590947624024, 0.016759173915903, 0.0167592357108112, 0.0167592504509301, 0.0167592251335023, 0.0167591883822046, 0.0167591680567027, 0.0167591750665491, 0.0167592002515099, 0.0167592231720966, 0.0167592260119518, 0.0167592044291842, 0.0167591698886643, 0.0167591429169751
flux1:, 0.67213164251208, 0.0164925936243715, 0.0164926134932014, 0.0164926382452666, 0.0164926514697236, 0.0164926451146027, 0.0164926247980684, 0.0164926069694972, 0.0164926087087208, 0.016492635359796, 0.0164926734812142, 0.0164926951001928, 0.0164926738535808, 0.0164926061198555, 0.0164925242129605, 0.0164924882359454, 0.0164925513321514, 0.0164927098954406, 0.0164928709142409, 0.0164928810539637, 0.016492645684281, 0.0164922947865866, 0.0164922186631596, 0.0164926977652885, 0.01649318042394, 0.0164925546660216, 0.0164920362197635, 0.0164936423349933, 0.0164915815272341, 0.0164940785660025, 0.0164923030530653, 0.0164913394446296, 0.0164923030530653, 0.0164940785660025, 0.0164915815272341, 0.0164936423349933, 0.0164920362197635, 0.0164925546660216, 0.01649318042394, 0.0164926977652885, 0.0164922186631596, 0.0164922947865866, 0.016492645684281, 0.0164928810539637, 0.0164928709142409, 0.0164927098954406, 0.0164925513321514, 0.0164924882359454, 0.0164925242129605, 0.0164926061198555, 0.0164926738535808, 0.0164926951001928, 0.0164926734812141, 0.016492635359796, 0.0164926087087208, 0.0164926069694972, 0.0164926247980683, 0.0164926451146027, 0.0164926514697236, 0.0164926382452666, 0.0164926134932014, 0.0164925936243715
flux1:, 0.672394091415833, 0.0162159517389157, 0.0162159642707806, 0.0162159788224252, 0.0162159832348389, 0.0162159730235633, 0.0162159552041358, 0.0162159449055152, 0.0162159558028291, 0.0162159892988262, 0.0162160292509211, 0.0162160474105293, 0.0162160195705188, 0.0162159454788689, 0.0162158601763257, 0.0162158243715052, 0.0162158895559152, 0.0162160497306012, 0.0162162111115756, 0.0162162225246545, 0.0162159926342793, 0.0162156507607635, 0.0162155785680068, 0.0162160461114053, 0.0162165095195543, 0.0162158866828331, 0.0162153817446206, 0.0162169615858162, 0.0162149383487163, 0.0162174013118154, 0.0162156599595598, 0.0162147133580956, 0.0162156599595598, 0.0162174013118154, 0.0162149383487163, 0.0162169615858162, 0.0162153817446205, 0.0162158866828331, 0.0162165095195543, 0.0162160461114053, 0.0162155785680068, 0.0162156507607635, 0.0162159926342793, 0.0162162225246545, 0.0162162111115756, 0.0162160497306012, 0.0162158895559152, 0.0162158243715052, 0.0162158601763257, 0.016215945478869, 0.0162160195705188, 0.0162160474105293, 0.0162160292509211, 0.0162159892988262, 0.0162159558028291, 0.0162159449055152, 0.0162159552041358, 0.0162159730235633, 0.0162159832348389, 0.0162159788224252, 0.0162159642707806, 0.0162159517389157
flux1:, 0.672656540319586, 0.0159298707489765, 0.0159298757490905, 0.0159298798444948, 0.0159298752021247, 0.0159298609774196, 0.0159298456340687, 0.015929842995684, 0.0159298633063558, 0.0159299039630722, 0.0159299460315285, 0.0159299608905665, 0.0159299264132319, 0.0159298456924501, 0.0159297565477865, 0.0159297204289459, 0.0159297873688051, 0.0159299491607861, 0.0159301113310443, 0.0159301247586826, 0.0159299010855648, 0.0159295685495732, 0.0159294999034309, 0.015929954992385, 0.0159303984561864, 0.015929778598595, 0.0159292870970024, 0.0159308399794182, 0.0159288560644764, 0.0159312840432134, 0.0159295783550392, 0.0159286495252187, 0.0159295783550392, 0.0159312840432134, 0.0159288560644764, 0.0159308399794182, 0.0159292870970024, 0.015929778598595, 0.0159303984561864, 0.015929954992385, 0.015929499903431, 0.0159295685495732, 0.0159299010855648, 0.0159301247586826, 0.0159301113310443, 0.0159299491607861, 0.0159297873688051, 0.0159297204289459, 0.0159297565477865, 0.0159298456924501, 0.0159299264132318, 0.0159299608905665, 0.0159299460315285, 0.0159299039630722, 0.0159298633063558, 0.015929842995684, 0.0159298456340687, 0.0159298609774196, 0.0159298752021247, 0.0159298798444948, 0.0159298757490905, 0.0159298707489765
flux1:, 0.672918989223339, 0.0156350176740095, 0.0156350150159615, 0.0156350085766482, 0.0156349948540873, 0.0156349766325526, 0.0156349638088972, 0.0156349688932348, 0.0156349986997581, 0.0156350466220668, 0.0156350909235816, 0.0156351025766496, 0.0156350614810665, 0.0156349740248037, 0.015634880795873, 0.0156348440451109, 0.0156349124789982, 0.0156350758429939, 0.0156352390732899, 0.0156352550485498, 0.0156350381438216, 0.0156347151661147, 0.0156346497344054, 0.0156350916663878, 0.0156355147373383, 0.015634898069995, 0.0156344199706545, 0.0156359452134172, 0.0156340021174105, 0.0156363940859406, 0.0156347253192559, 0.0156338149216074, 0.0156347253192559, 0.0156363940859406, 0.0156340021174105, 0.0156359452134172, 0.0156344199706545, 0.015634898069995, 0.0156355147373383, 0.0156350916663878, 0.0156346497344054, 0.0156347151661147, 0.0156350381438216, 0.0156352550485498, 0.0156352390732899, 0.0156350758429939, 0.0156349124789982, 0.0156348440451109, 0.015634880795873, 0.0156349740248037, 0.0156350614810666, 0.0156351025766496, 0.0156350909235816, 0.0156350466220668, 0.0156349986997581, 0.0156349688932348, 0.0156349638088972, 0.0156349766325526, 0.0156349948540873, 0.0156350085766482, 0.0156350150159615, 0.0156350176740095
flux1:, 0.673181438127093, 0.015332070505386, 0.0153320601572573, 0.0153320432957348, 0.0153320206820664, 0.0153319986371107, 0.0153319884173532, 0.0153320011971904, 0.0153320403971328, 0.0153320954800201, 0.0153321419749461, 0.0153321504711519, 0.0153321028570701, 0.0153320087344957, 0.0153319113842478, 0.0153318738436964, 0.0153319435679728, 0.0153321083937585, 0.0153322727890289, 0.0153322916343223, 0.0153320818669443, 0.0153317685853573, 0.0153317060985684, 0.0153321343717799, 0.015332536848258, 0.0153319237322082, 0.0153314590338133, 0.0153329559556964, 0.0153310549149856, 0.0153334097299243, 0.0153317788939243, 0.0153308874837937, 0.0153317788939243, 0.0153334097299243, 0.0153310549149856, 0.0153329559556964, 0.0153314590338133, 0.0153319237322082, 0.015332536848258, 0.0153321343717799, 0.0153317060985684, 0.0153317685853573, 0.0153320818669443, 0.0153322916343223, 0.0153322727890289, 0.0153321083937585, 0.0153319435679728, 0.0153318738436964, 0.0153319113842478, 0.0153320087344957, 0.0153321028570701, 0.0153321504711519, 0.0153321419749461, 0.0153320954800201, 0.0153320403971328, 0.0153320011971904, 0.0153319884173532, 0.0153319986371107, 0.0153320206820664, 0.0153320432957348, 0.0153320601572573, 0.015332070505386
flux1:, 0.673443887030846, 0.0150217156451602, 0.0150216976910337, 0.0150216707161763, 0.0150216396033825, 0.0150216140421538, 0.0150216065258675, 0.0150216268663238, 0.0150216751676109, 0.0150217371052742, 0.0150217856159679, 0.0150217909789704, 0.0150217370410964, 0.0150216365008371, 0.0150215351906003, 0.0150214968486558, 0.0150215677023853, 0.0150217338039232, 0.0150218992999869, 0.0150219211316677, 0.0150217186984862, 0.0150214151793212, 0.015021355438827, 0.0150217697538394, 0.0150221516757479, 0.0150215426135431, 0.0150210913421403, 0.01502255925935, 0.0150207012499989, 0.0150230176562864, 0.0150214255153232, 0.0150205535440043, 0.0150214255153232, 0.0150230176562864, 0.0150207012499989, 0.01502255925935, 0.0150210913421403, 0.0150215426135431, 0.0150221516757479, 0.0150217697538394, 0.015021355438827, 0.0150214151793212, 0.0150217186984862, 0.0150219211316677, 0.0150218992999869, 0.0150217338039232, 0.0150215677023853, 0.0150214968486558, 0.0150215351906003, 0.0150216365008371, 0.0150217370410964, 0.0150217909789704, 0.0150217856159679, 0.0150217371052742, 0.0150216751676109, 0.0150216268663238, 0.0150216065258675, 0.0150216140421538, 0.0150216396033825, 0.0150216707161763, 0.0150216976910337, 0.0150217156451602
flux1:, 0.673706335934599, 0.0147046453555186, 0.0147046200110413, 0.0147045834249643, 0.0147045443884492, 0.0147045157243317, 0.0147045110017353, 0.0147045386473726, 0.0147045955711921, 0.0147046638734915, 0.0147047141071067, 0.0147047163551977, 0.0147046563932498, 0.0147045498604912, 0.0147044449363454, 0.0147044059093994, 0.0147044777587208, 0.0147046448667852, 0.0147048112332334, 0.0147048359728012, 0.014704640913261, 0.0147043471637194, 0.0147042900470641, 0.0147046903026512, 0.0147050519396011, 0.014704447562272, 0.0147040097642426, 0.0147054479903245, 0.0147036337338149, 0.0147059103764286, 0.0147043574585989, 0.014703505276484, 0.0147043574585989, 0.0147059103764286, 0.0147036337338149, 0.0147054479903245, 0.0147040097642426, 0.014704447562272, 0.0147050519396011, 0.0147046903026512, 0.0147042900470641, 0.0147043471637194, 0.014704640913261, 0.0147048359728012, 0.0147048112332334, 0.0147046448667852, 0.0147044777587208, 0.0147044059093994, 0.0147044449363454, 0.0147045498604912, 0.0147046563932498, 0.0147047163551977, 0.0147047141071067, 0.0147046638734915, 0.0147045955711921, 0.0147045386473726, 0.0147045110017353, 0.0147045157243317, 0.0147045443884492, 0.0147045834249643, 0.0147046200110413, 0.0147046453555186
flux1:, 0.673968784838352, 0.0143815552314428, 0.0143815228524911, 0.0143814773391502, 0.0143814311116166, 0.0143813998340044, 0.0143813979632433, 0.0143814325309927, 0.014381497422124, 0.0143815714373659, 0.0143816230116954, 0.0143816221767022, 0.0143815566006358, 0.0143814446675803, 0.0143813366406678, 0.0143812971514567, 0.0143813698743469, 0.0143815376330592, 0.0143817044821126, 0.0143817318733162, 0.0143815440879443, 0.0143812600689145, 0.0143812055319351, 0.0143815918153801, 0.0143819336490579, 0.0143813346991661, 0.0143809104333306, 0.0143823182812124, 0.0143805482553641, 0.0143827836962914, 0.0143812703067208, 0.0143804381682668, 0.0143812703067208, 0.0143827836962914, 0.0143805482553641, 0.0143823182812124, 0.0143809104333306, 0.0143813346991661, 0.0143819336490579, 0.0143815918153801, 0.0143812055319351, 0.0143812600689145, 0.0143815440879443, 0.0143817318733162, 0.0143817044821126, 0.0143815376330592, 0.0143813698743469, 0.0143812971514567, 0.0143813366406678, 0.0143814446675803, 0.0143815566006358, 0.0143816221767022, 0.0143816230116954, 0.0143815714373659, 0.014381497422124, 0.0143814325309927, 0.0143813979632433, 0.0143813998340044, 0.0143814311116166, 0.0143814773391502, 0.0143815228524911, 0.0143815552314428
flux1:, 0.674231233742106, 0.0140531417088305, 0.0140531027927732, 0.0140530491989598, 0.0140529966391596, 0.0140529632822632, 0.0140529642700191, 0.0140530052483668, 0.014053077292381, 0.0140531562351682, 0.0140532087060807, 0.0140532048500041, 0.0140531341800735, 0.0140530175902384, 0.0140529071120696, 0.0140528674658304, 0.0140529409381137, 0.0140531089056077, 0.0140532757064884, 0.0140533053374209, 0.0140531246091156, 0.0140528502476698, 0.0140527983233726, 0.0140531708957306, 0.0140534935972613, 0.0140529009088156, 0.0140524902380896, 0.0140538670241924, 0.0140521414787476, 0.0140543342184678, 0.014052860456647, 0.0140520485269055, 0.014052860456647, 0.0140543342184678, 0.0140521414787476, 0.0140538670241924, 0.0140524902380896, 0.0140529009088156, 0.0140534935972613, 0.0140531708957306, 0.0140527983233726, 0.0140528502476698, 0.0140531246091156, 0.0140533053374209, 0.0140532757064884, 0.0140531089056077, 0.0140529409381137, 0.0140528674658304, 0.0140529071120696, 0.0140530175902384, 0.0140531341800735, 0.0140532048500041, 0.0140532087060807, 0.0140531562351682, 0.014053077292381, 0.0140530052483668, 0.0140529642700191, 0.0140529632822632, 0.0140529966391596, 0.0140530491989598, 0.0140531027927732, 0.0140531417088306
flux1:, 0.674493682645859, 0.0137200996200033, 0.0137200547995097, 0.0137199941093, 0.0137199361673738, 0.0137199012797568, 0.0137199050662486, 0.013719951820754, 0.0137200300672075, 0.0137201130499163, 0.0137201659389542, 0.0137201591674468, 0.0137200840290419, 0.013719963656141, 0.0137198514901109, 0.0137198120497436, 0.0137198861330801, 0.0137200537863118, 0.0137202198844646, 0.0137202512136072, 0.0137200772307236, 0.0137198124317462, 0.0137197632259928, 0.0137201225029495, 0.0137204269062029, 0.0137198413822923, 0.0137194443653107, 0.0137207894155716, 0.0137191083917714, 0.013721256894372, 0.0137198226748037, 0.0137190310372303, 0.0137198226748037, 0.013721256894372, 0.0137191083917714, 0.0137207894155716, 0.0137194443653107, 0.0137198413822923, 0.0137204269062029, 0.0137201225029495, 0.0137197632259928, 0.0137198124317462, 0.0137200772307236, 0.0137202512136072, 0.0137202198844646, 0.0137200537863118, 0.0137198861330801, 0.0137198120497436, 0.0137198514901109, 0.013719963656141, 0.0137200840290419, 0.0137201591674468, 0.0137201659389542, 0.0137201130499163, 0.0137200300672075, 0.013719951820754, 0.0137199050662486, 0.0137199012797568, 0.0137199361673738, 0.0137199941093, 0.0137200547995097, 0.0137200996200033
flux1:, 0.674756131549612, 0.0133831198081371, 0.0133830698379186, 0.0133830031419538, 0.013382940823161, 0.0133829049395582, 0.0133829113886798, 0.0133829631735494, 0.0133830465640312, 0.0133831326303809, 0.0133831854511768, 0.0133831759231926, 0.0133830970366627, 0.0133829738590313, 0.0133828608494591, 0.013382822010851, 0.0133828965432796, 0.0133830632867982, 0.0133832279271271, 0.0133832603121954, 0.013383092692426, 0.013382837348884, 0.013382791033082, 0.0133831375621878, 0.0133834246340681, 0.013382847223092, 0.0133824639061834, 0.013383776563758, 0.013382139917141, 0.0133842426380999, 0.0133828477134509, 0.0133820763786832, 0.0133828477134508, 0.0133842426380999, 0.013382139917141, 0.013383776563758, 0.0133824639061834, 0.013382847223092, 0.0133834246340681, 0.0133831375621878, 0.013382791033082, 0.013382837348884, 0.013383092692426, 0.0133832603121954, 0.0133832279271271, 0.0133830632867982, 0.0133828965432796, 0.013382822010851, 0.0133828608494591, 0.0133829738590313, 0.0133830970366627, 0.0133831759231926, 0.0133831854511768, 0.0133831326303809, 0.0133830465640312, 0.0133829631735494, 0.0133829113886798, 0.0133829049395582, 0.013382940823161, 0.0133830031419538, 0.0133830698379186, 0.0133831198081371
flux1:, 0.675018580453365, 0.0130428868117042, 0.0130428325489796, 0.0130427610101762, 0.0130426953388078, 0.0130426589555483, 0.0130426678505551, 0.0130427238256698, 0.0130428112253641, 0.0130428993845296, 0.0130429516668536, 0.0130429396000521, 0.0130428577659796, 0.0130427328376714, 0.0130426198777065, 0.0130425820462781, 0.0130426568357196, 0.0130428220140281, 0.0130429843671738, 0.0130430170955817, 0.0130428554096739, 0.0130426094111504, 0.0130425662122657, 0.0130429006474257, 0.0130431714562383, 0.0130426031276099, 0.0130422335374591, 0.0130435131718034, 0.013041920597386, 0.0130439760129981, 0.0130426199989148, 0.0130418689141983, 0.0130426199989148, 0.0130439760129981, 0.013041920597386, 0.0130435131718034, 0.0130422335374591, 0.0130426031276099, 0.0130431714562383, 0.0130429006474257, 0.0130425662122657, 0.0130426094111504, 0.0130428554096739, 0.0130430170955817, 0.0130429843671738, 0.0130428220140281, 0.0130426568357196, 0.0130425820462781, 0.0130426198777065, 0.0130427328376714, 0.0130428577659796, 0.0130429396000521, 0.0130429516668536, 0.0130428993845296, 0.0130428112253641, 0.0130427238256698, 0.0130426678505551, 0.0130426589555483, 0.0130426953388078, 0.0130427610101762, 0.0130428325489796, 0.0130428868117042
flux1:, 0.675281029357119, 0.012700076629485, 0.0127000190093009, 0.0126999438267209, 0.0126998758118739, 0.0126998393669477, 0.0126998504117524, 0.0126999096642673, 0.0126999998955732, 0.0127000891553556, 0.0127001404658115, 0.0127001261375612, 0.0127000422181685, 0.0126999166379582, 0.0126998046376695, 0.0126997682070651, 0.0126998430279983, 0.012700005940971, 0.0127001651315715, 0.0127001974513267, 0.0127000412457625, 0.0126998044849902, 0.0126997646733128, 0.0127000877474784, 0.0127003434304748, 0.0126997851506403, 0.0126994292879153, 0.0127006753048945, 0.0126991263638538, 0.0127011330012682, 0.0126998154020104, 0.0126990844609486, 0.0126998154020104, 0.0127011330012682, 0.0126991263638538, 0.0127006753048944, 0.0126994292879153, 0.0126997851506403, 0.0127003434304748, 0.0127000877474784, 0.0126997646733128, 0.0126998044849902, 0.0127000412457625, 0.0127001974513267, 0.0127001651315715, 0.012700005940971, 0.0126998430279983, 0.0126997682070651, 0.0126998046376695, 0.0126999166379582, 0.0127000422181685, 0.0127001261375612, 0.0127001404658115, 0.0127000891553556, 0.0126999998955732, 0.0126999096642673, 0.0126998504117524, 0.0126998393669477, 0.0126998758118739, 0.0126999438267209, 0.0127000190093009, 0.012700076629485
flux1:, 0.675543478260872, 0.0123553545761197, 0.0123552945829132, 0.0123552169555489, 0.0123551475602464, 0.0123551114187251, 0.0123551242445337, 0.0123551858139487, 0.0123552776906548, 0.0123553670883549, 0.0123554170469855, 0.0123554007910683, 0.0123553156886222, 0.0123551905681957, 0.0123550804240766, 0.012355045757749, 0.0123551203510936, 0.0123552802717792, 0.012355435407609, 0.0123554665575108, 0.0123553153753862, 0.0123550877526436, 0.0123550516278217, 0.0123553641248588, 0.0123556058560322, 0.012355058565579, 0.0123547163997386, 0.0123559282523692, 0.012354422399344, 0.0123563788661964, 0.012355099100267, 0.0123543881525862, 0.012355099100267, 0.0123563788661964, 0.012354422399344, 0.0123559282523692, 0.0123547163997386, 0.012355058565579, 0.0123556058560322, 0.0123553641248588, 0.0123550516278217, 0.0123550877526436, 0.0123553153753862, 0.0123554665575107, 0.012355435407609, 0.0123552802717792, 0.0123551203510936, 0.0123550457577491, 0.0123550804240766, 0.0123551905681957, 0.0123553156886222, 0.0123554007910683, 0.0123554170469855, 0.0123553670883549, 0.0123552776906548, 0.0123551858139487, 0.0123551242445337, 0.0123551114187251, 0.0123551475602464, 0.0123552169555489, 0.0123552945829132, 0.0123553545761197
flux1:, 0.675805927164625, 0.0120093732374892, 0.0120093118744492, 0.0120092329666031, 0.012009163081483, 0.0120091275266557, 0.0120091417033713, 0.012009204608818, 0.0120092969693639, 0.0120093855991972, 0.012009433891525, 0.0120094160908825, 0.0120093307240862, 0.0120092071566907, 0.0120090997236731, 0.0120090671399206, 0.0120091412159747, 0.0120092974100202, 0.0120094476109125, 0.0120094768490123, 0.0120093302484884, 0.0120091116738417, 0.0120090795497665, 0.0120093822764655, 0.0120096112356004, 0.0120090758281408, 0.0120087472935651, 0.0120099244929774, 0.0120084611031271, 0.0120103661158098, 0.0120091235408134, 0.0120084324018492, 0.0120091235408134, 0.0120103661158098, 0.0120084611031271, 0.0120099244929774, 0.0120087472935651, 0.0120090758281408, 0.0120096112356004, 0.0120093822764655, 0.0120090795497665, 0.0120091116738417, 0.0120093302484884, 0.0120094768490123, 0.0120094476109125, 0.0120092974100202, 0.0120091412159747, 0.0120090671399206, 0.0120090997236731, 0.0120092071566907, 0.0120093307240862, 0.0120094160908825, 0.012009433891525, 0.0120093855991972, 0.0120092969693639, 0.012009204608818, 0.0120091417033713, 0.0120091275266557, 0.0120091630814829, 0.0120092329666031, 0.0120093118744492, 0.0120093732374892
flux1:, 0.676068376068379, 0.0116627705344688, 0.0116627087923204, 0.0116626297021024, 0.0116625601245742, 0.0116625253548162, 0.0116625404063881, 0.0116626036747975, 0.0116626954132637, 0.0116627824493927, 0.0116628288336946, 0.011662809909761, 0.011662725189204, 0.0116626042199527, 0.0116625002868545, 0.0116624700476572, 0.0116625432917858, 0.0116626950376503, 0.0116628394631552, 0.0116628660925728, 0.0116627236624246, 0.0116625140559113, 0.0116624862450714, 0.0116627800042174, 0.0116629973480967, 0.011662474651504, 0.0116621596450217, 0.0116633017712208, 0.0116618801662367, 0.0116637325759364, 0.011662526511969, 0.0116618549716154, 0.011662526511969, 0.0116637325759364, 0.0116618801662367, 0.0116633017712209, 0.0116621596450217, 0.011662474651504, 0.0116629973480967, 0.0116627800042174, 0.0116624862450714, 0.0116625140559113, 0.0116627236624246, 0.0116628660925728, 0.0116628394631552, 0.0116626950376503, 0.0116625432917858, 0.0116624700476572, 0.0116625002868545, 0.0116626042199527, 0.011662725189204, 0.0116628099097611, 0.0116628288336946, 0.0116627824493927, 0.0116626954132637, 0.0116626036747975, 0.0116625404063881, 0.0116625253548162, 0.0116625601245742, 0.0116626297021024, 0.0116627087923204, 0.0116627705344688
flux1:, 0.676330824972132, 0.0113161679027741, 0.0113161067295795, 0.0113160284618027, 0.0113159598812334, 0.0113159260122974, 0.011315941434998, 0.0113160041288146, 0.0113160942224486, 0.0113161789369758, 0.0113162232468537, 0.01131620364619, 0.0113161204499393, 0.0113160030488519, 0.0113159033179702, 0.0113158756217687, 0.0113159477023973, 0.0113160943115108, 0.0113162321863342, 0.0113162555776802, 0.0113161169496267, 0.0113159162395826, 0.011315893037514, 0.0113161786028596, 0.0113163854394035, 0.011315876199855, 0.0113155745796741, 0.0113166812916909, 0.011315300764032, 0.0113170995797765, 0.011315929330748, 0.0113152771616408, 0.011315929330748, 0.0113170995797765, 0.011315300764032, 0.0113166812916909, 0.0113155745796741, 0.011315876199855, 0.0113163854394035, 0.0113161786028596, 0.011315893037514, 0.0113159162395826, 0.0113161169496267, 0.0113162555776802, 0.0113162321863342, 0.0113160943115108, 0.0113159477023973, 0.0113158756217687, 0.0113159033179702, 0.0113160030488519, 0.0113161204499393, 0.01131620364619, 0.0113162232468537, 0.0113161789369758, 0.0113160942224486, 0.0113160041288146, 0.011315941434998, 0.0113159260122974, 0.0113159598812334, 0.0113160284618027, 0.0113161067295795, 0.0113161679027741
flux1:, 0.676593273875885, 0.010970168595728, 0.0109701088691805, 0.0109700323136429, 0.0109699653027728, 0.0109699323749083, 0.0109699476573984, 0.01097000890057, 0.0109700964328799, 0.0109701782084302, 0.0109702203509822, 0.0109702005300427, 0.0109701196804285, 0.0109700067191177, 0.0109699117904592, 0.0109698867688186, 0.010969957347187, 0.0109700981832246, 0.0109702288196194, 0.0109702484294525, 0.0109701132871152, 0.0109699214069244, 0.0109699030773686, 0.0109701811712446, 0.0109703785372099, 0.0109698834063592, 0.0109695949923434, 0.0109706660373924, 0.0109693258721195, 0.0109710702802098, 0.0109699351526062, 0.0109693021173602, 0.0109699351526062, 0.0109710702802098, 0.0109693258721195, 0.0109706660373924, 0.0109695949923434, 0.0109698834063592, 0.0109703785372099, 0.0109701811712446, 0.0109699030773686, 0.0109699214069244, 0.0109701132871152, 0.0109702484294525, 0.0109702288196194, 0.0109700981832246, 0.010969957347187, 0.0109698867688186, 0.0109699117904592, 0.0109700067191177, 0.0109701196804285, 0.0109702005300427, 0.0109702203509822, 0.0109701782084302, 0.0109700964328799, 0.01097000890057, 0.0109699476573984, 0.0109699323749083, 0.0109699653027728, 0.0109700323136429, 0.0109701088691805, 0.010970168595728
flux1:, 0.676855722779638, 0.0106253561158378, 0.0106252986193237, 0.0106252245351298, 0.0106251595475795, 0.0106251275366508, 0.010625142180641, 0.0106252011817482, 0.0106252853604526, 0.0106253636972553, 0.0106254036473599, 0.0106253840562925, 0.0106253062988499, 0.0106251985315699, 0.0106251088919784, 0.0106250866098979, 0.0106251553509567, 0.0106252898474593, 0.0106254126638966, 0.0106254280488357, 0.0106252961333233, 0.0106251130169418, 0.0106250997782772, 0.0106253710524485, 0.0106255598951519, 0.0106250794206216, 0.0106248039958009, 0.0106258392171039, 0.0106245387108012, 0.0106262280901519, 0.010625127408867, 0.0106245132662275, 0.010625127408867, 0.010626228090152, 0.0106245387108012, 0.0106258392171039, 0.0106248039958009, 0.0106250794206216, 0.0106255598951519, 0.0106253710524485, 0.0106250997782772, 0.0106251130169418, 0.0106252961333233, 0.0106254280488357, 0.0106254126638966, 0.0106252898474593, 0.0106251553509567, 0.0106250866098979, 0.0106251088919784, 0.0106251985315699, 0.0106253062988499, 0.0106253840562925, 0.0106254036473599, 0.0106253636972553, 0.0106252853604526, 0.0106252011817482, 0.010625142180641, 0.0106251275366508, 0.0106251595475795, 0.0106252245351298, 0.0106252986193237, 0.0106253561158378
flux1:, 0.677118171683392, 0.0102822927800675, 0.010282238183509, 0.0102821671897362, 0.0102821045631534, 0.0102820733947596, 0.0102820869350942, 0.0102821430066702, 0.0102822231760699, 0.0102822976937208, 0.0102823354851141, 0.0102823165515065, 0.0102822425369098, 0.0102821405864603, 0.0102820566036729, 0.0102820370631497, 0.0102821036469494, 0.0102822313226113, 0.0102823458582328, 0.0102823566845343, 0.0102822277967959, 0.0102820533734372, 0.0102820453868872, 0.0102823104071146, 0.0102824915704767, 0.01028202618973, 0.0102817635028894, 0.0102827628458752, 0.0102815013222798, 0.0102831352553503, 0.010282068376336, 0.0102814728861537, 0.010282068376336, 0.0102831352553503, 0.0102815013222798, 0.0102827628458752, 0.0102817635028894, 0.01028202618973, 0.0102824915704767, 0.0102823104071146, 0.0102820453868872, 0.0102820533734372, 0.0102822277967959, 0.0102823566845343, 0.0102823458582328, 0.0102822313226113, 0.0102821036469494, 0.0102820370631497, 0.0102820566036729, 0.0102821405864603, 0.0102822425369098, 0.0102823165515065, 0.0102823354851141, 0.0102822976937208, 0.0102822231760699, 0.0102821430066702, 0.0102820869350942, 0.0102820733947596, 0.0102821045631534, 0.0102821671897362, 0.010282238183509, 0.0102822927800675
flux1:, 0.677380620587145, 0.00994151842267193, 0.00994146726885907, 0.0099413998415288, 0.00994133980566054, 0.00994130937115658, 0.00994132139423034, 0.00994137396755103, 0.00994144961517278, 0.00994152004949423, 0.00994155576343733, 0.00994153787689047, 0.00994146814654631, 0.00994137249529821, 0.00994129441675079, 0.0099412775630819, 0.00994134169600611, 0.00994146216706825, 0.00994156809160888, 0.00994157414020967, 0.00994144814041816, 0.00994128232881199, 0.00994127968884518, 0.00994153892346078, 0.00994171313849735, 0.00994126317602651, 0.00994101294517971, 0.00994197646183563, 0.00994075328392734, 0.00994233156308172, 0.00994129788269622, 0.00994072080968331, 0.00994129788269622, 0.00994233156308172, 0.00994075328392734, 0.00994197646183563, 0.00994101294517971, 0.00994126317602651, 0.00994171313849735, 0.00994153892346078, 0.00994127968884518, 0.00994128232881198, 0.00994144814041815, 0.00994157414020967, 0.00994156809160889, 0.00994146216706825, 0.00994134169600612, 0.00994127756308191, 0.00994129441675079, 0.00994137249529822, 0.00994146814654631, 0.00994153787689046, 0.00994155576343733, 0.00994152004949423, 0.00994144961517278, 0.00994137396755104, 0.00994132139423033, 0.00994130937115658, 0.00994133980566053, 0.0099413998415288, 0.00994146726885907, 0.00994151842267194
flux1:, 0.677643069490898, 0.00960354923840885, 0.0096035019351975, 0.00960343841019013, 0.00960338109895967, 0.00960335127225086, 0.00960336143181381, 0.0096034100666891, 0.00960348082432691, 0.00960354701994523, 0.00960358077234386, 0.00960356427066969, 0.00960349924644928, 0.00960341023252649, 0.00960333818854029, 0.00960332391875865, 0.00960338534398895, 0.00960349833331648, 0.00960359545237573, 0.00960359661957288, 0.00960347342390408, 0.00960331612653614, 0.00960331885377612, 0.00960357266641877, 0.00960374054614396, 0.00960330621380123, 0.00960306813033629, 0.00960399598155437, 0.00960281055999621, 0.00960433318928954, 0.0096033321503402, 0.00960277326660717, 0.0096033321503402, 0.00960433318928954, 0.00960281055999621, 0.00960399598155437, 0.00960306813033628, 0.00960330621380123, 0.00960374054614396, 0.00960357266641877, 0.00960331885377613, 0.00960331612653615, 0.00960347342390407, 0.00960359661957287, 0.00960359545237573, 0.00960349833331648, 0.00960338534398895, 0.00960332391875865, 0.00960333818854028, 0.0096034102325265, 0.00960349924644928, 0.00960356427066969, 0.00960358077234386, 0.00960354701994523, 0.00960348082432691, 0.0096034100666891, 0.00960336143181381, 0.00960335127225085, 0.00960338109895967, 0.00960343841019013, 0.0096035019351975, 0.00960354923840884
flux1:, 0.677905518394651, 0.00926887676789979, 0.00926883358632075, 0.00926877416759547, 0.00926871963412665, 0.00926869028814381, 0.00926869831773369, 0.00926874270710037, 0.00926880834662691, 0.0092688702460409, 0.00926890217389586, 0.00926888733161883, 0.00926882731000097, 0.00926874512843778, 0.00926867913926226, 0.009268667312054, 0.00926872581871836, 0.00926883116129291, 0.00926891941701746, 0.00926891571111206, 0.00926879528635873, 0.00926864638407595, 0.00926865442092976, 0.00926890306743246, 0.00926906510598812, 0.00926864650619021, 0.00926842023946121, 0.00926931269529731, 0.00926816449324875, 0.00926963168578147, 0.00926866278037192, 0.00926812186679004, 0.00926866278037192, 0.00926963168578147, 0.00926816449324875, 0.00926931269529731, 0.00926842023946121, 0.00926864650619021, 0.00926906510598812, 0.00926890306743246, 0.00926865442092976, 0.00926864638407595, 0.00926879528635873, 0.00926891571111206, 0.00926891941701746, 0.00926883116129291, 0.00926872581871836, 0.009268667312054, 0.00926867913926226, 0.00926874512843778, 0.00926882731000097, 0.00926888733161883, 0.00926890217389586, 0.0092688702460409, 0.00926880834662691, 0.00926874270710037, 0.00926869831773369, 0.00926869028814381, 0.00926871963412666, 0.00926877416759547, 0.00926883358632075, 0.00926887676789979
flux1:, 0.678167967298405, 0.00893796702586706, 0.00893792810387695, 0.0089378728761322, 0.00893782110959363, 0.00893779213145765, 0.00893779785292258, 0.0089378378222979, 0.00893789824683592, 0.00893795587685171, 0.00893798612488175, 0.00893797314457274, 0.00893791829526315, 0.00893784300376105, 0.00893778298982656, 0.0089377734362611, 0.00893782886681062, 0.00893792651152636, 0.00893800597893804, 0.00893799751329868, 0.0089378798698086, 0.008937739217134, 0.00893775242623283, 0.00893799605550683, 0.00893815263119985, 0.00893774976265899, 0.00893753496479888, 0.00893839240263588, 0.00893728093708387, 0.00893869310820115, 0.00893775587759392, 0.00893723272406371, 0.00893775587759392, 0.00893869310820115, 0.00893728093708387, 0.00893839240263588, 0.00893753496479888, 0.00893774976265899, 0.00893815263119985, 0.00893799605550684, 0.00893775242623283, 0.008937739217134, 0.00893787986980861, 0.00893799751329867, 0.00893800597893804, 0.00893792651152636, 0.00893782886681063, 0.0089377734362611, 0.00893778298982656, 0.00893784300376105, 0.00893791829526315, 0.00893797314457274, 0.00893798612488175, 0.00893795587685171, 0.00893789824683592, 0.0089378378222979, 0.00893779785292258, 0.00893779213145765, 0.00893782110959364, 0.00893787287613221, 0.00893792810387695, 0.00893796702586706
flux1:, 0.678430416202158, 0.00861125977197266, 0.00861122512329708, 0.00861117406804679, 0.00861112501119168, 0.00861109631522264, 0.00861109964303392, 0.00861113514513381, 0.0086111903763468, 0.00861124383280389, 0.00861127254100694, 0.00861126154780788, 0.00861121191669968, 0.00861114344544097, 0.00861108924009312, 0.00861108177452115, 0.00861113402998695, 0.00861122403779595, 0.00861129491715058, 0.00861128190025335, 0.00861116708370351, 0.00861103450514805, 0.00861105267058204, 0.00861129132920875, 0.00861144271102567, 0.00861105547660318, 0.00861085178734306, 0.0086116746880229, 0.00861059952788666, 0.00861195728461444, 0.00861105131640602, 0.00861054572114441, 0.00861105131640602, 0.00861195728461444, 0.00861059952788666, 0.0086116746880229, 0.00861085178734306, 0.00861105547660318, 0.00861144271102567, 0.00861129132920875, 0.00861105267058204, 0.00861103450514805, 0.00861116708370351, 0.00861128190025335, 0.00861129491715058, 0.00861122403779595, 0.00861113402998696, 0.00861108177452115, 0.00861108924009312, 0.00861114344544097, 0.00861121191669968, 0.00861126154780788, 0.00861127254100694, 0.00861124383280389, 0.0086111903763468, 0.00861113514513381, 0.00861109964303392, 0.00861109631522264, 0.00861112501119168, 0.00861117406804679, 0.00861122512329707, 0.00861125977197266
flux1:, 0.678692865105911, 0.00828916792301074, 0.00828913745029827, 0.00828909046424775, 0.00828904403058857, 0.00828901556850563, 0.00828901650980225, 0.00828904761484081, 0.00828909777722303, 0.00828914720893355, 0.00828917450173616, 0.00828916554125487, 0.00828912105740999, 0.00828905922225579, 0.00828901058620321, 0.00828900501672809, 0.00828905405963262, 0.00828913659823216, 0.00828919920392179, 0.00828918192699332, 0.00828907000951012, 0.00828894529710158, 0.00828896812832155, 0.00828920176844994, 0.00828934812553099, 0.00828897634177073, 0.00828878339307051, 0.00828957233512633, 0.00828853309648697, 0.00828983722369224, 0.00828896214666657, 0.00828847391465082, 0.00828896214666657, 0.00828983722369224, 0.00828853309648698, 0.00828957233512633, 0.00828878339307051, 0.00828897634177073, 0.00828934812553099, 0.00828920176844994, 0.00828896812832155, 0.00828894529710158, 0.00828907000951012, 0.00828918192699332, 0.00828919920392179, 0.00828913659823215, 0.00828905405963261, 0.00828900501672808, 0.00828901058620321, 0.00828905922225579, 0.00828912105740999, 0.00828916554125487, 0.00828917450173617, 0.00828914720893355, 0.00828909777722303, 0.00828904761484081, 0.00828901650980224, 0.00828901556850563, 0.00828904403058857, 0.00828909046424774, 0.00828913745029827, 0.00828916792301074
flux1:, 0.678955314009665, 0.00797207710429805, 0.00797205061563301, 0.00797200753021383, 0.00797196361989232, 0.00797193538776197, 0.00797193403829907, 0.00797196092066087, 0.00797200622377417, 0.00797205181654746, 0.00797207779405239, 0.00797207083362648, 0.00797203131980004, 0.00797197583810866, 0.0079719324748117, 0.00797192861281887, 0.00797197446764239, 0.00797204980302973, 0.00797210454963832, 0.0079720833725673, 0.00797197444367785, 0.00797185735585186, 0.0079718844940133, 0.0079721129840671, 0.00797225439755981, 0.00797189780544082, 0.00797171522576383, 0.00797247087794349, 0.00797146721682525, 0.00797271866066047, 0.00797187413773918, 0.00797140307846398, 0.00797187413773918, 0.00797271866066047, 0.00797146721682525, 0.00797247087794349, 0.00797171522576383, 0.00797189780544082, 0.00797225439755981, 0.0079721129840671, 0.0079718844940133, 0.00797185735585186, 0.00797197444367785, 0.0079720833725673, 0.00797210454963832, 0.00797204980302973, 0.00797197446764239, 0.00797192861281887, 0.0079719324748117, 0.00797197583810866, 0.00797203131980005, 0.00797207083362648, 0.00797207779405239, 0.00797205181654746, 0.00797200622377417, 0.00797196092066087, 0.00797193403829906, 0.00797193538776198, 0.00797196361989233, 0.00797200753021383, 0.00797205061563301, 0.00797207710429805
flux1:, 0.679217762913418, 0.0076603453372502, 0.00766032256496521, 0.00766028316593221, 0.00766024167950885, 0.0076602137212244, 0.00766021025760506, 0.00766023317970816, 0.00766027389932825, 0.00766031586086164, 0.00766034059254472, 0.00766033552570389, 0.0076603007118051, 0.00766025122005694, 0.00766021279131965, 0.00766021045964592, 0.00766025321087375, 0.00766032169620447, 0.00766036908239417, 0.00766034441858605, 0.00766023857644009, 0.00766012883836058, 0.00766015986479978, 0.00766038300243152, 0.00766051947910705, 0.00766017775555651, 0.00766000517365223, 0.00766072828597577, 0.00765975988916279, 0.00766095973840262, 0.00766014545814229, 0.00765969138285805, 0.00766014545814229, 0.00766095973840263, 0.00765975988916279, 0.00766072828597577, 0.00766000517365223, 0.00766017775555651, 0.00766051947910705, 0.00766038300243153, 0.00766015986479978, 0.00766012883836058, 0.00766023857644009, 0.00766034441858605, 0.00766036908239417, 0.00766032169620446, 0.00766025321087375, 0.00766021045964592, 0.00766021279131965, 0.00766025122005694, 0.00766030071180511, 0.00766033552570389, 0.00766034059254472, 0.00766031586086164, 0.00766027389932825, 0.00766023317970816, 0.00766021025760506, 0.00766021372122441, 0.00766024167950885, 0.0076602831659322, 0.00766032256496521, 0.0076603453372502
flux1:, 0.679480211817171, 0.00735430285936415, 0.00735428348005351, 0.00735424752614567, 0.00735420837572882, 0.00735418078302351, 0.00735417545176801, 0.00735419474601368, 0.00735423120511373, 0.00735426975140594, 0.00735429327244727, 0.00735428992625186, 0.00735425946504455, 0.00735421553744874, 0.00735418167854081, 0.00735418071797649, 0.00735422050586967, 0.00735428256814326, 0.00735432315908366, 0.0073542954599114, 0.00735419280315446, 0.00735409010845426, 0.00735412455491853, 0.00735434208160388, 0.00735447356860945, 0.00735414633833512, 0.00735398338643064, 0.00735467478006339, 0.00735374135446967, 0.00735489082037381, 0.00735410648747515, 0.00735366920608045, 0.00735410648747515, 0.00735489082037381, 0.00735374135446967, 0.00735467478006339, 0.00735398338643064, 0.00735414633833511, 0.00735447356860945, 0.00735434208160388, 0.00735412455491853, 0.00735409010845426, 0.00735419280315446, 0.0073542954599114, 0.00735432315908366, 0.00735428256814326, 0.00735422050586967, 0.00735418071797649, 0.00735418167854082, 0.00735421553744874, 0.00735425946504456, 0.00735428992625186, 0.00735429327244727, 0.00735426975140594, 0.00735423120511372, 0.00735419474601368, 0.00735417545176801, 0.00735418078302351, 0.00735420837572882, 0.00735424752614567, 0.00735428348005351, 0.00735430285936415
flux1:, 0.679742660720924, 0.00705425207212246, 0.00705423572678362, 0.00705420296659859, 0.00705416608394516, 0.00705413899314605, 0.00705413209728528, 0.00705414814701588, 0.00705418069743796, 0.00705421604123438, 0.0070542383515058, 0.00705423649631334, 0.00705420998060436, 0.00705417114789035, 0.00705414148161603, 0.00705414175554966, 0.00705417876988591, 0.00705423489504254, 0.00705426930409842, 0.00705423904355902, 0.00705413966416361, 0.0070540436780238, 0.00705408103822709, 0.00705429265487614, 0.00705441905501058, 0.00705410590224391, 0.00705395221858245, 0.00705461277483371, 0.00705371403596001, 0.0070548144312958, 0.00705405975658687, 0.00705363907434506, 0.00705405975658686, 0.0070548144312958, 0.00705371403596002, 0.00705461277483371, 0.00705395221858245, 0.00705410590224391, 0.00705441905501058, 0.00705429265487614, 0.00705408103822709, 0.0070540436780238, 0.00705413966416361, 0.00705423904355902, 0.00705426930409842, 0.00705423489504254, 0.0070541787698859, 0.00705414175554966, 0.00705414148161603, 0.00705417114789035, 0.00705420998060436, 0.00705423649631334, 0.0070542383515058, 0.00705421604123438, 0.00705418069743796, 0.00705414814701588, 0.00705413209728528, 0.00705413899314606, 0.00705416608394515, 0.00705420296659859, 0.00705423572678362, 0.00705425207212246
flux1:, 0.680005109624678, 0.0067604676117254, 0.00676045392503765, 0.00676042411145216, 0.00676038945288739, 0.00676036303879536, 0.0067603549227615, 0.0067603681431264, 0.00676039714867577, 0.00676042949029392, 0.00676045055587247, 0.00676044991698808, 0.00676042689753746, 0.00676039266519564, 0.00676036681443592, 0.00676036821156865, 0.00676040268368599, 0.00676045340072943, 0.00676048227109733, 0.00676044993121653, 0.00676035390850082, 0.00676026427192337, 0.00676030401396883, 0.00676050939693748, 0.00676063058387094, 0.00676033106365968, 0.00676018629436099, 0.00676081694313334, 0.00675995260313698, 0.0067610053209776, 0.00676028001131273, 0.00675987572555602, 0.00676028001131273, 0.0067610053209776, 0.00675995260313698, 0.00676081694313334, 0.00676018629436098, 0.00676033106365967, 0.00676063058387095, 0.00676050939693749, 0.00676030401396883, 0.00676026427192336, 0.00676035390850082, 0.00676044993121653, 0.00676048227109733, 0.00676045340072944, 0.00676040268368599, 0.00676036821156865, 0.00676036681443592, 0.00676039266519564, 0.00676042689753745, 0.00676044991698808, 0.00676045055587247, 0.00676042949029392, 0.00676039714867577, 0.0067603681431264, 0.0067603549227615, 0.00676036303879536, 0.00676038945288739, 0.00676042411145216, 0.00676045392503765, 0.00676046761172539
flux1:, 0.680267558528431, 0.00647319653701668, 0.00647318513489976, 0.00647315803657103, 0.0064731255847807, 0.00647310005220259, 0.00647309108583063, 0.00647310190539315, 0.00647312772695047, 0.00647315724766899, 0.00647317700461308, 0.00647317727521659, 0.00647315727862384, 0.00647312714394829, 0.00647310474232386, 0.00647310717749048, 0.00647313937103145, 0.00647318523579737, 0.00647320922273011, 0.00647317528017572, 0.00647308267615625, 0.00647299901123115, 0.00647304059043142, 0.00647323940734654, 0.00647335524025969, 0.00647306888900116, 0.00647293268925392, 0.00647353439727121, 0.00647270415315217, 0.00647371064602461, 0.0064730143945083, 0.00647262629147847, 0.0064730143945083, 0.00647371064602461, 0.00647270415315216, 0.00647353439727121, 0.00647293268925392, 0.00647306888900116, 0.00647335524025969, 0.00647323940734654, 0.00647304059043142, 0.00647299901123115, 0.00647308267615625, 0.00647317528017572, 0.0064732092227301, 0.00647318523579737, 0.00647313937103145, 0.00647310717749048, 0.00647310474232386, 0.00647312714394829, 0.00647315727862384, 0.0064731772752166, 0.00647317700461308, 0.00647315724766899, 0.00647312772695046, 0.00647310190539315, 0.00647309108583063, 0.00647310005220259, 0.0064731255847807, 0.00647315803657103, 0.00647318513489976, 0.00647319653701668
flux1:, 0.680530007432184, 0.0061926586285215, 0.0061926491532843, 0.00619262456298089, 0.00619259432591253, 0.00619256989947396, 0.00619256046192029, 0.00619256930573529, 0.00619259228882117, 0.00619261914685733, 0.00619263750687377, 0.00619263836158946, 0.00619262090746439, 0.0061925943748615, 0.00619257507528976, 0.00619257848852233, 0.00619260868931859, 0.00619265026848438, 0.00619267002266947, 0.00619263493693982, 0.00619254579308495, 0.00619246770901312, 0.00619251058064748, 0.00619270250550793, 0.00619281284269413, 0.00619253918766303, 0.00619241122229023, 0.00619298498142379, 0.0061921885037885, 0.00619315026369088, 0.00619248274058941, 0.00619211059254738, 0.00619248274058941, 0.00619315026369088, 0.0061921885037885, 0.00619298498142379, 0.00619241122229023, 0.00619253918766303, 0.00619281284269413, 0.00619270250550794, 0.00619251058064747, 0.00619246770901312, 0.00619254579308495, 0.00619263493693982, 0.00619267002266947, 0.00619265026848438, 0.00619260868931859, 0.00619257848852233, 0.00619257507528976, 0.0061925943748615, 0.00619262090746439, 0.00619263836158946, 0.00619263750687377, 0.00619261914685733, 0.00619259228882117, 0.00619256930573529, 0.00619256046192029, 0.00619256989947396, 0.00619259432591253, 0.00619262456298089, 0.0061926491532843, 0.0061926586285215
flux1:, 0.680792456335937, 0.0059190467921398, 0.00591903891472475, 0.00591901665444004, 0.00591898866170421, 0.00591896557462739, 0.00591895603896172, 0.00591896331372132, 0.00591898377878373, 0.00591900810773884, 0.00591902496528975, 0.00591902607376929, 0.00591901069057726, 0.0059189872847289, 0.00591897076577239, 0.00591897511982577, 0.00591900362538131, 0.00591904148126755, 0.00591905763383458, 0.00591902183728915, 0.00591893617266533, 0.00591886327227055, 0.00591890690384511, 0.00591909163092761, 0.00591919634198023, 0.00591893490966752, 0.00591881485313297, 0.00591936166912454, 0.00591859859193559, 0.00591951713167397, 0.00591887797632351, 0.00591852153903913, 0.00591887797632351, 0.00591951713167397, 0.00591859859193559, 0.00591936166912454, 0.00591881485313297, 0.00591893490966752, 0.00591919634198023, 0.00591909163092761, 0.00591890690384511, 0.00591886327227055, 0.00591893617266532, 0.00591902183728915, 0.00591905763383457, 0.00591904148126755, 0.00591900362538132, 0.00591897511982578, 0.00591897076577239, 0.0059189872847289, 0.00591901069057726, 0.00591902607376929, 0.00591902496528975, 0.00591900810773884, 0.00591898377878373, 0.00591896331372132, 0.00591895603896172, 0.00591896557462739, 0.00591898866170421, 0.00591901665444003, 0.00591903891472475, 0.0059190467921398
flux1:, 0.681054905239691, 0.00565252756073351, 0.00565252098976517, 0.00565250091275711, 0.00565247521003607, 0.0056524536925808, 0.00565244441172142, 0.00565245049341495, 0.00565246872894357, 0.00565249063847237, 0.005652505878822, 0.00565250691874863, 0.00565249315782445, 0.00565247243442653, 0.00565245840444668, 0.00565246368106887, 0.0056524907900958, 0.00565252546674244, 0.00565253861627363, 0.00565250250617087, 0.00565242031690636, 0.00565235220335818, 0.00565239608597698, 0.00565257334215354, 0.0056526723184477, 0.00565242264159214, 0.00565231017753578, 0.00565283105938797, 0.0056521009710416, 0.00565297780725745, 0.00565236662121613, 0.00565202563192609, 0.00565236662121613, 0.00565297780725745, 0.0056521009710416, 0.00565283105938797, 0.00565231017753578, 0.00565242264159214, 0.00565267231844771, 0.00565257334215354, 0.00565239608597698, 0.00565235220335818, 0.00565242031690636, 0.00565250250617087, 0.00565253861627363, 0.00565252546674244, 0.0056524907900958, 0.00565246368106886, 0.00565245840444668, 0.00565247243442653, 0.00565249315782445, 0.00565250691874863, 0.005652505878822, 0.00565249063847237, 0.00565246872894356, 0.00565245049341495, 0.00565244441172142, 0.0056524536925808, 0.00565247521003606, 0.00565250091275711, 0.00565252098976517, 0.00565252756073352
flux1:, 0.681317354143444, 0.00539324168661801, 0.00539323617416806, 0.00539321816423077, 0.00539319480627749, 0.00539317507451513, 0.00539316636906168, 0.00539317159343445, 0.00539318785185411, 0.00539320743021472, 0.00539322093789973, 0.00539322160688538, 0.00539320905422792, 0.00539319060815776, 0.00539317880739101, 0.00539318500266583, 0.00539321100510025, 0.00539324301601878, 0.00539325371782741, 0.00539321765043784, 0.00539313891037296, 0.00539307519384304, 0.00539311885235282, 0.0053932884075144, 0.0053933815707807, 0.00539314319403625, 0.00539303801444162, 0.00539353396470773, 0.0053928364007098, 0.00539367303888456, 0.00539308938051087, 0.00539276355640921, 0.00539308938051087, 0.00539367303888457, 0.0053928364007098, 0.00539353396470774, 0.00539303801444162, 0.00539314319403625, 0.0053933815707807, 0.0053932884075144, 0.00539311885235282, 0.00539307519384304, 0.00539313891037297, 0.00539321765043784, 0.00539325371782741, 0.00539324301601878, 0.00539321100510025, 0.00539318500266583, 0.00539317880739101, 0.00539319060815776, 0.00539320905422792, 0.00539322160688537, 0.00539322093789973, 0.00539320743021472, 0.00539318785185411, 0.00539317159343445, 0.00539316636906168, 0.00539317507451512, 0.00539319480627748, 0.00539321816423077, 0.00539323617416806, 0.00539324168661801
flux1:, 0.681579803047197, 0.00514130481779345, 0.00514130016196179, 0.0051412841303638, 0.00514126317320856, 0.00514124541873434, 0.00514123756711591, 0.00514124222305005, 0.00514125671920933, 0.00514127403728083, 0.00514128570449997, 0.00514128573043222, 0.00514127401601967, 0.00514125748691206, 0.00514124768767234, 0.00514125480678334, 0.00514127997466526, 0.00514130979257459, 0.0051413185504066, 0.00514128283717813, 0.00514120749952685, 0.00514114780351612, 0.00514119080515275, 0.00514135248052552, 0.00514143978940235, 0.00514121227364164, 0.00514111407774622, 0.00514158608390903, 0.00514092052134216, 0.00514171844297758, 0.00514116182355186, 0.00514085086085174, 0.00514116182355186, 0.00514171844297758, 0.00514092052134215, 0.00514158608390903, 0.00514111407774622, 0.00514121227364164, 0.00514143978940235, 0.00514135248052552, 0.00514119080515275, 0.00514114780351612, 0.00514120749952685, 0.00514128283717813, 0.0051413185504066, 0.00514130979257459, 0.00514127997466526, 0.00514125480678334, 0.00514124768767233, 0.00514125748691206, 0.00514127401601967, 0.00514128573043222, 0.00514128570449997, 0.00514127403728083, 0.00514125671920933, 0.00514124222305005, 0.00514123756711591, 0.00514124541873434, 0.00514126317320855, 0.0051412841303638, 0.00514130016196179, 0.00514130481779345
flux1:, 0.68184225195095, 0.00489680825063997, 0.00489680429521792, 0.00489679017583161, 0.00489677166880658, 0.00489675604990149, 0.00489674928111027, 0.00489675360689774, 0.00489676651885689, 0.00489678163517195, 0.00489679136962998, 0.00489679051912754, 0.00489677932362125, 0.00489676439894807, 0.00489675640422661, 0.00489676445599434, 0.00489678903553515, 0.00489681708428916, 0.00489682434449712, 0.00489678925016925, 0.00489671724998698, 0.00489666121708697, 0.00489670317842219, 0.0048968568526548, 0.00489693830719003, 0.00489672123249505, 0.00489662972555657, 0.00489707875263803, 0.00489644460653536, 0.00489720525862216, 0.00489667514006321, 0.0048963787136461, 0.00489667514006321, 0.00489720525862216, 0.00489644460653536, 0.00489707875263803, 0.00489662972555658, 0.00489672123249505, 0.00489693830719003, 0.0048968568526548, 0.0048967031784222, 0.00489666121708697, 0.00489671724998698, 0.00489678925016925, 0.00489682434449712, 0.00489681708428916, 0.00489678903553516, 0.00489676445599434, 0.00489675640422661, 0.00489676439894807, 0.00489677932362125, 0.00489679051912754, 0.00489679136962998, 0.00489678163517195, 0.0048967665188569, 0.00489675360689774, 0.00489674928111027, 0.00489675604990149, 0.00489677166880658, 0.00489679017583161, 0.00489680429521792, 0.00489680825063997
flux1:, 0.682104700854704, 0.00465981975173199, 0.00465981638334555, 0.00465980412654291, 0.00465978810469348, 0.0046597747393305, 0.00465976922836111, 0.0046597734107021, 0.00465978488243989, 0.00465979784876874, 0.00465980558057191, 0.00465980366531753, 0.00465979272414608, 0.00465977913999279, 0.00465977278077282, 0.00465978177229995, 0.00465980597739042, 0.00465983262620538, 0.00465983877434479, 0.00465980451684213, 0.00465973577407686, 0.00465968307096293, 0.00465972366302558, 0.00465986927601621, 0.00465994492016595, 0.00465973788760002, 0.00465965277962768, 0.00466007976412241, 0.00465947638578704, 0.0046602011725907, 0.00465969696675942, 0.00465941473040424, 0.00465969696675942, 0.0046602011725907, 0.00465947638578704, 0.00466007976412241, 0.00465965277962768, 0.00465973788760002, 0.00465994492016595, 0.00465986927601621, 0.00465972366302558, 0.00465968307096293, 0.00465973577407686, 0.00465980451684213, 0.00465983877434478, 0.00465983262620538, 0.00465980597739042, 0.00465978177229995, 0.00465977278077282, 0.00465977913999279, 0.00465979272414608, 0.00465980366531753, 0.00465980558057191, 0.00465979784876874, 0.0046597848824399, 0.00465977341070209, 0.00465976922836111, 0.00465977473933049, 0.00465978810469348, 0.00465980412654291, 0.00465981638334555, 0.00465981975173199
flux1:, 0.682367149758457, 0.00443038444141016, 0.0044303815846403, 0.00443037115054028, 0.00443035762791756, 0.00443034658887846, 0.00443034245484907, 0.00443034663029309, 0.0044303567758971, 0.00443036764293661, 0.00443037333021519, 0.00443037021104894, 0.00443035931597704, 0.00443034685578937, 0.00443034198741795, 0.0044303519191444, 0.00443037592647811, 0.00443040148646978, 0.00443040684618135, 0.00443037359806336, 0.00443030802096323, 0.00443025834246142, 0.00443029729398052, 0.00443043484849515, 0.00443050477073586, 0.0044303074030247, 0.00443022840757561, 0.00443063425275168, 0.00443006092998934, 0.00443075120710639, 0.00443027227663236, 0.00443000386379787, 0.00443027227663235, 0.00443075120710639, 0.00443006092998934, 0.00443063425275168, 0.00443022840757561, 0.00443030740302469, 0.00443050477073586, 0.00443043484849514, 0.00443029729398052, 0.00443025834246142, 0.00443030802096323, 0.00443037359806336, 0.00443040684618135, 0.00443040148646978, 0.00443037592647811, 0.0044303519191444, 0.00443034198741795, 0.00443034685578937, 0.00443035931597704, 0.00443037021104894, 0.00443037333021519, 0.00443036764293661, 0.00443035677589709, 0.00443034663029309, 0.00443034245484907, 0.00443034658887845, 0.00443035762791756, 0.00443037115054028, 0.0044303815846403, 0.00443038444141016
flux1:, 0.68262959866221, 0.00420852573176702, 0.00420852334280101, 0.00420851469442832, 0.00420850365866227, 0.00420849497089644, 0.00420849227769768, 0.00420849653615573, 0.00420850544503429, 0.00420851426779591, 0.00420851790082001, 0.00420851348958633, 0.00420850248797119, 0.00420849097960324, 0.00420848747756785, 0.00420849833899108, 0.00420852228489761, 0.00420854700784862, 0.00420855184181568, 0.00420851973302347, 0.00420845722168174, 0.00420841029379644, 0.00420844739258613, 0.00420857695379376, 0.00420864128602004, 0.00420845322729509, 0.00420838006042316, 0.00420876563298659, 0.00420822159215424, 0.00420887866272423, 0.00420842432324393, 0.00420816934835959, 0.00420842432324393, 0.00420887866272423, 0.00420822159215425, 0.00420876563298659, 0.00420838006042316, 0.00420845322729509, 0.00420864128602004, 0.00420857695379375, 0.00420844739258613, 0.00420841029379644, 0.00420845722168174, 0.00420851973302346, 0.00420855184181568, 0.00420854700784862, 0.00420852228489761, 0.00420849833899108, 0.00420848747756785, 0.00420849097960324, 0.00420850248797119, 0.00420851348958632, 0.00420851790082001, 0.0042085142677959, 0.00420850544503429, 0.00420849653615573, 0.00420849227769768, 0.00420849497089644, 0.00420850365866227, 0.00420851469442832, 0.00420852334280101, 0.00420852573176702
flux1:, 0.682892047565963, 0.00399424631176094, 0.00399424437115034, 0.00399423746800826, 0.00399422887644811, 0.00399422251667452, 0.00399422127588122, 0.00399422566577598, 0.00399423340843256, 0.00399424025098267, 0.00399424185463308, 0.00399423611387752, 0.003994224905895, 0.00399421421732661, 0.00399421197276986, 0.00399422373903024, 0.00399424771803291, 0.00399427179723096, 0.00399427630994482, 0.0039942454315638, 0.00399418588139911, 0.00399414146323978, 0.00399417655581044, 0.00399429824892436, 0.00399435716384981, 0.00399417807862245, 0.0039941104580501, 0.00399447658612598, 0.00399396099584305, 0.0039945861087436, 0.00399415563239909, 0.00399391369260566, 0.00399415563239909, 0.0039945861087436, 0.00399396099584305, 0.00399447658612598, 0.0039941104580501, 0.00399417807862244, 0.00399435716384981, 0.00399429824892436, 0.00399417655581044, 0.00399414146323978, 0.0039941858813991, 0.0039942454315638, 0.00399427630994482, 0.00399427179723096, 0.00399424771803291, 0.00399422373903024, 0.00399421197276986, 0.00399421421732661, 0.00399422490589499, 0.00399423611387752, 0.00399424185463308, 0.00399424025098267, 0.00399423340843256, 0.00399422566577598, 0.00399422127588122, 0.00399422251667452, 0.00399422887644811, 0.00399423746800826, 0.00399424437115034, 0.00399424631176094
flux1:, 0.683154496469717, 0.00378752917225845, 0.00378752767734252, 0.00378752246982125, 0.00378751624741099, 0.00378751214584431, 0.00378751232153832, 0.00378751685612703, 0.00378752349006475, 0.00378752842934449, 0.00378752806389643, 0.00378752100459723, 0.00378750953877886, 0.00378749957288484, 0.00378749848816198, 0.00378751111763108, 0.00378753518266923, 0.00378755875559126, 0.00378756309761575, 0.00378753350636642, 0.00378747681136287, 0.00378743469595586, 0.00378746768549403, 0.00378758169175852, 0.00378763539906841, 0.0037874649706107, 0.00378740261517622, 0.00378775008751989, 0.00378726206384248, 0.00378785641365008, 0.00378744903366544, 0.00378721971093533, 0.00378744903366544, 0.00378785641365008, 0.00378726206384248, 0.00378775008751989, 0.00378740261517622, 0.0037874649706107, 0.00378763539906841, 0.00378758169175852, 0.00378746768549403, 0.00378743469595586, 0.00378747681136287, 0.00378753350636642, 0.00378756309761575, 0.00378755875559126, 0.00378753518266923, 0.00378751111763108, 0.00378749848816198, 0.00378749957288484, 0.00378750953877886, 0.00378752100459723, 0.00378752806389643, 0.00378752842934449, 0.00378752349006475, 0.00378751685612703, 0.00378751232153832, 0.00378751214584431, 0.00378751624741099, 0.00378752246982125, 0.00378752767734252, 0.00378752917225845
flux1:, 0.68341694537347, 0.00358833866392938, 0.00358833762143662, 0.0035883340463794, 0.0035883300853176, 0.00358832812929622, 0.00358832964438766, 0.00358833430878846, 0.00358833988415932, 0.00358834301269304, 0.00358834077296085, 0.00358833245055379, 0.00358832071801329, 0.00358831140676227, 0.00358831139130383, 0.00358832482424971, 0.00358834898843976, 0.00358837214100559, 0.00358837641440855, 0.00358834813758415, 0.00358829419314775, 0.00358825420716629, 0.0035882850500733, 0.00358839160137236, 0.00358844034289606, 0.00358827827120256, 0.00358822090061531, 0.00358855046693517, 0.0035880890797586, 0.00358865380822252, 0.00358826872435503, 0.00358805158791491, 0.00358826872435503, 0.00358865380822252, 0.0035880890797586, 0.00358855046693517, 0.00358822090061531, 0.00358827827120256, 0.00358844034289606, 0.00358839160137236, 0.0035882850500733, 0.00358825420716629, 0.00358829419314775, 0.00358834813758415, 0.00358837641440855, 0.00358837214100559, 0.00358834898843976, 0.00358832482424971, 0.00358831139130383, 0.00358831140676227, 0.00358832071801329, 0.00358833245055379, 0.00358834077296085, 0.00358834301269304, 0.00358833988415932, 0.00358833430878846, 0.00358832964438766, 0.00358832812929622, 0.0035883300853176, 0.0035883340463794, 0.00358833762143662, 0.00358833866392938
flux1:, 0.683679394277223, 0.00339662158106617, 0.00339662100033385, 0.00339661897797464, 0.00339661713909676, 0.0033966171783082, 0.00339661992190955, 0.00339662468038165, 0.0033966292450601, 0.00339663067244664, 0.00339662668541818, 0.00339661719442769, 0.00339660522217171, 0.00339659652060968, 0.00339659748730083, 0.0033966116456421, 0.00339663588539516, 0.00339665865747933, 0.00339666292209111, 0.00339663596267937, 0.00339658466800298, 0.00339654667049075, 0.00339657537170675, 0.00339667474409453, 0.00339671878827242, 0.00339656478776945, 0.00339651212268657, 0.00339682449493341, 0.00339638877536441, 0.00339692497412039, 0.00339656135876971, 0.00339635596774422, 0.00339656135876971, 0.00339692497412039, 0.00339638877536441, 0.00339682449493341, 0.00339651212268657, 0.00339656478776945, 0.00339671878827242, 0.00339667474409453, 0.00339657537170675, 0.00339654667049075, 0.00339658466800298, 0.00339663596267937, 0.00339666292209111, 0.00339665865747933, 0.00339663588539516, 0.0033966116456421, 0.00339659748730083, 0.00339659652060968, 0.00339660522217171, 0.00339661719442768, 0.00339662668541818, 0.00339663067244664, 0.0033966292450601, 0.00339662468038165, 0.00339661992190955, 0.0033966171783082, 0.00339661713909676, 0.00339661897797464, 0.00339662100033385, 0.00339662158106617
flux1:, 0.683941843180977, 0.0032123082645799, 0.00321230815174139, 0.00321230758411785, 0.00321230769984166, 0.00321230955278182, 0.00321231338818261, 0.00321231819125378, 0.00321232179508766, 0.00321232164825112, 0.00321231606940812, 0.00321230553703249, 0.00321229338074681, 0.00321228526108334, 0.0032122871233151, 0.00321230191141768, 0.0032123261706887, 0.00321234856256015, 0.00321235284272622, 0.00321232718447968, 0.00321227844434685, 0.00321224232454613, 0.0032122689319116, 0.00321236143837441, 0.00321240107428961, 0.00321225487144423, 0.00321220663386307, 0.00321250248832256, 0.0032120914367493, 0.00321260015098922, 0.00321225715574528, 0.00321206306193916, 0.00321225715574528, 0.00321260015098922, 0.0032120914367493, 0.00321250248832256, 0.00321220663386307, 0.00321225487144423, 0.00321240107428961, 0.00321236143837441, 0.0032122689319116, 0.00321224232454613, 0.00321227844434685, 0.00321232718447968, 0.00321235284272622, 0.00321234856256015, 0.0032123261706887, 0.00321230191141768, 0.0032122871233151, 0.00321228526108334, 0.00321229338074681, 0.00321230553703249, 0.00321231606940812, 0.00321232164825112, 0.00321232179508766, 0.00321231819125378, 0.00321231338818261, 0.00321230955278182, 0.00321230769984166, 0.00321230758411785, 0.00321230815174138, 0.0032123082645799
flux1:, 0.68420429208473, 0.00303531371762896, 0.00303531407101661, 0.00303531484185662, 0.00303531672045207, 0.00303532018172218, 0.00303532495452944, 0.00303532974562236, 0.00303533244369427, 0.00303533086594777, 0.00303532387451986, 0.00303531245353358, 0.00303530019021412, 0.00303529263628128, 0.00303529530577086, 0.0030353106121907, 0.00303533480760371, 0.00303535678695942, 0.00303536107847445, 0.00303533669072913, 0.00303529041672386, 0.00303525609114828, 0.00303528068906836, 0.00303536667182542, 0.00303540220305652, 0.00303526353401912, 0.00303521944796322, 0.00303549942797686, 0.00303511202256335, 0.00303559425537838, 0.00303527101779229, 0.0030350877685307, 0.00303527101779229, 0.00303559425537838, 0.00303511202256335, 0.00303549942797686, 0.00303521944796322, 0.00303526353401912, 0.00303540220305652, 0.00303536667182542, 0.00303528068906836, 0.00303525609114828, 0.00303529041672386, 0.00303533669072913, 0.00303536107847445, 0.00303535678695942, 0.00303533480760371, 0.0030353106121907, 0.00303529530577086, 0.00303529263628128, 0.00303530019021411, 0.00303531245353359, 0.00303532387451986, 0.00303533086594777, 0.00303533244369427, 0.00303532974562236, 0.00303532495452944, 0.00303532018172218, 0.00303531672045207, 0.00303531484185662, 0.00303531407101661, 0.00303531371762897
flux1:, 0.684466740988483, 0.00286553872757317, 0.00286553953448036, 0.00286554151046601, 0.00286554494135268, 0.00286554978938809, 0.00286555533543621, 0.00286556005671659, 0.00286556191152891, 0.00286555906056985, 0.00286555085400469, 0.00286553871533764, 0.00286552643609956, 0.00286551943839823, 0.00286552282381877, 0.00286553852385229, 0.00286556255043055, 0.00286558405969978, 0.0028655883366415, 0.00286556517872243, 0.00286552128984735, 0.00286548869875976, 0.00286551140143927, 0.00286559122407579, 0.0028656229626045, 0.00286549157099691, 0.00286545136345867, 0.00286571608259431, 0.00286535128793313, 0.00286580800505839, 0.00286550365543283, 0.00286533079638444, 0.00286550365543283, 0.00286580800505839, 0.00286535128793313, 0.00286571608259431, 0.00286545136345867, 0.00286549157099691, 0.0028656229626045, 0.00286559122407579, 0.00286551140143927, 0.00286548869875976, 0.00286552128984735, 0.00286556517872243, 0.0028655883366415, 0.00286558405969978, 0.00286556255043055, 0.00286553852385229, 0.00286552282381877, 0.00286551943839823, 0.00286552643609955, 0.00286553871533764, 0.0028655508540047, 0.00286555906056985, 0.00286556191152891, 0.00286556005671659, 0.00286555533543621, 0.0028655497893881, 0.00286554494135268, 0.00286554151046601, 0.00286553953448036, 0.00286553872757318
flux1:, 0.684729189892236, 0.002702870988208, 0.00270287222305132, 0.00270287525628556, 0.00270288001602529, 0.00270288602086486, 0.0027028921735539, 0.00270289677080009, 0.00270289785337228, 0.00270289389838103, 0.00270288468632981, 0.00270287201166276, 0.00270285981501291, 0.00270285336650163, 0.00270285737290997, 0.00270287333178319, 0.00270289706900985, 0.00270291803262864, 0.0027029222538484, 0.00270290027894268, 0.002702858701679, 0.0027028278051475, 0.00270284874965625, 0.00270292278935899, 0.00270295104973784, 0.00270282668467544, 0.00270279008676717, 0.00270304013226312, 0.00270269690793687, 0.00270312904264544, 0.00270284271065813, 0.00270267978857197, 0.00270284271065813, 0.00270312904264545, 0.00270269690793687, 0.00270304013226312, 0.00270279008676717, 0.00270282668467544, 0.00270295104973784, 0.00270292278935899, 0.00270284874965625, 0.0027028278051475, 0.00270285870167899, 0.00270290027894268, 0.0027029222538484, 0.00270291803262865, 0.00270289706900985, 0.00270287333178319, 0.00270285737290997, 0.00270285336650163, 0.00270285981501291, 0.00270287201166276, 0.00270288468632981, 0.00270289389838103, 0.00270289785337228, 0.00270289677080009, 0.0027028921735539, 0.00270288602086486, 0.00270288001602529, 0.00270287525628556, 0.00270287222305132, 0.002702870988208
flux1:, 0.68499163879599, 0.00254718621651831, 0.002547187840349, 0.00254719177179024, 0.00254719763042958, 0.00254720456116746, 0.00254721115795598, 0.0025472155843291, 0.00254721597426343, 0.00254721109231502, 0.0025472010904328, 0.00254718806511474, 0.00254717605091702, 0.00254717014363947, 0.00254717467264442, 0.00254719074915196, 0.00254721406709645, 0.00254723439848501, 0.00254723851355718, 0.00254721767197634, 0.0025471783398451, 0.00254714911355424, 0.00254716845296521, 0.00254723709309955, 0.00254726218705158, 0.00254714460146361, 0.00254711134972027, 0.00254734728603599, 0.00254702459486143, 0.00254743305278141, 0.0025471638737777, 0.00254701043907379, 0.0025471638737777, 0.00254743305278141, 0.00254702459486143, 0.00254734728603599, 0.00254711134972028, 0.00254714460146361, 0.00254726218705158, 0.00254723709309955, 0.00254716845296521, 0.00254714911355424, 0.0025471783398451, 0.00254721767197634, 0.00254723851355718, 0.00254723439848501, 0.00254721406709645, 0.00254719074915196, 0.00254717467264442, 0.00254717014363947, 0.00254717605091702, 0.00254718806511474, 0.0025472010904328, 0.00254721109231502, 0.00254721597426343, 0.0025472155843291, 0.00254721115795598, 0.00254720456116746, 0.00254719763042958, 0.00254719177179024, 0.002547187840349, 0.00254718621651831
flux1:, 0.685254087699743, 0.00239834925850848, 0.00239835121974269, 0.00239835588333357, 0.00239836261075862, 0.00239837024237063, 0.00239837713022311, 0.00239838134889231, 0.0023983811335208, 0.00239837550554168, 0.00239836492938731, 0.00239835173593445, 0.00239834000023726, 0.00239833462282783, 0.00239833957340465, 0.0023983556238013, 0.00239837838906682, 0.00239839799708328, 0.00239840195156277, 0.00239838219335606, 0.00239834504606073, 0.00239831747705109, 0.00239833537386873, 0.00239839899709991, 0.00239842122868617, 0.00239831017797496, 0.00239828001574708, 0.00239850238806718, 0.00239819920382565, 0.00239858486748566, 0.00239833198830202, 0.00239818759746526, 0.00239833198830202, 0.00239858486748566, 0.00239819920382565, 0.00239850238806718, 0.00239828001574708, 0.00239831017797496, 0.00239842122868617, 0.00239839899709991, 0.00239833537386873, 0.00239831747705109, 0.00239834504606073, 0.00239838219335606, 0.00239840195156277, 0.00239839799708328, 0.00239837838906682, 0.0023983556238013, 0.00239833957340465, 0.00239833462282783, 0.00239834000023726, 0.00239835173593445, 0.00239836492938731, 0.00239837550554168, 0.0023983811335208, 0.00239838134889231, 0.00239837713022311, 0.00239837024237063, 0.00239836261075862, 0.00239835588333357, 0.00239835121974269, 0.00239834925850848
flux1:, 0.685516536603496, 0.00225621517899929, 0.00225621741517572, 0.00225622264237351, 0.00225623001436678, 0.00225623813366412, 0.00225624517332967, 0.0022562491589768, 0.00225624843174485, 0.00225624223825406, 0.00225623129754605, 0.00225621810992986, 0.00225620674076412, 0.00225620187681934, 0.00225620714664839, 0.00225622302859799, 0.00225624510987485, 0.00225626390456469, 0.00225626764444984, 0.00225624892136614, 0.00225621390361054, 0.00225618798610939, 0.00225620460617481, 0.00225626358829503, 0.00225628324974896, 0.00225617849080648, 0.00225615116968004, 0.00225636050723724, 0.00225607582172804, 0.00225643955467154, 0.00225620213887959, 0.00225606635661704, 0.00225620213887959, 0.00225643955467154, 0.00225607582172804, 0.00225636050723724, 0.00225615116968004, 0.00225617849080647, 0.00225628324974896, 0.00225626358829503, 0.00225620460617481, 0.00225618798610939, 0.00225621390361054, 0.00225624892136614, 0.00225626764444984, 0.00225626390456469, 0.00225624510987485, 0.00225622302859799, 0.00225620714664839, 0.00225620187681934, 0.00225620674076412, 0.00225621810992986, 0.00225623129754606, 0.00225624223825406, 0.00225624843174485, 0.0022562491589768, 0.00225624517332967, 0.00225623813366413, 0.00225623001436678, 0.00225622264237351, 0.00225621741517572, 0.00225621517899929
flux1:, 0.685778985507249, 0.00212063033064407, 0.00212063277097426, 0.00212063839539181, 0.00212064619912251, 0.0021206546096543, 0.00212066167872708, 0.00212066541801358, 0.00212066427628561, 0.00212065769315307, 0.00212064658659942, 0.00212063356547353, 0.00212062263967073, 0.00212061826693099, 0.00212062375412069, 0.00212063933051879, 0.00212066060356388, 0.00212067850107276, 0.00212068197641777, 0.00212066424324483, 0.00212063130332808, 0.0021206070348167, 0.0021206225418413, 0.00212067724642246, 0.00212069461471389, 0.00212059590529444, 0.00212057118647617, 0.00212076800557997, 0.00212050083486972, 0.00212084348521519, 0.00212062071770481, 0.00212049311883732, 0.00212062071770482, 0.00212084348521519, 0.00212050083486972, 0.00212076800557997, 0.00212057118647617, 0.00212059590529444, 0.00212069461471389, 0.00212067724642246, 0.0021206225418413, 0.00212060703481669, 0.00212063130332808, 0.00212066424324483, 0.00212068197641777, 0.00212067850107276, 0.00212066060356388, 0.00212063933051879, 0.00212062375412069, 0.00212061826693099, 0.00212062263967073, 0.00212063356547353, 0.00212064658659942, 0.00212065769315307, 0.00212066427628561, 0.00212066541801358, 0.00212066167872709, 0.0021206546096543, 0.00212064619912251, 0.00212063839539181, 0.00212063277097426, 0.00212063033064407
flux1:, 0.686041434411003, 0.00199143339779042, 0.00199143596624391, 0.00199144182812921, 0.00199144986686125, 0.00199145839265783, 0.00199146538743787, 0.00199146887856433, 0.00199146742105116, 0.00199146061548628, 0.00199144952636064, 0.00199143681531862, 0.00199142639634446, 0.00199142248659479, 0.00199142809164105, 0.00199144323414762, 0.00199146358605102, 0.00199148051261743, 0.00199148368028084, 0.00199146689561619, 0.00199143598390826, 0.00199141336155053, 0.00199142791239199, 0.0019914786863418, 0.00199149402049882, 0.00199140111892972, 0.00199137877454029, 0.00199156358122214, 0.00199131297099985, 0.00199163537436106, 0.00199142646520974, 0.00199130663627939, 0.00199142646520975, 0.00199163537436106, 0.00199131297099985, 0.00199156358122214, 0.00199137877454029, 0.00199140111892972, 0.00199149402049882, 0.0019914786863418, 0.00199142791239199, 0.00199141336155053, 0.00199143598390826, 0.00199146689561619, 0.00199148368028085, 0.00199148051261743, 0.00199146358605102, 0.00199144323414762, 0.00199142809164105, 0.00199142248659479, 0.00199142639634446, 0.00199143681531862, 0.00199144952636064, 0.00199146061548628, 0.00199146742105116, 0.00199146887856433, 0.00199146538743787, 0.00199145839265783, 0.00199144986686125, 0.00199144182812921, 0.00199143596624391, 0.00199143339779042
flux1:, 0.686303883314756, 0.00186845641120979, 0.00186845902987203, 0.00186846498018741, 0.00186847307704995, 0.00186848156516774, 0.0018684884013994, 0.00186849165292197, 0.00186848997693135, 0.00186848310388643, 0.00186847219647302, 0.00186845991937247, 0.0018684500561249, 0.00186844657569816, 0.00186845220353362, 0.00186846679567799, 0.00186848612832011, 0.00186850202331076, 0.00186850484886476, 0.00186848897539171, 0.00186846004278929, 0.00186843906032109, 0.00186845280107761, 0.00186849997113633, 0.00186851351032244, 0.00186842617552084, 0.00186840598974546, 0.00186857928195536, 0.00186834431193951, 0.001868647293656, 0.00186845148125891, 0.00186833902184421, 0.00186845148125891, 0.001868647293656, 0.00186834431193951, 0.00186857928195536, 0.00186840598974546, 0.00186842617552084, 0.00186851351032244, 0.00186849997113633, 0.00186845280107761, 0.00186843906032109, 0.00186846004278929, 0.00186848897539171, 0.00186850484886476, 0.00186850202331076, 0.00186848612832011, 0.00186846679567799, 0.00186845220353362, 0.00186844657569816, 0.0018684500561249, 0.00186845991937247, 0.00186847219647302, 0.00186848310388644, 0.00186848997693135, 0.00186849165292197, 0.0018684884013994, 0.00186848156516774, 0.00186847307704995, 0.00186846498018741, 0.00186845902987203, 0.00186845641120979
flux1:, 0.686566332218509, 0.00175152573011994, 0.00175152832257272, 0.00175153422647975, 0.00175154222720739, 0.00175155054909973, 0.00175155716171292, 0.00175156019080074, 0.00175155838950205, 0.00175155158863828, 0.00175154100561651, 0.00175152926495382, 0.00175151999143565, 0.00175151690218534, 0.00175152246418096, 0.00175153640393165, 0.00175155463657681, 0.0017515694545707, 0.00175157191342757, 0.0017515569177828, 0.00175152991423663, 0.00175151055938883, 0.00175152362235055, 0.00175156749252853, 0.00175157945484511, 0.00175149744659891, 0.00175147921665307, 0.0017516414859676, 0.00175142127334586, 0.00175170565000722, 0.00175152220346779, 0.00175141672720739, 0.00175152220346779, 0.00175170565000723, 0.00175142127334586, 0.0017516414859676, 0.00175147921665307, 0.00175149744659891, 0.00175157945484511, 0.00175156749252853, 0.00175152362235055, 0.00175151055938883, 0.00175152991423663, 0.0017515569177828, 0.00175157191342757, 0.0017515694545707, 0.00175155463657681, 0.00175153640393165, 0.00175152246418096, 0.00175151690218533, 0.00175151999143565, 0.00175152926495382, 0.00175154100561651, 0.00175155158863828, 0.00175155838950205, 0.00175156019080074, 0.00175155716171292, 0.00175155054909973, 0.00175154222720739, 0.00175153422647975, 0.00175152832257272, 0.00175152573011994
flux1:, 0.686828781122262, 0.00164046298833895, 0.00164046548284004, 0.00164047122244722, 0.00164047899705882, 0.0016404870488521, 0.00164049339086586, 0.00164049622119121, 0.00164049438106462, 0.00164048777438747, 0.00164047763517814, 0.001640466511453, 0.00164045784720042, 0.0016404551078034, 0.00164046052360051, 0.00164047372532585, 0.00164049079633906, 0.00164050450830357, 0.00164050658614076, 0.00164049243846659, 0.00164046731165912, 0.00164044956415963, 0.00164046206562095, 0.00164050291554418, 0.00164051349750593, 0.00164043657697004, 0.00164042011384807, 0.00164057184667282, 0.001640365548587, 0.00164063212886502, 0.00164046034966829, 0.00164036148500279, 0.00164046034966829, 0.00164063212886502, 0.001640365548587, 0.00164057184667282, 0.00164042011384807, 0.00164043657697004, 0.00164051349750593, 0.00164050291554419, 0.00164046206562095, 0.00164044956415963, 0.00164046731165912, 0.00164049243846659, 0.00164050658614076, 0.00164050450830357, 0.00164049079633906, 0.00164047372532585, 0.00164046052360051, 0.0016404551078034, 0.00164045784720042, 0.001640466511453, 0.00164047763517814, 0.00164048777438747, 0.00164049438106462, 0.00164049622119121, 0.00164049339086586, 0.0016404870488521, 0.00164047899705882, 0.00164047122244722, 0.00164046548284004, 0.00164046298833895
flux1:, 0.687091230026016, 0.00153508600182257, 0.00153508833409813, 0.00153509381038356, 0.00153510125382558, 0.00153510895562463, 0.00153511499639489, 0.00153511765584268, 0.00153511585445507, 0.00153510954468313, 0.00153509994473185, 0.00153508949670399, 0.00153508144783281, 0.00153507901528436, 0.00153508421435637, 0.00153509661013487, 0.00153511247784537, 0.0015351250714789, 0.00153512676406229, 0.00153511343733806, 0.00153509013157525, 0.00153507396174865, 0.00153508600065415, 0.00153512408475725, 0.00153513346137059, 0.00153506139172596, 0.00153504652071056, 0.00153518819898215, 0.00153499501409885, 0.00153524459892719, 0.00153508382193746, 0.00153499121258561, 0.00153508382193746, 0.00153524459892719, 0.00153499501409885, 0.00153518819898215, 0.00153504652071056, 0.00153506139172596, 0.00153513346137059, 0.00153512408475725, 0.00153508600065415, 0.00153507396174865, 0.00153509013157525, 0.00153511343733806, 0.00153512676406229, 0.0015351250714789, 0.00153511247784537, 0.00153509661013487, 0.00153508421435637, 0.00153507901528436, 0.00153508144783281, 0.00153508949670399, 0.00153509994473185, 0.00153510954468313, 0.00153511585445507, 0.00153511765584268, 0.00153511499639489, 0.00153510895562463, 0.00153510125382557, 0.00153509381038356, 0.00153508833409813, 0.00153508600182257
flux1:, 0.687353678929769, 0.00143520963525294, 0.00143521175076118, 0.00143521688463623, 0.00143522391646581, 0.00143523121084543, 0.00143523693384764, 0.00143523945221616, 0.00143523775643251, 0.00143523182612171, 0.00143522283705603, 0.00143521310276883, 0.00143520566349044, 0.0014352034946623, 0.00143520841752938, 0.0014352199578016, 0.00143523460056919, 0.00143524607990942, 0.00143524739242514, 0.00143523486166818, 0.0014352133170322, 0.00143519868499053, 0.00143521034236014, 0.00143524588984375, 0.00143525421520563, 0.00143518676242838, 0.00143517332335005, 0.00143530542476176, 0.00143512459399277, 0.00143535797615584, 0.00143520756999555, 0.00143512087518677, 0.00143520756999555, 0.00143535797615584, 0.00143512459399277, 0.00143530542476176, 0.00143517332335005, 0.00143518676242837, 0.00143525421520563, 0.00143524588984375, 0.00143521034236014, 0.00143519868499053, 0.0014352133170322, 0.00143523486166818, 0.00143524739242514, 0.00143524607990942, 0.00143523460056918, 0.0014352199578016, 0.00143520841752938, 0.0014352034946623, 0.00143520566349044, 0.00143521310276883, 0.00143522283705603, 0.00143523182612171, 0.00143523775643251, 0.00143523945221616, 0.00143523693384764, 0.00143523121084543, 0.00143522391646581, 0.00143521688463623, 0.00143521175076118, 0.00143520963525294
flux1:, 0.687616127833522, 0.0013406466257529, 0.0013406484813252, 0.00134065321385617, 0.00134065977707956, 0.00134066662693938, 0.00134067202727446, 0.00134067443411623, 0.00134067289881945, 0.00134066741022538, 0.00134065908078916, 0.00134065007921647, 0.00134064323367426, 0.00134064128682184, 0.00134064588586772, 0.00134065653945095, 0.00134066995501726, 0.00134068033943071, 0.00134068128544092, 0.00134066952685971, 0.00134064967865215, 0.00134063653404771, 0.00134064787310478, 0.00134068108855825, 0.00134068849688501, 0.00134062543057451, 0.00134061327782019, 0.00134073627561184, 0.00134056708206723, 0.00134078504527612, 0.00134064441215487, 0.00134056330664452, 0.00134064441215487, 0.00134078504527612, 0.00134056708206723, 0.00134073627561184, 0.00134061327782019, 0.00134062543057451, 0.00134068849688501, 0.00134068108855825, 0.00134064787310478, 0.00134063653404771, 0.00134064967865215, 0.00134066952685971, 0.00134068128544092, 0.00134068033943071, 0.00134066995501726, 0.00134065653945095, 0.00134064588586772, 0.00134064128682184, 0.00134064323367426, 0.00134065007921647, 0.00134065908078916, 0.00134066741022538, 0.00134067289881945, 0.00134067443411623, 0.00134067202727446, 0.00134066662693938, 0.00134065977707956, 0.00134065321385617, 0.0013406484813252, 0.0013406466257529
flux1:, 0.687878576737275, 0.00125120836219978, 0.00125120992701448, 0.00125121421886294, 0.0012512202780741, 0.00125122666404282, 0.00125123174584224, 0.0012512340685654, 0.00125123273592101, 0.0012512277315478, 0.00125122008919251, 0.00125121182235553, 0.00125120554663907, 0.00125120378276273, 0.00125120802262863, 0.00125121777614184, 0.00125122998036876, 0.00125123930304763, 0.00125123990318398, 0.00125122889335522, 0.00125121067184255, 0.00125119895413489, 0.00125121002104438, 0.00125124108562342, 0.00125124769261636, 0.0012511887868356, 0.00125117778911548, 0.00125129215148107, 0.00125113391975177, 0.00125133723729698, 0.00125120581236774, 0.00125112998626421, 0.00125120581236774, 0.00125133723729698, 0.00125113391975177, 0.00125129215148107, 0.00125117778911548, 0.0012511887868356, 0.00125124769261636, 0.00125124108562342, 0.00125121002104438, 0.00125119895413489, 0.00125121067184255, 0.00125122889335522, 0.00125123990318398, 0.00125123930304763, 0.00125122998036876, 0.00125121777614184, 0.00125120802262863, 0.00125120378276273, 0.00125120554663907, 0.00125121182235553, 0.00125122008919251, 0.0012512277315478, 0.00125123273592101, 0.0012512340685654, 0.00125123174584224, 0.00125122666404282, 0.0012512202780741, 0.00125121421886294, 0.00125120992701448, 0.00125120836219978
flux1:, 0.688141025641029, 0.0011667056189953, 0.0011667068748842, 0.00116671070506317, 0.00116671624404563, 0.00116672216161825, 0.00116672693550363, 0.00116672919782219, 0.00116672809709019, 0.00116672360084616, 0.00116671665384277, 0.00116670910924315, 0.00116670337345017, 0.00116670175743733, 0.00116670561499291, 0.00116671447176048, 0.00116672549687136, 0.00116673380296681, 0.00116673408346925, 0.00116672379859726, 0.00116670712905478, 0.00116669676822813, 0.00116670759334076, 0.00116673666638493, 0.00116674257084009, 0.00116668760492721, 0.00116667764481726, 0.00116678383399353, 0.00116663592886931, 0.00116682536194676, 0.00116670261227053, 0.00116663177070505, 0.00116670261227053, 0.00116682536194676, 0.00116663592886931, 0.00116678383399353, 0.00116667764481726, 0.00116668760492721, 0.00116674257084009, 0.00116673666638493, 0.00116670759334076, 0.00116669676822812, 0.00116670712905478, 0.00116672379859726, 0.00116673408346925, 0.00116673380296681, 0.00116672549687136, 0.00116671447176048, 0.00116670561499291, 0.00116670175743733, 0.00116670337345017, 0.00116670910924315, 0.00116671665384277, 0.00116672360084616, 0.00116672809709019, 0.00116672919782219, 0.00116672693550363, 0.00116672216161825, 0.00116671624404563, 0.00116671070506317, 0.0011667068748842, 0.0011667056189953
flux1:, 0.688403474544782, 0.00108694924351615, 0.00108695018464481, 0.00108695354871396, 0.00108695856767656, 0.00108696402425626, 0.00108696850498273, 0.00108697072577122, 0.00108696987363645, 0.00108696589249548, 0.00108695963242316, 0.00108695278564533, 0.00108694755587897, 0.00108694605737693, 0.00108694952129002, 0.00108695749980918, 0.00108696739225507, 0.00108697473677337, 0.00108697472797178, 0.0010869651432744, 0.00108694994630969, 0.00108694086396657, 0.00108695146345914, 0.00108697868443356, 0.00108698397000747, 0.00108693272932442, 0.00108692370260939, 0.00108702217371447, 0.00108688399844775, 0.00108706029425676, 0.00108694571745847, 0.0010868795801286, 0.00108694571745847, 0.00108706029425676, 0.00108688399844775, 0.00108702217371447, 0.00108692370260939, 0.00108693272932442, 0.00108698397000747, 0.00108697868443356, 0.00108695146345914, 0.00108694086396657, 0.00108694994630969, 0.0010869651432744, 0.00108697472797178, 0.00108697473677338, 0.00108696739225507, 0.00108695749980918, 0.00108694952129002, 0.00108694605737693, 0.00108694755587897, 0.00108695278564533, 0.00108695963242316, 0.00108696589249548, 0.00108696987363645, 0.00108697072577122, 0.00108696850498273, 0.00108696402425626, 0.00108695856767656, 0.00108695354871396, 0.00108695018464481, 0.00108694924351615
flux1:, 0.688665923448535, 0.00101175079681728, 0.00101175142881245, 0.00101175433665242, 0.00101175884926676, 0.00101176386126395, 0.00101176806564631, 0.00101177025822242, 0.00101176965958911, 0.00101176618564296, 0.00101176059011122, 0.00101175440745931, 0.0010117496476693, 0.0010117482416612, 0.00101175131160702, 0.00101175844367411, 0.00101176726174856, 0.0010117737073289, 0.00101177344215162, 0.00101176453140207, 0.00101175072352766, 0.00101174283427685, 0.00101175321207749, 0.0010117787027275, 0.00101178343977814, 0.00101173571636971, 0.00101172753121683, 0.00101181873091129, 0.00101168972513688, 0.00101185361484758, 0.00101174673754399, 0.00101168503816129, 0.00101174673754399, 0.00101185361484758, 0.00101168972513688, 0.00101181873091129, 0.00101172753121683, 0.00101173571636971, 0.00101178343977814, 0.0010117787027275, 0.00101175321207749, 0.00101174283427685, 0.00101175072352766, 0.00101176453140207, 0.00101177344215162, 0.0010117737073289, 0.00101176726174856, 0.00101175844367411, 0.00101175131160702, 0.0010117482416612, 0.0010117496476693, 0.00101175440745931, 0.00101176059011122, 0.00101176618564296, 0.00101176965958911, 0.00101177025822242, 0.00101176806564631, 0.00101176386126395, 0.00101175884926676, 0.00101175433665242, 0.00101175142881245, 0.00101175079681728
flux1:, 0.688928372352288, 9.40923147482251e-4, 9.40923486105253e-4, 9.40925959417662e-4, 9.4092998981392e-4, 9.40934579929759e-4, 9.40938525119427e-4, 9.40940696949277e-4, 9.40940346125613e-4, 9.40937358905609e-4, 9.4093239437344e-4, 9.40926835426288e-4, 9.40922509024881e-4, 9.40921176102575e-4, 9.40923861667685e-4, 9.40930190263816e-4, 9.40938001584947e-4, 9.40943616265733e-4, 9.4094312884404e-4, 9.40934864084493e-4, 9.4092235849925e-4, 9.40915571553556e-4, 9.40925721444516e-4, 9.40949588059621e-4, 9.40953835490959e-4, 9.40909428635506e-4, 9.40902004632996e-4, 9.40986369675038e-4, 9.40866007092809e-4, 9.41018203774741e-4, 9.40918579850864e-4, 9.40861065521428e-4, 9.40918579850864e-4, 9.4101820377474e-4, 9.40866007092809e-4, 9.40986369675039e-4, 9.40902004632996e-4, 9.40909428635506e-4, 9.40953835490959e-4, 9.40949588059621e-4, 9.40925721444517e-4, 9.40915571553555e-4, 9.4092235849925e-4, 9.40934864084493e-4, 9.4094312884404e-4, 9.40943616265733e-4, 9.40938001584947e-4, 9.40930190263816e-4, 9.40923861667686e-4, 9.40921176102574e-4, 9.40922509024881e-4, 9.40926835426288e-4, 9.4093239437344e-4, 9.40937358905609e-4, 9.40940346125613e-4, 9.40940696949276e-4, 9.40938525119428e-4, 9.40934579929759e-4, 9.4092998981392e-4, 9.40925959417662e-4, 9.40923486105252e-4, 9.4092314748225e-4
flux1:, 0.689190821256042, 8.74281018817765e-4, 8.74281088297746e-4, 8.74283157975566e-4, 8.74286737834953e-4, 8.74290932628136e-4, 8.74294634778455e-4, 8.74296787573869e-4, 8.74296669758775e-4, 8.74294138705902e-4, 8.74289763274362e-4, 8.7428478326246e-4, 8.74280854468886e-4, 8.74279580815195e-4, 8.74281900161864e-4, 8.7428747719866e-4, 8.74294356168242e-4, 8.74299211234152e-4, 8.74298535655637e-4, 8.74290887084783e-4, 8.74279594617489e-4, 8.74273815517515e-4, 8.74283723314694e-4, 8.7430605900912e-4, 8.74309866058557e-4, 8.74268582698737e-4, 8.74261849795743e-4, 8.74339805559558e-4, 8.74227591479562e-4, 8.74368788075629e-4, 8.74275996879986e-4, 8.74222427444206e-4, 8.74275996879985e-4, 8.74368788075629e-4, 8.74227591479562e-4, 8.74339805559559e-4, 8.74261849795742e-4, 8.74268582698737e-4, 8.74309866058556e-4, 8.7430605900912e-4, 8.74283723314694e-4, 8.74273815517515e-4, 8.74279594617489e-4, 8.74290887084783e-4, 8.74298535655637e-4, 8.74299211234153e-4, 8.74294356168242e-4, 8.74287477198661e-4, 8.74281900161864e-4, 8.74279580815194e-4, 8.74280854468885e-4, 8.7428478326246e-4, 8.74289763274363e-4, 8.74294138705902e-4, 8.74296669758774e-4, 8.74296787573869e-4, 8.74294634778456e-4, 8.74290932628136e-4, 8.74286737834953e-4, 8.74283157975565e-4, 8.74281088297746e-4, 8.74281018817765e-4
flux1:, 0.689453270159795, 8.11641489862394e-4, 8.11641321011039e-4, 8.11643024513568e-4, 8.11646190372398e-4, 8.11650018178588e-4, 8.11653491507285e-4, 8.1165562166494e-4, 8.11655714642205e-4, 8.116536016106e-4, 8.11649767682179e-4, 8.11645319613233e-4, 8.11641754502258e-4, 8.11640531610734e-4, 8.11642509973296e-4, 8.11647393994805e-4, 8.11653419331613e-4, 8.11657587316488e-4, 8.11656756564309e-4, 8.11649692590641e-4, 8.11639522755204e-4, 8.11634655139232e-4, 8.11644300858097e-4, 8.11665187787809e-4, 8.11668595707302e-4, 8.11630250756644e-4, 8.11624148141319e-4, 8.11696107162205e-4, 8.11591576002786e-4, 8.11722443422192e-4, 8.11636087943061e-4, 8.11586235298015e-4, 8.11636087943061e-4, 8.11722443422192e-4, 8.11591576002786e-4, 8.11696107162205e-4, 8.11624148141319e-4, 8.11630250756644e-4, 8.11668595707302e-4, 8.11665187787809e-4, 8.11644300858097e-4, 8.11634655139232e-4, 8.11639522755204e-4, 8.11649692590641e-4, 8.11656756564309e-4, 8.11657587316488e-4, 8.11653419331613e-4, 8.11647393994805e-4, 8.11642509973295e-4, 8.11640531610733e-4, 8.11641754502258e-4, 8.11645319613234e-4, 8.11649767682179e-4, 8.116536016106e-4, 8.11655714642205e-4, 8.1165562166494e-4, 8.11653491507285e-4, 8.11650018178587e-4, 8.11646190372398e-4, 8.11643024513568e-4, 8.11641321011039e-4, 8.11641489862394e-4
flux1:, 0.689715719063548, 7.52824450930309e-4, 7.52824079158034e-4, 7.52825458008779e-4, 7.52828248862795e-4, 7.52831738106341e-4, 7.52834994339703e-4, 7.52837093657412e-4, 7.52837369601064e-4, 7.5283563129144e-4, 7.5283228800962e-4, 7.52828324492096e-4, 7.52825091742087e-4, 7.52823915914277e-4, 7.52825584000648e-4, 7.52829837929465e-4, 7.52835090358774e-4, 7.52838643262268e-4, 7.52837688361807e-4, 7.52831175804846e-4, 7.52822037915709e-4, 7.52817985262842e-4, 7.52827345192408e-4, 7.52846856642683e-4, 7.52849900236303e-4, 7.52814316763192e-4, 7.52808791715067e-4, 7.52875152317807e-4, 7.52777865135513e-4, 7.52899050527698e-4, 7.52818755603784e-4, 7.52772403028419e-4, 7.52818755603784e-4, 7.52899050527698e-4, 7.52777865135513e-4, 7.52875152317807e-4, 7.52808791715067e-4, 7.52814316763191e-4, 7.52849900236303e-4, 7.52846856642683e-4, 7.52827345192408e-4, 7.52817985262842e-4, 7.52822037915709e-4, 7.52831175804846e-4, 7.52837688361807e-4, 7.52838643262268e-4, 7.52835090358774e-4, 7.52829837929465e-4, 7.52825584000648e-4, 7.52823915914277e-4, 7.52825091742087e-4, 7.52828324492097e-4, 7.5283228800962e-4, 7.5283563129144e-4, 7.52837369601063e-4, 7.52837093657412e-4, 7.52834994339703e-4, 7.52831738106341e-4, 7.52828248862795e-4, 7.52825458008779e-4, 7.52824079158034e-4, 7.52824450930309e-4
flux1:, 0.689978167967302, 6.97653014632427e-4, 6.97652477978338e-4, 6.97653575482935e-4, 6.97656030752716e-4, 6.97659208663463e-4, 6.97662256826359e-4, 6.97664313423323e-4, 6.97664740722483e-4, 6.97663330957031e-4, 6.97660426360837e-4, 6.9765690109705e-4, 6.97653972449914e-4, 6.97652844118299e-4, 6.9765423648772e-4, 6.97657925492017e-4, 6.97662485656424e-4, 6.97665493414281e-4, 6.97664442794975e-4, 6.97658447210002e-4, 6.97650251507935e-4, 6.97646918790532e-4, 6.97655967411029e-4, 6.97674169703241e-4, 6.97676878695266e-4, 6.97643887991284e-4, 6.97638894741626e-4, 6.97700039800142e-4, 6.97609581917733e-4, 6.97721707176548e-4, 6.97647117785762e-4, 6.97604059285343e-4, 6.97647117785762e-4, 6.97721707176548e-4, 6.97609581917732e-4, 6.97700039800142e-4, 6.97638894741626e-4, 6.97643887991284e-4, 6.97676878695266e-4, 6.97674169703241e-4, 6.97655967411028e-4, 6.97646918790533e-4, 6.97650251507935e-4, 6.97658447210002e-4, 6.97664442794974e-4, 6.97665493414281e-4, 6.97662485656424e-4, 6.97657925492017e-4, 6.9765423648772e-4, 6.97652844118299e-4, 6.97653972449914e-4, 6.9765690109705e-4, 6.97660426360837e-4, 6.97663330957031e-4, 6.97664740722483e-4, 6.97664313423323e-4, 6.97662256826359e-4, 6.97659208663463e-4, 6.97656030752716e-4, 6.97653575482936e-4, 6.97652477978339e-4, 6.97653014632427e-4
flux1:, 0.690240616871055, 6.45953883516528e-4, 6.4595322079036e-4, 6.45954080048304e-4, 6.45956237939621e-4, 6.45959129663511e-4, 6.45961976164555e-4, 6.45963975529229e-4, 6.45964520549331e-4, 6.4596339231733e-4, 6.45960875167451e-4, 6.45957744107799e-4, 6.45955094567057e-4, 6.45954017496162e-4, 6.45955170978618e-4, 6.4595836052341e-4, 6.4596230716272e-4, 6.45964836393979e-4, 6.45963715461908e-4, 6.45958201559245e-4, 6.4595086030135e-4, 6.4594815549354e-4, 6.45956867187833e-4, 6.4597382136863e-4, 6.45976221587018e-4, 6.45945663130624e-4, 6.45941161761117e-4, 6.45997457627976e-4, 6.45913436413486e-4, 6.46017096947814e-4, 6.45947876608201e-4, 6.45907916291121e-4, 6.45947876608201e-4, 6.46017096947813e-4, 6.45913436413487e-4, 6.45997457627975e-4, 6.45941161761117e-4, 6.45945663130624e-4, 6.45976221587018e-4, 6.45973821368629e-4, 6.45956867187833e-4, 6.4594815549354e-4, 6.4595086030135e-4, 6.45958201559245e-4, 6.45963715461908e-4, 6.45964836393978e-4, 6.4596230716272e-4, 6.4595836052341e-4, 6.45955170978618e-4, 6.45954017496162e-4, 6.45955094567057e-4, 6.45957744107799e-4, 6.45960875167451e-4, 6.4596339231733e-4, 6.45964520549331e-4, 6.45963975529229e-4, 6.45961976164556e-4, 6.45959129663511e-4, 6.45956237939621e-4, 6.45954080048304e-4, 6.4595322079036e-4, 6.45953883516528e-4
flux1:, 0.690503065774808, 5.97557675639771e-4, 5.97556924756344e-4, 5.97557587015457e-4, 5.97559483283225e-4, 5.97562111355964e-4, 5.9756476030721e-4, 5.97566686398202e-4, 5.97567315107702e-4, 5.9756642233015e-4, 5.97564243584037e-4, 5.97561465751627e-4, 5.97559073554925e-4, 5.97558053973986e-4, 5.97559006188593e-4, 5.97561760319935e-4, 5.97565168750708e-4, 5.97567281789605e-4, 5.97566112696665e-4, 5.9756104482418e-4, 5.97554473297546e-4, 5.9755230869813e-4, 5.97560659221497e-4, 5.97576422511446e-4, 5.97578536881213e-4, 5.9755025821066e-4, 5.97546213616588e-4, 5.97598009250985e-4, 5.97520052087506e-4, 5.97615815881694e-4, 5.9755164518901e-4, 5.97514596685402e-4, 5.9755164518901e-4, 5.97615815881694e-4, 5.97520052087507e-4, 5.97598009250985e-4, 5.97546213616588e-4, 5.97550258210661e-4, 5.97578536881213e-4, 5.97576422511446e-4, 5.97560659221498e-4, 5.9755230869813e-4, 5.97554473297546e-4, 5.9756104482418e-4, 5.97566112696665e-4, 5.97567281789606e-4, 5.97565168750709e-4, 5.97561760319935e-4, 5.97559006188592e-4, 5.97558053973986e-4, 5.97559073554925e-4, 5.97561465751627e-4, 5.97564243584037e-4, 5.9756642233015e-4, 5.97567315107702e-4, 5.97566686398202e-4, 5.97564760307209e-4, 5.97562111355964e-4, 5.97559483283224e-4, 5.97557587015457e-4, 5.97556924756344e-4, 5.97557675639771e-4
flux1:, 0.690765514678561, 5.52299209537136e-4, 5.52298406103372e-4, 5.52298909481967e-4, 5.52300576584456e-4, 5.52302960722529e-4, 5.52305414428507e-4, 5.52307250759903e-4, 5.52307930166134e-4, 5.52307229146843e-4, 5.52305343079206e-4, 5.52302881088455e-4, 5.52300727497537e-4, 5.52299773215738e-4, 5.52300561235395e-4, 5.52302941131085e-4, 5.5230588204018e-4, 5.52307636247238e-4, 5.52306437835067e-4, 5.523017804925e-4, 5.52295897917671e-4, 5.52294191257659e-4, 5.52302158944617e-4, 5.52316785936028e-4, 5.52318635285309e-4, 5.5229249179661e-4, 5.52288872735726e-4, 5.5233649904893e-4, 5.5226425152171e-4, 5.52352658497126e-4, 5.52293233814546e-4, 5.52258919742968e-4, 5.52293233814546e-4, 5.52352658497126e-4, 5.5226425152171e-4, 5.5233649904893e-4, 5.52288872735726e-4, 5.5229249179661e-4, 5.52318635285309e-4, 5.52316785936028e-4, 5.52302158944617e-4, 5.52294191257659e-4, 5.52295897917671e-4, 5.52301780492499e-4, 5.52306437835067e-4, 5.52307636247238e-4, 5.5230588204018e-4, 5.52302941131085e-4, 5.52300561235395e-4, 5.52299773215738e-4, 5.52300727497537e-4, 5.52302881088456e-4, 5.52305343079206e-4, 5.52307229146843e-4, 5.52307930166133e-4, 5.52307250759903e-4, 5.52305414428507e-4, 5.5230296072253e-4, 5.52300576584456e-4, 5.52298909481967e-4, 5.52298406103372e-4, 5.52299209537136e-4
flux1:, 0.691027963582315, 5.10017750174892e-4, 5.10016926368204e-4, 5.10017304947553e-4, 5.10018771559514e-4, 5.1002092871295e-4, 5.10023188263712e-4, 5.10024918915443e-4, 5.1002561826904e-4, 5.10025068818005e-4, 5.10023433799658e-4, 5.10021254103384e-4, 5.10019323057742e-4, 5.10018442608316e-4, 5.10019101806486e-4, 5.10021164612145e-4, 5.10023703164014e-4, 5.10025150499633e-4, 5.10023938391302e-4, 5.10019656746448e-4, 5.10014387044641e-4, 5.10013062361416e-4, 5.10020629061207e-4, 5.10034172666138e-4, 5.10035776354573e-4, 5.10011631041028e-4, 5.1000840928433e-4, 5.10052178711864e-4, 5.09985303027405e-4, 5.10066864705249e-4, 5.10011897012543e-4, 5.09980148497975e-4, 5.10011897012542e-4, 5.10066864705249e-4, 5.09985303027404e-4, 5.10052178711864e-4, 5.10008409284329e-4, 5.10011631041028e-4, 5.10035776354573e-4, 5.10034172666138e-4, 5.10020629061206e-4, 5.10013062361416e-4, 5.10014387044642e-4, 5.10019656746448e-4, 5.10023938391301e-4, 5.10025150499634e-4, 5.10023703164014e-4, 5.10021164612146e-4, 5.10019101806486e-4, 5.10018442608316e-4, 5.10019323057742e-4, 5.10021254103384e-4, 5.10023433799658e-4, 5.10025068818005e-4, 5.1002561826904e-4, 5.10024918915443e-4, 5.10023188263712e-4, 5.1002092871295e-4, 5.10018771559514e-4, 5.10017304947553e-4, 5.10016926368204e-4, 5.10017750174891e-4
flux1:, 0.691290412486068, 4.70557217584645e-4, 4.70556401340722e-4, 4.70556684611157e-4, 4.70557975450849e-4, 4.7055992005693e-4, 4.70561985963676e-4, 4.70563596468991e-4, 4.70564288212409e-4, 4.70563854443889e-4, 4.70562433405353e-4, 4.70560506312359e-4, 4.70558783992843e-4, 4.70557985845488e-4, 4.70558548949339e-4, 4.70560346904932e-4, 4.70562542149853e-4, 4.70563728985084e-4, 4.70562515794526e-4, 4.70558576174444e-4, 4.70553848580394e-4, 4.70552836851579e-4, 4.70559988595523e-4, 4.7057250075438e-4, 4.70573877138725e-4, 4.70551600288526e-4, 4.70548749883717e-4, 4.70588956184999e-4, 4.70527129825859e-4, 4.70602329281672e-4, 4.70551543183957e-4, 4.70522199427732e-4, 4.70551543183956e-4, 4.70602329281671e-4, 4.70527129825859e-4, 4.70588956184999e-4, 4.70548749883717e-4, 4.70551600288526e-4, 4.70573877138725e-4, 4.7057250075438e-4, 4.70559988595523e-4, 4.70552836851579e-4, 4.70553848580394e-4, 4.70558576174444e-4, 4.70562515794526e-4, 4.70563728985084e-4, 4.70562542149853e-4, 4.70560346904932e-4, 4.70558548949339e-4, 4.70557985845488e-4, 4.70558783992843e-4, 4.70560506312358e-4, 4.70562433405353e-4, 4.70563854443889e-4, 4.70564288212409e-4, 4.70563596468991e-4, 4.70561985963676e-4, 4.70559920056931e-4, 4.70557975450848e-4, 4.70556684611157e-4, 4.70556401340722e-4, 4.70557217584645e-4
flux1:, 0.691552861389821, 4.33766359958402e-4, 4.33765574467239e-4, 4.3376578709548e-4, 4.33766923011589e-4, 4.33768667387881e-4, 4.33770540206759e-4, 4.33772018281697e-4, 4.33772678732557e-4, 4.33772329554624e-4, 4.33771090171052e-4, 4.33769389680319e-4, 4.33767864026562e-4, 4.33767155899527e-4, 4.33767652262054e-4, 4.33769232111654e-4, 4.33771136671774e-4, 4.3377210380483e-4, 4.33770899433092e-4, 4.33767269767519e-4, 4.33763019277933e-4, 4.3376225881804e-4, 4.33768986231787e-4, 4.33780518400561e-4, 4.33781685156237e-4, 4.33761154023665e-4, 4.33758650677126e-4, 4.33795568955358e-4, 4.3373848356505e-4, 4.33807775657093e-4, 4.33760908547222e-4, 4.33733816447346e-4, 4.33760908547222e-4, 4.33807775657093e-4, 4.3373848356505e-4, 4.33795568955358e-4, 4.33758650677126e-4, 4.33761154023665e-4, 4.33781685156237e-4, 4.33780518400561e-4, 4.33768986231787e-4, 4.3376225881804e-4, 4.33763019277933e-4, 4.33767269767518e-4, 4.33770899433092e-4, 4.3377210380483e-4, 4.33771136671774e-4, 4.33769232111654e-4, 4.33767652262055e-4, 4.33767155899527e-4, 4.33767864026562e-4, 4.33769389680319e-4, 4.33771090171051e-4, 4.33772329554625e-4, 4.33772678732557e-4, 4.33772018281698e-4, 4.33770540206759e-4, 4.33768667387881e-4, 4.33766923011589e-4, 4.3376578709548e-4, 4.33765574467239e-4, 4.33766359958402e-4
flux1:, 0.691815310293574, 3.99498893053004e-4, 3.99498156545649e-4, 3.99498318419249e-4, 3.9949931667901e-4, 3.99500871496977e-4, 3.99502552395928e-4, 3.99503888488791e-4, 3.99504498262759e-4, 3.99504207586594e-4, 3.99503122227494e-4, 3.9950162572606e-4, 3.99500285946968e-4, 3.99499674241393e-4, 3.99500129334337e-4, 3.99501532001512e-4, 3.99503192003848e-4, 3.99503974847149e-4, 3.99502786835256e-4, 3.9949943703435e-4, 3.99495604689536e-4, 3.9949504132115e-4, 3.99501339802776e-4, 3.99511943242683e-4, 3.99512917562293e-4, 3.99494016026604e-4, 3.99491836604869e-4, 3.99525723533384e-4, 3.99473084017875e-4, 3.99536895865036e-4, 3.99493697228792e-4, 3.99468711047271e-4, 3.99493697228792e-4, 3.99536895865036e-4, 3.99473084017875e-4, 3.99525723533385e-4, 3.99491836604868e-4, 3.99494016026605e-4, 3.99512917562294e-4, 3.99511943242683e-4, 3.99501339802776e-4, 3.9949504132115e-4, 3.99495604689536e-4, 3.9949943703435e-4, 3.99502786835256e-4, 3.9950397484715e-4, 3.99503192003849e-4, 3.99501532001513e-4, 3.99500129334337e-4, 3.99499674241393e-4, 3.99500285946968e-4, 3.9950162572606e-4, 3.99503122227494e-4, 3.99504207586594e-4, 3.99504498262759e-4, 3.99503888488792e-4, 3.99502552395928e-4, 3.99500871496977e-4, 3.9949931667901e-4, 3.99498318419249e-4, 3.99498156545649e-4, 3.99498893053004e-4
flux1:, 0.692077759197328, 3.67613607801704e-4, 3.67612933596832e-4, 3.67613060094171e-4, 3.67613934813418e-4, 3.67615309599809e-4, 3.67616800833936e-4, 3.67617988485496e-4, 3.67618532675218e-4, 3.67618279380964e-4, 3.67617324871797e-4, 3.67616012741889e-4, 3.67614848852353e-4, 3.67614338222515e-4, 3.67614773342226e-4, 3.67616033845246e-4, 3.676174890654e-4, 3.67618117966441e-4, 3.67616951876977e-4, 3.67613854130642e-4, 3.67610387133753e-4, 3.67609974152119e-4, 3.67615843843069e-4, 3.67625569740153e-4, 3.67626368431021e-4, 3.67608986655169e-4, 3.67607108802642e-4, 3.67638203038539e-4, 3.67589726864789e-4, 3.67648458544745e-4, 3.67608689394326e-4, 3.67585670466872e-4, 3.67608689394326e-4, 3.67648458544745e-4, 3.67589726864789e-4, 3.67638203038539e-4, 3.67607108802643e-4, 3.67608986655169e-4, 3.67626368431021e-4, 3.67625569740153e-4, 3.67615843843069e-4, 3.67609974152119e-4, 3.67610387133753e-4, 3.67613854130642e-4, 3.67616951876976e-4, 3.67618117966441e-4, 3.676174890654e-4, 3.67616033845246e-4, 3.67614773342226e-4, 3.67614338222515e-4, 3.67614848852353e-4, 3.67616012741889e-4, 3.67617324871797e-4, 3.67618279380964e-4, 3.67618532675218e-4, 3.67617988485496e-4, 3.67616800833936e-4, 3.67615309599809e-4, 3.67613934813418e-4, 3.67613060094171e-4, 3.67612933596832e-4, 3.67613607801704e-4
flux1:, 0.692340208101081, 3.37974448065784e-4, 3.3797384483563e-4, 3.37973947266308e-4, 3.37974709924996e-4, 3.3797591354629e-4, 3.37977218818414e-4, 3.37978254835102e-4, 3.37978722971174e-4, 3.37978490672701e-4, 3.37977647916224e-4, 3.37976503093419e-4, 3.37975505503397e-4, 3.37975098567969e-4, 3.37975530738335e-4, 3.37976678313217e-4, 3.37977962490694e-4, 3.37978463150393e-4, 3.37977322953184e-4, 3.37974451944528e-4, 3.37971303628856e-4, 3.37971001584198e-4, 3.37976447164068e-4, 3.37985346608468e-4, 3.37985986111203e-4, 3.37970020210276e-4, 3.37968422076332e-4, 3.37996944838171e-4, 3.37952361505736e-4, 3.3800638694084e-4, 3.37969819359602e-4, 3.37948635842087e-4, 3.37969819359602e-4, 3.38006386940839e-4, 3.37952361505736e-4, 3.37996944838171e-4, 3.37968422076332e-4, 3.37970020210276e-4, 3.37985986111202e-4, 3.37985346608468e-4, 3.37976447164068e-4, 3.37971001584198e-4, 3.37971303628856e-4, 3.37974451944529e-4, 3.37977322953184e-4, 3.37978463150393e-4, 3.37977962490694e-4, 3.37976678313217e-4, 3.37975530738335e-4, 3.37975098567969e-4, 3.37975505503397e-4, 3.37976503093419e-4, 3.37977647916224e-4, 3.37978490672701e-4, 3.37978722971174e-4, 3.37978254835101e-4, 3.37977218818414e-4, 3.3797591354629e-4, 3.37974709924996e-4, 3.37973947266308e-4, 3.37973844835629e-4, 3.37974448065784e-4
flux1:, 0.692602657004834, 3.10450560478955e-4, 3.1045003268819e-4, 3.10450118848718e-4, 3.10450778841095e-4, 3.10451819935681e-4, 3.10452944629661e-4, 3.10453829081962e-4, 3.10454214908793e-4, 3.10453991562317e-4, 3.10453245065783e-4, 3.10452252584626e-4, 3.10451411759301e-4, 3.10451108951062e-4, 3.10451551001178e-4, 3.10452609396888e-4, 3.10453750682018e-4, 3.10454144636275e-4, 3.1045303307761e-4, 3.10450366108083e-4, 3.10447495767612e-4, 3.10447272093315e-4, 3.10452302431768e-4, 3.10460426286893e-4, 3.10460922635911e-4, 3.10446274362892e-4, 3.10444934428486e-4, 3.10471090212105e-4, 3.1043014087093e-4, 3.10479808867598e-4, 3.10446225647602e-4, 3.10426752293176e-4, 3.10446225647601e-4, 3.10479808867598e-4, 3.1043014087093e-4, 3.10471090212105e-4, 3.10444934428485e-4, 3.10446274362892e-4, 3.10460922635911e-4, 3.10460426286893e-4, 3.10452302431768e-4, 3.10447272093316e-4, 3.10447495767612e-4, 3.10450366108083e-4, 3.1045303307761e-4, 3.10454144636275e-4, 3.10453750682018e-4, 3.10452609396888e-4, 3.10451551001178e-4, 3.10451108951062e-4, 3.10451411759301e-4, 3.10452252584626e-4, 3.10453245065783e-4, 3.10453991562317e-4, 3.10454214908793e-4, 3.10453829081962e-4, 3.10452944629661e-4, 3.10451819935681e-4, 3.10450778841095e-4, 3.10450118848718e-4, 3.1045003268819e-4, 3.10450560478955e-4
flux1:, 0.692865105908588, 2.84916318343419e-4, 2.84915866812017e-4, 2.84915941604935e-4, 2.84916506781093e-4, 2.84917394113947e-4, 2.84918345398353e-4, 2.84919081464497e-4, 2.84919382568177e-4, 2.84919159969779e-4, 2.84918497320299e-4, 2.84917643877467e-4, 2.84916950079849e-4, 2.84916749624594e-4, 2.84917210414338e-4, 2.84918198322626e-4, 2.84919219816209e-4, 2.84919524949629e-4, 2.84918443888964e-4, 2.8491596091724e-4, 2.84913333519393e-4, 2.84913162036326e-4, 2.8491778973598e-4, 2.84925188427054e-4, 2.84925557172249e-4, 2.84912133626323e-4, 2.84911030618099e-4, 2.84935008023107e-4, 2.8489744520939e-4, 2.84943080616402e-4, 2.84912274969822e-4, 2.84894392930402e-4, 2.84912274969821e-4, 2.84943080616402e-4, 2.8489744520939e-4, 2.84935008023107e-4, 2.84911030618099e-4, 2.84912133626324e-4, 2.84925557172249e-4, 2.84925188427054e-4, 2.8491778973598e-4, 2.84913162036326e-4, 2.84913333519393e-4, 2.8491596091724e-4, 2.84918443888964e-4, 2.84919524949629e-4, 2.84919219816209e-4, 2.84918198322626e-4, 2.84917210414338e-4, 2.84916749624594e-4, 2.84916950079849e-4, 2.84917643877467e-4, 2.84918497320299e-4, 2.84919159969778e-4, 2.84919382568177e-4, 2.84919081464497e-4, 2.84918345398353e-4, 2.84917394113947e-4, 2.84916506781093e-4, 2.84915941604935e-4, 2.84915866812017e-4, 2.84916318343419e-4
flux1:, 0.693127554812341, 2.61251321531299e-4, 2.61250944073192e-4, 2.61251010143215e-4, 2.61251487307618e-4, 2.61252230032073e-4, 2.61253016840584e-4, 2.61253610521363e-4, 2.61253827848436e-4, 2.61253601063275e-4, 2.61253012388404e-4, 2.61252285946531e-4, 2.61251729067006e-4, 2.61251627077174e-4, 2.612521118411e-4, 2.61253043423605e-4, 2.61253963772992e-4, 2.61254194837918e-4, 2.61253145540543e-4, 2.61250829141124e-4, 2.61248414943002e-4, 2.61248275270969e-4, 2.61252516134258e-4, 2.61259239383851e-4, 2.61259495490299e-4, 2.6124720885078e-4, 2.61246321729139e-4, 2.61268294368323e-4, 2.61233881830221e-4, 2.61275786782281e-4, 2.61247562108132e-4, 2.61231158754099e-4, 2.61247562108132e-4, 2.61275786782281e-4, 2.61233881830221e-4, 2.61268294368323e-4, 2.61246321729139e-4, 2.6124720885078e-4, 2.61259495490299e-4, 2.61259239383851e-4, 2.61252516134258e-4, 2.61248275270969e-4, 2.61248414943002e-4, 2.61250829141124e-4, 2.61253145540543e-4, 2.61254194837918e-4, 2.61253963772992e-4, 2.61253043423605e-4, 2.612521118411e-4, 2.61251627077174e-4, 2.61251729067006e-4, 2.61252285946531e-4, 2.61253012388403e-4, 2.61253601063275e-4, 2.61253827848437e-4, 2.61253610521364e-4, 2.61253016840584e-4, 2.61252230032073e-4, 2.61251487307618e-4, 2.61251010143215e-4, 2.61250944073192e-4, 2.61251321531299e-4
flux1:, 0.693390003716094, 2.39340374327491e-4, 2.39340066420139e-4, 2.39340124768287e-4, 2.39340520110181e-4, 2.39341127930609e-4, 2.39341760832489e-4, 2.39342220566575e-4, 2.39342357872189e-4, 2.3934212463429e-4, 2.39341602078566e-4, 2.39340991526903e-4, 2.39340560998185e-4, 2.39340551662787e-4, 2.39341062441738e-4, 2.39341947918705e-4, 2.39342781937749e-4, 2.39342951056465e-4, 2.3934193443507e-4, 2.39339769685707e-4, 2.39337543776382e-4, 2.39337420683072e-4, 2.39341293134034e-4, 2.39347389669469e-4, 2.39347547409461e-4, 2.393363146964e-4, 2.39335622703202e-4, 2.39355750167779e-4, 2.3932426275391e-4, 2.39362717968633e-4, 2.39336887657344e-4, 2.39321856409663e-4, 2.39336887657344e-4, 2.39362717968632e-4, 2.3932426275391e-4, 2.39355750167779e-4, 2.39335622703202e-4, 2.393363146964e-4, 2.39347547409461e-4, 2.39347389669469e-4, 2.39341293134034e-4, 2.39337420683072e-4, 2.39337543776382e-4, 2.39339769685707e-4, 2.3934193443507e-4, 2.39342951056465e-4, 2.39342781937749e-4, 2.39341947918705e-4, 2.39341062441738e-4, 2.39340551662787e-4, 2.39340560998185e-4, 2.39340991526903e-4, 2.39341602078566e-4, 2.3934212463429e-4, 2.39342357872189e-4, 2.39342220566576e-4, 2.39341760832489e-4, 2.39341127930609e-4, 2.39340520110181e-4, 2.39340124768287e-4, 2.39340066420139e-4, 2.39340374327491e-4
flux1:, 0.693652452619847, 2.19073443122861e-4, 2.19073198568222e-4, 2.19073249113163e-4, 2.19073568553017e-4, 2.19074051790263e-4, 2.1907454276946e-4, 2.19074878980049e-4, 2.19074942241576e-4, 2.19074702357779e-4, 2.1907423959923e-4, 2.19073734480638e-4, 2.19073419271522e-4, 2.19073495121605e-4, 2.19074031251884e-4, 2.19074877519847e-4, 2.19075636804843e-4, 2.19075753937711e-4, 2.19074770739809e-4, 2.19072745049116e-4, 2.19070686840766e-4, 2.19070569556786e-4, 2.19074094045779e-4, 2.19079611300049e-4, 2.19079684148936e-4, 2.19069427009775e-4, 2.19068909761264e-4, 2.19087338616426e-4, 2.1905856220208e-4, 2.19093828301332e-4, 2.19070215561279e-4, 2.19056455730823e-4, 2.19070215561279e-4, 2.19093828301331e-4, 2.1905856220208e-4, 2.19087338616426e-4, 2.19068909761264e-4, 2.19069427009775e-4, 2.19079684148936e-4, 2.19079611300049e-4, 2.19074094045779e-4, 2.19070569556786e-4, 2.19070686840766e-4, 2.19072745049115e-4, 2.19074770739809e-4, 2.1907575393771e-4, 2.19075636804843e-4, 2.19074877519847e-4, 2.19074031251884e-4, 2.19073495121604e-4, 2.19073419271522e-4, 2.19073734480638e-4, 2.1907423959923e-4, 2.19074702357779e-4, 2.19074942241576e-4, 2.19074878980049e-4, 2.1907454276946e-4, 2.19074051790263e-4, 2.19073568553017e-4, 2.19073249113163e-4, 2.19073198568222e-4, 2.19073443122861e-4
flux1:, 0.693914901523601, 2.00345595828932e-4, 2.00345407373146e-4, 2.00345449437718e-4, 2.00345698882365e-4, 2.00346068450317e-4, 2.00346430615065e-4, 2.00346655218161e-4, 2.00346652046626e-4, 2.00346406832235e-4, 2.00345998655977e-4, 2.00345588963792e-4, 2.00345377641266e-4, 2.00345529868999e-4, 2.00346088500759e-4, 2.00346899750539e-4, 2.00347593269233e-4, 2.00347666636417e-4, 2.00346717578174e-4, 2.00344820466301e-4, 2.00342913156125e-4, 2.00342794682123e-4, 2.00345993097822e-4, 2.00350976922012e-4, 2.00350977466613e-4, 2.00341621986907e-4, 2.00341259597841e-4, 2.0035812438527e-4, 2.00331855813944e-4, 2.00364174643694e-4, 2.00342612335826e-4, 2.00330028965379e-4, 2.00342612335826e-4, 2.00364174643693e-4, 2.00331855813944e-4, 2.0035812438527e-4, 2.00341259597841e-4, 2.00341621986907e-4, 2.00350977466613e-4, 2.00350976922012e-4, 2.00345993097822e-4, 2.00342794682123e-4, 2.00342913156125e-4, 2.00344820466301e-4, 2.00346717578174e-4, 2.00347666636417e-4, 2.00347593269233e-4, 2.00346899750539e-4, 2.00346088500759e-4, 2.00345529868998e-4, 2.00345377641266e-4, 2.00345588963792e-4, 2.00345998655977e-4, 2.00346406832235e-4, 2.00346652046626e-4, 2.00346655218161e-4, 2.00346430615065e-4, 2.00346068450316e-4, 2.00345698882365e-4, 2.00345449437718e-4, 2.00345407373146e-4, 2.00345595828932e-4
flux1:, 0.694177350427354, 1.83056924839796e-4, 1.83056784726556e-4, 1.83056817435856e-4, 1.8305700294248e-4, 1.83057270249119e-4, 1.83057517495355e-4, 1.83057643398033e-4, 1.83057582474762e-4, 1.83057334241918e-4, 1.83056976181518e-4, 1.83056652224687e-4, 1.83056533071252e-4, 1.83056751880997e-4, 1.83057328500304e-4, 1.83058106811253e-4, 1.83058741447291e-4, 1.83058777896319e-4, 1.83057863746183e-4, 1.83056086592072e-4, 1.83054316615377e-4, 1.83054193043957e-4, 1.8305708815297e-4, 1.83061582554418e-4, 1.83061522420068e-4, 1.83052998955256e-4, 1.83052772181163e-4, 1.83068196407899e-4, 1.83044243429017e-4, 1.83073839355495e-4, 1.83054169824428e-4, 1.83042673529629e-4, 1.83054169824428e-4, 1.83073839355494e-4, 1.83044243429017e-4, 1.83068196407899e-4, 1.83052772181163e-4, 1.83052998955256e-4, 1.83061522420068e-4, 1.83061582554418e-4, 1.8305708815297e-4, 1.83054193043956e-4, 1.83054316615377e-4, 1.83056086592072e-4, 1.83057863746183e-4, 1.83058777896319e-4, 1.83058741447291e-4, 1.83058106811253e-4, 1.83057328500304e-4, 1.83056751880997e-4, 1.83056533071252e-4, 1.83056652224687e-4, 1.83056976181518e-4, 1.83057334241918e-4, 1.83057582474762e-4, 1.83057643398033e-4, 1.83057517495355e-4, 1.83057270249119e-4, 1.8305700294248e-4, 1.83056817435856e-4, 1.83056784726556e-4, 1.83056924839796e-4
flux1:, 0.694439799331107, 1.671124553127e-4, 1.67112355753045e-4, 1.67112378338339e-4, 1.67112506193614e-4, 1.67112682983102e-4, 1.67112829634891e-4, 1.67112870248537e-4, 1.67112760808916e-4, 1.67112512422337e-4, 1.67112200473681e-4, 1.67111952804499e-4, 1.67111913976074e-4, 1.67112188947009e-4, 1.6711277787961e-4, 1.6711352377098e-4, 1.67114104811269e-4, 1.6711411012676e-4, 1.67113231744575e-4, 1.67111567513244e-4, 1.67109924005887e-4, 1.67109793877316e-4, 1.67112408807508e-4, 1.6711645572425e-4, 1.67116345524188e-4, 1.67108588548709e-4, 1.67108478934464e-4, 1.67122576030625e-4, 1.67100757217682e-4, 1.67127838381512e-4, 1.67109913273837e-4, 1.6709942008015e-4, 1.67109913273837e-4, 1.67127838381512e-4, 1.67100757217682e-4, 1.67122576030625e-4, 1.67108478934464e-4, 1.67108588548709e-4, 1.67116345524188e-4, 1.6711645572425e-4, 1.67112408807508e-4, 1.67109793877316e-4, 1.67109924005887e-4, 1.67111567513244e-4, 1.67113231744575e-4, 1.6711411012676e-4, 1.67114104811269e-4, 1.6711352377098e-4, 1.6711277787961e-4, 1.67112188947009e-4, 1.67111913976074e-4, 1.67111952804499e-4, 1.67112200473681e-4, 1.67112512422337e-4, 1.67112760808916e-4, 1.67112870248537e-4, 1.67112829634891e-4, 1.67112682983102e-4, 1.67112506193614e-4, 1.67112378338339e-4, 1.67112355753045e-4, 1.67112455312699e-4
flux1:, 0.69470224823486, 1.52422040478082e-4, 1.52421974026987e-4, 1.52421986036439e-4, 1.52422062761707e-4, 1.52422160915722e-4, 1.52422221364354e-4, 1.52422190153718e-4, 1.52422041534161e-4, 1.52421796042771e-4, 1.52421526450152e-4, 1.5242134584592e-4, 1.52421375555267e-4, 1.52421695997262e-4, 1.52422290876122e-4, 1.52423003801457e-4, 1.52423535358676e-4, 1.52423514514126e-4, 1.52422672852916e-4, 1.52421115815524e-4, 1.52419590101208e-4, 1.52419453808015e-4, 1.5242181158746e-4, 1.52425450705967e-4, 1.52425300014629e-4, 1.52418247984347e-4, 1.52418238008872e-4, 1.524311122399e-4, 1.52411256876923e-4, 1.52436016390731e-4, 1.52419696453641e-4, 1.52410127627269e-4, 1.52419696453641e-4, 1.5243601639073e-4, 1.52411256876923e-4, 1.524311122399e-4, 1.52418238008872e-4, 1.52418247984347e-4, 1.52425300014629e-4, 1.52425450705967e-4, 1.5242181158746e-4, 1.52419453808015e-4, 1.52419590101208e-4, 1.52421115815524e-4, 1.52422672852916e-4, 1.52423514514126e-4, 1.52423535358676e-4, 1.52423003801457e-4, 1.52422290876122e-4, 1.52421695997262e-4, 1.52421375555267e-4, 1.5242134584592e-4, 1.52421526450152e-4, 1.52421796042771e-4, 1.52422041534161e-4, 1.52422190153718e-4, 1.52422221364354e-4, 1.52422160915722e-4, 1.52422062761707e-4, 1.52421986036439e-4, 1.52421974026987e-4, 1.52422040478081e-4
flux1:, 0.694964697138614, 1.38900245622242e-4, 1.38900205459189e-4, 1.38900206881942e-4, 1.38900239178438e-4, 1.38900270495136e-4, 1.38900258855962e-4, 1.38900168940155e-4, 1.38899990198671e-4, 1.38899750546191e-4, 1.38899519656229e-4, 1.38899397144221e-4, 1.38899483855366e-4, 1.38899839142551e-4, 1.3890043332552e-4, 1.38901112100724e-4, 1.38901597467538e-4, 1.38901554821888e-4, 1.38900750900386e-4, 1.38899296358632e-4, 1.38897881473626e-4, 1.38897740725219e-4, 1.38899863884675e-4, 1.38903132504719e-4, 1.3890294985475e-4, 1.38896545078588e-4, 1.38896618287213e-4, 1.38908365609665e-4, 1.38890313537332e-4, 1.38912930616095e-4, 1.38898085471723e-4, 1.38889367343153e-4, 1.38898085471723e-4, 1.38912930616095e-4, 1.38890313537332e-4, 1.38908365609665e-4, 1.38896618287213e-4, 1.38896545078588e-4, 1.3890294985475e-4, 1.38903132504719e-4, 1.38899863884675e-4, 1.38897740725219e-4, 1.38897881473626e-4, 1.38899296358632e-4, 1.38900750900386e-4, 1.38901554821888e-4, 1.38901597467538e-4, 1.38901112100724e-4, 1.3890043332552e-4, 1.38899839142551e-4, 1.38899483855366e-4, 1.38899397144221e-4, 1.38899519656229e-4, 1.38899750546191e-4, 1.3889999019867e-4, 1.38900168940155e-4, 1.38900258855962e-4, 1.38900270495136e-4, 1.38900239178438e-4, 1.38900206881942e-4, 1.38900205459189e-4, 1.38900245622242e-4
flux1:, 0.695227146042367, 1.26466222313475e-4, 1.26466202430121e-4, 1.26466193744358e-4, 1.26466188394132e-4, 1.26466164362083e-4, 1.26466094164743e-4, 1.26465957981433e-4, 1.26465757596862e-4, 1.26465526409787e-4, 1.26465330585721e-4, 1.26465257499924e-4, 1.26465390120323e-4, 1.26465769989923e-4, 1.2646635691811e-4, 1.26467000078335e-4, 1.26467442013514e-4, 1.26467381457436e-4, 1.26466616311698e-4, 1.26465260336482e-4, 1.2646395060125e-4, 1.2646380795591e-4, 1.26465718199029e-4, 1.26468651146723e-4, 1.26468444048141e-4, 1.2646263256501e-4, 1.26462773682882e-4, 1.2647348253593e-4, 1.26457083952068e-4, 1.2647772496897e-4, 1.26464232861937e-4, 1.26456296641548e-4, 1.26464232861937e-4, 1.2647772496897e-4, 1.26457083952068e-4, 1.2647348253593e-4, 1.26462773682882e-4, 1.2646263256501e-4, 1.26468444048141e-4, 1.26468651146723e-4, 1.26465718199029e-4, 1.2646380795591e-4, 1.2646395060125e-4, 1.26465260336482e-4, 1.26466616311697e-4, 1.26467381457436e-4, 1.26467442013514e-4, 1.26467000078335e-4, 1.2646635691811e-4, 1.26465769989923e-4, 1.26465390120323e-4, 1.26465257499924e-4, 1.26465330585721e-4, 1.26465526409787e-4, 1.26465757596862e-4, 1.26465957981433e-4, 1.26466094164743e-4, 1.26466164362083e-4, 1.26466188394132e-4, 1.26466193744358e-4, 1.26466202430121e-4, 1.26466222313475e-4
flux1:, 0.69548959494612, 1.15043574365049e-4, 1.15043569667789e-4, 1.15043551826164e-4, 1.15043515564639e-4, 1.15043447147051e-4, 1.15043331070987e-4, 1.15043160110264e-4, 1.15042945760533e-4, 1.15042725208168e-4, 1.15042560795014e-4, 1.15042528853036e-4, 1.15042696912114e-4, 1.15043091719468e-4, 1.15043665210961e-4, 1.15044271295315e-4, 1.15044672244976e-4, 1.1504459730326e-4, 1.15043871925498e-4, 1.15042611117913e-4, 1.15041401762133e-4, 1.15041260230192e-4, 1.15042978172427e-4, 1.15045607760132e-4, 1.15045382739025e-4, 1.15040114196548e-4, 1.15040309218332e-4, 1.15050061246173e-4, 1.15035176458357e-4, 1.15053995922111e-4, 1.15041743439661e-4, 1.15034525025458e-4, 1.15041743439661e-4, 1.15053995922111e-4, 1.15035176458357e-4, 1.15050061246173e-4, 1.15040309218332e-4, 1.15040114196548e-4, 1.15045382739025e-4, 1.15045607760132e-4, 1.15042978172428e-4, 1.15041260230192e-4, 1.15041401762133e-4, 1.15042611117913e-4, 1.15043871925498e-4, 1.1504459730326e-4, 1.15044672244976e-4, 1.15044271295315e-4, 1.15043665210961e-4, 1.15043091719468e-4, 1.15042696912114e-4, 1.15042528853036e-4, 1.15042560795014e-4, 1.15042725208168e-4, 1.15042945760533e-4, 1.15043160110264e-4, 1.15043331070987e-4, 1.15043447147051e-4, 1.15043515564639e-4, 1.15043551826164e-4, 1.15043569667789e-4, 1.15043574365049e-4
flux1:, 0.695752043849873, 1.04560216947706e-4, 1.04560223286363e-4, 1.04560197653559e-4, 1.04560137028914e-4, 1.04560034470772e-4, 1.04559884133901e-4, 1.04559688743885e-4, 1.04559467159666e-4, 1.04559258878138e-4, 1.04559122208084e-4, 1.04559123597319e-4, 1.04559317402267e-4, 1.04559718326205e-4, 1.04560272803454e-4, 1.04560840569862e-4, 1.04561202829312e-4, 1.04561116726673e-4, 1.04560431998731e-4, 1.04559263279472e-4, 1.04558150124008e-4, 1.04558012842892e-4, 1.04559557817292e-4, 1.04561913847234e-4, 1.04561676500693e-4, 1.04556904032756e-4, 1.04557140285637e-4, 1.0456601098872e-4, 1.04552510119392e-4, 1.04569651571783e-4, 1.04558533337509e-4, 1.04551973115583e-4, 1.0455853333751e-4, 1.04569651571782e-4, 1.04552510119392e-4, 1.0456601098872e-4, 1.04557140285637e-4, 1.04556904032756e-4, 1.04561676500693e-4, 1.04561913847234e-4, 1.04559557817292e-4, 1.04558012842892e-4, 1.04558150124009e-4, 1.04559263279472e-4, 1.04560431998731e-4, 1.04561116726673e-4, 1.04561202829312e-4, 1.04560840569862e-4, 1.04560272803453e-4, 1.04559718326205e-4, 1.04559317402267e-4, 1.04559123597318e-4, 1.04559122208084e-4, 1.04559258878138e-4, 1.04559467159666e-4, 1.04559688743886e-4, 1.04559884133901e-4, 1.04560034470772e-4, 1.04560137028914e-4, 1.04560197653559e-4, 1.04560223286363e-4, 1.04560216947706e-4
flux1:, 0.696014492753627, 9.49482301802571e-5, 9.4948244316322e-5, 9.49482125737261e-5, 9.49481338066052e-5, 9.49480064742652e-5, 9.49478322788513e-5, 9.49476215412684e-5, 9.49473984283111e-5, 9.49472034986217e-5, 9.49470909257583e-5, 9.49471183891415e-5, 9.4947329151277e-5, 9.49477283472266e-5, 9.49482589995512e-5, 9.49487875747028e-5, 9.49491133979864e-5, 9.49490190958611e-5, 9.49483757238354e-5, 9.49472961550854e-5, 9.49462753518925e-5, 9.494614533099e-5, 9.49475352568258e-5, 9.49496450638602e-5, 9.4949400127494e-5, 9.49450802283144e-5, 9.49453464069639e-5, 9.49534057223177e-5, 9.49411683690978e-5, 9.49567652038783e-5, 9.49466835473602e-5, 9.49407261861327e-5, 9.49466835473602e-5, 9.49567652038782e-5, 9.49411683690976e-5, 9.49534057223178e-5, 9.4945346406964e-5, 9.49450802283144e-5, 9.49494001274939e-5, 9.49496450638603e-5, 9.49475352568257e-5, 9.494614533099e-5, 9.49462753518926e-5, 9.49472961550854e-5, 9.49483757238353e-5, 9.4949019095861e-5, 9.49491133979865e-5, 9.49487875747029e-5, 9.49482589995512e-5, 9.49477283472266e-5, 9.4947329151277e-5, 9.49471183891413e-5, 9.49470909257583e-5, 9.49472034986218e-5, 9.49473984283111e-5, 9.49476215412685e-5, 9.49478322788512e-5, 9.49480064742652e-5, 9.49481338066052e-5, 9.4948212573726e-5, 9.49482443163221e-5, 9.49482301802571e-5
flux1:, 0.69627694165738, 8.61437084416948e-5, 8.61437279705081e-5, 8.61436920022297e-5, 8.61436008570319e-5, 8.61434571165556e-5, 8.61432681527659e-5, 8.6143049823548e-5, 8.61428298447226e-5, 8.61426488139749e-5, 8.61425567678889e-5, 8.61426036812087e-5, 8.61428236087138e-5, 8.61432143096421e-5, 8.61437171949631e-5, 8.61442061662237e-5, 8.61444978314079e-5, 8.61443980432208e-5, 8.61437964985201e-5, 8.61428031404424e-5, 8.61418709690505e-5, 8.61417509002082e-5, 8.61430022086779e-5, 8.6144890736692e-5, 8.61446421609438e-5, 8.61407345540389e-5, 8.61410207276429e-5, 8.61483335406389e-5, 8.6137248396307e-5, 8.61514246025032e-5, 8.61422892081937e-5, 8.61368834478354e-5, 8.61422892081939e-5, 8.61514246025031e-5, 8.61372483963069e-5, 8.61483335406388e-5, 8.61410207276428e-5, 8.6140734554039e-5, 8.61446421609439e-5, 8.6144890736692e-5, 8.61430022086779e-5, 8.61417509002082e-5, 8.61418709690505e-5, 8.61428031404424e-5, 8.614379649852e-5, 8.61443980432208e-5, 8.6144497831408e-5, 8.61442061662237e-5, 8.61437171949632e-5, 8.61432143096422e-5, 8.61428236087137e-5, 8.61426036812088e-5, 8.6142556767889e-5, 8.61426488139749e-5, 8.61428298447225e-5, 8.61430498235482e-5, 8.6143268152766e-5, 8.61434571165555e-5, 8.61436008570319e-5, 8.61436920022296e-5, 8.61437279705082e-5, 8.61437084416948e-5
flux1:, 0.696539390561133, 7.80866065606637e-5, 7.80866298019025e-5, 7.80865915748114e-5, 7.80864932511954e-5, 7.80863403885851e-5, 7.80861443931655e-5, 7.8085924900699e-5, 7.80857117074031e-5, 7.808554464214e-5, 7.80854696908688e-5, 7.80855301254623e-5, 7.8085752480643e-5, 7.808612904839e-5, 7.80866011402602e-5, 7.80870505977202e-5, 7.80873104363584e-5, 7.80872076281569e-5, 7.80866480990269e-5, 7.80857379012302e-5, 7.8084890618601e-5, 7.80847827463085e-5, 7.80859103563668e-5, 7.80876002622878e-5, 7.8087351293924e-5, 7.80838187950462e-5, 7.80841163877585e-5, 7.8090742979217e-5, 7.80807074172105e-5, 7.80935782513779e-5, 7.8085305790842e-5, 7.80804042294595e-5, 7.8085305790842e-5, 7.80935782513778e-5, 7.80807074172105e-5, 7.80907429792169e-5, 7.80841163877585e-5, 7.80838187950462e-5, 7.80873512939241e-5, 7.80876002622878e-5, 7.80859103563669e-5, 7.80847827463086e-5, 7.8084890618601e-5, 7.80857379012303e-5, 7.80866480990269e-5, 7.8087207628157e-5, 7.80873104363585e-5, 7.80870505977202e-5, 7.80866011402602e-5, 7.80861290483899e-5, 7.8085752480643e-5, 7.80855301254624e-5, 7.80854696908689e-5, 7.80855446421401e-5, 7.80857117074031e-5, 7.8085924900699e-5, 7.80861443931655e-5, 7.8086340388585e-5, 7.80864932511954e-5, 7.80865915748114e-5, 7.80866298019025e-5, 7.80866065606636e-5
flux1:, 0.696801839464887, 7.07205839516188e-5, 7.07206098215364e-5, 7.07205712699551e-5, 7.07204703204313e-5, 7.07203145040261e-5, 7.07201178690561e-5, 7.0719902361076e-5, 7.07196986630614e-5, 7.07195452241394e-5, 7.07194841383435e-5, 7.07195529049503e-5, 7.07197720263005e-5, 7.07201299577362e-5, 7.07205691451654e-5, 7.07209796826552e-5, 7.07212100817532e-5, 7.07211064643457e-5, 7.0720588820575e-5, 7.071975854738e-5, 7.07189922863925e-5, 7.07188983305783e-5, 7.07199156672417e-5, 7.07214274464307e-5, 7.07211807118464e-5, 7.07179890856274e-5, 7.07182908327917e-5, 7.0724287266587e-5, 7.07152068987864e-5, 7.0726879491826e-5, 7.07193932438527e-5, 7.07149521222133e-5, 7.07193932438528e-5, 7.07268794918259e-5, 7.07152068987863e-5, 7.07242872665869e-5, 7.07182908327917e-5, 7.07179890856273e-5, 7.07211807118465e-5, 7.07214274464307e-5, 7.07199156672417e-5, 7.07188983305783e-5, 7.07189922863925e-5, 7.071975854738e-5, 7.0720588820575e-5, 7.07211064643459e-5, 7.07212100817532e-5, 7.07209796826552e-5, 7.07205691451654e-5, 7.07201299577361e-5, 7.07197720263005e-5, 7.07195529049502e-5, 7.07194841383435e-5, 7.07195452241395e-5, 7.07196986630614e-5, 7.07199023610761e-5, 7.07201178690562e-5, 7.07203145040261e-5, 7.07204703204313e-5, 7.0720571269955e-5, 7.07206098215365e-5, 7.07205839516189e-5
flux1:, 0.69706428836864, 6.39928476797784e-5, 6.39928755570962e-5, 6.3992838480396e-5, 6.39927387572186e-5, 6.39925850400631e-5, 6.39923928649251e-5, 6.3992185294128e-5, 6.39919929568751e-5, 6.39918524862613e-5, 6.39918022980763e-5, 6.39918749694992e-5, 6.39920862606413e-5, 6.3992422154524e-5, 6.39928272028937e-5, 6.39931998869507e-5, 6.39934032712608e-5, 6.39933007890045e-5, 6.39928245612862e-5, 6.39920707483432e-5, 6.39913814591349e-5, 6.39913025827565e-5, 6.39922216299441e-5, 6.39935737568995e-5, 6.39933313443285e-5, 6.39904491549462e-5, 6.39907490381949e-5, 6.39961674953451e-5, 6.39879557094329e-5, 6.39985296142378e-5, 6.39917590775835e-5, 6.39877380641473e-5, 6.39917590775836e-5, 6.39985296142379e-5, 6.39879557094328e-5, 6.39961674953451e-5, 6.39907490381948e-5, 6.39904491549463e-5, 6.39933313443284e-5, 6.39935737568996e-5, 6.39922216299442e-5, 6.39913025827565e-5, 6.39913814591348e-5, 6.39920707483432e-5, 6.39928245612862e-5, 6.39933007890045e-5, 6.3993403271261e-5, 6.39931998869508e-5, 6.39928272028937e-5, 6.39924221545239e-5, 6.39920862606413e-5, 6.39918749694992e-5, 6.39918022980763e-5, 6.39918524862614e-5, 6.39919929568751e-5, 6.3992185294128e-5, 6.39923928649251e-5, 6.39925850400631e-5, 6.39927387572186e-5, 6.39928384803961e-5, 6.39928755570962e-5, 6.39928476797785e-5
flux1:, 0.697326737272393, 5.785399535145e-5, 5.78540249468091e-5, 5.78539909257082e-5, 5.78538955578229e-5, 5.78537479158386e-5, 5.7853564094363e-5, 5.78533673325689e-5, 5.78531874920003e-5, 5.78530591032009e-5, 5.78530171549296e-5, 5.78530900668766e-5, 5.78532899558968e-5, 5.7853601447211e-5, 5.78539719288828e-5, 5.78543082443327e-5, 5.78544870460291e-5, 5.78543873663381e-5, 5.78539517406342e-5, 5.78532706794839e-5, 5.78526541071692e-5, 5.78525909205105e-5, 5.7853422300593e-5, 5.78546313792531e-5, 5.78543949174527e-5, 5.78517933741548e-5, 5.78520865389892e-5, 5.78569756046989e-5, 5.78495530885367e-5, 5.78591207750605e-5, 5.78530012785428e-5, 5.78493632565723e-5, 5.78530012785428e-5, 5.78591207750605e-5, 5.78495530885367e-5, 5.78569756046989e-5, 5.78520865389892e-5, 5.78517933741548e-5, 5.78543949174528e-5, 5.78546313792532e-5, 5.78534223005932e-5, 5.78525909205105e-5, 5.78526541071693e-5, 5.78532706794838e-5, 5.78539517406342e-5, 5.78543873663381e-5, 5.78544870460292e-5, 5.78543082443327e-5, 5.78539719288828e-5, 5.78536014472109e-5, 5.78532899558968e-5, 5.78530900668766e-5, 5.78530171549296e-5, 5.78530591032009e-5, 5.78531874920003e-5, 5.7853367332569e-5, 5.7853564094363e-5, 5.78537479158387e-5, 5.78538955578228e-5, 5.78539909257082e-5, 5.78540249468091e-5, 5.785399535145e-5
flux1:, 0.697589186176146, 5.22578586424471e-5, 5.22578898790964e-5, 5.22578602140612e-5, 5.22577716127865e-5, 5.22576330131581e-5, 5.22574603473403e-5, 5.22572763183672e-5, 5.2257109503748e-5, 5.22569921691279e-5, 5.22569561486016e-5, 5.22570263795684e-5, 5.22572122532994e-5, 5.22574979223073e-5, 5.22578341253609e-5, 5.22581359055287e-5, 5.22582925273218e-5, 5.22581970338882e-5, 5.22578008601765e-5, 5.22571886066435e-5, 5.22566402986626e-5, 5.22565928923401e-5, 5.22573459649481e-5, 5.22584268834458e-5, 5.22581976149796e-5, 5.22558504136776e-5, 5.22561330734344e-5, 5.22605379837205e-5, 5.2253832244019e-5, 5.22624795483764e-5, 5.22569518628491e-5, 5.22536627212481e-5, 5.22569518628491e-5, 5.22624795483764e-5, 5.22538322440189e-5, 5.22605379837205e-5, 5.22561330734345e-5, 5.22558504136776e-5, 5.22581976149796e-5, 5.22584268834458e-5, 5.22573459649481e-5, 5.22565928923401e-5, 5.22566402986625e-5, 5.22571886066434e-5, 5.22578008601765e-5, 5.22581970338883e-5, 5.22582925273219e-5, 5.22581359055288e-5, 5.22578341253609e-5, 5.22574979223072e-5, 5.22572122532993e-5, 5.22570263795684e-5, 5.22569561486016e-5, 5.22569921691279e-5, 5.2257109503748e-5, 5.22572763183673e-5, 5.22574603473404e-5, 5.2257633013158e-5, 5.22577716127865e-5, 5.22578602140612e-5, 5.22578898790964e-5, 5.22578586424471e-5
flux1:, 0.6978516350799, 4.71613481955435e-5, 4.71613811066675e-5, 4.71613567796537e-5, 4.71612766701072e-5, 4.71611491634066e-5, 4.71609894950851e-5, 4.71608193172828e-5, 4.71606655745264e-5, 4.7160558204397e-5, 4.71605261653979e-5, 4.7160591497649e-5, 4.71607616160975e-5, 4.71610208793723e-5, 4.71613237024001e-5, 4.7161593051038e-5, 4.71617298276902e-5, 4.71616396193787e-5, 4.7161281433384e-5, 4.71607338353167e-5, 4.71602491716715e-5, 4.71602171707398e-5, 4.71609001440301e-5, 4.71618662294282e-5, 4.71616450772003e-5, 4.71595282396492e-5, 4.71597975698088e-5, 4.71637604242452e-5, 4.71577053063727e-5, 4.71655118403586e-5, 4.71605217967422e-5, 4.71575502261341e-5, 4.71605217967421e-5, 4.71655118403586e-5, 4.71577053063725e-5, 4.71637604242452e-5, 4.71597975698088e-5, 4.71595282396492e-5, 4.71616450772003e-5, 4.71618662294283e-5, 4.71609001440301e-5, 4.71602171707398e-5, 4.71602491716715e-5, 4.71607338353167e-5, 4.7161281433384e-5, 4.71616396193788e-5, 4.71617298276903e-5, 4.7161593051038e-5, 4.71613237024002e-5, 4.71610208793722e-5, 4.71607616160974e-5, 4.7160591497649e-5, 4.71605261653979e-5, 4.71605582043971e-5, 4.71606655745264e-5, 4.71608193172829e-5, 4.71609894950852e-5, 4.71611491634066e-5, 4.71612766701071e-5, 4.71613567796537e-5, 4.71613811066675e-5, 4.71613481955435e-5
flux1:, 0.698114083983653, 4.25243005392261e-5, 4.252433518513e-5, 4.25243168440451e-5, 4.25242463181307e-5, 4.25241311473264e-5, 4.25239854996639e-5, 4.2523829630184e-5, 4.2523688639301e-5, 4.25235901492604e-5, 4.2523560516758e-5, 4.25236193813463e-5, 4.2523772777753e-5, 4.25240057681427e-5, 4.25242766082119e-5, 4.25245158191447e-5, 4.25246349812432e-5, 4.25245508776754e-5, 4.25242289336076e-5, 4.25237416733337e-5, 4.25233159132846e-5, 4.25232985454729e-5, 4.25239185938353e-5, 4.25247817631229e-5, 4.25245693893336e-5, 4.25226611015753e-5, 4.25229151282854e-5, 4.25264750750617e-5, 4.25210102902212e-5, 4.25280498172005e-5, 4.252354793428e-5, 4.25208652296525e-5, 4.252354793428e-5, 4.25280498172005e-5, 4.25210102902212e-5, 4.25264750750617e-5, 4.25229151282853e-5, 4.25226611015753e-5, 4.25245693893336e-5, 4.2524781763123e-5, 4.25239185938354e-5, 4.25232985454729e-5, 4.25233159132846e-5, 4.25237416733337e-5, 4.25242289336075e-5, 4.25245508776754e-5, 4.25246349812432e-5, 4.25245158191447e-5, 4.25242766082118e-5, 4.25240057681426e-5, 4.2523772777753e-5, 4.25236193813464e-5, 4.2523560516758e-5, 4.25235901492604e-5, 4.2523688639301e-5, 4.2523829630184e-5, 4.2523985499664e-5, 4.25241311473264e-5, 4.25242463181307e-5, 4.25243168440452e-5, 4.252433518513e-5, 4.2524300539226e-5
flux1:, 0.698376532887406, 3.83093276042699e-5, 3.83093640106812e-5, 3.83093519744868e-5, 3.83092915605139e-5, 3.83091892800931e-5, 3.83090580015169e-5, 3.83089163757338e-5, 3.83087875577435e-5, 3.8308696922237e-5, 3.83086684833108e-5, 3.83087198926571e-5, 3.83088562646283e-5, 3.83090637064944e-5, 3.83093043464032e-5, 3.83095158257472e-5, 3.8309619468476e-5, 3.83095420225262e-5, 3.83092543344694e-5, 3.83088229814317e-5, 3.83084513207349e-5, 3.83084474926433e-5, 3.83090108757319e-5, 3.83097817801325e-5, 3.83095786372872e-5, 3.83078590891175e-5, 3.83080965755413e-5, 3.83112899745418e-5, 3.83063606397604e-5, 3.83127014223308e-5, 3.83086425475026e-5, 3.83062224185324e-5, 3.83086425475026e-5, 3.83127014223308e-5, 3.83063606397604e-5, 3.83112899745418e-5, 3.83080965755412e-5, 3.83078590891175e-5, 3.83095786372871e-5, 3.83097817801325e-5, 3.83090108757319e-5, 3.83084474926433e-5, 3.83084513207349e-5, 3.83088229814317e-5, 3.83092543344694e-5, 3.83095420225262e-5, 3.8309619468476e-5, 3.83095158257472e-5, 3.83093043464032e-5, 3.83090637064944e-5, 3.83088562646282e-5, 3.83087198926571e-5, 3.83086684833108e-5, 3.83086969222371e-5, 3.83087875577435e-5, 3.83089163757339e-5, 3.83090580015169e-5, 3.8309189280093e-5, 3.83092915605139e-5, 3.83093519744868e-5, 3.83093640106812e-5, 3.83093276042699e-5
flux1:, 0.698638981791159, 3.44816693426117e-5, 3.44817074597021e-5, 3.44817017410068e-5, 3.44816514847101e-5, 3.44815620835875e-5, 3.44814449879147e-5, 3.44813171488616e-5, 3.44811997590029e-5, 3.44811160503787e-5, 3.44810879325692e-5, 3.44811314043918e-5, 3.44812510012297e-5, 3.44814340865117e-5, 3.44816465863581e-5, 3.44818327809793e-5, 3.44819228396585e-5, 3.44818523564226e-5, 3.44815967458324e-5, 3.44812168151515e-5, 3.4480894448591e-5, 3.4480902824587e-5, 3.44814150034938e-5, 3.44821031638903e-5, 3.44819095378925e-5, 3.4480360765084e-5, 3.44805810988277e-5, 3.44834416678139e-5, 3.44789978633326e-5, 3.44847029875022e-5, 3.44810459530692e-5, 3.44788643430183e-5, 3.44810459530692e-5, 3.44847029875022e-5, 3.44789978633326e-5, 3.44834416678139e-5, 3.44805810988277e-5, 3.4480360765084e-5, 3.44819095378925e-5, 3.44821031638903e-5, 3.44814150034938e-5, 3.4480902824587e-5, 3.44808944485909e-5, 3.44812168151515e-5, 3.44815967458324e-5, 3.44818523564226e-5, 3.44819228396585e-5, 3.44818327809794e-5, 3.44816465863581e-5, 3.44814340865116e-5, 3.44812510012298e-5, 3.44811314043918e-5, 3.44810879325692e-5, 3.44811160503788e-5, 3.44811997590028e-5, 3.44813171488616e-5, 3.44814449879147e-5, 3.44815620835875e-5, 3.44816514847101e-5, 3.44817017410068e-5, 3.4481707459702e-5, 3.44816693426117e-5
flux1:, 0.698901430694913, 3.10090498845479e-5, 3.1009089564973e-5, 3.10090899063108e-5, 3.10090494581017e-5, 3.10089724807222e-5, 3.10088689784219e-5, 3.10087541925573e-5, 3.10086473980395e-5, 3.10085698114638e-5, 3.10085414508687e-5, 3.10085769272752e-5, 3.10086804381128e-5, 3.10088407078255e-5, 3.10090273047746e-5, 3.10091906395544e-5, 3.10092688728124e-5, 3.10092054341385e-5, 3.1008979580872e-5, 3.10086465940116e-5, 3.10083687787584e-5, 3.10083878582659e-5, 3.10088536055852e-5, 3.10094675375721e-5, 3.10092835832526e-5, 3.10078893141697e-5, 3.10080923985981e-5, 3.10106513468852e-5, 3.10066476946259e-5, 3.10117753745536e-5, 3.10084826715847e-5, 3.10065175854409e-5, 3.10084826715848e-5, 3.10117753745536e-5, 3.10066476946259e-5, 3.10106513468853e-5, 3.1008092398598e-5, 3.10078893141697e-5, 3.10092835832527e-5, 3.10094675375721e-5, 3.10088536055852e-5, 3.10083878582659e-5, 3.10083687787584e-5, 3.10086465940116e-5, 3.10089795808721e-5, 3.10092054341385e-5, 3.10092688728124e-5, 3.10091906395544e-5, 3.10090273047746e-5, 3.10088407078255e-5, 3.10086804381128e-5, 3.10085769272751e-5, 3.10085414508687e-5, 3.10085698114638e-5, 3.10086473980395e-5, 3.10087541925574e-5, 3.1008868978422e-5, 3.10089724807222e-5, 3.10090494581017e-5, 3.10090899063108e-5, 3.1009089564973e-5, 3.10090498845478e-5
[truncated: 36,617 more chars]
