# Supplementary material for: Spatial Resolution and Refractive Index Contrast of Resonant Photonic Crystal Surfaces for Biosensing
Source: IEEE Photonics J. Author manuscript; Available in PMC 2015 Sep 7. (PMC4561521; doi:10.1109/JPHOT.2015.2435699)
Supplement: fig6_data [file NIHMS64775-supplement-fig6_data.gz › Volumes/graham/MacBook_backup/PhD_folder_2015_06_02/paper_improvements/IEEE_J_Photonics/final_files/data_files/fig6/meep_data/3/t.dat]

flux1:	0.627777777777778	7.36048082191914e-7	7.34235236793363e-7	7.321482384094e-7	7.28908739352702e-7	7.25610138903457e-7	7.24225238095736e-7	7.25533868158504e-7	7.28245852470272e-7	7.30370116605705e-7	7.3139772255688e-7	7.32915777562886e-7	7.3683014379506e-7	7.42902322729696e-7	7.48544883426442e-7	7.51704449178037e-7	7.53667906972789e-7	7.57888820032475e-7	7.65198791240477e-7	7.71136021791366e-7	7.71119227731896e-7	7.69186860419333e-7	7.75299785139438e-7	7.86647743905901e-7	7.82305357506197e-7	7.66477749335694e-7	7.84693265460322e-7	7.83371838510726e-7	7.59392331560562e-7	7.82718928662241e-7	8.32925113117406e-7	7.51074128940637e-7	6.811392945525e-7	7.3639089364108e-7	7.46599643834309e-7	7.33618173949339e-7	7.29430062635047e-7	7.42027419672927e-7	7.38536236954258e-7	7.41702181855093e-7	7.52501866147638e-7	7.60957295501242e-7	7.65842306750554e-7	7.71449257990599e-7	7.79623605726157e-7	7.88204371930475e-7	7.94148855075007e-7	7.96336618670634e-7	7.95835446604245e-7
flux1:	0.628040226681531	8.49721175091017e-7	8.46637163601687e-7	8.43026581658142e-7	8.37977652875056e-7	8.32731180700075e-7	8.29445597282567e-7	8.28964189451691e-7	8.29936733127981e-7	8.30344043902267e-7	8.29789689425371e-7	8.30019762559883e-7	8.32952078731312e-7	8.3817538859186e-7	8.42973585221682e-7	8.45473013223792e-7	8.47355672096288e-7	8.52197141451097e-7	8.60340993386209e-7	8.66659465246754e-7	8.6672770165451e-7	8.6580182297578e-7	8.74488280621879e-7	8.88173765386361e-7	8.83764718165061e-7	8.6851630264549e-7	8.91966698964635e-7	8.90317242558388e-7	8.67084268216316e-7	8.93585566443317e-7	9.54497723301024e-7	8.64289040795162e-7	7.87331915202731e-7	8.54589639641769e-7	8.70897575543571e-7	8.56124827954941e-7	8.53157411584879e-7	8.65830849522192e-7	8.59021301334437e-7	8.59474116132629e-7	8.66862707213009e-7	8.70844687067812e-7	8.71339455486306e-7	8.73134381191107e-7	8.77996078433551e-7	8.83977456412986e-7	8.88471687079537e-7	8.90489231674003e-7	8.90864819000765e-7
flux1:	0.628302675585284	9.82349645330237e-7	9.77782877709996e-7	9.72265832500455e-7	9.64923674160093e-7	9.57241621916614e-7	9.51605521905476e-7	9.48881708067123e-7	9.47585327601688e-7	9.45635282997531e-7	9.42783263700088e-7	9.41004145778931e-7	9.42280346698441e-7	9.46042208676641e-7	9.49433494289115e-7	9.50742558409651e-7	9.52029400211782e-7	9.56987920657859e-7	9.65520486471204e-7	9.71933693436008e-7	9.72009650840013e-7	9.72109741508249e-7	9.83328997690984e-7	9.99386761076693e-7	9.95400891123883e-7	9.81502750820185e-7	1.01066352971947e-6	1.00947450387185e-6	9.88032288628663e-7	1.01906579168967e-6	1.09287636703829e-6	9.94433895300791e-7	9.10667757454573e-7	9.93233144266871e-7	1.01740122792627e-6	1.00134372569406e-6	1.00027538250667e-6	1.0136666503937e-6	1.00282775199283e-6	9.99647598810751e-7	1.00224383333868e-6	9.99712489831414e-7	9.93472154579337e-7	9.88965492401013e-7	9.87796078500156e-7	9.88332596661248e-7	9.88764091386213e-7	9.88535858447266e-7	9.88271636921509e-7
flux1:	0.628565124489038	1.13580109538507e-6	1.12956257544423e-6	1.12179485197866e-6	1.1117702438293e-6	1.10131402537155e-6	1.09303876590265e-6	1.08774200397463e-6	1.08370918271997e-6	1.07878876428545e-6	1.07296283713924e-6	1.06853033126247e-6	1.06756972172706e-6	1.06931122572634e-6	1.0707002287808e-6	1.07017648907579e-6	1.07022407449873e-6	1.07471776585919e-6	1.08316516760677e-6	1.0893210706742e-6	1.0891316459074e-6	1.08998331173623e-6	1.10347724367934e-6	1.12189277328344e-6	1.11870559758644e-6	1.10652339470415e-6	1.14163607924926e-6	1.1417221463102e-6	1.12266985712076e-6	1.15972252450408e-6	1.24845343199386e-6	1.14171512816462e-6	1.05119859333091e-6	1.15210390783033e-6	1.18580659295722e-6	1.1692547174493e-6	1.17106753777262e-6	1.18614955688478e-6	1.17116005376507e-6	1.16407720070329e-6	1.16104117557019e-6	1.15040010206356e-6	1.13551506984648e-6	1.12263452766061e-6	1.11297762769623e-6	1.10521074012321e-6	1.09869917365317e-6	1.0937528937104e-6	1.09090505575888e-6
flux1:	0.628827573392791	1.31140446315511e-6	1.30336268818262e-6	1.29312367456241e-6	1.28024375383283e-6	1.26694353055499e-6	1.25598661053883e-6	1.24795986770673e-6	1.24083785684694e-6	1.23245266748446e-6	1.2231524295661e-6	1.21564884026768e-6	1.21208071622357e-6	1.21135927134875e-6	1.21015031821104e-6	1.20709031789868e-6	1.20522350206365e-6	1.20870640902901e-6	1.21663277919484e-6	1.2220956714292e-6	1.22111344008928e-6	1.22213872927869e-6	1.23747712477808e-6	1.25814945268161e-6	1.25581953267859e-6	1.24515981311377e-6	1.28621943759159e-6	1.28811011151122e-6	1.27142149060176e-6	1.31577119367332e-6	1.4210079303866e-6	1.30547281235926e-6	1.20788178075105e-6	1.3295210276215e-6	1.37435333339248e-6	1.35817763962221e-6	1.36427690856093e-6	1.38232623385127e-6	1.36373448401149e-6	1.35342068731838e-6	1.34482045658428e-6	1.32527634156047e-6	1.30066905862802e-6	1.27825959614572e-6	1.25850743122826e-6	1.24014535917815e-6	1.22403215907818e-6	1.21188716556833e-6	1.20441567177815e-6
flux1:	0.629090022296544	1.50987613553352e-6	1.50000442074755e-6	1.48729577914247e-6	1.47172618230578e-6	1.45588309343521e-6	1.44250829695839e-6	1.43180500597938e-6	1.42141404147317e-6	1.40929837551158e-6	1.39634964301921e-6	1.38572913235013e-6	1.379492436157e-6	1.37603644256588e-6	1.37168657012282e-6	1.3654225976212e-6	1.36107491251674e-6	1.36316755649716e-6	1.37023616159725e-6	1.37447870856659e-6	1.37191843562777e-6	1.372300597803e-6	1.38895806619304e-6	1.41164662427283e-6	1.40974501352516e-6	1.39981211035727e-6	1.44657670297185e-6	1.45019613709863e-6	1.43513564010802e-6	1.48749281405458e-6	1.61015681725186e-6	1.48459858577481e-6	1.37896491511523e-6	1.52283613726229e-6	1.58031102733731e-6	1.56514738201772e-6	1.5773674382517e-6	1.59990145462975e-6	1.57882579872629e-6	1.56700939407243e-6	1.55409489288328e-6	1.52594367430961e-6	1.49166315193372e-6	1.45988461273721e-6	1.42981654689775e-6	1.39974024351816e-6	1.37215341495234e-6	1.35079688572641e-6	1.33698371949416e-6
flux1:	0.629352471200297	1.7313768879341e-6	1.71980909500404e-6	1.7049501478975e-6	1.68729054813177e-6	1.66963567098322e-6	1.65443354355343e-6	1.6413360955548e-6	1.62773008913767e-6	1.61196167013245e-6	1.59565271272326e-6	1.58235032201141e-6	1.57375483328375e-6	1.5675059103568e-6	1.55960195409936e-6	1.54963916273989e-6	1.54251503624581e-6	1.54312441279033e-6	1.54914346481126e-6	1.55156464383234e-6	1.54645621528234e-6	1.54527825614907e-6	1.56272754235238e-6	1.58700076885669e-6	1.58453361023704e-6	1.57402487781623e-6	1.62604474143557e-6	1.63047571506575e-6	1.61563375137316e-6	1.67586806608173e-6	1.81609758437529e-6	1.67828426596401e-6	1.56273369475162e-6	1.72936871960173e-6	1.80084910069611e-6	1.78672282387813e-6	1.80714626325967e-6	1.83582169462457e-6	1.81365508091248e-6	1.8029729278206e-6	1.78826121543103e-6	1.75302727818095e-6	1.7103631628454e-6	1.67087508437683e-6	1.63201379613071e-6	1.59078055858191e-6	1.55117204570818e-6	1.51954257310024e-6	1.49842314172517e-6
flux1:	0.629614920104051	1.97571950089956e-6	1.96280552016182e-6	1.94650310990672e-6	1.92782766804181e-6	1.90951543701883e-6	1.89337500340381e-6	1.8783938341719e-6	1.86191746890704e-6	1.84301578480587e-6	1.8241862652533e-6	1.8091593853974e-6	1.79889211089648e-6	1.79003282869305e-6	1.77838992860699e-6	1.7645652500523e-6	1.75479056503854e-6	1.75419046667004e-6	1.75913817311174e-6	1.75912126913904e-6	1.7504649524572e-6	1.74690183245628e-6	1.76470394583016e-6	1.78991568626302e-6	1.78539059514218e-6	1.77272598807975e-6	1.82939086248305e-6	1.83281555861101e-6	1.81625950189836e-6	1.88331855590782e-6	2.04052167015371e-6	1.88699135351599e-6	1.75852360578241e-6	1.9476481991342e-6	2.03416480117377e-6	2.02013444282318e-6	2.05068584133194e-6	2.08715689709164e-6	2.06510926503416e-6	2.05865724045469e-6	2.0457531922236e-6	2.00612425590528e-6	1.957490900863e-6	1.91334471836347e-6	1.86901108956678e-6	1.81912321445184e-6	1.76866104606958e-6	1.72704307305021e-6	1.6987621289918e-6
flux1:	0.629877369007804	2.24272079853144e-6	2.22906882272155e-6	2.21243786145865e-6	2.19425678950758e-6	2.17677992686885e-6	2.16081092343226e-6	2.14466556711987e-6	2.1259979610188e-6	2.10498074778808e-6	2.08503159770414e-6	2.06971102909748e-6	2.05878085525796e-6	2.04774786194642e-6	2.03251814400314e-6	2.01514971506365e-6	2.00337108579338e-6	2.00221796183005e-6	2.00624702595853e-6	2.00326471913968e-6	1.99025311527235e-6	1.98377896894726e-6	2.00165071776537e-6	2.02697291430762e-6	2.01863241747621e-6	2.00227776371514e-6	2.06288166981257e-6	2.06276536813296e-6	2.04227508392221e-6	2.11437469380617e-6	2.28749356504699e-6	2.113439610911e-6	1.96779872065536e-6	2.17871746634274e-6	2.28065362502287e-6	2.26457243796829e-6	2.30640693729111e-6	2.35214624032415e-6	2.33071090011248e-6	2.33132700967751e-6	2.32444904252828e-6	2.28398186195626e-6	2.2325679121657e-6	2.18778283164685e-6	2.14277812155975e-6	2.08860992783671e-6	2.03031541029961e-6	1.98055001125435e-6	1.94655609039067e-6
flux1:	0.630139817911557	2.53266261274796e-6	2.51915258276538e-6	2.50366707742711e-6	2.48779674784353e-6	2.47282378220128e-6	2.45823811455427e-6	2.44182282472683e-6	2.42199453056125e-6	2.40036703173718e-6	2.38116848751182e-6	2.36731143057186e-6	2.35693709977916e-6	2.34442028094631e-6	2.32619127714117e-6	2.30617859543192e-6	2.29357398626606e-6	2.29284460458189e-6	2.29627183890986e-6	2.29003307539773e-6	2.272300779239e-6	2.26286008511181e-6	2.28070478131695e-6	2.30523889511347e-6	2.29144332291269e-6	2.27025377896576e-6	2.33407956109968e-6	2.32761218258354e-6	2.30094584948327e-6	2.3760552486376e-6	2.56404001615806e-6	2.36335228588682e-6	2.19503227849281e-6	2.42717830491027e-6	2.543852477293e-6	2.52234253594422e-6	2.57512386230473e-6	2.63121807522402e-6	2.60969089150689e-6	2.61908792398559e-6	2.62233404827713e-6	2.58495082951078e-6	2.53418314827886e-6	2.49305414057944e-6	2.45297204304221e-6	2.40030424304523e-6	2.33885786024025e-6	2.2842972893369e-6	2.2473110725939e-6
flux1:	0.63040226681531	2.84679953042195e-6	2.83455245747526e-6	2.82191602295583e-6	2.81026173155953e-6	2.79941460383272e-6	2.7873843045441e-6	2.77172071530014e-6	2.75208914365545e-6	2.73174668825981e-6	2.71543800522937e-6	2.70489510739686e-6	2.69635369798684e-6	2.68328118522713e-6	2.66313622539492e-6	2.64197035024928e-6	2.63014562666686e-6	2.63099899930261e-6	2.63428921801307e-6	2.62490696887205e-6	2.6027495914392e-6	2.59083926182699e-6	2.60873571287516e-6	2.63170995453028e-6	2.61140565046761e-6	2.584896216316e-6	2.65132313336593e-6	2.63606586166349e-6	2.60119052908092e-6	2.67775944357039e-6	2.88019982015523e-6	2.64569023220769e-6	2.44810862683746e-6	2.70165146876265e-6	2.83088834480527e-6	2.79959461060367e-6	2.8608293974407e-6	2.92777385824761e-6	2.90397304290975e-6	2.92191171665068e-6	2.93837562140372e-6	2.90772038027032e-6	2.86064118048054e-6	2.82690083073233e-6	2.79715957033985e-6	2.75234783060615e-6	2.69354317894061e-6	2.63871664172689e-6	2.60244640972886e-6
flux1:	0.630664715719064	3.18783325508969e-6	3.17812537901558e-6	3.17006447059751e-6	3.16433945519314e-6	3.15894427725364e-6	3.15045895989472e-6	3.13663699537929e-6	3.11880675320408e-6	3.1018432906908e-6	3.09053914593193e-6	3.08496835952696e-6	3.07943087664291e-6	3.06693755819542e-6	3.04644764202427e-6	3.02609975822221e-6	3.01686665338857e-6	3.02045091649453e-6	3.02420445049274e-6	3.01234812885692e-6	2.98684307458309e-6	2.97346365223815e-6	2.99162005977414e-6	3.01265647543759e-6	2.98582412318718e-6	2.95427553965685e-6	3.02291228105755e-6	2.99752662430604e-6	2.95275288129619e-6	3.03054702349298e-6	3.24835983070779e-6	2.97217184978789e-6	2.73802084783406e-6	3.0143993840214e-6	3.15223489658076e-6	3.10637561080383e-6	3.17102011381274e-6	3.24855083424641e-6	3.21887029674856e-6	3.2426074336902e-6	3.27352084349473e-6	3.2522884079645e-6	3.21097851792121e-6	3.18699081680647e-6	3.17175772435051e-6	3.14064813240701e-6	3.09054246980766e-6	3.04055255482247e-6	3.00917759820376e-6
flux1:	0.630927164622817	3.56026904149326e-6	3.5543881838479e-6	3.55238846546126e-6	3.55381127919821e-6	3.55466639477255e-6	3.55041455217846e-6	3.53952108205176e-6	3.52520120955587e-6	3.51363366143792e-6	3.50907518688979e-6	3.50965207875223e-6	3.50803700061359e-6	3.49741152046838e-6	3.47853238770251e-6	3.46120830721603e-6	3.45626595561603e-6	3.46350703334364e-6	3.46845652704071e-6	3.45544219272826e-6	3.42840937892511e-6	3.41486781544515e-6	3.43355797893143e-6	3.45296704164476e-6	3.42092150425923e-6	3.38525617655878e-6	3.45609740940587e-6	3.42098009627789e-6	3.36496244504031e-6	3.44580999659883e-6	3.68184409078497e-6	3.35601002408045e-6	3.07776465034883e-6	3.38001615369845e-6	3.52071177622334e-6	3.45587464431518e-6	3.51643548262655e-6	3.60344891797595e-6	3.5633255323932e-6	3.58756614293478e-6	3.6316837650732e-6	3.6210606647684e-6	3.58624907040358e-6	3.5724355874193e-6	3.57367264283379e-6	3.56045207805844e-6	3.52433176646493e-6	3.48405539324007e-6	3.46154649201766e-6
flux1:	0.63118961352657	3.97058172061693e-6	3.96963494554669e-6	3.97465816439081e-6	3.9836836523308e-6	3.99089254882854e-6	3.99118735072044e-6	3.9842209447418e-6	3.97502082335062e-6	3.97045890510715e-6	3.97366680104764e-6	3.98084962009182e-6	3.98372276992852e-6	3.97632617072555e-6	3.96118661535922e-6	3.94896219341681e-6	3.94953162089347e-6	3.96095028350438e-6	3.96796549861051e-6	3.95573545082134e-6	3.92949924765942e-6	3.91707967646291e-6	3.93658586951438e-6	3.95562284086121e-6	3.92104045705482e-6	3.88245232861351e-6	3.95604923648452e-6	3.91367601568774e-6	3.84527659820741e-6	3.93350134725459e-6	4.19290951005533e-6	3.80998248705358e-6	3.48051047187522e-6	3.81330504377266e-6	3.94983538354536e-6	3.86289879203037e-6	3.91019688105682e-6	4.00481316985678e-6	3.94960280157452e-6	3.96711951248279e-6	4.02056020534616e-6	4.01991700638878e-6	3.99089106539879e-6	3.98556665215672e-6	4.0024369676082e-6	4.00865176131369e-6	3.98998581092652e-6	3.96319926967496e-6	3.95258371511401e-6
flux1:	0.631452062430323	4.42714694335946e-6	4.43184189659009e-6	4.44407347928067e-6	4.46021643572787e-6	4.47312679581042e-6	4.47788873840089e-6	4.47565934589094e-6	4.47283825782503e-6	4.47614799373866e-6	4.48714621696796e-6	4.50055117518938e-6	4.5080910603219e-6	4.50524073226752e-6	4.49582807457098e-6	4.49021145431049e-6	4.4966938397535e-6	4.51229780515385e-6	4.52238877069088e-6	4.51334291190846e-6	4.49029534606064e-6	4.47985133641901e-6	4.50043887886301e-6	4.52144308584505e-6	4.48803021141743e-6	4.44741650423936e-6	4.52504187515841e-6	4.47984941307272e-6	4.3979048768114e-6	4.50024714756209e-6	4.79049582724151e-6	4.34415239165109e-6	3.9573381837199e-6	4.32669564352648e-6	4.45181024232757e-6	4.34181127601612e-6	4.36646488364273e-6	4.46628391345685e-6	4.39243664815957e-6	4.39539681723759e-6	4.45209966669625e-6	4.45904341282488e-6	4.43391641425939e-6	4.43364029121957e-6	4.4624717214344e-6	4.4864479997142e-6	4.4860289750783e-6	4.47460320935079e-6	4.47730112621944e-6
flux1:	0.631714511334077	4.93993356630411e-6	4.95036789808863e-6	4.96905042943585e-6	4.99085291807838e-6	5.00812708834721e-6	5.01692449680468e-6	5.01993970071695e-6	5.02413957458573e-6	5.0351616374696e-6	5.05283865511609e-6	5.07126536652868e-6	5.08329877422225e-6	5.08611542386343e-6	5.08388881268971e-6	5.08538337713803e-6	5.09712228337781e-6	5.11640878526226e-6	5.13071046702035e-6	5.12737573550189e-6	5.10938952088914e-6	5.10094293534529e-6	5.12288465112996e-6	5.14922635355988e-6	5.12101204993472e-6	5.07831982869457e-6	5.16209840273493e-6	5.11980961809837e-6	5.02287839886748e-6	5.14778777330339e-6	5.47823191613475e-6	4.96372386792905e-6	4.51499580265858e-6	4.92774642724531e-6	5.03559306958519e-6	4.90433554608809e-6	4.8988567571167e-6	5.00143492571741e-6	4.9077582876296e-6	4.88963548851372e-6	4.94248345039599e-6	4.9533180517613e-6	4.92963008863488e-6	4.93006802253035e-6	4.96497191007447e-6	5.0018183148309e-6	5.01727745812471e-6	5.02058985955799e-6	5.03594316370595e-6
flux1:	0.63197696023783	5.5199986503725e-6	5.53549960553649e-6	5.55890160178654e-6	5.5840745120486e-6	5.60389300235413e-6	5.61602941688926e-6	5.62437417247575e-6	5.63537788394014e-6	5.652764966687e-6	5.67492350523042e-6	5.69654396095284e-6	5.71264022577078e-6	5.72186359492163e-6	5.72735088588663e-6	5.73511055061533e-6	5.75033110706755e-6	5.7724138606909e-6	5.79213249989409e-6	5.79669135055576e-6	5.78447993865076e-6	5.77692881410046e-6	5.80058391993984e-6	5.83636725398748e-6	5.81669302575586e-6	5.77034302253253e-6	5.86331116750617e-6	5.82972708802614e-6	5.71591587069578e-6	5.87223131496762e-6	6.25326661372318e-6	5.66760341291011e-6	5.15424541466936e-6	5.61737722269466e-6	5.7055251305699e-6	5.55773366243681e-6	5.51895032572787e-6	5.62248858828441e-6	5.51121399521137e-6	5.46898717815999e-6	5.51150765382965e-6	5.52206772957488e-6	5.49760826380169e-6	5.49477292837468e-6	5.5288776573613e-6	5.57114963385717e-6	5.59697997817461e-6	5.61166040398803e-6	5.63674518945346e-6
flux1:	0.632239409141583	6.17886849488855e-6	6.19792519456135e-6	6.22347718534976e-6	6.24921618173181e-6	6.26958862791304e-6	6.28421631795875e-6	6.29744000851631e-6	6.31400517263249e-6	6.33523295270865e-6	6.35884944468922e-6	6.38154067192023e-6	6.40113859210074e-6	6.41692889049138e-6	6.42938239454023e-6	6.44105204585815e-6	6.45702476981492e-6	6.48087116701019e-6	6.5071759045449e-6	6.52091455270724e-6	6.51347336322629e-6	6.50450709665404e-6	6.53044124718424e-6	6.5799551092886e-6	6.57032765054494e-6	6.51689581231884e-6	6.6229544459087e-6	6.60237438916643e-6	6.46933888420062e-6	6.66452949085594e-6	7.10643369580088e-6	6.44820276851273e-6	5.86934497358317e-6	6.38943643437783e-6	6.46098214234597e-6	6.30386739715538e-6	6.23521971379195e-6	6.33940382619078e-6	6.21674973951548e-6	6.15295015430688e-6	6.18134706147961e-6	6.18808173187545e-6	6.16174817501084e-6	6.15336620409378e-6	6.18047314183677e-6	6.21944363911263e-6	6.24757775957085e-6	6.26765311691826e-6	6.2974159847148e-6
flux1:	0.632501858045337	6.92791843733654e-6	6.94824072033582e-6	6.97284308060786e-6	6.99628360943917e-6	7.01541645297459e-6	7.03165022631975e-6	7.04868182132311e-6	7.0684990462422e-6	7.09008227738861e-6	7.11175790654954e-6	7.13352512084203e-6	7.15605791429393e-6	7.17781232771795e-6	7.1950067752662e-6	7.20682142725296e-6	7.22025747735562e-6	7.24499295669575e-6	7.27884725781175e-6	7.30162076990089e-6	7.29589762532493e-6	7.28218893474373e-6	7.31130437638997e-6	7.37827020189857e-6	7.37731692105193e-6	7.31162968293271e-6	7.4353632177504e-6	7.42892475289882e-6	7.2741071882533e-6	7.51239643815686e-6	8.02406419674585e-6	7.29284506565179e-6	6.64906318908622e-6	7.2320119624142e-6	7.29732628586888e-6	7.13952726334282e-6	7.0526891422744e-6	7.15956876227875e-6	7.03553978694949e-6	6.95963365601584e-6	6.97477313885514e-6	6.97587954380401e-6	6.9483460777027e-6	6.93502273237996e-6	6.95136044848047e-6	6.97870082968979e-6	6.99958382831646e-6	7.01701701489415e-6	7.04471619519641e-6
flux1:	0.63276430694909	7.7778735111342e-6	7.79659327409918e-6	7.81706652342977e-6	7.83580884694165e-6	7.85246163670354e-6	7.86946833352048e-6	7.88858518393962e-6	7.9083981460314e-6	7.92630917624507e-6	7.9428524443529e-6	7.96226355807057e-6	7.98724735950983e-6	8.01347141045934e-6	8.03171932868257e-6	8.03889607147405e-6	8.04653078570753e-6	8.0717445307778e-6	8.11368918745196e-6	8.14352386606658e-6	8.13444913080397e-6	8.1121408972305e-6	8.1457729037793e-6	8.23249843713373e-6	8.23529795264802e-6	8.15102779741547e-6	8.29738058042972e-6	8.30169755954168e-6	8.12280448917458e-6	8.40360406713249e-6	8.99144299440062e-6	8.18683669601115e-6	7.47934541931702e-6	8.13055987377541e-6	8.20818076153373e-6	8.05817670374111e-6	7.97345619075277e-6	8.08820228200449e-6	7.9754796370472e-6	7.90410592170428e-6	7.91300337756369e-6	7.90936469599363e-6	7.88334485820236e-6	7.86918687004584e-6	7.87486316291228e-6	7.88442198888369e-6	7.88841650946655e-6	7.89396540892975e-6	7.91184172442457e-6
flux1:	0.633026755852843	8.7385376891256e-6	8.75254338229563e-6	8.76615792651581e-6	8.77876882819307e-6	8.79252637810956e-6	8.80957312268439e-6	8.82844913236271e-6	8.84435142812218e-6	8.85459807350048e-6	8.8636427662503e-6	8.88018338795479e-6	8.90724450304654e-6	8.93552280416363e-6	8.9499561360342e-6	8.94735798697234e-6	8.94663033772134e-6	8.97260616965481e-6	9.0225260398133e-6	9.05548114477736e-6	9.03643666030851e-6	9.00187575134893e-6	9.04180823469068e-6	9.14840574937745e-6	9.14644008293417e-6	9.03718174364624e-6	9.21101045794491e-6	9.21750157263001e-6	9.01315136217899e-6	9.33025241073543e-6	9.99752143433845e-6	9.11788914098127e-6	8.3473833526055e-6	9.07250554440296e-6	9.18873037898379e-6	9.05294390127306e-6	8.99804769063428e-6	9.12940098760544e-6	9.04135299429909e-6	8.99708464742034e-6	9.01345333577139e-6	9.00913828968481e-6	8.98908945463118e-6	8.9815177527083e-6	8.98127534980828e-6	8.97058191780726e-6	8.94946353122103e-6	8.93372898422242e-6	8.93379282293978e-6
flux1:	0.633289204756596	9.81882226292222e-6	9.82518856029273e-6	9.83018431848869e-6	9.83657383417132e-6	9.8479720922458e-6	9.86442904359323e-6	9.88028180737101e-6	9.88817463809639e-6	9.88745522705273e-6	9.88799619688319e-6	9.90226122106762e-6	9.9310951431464e-6	9.95820187573344e-6	9.96332578710336e-6	9.94631537237647e-6	9.93601371713868e-6	9.96381658624047e-6	1.00207417171144e-5	1.00511268342897e-5	1.00148524270687e-5	9.96545479297989e-6	1.00138170227112e-5	1.0137668775958e-5	1.01195548405555e-5	9.98023839461966e-6	1.01857900877893e-5	1.01810140149981e-5	9.95141049113537e-6	1.02932992655992e-5	1.10401215788637e-5	1.00811925751404e-5	9.24646111014099e-6	1.0052553323584e-5	1.02394494578562e-5	1.01203651905473e-5	1.01273677668159e-5	1.02875974297095e-5	1.0235639848264e-5	1.02441930146793e-5	1.02877287012002e-5	1.02898663122283e-5	1.02810975332703e-5	1.02897310740678e-5	1.02927138921848e-5	1.02638498424534e-5	1.02121179152168e-5	1.01666187907474e-5	1.01414269100309e-5
flux1:	0.63355165366035	1.10270897798658e-5	1.1023538012175e-5	1.1019531940439e-5	1.10211153435941e-5	1.10315842322557e-5	1.10468923072277e-5	1.10567356835793e-5	1.10528957995249e-5	1.10392198212515e-5	1.10319489079011e-5	1.10456132237669e-5	1.10758903960437e-5	1.10980646938002e-5	1.10885359410355e-5	1.10538818655585e-5	1.10346114378687e-5	1.10659841622255e-5	1.11279867362495e-5	1.11489777292578e-5	1.10888175385299e-5	1.10238948155969e-5	1.10829226715389e-5	1.12185644008195e-5	1.11715779321995e-5	1.09999597929134e-5	1.12403543480155e-5	1.12075011726716e-5	1.0954938216972e-5	1.13064188004547e-5	1.21305913177895e-5	1.10841465039092e-5	1.01806428565581e-5	1.10776231960845e-5	1.13694463890933e-5	1.1264118807137e-5	1.13648257644233e-5	1.15690649658778e-5	1.15597893541596e-5	1.16459303708054e-5	1.17402161128274e-5	1.17581670682789e-5	1.17654543771579e-5	1.18001515251489e-5	1.18185753672365e-5	1.1778158171641e-5	1.1693911011792e-5	1.16120270228294e-5	1.15553406069616e-5
flux1:	0.633814102564103	1.23717688710202e-5	1.23570757390829e-5	1.2345261880068e-5	1.23448494715035e-5	1.23564722209332e-5	1.23700992657088e-5	1.23710887963129e-5	1.23527644205476e-5	1.23259154482803e-5	1.23132642366518e-5	1.23288173903535e-5	1.23600713122626e-5	1.23734568958848e-5	1.23449842882567e-5	1.22916472600493e-5	1.22659891722388e-5	1.23030527612981e-5	1.2367299207647e-5	1.23719207366674e-5	1.228321769559e-5	1.22045703179302e-5	1.22762464033266e-5	1.24157864314158e-5	1.23280147710977e-5	1.21259107660945e-5	1.2402726419348e-5	1.23241808408223e-5	1.20531704442224e-5	1.23982136276668e-5	1.32967775420834e-5	1.21496283957511e-5	1.11682183688691e-5	1.21702105033729e-5	1.25985591294932e-5	1.24978601107674e-5	1.27181381689933e-5	1.29830529120459e-5	1.30156717360177e-5	1.31984057514152e-5	1.3367596906953e-5	1.34114854694871e-5	1.34374410586365e-5	1.3505806071723e-5	1.35526700265966e-5	1.35108648375029e-5	1.33960683208677e-5	1.32737269267135e-5	1.31809856796157e-5
flux1:	0.634076551467856	1.38621395631666e-5	1.38364073798538e-5	1.38194813248822e-5	1.38208871744441e-5	1.38360159145405e-5	1.38474322723833e-5	1.38372687286566e-5	1.38031997970386e-5	1.3764928652841e-5	1.37507718573672e-5	1.37710520173448e-5	1.38025985652929e-5	1.38038134697651e-5	1.37540334444864e-5	1.36836538547518e-5	1.36559303915742e-5	1.37007272495043e-5	1.37637268396841e-5	1.37460852281086e-5	1.36274624142021e-5	1.35395587865687e-5	1.3625180089652e-5	1.37592808753826e-5	1.36220668319681e-5	1.33959788522821e-5	1.37090429598168e-5	1.3569675030978e-5	1.32865303218645e-5	1.36119723231022e-5	1.4583333562575e-5	1.33167906581808e-5	1.22428973281142e-5	1.33691015307742e-5	1.39574776977423e-5	1.38463328947646e-5	1.42003170387315e-5	1.45421871740024e-5	1.46068778167444e-5	1.48947716939163e-5	1.51595140404207e-5	1.52383358437863e-5	1.52818853508801e-5	1.53867343200054e-5	1.54729584119129e-5	1.54416490687372e-5	1.53017517541741e-5	1.51377962717935e-5	1.50064010758609e-5
flux1:	0.634339000371609	1.55091504116987e-5	1.54738650243332e-5	1.5455649925392e-5	1.54630672692511e-5	1.54838702595479e-5	1.5492573796717e-5	1.54699093018419e-5	1.54206639014683e-5	1.53745357849002e-5	1.53635719201515e-5	1.53911827457457e-5	1.54221206042572e-5	1.54088873642186e-5	1.53380450310993e-5	1.52549850422758e-5	1.52306164669979e-5	1.52845790830517e-5	1.53426367612724e-5	1.52992104449234e-5	1.51534527044699e-5	1.50630719574131e-5	1.51628237020611e-5	1.52821577120981e-5	1.50923655973868e-5	1.48532196876249e-5	1.52006897844435e-5	1.49912992295434e-5	1.47030954628913e-5	1.50025460858674e-5	1.60487775131266e-5	1.46387368674512e-5	1.34520630755434e-5	1.47267872434795e-5	1.54855079914777e-5	1.53442022175422e-5	1.58294993840132e-5	1.62619279862246e-5	1.63395702907022e-5	1.67271943640346e-5	1.71004758508052e-5	1.72201249977884e-5	1.72754889791933e-5	1.74128719039716e-5	1.75444450722449e-5	1.75349065557174e-5	1.73778967009464e-5	1.71741439879438e-5	1.70035966180339e-5
flux1:	0.634601449275363	1.73261173160019e-5	1.72839501188202e-5	1.72687576917841e-5	1.72860020399912e-5	1.73140403165868e-5	1.7319650726798e-5	1.72844275292206e-5	1.72224630612775e-5	1.71733389824129e-5	1.71702323683033e-5	1.72069611705741e-5	1.72362896775399e-5	1.72080265044806e-5	1.71193005936008e-5	1.70301611030183e-5	1.70146833927953e-5	1.7078141161054e-5	1.71279777134313e-5	1.70587220620093e-5	1.68930037627111e-5	1.6808315286608e-5	1.69209470287118e-5	1.70179209655692e-5	1.67795054195258e-5	1.65413635722062e-5	1.69201451019074e-5	1.66403437327878e-5	1.63533125683329e-5	1.66304663975791e-5	1.77593245536258e-5	1.61770018075173e-5	1.4851931298775e-5	1.63035512857334e-5	1.72260787768762e-5	1.70325017557969e-5	1.76275204146554e-5	1.8159113130496e-5	1.82227063272144e-5	1.86891214530565e-5	1.91728981405398e-5	1.93345299281641e-5	1.93910608890706e-5	1.95494162844647e-5	1.97252320798365e-5	1.97458054926812e-5	1.95809347193849e-5	1.93419945447311e-5	1.91339800034076e-5
flux1:	0.634863898179116	1.93291733776854e-5	1.92835278582799e-5	1.92753448500919e-5	1.93051041107035e-5	1.93410379394109e-5	1.93434618893176e-5	1.92971107945518e-5	1.9226506473295e-5	1.91797082266646e-5	1.91881345981397e-5	1.92345020907856e-5	1.92613657484996e-5	1.92196231750311e-5	1.91189759171489e-5	1.9031603328025e-5	1.90294978153024e-5	1.91013424741349e-5	1.91407976834598e-5	1.9049812654086e-5	1.88751103754288e-5	1.88042815112923e-5	1.89269799646153e-5	1.89974265621487e-5	1.87218404063943e-5	1.84996511848107e-5	1.89061421129452e-5	1.8565952877587e-5	1.82835146161008e-5	1.85540458945089e-5	1.97802258449079e-5	1.79934526459082e-5	1.65001225368279e-5	1.81589576922342e-5	1.92206405124325e-5	1.89531355992384e-5	1.96174433593522e-5	2.02498834605954e-5	2.02676250217521e-5	2.07775739881057e-5	2.13609943564209e-5	2.15601333956781e-5	2.1603224991411e-5	2.17640852293892e-5	2.197509270378e-5	2.20294256975215e-5	2.18659085647891e-5	2.15988761063786e-5	2.13573779597835e-5
flux1:	0.635126347082869	2.1537387410123e-5	2.14917413439931e-5	2.14933777806168e-5	2.15366217919325e-5	2.15801273226139e-5	2.15797733838236e-5	2.15252103792607e-5	2.14510729767077e-5	2.14113496126688e-5	2.1433123245463e-5	2.14881789549988e-5	2.15122122681135e-5	2.14608442514654e-5	2.13563513119855e-5	2.12784549124386e-5	2.12920016784087e-5	2.13696126775786e-5	2.13983076198408e-5	2.12938599812821e-5	2.11235321009037e-5	2.10730733913256e-5	2.12016029487559e-5	2.12460929397434e-5	2.09512375074792e-5	2.07579155890767e-5	2.11890031674869e-5	2.08086077834499e-5	2.05293801225402e-5	2.08207705801436e-5	2.21660191899081e-5	2.01409035082162e-5	1.8446819672844e-5	2.03421753502657e-5	2.1502092677527e-5	2.1142407847791e-5	2.18205629915185e-5	2.2547523786646e-5	2.24871866931631e-5	2.29951968344879e-5	2.36550539161013e-5	2.38817611294103e-5	2.38948384525058e-5	2.40352225728702e-5	2.42653165475363e-5	2.43516695717473e-5	2.41976837028633e-5	2.39118200444031e-5	2.36433261993211e-5
flux1:	0.635388795986622	2.39725370708425e-5	2.39296791198205e-5	2.39420382097989e-5	2.39977222218638e-5	2.404765817599e-5	2.40456588826059e-5	2.39870452569448e-5	2.39146538691729e-5	2.38851219751939e-5	2.39195851286208e-5	2.398101875254e-5	2.40027289063615e-5	2.39477160573124e-5	2.38484269400223e-5	2.3786024154338e-5	2.3814415290936e-5	2.38939010706151e-5	2.39137152992527e-5	2.38075017471603e-5	2.36551871432879e-5	2.36283363304157e-5	2.37574745488666e-5	2.37819215951546e-5	2.34896028684812e-5	2.33329273289057e-5	2.37871008314341e-5	2.33944719875706e-5	2.311067762597e-5	2.34596679849113e-5	2.495157311238e-5	2.26542378314449e-5	2.07261924821201e-5	2.28830814750884e-5	2.4089182933753e-5	2.36249464963691e-5	2.42536241208625e-5	2.50608905703413e-5	2.48948154097972e-5	2.53518513836318e-5	2.60555330469202e-5	2.62957670526744e-5	2.62631228450307e-5	2.6359394335241e-5	2.65881365776066e-5	2.6700066448701e-5	2.65623139116961e-5	2.62687944884587e-5	2.5982585168752e-5
flux1:	0.635651244890376	2.66585974580958e-5	2.66198911178445e-5	2.6641514221357e-5	2.67066624155467e-5	2.67614724858684e-5	2.67598562216451e-5	2.67021268070337e-5	2.66359429808644e-5	2.66171999751752e-5	2.66610212624433e-5	2.67255958749707e-5	2.67466935147639e-5	2.66955878109396e-5	2.66100671851003e-5	2.65660394127292e-5	2.66049659949176e-5	2.6681712821171e-5	2.6696939646361e-5	2.66026113455233e-5	2.6479764202794e-5	2.64752515869463e-5	2.65994897734341e-5	2.66148147413296e-5	2.63469784971121e-5	2.62269251027925e-5	2.67053240481649e-5	2.63318884876342e-5	2.60285885574897e-5	2.64764091757903e-5	2.81459504888494e-5	2.55440221971664e-5	2.33499918900858e-5	2.57862381721181e-5	2.69833478154306e-5	2.64095279194361e-5	2.69270737580676e-5	2.77940871898806e-5	2.75038840509936e-5	2.78656112374813e-5	2.85763475560681e-5	2.88144233380879e-5	2.87244348024838e-5	2.87570350938066e-5	2.89638933239261e-5	2.90923377270743e-5	2.89762929763662e-5	2.86880386978923e-5	2.83964655765949e-5
flux1:	0.635913693794129	2.96210714595031e-5	2.95858910461477e-5	2.96128923832487e-5	2.96830755464744e-5	2.97413553216478e-5	2.97431082079939e-5	2.9691318255573e-5	2.96340320699769e-5	2.9623632082396e-5	2.96710922391585e-5	2.9735332638065e-5	2.97589113806087e-5	2.97199399079185e-5	2.96547250913724e-5	2.96277833767362e-5	2.96696401248867e-5	2.97390892150097e-5	2.97561715227787e-5	2.96872922128285e-5	2.96007929355351e-5	2.96123053255698e-5	2.9726724632358e-5	2.97475038609465e-5	2.95218225967589e-5	2.94289568390151e-5	2.99361591973804e-5	2.96110797683662e-5	2.92665700896259e-5	2.98526092729031e-5	3.17308458899719e-5	2.8794381291826e-5	2.63050529515757e-5	2.90295463170999e-5	3.01691619079193e-5	2.94881241854217e-5	2.98450557405325e-5	3.07478655609264e-5	3.03278586942053e-5	3.05631112135841e-5	3.12468184811046e-5	3.14686216128761e-5	3.13167204951914e-5	3.1274896828237e-5	3.14442939815445e-5	3.15807476388369e-5	3.14915365550796e-5	3.12230643436414e-5	3.09416533738832e-5
flux1:	0.636176142697882	3.28863292754298e-5	3.2851796553301e-5	3.28782357283973e-5	3.29483747359012e-5	3.30094850932788e-5	3.30184555062007e-5	3.29770405948253e-5	3.2928839769391e-5	3.2921273005418e-5	3.29650251725159e-5	3.30260294074584e-5	3.30565083872396e-5	3.30374468908175e-5	3.29957065116706e-5	3.29800240518673e-5	3.30147673735396e-5	3.30732790413822e-5	3.31000963097084e-5	3.30678455786938e-5	3.30181767126035e-5	3.30347409387865e-5	3.31359249899222e-5	3.3178145706273e-5	3.30037526045956e-5	3.29191877599084e-5	3.34635645800324e-5	3.32076099021836e-5	3.27951361664926e-5	3.35501401637974e-5	3.56646594568795e-5	3.23662729667914e-5	2.95558768361323e-5	3.25686488236099e-5	3.36189503589477e-5	3.28389816544184e-5	3.30075575511206e-5	3.39228961804565e-5	3.33814758537396e-5	3.34792841354324e-5	3.41118800251355e-5	3.4308288894764e-5	3.40990099329331e-5	3.39845155993349e-5	3.41106884845914e-5	3.42508553281476e-5	3.41945237468708e-5	3.39616858199194e-5	3.37088524210238e-5
flux1:	0.636438591601635	3.64811308852605e-5	3.64422368878986e-5	3.64608937501514e-5	3.652624430273e-5	3.659082815696e-5	3.66114535417294e-5	3.65835292185734e-5	3.65417597966107e-5	3.6528993892255e-5	3.65611877804217e-5	3.66173875075094e-5	3.66601689668284e-5	3.66671596366386e-5	3.66478381298291e-5	3.66335070096675e-5	3.66500739150003e-5	3.66956996227201e-5	3.67404639674769e-5	3.67514933028713e-5	3.67319233599168e-5	3.67392740425604e-5	3.68260924009818e-5	3.69043402616673e-5	3.67785916933044e-5	3.66757669831819e-5	3.72692895971687e-5	3.70894874540389e-5	3.65801887492876e-5	3.75203497529981e-5	3.98922493159315e-5	3.62063331570135e-5	3.30525555487503e-5	3.63470801696713e-5	3.73012912729396e-5	3.64337651562104e-5	3.64146737206283e-5	3.73246139920386e-5	3.66829811439025e-5	3.66565839057591e-5	3.72303977540161e-5	3.7400248110107e-5	3.71477744386018e-5	3.69765832575959e-5	3.70671380093868e-5	3.72142383101958e-5	3.71990227486654e-5	3.70184706847103e-5	3.68146465927338e-5
flux1:	0.636701040505389	4.04324733320938e-5	4.03826037414032e-5	4.03860353364997e-5	4.0443156586059e-5	4.05134207479331e-5	4.05502939404993e-5	4.05371338379402e-5	4.04964666327696e-5	4.0469005430418e-5	4.04825804834635e-5	4.05342681298251e-5	4.05951186769533e-5	4.06316455313702e-5	4.06293208895591e-5	4.06036471085441e-5	4.0591719266666e-5	4.0624700234669e-5	4.06946093781364e-5	4.07494846608096e-5	4.07465587601821e-5	4.07293640401205e-5	4.08034655870724e-5	4.09280315777801e-5	4.08350923858636e-5	4.0683286642638e-5	4.13407629024697e-5	4.12270375509954e-5	4.0593758989707e-5	4.17170552977552e-5	4.43592296798233e-5	4.02603169932312e-5	3.67432108577988e-5	4.03109309559662e-5	4.11922451895245e-5	4.02479059866571e-5	4.00724418794089e-5	4.09689038982576e-5	4.02571588521679e-5	4.01438286513611e-5	4.06717307334096e-5	4.08236624730982e-5	4.05505195726876e-5	4.03518788936365e-5	4.04290502236054e-5	4.05959178897516e-5	4.06330672481147e-5	4.05212950832043e-5	4.03873425562893e-5
flux1:	0.636963489409142	4.47678393722546e-5	4.46996447257807e-5	4.46813358302736e-5	4.4728829884057e-5	4.48084907069697e-5	4.48658237103378e-5	4.48666410177268e-5	4.4819774404636e-5	4.47680846265158e-5	4.47579855027094e-5	4.48074584730773e-5	4.48916875742927e-5	4.49579247653646e-5	4.49634971555806e-5	4.49129854520615e-5	4.48647908652413e-5	4.48876398421782e-5	4.49875084636442e-5	4.50801135412341e-5	4.50755254382603e-5	4.50201546602486e-5	4.50860490440775e-5	4.52605255606371e-5	4.51723064150198e-5	4.49414336843423e-5	4.56792558289065e-5	4.56040000064351e-5	4.48253799274835e-5	4.61112503682093e-5	4.90285860448423e-5	4.44890698741992e-5	4.05890547810446e-5	4.44256650092284e-5	4.52873881297794e-5	4.42724588105647e-5	4.3999245678e-5	4.48875416796507e-5	4.41385967003149e-5	4.39948034550049e-5	4.45109592269623e-5	4.4663628442004e-5	4.43975178228055e-5	4.42101323012169e-5	4.43091085452546e-5	4.45183627706531e-5	4.46221038506217e-5	4.45939998012675e-5	4.45489264416713e-5
flux1:	0.637225938312895	4.95158377794264e-5	4.94223165928399e-5	4.93776995620967e-5	4.94165373779295e-5	4.95103928825164e-5	4.95914707725997e-5	4.96035872060936e-5	4.9542417518905e-5	4.94584882229936e-5	4.94225504051286e-5	4.94737913630647e-5	4.95853596819382e-5	4.96780667828603e-5	4.9680249067595e-5	4.95929784992115e-5	4.95047853768464e-5	4.95218822192816e-5	4.96530115196096e-5	4.97711444503311e-5	4.97447968550217e-5	4.96421658097356e-5	4.97068400930468e-5	4.99267509763125e-5	4.98063184282995e-5	4.94722291327045e-5	5.03068178736854e-5	5.02278691732456e-5	4.92919602400028e-5	5.07048471620607e-5	5.38966084892627e-5	4.88841636932373e-5	4.45793782982048e-5	4.86919525655998e-5	4.96122780367787e-5	4.85251969957371e-5	4.82314768012041e-5	4.91321504984089e-5	4.83744331164888e-5	4.82667450578454e-5	4.8823440040575e-5	4.90038458627987e-5	4.87729952416472e-5	4.86387085623651e-5	4.88029266606529e-5	4.90848345450578e-5	4.92712294856305e-5	4.93381890669287e-5	4.93963534405261e-5
flux1:	0.637488387216649	5.47071363217008e-5	5.45827455313136e-5	5.45098725687225e-5	5.45431924334893e-5	5.46563630368426e-5	5.47631002019747e-5	5.47825236284909e-5	5.46996177909722e-5	5.45783706688422e-5	5.4517670034543e-5	5.45755757224344e-5	5.47163041639313e-5	5.4829360104111e-5	5.48167833358976e-5	5.4684768125698e-5	5.45577547139394e-5	5.45744838679083e-5	5.47340187361601e-5	5.48612043862517e-5	5.47950042113607e-5	5.46429623535392e-5	5.47150673326684e-5	5.49679358148692e-5	5.47750326047525e-5	5.43243420214854e-5	5.52705477272777e-5	5.51374012704717e-5	5.40440715504008e-5	5.55406387083074e-5	5.90049050713934e-5	5.34800379274134e-5	4.87434443154276e-5	5.31571800915197e-5	5.42289904051161e-5	5.30585192169674e-5	5.28270975058651e-5	5.37755356266697e-5	5.30257889255494e-5	5.30188028931318e-5	5.36794987697122e-5	5.39195225557618e-5	5.37472828690947e-5	5.37031946572064e-5	5.39771426322349e-5	5.43652531805756e-5	5.46499400725588e-5	5.48177403161022e-5	5.49859182947132e-5
flux1:	0.637750836120402	6.03755157985778e-5	6.02171018019134e-5	6.01168056767228e-5	6.01491718591028e-5	6.02861303107305e-5	6.04188385935651e-5	6.04411951668123e-5	6.03313261764612e-5	6.01715999480863e-5	6.00901524352146e-5	6.01594230088312e-5	6.03284786772303e-5	6.04540336647546e-5	6.04176419348315e-5	6.02387359057583e-5	6.00790164135423e-5	6.01005759650627e-5	6.02815351791662e-5	6.03998404270251e-5	6.02815777654278e-5	6.00863312523299e-5	6.01750608997845e-5	6.04420788140682e-5	6.01399279605403e-5	5.95733702237846e-5	6.06431241118395e-5	6.04055369216093e-5	5.9167037065787e-5	6.0706095652407e-5	6.44456649851119e-5	5.83598171915188e-5	5.3156528508239e-5	5.79197786795336e-5	5.92368722293414e-5	5.79620895241159e-5	5.78659909509251e-5	5.89096351084532e-5	5.81672267729416e-5	5.83105454527449e-5	5.91400891089612e-5	5.94717091818024e-5	5.93713705094165e-5	5.9441766975392e-5	5.98624287840248e-5	6.03875658074139e-5	6.07826575987204e-5	6.10494280104737e-5	6.13242478990079e-5
flux1:	0.638013285024155	6.65588346568975e-5	6.63661970877544e-5	6.62416676575526e-5	6.62778897278294e-5	6.64414605485886e-5	6.65989112472717e-5	6.66206040977444e-5	6.64820759241222e-5	6.62869689815306e-5	6.61907895595344e-5	6.62746744576425e-5	6.64684762015685e-5	6.65985778644304e-5	6.65338975756127e-5	6.63128486656088e-5	6.61305849156666e-5	6.61606805373669e-5	6.63527344923532e-5	6.64461511473933e-5	6.62727232233922e-5	6.60489222205775e-5	6.61627815667673e-5	6.64219421614608e-5	6.59841632415496e-5	6.53176492216554e-5	6.65191340494833e-5	6.61367005306293e-5	6.47760659979953e-5	6.63295839899617e-5	7.03583837260281e-5	6.36529380558923e-5	5.7938229564249e-5	6.31246546030917e-5	6.47666329103752e-5	6.33589730229123e-5	6.3446512538029e-5	6.46399253427239e-5	6.38839048905888e-5	6.4200569261335e-5	6.52541312070867e-5	6.57040855809565e-5	6.56749497654093e-5	6.58646295054178e-5	6.64531344124662e-5	6.71367783998938e-5	6.76474570999773e-5	6.80021697958815e-5	6.83684782840365e-5
flux1:	0.638275733927908	7.32996992205815e-5	7.30756580819837e-5	7.29314757148723e-5	7.29751899959647e-5	7.31657243022588e-5	7.33455359515523e-5	7.33649452790721e-5	7.32004504293636e-5	7.29769148961951e-5	7.2872575627361e-5	7.29717206672472e-5	7.31843367783292e-5	7.33127768560651e-5	7.3221628648815e-5	7.29700203939741e-5	7.27777248573655e-5	7.2817407663221e-5	7.30083379632114e-5	7.30661412132371e-5	7.28454348852735e-5	7.2614776145175e-5	7.27604709135543e-5	7.2990722985272e-5	7.2407047836277e-5	7.16699732957655e-5	7.30075035771517e-5	7.24584384156825e-5	7.10057786414703e-5	7.25689578741215e-5	7.69177895023384e-5	6.95241736943379e-5	6.32425386424775e-5	6.8949635903354e-5	7.0968158834846e-5	6.93952336157609e-5	6.96783795745383e-5	7.10768438535263e-5	7.02665478477758e-5	7.07452745020452e-5	7.20579953147733e-5	7.2642847990611e-5	7.26684527868836e-5	7.29589240893272e-5	7.37141087136204e-5	7.45624702531861e-5	7.51839884128247e-5	7.56058951994174e-5	7.60365561305898e-5
flux1:	0.638538182831662	8.06456858422644e-5	8.03956119420248e-5	8.02363929258586e-5	8.02886737641876e-5	8.0503587750398e-5	8.0702907156008e-5	8.07214193947378e-5	8.05382411090837e-5	8.02959603565098e-5	8.0188898758576e-5	8.03005388258555e-5	8.0524553898634e-5	8.06486093691674e-5	8.05398970385638e-5	8.02749071399574e-5	8.00852112540953e-5	8.01321129487711e-5	8.03097452386124e-5	8.03291812301253e-5	8.00801229179684e-5	7.98685917053469e-5	8.00502662715154e-5	8.02360026943799e-5	7.95155906290483e-5	7.87464392067664e-5	8.02211166997104e-5	7.95084668749481e-5	7.79956072768362e-5	7.95939993225255e-5	8.43144500805503e-5	7.61553387242704e-5	6.92407769471486e-5	7.55846708283888e-5	7.79937645845493e-5	7.62243080074759e-5	7.66728226341406e-5	7.83254918057924e-5	7.74048585103059e-5	7.79978934899551e-5	7.95772593480296e-5	8.02998332555339e-5	8.03488805368882e-5	8.06984837616552e-5	8.15938782813948e-5	8.25939891146583e-5	8.33098263271048e-5	8.37691768077907e-5	8.42266227848785e-5
flux1:	0.638800631735415	8.86490496030587e-5	8.83799223125551e-5	8.82088215821724e-5	8.82671045298419e-5	8.85009088963893e-5	8.8717286349973e-5	8.87399514945959e-5	8.85494338321305e-5	8.82991582329316e-5	8.81920549074035e-5	8.8309743549798e-5	8.85374688715512e-5	8.86591956700137e-5	8.8548549866754e-5	8.82906779518353e-5	8.81139647390476e-5	8.81621234999793e-5	8.8316409330762e-5	8.83041359028239e-5	8.80547293225072e-5	8.78888768011629e-5	8.81078734725554e-5	8.8242939743931e-5	8.74144599789187e-5	8.66542823820366e-5	8.82653452674015e-5	8.74192009334041e-5	8.58735055031407e-5	8.75655407625287e-5	9.27311468078743e-5	8.37225538196127e-5	7.61000612882104e-5	8.32071580158539e-5	8.59796998090274e-5	8.39886853358251e-5	8.4531604595999e-5	8.6475398847117e-5	8.53804332864929e-5	8.60078850561617e-5	8.78304944386404e-5	8.86784487557932e-5	8.87085008876513e-5	8.90568270920283e-5	9.00420448405344e-5	9.11609351471691e-5	9.19427279473022e-5	9.24029137784734e-5	9.28424860681801e-5
flux1:	0.639063080639168	9.73659621248751e-5	9.70851168093608e-5	9.69024790644396e-5	9.696003358656e-5	9.72048864355985e-5	9.74371917153488e-5	9.74728593517134e-5	9.72892032025425e-5	9.70408366665445e-5	9.69323882524963e-5	9.70463574310255e-5	9.72711717267941e-5	9.73979597282105e-5	9.73062129887414e-5	9.70763376720264e-5	9.691869083841e-5	9.69590559253646e-5	9.70839188650418e-5	9.70558158874705e-5	9.68393620420208e-5	9.674222939331e-5	9.69974494531168e-5	9.70878851978357e-5	9.61961029769641e-5	9.54809209058108e-5	9.72275632771402e-5	9.6302507550996e-5	9.47409390172663e-5	9.661501646968e-5	1.02319226579818e-4	9.23731033659545e-5	8.3961104590837e-5	9.19578869582726e-5	9.50293584492305e-5	9.28022291592518e-5	9.33369321245307e-5	9.55923375181558e-5	9.426050858688e-5	9.48208240318942e-5	9.68344863043957e-5	9.77814595788828e-5	9.77449231478603e-5	9.80210778297526e-5	9.90278002929464e-5	1.00215319143992e-4	1.01024897409168e-4	1.01445910789215e-4	1.01820681891546e-4
flux1:	0.639325529542921	1.06855425873101e-4	1.0656922507915e-4	1.06371663893441e-4	1.06417755188654e-4	1.0666446044551e-4	1.06913657426675e-4	1.06974526780235e-4	1.06813102512801e-4	1.06573899318046e-4	1.06458254007809e-4	1.0655637252822e-4	1.0677392868695e-4	1.0691813999978e-4	1.06868828333135e-4	1.06685104537903e-4	1.06546991763193e-4	1.06568563496331e-4	1.06663137708595e-4	1.06642389347107e-4	1.06492448335736e-4	1.06479858562903e-4	1.06768690786523e-4	1.06833607155119e-4	1.05932878785508e-4	1.05286356320991e-4	1.07169688136795e-4	1.06237605322986e-4	1.04662116610768e-4	1.06828413576745e-4	1.13179502451857e-4	1.02206345290312e-4	9.29196212067331e-5	1.01922336400227e-4	1.05201607266145e-4	1.02736665282368e-4	1.03144320678451e-4	1.05713983975401e-4	1.04093878392072e-4	1.04478904697146e-4	1.06610046152119e-4	1.07619318957414e-4	1.07470743149938e-4	1.07604202410955e-4	1.08556052691721e-4	1.09751208024987e-4	1.10544675737448e-4	1.10887492433874e-4	1.1115393384566e-4
flux1:	0.639587978446675	1.17178090718298e-4	1.16890781658419e-4	1.16670896210147e-4	1.16691641657873e-4	1.16930912127059e-4	1.17200515793027e-4	1.17301138977131e-4	1.17176609867147e-4	1.16949840417042e-4	1.16816846889723e-4	1.16886020157586e-4	1.17095054012882e-4	1.1727272590548e-4	1.17289008367695e-4	1.17164175161189e-4	1.17040162910064e-4	1.17031594098048e-4	1.1710057468146e-4	1.17114254408211e-4	1.1705918921394e-4	1.17137101462479e-4	1.17456769559749e-4	1.17527091846743e-4	1.16672811484339e-4	1.16100582682838e-4	1.18125353872757e-4	1.17264637236523e-4	1.15659807935987e-4	1.18238026653252e-4	1.25351727319466e-4	1.13262676798296e-4	1.03015227567799e-4	1.13121387675045e-4	1.16506910837331e-4	1.13815227813767e-4	1.13980081921039e-4	1.16850635428914e-4	1.14910047431558e-4	1.15022129493393e-4	1.17187452909022e-4	1.1821759233012e-4	1.17920977636472e-4	1.1785317320204e-4	1.18677940251054e-4	1.19817915267649e-4	1.20551284042889e-4	1.20782541720234e-4	1.20906149859214e-4
flux1:	0.639850427350428	1.2839523178206e-4	1.28108229206133e-4	1.27855051029621e-4	1.27834833335653e-4	1.28058565589239e-4	1.28354648534031e-4	1.28510529785459e-4	1.28435131521007e-4	1.28219502849538e-4	1.28055770574681e-4	1.28083524752835e-4	1.2828605930273e-4	1.28514829975791e-4	1.28616350264996e-4	1.28555969346303e-4	1.28435580093345e-4	1.28386963517628e-4	1.28439944919885e-4	1.28514641089318e-4	1.28572715817905e-4	1.28736170942043e-4	1.29085261521883e-4	1.29200471406652e-4	1.28439983931413e-4	1.27926794662073e-4	1.30102534441473e-4	1.29385509113818e-4	1.27718963784641e-4	1.30824115916774e-4	1.3881525238584e-4	1.25523245846032e-4	1.14230517180415e-4	1.25513925722341e-4	1.28912576936073e-4	1.26015257510857e-4	1.25844325354325e-4	1.28991299064e-4	1.26722149629223e-4	1.26490168048305e-4	1.28610624774773e-4	1.29622157020813e-4	1.2915687995754e-4	1.28851372198413e-4	1.29493465717474e-4	1.30523860205489e-4	1.31159371469688e-4	1.31255571022223e-4	1.31215461461005e-4
flux1:	0.640112876254181	1.40568125970854e-4	1.40279886032446e-4	1.39980005857657e-4	1.39903182739895e-4	1.40105468695513e-4	1.40436159551661e-4	1.40662175745694e-4	1.40644482406407e-4	1.40434465197766e-4	1.4022507455894e-4	1.40201018295735e-4	1.40401863857259e-4	1.40698439154736e-4	1.40898691180017e-4	1.40900680286442e-4	1.40770285365881e-4	1.40674803129626e-4	1.40724677351302e-4	1.40881917917297e-4	1.41057869625194e-4	1.41291774490155e-4	1.41671661669434e-4	1.41875078065155e-4	1.41239767821981e-4	1.40750110563484e-4	1.43091433339647e-4	1.42572265531077e-4	1.40797900356062e-4	1.44526743625225e-4	1.53501431566367e-4	1.38921134843853e-4	1.26501135346029e-4	1.39011587345617e-4	1.42356716898135e-4	1.39279880987589e-4	1.38719336107792e-4	1.42114425053642e-4	1.39533456464405e-4	1.38924756844086e-4	1.40939337772275e-4	1.4190124507916e-4	1.41265392047858e-4	1.40714628815564e-4	1.41145451714212e-4	1.42029937742823e-4	1.42541981058373e-4	1.42492435977894e-4	1.42284000307322e-4
flux1:	0.640375325157934	1.53757989936561e-4	1.53464529791705e-4	1.53103716012543e-4	1.52956293176025e-4	1.53133929391219e-4	1.5350844022707e-4	1.53817351348494e-4	1.53861776433363e-4	1.53648819118476e-4	1.53379386566948e-4	1.53296256913389e-4	1.53501845739295e-4	1.53879433655483e-4	1.54184122532396e-4	1.54239712133171e-4	1.54085147656189e-4	1.53940275367093e-4	1.54000957102139e-4	1.54253275077664e-4	1.54537038386048e-4	1.54818690604603e-4	1.55234583716858e-4	1.55568040241518e-4	1.55068165640233e-4	1.54550441014961e-4	1.57076427176205e-4	1.56781812014872e-4	1.54845309318286e-4	1.59266059685019e-4	1.69316027526068e-4	1.53362495289183e-4	1.39735526719654e-4	1.53503495485272e-4	1.56768747683611e-4	1.5353708464124e-4	1.52582106701882e-4	1.56201577165559e-4	1.53346561178999e-4	1.52372387900493e-4	1.54249156272937e-4	1.55143971726306e-4	1.54354319042787e-4	1.53581532103081e-4	1.53805721637293e-4	1.54533288430884e-4	1.54912802330144e-4	1.54720716615282e-4	1.54355711538427e-4
flux1:	0.640637774061688	1.68026528066697e-4	1.6772251900112e-4	1.67287534314397e-4	1.67058463361751e-4	1.67210810316908e-4	1.67638125774856e-4	1.68039437097838e-4	1.68146582458333e-4	1.6792101780502e-4	1.67579743142842e-4	1.67433819504945e-4	1.67650554898152e-4	1.6811672621273e-4	1.68523444963747e-4	1.6861941442591e-4	1.68428856537912e-4	1.68236897780318e-4	1.68320797585962e-4	1.68669198054634e-4	1.69037073464319e-4	1.69339985189525e-4	1.69801392100711e-4	1.7030032987498e-4	1.69923707014664e-4	1.69317259095822e-4	1.72050003055274e-4	1.71974479793776e-4	1.6982011776812e-4	1.74967532678336e-4	1.86167780682813e-4	1.68754032979992e-4	1.53841011230563e-4	1.68886687418565e-4	1.72092826975018e-4	1.68722908008442e-4	1.67418888970601e-4	1.71251632177491e-4	1.68173709413986e-4	1.66886933989862e-4	1.68629153709339e-4	1.69455650617806e-4	1.68544151196981e-4	1.67599821806102e-4	1.67656006653199e-4	1.68244326878517e-4	1.68500777323668e-4	1.68182130718595e-4	1.67685998458941e-4
flux1:	0.640900222965441	1.83437008384175e-4	1.83117253097628e-4	1.82597528400645e-4	1.82279359183888e-4	1.82407533165273e-4	1.8289497094162e-4	1.83394349921677e-4	1.83562150875942e-4	1.83315457152768e-4	1.82894775502429e-4	1.82685572780005e-4	1.82917987247415e-4	1.83473362873951e-4	1.83972662324955e-4	1.84094456790244e-4	1.83861029011861e-4	1.83628888209279e-4	1.83744631536564e-4	1.84177983240838e-4	1.84596075376839e-4	1.84894385034652e-4	1.85414893206704e-4	1.86104846367201e-4	1.85819769344725e-4	1.85063553798749e-4	1.88026146037962e-4	1.88133048435986e-4	1.85710519133037e-4	1.91587462420163e-4	2.03997872765559e-4	1.85031782120785e-4	1.6875139595848e-4	1.85096573881785e-4	1.88309835437602e-4	1.84804470921294e-4	1.83239099847912e-4	1.87292844497894e-4	1.84046398881689e-4	1.82531807223915e-4	1.84177904305517e-4	1.84950812766822e-4	1.83958133037359e-4	1.82911498891555e-4	1.8286722779937e-4	1.83361356128289e-4	1.83521800100155e-4	1.83102112065401e-4	1.82508840834247e-4
flux1:	0.641162671869194	2.00055664512732e-4	1.99716686770312e-4	1.9910553418156e-4	1.98694281037541e-4	1.9879980480879e-4	1.99351697354481e-4	1.99951046753273e-4	2.00176500594743e-4	1.99903498654947e-4	1.9940103224376e-4	1.99130336208486e-4	1.99379413881917e-4	2.00017438594331e-4	2.00595099174487e-4	2.00730243199787e-4	2.00453868592874e-4	2.00192126156723e-4	2.00342994110971e-4	2.00839514437904e-4	2.0126881767584e-4	2.01541441197931e-4	2.02137849834435e-4	2.03033054875813e-4	2.02795012386622e-4	2.01836295184525e-4	2.05050632912244e-4	2.05278600668572e-4	2.02548504437173e-4	2.0913384479815e-4	2.2280459261534e-4	2.02185609116785e-4	1.84450793543148e-4	2.02131492336438e-4	2.05453606419963e-4	2.01798369292995e-4	2.00085900693308e-4	2.04390391217702e-4	2.01022387280765e-4	1.99381269563671e-4	2.00998541662418e-4	2.01745294900383e-4	2.00712548863325e-4	1.99639617208178e-4	1.99581241635038e-4	2.00047732727912e-4	2.00153017300192e-4	1.99662474084411e-4	1.99007798797736e-4
flux1:	0.641425120772948	2.17953139584014e-4	2.17594585372134e-4	2.16889723186355e-4	2.16383971254754e-4	2.16467135912274e-4	2.17083875729861e-4	2.17782038697277e-4	2.18063179471159e-4	2.17763747964974e-4	2.17182389775054e-4	2.16852842138718e-4	2.17114850783762e-4	2.17822712977497e-4	2.18462785879205e-4	2.18603934816601e-4	2.18292083852546e-4	2.18013583158631e-4	2.181970288021e-4	2.18727628151344e-4	2.19129798255123e-4	2.19363500683762e-4	2.20054462625843e-4	2.21158912567013e-4	2.20919887675216e-4	2.19721324008404e-4	2.23206197694044e-4	2.23480068355012e-4	2.20416979761463e-4	2.27678394889793e-4	2.4265824061638e-4	2.20274513635575e-4	2.00988857847254e-4	2.20066362122544e-4	2.2361808435388e-4	2.19780713605488e-4	2.18041310373893e-4	2.22647801424246e-4	2.19188653418405e-4	2.17520616393615e-4	2.1919384526221e-4	2.19948950747335e-4	2.18909172026374e-4	2.17879437890441e-4	2.17898745934807e-4	2.18416179124821e-4	2.1851489252641e-4	2.17982669727099e-4	2.17296783075272e-4
flux1:	0.641687569676701	2.37205662574352e-4	2.36831244023148e-4	2.36034548438043e-4	2.35433995058154e-4	2.3549226551596e-4	2.3616989928545e-4	2.3696384638205e-4	2.37301568135675e-4	2.36981544075417e-4	2.36328679730203e-4	2.35942225457611e-4	2.36208320709128e-4	2.36968856977116e-4	2.37656878962846e-4	2.37803903144552e-4	2.37471098134881e-4	2.37189357066166e-4	2.37397749386747e-4	2.37930631438996e-4	2.38273328534351e-4	2.38464093510296e-4	2.39268518107462e-4	2.40579287442209e-4	2.40297874883849e-4	2.3884160709107e-4	2.42611473560875e-4	2.42855475919637e-4	2.39447939929677e-4	2.4735716772478e-4	2.63703097065238e-4	2.394294732148e-4	2.18484208230093e-4	2.39052476526118e-4	2.42953808469653e-4	2.38886635829564e-4	2.37224725218101e-4	2.42201835461428e-4	2.38659592045946e-4	2.370451282418e-4	2.38862296987411e-4	2.39660420641725e-4	2.38631406742136e-4	2.37695785524633e-4	2.37875869019828e-4	2.38523502100444e-4	2.38664763072528e-4	2.38113580592545e-4	2.37414687018319e-4
flux1:	0.641950018580454	2.57895686965126e-4	2.5751348853658e-4	2.56630051067239e-4	2.55933811085448e-4	2.55960621169737e-4	2.56691079775338e-4	2.57577327698119e-4	2.57976676030157e-4	2.57647761953648e-4	2.56933812113638e-4	2.56490363050408e-4	2.56747085962157e-4	2.57541312532723e-4	2.58267050242009e-4	2.58427723081223e-4	2.58093899627899e-4	2.57821696269662e-4	2.58044201852252e-4	2.58549859372588e-4	2.5881061949554e-4	2.58963023432182e-4	2.59898530997562e-4	2.61410719056882e-4	2.61061087920071e-4	2.59349080486991e-4	2.63413811974361e-4	2.63564490016481e-4	2.59811920154298e-4	2.68359446477903e-4	2.86145802909098e-4	2.59843004591549e-4	2.37115114073642e-4	2.59303198738424e-4	2.63654239417343e-4	2.59299165131086e-4	2.57785014090956e-4	2.6321168836686e-4	2.59570651910699e-4	2.58057903195115e-4	2.60095847787684e-4	2.60964987416062e-4	2.59944912382537e-4	2.59127200195742e-4	2.59530233135119e-4	2.60376914582886e-4	2.60603353608759e-4	2.60045307195989e-4	2.59335259080786e-4
flux1:	0.642212467484207	2.80111819971533e-4	2.79733913360954e-4	2.78770633978875e-4	2.77975705672823e-4	2.77959929023493e-4	2.78731859333981e-4	2.79707817630894e-4	2.80178463867923e-4	2.79857155560873e-4	2.79093761407518e-4	2.78590397216487e-4	2.78821013658981e-4	2.79630796592083e-4	2.80389956735904e-4	2.80579082863073e-4	2.80267128474185e-4	2.80015571329354e-4	2.80240851691594e-4	2.80696512153924e-4	2.8086439508348e-4	2.80989090525416e-4	2.8207078608781e-4	2.83783067986015e-4	2.83360994176837e-4	2.81411581427529e-4	2.85777296753068e-4	2.85793626651547e-4	2.81700714768313e-4	2.90906949981798e-4	3.1023225675784e-4	2.81747308171232e-4	2.57099094830641e-4	2.81068213963267e-4	2.85934538680893e-4	2.81229550924833e-4	2.79887671602435e-4	2.85844574889488e-4	2.82068560784733e-4	2.80666901698856e-4	2.82979787358376e-4	2.83935926473107e-4	2.82902587781155e-4	2.82196084401824e-4	2.82855339135003e-4	2.83950786773036e-4	2.84293069338866e-4	2.83727577916939e-4	2.82990487218084e-4
flux1:	0.642474916387961	3.03948009017036e-4	3.03589462560376e-4	3.02553513359264e-4	3.01653785905729e-4	3.01580044897316e-4	3.02380088887558e-4	3.03445036504555e-4	3.04000802473015e-4	3.03706543135399e-4	3.02904791773636e-4	3.02335716774052e-4	3.02522179977829e-4	3.03332522869816e-4	3.04127061871791e-4	3.0436418270708e-4	3.04097126231397e-4	3.03875411244916e-4	3.04094642661597e-4	3.04487328824687e-4	3.04562045043474e-4	3.04671842532329e-4	3.0591159595009e-4	3.0783121369962e-4	3.0735597874408e-4	3.05197381670744e-4	3.09868257464106e-4	3.09736988516009e-4	3.0530676342142e-4	3.15227445246594e-4	3.36217542676491e-4	3.05385257849544e-4	2.78665417021958e-4	3.04601416293939e-4	3.10007024670081e-4	3.04892929977378e-4	3.03699565748472e-4	3.10260551426337e-4	3.06300019431255e-4	3.04981708633887e-4	3.07594684725418e-4	3.08639047958177e-4	3.07552894255595e-4	3.06922791025699e-4	3.07840375364937e-4	3.09210468319965e-4	3.09684423656651e-4	3.09098744299918e-4	3.08302921104222e-4
flux1:	0.642737365291714	3.29502102377845e-4	3.29179592824258e-4	3.2807712121834e-4	3.27063205462919e-4	3.26913016080989e-4	3.27727288795494e-4	3.28882747300209e-4	3.29540230599817e-4	3.29293148075975e-4	3.28462226010056e-4	3.27819549693549e-4	3.27944742263422e-4	3.28745245088741e-4	3.29582188077696e-4	3.2988827802106e-4	3.29686658018099e-4	3.29502560793833e-4	3.29712213195119e-4	3.30039873939727e-4	3.3002862177184e-4	3.30133950086562e-4	3.31540248685105e-4	3.33686361881622e-4	3.33198152309939e-4	3.30860358868109e-4	3.35841128800378e-4	3.35576375721305e-4	3.30803348253309e-4	3.41528088436375e-4	3.64334939482039e-4	3.30980071099244e-4	3.02026028108205e-4	3.30128935756345e-4	3.36058298929501e-4	3.30484285070744e-4	3.29374369944647e-4	3.36599653814997e-4	3.32401118546348e-4	3.31110602118864e-4	3.34019949488868e-4	3.35139473783034e-4	3.33949799778905e-4	3.33340758682091e-4	3.3449138762102e-4	3.3613830125385e-4	3.36745198966993e-4	3.36117462906175e-4	3.35220397226553e-4
flux1:	0.642999814195467	3.56874031122197e-4	3.56604343903658e-4	3.55439738797934e-4	3.5429973950711e-4	3.54053319677245e-4	3.54868790647536e-4	3.56118173435309e-4	3.56894695711931e-4	3.56713356420655e-4	3.55859928435653e-4	3.55135170459941e-4	3.55185028614269e-4	3.55970242334858e-4	3.5685922128718e-4	3.57252980123773e-4	3.57132863725468e-4	3.56993849622374e-4	3.57197711123979e-4	3.57468290647617e-4	3.57381024966769e-4	3.57485682002485e-4	3.59063987534903e-4	3.614686231142e-4	3.61021996000827e-4	3.5852875287204e-4	3.63827471777054e-4	3.63464806151847e-4	3.58329639334277e-4	3.69973965108998e-4	3.94770361528651e-4	3.58709874507772e-4	3.27350893062814e-4	3.57823892640981e-4	3.64232763785825e-4	3.58159668952077e-4	3.57041683550324e-4	3.64974006898651e-4	3.60489640018143e-4	3.59158487220548e-4	3.62338236689179e-4	3.63509228543002e-4	3.62162283105671e-4	3.6150956236321e-4	3.62849425039861e-4	3.64756430294619e-4	3.65486294784664e-4	3.64790507758623e-4	3.63746010386266e-4
flux1:	0.64326226309922	3.86163940967185e-4	3.85962662237971e-4	3.84738589673976e-4	3.8345974365756e-4	3.83098173094752e-4	3.83903668131581e-4	3.85251222649819e-4	3.86162450186624e-4	3.86062049390923e-4	3.85190505888236e-4	3.84376579813937e-4	3.84341734641756e-4	3.85110369925395e-4	3.86060351695573e-4	3.86554766515987e-4	3.8652673469744e-4	3.86441429467066e-4	3.86651526430191e-4	3.86880289358455e-4	3.86724489015347e-4	3.86822538064983e-4	3.88575962187002e-4	3.91282294242703e-4	3.90937101046415e-4	3.88299750273349e-4	3.93930356444792e-4	3.93516829281066e-4	3.87983665144153e-4	4.006762885992e-4	4.27647535795322e-4	3.88692444157199e-4	3.54752861122537e-4	3.87793138849165e-4	3.94625962501107e-4	3.88026626377893e-4	3.86802114123513e-4	3.95466558894453e-4	3.9066184549699e-4	3.89226102065892e-4	3.92639749899965e-4	3.93834050524064e-4	3.92281423354085e-4	3.91523172816235e-4	3.93001887495002e-4	3.95141649743939e-4	3.95978854856411e-4	3.95190890831171e-4	3.93957070129557e-4
flux1:	0.643524712002974	4.17470616366984e-4	4.17351272057647e-4	4.16069523201255e-4	4.14640445911675e-4	4.14147789078886e-4	4.14934400755714e-4	4.16383595853281e-4	4.17441235677956e-4	4.17432540891395e-4	4.16546071820046e-4	4.15639408397018e-4	4.15516091842648e-4	4.16269288040301e-4	4.17285128923491e-4	4.17884906418593e-4	4.17954100539791e-4	4.179337820788e-4	4.18170088505802e-4	4.18375907251636e-4	4.18152030720078e-4	4.18226457974159e-4	4.20156496390515e-4	4.23214747839912e-4	4.23026448624202e-4	4.20240953631142e-4	4.26225216547102e-4	4.25807631902435e-4	4.19824650091606e-4	4.33692726143891e-4	4.63027013527516e-4	4.20983309054209e-4	3.84285229125265e-4	4.20078753748521e-4	4.27289113538783e-4	4.20145830684497e-4	4.18729355412065e-4	4.28136708529375e-4	4.22994433757006e-4	4.21410656869395e-4	4.25025522551258e-4	4.26217986951221e-4	4.24423604135976e-4	4.23511726292795e-4	4.25084729840059e-4	4.27429193163396e-4	4.28359078240777e-4	4.27462468855677e-4	4.26009040964272e-4
flux1:	0.643787160906727	4.5089047995324e-4	4.50864274340196e-4	4.49527294127811e-4	4.47940448466162e-4	4.47305457893808e-4	4.48066270714099e-4	4.49617885838988e-4	4.5082782979089e-4	4.50917024075081e-4	4.50019302041723e-4	4.49021753550039e-4	4.48811887161975e-4	4.49550955894412e-4	4.50630453040267e-4	4.51330724959674e-4	4.51497811242221e-4	4.51557578275801e-4	4.51846680300202e-4	4.52048231519044e-4	4.51746916821366e-4	4.51770293640816e-4	4.53877345874937e-4	4.57339112870741e-4	4.57350542024267e-4	4.54398360555822e-4	4.60766941541288e-4	4.60381091635111e-4	4.53884185094307e-4	4.69039758752204e-4	5.00919192094332e-4	4.55587580698819e-4	4.15952478966478e-4	4.54673916151743e-4	4.62243810081655e-4	4.54543552668838e-4	4.52878802029973e-4	4.6303161602127e-4	4.57551251775554e-4	4.55807770085869e-4	4.59608972245214e-4	4.60784796793251e-4	4.58729178080473e-4	4.57636486372312e-4	4.59275129872145e-4	4.61804730550371e-4	4.62819738311734e-4	4.6181007649185e-4	4.6012363229535e-4
flux1:	0.64404960981048	4.86517328894528e-4	4.86593500561868e-4	4.85206318853175e-4	4.83460274035947e-4	4.8267738052694e-4	4.83406557428777e-4	4.8505678290395e-4	4.86417963446099e-4	4.86607334890403e-4	4.85704462122814e-4	4.84624688523826e-4	4.84335263158026e-4	4.85059442441443e-4	4.86191444380034e-4	4.86977867228399e-4	4.87240572869926e-4	4.87399920627632e-4	4.87773040746805e-4	4.87985892264923e-4	4.87587590969647e-4	4.87524557401934e-4	4.89808010372959e-4	4.93720154383863e-4	4.93956480258399e-4	4.90809100971489e-4	4.97601650285016e-4	4.97265019525727e-4	4.90183798607565e-4	5.06714386348783e-4	5.41308503220368e-4	4.92482911529347e-4	4.49731820203988e-4	4.91549648707244e-4	4.99503633113486e-4	4.91232213354354e-4	4.89300815293121e-4	5.00200742089838e-4	4.94393308313981e-4	4.92514282235252e-4	4.96515383018609e-4	4.97675850434926e-4	4.95356894234762e-4	4.94079134528718e-4	4.95776280347229e-4	4.98486382580564e-4	4.99590299713432e-4	4.98477339025909e-4	4.96563603549819e-4
flux1:	0.644312058714234	5.24442810188643e-4	5.24629486941308e-4	5.23201688913015e-4	5.21302786322606e-4	5.20372238054646e-4	5.21063649407782e-4	5.22802496701929e-4	5.24306555714839e-4	5.24595792532993e-4	5.23698114135284e-4	5.22552275936535e-4	5.221942970546e-4	5.22899057412934e-4	5.2406296736809e-4	5.24913032916152e-4	5.25267784688284e-4	5.25550454056306e-4	5.26041389613302e-4	5.26276774046751e-4	5.2575398518831e-4	5.25564981698349e-4	5.28022739931519e-4	5.32422091488333e-4	5.328900076906e-4	5.29516154767947e-4	5.36780576846459e-4	5.36490260458718e-4	5.2875508890758e-4	5.46720432371244e-4	5.84183468482379e-4	5.31648538020632e-4	4.85600788922948e-4	5.30686518003606e-4	5.39097877067392e-4	5.3023446342266e-4	5.28055711598631e-4	5.39710424285236e-4	5.33589894680477e-4	5.31631320737509e-4	5.3587940131761e-4	5.37044948188591e-4	5.34475281231486e-4	5.33027737120925e-4	5.34797669083488e-4	5.37700733831111e-4	5.3891000810379e-4	5.37716999943518e-4	5.35599736389857e-4
flux1:	0.644574507617987	5.64757472710664e-4	5.65062799676541e-4	5.63610168098759e-4	5.61573345435967e-4	5.60500546578969e-4	5.61146222340148e-4	5.62956472853524e-4	5.64588164443855e-4	5.64975883417391e-4	5.64099304068724e-4	5.62911046995026e-4	5.62498423434242e-4	5.63174752449618e-4	5.64341457220731e-4	5.65226569854296e-4	5.65669750526584e-4	5.66102884041758e-4	5.66746437673246e-4	5.67012139250136e-4	5.66333839706534e-4	5.65979248417926e-4	5.68606728491955e-4	5.73516673706894e-4	5.74207918733447e-4	5.70581825402306e-4	5.78373017753163e-4	5.78109441265446e-4	5.69657982618717e-4	5.89093648134933e-4	6.29565988278069e-4	5.73093985125675e-4	5.23564780173661e-4	5.72104226844541e-4	5.81092071634323e-4	5.71605397588594e-4	5.69227126538348e-4	5.8165525384076e-4	5.75228340272488e-4	5.73266909335102e-4	5.77841042573071e-4	5.7905112249399e-4	5.76252809219197e-4	5.74662433695611e-4	5.76535182439272e-4	5.79658138585448e-4	5.80999872955826e-4	5.79760246740896e-4	5.77477148532656e-4
flux1:	0.64483695652174	6.0755210043641e-4	6.07985361343987e-4	6.0653090143774e-4	6.04379616540752e-4	6.03173895887924e-4	6.03762623951946e-4	6.05619430112517e-4	6.07357521084974e-4	6.07842610167401e-4	6.07009164846654e-4	6.05809040073594e-4	6.05357808164072e-4	6.05992686999867e-4	6.07126636352934e-4	6.08014354620554e-4	6.08542787760992e-4	6.0915558380418e-4	6.09986950429581e-4	6.10290255150491e-4	6.09427633784017e-4	6.08871409371183e-4	6.11660150866487e-4	6.17089760767988e-4	6.17988091587753e-4	6.14096986737004e-4	6.22475457690579e-4	6.22211180809633e-4	6.12993048003814e-4	6.33920023350982e-4	6.77533338961388e-4	6.16881029409693e-4	5.63678353482926e-4	6.15882439991974e-4	6.25600640428398e-4	6.15447862271025e-4	6.1293072338587e-4	6.26163686548413e-4	6.19420196464629e-4	6.17537488762986e-4	6.22541009948045e-4	6.23850902845695e-4	6.2084888456302e-4	6.19143915789797e-4	6.21155380673655e-4	6.24532758706931e-4	6.26039710050125e-4	6.24791747017328e-4	6.22388277147805e-4
flux1:	0.645099405425493	6.52918958510207e-4	6.53491420706192e-4	6.52065620376377e-4	6.49831018327982e-4	6.48504188301448e-4	6.49020557004875e-4	6.50891675861176e-4	6.52710008531924e-4	6.53292413091475e-4	6.52530008454198e-4	6.51354591733148e-4	6.50882785541442e-4	6.51460805725635e-4	6.52522720895285e-4	6.53378539982862e-4	6.53988998130346e-4	6.54811166066763e-4	6.55866513162112e-4	6.56218693832249e-4	6.55150998292443e-4	6.54362992950651e-4	6.57299142417545e-4	6.63244944722498e-4	6.6433490669208e-4	6.60184011865236e-4	6.69214784918122e-4	6.68926519321607e-4	6.58905054220732e-4	6.81343156983854e-4	7.2822791248955e-4	6.63133965177238e-4	6.06055487367922e-4	6.62168084590221e-4	6.72788744852902e-4	6.61917298270605e-4	6.5931621027611e-4	6.73396574474088e-4	6.66302407091204e-4	6.64567933340571e-4	6.70116260496728e-4	6.71591617367029e-4	6.684075114564e-4	6.66607106536905e-4	6.68787335215211e-4	6.72451704862936e-4	6.74155283284651e-4	6.72935842698079e-4	6.70458383423536e-4
flux1:	0.645361854329247	7.0095258938125e-4	7.01677875105619e-4	7.00318225976309e-4	6.98037860167389e-4	6.96602975251459e-4	6.97027069690488e-4	6.98873586281563e-4	7.00741950270221e-4	7.01422665847446e-4	7.00764089335411e-4	6.99655114150126e-4	6.99183432915675e-4	6.99689243155503e-4	7.0063880451093e-4	7.01426979647841e-4	7.02114742911689e-4	7.03175099715605e-4	7.04493284347841e-4	7.04914719319672e-4	7.03633987361085e-4	7.02590479443313e-4	7.05653454438646e-4	7.12103362760699e-4	7.13378783103885e-4	7.08992651773693e-4	7.18744768324128e-4	7.18425997417625e-4	7.07576867693234e-4	7.31558934606349e-4	7.81852425099358e-4	7.12035796398234e-4	6.50866397910531e-4	7.11167364624205e-4	7.22862756705013e-4	7.11214867026093e-4	7.0856209745968e-4	7.23538872345981e-4	7.1603312792902e-4	7.14489969499246e-4	7.20696688374304e-4	7.22407058898916e-4	7.19054831900943e-4	7.17161252961761e-4	7.19523693666713e-4	7.23495595771446e-4	7.25418320231507e-4	7.24256856253353e-4	7.21746631089897e-4
flux1:	0.645624303233	7.5174988129234e-4	7.52643783062761e-4	7.51393749652409e-4	7.49110259000448e-4	7.47580936809829e-4	7.47888765468408e-4	7.49666078222334e-4	7.51550604826603e-4	7.52330827054939e-4	7.51812274031494e-4	7.50816065165825e-4	7.50369286394206e-4	7.5079036687634e-4	7.51588251165003e-4	7.52271402923714e-4	7.53028122288756e-4	7.54353625785898e-4	7.55978699561837e-4	7.56503544410495e-4	7.55017229027062e-4	7.53699585313306e-4	7.568612114063e-4	7.6379965176445e-4	7.65269837087001e-4	7.60689668981507e-4	7.71236428218484e-4	7.70907862132173e-4	7.59214903236277e-4	7.84798576517297e-4	8.38651563165259e-4	7.63811128383917e-4	6.98321549266494e-4	7.63124168299547e-4	7.76051357425751e-4	7.63570233881501e-4	7.60864242902156e-4	7.76786305060516e-4	7.6878305935459e-4	7.67439259122583e-4	7.74403544395825e-4	7.76416309671095e-4	7.72900868435192e-4	7.70896172451772e-4	7.73430531612332e-4	7.77710259375958e-4	7.79859270716466e-4	7.78773286870555e-4	7.76262285149278e-4
flux1:	0.645886752136753	8.05409279902945e-4	8.06489068206767e-4	8.05396804473576e-4	8.03156941643598e-4	8.01547477671588e-4	8.01712056635304e-4	8.03370868558016e-4	8.05233797742365e-4	8.06113379018403e-4	8.05772838675908e-4	8.0494022960997e-4	8.0454911795283e-4	8.04878299631977e-4	8.05487104690331e-4	8.06024652777532e-4	8.0683594336494e-4	8.08451339042271e-4	8.10435269291345e-4	8.11114659597349e-4	8.09445620335077e-4	8.0783746455287e-4	8.11061803298119e-4	8.18474823644293e-4	8.20166958984393e-4	8.15444411235388e-4	8.26864275129163e-4	8.26579848609968e-4	8.14029229442829e-4	8.4130373790656e-4	8.98884103050199e-4	8.18699553698239e-4	7.48646397446437e-4	8.18289654338825e-4	8.32581398033435e-4	8.19217733644792e-4	8.16420637199418e-4	8.33329931561574e-4	8.24724184023785e-4	8.23551723152195e-4	8.31349830677976e-4	8.33725814277287e-4	8.30044841227577e-4	8.2789298491312e-4	8.30563536965395e-4	8.3512675845368e-4	8.37489785475435e-4	8.36482530265357e-4	8.33992151134099e-4
flux1:	0.646149201040506	8.62029195313667e-4	8.6331258015103e-4	8.62429726711968e-4	8.60284025664904e-4	8.58610342989329e-4	8.58603232891733e-4	8.6009032625493e-4	8.61889170339192e-4	8.62864696667192e-4	8.62740544062365e-4	8.62127308786718e-4	8.61830624484857e-4	8.62067824942354e-4	8.62451699123146e-4	8.62797473268203e-4	8.6364073885178e-4	8.65568834431843e-4	8.6797377117753e-4	8.68876824094411e-4	8.67060744133172e-4	8.65144369439447e-4	8.68388337445582e-4	8.76267515512687e-4	8.78224632161519e-4	8.73413424731952e-4	8.85791316012838e-4	8.85638438416026e-4	8.72212638312694e-4	9.01299161829697e-4	9.62791736860655e-4	8.76925526206458e-4	8.0205255619685e-4	8.76889861770742e-4	8.92653876630419e-4	8.78371179724523e-4	8.75415743281147e-4	8.93342035128591e-4	8.84018415197886e-4	8.82959875255941e-4	8.91642481199433e-4	8.94434071678303e-4	8.90582627380058e-4	8.88236634611255e-4	8.90986613786938e-4	8.95785012239207e-4	8.98329673160009e-4	8.97390361706795e-4	8.94932814162418e-4
flux1:	0.64641164994426	9.21705832498936e-4	9.23209808740293e-4	9.22590651043963e-4	9.20593840173047e-4	9.18875111255075e-4	9.18668117198058e-4	9.19926777541655e-4	9.21613076434265e-4	9.22675967979276e-4	9.22806030730898e-4	9.2247369462643e-4	9.22319847757279e-4	9.2247267454282e-4	9.22595797761853e-4	9.22695404217668e-4	9.23538358350248e-4	9.25800772415292e-4	9.28700243180336e-4	9.2991258418735e-4	9.2799345204236e-4	9.25746418448162e-4	9.28961164196265e-4	9.3730544025285e-4	9.39580347524592e-4	9.34727443840479e-4	9.48156022174304e-4	9.48250091792193e-4	9.33923243778047e-4	9.64968979327764e-4	0.00103057164023574	9.38671576895919e-4	8.58711948940872e-4	9.390987063495e-4	9.56425403683736e-4	9.41202930489977e-4	9.38007824561838e-4	9.5696648454525e-4	9.46808709961676e-4	9.45789960981639e-4	9.55385757147566e-4	9.58637743434582e-4	9.54614457584974e-4	9.52027098130742e-4	9.54788427742109e-4	9.59755449675572e-4	9.62432064305991e-4	9.61538335336436e-4	9.5912013952253e-4
flux1:	0.646674098848013	9.84530804221152e-4	9.86270617270788e-4	9.85971756875076e-4	9.841838090534e-4	9.8244441635249e-4	9.82011143548773e-4	9.82981220415108e-4	9.84499210130823e-4	9.85634243540516e-4	9.86055465967046e-4	9.8607222186802e-4	9.86120166650388e-4	9.86203305326908e-4	9.8602767393305e-4	9.85816300729898e-4	9.86616510345674e-4	9.89234609372537e-4	9.92713219958851e-4	9.94333287130068e-4	9.92358019894113e-4	9.89750869882416e-4	9.92883756247677e-4	0.00100169884224661	0.0010043453697141	9.99483590184642e-4	0.00101406404038797	0.00101453854066198	9.99274398915413e-4	0.00103244196117903	0.00110235902160145	0.00100406102280972	9.18739888697458e-4	0.00100502255809936	0.00102399930525729	0.00100783189244781	0.00100432202619499	0.00102431569561592	0.00101321466032139	0.00101216054075454	0.00102268503299696	0.00102643767568477	0.00102225091121836	0.00101938648416602	0.00102209288191972	0.00102715357120628	0.00102990091883061	0.00102902273771413	0.00102664913243487
flux1:	0.646936547751766	0.00105058894122009	0.00105257735242165	0.00105265787119063	0.00105114538631028	0.00104941679354553	0.00104873380667466	0.00104935152515347	0.00105063709368274	0.00105182164348743	0.00105257029274665	0.00105301167178408	0.00105333078066167	0.00105336437817622	0.00105284755578857	0.00105224885356648	0.00105295441992777	0.00105595009499545	0.00106010161222538	0.00106223546338098	0.00106024894175411	0.0010572447464586	0.00106024170911631	0.00106953734432926	0.00107260089424613	0.00106774446824263	0.00108358638758482	0.00108458088618818	0.00106833407619414	0.00110378900906502	0.00117822364852698	0.00107315418921179	9.82191024915533e-4	0.00107469997877589	0.00109542832205042	0.00107832311250801	0.00107445065821148	0.00109547479915049	0.00108333355555453	0.00108218284304597	0.00109365007990741	0.00109794337381219	0.00109361568331586	0.00109046018899916	0.00109306090951783	0.00109814392348761	0.00110089677773722	0.00110000069261081	0.00109767949558378
flux1:	0.647198996655519	0.00111995667938946	0.00112220360419737	0.00112272552744925	0.00112156301568117	0.00111988512751344	0.00111893257851894	0.00111913031761412	0.00112011058646841	0.00112131470960606	0.00112242690028611	0.00112337585283876	0.0011240447212222	0.00112405222752397	0.00112314578753661	0.00112207227358538	0.00112262353116981	0.00112601948768924	0.00113094351250082	0.00113369917012823	0.00113174085492834	0.00112829691556513	0.00113110494637259	0.00114089083706705	0.00114440044543535	0.00113954430354982	0.00115676442231134	0.00115841325789418	0.00114113369998565	0.00117903337273174	0.00125818114726565	0.00114595907164036	0.0010490691511172	0.00114811671643799	0.00117072818949196	0.00115269894256361	0.00114846046011577	0.00117051193406507	0.00115724663703561	0.00115596281206389	0.00116839708089259	0.0011732748415737	0.00116884436095446	0.00116541165939498	0.00116788298107396	0.00117293243679527	0.00117562938173298	0.00117468200533633	0.00117242556422449
flux1:	0.647461445559273	0.00119270128151596	0.0011952137445743	0.00119624247843488	0.0011955130877782	0.00119393478466135	0.00119269652614336	0.00119240283279335	0.00119299658582131	0.00119418386780377	0.00119569606415804	0.00119724219501681	0.00119834655589723	0.00119835263714155	0.00119700192095063	0.00119535706238977	0.00119568897206362	0.00119950830881807	0.00120530603785304	0.00120878847782506	0.00120689140132262	0.00120296296133312	0.00120553250311233	0.00121581416397065	0.00121977795976699	0.00121490067340035	0.0012336203516748	0.00123604460303049	0.0012176842405345	0.00125817112678925	0.00134221643944022	0.00122245400877263	0.00111934864732718	0.0012252325015884	0.00124989884489496	0.00123095905959315	0.00122640498610753	0.00124949212269155	0.00123502903271544	0.0012336043712978	0.00124704890691493	0.00125256131552515	0.00124807938616025	0.00124441181123544	0.00124676388406565	0.00125174877456571	0.00125433883221706	0.00125330866871748	0.00125113297018795
flux1:	0.647723894463026	0.00126888096489927	0.0012716631979158	0.00127326756360958	0.00127306288386757	0.00127164160845875	0.00127010496298128	0.00126924506086231	0.00126936407045088	0.00127049296241832	0.00127244208039404	0.00127467993498314	0.00127631005412062	0.00127633920055254	0.00127448476724036	0.00127216656899309	0.00127221135365048	0.00127647636704221	0.00128324611898529	0.00128755382139852	0.00128574617743806	0.00128129155533937	0.00128357867778128	0.00129435449055368	0.00129875969053581	0.001293829088133	0.00131417075599775	0.00131747528307513	0.00129799567372344	0.00134119701699301	0.00143031380747838	0.00130261709459753	0.00119300258151603	0.00130601339279279	0.00133294819626761	0.00131310452413234	0.00130833902198682	0.00133249129539172	0.00131676095158275	0.00131521311323428	0.0013297335768815	0.00133593714899267	0.00133146228001176	0.00132762540852552	0.00132990313762935	0.00133482266862848	0.00133726964098561	0.00133612684983895	0.00133404752890063
flux1:	0.647986343366779	0.00134854579378198	0.00135159922566766	0.00135385075628515	0.00135426951675438	0.00135307001602657	0.00135122548913921	0.00134972246979069	0.00134927358372467	0.00135029883213354	0.00135272161746552	0.00135574809806425	0.00135799612853507	0.00135807244233635	0.00135565324308402	0.0013525588706173	0.0013522484176123	0.00135697874505073	0.00136481195069017	0.00137003552492397	0.00136834444909765	0.0013633306819385	0.00136529901422009	0.00137655960427531	0.0013813771551329	0.00137635699129533	0.00139843988919683	0.00140271599955096	0.00138209508165918	0.00142812946294836	0.0015224864460911	0.00138645540088809	0.00127003086487647	0.0013904620458356	0.00141991273922903	0.00139916006197319	0.00139433142394762	0.00141960693214089	0.00140253735834017	0.00140089948207627	0.0014165812275733	0.00142353576111829	0.00141912484935961	0.0014151974280137	0.00141747542894072	0.00142235961355621	0.00142464367258285	0.00142335794995078	0.00142138371056549
flux1:	0.648248792270532	0.00143173900249044	0.001435061878178	0.00143803317571965	0.00143917889482488	0.00143827143447783	0.00143611271144499	0.00143388947634384	0.00143277716976077	0.0014336509063968	0.00143658240011211	0.00144049356058811	0.00144345133257729	0.00144359972323086	0.00144055767236503	0.00143658844393118	0.00143585608306835	0.00144106645299735	0.0014500446680795	0.00145626753268699	0.00145472411524346	0.00144913208220615	0.00145075457793764	0.0014624851252235	0.00146767804243255	0.00146253382601086	0.00148646951605611	0.00149180243369203	0.00147003892147027	0.00151902860908663	0.00161879836378582	0.00147402701623375	0.00135048174717311	0.00147863867466637	0.00151086999412144	0.00148918911178455	0.00148447309090514	0.00151096251779283	0.00149247363162762	0.0014907805798779	0.00150772024014929	0.00151548301269227	0.00151118134229002	0.00150724244782854	0.00150961545440054	0.00151452143239029	0.00151663822771474	0.00151517554917924	0.00151330019159616
flux1:	0.648511241174286	0.00151849828498342	0.00152208470595593	0.0015258468500837	0.00152782473603717	0.00152728324898504	0.00152480778633459	0.00152178966751609	0.00151991867065727	0.00152059080022111	0.00152406188975391	0.00152894947523312	0.0015327070817642	0.00153295577557015	0.00152924109096614	0.00152430712271331	0.00152308856027156	0.00152878650849951	0.00153897973819552	0.00154628030496353	0.0015449245456355	0.0015387526501944	0.00154001332810178	0.00155219878387477	0.00155773238699856	0.00155243465784887	0.00157832279119386	0.00158480191470414	0.00156191628363936	0.00161400284872514	0.00171937317312875	0.0015654504782959	0.00143446140162929	0.00157066757040765	0.00160593961461467	0.00158329783370907	0.00157887788537586	0.00160670440900071	0.00158670558278219	0.00158497998987432	0.00160327333537968	0.00161189149759579	0.00160772330308742	0.00160383939793669	0.00160641051246137	0.00161141606165626	0.00161337427765745	0.00161169364526192	0.00160988833294309
flux1:	0.648773690078039	0.00160885655105734	0.00161269484615445	0.00161731405700603	0.00162022764133204	0.00162012831186116	0.0016173387270248	0.00161345658083796	0.00161073418666037	0.00161115186825514	0.00161518611956453	0.00162113425687555	0.0016257795946287	0.00162616355412357	0.00162174007098784	0.0016157639616694	0.00161399736898425	0.00162018129010579	0.00163164757831292	0.0016401019874432	0.00163898636624542	0.00163225217034887	0.00163314799173783	0.00164578051527766	0.00165163232611467	0.00164615627230071	0.00167408101295825	0.00168181023400254	0.00165784201449899	0.00171320187348996	0.00182438728764045	0.00166089904040166	0.0015221290657069	0.00166672737922778	0.0017052726675091	0.00168162685242569	0.00167767595737496	0.00170699146646652	0.00168538348330611	0.00168362541974882	0.00170335442323725	0.0017128570162436	0.00170881825142151	0.00170503275819752	0.00170790236474707	0.00171309870272165	0.00171491741973686	0.00171296888850986	0.0017111763691239
flux1:	0.649036138981792	0.00170284172163605	0.00170691220570158	0.00171244614163864	0.00171639420599695	0.00171681491100847	0.0017137212066683	0.00170891467854016	0.00170525241630785	0.00170535864844238	0.00170996877797927	0.00171705117561229	0.00172267035965362	0.00172323498062441	0.00171808464385042	0.00171100381952324	0.0017086292879039	0.00171528711585899	0.00172807303445126	0.00173775731549187	0.00173694793159206	0.00172968758542032	0.00173023059180595	0.00174331800718021	0.00174948516844057	0.00174380636147619	0.00177383370593163	0.00178293899590047	0.00175794092643448	0.00181679742608539	0.00193404864976218	0.00176058071978088	0.00161367855477297	0.00176702714276652	0.00180903138716852	0.00178433241777909	0.00178100072400219	0.00181197950874048	0.00178866112677161	0.00178684443199702	0.0018080667811898	0.00181845797611717	0.00181451241974787	0.00181083978038628	0.00181409768797814	0.00181958376534309	0.00182129105384666	0.00181901613572123	0.00181714832853674
flux1:	0.649298587885546	0.00180047530545415	0.00180474763173322	0.00181124180570803	0.00181631611426213	0.00181733695605104	0.0018139594245183	0.00180818004227293	0.00180349455472469	0.00180322609246624	0.00180841053113932	0.00181668842666821	0.00182336677680352	0.00182417114030099	0.0018182970523596	0.0018100647010485	0.00180702343392829	0.00181413210744149	0.00182827356076227	0.00183926420027584	0.00183883896346811	0.001831104755845	0.00183132450582525	0.00184489833154997	0.00185140100533624	0.00184548799623347	0.00187766403218743	0.00188829611912873	0.00186232642276044	0.00192495583397801	0.00204856551072374	0.00186470840682017	0.00170931016886711	0.0018717734831543	0.00191736400539223	0.00189156122207505	0.00188897229217004	0.0019218038905954	0.00189668211231824	0.00189475894234205	0.00191750278943035	0.00192875776499432	0.00192483683622336	0.00192126190094422	0.00192498440174215	0.00193086443358708	0.00193249830810075	0.00192983339493703	0.00192777313223267
flux1:	0.649561036789299	0.0019017697352458	0.00190620016067323	0.00191368495991053	0.00191996914162792	0.00192167405183169	0.00191804652979644	0.00191126030664532	0.00190547345366491	0.0019047584610598	0.00191049846530009	0.00192001939424163	0.00192784254320865	0.00192896157091947	0.0019223892757321	0.00191297411558788	0.00190920779775836	0.0019167335009488	0.00193225619803859	0.00194462846289494	0.00194467248872357	0.00193652924376773	0.00193647547736046	0.00195059716397414	0.00195747734540364	0.00195128268207942	0.00198563264706933	0.00199796375940745	0.001971078228273	0.00203780839036942	0.00216811216581336	0.00197346668304662	0.00180919930820123	0.0019811364605485	0.00203038049532046	0.00200342470190427	0.00200168101540927	0.00203656399812978	0.00200956620424235	0.00200747943282073	0.00203174505148241	0.00204380942779173	0.00203981526045678	0.00203629753708437	0.00204054976429521	0.00204693483701848	0.00204854708182287	0.00204542989159168	0.00204303679200971
flux1:	0.649823485693052	0.00200672469541789	0.00201125362974995	0.00201974232056574	0.00202731199434223	0.00202979112234525	0.00202596414628327	0.0020181534555462	0.00201119184306781	0.00200994777373073	0.00201620545207266	0.00202700274567584	0.00203605738272351	0.00203758246174423	0.00203035951006388	0.0020197448790207	0.00201519562709092	0.00202309464623344	0.00204001370891975	0.00205383762284589	0.00205443662830736	0.00204595789816983	0.00204570324580515	0.00206046765259967	0.00206778395717679	0.00206123565842305	0.00209776353460484	0.00211197861405187	0.00208422421065852	0.0021554262440853	0.00229279933872793	0.00208698282464881	0.00191346894218047	0.00209522201556743	0.00214813493505827	0.00211997887914555	0.00211917492282126	0.0021563130567729	0.0021273986292311	0.00212509987819711	0.00215086836874778	0.00216366141548418	0.00215947205013908	0.00215595315410426	0.00216079571841567	0.00216780916134707	0.00216947175385378	0.00216585012782411	0.00216296976772168
flux1:	0.650085934596805	0.00211532289072129	0.00211987307923615	0.00212936099501291	0.00213828495246877	0.00214163733463616	0.0021376807096106	0.00212884531272679	0.00212063957113467	0.00211877175454792	0.00212548922323979	0.00213758201447173	0.0021479558624407	0.00214999381989653	0.00214218800289288	0.00213037087607504	0.00212498204409336	0.00213320198743671	0.00215152043399375	0.00216685490790776	0.0021680878766106	0.00215935287275076	0.0021589953410005	0.00217453110241459	0.00218235109012942	0.00217534662507832	0.00221403496986968	0.0022303191154962	0.00220173041557886	0.00227780549869171	0.00242265589399791	0.00220530853772324	0.00202217221998356	0.00221405741349831	0.0022706187028157	0.00224121458331325	0.00224145392316684	0.00228105544799617	0.00225022450713015	0.00224769420584768	0.00227494180201848	0.00228836289694667	0.00228383805950978	0.00228024993144325	0.00228574764714537	0.00229353274984621	0.00229534583588171	0.00229118765499929	0.00228766257513469
flux1:	0.650348383500559	0.00222752583726278	0.00223200143849276	0.0022424663269487	0.00225280834802736	0.00225714423797279	0.00225314858755753	0.00224330582844417	0.00223379001164289	0.00223119130648072	0.00223829100143714	0.00225168445915655	0.00226346526931947	0.0022661359140276	0.00225783278806741	0.00224482329333103	0.0022385412149102	0.00224702232836883	0.00226672853767142	0.00228361466783267	0.00228554723611676	0.00227663920066445	0.00227630412706418	0.00229277125534171	0.00230116349782539	0.00229356786205869	0.00233437763350469	0.0023529025058285	0.00232350160139701	0.00240486590472117	0.00255762594856278	0.00232841647504424	0.00213528914615426	0.00233759305962109	0.0023977661946796	0.00236706051046735	0.00236847215315133	0.00241075199927717	0.00237804942036271	0.00237531473746657	0.002404029997299	0.00241796719812828	0.00241295314014903	0.00240922443613578	0.00241545430961849	0.0024241821702575	0.00242628197569671	0.00242158465183282	0.00241726543494596
flux1:	0.650610832404312	0.00234327027006042	0.00234755695683613	0.00235896025525828	0.00237078098747193	0.00237622324135258	0.00237230024380516	0.00236148453801116	0.00235059597355732	0.00234714766033575	0.00235453365882374	0.00236921919276907	0.00238249278390861	0.00238592551010061	0.00237722590997499	0.00236304773015251	0.00235582426964379	0.0023645006509037	0.00238556528278239	0.00240402012862155	0.00240669998823884	0.0023977062857555	0.00239754746909324	0.00241513314569689	0.00242416136529523	0.00241581001623383	0.00245868029093443	0.00247959254285609	0.00244939216126775	0.0025364633824651	0.00269758184588152	0.00245621209201013	0.00225273791299185	0.00246572015960035	0.00252947179332707	0.00249739856254278	0.00250014795896066	0.00254533185407835	0.00251084568683792	0.00250799258007831	0.00253819309117308	0.00255253234169205	0.00254686461885806	0.00254292317684196	0.00254997888839793	0.00255985389951582	0.00256241873787455	0.00255721674471887	0.00255197149199948
flux1:	0.650873281308065	0.00246246564637185	0.00246643171296906	0.00247872037628715	0.00249207869482178	0.00249876274897548	0.0024950439562238	0.00248330577938168	0.00247098558382836	0.00246655945258894	0.00247411953616468	0.00249007481190293	0.00250492241784513	0.00250925251622612	0.00250027064705398	0.00248496241231072	0.00247675802181422	0.00248555867056891	0.0025079318015178	0.00252794395902639	0.00253139910783328	0.00252241281305814	0.00252261258896644	0.00254152646519426	0.00255124763865909	0.0025419540434169	0.00258680170791311	0.00261021613042477	0.00257922491227964	0.00267241336676316	0.00284234968983625	0.00258855772866147	0.00237439796370586	0.00259829987428775	0.00266561411086081	0.00263208798398646	0.00263637921511216	0.00268470798506598	0.00264856255155976	0.00264573945644084	0.00267748481101163	0.00269211830905927	0.0026856220743862	0.00268139240740186	0.0026893832734209	0.00270064407135785	0.00270389679103766	0.00269826602976231	0.00269198702445069
flux1:	0.651135730211818	0.00258499300014054	0.00258849133530855	0.00260159979543214	0.00261655318255615	0.00262462540292755	0.00262125974390538	0.00260866434747317	0.00259485865985559	0.00258932005588987	0.00259692820269988	0.00261411694908719	0.00263061231143482	0.00263597761678349	0.00262684005061526	0.00261045750328896	0.00260124438023156	0.00261009418679194	0.0026337035413614	0.00265523152828629	0.00265947153233492	0.00265059381997765	0.0026513619492895	0.00267183231448216	0.0026822997342814	0.00267186632758353	0.00271858600439178	0.00274458506266021	0.00271281337657122	0.00281251938575223	0.00299174110449906	0.0027253028288726	0.00250013899481918	0.00273519678110402	0.0028060817308448	0.00277099267041594	0.00277706042020104	0.00282879255666241	0.00279113757752842	0.00278855010569988	0.00282194877836212	0.00283678138353493	0.00282926959781101	0.00282466571360868	0.00283370940237468	0.00284662396559783	0.0028508297414541	0.00284488811185003	0.00283749517138916
flux1:	0.651398179115572	0.00271070511432606	0.00271357582744544	0.00272742772253209	0.00274403143229498	0.00275364590160644	0.00275079614637958	0.00273742219902056	0.00272208402027709	0.00271529548731863	0.00272281452372691	0.00274118626657436	0.00275939297112033	0.00276593129464112	0.00275677683911549	0.00273939527330551	0.00272916020764379	0.00273798113131426	0.00276273221059018	0.0027857061390587	0.00279072585273087	0.00278206817425236	0.00278363952148078	0.00280591139218973	0.00281718252270872	0.00280541319514802	0.00285387779558266	0.00288251782199901	0.00284998232041402	0.0029565999933584	0.00314558332294248	0.00286631264913195	0.00262984858938339	0.00287630829914719	0.00295079422601535	0.00291400519032753	0.00292209757297317	0.00297750838543045	0.00293850622725849	0.00293640423367398	0.00297161341910357	0.00298656658445866	0.0029778372933236	0.00297275246574713	0.00298296225703433	0.00299781704606128	0.00300327623615274	0.00299718047043704	0.00298862127801731
flux1:	0.651660628019325	0.00283942768583503	0.00284150116536398	0.00285601062692423	0.00287431567996662	0.00288562975381939	0.0028834683229982	0.00286940660491502	0.00285249800342141	0.00284432313718526	0.00285160739136489	0.002871097364514	0.00289106685227383	0.00289891434348006	0.00288989438403375	0.00287161069138424	0.00286035728185371	0.00286907006233459	0.00289484870160309	0.0029191750541354	0.00292495964977332	0.00291664459051939	0.00291927566934789	0.0029436112757394	0.00295575910171522	0.00294247109975886	0.00299253344218712	0.00302385628177634	0.00299058167008815	0.00310450749570451	0.00330374000913414	0.00301148806289741	0.00276345138866833	0.00302158256446584	0.00309971325509137	0.00306106175374816	0.00307141733872854	0.00313079368905547	0.00309060706147287	0.00308926709058471	0.00312648619030666	0.00314149961455205	0.00313133391920366	0.00312563001445532	0.00313709878106825	0.00315418309170697	0.00316121976826024	0.00315515922151889	0.00314540759729995
flux1:	0.651923076923078	0.00297096092783229	0.00297206116381707	0.00298713364706936	0.00300718396202759	0.00302035310772846	0.00301905763141429	0.00300440981738432	0.00298590420211714	0.00297621140119265	0.00298310935278308	0.00300363888863918	0.00302540938966934	0.00303469962106893	0.00302597825678501	0.00300691189220065	0.00299466197451508	0.00300318872599787	0.00302986621037856	0.00305543490979096	0.00306196473958601	0.00305412461710928	0.00305808915126797	0.00308477058681986	0.00309789629906676	0.00308292967472031	0.00313442555367121	0.00316847327612652	0.00313449042267298	0.00325613379205068	0.00346611733873554	0.00316077110015922	0.00290091463417193	0.00317101988605365	0.00325284081895108	0.00321214443601919	0.00322496835571555	0.00328859894091392	0.0032473810473732	0.00324708808572626	0.00328654798120861	0.00330157981877634	0.00328974224794125	0.00328324159231955	0.00329602560611462	0.0033156133605831	0.0033245608830657	0.00331874941315761	0.00330780286690642
flux1:	0.652185525826831	0.0031050809418756	0.00310502903714545	0.00312056187207423	0.00314239101936538	0.00315756350916005	0.00315731247014926	0.00314218994961201	0.00312207413631932	0.00311074009051777	0.00311709715888888	0.00313857482843347	0.00316217121255231	0.0031730344697963	0.0031647876401662	0.00314507996543915	0.00313187429218158	0.00314014224375785	0.0031675826636674	0.00319427518446533	0.00320152901966932	0.00319430168061202	0.0031998853633822	0.00322921849489434	0.00324346300030445	0.00322668643890871	0.00327943938550199	0.00331626907182505	0.00328160947984185	0.00341140166732266	0.00363265332898957	0.00331413421653589	0.00304223810892939	0.00332465676418213	0.00341020475463823	0.00336726994141083	0.00338271439301126	0.00345087657394001	0.00340876491793525	0.00340979734036051	0.00345174850185907	0.00346677537606082	0.00345301801672641	0.00344550047464043	0.00345960637244981	0.00348193815258316	0.00349312360935934	0.00348779082076849	0.00347566872311405
flux1:	0.652447974730585	0.00324154022971063	0.00324015812564458	0.00325604109963408	0.00327966921481511	0.00329698116617203	0.00329794982332483	0.00328247244524823	0.00326074833966458	0.00324766128608907	0.00325332300382787	0.00327564666614369	0.00330108094295396	0.0033136430155556	0.00330605588976673	0.00328586763062388	0.00327176602570729	0.00327971250948586	0.00330778165034086	0.00333547876624892	0.00334343433464982	0.00333695614961676	0.00334445078544373	0.00337676906013096	0.00339232102977015	0.00337363384291747	0.00342746160947073	0.00346715733721999	0.00343184492177396	0.00357024332502829	0.00380329240810015	0.00347155517912558	0.00318743022973068	0.00348253560391447	0.00357183455632842	0.00352646736693765	0.00354462101482132	0.00361756604359664	0.00357468001195183	0.00357730061840109	0.00362200325046967	0.00363702138267402	0.00362109241580439	0.00361229938803164	0.00362767710926192	0.00365294520627564	0.00366667461059132	0.00366205755572782	0.00364880087215802
flux1:	0.652710423634338	0.00338006690158003	0.00337718141941448	0.00339329773836658	0.00341872904183258	0.00343830010285085	0.00344065671897554	0.00342495133056606	0.00340163719903227	0.00338670015144576	0.00339151599865483	0.00341457575702564	0.00344184775600752	0.00345622751418697	0.00344948967880831	0.00342899658176743	0.003414077918481	0.00342165650399901	0.00345023132719631	0.00347881926601415	0.00348745065640519	0.00348184728123305	0.00349154446962215	0.00352721112425149	0.00354431005658746	0.00352364112137116	0.00357836369569602	0.00362104365820377	0.00358508550112187	0.00373257102168793	0.00397795080322334	0.00363298296349999	0.00333647540510316	0.00364466671634131	0.00373773291435452	0.00368975004094135	0.00371063896499816	0.00378857793653365	0.0037450191928903	0.00374947353132445	0.00379719230395651	0.00381222077404624	0.00379387714673473	0.00378352281373437	0.00380006615660515	0.00382840478125704	0.00384495056463338	0.00384128654802338	0.00382695939364888
flux1:	0.652972872538091	0.00352036243994491	0.00351580975954128	0.00353203765917363	0.00355925881873945	0.00358118853722956	0.00358509077629855	0.00356928945231367	0.00354442090438968	0.003527555172726	0.00353138328905235	0.00355506517362877	0.00358416284844684	0.00360046807344622	0.00359476645606399	0.00357415357799287	0.00355851596916675	0.00356570344522477	0.00359468118561115	0.0036240554292075	0.0036333277031603	0.00362870364425005	0.00364088813560051	0.00368029555072515	0.00369922944877159	0.00367653466133951	0.00373198341547696	0.00377780142071302	0.00374117953618623	0.00389824662043513	0.0041564806399993	0.00379830233227939	0.00348929996628688	0.00381099112942068	0.00390784939669353	0.00385708792830685	0.00388068827995418	0.00396378110662796	0.00391963500516144	0.00392615617734505	0.0039771607891138	0.00399224734316592	0.00397127039912008	0.00395905904177418	0.0039766139487516	0.00400809566636863	0.00402768736274145	0.00402520790226331	0.00400990036838741
flux1:	0.653235321441844	0.00366209823102465	0.00365572888247384	0.00367194399049223	0.00370092328693315	0.00372528794534011	0.00373087919885768	0.00371511712517577	0.00368874805254785	0.00366989738245749	0.00367261023631583	0.00369680028526528	0.00372769914267039	0.00374602041812751	0.00374153033706578	0.00372098566468833	0.00370474719697265	0.00371155095446779	0.00374085703903611	0.00377092365251105	0.00378078571867164	0.00377721400419594	0.00379215683594474	0.00383572233788921	0.00385682081343035	0.00383208100843772	0.00388810845115139	0.00393725053582535	0.0038999165762793	0.004067057240953	0.00433864111418344	0.0039673052481945	0.003645744458344	0.00398135264783241	0.00408206220041804	0.00402838695981168	0.00405464696724709	0.00414299615007707	0.00409833203326163	0.00410714937663157	0.00416172055673008	0.0041769496160166	0.00415316181207049	0.00413880878968716	0.00415718792437342	0.00419182611077327	0.00421464433735685	0.004213569764414	0.00419740074819472
flux1:	0.653497770345598	0.0038049114015371	0.00379659573641412	0.00381267406126307	0.00384336104669636	0.0038702105611082	0.00387761594306899	0.00386202900754581	0.00383423277435494	0.00381336834106858	0.0038148592475997	0.00383944757607376	0.00387210892190173	0.00389251181999804	0.00388938695281362	0.00386909517164313	0.00385239537573432	0.00385886067913189	0.00388845501625362	0.00391913005995208	0.00392950735400997	0.00392702061242697	0.00394497213353928	0.00399313029990862	0.00401675493413708	0.00398997610177985	0.00404646565633433	0.00409914385489308	0.00406101813806587	0.00423870283778788	0.00452408357947401	0.00413967582317278	0.00380554870863725	0.00415548550387694	0.00426017197738274	0.00420347997265629	0.00423234698022472	0.00432599704443238	0.0042808655161118	0.00429221339638074	0.00435065237697713	0.00436615416024572	0.00433943467892421	0.00432268792328778	0.00434168890411525	0.00437944486547667	0.00440561798386322	0.00440615177173299	0.00438927010144272
flux1:	0.653760219249351	0.00394840071543895	0.00393803467758968	0.00395385587881045	0.0039861810276896	0.00401553545109704	0.00402485727532636	0.00400957950865996	0.003980450652728	0.00395757695560552	0.00395776713766873	0.00398265158754478	0.00401701956930594	0.00403953578159418	0.00403789810567081	0.0040180352897279	0.00400103734549067	0.00400725400705514	0.00403713561731595	0.00406834372375682	0.00407913237897334	0.00407771636227385	0.00409889927843551	0.00415209157192954	0.00417862593391186	0.00414984296297609	0.0042067182328871	0.00426316433658992	0.00422413970487104	0.00441279878634634	0.00471235422992323	0.00431499244151918	0.00396835317577763	0.00433302031144192	0.00444190883777892	0.00438213112994532	0.00441357843178687	0.00451252082035935	0.00446694684361136	0.00448106957811045	0.00454370794868896	0.0045596670795333	0.00452996427984526	0.00451062313959041	0.00453004722869229	0.00457083986600397	0.00460044223479222	0.00460276404988645	0.00458534617188618
flux1:	0.654022668153104	0.00409212333574618	0.00407963420251817	0.00409508464177251	0.00412895844074287	0.00416080370218619	0.0041721164120517	0.00415727748904942	0.00412693407514709	0.00410209553872357	0.00410094126296149	0.00412603031590841	0.00416202805764672	0.00418664643021094	0.00418657724645134	0.00416730703177125	0.00415020050349028	0.00415630858052416	0.00418651893099261	0.00421819238270061	0.00422925633271356	0.00422884645582058	0.00425344907158066	0.00431211222724721	0.00434195393860239	0.00431123816478393	0.0043684712613628	0.00442893348879991	0.00438888352371601	0.00458889303184294	0.0049029139742436	0.00449274673229996	0.00413371630450733	0.00451350672961228	0.00462695044696687	0.004564052388829	0.00459810094575863	0.00470228317455674	0.00465625495926762	0.00467340469272436	0.00474061117145756	0.00475727294301263	0.00472461214115342	0.00470254108062171	0.00472220931476213	0.0047659250195901	0.00479897564953138	0.0048032323695231	0.00478547528443821
flux1:	0.654285117056858	0.00423559311507927	0.0042209447688343	0.00423591979641957	0.00427123082663486	0.00430551356592398	0.00431885829081722	0.00430458133071917	0.00427316792044959	0.00424645576837743	0.00424395499814437	0.00426916978904145	0.00430669518497916	0.0043333537470102	0.00433488673705233	0.00431635821977847	0.00429936194539761	0.00430555623380599	0.00433618189572182	0.0043682614509896	0.00437943333095447	0.00437991423920925	0.00440808412477592	0.00447263900117056	0.00450619563622368	0.00447366540277494	0.00453128405581033	0.00459602890407094	0.00455481914590655	0.0047664938894419	0.00509517106523012	0.00467237514077626	0.00430114386736165	0.00469644729105566	0.00481494642218267	0.00474892760433988	0.00478565923355123	0.00489499643942182	0.00484845129355569	0.00486887729199428	0.00494105842741045	0.00495873109858879	0.00492321700650308	0.00489835285803441	0.00491811749365961	0.00496461837312408	0.00500107909404099	0.0050073735888943	0.00498948252186466
flux1:	0.654547565960611	0.00437828076439752	0.0043614780141849	0.00437588303447373	0.00441249485290636	0.00444911652732246	0.00446449564573224	0.0044508955304412	0.00441858653774863	0.00439014532295285	0.00438634333278872	0.00441161878333799	0.00445054067726184	0.00447912066835526	0.00448223759173897	0.00446458482767423	0.0044479494816894	0.00445448273549052	0.00448565804174867	0.00451809633796504	0.00452918227439904	0.00453038992855805	0.00456222828285979	0.004633070786153	0.00467076035233838	0.00463659285073816	0.00469468616841352	0.00476400647463627	0.00472150674753503	0.00494510199892163	0.00528851902329559	0.00485329590019058	0.00447012346092617	0.00488133420758939	0.00500554266597601	0.00493643791597766	0.00497599884778918	0.00509038566424934	0.00504319499500157	0.0050671249285243	0.00514471798428465	0.00516377005293085	0.00512558412850018	0.00509793702080226	0.00511768751755047	0.00516681694773437	0.00520658981687331	0.00521496802403737	0.005197139323226
flux1:	0.654810014864364	0.00451961582412517	0.00450070734611522	0.00451445741555285	0.00455220438769158	0.00459101515994134	0.00460838740516591	0.0045955697681622	0.0045625727994181	0.00453260589043922	0.00452759938320598	0.00455288464394925	0.00459304013210429	0.00462336275344797	0.00462799194115722	0.00461133459947033	0.00459534443137856	0.00460252935452736	0.00463443956956359	0.00466720728344321	0.00467799486933912	0.00467972027391513	0.0047152772783405	0.00479277250170442	0.00483502800496062	0.00479947008457518	0.00485819293604324	0.00493242164756646	0.00488851749574439	0.00512423885937802	0.00548237111121448	0.00503494294820202	0.00464015612688442	0.00506768027956237	0.0051983992342698	0.00512628165013131	0.00516887788753138	0.00528819890213598	0.00524015512110443	0.005267770974241	0.00535122897181993	0.00537208119118897	0.00533147495304062	0.00530112434037219	0.00532078858209224	0.00537237424178349	0.00541529870373247	0.00542573627574687	0.00540813703548997
flux1:	0.655072463768117	0.00465898991880108	0.00463806951823576	0.00465108751927857	0.00468977011593936	0.00473056330108752	0.00474984001102268	0.00473790094893755	0.00470445962095716	0.00467323298209047	0.00466717241967242	0.00469243092430225	0.00473362437742993	0.00476545057888671	0.00477146792598546	0.00475591243753942	0.00474088575660979	0.00474909586056408	0.00478198102962126	0.00481507524531808	0.00482534337361339	0.00482733695433013	0.00486660840526559	0.00495108840449025	0.00499836486835816	0.00496174043093062	0.00502131647314918	0.00510084416911706	0.00505544579252086	0.00530346507215531	0.00567618340106583	0.0052167890826764	0.00481077778732775	0.00525503648846962	0.00539319685483258	0.00531818320271497	0.0053640712682887	0.00548820906544499	0.00543901713139604	0.00547042991475202	0.00556020061396949	0.00558331341089801	0.00554059926091483	0.00550768733919529	0.00552723001334079	0.00558108564953581	0.00562693668969674	0.00563932706863348	0.00562207374599965
flux1:	0.655334912671871	0.00479576042098721	0.00477296651401525	0.00478518025420079	0.0048245606140214	0.00486706859770944	0.00488811166158511	0.00487713810338244	0.00484353381560226	0.00481137757102095	0.00480446763680394	0.00482967711135726	0.00487168125026243	0.00490471441430458	0.00491194622018939	0.00489758670707988	0.00488387482189979	0.00489354421063048	0.00492770341461159	0.00496115702173186	0.00497068594669526	0.00497266173317107	0.0050155872058229	0.00510735202966232	0.00516013358210936	0.00512284563622123	0.00518356899175625	0.00526886217143935	0.00522191001584436	0.00548238375598244	0.00586946115631758	0.00539835324586278	0.00498156566225783	0.00544299210990079	0.00558962993711666	0.00551188796507589	0.00556136583723993	0.00569020661572221	0.00563948233374461	0.00567471039953545	0.00577121246060027	0.00579707017997448	0.0057526113528612	0.00571733636043872	0.0057367570722212	0.00579268500012968	0.00584117401294603	0.00585532004177227	0.00583845870437886
flux1:	0.655597361575624	0.00492925347612569	0.00490476690760445	0.00491610574487451	0.00495590444865217	0.00499979694825551	0.00502241884205729	0.00501248939890124	0.00497904161080385	0.00494634911855992	0.00493884743184321	0.0049640001585337	0.0050065591999568	0.00504045019859605	0.00504867702833833	0.00503559541575707	0.00502357991267524	0.00503520196093012	0.00507099728146291	0.0051048878523642	0.00511346793909464	0.0051151070916692	0.00516156982989489	0.00526089073473248	0.00531969519134243	0.00528222153530475	0.00534445706371624	0.0054360738661524	0.00538754098531197	0.00566062802970975	0.00606174720796056	0.00557919065570172	0.00515212849132007	0.00563115747338205	0.00578738720228859	0.00570714371040331	0.0057605467216033	0.00589398444165824	0.0058412605631963	0.00588021589020252	0.00598381623531545	0.00601291010807516	0.00596711102847232	0.00592972244426148	0.00594905605777838	0.00600685258913432	0.00605763276036849	0.00607324379643284	0.0060567345224553
flux1:	0.655859810479377	0.00505876540596657	0.00503280591386722	0.00504319764793735	0.00508309260975788	0.00512797793174131	0.00515194398678348	0.00514313001876043	0.00511019473300399	0.00507741916373643	0.00506963352284818	0.00509473704968162	0.00513757164136502	0.00517192551134363	0.00518088629251425	0.00516915125846266	0.00515923968040889	0.00517336444555114	0.00521122365615389	0.00524568023317699	0.00525311831989334	0.00525407206005869	0.00530390071903013	0.00541102408996954	0.00547640289861058	0.00543928552673377	0.00550346754607642	0.00560206797768178	0.00555196020581805	0.00583783518171402	0.00625259529833525	0.00575886865679474	0.00532208333910537	0.00581913378752633	0.00598612412635915	0.00590367216648472	0.00596137734806304	0.00609931805410094	0.00604405793156477	0.00608654333588306	0.00619753962688416	0.00623035143876156	0.00618364911455568	0.00614444571239539	0.00616376659790994	0.00622323214702244	0.00627590977145066	0.00629260573202717	0.00627631310860189
flux1:	0.65612225938313	0.00518356182082321	0.00515638358917682	0.00516575235009065	0.00520538050372419	0.00525081009244873	0.00527584285449603	0.00526820944289981	0.00523617578486781	0.00520382444625316	0.00519610896052552	0.00522118730486087	0.0052640007606881	0.00529838421471231	0.00530778002577187	0.00529744477803188	0.00529006491078435	0.00530729500861017	0.00534771193605582	0.00538291850754011	0.00538904153233847	0.00538893406458551	0.00544190636765067	0.00555705684160144	0.00562958921557274	0.00559341864674879	0.00566004788643479	0.00576639670916702	0.0057147523304025	0.00601361328077697	0.00644153497488033	0.00593693464413769	0.00549102507067261	0.00600647770462705	0.00618543348996004	0.00610113696589938	0.00616357707481223	0.00630594526579447	0.0062475626010735	0.00629328077362278	0.00641189196538581	0.0064488800843506	0.00640173638047698	0.00636106674791105	0.00638049726671975	0.00644145188620129	0.00649560426232851	0.00651292720570006	0.00649661797174677
flux1:	0.656384708286884	0.0053028742791117	0.00527476106449299	0.00528302677349041	0.0053219888642165	0.00536746501067842	0.00539325027660736	0.00538685678932193	0.00535614176388723	0.00532476858673354	0.00531751905776615	0.00534261431304	0.0053850995872725	0.00541904875351422	0.00542854613824949	0.00541964534308189	0.00541523840634082	0.00543622303025317	0.00547975470780089	0.00551594979061136	0.00552060614701328	0.00551903856101213	0.00557488687795418	0.0056982685246189	0.00577854985553784	0.00574394641485306	0.0058135849462121	0.00592854685941158	0.00587543766992376	0.00618750778317272	0.00662803666910423	0.00611288437648927	0.00565849643709679	0.00619266972214286	0.00638482095174444	0.00629911518533479	0.0063668009735791	0.00651354957654321	0.00645143193706092	0.00650000498708407	0.00662637132865172	0.00666796011832451	0.00662085405282022	0.0065791178852331	0.00659883989261488	0.00666114366196332	0.00671634317599622	0.00673377606944741	0.00671712392802004
flux1:	0.656647157190637	0.00541589493486028	0.00538715520246415	0.00539423491132936	0.00543210326988323	0.00547708944102972	0.00550328336056791	0.00549818334182226	0.00546922499993066	0.00543942167555472	0.00543307051504241	0.00545824467005781	0.00550009158434856	0.00553311969018227	0.00554235374981461	0.00553490019507943	0.0055339132614449	0.00555934006147208	0.00560660019371907	0.00564407272099599	0.00564713250424454	0.0056436888117383	0.00570210762476251	0.00583390269866422	0.00592252861046984	0.00589012306996573	0.00596338698513285	0.00608791526300371	0.00603345062998618	0.00635897571875367	0.00681148559002148	0.00628613895808855	0.00582396665034512	0.00637709475015865	0.0065836915465647	0.00649707900430056	0.00657062584062559	0.00672175053970859	0.0066552839847834	0.00670628029882436	0.00684047231022375	0.00688704517518914	0.00684046395378953	0.00679811153340883	0.00681837831468414	0.00688195465388618	0.00693779760138716	0.00695478904258831	0.0069373857535779
flux1:	0.65690960609439	0.00552177017834001	0.00549273256092638	0.00549854365468328	0.00553487242338542	0.00557880536811643	0.00560504190981467	0.00560128210579669	0.00557453144131376	0.00554691766822803	0.00554192851912968	0.00556726526115918	0.00560816769067982	0.00563977278838669	0.00564835065038274	0.00564233234745845	0.00564521027952839	0.0056757949494596	0.00572744374268185	0.00576652619284663	0.00576788190518695	0.00576213824001564	0.00582279343065178	0.00596315899697939	0.00606070737948345	0.00603112320833676	0.00610867290534561	0.00624379386300461	0.00618812865144665	0.0065273732771352	0.0069911709822511	0.00645603672061479	0.00598682435162552	0.00655904038169401	0.00678135058572292	0.0066943917815914	0.00677454510881803	0.00693010267198472	0.00685869509180384	0.00691165923088228	0.00705369351791655	0.00710558909004494	0.00706001657498582	0.00701754358899334	0.00703868881478785	0.0071035477438063	0.00715968556644082	0.00717567858149389	0.00715704983265617
flux1:	0.657172054998143	0.005619594668814	0.00559060390026935	0.00559506884641935	0.00562940583315272	0.00567170848119209	0.00569760660137166	0.00569522503672352	0.00567113695050671	0.00564635013317502	0.00564321222865467	0.00566881852937463	0.00570848150477468	0.005738154669241	0.00574566011674139	0.00574103850319108	0.00574821562604765	0.00578468925457685	0.00584142021628736	0.00588248043487055	0.00588204972391431	0.0058735873270874	0.00593612718055832	0.00608519064071854	0.00619220445568544	0.00616604329496443	0.00624857136560422	0.0063953676332121	0.00633871386476582	0.00669195947146577	0.00716629363018089	0.00662184265888912	0.00614638744876929	0.00673771424452734	0.00697701917591803	0.00689031959194726	0.00697797331133339	0.00713810240048504	0.00706120393247879	0.00711568522564237	0.00726554389739299	0.00732305436191463	0.00727895608291089	0.00723689142152772	0.00725933164316506	0.00732558951356489	0.00738175963545201	0.0073962223899719	0.00737584674770262
flux1:	0.657434503901897	0.00570840727955938	0.00567982059714421	0.00568287270804728	0.00571477191979015	0.00575486613803294	0.005780036148804	0.00577905928093153	0.00575808290636644	0.00573676749140955	0.00573598967769908	0.00576199703991119	0.00580014395334375	0.0058273785677982	0.00583337858169898	0.00583008829100008	0.00584197993040127	0.00588507441559998	0.00594759916581393	0.00599103249862418	0.00598876409389931	0.00597718609482579	0.00604125386558071	0.00619910888048771	0.00631608236043548	0.00629391338899382	0.00638213027312731	0.00654172572268771	0.00648436678694054	0.00685191477104437	0.0073359900991984	0.0067827738133547	0.00630192823143554	0.00691227728064093	0.00716986125129174	0.00708405576178991	0.00718025859423855	0.00734520062123819	0.00726232056590291	0.00731789700529525	0.00747554717933428	0.007538917579667	0.00749672216077968	0.00745560748100663	0.00747983543257588	0.00754772784920051	0.00760378128189236	0.00761623763899869	0.00759356710725237
flux1:	0.65769695280565	0.00578719027962175	0.00575937417384023	0.00576096375995687	0.0057899977309943	0.00582731621920457	0.00585136509159917	0.00585180417604163	0.00583437278572085	0.00581716927190595	0.00581927356457338	0.00584583890846373	0.00588221915161802	0.00590652187581499	0.00591057559099205	0.00590852595362782	0.00592551989645853	0.00597595195092145	0.0060449843133723	0.00609120744420009	0.00608709071817445	0.00607204203305866	0.00613728983699449	0.00630399424310263	0.00643136434768723	0.00641371718282412	0.006508334920578	0.00668188325861402	0.00662418866469011	0.00700637006221774	0.00749936814055062	0.00693803506978132	0.00645270844268613	0.00708188597992376	0.00735901642255683	0.00727475303117556	0.00738070000630612	0.00755081713864044	0.00746153787179135	0.00751783361504635	0.00768324408208504	0.00775267166876619	0.00771274949509537	0.00767311089447701	0.00769967827874153	0.00776956377780383	0.00782548711505943	0.00783554539217229	0.00781002665692241
flux1:	0.657959401709403	0.00585487259319281	0.00582819973610108	0.0058283000758604	0.00585407132824397	0.0058880682639535	0.00591060387244381	0.00591245076231191	0.00589897140379691	0.0058865049676768	0.0058920195184837	0.00591932577329928	0.00595372313335752	0.00597462690972098	0.00597629706946758	0.00597537517306142	0.00599782306818608	0.00605627750561718	0.00613251810869815	0.00618196542832113	0.00617604310507871	0.00615723214980866	0.00622333584417424	0.0063989128462495	0.00653705668642322	0.00652441662010498	0.00662613117616556	0.00681480890283867	0.00675724713964675	0.00715443886165693	0.0076555449249264	0.0070868572078196	0.00659801649161661	0.00724573440918384	0.00754363170872884	0.00746155634875101	0.00757856533523507	0.00775435288570726	0.0076583420790863	0.0077150388776147	0.00788819228565972	0.00796382552434649	0.00792646638869287	0.00788878015913569	0.00791827036581185	0.00799062373956477	0.00804655396748378	0.00805393284391671	0.0080250289674105
flux1:	0.658221850613157	0.00591033730689907	0.00588518351229738	0.00588379622309732	0.00590594751200797	0.00593610791035561	0.00595674246778634	0.00595996513664601	0.0059508081082938	0.00594367677762527	0.00595312819655473	0.0059813847053028	0.00601362668784713	0.0060307057307998	0.00602957223304897	0.00602964707799879	0.00605785580510475	0.00612496886361702	0.00620909119098942	0.00626221375138089	0.00625459642603985	0.00623181691684711	0.00629849150725016	0.00648293478014103	0.00663217244311909	0.00662497635992677	0.00673444909507966	0.00693945206783982	0.00688259923945584	0.00729524495388578	0.00780367898324979	0.00722852831888282	0.00673719834180654	0.00740308685688974	0.0077228856273467	0.00764362936717001	0.00777310534119533	0.00795519648379097	0.00785221929095403	0.00790906397037006	0.00808996453984104	0.00817190211933475	0.00813729425505016	0.00810195001294947	0.00813494296022843	0.0082103386281376	0.00826657014129783	0.00827112127379378	0.0082383342076465
flux1:	0.65848429951691	0.00595243289129636	0.00592917403581634	0.00592633364552682	0.00594455696227108	0.00597040501289092	0.00598875810997107	0.0059932962278535	0.00598878452366613	0.00598754691200392	0.00600145199578886	0.00603089481787667	0.00606086278209604	0.00607374900526986	0.00606942368436142	0.00607035079505478	0.00610457388692071	0.00618091729948987	0.00627355566342914	0.00633082197782469	0.00632170249270861	0.00629485347357272	0.00636186846762544	0.00655515095807236	0.00671575206969158	0.00671438343769566	0.00683222235628537	0.00705476394936919	0.00699930645108406	0.00742793874606584	0.00794298812554062	0.00736241111586412	0.00686967497180743	0.00755329407017794	0.00789600007931136	0.00782016943224525	0.00796356134197453	0.00815272323228405	0.00804265588092187	0.00809946713677042	0.00828814550259707	0.0083764363901697	0.00834464954998241	0.00831191476754568	0.00834894738945319	0.00842803458434058	0.00848501870442789	0.00848674604807771	0.00844964065762241
flux1:	0.658746748420663	0.00597998703838311	0.00595899596678929	0.00595477368781701	0.0059688182316206	0.00598992504073841	0.00600562676037853	0.0060113876676685	0.00601178659548155	0.00601694936432022	0.00603580639839293	0.00606669850716747	0.00609433815141465	0.00610273803143943	0.0060948795165689	0.00609650534925722	0.0061369346479951	0.00622300103243749	0.00632474041665909	0.00638663774485537	0.00637630323918503	0.00634540565651765	0.00641259968949385	0.00661468507654022	0.00678687677788785	0.00679165863635809	0.00691840005010557	0.00715970817975018	0.00710643864514308	0.00755169837441263	0.00807274886520236	0.00748794185292126	0.00699494236205442	0.0076957898820493	0.00806223850288147	0.00799040883139537	0.00814916496277558	0.0083462866560204	0.00822913216173692	0.00828581010017481	0.00848232797875198	0.00857697405878913	0.00854794907018718	0.00851793900498941	0.00855946554619937	0.00864293802520941	0.00870127597149595	0.00870035196010255	0.008658582167445
flux1:	0.659009197324416	0.0059918217430136	0.00597346525338534	0.00596797208820783	0.00597765151135506	0.00599364267617406	0.00600633719457256	0.00601319261159672	0.00601869990532348	0.00603070530479402	0.00605498519718664	0.00608761643392654	0.00611294784161361	0.00611665840606287	0.00610498581549821	0.00610715144766659	0.00615390928762963	0.00625009923525001	0.00636146649958668	0.00642850096003105	0.00641734062319505	0.00638254922175247	0.00644984323409745	0.00666069837933826	0.00684467231874717	0.00685585807456543	0.0069919493060603	0.00725325957322041	0.00720306643228538	0.00766571531989816	0.00819227723590692	0.00760461081328993	0.00711255399499953	0.00783006960118128	0.00822089215652743	0.00815360356462788	0.00832913102811688	0.00853520478908826	0.00841111044831452	0.00846765143801647	0.00867210913657985	0.00877307208832593	0.00874661864217977	0.00871927489492684	0.00876563100506295	0.00885419433309947	0.0089146248740001	0.00891140345048046	0.0088647405903104
flux1:	0.65927164622817	0.00598676836284485	0.00597140438243715	0.00596479369892687	0.00596999285447749	0.00598055613500903	0.00598990606966468	0.00599768985535523	0.00600842672831951	0.0060276407330003	0.00605777827942696	0.00609246477441507	0.00611559100325672	0.00611451354262366	0.00609881793334529	0.00610136179251046	0.00615449410653511	0.00626110514969442	0.0063825608185721	0.00645525476761867	0.0064437619330336	0.00640537186815891	0.00647278013263751	0.00669238657545348	0.0068883030284676	0.00690606589555121	0.0070518496132353	0.00733439250469232	0.0072882444938069	0.00776916812261305	0.00830089532476744	0.00771192860557778	0.00722208990466427	0.00795565577144638	0.00837125930724274	0.00830901407515349	0.00850264651782788	0.00871874494169879	0.00858802013687771	0.00864453784145181	0.00885708705646132	0.0089643008104795	0.0089401042576786	0.00891518386930106	0.0089665575865181	0.00906089674796588	0.00912427965220006	0.00911930571254986	0.00906766834795607
flux1:	0.659534095131923	0.00596368188097011	0.00595165688250717	0.00594412648168459	0.00594480768166884	0.00594970076028621	0.00595539232264669	0.00596389955844915	0.0059799032432024	0.00600660489748548	0.00604299045216296	0.00608007309473498	0.00610118622647488	0.00609533649255468	0.00607548935287159	0.00607824908028152	0.00613771989638268	0.00625493737779397	0.00638686721186968	0.00646575280242902	0.00645452087861493	0.00641296908868988	0.00648060746774379	0.00670897015548693	0.00691695834395625	0.00694138116102163	0.00709708190199188	0.00740206321712648	0.0073609908479705	0.00786119082196866	0.00839789131071177	0.00780938582099795	0.00732311941616282	0.00807205979299623	0.00851262384727932	0.00845588445502086	0.00866885975896977	0.00889611139915434	0.00875924334214385	0.00881599467683744	0.00903685767723469	0.00915024707355746	0.00912788391679907	0.00910495935558571	0.00916137068066117	0.00926211998145971	0.00932941597364897	0.00932343023373006	0.00926691368893137
flux1:	0.659796544035676	0.005921454374344	0.0059131009492717	0.00590489443674687	0.00590110292520227	0.00590016093407276	0.00590190974494775	0.00591089737449611	0.00593211573027708	0.00596648831383258	0.0060094600519765	0.006049301518526	0.00606868520424252	0.00605819923775762	0.0060341578008556	0.0060369716658613	0.00610265947748705	0.00623054925966439	0.00637325503442146	0.00645886359613972	0.0064485762445838	0.00640443816039763	0.00647252910773415	0.0067096810551479	0.00692983589348852	0.00696090360546363	0.00712661700530081	0.00745519213907003	0.00742026832220042	0.00794084427626315	0.00848248247161905	0.0078964151631887	0.0074151661396751	0.00817874874816361	0.00864424001788335	0.00859342711683143	0.00882687427092167	0.00906644016289265	0.00892410474882146	0.00898151746731527	0.00921101193343613	0.00933051721898939	0.00930947801313173	0.00928794695701944	0.00934923619805442	0.00945695237129345	0.00952919974892075	0.00952313754456117	0.00946204051826606
flux1:	0.660058992939429	0.00585902858670127	0.00585466291400858	0.00584606993906498	0.00583793798761469	0.00583108022688736	0.00582863750764065	0.00583782671205565	0.00586411543204347	0.00590623993943373	0.0059560767616652	0.00599905661437143	0.00601708443162462	0.006002219676403	0.00597402933122504	0.00597673783534066	0.00604843427689605	0.00618693722606841	0.00634062654690152	0.00643347423972293	0.00642489096574023	0.00637887343679585	0.00644774741386127	0.00669374972783668	0.0069261262837103	0.00696372342244506	0.00713940862597422	0.00749265268268493	0.00746497438529353	0.00800709816748502	0.00855379011323182	0.00797236460491101	0.00749768319505593	0.00827512540107471	0.00876532844650405	0.00872081867646851	0.00897575085222957	0.00922880353591009	0.00908186861031909	0.00914056577905548	0.00937913269602168	0.00950473844341505	0.00948445614343382	0.00946355894722577	0.00952938273373788	0.00964452115970664	0.00972280875164126	0.00971779102225964	0.00965263608341123
flux1:	0.660321441843183	0.00577541330192972	0.00577533207358473	0.00576668679185033	0.00575443562739041	0.00574167076880936	0.00573482956750066	0.00574391000265797	0.00577503281578374	0.00582488403072442	0.00588179900510789	0.00592830645764035	0.00594543578113874	0.0059265676752878	0.00589436214081693	0.00589681051715119	0.00597422165497854	0.00612314989073015	0.00628792534706635	0.00638849623201903	0.00638243498585893	0.00633536632040946	0.00640545944376821	0.00666039693928734	0.00690500458651879	0.00694891960450246	0.00713439526496133	0.00751327187794276	0.00749394396917613	0.00805882935436073	0.00861083280171489	0.00803648759407551	0.00757004419407212	0.00836052608396644	0.00887508595915457	0.00883721012168343	0.00911451978281338	0.0093822253823334	0.00923174443397969	0.00929256055955955	0.00954079109242558	0.00967255721672358	0.00965243874603245	0.00963128109671177	0.00970111421896817	0.00982400749464743	0.00990944342383205	0.00990675824426744	0.00983830295213442
flux1:	0.660583890746936	0.005669702706615	0.00567417894494793	0.00566585596306996	0.00564979470794819	0.00563122382406678	0.00561982498584128	0.00562846095225266	0.00566409300488195	0.00572153817749447	0.00578567227470772	0.00583609636922434	0.00585285786399903	0.0058304725319049	0.00579447265072532	0.00579651484914398	0.00587926521444167	0.00603830019425714	0.00621414856243374	0.00632287663991595	0.00632019504280073	0.0062730128014866	0.00634486063880277	0.00660883390980389	0.0068656322927521	0.00691556967951972	0.00711051385176512	0.00751584582699948	0.00750596732074297	0.00809483880056859	0.00865254026445277	0.0080879524388046	0.00763155179468115	0.00843423684233345	0.0089727082734832	0.00894175089030977	0.00924220281431717	0.00952570571487896	0.0093729011556106	0.00943688533852096	0.00969554190493025	0.00983363389019251	0.00981309285262951	0.00979067139323727	0.00986381256961405	0.00999465049925217	0.0100883263742027	0.0100893999417977	0.0100186358403146
flux1:	0.660846339650689	0.00554110197424032	0.00555037914732852	0.0055427862691289	0.00552330724415235	0.00549912422345297	0.00548306195347735	0.00549090051044505	0.00553063486416404	0.00559543472120858	0.00566685050294648	0.0057215676267289	0.00573855081725109	0.00571323472767734	0.00567374668131635	0.00567525114717538	0.00576289040894446	0.0059315829664168	0.0061183653946672	0.006235617185094	0.00623719361310823	0.00619093034506359	0.00626515781425838	0.00653827294894048	0.00680717142262485	0.00686277135791779	0.00706672544442593	0.0074991698781215	0.00749982186509885	0.00811388538264076	0.00867778581809415	0.00812586868516797	0.0076814615650557	0.00849552384067722	0.00905742151905881	0.00903362308244321	0.00935784245250868	0.00965825139231784	0.00950448793471431	0.00957289101579418	0.00984291800590347	0.00998763334598759	0.00996612228199775	0.00994135179197578	0.0100169320722576	0.0101557425454955	0.0102586932669061	0.0102650501746093	0.010193187929564
flux1:	0.661108788554442	0.00538896085670997	0.00540324479047947	0.0053968121151143	0.00537438220564315	0.00534487146427723	0.00532409851945672	0.00533077949003419	0.00537413642379157	0.0054459480113121	0.00552462290287166	0.00558398175900578	0.00560181734375595	0.00557424480566714	0.00553165827265083	0.00553251542909567	0.00562452735662872	0.00580229978950024	0.00599974386707827	0.00612580275073078	0.00613251784137874	0.0060882844340629	0.00616559172948186	0.00644794879243199	0.00672881004781324	0.0067896741629646	0.00700205087952063	0.00746208033768658	0.00747431423922748	0.0081147313948023	0.0086854312617038	0.00814932459832021	0.00771901543835917	0.00854367068988815	0.00912851633058811	0.00911207950421026	0.00946053441000425	0.00977890857468005	0.0096256584864011	0.00969990338799593	0.00998242412790322	0.0101342123524301	0.010111253579863	0.0100829953707228	0.0101599889414511	0.0103066200113518	0.0104197802524627	0.0104329940450805	0.0103614343545337
flux1:	0.661371237458196	0.00521281621051217	0.00523226450965297	0.00522742980350501	0.00520257805337421	0.00516810985506641	0.00514264258191275	0.00514781031964192	0.00519424891675464	0.00527262963485882	0.0053584484581009	0.00542275276284193	0.00544209240182693	0.00541301155723901	0.00536779789470643	0.00536792880266645	0.00546374192625706	0.00564989211094478	0.00585758643128023	0.0059926393185371	0.00600535769351962	0.00596432356828978	0.00604546795731267	0.0063371489193753	0.00662979626336933	0.00669551713317778	0.00691561223618103	0.0074035021845021	0.00742832672579453	0.0080961923343095	0.00867437576792464	0.00815742765476239	0.00774347703470442	0.00857801385347296	0.0091853775488722	0.00917647819813455	0.00954945840804366	0.00988679244142847	0.00973559538584238	0.00981723223950398	0.010113530610143	0.0102730050189018	0.0102482197058043	0.0102153118945897	0.0102925502381022	0.0104466547749452	0.0105708141987972	0.0105924504175646	0.0105227417906482
flux1:	0.661633686361949	0.00501244330173734	0.00503715229678658	0.0050343430071005	0.00500764508747728	0.00496866913777824	0.00493859268974262	0.00494190938731737	0.00499084074867076	0.00507525291171455	0.00516799946816005	0.00523748876011239	0.00525898297596656	0.00522920058958497	0.00518191062807598	0.00518127590949262	0.00528027508213294	0.0054739823779193	0.00569137371488012	0.0058354998514605	0.00585505118276535	0.0058184203351629	0.00590419357427987	0.00620524966856686	0.00650947618454503	0.00657966763592912	0.0068066749173714	0.00732249618194077	0.00736086173216494	0.00805718309299522	0.00864359998476948	0.00814933977496514	0.00775416105460407	0.00859796798480031	0.00922750351858462	0.00922630681126369	0.00962390289583088	0.00998111054400865	0.00983353113733342	0.00992418081929648	0.0102356680334619	0.0104036082307487	0.0103767437436512	0.0103380346915703	0.0104142259994258	0.0105752512753163	0.0107110114616982	0.0107425664139488	0.0106763522235405
flux1:	0.661896135265702	0.00478791467760632	0.00481790426243417	0.00481751697690698	0.00478957757262732	0.00474661577218997	0.00471208984375307	0.00471325005384524	0.00476405141936445	0.00485386675894586	0.00495321441654194	0.00502804342784426	0.00505231808136989	0.00502268302800644	0.00497394364559307	0.00497255148822088	0.00507408940245952	0.00527442183301007	0.00550081447491786	0.00565397549587335	0.00568113366171462	0.00565011559849133	0.00574131665464576	0.00605175435341617	0.0063673311992224	0.00644165647899801	0.00667468531591957	0.00721829926198807	0.00727107886017015	0.00799675410120507	0.00859219839449287	0.00812430090865408	0.00775045082228623	0.00860303577207466	0.00925451136949565	0.00926119242445254	0.00968328064019845	0.0100611778155666	0.00991876389135157	0.0100200548376095	0.0103482237934871	0.0105255690865086	0.0104965247268751	0.0104509109632014	0.0105246671069927	0.0106918522657434	0.0108395889141291	0.0108824280740075	0.0108213862287342
flux1:	0.662158584169456	0.00453966461220989	0.00457486166493676	0.00457724016300585	0.00454867454023177	0.00450231380316155	0.00446357908693478	0.00446232499555065	0.00451435406965528	0.00460885776661907	0.00471435919233046	0.0047945762636299	0.00482220786805675	0.00479359289756775	0.00474410128544023	0.0047420132483926	0.00484542088554479	0.00505134280189988	0.00528589906907071	0.00544792897688576	0.00548338806856276	0.00545916304514649	0.00555656581952473	0.00587632996428216	0.00620301058297234	0.0062812058377179	0.00651930040599072	0.00709035398040265	0.00715832129103841	0.0079141139268829	0.00851939651710798	0.00808163807032555	0.00773180142208884	0.0085928009640381	0.00926612794356887	0.00928089577459616	0.00972713418706022	0.0101264232886497	0.0099906672407708	0.010104170662489	0.0104505416355003	0.0106383761362774	0.0106072270942919	0.0105536964242899	0.0106235694637636	0.0107959538345114	0.0109557879232832	0.011011088063618	0.0109568670874789
flux1:	0.662421033073209	0.00426855680656669	0.00430877814303404	0.00431419136833896	0.00428560738680945	0.00423649323831628	0.00419387855312485	0.00419001540025107	0.00424262424170996	0.0043410182852088	0.00445209465241751	0.00453761969604011	0.00456910970034341	0.0045423909117548	0.00449290541871022	0.00449023883644382	0.00459483382437585	0.00480521302528125	0.00504695366172778	0.00521754733079901	0.00526189369139439	0.00524557224555973	0.00534988811316743	0.00567884036524665	0.00601635748604317	0.00609824873204188	0.00634040787639597	0.00693832576862042	0.00702213115752236	0.00780863861747652	0.00842455393652302	0.0080207611638078	0.00769772991185734	0.00856690773037498	0.00926216941192024	0.0092852923596561	0.00975513242302996	0.0101763904815261	0.010048695142927	0.0101758630326832	0.0105419249889106	0.0107414556936266	0.0107084744834183	0.0106461538095735	0.010710682967966	0.0108871275075957	0.0110589086577978	0.0111276075167493	0.0110817627583104
flux1:	0.662683481976962	0.00397595318740256	0.00402088914359601	0.00402951042711178	0.00400149204206366	0.0039503233388725	0.00390425303024087	0.00389766392212989	0.0039502118456177	0.00405161772614378	0.00416754788881717	0.0042581504451303	0.00429389860655508	0.00426993213854405	0.00422125879146007	0.00421818480246038	0.00432327672793227	0.00453688989711009	0.00478469296068449	0.0049633920835208	0.00501707229347947	0.0050096497882046	0.00512148499600269	0.00545937581533168	0.00580742877350382	0.00589294136984435	0.00613813806611476	0.00676210994477943	0.00686225659303633	0.00767987177678618	0.00830715830000401	0.0079411508999566	0.00764779783445416	0.00852503329722579	0.00924251531693015	0.00927434588005632	0.00976706134373306	0.0102107347429237	0.010092384292391	0.0102344931598361	0.0106216446299832	0.0108341737928486	0.0107998477376791	0.0107280536550128	0.0107858220922126	0.0109650449636879	0.0111483493228911	0.0112311059028414	0.0111950391199535
flux1:	0.662945930880715	0.0036637821761565	0.00371298194536515	0.00372487064276126	0.00369796356183657	0.00364548820728688	0.00359648905054531	0.003587148271087	0.00363901329045548	0.00374247420136774	0.00386238445298914	0.00395766246422277	0.00399793957004401	0.00397753530715439	0.0039305094990645	0.00392724604822546	0.00403213789777714	0.00424767324998134	0.00450027034886532	0.0046864463634382	0.00474973196744903	0.00475203955378389	0.00487184784686853	0.00521828066915293	0.00557651162140993	0.00566567198975785	0.00591287133000389	0.00656183321320133	0.00667865550640537	0.00752752209419082	0.00816681837187633	0.00784234682764016	0.00758159377138016	0.00846686297596985	0.00920708414439496	0.00924808113976276	0.00976281322173494	0.0102292212733049	0.0101213568858932	0.0102794584125954	0.0106889508250823	0.0109158436498984	0.0108808863550778	0.0107991751470221	0.0108488740281106	0.0110294996507037	0.0112236433252334	0.0113208109599858	0.011295715820873
flux1:	0.663208379784469	0.00333460540219798	0.00338746518349292	0.00340255161509326	0.00337725132922135	0.00332426238799939	0.00327296890454654	0.0032609527345462	0.00331154114143687	0.00341602396918737	0.00353887909144447	0.003638239143092	0.00368315961635826	0.00366705215839204	0.00362251548650723	0.00361931499927576	0.00372330007363521	0.00393935629006643	0.00419532548075559	0.00438815980320266	0.00446111039355736	0.00447376434418118	0.00460179557681055	0.00495618266883388	0.0053241414996398	0.0054170712904589	0.00566524594531369	0.00633785598899708	0.00647150223768244	0.00735146610986601	0.00800326516808325	0.00772394428011045	0.00749872436441206	0.00839207673907648	0.00915581725896058	0.00920656351645044	0.00974237840675857	0.0102317269654688	0.0101353265103714	0.0103102047516106	0.0107430897252822	0.0109857379127402	0.0109510922919192	0.010859304891868	0.0108998005612483	0.0110804197054614	0.0112844873386765	0.0113961006357164	0.0113829159545436
flux1:	0.663470828688222	0.0029916821231486	0.00304743701122405	0.0030655112894676	0.00304225329516289	0.00298958455927252	0.00293674146205223	0.00292223548350673	0.0029709892015573	0.00307538663058617	0.00319998299309486	0.00330262293790235	0.00335211821945949	0.00334093586843383	0.00329970858874464	0.00329684033030203	0.00339919417881938	0.00361427503697199	0.00387203031004041	0.00407049295721493	0.00415291980434248	0.00417627145176518	0.00431251734030293	0.0046740278244817	0.00505112668944759	0.00514802969594507	0.0053961718377356	0.00609078189349371	0.00624120278594963	0.00715176310309267	0.00781636887431435	0.00758560765060372	0.00739882087607378	0.00830035436058821	0.00908867618771955	0.00914989042330377	0.00970584297640851	0.0102182477658856	0.0101341088807803	0.0103262426879604	0.0107833234493483	0.0110431046625436	0.011009935116773	0.0109082321775173	0.0109386310625423	0.0111178680285927	0.0113307547767184	0.0114565306172634	0.0114559025873205
flux1:	0.663733277591975	0.00263903019631684	0.00269675060943714	0.00271745569091999	0.00269660746564159	0.00264512737216671	0.00259158784372478	0.00257488976965627	0.00262129117394448	0.0027244242417387	0.00284938575533248	0.00295428081788399	0.00300807478361103	0.00300230776297701	0.00296515771841654	0.00296288509757803	0.00306285224684474	0.0032753567684245	0.00353313467858505	0.00373596293007694	0.00382739555986648	0.00386148406596596	0.00400562260823656	0.00437312418502498	0.00475858352861838	0.00485972542567588	0.0051068541150202	0.00582147909498661	0.00598842229488692	0.00692868627539184	0.00760617589570926	0.00742710411971018	0.00728156524622713	0.00819140230682844	0.00900565524109308	0.00907819723025764	0.00965339362747629	0.0101889112948926	0.0101176375807956	0.0103271668247716	0.0108089530373988	0.0110871860873335	0.0110568579425898	0.0109457405034855	0.0109654459368008	0.0111420278203801	0.0113624919082364	0.0115018439864947	0.0115140983969093
flux1:	0.663995726495728	0.00228148103623883	0.00234007438338324	0.00236290355512922	0.00234475780357427	0.00229536070466484	0.0022420794085589	0.00222359666043469	0.00226717063655357	0.00236779208598629	0.00249156985665709	0.00259746348934522	0.00265505146272069	0.00265502091284194	0.00262263004090345	0.00262118329745135	0.00271795880894803	0.00292616721264831	0.0031820117434889	0.00338769075176805	0.0034873486866845	0.00353185861178357	0.00368319900027359	0.00405519579750049	0.00444798421513902	0.00455366478319254	0.00479882783243874	0.00553111511839684	0.00571412531600229	0.00668277042584308	0.007372965708817	0.00724835746958803	0.00714673541505663	0.00806500089996786	0.00890680800635275	0.00899167658951551	0.00958532898736425	0.0101439924476442	0.0100859831810246	0.0103126781448888	0.010819343288117	0.0111172389515243	0.0110912842099339	0.0109715965409225	0.0109803520995813	0.0111531747722506	0.0113798971367115	0.0115319630772128	0.0115570885049545
flux1:	0.664258175399482	0.00192472353575191	0.00198294179011511	0.00200724082064154	0.00199200969370863	0.00194560382838349	0.00189362395693346	0.00187386552319409	0.00191417869661911	0.0020109775280722	0.00213185412194971	0.00223725501778382	0.00229788811905783	0.00230371757147188	0.00227664721072748	0.00227619207512438	0.00236889827836257	0.00257095448909152	0.00282270160515787	0.0030294487929883	0.00313622017758411	0.00319044541013769	0.00334787549516121	0.00372244512471277	0.00412121562701166	0.00423173271221033	0.00447400206446178	0.00522120293921826	0.0054196256926386	0.00641487193282514	0.00711732220189799	0.0070495169182035	0.00699426535127464	0.00792106582958954	0.00879228312270056	0.00889060684462515	0.00950207445304602	0.0100839281123514	0.0100393725449435	0.0102826073070566	0.0108139483917972	0.0111325563198612	0.0111126260529969	0.0109855389060248	0.0109834540362286	0.0111516397717291	0.0113832870441228	0.0115469669038074	0.0115846100609905
flux1:	0.664520624303235	0.00157532866508688	0.0016317825336986	0.00165675687164355	0.00164456723256051	0.00160205929752494	0.00155249352830821	0.00153205607584883	0.0015687133981867	0.00166032115512225	0.00177642047415067	0.00187960721785771	0.00194228383188508	0.00195387486755551	0.00193253111820007	0.00193313421927364	0.00202079335345558	0.00221468526040918	0.00245994877343033	0.0026657035300753	0.00277813171053604	0.00284094690169153	0.00300288542749672	0.00337761869194101	0.00378064388367975	0.0038962481658083	0.00413470791164375	0.00489365242259067	0.00510663950085047	0.00612623301515113	0.00684020998922792	0.00683103202062505	0.00682431170466406	0.00775971483762773	0.00866236264523192	0.00877538294967119	0.0094041962205525	0.0100093263750189	0.00997820416017502	0.0102369365000974	0.0107923372105441	0.0111324903187212	0.0111202954430336	0.0109872698696494	0.0109748252699685	0.0111377678198546	0.0113730549942722	0.0115470598216977	0.0115965344291085
flux1:	0.664783073206988	0.00124074295838573	0.00129392338139301	0.00131865100905617	0.00130954129894903	0.00127181817347991	0.00122582408092676	0.00120537283543044	0.00123801207876334	0.00132301161812853	0.00143231549608108	0.00153135034260012	0.00159481640487501	0.00161183011140413	0.00159643055332682	0.00159802264419656	0.0016795266236548	0.00186306569115273	0.00209922609540355	0.00230164583856962	0.00241792435747675	0.00248776471588966	0.00265212068437666	0.00302406748098668	0.00342917606025082	0.00355001592955548	0.00378374227946054	0.00455081829020786	0.0047773320889276	0.00581853978642074	0.00654304369066721	0.00659372245853341	0.00663731705794401	0.00758132904237704	0.0085174956782633	0.00864654259371136	0.00929240969658771	0.00992096583343162	0.00990305520189479	0.0101758170396496	0.0107542170066867	0.0111164758915466	0.0111137194032071	0.0109764531777601	0.0109544853345734	0.0111118794882449	0.0113496289448419	0.0115325378939853	0.011592848435688
flux1:	0.665045522110741	9.29236177255152e-4	9.77543897391624e-4	0.00100099465673713	9.94914385405461e-4	9.62823227182127e-4	9.21574397514061e-4	9.01819918949974e-4	9.30105084867263e-4	0.0010070428701216	0.00110741560902542	0.00120016881749474	0.00126292845722334	0.00128477420511633	0.00127531743121661	0.00127765595883247	0.00135173506047014	0.0015225372867231	0.00174673518326257	0.00194319846113385	0.00206117454217785	0.00213602478012787	0.0023001664196959	0.00266579131900814	0.00307030830578018	0.00319636488051328	0.00342439777087601	0.00419553445026677	0.004434349420429	0.00549396308582279	0.00622773792799091	0.00633883144510458	0.00643405978533474	0.00738659914744133	0.00835832091000971	0.00850478116138266	0.00916757810906145	0.0098197818923841	0.00981467681242335	0.010099579971578	0.0106994543651823	0.0110840554314634	0.0110923602409093	0.0109527204703877	0.0109223865500356	0.0110742405580678	0.0113134345150768	0.0115037586776487	0.0115736399879004
flux1:	0.665307971014495	6.49787068420534e-4	6.91570915205209e-4	7.12633226144622e-4	7.09446473169623e-4	6.83774965009093e-4	6.4842971419873e-4	6.30102315051057e-4	6.53717463610176e-4	7.21120725347828e-4	8.10342867718939e-4	8.94528892269102e-4	9.54866785773971e-4	9.8069982512547e-4	9.76939568132461e-4	9.79572735577332e-4	0.00104476566682674	0.00120023626606351	0.00140937198704877	0.00159698909797778	0.00171417563981959	0.00179156904599455	0.00195230498580371	0.00230745581282136	0.00270814914757799	0.00283916266805201	0.0030604692334214	0.00383112505078357	0.00408082487538034	0.00515517260381276	0.00589672786395543	0.00606805351089294	0.00621568248951512	0.00717654946353018	0.00818567395195317	0.00835095151913903	0.00903069873080189	0.00970683891278081	0.00971397563552973	0.010008737482192	0.0106280920014074	0.0110349038275958	0.0110557409723525	0.0109156874776452	0.0108784132171208	0.01102504368992	0.0112648675287078	0.0114611181007506	0.0115390908462997
flux1:	0.665570419918248	4.11892217131356e-4	4.45496494671564e-4	4.63012302356534e-4	4.62506772354114e-4	4.43965683587697e-4	4.15635809103587e-4	3.99459927634515e-4	4.18105400002813e-4	4.74505764308006e-4	5.50318388188981e-4	6.23545031243403e-4	6.79561645607204e-4	7.08291121203411e-4	7.09717236592762e-4	7.11952446481125e-4	7.66580928724328e-4	9.03905473238497e-4	0.00109464659628552	0.00127027827330124	0.00138387464911306	0.00146090363318483	0.00161447898260177	0.00195437157218504	0.00234740820071536	0.00248279856298579	0.0026962294524619	0.00346138496893034	0.0037203552660111	0.00480531812697052	0.00555295406604614	0.00578353114863114	0.00598369441712816	0.00695253659928683	0.00800057842576064	0.00818604782750763	0.00888287635923565	0.00958328943386181	0.0096019816783993	0.00990397383324487	0.0105403601215004	0.0109688528995481	0.0110034750494632	0.0108649794960692	0.0108223936519994	0.0109644035220691	0.0112042777121105	0.0114050353803991	0.011489476151239
flux1:	0.665832868822001	2.2528718650532e-4	2.49108107419857e-4	2.61916584225379e-4	2.6381967152155e-4	2.5303005494229e-4	2.3275240762693e-4	2.19423683448697e-4	2.32817040349595e-4	2.76782341374764e-4	3.36943016182873e-4	3.9677436799357e-4	4.46435112475674e-4	4.76744279589175e-4	4.82573413316586e-4	4.83453716139408e-4	5.25605309761106e-4	6.41750369654677e-4	8.10548978614383e-4	9.70833989538471e-4	0.00107775644475864	0.00115109631043409	0.00129320635825507	0.00161242850685622	0.00199334368860608	0.00213212948456332	0.00233636988577113	0.003090526205793	0.00335694360844623	0.0044479761480261	0.00519981049644582	0.00548781937915664	0.0057399473741656	0.00671622394441956	0.00780422283878851	0.00801117588695951	0.00872528607562463	0.00945032390619689	0.00947980469232292	0.00978612569373822	0.0104366810545208	0.0108859135470289	0.0109352983504594	0.0108002639439885	0.0107541232498387	0.0108923640635146	0.011131962632473	0.0113359442776159	0.0114251673380719
flux1:	0.666095317725754	9.95766156149371e-5	1.12127091834693e-4	1.19117082776237e-4	1.2312006420233e-4	1.2060732758567e-4	1.09321131168023e-4	9.94891632868168e-5	1.07373296455728e-4	1.37549181152621e-4	1.79900375164102e-4	2.23933958703372e-4	2.65133059408079e-4	2.95513652267785e-4	3.04692912385133e-4	3.02985642891085e-4	3.30508912408807e-4	4.22235392271012e-4	5.65357121002263e-4	7.06750035959989e-4	8.03672983282155e-4	8.6962094466424e-4	9.9544502918908e-4	0.00128798246854146	0.00165166661389797	0.00179238842832446	0.00198590659326807	0.00272309110922973	0.00299491045895772	0.00408706475913382	0.00484105950038269	0.00518382180245575	0.00548658858721995	0.00646953673436772	0.00759792774719365	0.00782751516736161	0.00855912933299979	0.00930911602460511	0.00934858305684768	0.00965615294392305	0.010317666054495	0.0107862933827373	0.0108511004076351	0.0107212864029942	0.0106733949598094	0.0108089152027023	0.0110481689438362	0.0112542871026933	0.0113466331384948
flux1:	0.666357766629508	4.37803270535797e-5	4.37616546762247e-5	4.39321375498422e-5	4.97230662470053e-5	5.59198510796641e-5	5.44525982693731e-5	4.87123322602339e-5	5.08730467656291e-5	6.6035576773228e-5	8.85857129712244e-5	1.14543674275395e-4	1.45183250006332e-4	1.7398594781546e-4	1.85213106540491e-4	1.79415076463372e-4	1.89931200036398e-4	2.53823481689001e-4	3.67390432807336e-4	4.86211097761314e-4	5.69620873020164e-4	6.24152232669552e-4	7.28409884677833e-4	9.87696746957587e-4	0.00132840435216875	0.00146905894591714	0.00165005585952338	0.00236383765810351	0.00263877958881068	0.00372673378409534	0.00448072180738547	0.00487470522871969	0.00522599688458592	0.00621460479760818	0.00738310899655416	0.00763627906033531	0.00838558866864017	0.00916076952427868	0.00920943028843026	0.00951510208845671	0.010184103514294	0.0106704073236529	0.0107509512454938	0.0106279057474286	0.0105800325212579	0.0107140140096672	0.0109530970256244	0.011160507254344	0.0112544329928881
flux1:	0.666620215533261	6.58147454838529e-5	5.21928801150899e-5	4.47198905213121e-5	5.20250716953772e-5	6.72843695573082e-5	7.6348769322007e-5	7.52431110197157e-5	7.15379677145644e-5	7.06576878361991e-5	7.16741751997127e-5	7.75075505959895e-5	9.55917755878768e-5	1.2109434080761e-4	1.32857806344951e-4	1.21221050653852e-4	1.12155484704207e-4	1.44669021525776e-4	2.24718411961842e-4	3.172146081012e-4	3.83477043740753e-4	4.22319845420919e-4	4.99350480025474e-4	7.18346071150355e-4	0.00102973103778833	0.00116772320448758	0.00133408765526816	0.00201760541899386	0.00229314673360026	0.00337123979294671	0.00412295204077238	0.00456380191769191	0.00496070997022733	0.00595370064608007	0.00716124271553222	0.00743867974819765	0.00820578655629918	0.00900627207818212	0.0090633845829187	0.00936406517638148	0.0100369383534179	0.0105388787255905	0.0106351201486857	0.0105201238937609	0.0104739217111944	0.0106076064463609	0.010846905319274	0.0110550368405525	0.011149198525873
flux1:	0.666882664437014	1.71941488822161e-4	1.44024791148421e-4	1.28332427434174e-4	1.36965586765098e-4	1.61584854346729e-4	1.81788684422435e-4	1.85824244608274e-4	1.76223576987797e-4	1.58540455250317e-4	1.36652880257581e-4	1.20656894657357e-4	1.24400179996269e-4	1.44893950906635e-4	1.55534803977996e-4	1.36115828610739e-4	1.04752560055091e-4	1.02281632727622e-4	1.44841329085408e-4	2.07265509655408e-4	2.52707864318832e-4	2.71436159457049e-4	3.15302346911404e-4	4.86594980344644e-4	7.61775618809347e-4	8.93893840848364e-4	0.00104316741283278	0.00168917265748309	0.00196254163539223	0.00302481657919484	0.00377191071197976	0.00425450855350832	0.0046933502789876	0.00568917940990898	0.00693383631538293	0.00723590248500245	0.00802075308158644	0.00884646079235724	0.00891136622643934	0.00920413748642327	0.00987724301211893	0.0103925292188263	0.0105040832288371	0.0103981063643018	0.0103550356325111	0.0104896460249486	0.010729711947908	0.0109382778626391	0.0110316014649148
flux1:	0.667145113340768	3.66225957556377e-4	3.23740586163964e-4	2.99572942821648e-4	3.09490405018175e-4	3.43746621046684e-4	3.75616448337386e-4	3.85293286263142e-4	3.69933091964182e-4	3.35040394494719e-4	2.89350687059255e-4	2.50287692535811e-4	2.38234449729026e-4	2.521283753118e-4	2.59925103657674e-4	2.30658834617995e-4	1.7421808466306e-4	1.33183983400677e-4	1.34364871634929e-4	1.63064677249039e-4	1.84071032935044e-4	1.78215223753483e-4	1.82827938458166e-4	2.98765062946317e-4	5.30420359462962e-4	6.52840945664799e-4	7.82197260284703e-4	0.00138311520880986	0.001651293441094	0.00269155085025201	0.0034316422700846	0.00395018953270901	0.00442655517349881	0.00542342467836918	0.00670240741639075	0.00702909145325177	0.00783140544053357	0.00868200199754133	0.00875414642581902	0.00903637717267283	0.00970618124004189	0.0102323564035269	0.0103585177532773	0.0102621911092825	0.0102234514888311	0.0103601075429558	0.0106015931277782	0.0108105780154844	0.0109023098524785
flux1:	0.667407562244521	6.50056156528397e-4	5.9321476847842e-4	5.60705009051902e-4	5.72064421234167e-4	6.16259071224732e-4	6.60277646995522e-4	6.76132533642378e-4	6.55377461413782e-4	6.03311105495668e-4	5.33505986984667e-4	4.70731100250631e-4	4.41882906184035e-4	4.47822262019603e-4	4.51096526101672e-4	4.09893818848554e-4	3.25631900015387e-4	2.42589901523098e-4	1.98693323505506e-4	1.90213863913999e-4	1.83331231209346e-4	1.4850197310332e-4	1.07764332704307e-4	1.60606278450338e-4	3.41102684167973e-4	4.49425017074518e-4	5.55666883169891e-4	0.00110367621905765	0.00136340790941264	0.00237527063772901	0.00310596599558834	0.00365408948835877	0.00416291463185693	0.00515880131102293	0.00646846998174726	0.00681934634310471	0.00763854009889582	0.00851338595139435	0.0085923293988275	0.00886176962698095	0.00952496661286107	0.0100594998631729	0.0101992826732147	0.010112884617594	0.0100793579850551	0.0102189958138902	0.0104625798805852	0.0106722046681004	0.0107619377647796
flux1:	0.667670011148274	0.00102177415982631	9.51333293645423e-4	9.11065597839788e-4	9.2428497335934e-4	9.78796858276824e-4	0.00103545260292446	0.00105811373944633	0.00103262676463825	9.63955136301297e-4	8.70414655234891e-4	7.83997532313867e-4	7.37941546533489e-4	7.34936056984751e-4	7.32175111578174e-4	6.77039982162434e-4	5.62367559188533e-4	4.34128885970462e-4	3.41765344462358e-4	2.92959238317079e-4	2.55009606213186e-4	1.87029772270753e-4	9.49938529101142e-5	7.70864062100595e-5	1.98631764939811e-4	2.87944891258646e-4	3.67521913556632e-4	8.54653220813802e-4	0.00110246227854771	0.0020794508996353	0.00279838314616703	0.00336925696816978	0.00390491681204401	0.00489761354502393	0.00623352464616399	0.00660772612210333	0.00744283626741095	0.0083409350937621	0.00842634776769631	0.00868119860729442	0.00933481833472471	0.00987519735147023	0.0100273864085279	0.0099508459730765	0.00992305407516486	0.0100663508221266	0.010312656060498	0.0105233223528172	0.0106109961685794
flux1:	0.667932460052027	0.00147646849736477	0.00139376997323433	0.00134682978660916	0.00136264291584543	0.00142798548125044	0.00149783090762106	0.00152808032355464	0.00149889408199778	0.00141480188210928	0.00129869652712861	0.00118953123126709	0.00112656178671929	0.00111411542741435	0.0011041040671515	0.00103326409674891	8.85876660719447e-4	7.0963941850177e-4	5.65852702675235e-4	4.73991952012837e-4	4.02183783479014e-4	2.97221375793396e-4	1.48251006470152e-4	5.22099882119129e-5	1.07028636671803e-4	1.72007021747771e-4	2.21054785682444e-4	6.39305884069332e-4	8.71520696075938e-4	0.00180713770236291	0.00251200062610522	0.00309847860716723	0.00365489968581978	0.00464206496171936	0.00599904883953642	0.00639525474976193	0.00724486759041401	0.00816482297932347	0.00825646974299307	0.0084954253449519	0.00913691728362156	0.00968073427047721	0.00984394445000414	0.00977686090180637	0.00975494092870931	0.00990225158530309	0.0101517612883881	0.0103639796047744	0.0104498534035535
flux1:	0.668194908955781	0.00200596507307233	0.00191295694509432	0.00186096482345113	0.00188046841850053	0.00195734705004812	0.00204106134406981	0.00207989951741187	0.00204848282702737	0.00195084140933767	0.0018142093655633	0.00168410320016397	0.00160532694028469	0.00158355962312761	0.00156551215504143	0.00147755320201981	0.001295565490274	0.00106904671956863	8.71435916160004e-4	7.34318280253564e-4	6.26349898366355e-4	4.81043880734982e-4	2.69975177222915e-4	8.88745838550266e-5	6.93955436755064e-5	1.04419693014745e-4	1.18820052562536e-4	4.60284915230952e-4	6.7307047268697e-4	0.001560889922923	0.00224946927677195	0.00284422160101926	0.00341500585012031	0.00439421652989828	0.00576648216064703	0.00618292323229735	0.00704511794751325	0.00798510016785977	0.0080828155144972	0.00830507602084514	0.00893236535512349	0.00947739046665722	0.00965013049145257	0.00959180880108647	0.0095755095181333	0.00972682102366702	0.00997980185698785	0.0101941100606011	0.0102787128182182
flux1:	0.668457357859534	0.00259903775922905	0.00249827078157704	0.00244339516586869	0.0024680825292109	0.00255744606883774	0.00265589551335287	0.00270460128913521	0.00267291331978458	0.00256432939003552	0.00241012518121214	0.00226185694836256	0.00216927108472961	0.00213902117250849	0.00211270238943581	0.00200669721724835	0.00178877195507827	0.00151033176199312	0.00125716267860754	0.00107320468746698	9.27351945288156e-4	7.38923028257457e-4	4.61214080764257e-4	1.88768469181764e-4	8.7817356595756e-5	8.71134344963646e-5	6.2573871401785e-5	3.19580578799401e-4	5.08977626355801e-4	0.0013427360796239	0.00201293409818123	0.00260858210697716	0.00318713788090372	0.00415594008459165	0.00553720359262073	0.00597168347675629	0.00684399719112978	0.00780172324767541	0.00790537980260967	0.00811063730834749	0.00872215092639163	0.00926638876795671	0.00944712543591941	0.00939662614494691	0.00938532612197701	0.00954023336151461	0.00979667114364491	0.0100135505053484	0.0100976124808481
flux1:	0.668719806763287	0.00324183922124393	0.00313643543908168	0.00308137995667894	0.00311315559037274	0.00321623536253333	0.00333052406371537	0.0033907019097841	0.00336122594791595	0.00324506056570716	0.00307716677804512	0.00291450542601279	0.00281103896296104	0.00277393549303161	0.00273975929229362	0.00261537930854027	0.00236084030433237	0.00202958885215973	0.00171988649348596	0.00148819585862076	0.00130337759743428	0.00106971713565664	7.21578868547129e-4	3.52310760168976e-4	1.63295789759495e-4	1.21087483583853e-4	5.32361650194425e-5	2.18488544716647e-4	3.80459521598187e-4	0.00115414385280891	0.00180399435826622	0.00239323832151782	0.00297291307407726	0.00392886692087651	0.00531249931357348	0.00576243163107089	0.00664185344688574	0.00761458371584812	0.00772405765289918	0.00791245919463105	0.00850712271918998	0.00904884950037072	0.00923606866102127	0.00919226954130322	0.00918501743225893	0.00934272427675782	0.00960227891025395	0.00982207552330672	0.00990644817919461
flux1:	0.66898225566704	0.00391853021974548	0.00381212118184381	0.0037600826160694	0.00380125216436909	0.00391958127640623	0.00405108396966985	0.00412469020964383	0.00410043916309893	0.00398078984367818	0.00380398497323084	0.0036316611668273	0.00352117048321069	0.0034796653209858	0.00343876068858641	0.00329636086721673	0.00300528132597263	0.00262116044195933	0.00225477548822105	0.00197519747543765	0.00175101448778828	0.00147074676755635	0.00104924855038595	5.78632773375776e-4	2.95716068307577e-4	2.06381781503329e-4	9.0873963549292e-5	1.57591240983598e-4	2.88072862767313e-4	9.9600093277164e-4	0.00162367329867374	0.00219940901227537	0.00277361868853887	0.00371433407740851	0.00509352255236197	0.00555598146682509	0.00643898006746062	0.00742353443603583	0.00753867114415641	0.00771076403424894	0.00828797356088323	0.00882575449203669	0.00901801541119693	0.008979681187083	0.00897525609483933	0.00913460256020363	0.00939658661428581	0.00961944523267873	0.00970501690438823
flux1:	0.669244704570794	0.00461206442525088	0.00450869767399969	0.00446329167200796	0.00451652208992754	0.00465192791458175	0.00480229672207556	0.00489163681058568	0.00487612362178151	0.00475776402414251	0.00457764175108338	0.00440126755746037	0.00428848057135053	0.00424583347334747	0.00420007002736972	0.00404073923816179	0.00371399816154583	0.00327783142773455	0.00285547609188454	0.00252861122448462	0.0022653574579023	0.00193787348362059	0.0014410194280144	8.65598402605741e-4	4.83845593674856e-4	3.42074509549835e-4	1.74705397429745e-4	1.36754302351816e-4	2.3171656001879e-4	8.68607582370655e-4	0.00147239939098483	0.0020278205855507	0.00259017123335715	0.00351333360409297	0.004881249561032	0.0053530312180276	0.00623561710596722	0.00722841257484703	0.00734899551712926	0.00750566073384479	0.00806523463652049	0.00859792292700894	0.00879390323372742	0.00875975870414516	0.00875674668294503	0.00891626086501251	0.00917964406142277	0.00940545997396794	0.00949307453285032
flux1:	0.669507153474547	0.00530506846936293	0.00520908244095461	0.00517423543970432	0.00524248146687624	0.00539704522922151	0.00556818330048128	0.00567587357961359	0.00567304160530688	0.00556131578470751	0.00538415406520445	0.00521008955307572	0.00510049663085649	0.00506071014374659	0.00501267906237241	0.00483825123959541	0.00447755375336572	0.00399106198461636	0.00351431386536234	0.00314150770652898	0.0028401557878173	0.00246561978895646	0.00189239449626209	0.00120986120722369	7.2536468911721e-4	5.2630614950935e-4	3.03125239906396e-4	1.55139483115571e-4	2.10650526043424e-4	7.71683110481819e-4	0.00135000309277266	0.00187868763966971	0.0024230852439243	0.00332647193540586	0.00467643772984483	0.0051541294889622	0.00603194886752144	0.00702905901604874	0.00715478408532686	0.00729716305282794	0.00783927992029957	0.00836600004693526	0.00856452917640847	0.00853333052919896	0.0085302115514441	0.00868818255880474	0.00895162185119062	0.00918001435466661	0.00927039918557743
flux1:	0.6697696023783	0.00598074591286279	0.00589661520853207	0.00587642301731911	0.00596281801727137	0.00613879741338656	0.00633279449765223	0.00646168422792935	0.00647579535623165	0.00637646672915591	0.00620904879885358	0.00604421859583336	0.00594391300591804	0.00591161881114969	0.00586456931393616	0.00567759475524267	0.00528545576921034	0.00475123832401798	0.00422251442819177	0.00380582356971542	0.00346798980880103	0.00304732256861586	0.00239770796872245	0.00160695633514257	0.00101693012944283	7.56331889313918e-4	4.73754123443126e-4	2.11236862533179e-4	2.23532670323269e-4	7.04389683306589e-4	0.00125573410764172	0.00175171277194188	0.00227245780508208	0.00315394690789445	0.00447959270919491	0.00495964689897737	0.00582810034985366	0.00682533505756066	0.00695579196030904	0.00708521115264856	0.00761033969072213	0.00813045834073155	0.00833053822552982	0.00830113733442654	0.00829637588914546	0.00845094191265368	0.00871283433706589	0.0089431430435162	0.00903685117352254
flux1:	0.670032051282053	0.00662373059461047	0.00655588575300435	0.00655444173441843	0.00666215373523981	0.0068618674959525	0.00708089562766553	0.00723394833360014	0.00726942999794091	0.00718848879612734	0.00703788217911172	0.00688954947763582	0.0068050249760206	0.00678532809892997	0.00674306411501489	0.00654674418051219	0.00612643843743859	0.00554792431604668	0.00497043068919695	0.00451257181945632	0.00414046808281098	0.00367531333167261	0.00295028070691321	0.00205142576795197	0.00135427227851457	0.00102860430093435	6.83513936284833e-4	3.02919688237982e-4	2.68476690739857e-4	6.65377051016801e-4	0.00118830379380201	0.00164611079614352	0.00213797448386724	0.00299554876480928	0.00429095091244665	0.00476975980935519	0.00562413594584844	0.00661713758883116	0.00675179898222266	0.00686969566014809	0.00737852146088455	0.00789160971593464	0.00809242237280411	0.00806381947138665	0.00805595159486853	0.00820519584591145	0.00846374920683892	0.00869505214313244	0.00879242157222569
flux1:	0.670294500185807	0.00722081993830354	0.00717344826755219	0.00719464699604144	0.0073267041976027	0.00755238130384546	0.00779855273066213	0.00797868981668538	0.00803994588098447	0.00798338265323761	0.00785668616664228	0.00773219579023176	0.0076701132292419	0.00766840479470653	0.0076351504011181	0.00743324240637186	0.00698872716312668	0.00637010274276306	0.00574776751946354	0.00525205800190065	0.00484843877040546	0.00434111989306619	0.00354260279701023	0.00253697513499852	0.0017323258011358	0.00133888716304823	9.2873099035797e-4	4.27524365308907e-4	3.43132379344893e-4	6.52850588923863e-4	0.00114595545029701	0.00156066044062475	0.00201894033009574	0.00285068883566049	0.00411048201490769	0.00458445084068078	0.00542006355512258	0.00640441390696004	0.00654263225301868	0.00665048357078999	0.00714383633925921	0.00764962636018629	0.00785052889714817	0.00782191018567787	0.00780962024121467	0.0079516669747868	0.00820498199620073	0.00843613252173262	0.00853726398252194
flux1:	0.67055694908956	0.00776153159837985	0.00773836814124641	0.00778569355458427	0.00794478735135312	0.00819838786221047	0.00847358174479009	0.00868349556787602	0.00877468995132744	0.0087482462390498	0.0086523183405517	0.00855882374944857	0.00852576181742231	0.00854751413058947	0.00852775920115432	0.0083244608454843	0.00786027965023807	0.00720640168050863	0.00654380037268609	0.00601409877842618	0.00558221109101383	0.00503568506320796	0.00416653934331073	0.0030566591438284	0.00214539187080393	0.00168239895042777	0.0012052662114877	5.81955825674102e-4	4.44788018549145e-4	6.64662615342449e-4	0.001126561967899	0.00149378332934606	0.00191433650583705	0.00271845593244976	0.00393791334907233	0.00440352827239908	0.00521584630287515	0.00618717693005926	0.00632818837338248	0.00642744527788607	0.00690622877291084	0.00740456764567539	0.00760507599865619	0.00757583430419098	0.00755801615936625	0.00769111943417923	0.00793727640550322	0.0081669545954045	0.00827170732683556
flux1:	0.670819397993313	0.00823844563837605	0.00824256567929885	0.00831887572072047	0.00850715298907152	0.00879017166637907	0.00909584043457678	0.00933778810577816	0.00946261357471869	0.00947152384324884	0.00941270807154216	0.00935689914742888	0.00935910600112133	0.00940966520290101	0.00940800405909312	0.00920782792694713	0.00872900485154134	0.00804530765146188	0.00734758889588721	0.00678824232592756	0.00633178421229973	0.00574959804504939	0.00481355448199658	0.00360309046427448	0.00258732669392806	0.00205398108865923	0.00150866809524794	7.62815094264128e-4	5.70491332688344e-4	6.98423634905856e-4	0.00112774631899376	0.00144364617458901	0.00182289947676853	0.00259769654436176	0.00377277491765974	0.00422666334187308	0.00501142259662089	0.00596552093877772	0.00610845499905516	0.00620048188001637	0.00666560776625653	0.0071564104844076	0.00735617381972224	0.00732591216613295	0.00730171134754689	0.0074243304610017	0.00766147365651717	0.00788824707027793	0.00799625087831201
flux1:	0.671081846897066	0.00864731678556684	0.00868094312772874	0.00878826527157766	0.0090071247577069	0.00932039227960698	0.00965736226618815	0.00993295487862569	0.0100944022161058	0.0101431430906396	0.0101270074620966	0.0101148562658312	0.0101580186504759	0.0102424098305036	0.0102633853531956	0.0100710337127841	0.00958296682828525	0.00887537141077341	0.00814818925724407	0.00756399130336319	0.00708708107209928	0.00647333338804617	0.00547494672275054	0.0041686639714944	0.00305174749153907	0.00244828214100457	0.00183434011213809	9.66541922317166e-4	7.17181948498449e-4	7.51626587108572e-4	0.00114701634589341	0.00140827836398147	0.00174321622450958	0.00248711137666575	0.00361446067346285	0.00405344152222275	0.00480673356086858	0.00573963728036234	0.00588353080413771	0.00596955172592866	0.00642187793718117	0.0069050809141284	0.00710384906088312	0.00707236865348317	0.00704120427273165	0.00715206170035259	0.00737847582237771	0.00760086448436367	0.00771154544541445
flux1:	0.67134429580082	0.00898696431682185	0.00905130349757611	0.009190656906197	0.00944056648462009	0.00978406544730533	0.0101523489650728	0.0104623532048615	0.0106624975640477	0.0107545610865459	0.0107856679313802	0.0108222082824028	0.0109112527542961	0.0110340102730914	0.0110819740130386	0.0109022224034675	0.0104105833621015	0.00968541366776793	0.00893486917556548	0.00833102853445869	0.00783818349135048	0.00719749067938027	0.00614208637145844	0.00474578518294555	0.00353224355782631	0.00285994545722082	0.00217771049212592	0.00118956170941848	8.81825150647863e-4	8.21774089253405e-4	0.00118190211129073	0.00138569424372276	0.00167382628327594	0.00238535831340855	0.00346229928292788	0.00388342159810498	0.00460175530175908	0.00550982885415557	0.005653642510593	0.00573469495947138	0.00617496908303702	0.00665048524238613	0.00684807173526412	0.0068153471899339	0.00677691457731129	0.0068750344129235	0.00708920877545199	0.00730574962303058	0.00741836625491004
flux1:	0.671606744704573	0.0092589679466811	0.00935408929388729	0.00952534927599427	0.00980570117014681	0.0101784147876905	0.0105770516883911	0.010921221458304	0.011161042792778	0.0112987495932501	0.0113804704076489	0.0114696242244881	0.0116085615752635	0.0117735938028997	0.0118525894686215	0.0116901847437296	0.011200828409593	0.0104647364267711	0.00969732746753955	0.00907944326575588	0.00857556281177956	0.00791302611978183	0.00680664357941654	0.00532708926961606	0.00402257749219484	0.00328378534756872	0.00253438979086677	0.00142842344424788	0.00106153465869283	9.06496747404203e-4	0.0012300824028161	0.00137400797636548	0.00161332007532126	0.00229115091641082	0.00331562620039181	0.00371619516163986	0.00439653226126843	0.00527652177912149	0.00541915742353976	0.00549605468925326	0.00592486320887198	0.00639253964643811	0.00658878298288072	0.00655492846895598	0.00650918520483142	0.00659391218889356	0.00679459003895631	0.00700389687622049	0.00711758339602476
flux1:	0.671869193608326	0.00946721428902611	0.00959198402783768	0.00979380270955265	0.010102822190536	0.0105026323102553	0.0109295779627952	0.0113065324778157	0.0115857853485281	0.0117701512763632	0.0119045378832297	0.0120489970997941	0.0122408165334961	0.0124513098203299	0.0125649836701861	0.0124245587671216	0.0119434434670103	0.0112033414007072	0.0104259159001918	0.00979995249583058	0.00929029781760291	0.00861146537463566	0.00746079419859615	0.00590563593255971	0.00451686093262404	0.00371493630052558	0.00290030111282594	0.00167991476618921	0.00125367181628298	0.00100365038300341	0.00128948727962557	0.00137152921419404	0.00156042327492376	0.0022033422453511	0.00317384873649595	0.0035514391821144	0.00419120733428585	0.00504027249189119	0.005180589958823	0.00525389338602161	0.0056716181753143	0.00613119758947002	0.0063259231782448	0.00629115343601885	0.00623829261354854	0.00630929355224529	0.00649550554752621	0.00669632149269857	0.00681013481841684
flux1:	0.67213164251208	0.00961734839029105	0.00976942783645218	0.00999922147827192	0.0103339410477884	0.010757588756106	0.0112096622537182	0.0116168240144481	0.0119339688218633	0.012164634855693	0.012352353827993	0.0125535218701524	0.0128001365482127	0.0130584986857353	0.0132100364493557	0.0130960407794819	0.0126291565620929	0.0118921511080485	0.0111118562524123	0.0104841083494135	0.00997426965305034	0.00928508627922264	0.00809739071144209	0.00647506627101132	0.00500969058575966	0.0041489615834706	0.00327176978058975	0.00194114187451028	0.00145591029816784	0.00111138170899221	0.00135836590420305	0.001376829983477	0.00151405873520289	0.00212098593787478	0.00303649689239258	0.00338895549447648	0.00398604453893112	0.00480176865910224	0.00493860096523828	0.00500860324617932	0.00541538724749892	0.00586647468914593	0.00605945974321453	0.00602404972423194	0.00596446472486245	0.0060217152459206	0.00619279745363523	0.00638403782443103	0.00649700517817489
flux1:	0.672394091415833	0.00971618778269752	0.00989210016039507	0.0101461085697988	0.010502414435121	0.0109455313844744	0.0114184328629369	0.0118520341893153	0.012204237207429	0.0124794676781093	0.0127198000420591	0.012977791907083	0.0132800328289235	0.0135878722129324	0.0137799588420195	0.0136966004532493	0.0132499003632735	0.0125232221897427	0.0117474409757572	0.0111244797823481	0.0106203225658979	0.00992706063707889	0.00871008741420879	0.00702971074265343	0.00549623412800871	0.00458191175889785	0.00364556357373828	0.00220956585478564	0.00166625915086029	0.00122815546378225	0.00143531303510048	0.00138877680679041	0.0014733805577649	0.00204336972027906	0.0029032548357873	0.00322869313490281	0.00378144082697403	0.00456182269135959	0.00469398918384441	0.0047607095694041	0.00515643389838341	0.00559847074656743	0.00578941410170706	0.00575366039278285	0.00568790526156999	0.00573166536101252	0.00588726309102074	0.00606804752344448	0.00617921180255329
flux1:	0.672656540319586	0.00977115276887715	0.00996641774198068	0.0102398352039908	0.0106125864864121	0.0110697986579292	0.0115581983789176	0.0120133592500877	0.0123965631886928	0.0127133119815141	0.0130042152147358	0.0133179107285357	0.0136755621527917	0.0140336958831139	0.0142684921826605	0.0142196861861541	0.0137990144510379	0.0130899356342709	0.0123262028789484	0.0117147958970047	0.0112223801127754	0.0105315467255554	0.0092934127707492	0.00756464221535105	0.00597226125356031	0.00501032974248257	0.00401888089697705	0.00248299257615971	0.00188304223714123	0.00135274081593492	0.0015192528606055	0.00140652663199345	0.00143777866131205	0.00197002027090562	0.0027739706531176	0.00307075202859759	0.00357792496538418	0.00432135726990241	0.00444767487452024	0.00451086667152967	0.00489514129325248	0.00532738855696238	0.00551588711125831	0.00548007351938127	0.00540882235822167	0.00543960413199119	0.00557966344467682	0.00574933673696582	0.00585779720693853
flux1:	0.672918989223339	0.00978975738393675	0.00999908654906798	0.0102862572887551	0.0106694716068198	0.011134570287637	0.011632265328962	0.0121031387819175	0.0125121995784416	0.012866238596278	0.0132044634064889	0.0135716047308527	0.0139834718842689	0.0143919544688321	0.0146710837751653	0.0146604012285046	0.0142714126565341	0.0135871462047595	0.0128430387188721	0.0122500393317753	0.0117755091267231	0.0110937280901155	0.00984278702674269	0.00807567429691906	0.00643412196166257	0.00543120613014739	0.00438929143077273	0.0027595197866519	0.00210483816811144	0.00148416026879623	0.00160938450933911	0.00142948987346856	0.00140685610161097	0.00190068203225576	0.00264864498641789	0.00291536916298119	0.00337614310121897	0.00408138307427701	0.00420067638487042	0.00425984645318487	0.00463201601713867	0.00505354896638323	0.00523908214208322	0.00520345101763133	0.00512745890358636	0.00514598939458589	0.00527073829758612	0.00542888001720697	0.00553382634255143
flux1:	0.673181438127093	0.00977919247436032	0.00999673351118874	0.0102913986893245	0.0106784913721019	0.0111446595395762	0.0116447873761847	0.0121247624399518	0.0125536422741682	0.0129397416366397	0.013320992420275	0.0137383146699489	0.0142023135218365	0.0146604777796571	0.0149850163640073	0.0150156288659824	0.014663695615922	0.0140112741649878	0.0132942738478885	0.0127264816138386	0.012275928038247	0.0116097992800175	0.0103544890445572	0.00855931164997566	0.0068786810146564	0.0058418954645619	0.00475464075963125	0.00303745131998223	0.00233039059403358	0.00162160946792894	0.00170509869259281	0.00145726807340419	0.00138038481449496	0.00183527563308099	0.00252740191611222	0.00276289065486654	0.00317683238842833	0.00384296975133214	0.00395408114958796	0.00400852040961887	0.00436768585001754	0.00477740151708076	0.00495932482842837	0.00492405502940886	0.00484412205016286	0.00485130348906404	0.00496122477935268	0.00510764810773262	0.00520838627774094
flux1:	0.673443887030846	0.00974601768068487	0.00996563028973947	0.010261208690756	0.0106452677386219	0.0111053446646275	0.0116006374618113	0.0120825843293002	0.0125245861490894	0.0129367319124575	0.0133558574911843	0.0138192405203368	0.0143324998528364	0.0148390028511812	0.0152094694180199	0.0152840868514473	0.0149741917253358	0.014360326502409	0.0136776599503325	0.0131416576048873	0.0127209614539869	0.0120769045813039	0.0108255819358572	0.00901266475569018	0.00730322318716764	0.00624000967677564	0.00511293591723021	0.00331519332214795	0.00255850327906125	0.00176436040224545	0.00180587871048363	0.00148957673464887	0.00135824791155847	0.00177384365439692	0.00241044761036437	0.0026137347416001	0.00298078565280611	0.00360721200508545	0.0037090132112871	0.00375783652085198	0.00410289176257854	0.00449953003120509	0.00467707846698197	0.00464227039049706	0.00455920965763645	0.00455607874206168	0.0046518762998835	0.00478661696806273	0.00488258629139247
flux1:	0.673706335934599	0.00969596488129747	0.00991150867605185	0.0102013902274725	0.0105754659370295	0.0110222293683444	0.0115052891573407	0.0119818277010666	0.0124298534246072	0.012861486439858	0.013312686825447	0.0138173167692271	0.0143762843603398	0.0149291533852243	0.0153454954845382	0.0154662971917114	0.0152029161689571	0.0146338416826864	0.0139923046664758	0.0134942824026243	0.0131089483737835	0.0124930406342283	0.0112538114571697	0.00943334556135701	0.00770534744059028	0.00662330808733428	0.00546223169507767	0.00359115018796194	0.00278793686381663	0.00191166280831714	0.00191120090402287	0.0015261653420046	0.00134037785271231	0.0017164923586745	0.00229802356785961	0.00246835152844458	0.00278881127886443	0.00337519341831136	0.00346659978341123	0.00350879301947053	0.00383847477496499	0.00422065267308701	0.00439295413703191	0.00435862196325485	0.00427323201713557	0.00426091941070686	0.00434347962512348	0.00446677615173401	0.00455755716352214
flux1:	0.673968784838352	0.00963384359311435	0.00983945717550278	0.010117287659083	0.0104746749954425	0.0109011191866611	0.0113646927302211	0.0118284640153089	0.0122752774172526	0.0127195365144517	0.0131965720394452	0.0137371027881211	0.0143376498079688	0.0149343259387817	0.0153959037884086	0.0155644664087093	0.0153514466055589	0.0148327604265502	0.014238539422583	0.0137841202340872	0.0134391161281228	0.0128569372289639	0.0116374934933404	0.0098193618951872	0.00808286882646015	0.0069896034379902	0.00580053731313415	0.00386363790877505	0.00301732411198661	0.00206265873026602	0.00202044928294927	0.00156674631448228	0.00132669966104765	0.00166333769575652	0.00219036160903051	0.00232718528281042	0.00260169315743573	0.00314795114054426	0.00322793958387374	0.00326241141444711	0.00357535882954089	0.00394161640592832	0.00410771488442234	0.0040737860275162	0.00398682788599148	0.00396651889398769	0.00403686886141896	0.00414913565158485	0.00423444945146344
flux1:	0.674231233742106	0.00956353013936446	0.00975388183493793	0.0100138187246313	0.0103483121571875	0.0107479014523204	0.0111851346942696	0.0116290560064756	0.0120675322245175	0.0125174862095165	0.0130138771860248	0.0135845842489434	0.0142221044544115	0.014859483757712	0.0153650543350127	0.0155822819957883	0.0154227239301399	0.0149592336318949	0.0144177387669735	0.0140118199208175	0.0137114352163088	0.0131679319342682	0.0119754068329093	0.0101690271632785	0.00843374457694557	0.00733670033912692	0.00612575958341239	0.0041308296918708	0.00324511766629276	0.0022163230975415	0.00213285657726893	0.00161094272308157	0.00131708694754549	0.00161446255945411	0.00208764713163576	0.00219064427394544	0.00242015554841379	0.00292644479741489	0.00299407562030134	0.00301971128514113	0.00331453128493192	0.00366338626480989	0.00382227372195996	0.00378859536213982	0.00370077450475035	0.00367367187498646	0.00373293606611573	0.0038347312427535	0.00391443139301147
flux1:	0.674493682645859	0.00948801765102709	0.00965851166958437	0.00989543474167021	0.0102015391061623	0.0105684204492445	0.0109730757910263	0.0113905627283639	0.0118139091776329	0.012262764916722	0.0127719727120425	0.0133668944753011	0.0140363970164667	0.0147108712386229	0.0152585771030664	0.0155246411528014	0.0154207955845197	0.0150163858837258	0.0145321097501508	0.0141787345385117	0.0139264711759955	0.0134258532723841	0.012266704836019	0.010480897877748	0.00875603585476661	0.00766237672224915	0.0064356925325875	0.00439074344155676	0.00346957929084618	0.00237143916237292	0.00224747974790683	0.00165826140631527	0.00131133615407864	0.00156989016314247	0.00198999567073859	0.00205908178997572	0.00224483708468341	0.0027115328137858	0.002765974784606	0.00278168920584925	0.00305702294055733	0.00338703040588247	0.00353768569118806	0.00350403807558601	0.00341599175972579	0.00338328167306673	0.00343263886045143	0.00352462893040655	0.00359868751526038
flux1:	0.674756131549612	0.00940950309768023	0.00955642978864037	0.00976609547517431	0.0100391819192771	0.0103683450668873	0.0107349698174961	0.0111201137337141	0.011522051558433	0.0119633292809979	0.0124789129060323	0.0130919767101526	0.0137881729946003	0.0144956726280995	0.015083040504592	0.0153973362203687	0.015350525622262	0.0150080577572468	0.0145844725016715	0.0142867434314383	0.0140852482650885	0.0136309240781314	0.0125108549697029	0.0107537457020543	0.00904790986687862	0.00796441134602832	0.00672805560948047	0.00464127384760913	0.00368881303983462	0.00252661230112655	0.00236321270201379	0.00170809412497641	0.00130916148602116	0.00152957585425912	0.0018974457133087	0.00193279023991807	0.00207627694670312	0.00250395875411858	0.00254451601545719	0.00254930370637872	0.00280388955951612	0.00311370234106239	0.00325513471772296	0.00322125060395679	0.00313354093944795	0.00309636336592282	0.00313700566412925	0.00321992921562639	0.00328841893130085
flux1:	0.675018580453365	0.00932948994618388	0.00945011468217605	0.00962924933966916	0.00986565176201087	0.0101530322821034	0.0104770727337689	0.0108247675730261	0.0111996679633573	0.0116273392787769	0.012143084833585	0.0127682172944133	0.0134856032224053	0.0142216458612381	0.0148455994918514	0.0152067261305538	0.0152172990186448	0.0149385515559682	0.0145780527530822	0.0143380927317243	0.0141891363582244	0.0137836920350568	0.0127076093754076	0.010986563990908	0.00930767968178048	0.00824065241299796	0.00700057442755749	0.00488026454732041	0.00390083782502154	0.00268031985259558	0.00247883339030981	0.00175974520693322	0.00131020991426699	0.00149341702651192	0.00180996829651799	0.00181200839046074	0.00191491461884097	0.00230434927776054	0.00233048793728674	0.00232346744534012	0.00255619661870182	0.00284462201462917	0.00297591638085674	0.00294150555281009	0.00285461861355704	0.00281404319568703	0.00284713900582231	0.00292177154867541	0.0029848457253947
flux1:	0.675281029357119	0.00924888976292226	0.00934148103340752	0.009487814529858	0.00968486824608933	0.00992739472026441	0.0102052565325521	0.0105112750277019	0.0108542500437015	0.0112628384503279	0.011772861664579	0.0124040840575781	0.0131370190527576	0.0138967651565359	0.0145536554750632	0.0149594238644494	0.0150267470653668	0.0148124030750174	0.0145163037875414	0.0143352663906192	0.0142397676871692	0.0138849890158658	0.0128570036930826	0.0111786024482504	0.00953387241989638	0.00848911529841212	0.0072510908916104	0.00510560933127135	0.00410368860013873	0.00283098924058803	0.00259307743645165	0.00181248032526406	0.00131409278565599	0.0014612783167121	0.00172749147521193	0.00169694000291765	0.00176110279930582	0.00211322396132203	0.00212459584209248	0.00210504683771751	0.00231500847511863	0.00258105734287135	0.00270141792675107	0.00266619519496637	0.00258054608593002	0.00253755449255135	0.00256421690872918	0.00263133869254422	0.0026892109506683
flux1:	0.675543478260872	0.0091681119891526	0.00923191473960284	0.00934416120977826	0.00950019102972145	0.00969578336551774	0.00992484442850739	0.0101858689189539	0.0104928211612177	0.0108774684722872	0.0113762928161124	0.0120078031022495	0.0127505868852889	0.0135289037192439	0.0142145573507861	0.0146620263297055	0.0147845163126821	0.0146341968928881	0.0144027698128117	0.0142808942312342	0.0142389847554569	0.0139359157329551	0.0129593763572291	0.0113294186452099	0.00972531166278885	0.00870809249298209	0.00747768475080968	0.0053153667298562	0.00429553086659776	0.00297709243773157	0.00270472667816995	0.00186558812881289	0.00132042833095402	0.0014330272437116	0.00164993558096279	0.00158778060247708	0.00161513120886674	0.0019310157016783	0.0019274767410888	0.00189486834068144	0.00208138235102021	0.00232430749514328	0.00243309683282728	0.00239681144689506	0.00231275471354116	0.00226822997325705	0.00228949179114566	0.00234985999626328	0.0024027848603858
flux1:	0.675805927164625	0.00908713714396936	0.00912230159527104	0.00920009821715262	0.00931436702256	0.00946189673062315	0.00964048270328884	0.00985409975935164	0.0101217386982343	0.0104782433985565	0.0109608576485733	0.0115871009183041	0.0123340481713896	0.0131255811492043	0.0138353660155435	0.014320905951087	0.0144960962633931	0.0144084355297613	0.0142409960581782	0.0141776976578246	0.0141888158574265	0.0139378442164661	0.0130153973653817	0.0114389325518575	0.00988119774986379	0.00889625694397079	0.00767878691060661	0.00550787029769789	0.00447477116377681	0.00311724250033199	0.00281269899886435	0.00191844476045826	0.00132888794547125	0.00140857405516178	0.0015772535795559	0.00148474797396379	0.00147725746917013	0.00175809888563812	0.0017397201070053	0.00169372959170799	0.00185636661501852	0.00207568858324964	0.00217245897155664	0.00213492304214314	0.00205276721401617	0.00200748994488091	0.00202428585497384	0.00207861200999978	0.00212686733236239
flux1:	0.676068376068379	0.00900557394676187	0.00901305263202391	0.00905686942971788	0.0091295003017938	0.00922872557139591	0.00935606038942611	0.00952073054254936	0.00974656517147104	0.0100714000111291	0.0105332997024047	0.0111490286125685	0.0118945408575817	0.0126937901597678	0.0134226950176259	0.0139420738890602	0.0141667121787183	0.0141394648260803	0.0140344841372201	0.0140284683872343	0.0140914709308326	0.0138924284214783	0.013026094595736	0.011507470314069	0.0100011704032263	0.00905274132672911	0.00785326646600342	0.00568181779802065	0.00464014694793731	0.00325027776941209	0.00291612583697614	0.00197057103321237	0.00133923867295109	0.0013879089267262	0.00150946996968176	0.00138811134573952	0.00134774011609857	0.00159482123080859	0.00156189100664282	0.00150241275163732	0.00164100191615113	0.00183652164496656	0.00192103696523492	0.00188215042590026	0.00180217496609535	0.0017568257774608	0.00176998171286236	0.00181891463932421	0.00186278621955726
flux1:	0.676330824972132	0.00892270468608253	0.00890413108373459	0.00891516496103896	0.00894704983979342	0.00899853815175908	0.00907468182541211	0.00918969583630831	0.00937201342789962	0.0096623295278353	0.0100995464965665	0.0106998728662103	0.0114385062857511	0.0122399057563524	0.0129826291664962	0.0135311147656235	0.0138012804115958	0.0138314504031259	0.0137866854710894	0.01383607170328	0.0139493484964828	0.0138016130947197	0.0129928671608877	0.0115357861122011	0.0100853416012482	0.00917718008291211	0.00800047803347047	0.0058363260683429	0.00479078262422723	0.00337532137286658	0.00301440572280016	0.00202167317514123	0.00135137486784522	0.00137112987441072	0.0014467116707216	0.00129821416891199	0.0012268683419879	0.00144153439323473	0.00139455174039826	0.00132169686407153	0.00143632297052505	0.00160812199906941	0.001680368753212	0.00164013864644071	0.00156261126900903	0.00151777805503289	0.00152800710026474	0.00157212121112381	0.00161188963872179
flux1:	0.676593273875885	0.00883752529926053	0.00879508634727086	0.00877515100113497	0.00876785699865365	0.00877290606931727	0.00879869023301882	0.0088641216427121	0.00900196091853086	0.00925558448380869	0.00966470789491968	0.0102451461896833	0.010971673920111	0.0117696690235943	0.012520712753618	0.0130931836951697	0.0134044160360033	0.013488394190566	0.0135010216360654	0.0136034637535199	0.0137650443525009	0.0136676327688671	0.0129174786223838	0.0115250554657444	0.0101342920834747	0.00926970749017214	0.00812026268216348	0.00597094395797547	0.00492620387722168	0.00349180752215751	0.00310722577443257	0.00207166040899168	0.00136533345482954	0.00135845578671006	0.00138922523633363	0.00121548595153435	0.00111498331014352	0.00129861827601751	0.00123827798824553	0.00115236590336318	0.0012433583483696	0.00139178837305922	0.00145197582344932	0.00141052826388417	0.00133572057318846	0.00129190906367485	0.00129981291484477	0.00133960137279174	0.00137553092848906
flux1:	0.676855722779638	0.00874878707099257	0.00868509939353728	0.00863651989813668	0.00859220122609704	0.00855276577373063	0.00852973417792813	0.00854639482183708	0.00863951919914734	0.00885494494719129	0.00923313604832873	0.00978963914935878	0.0104991068084778	0.0112882288616199	0.0120419910922035	0.0126330496264249	0.0129804772562153	0.0131141764891834	0.0131809187946243	0.0133337124027109	0.0135413542887332	0.013492995900764	0.012802027396114	0.0114768388566193	0.0101490312542341	0.00933091239028339	0.00821290337296014	0.00608562237686788	0.00504630892370227	0.00359947114349728	0.00319454773151825	0.00212063586076616	0.00138128936108035	0.00135022077025528	0.00133737640674152	0.00114043974138721	0.00101248684910152	0.0011664945438629	0.00109366588374763	9.95209499793477e-4	0.00106312556490516	0.00118878980728249	0.0012373401157597	0.00119492408954319	0.00112312381228215	0.00108076966782114	0.00108684442998095	0.00112271654034219	0.00115504599421031
flux1:	0.677118171683392	0.00865504585244125	0.00857304226645698	0.00849855956622723	0.00841987922606744	0.00833850706325861	0.00826886418436134	0.00823826554676386	0.00828713886645299	0.00846352191502077	0.00880852351668406	0.00933751100131089	0.0100252847990106	0.0108002196340903	0.0115510844185441	0.0121551653413171	0.0125336287267608	0.012712608146349	0.0128298438671886	0.0130300128515339	0.0132812658588284	0.0132804529854529	0.0126488964028569	0.0113930199522022	0.0101309263765453	0.00936175717826197	0.00827904296772273	0.00618064705237303	0.00515130180652424	0.00369830281860292	0.00327656012830487	0.00216886095048119	0.00139953030190582	0.00134684835443698	0.00129163027406233	0.00107365347632449	9.19834906119885e-4	0.00104562612036092	9.6132739692246e-4	8.51014094552476e-4	8.96619182316817e-4	0.00100034832490891	0.00103787839681992	9.94861467913309e-4	9.26380137019841e-4	8.85861079324513e-4	8.90506208538107e-4	9.22788470556965e-4	9.51723779215819e-4
flux1:	0.677380620587145	0.00855472264445547	0.00845755205749455	0.00836023901805824	0.00825030063458676	0.00813007764422532	0.00801664457536531	0.00794096404250222	0.00794672793976989	0.00808387361806751	0.00839401419276299	0.00889239334446249	0.00955420088997398	0.0103098513013958	0.0110522722350977	0.0116637441676104	0.0120679065094834	0.0122874789445541	0.0124513323942486	0.0126956920664448	0.0129879375059195	0.0130329511361124	0.0124606880215949	0.0112757270116146	0.0100816117311301	0.00936347404218866	0.00831957836601034	0.0062565449840038	0.00524159831366921	0.00378847599656826	0.00335360288550572	0.00221669701952631	0.00142041283612286	0.00134880675807781	0.00125251289361522	0.00101573537969379	8.37515123059209e-4	9.36501266584536e-4	8.41872814905454e-4	7.20543415655101e-4	7.44790452761322e-4	8.27615767524948e-4	8.54913014481913e-4	8.11769870186554e-4	7.46945563611376e-4	7.0859245923898e-4	7.1212186559257e-4	7.41062280869811e-4	7.66771440987944e-4
flux1:	0.677643069490898	0.00844617674939478	0.00833711749096589	0.00822030512192667	0.00808259219828975	0.00792709250951758	0.00777326597756017	0.00765531389078339	0.00761976332683686	0.00771811257228517	0.00799230405880454	0.00845748391565629	0.00908944856474692	0.00982099104057809	0.0105495686729181	0.0111628261938775	0.0115872704568176	0.0118425916397981	0.0120490014546614	0.0123341993493972	0.0126646663710678	0.0127535803876094	0.0122401529419713	0.0111272485160418	0.0100028910772331	0.00933745437553476	0.00833554730414938	0.00631397898910154	0.00531771870725535	0.00387025723486342	0.00342607428522588	0.00226453101968217	0.00144430413506051	0.00135654906162092	0.00122055769044532	9.67275650256321e-4	7.66010030849549e-4	8.3960295881803e-4	7.35880797299727e-4	6.04508546654006e-4	6.08518175964336e-4	6.71643998543167e-4	6.89638386169689e-4	6.46933818184657e-4	5.86129303250987e-4	5.50235659096377e-4	5.5289030000582e-4	5.78665753094192e-4	6.01276314529529e-4
flux1:	0.677905518394651	0.00832778994128518	0.00821017433282124	0.00807738474915399	0.00791570263331169	0.00772893826971027	0.00753864653328722	0.00738182797199754	0.00730737983974717	0.00736798680476629	0.0076057147876598	0.00803561364914297	0.00863428372579354	0.00933722079027028	0.0100467746055004	0.0106563217086172	0.0110956345016708	0.011381775407785	0.0116265447722717	0.0119490834213113	0.0123148483348025	0.0124455183621401	0.0119901221788467	0.0109499543328157	0.00989664694340308	0.00928514737518709	0.00832802444085293	0.00635364569400407	0.00538018269523848	0.00394391230327297	0.00349433249935007	0.00231269423169773	0.00147151590572278	0.00137044439980735	0.00119624213935246	9.28788621115283e-4	7.05749349421902e-4	7.55366385841552e-4	6.43858222919518e-4	5.03529307856891e-4	4.88571757534806e-4	5.33348768149026e-4	5.43083326815847e-4	5.0145160733948e-4	4.45048843418989e-4	4.11878692455861e-4	4.13840298776716e-4	4.36566987981796e-4	4.56166866939767e-4
flux1:	0.678167967298405	0.00819805763892871	0.00807520445111005	0.00793008629724358	0.00774850149762492	0.00753486517697906	0.00731251398479082	0.00712077870942998	0.00701042808904206	0.00703492643498066	0.00723623135888064	0.0076292782227484	0.00819165256197245	0.00886186235971619	0.00954749889190113	0.0101480256287279	0.0105968706535864	0.0109088768875995	0.0111877105472285	0.0115439586678087	0.0119419349003729	0.0121119797581832	0.0117134502987827	0.0107462319010639	0.00976476812132866	0.009207981232789	0.00829804071230178	0.00637619083062881	0.00542942089983274	0.00400962109691132	0.00355860431182845	0.00236138392592774	0.00150223810919686	0.0013907078610516	0.00117992163912138	9.00651073674636e-4	6.57056450459343e-4	6.84129150298437e-4	5.66193584584694e-4	4.18089991109882e-4	3.85568752254463e-4	4.13468755727205e-4	4.16070279051945e-4	3.76192915264301e-4	3.24585212241519e-4	2.94379746171801e-4	2.95785537896296e-4	3.15532464757112e-4	3.32174648248632e-4
flux1:	0.678430416202158	0.00805568120178043	0.00793083260004335	0.00777709500744085	0.00757986715194594	0.00734406276586118	0.00709446550663129	0.00687224048016875	0.00672950004586444	0.00672005511069915	0.00688550353427026	0.00724063388027758	0.00776418482572883	0.00839796929134434	0.0090551479817101	0.00964160270017672	0.010094787489316	0.0104277308068506	0.0107362650709933	0.0111224644091095	0.0115493913606518	0.0117561755577333	0.0114129751866146	0.0105184435057961	0.00960910277986504	0.00910731564360321	0.00824653519597643	0.00638215214554474	0.0054657138027638	0.0040674125260838	0.00361891240959445	0.0024105975163842	0.00153648035031496	0.0014173373945292	0.00117176805101644	8.83043259386142e-4	6.20094969760541e-4	6.26079911529792e-4	5.03108795486765e-4	3.48493500494157e-4	2.99930273697823e-4	3.12522470187257e-4	3.09173527285208e-4	2.71757095338773e-4	2.25340264262536e-4	1.98323725737266e-4	1.99282021853712e-4	2.16087402067931e-4	2.29798866580002e-4
flux1:	0.678692865105911	0.00789965440465425	0.00777591486945134	0.00761725733313393	0.00740876078514501	0.00715571812662003	0.0068840065338276	0.00663610767339653	0.00646492771659333	0.00642417313262794	0.00655481863188653	0.00687146480281279	0.00735415911274878	0.00794829125401724	0.00857288902171814	0.00914054827510983	0.00959308783682013	0.00994211483120269	0.010275946573602	0.0106882211888836	0.0111406595121477	0.0113812843427834	0.0110914961017586	0.010268906451864	0.00943143969744107	0.00898442854909739	0.00817434283187026	0.00637193533460615	0.00548916443525767	0.00411712724518319	0.00367502986492884	0.0024600871632521	0.00157402803944452	0.0014500655532536	0.00117171994951209	8.75899250333178e-4	5.94821715781682e-4	5.81211574148614e-4	4.54614770720981e-4	2.94818506937796e-4	2.31838386149345e-4	2.30766607272288e-4	2.22679386464564e-4	1.88434652254689e-4	1.47598241809879e-4	1.23983502996797e-4	1.24589992809748e-4	1.38480134665862e-4	1.49274835216205e-4
flux1:	0.678955314009665	0.0077293369744665	0.00760961317715587	0.00744965065128967	0.00723428517499956	0.00696905828061469	0.00668057311662265	0.00641209596198605	0.00621676510773144	0.00614772423847127	0.00624505831561339	0.00652313450825681	0.00696345172369742	0.00751522138411625	0.00810359572641205	0.00864813284369021	0.00909531275761945	0.00945569461316503	0.00981041403389659	0.0102447873493312	0.0107191264053569	0.0109904352893607	0.0107517681200079	0.00999989372764206	0.00923351518168755	0.00884053418753358	0.00808221539892315	0.00634582307135077	0.0054997057795021	0.00415841183242214	0.00372646664697511	0.00250934018677245	0.00161441873627583	0.00148833236811459	0.00117945030427179	8.78872466112307e-4	5.80951395270446e-4	5.49284661442989e-4	4.20475958191868e-4	2.56884239901086e-4	1.8119985469392e-4	1.68159978625861e-4	1.56551985870974e-4	1.26174945213902e-4	9.12942209212675e-5	7.12881915752943e-5	7.16423480947346e-5	8.2652111495502e-5	9.05473048547464e-5
flux1:	0.679217762913418	0.00754450877678649	0.007431451094605	0.0072736356872008	0.00705572811365984	0.00678337961732705	0.00648354409053339	0.00619973635789048	0.00598476583470848	0.00589076027492503	0.00595665439743193	0.00619653603959977	0.00659348295152467	0.00710073916662553	0.0076497882032282	0.00816733996664874	0.00860477975395947	0.00897196511963911	0.00934319510877546	0.00979561794932813	0.0102880987584034	0.0105866999094312	0.0103965080698484	0.00971364935431453	0.00901703918476412	0.00867682466822175	0.00797086814499973	0.00630401229834355	0.00549713884105296	0.00419074353337543	0.00377248876321243	0.00255758744136083	0.00165694170417529	0.0015312832458931	0.00119435527520118	8.91320690903201e-4	5.77937364831864e-4	5.29805304110716e-4	4.00188137872146e-4	2.34227003039009e-4	1.47620367565762e-4	1.24337139212248e-4	1.10408479237444e-4	8.45634298477453e-5	5.59922494667559e-5	3.98008714471299e-5	4.00216326553057e-5	4.82151257322049e-5	5.3249683786326e-5
flux1:	0.679480211817171	0.00734539971745073	0.00724134758778765	0.00708889006149214	0.00687259118064118	0.00659806781131796	0.00629224950430432	0.00599837145820327	0.00576836826053181	0.00565291729186418	0.00568955787487541	0.00589205501340024	0.00624517414340568	0.00670636114435918	0.00721357769493247	0.0077008069364758	0.00812452258818962	0.00849419351169343	0.00887763628710838	0.00934402681595159	0.00985078118714533	0.0101730879655122	0.0100284053063472	0.00941241061874758	0.00878373157743059	0.00849452417049546	0.00784104117847754	0.0062466712445489	0.00548119340052713	0.00421348062531811	0.00381216656020368	0.0026038384165587	0.00170066095974116	0.00157779284695727	0.00121556535739934	9.12312800988e-4	5.84970815134104e-4	5.22020526997574e-4	3.9297241309235e-4	2.26091477724008e-4	1.30392585329851e-4	9.85953192008525e-5	8.35072228530824e-5	6.28116226784207e-5	4.08759251154127e-5	2.87081422052087e-5	2.89476698849316e-5	3.44374719571109e-5	3.66903424813777e-5
flux1:	0.679742660720924	0.00713269249440972	0.00703962682397589	0.00689542235398239	0.00668460487095721	0.00641261122847639	0.00610598054938435	0.00580716129529826	0.00556669735967328	0.00543341343020283	0.0054432321076552	0.00560955643990151	0.00591892609594803	0.00633310938601403	0.00679662522468466	0.00725077580622351	0.0076572386285803	0.0080253675572366	0.00841685724853441	0.00889315156561356	0.00941025565874132	0.00975254249591601	0.0096501303840108	0.00909842903487445	0.00853535882391327	0.00829494388075334	0.00769356353641544	0.00617400559868522	0.00545160107804357	0.00422593042027344	0.00384444536479028	0.0026469387462336	0.00174445937717173	0.00162651284875379	0.00124197761202507	9.40657057443069e-4	6.00998762351466e-4	5.24931508755155e-4	3.97786587229635e-4	2.31438498334139e-4	1.28500204219232e-4	8.98972621753221e-5	7.47516651876599e-5	5.97623937368209e-5	4.47537575656203e-5	3.68236145982016e-5	3.72777685510909e-5	4.0240791072689e-5	3.98474856099465e-5
flux1:	0.680005109624678	0.00690749775866886	0.00682700393060721	0.00669356703885578	0.00649173115333474	0.00622660987817236	0.00592400416749076	0.00562510302789483	0.00537858837836071	0.00523107422905685	0.00521667609175677	0.00534840147914765	0.00561462506630168	0.00598150395855383	0.00640012005296414	0.00681905994350509	0.00720524773156871	0.00756815219294396	0.00796371052745532	0.00844592101715994	0.00896945969171651	0.00932792959322931	0.009264335832908	0.00877398307728973	0.00827376234691661	0.00807952688514677	0.0075294087288626	0.00608632306153486	0.00540816975458274	0.00422742527323673	0.00386822943851703	0.00268564342594824	0.00178709907668062	0.00167593878137761	0.00127230550732562	9.74948510423104e-4	6.24759239641392e-4	5.37323523530195e-4	4.13353301489113e-4	2.48969420883115e-4	1.40638787603164e-4	9.68912015062852e-5	8.27114567674028e-5	7.39121753494355e-5	6.60808733624309e-5	6.26068775319819e-5	6.35210932598091e-5	6.42092758197925e-5	6.13742829370763e-5
flux1:	0.680267558528431	0.006671303745586	0.00660454837090036	0.00648396161066383	0.00629415454197788	0.00603978085582259	0.00574558316435429	0.00545106513898744	0.00520263276545148	0.00504438571964365	0.0050084783163319	0.00510749501804091	0.00533167788111389	0.00565158148356021	0.00602478040667256	0.00640702859240188	0.00677046479320613	0.00712485572747796	0.00752074712169924	0.00800502459219345	0.00853116171843499	0.00890202024598915	0.00887364546338559	0.00844137809539432	0.00800087231038703	0.007849875022276	0.00734973313719839	0.00598408694992639	0.00535084948211419	0.00421739681921626	0.0038824693680923	0.00271869764755318	0.00182729169993053	0.00172448911615857	0.00130514125283267	0.00101363112493524	6.54830405242396e-4	5.57809620553646e-4	4.3820265150954e-4	2.7716565456976e-4	1.65252592332831e-4	1.17947640293046e-4	1.05660760815982e-4	1.03450306696694e-4	1.02997478979053e-4	1.04198574967711e-4	1.0586813529864e-4	1.04612543672286e-4	9.96159019632221e-5
flux1:	0.680530007432184	0.00642590473396002	0.00637362827808066	0.00626750819222971	0.00609226287675461	0.00585196029545842	0.00557000057950149	0.0052838335967903	0.00503724270278297	0.00487157093035969	0.00481689673937924	0.0048853601454137	0.00506907321012976	0.00534293800166321	0.00567087577300717	0.00601560955367669	0.00635438657537541	0.00669740644694981	0.00709018864856205	0.00757288393024895	0.0080979334262388	0.00847746376040667	0.00848063138532476	0.00810293177264122	0.00771870378187161	0.00760775349756418	0.00715589227612356	0.00586795220181038	0.0052797824033199	0.0041954398992329	0.00388624352237894	0.00274491688633287	0.00186377144658879	0.0017705887583732	0.00133902461429673	0.00105506892042287	6.89689104895789e-4	5.84883951984141e-4	4.70725707992871e-4	3.14340566601712e-4	2.00585174144594e-4	1.51211032745619e-4	1.41632117694139e-4	1.46314172602569e-4	1.53383099324328e-4	1.59471034546566e-4	1.62235253886854e-4	1.59442767393673e-4	1.52639648472758e-4
flux1:	0.680792456335937	0.00617331451611862	0.00613584050923497	0.00604532284587191	0.00588661930011986	0.00566310134635608	0.0053965856590103	0.00512216516121753	0.00488072758210064	0.00471068199122625	0.00463995680008288	0.00468023203593878	0.00482546273721892	0.00505479141842071	0.00533826763105334	0.00564530833676491	0.00595809237987485	0.00628734003385699	0.006673906898481	0.00715162778628311	0.00767212042379458	0.00805675451324655	0.00808778062518185	0.00776094641417731	0.00742933559047345	0.0073550730867569	0.00694943386361321	0.00573878044906714	0.0051953323437712	0.0041613599143888	0.00387882586710013	0.00276325867223614	0.00189536396236794	0.00181274913541054	0.0013725120947026	0.00109761985827479	7.27773847834678e-4	6.16980115041764e-4	5.09234573161674e-4	3.58699951287538e-4	2.44740359542961e-4	1.94663088931122e-4	1.88482704552595e-4	2.00257246573034e-4	2.1492412133252e-4	2.26092523157642e-4	2.30323038823075e-4	2.26465599876778e-4	2.18278557360893e-4
flux1:	0.681054905239691	0.00591567220644561	0.00589293218603461	0.00581867660272142	0.00567792737462573	0.00547326768076621	0.00522473824401404	0.00496484198427157	0.00473137434479633	0.00455969833001731	0.00447555754159974	0.00449016185266548	0.00459925409111228	0.00478605707683513	0.0050264640467456	0.00529624109919816	0.00558225757941004	0.00589579810241202	0.00627341194279928	0.00674307202458729	0.00725581384924426	0.00764219556521606	0.00769745532226934	0.00741767167633725	0.00713487505273809	0.00709385327785606	0.00673207017251325	0.00559763416101458	0.00509809303022354	0.00411520019976587	0.00385973488199353	0.00277288013835749	0.00192104522950817	0.00184963809948256	0.00140424098004644	0.00113970642798472	7.67547184196886e-4	6.525299187044e-4	5.52024357177129e-4	4.08406668662256e-4	2.95749344582919e-4	2.46193403338315e-4	2.43968637954951e-4	2.62925831880742e-4	2.85190804173371e-4	3.01601842588201e-4	3.07685917542551e-4	3.03283147892807e-4	2.94187559332495e-4
flux1:	0.681317354143444	0.00565514804959014	0.00564671995477046	0.00558893275759563	0.00546699179717063	0.00528262246038837	0.0050539486937511	0.00481072186644422	0.00458752375204791	0.00441662153800905	0.0043215758933502	0.00431312109094058	0.00438870703851447	0.00453542952550931	0.00473468306778141	0.00496817829084016	0.00522717876990069	0.00552353808386467	0.00588985008099353	0.00634870690977558	0.00685082623601845	0.0072358636349654	0.00731185162267385	0.00707526272340127	0.00683741365129841	0.00682617217009757	0.00650563472290485	0.00544575267583646	0.00498887678236034	0.00405724892819819	0.00382876112743126	0.00277317764796369	0.00193998629028983	0.00188013464313928	0.00143298390028113	0.0011798777703821	8.07553027237378e-4	6.90018515739239e-4	5.97432718363751e-4	4.61644937888777e-4	3.51639297030826e-4	3.03672552112149e-4	3.05822248428055e-4	3.3193940581255e-4	3.61718881761801e-4	3.83488831642272e-4	3.91809192681098e-4	3.87405928058408e-4	3.77909957622103e-4
flux1:	0.681579803047197	0.00539385638704971	0.00539901304784406	0.00535748513055434	0.00525467758193325	0.00509141335574613	0.0048838113972874	0.00465877974773483	0.00444763610676223	0.00427955904820876	0.00417596065565056	0.00414709803810241	0.00419202535456649	0.00430146411748794	0.00446192012625175	0.0046605959622904	0.00489280918332257	0.00517095447480584	0.00552401268991173	0.00596969375708959	0.00645867491742485	0.00683957994430664	0.00693296243662553	0.00673573907798692	0.00653897951236318	0.00655411008433537	0.0062720297267867	0.00528451485561493	0.00486868762496094	0.00398802758206082	0.00378597371109033	0.00276380718329765	0.00195158162898279	0.00190336561840847	0.00145769101089405	0.00121685953989113	8.46465402946895e-4	7.28032697547278e-4	6.43893272457828e-4	5.16680088494788e-4	4.10498914466714e-4	3.6502276081195e-4	3.71827099079903e-4	4.04969146505066e-4	4.42090355408588e-4	4.69275610648524e-4	4.80188767104375e-4	4.76329608794533e-4	4.66950628611693e-4
flux1:	0.68184225195095	0.00513378168623303	0.00515154546426475	0.00512570169413235	0.00504187075118359	0.00489995489391581	0.00471403117417332	0.00450813782163655	0.00431034221695111	0.0041467912797845	0.00403681020894829	0.00399018022268876	0.00400743854379108	0.00408265332476664	0.0042070153912789	0.00437273194063271	0.00457880281758729	0.00483811097443265	0.00517635640030139	0.00560687231707717	0.00608057549614829	0.00645489055991985	0.00656254829364224	0.0064009487253787	0.00624149218062504	0.00627969364966155	0.00603317079783754	0.00511539396272077	0.00473868387712978	0.00390826483903628	0.00373170813413269	0.00274468637537778	0.00195546102349823	0.00191872388486965	0.00147751841426049	0.00124958930296724	8.83126258395583e-4	7.653001533346e-4	6.89980093803385e-4	5.71910250875396e-4	4.70536889717112e-4	4.28281693152537e-4	4.39885930293255e-4	4.79809509027877e-4	5.24008156317524e-4	5.56593237244764e-4	5.70408377369399e-4	5.67611625912684e-4	5.58851368996856e-4
flux1:	0.682104700854704	0.00487672171452167	0.00490592129483294	0.0048948772007042	0.00482944338769503	0.00470860989184575	0.00454442308328945	0.00435808360082132	0.00417447790796144	0.00401681973811406	0.00390243081435915	0.00384061930287256	0.00383326969661554	0.00387749418623195	0.00396871790711959	0.00410364431902484	0.0042845654020586	0.0045247822793073	0.00484703404028389	0.00526077915263348	0.00571744660722583	0.00608305832619689	0.00620211892165286	0.00607254062938341	0.005946723985051	0.00600484587477183	0.00579093450651237	0.00493991021306261	0.00460013540704903	0.00381886064417049	0.00366653950170049	0.00271598077703896	0.00195148636903976	0.0019258692537715	0.00149184280234145	0.00127723685143377	9.16571146198503e-4	8.00718485697585e-4	7.34441551808054e-4	6.25907396282298e-4	5.30130073991086e-4	4.91655769593886e-4	5.08077612808523e-4	5.54438571915429e-4	6.05360053202933e-4	6.4324889686968e-4	6.60209323575091e-4	6.58942616633308e-4	6.51263359593573e-4
flux1:	0.682367149758457	0.004624249811887	0.00466357556523656	0.00466619729351206	0.00461822533992529	0.00451777187162591	0.00437490707383348	0.00420807692525258	0.00403910264506258	0.00388839615182126	0.00377137501344038	0.00369687727514899	0.00366798778838604	0.0036845447744283	0.00374574416689298	0.00385226983519334	0.00400930983214318	0.0042305033848752	0.00453593462836464	0.00493167594777884	0.0053699256546371	0.0057250666752236	0.0058529263011572	0.00575194711015331	0.00565627060689966	0.00573134581304333	0.00554711276978422	0.00475958553876999	0.00445438008103419	0.00372084530047158	0.00359124577023699	0.00267807805917775	0.00193973617178352	0.00192471500413297	0.00150026337033779	0.00129921017388531	9.46042683596965e-4	8.33373636130916e-4	7.7622271485979e-4	6.77446191804401e-4	5.87859193234615e-4	5.53560565506723e-4	5.74700440081782e-4	6.2706416390089e-4	6.84268391502734e-4	7.27279779172937e-4	7.47548458669042e-4	7.48208105799068e-4	7.42011913304413e-4
flux1:	0.68262959866221	0.00437769607393788	0.00442575118055269	0.00444071519852621	0.00440898399624516	0.0043278501089055	0.00420549936127515	0.00405774801085068	0.00390350445475117	0.00376053466786479	0.00364246166387093	0.00355765479679631	0.00351024434671999	0.00350246873950357	0.00353682938278052	0.00361747972003907	0.00375211317920209	0.00395462335215546	0.00424272961102659	0.0046195854465967	0.00503839373532439	0.00538163390707366	0.00551596822019288	0.00544037591971673	0.00537153171548887	0.00546079936729924	0.00530337624881016	0.00457590371540437	0.00430278278142805	0.00361533776845204	0.00350676563127811	0.00263155420184334	0.00192048102279205	0.00191540351029053	0.0015025927622322	0.00131514884341559	9.70992565612084e-4	8.62548048111316e-4	8.14476415577869e-4	7.25520197988532e-4	6.42531135668785e-4	6.12647109859436e-4	6.38300505162446e-4	6.96154306634202e-4	7.59123793846327e-4	8.06991242903653e-4	8.30641477574733e-4	8.33536938762828e-4	8.29149507839093e-4
flux1:	0.682892047565963	0.00413814538634619	0.00419349087148437	0.00421934067202326	0.00420241249686942	0.00413925839777155	0.00403630236865472	0.00390688908439977	0.00376719416996609	0.00363251022121092	0.00351478036858303	0.00342190363095441	0.00335889548636255	0.00333006778115101	0.00334077011311563	0.00339813056489862	0.00351197197826231	0.00369635985421963	0.0039669217650027	0.0043243318195797	0.00472300687695846	0.00505323528856731	0.00519200011290055	0.00513881064336759	0.00509370108234791	0.0051946209829085	0.00506124728024837	0.00439027752560974	0.00414669904989689	0.00350350628335202	0.00341415497484379	0.00257713553883607	0.00189415341728993	0.00189827465862366	0.00149883917739816	0.00132490719613217	9.91073549729258e-4	8.87719378735818e-4	8.48563755819324e-4	7.69345904647223e-4	6.93187961265316e-4	6.67814152815019e-4	6.97685295858428e-4	7.60452048891246e-4	8.28602591514225e-4	8.80978522962336e-4	9.07990127437072e-4	9.13334419289601e-4	9.10994434365569e-4
flux1:	0.683154496469717	0.00390644887889252	0.00396764168843441	0.00400283962965632	0.00399912571287982	0.00395240786498892	0.00386749463593693	0.00375544199810814	0.00362989210830842	0.00350384647167213	0.00338768348646857	0.00328882575535552	0.00321301085839452	0.0031663023545542	0.00315645718002916	0.00319310781826736	0.00328785238733833	0.00345485060678582	0.00370789290592359	0.00404558187720958	0.00442373020332908	0.00474012972395552	0.00488155238769841	0.00484801742839764	0.00482376464917758	0.00493402474207815	0.00482208166596223	0.00420402334066987	0.00398744422307462	0.00338653317177954	0.00331454488160533	0.00251565986825681	0.00186131490224672	0.00187383037350352	0.00148918186211336	0.0013285299184212	0.00100612322789553	9.08550898019206e-4	8.7804532914433e-4	8.08355900272835e-4	7.39103776723404e-4	7.18207559245506e-4	7.51923834816982e-4	8.18976110409768e-4	8.91669251694442e-4	9.48132829829272e-4	9.78393593108444e-4	9.86299735357646e-4	9.8615398976077e-4
flux1:	0.68341694537347	0.00368324462963248	0.00374886872615482	0.00379184198358474	0.00379966247068342	0.00376770341058176	0.00369932144397088	0.00360348364826844	0.00349150981546261	0.00337429635120838	0.00326076873550387	0.00315786168502278	0.0030718712212535	0.00301030116205761	0.00298289808678781	0.0030013598108803	0.00307873212171465	0.00322919811317928	0.0034649468429615	0.00378288376310425	0.00414037176268718	0.00444238784699863	0.00458495055167793	0.0045685560089105	0.00456250468151978	0.00468002281750186	0.00458705801415117	0.00401834259965478	0.00382626806573864	0.003265584641009	0.00320910301926611	0.00244803897734891	0.00182262289240514	0.00184269791420712	0.0014739421272349	0.00132622261213188	0.0010161415953629	9.24874940384145e-4	9.02664773507308e-4	8.42183058826354e-4	7.79771389754192e-4	7.63208815347702e-4	8.00335565353048e-4	8.71009737432911e-4	9.47566212058622e-4	0.00100763399861195	0.0010409457429935	0.00105142877583084	0.00105353272854853
flux1:	0.683679394277223	0.00346898337465982	0.00353767446312611	0.00358685477408713	0.00360449197484412	0.00358554275700975	0.00353208622762489	0.00345121027934119	0.0033521287429753	0.00324381757607942	0.00313385488417052	0.00302867028022488	0.00293495630704211	0.00286136017218076	0.00281922853967007	0.00282192080089447	0.0028836318278395	0.00301850500509715	0.0032373448500714	0.0035357004993907	0.00387261342777599	0.00415991905526783	0.00430233607153225	0.00430079342774927	0.00431050831134889	0.00443342931423483	0.0043571732298271	0.00383430922302649	0.00366433445364315	0.00314178550871647	0.00309899938142746	0.00237522405790428	0.00177879877952265	0.00180559385521408	0.00145355186694404	0.00131831967119941	0.00102126446440692	9.36670942646374e-4	9.22326471525418e-4	8.70637989296321e-4	8.14881155707779e-4	8.02415152636974e-4	8.4247067823273e-4	9.16080709985915e-4	9.95794204189495e-4	0.00105893269242656	0.00109502094506541	0.00110800462418485	0.00111232761381982
flux1:	0.683941843180977	0.00326395548725107	0.00333442034189633	0.00338827772266718	0.00341402224814205	0.00340631677199699	0.00336614234028452	0.00329892107190743	0.00321197695812099	0.00311254474170879	0.00300695244857121	0.00290110197638931	0.00280192460825664	0.00271893216548824	0.00266471325786046	0.00265392242365975	0.00270163470209704	0.00282189851138905	0.00302433213319831	0.00330343685452168	0.00362003730800466	0.00389249602445068	0.00403368682969313	0.00404491953284204	0.00406817927288767	0.00419486803394509	0.00413324304066254	0.00365286196573111	0.00350270557979604	0.00301619841808902	0.00298537664451263	0.00229817477111533	0.00173059832980259	0.00176328999791797	0.00142852137072176	0.00130525148208729	0.00102173470156876	9.44039742044279e-4	9.37069320751139e-4	8.93682136070081e-4	8.44294644924279e-4	8.35613989781867e-4	8.78084692624495e-4	9.53935529033675e-4	0.00103608630704	0.00110172547801277	0.00114025166538273	0.00115557870869307	0.00116201277729859
flux1:	0.68420429208473	0.00306831641633664	0.00313934788653468	0.00319641878846092	0.00322860864781385	0.00323040973241556	0.00320188448785229	0.00314700096145617	0.00307140441749187	0.00298075906006295	0.00288023087905661	0.00277516715163934	0.00267258676440439	0.00258260818804479	0.00251873699965837	0.00249659402772212	0.00253189451268265	0.00263854402386591	0.00282515512889474	0.00308545922288724	0.00338214725088749	0.00363977632234961	0.00377883695488531	0.00380096399780345	0.0038357522338298	0.00396478337500005	0.00391590689892669	0.00347480095966054	0.00334233033448	0.00288980701794726	0.00286932507402854	0.00221783224728326	0.00167878491909587	0.00171658199113202	0.00139940805110544	0.00128751262901112	0.00101787312433645	9.47175913207611e-4	9.4703851981368e-4	9.11398865745772e-4	8.68015710275447e-4	8.62754301696788e-4	9.07109905256658e-4	9.84510521980993e-4	0.00106837868132317	0.00113592590015782	0.00117650103329911	0.00119394574516934	0.00120231693506643
flux1:	0.684466740988483	0.00288210890252543	0.00295259757625012	0.00301150804250598	0.00304856104017619	0.00305819848288306	0.00303973919902149	0.00299590249145395	0.00293085708413555	0.00284885653604407	0.00275398353306817	0.00265100131136415	0.00254687441383616	0.0024520927713013	0.00238078754974728	0.00234925351332194	0.00237363352250928	0.00246764909812566	0.00263907072031247	0.00288110930134419	0.0031583860002256	0.00340132162728785	0.00353749648371387	0.00356881507577644	0.0036133096019541	0.00374345417818649	0.00370563700561765	0.00330078804310326	0.0031840367794457	0.0027635027732948	0.00275186184277528	0.00213509608575533	0.00162410592209014	0.00166626118948945	0.00136678754626486	0.00126563248147808	0.00101005069494672	9.46339966553053e-4	9.52457259870473e-4	9.23964662131043e-4	8.86161266589147e-4	8.83917211296277e-4	9.29625902428359e-4	0.00100790206330454	0.00109278032990131	0.00116163410635126	0.00120383309218078	0.00122311529077195	0.0012331963393518
flux1:	0.684729189892236	0.00270528139729103	0.00277422467072916	0.00283370901152743	0.00287414888273472	0.00289004991558123	0.00288015398527982	0.00284612664699782	0.00279085022600911	0.00271731540795947	0.00262859177822884	0.00252882888881977	0.00242480663804098	0.00232717525684363	0.00225043315301914	0.00221129126227501	0.00222613290385146	0.00230846029035537	0.00246534938186172	0.00268971312023682	0.0029481492296448	0.00317661555967656	0.00330927159147495	0.00334824041812745	0.00340080089645955	0.00353101065091745	0.00350275139888942	0.00313135076106868	0.00302852884565991	0.00263807535919282	0.00263391472681518	0.00205080539633584	0.00156727251332741	0.00161309020969513	0.00133122846769462	0.00124014926911659	9.98663399449597e-4	9.41832172743685e-4	9.53600064477311e-4	9.31622214016062e-4	8.98933669230455e-4	8.99287643126785e-4	9.45830801944768e-4	0.00102433746224183	0.00110954348194113	0.00117910679323764	0.00122248271951515	0.0012432820843612	0.00125480560740455
flux1:	0.68499163879599	0.00253770300853767	0.00260421202939158	0.00266312741192431	0.00270560412029029	0.00272631672775734	0.00272358525957714	0.00269820294610309	0.00265194150421985	0.00258666389801295	0.00250448975015361	0.00240892763291585	0.00230645635198006	0.00220769991394851	0.0021272973857326	0.00208215037497591	0.00208871889203075	0.00216025581653671	0.0023032747230111	0.00251058732118908	0.00275079788600273	0.00296508118785539	0.00309368598417064	0.00313891006164747	0.00319806466414452	0.00332745446858798	0.00330743096537143	0.00296689003029081	0.00287638742323195	0.00251420683127011	0.00251631029182517	0.0019657239973354	0.00150894317413844	0.00155778266457636	0.00129327181232169	0.00121158848609787	9.84110897601054e-4	9.33969583889292e-4	9.50769272271915e-4	9.34656759409303e-4	9.06596067265329e-4	9.09128362498591e-4	9.5601436081579e-4	0.00103414746065548	0.0011190354834432	0.00118872845630794	0.00123282639530813	0.00125479657566065	0.00126746804403267
flux1:	0.685254087699743	0.00237917586062449	0.0024424805503323	0.00249981775998531	0.00254312231789382	0.00256733187316049	0.00257048549782502	0.00255266944638778	0.00251470479471154	0.00245744957995689	0.00238213145721368	0.00229159564487433	0.0021919190589152	0.00209353763193302	0.0020110345964231	0.00196130658793876	0.00196074804257701	0.00202233705782287	0.0021521418578312	0.00234304446034841	0.00256567007172869	0.00276609891856566	0.00289020355498202	0.00294042119774606	0.00300485254340877	0.003132681791934	0.00311973989756793	0.00280769135373328	0.00272807584258668	0.00239246984923063	0.00239976675763377	0.00188052995204881	0.00144971123620351	0.00150098756106381	0.0012534157212383	0.00118044618668554	9.66779675147744e-4	9.23067478320471e-4	9.44275801928629e-4	9.33376584477233e-4	9.09451574325569e-4	9.13757220940512e-4	9.60533628744496e-4	0.00103774081403491	0.00112171253014642	0.00119098429008763	0.00123535430719865	0.00125813633555428	0.00127164636346017
flux1:	0.685516536603496	0.00222944594814368	0.00228889811361373	0.00234378863192555	0.00238686274589131	0.00241340241848472	0.00242129042892117	0.00241005362031263	0.00237970593566576	0.00233021181989466	0.00226196194039448	0.00217712301663876	0.00208128619460222	0.00198456172810009	0.00190130876625612	0.00184825090087925	0.00184159453775981	0.00189402146562581	0.00201125654775163	0.00218639864063872	0.00239209317872038	0.0025790248734981	0.00269825174802674	0.00275232374416644	0.00282085456242869	0.00294650838081121	0.00293964864060953	0.00265393917359306	0.002583949400968	0.00227333010773448	0.00228489165965807	0.00179580960238103	0.00139009675067412	0.00144327875772063	0.00121210584701275	0.00114717741618	9.47031037061635e-4	9.0942597927588e-4	9.34424891418072e-4	9.28098103453354e-4	9.07826604694453e-4	9.13527991732578e-4	9.59791490424415e-4	0.00103558114678879	0.00111809527461731	0.00118643471196241	0.00123064383446588	0.00125387854126787	0.00126791418068837
flux1:	0.685778985507249	0.00208821342010146	0.00214328786252447	0.0021950073536911	0.00223694817992663	0.00226480360252468	0.0022764071559768	0.00227085516542602	0.00224748164371572	0.00220545867474114	0.00214439397120683	0.00206576965288256	0.00197462479796161	0.0018806298278071	0.00179777795686149	0.0017424771619797	0.00173064164155061	0.0017746385792296	0.00187993630059022	0.00203997209611636	0.00222939633118099	0.00240320918382162	0.00251724444662296	0.0025741452279246	0.00264572426790656	0.00276869540821449	0.00276705789819236	0.0025057335594001	0.00244426815798125	0.00215715282301626	0.00217218419801315	0.00171205610691963	0.001330542810255	0.00138514965116608	0.00116973112223855	0.00111218967024091	9.25193874687079e-4	8.93322038342939e-4	9.21506998837298e-4	9.19135503323173e-4	9.02058305494474e-4	9.08814837710736e-4	9.54218227855791e-4	0.00102816617357024	0.0011087462799516	0.00117569139375678	0.00121933430171043	0.00124267351567297	0.00125692837352108
flux1:	0.686041434411003	0.00195514285738461	0.00200543637447705	0.00205340468530915	0.00209346502027349	0.00212177378682576	0.0021362040285118	0.00213553171011654	0.00211852265049707	0.00208364930553951	0.00202979129001132	0.00195775023697364	0.00187196450272699	0.00178157291640638	0.00170008554186091	0.00164347579427702	0.00162727831149465	0.0016635298560922	0.00175751375225603	0.00190310264980854	0.00207692258851466	0.00223801310171086	0.00234660279993832	0.00240541321669143	0.00247910197504411	0.0025989741659631	0.00260182195100953	0.00236310805793584	0.00230921182592114	0.00204421271149121	0.00206204182044829	0.00162967222296517	0.0012714161759062	0.00132701291261795	0.00112662426329603	0.00107584091671045	9.01561759816292e-4	8.75006406223651e-4	9.0579354378507e-4	9.06794556823465e-4	8.92485703175837e-4	9.00000214937759e-4	9.44256123493668e-4	0.0010160094099675	0.00109424941723909	0.00115939482997842	0.00120210300437021	0.00122521935766323	0.00123940241989358
flux1:	0.686303883314756	0.00182987363836473	0.00187510187907255	0.00191887972962127	0.00195646405196958	0.00198451074061242	0.00200100283991027	0.00200448807594012	0.00199326170510554	0.00196518242202639	0.00191845871375496	0.00185322651344292	0.00177329195415955	0.00168719166863068	0.00160785832541576	0.00155073369677708	0.00153090086125173	0.00156005204437983	0.00164334189920901	0.00177515141118285	0.00193403995952537	0.00208282358013081	0.00218577234314968	0.00224567359956321	0.00232063441605848	0.00243706774173938	0.00244376949090417	0.00222604729837059	0.00217889532703835	0.00193470648814583	0.00195477020689997	0.00154897674308099	0.00121301171811166	0.00126920468612116	0.00108306596634986	0.00103844139235929	8.76393607567184e-4	8.54704720153011e-4	8.87536720116469e-4	8.91369916303547e-4	8.79443981817374e-4	8.87465869976932e-4	9.30347074515422e-4	9.99624581274568e-4	0.00107519151146092	0.00113819374339779	0.00117964278401052	0.00120223794597293	0.0012160810202541
flux1:	0.686566332218509	0.0017120300628791	0.00175202230170959	0.00179130495559728	0.00182596185958621	0.00185316940362153	0.00187107359045661	0.00187806933975615	0.00187206655450849	0.00185039062443759	0.00181063869632229	0.0017523062397257	0.00167855186609278	0.00159725919881911	0.0015207106296466	0.00146373932987661	0.00144091863580439	0.00146358308184357	0.00153680023667524	0.00165550978526806	0.00180015017766711	0.00193706407605221	0.00203423508226135	0.00209450342628062	0.00216998937680866	0.00228270799365242	0.002292720431864	0.00209450292823625	0.0020533835570097	0.00182876661806611	0.00185059550937712	0.00147021368638519	0.00115555985002279	0.00121199227623	0.00103929152174476	0.00100025815321561	8.4991694602049e-4	8.32621494083707e-4	8.66972283706733e-4	8.73145018018907e-4	8.63261215623569e-4	8.71586514421915e-4	9.12923153109438e-4	9.79512997868801e-4	0.00105214671916372	0.00111272689736417	0.00115264173814799	0.00117445290365754	0.00118771660028488
flux1:	0.686828781122262	0.00160123063204222	0.00163592265270261	0.00167053098154141	0.00170194266889515	0.00172786100305683	0.00174663172116644	0.00175655750244754	0.00175523747066654	0.00173953988275443	0.00170651325086204	0.00165504745804321	0.00158765320223161	0.00151152861064086	0.00143825265694301	0.00138199126848343	0.00135676206519461	0.00137352910143782	0.00143730066521013	0.00154360487272512	0.00167469439391172	0.0018002007616207	0.0018915158408257	0.00195151769096313	0.00202686450142965	0.00213564672069271	0.00214849769006778	0.00196840667852432	0.00193270410364435	0.00172647495577298	0.00174967753630578	0.00139356313334791	0.00109923588570628	0.00115558408351347	9.95498528423582e-4	9.61521253194767e-4	8.22332757977975e-4	8.08945653843418e-4	8.44324057119506e-4	8.52393659197153e-4	8.44256871450274e-4	8.52725733733034e-4	8.92399992576311e-4	9.56154140188528e-4	0.00102566417940333	0.00108360803259075	0.00112176585653202	0.0011425703402972	0.00115504852086395
flux1:	0.687091230026016	0.00149709581863729	0.00152652120616298	0.00155639067474644	0.0015843602722534	0.0016086532290917	0.00162783746392613	0.00164017121200833	0.00164300845558794	0.00163283292002469	0.00160620967188709	0.00156146628200935	0.00150047851734073	0.0014297432824477	0.00136010102260716	0.00130500818024767	0.00127789127300509	0.00128933109372499	0.00134429215121466	0.00143890261269535	0.0015571553909703	0.00167174397574626	0.00175718296272068	0.00181637025350422	0.00189099019936343	0.00199566071418601	0.00201093362942322	0.00184767978565438	0.00181685708572569	0.00162787503703061	0.00165212260462482	0.00131915253813253	0.00104417016248582	0.00110014045577341	9.51854536234223e-4	9.22430471482636e-4	7.9382092192594e-4	7.83856327162964e-4	8.19808914590906e-4	8.29382353757925e-4	8.22741456248774e-4	8.3123368699762e-4	8.69172787859339e-4	9.29999559965435e-4	9.96259368312142e-4	0.00105141459935695	0.00108764538964972	0.00110726323969496	0.00111878589006819
flux1:	0.687353678929769	0.00139925381050318	0.00142353402798461	0.00144870220374608	0.00147313972265795	0.00149557112597681	0.00151479681646374	0.00152906777547727	0.00153555100752489	0.00153041503372096	0.00150980830953934	0.00147154625694425	0.00141689439550285	0.00135164776187311	0.00128588935012574	0.00123233827621169	0.00120380361413177	0.0012104700678748	0.00125726348942787	0.00134090846138121	0.0014470564867536	0.0015512454585319	0.00163084425616732	0.00168874986222849	0.00176212735696791	0.00186255121665144	0.00187987160737303	0.00173223855209136	0.0017058218144205	0.00153298212371995	0.00155799501659049	0.0012470674742271	9.90457848236005e-4	0.00104578423411296	9.08503746929928e-4	8.83161694942483e-4	7.64545455260202e-4	7.57527850300146e-4	7.93641201677705e-4	8.0437270918551e-4	7.99016784429612e-4	8.07446165692344e-4	8.43614576697784e-4	9.01469970770657e-4	9.64409311915124e-4	0.00101668069953671	0.0010508655419384	0.00106916018493635	0.00107959471969304
flux1:	0.687616127833522	0.00130734401546323	0.00132667767568819	0.00134727089219626	0.00136817862799994	0.00138859842314812	0.00140756364576148	0.00142334665245882	0.00143297930635205	0.00143238092695631	0.00141735076771205	0.0013852475439041	0.0013367611683441	0.00127699744140842	0.00121527718553201	0.00116356671903426	0.00113403900710326	0.00113647005294503	0.00117574399552786	0.00124916588059631	0.00134395783124636	0.0014382925172495	0.00151213967895377	0.00156837282065163	0.00164006118565987	0.00173613904109273	0.00175516368421268	0.00162199639634327	0.0015995605282456	0.00144179057306691	0.00146732650405563	0.00117736104382542	9.3816759678997e-4	9.92610061168508e-4	8.65572298550854e-4	8.43872349063922e-4	7.34659013428815e-4	7.30133328021848e-4	7.66035860947148e-4	7.77623268388865e-4	7.73376458797772e-4	7.81684596925513e-4	8.16076336476335e-4	8.70955116863052e-4	9.3055142593888e-4	9.7989423318447e-4	0.00101196167414717	0.00102883872950822	0.00103808980598666
flux1:	0.687878576737275	0.00122101849385522	0.0012356702265318	0.0012518900006145	0.00126934808541392	0.00128767917175385	0.00130614252446404	0.00132305373443859	0.00133535585266029	0.00133878139671604	0.00132884727341236	0.00130251463300312	0.00125994061170394	0.00120556575640414	0.0011479561098287	0.00109832012920585	0.001068182564642	0.00106689884449455	0.0010993024205175	0.00116325330547314	0.00124745117973474	0.0013325006407164	0.00140073257908856	0.00145497412166771	0.00152459291312225	0.00161625707672339	0.00163666596209309	0.00151686321625716	0.00149801990222936	0.00135427860721844	0.00138012343817696	0.00111006154919616	8.87348564108659e-4	9.40691918434507e-4	8.23172060073646e-4	8.04705600143873e-4	7.04306372919017e-4	7.01846501325226e-4	7.37209914085276e-4	7.4939049147528e-4	7.46106277869406e-4	7.54256601084246e-4	7.86888324275617e-4	8.3881574070178e-4	8.95085343298794e-4	9.41497755065738e-4	9.71418684144261e-4	9.86823211390342e-4	9.9483121209804e-4
flux1:	0.688141025641029	0.00113994183478205	0.00115023110256973	0.00116234082144532	0.00117649349573763	0.00119271970913204	0.00121049206126583	0.00122818592576992	0.00124269690760777	0.00124962915555928	0.00124428249649213	0.00122328189867283	0.00118630098101185	0.00113714835220297	0.00108365265893341	0.00103626804199745	0.00100586465473126	0.00100136688891766	0.00102754471149135	0.00108278047492823	0.00115715436234409	0.00123350613584148	0.00129630126706765	0.00134829881561833	0.00141553108500976	0.0015027420476338	0.00152423313444762	0.00141674318032475	0.00140113129864051	0.00127041099250613	0.00129637202999606	0.00104517840449221	8.38035677649241e-4	8.90088781765782e-4	7.81403193107859e-4	7.65793355875266e-4	6.73626872552633e-4	6.72842054912122e-4	7.0738232010096e-4	7.19928777048227e-4	7.17484389658957e-4	7.25456750411247e-4	7.56362035324248e-4	8.05386782968487e-4	8.58376757212251e-4	9.01892102188849e-4	9.29673731732226e-4	9.43586282155034e-4	9.50324699650196e-4
flux1:	0.688403474544782	0.00106379022840959	0.00107008037066037	0.00107839264091303	0.00108943562671452	0.001103591090677	0.0011205286403259	0.00113869578400665	0.00115497743931028	0.0011649035362447	0.00116361966079611	0.0011474769321944	0.00111571941009158	0.00107156435646186	0.00102212834193176	9.77121783688821e-4	9.46759008138387e-4	9.39525005755159e-4	9.6011137666463e-4	0.00100738500052234	0.00107270654367064	0.00114096010788742	0.0011985323342826	0.0012480950195649	0.00131268400175313	0.0013954271945037	0.00141771365363535	0.00132153212565215	0.00130881077022983	0.00119014041466665	0.00121604205965662	9.82706578388799e-4	7.9025338052957e-4	8.4084863923683e-4	7.40355934660472e-4	7.27258313312292e-4	6.4275596541276e-4	6.43294767119702e-4	6.76772524402057e-4	6.89489609334142e-4	6.87781100658382e-4	6.95567229127295e-4	7.24792179563874e-4	7.70980894096838e-4	8.20762132040954e-4	8.61441560028446e-4	8.87121098844205e-4	8.9955300665536e-4	9.05025020590914e-4
flux1:	0.688665923448535	9.92250554359613e-4	9.94938249598005e-4	9.99803151893466e-4	0.00100797231096773	0.00102013216608399	0.00103613058797228	0.0010544961820431	0.00107213559699833	0.00108455423679238	0.00108680325910673	0.00107502209798823	0.00104808223393394	0.00100865543228989	9.63177550101577e-4	9.2063163996804e-4	8.90579741700927e-4	8.81061728737888e-4	8.96675133999645e-4	9.36729835417147e-4	9.937650193374e-4	0.0010545246170348	0.0011071165446255	0.0011541094100285	0.00121585434033073	0.00129413708226055	0.00131694652418936	0.00123111558340188	0.00122095965741688	0.00111340841080646	0.00113908981184996	9.22630040642923e-4	7.44018285521798e-4	7.93011335259711e-4	7.00112092630253e-4	6.89215406352477e-4	6.11826120652965e-4	6.13378030624869e-4	6.45598189842924e-4	6.58320044115509e-4	6.57258316669397e-4	6.64858169518447e-4	6.92458182159758e-4	7.3589143268835e-4	7.82553160101311e-4	8.20479263288718e-4	8.44117819647273e-4	8.55106177178381e-4	8.59340738242819e-4
flux1:	0.688928372352288	9.25020193243884e-4	9.24525443732667e-4	9.26319787144944e-4	9.31881064171775e-4	9.42153423041732e-4	9.57142810759383e-4	9.75465075183346e-4	9.94076939021569e-4	0.00100850452512562	0.00101376097654293	0.00100583506871897	9.83284111305568e-4	9.48283588135607e-4	9.06624392461108e-4	8.66583326582495e-4	8.37078167078308e-4	8.25700911806616e-4	8.36939274230357e-4	8.70501951320681e-4	9.200038206936e-4	9.73871239810148e-4	0.0010217474534916	0.00106608540263189	0.00112483641807961	0.0011986851157889	0.00122176020299496	0.0011453681232186	0.00113746629330298	0.00104014659265367	0.00106546084769958	8.64924712092837e-4	6.99341237553831e-4	7.46610757881304e-4	6.60746635049391e-4	6.51772983419642e-4	5.80967310541069e-4	5.83262249538724e-4	6.14072641708193e-4	6.26660803772274e-4	6.26168640672589e-4	6.33587528988296e-4	6.59624887548501e-4	7.00394358399443e-4	7.44040068607715e-4	7.79311694963666e-4	8.00988811731984e-4	8.10591526450384e-4	8.13639251962112e-4
flux1:	0.689190821256042	8.61808004956983e-4	8.58564671732517e-4	8.57682210941688e-4	8.60922716523113e-4	8.69441592677849e-4	8.83381897989436e-4	9.01450475702429e-4	9.20678704190611e-4	9.36654400033595e-4	9.44405501531887e-4	9.39829162469002e-4	9.21226881959723e-4	8.9032875139488e-4	8.52319463226497e-4	8.14794651565645e-4	7.86040040085684e-4	7.73199959675851e-4	7.806368310248e-4	8.08412133630295e-4	8.51113911439991e-4	8.98681684624079e-4	9.42122298686773e-4	9.83763645743277e-4	0.00103941597275642	0.00110887371018083	0.00113197355406593	0.00106415428897705	0.00105820892955977	9.70278614869849e-4	9.95093038134475e-4	8.09561299720488e-4	6.56229201034254e-4	7.01676783807988e-4	6.22329540386057e-4	6.15033924128868e-4	5.50307244133234e-4	5.53113476976825e-4	5.82402476748687e-4	5.94744243757877e-4	5.94754185131717e-4	6.02000472097786e-4	6.26542358144397e-4	6.64748748392532e-4	7.05493258330267e-4	7.38221517510925e-4	7.58030566435828e-4	7.66321804568671e-4	7.68250947869882e-4
flux1:	0.689453270159795	8.02336566787309e-4	7.96783431374788e-4	7.93625917168635e-4	7.94845917349708e-4	8.01764846484382e-4	8.14641579203542e-4	8.32275669589797e-4	8.51794347098375e-4	8.68884109555562e-4	8.78636775297147e-4	8.76914152066256e-4	8.61818918433344e-4	8.3468690484823e-4	8.00137287656589e-4	7.65112944652453e-4	7.37283559096843e-4	7.23348696478708e-4	7.27530319284568e-4	7.50195463855785e-4	7.86804373072487e-4	8.28649680592511e-4	8.67944283892843e-4	9.06884051536462e-4	9.59371873498041e-4	0.00102449653991596	0.00104739837168793	9.873309820424e-4	9.83059615652985e-4	9.03722984453446e-4	9.27919985322818e-4	7.56508182347539e-4	6.14687198698494e-4	6.5823718657012e-4	5.84927826311562e-4	5.79096728511945e-4	5.19971399948835e-4	5.23092449618831e-4	5.50785618987667e-4	5.62792395049738e-4	5.63245175681162e-4	5.70328316818165e-4	5.93444869207798e-4	6.29196010940268e-4	6.67163202379765e-4	6.97468458931153e-4	7.15512937708921e-4	7.2257913867249e-4	7.23471827535584e-4
flux1:	0.689715719063548	7.46345406721109e-4	7.38917712972699e-4	7.3388660377489e-4	7.33392159382001e-4	7.38878263438709e-4	7.50698313114991e-4	7.6774459254875e-4	7.87258399357207e-4	8.05058210603163e-4	8.16344960363047e-4	8.16997908364247e-4	8.04975394950019e-4	7.81269216697735e-4	7.49974794903134e-4	7.17413423081388e-4	6.90658046063724e-4	6.75968577991072e-4	6.77411563579106e-4	6.95611854126708e-4	7.26803771506394e-4	7.63483159790884e-4	7.98925208603769e-4	8.35188418985972e-4	8.84478916702297e-4	9.4534197373927e-4	9.67842726044057e-4	9.14750818563394e-4	9.11888484483584e-4	8.4039646176538e-4	8.6387464939655e-4	7.05734265683599e-4	5.74720294149363e-4	6.16319468886576e-4	5.4860745974513e-4	5.44056441302067e-4	4.9008280567086e-4	4.933539641846e-4	5.19409903596707e-4	5.31015202387602e-4	5.31858433327835e-4	5.38787182175277e-4	5.60549371637118e-4	5.939581669343e-4	6.29278953975043e-4	6.57288476418608e-4	6.73679096074503e-4	6.79615616428135e-4	6.79564476516503e-4
flux1:	0.689978167967302	6.93594680292774e-4	6.84716118797276e-4	6.78204792517028e-4	6.76300830522916e-4	6.80529154031573e-4	6.91316701443845e-4	7.07647163206309e-4	7.26891531131255e-4	7.4503009026435e-4	7.57414082818031e-4	7.59988869810683e-4	7.50619494803091e-4	7.30002170890073e-4	7.01750739569135e-4	6.71598273122958e-4	6.46042938606309e-4	6.30911760828245e-4	6.30101049038575e-4	6.44445973307843e-4	6.70860909133297e-4	7.02905808469595e-4	7.34787496742733e-4	7.68422773982503e-4	8.1451082430371e-4	8.71196726247149e-4	8.9311432884837e-4	8.46265801173958e-4	8.44567770913612e-4	7.80217550184702e-4	8.0289275744464e-4	6.57211518687286e-4	5.36335400090529e-4	5.75952375769386e-4	5.13434730502633e-4	5.10005159668022e-4	4.607614476507e-4	4.6404638125694e-4	4.88452087988637e-4	4.99608991399053e-4	5.00795825628018e-4	5.07576523763136e-4	5.28053794396017e-4	5.59235761767652e-4	5.92045919153746e-4	6.1789182417916e-4	6.32744172056627e-4	6.37652509252804e-4	6.36757710421681e-4
flux1:	0.690240616871055	6.43868581490372e-4	6.33943717377632e-4	6.26330083801663e-4	6.2331377155655e-4	6.26461823933936e-4	6.36254401179381e-4	6.51764295170088e-4	6.7050553270878e-4	6.88646638277324e-4	7.01726012475176e-4	7.05798997653317e-4	6.98684215193343e-4	6.80828330162224e-4	6.55405641691291e-4	6.27595946126922e-4	6.033465567067e-4	5.88059507456419e-4	5.85446301989445e-4	5.9650605442943e-4	6.1874437639892e-4	6.46657336351291e-4	6.75264987543945e-4	7.06338813795636e-4	7.4924272382036e-4	8.01848904412973e-4	8.23023244846148e-4	7.8173062388354e-4	7.80974929116857e-4	7.23109462651261e-4	7.44915459244129e-4	6.10916793310101e-4	4.99542567052435e-4	5.3716673951772e-4	4.79476676906058e-4	4.77031850732411e-4	4.32123187726513e-4	4.35310972027489e-4	4.58077069340595e-4	4.68755130694312e-4	4.70242775463354e-4	4.76877757690112e-4	4.96135573141907e-4	5.25206023243017e-4	5.55643685710737e-4	5.79460878993109e-4	5.92893407447528e-4	5.96878878883616e-4	5.95245576406451e-4
flux1:	0.690503065774808	5.96977777200425e-4	5.86384982652504e-4	5.78024493372449e-4	5.74178904643603e-4	5.76421449101178e-4	5.8526626463464e-4	5.99872304151024e-4	6.17907860376625e-4	6.35752623368619e-4	6.49164261867075e-4	6.54346658364996e-4	6.49114187626291e-4	6.33707122993245e-4	6.10901613523217e-4	5.85360053722144e-4	5.62504111798774e-4	5.47319527517464e-4	5.43319020637649e-4	5.51621353373717e-4	5.70240661540868e-4	5.94492221894327e-4	6.20102281684983e-4	6.4869421126928e-4	6.88452684465682e-4	7.37089932502368e-4	7.57383532485145e-4	7.21005056050159e-4	7.20994395846515e-4	6.69002005118316e-4	6.89890734042813e-4	5.66832545959718e-4	4.64355397120253e-4	4.99995330748371e-4	4.46800283538245e-4	4.45221284196382e-4	4.04278122426431e-4	4.07280854989939e-4	4.28437053757745e-4	4.38618821821489e-4	4.40366910105676e-4	4.46853152333546e-4	4.649507248308e-4	4.92021794219356e-4	5.20224645385153e-4	5.42148589454862e-4	5.54280709988071e-4	5.57450430264983e-4	5.5518652810855e-4
flux1:	0.690765514678561	5.52760303304187e-4	5.41845327154164e-4	5.33064492562159e-4	5.28652677464943e-4	5.30156896419105e-4	5.38107558500314e-4	5.51746496958177e-4	5.68905414521716e-4	5.86194314862019e-4	5.99617047969129e-4	6.055588160928e-4	6.01866859335527e-4	5.88614982096068e-4	5.68221424426713e-4	5.4486731133616e-4	5.23474584694637e-4	5.08622093775514e-4	5.0361096826155e-4	5.09638365260336e-4	5.2515096610311e-4	5.46177128004318e-4	5.69052870237812e-4	5.95251908933678e-4	6.31922225185096e-4	6.76715210533116e-4	6.96013706972935e-4	6.63955081812987e-4	6.64517816395167e-4	6.17832007098452e-4	6.37773231518759e-4	5.2494621729961e-4	4.30790335801074e-4	4.64471534257612e-4	4.15470396577476e-4	4.14652046824569e-4	3.77328425067131e-4	3.80079387444634e-4	3.99670474863809e-4	4.09347954843867e-4	4.11316923980658e-4	4.17645117397656e-4	4.34633659915142e-4	4.59811570524692e-4	4.85913927484954e-4	5.06078224785047e-4	5.17028366130877e-4	5.19489374409777e-4	5.16703517184449e-4
flux1:	0.691027963582315	5.1108062076419e-4	5.00150994745958e-4	4.91241622547105e-4	4.86501297153075e-4	4.87422520609106e-4	4.94536271972343e-4	5.07163857856134e-4	5.23307331509271e-4	5.39822001275414e-4	5.52979169029437e-4	5.59372020416464e-4	5.56912480586246e-4	5.45544276467858e-4	5.27366310763801e-4	5.06114191885847e-4	4.86236361194323e-4	4.7191505925859e-4	4.6622893788723e-4	4.7041621478687e-4	4.83287212612976e-4	5.01487541886073e-4	5.2187661032969e-4	5.45778824856004e-4	5.79436012993017e-4	6.20523705100121e-4	6.38736203470438e-4	6.1045274342485e-4	6.11442840929716e-4	5.69542205934538e-4	5.88522501651046e-4	4.85248252203249e-4	3.98864793772482e-4	4.30626895462698e-4	3.85546565761416e-4	3.85393808653071e-4	3.51365836395387e-4	3.53818045084247e-4	3.71900578075471e-4	3.81072004547702e-4	3.8322171660271e-4	3.89375952971355e-4	4.05297766146521e-4	4.28680716599284e-4	4.52810838739788e-4	4.71344763461755e-4	4.8122835544758e-4	4.83085786826577e-4	4.79885490262853e-4
flux1:	0.691290412486068	4.71826843253971e-4	4.61147372454129e-4	4.52361816755826e-4	4.47500951996874e-4	4.47979151489336e-4	4.54314680130677e-4	4.65904899945823e-4	4.80926741047775e-4	4.96491254716259e-4	5.09152466935916e-4	5.15731902857629e-4	5.14232578476618e-4	5.04500731512341e-4	4.88352316305762e-4	4.69112250379087e-4	4.50781809391716e-4	4.37158167535002e-4	4.31089326643932e-4	4.33821847828913e-4	4.44467942524641e-4	4.60204395393042e-4	4.783372782363e-4	5.00044539875638e-4	5.30781167688837e-4	5.68316911236614e-4	5.85376216053735e-4	5.60374887652265e-4	5.61670845975422e-4	5.24078786259518e-4	5.42099866358034e-4	4.47728997692935e-4	3.68594287515119e-4	3.98487831931417e-4	3.5707926029601e-4	3.57504203450673e-4	3.26469080517153e-4	3.28593995378631e-4	3.45233735735539e-4	3.53900998485321e-4	3.56189853314621e-4	3.62148051935081e-4	3.77036646954528e-4	3.98713674571588e-4	4.20991655747769e-4	4.38017866601592e-4	4.46945312249881e-4	4.48300568301237e-4	4.44790420628017e-4
flux1:	0.691552861389821	4.34906448799649e-4	4.24696049095818e-4	4.16243785555407e-4	4.11437385972136e-4	4.11594612028487e-4	4.17210442499994e-4	4.27754883998083e-4	4.41581620552109e-4	4.56063019586934e-4	4.68044913887605e-4	4.74591187901628e-4	4.73816906773698e-4	4.65499355252065e-4	4.5120527759868e-4	4.33882389211954e-4	4.17111237878152e-4	4.04317227669362e-4	3.98112968205353e-4	3.99725718736385e-4	4.08514844573271e-4	4.22111431336995e-4	4.38200902392356e-4	4.57820519286602e-4	4.8574664876538e-4	5.19897718091799e-4	5.3576036647261e-4	5.13601193585186e-4	5.15104090577103e-4	4.81388022266234e-4	4.98464440591307e-4	4.12374940904819e-4	3.39989003662219e-4	3.68072009615058e-4	3.30106062050101e-4	3.31025818009801e-4	3.02701549321262e-4	3.04487701757517e-4	3.19757696922722e-4	3.2792464576683e-4	3.30309381531362e-4	3.36044490972853e-4	3.49925784889787e-4	3.69976783785384e-4	3.90513322918432e-4	4.06146019886694e-4	4.14220792624275e-4	4.15169730899347e-4	4.1144963251688e-4
flux1:	0.691815310293574	4.00241018724294e-4	3.90671137309737e-4	3.8271694835485e-4	3.78105265679541e-4	3.78044147849827e-4	3.82997559377214e-4	3.92504688933872e-4	4.05095020511002e-4	4.18402808161028e-4	4.29568614519776e-4	4.35906510001589e-4	4.35659169439459e-4	4.28559206296006e-4	4.15954870569929e-4	4.00448581679713e-4	3.85226831917653e-4	3.73358780925172e-4	3.67220841877887e-4	3.67998581445378e-4	3.75250525029379e-4	3.86993907102552e-4	4.01235377456893e-4	4.18880261235102e-4	4.44123125456072e-4	4.75069657196628e-4	4.89715615233977e-4	4.70011939762832e-4	4.71642856178073e-4	4.41412616812588e-4	4.57568965245101e-4	3.79164887825894e-4	3.13050332568762e-4	3.39384991145207e-4	3.0464847631493e-4	3.0598382049268e-4	2.80109600585493e-4	2.81560952665856e-4	2.95540068182735e-4	3.03211757676769e-4	3.05648019916135e-4	3.11129908936399e-4	3.24024347933475e-4	3.42521227197484e-4	3.61417432707481e-4	3.7576118082809e-4	3.83078216802099e-4	3.83709432998377e-4	3.79872881602844e-4
flux1:	0.692077759197328	3.67760668903811e-4	3.58955452795616e-4	3.51619418076643e-4	3.47307748884313e-4	3.47111095462535e-4	3.51457469572311e-4	3.5995162608818e-4	3.71295005388516e-4	3.83379416490674e-4	3.93637194227204e-4	3.99634544118956e-4	3.99752055576196e-4	3.93697582199433e-4	3.82628344940915e-4	3.68831706385549e-4	3.55127195083833e-4	3.44245810912935e-4	3.38331119392967e-4	3.3850977863642e-4	3.44497869876951e-4	3.54638921187747e-4	3.67211546401772e-4	3.83000511337683e-4	4.05703556341054e-4	4.33636843007417e-4	4.47068694077189e-4	4.29485945926731e-4	4.31183048536586e-4	4.04088353126508e-4	4.19356137192052e-4	3.48066704413125e-4	2.87767947558663e-4	3.12417744995466e-4	2.80709909378855e-4	2.82384684500906e-4	2.58721748030725e-4	2.59855678761712e-4	2.7262734467e-4	2.79810105123119e-4	2.82253722878846e-4	2.87451561203606e-4	2.99376870118398e-4	3.16385633962657e-4	3.33733838050496e-4	3.46883184042203e-4	3.53527727355367e-4	3.53921036861782e-4	3.50053502311547e-4
flux1:	0.692340208101081	3.37398837036583e-4	3.29437103859016e-4	3.22796455743864e-4	3.18856541337179e-4	3.18587984893147e-4	3.22380462918468e-4	3.2990042260876e-4	3.40014639003475e-4	3.50863605951795e-4	3.60163116315796e-4	3.65728062070811e-4	3.66082249154758e-4	3.60924328574014e-4	3.51244652971248e-4	3.39044146194553e-4	3.26803028176743e-4	3.16934866300626e-4	3.11357765860887e-4	3.11127134703109e-4	3.16081020080931e-4	3.2483728888352e-4	3.35905592077225e-4	3.49963407339651e-4	3.70284485578124e-4	3.95404687811292e-4	4.07646159557366e-4	3.91899020145035e-4	3.93614587678446e-4	3.69341576572208e-4	3.83756012475835e-4	3.19035140539275e-4	2.6411791975503e-4	2.8714546161672e-4	2.58275163310418e-4	2.60216295701826e-4	2.38548897562359e-4	2.39393810637885e-4	2.51044759868073e-4	2.57746838068415e-4	2.60155608301973e-4	2.65040453606571e-4	2.76014609301967e-4	2.91597982988257e-4	3.07483365433868e-4	3.19523244586684e-4	3.2557025243997e-4	3.25795485603408e-4	3.21972947291722e-4
flux1:	0.692602657004834	3.09087976869097e-4	3.0200690480522e-4	2.96099646442639e-4	2.92572547522367e-4	2.92278096355476e-4	2.95567427289526e-4	3.02164476443796e-4	3.11092250351869e-4	3.20727128725675e-4	3.29055427817889e-4	3.34132507016792e-4	3.34626070520158e-4	3.3023695322593e-4	3.21809621425853e-4	3.11085681832145e-4	3.00234284930213e-4	2.91374721483348e-4	2.8621063699951e-4	2.85718261455501e-4	2.89827661032354e-4	2.97386564651192e-4	3.07102284993201e-4	3.19559187190206e-4	3.37667858246681e-4	3.60181250840849e-4	3.71274993094083e-4	3.57123090822953e-4	3.58820720966261e-4	3.37087836060445e-4	3.50684845885077e-4	2.92011057688504e-4	2.42062174070541e-4	2.63527887538912e-4	2.37311535077263e-4	2.39449496881627e-4	2.1958562768986e-4	2.20178264623007e-4	2.30797108539438e-4	2.37029540976031e-4	2.39365222550329e-4	2.43912492652426e-4	2.53956493377134e-4	2.68176637306812e-4	2.82679324842077e-4	2.93686127470131e-4	2.99200267472461e-4	2.9931647625484e-4	2.95604211477461e-4
flux1:	0.692865105908588	2.8275651820325e-4	2.76556826229346e-4	2.71386845350116e-4	2.68287026830454e-4	2.67997313591578e-4	2.70831791376241e-4	2.76567339069724e-4	2.84372073361075e-4	2.92842333633428e-4	3.0021829614504e-4	3.04783548969409e-4	3.05346280322941e-4	3.0161708958988e-4	2.94312642863129e-4	2.84940997684949e-4	2.75388903095239e-4	2.67506451700513e-4	2.62796770496206e-4	2.62152843873469e-4	2.65572084987289e-4	2.72094582192677e-4	2.80598454117767e-4	2.9158896024404e-4	3.07663017257714e-4	3.27778919701812e-4	3.37783546288623e-4	3.25026045563068e-4	3.26678210725359e-4	3.07231784316561e-4	3.20045463319022e-4	2.6692212819497e-4	2.21549351286683e-4	2.41511113488306e-4	2.1777133536191e-4	2.20040883900309e-4	2.01812355512646e-4	2.02194962744586e-4	2.11870548015794e-4	2.17647925629026e-4	2.19878103596831e-4	2.24069629784135e-4	2.33209684376305e-4	2.46130547750526e-4	2.59327791838355e-4	2.69370859833495e-4	2.74407051678459e-4	2.74462190031828e-4	2.70913902869408e-4
flux1:	0.693127554812341	2.5832722393422e-4	2.52979480571382e-4	2.4852275154207e-4	2.45843005312662e-4	2.45575980928256e-4	2.48001400272352e-4	2.52944250354903e-4	2.59705200857694e-4	2.67082411803192e-4	2.73550505463647e-4	2.77605882341698e-4	2.78190365976169e-4	2.75028627812935e-4	2.68725118444109e-4	2.60578866516856e-4	2.522229737629e-4	2.45264597173146e-4	2.41022403830515e-4	2.40305333861386e-4	2.43158367851916e-4	2.48782801938904e-4	2.56206015124731e-4	2.65867028896322e-4	2.80088497914279e-4	2.98016055019411e-4	3.07002576860194e-4	2.95472170369407e-4	2.97058209395295e-4	2.79668214913871e-4	2.91729000302062e-4	2.43684821566253e-4	2.02516896722302e-4	2.21030498002609e-4	1.99595417483789e-4	2.01936459877081e-4	1.85198104065734e-4	1.85415633934258e-4	1.94235230491649e-4	1.99576082838012e-4	2.0167559057948e-4	2.05501015089946e-4	2.13769890443522e-4	2.25458848788351e-4	2.3742690197998e-4	2.46570176854259e-4	2.51174562952096e-4	2.51205657564404e-4	2.47863024282858e-4
flux1:	0.693390003716094	2.3571685780776e-4	2.31168457118396e-4	2.27379828926125e-4	2.25096600361539e-4	2.24860408228249e-4	2.26920001267691e-4	2.31143466152319e-4	2.3695066824571e-4	2.43322174214002e-4	2.48945880274648e-4	2.52513300591476e-4	2.53090385138001e-4	2.50417571428362e-4	2.4500062327246e-4	2.37952843712935e-4	2.30682028186602e-4	2.24578972868551e-4	2.20795191569256e-4	2.2005746415321e-4	2.2244302527748e-4	2.27288827390571e-4	2.33754002582168e-4	2.42222351088473e-4	2.54773287154324e-4	2.70718263585802e-4	2.78766143867279e-4	2.68323006246125e-4	2.69827564057325e-4	2.54283945768584e-4	2.65617633233706e-4	2.22207293386154e-4	1.84893998772733e-4	2.02014227229787e-4	1.82717171217736e-4	1.85075629109694e-4	1.6970351604425e-4	1.69801038906849e-4	1.77848495708133e-4	1.82775143255818e-4	1.84726816662481e-4	1.88184200688351e-4	1.9562161720801e-4	2.06150190696493e-4	2.16965591329794e-4	2.25269143056731e-4	2.29480330600238e-4	2.29514111629769e-4	2.26406792513838e-4
flux1:	0.693652452619847	2.14836906759326e-4	2.11019200162658e-4	2.07839233559571e-4	2.0591790926652e-4	2.05713691088778e-4	2.07448036445621e-4	2.11027104019962e-4	2.1597641572575e-4	2.21439133297215e-4	2.26294438065759e-4	2.2940988059273e-4	2.29964210558821e-4	2.27713435063901e-4	2.23076537812414e-4	2.17003123925354e-4	2.10703020194063e-4	2.05376661408869e-4	2.02026144146119e-4	2.01300095326645e-4	2.0329666215829e-4	2.07467649861014e-4	2.13089273866863e-4	2.20498920955681e-4	2.31557342619896e-4	2.45719082414563e-4	2.5291221464703e-4	2.43438422731495e-4	2.44850291792867e-4	2.30960171136821e-4	2.41587815537444e-4	2.0239268127884e-4	1.6860488851567e-4	1.84386939114706e-4	1.67066411162994e-4	1.69394988328528e-4	1.5528375427408e-4	1.55304228786707e-4	1.62658283219702e-4	1.67196148324346e-4	1.68990812470129e-4	1.72086440360601e-4	1.78738561725752e-4	1.88182188654984e-4	1.97922301933943e-4	2.05443526939826e-4	2.09293933203365e-4	2.09347854012031e-4	2.06493986334317e-4
flux1:	0.693914901523601	1.9559500295774e-4	1.924300831465e-4	1.89791430681032e-4	1.88191189654749e-4	1.88015615839187e-4	1.89462532144176e-4	1.92471289117739e-4	1.96659882770354e-4	2.0131461146623e-4	2.05483973654907e-4	2.08191966975561e-4	2.08717846884489e-4	2.06831816412542e-4	2.02876733020457e-4	1.97659119542836e-4	1.92216572451282e-4	1.87583798241352e-4	1.84630946044998e-4	1.83934095049076e-4	1.85604362991379e-4	1.89191453716672e-4	1.94075826652067e-4	2.00555067215945e-4	2.1029133513267e-4	2.22860018553382e-4	2.29282950176606e-4	2.20677740896779e-4	2.2198902392367e-4	2.09574903614205e-4	2.19513521843863e-4	1.84142305532052e-4	1.53572001718953e-4	1.68072884774673e-4	1.52572671219149e-4	1.54831450802494e-4	1.41890987694372e-4	1.41873488487668e-4	1.48606417309357e-4	1.52782913928492e-4	1.54418640720906e-4	1.57166119156745e-4	1.63084314886948e-4	1.71521319559205e-4	1.80264137670983e-4	1.87058507639971e-4	1.90575659380981e-4	1.90659205457797e-4	1.8806635242968e-4
flux1:	0.694177350427354	1.77896669257802e-4	1.75303367465493e-4	1.73136279548837e-4	1.718141985866e-4	1.71661575324082e-4	1.72856021288693e-4	1.75365496510955e-4	1.78888059895028e-4	1.82834624465853e-4	1.86401756711981e-4	1.88750583185426e-4	1.89248396764239e-4	1.87677678582536e-4	1.84314830902706e-4	1.79842316209986e-4	1.75149124510859e-4	1.71126893537186e-4	1.68530496220712e-4	1.678701736632e-4	1.69264832453677e-4	1.72348097568277e-4	1.76592935523104e-4	1.82261874711808e-4	1.90835743747988e-4	2.01990052269881e-4	2.07724745809069e-4	1.99900802382662e-4	2.01106305547445e-4	1.90005200825585e-4	1.99269088993556e-4	1.67358360842022e-4	1.39718590766198e-4	1.52998244043972e-4	1.39167580132524e-4	1.4132439690698e-4	1.29476267121259e-4	1.29454715280032e-4	1.35631472176782e-4	1.39474683804628e-4	1.40955480319669e-4	1.43374318722552e-4	1.48613463850139e-4	1.56123479075734e-4	1.63946820745035e-4	1.70068168550985e-4	1.73275847242961e-4	1.73392019912411e-4	1.71058510988813e-4
flux1:	0.694439799331107	1.61647057955617e-4	1.59545828378684e-4	1.57782501631127e-4	1.56696723182332e-4	1.565605960959e-4	1.57534599780163e-4	1.59611130110857e-4	1.6255693933854e-4	1.65890372297669e-4	1.68936073438499e-4	1.70973910883378e-4	1.71447245349878e-4	1.70148871490792e-4	1.67297584138707e-4	1.63469031520049e-4	1.59424742456176e-4	1.55933596835506e-4	1.53650703155051e-4	1.53027813790574e-4	1.54188529319465e-4	1.56838620863562e-4	1.6053251156051e-4	1.65501080202752e-4	1.73059556636647e-4	1.82964833464675e-4	1.88088180675534e-4	1.8096895212512e-4	1.8206572788842e-4	1.72128990507917e-4	1.80731393186443e-4	1.51945842143348e-4	1.26970529850524e-4	1.39092417819747e-4	1.26786197598919e-4	1.28816745816362e-4	1.17990723139582e-4	1.17993114945345e-4	1.23671024419823e-4	1.27208412827189e-4	1.28542581247792e-4	1.30656488572457e-4	1.35273093796493e-4	1.4193525606421e-4	1.48915600181082e-4	1.54416021997676e-4	1.57335197650786e-4	1.57482057477789e-4	1.55398621311328e-4
flux1:	0.69470224823486	1.4675244523779e-4	1.4506895354553e-4	1.4364659296538e-4	1.42758490843983e-4	1.42632731974979e-4	1.4341536593224e-4	1.45119518397985e-4	1.47570437071004e-4	1.50378287740304e-4	1.5297744093036e-4	1.54749555502817e-4	1.55203095792773e-4	1.54139489455462e-4	1.517280089442e-4	1.48452821545954e-4	1.44966489497999e-4	1.41932959745933e-4	1.39921720823953e-4	1.3933359114232e-4	1.40295197284283e-4	1.42574266149169e-4	1.45796186071338e-4	1.50162852973241e-4	1.56838888152516e-4	1.65645855782555e-4	1.70228053364254e-4	1.63745958703077e-4	1.64732939713751e-4	1.55826438332927e-4	1.63781277771519e-4	1.37813631716142e-4	1.15257243151584e-4	1.2628833829645e-4	1.15367390782584e-4	1.17255043319655e-4	1.0738614192579e-4	1.07434232098616e-4	1.1266322028971e-4	1.1592058250249e-4	1.17119020825773e-4	1.18954159606431e-4	1.23004599696e-4	1.28895825658057e-4	1.35107049587657e-4	1.40036564801869e-4	1.42686110181134e-4	1.42858275852464e-4	1.41009842933849e-4
flux1:	0.694964697138614	1.33121355798213e-4	1.31788741073661e-4	1.30651361365998e-4	1.29926758126834e-4	1.29806180784123e-4	1.30423590957563e-4	1.31809611110103e-4	1.33838970947721e-4	1.36199709664952e-4	1.3841943792628e-4	1.39966425984744e-4	1.40404598271905e-4	1.39542780224325e-4	1.37508034778823e-4	1.34706413322556e-4	1.31697381089949e-4	1.29055358494882e-4	1.27276902194868e-4	1.26719262606111e-4	1.27511258335738e-4	1.29473535432159e-4	1.32292606009188e-4	1.36143839669751e-4	1.42055805095559e-4	1.49899871852669e-4	1.5400365093478e-4	1.48098923412718e-4	1.48976615025715e-4	1.40980913309011e-4	1.48304305337634e-4	1.24874844959008e-4	1.04511860528629e-4	1.14522021962314e-4	1.04853487429677e-4	1.06588820203669e-4	9.76150698551327e-5	9.77244400908032e-5	1.02547700924151e-4	1.05548520023e-4	1.06623207215928e-4	1.08206612294083e-4	1.11745652895883e-4	1.16939239561035e-4	1.22451509708345e-4	1.26857643053459e-4	1.2925485738559e-4	1.29444874774589e-4	1.27812415597058e-4
flux1:	0.695227146042367	1.20665298022894e-4	1.19625217385067e-4	1.18724339334517e-4	1.18133922914839e-4	1.18014511385106e-4	1.18489999302251e-4	1.19605706905484e-4	1.21277947584424e-4	1.23260336331879e-4	1.25159198403144e-4	1.26516171056272e-4	1.26942441231379e-4	1.26253456871011e-4	1.24540570653039e-4	1.22143159763512e-4	1.195410328439e-4	1.17232285021241e-4	1.15651763076376e-4	1.1511998949402e-4	1.15767496492613e-4	1.17459721246262e-4	1.19935319072239e-4	1.23345747133822e-4	1.285975739236e-4	1.355987276272e-4	1.39279324661586e-4	1.33899223246273e-4	1.34669444468299e-4	1.27479673732033e-4	1.34191019115108e-4	1.13046654253477e-4	9.46708331509675e-5	1.03731703685203e-4	9.51895276229046e-5	9.67695660141103e-5	8.86306488590208e-5	8.88110804469661e-5	9.32660177267035e-5	9.60312556497773e-5	9.69940963275971e-5	9.83524039718029e-5	1.01432136698147e-4	1.0599682565121e-4	1.10875817853811e-4	1.14803251501711e-4	1.16964242751038e-4	1.17163762135311e-4	1.15726030154896e-4
flux1:	0.69548959494612	1.09299170355254e-4	1.08501844390713e-4	1.07796333261607e-4	1.07315479439632e-4	1.07194344407926e-4	1.07548496533571e-4	1.08435521459855e-4	1.09806419684803e-4	1.11469653636985e-4	1.13097682242564e-4	1.14294207617383e-4	1.14710888137737e-4	1.14169389160074e-4	1.12731003249033e-4	1.10678095768561e-4	1.08422143681508e-4	1.06396201863463e-4	1.04983198176407e-4	1.04472981463154e-4	1.04997341845551e-4	1.0645919780771e-4	1.08641455196536e-4	1.11674587761462e-4	1.16356419909777e-4	1.22619669929237e-4	1.25925351252472e-4	1.21023500058904e-4	1.21689176136003e-4	1.15214413794372e-4	1.21336945395368e-4	1.02249864592954e-4	8.56733010396928e-5	9.38569165261291e-5	8.63224431610197e-5	8.77496732487525e-5	8.03863869971215e-5	8.06424550089907e-5	8.47617184027387e-5	8.73100009368051e-5	8.81721115877176e-5	8.93306696272853e-5	9.19998734728136e-5	9.5999407474956e-5	1.00305938673156e-4	1.03796334998825e-4	1.0573631191775e-4	1.05937035644383e-4	1.04672101974722e-4
flux1:	0.695752043849873	9.89414436296354e-5	9.83449863346216e-5	9.78003226100282e-5	9.74085502921474e-5	9.72837256904722e-5	9.75345814507739e-5	9.82288255972564e-5	9.93461269083687e-5	1.00740519599487e-4	1.02139859287533e-4	1.03200433218353e-4	1.03608826483518e-4	1.03192744071653e-4	1.01988219289191e-4	1.00228711616439e-4	9.82669429076107e-5	9.64805954230586e-5	9.52090939777276e-5	9.47167172421655e-5	9.51359014024355e-5	9.64005669163884e-5	9.83312218447687e-5	1.01040556279436e-4	1.05229760243384e-4	1.10846052254098e-4	1.13818968706243e-4	1.09354661818633e-4	1.09919674584542e-4	1.04081782362757e-4	1.09642550925196e-4	9.24084988691419e-5	7.74604917145663e-5	8.48378252650313e-5	7.8200430977664e-5	7.94816441930987e-5	7.28360287312234e-5	7.31678409502545e-5	7.69802882985545e-5	7.93283564549906e-5	8.00997796621692e-5	8.10821362901272e-5	8.3386008262528e-5	8.68791113502009e-5	9.06691657998501e-5	9.37611990249571e-5	9.54947122143309e-5	9.56890980361199e-5	9.45755943121594e-5
flux1:	0.696014492753627	8.9514231753848e-5	8.90835666239412e-5	8.86708352283548e-5	8.83511064638062e-5	8.8221291705618e-5	8.83845420689103e-5	8.89167636894856e-5	8.98210412464558e-5	9.09890276548071e-5	9.21949217498715e-5	9.31397302504864e-5	9.35404391322479e-5	9.32306962313353e-5	9.22252778811353e-5	9.07155553881422e-5	8.90036818945593e-5	8.74202766375841e-5	8.62683679174303e-5	8.5790755774426e-5	8.61197143200501e-5	8.72145715344555e-5	8.89280655616217e-5	9.13583792197573e-5	9.51207660011365e-5	1.00168261296172e-4	1.02845414577501e-4	9.87828183483917e-5	9.92519144312546e-5	9.39839271241478e-5	9.90133021381656e-5	8.34495786688653e-5	6.99753565640697e-5	7.66150042874277e-5	7.07726782574556e-5	7.19177386008304e-5	6.59336214349718e-5	6.63376343134814e-5	6.98690979046964e-5	7.20323611149208e-5	7.27221162086959e-5	7.35498271995963e-5	7.55299784067983e-5	7.85706261739103e-5	8.18956807853379e-5	8.46252542853328e-5	8.61664059755318e-5	8.6348131236669e-5	8.5366154290048e-5
flux1:	0.69627694165738	8.0943341670157e-5	8.06489796073132e-5	8.03438200677143e-5	8.00818542523603e-5	7.99461818493262e-5	8.00353920170711e-5	8.0431830916238e-5	8.11574257436785e-5	8.21346862385668e-5	8.31765879534649e-5	8.40223509316872e-5	8.44156133597498e-5	8.41958391869737e-5	8.33598531374043e-5	8.20627425331437e-5	8.05631885401348e-5	7.91518926288693e-5	7.81013589515827e-5	7.76360280381015e-5	7.78870708960387e-5	7.88345543363553e-5	8.03592436596472e-5	8.25479030453091e-5	8.5939044966994e-5	9.04846333164392e-5	9.28987758311354e-5	8.92060479641862e-5	8.9584793881668e-5	8.48290507118426e-5	8.93598812786511e-5	7.53031829792438e-5	6.31625436747215e-5	6.91297060554711e-5	6.39894724596469e-5	6.50101058261534e-5	5.96337975277955e-5	6.01036514959128e-5	6.33774492527809e-5	6.53704792880907e-5	6.59868114202973e-5	6.66794707741252e-5	6.83740699730165e-5	7.10118934711526e-5	7.39194021938361e-5	7.63199821481941e-5	7.76826046109113e-5	7.784681259076e-5	7.69784842735756e-5
flux1:	0.696539390561133	7.31583554382213e-5	7.29752507143224e-5	7.27569409393397e-5	7.25406544393747e-5	7.23985324414122e-5	7.24253835860757e-5	7.27083720959052e-5	7.32843096718913e-5	7.41008641380715e-5	7.50034966658439e-5	7.57642331922637e-5	7.61501802396727e-5	7.60064076345612e-5	7.53145359695778e-5	7.41984047253005e-5	7.28794456559821e-5	7.16145489113666e-5	7.06504231692864e-5	7.01954194698645e-5	7.03786521114571e-5	7.11971713473224e-5	7.25565131984727e-5	7.45346735943643e-5	7.76012283137555e-5	8.17021344071403e-5	8.38824868307922e-5	8.053089180473e-5	8.08256536923814e-5	7.65319113312616e-5	8.05985250955315e-5	6.7902761268611e-5	5.69686922293449e-5	6.23245309892295e-5	5.78026193652634e-5	5.87113214593194e-5	5.38922237097957e-5	5.44195499087379e-5	5.74567483939348e-5	5.92935932486251e-5	5.98442735484753e-5	6.04196633279016e-5	6.18636243820977e-5	6.41443070922472e-5	6.66781986438902e-5	6.87811727879973e-5	6.99789612885747e-5	7.01223229490995e-5	6.9352035108712e-5
flux1:	0.696801839464887	6.6092756093075e-5	6.59993783673398e-5	6.58501447611451e-5	6.56692655639047e-5	6.55203129175838e-5	6.54948578609761e-5	6.56833872042892e-5	6.61342068918028e-5	6.68153821223573e-5	6.75996351580024e-5	6.82872544072815e-5	6.86660406635954e-5	6.85863832792472e-5	6.80170424202141e-5	6.70550683678069e-5	6.58901183335229e-5	6.47504124499959e-5	6.38605613836778e-5	6.34144267729211e-5	6.35382290967271e-5	6.42430765978703e-5	6.54566773608952e-5	6.72503030138294e-5	7.00312856611034e-5	7.37366364199961e-5	7.57093770124771e-5	7.26725006473629e-5	7.28904192179354e-5	6.90141736891155e-5	7.26513876772943e-5	6.11855948436467e-5	5.13429414967457e-5	5.61443133134006e-5	5.21660194136962e-5	5.29751615609022e-5	4.86661240942516e-5	4.92412839892776e-5	5.20607742682623e-5	5.37550349925577e-5	5.42475889852632e-5	5.47218572177804e-5	5.59470006959462e-5	5.79125729021391e-5	6.01136450942922e-5	6.19486196434895e-5	6.29952011391385e-5	6.31158331561929e-5	6.2430236509313e-5
flux1:	0.69706428836864	5.96840759399778e-5	5.96617550938703e-5	5.95663267846101e-5	5.94121797511499e-5	5.92562456149918e-5	5.91871715327327e-5	5.92974018535737e-5	5.96438715820179e-5	6.02110967652588e-5	6.08947105728781e-5	6.15193967997982e-5	6.18911984741148e-5	6.18655177772152e-5	6.14003387111451e-5	6.05699275122267e-5	5.9536947649812e-5	5.85051741579857e-5	5.76799233831001e-5	5.72416985857998e-5	5.73132036634938e-5	5.79173604274384e-5	5.9001814517446e-5	6.06325033254124e-5	6.31604702735854e-5	6.65127132721462e-5	6.83012555569014e-5	6.55544082505805e-5	6.57033393243865e-5	6.22045225215764e-5	6.54468037122633e-5	5.50932582239465e-5	4.62374958353293e-5	5.05369980400487e-5	4.70362283926455e-5	4.77574116791864e-5	4.39147695141394e-5	4.45274983846065e-5	4.71459777404633e-5	4.87106608134502e-5	4.91524503337696e-5	4.9540254148164e-5	5.05754144408769e-5	5.22644076756118e-5	5.4170553330671e-5	5.57655272416336e-5	5.66744509876418e-5	5.67717343043137e-5	5.61595473279066e-5
flux1:	0.697326737272393	5.3874027987332e-5	5.39065583341147e-5	5.38519252657446e-5	5.37173449371356e-5	5.35545838709463e-5	5.34494720632766e-5	5.34951853759965e-5	5.37549000991004e-5	5.42263277246021e-5	5.48243703989737e-5	5.53947840945042e-5	5.57596964951738e-5	5.57792765684652e-5	5.54026701953226e-5	5.46849717595338e-5	5.37659476871816e-5	5.28282885684828e-5	5.20600852951285e-5	5.16293334496809e-5	5.16548538169448e-5	5.21696277585194e-5	5.31391259786939e-5	5.46247641926338e-5	5.69268877751107e-5	5.99629861986296e-5	6.15881060935976e-5	5.9107963879917e-5	5.91963620133414e-5	5.60384869348925e-5	5.89193440263262e-5	4.95719357566837e-5	4.16080831531396e-5	4.54543043423793e-5	4.23728516863282e-5	4.30165242698936e-5	3.95998400373333e-5	4.02397755848023e-5	4.26717335936569e-5	4.41189497702111e-5	4.45170909122327e-5	4.48316765016881e-5	4.5702762865152e-5	4.71502427269557e-5	4.87965012249291e-5	5.01778957011604e-5	5.09625440998307e-5	5.10368864734143e-5	5.04886049637599e-5
flux1:	0.697589186176146	4.86085798711192e-5	4.86820210237418e-5	4.86573213761173e-5	4.85366297844198e-5	4.83675953490518e-5	4.82331650009332e-5	4.82261641933603e-5	4.84140418542016e-5	4.88050204463121e-5	4.93302024098175e-5	4.98535556265911e-5	5.02114426526894e-5	5.02686933670064e-5	4.99674762374108e-5	4.93469450854883e-5	4.8527381425573e-5	4.76729648623064e-5	4.69560653188248e-5	4.65328904862712e-5	4.65182472086421e-5	4.69537144932759e-5	4.78204458347317e-5	4.91757418787491e-5	5.12747653229877e-5	5.40271365060548e-5	5.55070307038477e-5	5.32715106209725e-5	5.33082463860691e-5	5.0457977659503e-5	5.30096030529241e-5	4.45724913520052e-5	3.74141828884995e-5	4.08520385285123e-5	3.81386796056252e-5	3.87139962488021e-5	3.56856042056303e-5	3.63426925417662e-5	3.86004812455411e-5	3.9941096215272e-5	4.03022478925413e-5	4.05554706779328e-5	4.12855151171029e-5	4.25230505878015e-5	4.39415302846623e-5	4.51340917226683e-5	4.58075248824053e-5	4.58601063598997e-5	4.53676867339501e-5
flux1:	0.6978516350799	4.38379418330319e-5	4.39405296948386e-5	4.39369828334861e-5	4.382596894379e-5	4.36516885113068e-5	4.34940095608575e-5	4.34444656321295e-5	4.35731599525519e-5	4.38965996410333e-5	4.43594885910198e-5	4.48415672410321e-5	4.51919200700158e-5	4.52801267777316e-5	4.50431834058165e-5	4.45071392190924e-5	4.37755361770083e-5	4.29959410161885e-5	4.23261102415229e-5	4.19111467285013e-5	4.18618759442448e-5	4.22271335261063e-5	4.30015362526106e-5	4.42384875470405e-5	4.61535555329998e-5	4.86507611258816e-5	5.00011156442419e-5	4.79894328116012e-5	4.7983549968085e-5	4.54105957208614e-5	4.76637219776613e-5	4.00502557674229e-5	3.3618966183371e-5	3.66900140725699e-5	3.42995459421797e-5	3.48144193307273e-5	3.21389050297309e-5	3.28036875031146e-5	3.48977197757301e-5	3.61410667383373e-5	3.64711597230293e-5	3.66734706042314e-5	3.7282703625394e-5	3.83383476656178e-5	3.95580964887693e-5	4.05847227210546e-5	4.11594835675104e-5	4.11920161712991e-5	4.07485885786692e-5
flux1:	0.698114083983653	3.9516460028235e-5	3.96385420561711e-5	3.96493552886446e-5	3.95452066861553e-5	3.93672084336401e-5	3.91918693120278e-5	3.91086161434118e-5	3.91888643322468e-5	3.94555379822981e-5	3.98647382849063e-5	4.03099393070734e-5	4.06517916918809e-5	4.07649234400562e-5	4.05828887229447e-5	4.01210552837247e-5	3.94683580223776e-5	3.87571170295239e-5	3.81313349089231e-5	3.7725692525079e-5	3.76471286575326e-5	3.79503980419327e-5	3.86413296248135e-5	3.976966565775e-5	4.15170303864948e-5	4.37842598332029e-5	4.50183862874089e-5	4.32112074298762e-5	4.3171640776922e-5	4.08488148357643e-5	4.28327131747802e-5	3.59645668721564e-5	3.01889658539219e-5	3.29316312766668e-5	3.08239624522701e-5	3.12852377357754e-5	2.89289867318021e-5	2.95927812407401e-5	3.15318593512519e-5	3.26856006632632e-5	3.29895894014433e-5	3.31500228560307e-5	3.36560107353099e-5	3.45543597236611e-5	3.56012688984337e-5	3.6482824701395e-5	3.69707392327243e-5	3.69852623685148e-5	3.65849072969707e-5
flux1:	0.698376532887406	3.56024267069602e-5	3.5736355351583e-5	3.57565590361304e-5	3.56577192738276e-5	3.54779955557047e-5	3.52902151585382e-5	3.5180988943769e-5	3.52219076887182e-5	3.54407225553147e-5	3.58030694569893e-5	3.62145010029666e-5	3.65464291133436e-5	3.66790092148308e-5	3.65439649118881e-5	3.61479903827349e-5	3.55670273060067e-5	3.49191444790672e-5	3.43353196327623e-5	3.39404826196616e-5	3.3837740089138e-5	3.40863812580874e-5	3.47012721883977e-5	3.5728897171313e-5	3.73225041554123e-5	3.93819143193586e-5	4.0510979837885e-5	3.88905788166223e-5	3.88258635061902e-5	3.67291601355442e-5	3.84716950548253e-5	3.22781553584771e-5	2.70935575644757e-5	2.9543242241479e-5	2.76826316306374e-5	2.80963113828621e-5	2.60272271928888e-5	2.6682225374003e-5	2.84739639025737e-5	2.95441465946241e-5	2.98258556426779e-5	2.9952052766885e-5	3.03699117718912e-5	3.11322855367137e-5	3.20290958869539e-5	3.27842819280177e-5	3.31962892677136e-5	3.31950117792984e-5	3.28326106564082e-5
flux1:	0.698638981791159	3.20578337573703e-5	3.21977826248224e-5	3.22239799918142e-5	3.21299300049925e-5	3.19508362294044e-5	3.1755515721287e-5	3.16271363987307e-5	3.16364741931037e-5	3.18147360901472e-5	3.21355330149379e-5	3.25151982040184e-5	3.28354096187344e-5	3.29824441045072e-5	3.28876333209824e-5	3.25506151414774e-5	3.20355589562007e-5	3.14470652733099e-5	3.09037645506699e-5	3.0521453863157e-5	3.03993446019182e-5	3.05998424338318e-5	3.11448801176117e-5	3.20783164419707e-5	3.35302789282833e-5	3.54012589270855e-5	3.64346028703052e-5	3.49849382950727e-5	3.49029446584624e-5	3.30114983284358e-5	3.45391615554501e-5	2.89564983943283e-5	2.43043716734595e-5	2.64934627198814e-5	2.48479591033818e-5	2.52194150755816e-5	2.34068529706723e-5	2.40461587141964e-5	2.56974408513806e-5	2.6688741128432e-5	2.69508501022696e-5	2.70491375007221e-5	2.73918182067106e-5	2.80365671326829e-5	2.88030154210164e-5	2.94483373816549e-5	2.97943767767069e-5	2.97795666071419e-5	2.94507171524502e-5
flux1:	0.698901430694913	2.88481022747847e-5	2.89898021995916e-5	2.90198494326845e-5	2.89308327595968e-5	2.87549343732214e-5	2.85566522473138e-5	2.84151472936571e-5	2.83994972269693e-5	2.85431751561951e-5	2.88264782258719e-5	2.91755350046019e-5	2.94820300315851e-5	2.96389826617243e-5	2.95785530619831e-5	2.92946017861716e-5	2.88404933775425e-5	2.83080662979323e-5	2.78042704731884e-5	2.7436287422746e-5	2.72992170100792e-5	2.74571916536309e-5	2.79375541208693e-5	2.87823697259829e-5	3.01033453222753e-5	3.18027675476346e-5	3.27482721946332e-5	3.14549395519542e-5	3.13626635671277e-5	2.96585220914511e-5	3.09963952559469e-5	2.59672616689939e-5	2.17947607618383e-5	2.37525863927352e-5	2.22936740483693e-5	2.26278014839729e-5	2.10427058443326e-5	2.16603403407743e-5	2.31777387355217e-5	2.40938461477884e-5	2.43380205020883e-5	2.44135489922408e-5	2.4692164274991e-5	2.52350755697517e-5	2.58881797730092e-5	2.64380371273838e-5	2.67270060550042e-5	2.6700920479437e-5	2.64018943415602e-5
flux1:	0.699163879598666	2.59418177559706e-5	2.60822369393562e-5	2.61148895061017e-5	2.60316146949355e-5	2.58615044722291e-5	2.56644661283713e-5	2.5515142139783e-5	2.54801175814683e-5	2.55941049593375e-5	2.58430383711393e-5	2.6162105886895e-5	2.64528793305731e-5	2.66156775911026e-5	2.65844661458544e-5	2.63483425470674e-5	2.59507119859736e-5	2.54713774466775e-5	2.50062729909141e-5	2.46543455137483e-5	2.45062262760649e-5	2.46264982207141e-5	2.50466306751706e-5	2.58078234378119e-5	2.70073101596564e-5	2.85498094428398e-5	2.94142776851837e-5	2.82643288770141e-5	2.81677585253354e-5	2.6635463215855e-5	2.7807093277021e-5	2.32799194928986e-5	1.95394227110063e-5	2.12922148995299e-5	1.99946278985545e-5	2.02959227405094e-5	1.89111062340519e-5	1.95020004297533e-5	2.08921031282627e-5	2.17361660098093e-5	2.19633056591818e-5	2.20202362152107e-5	2.22443948644129e-5	2.26991453650413e-5	2.32535929256795e-5	2.37204773693626e-5	2.39602598045337e-5	2.39251041776962e-5	2.36528191689975e-5
flux1:	0.699426328502419	2.33104903605348e-5	2.34474989242704e-5	2.34820687111098e-5	2.34054265338123e-5	2.32435387102973e-5	2.30514980276154e-5	2.28989711167461e-5	2.28493470644526e-5	2.29377081658953e-5	2.31547810789509e-5	2.34442507933708e-5	2.37174960474209e-5	2.38825513861802e-5	2.38759208056082e-5	2.36827708419186e-5	2.33373751018411e-5	2.2908299309486e-5	2.24811126760683e-5	2.21467636887673e-5	2.19909709880805e-5	2.2077687151629e-5	2.24415938811297e-5	2.31239056214402e-5	2.42104761695543e-5	2.56087743721046e-5	2.63982667751674e-5	2.53799277588449e-5	2.52839922205521e-5	2.39100170033466e-5	2.49372221484848e-5	2.08655931077522e-5	1.75142324570467e-5	1.9085152350921e-5	1.7926790215699e-5	1.81993536063554e-5	1.69898269854646e-5	1.75498149979149e-5	1.88194195710668e-5	1.95944650074377e-5	1.98050172180979e-5	1.98467297019321e-5	2.00248363401774e-5	2.04034295756179e-5	2.08720097432464e-5	2.12667788845007e-5	2.14643292001116e-5	2.1422230562657e-5	2.1174212291898e-5
flux1:	0.699688777406172	2.09283462536095e-5	2.10604091279213e-5	2.10964736335306e-5	2.10273021435219e-5	2.08757488513764e-5	2.06919224855224e-5	2.0540122950789e-5	2.04799473626298e-5	2.05461350522665e-5	2.07335268047451e-5	2.09938356203525e-5	2.12481157240131e-5	2.14123430065985e-5	2.14260738480302e-5	2.12712701984917e-5	2.09739481896814e-5	2.05923138051615e-5	2.02021899501666e-5	1.98866415939305e-5	1.9726023568788e-5	1.97828288139512e-5	2.00943427522446e-5	2.07024832080843e-5	2.16839752045383e-5	2.29492440707737e-5	2.36693386549804e-5	2.27716820093352e-5	2.26802770589918e-5	2.14524168682318e-5	2.23550653835767e-5	1.86970927718921e-5	1.56962805968654e-5	1.71055437094383e-5	1.60674099224756e-5	1.63149029923405e-5	1.52581595309959e-5	1.57839779499949e-5	1.69401459368927e-5	1.76493999078008e-5	1.78436722113592e-5	1.78729677234543e-5	1.80124583022563e-5	1.8325589891039e-5	1.87196046518902e-5	1.90517826311698e-5	1.92132415676502e-5	1.9166225086836e-5	1.89405411770609e-5
flux1:	0.699951226309926	1.87721435620733e-5	1.88980778221082e-5	1.893527012948e-5	1.88741895541458e-5	1.87346393937131e-5	1.85616341426849e-5	1.84138027566825e-5	1.83464838858478e-5	1.83935166232619e-5	1.85533018441057e-5	1.8785133448336e-5	1.90194937063758e-5	1.9180318791827e-5	1.92105535449457e-5	1.90896350551286e-5	1.88362626220617e-5	1.84992134157934e-5	1.81451357612539e-5	1.78492556700837e-5	1.76861910854946e-5	1.77164150170988e-5	1.79794084110462e-5	1.85181824818278e-5	1.9401858708183e-5	2.05440948519375e-5	2.12000513713473e-5	2.04126898874859e-5	2.03287619177239e-5	1.92355723753519e-5	2.00313880050245e-5	1.67491030616945e-5	1.40640678632699e-5	1.53291792927644e-5	1.4395272251933e-5	1.4620854064572e-5	1.36970309383286e-5	1.41863209371239e-5	1.5236312757602e-5	1.58833742863478e-5	1.60617884553585e-5	1.60810589724426e-5	1.61885565273141e-5	1.64458712741425e-5	1.67754689966276e-5	1.70535244509701e-5	1.718434077909e-5	1.71343010693532e-5	1.69294626337962e-5
flux1:	0.700213675213679	1.68209983603715e-5	1.69398155463111e-5	1.69777062848201e-5	1.69250315884602e-5	1.67986416329961e-5	1.66384113077134e-5	1.64971032913677e-5	1.64254800074546e-5	1.64560711583718e-5	1.65903673205204e-5	1.67947634518325e-5	1.70087742640608e-5	1.71641236710647e-5	1.7207352067913e-5	1.71160380246712e-5	1.69025529011889e-5	1.66071850010369e-5	1.62879308328419e-5	1.60122188707039e-5	1.58487060147683e-5	1.58555301898053e-5	1.6074040656384e-5	1.65483864460313e-5	1.73410736354276e-5	1.83694495652946e-5	1.89662805547121e-5	1.82791398319383e-5	1.82048047378164e-5	1.7235180438682e-5	1.7939623952932e-5	1.4998423382923e-5	1.25977723092856e-5	1.37338550010424e-5	1.28909645908853e-5	1.30972462882005e-5	1.22891196871919e-5	1.27404231748741e-5	1.36915542757519e-5	1.42804132705091e-5	1.44436597933267e-5	1.44550076223668e-5	1.45364007571819e-5	1.47466310542578e-5	1.50210288663517e-5	1.5252591083558e-5	1.53576260320661e-5	1.5306290700366e-5	1.51211272340557e-5
flux1:	0.700476124117432	1.50562041474872e-5	1.51670395317794e-5	1.52051042436127e-5	1.51608294052117e-5	1.50482324572465e-5	1.49020741370926e-5	1.47691826716215e-5	1.46955845197896e-5	1.47122234621984e-5	1.48232573335978e-5	1.5001638459954e-5	1.51953715587682e-5	1.53436433001085e-5	1.53967134264339e-5	1.53309612803051e-5	1.51534230779764e-5	1.48968003985067e-5	1.46109242635699e-5	1.43555320942778e-5	1.41932859776442e-5	1.41798616417574e-5	1.43581246128643e-5	1.47730816464702e-5	1.54812903977517e-5	1.64044457054074e-5	1.69469140393903e-5	1.63501203185328e-5	1.62867928257671e-5	1.54297369521101e-5	1.60559975974233e-5	1.34241716523337e-5	1.12794968234956e-5	1.22996748666645e-5	1.15370698291597e-5	1.1726109810155e-5	1.10189214240469e-5	1.14316601536718e-5	1.22911284003801e-5	1.28260513039236e-5	1.29751296466519e-5	1.29804313049039e-5	1.30408934523064e-5	1.32118947558155e-5	1.34394833034977e-5	1.36314758115036e-5	1.37150755808273e-5	1.36639635149484e-5	1.34974861360298e-5
flux1:	0.700738573021185	1.34610323658025e-5	1.35631462937919e-5	1.36007975520048e-5	1.35646350079125e-5	1.34659753858725e-5	1.33345671378255e-5	1.32113721092006e-5	1.31376744480611e-5	1.3142665157837e-5	1.32327679927631e-5	1.3386878776397e-5	1.35608319390234e-5	1.37008507837844e-5	1.37609892524208e-5	1.37170635058451e-5	1.35717168248053e-5	1.33508924885991e-5	1.30967303999285e-5	1.28615027700107e-5	1.27020386872063e-5	1.26715374194573e-5	1.28139338735134e-5	1.31745677603361e-5	1.38045911232739e-5	1.46308371988116e-5	1.51234106835106e-5	1.46073014432713e-5	1.45558148296628e-5	1.38004087338139e-5	1.43595160631738e-5	1.20078771642138e-5	1.00934182127504e-5	1.10092067676034e-5	1.03182302128394e-5	1.04915816296598e-5	9.87273115538909e-6	1.02471589898665e-5	1.10218903567196e-5	1.15072229294938e-5	1.16433793642728e-5	1.16443005435972e-5	1.16882778445423e-5	1.18269968120891e-5	1.20153472427326e-5	1.21740392415142e-5	1.22400715114791e-5	1.2190452274088e-5	1.20417245407641e-5
flux1:	0.701001021924939	1.20205098645439e-5	1.2113334816133e-5	1.2149990666621e-5	1.21214436623727e-5	1.20364486376956e-5	1.19199233230278e-5	1.18071643317252e-5	1.1734841724286e-5	1.17303091589297e-5	1.1801860504627e-5	1.1933666219553e-5	1.20886585465716e-5	1.22196215932232e-5	1.22844481191085e-5	1.22589739394345e-5	1.21422918683936e-5	1.1954324613425e-5	1.17300132296207e-5	1.15145392015955e-5	1.13592268718247e-5	1.13148222350486e-5	1.14257653124873e-5	1.17370760744095e-5	1.22950614966963e-5	1.30324883499456e-5	1.34792843528523e-5	1.30345211735178e-5	1.29952250957904e-5	1.23307643747215e-5	1.28318068565504e-5	1.07334223414974e-5	9.02578997737788e-6	9.84744503096395e-6	9.22106022990794e-6	9.37986711086285e-6	8.83853048450728e-6	9.1756532987313e-6	9.87219986589932e-6	1.03121476016678e-5	1.04367432858433e-5	1.04347207202405e-5	1.04659186066645e-5	1.05783388807442e-5	1.07341505935389e-5	1.08651452544684e-5	1.09170057428476e-5	1.0869868153136e-5	1.07379029313397e-5
flux1:	0.701263470828692	1.072117904136e-5	1.08043818146022e-5	1.08395413954728e-5	1.08179865457465e-5	1.07460575556757e-5	1.06441016589565e-5	1.05420686461277e-5	1.0472247380328e-5	1.04601243151168e-5	1.05154692884644e-5	1.06270334271528e-5	1.07640946664444e-5	1.08855139531832e-5	1.09530403551669e-5	1.0943025862987e-5	1.08517234434342e-5	1.06936858633366e-5	1.04971925413792e-5	1.03008566928495e-5	1.01509384822853e-5	1.00957317506846e-5	1.01795242477911e-5	1.04463610949217e-5	1.09383503347142e-5	1.15948412349207e-5	1.1999589108983e-5	1.16173316301705e-5	1.15901647120749e-5	1.10063978360744e-5	1.14568153181388e-5	9.58683286547979e-6	8.06478997501415e-6	8.80158308635286e-6	8.2339241076068e-6	8.37904980292661e-6	7.90579155377086e-6	8.20725525556918e-6	8.83176063068539e-6	9.23020343503205e-6	9.34455650668649e-6	9.34076701017488e-6	9.3621605176931e-6	9.45326900196612e-6	9.582304304412e-6	9.69049491321497e-6	9.73109736926411e-6	9.68713470590683e-6	9.57083042009342e-6
flux1:	0.701525919732445	9.55085476814252e-6	9.62438613001342e-6	9.65768873247159e-6	9.64245009172989e-6	9.58275808235144e-6	9.49472151728103e-6	9.40335281024555e-6	9.33686160332122e-6	9.31886847760278e-6	9.36023292418827e-6	9.45360364513713e-6	9.57387734631829e-6	9.68552546303104e-6	9.75413508493991e-6	9.756958219915e-6	9.68797751123632e-6	9.5569593761042e-6	9.3861204393784e-6	9.20814737425605e-6	9.06472384973979e-6	9.0016376085387e-6	9.0623331948412e-6	9.2893304806037e-6	9.72126464831035e-6	1.03044392798796e-5	1.06704776485673e-5	1.03425682870629e-5	1.03271100178576e-5	9.81450260434691e-6	1.02204091028372e-5	8.55595158643466e-6	7.20024134231652e-6	7.86064296661654e-6	7.34662313289813e-6	7.47878731985825e-6	7.06522771898513e-6	7.33318103647407e-6	7.89140870633307e-6	8.2517901724369e-6	8.35703541393146e-6	8.35237160463781e-6	8.36625408839969e-6	8.44005865482123e-6	8.54710639583575e-6	8.63663451614448e-6	8.66840058363735e-6	8.62801715579042e-6	8.52613880576886e-6
flux1:	0.701788368636199	8.49839682437501e-6	8.56250944322642e-6	8.59376266874707e-6	8.58416544143853e-6	8.535737579849e-6	8.46074045330014e-6	8.3797171799874e-6	8.31713417887755e-6	8.29476236318812e-6	8.32418529293988e-6	8.40131063667493e-6	8.50598373830502e-6	8.6078465146697e-6	8.67625583076009e-6	8.6896222433114e-6	8.6400995969232e-6	8.53321302750166e-6	8.38577834184781e-6	8.22526770215281e-6	8.08926156294711e-6	8.02092935685375e-6	8.06222432632683e-6	8.25376412436671e-6	8.63145541853898e-6	9.14857192156965e-6	9.47888500927695e-6	9.19799741951364e-6	9.19350903638836e-6	8.74346244188352e-6	9.10995530442298e-6	7.63005560065235e-6	6.42326175866182e-6	7.01503665980889e-6	6.55005402186467e-6	6.66995346429989e-6	6.30853075525403e-6	6.54547428097834e-6	7.04287875583899e-6	7.36818687715185e-6	7.46518632511988e-6	7.46025340301656e-6	7.4683257415006e-6	7.52793753513783e-6	7.61683432086877e-6	7.69107883141251e-6	7.71594271827434e-6	7.67928260611462e-6	7.59048424187659e-6
flux1:	0.702050817539952	7.55351631150169e-6	7.60874310112401e-6	7.63791643869347e-6	7.63331615454089e-6	7.59510569238118e-6	7.5321306834655e-6	7.46095822983503e-6	7.40265246355656e-6	7.3771578856022e-6	7.39645268783572e-6	7.45913404992551e-6	7.54939695889407e-6	7.64163491925388e-6	7.70884341298945e-6	7.73072874113444e-6	7.69795909039588e-6	7.61235255519083e-6	7.48603449535115e-6	7.34198706265395e-6	7.2141007083209e-6	7.14277860378705e-6	7.16795021982719e-6	7.3281487433059e-6	7.65722543524804e-6	8.11507440686164e-6	8.41235983937362e-6	8.17207776931937e-6	8.17754329907892e-6	7.78251693552374e-6	8.11393714200458e-6	6.79948356468806e-6	5.7259072281383e-6	6.25614214988923e-6	5.83589967685664e-6	5.94429291317927e-6	5.62813413006676e-6	5.83676957307372e-6	6.27858171341867e-6	6.57141349823434e-6	6.66073475857169e-6	6.65587490097251e-6	6.65936570871599e-6	6.70714045288746e-6	6.78085943308203e-6	6.84247366717361e-6	6.86191136986115e-6	6.82890595167849e-6	6.75178389559941e-6
flux1:	0.702313266443705	6.70662965583117e-6	6.75372588457081e-6	6.78091541790245e-6	6.78070516635248e-6	6.75164127854378e-6	6.69960473712569e-6	6.63767551803063e-6	6.58384179729873e-6	6.5562519270227e-6	6.56699917114074e-6	6.6168820358058e-6	6.69391546703423e-6	6.7768334958377e-6	6.84207001697311e-6	6.87066212722611e-6	6.85207426093505e-6	6.78495973523248e-6	6.67748407782285e-6	6.54882184386001e-6	6.42950388921222e-6	6.35702206660805e-6	6.36891707590089e-6	6.50162670319604e-6	6.78746214383917e-6	7.19228149953889e-6	7.45903395717631e-6	7.25384682831536e-6	7.26802346254687e-6	6.92153958657479e-6	7.22166278411769e-6	6.05533164682438e-6	5.10087111630006e-6	5.57596485151781e-6	5.19639961742222e-6	5.29414496946869e-6	5.0170326640164e-6	5.20012591521691e-6	5.5914236515316e-6	5.85410665021997e-6	5.93606722882243e-6	5.93140986372839e-6	5.9312093388949e-6	5.96892684160083e-6	6.02972526336202e-6	6.08072502422592e-6	6.09581063281613e-6	6.06623809451395e-6	5.99939962542728e-6
flux1:	0.702575715347458	5.94876575156206e-6	5.98862690827844e-6	6.01400310117847e-6	6.01760598389791e-6	5.99662487878527e-6	5.95442481608789e-6	5.90106103191581e-6	5.85174853001671e-6	5.82288212176277e-6	5.82644918029466e-6	5.86504187159781e-6	5.93002129895952e-6	6.00404434296918e-6	6.0667179117979e-6	6.1003724264076e-6	6.09352436182816e-6	6.04221772397737e-6	5.95137331923341e-6	5.83695729757632e-6	5.72638972355047e-6	5.65415140494907e-6	5.65521706940524e-6	5.76403381344022e-6	6.01167256852075e-6	6.36910271034631e-6	6.60769485651567e-6	6.43291680076746e-6	6.45439923330105e-6	6.15093913509566e-6	6.42309390133177e-6	5.38925529785833e-6	4.54128030401365e-6	4.96692811360034e-6	4.62422404419132e-6	4.71227120058265e-6	4.46867381557375e-6	4.62894253359736e-6	4.9746853227455e-6	5.20941851858773e-6	5.28417871718854e-6	5.27970813644196e-6	5.27649540338698e-6	5.30554801460978e-6	5.35515022794596e-6	5.39704191682805e-6	5.40852624651646e-6	5.38207436554351e-6	5.32420558292788e-6
flux1:	0.702838164251212	5.27152268007367e-6	5.3050945957259e-6	5.32884733936043e-6	5.33570310103235e-6	5.32176482909578e-6	5.28830851681491e-6	5.24278764136119e-6	5.19792356401828e-6	5.16841988143103e-6	5.16599756756636e-6	5.19470421221743e-6	5.24881057553754e-6	5.31446248749396e-6	5.37412335309764e-6	5.41134031584162e-6	5.41393690788886e-6	5.37590723245584e-6	5.29959090106882e-6	5.19824003315158e-6	5.09635165533491e-6	5.02537560462879e-6	5.0177179426261e-6	5.10598558956135e-6	5.32007965222978e-6	5.63516627378022e-6	5.84791048550537e-6	5.69954586615981e-6	5.72684360720397e-6	5.46166810762833e-6	5.70879288099375e-6	4.79338661013215e-6	4.04060393843531e-6	4.421802543269e-6	4.11244942071624e-6	4.19179464296927e-6	3.97691900298585e-6	4.1169507895716e-6	4.42196798747764e-6	4.63094425575051e-6	4.69862146893614e-6	4.69424935518656e-6	4.68859558772581e-6	4.71015587222278e-6	4.7499411638572e-6	4.78386974579269e-6	4.79227098392142e-6	4.76859444191324e-6	4.7185134841118e-6
flux1:	0.703100613154965	4.66706250109903e-6	4.69526021650785e-6	4.71755374710575e-6	4.72710774123775e-6	4.71920455408872e-6	4.69342158087142e-6	4.65499014817962e-6	4.6144006178999e-6	4.58475343334409e-6	4.57739796406031e-6	4.59755138337241e-6	4.64197767696654e-6	4.69986049679124e-6	4.75617398958811e-6	4.79559670298216e-6	4.80552468113917e-6	4.77844486160566e-6	4.71469812920113e-6	4.62521128252881e-6	4.53171651713453e-6	4.46271054607242e-6	4.44816156329752e-6	4.51896741619793e-6	4.70373283281684e-6	4.98097282749204e-6	5.17015321305657e-6	5.04474054529886e-6	5.07636212310601e-6	4.84530234492433e-6	5.06996239290332e-6	4.26035053543322e-6	3.59266340434235e-6	3.93375180710933e-6	3.65461106309257e-6	3.72623261785348e-6	3.53605889641071e-6	3.65826088169451e-6	3.92719732234575e-6	4.1126785523758e-6	4.17345368954591e-6	4.16908369980512e-6	4.16151973939849e-6	4.17666429444146e-6	4.20782970648978e-6	4.23472254988636e-6	4.24041595423675e-6	4.21918115494833e-6	4.17586796772249e-6
flux1:	0.703363062058718	4.12812761738267e-6	4.15177566172997e-6	4.17272160232238e-6	4.18442155834158e-6	4.18158344086791e-6	4.1624313342833e-6	4.13031365189655e-6	4.09374398100781e-6	4.06433546077902e-6	4.05300519160037e-6	4.06588847078769e-6	4.10183525091476e-6	4.15260712609866e-6	4.20533944236795e-6	4.24577027273245e-6	4.26114084932919e-6	4.24293081002649e-6	4.18996591903642e-6	4.11114720712736e-6	4.0256033610569e-6	3.95905143024784e-6	3.93922888267427e-6	3.9953906651365e-6	4.1545904652965e-6	4.39800732470787e-6	4.56587937342373e-6	4.46034589252317e-6	4.4948805512444e-6	4.29414546726196e-6	4.49853467332082e-6	3.78334374792075e-6	3.19171115541499e-6	3.49644958928073e-6	3.2447943232151e-6	3.30958687803274e-6	3.14085755276098e-6	3.24743350602595e-6	3.48466662291052e-6	3.64899742817639e-6	3.70318926222571e-6	3.69876350396086e-6	3.68980911300676e-6	3.69958685831258e-6	3.72326288760009e-6	3.7439478637091e-6	3.74724215564439e-6	3.72815550717712e-6	3.69075558298998e-6
flux1:	0.703625510962471	3.6480610815339e-6	3.66786164496748e-6	3.6875127923773e-6	3.70081529176284e-6	3.70211680060374e-6	3.68858572437408e-6	3.66199341305722e-6	3.62912932726279e-6	3.60025975862726e-6	3.5858395037587e-6	3.59269023726635e-6	3.62134772293333e-6	3.66569895287968e-6	3.7147113341794e-6	3.75513514893525e-6	3.77432232971798e-6	3.76317718657913e-6	3.71939118422943e-6	3.65007718481416e-6	3.5719499110753e-6	3.50819510076016e-6	3.48454362799106e-6	3.52859121377059e-6	3.66554528879276e-6	3.87877570059669e-6	4.02753853419848e-6	3.93909044839581e-6	3.97527716772295e-6	3.80131397392322e-6	3.98726330318294e-6	3.35623122302679e-6	2.83253516877189e-6	3.10421282492899e-6	2.87772278303299e-6	2.93644719535466e-6	2.78659808128395e-6	2.87954591242302e-6	3.08909525677549e-6	3.2346577428191e-6	3.28275120739907e-6	3.27827323813992e-6	3.26843330818716e-6	3.2738794534212e-6	3.29118858852998e-6	3.30647196980594e-6	3.30766347430613e-6	3.29048259144986e-6	3.25828803957296e-6
flux1:	0.703887959866225	3.22081585757799e-6	3.23734458614296e-6	3.25570670793455e-6	3.27009188583972e-6	3.27466227064231e-6	3.2657832817549e-6	3.24392943979536e-6	3.21441974593052e-6	3.18633055043444e-6	3.16964075214921e-6	3.17163783517218e-6	3.19415682626314e-6	3.23278479922759e-6	3.27803118832145e-6	3.3176358564956e-6	3.33929982945753e-6	3.33369832192794e-6	3.29767562029231e-6	3.23676194087686e-6	3.1654876475468e-6	3.10479694857182e-6	3.07860645091341e-6	3.11276461888741e-6	3.23038230364567e-6	3.41675582421821e-6	3.54850761648396e-6	3.47456899923319e-6	3.51134442698715e-6	3.3607702484357e-6	3.52977713111673e-6	2.97361844353942e-6	2.51054637497782e-6	2.75210081668654e-6	2.54880888831348e-6	2.60206808549629e-6	2.46910689868631e-6	2.55022810308998e-6	2.73567900065245e-6	2.86480518238704e-6	2.90743198938574e-6	2.90296648223029e-6	2.89270553504805e-6	2.89481357395771e-6	2.90687466935164e-6	2.91757409728797e-6	2.91697481129548e-6	2.90150530659617e-6	2.87392101049344e-6
flux1:	0.704150408769978	2.84094350484369e-6	2.85466696153209e-6	2.8717220236382e-6	2.88671259885481e-6	2.89374899355344e-6	2.88860758843626e-6	2.87072660087929e-6	2.84420659539345e-6	2.81709577289332e-6	2.79888811004746e-6	2.79712593992938e-6	2.81458314002776e-6	2.84816789185486e-6	2.88969122927242e-6	2.92787625065381e-6	2.95096509894814e-6	2.94965757883812e-6	2.92016285700283e-6	2.86662711378225e-6	2.80166285634916e-6	2.74426601231702e-6	2.71666998113749e-6	2.74284884695151e-6	2.84367643131589e-6	3.00627442191677e-6	3.12296405114006e-6	3.06116386582888e-6	3.09768447201418e-6	2.96728835178403e-6	3.12057140309886e-6	2.6308695083942e-6	2.2218169609762e-6	2.43594562915673e-6	2.25414674697402e-6	2.30239094095637e-6	2.18474274109953e-6	2.25565595851888e-6	2.42011466690537e-6	2.53498174533562e-6	2.57286301875567e-6	2.568517086682e-6	2.55822609605268e-6	2.55789716877118e-6	2.56578950791201e-6	2.57272704096546e-6	2.57066828941081e-6	2.55675108775034e-6	2.53325578671584e-6
flux1:	0.704412857673731	2.50355949279805e-6	2.51486486457107e-6	2.53059746037526e-6	2.54577719602026e-6	2.55455897622168e-6	2.55231293872939e-6	2.53768428005295e-6	2.51379821460379e-6	2.4878288860059e-6	2.46877312855966e-6	2.4642311269351e-6	2.4775959769184e-6	2.5067785344364e-6	2.54470219226518e-6	2.58107028224575e-6	2.6047985373519e-6	2.60677772164663e-6	2.58274206874132e-6	2.53566071467697e-6	2.47651572044313e-6	2.42261743848872e-6	2.39457897866877e-6	2.41437723402796e-6	2.50065108448685e-6	2.64233801643273e-6	2.74572521784216e-6	2.69392050574781e-6	2.72955891884016e-6	2.61635635617932e-6	2.75493050399332e-6	2.32405926336662e-6	1.96305425985579e-6	2.15230114859822e-6	1.99044412984872e-6	2.03400134410821e-6	1.93034773536084e-6	1.99250070233286e-6	2.13859036113417e-6	2.24112576549858e-6	2.27499414789523e-6	2.27088846221738e-6	2.26085715636759e-6	2.25884782245835e-6	2.26355511395394e-6	2.26752284737157e-6	2.26434070789707e-6	2.25183575211373e-6	2.23194748319028e-6
flux1:	0.704675306577484	2.20428871943339e-6	2.21351556913543e-6	2.22793491830758e-6	2.24296204954259e-6	2.25286358529145e-6	2.25276212738364e-6	2.24073460458613e-6	2.21915502972207e-6	2.19445881784268e-6	2.17512726679758e-6	2.16864328102613e-6	2.17875295705593e-6	2.20411848340545e-6	2.23863141976538e-6	2.27296258789724e-6	2.29677037107624e-6	2.30123100659995e-6	2.28173459108324e-6	2.24029198238448e-6	2.18653939529719e-6	2.13631039412456e-6	2.10860595459572e-6	2.12332916139347e-6	2.19702569501163e-6	2.32045351206508e-6	2.4120863106921e-6	2.36840258206544e-6	2.40272250413547e-6	2.30403457955425e-6	2.42879499032174e-6	2.04986602919437e-6	1.73151329643417e-6	1.898320442166e-6	1.75490657344977e-6	1.79402902963245e-6	1.70316813399353e-6	1.75784519247235e-6	1.88774237451065e-6	1.97956063254414e-6	2.01008211519566e-6	2.00632087371811e-6	1.99672490013744e-6	1.99361102659125e-6	1.99596656564112e-6	1.99768107253992e-6	1.9936923811351e-6	1.98246414710284e-6	1.96571701095121e-6
flux1:	0.704937755481238	1.93919940260434e-6	1.94666493638951e-6	1.95981717661208e-6	1.97442988056556e-6	1.9849289531202e-6	1.98632921603036e-6	1.9763413663231e-6	1.95678328559824e-6	1.93346076345799e-6	1.91431636567716e-6	1.90657093519606e-6	1.91411810177692e-6	1.93618522669666e-6	1.96752166566061e-6	1.99973371553324e-6	2.02323413763103e-6	2.02952907834034e-6	2.01378334641048e-6	1.97727269301896e-6	1.92854428090243e-6	1.88210057416648e-6	1.8553107760336e-6	1.86600360324163e-6	1.92887966559389e-6	2.03647229771214e-6	2.11768548428639e-6	2.08055392215817e-6	2.11327124152321e-6	2.02679818685349e-6	2.13859862707634e-6	1.80542613224237e-6	1.5248664173459e-6	1.67158825583666e-6	1.54509731266894e-6	1.58001165912682e-6	1.50075946996422e-6	1.5490846580349e-6	1.66458779002049e-6	1.74697178920905e-6	1.77468527846534e-6	1.77133284746603e-6	1.76223975507676e-6	1.75840725963944e-6	1.75905751542879e-6	1.7591189788285e-6	1.75459708575427e-6	1.74450576212647e-6	1.73044125943427e-6
flux1:	0.705200204384991	1.70473552473228e-6	1.71074820259527e-6	1.72271697487586e-6	1.73673005654075e-6	1.74741001051595e-6	1.7497872602546e-6	1.74138011910485e-6	1.72360855836384e-6	1.70172891801574e-6	1.68312144276414e-6	1.67463680138216e-6	1.6801717319689e-6	1.69938852070427e-6	1.72780474131466e-6	1.75790714593267e-6	1.78083143745596e-6	1.78843123917549e-6	1.77576283013558e-6	1.74357992384085e-6	1.69954946223566e-6	1.65693039008644e-6	1.63144437860243e-6	1.63893274108993e-6	1.69255328120849e-6	1.78648229550934e-6	1.85841552034978e-6	1.8265903561047e-6	1.85752946279244e-6	1.78139388480434e-6	1.88110648285204e-6	1.5881792359881e-6	1.34105751577604e-6	1.46994418574198e-6	1.35880061235181e-6	1.38975051873755e-6	1.32089359609006e-6	1.36383151493383e-6	1.4664467113573e-6	1.54037451854779e-6	1.56566099737347e-6	1.56273023132944e-6	1.55412264661809e-6	1.54978734383785e-6	1.54918385721931e-6	1.54805185300428e-6	1.54320957586545e-6	1.53410957651648e-6	1.52228180670514e-6
flux1:	0.705462653288744	1.49765731760596e-6	1.50251763059441e-6	1.51341423005447e-6	1.52670825948825e-6	1.53725322729432e-6	1.54020232822127e-6	1.53302227389278e-6	1.51685291470226e-6	1.49645449736392e-6	1.47862662414901e-6	1.46978060240321e-6	1.47372620660332e-6	1.49047223501584e-6	1.51622399123771e-6	1.54427317488379e-6	1.56642249457163e-6	1.57488376427485e-6	1.56472123445918e-6	1.53635282066089e-6	1.49671515304602e-6	1.45786912017149e-6	1.4339046174477e-6	1.4388418715773e-6	1.48459530816209e-6	1.56675847272043e-6	1.6303883927962e-6	1.60293516769628e-6	1.63198889099868e-6	1.56473449924724e-6	1.65328243568326e-6	1.39573339388228e-6	1.1781697628254e-6	1.29133120997878e-6	1.19391286037153e-6	1.22118564207849e-6	1.16148325259586e-6	1.19984096434929e-6	1.29086891196026e-6	1.35707691087957e-6	1.38016188724485e-6	1.37761558032799e-6	1.36942556851047e-6	1.36467653936256e-6	1.36309739439065e-6	1.36108920410347e-6	1.35607328108304e-6	1.34781852341532e-6	1.33780928144904e-6
flux1:	0.705725102192497	1.31499640223813e-6	1.31898723544478e-6	1.32893407554206e-6	1.34143973815817e-6	1.35162363610777e-6	1.35485120421602e-6	1.34864260244054e-6	1.33393627193256e-6	1.31502884844369e-6	1.29813136532455e-6	1.28918301723684e-6	1.29185887961455e-6	1.30645206293495e-6	1.32977610939929e-6	1.35583924855757e-6	1.37704964705307e-6	1.38599464259528e-6	1.37785800361312e-6	1.35286718896014e-6	1.31731951094026e-6	1.28210291577582e-6	1.25973983209447e-6	1.26265083782123e-6	1.30175536175187e-6	1.37376779002518e-6	1.42994641934218e-6	1.40620056777411e-6	1.43329992664132e-6	1.37384434167851e-6	1.45220528310828e-6	1.22577174770648e-6	1.03433006747393e-6	1.13369522776927e-6	1.04837714863272e-6	1.07231077030458e-6	1.02053444660507e-6	1.05496752319088e-6	1.13557696331976e-6	1.19464296111266e-6	1.21562785529063e-6	1.2133914145668e-6	1.20553771280704e-6	1.20039321906545e-6	1.19798766537475e-6	1.19529844156774e-6	1.19019613369315e-6	1.18264975344542e-6	1.17408766420559e-6
flux1:	0.705987551096251	1.15402811900764e-6	1.15739952447238e-6	1.16651186178343e-6	1.17819297921334e-6	1.18786409601534e-6	1.19117261701265e-6	1.18576199230289e-6	1.1724147637614e-6	1.15498367360266e-6	1.13909686473359e-6	1.13021841359485e-6	1.13186864249444e-6	1.14457496932849e-6	1.16567724911599e-6	1.18980923184379e-6	1.20993262694629e-6	1.21903972550102e-6	1.21253198135215e-6	1.19054309885332e-6	1.15877317733167e-6	1.12696372090932e-6	1.10618586261044e-6	1.10750377283347e-6	1.14100946463777e-6	1.20421285383919e-6	1.25370410042713e-6	1.23320709559598e-6	1.2583038526749e-6	1.20585558657216e-6	1.2750399558242e-6	1.07601135721821e-6	9.0766290358399e-7	9.94947146983177e-7	9.20165707781041e-7	9.41137463470559e-7	8.96129733709332e-7	9.27154463356573e-7	9.98432659304545e-7	1.0508600682281e-6	1.06977213029628e-6	1.06775313246639e-6	1.06017299701812e-6	1.05463594982731e-6	1.0514806799823e-6	1.04821934661999e-6	1.04307459079866e-6	1.03611982328268e-6	1.02869738287488e-6
flux1:	0.706250000000004	1.01225942553239e-6	1.01521345225718e-6	1.02358413579477e-6	1.03442262622339e-6	1.04348626842072e-6	1.04675295460055e-6	1.04202792128394e-6	1.02995914407459e-6	1.01397076894479e-6	9.99127907073298e-7	9.90436867270565e-7	9.91256533215612e-7	1.0023007516173e-6	1.02135232503415e-6	1.04358724065383e-6	1.06248746945655e-6	1.07148978966802e-6	1.06628925790251e-6	1.04697420582546e-6	1.01865764430346e-6	9.89979227038439e-7	9.70717003445613e-7	9.70809692390471e-7	9.99601531824622e-7	1.05509202757315e-6	1.09860008479189e-6	1.08102550228495e-6	1.10408716020237e-6	1.05804458154552e-6	1.1190575135397e-6	9.44211998537908e-7	7.96293758034477e-7	8.7298383535887e-7	8.07303493828805e-7	8.25705687493011e-7	7.86438390537942e-7	8.144504841724e-7	8.77427373079056e-7	9.23713637500695e-7	9.4056106674929e-7	9.38670299652957e-7	9.31339799625204e-7	9.25441202114382e-7	9.21595175359144e-7	9.17826744963632e-7	9.12661124783839e-7	9.06210080371952e-7	8.99693688799626e-7
[truncated: 13 more columns]
