# Supplementary material for: Spatial Resolution and Refractive Index Contrast of Resonant Photonic Crystal Surfaces for Biosensing
Source: IEEE Photonics J. Author manuscript; Available in PMC 2015 Sep 7. (PMC4561521; doi:10.1109/JPHOT.2015.2435699)
Supplement: fig6_data [file NIHMS64775-supplement-fig6_data.gz › Volumes/graham/MacBook_backup/PhD_folder_2015_06_02/paper_improvements/IEEE_J_Photonics/final_files/data_files/fig6/meep_data/3/t.out]

-----------
Initializing structure...
Working in 2D dimensions.
Computational cell is 150 x 10 x 0 with resolution 25
     block, center = (0,-2.56637,0)
          size (150,4.86726,1e+20)
          axes (1,0,0), (0,1,0), (0,0,1)
          dielectric constant epsilon diagonal = (2.0736,2.0736,2.0736)
     block, center = (0,2.43363,0)
          size (150,5.13274,1e+20)
          axes (1,0,0), (0,1,0), (0,0,1)
          dielectric constant epsilon diagonal = (1.79828,1.79828,1.79828)
     block, center = (-37.5,0.309735,0)
          size (75,0.884956,1e+20)
          axes (1,0,0), (0,1,0), (0,0,1)
          dielectric constant epsilon diagonal = (2.0164,2.0164,2.0164)
     block, center = (74.5,0,0)
          size (0.65,0.265487,1e+20)
          axes (1,0,0), (0,1,0), (0,0,1)
          dielectric constant epsilon diagonal = (4,4,4)
     block, center = (73.5,0,0)
          size (0.65,0.265487,1e+20)
          axes (1,0,0), (0,1,0), (0,0,1)
          dielectric constant epsilon diagonal = (4,4,4)
     block, center = (72.5,0,0)
          size (0.65,0.265487,1e+20)
          axes (1,0,0), (0,1,0), (0,0,1)
          dielectric constant epsilon diagonal = (4,4,4)
     block, center = (71.5,0,0)
          size (0.65,0.265487,1e+20)
          axes (1,0,0), (0,1,0), (0,0,1)
          dielectric constant epsilon diagonal = (4,4,4)
     block, center = (70.5,0,0)
          size (0.65,0.265487,1e+20)
          axes (1,0,0), (0,1,0), (0,0,1)
          dielectric constant epsilon diagonal = (4,4,4)
     block, center = (69.5,0,0)
          size (0.65,0.265487,1e+20)
          axes (1,0,0), (0,1,0), (0,0,1)
          dielectric constant epsilon diagonal = (4,4,4)
     block, center = (68.5,0,0)
          size (0.65,0.265487,1e+20)
          axes (1,0,0), (0,1,0), (0,0,1)
          dielectric constant epsilon diagonal = (4,4,4)
     block, center = (67.5,0,0)
          size (0.65,0.265487,1e+20)
          axes (1,0,0), (0,1,0), (0,0,1)
          dielectric constant epsilon diagonal = (4,4,4)
     block, center = (66.5,0,0)
          size (0.65,0.265487,1e+20)
          axes (1,0,0), (0,1,0), (0,0,1)
          dielectric constant epsilon diagonal = (4,4,4)
     block, center = (65.5,0,0)
          size (0.65,0.265487,1e+20)
          axes (1,0,0), (0,1,0), (0,0,1)
          dielectric constant epsilon diagonal = (4,4,4)
     block, center = (64.5,0,0)
          size (0.65,0.265487,1e+20)
          axes (1,0,0), (0,1,0), (0,0,1)
          dielectric constant epsilon diagonal = (4,4,4)
     block, center = (63.5,0,0)
          size (0.65,0.265487,1e+20)
          axes (1,0,0), (0,1,0), (0,0,1)
          dielectric constant epsilon diagonal = (4,4,4)
     block, center = (62.5,0,0)
          size (0.65,0.265487,1e+20)
          axes (1,0,0), (0,1,0), (0,0,1)
          dielectric constant epsilon diagonal = (4,4,4)
     block, center = (61.5,0,0)
          size (0.65,0.265487,1e+20)
          axes (1,0,0), (0,1,0), (0,0,1)
          dielectric constant epsilon diagonal = (4,4,4)
     block, center = (60.5,0,0)
          size (0.65,0.265487,1e+20)
          axes (1,0,0), (0,1,0), (0,0,1)
          dielectric constant epsilon diagonal = (4,4,4)
     block, center = (59.5,0,0)
          size (0.65,0.265487,1e+20)
          axes (1,0,0), (0,1,0), (0,0,1)
          dielectric constant epsilon diagonal = (4,4,4)
     block, center = (58.5,0,0)
          size (0.65,0.265487,1e+20)
          axes (1,0,0), (0,1,0), (0,0,1)
          dielectric constant epsilon diagonal = (4,4,4)
     block, center = (57.5,0,0)
          size (0.65,0.265487,1e+20)
          axes (1,0,0), (0,1,0), (0,0,1)
          dielectric constant epsilon diagonal = (4,4,4)
     block, center = (56.5,0,0)
          size (0.65,0.265487,1e+20)
          axes (1,0,0), (0,1,0), (0,0,1)
          dielectric constant epsilon diagonal = (4,4,4)
     block, center = (55.5,0,0)
          size (0.65,0.265487,1e+20)
          axes (1,0,0), (0,1,0), (0,0,1)
          dielectric constant epsilon diagonal = (4,4,4)
     block, center = (54.5,0,0)
          size (0.65,0.265487,1e+20)
          axes (1,0,0), (0,1,0), (0,0,1)
          dielectric constant epsilon diagonal = (4,4,4)
     block, center = (53.5,0,0)
          size (0.65,0.265487,1e+20)
          axes (1,0,0), (0,1,0), (0,0,1)
          dielectric constant epsilon diagonal = (4,4,4)
     block, center = (52.5,0,0)
          size (0.65,0.265487,1e+20)
          axes (1,0,0), (0,1,0), (0,0,1)
          dielectric constant epsilon diagonal = (4,4,4)
     block, center = (51.5,0,0)
          size (0.65,0.265487,1e+20)
          axes (1,0,0), (0,1,0), (0,0,1)
          dielectric constant epsilon diagonal = (4,4,4)
     block, center = (50.5,0,0)
          size (0.65,0.265487,1e+20)
          axes (1,0,0), (0,1,0), (0,0,1)
          dielectric constant epsilon diagonal = (4,4,4)
     block, center = (49.5,0,0)
          size (0.65,0.265487,1e+20)
          axes (1,0,0), (0,1,0), (0,0,1)
          dielectric constant epsilon diagonal = (4,4,4)
     block, center = (48.5,0,0)
          size (0.65,0.265487,1e+20)
          axes (1,0,0), (0,1,0), (0,0,1)
          dielectric constant epsilon diagonal = (4,4,4)
     block, center = (47.5,0,0)
          size (0.65,0.265487,1e+20)
          axes (1,0,0), (0,1,0), (0,0,1)
          dielectric constant epsilon diagonal = (4,4,4)
     block, center = (46.5,0,0)
          size (0.65,0.265487,1e+20)
          axes (1,0,0), (0,1,0), (0,0,1)
          dielectric constant epsilon diagonal = (4,4,4)
     block, center = (45.5,0,0)
          size (0.65,0.265487,1e+20)
          axes (1,0,0), (0,1,0), (0,0,1)
          dielectric constant epsilon diagonal = (4,4,4)
     block, center = (44.5,0,0)
          size (0.65,0.265487,1e+20)
          axes (1,0,0), (0,1,0), (0,0,1)
          dielectric constant epsilon diagonal = (4,4,4)
     block, center = (43.5,0,0)
          size (0.65,0.265487,1e+20)
          axes (1,0,0), (0,1,0), (0,0,1)
          dielectric constant epsilon diagonal = (4,4,4)
     block, center = (42.5,0,0)
          size (0.65,0.265487,1e+20)
          axes (1,0,0), (0,1,0), (0,0,1)
          dielectric constant epsilon diagonal = (4,4,4)
     block, center = (41.5,0,0)
          size (0.65,0.265487,1e+20)
          axes (1,0,0), (0,1,0), (0,0,1)
          dielectric constant epsilon diagonal = (4,4,4)
     block, center = (40.5,0,0)
          size (0.65,0.265487,1e+20)
          axes (1,0,0), (0,1,0), (0,0,1)
          dielectric constant epsilon diagonal = (4,4,4)
     block, center = (39.5,0,0)
          size (0.65,0.265487,1e+20)
          axes (1,0,0), (0,1,0), (0,0,1)
          dielectric constant epsilon diagonal = (4,4,4)
     block, center = (38.5,0,0)
          size (0.65,0.265487,1e+20)
          axes (1,0,0), (0,1,0), (0,0,1)
          dielectric constant epsilon diagonal = (4,4,4)
     block, center = (37.5,0,0)
          size (0.65,0.265487,1e+20)
          axes (1,0,0), (0,1,0), (0,0,1)
          dielectric constant epsilon diagonal = (4,4,4)
     block, center = (36.5,0,0)
          size (0.65,0.265487,1e+20)
          axes (1,0,0), (0,1,0), (0,0,1)
          dielectric constant epsilon diagonal = (4,4,4)
     block, center = (35.5,0,0)
          size (0.65,0.265487,1e+20)
          axes (1,0,0), (0,1,0), (0,0,1)
          dielectric constant epsilon diagonal = (4,4,4)
     block, center = (34.5,0,0)
          size (0.65,0.265487,1e+20)
          axes (1,0,0), (0,1,0), (0,0,1)
          dielectric constant epsilon diagonal = (4,4,4)
     block, center = (33.5,0,0)
          size (0.65,0.265487,1e+20)
          axes (1,0,0), (0,1,0), (0,0,1)
          dielectric constant epsilon diagonal = (4,4,4)
     block, center = (32.5,0,0)
          size (0.65,0.265487,1e+20)
          axes (1,0,0), (0,1,0), (0,0,1)
          dielectric constant epsilon diagonal = (4,4,4)
     block, center = (31.5,0,0)
          size (0.65,0.265487,1e+20)
          axes (1,0,0), (0,1,0), (0,0,1)
          dielectric constant epsilon diagonal = (4,4,4)
     block, center = (30.5,0,0)
          size (0.65,0.265487,1e+20)
          axes (1,0,0), (0,1,0), (0,0,1)
          dielectric constant epsilon diagonal = (4,4,4)
     block, center = (29.5,0,0)
          size (0.65,0.265487,1e+20)
          axes (1,0,0), (0,1,0), (0,0,1)
          dielectric constant epsilon diagonal = (4,4,4)
     block, center = (28.5,0,0)
          size (0.65,0.265487,1e+20)
          axes (1,0,0), (0,1,0), (0,0,1)
          dielectric constant epsilon diagonal = (4,4,4)
     block, center = (27.5,0,0)
          size (0.65,0.265487,1e+20)
          axes (1,0,0), (0,1,0), (0,0,1)
          dielectric constant epsilon diagonal = (4,4,4)
     block, center = (26.5,0,0)
          size (0.65,0.265487,1e+20)
          axes (1,0,0), (0,1,0), (0,0,1)
          dielectric constant epsilon diagonal = (4,4,4)
     block, center = (25.5,0,0)
          size (0.65,0.265487,1e+20)
          axes (1,0,0), (0,1,0), (0,0,1)
          dielectric constant epsilon diagonal = (4,4,4)
     block, center = (24.5,0,0)
          size (0.65,0.265487,1e+20)
          axes (1,0,0), (0,1,0), (0,0,1)
          dielectric constant epsilon diagonal = (4,4,4)
     block, center = (23.5,0,0)
          size (0.65,0.265487,1e+20)
          axes (1,0,0), (0,1,0), (0,0,1)
          dielectric constant epsilon diagonal = (4,4,4)
     block, center = (22.5,0,0)
          size (0.65,0.265487,1e+20)
          axes (1,0,0), (0,1,0), (0,0,1)
          dielectric constant epsilon diagonal = (4,4,4)
     block, center = (21.5,0,0)
          size (0.65,0.265487,1e+20)
          axes (1,0,0), (0,1,0), (0,0,1)
          dielectric constant epsilon diagonal = (4,4,4)
     block, center = (20.5,0,0)
          size (0.65,0.265487,1e+20)
          axes (1,0,0), (0,1,0), (0,0,1)
          dielectric constant epsilon diagonal = (4,4,4)
     block, center = (19.5,0,0)
          size (0.65,0.265487,1e+20)
          axes (1,0,0), (0,1,0), (0,0,1)
          dielectric constant epsilon diagonal = (4,4,4)
     block, center = (18.5,0,0)
          size (0.65,0.265487,1e+20)
          axes (1,0,0), (0,1,0), (0,0,1)
          dielectric constant epsilon diagonal = (4,4,4)
     block, center = (17.5,0,0)
          size (0.65,0.265487,1e+20)
          axes (1,0,0), (0,1,0), (0,0,1)
          dielectric constant epsilon diagonal = (4,4,4)
     block, center = (16.5,0,0)
          size (0.65,0.265487,1e+20)
          axes (1,0,0), (0,1,0), (0,0,1)
          dielectric constant epsilon diagonal = (4,4,4)
     block, center = (15.5,0,0)
          size (0.65,0.265487,1e+20)
          axes (1,0,0), (0,1,0), (0,0,1)
          dielectric constant epsilon diagonal = (4,4,4)
     block, center = (14.5,0,0)
          size (0.65,0.265487,1e+20)
          axes (1,0,0), (0,1,0), (0,0,1)
          dielectric constant epsilon diagonal = (4,4,4)
     block, center = (13.5,0,0)
          size (0.65,0.265487,1e+20)
          axes (1,0,0), (0,1,0), (0,0,1)
          dielectric constant epsilon diagonal = (4,4,4)
     block, center = (12.5,0,0)
          size (0.65,0.265487,1e+20)
          axes (1,0,0), (0,1,0), (0,0,1)
          dielectric constant epsilon diagonal = (4,4,4)
     block, center = (11.5,0,0)
          size (0.65,0.265487,1e+20)
          axes (1,0,0), (0,1,0), (0,0,1)
          dielectric constant epsilon diagonal = (4,4,4)
     block, center = (10.5,0,0)
          size (0.65,0.265487,1e+20)
          axes (1,0,0), (0,1,0), (0,0,1)
          dielectric constant epsilon diagonal = (4,4,4)
     block, center = (9.5,0,0)
          size (0.65,0.265487,1e+20)
          axes (1,0,0), (0,1,0), (0,0,1)
          dielectric constant epsilon diagonal = (4,4,4)
     block, center = (8.5,0,0)
          size (0.65,0.265487,1e+20)
          axes (1,0,0), (0,1,0), (0,0,1)
          dielectric constant epsilon diagonal = (4,4,4)
     block, center = (7.5,0,0)
          size (0.65,0.265487,1e+20)
          axes (1,0,0), (0,1,0), (0,0,1)
          dielectric constant epsilon diagonal = (4,4,4)
     block, center = (6.5,0,0)
          size (0.65,0.265487,1e+20)
          axes (1,0,0), (0,1,0), (0,0,1)
          dielectric constant epsilon diagonal = (4,4,4)
     block, center = (5.5,0,0)
          size (0.65,0.265487,1e+20)
          axes (1,0,0), (0,1,0), (0,0,1)
          dielectric constant epsilon diagonal = (4,4,4)
     block, center = (4.5,0,0)
          size (0.65,0.265487,1e+20)
          axes (1,0,0), (0,1,0), (0,0,1)
          dielectric constant epsilon diagonal = (4,4,4)
     block, center = (3.5,0,0)
          size (0.65,0.265487,1e+20)
          axes (1,0,0), (0,1,0), (0,0,1)
          dielectric constant epsilon diagonal = (4,4,4)
     block, center = (2.5,0,0)
          size (0.65,0.265487,1e+20)
          axes (1,0,0), (0,1,0), (0,0,1)
          dielectric constant epsilon diagonal = (4,4,4)
     block, center = (1.5,0,0)
          size (0.65,0.265487,1e+20)
          axes (1,0,0), (0,1,0), (0,0,1)
          dielectric constant epsilon diagonal = (4,4,4)
     block, center = (0.5,0,0)
          size (0.65,0.265487,1e+20)
          axes (1,0,0), (0,1,0), (0,0,1)
          dielectric constant epsilon diagonal = (4,4,4)
     block, center = (-0.5,0,0)
          size (0.65,0.265487,1e+20)
          axes (1,0,0), (0,1,0), (0,0,1)
          dielectric constant epsilon diagonal = (4,4,4)
     block, center = (-1.5,0,0)
          size (0.65,0.265487,1e+20)
          axes (1,0,0), (0,1,0), (0,0,1)
          dielectric constant epsilon diagonal = (4,4,4)
     block, center = (-2.5,0,0)
          size (0.65,0.265487,1e+20)
          axes (1,0,0), (0,1,0), (0,0,1)
          dielectric constant epsilon diagonal = (4,4,4)
     block, center = (-3.5,0,0)
          size (0.65,0.265487,1e+20)
          axes (1,0,0), (0,1,0), (0,0,1)
          dielectric constant epsilon diagonal = (4,4,4)
     block, center = (-4.5,0,0)
          size (0.65,0.265487,1e+20)
          axes (1,0,0), (0,1,0), (0,0,1)
          dielectric constant epsilon diagonal = (4,4,4)
     block, center = (-5.5,0,0)
          size (0.65,0.265487,1e+20)
          axes (1,0,0), (0,1,0), (0,0,1)
          dielectric constant epsilon diagonal = (4,4,4)
     block, center = (-6.5,0,0)
          size (0.65,0.265487,1e+20)
          axes (1,0,0), (0,1,0), (0,0,1)
          dielectric constant epsilon diagonal = (4,4,4)
     block, center = (-7.5,0,0)
          size (0.65,0.265487,1e+20)
          axes (1,0,0), (0,1,0), (0,0,1)
          dielectric constant epsilon diagonal = (4,4,4)
     block, center = (-8.5,0,0)
          size (0.65,0.265487,1e+20)
          axes (1,0,0), (0,1,0), (0,0,1)
          dielectric constant epsilon diagonal = (4,4,4)
     block, center = (-9.5,0,0)
          size (0.65,0.265487,1e+20)
          axes (1,0,0), (0,1,0), (0,0,1)
          dielectric constant epsilon diagonal = (4,4,4)
     block, center = (-10.5,0,0)
          size (0.65,0.265487,1e+20)
          axes (1,0,0), (0,1,0), (0,0,1)
          dielectric constant epsilon diagonal = (4,4,4)
     block, center = (-11.5,0,0)
          size (0.65,0.265487,1e+20)
          axes (1,0,0), (0,1,0), (0,0,1)
          dielectric constant epsilon diagonal = (4,4,4)
     block, center = (-12.5,0,0)
          size (0.65,0.265487,1e+20)
          axes (1,0,0), (0,1,0), (0,0,1)
          dielectric constant epsilon diagonal = (4,4,4)
     block, center = (-13.5,0,0)
          size (0.65,0.265487,1e+20)
          axes (1,0,0), (0,1,0), (0,0,1)
          dielectric constant epsilon diagonal = (4,4,4)
     block, center = (-14.5,0,0)
          size (0.65,0.265487,1e+20)
          axes (1,0,0), (0,1,0), (0,0,1)
          dielectric constant epsilon diagonal = (4,4,4)
     block, center = (-15.5,0,0)
          size (0.65,0.265487,1e+20)
          axes (1,0,0), (0,1,0), (0,0,1)
          dielectric constant epsilon diagonal = (4,4,4)
     block, center = (-16.5,0,0)
          size (0.65,0.265487,1e+20)
          axes (1,0,0), (0,1,0), (0,0,1)
          dielectric constant epsilon diagonal = (4,4,4)
     block, center = (-17.5,0,0)
          size (0.65,0.265487,1e+20)
          axes (1,0,0), (0,1,0), (0,0,1)
          dielectric constant epsilon diagonal = (4,4,4)
     block, center = (-18.5,0,0)
          size (0.65,0.265487,1e+20)
          axes (1,0,0), (0,1,0), (0,0,1)
          dielectric constant epsilon diagonal = (4,4,4)
     block, center = (-19.5,0,0)
          size (0.65,0.265487,1e+20)
          axes (1,0,0), (0,1,0), (0,0,1)
          dielectric constant epsilon diagonal = (4,4,4)
     block, center = (-20.5,0,0)
          size (0.65,0.265487,1e+20)
          axes (1,0,0), (0,1,0), (0,0,1)
          dielectric constant epsilon diagonal = (4,4,4)
     block, center = (-21.5,0,0)
          size (0.65,0.265487,1e+20)
          axes (1,0,0), (0,1,0), (0,0,1)
          dielectric constant epsilon diagonal = (4,4,4)
     block, center = (-22.5,0,0)
          size (0.65,0.265487,1e+20)
          axes (1,0,0), (0,1,0), (0,0,1)
          dielectric constant epsilon diagonal = (4,4,4)
     block, center = (-23.5,0,0)
          size (0.65,0.265487,1e+20)
          axes (1,0,0), (0,1,0), (0,0,1)
          dielectric constant epsilon diagonal = (4,4,4)
     block, center = (-24.5,0,0)
          size (0.65,0.265487,1e+20)
          axes (1,0,0), (0,1,0), (0,0,1)
          dielectric constant epsilon diagonal = (4,4,4)
     block, center = (-25.5,0,0)
          size (0.65,0.265487,1e+20)
          axes (1,0,0), (0,1,0), (0,0,1)
          dielectric constant epsilon diagonal = (4,4,4)
     block, center = (-26.5,0,0)
          size (0.65,0.265487,1e+20)
          axes (1,0,0), (0,1,0), (0,0,1)
          dielectric constant epsilon diagonal = (4,4,4)
     block, center = (-27.5,0,0)
          size (0.65,0.265487,1e+20)
          axes (1,0,0), (0,1,0), (0,0,1)
          dielectric constant epsilon diagonal = (4,4,4)
     block, center = (-28.5,0,0)
          size (0.65,0.265487,1e+20)
          axes (1,0,0), (0,1,0), (0,0,1)
          dielectric constant epsilon diagonal = (4,4,4)
     block, center = (-29.5,0,0)
          size (0.65,0.265487,1e+20)
          axes (1,0,0), (0,1,0), (0,0,1)
          dielectric constant epsilon diagonal = (4,4,4)
     block, center = (-30.5,0,0)
          size (0.65,0.265487,1e+20)
          axes (1,0,0), (0,1,0), (0,0,1)
          dielectric constant epsilon diagonal = (4,4,4)
     block, center = (-31.5,0,0)
          size (0.65,0.265487,1e+20)
          axes (1,0,0), (0,1,0), (0,0,1)
          dielectric constant epsilon diagonal = (4,4,4)
     block, center = (-32.5,0,0)
          size (0.65,0.265487,1e+20)
          axes (1,0,0), (0,1,0), (0,0,1)
          dielectric constant epsilon diagonal = (4,4,4)
     block, center = (-33.5,0,0)
          size (0.65,0.265487,1e+20)
          axes (1,0,0), (0,1,0), (0,0,1)
          dielectric constant epsilon diagonal = (4,4,4)
     block, center = (-34.5,0,0)
          size (0.65,0.265487,1e+20)
          axes (1,0,0), (0,1,0), (0,0,1)
          dielectric constant epsilon diagonal = (4,4,4)
     block, center = (-35.5,0,0)
          size (0.65,0.265487,1e+20)
          axes (1,0,0), (0,1,0), (0,0,1)
          dielectric constant epsilon diagonal = (4,4,4)
     block, center = (-36.5,0,0)
          size (0.65,0.265487,1e+20)
          axes (1,0,0), (0,1,0), (0,0,1)
          dielectric constant epsilon diagonal = (4,4,4)
     block, center = (-37.5,0,0)
          size (0.65,0.265487,1e+20)
          axes (1,0,0), (0,1,0), (0,0,1)
          dielectric constant epsilon diagonal = (4,4,4)
     block, center = (-38.5,0,0)
          size (0.65,0.265487,1e+20)
          axes (1,0,0), (0,1,0), (0,0,1)
          dielectric constant epsilon diagonal = (4,4,4)
     block, center = (-39.5,0,0)
          size (0.65,0.265487,1e+20)
          axes (1,0,0), (0,1,0), (0,0,1)
          dielectric constant epsilon diagonal = (4,4,4)
     block, center = (-40.5,0,0)
          size (0.65,0.265487,1e+20)
          axes (1,0,0), (0,1,0), (0,0,1)
          dielectric constant epsilon diagonal = (4,4,4)
     block, center = (-41.5,0,0)
          size (0.65,0.265487,1e+20)
          axes (1,0,0), (0,1,0), (0,0,1)
          dielectric constant epsilon diagonal = (4,4,4)
     block, center = (-42.5,0,0)
          size (0.65,0.265487,1e+20)
          axes (1,0,0), (0,1,0), (0,0,1)
          dielectric constant epsilon diagonal = (4,4,4)
     block, center = (-43.5,0,0)
          size (0.65,0.265487,1e+20)
          axes (1,0,0), (0,1,0), (0,0,1)
          dielectric constant epsilon diagonal = (4,4,4)
     block, center = (-44.5,0,0)
          size (0.65,0.265487,1e+20)
          axes (1,0,0), (0,1,0), (0,0,1)
          dielectric constant epsilon diagonal = (4,4,4)
     block, center = (-45.5,0,0)
          size (0.65,0.265487,1e+20)
          axes (1,0,0), (0,1,0), (0,0,1)
          dielectric constant epsilon diagonal = (4,4,4)
     block, center = (-46.5,0,0)
          size (0.65,0.265487,1e+20)
          axes (1,0,0), (0,1,0), (0,0,1)
          dielectric constant epsilon diagonal = (4,4,4)
     block, center = (-47.5,0,0)
          size (0.65,0.265487,1e+20)
          axes (1,0,0), (0,1,0), (0,0,1)
          dielectric constant epsilon diagonal = (4,4,4)
     block, center = (-48.5,0,0)
          size (0.65,0.265487,1e+20)
          axes (1,0,0), (0,1,0), (0,0,1)
          dielectric constant epsilon diagonal = (4,4,4)
     block, center = (-49.5,0,0)
          size (0.65,0.265487,1e+20)
          axes (1,0,0), (0,1,0), (0,0,1)
          dielectric constant epsilon diagonal = (4,4,4)
     block, center = (-50.5,0,0)
          size (0.65,0.265487,1e+20)
          axes (1,0,0), (0,1,0), (0,0,1)
          dielectric constant epsilon diagonal = (4,4,4)
     block, center = (-51.5,0,0)
          size (0.65,0.265487,1e+20)
          axes (1,0,0), (0,1,0), (0,0,1)
          dielectric constant epsilon diagonal = (4,4,4)
     block, center = (-52.5,0,0)
          size (0.65,0.265487,1e+20)
          axes (1,0,0), (0,1,0), (0,0,1)
          dielectric constant epsilon diagonal = (4,4,4)
     block, center = (-53.5,0,0)
          size (0.65,0.265487,1e+20)
          axes (1,0,0), (0,1,0), (0,0,1)
          dielectric constant epsilon diagonal = (4,4,4)
     block, center = (-54.5,0,0)
          size (0.65,0.265487,1e+20)
          axes (1,0,0), (0,1,0), (0,0,1)
          dielectric constant epsilon diagonal = (4,4,4)
     block, center = (-55.5,0,0)
          size (0.65,0.265487,1e+20)
          axes (1,0,0), (0,1,0), (0,0,1)
          dielectric constant epsilon diagonal = (4,4,4)
     block, center = (-56.5,0,0)
          size (0.65,0.265487,1e+20)
          axes (1,0,0), (0,1,0), (0,0,1)
          dielectric constant epsilon diagonal = (4,4,4)
     block, center = (-57.5,0,0)
          size (0.65,0.265487,1e+20)
          axes (1,0,0), (0,1,0), (0,0,1)
          dielectric constant epsilon diagonal = (4,4,4)
     block, center = (-58.5,0,0)
          size (0.65,0.265487,1e+20)
          axes (1,0,0), (0,1,0), (0,0,1)
          dielectric constant epsilon diagonal = (4,4,4)
     block, center = (-59.5,0,0)
          size (0.65,0.265487,1e+20)
          axes (1,0,0), (0,1,0), (0,0,1)
          dielectric constant epsilon diagonal = (4,4,4)
     block, center = (-60.5,0,0)
          size (0.65,0.265487,1e+20)
          axes (1,0,0), (0,1,0), (0,0,1)
          dielectric constant epsilon diagonal = (4,4,4)
     block, center = (-61.5,0,0)
          size (0.65,0.265487,1e+20)
          axes (1,0,0), (0,1,0), (0,0,1)
          dielectric constant epsilon diagonal = (4,4,4)
     block, center = (-62.5,0,0)
          size (0.65,0.265487,1e+20)
          axes (1,0,0), (0,1,0), (0,0,1)
          dielectric constant epsilon diagonal = (4,4,4)
     block, center = (-63.5,0,0)
          size (0.65,0.265487,1e+20)
          axes (1,0,0), (0,1,0), (0,0,1)
          dielectric constant epsilon diagonal = (4,4,4)
     block, center = (-64.5,0,0)
          size (0.65,0.265487,1e+20)
          axes (1,0,0), (0,1,0), (0,0,1)
          dielectric constant epsilon diagonal = (4,4,4)
     block, center = (-65.5,0,0)
          size (0.65,0.265487,1e+20)
          axes (1,0,0), (0,1,0), (0,0,1)
          dielectric constant epsilon diagonal = (4,4,4)
     block, center = (-66.5,0,0)
          size (0.65,0.265487,1e+20)
          axes (1,0,0), (0,1,0), (0,0,1)
          dielectric constant epsilon diagonal = (4,4,4)
     block, center = (-67.5,0,0)
          size (0.65,0.265487,1e+20)
          axes (1,0,0), (0,1,0), (0,0,1)
          dielectric constant epsilon diagonal = (4,4,4)
     block, center = (-68.5,0,0)
          size (0.65,0.265487,1e+20)
          axes (1,0,0), (0,1,0), (0,0,1)
          dielectric constant epsilon diagonal = (4,4,4)
     block, center = (-69.5,0,0)
          size (0.65,0.265487,1e+20)
          axes (1,0,0), (0,1,0), (0,0,1)
          dielectric constant epsilon diagonal = (4,4,4)
     block, center = (-70.5,0,0)
          size (0.65,0.265487,1e+20)
          axes (1,0,0), (0,1,0), (0,0,1)
          dielectric constant epsilon diagonal = (4,4,4)
     block, center = (-71.5,0,0)
          size (0.65,0.265487,1e+20)
          axes (1,0,0), (0,1,0), (0,0,1)
          dielectric constant epsilon diagonal = (4,4,4)
     block, center = (-72.5,0,0)
          size (0.65,0.265487,1e+20)
          axes (1,0,0), (0,1,0), (0,0,1)
          dielectric constant epsilon diagonal = (4,4,4)
     block, center = (-73.5,0,0)
          size (0.65,0.265487,1e+20)
          axes (1,0,0), (0,1,0), (0,0,1)
          dielectric constant epsilon diagonal = (4,4,4)
     block, center = (-74.5,0,0)
          size (0.65,0.265487,1e+20)
          axes (1,0,0), (0,1,0), (0,0,1)
          dielectric constant epsilon diagonal = (4,4,4)
time for set_epsilon = 11.4219 s
-----------
Meep: using output directory "t-out"
creating output file "t-out/eps-000000.00.h5"...
Meep progress: 2.24/377.433631896973 = 0.6% done in 4.0s, 674.8s to go
on time step 117 (time=2.34), 0.0344008 s/step
Meep progress: 4.92/377.433631896973 = 1.3% done in 8.0s, 608.2s to go
on time step 251 (time=5.02), 0.029985 s/step
Meep progress: 7.44/377.433631896973 = 2.0% done in 12.0s, 599.2s to go
on time step 377 (time=7.54), 0.0318544 s/step
Meep progress: 10.02/377.433631896973 = 2.7% done in 16.1s, 589.3s to go
on time step 506 (time=10.12), 0.03114 s/step
Meep progress: 12.54/377.433631896973 = 3.3% done in 20.1s, 584.1s to go
on time step 631 (time=12.62), 0.032074 s/step
Meep progress: 14.9/377.433631896973 = 3.9% done in 24.1s, 586.0s to go
on time step 749 (time=14.98), 0.0342196 s/step
Meep progress: 16.9/377.433631896973 = 4.5% done in 28.1s, 599.2s to go
on time step 849 (time=16.98), 0.0400757 s/step
Meep progress: 18.46/377.433631896973 = 4.9% done in 32.1s, 624.2s to go
on time step 927 (time=18.54), 0.0515532 s/step
Meep progress: 20.08/377.433631896973 = 5.3% done in 36.1s, 643.0s to go
on time step 1008 (time=20.16), 0.0497065 s/step
Meep progress: 21.78/377.433631896973 = 5.8% done in 40.1s, 655.6s to go
on time step 1093 (time=21.86), 0.0471873 s/step
Meep progress: 23.44/377.433631896973 = 6.2% done in 44.2s, 667.3s to go
on time step 1175 (time=23.5), 0.0487868 s/step
Meep progress: 25.12/377.433631896973 = 6.7% done in 48.2s, 676.3s to go
on time step 1259 (time=25.18), 0.0480113 s/step
Meep progress: 26.68/377.433631896973 = 7.1% done in 52.2s, 686.6s to go
on time step 1337 (time=26.74), 0.0512897 s/step
Meep progress: 28.34/377.433631896973 = 7.5% done in 56.2s, 692.7s to go
on time step 1420 (time=28.4), 0.0483709 s/step
Meep progress: 30.04/377.433631896973 = 8.0% done in 60.2s, 696.6s to go
on time step 1506 (time=30.12), 0.0469759 s/step
Meep progress: 31.74/377.433631896973 = 8.4% done in 64.3s, 699.9s to go
on time step 1591 (time=31.82), 0.0475333 s/step
Meep progress: 33.36/377.433631896973 = 8.8% done in 68.3s, 704.2s to go
on time step 1672 (time=33.44), 0.0497058 s/step
Meep progress: 34.98/377.433631896973 = 9.3% done in 72.3s, 707.6s to go
on time step 1754 (time=35.08), 0.0491853 s/step
Meep progress: 36.64/377.433631896973 = 9.7% done in 76.3s, 709.8s to go
on time step 1837 (time=36.74), 0.0485274 s/step
Meep progress: 38.34/377.433631896973 = 10.2% done in 80.3s, 710.6s to go
on time step 1922 (time=38.44), 0.0476377 s/step
Meep progress: 39.98/377.433631896973 = 10.6% done in 84.4s, 712.3s to go
on time step 2004 (time=40.08), 0.0491139 s/step
Meep progress: 41.7/377.433631896973 = 11.0% done in 88.4s, 711.7s to go
on time step 2091 (time=41.82), 0.0464302 s/step
Meep progress: 43.4/377.433631896973 = 11.5% done in 92.4s, 711.4s to go
on time step 2175 (time=43.5), 0.0477144 s/step
Meep progress: 45.08/377.433631896973 = 11.9% done in 96.5s, 711.2s to go
on time step 2259 (time=45.18), 0.0478596 s/step
Meep progress: 46.82/377.433631896973 = 12.4% done in 100.5s, 709.7s to go
on time step 2346 (time=46.92), 0.0464216 s/step
Meep progress: 48.46/377.433631896973 = 12.8% done in 104.5s, 709.5s to go
on time step 2428 (time=48.56), 0.0490511 s/step
Meep progress: 50.14/377.433631896973 = 13.3% done in 108.5s, 708.6s to go
on time step 2512 (time=50.24), 0.0481744 s/step
Meep progress: 51.96/377.433631896973 = 13.8% done in 112.6s, 705.2s to go
on time step 2604 (time=52.08), 0.0435577 s/step
Meep progress: 54.02/377.433631896973 = 14.3% done in 116.6s, 698.2s to go
on time step 2706 (time=54.12), 0.0394439 s/step
Meep progress: 55.76/377.433631896973 = 14.8% done in 120.7s, 696.0s to go
on time step 2792 (time=55.84), 0.046655 s/step
Meep progress: 57.44/377.433631896973 = 15.2% done in 124.7s, 694.6s to go
on time step 2877 (time=57.54), 0.0473596 s/step
Meep progress: 59.42/377.433631896973 = 15.7% done in 128.7s, 688.8s to go
on time step 2976 (time=59.52), 0.0407272 s/step
Meep progress: 61.28/377.433631896973 = 16.2% done in 132.7s, 684.8s to go
on time step 3069 (time=61.38), 0.0434413 s/step
Meep progress: 63.04/377.433631896973 = 16.7% done in 136.8s, 682.2s to go
on time step 3156 (time=63.12), 0.0464122 s/step
Meep progress: 64.76/377.433631896973 = 17.2% done in 140.8s, 679.9s to go
on time step 3242 (time=64.84), 0.0467238 s/step
Meep progress: 66.42/377.433631896973 = 17.6% done in 144.8s, 678.2s to go
on time step 3325 (time=66.5), 0.04841 s/step
Meep progress: 68.12/377.433631896973 = 18.0% done in 148.9s, 676.0s to go
on time step 3409 (time=68.18), 0.0476576 s/step
Meep progress: 69.8/377.433631896973 = 18.5% done in 152.9s, 673.8s to go
on time step 3493 (time=69.86), 0.0476512 s/step
Meep progress: 71.48/377.433631896973 = 18.9% done in 156.9s, 671.7s to go
on time step 3576 (time=71.52), 0.0482649 s/step
Meep progress: 73.2/377.433631896973 = 19.4% done in 161.0s, 669.0s to go
on time step 3662 (time=73.24), 0.046701 s/step
Meep progress: 74.86/377.433631896973 = 19.8% done in 165.0s, 666.8s to go
on time step 3745 (time=74.9), 0.0483058 s/step
Meep progress: 76.6/377.433631896973 = 20.3% done in 169.0s, 663.6s to go
on time step 3832 (time=76.64), 0.0461372 s/step
Meep progress: 78.26/377.433631896973 = 20.7% done in 173.0s, 661.4s to go
on time step 3915 (time=78.3), 0.0487016 s/step
Meep progress: 80.0/377.433631896973 = 21.2% done in 177.0s, 658.2s to go
on time step 4002 (time=80.04), 0.0461943 s/step
Meep progress: 81.66/377.433631896973 = 21.6% done in 181.1s, 655.8s to go
on time step 4085 (time=81.7), 0.048426 s/step
Meep progress: 83.56/377.433631896973 = 22.1% done in 185.1s, 651.0s to go
on time step 4179 (time=83.58), 0.0429671 s/step
Meep progress: 85.16/377.433631896973 = 22.6% done in 189.2s, 649.2s to go
on time step 4259 (time=85.18), 0.0501606 s/step
Meep progress: 86.8/377.433631896973 = 23.0% done in 193.2s, 646.9s to go
on time step 4341 (time=86.82), 0.0492384 s/step
Meep progress: 88.52/377.433631896973 = 23.5% done in 197.2s, 643.7s to go
on time step 4427 (time=88.54), 0.0467408 s/step
Meep progress: 90.22/377.433631896973 = 23.9% done in 201.3s, 640.7s to go
on time step 4512 (time=90.24), 0.0475046 s/step
Meep progress: 91.94/377.433631896973 = 24.4% done in 205.3s, 637.4s to go
on time step 4598 (time=91.96), 0.0465904 s/step
Meep progress: 93.6/377.433631896973 = 24.8% done in 209.3s, 634.7s to go
on time step 4681 (time=93.62), 0.0486028 s/step
Meep progress: 95.28/377.433631896973 = 25.2% done in 213.3s, 631.7s to go
on time step 4765 (time=95.3), 0.0478723 s/step
Meep progress: 96.96/377.433631896973 = 25.7% done in 217.3s, 628.6s to go
on time step 4849 (time=96.98), 0.0476741 s/step
Meep progress: 98.62/377.433631896973 = 26.1% done in 221.3s, 625.8s to go
on time step 4932 (time=98.64), 0.0486182 s/step
Meep progress: 100.46/377.433631896973 = 26.6% done in 225.4s, 621.3s to go
on time step 5024 (time=100.48), 0.0435815 s/step
Meep progress: 102.18/377.433631896973 = 27.1% done in 229.4s, 617.9s to go
on time step 5111 (time=102.22), 0.0463733 s/step
Meep progress: 104.02/377.433631896973 = 27.6% done in 233.4s, 613.4s to go
on time step 5203 (time=104.06), 0.0435781 s/step
Meep progress: 105.86/377.433631896973 = 28.0% done in 237.4s, 609.0s to go
on time step 5295 (time=105.9), 0.0438731 s/step
Meep progress: 107.6/377.433631896973 = 28.5% done in 241.4s, 605.4s to go
on time step 5382 (time=107.64), 0.0463498 s/step
Meep progress: 109.4/377.433631896973 = 29.0% done in 245.4s, 601.3s to go
on time step 5472 (time=109.44), 0.0445184 s/step
Meep progress: 111.22/377.433631896973 = 29.5% done in 249.5s, 597.1s to go
on time step 5563 (time=111.26), 0.0443047 s/step
Meep progress: 112.98/377.433631896973 = 29.9% done in 253.5s, 593.4s to go
on time step 5651 (time=113.02), 0.0456908 s/step
Meep progress: 114.82/377.433631896973 = 30.4% done in 257.5s, 589.0s to go
on time step 5743 (time=114.86), 0.0436215 s/step
Meep progress: 116.72/377.433631896973 = 30.9% done in 261.5s, 584.2s to go
on time step 5838 (time=116.76), 0.0422416 s/step
Meep progress: 118.52/377.433631896973 = 31.4% done in 265.5s, 580.1s to go
on time step 5928 (time=118.56), 0.0445882 s/step
Meep progress: 120.32/377.433631896973 = 31.9% done in 269.6s, 576.0s to go
on time step 6018 (time=120.36), 0.0447766 s/step
Meep progress: 122.26/377.433631896973 = 32.4% done in 273.6s, 571.0s to go
on time step 6115 (time=122.3), 0.0414884 s/step
Meep progress: 124.12/377.433631896973 = 32.9% done in 277.6s, 566.6s to go
on time step 6208 (time=124.16), 0.0433313 s/step
Meep progress: 126.02/377.433631896973 = 33.4% done in 281.6s, 561.9s to go
on time step 6303 (time=126.06), 0.0421417 s/step
Meep progress: 128.0/377.433631896973 = 33.9% done in 285.7s, 556.7s to go
on time step 6401 (time=128.02), 0.0408225 s/step
Meep progress: 129.88/377.433631896973 = 34.4% done in 289.7s, 552.1s to go
on time step 6495 (time=129.9), 0.0425925 s/step
Meep progress: 131.86/377.433631896973 = 34.9% done in 293.7s, 547.0s to go
on time step 6594 (time=131.88), 0.0406904 s/step
Meep progress: 133.78/377.433631896973 = 35.4% done in 297.7s, 542.3s to go
on time step 6690 (time=133.8), 0.0420004 s/step
Meep progress: 135.44/377.433631896973 = 35.9% done in 301.8s, 539.2s to go
on time step 6773 (time=135.46), 0.0485254 s/step
Meep progress: 137.0/377.433631896973 = 36.3% done in 305.8s, 536.7s to go
on time step 6851 (time=137.02), 0.051721 s/step
Meep progress: 138.7/377.433631896973 = 36.7% done in 309.8s, 533.3s to go
on time step 6936 (time=138.72), 0.0475446 s/step
Meep progress: 140.34/377.433631896973 = 37.2% done in 313.8s, 530.2s to go
on time step 7018 (time=140.36), 0.0488224 s/step
Meep progress: 142.02/377.433631896973 = 37.6% done in 317.9s, 526.9s to go
on time step 7102 (time=142.04), 0.0479898 s/step
Meep progress: 143.66/377.433631896973 = 38.1% done in 321.9s, 523.8s to go
on time step 7184 (time=143.68), 0.0489769 s/step
Meep progress: 145.32/377.433631896973 = 38.5% done in 325.9s, 520.5s to go
on time step 7268 (time=145.36), 0.0481412 s/step
Meep progress: 147.0/377.433631896973 = 38.9% done in 329.9s, 517.2s to go
on time step 7352 (time=147.04), 0.0481656 s/step
Meep progress: 148.7/377.433631896973 = 39.4% done in 334.0s, 513.7s to go
on time step 7437 (time=148.74), 0.0474926 s/step
Meep progress: 150.36/377.433631896973 = 39.8% done in 338.0s, 510.4s to go
on time step 7520 (time=150.4), 0.0485278 s/step
Meep progress: 152.02/377.433631896973 = 40.3% done in 342.0s, 507.1s to go
on time step 7603 (time=152.06), 0.0489426 s/step
Meep progress: 153.72/377.433631896973 = 40.7% done in 346.0s, 503.6s to go
on time step 7690 (time=153.8), 0.0465124 s/step
Meep progress: 155.46/377.433631896973 = 41.2% done in 350.0s, 499.8s to go
on time step 7778 (time=155.56), 0.0459253 s/step
Meep progress: 157.3/377.433631896973 = 41.7% done in 354.0s, 495.5s to go
on time step 7870 (time=157.4), 0.0439903 s/step
Meep progress: 159.1/377.433631896973 = 42.2% done in 358.1s, 491.4s to go
on time step 7961 (time=159.22), 0.0441036 s/step
Meep progress: 160.9/377.433631896973 = 42.6% done in 362.1s, 487.3s to go
on time step 8051 (time=161.02), 0.0447006 s/step
Meep progress: 162.76/377.433631896973 = 43.1% done in 366.1s, 482.9s to go
on time step 8143 (time=162.86), 0.0435893 s/step
Meep progress: 164.5/377.433631896973 = 43.6% done in 370.1s, 479.1s to go
on time step 8230 (time=164.6), 0.0460704 s/step
Meep progress: 166.24/377.433631896973 = 44.0% done in 374.1s, 475.3s to go
on time step 8317 (time=166.34), 0.0461753 s/step
Meep progress: 168.0/377.433631896973 = 44.5% done in 378.2s, 471.4s to go
on time step 8405 (time=168.1), 0.0457056 s/step
Meep progress: 169.78/377.433631896973 = 45.0% done in 382.2s, 467.4s to go
on time step 8494 (time=169.88), 0.0449998 s/step
Meep progress: 171.66/377.433631896973 = 45.5% done in 386.2s, 462.9s to go
on time step 8587 (time=171.74), 0.0430112 s/step
Meep progress: 173.24/377.433631896973 = 45.9% done in 390.2s, 459.9s to go
on time step 8666 (time=173.32), 0.0506982 s/step
Meep progress: 174.82/377.433631896973 = 46.3% done in 394.2s, 456.9s to go
on time step 8745 (time=174.9), 0.0510167 s/step
Meep progress: 176.48/377.433631896973 = 46.8% done in 398.3s, 453.5s to go
on time step 8828 (time=176.56), 0.0487233 s/step
Meep progress: 178.14/377.433631896973 = 47.2% done in 402.3s, 450.0s to go
on time step 8912 (time=178.24), 0.0481328 s/step
Meep progress: 179.78/377.433631896973 = 47.6% done in 406.3s, 446.7s to go
on time step 8994 (time=179.88), 0.0491961 s/step
Meep progress: 181.6/377.433631896973 = 48.1% done in 410.3s, 442.5s to go
on time step 9085 (time=181.7), 0.0443664 s/step
Meep progress: 183.34/377.433631896973 = 48.6% done in 414.4s, 438.7s to go
on time step 9172 (time=183.44), 0.0463816 s/step
Meep progress: 184.96/377.433631896973 = 49.0% done in 418.4s, 435.4s to go
on time step 9253 (time=185.06), 0.0497951 s/step
Meep progress: 186.66/377.433631896973 = 49.5% done in 422.4s, 431.7s to go
on time step 9338 (time=186.76), 0.047381 s/step
Meep progress: 188.32/377.433631896973 = 49.9% done in 426.5s, 428.3s to go
on time step 9421 (time=188.42), 0.0487551 s/step
Meep progress: 189.94/377.433631896973 = 50.3% done in 430.5s, 424.9s to go
on time step 9502 (time=190.04), 0.0499296 s/step
Meep progress: 191.54/377.433631896973 = 50.7% done in 434.5s, 421.7s to go
on time step 9583 (time=191.66), 0.0499299 s/step
Meep progress: 193.2/377.433631896973 = 51.2% done in 438.6s, 418.2s to go
on time step 9665 (time=193.3), 0.048875 s/step
Meep progress: 194.9/377.433631896973 = 51.6% done in 442.6s, 414.5s to go
on time step 9750 (time=195), 0.0474448 s/step
Meep progress: 196.56/377.433631896973 = 52.1% done in 446.6s, 411.0s to go
on time step 9833 (time=196.66), 0.0484334 s/step
Meep progress: 198.26/377.433631896973 = 52.5% done in 450.6s, 407.3s to go
on time step 9918 (time=198.36), 0.0472866 s/step
Meep progress: 199.92/377.433631896973 = 53.0% done in 454.7s, 403.7s to go
on time step 10001 (time=200.02), 0.0486265 s/step
Meep progress: 201.54/377.433631896973 = 53.4% done in 458.7s, 400.3s to go
on time step 10082 (time=201.64), 0.0498194 s/step
Meep progress: 203.3/377.433631896973 = 53.9% done in 462.7s, 396.3s to go
on time step 10171 (time=203.42), 0.0452654 s/step
Meep progress: 205.14/377.433631896973 = 54.4% done in 466.8s, 392.0s to go
on time step 10262 (time=205.24), 0.0442987 s/step
Meep progress: 206.72/377.433631896973 = 54.8% done in 470.8s, 388.8s to go
on time step 10341 (time=206.82), 0.0510611 s/step
Meep progress: 208.38/377.433631896973 = 55.2% done in 474.8s, 385.2s to go
on time step 10425 (time=208.5), 0.0481011 s/step
Meep progress: 210.06/377.433631896973 = 55.7% done in 478.9s, 381.5s to go
on time step 10508 (time=210.16), 0.0482248 s/step
Meep progress: 211.76/377.433631896973 = 56.1% done in 482.9s, 377.8s to go
on time step 10594 (time=211.88), 0.0469918 s/step
Meep progress: 213.4/377.433631896973 = 56.5% done in 486.9s, 374.3s to go
on time step 10675 (time=213.5), 0.0494946 s/step
Meep progress: 215.1/377.433631896973 = 57.0% done in 490.9s, 370.5s to go
on time step 10760 (time=215.2), 0.0471933 s/step
Meep progress: 216.72/377.433631896973 = 57.4% done in 494.9s, 367.0s to go
on time step 10841 (time=216.82), 0.0495491 s/step
Meep progress: 218.42/377.433631896973 = 57.9% done in 498.9s, 363.2s to go
on time step 10926 (time=218.52), 0.0472302 s/step
Meep progress: 220.1/377.433631896973 = 58.3% done in 503.0s, 359.5s to go
on time step 11010 (time=220.2), 0.0479724 s/step
Meep progress: 221.74/377.433631896973 = 58.7% done in 507.0s, 356.0s to go
on time step 11092 (time=221.84), 0.0493598 s/step
Meep progress: 223.44/377.433631896973 = 59.2% done in 511.1s, 352.2s to go
on time step 11177 (time=223.54), 0.0475923 s/step
Meep progress: 225.1/377.433631896973 = 59.6% done in 515.1s, 348.6s to go
on time step 11261 (time=225.22), 0.0478365 s/step
Meep progress: 226.76/377.433631896973 = 60.1% done in 519.1s, 344.9s to go
on time step 11344 (time=226.88), 0.048541 s/step
Meep progress: 228.44/377.433631896973 = 60.5% done in 523.1s, 341.2s to go
on time step 11428 (time=228.56), 0.0480362 s/step
Meep progress: 230.14/377.433631896973 = 61.0% done in 527.1s, 337.4s to go
on time step 11514 (time=230.28), 0.046855 s/step
Meep progress: 231.82/377.433631896973 = 61.4% done in 531.1s, 333.6s to go
on time step 11598 (time=231.96), 0.0479 s/step
Meep progress: 233.56/377.433631896973 = 61.9% done in 535.1s, 329.6s to go
on time step 11686 (time=233.72), 0.0459638 s/step
Meep progress: 235.24/377.433631896973 = 62.3% done in 539.2s, 325.9s to go
on time step 11770 (time=235.4), 0.0479631 s/step
Meep progress: 236.96/377.433631896973 = 62.8% done in 543.2s, 322.0s to go
on time step 11855 (time=237.1), 0.0474175 s/step
Meep progress: 238.86/377.433631896973 = 63.3% done in 547.2s, 317.5s to go
on time step 11952 (time=239.04), 0.0415603 s/step
Meep progress: 240.72/377.433631896973 = 63.8% done in 551.2s, 313.1s to go
on time step 12045 (time=240.9), 0.0431437 s/step
Meep progress: 242.72/377.433631896973 = 64.3% done in 555.3s, 308.2s to go
on time step 12143 (time=242.86), 0.0409506 s/step
Meep progress: 244.42/377.433631896973 = 64.8% done in 559.3s, 304.4s to go
on time step 12230 (time=244.6), 0.0460605 s/step
Meep progress: 246.38/377.433631896973 = 65.3% done in 563.3s, 299.6s to go
on time step 12326 (time=246.52), 0.0417097 s/step
Meep progress: 248.16/377.433631896973 = 65.7% done in 567.3s, 295.5s to go
on time step 12416 (time=248.32), 0.0446287 s/step
Meep progress: 250.08/377.433631896973 = 66.3% done in 571.3s, 290.9s to go
on time step 12510 (time=250.2), 0.0426486 s/step
Meep progress: 251.82/377.433631896973 = 66.7% done in 575.4s, 287.0s to go
on time step 12598 (time=251.96), 0.0457802 s/step
Meep progress: 253.5/377.433631896973 = 67.2% done in 579.4s, 283.2s to go
on time step 12682 (time=253.64), 0.0480493 s/step
Meep progress: 255.18/377.433631896973 = 67.6% done in 583.4s, 279.5s to go
on time step 12766 (time=255.32), 0.0479263 s/step
Meep progress: 256.92/377.433631896973 = 68.1% done in 587.4s, 275.5s to go
on time step 12854 (time=257.08), 0.0458897 s/step
Meep progress: 258.76/377.433631896973 = 68.6% done in 591.4s, 271.3s to go
on time step 12946 (time=258.92), 0.0437134 s/step
Meep progress: 260.64/377.433631896973 = 69.1% done in 595.5s, 266.8s to go
on time step 13040 (time=260.8), 0.0426925 s/step
Meep progress: 262.4/377.433631896973 = 69.5% done in 599.5s, 262.8s to go
on time step 13128 (time=262.56), 0.045875 s/step
Meep progress: 264.32/377.433631896973 = 70.0% done in 603.5s, 258.3s to go
on time step 13224 (time=264.48), 0.0416979 s/step
Meep progress: 266.2/377.433631896973 = 70.5% done in 607.5s, 253.9s to go
on time step 13318 (time=266.36), 0.0426142 s/step
Meep progress: 268.1/377.433631896973 = 71.0% done in 611.5s, 249.4s to go
on time step 13413 (time=268.26), 0.0424958 s/step
Meep progress: 269.96/377.433631896973 = 71.5% done in 615.5s, 245.1s to go
on time step 13507 (time=270.14), 0.0428993 s/step
Meep progress: 271.86/377.433631896973 = 72.0% done in 619.6s, 240.6s to go
on time step 13602 (time=272.04), 0.0421837 s/step
Meep progress: 273.68/377.433631896973 = 72.5% done in 623.6s, 236.4s to go
on time step 13691 (time=273.82), 0.0453667 s/step
Meep progress: 275.52/377.433631896973 = 73.0% done in 627.7s, 232.2s to go
on time step 13783 (time=275.66), 0.0438587 s/step
Meep progress: 277.38/377.433631896973 = 73.5% done in 631.7s, 227.9s to go
on time step 13877 (time=277.54), 0.0427439 s/step
Meep progress: 279.22/377.433631896973 = 74.0% done in 635.7s, 223.6s to go
on time step 13968 (time=279.36), 0.0439691 s/step
Meep progress: 281.16/377.433631896973 = 74.5% done in 639.7s, 219.1s to go
on time step 14065 (time=281.3), 0.0414507 s/step
Meep progress: 282.94/377.433631896973 = 75.0% done in 643.7s, 215.0s to go
on time step 14155 (time=283.1), 0.0445453 s/step
Meep progress: 284.78/377.433631896973 = 75.5% done in 647.8s, 210.8s to go
on time step 14245 (time=284.9), 0.0445072 s/step
Meep progress: 286.68/377.433631896973 = 76.0% done in 651.8s, 206.3s to go
on time step 14341 (time=286.82), 0.0419033 s/step
Meep progress: 288.52/377.433631896973 = 76.4% done in 655.8s, 202.1s to go
on time step 14432 (time=288.64), 0.0443246 s/step
Meep progress: 290.26/377.433631896973 = 76.9% done in 659.8s, 198.2s to go
on time step 14519 (time=290.38), 0.0460429 s/step
Meep progress: 291.82/377.433631896973 = 77.3% done in 663.8s, 194.8s to go
on time step 14598 (time=291.96), 0.0511594 s/step
Meep progress: 293.52/377.433631896973 = 77.8% done in 667.9s, 190.9s to go
on time step 14682 (time=293.64), 0.0482013 s/step
Meep progress: 295.22/377.433631896973 = 78.2% done in 671.9s, 187.1s to go
on time step 14767 (time=295.34), 0.0471386 s/step
Meep progress: 296.88/377.433631896973 = 78.7% done in 675.9s, 183.4s to go
on time step 14851 (time=297.02), 0.0480134 s/step
Meep progress: 298.6/377.433631896973 = 79.1% done in 680.0s, 179.5s to go
on time step 14936 (time=298.72), 0.0472927 s/step
Meep progress: 300.26/377.433631896973 = 79.6% done in 684.0s, 175.8s to go
on time step 15019 (time=300.38), 0.0485522 s/step
Meep progress: 301.78/377.433631896973 = 80.0% done in 688.0s, 172.5s to go
on time step 15094 (time=301.88), 0.0534013 s/step
Meep progress: 303.38/377.433631896973 = 80.4% done in 692.0s, 168.9s to go
on time step 15175 (time=303.5), 0.0496524 s/step
Meep progress: 305.1/377.433631896973 = 80.8% done in 696.1s, 165.0s to go
on time step 15261 (time=305.22), 0.0465636 s/step
Meep progress: 306.82/377.433631896973 = 81.3% done in 700.1s, 161.1s to go
on time step 15346 (time=306.92), 0.0473986 s/step
Meep progress: 308.54/377.433631896973 = 81.7% done in 704.1s, 157.2s to go
on time step 15433 (time=308.66), 0.0460211 s/step
Meep progress: 310.26/377.433631896973 = 82.2% done in 708.1s, 153.3s to go
on time step 15519 (time=310.38), 0.0472332 s/step
Meep progress: 311.8/377.433631896973 = 82.6% done in 712.1s, 149.9s to go
on time step 15596 (time=311.92), 0.0520229 s/step
Meep progress: 313.42/377.433631896973 = 83.0% done in 716.2s, 146.3s to go
on time step 15678 (time=313.56), 0.0491153 s/step
Meep progress: 315.2/377.433631896973 = 83.5% done in 720.2s, 142.2s to go
on time step 15765 (time=315.3), 0.0461691 s/step
Meep progress: 317.02/377.433631896973 = 84.0% done in 724.2s, 138.0s to go
on time step 15855 (time=317.1), 0.0445296 s/step
Meep progress: 318.72/377.433631896973 = 84.4% done in 728.3s, 134.2s to go
on time step 15941 (time=318.82), 0.0467971 s/step
Meep progress: 320.48/377.433631896973 = 84.9% done in 732.4s, 130.1s to go
on time step 16027 (time=320.54), 0.0465505 s/step
Meep progress: 322.12/377.433631896973 = 85.3% done in 736.4s, 126.5s to go
on time step 16110 (time=322.2), 0.0487592 s/step
Meep progress: 323.64/377.433631896973 = 85.7% done in 740.4s, 123.1s to go
on time step 16185 (time=323.7), 0.0537447 s/step
Meep progress: 325.24/377.433631896973 = 86.2% done in 744.5s, 119.5s to go
on time step 16264 (time=325.28), 0.0508229 s/step
Meep progress: 326.86/377.433631896973 = 86.6% done in 748.5s, 115.8s to go
on time step 16346 (time=326.92), 0.0491509 s/step
Meep progress: 328.56/377.433631896973 = 87.1% done in 752.5s, 111.9s to go
on time step 16431 (time=328.62), 0.0472262 s/step
Meep progress: 330.2/377.433631896973 = 87.5% done in 756.5s, 108.2s to go
on time step 16514 (time=330.28), 0.0486154 s/step
Meep progress: 332.04/377.433631896973 = 88.0% done in 760.5s, 104.0s to go
on time step 16607 (time=332.14), 0.0433144 s/step
Meep progress: 333.88/377.433631896973 = 88.5% done in 764.5s, 99.7s to go
on time step 16699 (time=333.98), 0.0438014 s/step
Meep progress: 335.6/377.433631896973 = 88.9% done in 768.5s, 95.8s to go
on time step 16786 (time=335.72), 0.0463035 s/step
Meep progress: 337.38/377.433631896973 = 89.4% done in 772.5s, 91.7s to go
on time step 16875 (time=337.5), 0.0452255 s/step
Meep progress: 339.14/377.433631896973 = 89.9% done in 776.6s, 87.7s to go
on time step 16963 (time=339.26), 0.0460269 s/step
Meep progress: 340.72/377.433631896973 = 90.3% done in 780.6s, 84.1s to go
on time step 17042 (time=340.84), 0.0506821 s/step
Meep progress: 342.34/377.433631896973 = 90.7% done in 784.6s, 80.4s to go
on time step 17123 (time=342.46), 0.0499103 s/step
Meep progress: 343.96/377.433631896973 = 91.1% done in 788.6s, 76.7s to go
on time step 17204 (time=344.08), 0.0495945 s/step
Meep progress: 345.54/377.433631896973 = 91.5% done in 792.7s, 73.2s to go
on time step 17284 (time=345.68), 0.0504847 s/step
Meep progress: 347.1/377.433631896973 = 92.0% done in 796.7s, 69.6s to go
on time step 17362 (time=347.24), 0.0518494 s/step
Meep progress: 348.58/377.433631896973 = 92.4% done in 800.7s, 66.3s to go
on time step 17434 (time=348.68), 0.0557445 s/step
Meep progress: 349.94/377.433631896973 = 92.7% done in 804.7s, 63.2s to go
on time step 17504 (time=350.08), 0.0573356 s/step
Meep progress: 351.72/377.433631896973 = 93.2% done in 808.8s, 59.1s to go
on time step 17591 (time=351.82), 0.0463119 s/step
Meep progress: 353.38/377.433631896973 = 93.6% done in 812.8s, 55.3s to go
on time step 17675 (time=353.5), 0.0479777 s/step
Meep progress: 354.9/377.433631896973 = 94.0% done in 816.8s, 51.9s to go
on time step 17752 (time=355.04), 0.0524026 s/step
Meep progress: 356.56/377.433631896973 = 94.5% done in 820.8s, 48.1s to go
on time step 17836 (time=356.72), 0.0480035 s/step
Meep progress: 358.28/377.433631896973 = 94.9% done in 824.8s, 44.1s to go
on time step 17922 (time=358.44), 0.0467881 s/step
Meep progress: 360.12/377.433631896973 = 95.4% done in 828.9s, 39.8s to go
on time step 18015 (time=360.3), 0.0431663 s/step
Meep progress: 361.78/377.433631896973 = 95.9% done in 832.9s, 36.0s to go
on time step 18097 (time=361.94), 0.0489915 s/step
Meep progress: 363.46/377.433631896973 = 96.3% done in 836.9s, 32.2s to go
on time step 18180 (time=363.6), 0.0482933 s/step
Meep progress: 365.16/377.433631896973 = 96.7% done in 840.9s, 28.3s to go
on time step 18264 (time=365.28), 0.0477369 s/step
Meep progress: 366.84/377.433631896973 = 97.2% done in 845.0s, 24.4s to go
on time step 18349 (time=366.98), 0.0473505 s/step
Meep progress: 368.58/377.433631896973 = 97.7% done in 849.0s, 20.4s to go
on time step 18435 (time=368.7), 0.0468253 s/step
Meep progress: 370.26/377.433631896973 = 98.1% done in 853.0s, 16.5s to go
on time step 18519 (time=370.38), 0.047714 s/step
Meep progress: 371.9/377.433631896973 = 98.5% done in 857.0s, 12.8s to go
on time step 18602 (time=372.04), 0.0486499 s/step
Meep progress: 373.6/377.433631896973 = 99.0% done in 861.1s, 8.8s to go
on time step 18687 (time=373.74), 0.0477384 s/step
Meep progress: 375.36/377.433631896973 = 99.5% done in 865.1s, 4.8s to go
on time step 18775 (time=375.5), 0.045639 s/step
Meep progress: 377.1/377.433631896973 = 99.9% done in 869.1s, 0.8s to go
on time step 18863 (time=377.26), 0.0459631 s/step
run 0 finished at t = 377.44 (18872 timesteps)
flux1:, 0.627777777777778, 7.36048082191914e-7, 7.34235236793363e-7, 7.321482384094e-7, 7.28908739352702e-7, 7.25610138903457e-7, 7.24225238095736e-7, 7.25533868158504e-7, 7.28245852470272e-7, 7.30370116605705e-7, 7.3139772255688e-7, 7.32915777562886e-7, 7.3683014379506e-7, 7.42902322729696e-7, 7.48544883426442e-7, 7.51704449178037e-7, 7.53667906972789e-7, 7.57888820032475e-7, 7.65198791240477e-7, 7.71136021791366e-7, 7.71119227731896e-7, 7.69186860419333e-7, 7.75299785139438e-7, 7.86647743905901e-7, 7.82305357506197e-7, 7.66477749335694e-7, 7.84693265460322e-7, 7.83371838510726e-7, 7.59392331560562e-7, 7.82718928662241e-7, 8.32925113117406e-7, 7.51074128940637e-7, 6.811392945525e-7, 7.3639089364108e-7, 7.46599643834309e-7, 7.33618173949339e-7, 7.29430062635047e-7, 7.42027419672927e-7, 7.38536236954258e-7, 7.41702181855093e-7, 7.52501866147638e-7, 7.60957295501242e-7, 7.65842306750554e-7, 7.71449257990599e-7, 7.79623605726157e-7, 7.88204371930475e-7, 7.94148855075007e-7, 7.96336618670634e-7, 7.95835446604245e-7, 7.94380186970021e-7, 7.927937759801e-7, 7.9059979865979e-7, 7.86886279912337e-7, 7.814977925149e-7, 7.7553959725357e-7, 7.70792215118117e-7, 7.68488103397753e-7, 7.68472109717389e-7, 7.69485792799138e-7, 7.70334229771827e-7, 7.709228664275e-7, 7.72240663220197e-7
flux1:, 0.628040226681531, 8.49721175091017e-7, 8.46637163601687e-7, 8.43026581658142e-7, 8.37977652875056e-7, 8.32731180700075e-7, 8.29445597282567e-7, 8.28964189451691e-7, 8.29936733127981e-7, 8.30344043902267e-7, 8.29789689425371e-7, 8.30019762559883e-7, 8.32952078731312e-7, 8.3817538859186e-7, 8.42973585221682e-7, 8.45473013223792e-7, 8.47355672096288e-7, 8.52197141451097e-7, 8.60340993386209e-7, 8.66659465246754e-7, 8.6672770165451e-7, 8.6580182297578e-7, 8.74488280621879e-7, 8.88173765386361e-7, 8.83764718165061e-7, 8.6851630264549e-7, 8.91966698964635e-7, 8.90317242558388e-7, 8.67084268216316e-7, 8.93585566443317e-7, 9.54497723301024e-7, 8.64289040795162e-7, 7.87331915202731e-7, 8.54589639641769e-7, 8.70897575543571e-7, 8.56124827954941e-7, 8.53157411584879e-7, 8.65830849522192e-7, 8.59021301334437e-7, 8.59474116132629e-7, 8.66862707213009e-7, 8.70844687067812e-7, 8.71339455486306e-7, 8.73134381191107e-7, 8.77996078433551e-7, 8.83977456412986e-7, 8.88471687079537e-7, 8.90489231674003e-7, 8.90864819000765e-7, 8.91111059784863e-7, 8.92065552564209e-7, 8.93315678177679e-7, 8.93761807975601e-7, 8.92796453266281e-7, 8.91079532101478e-7, 8.90186618183693e-7, 8.91344057611434e-7, 8.9433784278892e-7, 8.97626963364736e-7, 8.99622292015014e-7, 9.00002396090621e-7, 8.99861445483874e-7
flux1:, 0.628302675585284, 9.82349645330237e-7, 9.77782877709996e-7, 9.72265832500455e-7, 9.64923674160093e-7, 9.57241621916614e-7, 9.51605521905476e-7, 9.48881708067123e-7, 9.47585327601688e-7, 9.45635282997531e-7, 9.42783263700088e-7, 9.41004145778931e-7, 9.42280346698441e-7, 9.46042208676641e-7, 9.49433494289115e-7, 9.50742558409651e-7, 9.52029400211782e-7, 9.56987920657859e-7, 9.65520486471204e-7, 9.71933693436008e-7, 9.72009650840013e-7, 9.72109741508249e-7, 9.83328997690984e-7, 9.99386761076693e-7, 9.95400891123883e-7, 9.81502750820185e-7, 1.01066352971947e-6, 1.00947450387185e-6, 9.88032288628663e-7, 1.01906579168967e-6, 1.09287636703829e-6, 9.94433895300791e-7, 9.10667757454573e-7, 9.93233144266871e-7, 1.01740122792627e-6, 1.00134372569406e-6, 1.00027538250667e-6, 1.0136666503937e-6, 1.00282775199283e-6, 9.99647598810751e-7, 1.00224383333868e-6, 9.99712489831414e-7, 9.93472154579337e-7, 9.88965492401013e-7, 9.87796078500156e-7, 9.88332596661248e-7, 9.88764091386213e-7, 9.88535858447266e-7, 9.88271636921509e-7, 9.89108668566524e-7, 9.91833922628342e-7, 9.9623019822923e-7, 1.00119744150876e-6, 1.00570474871958e-6, 1.0097705343273e-6, 1.01447794069229e-6, 1.02086695474806e-6, 1.02866701604788e-6, 1.03612905385166e-6, 1.04124265597529e-6, 1.04326393895935e-6, 1.04312555947036e-6
flux1:, 0.628565124489038, 1.13580109538507e-6, 1.12956257544423e-6, 1.12179485197866e-6, 1.1117702438293e-6, 1.10131402537155e-6, 1.09303876590265e-6, 1.08774200397463e-6, 1.08370918271997e-6, 1.07878876428545e-6, 1.07296283713924e-6, 1.06853033126247e-6, 1.06756972172706e-6, 1.06931122572634e-6, 1.0707002287808e-6, 1.07017648907579e-6, 1.07022407449873e-6, 1.07471776585919e-6, 1.08316516760677e-6, 1.0893210706742e-6, 1.0891316459074e-6, 1.08998331173623e-6, 1.10347724367934e-6, 1.12189277328344e-6, 1.11870559758644e-6, 1.10652339470415e-6, 1.14163607924926e-6, 1.1417221463102e-6, 1.12266985712076e-6, 1.15972252450408e-6, 1.24845343199386e-6, 1.14171512816462e-6, 1.05119859333091e-6, 1.15210390783033e-6, 1.18580659295722e-6, 1.1692547174493e-6, 1.17106753777262e-6, 1.18614955688478e-6, 1.17116005376507e-6, 1.16407720070329e-6, 1.16104117557019e-6, 1.15040010206356e-6, 1.13551506984648e-6, 1.12263452766061e-6, 1.11297762769623e-6, 1.10521074012321e-6, 1.09869917365317e-6, 1.0937528937104e-6, 1.09090505575888e-6, 1.09075342343179e-6, 1.09389475863994e-6, 1.10041384654731e-6, 1.10947849389204e-6, 1.11979993219758e-6, 1.13065254102533e-6, 1.14233710529629e-6, 1.15546588647189e-6, 1.16967960793481e-6, 1.18313475849549e-6, 1.19345103537605e-6, 1.19930778063558e-6, 1.20116670873654e-6
flux1:, 0.628827573392791, 1.31140446315511e-6, 1.30336268818262e-6, 1.29312367456241e-6, 1.28024375383283e-6, 1.26694353055499e-6, 1.25598661053883e-6, 1.24795986770673e-6, 1.24083785684694e-6, 1.23245266748446e-6, 1.2231524295661e-6, 1.21564884026768e-6, 1.21208071622357e-6, 1.21135927134875e-6, 1.21015031821104e-6, 1.20709031789868e-6, 1.20522350206365e-6, 1.20870640902901e-6, 1.21663277919484e-6, 1.2220956714292e-6, 1.22111344008928e-6, 1.22213872927869e-6, 1.23747712477808e-6, 1.25814945268161e-6, 1.25581953267859e-6, 1.24515981311377e-6, 1.28621943759159e-6, 1.28811011151122e-6, 1.27142149060176e-6, 1.31577119367332e-6, 1.4210079303866e-6, 1.30547281235926e-6, 1.20788178075105e-6, 1.3295210276215e-6, 1.37435333339248e-6, 1.35817763962221e-6, 1.36427690856093e-6, 1.38232623385127e-6, 1.36373448401149e-6, 1.35342068731838e-6, 1.34482045658428e-6, 1.32527634156047e-6, 1.30066905862802e-6, 1.27825959614572e-6, 1.25850743122826e-6, 1.24014535917815e-6, 1.22403215907818e-6, 1.21188716556833e-6, 1.20441567177815e-6, 1.20153246591229e-6, 1.20340496131602e-6, 1.21043826144944e-6, 1.22237375261373e-6, 1.23798173075954e-6, 1.25584281357828e-6, 1.2752377322068e-6, 1.29605960257522e-6, 1.31776656297665e-6, 1.33854995330266e-6, 1.35580811747555e-6, 1.36759158343253e-6, 1.37360535696161e-6
flux1:, 0.629090022296544, 1.50987613553352e-6, 1.50000442074755e-6, 1.48729577914247e-6, 1.47172618230578e-6, 1.45588309343521e-6, 1.44250829695839e-6, 1.43180500597938e-6, 1.42141404147317e-6, 1.40929837551158e-6, 1.39634964301921e-6, 1.38572913235013e-6, 1.379492436157e-6, 1.37603644256588e-6, 1.37168657012282e-6, 1.3654225976212e-6, 1.36107491251674e-6, 1.36316755649716e-6, 1.37023616159725e-6, 1.37447870856659e-6, 1.37191843562777e-6, 1.372300597803e-6, 1.38895806619304e-6, 1.41164662427283e-6, 1.40974501352516e-6, 1.39981211035727e-6, 1.44657670297185e-6, 1.45019613709863e-6, 1.43513564010802e-6, 1.48749281405458e-6, 1.61015681725186e-6, 1.48459858577481e-6, 1.37896491511523e-6, 1.52283613726229e-6, 1.58031102733731e-6, 1.56514738201772e-6, 1.5773674382517e-6, 1.59990145462975e-6, 1.57882579872629e-6, 1.56700939407243e-6, 1.55409489288328e-6, 1.52594367430961e-6, 1.49166315193372e-6, 1.45988461273721e-6, 1.42981654689775e-6, 1.39974024351816e-6, 1.37215341495234e-6, 1.35079688572641e-6, 1.33698371949416e-6, 1.32986908567307e-6, 1.32884679431114e-6, 1.33450853213809e-6, 1.34744368829246e-6, 1.36693319540689e-6, 1.39111058073493e-6, 1.41811173846296e-6, 1.44679461719702e-6, 1.47625600004507e-6, 1.50483091999658e-6, 1.52994233375202e-6, 1.54911624059736e-6, 1.56111733134889e-6
flux1:, 0.629352471200297, 1.7313768879341e-6, 1.71980909500404e-6, 1.7049501478975e-6, 1.68729054813177e-6, 1.66963567098322e-6, 1.65443354355343e-6, 1.6413360955548e-6, 1.62773008913767e-6, 1.61196167013245e-6, 1.59565271272326e-6, 1.58235032201141e-6, 1.57375483328375e-6, 1.5675059103568e-6, 1.55960195409936e-6, 1.54963916273989e-6, 1.54251503624581e-6, 1.54312441279033e-6, 1.54914346481126e-6, 1.55156464383234e-6, 1.54645621528234e-6, 1.54527825614907e-6, 1.56272754235238e-6, 1.58700076885669e-6, 1.58453361023704e-6, 1.57402487781623e-6, 1.62604474143557e-6, 1.63047571506575e-6, 1.61563375137316e-6, 1.67586806608173e-6, 1.81609758437529e-6, 1.67828426596401e-6, 1.56273369475162e-6, 1.72936871960173e-6, 1.80084910069611e-6, 1.78672282387813e-6, 1.80714626325967e-6, 1.83582169462457e-6, 1.81365508091248e-6, 1.8029729278206e-6, 1.78826121543103e-6, 1.75302727818095e-6, 1.7103631628454e-6, 1.67087508437683e-6, 1.63201379613071e-6, 1.59078055858191e-6, 1.55117204570818e-6, 1.51954257310024e-6, 1.49842314172517e-6, 1.48625300567393e-6, 1.48122663515507e-6, 1.48378969802675e-6, 1.49553921484868e-6, 1.51680008726567e-6, 1.54571518676077e-6, 1.57931885506784e-6, 1.61513308073199e-6, 1.65161906696882e-6, 1.68730146671992e-6, 1.71994846118591e-6, 1.74685425909832e-6, 1.76583660310855e-6
flux1:, 0.629614920104051, 1.97571950089956e-6, 1.96280552016182e-6, 1.94650310990672e-6, 1.92782766804181e-6, 1.90951543701883e-6, 1.89337500340381e-6, 1.8783938341719e-6, 1.86191746890704e-6, 1.84301578480587e-6, 1.8241862652533e-6, 1.8091593853974e-6, 1.79889211089648e-6, 1.79003282869305e-6, 1.77838992860699e-6, 1.7645652500523e-6, 1.75479056503854e-6, 1.75419046667004e-6, 1.75913817311174e-6, 1.75912126913904e-6, 1.7504649524572e-6, 1.74690183245628e-6, 1.76470394583016e-6, 1.78991568626302e-6, 1.78539059514218e-6, 1.77272598807975e-6, 1.82939086248305e-6, 1.83281555861101e-6, 1.81625950189836e-6, 1.88331855590782e-6, 2.04052167015371e-6, 1.88699135351599e-6, 1.75852360578241e-6, 1.9476481991342e-6, 2.03416480117377e-6, 2.02013444282318e-6, 2.05068584133194e-6, 2.08715689709164e-6, 2.06510926503416e-6, 2.05865724045469e-6, 2.0457531922236e-6, 2.00612425590528e-6, 1.957490900863e-6, 1.91334471836347e-6, 1.86901108956678e-6, 1.81912321445184e-6, 1.76866104606958e-6, 1.72704307305021e-6, 1.6987621289918e-6, 1.68175347109797e-6, 1.67256155703178e-6, 1.67094298187664e-6, 1.67946608218373e-6, 1.70002855849057e-6, 1.73142055523493e-6, 1.76982220565484e-6, 1.81118450343717e-6, 1.85297341633825e-6, 1.89384734380967e-6, 1.93226932080918e-6, 1.96578029915478e-6, 1.99147412249745e-6
flux1:, 0.629877369007804, 2.24272079853144e-6, 2.22906882272155e-6, 2.21243786145865e-6, 2.19425678950758e-6, 2.17677992686885e-6, 2.16081092343226e-6, 2.14466556711987e-6, 2.1259979610188e-6, 2.10498074778808e-6, 2.08503159770414e-6, 2.06971102909748e-6, 2.05878085525796e-6, 2.04774786194642e-6, 2.03251814400314e-6, 2.01514971506365e-6, 2.00337108579338e-6, 2.00221796183005e-6, 2.00624702595853e-6, 2.00326471913968e-6, 1.99025311527235e-6, 1.98377896894726e-6, 2.00165071776537e-6, 2.02697291430762e-6, 2.01863241747621e-6, 2.00227776371514e-6, 2.06288166981257e-6, 2.06276536813296e-6, 2.04227508392221e-6, 2.11437469380617e-6, 2.28749356504699e-6, 2.113439610911e-6, 1.96779872065536e-6, 2.17871746634274e-6, 2.28065362502287e-6, 2.26457243796829e-6, 2.30640693729111e-6, 2.35214624032415e-6, 2.33071090011248e-6, 2.33132700967751e-6, 2.32444904252828e-6, 2.28398186195626e-6, 2.2325679121657e-6, 2.18778283164685e-6, 2.14277812155975e-6, 2.08860992783671e-6, 2.03031541029961e-6, 1.98055001125435e-6, 1.94655609039067e-6, 1.92617086342708e-6, 1.91389793517574e-6, 1.90808895271397e-6, 1.91199383495877e-6, 1.92949957854203e-6, 1.96078857939751e-6, 2.00164189861989e-6, 2.04632380861028e-6, 2.09089543541696e-6, 2.13396773630044e-6, 2.17501497683926e-6, 2.21244453724591e-6, 2.24309254398107e-6
flux1:, 0.630139817911557, 2.53266261274796e-6, 2.51915258276538e-6, 2.50366707742711e-6, 2.48779674784353e-6, 2.47282378220128e-6, 2.45823811455427e-6, 2.44182282472683e-6, 2.42199453056125e-6, 2.40036703173718e-6, 2.38116848751182e-6, 2.36731143057186e-6, 2.35693709977916e-6, 2.34442028094631e-6, 2.32619127714117e-6, 2.30617859543192e-6, 2.29357398626606e-6, 2.29284460458189e-6, 2.29627183890986e-6, 2.29003307539773e-6, 2.272300779239e-6, 2.26286008511181e-6, 2.28070478131695e-6, 2.30523889511347e-6, 2.29144332291269e-6, 2.27025377896576e-6, 2.33407956109968e-6, 2.32761218258354e-6, 2.30094584948327e-6, 2.3760552486376e-6, 2.56404001615806e-6, 2.36335228588682e-6, 2.19503227849281e-6, 2.42717830491027e-6, 2.543852477293e-6, 2.52234253594422e-6, 2.57512386230473e-6, 2.63121807522402e-6, 2.60969089150689e-6, 2.61908792398559e-6, 2.62233404827713e-6, 2.58495082951078e-6, 2.53418314827886e-6, 2.49305414057944e-6, 2.45297204304221e-6, 2.40030424304523e-6, 2.33885786024025e-6, 2.2842972893369e-6, 2.2473110725939e-6, 2.22622573863381e-6, 2.21327185698753e-6, 2.2045993678727e-6, 2.20358407458321e-6, 2.21629729826328e-6, 2.24505025329763e-6, 2.28584997471846e-6, 2.33132313422955e-6, 2.37572701831335e-6, 2.41732151236864e-6, 2.45680826361538e-6, 2.4941367022661e-6, 2.52655718325678e-6
flux1:, 0.63040226681531, 2.84679953042195e-6, 2.83455245747526e-6, 2.82191602295583e-6, 2.81026173155953e-6, 2.79941460383272e-6, 2.7873843045441e-6, 2.77172071530014e-6, 2.75208914365545e-6, 2.73174668825981e-6, 2.71543800522937e-6, 2.70489510739686e-6, 2.69635369798684e-6, 2.68328118522713e-6, 2.66313622539492e-6, 2.64197035024928e-6, 2.63014562666686e-6, 2.63099899930261e-6, 2.63428921801307e-6, 2.62490696887205e-6, 2.6027495914392e-6, 2.59083926182699e-6, 2.60873571287516e-6, 2.63170995453028e-6, 2.61140565046761e-6, 2.584896216316e-6, 2.65132313336593e-6, 2.63606586166349e-6, 2.60119052908092e-6, 2.67775944357039e-6, 2.88019982015523e-6, 2.64569023220769e-6, 2.44810862683746e-6, 2.70165146876265e-6, 2.83088834480527e-6, 2.79959461060367e-6, 2.8608293974407e-6, 2.92777385824761e-6, 2.90397304290975e-6, 2.92191171665068e-6, 2.93837562140372e-6, 2.90772038027032e-6, 2.86064118048054e-6, 2.82690083073233e-6, 2.79715957033985e-6, 2.75234783060615e-6, 2.69354317894061e-6, 2.63871664172689e-6, 2.60244640972886e-6, 2.58425420688175e-6, 2.57411455561008e-6, 2.5652369189782e-6, 2.56034959241528e-6, 2.56759721871414e-6, 2.59200753359712e-6, 2.63052652484966e-6, 2.67438207687706e-6, 2.71571787520869e-6, 2.75205310851361e-6, 2.78537695950583e-6, 2.81779812658508e-6, 2.8477685857674e-6
flux1:, 0.630664715719064, 3.18783325508969e-6, 3.17812537901558e-6, 3.17006447059751e-6, 3.16433945519314e-6, 3.15894427725364e-6, 3.15045895989472e-6, 3.13663699537929e-6, 3.11880675320408e-6, 3.1018432906908e-6, 3.09053914593193e-6, 3.08496835952696e-6, 3.07943087664291e-6, 3.06693755819542e-6, 3.04644764202427e-6, 3.02609975822221e-6, 3.01686665338857e-6, 3.02045091649453e-6, 3.02420445049274e-6, 3.01234812885692e-6, 2.98684307458309e-6, 2.97346365223815e-6, 2.99162005977414e-6, 3.01265647543759e-6, 2.98582412318718e-6, 2.95427553965685e-6, 3.02291228105755e-6, 2.99752662430604e-6, 2.95275288129619e-6, 3.03054702349298e-6, 3.24835983070779e-6, 2.97217184978789e-6, 2.73802084783406e-6, 3.0143993840214e-6, 3.15223489658076e-6, 3.10637561080383e-6, 3.17102011381274e-6, 3.24855083424641e-6, 3.21887029674856e-6, 3.2426074336902e-6, 3.27352084349473e-6, 3.2522884079645e-6, 3.21097851792121e-6, 3.18699081680647e-6, 3.17175772435051e-6, 3.14064813240701e-6, 3.09054246980766e-6, 3.04055255482247e-6, 3.00917759820376e-6, 2.99784342507636e-6, 2.99459009633666e-6, 2.9891705608766e-6, 2.9827889118932e-6, 2.98521270395853e-6, 3.00448532016423e-6, 3.0391732446993e-6, 3.07952653458479e-6, 3.11543781236164e-6, 3.14328050943605e-6, 3.1662076501255e-6, 3.18892326855645e-6, 3.21185016570249e-6
flux1:, 0.630927164622817, 3.56026904149326e-6, 3.5543881838479e-6, 3.55238846546126e-6, 3.55381127919821e-6, 3.55466639477255e-6, 3.55041455217846e-6, 3.53952108205176e-6, 3.52520120955587e-6, 3.51363366143792e-6, 3.50907518688979e-6, 3.50965207875223e-6, 3.50803700061359e-6, 3.49741152046838e-6, 3.47853238770251e-6, 3.46120830721603e-6, 3.45626595561603e-6, 3.46350703334364e-6, 3.46845652704071e-6, 3.45544219272826e-6, 3.42840937892511e-6, 3.41486781544515e-6, 3.43355797893143e-6, 3.45296704164476e-6, 3.42092150425923e-6, 3.38525617655878e-6, 3.45609740940587e-6, 3.42098009627789e-6, 3.36496244504031e-6, 3.44580999659883e-6, 3.68184409078497e-6, 3.35601002408045e-6, 3.07776465034883e-6, 3.38001615369845e-6, 3.52071177622334e-6, 3.45587464431518e-6, 3.51643548262655e-6, 3.60344891797595e-6, 3.5633255323932e-6, 3.58756614293478e-6, 3.6316837650732e-6, 3.6210606647684e-6, 3.58624907040358e-6, 3.5724355874193e-6, 3.57367264283379e-6, 3.56045207805844e-6, 3.52433176646493e-6, 3.48405539324007e-6, 3.46154649201766e-6, 3.46068933057745e-6, 3.46821076697489e-6, 3.47027172640376e-6, 3.46574349886624e-6, 3.46526569154879e-6, 3.47980060824064e-6, 3.51004518550856e-6, 3.54582722471123e-6, 3.57489207470594e-6, 3.59214372174529e-6, 3.6016050672322e-6, 3.61072606867057e-6, 3.62249578878822e-6
flux1:, 0.63118961352657, 3.97058172061693e-6, 3.96963494554669e-6, 3.97465816439081e-6, 3.9836836523308e-6, 3.99089254882854e-6, 3.99118735072044e-6, 3.9842209447418e-6, 3.97502082335062e-6, 3.97045890510715e-6, 3.97366680104764e-6, 3.98084962009182e-6, 3.98372276992852e-6, 3.97632617072555e-6, 3.96118661535922e-6, 3.94896219341681e-6, 3.94953162089347e-6, 3.96095028350438e-6, 3.96796549861051e-6, 3.95573545082134e-6, 3.92949924765942e-6, 3.91707967646291e-6, 3.93658586951438e-6, 3.95562284086121e-6, 3.92104045705482e-6, 3.88245232861351e-6, 3.95604923648452e-6, 3.91367601568774e-6, 3.84527659820741e-6, 3.93350134725459e-6, 4.19290951005533e-6, 3.80998248705358e-6, 3.48051047187522e-6, 3.81330504377266e-6, 3.94983538354536e-6, 3.86289879203037e-6, 3.91019688105682e-6, 4.00481316985678e-6, 3.94960280157452e-6, 3.96711951248279e-6, 4.02056020534616e-6, 4.01991700638878e-6, 3.99089106539879e-6, 3.98556665215672e-6, 4.0024369676082e-6, 4.00865176131369e-6, 3.98998581092652e-6, 3.96319926967496e-6, 3.95258371511401e-6, 3.96470663819535e-6, 3.98582055672408e-6, 3.99885092602167e-6, 3.99979935138599e-6, 3.99924685405025e-6, 4.01053892143237e-6, 4.03670548217005e-6, 4.06775419846097e-6, 4.08966293907724e-6, 4.09573065252093e-6, 4.09044712319317e-6, 4.08381512980799e-6, 4.08166450196592e-6
flux1:, 0.631452062430323, 4.42714694335946e-6, 4.43184189659009e-6, 4.44407347928067e-6, 4.46021643572787e-6, 4.47312679581042e-6, 4.47788873840089e-6, 4.47565934589094e-6, 4.47283825782503e-6, 4.47614799373866e-6, 4.48714621696796e-6, 4.50055117518938e-6, 4.5080910603219e-6, 4.50524073226752e-6, 4.49582807457098e-6, 4.49021145431049e-6, 4.4966938397535e-6, 4.51229780515385e-6, 4.52238877069088e-6, 4.51334291190846e-6, 4.49029534606064e-6, 4.47985133641901e-6, 4.50043887886301e-6, 4.52144308584505e-6, 4.48803021141743e-6, 4.44741650423936e-6, 4.52504187515841e-6, 4.47984941307272e-6, 4.3979048768114e-6, 4.50024714756209e-6, 4.79049582724151e-6, 4.34415239165109e-6, 3.9573381837199e-6, 4.32669564352648e-6, 4.45181024232757e-6, 4.34181127601612e-6, 4.36646488364273e-6, 4.46628391345685e-6, 4.39243664815957e-6, 4.39539681723759e-6, 4.45209966669625e-6, 4.45904341282488e-6, 4.43391641425939e-6, 4.43364029121957e-6, 4.4624717214344e-6, 4.4864479997142e-6, 4.4860289750783e-6, 4.47460320935079e-6, 4.47730112621944e-6, 4.5031129007451e-6, 4.53871209687052e-6, 4.56466482783693e-6, 4.57403551490088e-6, 4.57643125872413e-6, 4.58665132094055e-6, 4.60985217935495e-6, 4.6367499249366e-6, 4.65219421127572e-6, 4.64802530424687e-6, 4.62879262918182e-6, 4.60652506759199e-6, 4.58974202488656e-6
flux1:, 0.631714511334077, 4.93993356630411e-6, 4.95036789808863e-6, 4.96905042943585e-6, 4.99085291807838e-6, 5.00812708834721e-6, 5.01692449680468e-6, 5.01993970071695e-6, 5.02413957458573e-6, 5.0351616374696e-6, 5.05283865511609e-6, 5.07126536652868e-6, 5.08329877422225e-6, 5.08611542386343e-6, 5.08388881268971e-6, 5.08538337713803e-6, 5.09712228337781e-6, 5.11640878526226e-6, 5.13071046702035e-6, 5.12737573550189e-6, 5.10938952088914e-6, 5.10094293534529e-6, 5.12288465112996e-6, 5.14922635355988e-6, 5.12101204993472e-6, 5.07831982869457e-6, 5.16209840273493e-6, 5.11980961809837e-6, 5.02287839886748e-6, 5.14778777330339e-6, 5.47823191613475e-6, 4.96372386792905e-6, 4.51499580265858e-6, 4.92774642724531e-6, 5.03559306958519e-6, 4.90433554608809e-6, 4.8988567571167e-6, 5.00143492571741e-6, 4.9077582876296e-6, 4.88963548851372e-6, 4.94248345039599e-6, 4.9533180517613e-6, 4.92963008863488e-6, 4.93006802253035e-6, 4.96497191007447e-6, 5.0018183148309e-6, 5.01727745812471e-6, 5.02058985955799e-6, 5.03594316370595e-6, 5.07391071316007e-6, 5.12231619120684e-6, 5.16067870801975e-6, 5.17967334780493e-6, 5.18727672455444e-6, 5.19856254974736e-6, 5.22016030110659e-6, 5.24381527456467e-6, 5.25407057937385e-6, 5.24179188231903e-6, 5.21130943191129e-6, 5.17590660347332e-6, 5.14618362102761e-6
flux1:, 0.63197696023783, 5.5199986503725e-6, 5.53549960553649e-6, 5.55890160178654e-6, 5.5840745120486e-6, 5.60389300235413e-6, 5.61602941688926e-6, 5.62437417247575e-6, 5.63537788394014e-6, 5.652764966687e-6, 5.67492350523042e-6, 5.69654396095284e-6, 5.71264022577078e-6, 5.72186359492163e-6, 5.72735088588663e-6, 5.73511055061533e-6, 5.75033110706755e-6, 5.7724138606909e-6, 5.79213249989409e-6, 5.79669135055576e-6, 5.78447993865076e-6, 5.77692881410046e-6, 5.80058391993984e-6, 5.83636725398748e-6, 5.81669302575586e-6, 5.77034302253253e-6, 5.86331116750617e-6, 5.82972708802614e-6, 5.71591587069578e-6, 5.87223131496762e-6, 6.25326661372318e-6, 5.66760341291011e-6, 5.15424541466936e-6, 5.61737722269466e-6, 5.7055251305699e-6, 5.55773366243681e-6, 5.51895032572787e-6, 5.62248858828441e-6, 5.51121399521137e-6, 5.46898717815999e-6, 5.51150765382965e-6, 5.52206772957488e-6, 5.49760826380169e-6, 5.49477292837468e-6, 5.5288776573613e-6, 5.57114963385717e-6, 5.59697997817461e-6, 5.61166040398803e-6, 5.63674518945346e-6, 5.68298109380586e-6, 5.7396568396547e-6, 5.78679164596143e-6, 5.81388430991365e-6, 5.82713210876211e-6, 5.8406862948768e-6, 5.86159581004326e-6, 5.88262516350556e-6, 5.88887999512657e-6, 5.87106874345102e-6, 5.83328688255648e-6, 5.7892171553351e-6, 5.75053478130553e-6
flux1:, 0.632239409141583, 6.17886849488855e-6, 6.19792519456135e-6, 6.22347718534976e-6, 6.24921618173181e-6, 6.26958862791304e-6, 6.28421631795875e-6, 6.29744000851631e-6, 6.31400517263249e-6, 6.33523295270865e-6, 6.35884944468922e-6, 6.38154067192023e-6, 6.40113859210074e-6, 6.41692889049138e-6, 6.42938239454023e-6, 6.44105204585815e-6, 6.45702476981492e-6, 6.48087116701019e-6, 6.5071759045449e-6, 6.52091455270724e-6, 6.51347336322629e-6, 6.50450709665404e-6, 6.53044124718424e-6, 6.5799551092886e-6, 6.57032765054494e-6, 6.51689581231884e-6, 6.6229544459087e-6, 6.60237438916643e-6, 6.46933888420062e-6, 6.66452949085594e-6, 7.10643369580088e-6, 6.44820276851273e-6, 5.86934497358317e-6, 6.38943643437783e-6, 6.46098214234597e-6, 6.30386739715538e-6, 6.23521971379195e-6, 6.33940382619078e-6, 6.21674973951548e-6, 6.15295015430688e-6, 6.18134706147961e-6, 6.18808173187545e-6, 6.16174817501084e-6, 6.15336620409378e-6, 6.18047314183677e-6, 6.21944363911263e-6, 6.24757775957085e-6, 6.26765311691826e-6, 6.2974159847148e-6, 6.34594510886883e-6, 6.4036740893506e-6, 6.45260291573306e-6, 6.48285337587856e-6, 6.49940307951159e-6, 6.514555728089e-6, 6.53446664036765e-6, 6.55249599733561e-6, 6.55505196076667e-6, 6.53375849973247e-6, 6.49282909641789e-6, 6.44561734399091e-6, 6.40362564608251e-6
flux1:, 0.632501858045337, 6.92791843733654e-6, 6.94824072033582e-6, 6.97284308060786e-6, 6.99628360943917e-6, 7.01541645297459e-6, 7.03165022631975e-6, 7.04868182132311e-6, 7.0684990462422e-6, 7.09008227738861e-6, 7.11175790654954e-6, 7.13352512084203e-6, 7.15605791429393e-6, 7.17781232771795e-6, 7.1950067752662e-6, 7.20682142725296e-6, 7.22025747735562e-6, 7.24499295669575e-6, 7.27884725781175e-6, 7.30162076990089e-6, 7.29589762532493e-6, 7.28218893474373e-6, 7.31130437638997e-6, 7.37827020189857e-6, 7.37731692105193e-6, 7.31162968293271e-6, 7.4353632177504e-6, 7.42892475289882e-6, 7.2741071882533e-6, 7.51239643815686e-6, 8.02406419674585e-6, 7.29284506565179e-6, 6.64906318908622e-6, 7.2320119624142e-6, 7.29732628586888e-6, 7.13952726334282e-6, 7.0526891422744e-6, 7.15956876227875e-6, 7.03553978694949e-6, 6.95963365601584e-6, 6.97477313885514e-6, 6.97587954380401e-6, 6.9483460777027e-6, 6.93502273237996e-6, 6.95136044848047e-6, 6.97870082968979e-6, 6.99958382831646e-6, 7.01701701489415e-6, 7.04471619519641e-6, 7.08809219055051e-6, 7.13763231935882e-6, 7.17837534621123e-6, 7.20323242245067e-6, 7.21732779361852e-6, 7.23076029465635e-6, 7.24744250270225e-6, 7.26047727381043e-6, 7.25799766510656e-6, 7.23372056591796e-6, 7.19274274629205e-6, 7.14770625283358e-6, 7.10868214603866e-6
flux1:, 0.63276430694909, 7.7778735111342e-6, 7.79659327409918e-6, 7.81706652342977e-6, 7.83580884694165e-6, 7.85246163670354e-6, 7.86946833352048e-6, 7.88858518393962e-6, 7.9083981460314e-6, 7.92630917624507e-6, 7.9428524443529e-6, 7.96226355807057e-6, 7.98724735950983e-6, 8.01347141045934e-6, 8.03171932868257e-6, 8.03889607147405e-6, 8.04653078570753e-6, 8.0717445307778e-6, 8.11368918745196e-6, 8.14352386606658e-6, 8.13444913080397e-6, 8.1121408972305e-6, 8.1457729037793e-6, 8.23249843713373e-6, 8.23529795264802e-6, 8.15102779741547e-6, 8.29738058042972e-6, 8.30169755954168e-6, 8.12280448917458e-6, 8.40360406713249e-6, 8.99144299440062e-6, 8.18683669601115e-6, 7.47934541931702e-6, 8.13055987377541e-6, 8.20818076153373e-6, 8.05817670374111e-6, 7.97345619075277e-6, 8.08820228200449e-6, 7.9754796370472e-6, 7.90410592170428e-6, 7.91300337756369e-6, 7.90936469599363e-6, 7.88334485820236e-6, 7.86918687004584e-6, 7.87486316291228e-6, 7.88442198888369e-6, 7.88841650946655e-6, 7.89396540892975e-6, 7.91184172442457e-6, 7.94201349357274e-6, 7.97316062388884e-6, 7.99365114872153e-6, 8.00137653620582e-6, 8.00373249150699e-6, 8.00906385459607e-6, 8.01793196616111e-6, 8.02196883116592e-6, 8.0109749048506e-6, 7.98183547643134e-6, 7.94166784157593e-6, 7.9025467110146e-6, 7.87211188306766e-6
flux1:, 0.633026755852843, 8.7385376891256e-6, 8.75254338229563e-6, 8.76615792651581e-6, 8.77876882819307e-6, 8.79252637810956e-6, 8.80957312268439e-6, 8.82844913236271e-6, 8.84435142812218e-6, 8.85459807350048e-6, 8.8636427662503e-6, 8.88018338795479e-6, 8.90724450304654e-6, 8.93552280416363e-6, 8.9499561360342e-6, 8.94735798697234e-6, 8.94663033772134e-6, 8.97260616965481e-6, 9.0225260398133e-6, 9.05548114477736e-6, 9.03643666030851e-6, 9.00187575134893e-6, 9.04180823469068e-6, 9.14840574937745e-6, 9.14644008293417e-6, 9.03718174364624e-6, 9.21101045794491e-6, 9.21750157263001e-6, 9.01315136217899e-6, 9.33025241073543e-6, 9.99752143433845e-6, 9.11788914098127e-6, 8.3473833526055e-6, 9.07250554440296e-6, 9.18873037898379e-6, 9.05294390127306e-6, 8.99804769063428e-6, 9.12940098760544e-6, 9.04135299429909e-6, 8.99708464742034e-6, 9.01345333577139e-6, 9.00913828968481e-6, 8.98908945463118e-6, 8.9815177527083e-6, 8.98127534980828e-6, 8.97058191780726e-6, 8.94946353122103e-6, 8.93372898422242e-6, 8.93379282293978e-6, 8.94306974921354e-6, 8.94597143880565e-6, 8.93346166310025e-6, 8.91020831457325e-6, 8.88854671572068e-6, 8.87644932831938e-6, 8.87054117892123e-6, 8.85956650301929e-6, 8.83436005455474e-6, 8.79571961808016e-6, 8.75415815549924e-6, 8.72194745371841e-6, 8.70380963606463e-6
flux1:, 0.633289204756596, 9.81882226292222e-6, 9.82518856029273e-6, 9.83018431848869e-6, 9.83657383417132e-6, 9.8479720922458e-6, 9.86442904359323e-6, 9.88028180737101e-6, 9.88817463809639e-6, 9.88745522705273e-6, 9.88799619688319e-6, 9.90226122106762e-6, 9.9310951431464e-6, 9.95820187573344e-6, 9.96332578710336e-6, 9.94631537237647e-6, 9.93601371713868e-6, 9.96381658624047e-6, 1.00207417171144e-5, 1.00511268342897e-5, 1.00148524270687e-5, 9.96545479297989e-6, 1.00138170227112e-5, 1.0137668775958e-5, 1.01195548405555e-5, 9.98023839461966e-6, 1.01857900877893e-5, 1.01810140149981e-5, 9.95141049113537e-6, 1.02932992655992e-5, 1.10401215788637e-5, 1.00811925751404e-5, 9.24646111014099e-6, 1.0052553323584e-5, 1.02394494578562e-5, 1.01203651905473e-5, 1.01273677668159e-5, 1.02875974297095e-5, 1.0235639848264e-5, 1.02441930146793e-5, 1.02877287012002e-5, 1.02898663122283e-5, 1.02810975332703e-5, 1.02897310740678e-5, 1.02927138921848e-5, 1.02638498424534e-5, 1.02121179152168e-5, 1.01666187907474e-5, 1.01414269100309e-5, 1.01233730775495e-5, 1.00898809290779e-5, 1.00326565382535e-5, 9.96412053339633e-6, 9.90438770364632e-6, 9.8633261991715e-6, 9.83379487046721e-6, 9.80026031626629e-6, 9.75338709156327e-6, 9.6980899515218e-6, 9.64967363915417e-6, 9.62196200020957e-6, 9.6169697059955e-6
flux1:, 0.63355165366035, 1.10270897798658e-5, 1.1023538012175e-5, 1.1019531940439e-5, 1.10211153435941e-5, 1.10315842322557e-5, 1.10468923072277e-5, 1.10567356835793e-5, 1.10528957995249e-5, 1.10392198212515e-5, 1.10319489079011e-5, 1.10456132237669e-5, 1.10758903960437e-5, 1.10980646938002e-5, 1.10885359410355e-5, 1.10538818655585e-5, 1.10346114378687e-5, 1.10659841622255e-5, 1.11279867362495e-5, 1.11489777292578e-5, 1.10888175385299e-5, 1.10238948155969e-5, 1.10829226715389e-5, 1.12185644008195e-5, 1.11715779321995e-5, 1.09999597929134e-5, 1.12403543480155e-5, 1.12075011726716e-5, 1.0954938216972e-5, 1.13064188004547e-5, 1.21305913177895e-5, 1.10841465039092e-5, 1.01806428565581e-5, 1.10776231960845e-5, 1.13694463890933e-5, 1.1264118807137e-5, 1.13648257644233e-5, 1.15690649658778e-5, 1.15597893541596e-5, 1.16459303708054e-5, 1.17402161128274e-5, 1.17581670682789e-5, 1.17654543771579e-5, 1.18001515251489e-5, 1.18185753672365e-5, 1.1778158171641e-5, 1.1693911011792e-5, 1.16120270228294e-5, 1.15553406069616e-5, 1.15054487278584e-5, 1.14302828421398e-5, 1.13194333291463e-5, 1.11928847392289e-5, 1.10810602052375e-5, 1.09986441921271e-5, 1.09357786465211e-5, 1.08715599635943e-5, 1.07948285622702e-5, 1.07141416812153e-5, 1.06507443248986e-5, 1.06217903766433e-5, 1.06275550194877e-5
flux1:, 0.633814102564103, 1.23717688710202e-5, 1.23570757390829e-5, 1.2345261880068e-5, 1.23448494715035e-5, 1.23564722209332e-5, 1.23700992657088e-5, 1.23710887963129e-5, 1.23527644205476e-5, 1.23259154482803e-5, 1.23132642366518e-5, 1.23288173903535e-5, 1.23600713122626e-5, 1.23734568958848e-5, 1.23449842882567e-5, 1.22916472600493e-5, 1.22659891722388e-5, 1.23030527612981e-5, 1.2367299207647e-5, 1.23719207366674e-5, 1.228321769559e-5, 1.22045703179302e-5, 1.22762464033266e-5, 1.24157864314158e-5, 1.23280147710977e-5, 1.21259107660945e-5, 1.2402726419348e-5, 1.23241808408223e-5, 1.20531704442224e-5, 1.23982136276668e-5, 1.32967775420834e-5, 1.21496283957511e-5, 1.11682183688691e-5, 1.21702105033729e-5, 1.25985591294932e-5, 1.24978601107674e-5, 1.27181381689933e-5, 1.29830529120459e-5, 1.30156717360177e-5, 1.31984057514152e-5, 1.3367596906953e-5, 1.34114854694871e-5, 1.34374410586365e-5, 1.3505806071723e-5, 1.35526700265966e-5, 1.35108648375029e-5, 1.33960683208677e-5, 1.32737269267135e-5, 1.31809856796157e-5, 1.30970380640609e-5, 1.29785703250353e-5, 1.28095349955252e-5, 1.26159437194061e-5, 1.24402287276062e-5, 1.23050534495356e-5, 1.21997428934961e-5, 1.20974897561749e-5, 1.19834421172109e-5, 1.18686169690823e-5, 1.17808283747657e-5, 1.17424692906207e-5, 1.17537091059199e-5
flux1:, 0.634076551467856, 1.38621395631666e-5, 1.38364073798538e-5, 1.38194813248822e-5, 1.38208871744441e-5, 1.38360159145405e-5, 1.38474322723833e-5, 1.38372687286566e-5, 1.38031997970386e-5, 1.3764928652841e-5, 1.37507718573672e-5, 1.37710520173448e-5, 1.38025985652929e-5, 1.38038134697651e-5, 1.37540334444864e-5, 1.36836538547518e-5, 1.36559303915742e-5, 1.37007272495043e-5, 1.37637268396841e-5, 1.37460852281086e-5, 1.36274624142021e-5, 1.35395587865687e-5, 1.3625180089652e-5, 1.37592808753826e-5, 1.36220668319681e-5, 1.33959788522821e-5, 1.37090429598168e-5, 1.3569675030978e-5, 1.32865303218645e-5, 1.36119723231022e-5, 1.4583333562575e-5, 1.33167906581808e-5, 1.22428973281142e-5, 1.33691015307742e-5, 1.39574776977423e-5, 1.38463328947646e-5, 1.42003170387315e-5, 1.45421871740024e-5, 1.46068778167444e-5, 1.48947716939163e-5, 1.51595140404207e-5, 1.52383358437863e-5, 1.52818853508801e-5, 1.53867343200054e-5, 1.54729584119129e-5, 1.54416490687372e-5, 1.53017517541741e-5, 1.51377962717935e-5, 1.50064010758609e-5, 1.48885052973394e-5, 1.47290439027655e-5, 1.45026784892281e-5, 1.42386048070057e-5, 1.39916817057268e-5, 1.37954209451197e-5, 1.36408799375966e-5, 1.34955712941454e-5, 1.3339186916535e-5, 1.31834178736607e-5, 1.306253822683e-5, 1.30058469336291e-5, 1.30154594682441e-5
flux1:, 0.634339000371609, 1.55091504116987e-5, 1.54738650243332e-5, 1.5455649925392e-5, 1.54630672692511e-5, 1.54838702595479e-5, 1.5492573796717e-5, 1.54699093018419e-5, 1.54206639014683e-5, 1.53745357849002e-5, 1.53635719201515e-5, 1.53911827457457e-5, 1.54221206042572e-5, 1.54088873642186e-5, 1.53380450310993e-5, 1.52549850422758e-5, 1.52306164669979e-5, 1.52845790830517e-5, 1.53426367612724e-5, 1.52992104449234e-5, 1.51534527044699e-5, 1.50630719574131e-5, 1.51628237020611e-5, 1.52821577120981e-5, 1.50923655973868e-5, 1.48532196876249e-5, 1.52006897844435e-5, 1.49912992295434e-5, 1.47030954628913e-5, 1.50025460858674e-5, 1.60487775131266e-5, 1.46387368674512e-5, 1.34520630755434e-5, 1.47267872434795e-5, 1.54855079914777e-5, 1.53442022175422e-5, 1.58294993840132e-5, 1.62619279862246e-5, 1.63395702907022e-5, 1.67271943640346e-5, 1.71004758508052e-5, 1.72201249977884e-5, 1.72754889791933e-5, 1.74128719039716e-5, 1.75444450722449e-5, 1.75349065557174e-5, 1.73778967009464e-5, 1.71741439879438e-5, 1.70035966180339e-5, 1.68539678288537e-5, 1.66595282880585e-5, 1.63825117693869e-5, 1.60514408275809e-5, 1.57324414597568e-5, 1.54718759185553e-5, 1.52653703064438e-5, 1.50758206834905e-5, 1.4876152760733e-5, 1.46765827128803e-5, 1.45168884747588e-5, 1.44343129141008e-5, 1.44350152645981e-5
flux1:, 0.634601449275363, 1.73261173160019e-5, 1.72839501188202e-5, 1.72687576917841e-5, 1.72860020399912e-5, 1.73140403165868e-5, 1.7319650726798e-5, 1.72844275292206e-5, 1.72224630612775e-5, 1.71733389824129e-5, 1.71702323683033e-5, 1.72069611705741e-5, 1.72362896775399e-5, 1.72080265044806e-5, 1.71193005936008e-5, 1.70301611030183e-5, 1.70146833927953e-5, 1.7078141161054e-5, 1.71279777134313e-5, 1.70587220620093e-5, 1.68930037627111e-5, 1.6808315286608e-5, 1.69209470287118e-5, 1.70179209655692e-5, 1.67795054195258e-5, 1.65413635722062e-5, 1.69201451019074e-5, 1.66403437327878e-5, 1.63533125683329e-5, 1.66304663975791e-5, 1.77593245536258e-5, 1.61770018075173e-5, 1.4851931298775e-5, 1.63035512857334e-5, 1.72260787768762e-5, 1.70325017557969e-5, 1.76275204146554e-5, 1.8159113130496e-5, 1.82227063272144e-5, 1.86891214530565e-5, 1.91728981405398e-5, 1.93345299281641e-5, 1.93910608890706e-5, 1.95494162844647e-5, 1.97252320798365e-5, 1.97458054926812e-5, 1.95809347193849e-5, 1.93419945447311e-5, 1.91339800034076e-5, 1.89566074875637e-5, 1.87362621724677e-5, 1.84207745628776e-5, 1.80336414374581e-5, 1.76494687459794e-5, 1.73280993805479e-5, 1.70723745804002e-5, 1.68424089428323e-5, 1.66038184388735e-5, 1.63631773312504e-5, 1.61640043311559e-5, 1.60515748363966e-5, 1.60377996300814e-5
flux1:, 0.634863898179116, 1.93291733776854e-5, 1.92835278582799e-5, 1.92753448500919e-5, 1.93051041107035e-5, 1.93410379394109e-5, 1.93434618893176e-5, 1.92971107945518e-5, 1.9226506473295e-5, 1.91797082266646e-5, 1.91881345981397e-5, 1.92345020907856e-5, 1.92613657484996e-5, 1.92196231750311e-5, 1.91189759171489e-5, 1.9031603328025e-5, 1.90294978153024e-5, 1.91013424741349e-5, 1.91407976834598e-5, 1.9049812654086e-5, 1.88751103754288e-5, 1.88042815112923e-5, 1.89269799646153e-5, 1.89974265621487e-5, 1.87218404063943e-5, 1.84996511848107e-5, 1.89061421129452e-5, 1.8565952877587e-5, 1.82835146161008e-5, 1.85540458945089e-5, 1.97802258449079e-5, 1.79934526459082e-5, 1.65001225368279e-5, 1.81589576922342e-5, 1.92206405124325e-5, 1.89531355992384e-5, 1.96174433593522e-5, 2.02498834605954e-5, 2.02676250217521e-5, 2.07775739881057e-5, 2.13609943564209e-5, 2.15601333956781e-5, 2.1603224991411e-5, 2.17640852293892e-5, 2.197509270378e-5, 2.20294256975215e-5, 2.18659085647891e-5, 2.15988761063786e-5, 2.13573779597835e-5, 2.11577404859012e-5, 2.09227240241599e-5, 2.05854517574919e-5, 2.01602200871816e-5, 1.97259366878188e-5, 1.93548575765934e-5, 1.90589820704379e-5, 1.87980202422592e-5, 1.85307067718754e-5, 1.82581843835745e-5, 1.80253463676743e-5, 1.78844637937283e-5, 1.78541010143494e-5
flux1:, 0.635126347082869, 2.1537387410123e-5, 2.14917413439931e-5, 2.14933777806168e-5, 2.15366217919325e-5, 2.15801273226139e-5, 2.15797733838236e-5, 2.15252103792607e-5, 2.14510729767077e-5, 2.14113496126688e-5, 2.1433123245463e-5, 2.14881789549988e-5, 2.15122122681135e-5, 2.14608442514654e-5, 2.13563513119855e-5, 2.12784549124386e-5, 2.12920016784087e-5, 2.13696126775786e-5, 2.13983076198408e-5, 2.12938599812821e-5, 2.11235321009037e-5, 2.10730733913256e-5, 2.12016029487559e-5, 2.12460929397434e-5, 2.09512375074792e-5, 2.07579155890767e-5, 2.11890031674869e-5, 2.08086077834499e-5, 2.05293801225402e-5, 2.08207705801436e-5, 2.21660191899081e-5, 2.01409035082162e-5, 1.8446819672844e-5, 2.03421753502657e-5, 2.1502092677527e-5, 2.1142407847791e-5, 2.18205629915185e-5, 2.2547523786646e-5, 2.24871866931631e-5, 2.29951968344879e-5, 2.36550539161013e-5, 2.38817611294103e-5, 2.38948384525058e-5, 2.40352225728702e-5, 2.42653165475363e-5, 2.43516695717473e-5, 2.41976837028633e-5, 2.39118200444031e-5, 2.36433261993211e-5, 2.34282973417795e-5, 2.31910864434186e-5, 2.28517265127949e-5, 2.24120297218245e-5, 2.19501530061172e-5, 2.15479437866813e-5, 2.12273450257368e-5, 2.09502119573742e-5, 2.06698387700132e-5, 2.03808960787965e-5, 2.0127031807253e-5, 1.99653754337765e-5, 1.99209345019356e-5
flux1:, 0.635388795986622, 2.39725370708425e-5, 2.39296791198205e-5, 2.39420382097989e-5, 2.39977222218638e-5, 2.404765817599e-5, 2.40456588826059e-5, 2.39870452569448e-5, 2.39146538691729e-5, 2.38851219751939e-5, 2.39195851286208e-5, 2.398101875254e-5, 2.40027289063615e-5, 2.39477160573124e-5, 2.38484269400223e-5, 2.3786024154338e-5, 2.3814415290936e-5, 2.38939010706151e-5, 2.39137152992527e-5, 2.38075017471603e-5, 2.36551871432879e-5, 2.36283363304157e-5, 2.37574745488666e-5, 2.37819215951546e-5, 2.34896028684812e-5, 2.33329273289057e-5, 2.37871008314341e-5, 2.33944719875706e-5, 2.311067762597e-5, 2.34596679849113e-5, 2.495157311238e-5, 2.26542378314449e-5, 2.07261924821201e-5, 2.28830814750884e-5, 2.4089182933753e-5, 2.36249464963691e-5, 2.42536241208625e-5, 2.50608905703413e-5, 2.48948154097972e-5, 2.53518513836318e-5, 2.60555330469202e-5, 2.62957670526744e-5, 2.62631228450307e-5, 2.6359394335241e-5, 2.65881365776066e-5, 2.6700066448701e-5, 2.65623139116961e-5, 2.62687944884587e-5, 2.5982585168752e-5, 2.57605967067992e-5, 2.55341675622714e-5, 2.52136802464648e-5, 2.47866840519993e-5, 2.43253909810857e-5, 2.3916924971923e-5, 2.35925054421944e-5, 2.33184009812666e-5, 2.30447619952488e-5, 2.27597640872527e-5, 2.250337924893e-5, 2.23346059380036e-5, 2.22834522223744e-5
flux1:, 0.635651244890376, 2.66585974580958e-5, 2.66198911178445e-5, 2.6641514221357e-5, 2.67066624155467e-5, 2.67614724858684e-5, 2.67598562216451e-5, 2.67021268070337e-5, 2.66359429808644e-5, 2.66171999751752e-5, 2.66610212624433e-5, 2.67255958749707e-5, 2.67466935147639e-5, 2.66955878109396e-5, 2.66100671851003e-5, 2.65660394127292e-5, 2.66049659949176e-5, 2.6681712821171e-5, 2.6696939646361e-5, 2.66026113455233e-5, 2.6479764202794e-5, 2.64752515869463e-5, 2.65994897734341e-5, 2.66148147413296e-5, 2.63469784971121e-5, 2.62269251027925e-5, 2.67053240481649e-5, 2.63318884876342e-5, 2.60285885574897e-5, 2.64764091757903e-5, 2.81459504888494e-5, 2.55440221971664e-5, 2.33499918900858e-5, 2.57862381721181e-5, 2.69833478154306e-5, 2.64095279194361e-5, 2.69270737580676e-5, 2.77940871898806e-5, 2.75038840509936e-5, 2.78656112374813e-5, 2.85763475560681e-5, 2.88144233380879e-5, 2.87244348024838e-5, 2.87570350938066e-5, 2.89638933239261e-5, 2.90923377270743e-5, 2.89762929763662e-5, 2.86880386978923e-5, 2.83964655765949e-5, 2.81778889257287e-5, 2.79752837794736e-5, 2.76941693103094e-5, 2.7307939742311e-5, 2.68783590146128e-5, 2.64925898040776e-5, 2.61889517709759e-5, 2.59396540293858e-5, 2.56945078522858e-5, 2.54362857583462e-5, 2.51995011038882e-5, 2.50416286595084e-5, 2.49951165671929e-5
flux1:, 0.635913693794129, 2.96210714595031e-5, 2.95858910461477e-5, 2.96128923832487e-5, 2.96830755464744e-5, 2.97413553216478e-5, 2.97431082079939e-5, 2.9691318255573e-5, 2.96340320699769e-5, 2.9623632082396e-5, 2.96710922391585e-5, 2.9735332638065e-5, 2.97589113806087e-5, 2.97199399079185e-5, 2.96547250913724e-5, 2.96277833767362e-5, 2.96696401248867e-5, 2.97390892150097e-5, 2.97561715227787e-5, 2.96872922128285e-5, 2.96007929355351e-5, 2.96123053255698e-5, 2.9726724632358e-5, 2.97475038609465e-5, 2.95218225967589e-5, 2.94289568390151e-5, 2.99361591973804e-5, 2.96110797683662e-5, 2.92665700896259e-5, 2.98526092729031e-5, 3.17308458899719e-5, 2.8794381291826e-5, 2.63050529515757e-5, 2.90295463170999e-5, 3.01691619079193e-5, 2.94881241854217e-5, 2.98450557405325e-5, 3.07478655609264e-5, 3.03278586942053e-5, 3.05631112135841e-5, 3.12468184811046e-5, 3.14686216128761e-5, 3.13167204951914e-5, 3.1274896828237e-5, 3.14442939815445e-5, 3.15807476388369e-5, 3.14915365550796e-5, 3.12230643436414e-5, 3.09416533738832e-5, 3.07392421896503e-5, 3.05734644546616e-5, 3.03503057548912e-5, 3.00310444342631e-5, 2.96639685861392e-5, 2.93309278426857e-5, 2.9073883342013e-5, 2.88713981852374e-5, 2.86757634710606e-5, 2.84664395035919e-5, 2.8271728258573e-5, 2.8144367272794e-5, 2.81159198868145e-5
flux1:, 0.636176142697882, 3.28863292754298e-5, 3.2851796553301e-5, 3.28782357283973e-5, 3.29483747359012e-5, 3.30094850932788e-5, 3.30184555062007e-5, 3.29770405948253e-5, 3.2928839769391e-5, 3.2921273005418e-5, 3.29650251725159e-5, 3.30260294074584e-5, 3.30565083872396e-5, 3.30374468908175e-5, 3.29957065116706e-5, 3.29800240518673e-5, 3.30147673735396e-5, 3.30732790413822e-5, 3.31000963097084e-5, 3.30678455786938e-5, 3.30181767126035e-5, 3.30347409387865e-5, 3.31359249899222e-5, 3.3178145706273e-5, 3.30037526045956e-5, 3.29191877599084e-5, 3.34635645800324e-5, 3.32076099021836e-5, 3.27951361664926e-5, 3.35501401637974e-5, 3.56646594568795e-5, 3.23662729667914e-5, 2.95558768361323e-5, 3.25686488236099e-5, 3.36189503589477e-5, 3.28389816544184e-5, 3.30075575511206e-5, 3.39228961804565e-5, 3.33814758537396e-5, 3.34792841354324e-5, 3.41118800251355e-5, 3.4308288894764e-5, 3.40990099329331e-5, 3.39845155993349e-5, 3.41106884845914e-5, 3.42508553281476e-5, 3.41945237468708e-5, 3.39616858199194e-5, 3.37088524210238e-5, 3.35379970039309e-5, 3.34221289827909e-5, 3.32725586617338e-5, 3.30420817459136e-5, 3.27645384391541e-5, 3.25119211222485e-5, 3.23255932267202e-5, 3.21895724345182e-5, 3.20609054350199e-5, 3.19184984634405e-5, 3.17849380004779e-5, 3.17058029968648e-5, 3.17082306997682e-5
flux1:, 0.636438591601635, 3.64811308852605e-5, 3.64422368878986e-5, 3.64608937501514e-5, 3.652624430273e-5, 3.659082815696e-5, 3.66114535417294e-5, 3.65835292185734e-5, 3.65417597966107e-5, 3.6528993892255e-5, 3.65611877804217e-5, 3.66173875075094e-5, 3.66601689668284e-5, 3.66671596366386e-5, 3.66478381298291e-5, 3.66335070096675e-5, 3.66500739150003e-5, 3.66956996227201e-5, 3.67404639674769e-5, 3.67514933028713e-5, 3.67319233599168e-5, 3.67392740425604e-5, 3.68260924009818e-5, 3.69043402616673e-5, 3.67785916933044e-5, 3.66757669831819e-5, 3.72692895971687e-5, 3.70894874540389e-5, 3.65801887492876e-5, 3.75203497529981e-5, 3.98922493159315e-5, 3.62063331570135e-5, 3.30525555487503e-5, 3.63470801696713e-5, 3.73012912729396e-5, 3.64337651562104e-5, 3.64146737206283e-5, 3.73246139920386e-5, 3.66829811439025e-5, 3.66565839057591e-5, 3.72303977540161e-5, 3.7400248110107e-5, 3.71477744386018e-5, 3.69765832575959e-5, 3.70671380093868e-5, 3.72142383101958e-5, 3.71990227486654e-5, 3.70184706847103e-5, 3.68146465927338e-5, 3.6693154216546e-5, 3.66404872244074e-5, 3.65766228029028e-5, 3.64504093759602e-5, 3.62825687767038e-5, 3.61323718892232e-5, 3.60362800649894e-5, 3.59815898666018e-5, 3.59313193961138e-5, 3.58667400555612e-5, 3.58064593853496e-5, 3.57877923447652e-5, 3.58303466057361e-5
flux1:, 0.636701040505389, 4.04324733320938e-5, 4.03826037414032e-5, 4.03860353364997e-5, 4.0443156586059e-5, 4.05134207479331e-5, 4.05502939404993e-5, 4.05371338379402e-5, 4.04964666327696e-5, 4.0469005430418e-5, 4.04825804834635e-5, 4.05342681298251e-5, 4.05951186769533e-5, 4.06316455313702e-5, 4.06293208895591e-5, 4.06036471085441e-5, 4.0591719266666e-5, 4.0624700234669e-5, 4.06946093781364e-5, 4.07494846608096e-5, 4.07465587601821e-5, 4.07293640401205e-5, 4.08034655870724e-5, 4.09280315777801e-5, 4.08350923858636e-5, 4.0683286642638e-5, 4.13407629024697e-5, 4.12270375509954e-5, 4.0593758989707e-5, 4.17170552977552e-5, 4.43592296798233e-5, 4.02603169932312e-5, 3.67432108577988e-5, 4.03109309559662e-5, 4.11922451895245e-5, 4.02479059866571e-5, 4.00724418794089e-5, 4.09689038982576e-5, 4.02571588521679e-5, 4.01438286513611e-5, 4.06717307334096e-5, 4.08236624730982e-5, 4.05505195726876e-5, 4.03518788936365e-5, 4.04290502236054e-5, 4.05959178897516e-5, 4.06330672481147e-5, 4.05212950832043e-5, 4.03873425562893e-5, 4.03344992392814e-5, 4.03584151074018e-5, 4.03886904832092e-5, 4.03747209884989e-5, 4.03275759311346e-5, 4.02932747229e-5, 4.02998235579119e-5, 4.03346397909952e-5, 4.03665006945252e-5, 4.03815239151613e-5, 4.0397057439781e-5, 4.04426836239495e-5, 4.05284570149914e-5
flux1:, 0.636963489409142, 4.47678393722546e-5, 4.46996447257807e-5, 4.46813358302736e-5, 4.4728829884057e-5, 4.48084907069697e-5, 4.48658237103378e-5, 4.48666410177268e-5, 4.4819774404636e-5, 4.47680846265158e-5, 4.47579855027094e-5, 4.48074584730773e-5, 4.48916875742927e-5, 4.49579247653646e-5, 4.49634971555806e-5, 4.49129854520615e-5, 4.48647908652413e-5, 4.48876398421782e-5, 4.49875084636442e-5, 4.50801135412341e-5, 4.50755254382603e-5, 4.50201546602486e-5, 4.50860490440775e-5, 4.52605255606371e-5, 4.51723064150198e-5, 4.49414336843423e-5, 4.56792558289065e-5, 4.56040000064351e-5, 4.48253799274835e-5, 4.61112503682093e-5, 4.90285860448423e-5, 4.44890698741992e-5, 4.05890547810446e-5, 4.44256650092284e-5, 4.52873881297794e-5, 4.42724588105647e-5, 4.3999245678e-5, 4.48875416796507e-5, 4.41385967003149e-5, 4.39948034550049e-5, 4.45109592269623e-5, 4.4663628442004e-5, 4.43975178228055e-5, 4.42101323012169e-5, 4.43091085452546e-5, 4.45183627706531e-5, 4.46221038506217e-5, 4.45939998012675e-5, 4.45489264416713e-5, 4.45837198440232e-5, 4.46970875463772e-5, 4.48263209993823e-5, 4.49247884405229e-5, 4.49989313613837e-5, 4.50836158815896e-5, 4.51963650564866e-5, 4.53210993310465e-5, 4.54305839508326e-5, 4.55172422192541e-5, 4.56003830256204e-5, 4.57040598746235e-5, 4.58283344238898e-5
flux1:, 0.637225938312895, 4.95158377794264e-5, 4.94223165928399e-5, 4.93776995620967e-5, 4.94165373779295e-5, 4.95103928825164e-5, 4.95914707725997e-5, 4.96035872060936e-5, 4.9542417518905e-5, 4.94584882229936e-5, 4.94225504051286e-5, 4.94737913630647e-5, 4.95853596819382e-5, 4.96780667828603e-5, 4.9680249067595e-5, 4.95929784992115e-5, 4.95047853768464e-5, 4.95218822192816e-5, 4.96530115196096e-5, 4.97711444503311e-5, 4.97447968550217e-5, 4.96421658097356e-5, 4.97068400930468e-5, 4.99267509763125e-5, 4.98063184282995e-5, 4.94722291327045e-5, 5.03068178736854e-5, 5.02278691732456e-5, 4.92919602400028e-5, 5.07048471620607e-5, 5.38966084892627e-5, 4.88841636932373e-5, 4.45793782982048e-5, 4.86919525655998e-5, 4.96122780367787e-5, 4.85251969957371e-5, 4.82314768012041e-5, 4.91321504984089e-5, 4.83744331164888e-5, 4.82667450578454e-5, 4.8823440040575e-5, 4.90038458627987e-5, 4.87729952416472e-5, 4.86387085623651e-5, 4.88029266606529e-5, 4.90848345450578e-5, 4.92712294856305e-5, 4.93381890669287e-5, 4.93963534405261e-5, 4.95349274179401e-5, 4.97488837218935e-5, 4.99783872904366e-5, 5.01822217121275e-5, 5.03678760398971e-5, 5.05636384856655e-5, 5.0776626925497e-5, 5.09838608934914e-5, 5.11589183594543e-5, 5.13005143393944e-5, 5.1433009109978e-5, 5.15785229185362e-5, 5.17285257541116e-5
flux1:, 0.637488387216649, 5.47071363217008e-5, 5.45827455313136e-5, 5.45098725687225e-5, 5.45431924334893e-5, 5.46563630368426e-5, 5.47631002019747e-5, 5.47825236284909e-5, 5.46996177909722e-5, 5.45783706688422e-5, 5.4517670034543e-5, 5.45755757224344e-5, 5.47163041639313e-5, 5.4829360104111e-5, 5.48167833358976e-5, 5.4684768125698e-5, 5.45577547139394e-5, 5.45744838679083e-5, 5.47340187361601e-5, 5.48612043862517e-5, 5.47950042113607e-5, 5.46429623535392e-5, 5.47150673326684e-5, 5.49679358148692e-5, 5.47750326047525e-5, 5.43243420214854e-5, 5.52705477272777e-5, 5.51374012704717e-5, 5.40440715504008e-5, 5.55406387083074e-5, 5.90049050713934e-5, 5.34800379274134e-5, 4.87434443154276e-5, 5.31571800915197e-5, 5.42289904051161e-5, 5.30585192169674e-5, 5.28270975058651e-5, 5.37755356266697e-5, 5.30257889255494e-5, 5.30188028931318e-5, 5.36794987697122e-5, 5.39195225557618e-5, 5.37472828690947e-5, 5.37031946572064e-5, 5.39771426322349e-5, 5.43652531805756e-5, 5.46499400725588e-5, 5.48177403161022e-5, 5.49859182947132e-5, 5.52385509840111e-5, 5.55607036211767e-5, 5.58882669345353e-5, 5.61842958104046e-5, 5.64625686836123e-5, 5.67512485489847e-5, 5.70494931209716e-5, 5.73249373148098e-5, 5.75478275078531e-5, 5.77214629705827e-5, 5.78775477837853e-5, 5.80406914355616e-5, 5.81969583463992e-5
flux1:, 0.637750836120402, 6.03755157985778e-5, 6.02171018019134e-5, 6.01168056767228e-5, 6.01491718591028e-5, 6.02861303107305e-5, 6.04188385935651e-5, 6.04411951668123e-5, 6.03313261764612e-5, 6.01715999480863e-5, 6.00901524352146e-5, 6.01594230088312e-5, 6.03284786772303e-5, 6.04540336647546e-5, 6.04176419348315e-5, 6.02387359057583e-5, 6.00790164135423e-5, 6.01005759650627e-5, 6.02815351791662e-5, 6.03998404270251e-5, 6.02815777654278e-5, 6.00863312523299e-5, 6.01750608997845e-5, 6.04420788140682e-5, 6.01399279605403e-5, 5.95733702237846e-5, 6.06431241118395e-5, 6.04055369216093e-5, 5.9167037065787e-5, 6.0706095652407e-5, 6.44456649851119e-5, 5.83598171915188e-5, 5.3156528508239e-5, 5.79197786795336e-5, 5.92368722293414e-5, 5.79620895241159e-5, 5.78659909509251e-5, 5.89096351084532e-5, 5.81672267729416e-5, 5.83105454527449e-5, 5.91400891089612e-5, 5.94717091818024e-5, 5.93713705094165e-5, 5.9441766975392e-5, 5.98624287840248e-5, 6.03875658074139e-5, 6.07826575987204e-5, 6.10494280104737e-5, 6.13242478990079e-5, 6.16923467898193e-5, 6.21246373329965e-5, 6.25443060500926e-5, 6.29148022613149e-5, 6.32599438280389e-5, 6.36151335895054e-5, 6.39762472800225e-5, 6.4300575981296e-5, 6.45505723154918e-5, 6.47307911872312e-5, 6.48811990865028e-5, 6.50333872806686e-5, 6.51726081138139e-5
flux1:, 0.638013285024155, 6.65588346568975e-5, 6.63661970877544e-5, 6.62416676575526e-5, 6.62778897278294e-5, 6.64414605485886e-5, 6.65989112472717e-5, 6.66206040977444e-5, 6.64820759241222e-5, 6.62869689815306e-5, 6.61907895595344e-5, 6.62746744576425e-5, 6.64684762015685e-5, 6.65985778644304e-5, 6.65338975756127e-5, 6.63128486656088e-5, 6.61305849156666e-5, 6.61606805373669e-5, 6.63527344923532e-5, 6.64461511473933e-5, 6.62727232233922e-5, 6.60489222205775e-5, 6.61627815667673e-5, 6.64219421614608e-5, 6.59841632415496e-5, 6.53176492216554e-5, 6.65191340494833e-5, 6.61367005306293e-5, 6.47760659979953e-5, 6.63295839899617e-5, 7.03583837260281e-5, 6.36529380558923e-5, 5.7938229564249e-5, 6.31246546030917e-5, 6.47666329103752e-5, 6.33589730229123e-5, 6.3446512538029e-5, 6.46399253427239e-5, 6.38839048905888e-5, 6.4200569261335e-5, 6.52541312070867e-5, 6.57040855809565e-5, 6.56749497654093e-5, 6.58646295054178e-5, 6.64531344124662e-5, 6.71367783998938e-5, 6.76474570999773e-5, 6.80021697958815e-5, 6.83684782840365e-5, 6.88422135738378e-5, 6.93788567143523e-5, 6.98805502668637e-5, 7.0304906793888e-5, 7.06872207557668e-5, 7.10772442666453e-5, 7.1473949773521e-5, 7.18252242526221e-5, 7.20817004741435e-5, 7.22446101933573e-5, 7.23613642662978e-5, 7.24742876770691e-5, 7.25731787933178e-5
flux1:, 0.638275733927908, 7.32996992205815e-5, 7.30756580819837e-5, 7.29314757148723e-5, 7.29751899959647e-5, 7.31657243022588e-5, 7.33455359515523e-5, 7.33649452790721e-5, 7.32004504293636e-5, 7.29769148961951e-5, 7.2872575627361e-5, 7.29717206672472e-5, 7.31843367783292e-5, 7.33127768560651e-5, 7.3221628648815e-5, 7.29700203939741e-5, 7.27777248573655e-5, 7.2817407663221e-5, 7.30083379632114e-5, 7.30661412132371e-5, 7.28454348852735e-5, 7.2614776145175e-5, 7.27604709135543e-5, 7.2990722985272e-5, 7.2407047836277e-5, 7.16699732957655e-5, 7.30075035771517e-5, 7.24584384156825e-5, 7.10057786414703e-5, 7.25689578741215e-5, 7.69177895023384e-5, 6.95241736943379e-5, 6.32425386424775e-5, 6.8949635903354e-5, 7.0968158834846e-5, 6.93952336157609e-5, 6.96783795745383e-5, 7.10768438535263e-5, 7.02665478477758e-5, 7.07452745020452e-5, 7.20579953147733e-5, 7.2642847990611e-5, 7.26684527868836e-5, 7.29589240893272e-5, 7.37141087136204e-5, 7.45624702531861e-5, 7.51839884128247e-5, 7.56058951994174e-5, 7.60365561305898e-5, 7.65937628389567e-5, 7.72197883715348e-5, 7.77889301480667e-5, 7.82452440967409e-5, 7.86342182755959e-5, 7.90256497464596e-5, 7.94288303401107e-5, 7.97851349895795e-5, 8.00304999808611e-5, 8.01576201991874e-5, 8.02187314436567e-5, 8.0269196804244e-5, 8.03086877191049e-5
flux1:, 0.638538182831662, 8.06456858422644e-5, 8.03956119420248e-5, 8.02363929258586e-5, 8.02886737641876e-5, 8.0503587750398e-5, 8.0702907156008e-5, 8.07214193947378e-5, 8.05382411090837e-5, 8.02959603565098e-5, 8.0188898758576e-5, 8.03005388258555e-5, 8.0524553898634e-5, 8.06486093691674e-5, 8.05398970385638e-5, 8.02749071399574e-5, 8.00852112540953e-5, 8.01321129487711e-5, 8.03097452386124e-5, 8.03291812301253e-5, 8.00801229179684e-5, 7.98685917053469e-5, 8.00502662715154e-5, 8.02360026943799e-5, 7.95155906290483e-5, 7.87464392067664e-5, 8.02211166997104e-5, 7.95084668749481e-5, 7.79956072768362e-5, 7.95939993225255e-5, 8.43144500805503e-5, 7.61553387242704e-5, 6.92407769471486e-5, 7.55846708283888e-5, 7.79937645845493e-5, 7.62243080074759e-5, 7.66728226341406e-5, 7.83254918057924e-5, 7.74048585103059e-5, 7.79978934899551e-5, 7.95772593480296e-5, 8.02998332555339e-5, 8.03488805368882e-5, 8.06984837616552e-5, 8.15938782813948e-5, 8.25939891146583e-5, 8.33098263271048e-5, 8.37691768077907e-5, 8.42266227848785e-5, 8.48334689988096e-5, 8.55243917900903e-5, 8.6141819032108e-5, 8.66082517110025e-5, 8.69754771909778e-5, 8.73366951388051e-5, 8.77185479163478e-5, 8.80604427120009e-5, 8.82824205094967e-5, 8.83635419718243e-5, 8.83567091148424e-5, 8.83307208762811e-5, 8.82996175360562e-5
flux1:, 0.638800631735415, 8.86490496030587e-5, 8.83799223125551e-5, 8.82088215821724e-5, 8.82671045298419e-5, 8.85009088963893e-5, 8.8717286349973e-5, 8.87399514945959e-5, 8.85494338321305e-5, 8.82991582329316e-5, 8.81920549074035e-5, 8.8309743549798e-5, 8.85374688715512e-5, 8.86591956700137e-5, 8.8548549866754e-5, 8.82906779518353e-5, 8.81139647390476e-5, 8.81621234999793e-5, 8.8316409330762e-5, 8.83041359028239e-5, 8.80547293225072e-5, 8.78888768011629e-5, 8.81078734725554e-5, 8.8242939743931e-5, 8.74144599789187e-5, 8.66542823820366e-5, 8.82653452674015e-5, 8.74192009334041e-5, 8.58735055031407e-5, 8.75655407625287e-5, 9.27311468078743e-5, 8.37225538196127e-5, 7.61000612882104e-5, 8.32071580158539e-5, 8.59796998090274e-5, 8.39886853358251e-5, 8.4531604595999e-5, 8.6475398847117e-5, 8.53804332864929e-5, 8.60078850561617e-5, 8.78304944386404e-5, 8.86784487557932e-5, 8.87085008876513e-5, 8.90568270920283e-5, 9.00420448405344e-5, 9.11609351471691e-5, 9.19427279473022e-5, 9.24029137784734e-5, 9.28424860681801e-5, 9.34561357447397e-5, 9.41791479701102e-5, 9.48215952426278e-5, 9.5277474886194e-5, 9.55989939482631e-5, 9.59032737048343e-5, 9.62401232863983e-5, 9.65525639512794e-5, 9.67454488864393e-5, 9.6779968014042e-5, 9.67045419952542e-5, 9.65997841364419e-5, 9.64971180110533e-5
flux1:, 0.639063080639168, 9.73659621248751e-5, 9.70851168093608e-5, 9.69024790644396e-5, 9.696003358656e-5, 9.72048864355985e-5, 9.74371917153488e-5, 9.74728593517134e-5, 9.72892032025425e-5, 9.70408366665445e-5, 9.69323882524963e-5, 9.70463574310255e-5, 9.72711717267941e-5, 9.73979597282105e-5, 9.73062129887414e-5, 9.70763376720264e-5, 9.691869083841e-5, 9.69590559253646e-5, 9.70839188650418e-5, 9.70558158874705e-5, 9.68393620420208e-5, 9.674222939331e-5, 9.69974494531168e-5, 9.70878851978357e-5, 9.61961029769641e-5, 9.54809209058108e-5, 9.72275632771402e-5, 9.6302507550996e-5, 9.47409390172663e-5, 9.661501646968e-5, 1.02319226579818e-4, 9.23731033659545e-5, 8.3961104590837e-5, 9.19578869582726e-5, 9.50293584492305e-5, 9.28022291592518e-5, 9.33369321245307e-5, 9.55923375181558e-5, 9.426050858688e-5, 9.48208240318942e-5, 9.68344863043957e-5, 9.77814595788828e-5, 9.77449231478603e-5, 9.80210778297526e-5, 9.90278002929464e-5, 1.00215319143992e-4, 1.01024897409168e-4, 1.01445910789215e-4, 1.01820681891546e-4, 1.02393815019736e-4, 1.03110643713031e-4, 1.03752033807196e-4, 1.04178755183487e-4, 1.04436604396891e-4, 1.0466434175071e-4, 1.04938735052368e-4, 1.05212218068193e-4, 1.05376940810647e-4, 1.05373434621846e-4, 1.05240238803051e-4, 1.05066403011066e-4, 1.04901895934103e-4
flux1:, 0.639325529542921, 1.06855425873101e-4, 1.0656922507915e-4, 1.06371663893441e-4, 1.06417755188654e-4, 1.0666446044551e-4, 1.06913657426675e-4, 1.06974526780235e-4, 1.06813102512801e-4, 1.06573899318046e-4, 1.06458254007809e-4, 1.0655637252822e-4, 1.0677392868695e-4, 1.0691813999978e-4, 1.06868828333135e-4, 1.06685104537903e-4, 1.06546991763193e-4, 1.06568563496331e-4, 1.06663137708595e-4, 1.06642389347107e-4, 1.06492448335736e-4, 1.06479858562903e-4, 1.06768690786523e-4, 1.06833607155119e-4, 1.05932878785508e-4, 1.05286356320991e-4, 1.07169688136795e-4, 1.06237605322986e-4, 1.04662116610768e-4, 1.06828413576745e-4, 1.13179502451857e-4, 1.02206345290312e-4, 9.29196212067331e-5, 1.01922336400227e-4, 1.05201607266145e-4, 1.02736665282368e-4, 1.03144320678451e-4, 1.05713983975401e-4, 1.04093878392072e-4, 1.04478904697146e-4, 1.06610046152119e-4, 1.07619318957414e-4, 1.07470743149938e-4, 1.07604202410955e-4, 1.08556052691721e-4, 1.09751208024987e-4, 1.10544675737448e-4, 1.10887492433874e-4, 1.1115393384566e-4, 1.11640591547804e-4, 1.12311833186058e-4, 1.129254643651e-4, 1.1330729077964e-4, 1.13490159121462e-4, 1.13629969327663e-4, 1.13831792196507e-4, 1.14062623191448e-4, 1.14205699891649e-4, 1.14179861949142e-4, 1.14008888154755e-4, 1.13785715964919e-4, 1.13578149386506e-4
flux1:, 0.639587978446675, 1.17178090718298e-4, 1.16890781658419e-4, 1.16670896210147e-4, 1.16691641657873e-4, 1.16930912127059e-4, 1.17200515793027e-4, 1.17301138977131e-4, 1.17176609867147e-4, 1.16949840417042e-4, 1.16816846889723e-4, 1.16886020157586e-4, 1.17095054012882e-4, 1.1727272590548e-4, 1.17289008367695e-4, 1.17164175161189e-4, 1.17040162910064e-4, 1.17031594098048e-4, 1.1710057468146e-4, 1.17114254408211e-4, 1.1705918921394e-4, 1.17137101462479e-4, 1.17456769559749e-4, 1.17527091846743e-4, 1.16672811484339e-4, 1.16100582682838e-4, 1.18125353872757e-4, 1.17264637236523e-4, 1.15659807935987e-4, 1.18238026653252e-4, 1.25351727319466e-4, 1.13262676798296e-4, 1.03015227567799e-4, 1.13121387675045e-4, 1.16506910837331e-4, 1.13815227813767e-4, 1.13980081921039e-4, 1.16850635428914e-4, 1.14910047431558e-4, 1.15022129493393e-4, 1.17187452909022e-4, 1.1821759233012e-4, 1.17920977636472e-4, 1.1785317320204e-4, 1.18677940251054e-4, 1.19817915267649e-4, 1.20551284042889e-4, 1.20782541720234e-4, 1.20906149859214e-4, 1.21268030190318e-4, 1.21858427469804e-4, 1.22419940402161e-4, 1.22744814544505e-4, 1.22847886337829e-4, 1.22896509177317e-4, 1.23023021681892e-4, 1.23212754321325e-4, 1.23344408012721e-4, 1.23315804389002e-4, 1.23132246787416e-4, 1.22885624585606e-4, 1.22659329313299e-4
flux1:, 0.639850427350428, 1.2839523178206e-4, 1.28108229206133e-4, 1.27855051029621e-4, 1.27834833335653e-4, 1.28058565589239e-4, 1.28354648534031e-4, 1.28510529785459e-4, 1.28435131521007e-4, 1.28219502849538e-4, 1.28055770574681e-4, 1.28083524752835e-4, 1.2828605930273e-4, 1.28514829975791e-4, 1.28616350264996e-4, 1.28555969346303e-4, 1.28435580093345e-4, 1.28386963517628e-4, 1.28439944919885e-4, 1.28514641089318e-4, 1.28572715817905e-4, 1.28736170942043e-4, 1.29085261521883e-4, 1.29200471406652e-4, 1.28439983931413e-4, 1.27926794662073e-4, 1.30102534441473e-4, 1.29385509113818e-4, 1.27718963784641e-4, 1.30824115916774e-4, 1.3881525238584e-4, 1.25523245846032e-4, 1.14230517180415e-4, 1.25513925722341e-4, 1.28912576936073e-4, 1.26015257510857e-4, 1.25844325354325e-4, 1.28991299064e-4, 1.26722149629223e-4, 1.26490168048305e-4, 1.28610624774773e-4, 1.29622157020813e-4, 1.2915687995754e-4, 1.28851372198413e-4, 1.29493465717474e-4, 1.30523860205489e-4, 1.31159371469688e-4, 1.31255571022223e-4, 1.31215461461005e-4, 1.31427584981466e-4, 1.31911426256539e-4, 1.3240221119328e-4, 1.32662631971364e-4, 1.32686802574573e-4, 1.3264793212167e-4, 1.32702784074418e-4, 1.32857003905632e-4, 1.32988898360191e-4, 1.32977249156703e-4, 1.32806697315695e-4, 1.32563564473155e-4, 1.32343653835611e-4
flux1:, 0.640112876254181, 1.40568125970854e-4, 1.40279886032446e-4, 1.39980005857657e-4, 1.39903182739895e-4, 1.40105468695513e-4, 1.40436159551661e-4, 1.40662175745694e-4, 1.40644482406407e-4, 1.40434465197766e-4, 1.4022507455894e-4, 1.40201018295735e-4, 1.40401863857259e-4, 1.40698439154736e-4, 1.40898691180017e-4, 1.40900680286442e-4, 1.40770285365881e-4, 1.40674803129626e-4, 1.40724677351302e-4, 1.40881917917297e-4, 1.41057869625194e-4, 1.41291774490155e-4, 1.41671661669434e-4, 1.41875078065155e-4, 1.41239767821981e-4, 1.40750110563484e-4, 1.43091433339647e-4, 1.42572265531077e-4, 1.40797900356062e-4, 1.44526743625225e-4, 1.53501431566367e-4, 1.38921134843853e-4, 1.26501135346029e-4, 1.39011587345617e-4, 1.42356716898135e-4, 1.39279880987589e-4, 1.38719336107792e-4, 1.42114425053642e-4, 1.39533456464405e-4, 1.38924756844086e-4, 1.40939337772275e-4, 1.4190124507916e-4, 1.41265392047858e-4, 1.40714628815564e-4, 1.41145451714212e-4, 1.42029937742823e-4, 1.42541981058373e-4, 1.42492435977894e-4, 1.42284000307322e-4, 1.42338654584099e-4, 1.4270432633019e-4, 1.43114844829097e-4, 1.43308782384221e-4, 1.43259501296246e-4, 1.4314181630494e-4, 1.43133250822193e-4, 1.4325996201628e-4, 1.43403040901316e-4, 1.43424830944986e-4, 1.43288638037982e-4, 1.43071745330269e-4, 1.42879010720719e-4
flux1:, 0.640375325157934, 1.53757989936561e-4, 1.53464529791705e-4, 1.53103716012543e-4, 1.52956293176025e-4, 1.53133929391219e-4, 1.5350844022707e-4, 1.53817351348494e-4, 1.53861776433363e-4, 1.53648819118476e-4, 1.53379386566948e-4, 1.53296256913389e-4, 1.53501845739295e-4, 1.53879433655483e-4, 1.54184122532396e-4, 1.54239712133171e-4, 1.54085147656189e-4, 1.53940275367093e-4, 1.54000957102139e-4, 1.54253275077664e-4, 1.54537038386048e-4, 1.54818690604603e-4, 1.55234583716858e-4, 1.55568040241518e-4, 1.55068165640233e-4, 1.54550441014961e-4, 1.57076427176205e-4, 1.56781812014872e-4, 1.54845309318286e-4, 1.59266059685019e-4, 1.69316027526068e-4, 1.53362495289183e-4, 1.39735526719654e-4, 1.53503495485272e-4, 1.56768747683611e-4, 1.5353708464124e-4, 1.52582106701882e-4, 1.56201577165559e-4, 1.53346561178999e-4, 1.52372387900493e-4, 1.54249156272937e-4, 1.55143971726306e-4, 1.54354319042787e-4, 1.53581532103081e-4, 1.53805721637293e-4, 1.54533288430884e-4, 1.54912802330144e-4, 1.54720716615282e-4, 1.54355711538427e-4, 1.54263795800182e-4, 1.54516553688918e-4, 1.54848951335516e-4, 1.54980677560957e-4, 1.54866681594643e-4, 1.54681453685364e-4, 1.5462001164635e-4, 1.54727912186504e-4, 1.54890779853686e-4, 1.5495692598135e-4, 1.54868748501157e-4, 1.54692368738919e-4, 1.54538870671866e-4
flux1:, 0.640637774061688, 1.68026528066697e-4, 1.6772251900112e-4, 1.67287534314397e-4, 1.67058463361751e-4, 1.67210810316908e-4, 1.67638125774856e-4, 1.68039437097838e-4, 1.68146582458333e-4, 1.6792101780502e-4, 1.67579743142842e-4, 1.67433819504945e-4, 1.67650554898152e-4, 1.6811672621273e-4, 1.68523444963747e-4, 1.6861941442591e-4, 1.68428856537912e-4, 1.68236897780318e-4, 1.68320797585962e-4, 1.68669198054634e-4, 1.69037073464319e-4, 1.69339985189525e-4, 1.69801392100711e-4, 1.7030032987498e-4, 1.69923707014664e-4, 1.69317259095822e-4, 1.72050003055274e-4, 1.71974479793776e-4, 1.6982011776812e-4, 1.74967532678336e-4, 1.86167780682813e-4, 1.68754032979992e-4, 1.53841011230563e-4, 1.68886687418565e-4, 1.72092826975018e-4, 1.68722908008442e-4, 1.67418888970601e-4, 1.71251632177491e-4, 1.68173709413986e-4, 1.66886933989862e-4, 1.68629153709339e-4, 1.69455650617806e-4, 1.68544151196981e-4, 1.67599821806102e-4, 1.67656006653199e-4, 1.68244326878517e-4, 1.68500777323668e-4, 1.68182130718595e-4, 1.67685998458941e-4, 1.67475302901386e-4, 1.67637562280205e-4, 1.67906976366947e-4, 1.6798761392068e-4, 1.67819768173431e-4, 1.67578456503477e-4, 1.67474544570192e-4, 1.67571447720732e-4, 1.6775957604127e-4, 1.67874640064142e-4, 1.67838907300931e-4, 1.67706428807384e-4, 1.67592714434553e-4
flux1:, 0.640900222965441, 1.83437008384175e-4, 1.83117253097628e-4, 1.82597528400645e-4, 1.82279359183888e-4, 1.82407533165273e-4, 1.8289497094162e-4, 1.83394349921677e-4, 1.83562150875942e-4, 1.83315457152768e-4, 1.82894775502429e-4, 1.82685572780005e-4, 1.82917987247415e-4, 1.83473362873951e-4, 1.83972662324955e-4, 1.84094456790244e-4, 1.83861029011861e-4, 1.83628888209279e-4, 1.83744631536564e-4, 1.84177983240838e-4, 1.84596075376839e-4, 1.84894385034652e-4, 1.85414893206704e-4, 1.86104846367201e-4, 1.85819769344725e-4, 1.85063553798749e-4, 1.88026146037962e-4, 1.88133048435986e-4, 1.85710519133037e-4, 1.91587462420163e-4, 2.03997872765559e-4, 1.85031782120785e-4, 1.6875139595848e-4, 1.85096573881785e-4, 1.88309835437602e-4, 1.84804470921294e-4, 1.83239099847912e-4, 1.87292844497894e-4, 1.84046398881689e-4, 1.82531807223915e-4, 1.84177904305517e-4, 1.84950812766822e-4, 1.83958133037359e-4, 1.82911498891555e-4, 1.8286722779937e-4, 1.83361356128289e-4, 1.83521800100155e-4, 1.83102112065401e-4, 1.82508840834247e-4, 1.82219342686606e-4, 1.82328195773286e-4, 1.82562326122481e-4, 1.82609892270985e-4, 1.82400275651063e-4, 1.82112478187777e-4, 1.81974154026006e-4, 1.82065743264347e-4, 1.8228157726677e-4, 1.82444662355892e-4, 1.82457321680902e-4, 1.82361275311767e-4, 1.82275846656592e-4
flux1:, 0.641162671869194, 2.00055664512732e-4, 1.99716686770312e-4, 1.9910553418156e-4, 1.98694281037541e-4, 1.9879980480879e-4, 1.99351697354481e-4, 1.99951046753273e-4, 2.00176500594743e-4, 1.99903498654947e-4, 1.9940103224376e-4, 1.99130336208486e-4, 1.99379413881917e-4, 2.00017438594331e-4, 2.00595099174487e-4, 2.00730243199787e-4, 2.00453868592874e-4, 2.00192126156723e-4, 2.00342994110971e-4, 2.00839514437904e-4, 2.0126881767584e-4, 2.01541441197931e-4, 2.02137849834435e-4, 2.03033054875813e-4, 2.02795012386622e-4, 2.01836295184525e-4, 2.05050632912244e-4, 2.05278600668572e-4, 2.02548504437173e-4, 2.0913384479815e-4, 2.2280459261534e-4, 2.02185609116785e-4, 1.84450793543148e-4, 2.02131492336438e-4, 2.05453606419963e-4, 2.01798369292995e-4, 2.00085900693308e-4, 2.04390391217702e-4, 2.01022387280765e-4, 1.99381269563671e-4, 2.00998541662418e-4, 2.01745294900383e-4, 2.00712548863325e-4, 1.99639617208178e-4, 1.99581241635038e-4, 2.00047732727912e-4, 2.00153017300192e-4, 1.99662474084411e-4, 1.99007798797736e-4, 1.9868463676242e-4, 1.987868119214e-4, 1.99023604189332e-4, 1.99062363006519e-4, 1.98823641352021e-4, 1.98495676723863e-4, 1.98326944011662e-4, 1.98415955732406e-4, 1.98659769120924e-4, 1.98866849248357e-4, 1.98918232140976e-4, 1.98842789179009e-4, 1.98763993231921e-4
flux1:, 0.641425120772948, 2.17953139584014e-4, 2.17594585372134e-4, 2.16889723186355e-4, 2.16383971254754e-4, 2.16467135912274e-4, 2.17083875729861e-4, 2.17782038697277e-4, 2.18063179471159e-4, 2.17763747964974e-4, 2.17182389775054e-4, 2.16852842138718e-4, 2.17114850783762e-4, 2.17822712977497e-4, 2.18462785879205e-4, 2.18603934816601e-4, 2.18292083852546e-4, 2.18013583158631e-4, 2.181970288021e-4, 2.18727628151344e-4, 2.19129798255123e-4, 2.19363500683762e-4, 2.20054462625843e-4, 2.21158912567013e-4, 2.20919887675216e-4, 2.19721324008404e-4, 2.23206197694044e-4, 2.23480068355012e-4, 2.20416979761463e-4, 2.27678394889793e-4, 2.4265824061638e-4, 2.20274513635575e-4, 2.00988857847254e-4, 2.20066362122544e-4, 2.2361808435388e-4, 2.19780713605488e-4, 2.18041310373893e-4, 2.22647801424246e-4, 2.19188653418405e-4, 2.17520616393615e-4, 2.1919384526221e-4, 2.19948950747335e-4, 2.18909172026374e-4, 2.17879437890441e-4, 2.17898745934807e-4, 2.18416179124821e-4, 2.1851489252641e-4, 2.17982669727099e-4, 2.17296783075272e-4, 2.16982064613556e-4, 2.17127053719447e-4, 2.17410693150414e-4, 2.17469730507466e-4, 2.17214777683883e-4, 2.16849039904875e-4, 2.16648847638279e-4, 2.16734684586904e-4, 2.17005856980838e-4, 2.17252951322611e-4, 2.17332123720142e-4, 2.17257563492841e-4, 2.17157569236395e-4
flux1:, 0.641687569676701, 2.37205662574352e-4, 2.36831244023148e-4, 2.36034548438043e-4, 2.35433995058154e-4, 2.3549226551596e-4, 2.3616989928545e-4, 2.3696384638205e-4, 2.37301568135675e-4, 2.36981544075417e-4, 2.36328679730203e-4, 2.35942225457611e-4, 2.36208320709128e-4, 2.36968856977116e-4, 2.37656878962846e-4, 2.37803903144552e-4, 2.37471098134881e-4, 2.37189357066166e-4, 2.37397749386747e-4, 2.37930631438996e-4, 2.38273328534351e-4, 2.38464093510296e-4, 2.39268518107462e-4, 2.40579287442209e-4, 2.40297874883849e-4, 2.3884160709107e-4, 2.42611473560875e-4, 2.42855475919637e-4, 2.39447939929677e-4, 2.4735716772478e-4, 2.63703097065238e-4, 2.394294732148e-4, 2.18484208230093e-4, 2.39052476526118e-4, 2.42953808469653e-4, 2.38886635829564e-4, 2.37224725218101e-4, 2.42201835461428e-4, 2.38659592045946e-4, 2.370451282418e-4, 2.38862296987411e-4, 2.39660420641725e-4, 2.38631406742136e-4, 2.37695785524633e-4, 2.37875869019828e-4, 2.38523502100444e-4, 2.38664763072528e-4, 2.38113580592545e-4, 2.37414687018319e-4, 2.37139579476281e-4, 2.37372064195809e-4, 2.3774782354833e-4, 2.37858906171521e-4, 2.37600580512494e-4, 2.37195668311319e-4, 2.36957693504424e-4, 2.37036403006528e-4, 2.37334696886135e-4, 2.37621092179876e-4, 2.37720699497661e-4, 2.37628900311212e-4, 2.37478978078006e-4
flux1:, 0.641950018580454, 2.57895686965126e-4, 2.5751348853658e-4, 2.56630051067239e-4, 2.55933811085448e-4, 2.55960621169737e-4, 2.56691079775338e-4, 2.57577327698119e-4, 2.57976676030157e-4, 2.57647761953648e-4, 2.56933812113638e-4, 2.56490363050408e-4, 2.56747085962157e-4, 2.57541312532723e-4, 2.58267050242009e-4, 2.58427723081223e-4, 2.58093899627899e-4, 2.57821696269662e-4, 2.58044201852252e-4, 2.58549859372588e-4, 2.5881061949554e-4, 2.58963023432182e-4, 2.59898530997562e-4, 2.61410719056882e-4, 2.61061087920071e-4, 2.59349080486991e-4, 2.63413811974361e-4, 2.63564490016481e-4, 2.59811920154298e-4, 2.68359446477903e-4, 2.86145802909098e-4, 2.59843004591549e-4, 2.37115114073642e-4, 2.59303198738424e-4, 2.63654239417343e-4, 2.59299165131086e-4, 2.57785014090956e-4, 2.6321168836686e-4, 2.59570651910699e-4, 2.58057903195115e-4, 2.60095847787684e-4, 2.60964987416062e-4, 2.59944912382537e-4, 2.59127200195742e-4, 2.59530233135119e-4, 2.60376914582886e-4, 2.60603353608759e-4, 2.60045307195989e-4, 2.59335259080786e-4, 2.59113839949462e-4, 2.59466752572093e-4, 2.59975504109452e-4, 2.60170444402742e-4, 2.59921413510538e-4, 2.59472912236738e-4, 2.59186092606298e-4, 2.59250610427051e-4, 2.59577040382841e-4, 2.59907735539319e-4, 2.60028211042647e-4, 2.59907967936493e-4, 2.59683994334806e-4
flux1:, 0.642212467484207, 2.80111819971533e-4, 2.79733913360954e-4, 2.78770633978875e-4, 2.77975705672823e-4, 2.77959929023493e-4, 2.78731859333981e-4, 2.79707817630894e-4, 2.80178463867923e-4, 2.79857155560873e-4, 2.79093761407518e-4, 2.78590397216487e-4, 2.78821013658981e-4, 2.79630796592083e-4, 2.80389956735904e-4, 2.80579082863073e-4, 2.80267128474185e-4, 2.80015571329354e-4, 2.80240851691594e-4, 2.80696512153924e-4, 2.8086439508348e-4, 2.80989090525416e-4, 2.8207078608781e-4, 2.83783067986015e-4, 2.83360994176837e-4, 2.81411581427529e-4, 2.85777296753068e-4, 2.85793626651547e-4, 2.81700714768313e-4, 2.90906949981798e-4, 3.1023225675784e-4, 2.81747308171232e-4, 2.57099094830641e-4, 2.81068213963267e-4, 2.85934538680893e-4, 2.81229550924833e-4, 2.79887671602435e-4, 2.85844574889488e-4, 2.82068560784733e-4, 2.80666901698856e-4, 2.82979787358376e-4, 2.83935926473107e-4, 2.82902587781155e-4, 2.82196084401824e-4, 2.82855339135003e-4, 2.83950786773036e-4, 2.84293069338866e-4, 2.83727577916939e-4, 2.82990487218084e-4, 2.8281655817452e-4, 2.83306059671035e-4, 2.83979382006345e-4, 2.84287264594304e-4, 2.84059793664359e-4, 2.83561500539123e-4, 2.8321119115693e-4, 2.83251756865421e-4, 2.83608764157699e-4, 2.83995474522069e-4, 2.84147588093791e-4, 2.83998567640249e-4, 2.83685614014537e-4
flux1:, 0.642474916387961, 3.03948009017036e-4, 3.03589462560376e-4, 3.02553513359264e-4, 3.01653785905729e-4, 3.01580044897316e-4, 3.02380088887558e-4, 3.03445036504555e-4, 3.04000802473015e-4, 3.03706543135399e-4, 3.02904791773636e-4, 3.02335716774052e-4, 3.02522179977829e-4, 3.03332522869816e-4, 3.04127061871791e-4, 3.0436418270708e-4, 3.04097126231397e-4, 3.03875411244916e-4, 3.04094642661597e-4, 3.04487328824687e-4, 3.04562045043474e-4, 3.04671842532329e-4, 3.0591159595009e-4, 3.0783121369962e-4, 3.0735597874408e-4, 3.05197381670744e-4, 3.09868257464106e-4, 3.09736988516009e-4, 3.0530676342142e-4, 3.15227445246594e-4, 3.36217542676491e-4, 3.05385257849544e-4, 2.78665417021958e-4, 3.04601416293939e-4, 3.10007024670081e-4, 3.04892929977378e-4, 3.03699565748472e-4, 3.10260551426337e-4, 3.06300019431255e-4, 3.04981708633887e-4, 3.07594684725418e-4, 3.08639047958177e-4, 3.07552894255595e-4, 3.06922791025699e-4, 3.07840375364937e-4, 3.09210468319965e-4, 3.09684423656651e-4, 3.09098744299918e-4, 3.08302921104222e-4, 3.08150464131482e-4, 3.08773805897722e-4, 3.09630553680872e-4, 3.10075250267812e-4, 3.09880915580464e-4, 3.09326258849058e-4, 3.08895825059583e-4, 3.08900510017133e-4, 3.09291353322255e-4, 3.09751734574656e-4, 3.09956800304521e-4, 3.09791211914526e-4, 3.09386256490359e-4
flux1:, 0.642737365291714, 3.29502102377845e-4, 3.29179592824258e-4, 3.2807712121834e-4, 3.27063205462919e-4, 3.26913016080989e-4, 3.27727288795494e-4, 3.28882747300209e-4, 3.29540230599817e-4, 3.29293148075975e-4, 3.28462226010056e-4, 3.27819549693549e-4, 3.27944742263422e-4, 3.28745245088741e-4, 3.29582188077696e-4, 3.2988827802106e-4, 3.29686658018099e-4, 3.29502560793833e-4, 3.29712213195119e-4, 3.30039873939727e-4, 3.3002862177184e-4, 3.30133950086562e-4, 3.31540248685105e-4, 3.33686361881622e-4, 3.33198152309939e-4, 3.30860358868109e-4, 3.35841128800378e-4, 3.35576375721305e-4, 3.30803348253309e-4, 3.41528088436375e-4, 3.64334939482039e-4, 3.30980071099244e-4, 3.02026028108205e-4, 3.30128935756345e-4, 3.36058298929501e-4, 3.30484285070744e-4, 3.29374369944647e-4, 3.36599653814997e-4, 3.32401118546348e-4, 3.31110602118864e-4, 3.34019949488868e-4, 3.35139473783034e-4, 3.33949799778905e-4, 3.33340758682091e-4, 3.3449138762102e-4, 3.3613830125385e-4, 3.36745198966993e-4, 3.36117462906175e-4, 3.35220397226553e-4, 3.35047665756826e-4, 3.35784373644202e-4, 3.36829331551977e-4, 3.37427712424616e-4, 3.37277054123262e-4, 3.36660463451315e-4, 3.36133095449624e-4, 3.36088433896903e-4, 3.36515934669647e-4, 3.37071098330884e-4, 3.37358663184773e-4, 3.37200204551374e-4, 3.36712403157391e-4
flux1:, 0.642999814195467, 3.56874031122197e-4, 3.56604343903658e-4, 3.55439738797934e-4, 3.5429973950711e-4, 3.54053319677245e-4, 3.54868790647536e-4, 3.56118173435309e-4, 3.56894695711931e-4, 3.56713356420655e-4, 3.55859928435653e-4, 3.55135170459941e-4, 3.55185028614269e-4, 3.55970242334858e-4, 3.5685922128718e-4, 3.57252980123773e-4, 3.57132863725468e-4, 3.56993849622374e-4, 3.57197711123979e-4, 3.57468290647617e-4, 3.57381024966769e-4, 3.57485682002485e-4, 3.59063987534903e-4, 3.614686231142e-4, 3.61021996000827e-4, 3.5852875287204e-4, 3.63827471777054e-4, 3.63464806151847e-4, 3.58329639334277e-4, 3.69973965108998e-4, 3.94770361528651e-4, 3.58709874507772e-4, 3.27350893062814e-4, 3.57823892640981e-4, 3.64232763785825e-4, 3.58159668952077e-4, 3.57041683550324e-4, 3.64974006898651e-4, 3.60489640018143e-4, 3.59158487220548e-4, 3.62338236689179e-4, 3.63509228543002e-4, 3.62162283105671e-4, 3.6150956236321e-4, 3.62849425039861e-4, 3.64756430294619e-4, 3.65486294784664e-4, 3.64790507758623e-4, 3.63746010386266e-4, 3.63502540428924e-4, 3.6431872123535e-4, 3.65543574857763e-4, 3.663047126598e-4, 3.6620688030234e-4, 3.65524910302522e-4, 3.64885449786339e-4, 3.64777207540783e-4, 3.65242189504949e-4, 3.65912990525025e-4, 3.66316382911647e-4, 3.66196601708578e-4, 3.65645074968195e-4
flux1:, 0.64326226309922, 3.86163940967185e-4, 3.85962662237971e-4, 3.84738589673976e-4, 3.8345974365756e-4, 3.83098173094752e-4, 3.83903668131581e-4, 3.85251222649819e-4, 3.86162450186624e-4, 3.86062049390923e-4, 3.85190505888236e-4, 3.84376579813937e-4, 3.84341734641756e-4, 3.85110369925395e-4, 3.86060351695573e-4, 3.86554766515987e-4, 3.8652673469744e-4, 3.86441429467066e-4, 3.86651526430191e-4, 3.86880289358455e-4, 3.86724489015347e-4, 3.86822538064983e-4, 3.88575962187002e-4, 3.91282294242703e-4, 3.90937101046415e-4, 3.88299750273349e-4, 3.93930356444792e-4, 3.93516829281066e-4, 3.87983665144153e-4, 4.006762885992e-4, 4.27647535795322e-4, 3.88692444157199e-4, 3.54752861122537e-4, 3.87793138849165e-4, 3.94625962501107e-4, 3.88026626377893e-4, 3.86802114123513e-4, 3.95466558894453e-4, 3.9066184549699e-4, 3.89226102065892e-4, 3.92639749899965e-4, 3.93834050524064e-4, 3.92281423354085e-4, 3.91523172816235e-4, 3.93001887495002e-4, 3.95141649743939e-4, 3.95978854856411e-4, 3.95190890831171e-4, 3.93957070129557e-4, 3.93592313945505e-4, 3.94447266497294e-4, 3.95833667805347e-4, 3.96759139547187e-4, 3.96721595854592e-4, 3.95973671560712e-4, 3.95210269991317e-4, 3.95024406715492e-4, 3.95524292454766e-4, 3.96327179763302e-4, 3.96877781269365e-4, 3.96830556414447e-4, 3.9624018663187e-4
flux1:, 0.643524712002974, 4.17470616366984e-4, 4.17351272057647e-4, 4.16069523201255e-4, 4.14640445911675e-4, 4.14147789078886e-4, 4.14934400755714e-4, 4.16383595853281e-4, 4.17441235677956e-4, 4.17432540891395e-4, 4.16546071820046e-4, 4.15639408397018e-4, 4.15516091842648e-4, 4.16269288040301e-4, 4.17285128923491e-4, 4.17884906418593e-4, 4.17954100539791e-4, 4.179337820788e-4, 4.18170088505802e-4, 4.18375907251636e-4, 4.18152030720078e-4, 4.18226457974159e-4, 4.20156496390515e-4, 4.23214747839912e-4, 4.23026448624202e-4, 4.20240953631142e-4, 4.26225216547102e-4, 4.25807631902435e-4, 4.19824650091606e-4, 4.33692726143891e-4, 4.63027013527516e-4, 4.20983309054209e-4, 3.84285229125265e-4, 4.20078753748521e-4, 4.27289113538783e-4, 4.20145830684497e-4, 4.18729355412065e-4, 4.28136708529375e-4, 4.22994433757006e-4, 4.21410656869395e-4, 4.25025522551258e-4, 4.26217986951221e-4, 4.24423604135976e-4, 4.23511726292795e-4, 4.25084729840059e-4, 4.27429193163396e-4, 4.28359078240777e-4, 4.27462468855677e-4, 4.26009040964272e-4, 4.25480996873618e-4, 4.26334845428869e-4, 4.27858925668536e-4, 4.289440904459e-4, 4.28972417880258e-4, 4.28161142952822e-4, 4.27266613940024e-4, 4.26990483571572e-4, 4.27518523405938e-4, 4.2846188219322e-4, 4.29183286579463e-4, 4.29238542817053e-4, 4.28634699774461e-4
flux1:, 0.643787160906727, 4.5089047995324e-4, 4.50864274340196e-4, 4.49527294127811e-4, 4.47940448466162e-4, 4.47305457893808e-4, 4.48066270714099e-4, 4.49617885838988e-4, 4.5082782979089e-4, 4.50917024075081e-4, 4.50019302041723e-4, 4.49021753550039e-4, 4.48811887161975e-4, 4.49550955894412e-4, 4.50630453040267e-4, 4.51330724959674e-4, 4.51497811242221e-4, 4.51557578275801e-4, 4.51846680300202e-4, 4.52048231519044e-4, 4.51746916821366e-4, 4.51770293640816e-4, 4.53877345874937e-4, 4.57339112870741e-4, 4.57350542024267e-4, 4.54398360555822e-4, 4.60766941541288e-4, 4.60381091635111e-4, 4.53884185094307e-4, 4.69039758752204e-4, 5.00919192094332e-4, 4.55587580698819e-4, 4.15952478966478e-4, 4.54673916151743e-4, 4.62243810081655e-4, 4.54543552668838e-4, 4.52878802029973e-4, 4.6303161602127e-4, 4.57551251775554e-4, 4.55807770085869e-4, 4.59608972245214e-4, 4.60784796793251e-4, 4.58729178080473e-4, 4.57636486372312e-4, 4.59275129872145e-4, 4.61804730550371e-4, 4.62819738311734e-4, 4.6181007649185e-4, 4.6012363229535e-4, 4.59405846697464e-4, 4.60226709410867e-4, 4.61864092622526e-4, 4.63100006351983e-4, 4.63197813132626e-4, 4.6232884344146e-4, 4.6130161856615e-4, 4.60925408081649e-4, 4.61470909906951e-4, 4.6255275361134e-4, 4.63456022403528e-4, 4.63633956017232e-4, 4.63037288324656e-4
flux1:, 0.64404960981048, 4.86517328894528e-4, 4.86593500561868e-4, 4.85206318853175e-4, 4.83460274035947e-4, 4.8267738052694e-4, 4.83406557428777e-4, 4.8505678290395e-4, 4.86417963446099e-4, 4.86607334890403e-4, 4.85704462122814e-4, 4.84624688523826e-4, 4.84335263158026e-4, 4.85059442441443e-4, 4.86191444380034e-4, 4.86977867228399e-4, 4.87240572869926e-4, 4.87399920627632e-4, 4.87773040746805e-4, 4.87985892264923e-4, 4.87587590969647e-4, 4.87524557401934e-4, 4.89808010372959e-4, 4.93720154383863e-4, 4.93956480258399e-4, 4.90809100971489e-4, 4.97601650285016e-4, 4.97265019525727e-4, 4.90183798607565e-4, 5.06714386348783e-4, 5.41308503220368e-4, 4.92482911529347e-4, 4.49731820203988e-4, 4.91549648707244e-4, 4.99503633113486e-4, 4.91232213354354e-4, 4.89300815293121e-4, 5.00200742089838e-4, 4.94393308313981e-4, 4.92514282235252e-4, 4.96515383018609e-4, 4.97675850434926e-4, 4.95356894234762e-4, 4.94079134528718e-4, 4.95776280347229e-4, 4.98486382580564e-4, 4.99590299713432e-4, 4.98477339025909e-4, 4.96563603549819e-4, 4.95649263668734e-4, 4.96418576316868e-4, 4.98148844451816e-4, 4.99524321731957e-4, 4.99693183703049e-4, 4.98774710979411e-4, 4.97619351227734e-4, 4.9713769048014e-4, 4.9768741520055e-4, 4.98895017277658e-4, 4.99976016428456e-4, 5.00282986936145e-4, 4.99705371568255e-4
flux1:, 0.644312058714234, 5.24442810188643e-4, 5.24629486941308e-4, 5.23201688913015e-4, 5.21302786322606e-4, 5.20372238054646e-4, 5.21063649407782e-4, 5.22802496701929e-4, 5.24306555714839e-4, 5.24595792532993e-4, 5.23698114135284e-4, 5.22552275936535e-4, 5.221942970546e-4, 5.22899057412934e-4, 5.2406296736809e-4, 5.24913032916152e-4, 5.25267784688284e-4, 5.25550454056306e-4, 5.26041389613302e-4, 5.26276774046751e-4, 5.2575398518831e-4, 5.25564981698349e-4, 5.28022739931519e-4, 5.32422091488333e-4, 5.328900076906e-4, 5.29516154767947e-4, 5.36780576846459e-4, 5.36490260458718e-4, 5.2875508890758e-4, 5.46720432371244e-4, 5.84183468482379e-4, 5.31648538020632e-4, 4.85600788922948e-4, 5.30686518003606e-4, 5.39097877067392e-4, 5.3023446342266e-4, 5.28055711598631e-4, 5.39710424285236e-4, 5.33589894680477e-4, 5.31631320737509e-4, 5.3587940131761e-4, 5.37044948188591e-4, 5.34475281231486e-4, 5.33027737120925e-4, 5.34797669083488e-4, 5.37700733831111e-4, 5.3891000810379e-4, 5.37716999943518e-4, 5.35599736389857e-4, 5.34502188542305e-4, 5.35217209371627e-4, 5.37026896517874e-4, 5.38530184854317e-4, 5.38769507894316e-4, 5.37811417673942e-4, 5.36538667243058e-4, 5.35952269914121e-4, 5.3649290095094e-4, 5.37804549319545e-4, 5.39043904269829e-4, 5.39470762360132e-4, 5.38913206881007e-4
flux1:, 0.644574507617987, 5.64757472710664e-4, 5.65062799676541e-4, 5.63610168098759e-4, 5.61573345435967e-4, 5.60500546578969e-4, 5.61146222340148e-4, 5.62956472853524e-4, 5.64588164443855e-4, 5.64975883417391e-4, 5.64099304068724e-4, 5.62911046995026e-4, 5.62498423434242e-4, 5.63174752449618e-4, 5.64341457220731e-4, 5.65226569854296e-4, 5.65669750526584e-4, 5.66102884041758e-4, 5.66746437673246e-4, 5.67012139250136e-4, 5.66333839706534e-4, 5.65979248417926e-4, 5.68606728491955e-4, 5.73516673706894e-4, 5.74207918733447e-4, 5.70581825402306e-4, 5.78373017753163e-4, 5.78109441265446e-4, 5.69657982618717e-4, 5.89093648134933e-4, 6.29565988278069e-4, 5.73093985125675e-4, 5.23564780173661e-4, 5.72104226844541e-4, 5.81092071634323e-4, 5.71605397588594e-4, 5.69227126538348e-4, 5.8165525384076e-4, 5.75228340272488e-4, 5.73266909335102e-4, 5.77841042573071e-4, 5.7905112249399e-4, 5.76252809219197e-4, 5.74662433695611e-4, 5.76535182439272e-4, 5.79658138585448e-4, 5.80999872955826e-4, 5.79760246740896e-4, 5.77477148532656e-4, 5.76226937893401e-4, 5.76900081874571e-4, 5.78783611361757e-4, 5.80403223572746e-4, 5.80709888459344e-4, 5.79722657517377e-4, 5.78349052194121e-4, 5.77666190686926e-4, 5.78187537083816e-4, 5.79576139254757e-4, 5.80941776777337e-4, 5.81464839667111e-4, 5.80917646880939e-4
flux1:, 0.64483695652174, 6.0755210043641e-4, 6.07985361343987e-4, 6.0653090143774e-4, 6.04379616540752e-4, 6.03173895887924e-4, 6.03762623951946e-4, 6.05619430112517e-4, 6.07357521084974e-4, 6.07842610167401e-4, 6.07009164846654e-4, 6.05809040073594e-4, 6.05357808164072e-4, 6.05992686999867e-4, 6.07126636352934e-4, 6.08014354620554e-4, 6.08542787760992e-4, 6.0915558380418e-4, 6.09986950429581e-4, 6.10290255150491e-4, 6.09427633784017e-4, 6.08871409371183e-4, 6.11660150866487e-4, 6.17089760767988e-4, 6.17988091587753e-4, 6.14096986737004e-4, 6.22475457690579e-4, 6.22211180809633e-4, 6.12993048003814e-4, 6.33920023350982e-4, 6.77533338961388e-4, 6.16881029409693e-4, 5.63678353482926e-4, 6.15882439991974e-4, 6.25600640428398e-4, 6.15447862271025e-4, 6.1293072338587e-4, 6.26163686548413e-4, 6.19420196464629e-4, 6.17537488762986e-4, 6.22541009948045e-4, 6.23850902845695e-4, 6.2084888456302e-4, 6.19143915789797e-4, 6.21155380673655e-4, 6.24532758706931e-4, 6.26039710050125e-4, 6.24791747017328e-4, 6.22388277147805e-4, 6.21027545794777e-4, 6.21682902608512e-4, 6.23641358947822e-4, 6.25365806147155e-4, 6.25733478229033e-4, 6.24726867760841e-4, 6.23273928101235e-4, 6.22511521540948e-4, 6.23009931457834e-4, 6.24447800196454e-4, 6.25899485433462e-4, 6.2648376715495e-4, 6.25928713921962e-4
flux1:, 0.645099405425493, 6.52918958510207e-4, 6.53491420706192e-4, 6.52065620376377e-4, 6.49831018327982e-4, 6.48504188301448e-4, 6.49020557004875e-4, 6.50891675861176e-4, 6.52710008531924e-4, 6.53292413091475e-4, 6.52530008454198e-4, 6.51354591733148e-4, 6.50882785541442e-4, 6.51460805725635e-4, 6.52522720895285e-4, 6.53378539982862e-4, 6.53988998130346e-4, 6.54811166066763e-4, 6.55866513162112e-4, 6.56218693832249e-4, 6.55150998292443e-4, 6.54362992950651e-4, 6.57299142417545e-4, 6.63244944722498e-4, 6.6433490669208e-4, 6.60184011865236e-4, 6.69214784918122e-4, 6.68926519321607e-4, 6.58905054220732e-4, 6.81343156983854e-4, 7.2822791248955e-4, 6.63133965177238e-4, 6.06055487367922e-4, 6.62168084590221e-4, 6.72788744852902e-4, 6.61917298270605e-4, 6.5931621027611e-4, 6.73396574474088e-4, 6.66302407091204e-4, 6.64567933340571e-4, 6.70116260496728e-4, 6.71591617367029e-4, 6.684075114564e-4, 6.66607106536905e-4, 6.68787335215211e-4, 6.72451704862936e-4, 6.74155283284651e-4, 6.72935842698079e-4, 6.70458383423536e-4, 6.6903401833978e-4, 6.69702041373156e-4, 6.7174018568774e-4, 6.73556627988153e-4, 6.73974681025384e-4, 6.72956273167074e-4, 6.7144932625272e-4, 6.70633440956408e-4, 6.71114830301415e-4, 6.72578731060052e-4, 6.74073587996766e-4, 6.74677386750473e-4, 6.740911710612e-4
flux1:, 0.645361854329247, 7.0095258938125e-4, 7.01677875105619e-4, 7.00318225976309e-4, 6.98037860167389e-4, 6.96602975251459e-4, 6.97027069690488e-4, 6.98873586281563e-4, 7.00741950270221e-4, 7.01422665847446e-4, 7.00764089335411e-4, 6.99655114150126e-4, 6.99183432915675e-4, 6.99689243155503e-4, 7.0063880451093e-4, 7.01426979647841e-4, 7.02114742911689e-4, 7.03175099715605e-4, 7.04493284347841e-4, 7.04914719319672e-4, 7.03633987361085e-4, 7.02590479443313e-4, 7.05653454438646e-4, 7.12103362760699e-4, 7.13378783103885e-4, 7.08992651773693e-4, 7.18744768324128e-4, 7.18425997417625e-4, 7.07576867693234e-4, 7.31558934606349e-4, 7.81852425099358e-4, 7.12035796398234e-4, 6.50866397910531e-4, 7.11167364624205e-4, 7.22862756705013e-4, 7.11214867026093e-4, 7.0856209745968e-4, 7.23538872345981e-4, 7.1603312792902e-4, 7.14489969499246e-4, 7.20696688374304e-4, 7.22407058898916e-4, 7.19054831900943e-4, 7.17161252961761e-4, 7.19523693666713e-4, 7.23495595771446e-4, 7.25418320231507e-4, 7.24256856253353e-4, 7.21746631089897e-4, 7.20303794552588e-4, 7.21015562605287e-4, 7.23137938488673e-4, 7.25030064326596e-4, 7.25482171857692e-4, 7.24455797320163e-4, 7.22922482650339e-4, 7.2208810779e-4, 7.22570066066827e-4, 7.24045567177839e-4, 7.25543390242562e-4, 7.26123050024014e-4, 7.25480945540076e-4
flux1:, 0.645624303233, 7.5174988129234e-4, 7.52643783062761e-4, 7.51393749652409e-4, 7.49110259000448e-4, 7.47580936809829e-4, 7.47888765468408e-4, 7.49666078222334e-4, 7.51550604826603e-4, 7.52330827054939e-4, 7.51812274031494e-4, 7.50816065165825e-4, 7.50369286394206e-4, 7.5079036687634e-4, 7.51588251165003e-4, 7.52271402923714e-4, 7.53028122288756e-4, 7.54353625785898e-4, 7.55978699561837e-4, 7.56503544410495e-4, 7.55017229027062e-4, 7.53699585313306e-4, 7.568612114063e-4, 7.6379965176445e-4, 7.65269837087001e-4, 7.60689668981507e-4, 7.71236428218484e-4, 7.70907862132173e-4, 7.59214903236277e-4, 7.84798576517297e-4, 8.38651563165259e-4, 7.63811128383917e-4, 6.98321549266494e-4, 7.63124168299547e-4, 7.76051357425751e-4, 7.63570233881501e-4, 7.60864242902156e-4, 7.76786305060516e-4, 7.6878305935459e-4, 7.67439259122583e-4, 7.74403544395825e-4, 7.76416309671095e-4, 7.72900868435192e-4, 7.70896172451772e-4, 7.73430531612332e-4, 7.77710259375958e-4, 7.79859270716466e-4, 7.78773286870555e-4, 7.76262285149278e-4, 7.74839826173401e-4, 7.75622375027326e-4, 7.77829607565418e-4, 7.79775297516198e-4, 7.80237864882495e-4, 7.79201982821015e-4, 7.77670509376251e-4, 7.76860565116899e-4, 7.77373175074549e-4, 7.78857519898881e-4, 7.80324787726828e-4, 7.80838458595478e-4, 7.8011706526836e-4
flux1:, 0.645886752136753, 8.05409279902945e-4, 8.06489068206767e-4, 8.05396804473576e-4, 8.03156941643598e-4, 8.01547477671588e-4, 8.01712056635304e-4, 8.03370868558016e-4, 8.05233797742365e-4, 8.06113379018403e-4, 8.05772838675908e-4, 8.0494022960997e-4, 8.0454911795283e-4, 8.04878299631977e-4, 8.05487104690331e-4, 8.06024652777532e-4, 8.0683594336494e-4, 8.08451339042271e-4, 8.10435269291345e-4, 8.11114659597349e-4, 8.09445620335077e-4, 8.0783746455287e-4, 8.11061803298119e-4, 8.18474823644293e-4, 8.20166958984393e-4, 8.15444411235388e-4, 8.26864275129163e-4, 8.26579848609968e-4, 8.14029229442829e-4, 8.4130373790656e-4, 8.98884103050199e-4, 8.18699553698239e-4, 7.48646397446437e-4, 8.18289654338825e-4, 8.32581398033435e-4, 8.19217733644792e-4, 8.16420637199418e-4, 8.33329931561574e-4, 8.24724184023785e-4, 8.23551723152195e-4, 8.31349830677976e-4, 8.33725814277287e-4, 8.30044841227577e-4, 8.2789298491312e-4, 8.30563536965395e-4, 8.3512675845368e-4, 8.37489785475435e-4, 8.36482530265357e-4, 8.33992151134099e-4, 8.32620911919082e-4, 8.33494878746479e-4, 8.35781276214211e-4, 8.37750742441306e-4, 8.38191459844956e-4, 8.37137576477547e-4, 8.3563480901198e-4, 8.34898449585807e-4, 8.35483708240412e-4, 8.36986783071078e-4, 8.38398649622193e-4, 8.38808172860033e-4, 8.37986385740571e-4
flux1:, 0.646149201040506, 8.62029195313667e-4, 8.6331258015103e-4, 8.62429726711968e-4, 8.60284025664904e-4, 8.58610342989329e-4, 8.58603232891733e-4, 8.6009032625493e-4, 8.61889170339192e-4, 8.62864696667192e-4, 8.62740544062365e-4, 8.62127308786718e-4, 8.61830624484857e-4, 8.62067824942354e-4, 8.62451699123146e-4, 8.62797473268203e-4, 8.6364073885178e-4, 8.65568834431843e-4, 8.6797377117753e-4, 8.68876824094411e-4, 8.67060744133172e-4, 8.65144369439447e-4, 8.68388337445582e-4, 8.76267515512687e-4, 8.78224632161519e-4, 8.73413424731952e-4, 8.85791316012838e-4, 8.85638438416026e-4, 8.72212638312694e-4, 9.01299161829697e-4, 9.62791736860655e-4, 8.76925526206458e-4, 8.0205255619685e-4, 8.76889861770742e-4, 8.92653876630419e-4, 8.78371179724523e-4, 8.75415743281147e-4, 8.93342035128591e-4, 8.84018415197886e-4, 8.82959875255941e-4, 8.91642481199433e-4, 8.94434071678303e-4, 8.90582627380058e-4, 8.88236634611255e-4, 8.90986613786938e-4, 8.95785012239207e-4, 8.98329673160009e-4, 8.97390361706795e-4, 8.94932814162418e-4, 8.93637114595741e-4, 8.94617383058013e-4, 8.96970696591505e-4, 8.98925775468092e-4, 8.99302638489949e-4, 8.9821388221972e-4, 8.96763343993659e-4, 8.96153709923126e-4, 8.96863706200604e-4, 8.98407123654204e-4, 8.99747200372072e-4, 9.0001777255183e-4, 8.99075559952025e-4
flux1:, 0.64641164994426, 9.21705832498936e-4, 9.23209808740293e-4, 9.22590651043963e-4, 9.20593840173047e-4, 9.18875111255075e-4, 9.18668117198058e-4, 9.19926777541655e-4, 9.21613076434265e-4, 9.22675967979276e-4, 9.22806030730898e-4, 9.2247369462643e-4, 9.22319847757279e-4, 9.2247267454282e-4, 9.22595797761853e-4, 9.22695404217668e-4, 9.23538358350248e-4, 9.25800772415292e-4, 9.28700243180336e-4, 9.2991258418735e-4, 9.2799345204236e-4, 9.25746418448162e-4, 9.28961164196265e-4, 9.3730544025285e-4, 9.39580347524592e-4, 9.34727443840479e-4, 9.48156022174304e-4, 9.48250091792193e-4, 9.33923243778047e-4, 9.64968979327764e-4, 0.00103057164023574, 9.38671576895919e-4, 8.58711948940872e-4, 9.390987063495e-4, 9.56425403683736e-4, 9.41202930489977e-4, 9.38007824561838e-4, 9.5696648454525e-4, 9.46808709961676e-4, 9.45789960981639e-4, 9.55385757147566e-4, 9.58637743434582e-4, 9.54614457584974e-4, 9.52027098130742e-4, 9.54788427742109e-4, 9.59755449675572e-4, 9.62432064305991e-4, 9.61538335336436e-4, 9.5912013952253e-4, 9.57921910109317e-4, 9.59021207510767e-4, 9.61424936532204e-4, 9.63320042495813e-4, 9.635811896296e-4, 9.62431188100134e-4, 9.61051072734158e-4, 9.60622703469502e-4, 9.61516927640109e-4, 9.63131674200472e-4, 9.64389999323146e-4, 9.64487897394234e-4, 9.63403076864199e-4
flux1:, 0.646674098848013, 9.84530804221152e-4, 9.86270617270788e-4, 9.85971756875076e-4, 9.841838090534e-4, 9.8244441635249e-4, 9.82011143548773e-4, 9.82981220415108e-4, 9.84499210130823e-4, 9.85634243540516e-4, 9.86055465967046e-4, 9.8607222186802e-4, 9.86120166650388e-4, 9.86203305326908e-4, 9.8602767393305e-4, 9.85816300729898e-4, 9.86616510345674e-4, 9.89234609372537e-4, 9.92713219958851e-4, 9.94333287130068e-4, 9.92358019894113e-4, 9.89750869882416e-4, 9.92883756247677e-4, 0.00100169884224661, 0.0010043453697141, 9.99483590184642e-4, 0.00101406404038797, 0.00101453854066198, 9.99274398915413e-4, 0.00103244196117903, 0.00110235902160145, 0.00100406102280972, 9.18739888697458e-4, 0.00100502255809936, 0.00102399930525729, 0.00100783189244781, 0.00100432202619499, 0.00102431569561592, 0.00101321466032139, 0.00101216054075454, 0.00102268503299696, 0.00102643767568477, 0.00102225091121836, 0.00101938648416602, 0.00102209288191972, 0.00102715357120628, 0.00102990091883061, 0.00102902273771413, 0.00102664913243487, 0.00102557345933165, 0.0010268081045505, 0.00102924615352806, 0.00103103110544957, 0.00103111575367158, 0.0010298679723974, 0.00102856925810231, 0.00102837538596458, 0.00102951766498373, 0.00103124106758466, 0.00103241114122255, 0.00103230036562688, 0.00103104414980472
flux1:, 0.646936547751766, 0.00105058894122009, 0.00105257735242165, 0.00105265787119063, 0.00105114538631028, 0.00104941679354553, 0.00104873380667466, 0.00104935152515347, 0.00105063709368274, 0.00105182164348743, 0.00105257029274665, 0.00105301167178408, 0.00105333078066167, 0.00105336437817622, 0.00105284755578857, 0.00105224885356648, 0.00105295441992777, 0.00105595009499545, 0.00106010161222538, 0.00106223546338098, 0.00106024894175411, 0.0010572447464586, 0.00106024170911631, 0.00106953734432926, 0.00107260089424613, 0.00106774446824263, 0.00108358638758482, 0.00108458088618818, 0.00106833407619414, 0.00110378900906502, 0.00117822364852698, 0.00107315418921179, 9.82191024915533e-4, 0.00107469997877589, 0.00109542832205042, 0.00107832311250801, 0.00107445065821148, 0.00109547479915049, 0.00108333355555453, 0.00108218284304597, 0.00109365007990741, 0.00109794337381219, 0.00109361568331586, 0.00109046018899916, 0.00109306090951783, 0.00109814392348761, 0.00110089677773722, 0.00110000069261081, 0.00109767949558378, 0.00109675990905426, 0.00109815631523261, 0.00110061923916501, 0.00110224380565459, 0.00110208443221122, 0.00110069212769668, 0.00109947688296916, 0.00109956679102548, 0.00110102233337872, 0.00110289520623735, 0.0011039712297398, 0.00110361029926582, 0.00110214281010281
flux1:, 0.647198996655519, 0.00111995667938946, 0.00112220360419737, 0.00112272552744925, 0.00112156301568117, 0.00111988512751344, 0.00111893257851894, 0.00111913031761412, 0.00112011058646841, 0.00112131470960606, 0.00112242690028611, 0.00112337585283876, 0.0011240447212222, 0.00112405222752397, 0.00112314578753661, 0.00112207227358538, 0.00112262353116981, 0.00112601948768924, 0.00113094351250082, 0.00113369917012823, 0.00113174085492834, 0.00112829691556513, 0.00113110494637259, 0.00114089083706705, 0.00114440044543535, 0.00113954430354982, 0.00115676442231134, 0.00115841325789418, 0.00114113369998565, 0.00117903337273174, 0.00125818114726565, 0.00114595907164036, 0.0010490691511172, 0.00114811671643799, 0.00117072818949196, 0.00115269894256361, 0.00114846046011577, 0.00117051193406507, 0.00115724663703561, 0.00115596281206389, 0.00116839708089259, 0.0011732748415737, 0.00116884436095446, 0.00116541165939498, 0.00116788298107396, 0.00117293243679527, 0.00117562938173298, 0.00117468200533633, 0.00117242556422449, 0.00117170735301122, 0.00117330759493839, 0.00117579924668981, 0.00117721890127519, 0.00117674464550198, 0.0011751515552478, 0.00117401151796482, 0.00117442807071575, 0.00117626096834202, 0.00117832567857964, 0.00117930110289164, 0.00117864131229687, 0.00117690842104365
flux1:, 0.647461445559273, 0.00119270128151596, 0.0011952137445743, 0.00119624247843488, 0.0011955130877782, 0.00119393478466135, 0.00119269652614336, 0.00119240283279335, 0.00119299658582131, 0.00119418386780377, 0.00119569606415804, 0.00119724219501681, 0.00119834655589723, 0.00119835263714155, 0.00119700192095063, 0.00119535706238977, 0.00119568897206362, 0.00119950830881807, 0.00120530603785304, 0.00120878847782506, 0.00120689140132262, 0.00120296296133312, 0.00120553250311233, 0.00121581416397065, 0.00121977795976699, 0.00121490067340035, 0.0012336203516748, 0.00123604460303049, 0.0012176842405345, 0.00125817112678925, 0.00134221643944022, 0.00122245400877263, 0.00111934864732718, 0.0012252325015884, 0.00124989884489496, 0.00123095905959315, 0.00122640498610753, 0.00124949212269155, 0.00123502903271544, 0.0012336043712978, 0.00124704890691493, 0.00125256131552515, 0.00124807938616025, 0.00124441181123544, 0.00124676388406565, 0.00125174877456571, 0.00125433883221706, 0.00125330866871748, 0.00125113297018795, 0.00125067316199318, 0.00125253800218258, 0.00125508121551607, 0.00125626332489335, 0.00125540440155683, 0.00125354624179594, 0.00125246174636842, 0.00125323911536845, 0.00125551042488963, 0.00125781029110767, 0.0012586784503736, 0.00125766464819556, 0.00125559734001824
flux1:, 0.647723894463026, 0.00126888096489927, 0.0012716631979158, 0.00127326756360958, 0.00127306288386757, 0.00127164160845875, 0.00127010496298128, 0.00126924506086231, 0.00126936407045088, 0.00127049296241832, 0.00127244208039404, 0.00127467993498314, 0.00127631005412062, 0.00127633920055254, 0.00127448476724036, 0.00127216656899309, 0.00127221135365048, 0.00127647636704221, 0.00128324611898529, 0.00128755382139852, 0.00128574617743806, 0.00128129155533937, 0.00128357867778128, 0.00129435449055368, 0.00129875969053581, 0.001293829088133, 0.00131417075599775, 0.00131747528307513, 0.00129799567372344, 0.00134119701699301, 0.00143031380747838, 0.00130261709459753, 0.00119300258151603, 0.00130601339279279, 0.00133294819626761, 0.00131310452413234, 0.00130833902198682, 0.00133249129539172, 0.00131676095158275, 0.00131521311323428, 0.0013297335768815, 0.00133593714899267, 0.00133146228001176, 0.00132762540852552, 0.00132990313762935, 0.00133482266862848, 0.00133726964098561, 0.00133612684983895, 0.00133404752890063, 0.00133391087046423, 0.00133611909228012, 0.00133875914793881, 0.00133968869758308, 0.001338381459851, 0.00133618823700045, 0.00133512755984095, 0.00133628909351448, 0.00133905536447793, 0.00134163535482904, 0.00134239240988856, 0.00134096681697832, 0.00133848382755898
flux1:, 0.647986343366779, 0.00134854579378198, 0.00135159922566766, 0.00135385075628515, 0.00135426951675438, 0.00135307001602657, 0.00135122548913921, 0.00134972246979069, 0.00134927358372467, 0.00135029883213354, 0.00135272161746552, 0.00135574809806425, 0.00135799612853507, 0.00135807244233635, 0.00135565324308402, 0.0013525588706173, 0.0013522484176123, 0.00135697874505073, 0.00136481195069017, 0.00137003552492397, 0.00136834444909765, 0.0013633306819385, 0.00136529901422009, 0.00137655960427531, 0.0013813771551329, 0.00137635699129533, 0.00139843988919683, 0.00140271599955096, 0.00138209508165918, 0.00142812946294836, 0.0015224864460911, 0.00138645540088809, 0.00127003086487647, 0.0013904620458356, 0.00141991273922903, 0.00139916006197319, 0.00139433142394762, 0.00141960693214089, 0.00140253735834017, 0.00140089948207627, 0.0014165812275733, 0.00142353576111829, 0.00141912484935961, 0.0014151974280137, 0.00141747542894072, 0.00142235961355621, 0.00142464367258285, 0.00142335794995078, 0.00142138371056549, 0.00142163485898756, 0.00142427848628982, 0.00142708349661512, 0.00142776751686919, 0.00142595971409496, 0.0014233587885481, 0.00142227798238517, 0.00142383413460411, 0.00142714603836124, 0.00143005427540373, 0.00143070404546281, 0.0014288129321733, 0.00142582675387756
flux1:, 0.648248792270532, 0.00143173900249044, 0.001435061878178, 0.00143803317571965, 0.00143917889482488, 0.00143827143447783, 0.00143611271144499, 0.00143388947634384, 0.00143277716976077, 0.0014336509063968, 0.00143658240011211, 0.00144049356058811, 0.00144345133257729, 0.00144359972323086, 0.00144055767236503, 0.00143658844393118, 0.00143585608306835, 0.00144106645299735, 0.0014500446680795, 0.00145626753268699, 0.00145472411524346, 0.00144913208220615, 0.00145075457793764, 0.0014624851252235, 0.00146767804243255, 0.00146253382601086, 0.00148646951605611, 0.00149180243369203, 0.00147003892147027, 0.00151902860908663, 0.00161879836378582, 0.00147402701623375, 0.00135048174717311, 0.00147863867466637, 0.00151086999412144, 0.00148918911178455, 0.00148447309090514, 0.00151096251779283, 0.00149247363162762, 0.0014907805798779, 0.00150772024014929, 0.00151548301269227, 0.00151118134229002, 0.00150724244782854, 0.00150961545440054, 0.00151452143239029, 0.00151663822771474, 0.00151517554917924, 0.00151330019159616, 0.00151399319430896, 0.00151716902536515, 0.00152022695410082, 0.00152069703547526, 0.00151835279698487, 0.00151527257902647, 0.00151411587109684, 0.00151606212141624, 0.00151996272237997, 0.00152325194943244, 0.00152381162483474, 0.00152141395746418, 0.00151783960870819
flux1:, 0.648511241174286, 0.00151849828498342, 0.00152208470595593, 0.0015258468500837, 0.00152782473603717, 0.00152728324898504, 0.00152480778633459, 0.00152178966751609, 0.00151991867065727, 0.00152059080022111, 0.00152406188975391, 0.00152894947523312, 0.0015327070817642, 0.00153295577557015, 0.00152924109096614, 0.00152430712271331, 0.00152308856027156, 0.00152878650849951, 0.00153897973819552, 0.00154628030496353, 0.0015449245456355, 0.0015387526501944, 0.00154001332810178, 0.00155219878387477, 0.00155773238699856, 0.00155243465784887, 0.00157832279119386, 0.00158480191470414, 0.00156191628363936, 0.00161400284872514, 0.00171937317312875, 0.0015654504782959, 0.00143446140162929, 0.00157066757040765, 0.00160593961461467, 0.00158329783370907, 0.00157887788537586, 0.00160670440900071, 0.00158670558278219, 0.00158497998987432, 0.00160327333537968, 0.00161189149759579, 0.00160772330308742, 0.00160383939793669, 0.00160641051246137, 0.00161141606165626, 0.00161337427765745, 0.00161169364526192, 0.00160988833294309, 0.0016110551283767, 0.00161485378734224, 0.00161826646787816, 0.00161857909735465, 0.00161568323892638, 0.00161205735461639, 0.00161075818921622, 0.00161307295982895, 0.0016175951992248, 0.00162132321315602, 0.00162182856391039, 0.00161890518572304, 0.00161467053902652
flux1:, 0.648773690078039, 0.00160885655105734, 0.00161269484615445, 0.00161731405700603, 0.00162022764133204, 0.00162012831186116, 0.0016173387270248, 0.00161345658083796, 0.00161073418666037, 0.00161115186825514, 0.00161518611956453, 0.00162113425687555, 0.0016257795946287, 0.00162616355412357, 0.00162174007098784, 0.0016157639616694, 0.00161399736898425, 0.00162018129010579, 0.00163164757831292, 0.0016401019874432, 0.00163898636624542, 0.00163225217034887, 0.00163314799173783, 0.00164578051527766, 0.00165163232611467, 0.00164615627230071, 0.00167408101295825, 0.00168181023400254, 0.00165784201449899, 0.00171320187348996, 0.00182438728764045, 0.00166089904040166, 0.0015221290657069, 0.00166672737922778, 0.0017052726675091, 0.00168162685242569, 0.00167767595737496, 0.00170699146646652, 0.00168538348330611, 0.00168362541974882, 0.00170335442323725, 0.0017128570162436, 0.00170881825142151, 0.00170503275819752, 0.00170790236474707, 0.00171309870272165, 0.00171491741973686, 0.00171296888850986, 0.0017111763691239, 0.00171281633002953, 0.00171731056572303, 0.00172118564841914, 0.00172142048205063, 0.00171798185892724, 0.00171375360233191, 0.00171223640883537, 0.00171487909483576, 0.00172004222953186, 0.00172427038766208, 0.00172477901205215, 0.00172134067363732, 0.00171639678337712
flux1:, 0.649036138981792, 0.00170284172163605, 0.00170691220570158, 0.00171244614163864, 0.00171639420599695, 0.00171681491100847, 0.0017137212066683, 0.00170891467854016, 0.00170525241630785, 0.00170535864844238, 0.00170996877797927, 0.00171705117561229, 0.00172267035965362, 0.00172323498062441, 0.00171808464385042, 0.00171100381952324, 0.0017086292879039, 0.00171528711585899, 0.00172807303445126, 0.00173775731549187, 0.00173694793159206, 0.00172968758542032, 0.00173023059180595, 0.00174331800718021, 0.00174948516844057, 0.00174380636147619, 0.00177383370593163, 0.00178293899590047, 0.00175794092643448, 0.00181679742608539, 0.00193404864976218, 0.00176058071978088, 0.00161367855477297, 0.00176702714276652, 0.00180903138716852, 0.00178433241777909, 0.00178100072400219, 0.00181197950874048, 0.00178866112677161, 0.00178684443199702, 0.0018080667811898, 0.00181845797611717, 0.00181451241974787, 0.00181083978038628, 0.00181409768797814, 0.00181958376534309, 0.00182129105384666, 0.00181901613572123, 0.00181714832853674, 0.00181922072364343, 0.0018244548414435, 0.00182889696079281, 0.00182915348484456, 0.00182520727161351, 0.00182033415666566, 0.00181851691282746, 0.00182142626616946, 0.00182723128907989, 0.00183202054299949, 0.00183261196840001, 0.0018287046323053, 0.00182303447469314
flux1:, 0.649298587885546, 0.00180047530545415, 0.00180474763173322, 0.00181124180570803, 0.00181631611426213, 0.00181733695605104, 0.0018139594245183, 0.00180818004227293, 0.00180349455472469, 0.00180322609246624, 0.00180841053113932, 0.00181668842666821, 0.00182336677680352, 0.00182417114030099, 0.0018182970523596, 0.0018100647010485, 0.00180702343392829, 0.00181413210744149, 0.00182827356076227, 0.00183926420027584, 0.00183883896346811, 0.001831104755845, 0.00183132450582525, 0.00184489833154997, 0.00185140100533624, 0.00184548799623347, 0.00187766403218743, 0.00188829611912873, 0.00186232642276044, 0.00192495583397801, 0.00204856551072374, 0.00186470840682017, 0.00170931016886711, 0.0018717734831543, 0.00191736400539223, 0.00189156122207505, 0.00188897229217004, 0.0019218038905954, 0.00189668211231824, 0.00189475894234205, 0.00191750278943035, 0.00192875776499432, 0.00192483683622336, 0.00192126190094422, 0.00192498440174215, 0.00193086443358708, 0.00193249830810075, 0.00192983339493703, 0.00192777313223267, 0.00193019382841994, 0.00193617589045361, 0.00194127841484829, 0.00194167166172674, 0.00193728058622127, 0.00193173881973866, 0.00192953645029125, 0.00193262966021234, 0.00193905406158191, 0.00194445848897784, 0.00194523049358494, 0.00194093679138512, 0.00193456113285443
flux1:, 0.649561036789299, 0.0019017697352458, 0.00190620016067323, 0.00191368495991053, 0.00191996914162792, 0.00192167405183169, 0.00191804652979644, 0.00191126030664532, 0.00190547345366491, 0.0019047584610598, 0.00191049846530009, 0.00192001939424163, 0.00192784254320865, 0.00192896157091947, 0.0019223892757321, 0.00191297411558788, 0.00190920779775836, 0.0019167335009488, 0.00193225619803859, 0.00194462846289494, 0.00194467248872357, 0.00193652924376773, 0.00193647547736046, 0.00195059716397414, 0.00195747734540364, 0.00195128268207942, 0.00198563264706933, 0.00199796375940745, 0.001971078228273, 0.00203780839036942, 0.00216811216581336, 0.00197346668304662, 0.00180919930820123, 0.0019811364605485, 0.00203038049532046, 0.00200342470190427, 0.00200168101540927, 0.00203656399812978, 0.00200956620424235, 0.00200747943282073, 0.00203174505148241, 0.00204380942779173, 0.00203981526045678, 0.00203629753708437, 0.00204054976429521, 0.00204693483701848, 0.00204854708182287, 0.00204542989159168, 0.00204303679200971, 0.00204567968287966, 0.00205237751268361, 0.0020582160098845, 0.00205887203896677, 0.0020541266983813, 0.00204791540558144, 0.00204524400375233, 0.0020484168651994, 0.00205540939758032, 0.00206146778140898, 0.00206252903227818, 0.00205796545004696, 0.0020509451236722
flux1:, 0.649823485693052, 0.00200672469541789, 0.00201125362974995, 0.00201974232056574, 0.00202731199434223, 0.00202979112234525, 0.00202596414628327, 0.0020181534555462, 0.00201119184306781, 0.00200994777373073, 0.00201620545207266, 0.00202700274567584, 0.00203605738272351, 0.00203758246174423, 0.00203035951006388, 0.0020197448790207, 0.00201519562709092, 0.00202309464623344, 0.00204001370891975, 0.00205383762284589, 0.00205443662830736, 0.00204595789816983, 0.00204570324580515, 0.00206046765259967, 0.00206778395717679, 0.00206123565842305, 0.00209776353460484, 0.00211197861405187, 0.00208422421065852, 0.0021554262440853, 0.00229279933872793, 0.00208698282464881, 0.00191346894218047, 0.00209522201556743, 0.00214813493505827, 0.00211997887914555, 0.00211917492282126, 0.0021563130567729, 0.0021273986292311, 0.00212509987819711, 0.00215086836874778, 0.00216366141548418, 0.00215947205013908, 0.00215595315410426, 0.00216079571841567, 0.00216780916134707, 0.00216947175385378, 0.00216585012782411, 0.00216296976772168, 0.00216567248720832, 0.0021730137086732, 0.0021796417869199, 0.0021806935082065, 0.00217571192696936, 0.00216885696269533, 0.0021656387474723, 0.00216876728156349, 0.00217624359002438, 0.00218297010156576, 0.00218442994029724, 0.00217974009413659, 0.00217217465276733
flux1:, 0.650085934596805, 0.00211532289072129, 0.00211987307923615, 0.00212936099501291, 0.00213828495246877, 0.00214163733463616, 0.0021376807096106, 0.00212884531272679, 0.00212063957113467, 0.00211877175454792, 0.00212548922323979, 0.00213758201447173, 0.0021479558624407, 0.00214999381989653, 0.00214218800289288, 0.00213037087607504, 0.00212498204409336, 0.00213320198743671, 0.00215152043399375, 0.00216685490790776, 0.0021680878766106, 0.00215935287275076, 0.0021589953410005, 0.00217453110241459, 0.00218235109012942, 0.00217534662507832, 0.00221403496986968, 0.0022303191154962, 0.00220173041557886, 0.00227780549869171, 0.00242265589399791, 0.00220530853772324, 0.00202217221998356, 0.00221405741349831, 0.0022706187028157, 0.00224121458331325, 0.00224145392316684, 0.00228105544799617, 0.00225022450713015, 0.00224769420584768, 0.00227494180201848, 0.00228836289694667, 0.00228383805950978, 0.00228024993144325, 0.00228574764714537, 0.00229353274984621, 0.00229534583588171, 0.00229118765499929, 0.00228766257513469, 0.00229023525131325, 0.00229811076910937, 0.00230555835434754, 0.00230714200231973, 0.00230206854771155, 0.0022946257144438, 0.00229079454447787, 0.00229373832431907, 0.00230157834292298, 0.00230895370351655, 0.00231091049095573, 0.00230625554995563, 0.00229827891565721
flux1:, 0.650348383500559, 0.00222752583726278, 0.00223200143849276, 0.0022424663269487, 0.00225280834802736, 0.00225714423797279, 0.00225314858755753, 0.00224330582844417, 0.00223379001164289, 0.00223119130648072, 0.00223829100143714, 0.00225168445915655, 0.00226346526931947, 0.0022661359140276, 0.00225783278806741, 0.00224482329333103, 0.0022385412149102, 0.00224702232836883, 0.00226672853767142, 0.00228361466783267, 0.00228554723611676, 0.00227663920066445, 0.00227630412706418, 0.00229277125534171, 0.00230116349782539, 0.00229356786205869, 0.00233437763350469, 0.0023529025058285, 0.00232350160139701, 0.00240486590472117, 0.00255762594856278, 0.00232841647504424, 0.00213528914615426, 0.00233759305962109, 0.0023977661946796, 0.00236706051046735, 0.00236847215315133, 0.00241075199927717, 0.00237804942036271, 0.00237531473746657, 0.002404029997299, 0.00241796719812828, 0.00241295314014903, 0.00240922443613578, 0.00241545430961849, 0.0024241821702575, 0.00242628197569671, 0.00242158465183282, 0.00241726543494596, 0.00241950074611874, 0.00242777043223197, 0.00243604396517703, 0.00243829619445602, 0.00243329986303048, 0.0024253573302829, 0.00242086449636256, 0.00242347174893905, 0.00243151962492014, 0.00243948417408877, 0.00244201389945891, 0.00243756166295463, 0.00242933585169768
flux1:, 0.650610832404312, 0.00234327027006042, 0.00234755695683613, 0.00235896025525828, 0.00237078098747193, 0.00237622324135258, 0.00237230024380516, 0.00236148453801116, 0.00235059597355732, 0.00234714766033575, 0.00235453365882374, 0.00236921919276907, 0.00238249278390861, 0.00238592551010061, 0.00237722590997499, 0.00236304773015251, 0.00235582426964379, 0.0023645006509037, 0.00238556528278239, 0.00240402012862155, 0.00240669998823884, 0.0023977062857555, 0.00239754746909324, 0.00241513314569689, 0.00242416136529523, 0.00241581001623383, 0.00245868029093443, 0.00247959254285609, 0.00244939216126775, 0.0025364633824651, 0.00269758184588152, 0.00245621209201013, 0.00225273791299185, 0.00246572015960035, 0.00252947179332707, 0.00249739856254278, 0.00250014795896066, 0.00254533185407835, 0.00251084568683792, 0.00250799258007831, 0.00253819309117308, 0.00255253234169205, 0.00254686461885806, 0.00254292317684196, 0.00254997888839793, 0.00255985389951582, 0.00256241873787455, 0.00255721674471887, 0.00255197149199948, 0.00255365421778492, 0.00256215326046032, 0.0025712368883802, 0.00257429215313583, 0.00256956411184123, 0.00256124379706607, 0.00255606372266762, 0.00255817805094033, 0.00256624505951901, 0.00257469492847481, 0.00257784173291829, 0.00257375597554565, 0.00256546413885163
flux1:, 0.650873281308065, 0.00246246564637185, 0.00246643171296906, 0.00247872037628715, 0.00249207869482178, 0.00249876274897548, 0.0024950439562238, 0.00248330577938168, 0.00247098558382836, 0.00246655945258894, 0.00247411953616468, 0.00249007481190293, 0.00250492241784513, 0.00250925251622612, 0.00250027064705398, 0.00248496241231072, 0.00247675802181422, 0.00248555867056891, 0.0025079318015178, 0.00252794395902639, 0.00253139910783328, 0.00252241281305814, 0.00252261258896644, 0.00254152646519426, 0.00255124763865909, 0.0025419540434169, 0.00258680170791311, 0.00261021613042477, 0.00257922491227964, 0.00267241336676316, 0.00284234968983625, 0.00258855772866147, 0.00237439796370586, 0.00259829987428775, 0.00266561411086081, 0.00263208798398646, 0.00263637921511216, 0.00268470798506598, 0.00264856255155976, 0.00264573945644084, 0.00267748481101163, 0.00269211830905927, 0.0026856220743862, 0.00268139240740186, 0.0026893832734209, 0.00270064407135785, 0.00270389679103766, 0.00269826602976231, 0.00269198702445069, 0.00269290165069446, 0.00270144612205215, 0.00271130282513938, 0.00271529050817305, 0.002711040661746, 0.00270249830253091, 0.00269663371069791, 0.0026981020481885, 0.00270597255985257, 0.00271475968735361, 0.0027185295655774, 0.00271496101423449, 0.00270680087563486
flux1:, 0.651135730211818, 0.00258499300014054, 0.00258849133530855, 0.00260159979543214, 0.00261655318255615, 0.00262462540292755, 0.00262125974390538, 0.00260866434747317, 0.00259485865985559, 0.00258932005588987, 0.00259692820269988, 0.00261411694908719, 0.00263061231143482, 0.00263597761678349, 0.00262684005061526, 0.00261045750328896, 0.00260124438023156, 0.00261009418679194, 0.0026337035413614, 0.00265523152828629, 0.00265947153233492, 0.00265059381997765, 0.0026513619492895, 0.00267183231448216, 0.0026822997342814, 0.00267186632758353, 0.00271858600439178, 0.00274458506266021, 0.00271281337657122, 0.00281251938575223, 0.00299174110449906, 0.0027253028288726, 0.00250013899481918, 0.00273519678110402, 0.0028060817308448, 0.00277099267041594, 0.00277706042020104, 0.00282879255666241, 0.00279113757752842, 0.00278855010569988, 0.00282194877836212, 0.00283678138353493, 0.00282926959781101, 0.00282466571360868, 0.00283370940237468, 0.00284662396559783, 0.0028508297414541, 0.00284488811185003, 0.00283749517138916, 0.00283743081497089, 0.00284582149628033, 0.00285639326699938, 0.00286143400372909, 0.00285788630683134, 0.00284930994334757, 0.00284279601110663, 0.00284347722536706, 0.00285091736323685, 0.00285985349710017, 0.00286421182022113, 0.00286129159549508, 0.00285346992252539
flux1:, 0.651398179115572, 0.00271070511432606, 0.00271357582744544, 0.00272742772253209, 0.00274403143229498, 0.00275364590160644, 0.00275079614637958, 0.00273742219902056, 0.00272208402027709, 0.00271529548731863, 0.00272281452372691, 0.00274118626657436, 0.00275939297112033, 0.00276593129464112, 0.00275677683911549, 0.00273939527330551, 0.00272916020764379, 0.00273798113131426, 0.00276273221059018, 0.0027857061390587, 0.00279072585273087, 0.00278206817425236, 0.00278363952148078, 0.00280591139218973, 0.00281718252270872, 0.00280541319514802, 0.00285387779558266, 0.00288251782199901, 0.00284998232041402, 0.0029565999933584, 0.00314558332294248, 0.00286631264913195, 0.00262984858938339, 0.00287630829914719, 0.00295079422601535, 0.00291400519032753, 0.00292209757297317, 0.00297750838543045, 0.00293850622725849, 0.00293640423367398, 0.00297161341910357, 0.00298656658445866, 0.0029778372933236, 0.00297275246574713, 0.00298296225703433, 0.00299781704606128, 0.00300327623615274, 0.00299718047043704, 0.00298862127801731, 0.00298737406703752, 0.00299539831522467, 0.00300660496309069, 0.00301280577987281, 0.00301019204937774, 0.00300179865973718, 0.00299470568733225, 0.00299447912337234, 0.00300124738529057, 0.00301011161837172, 0.00301498441713238, 0.00301282010100293, 0.00300554826735941
flux1:, 0.651660628019325, 0.00283942768583503, 0.00284150116536398, 0.00285601062692423, 0.00287431567996662, 0.00288562975381939, 0.0028834683229982, 0.00286940660491502, 0.00285249800342141, 0.00284432313718526, 0.00285160739136489, 0.002871097364514, 0.00289106685227383, 0.00289891434348006, 0.00288989438403375, 0.00287161069138424, 0.00286035728185371, 0.00286907006233459, 0.00289484870160309, 0.0029191750541354, 0.00292495964977332, 0.00291664459051939, 0.00291927566934789, 0.0029436112757394, 0.00295575910171522, 0.00294247109975886, 0.00299253344218712, 0.00302385628177634, 0.00299058167008815, 0.00310450749570451, 0.00330374000913414, 0.00301148806289741, 0.00276345138866833, 0.00302158256446584, 0.00309971325509137, 0.00306106175374816, 0.00307141733872854, 0.00313079368905547, 0.00309060706147287, 0.00308926709058471, 0.00312648619030666, 0.00314149961455205, 0.00313133391920366, 0.00312563001445532, 0.00313709878106825, 0.00315418309170697, 0.00316121976826024, 0.00315515922151889, 0.00314540759729995, 0.00314278145220734, 0.00315021370889339, 0.00316195048422006, 0.00316939871043229, 0.00316795083086311, 0.00315998093098157, 0.00315241510550665, 0.00315118832596091, 0.00315704721362468, 0.00316559613620792, 0.00317087446496721, 0.00316954832337813, 0.00316303844573123
flux1:, 0.651923076923078, 0.00297096092783229, 0.00297206116381707, 0.00298713364706936, 0.00300718396202759, 0.00302035310772846, 0.00301905763141429, 0.00300440981738432, 0.00298590420211714, 0.00297621140119265, 0.00298310935278308, 0.00300363888863918, 0.00302540938966934, 0.00303469962106893, 0.00302597825678501, 0.00300691189220065, 0.00299466197451508, 0.00300318872599787, 0.00302986621037856, 0.00305543490979096, 0.00306196473958601, 0.00305412461710928, 0.00305808915126797, 0.00308477058681986, 0.00309789629906676, 0.00308292967472031, 0.00313442555367121, 0.00316847327612652, 0.00313449042267298, 0.00325613379205068, 0.00346611733873554, 0.00316077110015922, 0.00290091463417193, 0.00317101988605365, 0.00325284081895108, 0.00321214443601919, 0.00322496835571555, 0.00328859894091392, 0.0032473810473732, 0.00324708808572626, 0.00328654798120861, 0.00330157981877634, 0.00328974224794125, 0.00328324159231955, 0.00329602560611462, 0.0033156133605831, 0.0033245608830657, 0.00331874941315761, 0.00330780286690642, 0.00330361016831969, 0.00331021239157548, 0.00332234725516278, 0.00333110360149414, 0.00333104424124309, 0.00332375437819767, 0.00331585630650195, 0.00331357134415744, 0.00331829897833931, 0.00332627828472412, 0.0033318245973833, 0.00333139305683337, 0.00332585380085755
flux1:, 0.652185525826831, 0.0031050809418756, 0.00310502903714545, 0.00312056187207423, 0.00314239101936538, 0.00315756350916005, 0.00315731247014926, 0.00314218994961201, 0.00312207413631932, 0.00311074009051777, 0.00311709715888888, 0.00313857482843347, 0.00316217121255231, 0.0031730344697963, 0.0031647876401662, 0.00314507996543915, 0.00313187429218158, 0.00314014224375785, 0.0031675826636674, 0.00319427518446533, 0.00320152901966932, 0.00319430168061202, 0.0031998853633822, 0.00322921849489434, 0.00324346300030445, 0.00322668643890871, 0.00327943938550199, 0.00331626907182505, 0.00328160947984185, 0.00341140166732266, 0.00363265332898957, 0.00331413421653589, 0.00304223810892939, 0.00332465676418213, 0.00341020475463823, 0.00336726994141083, 0.00338271439301126, 0.00345087657394001, 0.00340876491793525, 0.00340979734036051, 0.00345174850185907, 0.00346677537606082, 0.00345301801672641, 0.00344550047464043, 0.00345960637244981, 0.00348193815258316, 0.00349312360935934, 0.00348779082076849, 0.00347566872311405, 0.00346973247465448, 0.00347525612975481, 0.0034876279768018, 0.00349771959770671, 0.00349925182906025, 0.00349290505673509, 0.00348484587198035, 0.00348148344617065, 0.00348488425166685, 0.00349204065604371, 0.0034976960496208, 0.0034981894148043, 0.00349382047675221
flux1:, 0.652447974730585, 0.00324154022971063, 0.00324015812564458, 0.00325604109963408, 0.00327966921481511, 0.00329698116617203, 0.00329794982332483, 0.00328247244524823, 0.00326074833966458, 0.00324766128608907, 0.00325332300382787, 0.00327564666614369, 0.00330108094295396, 0.0033136430155556, 0.00330605588976673, 0.00328586763062388, 0.00327176602570729, 0.00327971250948586, 0.00330778165034086, 0.00333547876624892, 0.00334343433464982, 0.00333695614961676, 0.00334445078544373, 0.00337676906013096, 0.00339232102977015, 0.00337363384291747, 0.00342746160947073, 0.00346715733721999, 0.00343184492177396, 0.00357024332502829, 0.00380329240810015, 0.00347155517912558, 0.00318743022973068, 0.00348253560391447, 0.00357183455632842, 0.00352646736693765, 0.00354462101482132, 0.00361756604359664, 0.00357468001195183, 0.00357730061840109, 0.00362200325046967, 0.00363702138267402, 0.00362109241580439, 0.00361229938803164, 0.00362767710926192, 0.00365294520627564, 0.00366667461059132, 0.00366205755572782, 0.00364880087215802, 0.0036409596242322, 0.00364515079273314, 0.00365757013384437, 0.00366898480486239, 0.0036722812952487, 0.0036671359082339, 0.0036591109056804, 0.00365469223716604, 0.00365660601393328, 0.00366269858276552, 0.00366829000554736, 0.00366971164137898, 0.00366669617143494
flux1:, 0.652710423634338, 0.00338006690158003, 0.00337718141941448, 0.00339329773836658, 0.00341872904183258, 0.00343830010285085, 0.00344065671897554, 0.00342495133056606, 0.00340163719903227, 0.00338670015144576, 0.00339151599865483, 0.00341457575702564, 0.00344184775600752, 0.00345622751418697, 0.00344948967880831, 0.00342899658176743, 0.003414077918481, 0.00342165650399901, 0.00345023132719631, 0.00347881926601415, 0.00348745065640519, 0.00348184728123305, 0.00349154446962215, 0.00352721112425149, 0.00354431005658746, 0.00352364112137116, 0.00357836369569602, 0.00362104365820377, 0.00358508550112187, 0.00373257102168793, 0.00397795080322334, 0.00363298296349999, 0.00333647540510316, 0.00364466671634131, 0.00373773291435452, 0.00368975004094135, 0.00371063896499816, 0.00378857793653365, 0.0037450191928903, 0.00374947353132445, 0.00379719230395651, 0.00381222077404624, 0.00379387714673473, 0.00378352281373437, 0.00380006615660515, 0.00382840478125704, 0.00384495056463338, 0.00384128654802338, 0.00382695939364888, 0.00381707545390645, 0.00381968410257609, 0.00383193754131093, 0.00384462019691052, 0.00384981285597155, 0.00384610985036513, 0.00383832976701098, 0.00383291582042205, 0.0038332248109628, 0.00383803522112986, 0.00384338222049268, 0.0038457069457446, 0.00384420174444624
flux1:, 0.652972872538091, 0.00352036243994491, 0.00351580975954128, 0.00353203765917363, 0.00355925881873945, 0.00358118853722956, 0.00358509077629855, 0.00356928945231367, 0.00354442090438968, 0.003527555172726, 0.00353138328905235, 0.00355506517362877, 0.00358416284844684, 0.00360046807344622, 0.00359476645606399, 0.00357415357799287, 0.00355851596916675, 0.00356570344522477, 0.00359468118561115, 0.0036240554292075, 0.0036333277031603, 0.00362870364425005, 0.00364088813560051, 0.00368029555072515, 0.00369922944877159, 0.00367653466133951, 0.00373198341547696, 0.00377780142071302, 0.00374117953618623, 0.00389824662043513, 0.0041564806399993, 0.00379830233227939, 0.00348929996628688, 0.00381099112942068, 0.00390784939669353, 0.00385708792830685, 0.00388068827995418, 0.00396378110662796, 0.00391963500516144, 0.00392615617734505, 0.0039771607891138, 0.00399224734316592, 0.00397127039912008, 0.00395905904177418, 0.0039766139487516, 0.00400809566636863, 0.00402768736274145, 0.00402520790226331, 0.00400990036838741, 0.00399787085446414, 0.00399866444636913, 0.00401052378251497, 0.00402437653332709, 0.00403154761228429, 0.00402949751535445, 0.00402217772220537, 0.0040158658778422, 0.00401449971744871, 0.0040178413799628, 0.00402276253731297, 0.00402593464918614, 0.00402605871362884
flux1:, 0.653235321441844, 0.00366209823102465, 0.00365572888247384, 0.00367194399049223, 0.00370092328693315, 0.00372528794534011, 0.00373087919885768, 0.00371511712517577, 0.00368874805254785, 0.00366989738245749, 0.00367261023631583, 0.00369680028526528, 0.00372769914267039, 0.00374602041812751, 0.00374153033706578, 0.00372098566468833, 0.00370474719697265, 0.00371155095446779, 0.00374085703903611, 0.00377092365251105, 0.00378078571867164, 0.00377721400419594, 0.00379215683594474, 0.00383572233788921, 0.00385682081343035, 0.00383208100843772, 0.00388810845115139, 0.00393725053582535, 0.0038999165762793, 0.004067057240953, 0.00433864111418344, 0.0039673052481945, 0.003645744458344, 0.00398135264783241, 0.00408206220041804, 0.00402838695981168, 0.00405464696724709, 0.00414299615007707, 0.00409833203326163, 0.00410714937663157, 0.00416172055673008, 0.0041769496160166, 0.00415316181207049, 0.00413880878968716, 0.00415718792437342, 0.00419182611077327, 0.00421464433735685, 0.004213569764414, 0.00419740074819472, 0.00418317006872415, 0.0041819506835471, 0.00419318670748417, 0.0042080730959562, 0.00421724871324945, 0.00421701855440863, 0.00421036656957748, 0.00420328485498539, 0.00420022348275975, 0.00420194980414237, 0.00420626950090246, 0.00421020148562587, 0.00421202422960256
flux1:, 0.653497770345598, 0.0038049114015371, 0.00379659573641412, 0.00381267406126307, 0.00384336104669636, 0.0038702105611082, 0.00387761594306899, 0.00386202900754581, 0.00383423277435494, 0.00381336834106858, 0.0038148592475997, 0.00383944757607376, 0.00387210892190173, 0.00389251181999804, 0.00388938695281362, 0.00386909517164313, 0.00385239537573432, 0.00385886067913189, 0.00388845501625362, 0.00391913005995208, 0.00392950735400997, 0.00392702061242697, 0.00394497213353928, 0.00399313029990862, 0.00401675493413708, 0.00398997610177985, 0.00404646565633433, 0.00409914385489308, 0.00406101813806587, 0.00423870283778788, 0.00452408357947401, 0.00413967582317278, 0.00380554870863725, 0.00415548550387694, 0.00426017197738274, 0.00420347997265629, 0.00423234698022472, 0.00432599704443238, 0.0042808655161118, 0.00429221339638074, 0.00435065237697713, 0.00436615416024572, 0.00433943467892421, 0.00432268792328778, 0.00434168890411525, 0.00437944486547667, 0.00440561798386322, 0.00440615177173299, 0.00438927010144272, 0.00437284172068623, 0.00436946490929254, 0.00437986509096346, 0.00439561881233218, 0.00440676571953348, 0.00440846698501705, 0.00440266883449427, 0.00439496792402524, 0.0043902425976052, 0.00439025478554714, 0.00439381121043435, 0.00439838461022809, 0.00440191564219718
flux1:, 0.653760219249351, 0.00394840071543895, 0.00393803467758968, 0.00395385587881045, 0.0039861810276896, 0.00401553545109704, 0.00402485727532636, 0.00400957950865996, 0.003980450652728, 0.00395757695560552, 0.00395776713766873, 0.00398265158754478, 0.00401701956930594, 0.00403953578159418, 0.00403789810567081, 0.0040180352897279, 0.00400103734549067, 0.00400725400705514, 0.00403713561731595, 0.00406834372375682, 0.00407913237897334, 0.00407771636227385, 0.00409889927843551, 0.00415209157192954, 0.00417862593391186, 0.00414984296297609, 0.0042067182328871, 0.00426316433658992, 0.00422413970487104, 0.00441279878634634, 0.00471235422992323, 0.00431499244151918, 0.00396835317577763, 0.00433302031144192, 0.00444190883777892, 0.00438213112994532, 0.00441357843178687, 0.00451252082035935, 0.00446694684361136, 0.00448106957811045, 0.00454370794868896, 0.0045596670795333, 0.00452996427984526, 0.00451062313959041, 0.00453004722869229, 0.00457083986600397, 0.00460044223479222, 0.00460276404988645, 0.00458534617188618, 0.00456679121094336, 0.00456118415958511, 0.00457057265817568, 0.00458701036906762, 0.00460003649735179, 0.00460371491140571, 0.004598920959699, 0.00459076418689987, 0.00458445667927042, 0.00458271139012169, 0.00458536663567536, 0.00459043659965756, 0.00459561915949638
flux1:, 0.654022668153104, 0.00409212333574618, 0.00407963420251817, 0.00409508464177251, 0.00412895844074287, 0.00416080370218619, 0.0041721164120517, 0.00415727748904942, 0.00412693407514709, 0.00410209553872357, 0.00410094126296149, 0.00412603031590841, 0.00416202805764672, 0.00418664643021094, 0.00418657724645134, 0.00416730703177125, 0.00415020050349028, 0.00415630858052416, 0.00418651893099261, 0.00421819238270061, 0.00422925633271356, 0.00422884645582058, 0.00425344907158066, 0.00431211222724721, 0.00434195393860239, 0.00431123816478393, 0.0043684712613628, 0.00442893348879991, 0.00438888352371601, 0.00458889303184294, 0.0049029139742436, 0.00449274673229996, 0.00413371630450733, 0.00451350672961228, 0.00462695044696687, 0.004564052388829, 0.00459810094575863, 0.00470228317455674, 0.00465625495926762, 0.00467340469272436, 0.00474061117145756, 0.00475727294301263, 0.00472461214115342, 0.00470254108062171, 0.00472220931476213, 0.0047659250195901, 0.00479897564953138, 0.0048032323695231, 0.00478547528443821, 0.00476493573131258, 0.00475711211078558, 0.00476537000549174, 0.0047823072819577, 0.00479706626738268, 0.00480269417465623, 0.0047990051194852, 0.0047905567650134, 0.00478279666320572, 0.00477931345693587, 0.00478096614647625, 0.00478637083748366, 0.00479308078578221
flux1:, 0.654285117056858, 0.00423559311507927, 0.0042209447688343, 0.00423591979641957, 0.00427123082663486, 0.00430551356592398, 0.00431885829081722, 0.00430458133071917, 0.00427316792044959, 0.00424645576837743, 0.00424395499814437, 0.00426916978904145, 0.00430669518497916, 0.0043333537470102, 0.00433488673705233, 0.00431635821977847, 0.00429936194539761, 0.00430555623380599, 0.00433618189572182, 0.0043682614509896, 0.00437943333095447, 0.00437991423920925, 0.00440808412477592, 0.00447263900117056, 0.00450619563622368, 0.00447366540277494, 0.00453128405581033, 0.00459602890407094, 0.00455481914590655, 0.0047664938894419, 0.00509517106523012, 0.00467237514077626, 0.00430114386736165, 0.00469644729105566, 0.00481494642218267, 0.00474892760433988, 0.00478565923355123, 0.00489499643942182, 0.00484845129355569, 0.00486887729199428, 0.00494105842741045, 0.00495873109858879, 0.00492321700650308, 0.00489835285803441, 0.00491811749365961, 0.00496461837312408, 0.00500107909404099, 0.0050073735888943, 0.00498948252186466, 0.00496716753711215, 0.00495723671856803, 0.00496432019950314, 0.00498158929654429, 0.00499788882899428, 0.00500536082635923, 0.00500281460088613, 0.00499422674588477, 0.0049851865841704, 0.00498005468162601, 0.00498065489000035, 0.00498623019486439, 0.00499428183040727
flux1:, 0.654547565960611, 0.00437828076439752, 0.0043614780141849, 0.00437588303447373, 0.00441249485290636, 0.00444911652732246, 0.00446449564573224, 0.0044508955304412, 0.00441858653774863, 0.00439014532295285, 0.00438634333278872, 0.00441161878333799, 0.00445054067726184, 0.00447912066835526, 0.00448223759173897, 0.00446458482767423, 0.0044479494816894, 0.00445448273549052, 0.00448565804174867, 0.00451809633796504, 0.00452918227439904, 0.00453038992855805, 0.00456222828285979, 0.004633070786153, 0.00467076035233838, 0.00463659285073816, 0.00469468616841352, 0.00476400647463627, 0.00472150674753503, 0.00494510199892163, 0.00528851902329559, 0.00485329590019058, 0.00447012346092617, 0.00488133420758939, 0.00500554266597601, 0.00493643791597766, 0.00497599884778918, 0.00509038566424934, 0.00504319499500157, 0.0050671249285243, 0.00514471798428465, 0.00516377005293085, 0.00512558412850018, 0.00509793702080226, 0.00511768751755047, 0.00516681694773437, 0.00520658981687331, 0.00521496802403737, 0.005197139323226, 0.00517331419525223, 0.0051614832692584, 0.00516743776219933, 0.00518490564017961, 0.00520251917172253, 0.00521165146951076, 0.0052102118220259, 0.00520161011872595, 0.00519149794164308, 0.00518488129678914, 0.00518444672681383, 0.00519004575965848, 0.0051992048189852
flux1:, 0.654810014864364, 0.00451961582412517, 0.00450070734611522, 0.00451445741555285, 0.00455220438769158, 0.00459101515994134, 0.00460838740516591, 0.0045955697681622, 0.0045625727994181, 0.00453260589043922, 0.00452759938320598, 0.00455288464394925, 0.00459304013210429, 0.00462336275344797, 0.00462799194115722, 0.00461133459947033, 0.00459534443137856, 0.00460252935452736, 0.00463443956956359, 0.00466720728344321, 0.00467799486933912, 0.00467972027391513, 0.0047152772783405, 0.00479277250170442, 0.00483502800496062, 0.00479947008457518, 0.00485819293604324, 0.00493242164756646, 0.00488851749574439, 0.00512423885937802, 0.00548237111121448, 0.00503494294820202, 0.00464015612688442, 0.00506768027956237, 0.0051983992342698, 0.00512628165013131, 0.00516887788753138, 0.00528819890213598, 0.00524015512110443, 0.005267770974241, 0.00535122897181993, 0.00537208119118897, 0.00533147495304062, 0.00530112434037219, 0.00532078858209224, 0.00537237424178349, 0.00541529870373247, 0.00542573627574687, 0.00540813703548997, 0.00538310553406827, 0.00536967361284741, 0.00537464238494454, 0.00539222752630221, 0.00541090865198109, 0.00542144245388635, 0.00542098997630489, 0.00541245879839618, 0.00540150773280631, 0.00539364707959828, 0.00539227871857074, 0.00539779461166201, 0.00540779775661804
flux1:, 0.655072463768117, 0.00465898991880108, 0.00463806951823576, 0.00465108751927857, 0.00468977011593936, 0.00473056330108752, 0.00474984001102268, 0.00473790094893755, 0.00470445962095716, 0.00467323298209047, 0.00466717241967242, 0.00469243092430225, 0.00473362437742993, 0.00476545057888671, 0.00477146792598546, 0.00475591243753942, 0.00474088575660979, 0.00474909586056408, 0.00478198102962126, 0.00481507524531808, 0.00482534337361339, 0.00482733695433013, 0.00486660840526559, 0.00495108840449025, 0.00499836486835816, 0.00496174043093062, 0.00502131647314918, 0.00510084416911706, 0.00505544579252086, 0.00530346507215531, 0.00567618340106583, 0.0052167890826764, 0.00481077778732775, 0.00525503648846962, 0.00539319685483258, 0.00531818320271497, 0.0053640712682887, 0.00548820906544499, 0.00543901713139604, 0.00547042991475202, 0.00556020061396949, 0.00558331341089801, 0.00554059926091483, 0.00550768733919529, 0.00552723001334079, 0.00558108564953581, 0.00562693668969674, 0.00563932706863348, 0.00562207374599965, 0.00559615568773785, 0.00558150107749664, 0.00558572765098658, 0.00560341445992878, 0.0056229131672189, 0.00563452216258776, 0.00563484851117289, 0.00562641610428332, 0.00561487066941275, 0.00560608109760088, 0.00560397608793504, 0.00560936574491262, 0.00561994487671932
flux1:, 0.655334912671871, 0.00479576042098721, 0.00477296651401525, 0.00478518025420079, 0.0048245606140214, 0.00486706859770944, 0.00488811166158511, 0.00487713810338244, 0.00484353381560226, 0.00481137757102095, 0.00480446763680394, 0.00482967711135726, 0.00487168125026243, 0.00490471441430458, 0.00491194622018939, 0.00489758670707988, 0.00488387482189979, 0.00489354421063048, 0.00492770341461159, 0.00496115702173186, 0.00497068594669526, 0.00497266173317107, 0.0050155872058229, 0.00510735202966232, 0.00516013358210936, 0.00512284563622123, 0.00518356899175625, 0.00526886217143935, 0.00522191001584436, 0.00548238375598244, 0.00586946115631758, 0.00539835324586278, 0.00498156566225783, 0.00544299210990079, 0.00558962993711666, 0.00551188796507589, 0.00556136583723993, 0.00569020661572221, 0.00563948233374461, 0.00567471039953545, 0.00577121246060027, 0.00579707017997448, 0.0057526113528612, 0.00571733636043872, 0.0057367570722212, 0.00579268500012968, 0.00584117401294603, 0.00585532004177227, 0.00583845870437886, 0.00581196525293275, 0.00579652701738741, 0.00580035152909211, 0.00581820150797769, 0.00583828147404593, 0.00585058334886791, 0.00585138933727644, 0.00584301377526979, 0.00583111298063967, 0.00582177580386832, 0.00581923515383309, 0.00582454117450926, 0.00583545021430878
flux1:, 0.655597361575624, 0.00492925347612569, 0.00490476690760445, 0.00491610574487451, 0.00495590444865217, 0.00499979694825551, 0.00502241884205729, 0.00501248939890124, 0.00497904161080385, 0.00494634911855992, 0.00493884743184321, 0.0049640001585337, 0.0050065591999568, 0.00504045019859605, 0.00504867702833833, 0.00503559541575707, 0.00502357991267524, 0.00503520196093012, 0.00507099728146291, 0.0051048878523642, 0.00511346793909464, 0.0051151070916692, 0.00516156982989489, 0.00526089073473248, 0.00531969519134243, 0.00528222153530475, 0.00534445706371624, 0.0054360738661524, 0.00538754098531197, 0.00566062802970975, 0.00606174720796056, 0.00557919065570172, 0.00515212849132007, 0.00563115747338205, 0.00578738720228859, 0.00570714371040331, 0.0057605467216033, 0.00589398444165824, 0.0058412605631963, 0.00588021589020252, 0.00598381623531545, 0.00601291010807516, 0.00596711102847232, 0.00592972244426148, 0.00594905605777838, 0.00600685258913432, 0.00605763276036849, 0.00607324379643284, 0.0060567345224553, 0.00602994395613169, 0.00601419996195631, 0.00601805027121808, 0.00603620959469381, 0.0060566657642078, 0.00606923746390512, 0.00607013560373109, 0.00606169253561896, 0.00604965027109403, 0.00604019847096601, 0.00603762755950251, 0.00604299553702931, 0.00605403700927075
flux1:, 0.655859810479377, 0.00505876540596657, 0.00503280591386722, 0.00504319764793735, 0.00508309260975788, 0.00512797793174131, 0.00515194398678348, 0.00514313001876043, 0.00511019473300399, 0.00507741916373643, 0.00506963352284818, 0.00509473704968162, 0.00513757164136502, 0.00517192551134363, 0.00518088629251425, 0.00516915125846266, 0.00515923968040889, 0.00517336444555114, 0.00521122365615389, 0.00524568023317699, 0.00525311831989334, 0.00525407206005869, 0.00530390071903013, 0.00541102408996954, 0.00547640289861058, 0.00543928552673377, 0.00550346754607642, 0.00560206797768178, 0.00555196020581805, 0.00583783518171402, 0.00625259529833525, 0.00575886865679474, 0.00532208333910537, 0.00581913378752633, 0.00598612412635915, 0.00590367216648472, 0.00596137734806304, 0.00609931805410094, 0.00604405793156477, 0.00608654333588306, 0.00619753962688416, 0.00623035143876156, 0.00618364911455568, 0.00614444571239539, 0.00616376659790994, 0.00622323214702244, 0.00627590977145066, 0.00629260573202717, 0.00627631310860189, 0.00624944947299103, 0.00623389311141154, 0.00623827184303714, 0.00625697529986917, 0.00627765105744048, 0.00629004737491792, 0.00629056928769426, 0.00628184259129618, 0.00626982632696282, 0.00626072361379625, 0.00625862416632544, 0.00626431301036503, 0.00627536189269128
flux1:, 0.65612225938313, 0.00518356182082321, 0.00515638358917682, 0.00516575235009065, 0.00520538050372419, 0.00525081009244873, 0.00527584285449603, 0.00526820944289981, 0.00523617578486781, 0.00520382444625316, 0.00519610896052552, 0.00522118730486087, 0.0052640007606881, 0.00529838421471231, 0.00530778002577187, 0.00529744477803188, 0.00529006491078435, 0.00530729500861017, 0.00534771193605582, 0.00538291850754011, 0.00538904153233847, 0.00538893406458551, 0.00544190636765067, 0.00555705684160144, 0.00562958921557274, 0.00559341864674879, 0.00566004788643479, 0.00576639670916702, 0.0057147523304025, 0.00601361328077697, 0.00644153497488033, 0.00593693464413769, 0.00549102507067261, 0.00600647770462705, 0.00618543348996004, 0.00610113696589938, 0.00616357707481223, 0.00630594526579447, 0.0062475626010735, 0.00629328077362278, 0.00641189196538581, 0.0064488800843506, 0.00640173638047698, 0.00636106674791105, 0.00638049726671975, 0.00644145188620129, 0.00649560426232851, 0.00651292720570006, 0.00649661797174677, 0.00646983429264456, 0.00645495172133423, 0.00646042047233028, 0.00647999193747028, 0.00650079525316871, 0.00651257016403751, 0.00651217908969838, 0.00650285559160599, 0.00649096488269256, 0.00648267927721005, 0.00648163248001433, 0.00648801623840117, 0.0064990390394645
flux1:, 0.656384708286884, 0.0053028742791117, 0.00527476106449299, 0.00528302677349041, 0.0053219888642165, 0.00536746501067842, 0.00539325027660736, 0.00538685678932193, 0.00535614176388723, 0.00532476858673354, 0.00531751905776615, 0.00534261431304, 0.0053850995872725, 0.00541904875351422, 0.00542854613824949, 0.00541964534308189, 0.00541523840634082, 0.00543622303025317, 0.00547975470780089, 0.00551594979061136, 0.00552060614701328, 0.00551903856101213, 0.00557488687795418, 0.0056982685246189, 0.00577854985553784, 0.00574394641485306, 0.0058135849462121, 0.00592854685941158, 0.00587543766992376, 0.00618750778317272, 0.00662803666910423, 0.00611288437648927, 0.00565849643709679, 0.00619266972214286, 0.00638482095174444, 0.00629911518533479, 0.0063668009735791, 0.00651354957654321, 0.00645143193706092, 0.00650000498708407, 0.00662637132865172, 0.00666796011832451, 0.00662085405282022, 0.0065791178852331, 0.00659883989261488, 0.00666114366196332, 0.00671634317599622, 0.00673377606944741, 0.00671712392802004, 0.00669049068634305, 0.00667673975487667, 0.00668390142228806, 0.00670475102705753, 0.00672566896713596, 0.0067363989835886, 0.00673450736675601, 0.00672417671361847, 0.00671242335177234, 0.00670539700463103, 0.00670603849984736, 0.00671359916568166, 0.00672466692142521
flux1:, 0.656647157190637, 0.00541589493486028, 0.00538715520246415, 0.00539423491132936, 0.00543210326988323, 0.00547708944102972, 0.00550328336056791, 0.00549818334182226, 0.00546922499993066, 0.00543942167555472, 0.00543307051504241, 0.00545824467005781, 0.00550009158434856, 0.00553311969018227, 0.00554235374981461, 0.00553490019507943, 0.0055339132614449, 0.00555934006147208, 0.00560660019371907, 0.00564407272099599, 0.00564713250424454, 0.0056436888117383, 0.00570210762476251, 0.00583390269866422, 0.00592252861046984, 0.00589012306996573, 0.00596338698513285, 0.00608791526300371, 0.00603345062998618, 0.00635897571875367, 0.00681148559002148, 0.00628613895808855, 0.00582396665034512, 0.00637709475015865, 0.0065836915465647, 0.00649707900430056, 0.00657062584062559, 0.00672175053970859, 0.0066552839847834, 0.00670628029882436, 0.00684047231022375, 0.00688704517518914, 0.00684046395378953, 0.00679811153340883, 0.00681837831468414, 0.00688195465388618, 0.00693779760138716, 0.00695478904258831, 0.0069373857535779, 0.00691088436563215, 0.00689867557794911, 0.00690815528945854, 0.0069307732999126, 0.00695188424534369, 0.00696119290624213, 0.00695718476151786, 0.00694534532203628, 0.00693363711406371, 0.0069282546927646, 0.0069312431561453, 0.00694055495338794, 0.00695184961167263
flux1:, 0.65690960609439, 0.00552177017834001, 0.00549273256092638, 0.00549854365468328, 0.00553487242338542, 0.00557880536811643, 0.00560504190981467, 0.00560128210579669, 0.00557453144131376, 0.00554691766822803, 0.00554192851912968, 0.00556726526115918, 0.00560816769067982, 0.00563977278838669, 0.00564835065038274, 0.00564233234745845, 0.00564521027952839, 0.0056757949494596, 0.00572744374268185, 0.00576652619284663, 0.00576788190518695, 0.00576213824001564, 0.00582279343065178, 0.00596315899697939, 0.00606070737948345, 0.00603112320833676, 0.00610867290534561, 0.00624379386300461, 0.00618812865144665, 0.0065273732771352, 0.0069911709822511, 0.00645603672061479, 0.00598682435162552, 0.00655904038169401, 0.00678135058572292, 0.0066943917815914, 0.00677454510881803, 0.00693010267198472, 0.00685869509180384, 0.00691165923088228, 0.00705369351791655, 0.00710558909004494, 0.00706001657498582, 0.00701754358899334, 0.00703868881478785, 0.0071035477438063, 0.00715968556644082, 0.00717567858149389, 0.00715704983265617, 0.0071305701715865, 0.00712024933069139, 0.0071326739431128, 0.00715762110921102, 0.00717910392513113, 0.00718668638380982, 0.00717994383756898, 0.00716601518484211, 0.00715414523521829, 0.00715070351236212, 0.00715668519484437, 0.00716839164501435, 0.00718020596160056
flux1:, 0.657172054998143, 0.005619594668814, 0.00559060390026935, 0.00559506884641935, 0.00562940583315272, 0.00567170848119209, 0.00569760660137166, 0.00569522503672352, 0.00567113695050671, 0.00564635013317502, 0.00564321222865467, 0.00566881852937463, 0.00570848150477468, 0.005738154669241, 0.00574566011674139, 0.00574103850319108, 0.00574821562604765, 0.00578468925457685, 0.00584142021628736, 0.00588248043487055, 0.00588204972391431, 0.0058735873270874, 0.00593612718055832, 0.00608519064071854, 0.00619220445568544, 0.00616604329496443, 0.00624857136560422, 0.0063953676332121, 0.00633871386476582, 0.00669195947146577, 0.00716629363018089, 0.00662184265888912, 0.00614638744876929, 0.00673771424452734, 0.00697701917591803, 0.00689031959194726, 0.00697797331133339, 0.00713810240048504, 0.00706120393247879, 0.00711568522564237, 0.00726554389739299, 0.00732305436191463, 0.00727895608291089, 0.00723689142152772, 0.00725933164316506, 0.00732558951356489, 0.00738175963545201, 0.0073962223899719, 0.00737584674770262, 0.00734918745148615, 0.00734101922602191, 0.00735699497519277, 0.00738488888117234, 0.00740702816811613, 0.00741267469065998, 0.00740260778680345, 0.00738594988294377, 0.00737359291303567, 0.00737227414185851, 0.007381846055027, 0.00739663161217289, 0.0074093630809051
flux1:, 0.657434503901897, 0.00570840727955938, 0.00567982059714421, 0.00568287270804728, 0.00571477191979015, 0.00575486613803294, 0.005780036148804, 0.00577905928093153, 0.00575808290636644, 0.00573676749140955, 0.00573598967769908, 0.00576199703991119, 0.00580014395334375, 0.0058273785677982, 0.00583337858169898, 0.00583008829100008, 0.00584197993040127, 0.00588507441559998, 0.00594759916581393, 0.00599103249862418, 0.00598876409389931, 0.00597718609482579, 0.00604125386558071, 0.00619910888048771, 0.00631608236043548, 0.00629391338899382, 0.00638213027312731, 0.00654172572268771, 0.00648436678694054, 0.00685191477104437, 0.0073359900991984, 0.0067827738133547, 0.00630192823143554, 0.00691227728064093, 0.00716986125129174, 0.00708405576178991, 0.00718025859423855, 0.00734520062123819, 0.00726232056590291, 0.00731789700529525, 0.00747554717933428, 0.007538917579667, 0.00749672216077968, 0.00745560748100663, 0.00747983543257588, 0.00754772784920051, 0.00760378128189236, 0.00761623763899869, 0.00759356710725237, 0.00756643760050188, 0.00756058927028075, 0.00758067705227214, 0.00761217389104057, 0.00763536037699452, 0.00763897744019537, 0.00762505600098349, 0.00760499472082112, 0.00759171142383414, 0.00759256271354848, 0.00760623704772137, 0.0076247952084398, 0.00763893464875234
flux1:, 0.65769695280565, 0.00578719027962175, 0.00575937417384023, 0.00576096375995687, 0.0057899977309943, 0.00582731621920457, 0.00585136509159917, 0.00585180417604163, 0.00583437278572085, 0.00581716927190595, 0.00581927356457338, 0.00584583890846373, 0.00588221915161802, 0.00590652187581499, 0.00591057559099205, 0.00590852595362782, 0.00592551989645853, 0.00597595195092145, 0.0060449843133723, 0.00609120744420009, 0.00608709071817445, 0.00607204203305866, 0.00613728983699449, 0.00630399424310263, 0.00643136434768723, 0.00641371718282412, 0.006508334920578, 0.00668188325861402, 0.00662418866469011, 0.00700637006221774, 0.00749936814055062, 0.00693803506978132, 0.00645270844268613, 0.00708188597992376, 0.00735901642255683, 0.00727475303117556, 0.00738070000630612, 0.00755081713864044, 0.00746153787179135, 0.00751783361504635, 0.00768324408208504, 0.00775267166876619, 0.00771274949509537, 0.00767311089447701, 0.00769967827874153, 0.00776956377780383, 0.00782548711505943, 0.00783554539217229, 0.00781002665692241, 0.00778205039802799, 0.0077785754841778, 0.00780326349496718, 0.00783903479191853, 0.00786375994882351, 0.00786538755298591, 0.00784717362507837, 0.00782303176117694, 0.00780828154577861, 0.00781120183942693, 0.00782937379668681, 0.00785237340050562, 0.00786848867073596
flux1:, 0.657959401709403, 0.00585487259319281, 0.00582819973610108, 0.0058283000758604, 0.00585407132824397, 0.0058880682639535, 0.00591060387244381, 0.00591245076231191, 0.00589897140379691, 0.0058865049676768, 0.0058920195184837, 0.00591932577329928, 0.00595372313335752, 0.00597462690972098, 0.00597629706946758, 0.00597537517306142, 0.00599782306818608, 0.00605627750561718, 0.00613251810869815, 0.00618196542832113, 0.00617604310507871, 0.00615723214980866, 0.00622333584417424, 0.0063989128462495, 0.00653705668642322, 0.00652441662010498, 0.00662613117616556, 0.00681480890283867, 0.00675724713964675, 0.00715443886165693, 0.0076555449249264, 0.0070868572078196, 0.00659801649161661, 0.00724573440918384, 0.00754363170872884, 0.00746155634875101, 0.00757856533523507, 0.00775435288570726, 0.0076583420790863, 0.0077150388776147, 0.00788819228565972, 0.00796382552434649, 0.00792646638869287, 0.00788878015913569, 0.00791827036581185, 0.00799062373956477, 0.00804655396748378, 0.00805393284391671, 0.0080250289674105, 0.0079957482406013, 0.00799457049722472, 0.00802424453737042, 0.00806494869973101, 0.00809179283394707, 0.00809161664814759, 0.00806879586016106, 0.00803992829456118, 0.00802309010315016, 0.00802782564155874, 0.00805074628261307, 0.00807879734492037, 0.00809751236216622
flux1:, 0.658221850613157, 0.00591033730689907, 0.00588518351229738, 0.00588379622309732, 0.00590594751200797, 0.00593610791035561, 0.00595674246778634, 0.00595996513664601, 0.0059508081082938, 0.00594367677762527, 0.00595312819655473, 0.0059813847053028, 0.00601362668784713, 0.0060307057307998, 0.00602957223304897, 0.00602964707799879, 0.00605785580510475, 0.00612496886361702, 0.00620909119098942, 0.00626221375138089, 0.00625459642603985, 0.00623181691684711, 0.00629849150725016, 0.00648293478014103, 0.00663217244311909, 0.00662497635992677, 0.00673444909507966, 0.00693945206783982, 0.00688259923945584, 0.00729524495388578, 0.00780367898324979, 0.00722852831888282, 0.00673719834180654, 0.00740308685688974, 0.0077228856273467, 0.00764362936717001, 0.00777310534119533, 0.00795519648379097, 0.00785221929095403, 0.00790906397037006, 0.00808996453984104, 0.00817190211933475, 0.00813729425505016, 0.00810195001294947, 0.00813494296022843, 0.0082103386281376, 0.00826657014129783, 0.00827112127379378, 0.0082383342076465, 0.00820721756823106, 0.0082081167060135, 0.00824302925942517, 0.00828927840370154, 0.00831889179812515, 0.00831724885882307, 0.00828965889085681, 0.00825549023975587, 0.00823589052396723, 0.00824203898440524, 0.00826979409028194, 0.00830341412235102, 0.00832538311334755
flux1:, 0.65848429951691, 0.00595243289129636, 0.00592917403581634, 0.00592633364552682, 0.00594455696227108, 0.00597040501289092, 0.00598875810997107, 0.0059932962278535, 0.00598878452366613, 0.00598754691200392, 0.00600145199578886, 0.00603089481787667, 0.00606086278209604, 0.00607374900526986, 0.00606942368436142, 0.00607035079505478, 0.00610457388692071, 0.00618091729948987, 0.00627355566342914, 0.00633082197782469, 0.00632170249270861, 0.00629485347357272, 0.00636186846762544, 0.00655515095807236, 0.00671575206969158, 0.00671438343769566, 0.00683222235628537, 0.00705476394936919, 0.00699930645108406, 0.00742793874606584, 0.00794298812554062, 0.00736241111586412, 0.00686967497180743, 0.00755329407017794, 0.00789600007931136, 0.00782016943224525, 0.00796356134197453, 0.00815272323228405, 0.00804265588092187, 0.00809946713677042, 0.00828814550259707, 0.0083764363901697, 0.00834464954998241, 0.00831191476754568, 0.00834894738945319, 0.00842803458434058, 0.00848501870442789, 0.00848674604807771, 0.00844964065762241, 0.00841609466081282, 0.00841869594429632, 0.0084589359897886, 0.00851125922090596, 0.0085443363864362, 0.00854171329091662, 0.00850936762689911, 0.00846943039077937, 0.00844637684844944, 0.00845339978363705, 0.00848589526487055, 0.0085254767913348, 0.00855135363535723
flux1:, 0.658746748420663, 0.00597998703838311, 0.00595899596678929, 0.00595477368781701, 0.0059688182316206, 0.00598992504073841, 0.00600562676037853, 0.0060113876676685, 0.00601178659548155, 0.00601694936432022, 0.00603580639839293, 0.00606669850716747, 0.00609433815141465, 0.00610273803143943, 0.0060948795165689, 0.00609650534925722, 0.0061369346479951, 0.00622300103243749, 0.00632474041665909, 0.00638663774485537, 0.00637630323918503, 0.00634540565651765, 0.00641259968949385, 0.00661468507654022, 0.00678687677788785, 0.00679165863635809, 0.00691840005010557, 0.00715970817975018, 0.00710643864514308, 0.00755169837441263, 0.00807274886520236, 0.00748794185292126, 0.00699494236205442, 0.0076957898820493, 0.00806223850288147, 0.00799040883139537, 0.00814916496277558, 0.0083462866560204, 0.00822913216173692, 0.00828581010017481, 0.00848232797875198, 0.00857697405878913, 0.00854794907018718, 0.00851793900498941, 0.00855946554619937, 0.00864293802520941, 0.00870127597149595, 0.00870035196010255, 0.008658582167445, 0.00862196907810796, 0.00862573935805047, 0.00867120556585837, 0.00873001062262146, 0.00876725830566256, 0.00876428118349288, 0.00872738639822784, 0.00868135749634505, 0.00865417684933454, 0.00866141967983796, 0.00869837381507297, 0.00874415380276518, 0.00877455656873418
flux1:, 0.659009197324416, 0.0059918217430136, 0.00597346525338534, 0.00596797208820783, 0.00597765151135506, 0.00599364267617406, 0.00600633719457256, 0.00601319261159672, 0.00601869990532348, 0.00603070530479402, 0.00605498519718664, 0.00608761643392654, 0.00611294784161361, 0.00611665840606287, 0.00610498581549821, 0.00610715144766659, 0.00615390928762963, 0.00625009923525001, 0.00636146649958668, 0.00642850096003105, 0.00641734062319505, 0.00638254922175247, 0.00644984323409745, 0.00666069837933826, 0.00684467231874717, 0.00685585807456543, 0.0069919493060603, 0.00725325957322041, 0.00720306643228538, 0.00766571531989816, 0.00819227723590692, 0.00760461081328993, 0.00711255399499953, 0.00783006960118128, 0.00822089215652743, 0.00815360356462788, 0.00832913102811688, 0.00853520478908826, 0.00841111044831452, 0.00846765143801647, 0.00867210913657985, 0.00877307208832593, 0.00874661864217977, 0.00871927489492684, 0.00876563100506295, 0.00885419433309947, 0.0089146248740001, 0.00891140345048046, 0.0088647405903104, 0.00882440330150774, 0.00882865595450768, 0.00887903627464297, 0.00894457207564439, 0.0089866722973764, 0.00898408829429336, 0.00894305332739479, 0.00889078686470607, 0.00885886478032912, 0.00886558340957053, 0.00890652617279542, 0.00895855835667559, 0.00899402971058772
flux1:, 0.65927164622817, 0.00598676836284485, 0.00597140438243715, 0.00596479369892687, 0.00596999285447749, 0.00598055613500903, 0.00598990606966468, 0.00599768985535523, 0.00600842672831951, 0.0060276407330003, 0.00605777827942696, 0.00609246477441507, 0.00611559100325672, 0.00611451354262366, 0.00609881793334529, 0.00610136179251046, 0.00615449410653511, 0.00626110514969442, 0.0063825608185721, 0.00645525476761867, 0.0064437619330336, 0.00640537186815891, 0.00647278013263751, 0.00669238657545348, 0.0068883030284676, 0.00690606589555121, 0.0070518496132353, 0.00733439250469232, 0.0072882444938069, 0.00776916812261305, 0.00830089532476744, 0.00771192860557778, 0.00722208990466427, 0.00795565577144638, 0.00837125930724274, 0.00830901407515349, 0.00850264651782788, 0.00871874494169879, 0.00858802013687771, 0.00864453784145181, 0.00885708705646132, 0.0089643008104795, 0.0089401042576786, 0.00891518386930106, 0.0089665575865181, 0.00906089674796588, 0.00912427965220006, 0.00911930571254986, 0.00906766834795607, 0.00902296277982295, 0.00902687338401753, 0.00908163393055775, 0.00915395692480713, 0.00920152691420738, 0.00920017745629925, 0.00915561364591464, 0.00909716784657068, 0.00905998904502902, 0.00906538211525575, 0.00910966198787082, 0.00916779354832489, 0.00920875854481218
flux1:, 0.659534095131923, 0.00596368188097011, 0.00595165688250717, 0.00594412648168459, 0.00594480768166884, 0.00594970076028621, 0.00595539232264669, 0.00596389955844915, 0.0059799032432024, 0.00600660489748548, 0.00604299045216296, 0.00608007309473498, 0.00610118622647488, 0.00609533649255468, 0.00607548935287159, 0.00607824908028152, 0.00613771989638268, 0.00625493737779397, 0.00638686721186968, 0.00646575280242902, 0.00645452087861493, 0.00641296908868988, 0.00648060746774379, 0.00670897015548693, 0.00691695834395625, 0.00694138116102163, 0.00709708190199188, 0.00740206321712648, 0.0073609908479705, 0.00786119082196866, 0.00839789131071177, 0.00780938582099795, 0.00732311941616282, 0.00807205979299623, 0.00851262384727932, 0.00845588445502086, 0.00866885975896977, 0.00889611139915434, 0.00875924334214385, 0.00881599467683744, 0.00903685767723469, 0.00915024707355746, 0.00912788391679907, 0.00910495935558571, 0.00916137068066117, 0.00926211998145971, 0.00932941597364897, 0.00932343023373006, 0.00926691368893137, 0.00921724766841165, 0.00921988112736669, 0.00927826667686626, 0.00935721393847401, 0.00941076528319708, 0.00941155196420199, 0.00936426304642315, 0.00929991948046491, 0.00925710608173065, 0.00926035188088962, 0.00930715071452399, 0.00937100527820429, 0.00941772899647834
flux1:, 0.659796544035676, 0.005921454374344, 0.0059131009492717, 0.00590489443674687, 0.00590110292520227, 0.00590016093407276, 0.00590190974494775, 0.00591089737449611, 0.00593211573027708, 0.00596648831383258, 0.0060094600519765, 0.006049301518526, 0.00606868520424252, 0.00605819923775762, 0.0060341578008556, 0.0060369716658613, 0.00610265947748705, 0.00623054925966439, 0.00637325503442146, 0.00645886359613972, 0.0064485762445838, 0.00640443816039763, 0.00647252910773415, 0.0067096810551479, 0.00692983589348852, 0.00696090360546363, 0.00712661700530081, 0.00745519213907003, 0.00742026832220042, 0.00794084427626315, 0.00848248247161905, 0.0078964151631887, 0.0074151661396751, 0.00817874874816361, 0.00864424001788335, 0.00859342711683143, 0.00882687427092167, 0.00906644016289265, 0.00892410474882146, 0.00898151746731527, 0.00921101193343613, 0.00933051721898939, 0.00930947801313173, 0.00928794695701944, 0.00934923619805442, 0.00945695237129345, 0.00952919974892075, 0.00952313754456117, 0.00946204051826606, 0.0094069168110125, 0.00940726523861329, 0.00946831266689291, 0.00955348434843943, 0.0096133839611093, 0.00961722846282145, 0.00956819026956845, 0.00949846378698696, 0.00944980999081433, 0.00945010695784817, 0.00949846350640152, 0.00956743282316748, 0.00961998115534398
flux1:, 0.660058992939429, 0.00585902858670127, 0.00585466291400858, 0.00584606993906498, 0.00583793798761469, 0.00583108022688736, 0.00582863750764065, 0.00583782671205565, 0.00586411543204347, 0.00590623993943373, 0.0059560767616652, 0.00599905661437143, 0.00601708443162462, 0.006002219676403, 0.00597402933122504, 0.00597673783534066, 0.00604843427689605, 0.00618693722606841, 0.00634062654690152, 0.00643347423972293, 0.00642489096574023, 0.00637887343679585, 0.00644774741386127, 0.00669374972783668, 0.0069261262837103, 0.00696372342244506, 0.00713940862597422, 0.00749265268268493, 0.00746497438529353, 0.00800709816748502, 0.00855379011323182, 0.00797236460491101, 0.00749768319505593, 0.00827512540107471, 0.00876532844650405, 0.00872081867646851, 0.00897575085222957, 0.00922880353591009, 0.00908186861031909, 0.00914056577905548, 0.00937913269602168, 0.00950473844341505, 0.00948445614343382, 0.00946355894722577, 0.00952938273373788, 0.00964452115970664, 0.00972280875164126, 0.00971779102225964, 0.00965263608341123, 0.00959169614381089, 0.00958872539935372, 0.00965129013899411, 0.00974204325544564, 0.0098084788016249, 0.00981627876530459, 0.00976660894560547, 0.00969224710390275, 0.0096377483404063, 0.00963435792730732, 0.00968320047179139, 0.00975644718470965, 0.00981465462123897
flux1:, 0.660321441843183, 0.00577541330192972, 0.00577533207358473, 0.00576668679185033, 0.00575443562739041, 0.00574167076880936, 0.00573482956750066, 0.00574391000265797, 0.00577503281578374, 0.00582488403072442, 0.00588179900510789, 0.00592830645764035, 0.00594543578113874, 0.0059265676752878, 0.00589436214081693, 0.00589681051715119, 0.00597422165497854, 0.00612314989073015, 0.00628792534706635, 0.00638849623201903, 0.00638243498585893, 0.00633536632040946, 0.00640545944376821, 0.00666039693928734, 0.00690500458651879, 0.00694891960450246, 0.00713439526496133, 0.00751327187794276, 0.00749394396917613, 0.00805882935436073, 0.00861083280171489, 0.00803648759407551, 0.00757004419407212, 0.00836052608396644, 0.00887508595915457, 0.00883721012168343, 0.00911451978281338, 0.0093822253823334, 0.00923174443397969, 0.00929256055955955, 0.00954079109242558, 0.00967255721672358, 0.00965243874603245, 0.00963128109671177, 0.00970111421896817, 0.00982400749464743, 0.00990944342383205, 0.00990675824426744, 0.00983830295213442, 0.00977136731797917, 0.00976406890029791, 0.00982686322080161, 0.00992231787344893, 0.00999527012958912, 0.0100078532981446, 0.00995877200779768, 0.00988074322619754, 0.00982061796094246, 0.00981290826846958, 0.00986109624329613, 0.00993756979407067, 0.0100010181098234
flux1:, 0.660583890746936, 0.005669702706615, 0.00567417894494793, 0.00566585596306996, 0.00564979470794819, 0.00563122382406678, 0.00561982498584128, 0.00562846095225266, 0.00566409300488195, 0.00572153817749447, 0.00578567227470772, 0.00583609636922434, 0.00585285786399903, 0.0058304725319049, 0.00579447265072532, 0.00579651484914398, 0.00587926521444167, 0.00603830019425714, 0.00621414856243374, 0.00632287663991595, 0.00632019504280073, 0.0062730128014866, 0.00634486063880277, 0.00660883390980389, 0.0068656322927521, 0.00691556967951972, 0.00711051385176512, 0.00751584582699948, 0.00750596732074297, 0.00809483880056859, 0.00865254026445277, 0.0080879524388046, 0.00763155179468115, 0.00843423684233345, 0.0089727082734832, 0.00894175089030977, 0.00924220281431717, 0.00952570571487896, 0.0093729011556106, 0.00943688533852096, 0.00969554190493025, 0.00983363389019251, 0.00981309285262951, 0.00979067139323727, 0.00986381256961405, 0.00999465049925217, 0.0100883263742027, 0.0100893999417977, 0.0100186358403146, 0.00994573707086764, 0.00993318135951707, 0.00999482216576935, 0.0100938803666221, 0.0101731046021961, 0.010191183812842, 0.0101439669225638, 0.0100634371083908, 0.00999813956019637, 0.00998562770331161, 0.0100320014071692, 0.0101104682728927, 0.0101784795174049
flux1:, 0.660846339650689, 0.00554110197424032, 0.00555037914732852, 0.0055427862691289, 0.00552330724415235, 0.00549912422345297, 0.00548306195347735, 0.00549090051044505, 0.00553063486416404, 0.00559543472120858, 0.00566685050294648, 0.0057215676267289, 0.00573855081725109, 0.00571323472767734, 0.00567374668131635, 0.00567525114717538, 0.00576289040894446, 0.0059315829664168, 0.0061183653946672, 0.006235617185094, 0.00623719361310823, 0.00619093034506359, 0.00626515781425838, 0.00653827294894048, 0.00680717142262485, 0.00686277135791779, 0.00706672544442593, 0.0074991698781215, 0.00749982186509885, 0.00811388538264076, 0.00867778581809415, 0.00812586868516797, 0.0076814615650557, 0.00849552384067722, 0.00905742151905881, 0.00903362308244321, 0.00935784245250868, 0.00965825139231784, 0.00950448793471431, 0.00957289101579418, 0.00984291800590347, 0.00998763334598759, 0.00996612228199775, 0.00994135179197578, 0.0100169320722576, 0.0101557425454955, 0.0102586932669061, 0.0102650501746093, 0.010193187929564, 0.0101145925857065, 0.0100959792729714, 0.0101550423539449, 0.0102564187132436, 0.0103414366756527, 0.010365568379921, 0.0103214952982211, 0.0102397932566171, 0.0101700154324154, 0.0101524060982821, 0.0101958425322702, 0.0102749307417056, 0.0103465769039758
flux1:, 0.661108788554442, 0.00538896085670997, 0.00540324479047947, 0.0053968121151143, 0.00537438220564315, 0.00534487146427723, 0.00532409851945672, 0.00533077949003419, 0.00537413642379157, 0.0054459480113121, 0.00552462290287166, 0.00558398175900578, 0.00560181734375595, 0.00557424480566714, 0.00553165827265083, 0.00553251542909567, 0.00562452735662872, 0.00580229978950024, 0.00599974386707827, 0.00612580275073078, 0.00613251784137874, 0.0060882844340629, 0.00616559172948186, 0.00644794879243199, 0.00672881004781324, 0.0067896741629646, 0.00700205087952063, 0.00746208033768658, 0.00747431423922748, 0.0081147313948023, 0.0086854312617038, 0.00814932459832021, 0.00771901543835917, 0.00854367068988815, 0.00912851633058811, 0.00911207950421026, 0.00946053441000425, 0.00977890857468005, 0.0096256584864011, 0.00969990338799593, 0.00998242412790322, 0.0101342123524301, 0.010111253579863, 0.0100829953707228, 0.0101599889414511, 0.0103066200113518, 0.0104197802524627, 0.0104329940450805, 0.0103614343545337, 0.0102776516310254, 0.0102523536143704, 0.010307430942065, 0.0104096937481916, 0.0104997972375955, 0.0105303461557213, 0.0104906448096946, 0.0104092173501883, 0.0103358790702447, 0.0103130963291005, 0.0103525681140149, 0.0104308245059308, 0.0105049547867313
flux1:, 0.661371237458196, 0.00521281621051217, 0.00523226450965297, 0.00522742980350501, 0.00520257805337421, 0.00516810985506641, 0.00514264258191275, 0.00514781031964192, 0.00519424891675464, 0.00527262963485882, 0.0053584484581009, 0.00542275276284193, 0.00544209240182693, 0.00541301155723901, 0.00536779789470643, 0.00536792880266645, 0.00546374192625706, 0.00564989211094478, 0.00585758643128023, 0.0059926393185371, 0.00600535769351962, 0.00596432356828978, 0.00604546795731267, 0.0063371489193753, 0.00662979626336933, 0.00669551713317778, 0.00691561223618103, 0.0074035021845021, 0.00742832672579453, 0.0080961923343095, 0.00867437576792464, 0.00815742765476239, 0.00774347703470442, 0.00857801385347296, 0.0091853775488722, 0.00917647819813455, 0.00954945840804366, 0.00988679244142847, 0.00973559538584238, 0.00981723223950398, 0.010113530610143, 0.0102730050189018, 0.0102482197058043, 0.0102153118945897, 0.0102925502381022, 0.0104466547749452, 0.0105708141987972, 0.0105924504175646, 0.0105227417906482, 0.0104345178135011, 0.0104021156894183, 0.0104518724611184, 0.0105534931785066, 0.0106477595945917, 0.0106848718852421, 0.0106506637183482, 0.0105710219884657, 0.0104952480099613, 0.0104674572585199, 0.010502090641696, 0.0105780478269397, 0.0106533328141633
flux1:, 0.661633686361949, 0.00501244330173734, 0.00503715229678658, 0.0050343430071005, 0.00500764508747728, 0.00496866913777824, 0.00493859268974262, 0.00494190938731737, 0.00499084074867076, 0.00507525291171455, 0.00516799946816005, 0.00523748876011239, 0.00525898297596656, 0.00522920058958497, 0.00518191062807598, 0.00518127590949262, 0.00528027508213294, 0.0054739823779193, 0.00569137371488012, 0.0058354998514605, 0.00585505118276535, 0.0058184203351629, 0.00590419357427987, 0.00620524966856686, 0.00650947618454503, 0.00657966763592912, 0.0068066749173714, 0.00732249618194077, 0.00736086173216494, 0.00805718309299522, 0.00864359998476948, 0.00814933977496514, 0.00775416105460407, 0.00859796798480031, 0.00922750351858462, 0.00922630681126369, 0.00962390289583088, 0.00998111054400865, 0.00983353113733342, 0.00992418081929648, 0.0102356680334619, 0.0104036082307487, 0.0103767437436512, 0.0103380346915703, 0.0104142259994258, 0.0105752512753163, 0.0107110114616982, 0.0107425664139488, 0.0106763522235405, 0.0105846504497508, 0.0105449558573686, 0.0105881843968938, 0.0106875933403344, 0.0107849130101626, 0.0108284999760261, 0.0108007479862276, 0.0107244071650849, 0.0106474911336934, 0.0106151082005791, 0.0106442355621302, 0.0107164842710973, 0.0107914747121294
flux1:, 0.661896135265702, 0.00478791467760632, 0.00481790426243417, 0.00481751697690698, 0.00478957757262732, 0.00474661577218997, 0.00471208984375307, 0.00471325005384524, 0.00476405141936445, 0.00485386675894586, 0.00495321441654194, 0.00502804342784426, 0.00505231808136989, 0.00502268302800644, 0.00497394364559307, 0.00497255148822088, 0.00507408940245952, 0.00527442183301007, 0.00550081447491786, 0.00565397549587335, 0.00568113366171462, 0.00565011559849133, 0.00574131665464576, 0.00605175435341617, 0.0063673311992224, 0.00644165647899801, 0.00667468531591957, 0.00721829926198807, 0.00727107886017015, 0.00799675410120507, 0.00859219839449287, 0.00812430090865408, 0.00775045082228623, 0.00860303577207466, 0.00925451136949565, 0.00926119242445254, 0.00968328064019845, 0.0100611778155666, 0.00991876389135157, 0.0100200548376095, 0.0103482237934871, 0.0105255690865086, 0.0104965247268751, 0.0104509109632014, 0.0105246671069927, 0.0106918522657434, 0.0108395889141291, 0.0108824280740075, 0.0108213862287342, 0.0107273555744445, 0.0106804227393844, 0.0107160909688647, 0.0108117368339774, 0.0109108514114955, 0.0109605852934438, 0.0109400481394461, 0.0108684631800504, 0.0107918189378753, 0.010755503920861, 0.0107787060719593, 0.0108459677101451, 0.0109191642275727
flux1:, 0.662158584169456, 0.00453966461220989, 0.00457486166493676, 0.00457724016300585, 0.00454867454023177, 0.00450231380316155, 0.00446357908693478, 0.00446232499555065, 0.00451435406965528, 0.00460885776661907, 0.00471435919233046, 0.0047945762636299, 0.00482220786805675, 0.00479359289756775, 0.00474410128544023, 0.0047420132483926, 0.00484542088554479, 0.00505134280189988, 0.00528589906907071, 0.00544792897688576, 0.00548338806856276, 0.00545916304514649, 0.00555656581952473, 0.00587632996428216, 0.00620301058297234, 0.0062812058377179, 0.00651930040599072, 0.00709035398040265, 0.00715832129103841, 0.0079141139268829, 0.00851939651710798, 0.00808163807032555, 0.00773180142208884, 0.0085928009640381, 0.00926612794356887, 0.00928089577459616, 0.00972713418706022, 0.0101264232886497, 0.0099906672407708, 0.010104170662489, 0.0104505416355003, 0.0106383761362774, 0.0106072270942919, 0.0105536964242899, 0.0106235694637636, 0.0107959538345114, 0.0109557879232832, 0.011011088063618, 0.0109568670874789, 0.0108618001805198, 0.0108079258925241, 0.0108352186807102, 0.0109256296352997, 0.0110251803960131, 0.0110805032596542, 0.0110676983094983, 0.0110021988911782, 0.0109273006014232, 0.0108879349324518, 0.0109050689278701, 0.0109662628494457, 0.0110361920096
flux1:, 0.662421033073209, 0.00426855680656669, 0.00430877814303404, 0.00431419136833896, 0.00428560738680945, 0.00423649323831628, 0.00419387855312485, 0.00419001540025107, 0.00424262424170996, 0.0043410182852088, 0.00445209465241751, 0.00453761969604011, 0.00456910970034341, 0.0045423909117548, 0.00449290541871022, 0.00449023883644382, 0.00459483382437585, 0.00480521302528125, 0.00504695366172778, 0.00521754733079901, 0.00526189369139439, 0.00524557224555973, 0.00534988811316743, 0.00567884036524665, 0.00601635748604317, 0.00609824873204188, 0.00634040787639597, 0.00693832576862042, 0.00702213115752236, 0.00780863861747652, 0.00842455393652302, 0.0080207611638078, 0.00769772991185734, 0.00856690773037498, 0.00926216941192024, 0.0092852923596561, 0.00975513242302996, 0.0101763904815261, 0.010048695142927, 0.0101758630326832, 0.0105419249889106, 0.0107414556936266, 0.0107084744834183, 0.0106461538095735, 0.010710682967966, 0.0108871275075957, 0.0110589086577978, 0.0111276075167493, 0.0110817627583104, 0.0109870469920945, 0.0109267597789861, 0.0109451119181886, 0.0110289559922575, 0.0111275404093504, 0.0111876865185654, 0.0111828644121731, 0.011124592616943, 0.0110529061568352, 0.011011552632228, 0.0110227617681854, 0.0110770620402467, 0.0111423537280892
flux1:, 0.662683481976962, 0.00397595318740256, 0.00402088914359601, 0.00402951042711178, 0.00400149204206366, 0.0039503233388725, 0.00390425303024087, 0.00389766392212989, 0.0039502118456177, 0.00405161772614378, 0.00416754788881717, 0.0042581504451303, 0.00429389860655508, 0.00426993213854405, 0.00422125879146007, 0.00421818480246038, 0.00432327672793227, 0.00453688989711009, 0.00478469296068449, 0.0049633920835208, 0.00501707229347947, 0.0050096497882046, 0.00512148499600269, 0.00545937581533168, 0.00580742877350382, 0.00589294136984435, 0.00613813806611476, 0.00676210994477943, 0.00686225659303633, 0.00767987177678618, 0.00830715830000401, 0.0079411508999566, 0.00764779783445416, 0.00852503329722579, 0.00924251531693015, 0.00927434588005632, 0.00976706134373306, 0.0102107347429237, 0.010092384292391, 0.0102344931598361, 0.0106216446299832, 0.0108341737928486, 0.0107998477376791, 0.0107280536550128, 0.0107858220922126, 0.0109650449636879, 0.0111483493228911, 0.0112311059028414, 0.0111950391199535, 0.0111021030330946, 0.0110361424433642, 0.0110452622237387, 0.0111214047004928, 0.0112176392524481, 0.0112816706680839, 0.0112848035241832, 0.0112346579462185, 0.0111675669749119, 0.0111254139196259, 0.0111311179458175, 0.0111779951493814, 0.0112374562075116
flux1:, 0.662945930880715, 0.0036637821761565, 0.00371298194536515, 0.00372487064276126, 0.00369796356183657, 0.00364548820728688, 0.00359648905054531, 0.003587148271087, 0.00363901329045548, 0.00374247420136774, 0.00386238445298914, 0.00395766246422277, 0.00399793957004401, 0.00397753530715439, 0.0039305094990645, 0.00392724604822546, 0.00403213789777714, 0.00424767324998134, 0.00450027034886532, 0.0046864463634382, 0.00474973196744903, 0.00475203955378389, 0.00487184784686853, 0.00521828066915293, 0.00557651162140993, 0.00566567198975785, 0.00591287133000389, 0.00656183321320133, 0.00667865550640537, 0.00752752209419082, 0.00816681837187633, 0.00784234682764016, 0.00758159377138016, 0.00846686297596985, 0.00920708414439496, 0.00924808113976276, 0.00976281322173494, 0.0102292212733049, 0.0101213568858932, 0.0102794584125954, 0.0106889508250823, 0.0109158436498984, 0.0108808863550778, 0.0107991751470221, 0.0108488740281106, 0.0110294996507037, 0.0112236433252334, 0.0113208109599858, 0.011295715820873, 0.0112059729010412, 0.011135259664646, 0.0111351420077507, 0.01120269738091, 0.0112952840837448, 0.0113621385288341, 0.01137292335553, 0.0113315133565377, 0.011270244280492, 0.0112285364791872, 0.0112294016530564, 0.0112686464152731, 0.0113213258772012
flux1:, 0.663208379784469, 0.00333460540219798, 0.00338746518349292, 0.00340255161509326, 0.00337725132922135, 0.00332426238799939, 0.00327296890454654, 0.0032609527345462, 0.00331154114143687, 0.00341602396918737, 0.00353887909144447, 0.003638239143092, 0.00368315961635826, 0.00366705215839204, 0.00362251548650723, 0.00361931499927576, 0.00372330007363521, 0.00393935629006643, 0.00419532548075559, 0.00438815980320266, 0.00446111039355736, 0.00447376434418118, 0.00460179557681055, 0.00495618266883388, 0.0053241414996398, 0.0054170712904589, 0.00566524594531369, 0.00633785598899708, 0.00647150223768244, 0.00735146610986601, 0.00800326516808325, 0.00772394428011045, 0.00749872436441206, 0.00839207673907648, 0.00915581725896058, 0.00920656351645044, 0.00974237840675857, 0.0102317269654688, 0.0101353265103714, 0.0103102047516106, 0.0107430897252822, 0.0109857379127402, 0.0109510922919192, 0.010859304891868, 0.0108998005612483, 0.0110804197054614, 0.0112844873386765, 0.0113961006357164, 0.0113829159545436, 0.0112977074850709, 0.0112233050597671, 0.0112142330350305, 0.0112726088831861, 0.0113604025618329, 0.0114289518627361, 0.0114468300345646, 0.0114144436382749, 0.0113599942743127, 0.0113199546350456, 0.0113168448970651, 0.0113485712028486, 0.0113938130626831
flux1:, 0.663470828688222, 0.0029916821231486, 0.00304743701122405, 0.0030655112894676, 0.00304225329516289, 0.00298958455927252, 0.00293674146205223, 0.00292223548350673, 0.0029709892015573, 0.00307538663058617, 0.00319998299309486, 0.00330262293790235, 0.00335211821945949, 0.00334093586843383, 0.00329970858874464, 0.00329684033030203, 0.00339919417881938, 0.00361427503697199, 0.00387203031004041, 0.00407049295721493, 0.00415291980434248, 0.00417627145176518, 0.00431251734030293, 0.0046740278244817, 0.00505112668944759, 0.00514802969594507, 0.0053961718377356, 0.00609078189349371, 0.00624120278594963, 0.00715176310309267, 0.00781636887431435, 0.00758560765060372, 0.00739882087607378, 0.00830035436058821, 0.00908867618771955, 0.00914989042330377, 0.00970584297640851, 0.0102182477658856, 0.0101341088807803, 0.0103262426879604, 0.0107833234493483, 0.0110431046625436, 0.011009935116773, 0.0109082321775173, 0.0109386310625423, 0.0111178680285927, 0.0113307547767184, 0.0114565306172634, 0.0114559025873205, 0.0113764408378144, 0.011299508677093, 0.0112820421090582, 0.0113309720259937, 0.0114130448682007, 0.0114821615247595, 0.0115063543700221, 0.0114829428205738, 0.0114360198142223, 0.0113987667890239, 0.0113926788641324, 0.0114173065917637, 0.0114547867807863
flux1:, 0.663733277591975, 0.00263903019631684, 0.00269675060943714, 0.00271745569091999, 0.00269660746564159, 0.00264512737216671, 0.00259158784372478, 0.00257488976965627, 0.00262129117394448, 0.0027244242417387, 0.00284938575533248, 0.00295428081788399, 0.00300807478361103, 0.00300230776297701, 0.00296515771841654, 0.00296288509757803, 0.00306285224684474, 0.0032753567684245, 0.00353313467858505, 0.00373596293007694, 0.00382739555986648, 0.00386148406596596, 0.00400562260823656, 0.00437312418502498, 0.00475858352861838, 0.00485972542567588, 0.0051068541150202, 0.00582147909498661, 0.00598842229488692, 0.00692868627539184, 0.00760617589570926, 0.00742710411971018, 0.00728156524622713, 0.00819140230682844, 0.00900565524109308, 0.00907819723025764, 0.00965339362747629, 0.0101889112948926, 0.0101176375807956, 0.0103271668247716, 0.0108089530373988, 0.0110871860873335, 0.0110568579425898, 0.0109457405034855, 0.0109654459368008, 0.0111420278203801, 0.0113624919082364, 0.0115018439864947, 0.0115140983969093, 0.0114414114587743, 0.0113631504467739, 0.0113381004033336, 0.0113776630347592, 0.0114533625685673, 0.0115219912502393, 0.0115515508569537, 0.0115367321322256, 0.0114977020686482, 0.011464168533185, 0.0114561550318615, 0.0114743724738411, 0.0115041174766648
flux1:, 0.663995726495728, 0.00228148103623883, 0.00234007438338324, 0.00236290355512922, 0.00234475780357427, 0.00229536070466484, 0.0022420794085589, 0.00222359666043469, 0.00226717063655357, 0.00236779208598629, 0.00249156985665709, 0.00259746348934522, 0.00265505146272069, 0.00265502091284194, 0.00262263004090345, 0.00262118329745135, 0.00271795880894803, 0.00292616721264831, 0.0031820117434889, 0.00338769075176805, 0.0034873486866845, 0.00353185861178357, 0.00368319900027359, 0.00405519579750049, 0.00444798421513902, 0.00455366478319254, 0.00479882783243874, 0.00553111511839684, 0.00571412531600229, 0.00668277042584308, 0.007372965708817, 0.00724835746958803, 0.00714673541505663, 0.00806500089996786, 0.00890680800635275, 0.00899167658951551, 0.00958532898736425, 0.0101439924476442, 0.0100859831810246, 0.0103126781448888, 0.010819343288117, 0.0111172389515243, 0.0110912842099339, 0.0109715965409225, 0.0109803520995813, 0.0111531747722506, 0.0113798971367115, 0.0115319630772128, 0.0115570885049545, 0.0114919684361416, 0.0114135594387129, 0.0113819478202804, 0.011412569225629, 0.0114815656157022, 0.0115487956694439, 0.0115826689845069, 0.0115757515551803, 0.0115446101743421, 0.011515469706924, 0.0115065552320188, 0.0115192635355281, 0.0115416488532161
flux1:, 0.664258175399482, 0.00192472353575191, 0.00198294179011511, 0.00200724082064154, 0.00199200969370863, 0.00194560382838349, 0.00189362395693346, 0.00187386552319409, 0.00191417869661911, 0.0020109775280722, 0.00213185412194971, 0.00223725501778382, 0.00229788811905783, 0.00230371757147188, 0.00227664721072748, 0.00227619207512438, 0.00236889827836257, 0.00257095448909152, 0.00282270160515787, 0.0030294487929883, 0.00313622017758411, 0.00319044541013769, 0.00334787549516121, 0.00372244512471277, 0.00412121562701166, 0.00423173271221033, 0.00447400206446178, 0.00522120293921826, 0.0054196256926386, 0.00641487193282514, 0.00711732220189799, 0.0070495169182035, 0.00699426535127464, 0.00792106582958954, 0.00879228312270056, 0.00889060684462515, 0.00950207445304602, 0.0100839281123514, 0.0100393725449435, 0.0102826073070566, 0.0108139483917972, 0.0111325563198612, 0.0111126260529969, 0.0109855389060248, 0.0109834540362286, 0.0111516397717291, 0.0113832870441228, 0.0115469669038074, 0.0115846100609905, 0.0115275666535829, 0.0114501040344015, 0.0114131083401939, 0.0114355454355921, 0.0114978640045814, 0.01156299846166, 0.0116001016652808, 0.011600128544425, 0.0115764915452804, 0.0115520978295032, 0.0115431936681926, 0.0115514361510657, 0.0115671636438937
flux1:, 0.664520624303235, 0.00157532866508688, 0.0016317825336986, 0.00165675687164355, 0.00164456723256051, 0.00160205929752494, 0.00155249352830821, 0.00153205607584883, 0.0015687133981867, 0.00166032115512225, 0.00177642047415067, 0.00187960721785771, 0.00194228383188508, 0.00195387486755551, 0.00193253111820007, 0.00193313421927364, 0.00202079335345558, 0.00221468526040918, 0.00245994877343033, 0.0026657035300753, 0.00277813171053604, 0.00284094690169153, 0.00300288542749672, 0.00337761869194101, 0.00378064388367975, 0.0038962481658083, 0.00413470791164375, 0.00489365242259067, 0.00510663950085047, 0.00612623301515113, 0.00684020998922792, 0.00683103202062505, 0.00682431170466406, 0.00775971483762773, 0.00866236264523192, 0.00877538294967119, 0.0094041962205525, 0.0100093263750189, 0.00997820416017502, 0.0102369365000974, 0.0107923372105441, 0.0111324903187212, 0.0111202954430336, 0.0109872698696494, 0.0109748252699685, 0.0111377678198546, 0.0113730549942722, 0.0115470598216977, 0.0115965344291085, 0.0115477576602194, 0.0114721807853464, 0.0114310653955459, 0.0114463692008702, 0.0115024044426848, 0.0115650206133962, 0.011604319667596, 0.011610131354253, 0.0115932489808189, 0.0115735934084913, 0.0115654166171366, 0.0115702968132718, 0.0115803509068704
flux1:, 0.664783073206988, 0.00124074295838573, 0.00129392338139301, 0.00131865100905617, 0.00130954129894903, 0.00127181817347991, 0.00122582408092676, 0.00120537283543044, 0.00123801207876334, 0.00132301161812853, 0.00143231549608108, 0.00153135034260012, 0.00159481640487501, 0.00161183011140413, 0.00159643055332682, 0.00159802264419656, 0.0016795266236548, 0.00186306569115273, 0.00209922609540355, 0.00230164583856962, 0.00241792435747675, 0.00248776471588966, 0.00265212068437666, 0.00302406748098668, 0.00342917606025082, 0.00355001592955548, 0.00378374227946054, 0.00455081829020786, 0.0047773320889276, 0.00581853978642074, 0.00654304369066721, 0.00659372245853341, 0.00663731705794401, 0.00758132904237704, 0.0085174956782633, 0.00864654259371136, 0.00929240969658771, 0.00992096583343162, 0.00990305520189479, 0.0101758170396496, 0.0107542170066867, 0.0111164758915466, 0.0111137194032071, 0.0109764531777601, 0.0109544853345734, 0.0111118794882449, 0.0113496289448419, 0.0115325378939853, 0.011592848435688, 0.0115521832511601, 0.0114792102309504, 0.0114352470856834, 0.0114447058793381, 0.0114952140061527, 0.0115552106519709, 0.0115958029469784, 0.0116061163159473, 0.0115949123286086, 0.0115796038474255, 0.011572606450611, 0.0115751995456796, 0.0115807834355117
flux1:, 0.665045522110741, 9.29236177255152e-4, 9.77543897391624e-4, 0.00100099465673713, 9.94914385405461e-4, 9.62823227182127e-4, 9.21574397514061e-4, 9.01819918949974e-4, 9.30105084867263e-4, 0.0010070428701216, 0.00110741560902542, 0.00120016881749474, 0.00126292845722334, 0.00128477420511633, 0.00127531743121661, 0.00127765595883247, 0.00135173506047014, 0.0015225372867231, 0.00174673518326257, 0.00194319846113385, 0.00206117454217785, 0.00213602478012787, 0.0023001664196959, 0.00266579131900814, 0.00307030830578018, 0.00319636488051328, 0.00342439777087601, 0.00419553445026677, 0.004434349420429, 0.00549396308582279, 0.00622773792799091, 0.00633883144510458, 0.00643405978533474, 0.00738659914744133, 0.00835832091000971, 0.00850478116138266, 0.00916757810906145, 0.0098197818923841, 0.00981467681242335, 0.010099579971578, 0.0106994543651823, 0.0110840554314634, 0.0110923602409093, 0.0109527204703877, 0.0109223865500356, 0.0110742405580678, 0.0113134345150768, 0.0115037586776487, 0.0115736399879004, 0.0115405772388967, 0.0114706461517717, 0.011425029313067, 0.0114300934931777, 0.011476161763485, 0.0115337881290466, 0.0115749794095013, 0.0115884780598875, 0.0115816119057641, 0.0115698818008243, 0.0115641954476842, 0.011565458486036, 0.0115679128581025
flux1:, 0.665307971014495, 6.49787068420534e-4, 6.91570915205209e-4, 7.12633226144622e-4, 7.09446473169623e-4, 6.83774965009093e-4, 6.4842971419873e-4, 6.30102315051057e-4, 6.53717463610176e-4, 7.21120725347828e-4, 8.10342867718939e-4, 8.94528892269102e-4, 9.54866785773971e-4, 9.8069982512547e-4, 9.76939568132461e-4, 9.79572735577332e-4, 0.00104476566682674, 0.00120023626606351, 0.00140937198704877, 0.00159698909797778, 0.00171417563981959, 0.00179156904599455, 0.00195230498580371, 0.00230745581282136, 0.00270814914757799, 0.00283916266805201, 0.0030604692334214, 0.00383112505078357, 0.00408082487538034, 0.00515517260381276, 0.00589672786395543, 0.00606805351089294, 0.00621568248951512, 0.00717654946353018, 0.00818567395195317, 0.00835095151913903, 0.00903069873080189, 0.00970683891278081, 0.00971397563552973, 0.010008737482192, 0.0106280920014074, 0.0110349038275958, 0.0110557409723525, 0.0109156874776452, 0.0108784132171208, 0.01102504368992, 0.0112648675287078, 0.0114611181007506, 0.0115390908462997, 0.0115127777515773, 0.01144600108312, 0.0113997610656709, 0.011401953349939, 0.0114449460156686, 0.0115008087575951, 0.0115421791384708, 0.0115576093379235, 0.011553558470221, 0.01154429115991, 0.0115396919141657, 0.0115403787438999, 0.0115410870987011
flux1:, 0.665570419918248, 4.11892217131356e-4, 4.45496494671564e-4, 4.63012302356534e-4, 4.62506772354114e-4, 4.43965683587697e-4, 4.15635809103587e-4, 3.99459927634515e-4, 4.18105400002813e-4, 4.74505764308006e-4, 5.50318388188981e-4, 6.23545031243403e-4, 6.79561645607204e-4, 7.08291121203411e-4, 7.09717236592762e-4, 7.11952446481125e-4, 7.66580928724328e-4, 9.03905473238497e-4, 0.00109464659628552, 0.00127027827330124, 0.00138387464911306, 0.00146090363318483, 0.00161447898260177, 0.00195437157218504, 0.00234740820071536, 0.00248279856298579, 0.0026962294524619, 0.00346138496893034, 0.0037203552660111, 0.00480531812697052, 0.00555295406604614, 0.00578353114863114, 0.00598369441712816, 0.00695253659928683, 0.00800057842576064, 0.00818604782750763, 0.00888287635923565, 0.00958328943386181, 0.0096019816783993, 0.00990397383324487, 0.0105403601215004, 0.0109688528995481, 0.0110034750494632, 0.0108649794960692, 0.0108223936519994, 0.0109644035220691, 0.0112042777121105, 0.0114050353803991, 0.011489476151239, 0.0114687485088948, 0.0114048863121555, 0.0113588109930153, 0.0113596273331437, 0.0114011099088572, 0.011456155199926, 0.0114976082078222, 0.0115138735276679, 0.0115110310348591, 0.0115028201787335, 0.0114987171464716, 0.0114993044181089, 0.0114995907020912
flux1:, 0.665832868822001, 2.2528718650532e-4, 2.49108107419857e-4, 2.61916584225379e-4, 2.6381967152155e-4, 2.5303005494229e-4, 2.3275240762693e-4, 2.19423683448697e-4, 2.32817040349595e-4, 2.76782341374764e-4, 3.36943016182873e-4, 3.9677436799357e-4, 4.46435112475674e-4, 4.76744279589175e-4, 4.82573413316586e-4, 4.83453716139408e-4, 5.25605309761106e-4, 6.41750369654677e-4, 8.10548978614383e-4, 9.70833989538471e-4, 0.00107775644475864, 0.00115109631043409, 0.00129320635825507, 0.00161242850685622, 0.00199334368860608, 0.00213212948456332, 0.00233636988577113, 0.003090526205793, 0.00335694360844623, 0.0044479761480261, 0.00519981049644582, 0.00548781937915664, 0.0057399473741656, 0.00671622394441956, 0.00780422283878851, 0.00801117588695951, 0.00872528607562463, 0.00945032390619689, 0.00947980469232292, 0.00978612569373822, 0.0104366810545208, 0.0108859135470289, 0.0109352983504594, 0.0108002639439885, 0.0107541232498387, 0.0108923640635146, 0.011131962632473, 0.0113359442776159, 0.0114251673380719, 0.0114086039216747, 0.0113470601681504, 0.0113016293166364, 0.0113024373112283, 0.0113440828379737, 0.0113995526180629, 0.0114413419100037, 0.0114575891054058, 0.0114543702616459, 0.0114455976136388, 0.0114410478112086, 0.0114416783120008, 0.0114427040048845
flux1:, 0.666095317725754, 9.95766156149371e-5, 1.12127091834693e-4, 1.19117082776237e-4, 1.2312006420233e-4, 1.2060732758567e-4, 1.09321131168023e-4, 9.94891632868168e-5, 1.07373296455728e-4, 1.37549181152621e-4, 1.79900375164102e-4, 2.23933958703372e-4, 2.65133059408079e-4, 2.95513652267785e-4, 3.04692912385133e-4, 3.02985642891085e-4, 3.30508912408807e-4, 4.22235392271012e-4, 5.65357121002263e-4, 7.06750035959989e-4, 8.03672983282155e-4, 8.6962094466424e-4, 9.9544502918908e-4, 0.00128798246854146, 0.00165166661389797, 0.00179238842832446, 0.00198590659326807, 0.00272309110922973, 0.00299491045895772, 0.00408706475913382, 0.00484105950038269, 0.00518382180245575, 0.00548658858721995, 0.00646953673436772, 0.00759792774719365, 0.00782751516736161, 0.00855912933299979, 0.00930911602460511, 0.00934858305684768, 0.00965615294392305, 0.010317666054495, 0.0107862933827373, 0.0108511004076351, 0.0107212864029942, 0.0106733949598094, 0.0108089152027023, 0.0110481689438362, 0.0112542871026933, 0.0113466331384948, 0.0113326304892299, 0.0112724752865714, 0.0112278151724377, 0.0112297576115941, 0.0112732404513775, 0.0113306038357779, 0.0113733335875923, 0.011389022373947, 0.0113839725797873, 0.0113729051875184, 0.0113666554150915, 0.0113671044555741, 0.0113697732638881
flux1:, 0.666357766629508, 4.37803270535797e-5, 4.37616546762247e-5, 4.39321375498422e-5, 4.97230662470053e-5, 5.59198510796641e-5, 5.44525982693731e-5, 4.87123322602339e-5, 5.08730467656291e-5, 6.6035576773228e-5, 8.85857129712244e-5, 1.14543674275395e-4, 1.45183250006332e-4, 1.7398594781546e-4, 1.85213106540491e-4, 1.79415076463372e-4, 1.89931200036398e-4, 2.53823481689001e-4, 3.67390432807336e-4, 4.86211097761314e-4, 5.69620873020164e-4, 6.24152232669552e-4, 7.28409884677833e-4, 9.87696746957587e-4, 0.00132840435216875, 0.00146905894591714, 0.00165005585952338, 0.00236383765810351, 0.00263877958881068, 0.00372673378409534, 0.00448072180738547, 0.00487470522871969, 0.00522599688458592, 0.00621460479760818, 0.00738310899655416, 0.00763627906033531, 0.00838558866864017, 0.00916076952427868, 0.00920943028843026, 0.00951510208845671, 0.010184103514294, 0.0106704073236529, 0.0107509512454938, 0.0106279057474286, 0.0105800325212579, 0.0107140140096672, 0.0109530970256244, 0.011160507254344, 0.0112544329928881, 0.0112412964767267, 0.0111813144722289, 0.011137177614679, 0.0111410889177167, 0.011187973146115, 0.0112488362143565, 0.0112934330866777, 0.0113083832797913, 0.0113002792794034, 0.0112851789663759, 0.0112757335193503, 0.011275402880626, 0.011280281483918
flux1:, 0.666620215533261, 6.58147454838529e-5, 5.21928801150899e-5, 4.47198905213121e-5, 5.20250716953772e-5, 6.72843695573082e-5, 7.6348769322007e-5, 7.52431110197157e-5, 7.15379677145644e-5, 7.06576878361991e-5, 7.16741751997127e-5, 7.75075505959895e-5, 9.55917755878768e-5, 1.2109434080761e-4, 1.32857806344951e-4, 1.21221050653852e-4, 1.12155484704207e-4, 1.44669021525776e-4, 2.24718411961842e-4, 3.172146081012e-4, 3.83477043740753e-4, 4.22319845420919e-4, 4.99350480025474e-4, 7.18346071150355e-4, 0.00102973103778833, 0.00116772320448758, 0.00133408765526816, 0.00201760541899386, 0.00229314673360026, 0.00337123979294671, 0.00412295204077238, 0.00456380191769191, 0.00496070997022733, 0.00595370064608007, 0.00716124271553222, 0.00743867974819765, 0.00820578655629918, 0.00900627207818212, 0.0090633845829187, 0.00936406517638148, 0.0100369383534179, 0.0105388787255905, 0.0106351201486857, 0.0105201238937609, 0.0104739217111944, 0.0106076064463609, 0.010846905319274, 0.0110550368405525, 0.011149198525873, 0.0111352434289296, 0.0110740061004689, 0.0110297791420307, 0.0110361217834784, 0.0110877522383826, 0.0111537515863578, 0.0112014085319704, 0.0112158195566652, 0.0112037559105538, 0.0111829936388249, 0.0111687045634352, 0.0111666466364325, 0.0111739093260376
flux1:, 0.666882664437014, 1.71941488822161e-4, 1.44024791148421e-4, 1.28332427434174e-4, 1.36965586765098e-4, 1.61584854346729e-4, 1.81788684422435e-4, 1.85824244608274e-4, 1.76223576987797e-4, 1.58540455250317e-4, 1.36652880257581e-4, 1.20656894657357e-4, 1.24400179996269e-4, 1.44893950906635e-4, 1.55534803977996e-4, 1.36115828610739e-4, 1.04752560055091e-4, 1.02281632727622e-4, 1.44841329085408e-4, 2.07265509655408e-4, 2.52707864318832e-4, 2.71436159457049e-4, 3.15302346911404e-4, 4.86594980344644e-4, 7.61775618809347e-4, 8.93893840848364e-4, 0.00104316741283278, 0.00168917265748309, 0.00196254163539223, 0.00302481657919484, 0.00377191071197976, 0.00425450855350832, 0.0046933502789876, 0.00568917940990898, 0.00693383631538293, 0.00723590248500245, 0.00802075308158644, 0.00884646079235724, 0.00891136622643934, 0.00920413748642327, 0.00987724301211893, 0.0103925292188263, 0.0105040832288371, 0.0103981063643018, 0.0103550356325111, 0.0104896460249486, 0.010729711947908, 0.0109382778626391, 0.0110316014649148, 0.0110152563977632, 0.0109512134156621, 0.010905953580145, 0.0109147801685811, 0.0109721845007996, 0.0110448717918299, 0.0110969665444556, 0.0111114064822653, 0.0110948601011675, 0.0110670269600976, 0.0110462014175601, 0.0110411737083941, 0.0110505771730646
flux1:, 0.667145113340768, 3.66225957556377e-4, 3.23740586163964e-4, 2.99572942821648e-4, 3.09490405018175e-4, 3.43746621046684e-4, 3.75616448337386e-4, 3.85293286263142e-4, 3.69933091964182e-4, 3.35040394494719e-4, 2.89350687059255e-4, 2.50287692535811e-4, 2.38234449729026e-4, 2.521283753118e-4, 2.59925103657674e-4, 2.30658834617995e-4, 1.7421808466306e-4, 1.33183983400677e-4, 1.34364871634929e-4, 1.63064677249039e-4, 1.84071032935044e-4, 1.78215223753483e-4, 1.82827938458166e-4, 2.98765062946317e-4, 5.30420359462962e-4, 6.52840945664799e-4, 7.82197260284703e-4, 0.00138311520880986, 0.001651293441094, 0.00269155085025201, 0.0034316422700846, 0.00395018953270901, 0.00442655517349881, 0.00542342467836918, 0.00670240741639075, 0.00702909145325177, 0.00783140544053357, 0.00868200199754133, 0.00875414642581902, 0.00903637717267283, 0.00970618124004189, 0.0102323564035269, 0.0103585177532773, 0.0102621911092825, 0.0102234514888311, 0.0103601075429558, 0.0106015931277782, 0.0108105780154844, 0.0109023098524785, 0.0108822140855494, 0.0108137968619803, 0.0107662947907703, 0.0107772394017336, 0.010841048970704, 0.0109217750203858, 0.0109797686220871, 0.0109951325784318, 0.0109739996676096, 0.0109380060157999, 0.0109090233973072, 0.0108995707494542, 0.0109104627758192
flux1:, 0.667407562244521, 6.50056156528397e-4, 5.9321476847842e-4, 5.60705009051902e-4, 5.72064421234167e-4, 6.16259071224732e-4, 6.60277646995522e-4, 6.76132533642378e-4, 6.55377461413782e-4, 6.03311105495668e-4, 5.33505986984667e-4, 4.70731100250631e-4, 4.41882906184035e-4, 4.47822262019603e-4, 4.51096526101672e-4, 4.09893818848554e-4, 3.25631900015387e-4, 2.42589901523098e-4, 1.98693323505506e-4, 1.90213863913999e-4, 1.83331231209346e-4, 1.4850197310332e-4, 1.07764332704307e-4, 1.60606278450338e-4, 3.41102684167973e-4, 4.49425017074518e-4, 5.55666883169891e-4, 0.00110367621905765, 0.00136340790941264, 0.00237527063772901, 0.00310596599558834, 0.00365408948835877, 0.00416291463185693, 0.00515880131102293, 0.00646846998174726, 0.00681934634310471, 0.00763854009889582, 0.00851338595139435, 0.0085923293988275, 0.00886176962698095, 0.00952496661286107, 0.0100594998631729, 0.0101992826732147, 0.010112884617594, 0.0100793579850551, 0.0102189958138902, 0.0104625798805852, 0.0106722046681004, 0.0107619377647796, 0.0107370244466349, 0.0106627536573239, 0.0106116179392366, 0.0106239178227347, 0.0106943139918535, 0.0107841214649178, 0.0108494443422148, 0.0108668847041528, 0.0108414866253684, 0.010796641430446, 0.0107580714284579, 0.0107426304413443, 0.0107539931472672
flux1:, 0.667670011148274, 0.00102177415982631, 9.51333293645423e-4, 9.11065597839788e-4, 9.2428497335934e-4, 9.78796858276824e-4, 0.00103545260292446, 0.00105811373944633, 0.00103262676463825, 9.63955136301297e-4, 8.70414655234891e-4, 7.83997532313867e-4, 7.37941546533489e-4, 7.34936056984751e-4, 7.32175111578174e-4, 6.77039982162434e-4, 5.62367559188533e-4, 4.34128885970462e-4, 3.41765344462358e-4, 2.92959238317079e-4, 2.55009606213186e-4, 1.87029772270753e-4, 9.49938529101142e-5, 7.70864062100595e-5, 1.98631764939811e-4, 2.87944891258646e-4, 3.67521913556632e-4, 8.54653220813802e-4, 0.00110246227854771, 0.0020794508996353, 0.00279838314616703, 0.00336925696816978, 0.00390491681204401, 0.00489761354502393, 0.00623352464616399, 0.00660772612210333, 0.00744283626741095, 0.0083409350937621, 0.00842634776769631, 0.00868119860729442, 0.00933481833472471, 0.00987519735147023, 0.0100273864085279, 0.0099508459730765, 0.00992305407516486, 0.0100663508221266, 0.010312656060498, 0.0105233223528172, 0.0106109961685794, 0.0105805546539133, 0.0104991430893138, 0.0104428998017137, 0.0104554459560222, 0.010532136367463, 0.0106316698299671, 0.0107056044321185, 0.0107264382501051, 0.0106974953963293, 0.0106435591025228, 0.0105942712409198, 0.0105712888241232, 0.0105818135977942
flux1:, 0.667932460052027, 0.00147646849736477, 0.00139376997323433, 0.00134682978660916, 0.00136264291584543, 0.00142798548125044, 0.00149783090762106, 0.00152808032355464, 0.00149889408199778, 0.00141480188210928, 0.00129869652712861, 0.00118953123126709, 0.00112656178671929, 0.00111411542741435, 0.0011041040671515, 0.00103326409674891, 8.85876660719447e-4, 7.0963941850177e-4, 5.65852702675235e-4, 4.73991952012837e-4, 4.02183783479014e-4, 2.97221375793396e-4, 1.48251006470152e-4, 5.22099882119129e-5, 1.07028636671803e-4, 1.72007021747771e-4, 2.21054785682444e-4, 6.39305884069332e-4, 8.71520696075938e-4, 0.00180713770236291, 0.00251200062610522, 0.00309847860716723, 0.00365489968581978, 0.00464206496171936, 0.00599904883953642, 0.00639525474976193, 0.00724486759041401, 0.00816482297932347, 0.00825646974299307, 0.0084954253449519, 0.00913691728362156, 0.00968073427047721, 0.00984394445000414, 0.00977686090180637, 0.00975494092870931, 0.00990225158530309, 0.0101517612883881, 0.0103639796047744, 0.0104498534035535, 0.010413565957122, 0.0103240085688715, 0.0102612078542408, 0.0102726204669956, 0.0103548474034616, 0.0104642882428847, 0.0105478578895416, 0.0105734588364206, 0.0105420343799991, 0.0104792406274958, 0.0104184959668267, 0.0103865521342179, 0.0103947401547341
flux1:, 0.668194908955781, 0.00200596507307233, 0.00191295694509432, 0.00186096482345113, 0.00188046841850053, 0.00195734705004812, 0.00204106134406981, 0.00207989951741187, 0.00204848282702737, 0.00195084140933767, 0.0018142093655633, 0.00168410320016397, 0.00160532694028469, 0.00158355962312761, 0.00156551215504143, 0.00147755320201981, 0.001295565490274, 0.00106904671956863, 8.71435916160004e-4, 7.34318280253564e-4, 6.26349898366355e-4, 4.81043880734982e-4, 2.69975177222915e-4, 8.88745838550266e-5, 6.93955436755064e-5, 1.04419693014745e-4, 1.18820052562536e-4, 4.60284915230952e-4, 6.7307047268697e-4, 0.001560889922923, 0.00224946927677195, 0.00284422160101926, 0.00341500585012031, 0.00439421652989828, 0.00576648216064703, 0.00618292323229735, 0.00704511794751325, 0.00798510016785977, 0.0080828155144972, 0.00830507602084514, 0.00893236535512349, 0.00947739046665722, 0.00965013049145257, 0.00959180880108647, 0.0095755095181333, 0.00972682102366702, 0.00997980185698785, 0.0101941100606011, 0.0102787128182182, 0.0102366634725508, 0.0101383078238033, 0.0100676290579869, 0.0100763517285003, 0.0101629319535459, 0.0102819636507832, 0.0103758368843405, 0.010407520749358, 0.0103749387778533, 0.0103039828445096, 0.0102314997812721, 0.0101894239627486, 0.0101937034744841
flux1:, 0.668457357859534, 0.00259903775922905, 0.00249827078157704, 0.00244339516586869, 0.0024680825292109, 0.00255744606883774, 0.00265589551335287, 0.00270460128913521, 0.00267291331978458, 0.00256432939003552, 0.00241012518121214, 0.00226185694836256, 0.00216927108472961, 0.00213902117250849, 0.00211270238943581, 0.00200669721724835, 0.00178877195507827, 0.00151033176199312, 0.00125716267860754, 0.00107320468746698, 9.27351945288156e-4, 7.38923028257457e-4, 4.61214080764257e-4, 1.88768469181764e-4, 8.7817356595756e-5, 8.71134344963646e-5, 6.2573871401785e-5, 3.19580578799401e-4, 5.08977626355801e-4, 0.0013427360796239, 0.00201293409818123, 0.00260858210697716, 0.00318713788090372, 0.00415594008459165, 0.00553720359262073, 0.00597168347675629, 0.00684399719112978, 0.00780172324767541, 0.00790537980260967, 0.00811063730834749, 0.00872215092639163, 0.00926638876795671, 0.00944712543591941, 0.00939662614494691, 0.00938532612197701, 0.00954023336151461, 0.00979667114364491, 0.0100135505053484, 0.0100976124808481, 0.0100502684626517, 0.00994286075823356, 0.00986320823537991, 0.00986761342025369, 0.00995700621885458, 0.0100848128360344, 0.0101892312482434, 0.0102281445244581, 0.0101958893287867, 0.0101178840208196, 0.0100338722269326, 0.00998084272789446, 0.00997969250267911
flux1:, 0.668719806763287, 0.00324183922124393, 0.00313643543908168, 0.00308137995667894, 0.00311315559037274, 0.00321623536253333, 0.00333052406371537, 0.0033907019097841, 0.00336122594791595, 0.00324506056570716, 0.00307716677804512, 0.00291450542601279, 0.00281103896296104, 0.00277393549303161, 0.00273975929229362, 0.00261537930854027, 0.00236084030433237, 0.00202958885215973, 0.00171988649348596, 0.00148819585862076, 0.00130337759743428, 0.00106971713565664, 7.21578868547129e-4, 3.52310760168976e-4, 1.63295789759495e-4, 1.21087483583853e-4, 5.32361650194425e-5, 2.18488544716647e-4, 3.80459521598187e-4, 0.00115414385280891, 0.00180399435826622, 0.00239323832151782, 0.00297291307407726, 0.00392886692087651, 0.00531249931357348, 0.00576243163107089, 0.00664185344688574, 0.00761458371584812, 0.00772405765289918, 0.00791245919463105, 0.00850712271918998, 0.00904884950037072, 0.00923606866102127, 0.00919226954130322, 0.00918501743225893, 0.00934272427675782, 0.00960227891025395, 0.00982207552330672, 0.00990644817919461, 0.00985461674224784, 0.00973832093217053, 0.00964890310617069, 0.00964740050744247, 0.00973779831135488, 0.00987309613763378, 0.00998783148369212, 0.0100348522298498, 0.0100044571055497, 0.00992085968687208, 0.00982601908285158, 0.00976163685527259, 0.00975370473729102
flux1:, 0.66898225566704, 0.00391853021974548, 0.00381212118184381, 0.0037600826160694, 0.00380125216436909, 0.00391958127640623, 0.00405108396966985, 0.00412469020964383, 0.00410043916309893, 0.00398078984367818, 0.00380398497323084, 0.0036316611668273, 0.00352117048321069, 0.0034796653209858, 0.00343876068858641, 0.00329636086721673, 0.00300528132597263, 0.00262116044195933, 0.00225477548822105, 0.00197519747543765, 0.00175101448778828, 0.00147074676755635, 0.00104924855038595, 5.78632773375776e-4, 2.95716068307577e-4, 2.06381781503329e-4, 9.0873963549292e-5, 1.57591240983598e-4, 2.88072862767313e-4, 9.9600093277164e-4, 0.00162367329867374, 0.00219940901227537, 0.00277361868853887, 0.00371433407740851, 0.00509352255236197, 0.00555598146682509, 0.00643898006746062, 0.00742353443603583, 0.00753867114415641, 0.00771076403424894, 0.00828797356088323, 0.00882575449203669, 0.00901801541119693, 0.008979681187083, 0.00897525609483933, 0.00913460256020363, 0.00939658661428581, 0.00961944523267873, 0.00970501690438823, 0.00964978233873968, 0.00952517216613449, 0.00942555917913893, 0.00941669886419405, 0.00950613308974237, 0.00964723249775431, 0.00977157618087792, 0.00982723503756021, 0.00980016972748169, 0.00971268602613226, 0.00960817092836164, 0.00953250135843004, 0.00951670750482963
flux1:, 0.669244704570794, 0.00461206442525088, 0.00450869767399969, 0.00446329167200796, 0.00451652208992754, 0.00465192791458175, 0.00480229672207556, 0.00489163681058568, 0.00487612362178151, 0.00475776402414251, 0.00457764175108338, 0.00440126755746037, 0.00428848057135053, 0.00424583347334747, 0.00420007002736972, 0.00404073923816179, 0.00371399816154583, 0.00327783142773455, 0.00285547609188454, 0.00252861122448462, 0.0022653574579023, 0.00193787348362059, 0.0014410194280144, 8.65598402605741e-4, 4.83845593674856e-4, 3.42074509549835e-4, 1.74705397429745e-4, 1.36754302351816e-4, 2.3171656001879e-4, 8.68607582370655e-4, 0.00147239939098483, 0.0020278205855507, 0.00259017123335715, 0.00351333360409297, 0.004881249561032, 0.0053530312180276, 0.00623561710596722, 0.00722841257484703, 0.00734899551712926, 0.00750566073384479, 0.00806523463652049, 0.00859792292700894, 0.00879390323372742, 0.00875975870414516, 0.00875674668294503, 0.00891626086501251, 0.00917964406142277, 0.00940545997396794, 0.00949307453285032, 0.00943572138560036, 0.00930374742645513, 0.00919390370378214, 0.00917646656313736, 0.00926292028816515, 0.0094078123273644, 0.00954059736550002, 0.0096050245542854, 0.00958259032753704, 0.00949306409929965, 0.00938041593789182, 0.00929399557989193, 0.00926961186098892
flux1:, 0.669507153474547, 0.00530506846936293, 0.00520908244095461, 0.00517423543970432, 0.00524248146687624, 0.00539704522922151, 0.00556818330048128, 0.00567587357961359, 0.00567304160530688, 0.00556131578470751, 0.00538415406520445, 0.00521008955307572, 0.00510049663085649, 0.00506071014374659, 0.00501267906237241, 0.00483825123959541, 0.00447755375336572, 0.00399106198461636, 0.00351431386536234, 0.00314150770652898, 0.0028401557878173, 0.00246561978895646, 0.00189239449626209, 0.00120986120722369, 7.2536468911721e-4, 5.2630614950935e-4, 3.03125239906396e-4, 1.55139483115571e-4, 2.10650526043424e-4, 7.71683110481819e-4, 0.00135000309277266, 0.00187868763966971, 0.0024230852439243, 0.00332647193540586, 0.00467643772984483, 0.0051541294889622, 0.00603194886752144, 0.00702905901604874, 0.00715478408532686, 0.00729716305282794, 0.00783927992029957, 0.00836600004693526, 0.00856452917640847, 0.00853333052919896, 0.0085302115514441, 0.00868818255880474, 0.00895162185119062, 0.00918001435466661, 0.00927039918557743, 0.00921232826793311, 0.00907426378621284, 0.0089545546509126, 0.0089276242393186, 0.00900914318321617, 0.00915560355263453, 0.00929525628475302, 0.00936815788502245, 0.00935139825308066, 0.0092616949969415, 0.00914274986700773, 0.00904655854063742, 0.00901325826688133
flux1:, 0.6697696023783, 0.00598074591286279, 0.00589661520853207, 0.00587642301731911, 0.00596281801727137, 0.00613879741338656, 0.00633279449765223, 0.00646168422792935, 0.00647579535623165, 0.00637646672915591, 0.00620904879885358, 0.00604421859583336, 0.00594391300591804, 0.00591161881114969, 0.00586456931393616, 0.00567759475524267, 0.00528545576921034, 0.00475123832401798, 0.00422251442819177, 0.00380582356971542, 0.00346798980880103, 0.00304732256861586, 0.00239770796872245, 0.00160695633514257, 0.00101693012944283, 7.56331889313918e-4, 4.73754123443126e-4, 2.11236862533179e-4, 2.23532670323269e-4, 7.04389683306589e-4, 0.00125573410764172, 0.00175171277194188, 0.00227245780508208, 0.00315394690789445, 0.00447959270919491, 0.00495964689897737, 0.00582810034985366, 0.00682533505756066, 0.00695579196030904, 0.00708521115264856, 0.00761033969072213, 0.00813045834073155, 0.00833053822552982, 0.00830113733442654, 0.00829637588914546, 0.00845094191265368, 0.00871283433706589, 0.0089431430435162, 0.00903685117352254, 0.00897949479043164, 0.00883686548852956, 0.0087080388302596, 0.00867105051547347, 0.00874584444107678, 0.00889154643164447, 0.00903616281311606, 0.00911682691106535, 0.00910646027281858, 0.00901835486706996, 0.00889513430855249, 0.00879053627961253, 0.00874841159393015
flux1:, 0.670032051282053, 0.00662373059461047, 0.00655588575300435, 0.00655444173441843, 0.00666215373523981, 0.0068618674959525, 0.00708089562766553, 0.00723394833360014, 0.00726942999794091, 0.00718848879612734, 0.00703788217911172, 0.00688954947763582, 0.0068050249760206, 0.00678532809892997, 0.00674306411501489, 0.00654674418051219, 0.00612643843743859, 0.00554792431604668, 0.00497043068919695, 0.00451257181945632, 0.00414046808281098, 0.00367531333167261, 0.00295028070691321, 0.00205142576795197, 0.00135427227851457, 0.00102860430093435, 6.83513936284833e-4, 3.02919688237982e-4, 2.68476690739857e-4, 6.65377051016801e-4, 0.00118830379380201, 0.00164611079614352, 0.00213797448386724, 0.00299554876480928, 0.00429095091244665, 0.00476975980935519, 0.00562413594584844, 0.00661713758883116, 0.00675179898222266, 0.00686969566014809, 0.00737852146088455, 0.00789160971593464, 0.00809242237280411, 0.00806381947138665, 0.00805595159486853, 0.00820519584591145, 0.00846374920683892, 0.00869505214313244, 0.00879242157222569, 0.00873716372382193, 0.0085916671645906, 0.00845481300574991, 0.00840757845158426, 0.00847410646324606, 0.00861673431110529, 0.00876417393718417, 0.00885150469328009, 0.00884788300219563, 0.00876295977324275, 0.00863755433725249, 0.00852621501792709, 0.00847576251107936
flux1:, 0.670294500185807, 0.00722081993830354, 0.00717344826755219, 0.00719464699604144, 0.0073267041976027, 0.00755238130384546, 0.00779855273066213, 0.00797868981668538, 0.00803994588098447, 0.00798338265323761, 0.00785668616664228, 0.00773219579023176, 0.0076701132292419, 0.00766840479470653, 0.0076351504011181, 0.00743324240637186, 0.00698872716312668, 0.00637010274276306, 0.00574776751946354, 0.00525205800190065, 0.00484843877040546, 0.00434111989306619, 0.00354260279701023, 0.00253697513499852, 0.0017323258011358, 0.00133888716304823, 9.2873099035797e-4, 4.27524365308907e-4, 3.43132379344893e-4, 6.52850588923863e-4, 0.00114595545029701, 0.00156066044062475, 0.00201894033009574, 0.00285068883566049, 0.00411048201490769, 0.00458445084068078, 0.00542006355512258, 0.00640441390696004, 0.00654263225301868, 0.00665048357078999, 0.00714383633925921, 0.00764962636018629, 0.00785052889714817, 0.00782191018567787, 0.00780962024121467, 0.0079516669747868, 0.00820498199620073, 0.00843613252173262, 0.00853726398252194, 0.00848537022355814, 0.00833879086276633, 0.00819528306981316, 0.00813799018303503, 0.00819502525677794, 0.00833238005372136, 0.00848037017598904, 0.00857294573134573, 0.00857604085986975, 0.00849561313600726, 0.00837006839561631, 0.00825385483610408, 0.00819593282046458
flux1:, 0.67055694908956, 0.00776153159837985, 0.00773836814124641, 0.00778569355458427, 0.00794478735135312, 0.00819838786221047, 0.00847358174479009, 0.00868349556787602, 0.00877468995132744, 0.0087482462390498, 0.0086523183405517, 0.00855882374944857, 0.00852576181742231, 0.00854751413058947, 0.00852775920115432, 0.0083244608454843, 0.00786027965023807, 0.00720640168050863, 0.00654380037268609, 0.00601409877842618, 0.00558221109101383, 0.00503568506320796, 0.00416653934331073, 0.0030566591438284, 0.00214539187080393, 0.00168239895042777, 0.0012052662114877, 5.81955825674102e-4, 4.44788018549145e-4, 6.64662615342449e-4, 0.001126561967899, 0.00149378332934606, 0.00191433650583705, 0.00271845593244976, 0.00393791334907233, 0.00440352827239908, 0.00521584630287515, 0.00618717693005926, 0.00632818837338248, 0.00642744527788607, 0.00690622877291084, 0.00740456764567539, 0.00760507599865619, 0.00757583430419098, 0.00755801615936625, 0.00769111943417923, 0.00793727640550322, 0.0081669545954045, 0.00827170732683556, 0.00822426770965576, 0.00807839317902483, 0.00792981849306214, 0.0078630088636074, 0.00790967907063666, 0.00803977077683637, 0.00818601255212498, 0.00828216117808052, 0.00829157828956857, 0.00821663235166052, 0.00809284610929499, 0.00797372035933157, 0.00790948347253737
flux1:, 0.670819397993313, 0.00823844563837605, 0.00824256567929885, 0.00831887572072047, 0.00850715298907152, 0.00879017166637907, 0.00909584043457678, 0.00933778810577816, 0.00946261357471869, 0.00947152384324884, 0.00941270807154216, 0.00935689914742888, 0.00935910600112133, 0.00940966520290101, 0.00940800405909312, 0.00920782792694713, 0.00872900485154134, 0.00804530765146188, 0.00734758889588721, 0.00678824232592756, 0.00633178421229973, 0.00574959804504939, 0.00481355448199658, 0.00360309046427448, 0.00258732669392806, 0.00205398108865923, 0.00150866809524794, 7.62815094264128e-4, 5.70491332688344e-4, 6.98423634905856e-4, 0.00112774631899376, 0.00144364617458901, 0.00182289947676853, 0.00259769654436176, 0.00377277491765974, 0.00422666334187308, 0.00501142259662089, 0.00596552093877772, 0.00610845499905516, 0.00620048188001637, 0.00666560776625653, 0.0071564104844076, 0.00735617381972224, 0.00732591216613295, 0.00730171134754689, 0.0074243304610017, 0.00766147365651717, 0.00788824707027793, 0.00799625087831201, 0.00795413810055672, 0.0078106817181237, 0.00765876170293909, 0.00758328909972816, 0.00761909511880291, 0.00774021607912828, 0.00788248600866217, 0.00798037408046824, 0.00799538924417687, 0.00792655514327884, 0.00780619286388578, 0.00768610706925862, 0.00761692529633324
flux1:, 0.671081846897066, 0.00864731678556684, 0.00868094312772874, 0.00878826527157766, 0.0090071247577069, 0.00932039227960698, 0.00965736226618815, 0.00993295487862569, 0.0100944022161058, 0.0101431430906396, 0.0101270074620966, 0.0101148562658312, 0.0101580186504759, 0.0102424098305036, 0.0102633853531956, 0.0100710337127841, 0.00958296682828525, 0.00887537141077341, 0.00814818925724407, 0.00756399130336319, 0.00708708107209928, 0.00647333338804617, 0.00547494672275054, 0.0041686639714944, 0.00305174749153907, 0.00244828214100457, 0.00183434011213809, 9.66541922317166e-4, 7.17181948498449e-4, 7.51626587108572e-4, 0.00114701634589341, 0.00140827836398147, 0.00174321622450958, 0.00248711137666575, 0.00361446067346285, 0.00405344152222275, 0.00480673356086858, 0.00573963728036234, 0.00588353080413771, 0.00596955172592866, 0.00642187793718117, 0.0069050809141284, 0.00710384906088312, 0.00707236865348317, 0.00704120427273165, 0.00715206170035259, 0.00737847582237771, 0.00760086448436367, 0.00771154544541445, 0.00767538908754915, 0.00753592264660602, 0.00738243409662244, 0.00729940863749374, 0.0073242190625433, 0.00743499646748051, 0.00757123725077218, 0.00766896247513755, 0.00768858014662798, 0.00762612940584017, 0.00751056264535719, 0.00739136365792311, 0.00731873341427858
flux1:, 0.67134429580082, 0.00898696431682185, 0.00905130349757611, 0.009190656906197, 0.00944056648462009, 0.00978406544730533, 0.0101523489650728, 0.0104623532048615, 0.0106624975640477, 0.0107545610865459, 0.0107856679313802, 0.0108222082824028, 0.0109112527542961, 0.0110340102730914, 0.0110819740130386, 0.0109022224034675, 0.0104105833621015, 0.00968541366776793, 0.00893486917556548, 0.00833102853445869, 0.00783818349135048, 0.00719749067938027, 0.00614208637145844, 0.00474578518294555, 0.00353224355782631, 0.00285994545722082, 0.00217771049212592, 0.00118956170941848, 8.81825150647863e-4, 8.21774089253405e-4, 0.00118190211129073, 0.00138569424372276, 0.00167382628327594, 0.00238535831340855, 0.00346229928292788, 0.00388342159810498, 0.00460175530175908, 0.00550982885415557, 0.005653642510593, 0.00573469495947138, 0.00617496908303702, 0.00665048524238613, 0.00684807173526412, 0.0068153471899339, 0.00677691457731129, 0.0068750344129235, 0.00708920877545199, 0.00730574962303058, 0.00741836625491004, 0.00738854289186798, 0.00725444268945054, 0.00710114156335013, 0.00701186470949927, 0.00702589216682701, 0.00712531885765548, 0.00725371545811396, 0.00734939919900978, 0.00737242412785618, 0.00731629214178492, 0.00720656226436601, 0.00708991182963259, 0.00701536651128828
flux1:, 0.671606744704573, 0.0092589679466811, 0.00935408929388729, 0.00952534927599427, 0.00980570117014681, 0.0101784147876905, 0.0105770516883911, 0.010921221458304, 0.011161042792778, 0.0112987495932501, 0.0113804704076489, 0.0114696242244881, 0.0116085615752635, 0.0117735938028997, 0.0118525894686215, 0.0116901847437296, 0.011200828409593, 0.0104647364267711, 0.00969732746753955, 0.00907944326575588, 0.00857556281177956, 0.00791302611978183, 0.00680664357941654, 0.00532708926961606, 0.00402257749219484, 0.00328378534756872, 0.00253438979086677, 0.00142842344424788, 0.00106153465869283, 9.06496747404203e-4, 0.0012300824028161, 0.00137400797636548, 0.00161332007532126, 0.00229115091641082, 0.00331562620039181, 0.00371619516163986, 0.00439653226126843, 0.00527652177912149, 0.00541915742353976, 0.00549605468925326, 0.00592486320887198, 0.00639253964643811, 0.00658878298288072, 0.00655492846895598, 0.00650918520483142, 0.00659391218889356, 0.00679459003895631, 0.00700389687622049, 0.00711758339602476, 0.0070942214325557, 0.00696662933109519, 0.00681518246545183, 0.00672107801189786, 0.00672484009928768, 0.00681228477910135, 0.0069313231317619, 0.00702319649884549, 0.00704831412893955, 0.00699814331471426, 0.00689495040619814, 0.00678226494128339, 0.00670729148136187
flux1:, 0.671869193608326, 0.00946721428902611, 0.00959198402783768, 0.00979380270955265, 0.010102822190536, 0.0105026323102553, 0.0109295779627952, 0.0113065324778157, 0.0115857853485281, 0.0117701512763632, 0.0119045378832297, 0.0120489970997941, 0.0122408165334961, 0.0124513098203299, 0.0125649836701861, 0.0124245587671216, 0.0119434434670103, 0.0112033414007072, 0.0104259159001918, 0.00979995249583058, 0.00929029781760291, 0.00861146537463566, 0.00746079419859615, 0.00590563593255971, 0.00451686093262404, 0.00371493630052558, 0.00290030111282594, 0.00167991476618921, 0.00125367181628298, 0.00100365038300341, 0.00128948727962557, 0.00137152921419404, 0.00156042327492376, 0.0022033422453511, 0.00317384873649595, 0.0035514391821144, 0.00419120733428585, 0.00504027249189119, 0.005180589958823, 0.00525389338602161, 0.0056716181753143, 0.00613119758947002, 0.0063259231782448, 0.00629115343601885, 0.00623829261354854, 0.00630929355224529, 0.00649550554752621, 0.00669632149269857, 0.00681013481841684, 0.00679313213877488, 0.006672932289021, 0.00652486010461924, 0.00642740591608601, 0.00642167543701221, 0.0064968745760122, 0.00660538185778742, 0.00669186126959583, 0.00671772070975479, 0.00667291926195093, 0.00657663409952005, 0.00646904597013851, 0.00639501264471769
flux1:, 0.67213164251208, 0.00961734839029105, 0.00976942783645218, 0.00999922147827192, 0.0103339410477884, 0.010757588756106, 0.0112096622537182, 0.0116168240144481, 0.0119339688218633, 0.012164634855693, 0.012352353827993, 0.0125535218701524, 0.0128001365482127, 0.0130584986857353, 0.0132100364493557, 0.0130960407794819, 0.0126291565620929, 0.0118921511080485, 0.0111118562524123, 0.0104841083494135, 0.00997426965305034, 0.00928508627922264, 0.00809739071144209, 0.00647506627101132, 0.00500969058575966, 0.0041489615834706, 0.00327176978058975, 0.00194114187451028, 0.00145591029816784, 0.00111138170899221, 0.00135836590420305, 0.001376829983477, 0.00151405873520289, 0.00212098593787478, 0.00303649689239258, 0.00338895549447648, 0.00398604453893112, 0.00480176865910224, 0.00493860096523828, 0.00500860324617932, 0.00541538724749892, 0.00586647468914593, 0.00605945974321453, 0.00602404972423194, 0.00596446472486245, 0.0060217152459206, 0.00619279745363523, 0.00638403782443103, 0.00649700517817489, 0.00648605712144508, 0.00637386788404158, 0.00623050013944795, 0.00613116462357277, 0.00611691356072503, 0.00617994802673945, 0.00627711462101379, 0.00635686367126783, 0.00638215773758354, 0.00634196822482398, 0.0062526636157035, 0.0061510038974609, 0.00607910310526428
flux1:, 0.672394091415833, 0.00971618778269752, 0.00989210016039507, 0.0101461085697988, 0.010502414435121, 0.0109455313844744, 0.0114184328629369, 0.0118520341893153, 0.012204237207429, 0.0124794676781093, 0.0127198000420591, 0.012977791907083, 0.0132800328289235, 0.0135878722129324, 0.0137799588420195, 0.0136966004532493, 0.0132499003632735, 0.0125232221897427, 0.0117474409757572, 0.0111244797823481, 0.0106203225658979, 0.00992706063707889, 0.00871008741420879, 0.00702971074265343, 0.00549623412800871, 0.00458191175889785, 0.00364556357373828, 0.00220956585478564, 0.00166625915086029, 0.00122815546378225, 0.00143531303510048, 0.00138877680679041, 0.0014733805577649, 0.00204336972027906, 0.0029032548357873, 0.00322869313490281, 0.00378144082697403, 0.00456182269135959, 0.00469398918384441, 0.0047607095694041, 0.00515643389838341, 0.00559847074656743, 0.00578941410170706, 0.00575366039278285, 0.00568790526156999, 0.00573166536101252, 0.00588726309102074, 0.00606804752344448, 0.00617921180255329, 0.00617384658369096, 0.00607002623913264, 0.00593247172531717, 0.00583265807323479, 0.00581099933135487, 0.00586225906930151, 0.00594764323580937, 0.00601961875964202, 0.00604315631148465, 0.00600672828249045, 0.00592422510513589, 0.00582902622950445, 0.00576023440718856
flux1:, 0.672656540319586, 0.00977115276887715, 0.00996641774198068, 0.0102398352039908, 0.0106125864864121, 0.0110697986579292, 0.0115581983789176, 0.0120133592500877, 0.0123965631886928, 0.0127133119815141, 0.0130042152147358, 0.0133179107285357, 0.0136755621527917, 0.0140336958831139, 0.0142684921826605, 0.0142196861861541, 0.0137990144510379, 0.0130899356342709, 0.0123262028789484, 0.0117147958970047, 0.0112223801127754, 0.0105315467255554, 0.0092934127707492, 0.00756464221535105, 0.00597226125356031, 0.00501032974248257, 0.00401888089697705, 0.00248299257615971, 0.00188304223714123, 0.00135274081593492, 0.0015192528606055, 0.00140652663199345, 0.00143777866131205, 0.00197002027090562, 0.0027739706531176, 0.00307075202859759, 0.00357792496538418, 0.00432135726990241, 0.00444767487452024, 0.00451086667152967, 0.00489514129325248, 0.00532738855696238, 0.00551588711125831, 0.00548007351938127, 0.00540882235822167, 0.00543960413199119, 0.00557966344467682, 0.00574933673696582, 0.00585779720693853, 0.00585741571584549, 0.0057620798094902, 0.00563120981996723, 0.00553221001299545, 0.00550434029923388, 0.00554448032430641, 0.00561799715351922, 0.00568147834975888, 0.00570224505004068, 0.0056687061995248, 0.00559262905148165, 0.00550414456556433, 0.0054391999269702
flux1:, 0.672918989223339, 0.00978975738393675, 0.00999908654906798, 0.0102862572887551, 0.0106694716068198, 0.011134570287637, 0.011632265328962, 0.0121031387819175, 0.0125121995784416, 0.012866238596278, 0.0132044634064889, 0.0135716047308527, 0.0139834718842689, 0.0143919544688321, 0.0146710837751653, 0.0146604012285046, 0.0142714126565341, 0.0135871462047595, 0.0128430387188721, 0.0122500393317753, 0.0117755091267231, 0.0110937280901155, 0.00984278702674269, 0.00807567429691906, 0.00643412196166257, 0.00543120613014739, 0.00438929143077273, 0.0027595197866519, 0.00210483816811144, 0.00148416026879623, 0.00160938450933911, 0.00142948987346856, 0.00140685610161097, 0.00190068203225576, 0.00264864498641789, 0.00291536916298119, 0.00337614310121897, 0.00408138307427701, 0.00420067638487042, 0.00425984645318487, 0.00463201601713867, 0.00505354896638323, 0.00523908214208322, 0.00520345101763133, 0.00512745890358636, 0.00514598939458589, 0.00527073829758612, 0.00542888001720697, 0.00553382634255143, 0.00553774328575543, 0.00545079096477163, 0.00532723550249635, 0.00523019510368101, 0.0051973415477717, 0.00522723223828639, 0.00528912880243099, 0.00534372910791904, 0.00536093374774456, 0.00532945491189732, 0.00525929231021945, 0.00517753022540888, 0.005116927714304
flux1:, 0.673181438127093, 0.00977919247436032, 0.00999673351118874, 0.0102913986893245, 0.0106784913721019, 0.0111446595395762, 0.0116447873761847, 0.0121247624399518, 0.0125536422741682, 0.0129397416366397, 0.013320992420275, 0.0137383146699489, 0.0142023135218365, 0.0146604777796571, 0.0149850163640073, 0.0150156288659824, 0.014663695615922, 0.0140112741649878, 0.0132942738478885, 0.0127264816138386, 0.012275928038247, 0.0116097992800175, 0.0103544890445572, 0.00855931164997566, 0.0068786810146564, 0.0058418954645619, 0.00475464075963125, 0.00303745131998223, 0.00233039059403358, 0.00162160946792894, 0.00170509869259281, 0.00145726807340419, 0.00138038481449496, 0.00183527563308099, 0.00252740191611222, 0.00276289065486654, 0.00317683238842833, 0.00384296975133214, 0.00395408114958796, 0.00400852040961887, 0.00436768585001754, 0.00477740151708076, 0.00495932482842837, 0.00492405502940886, 0.00484412205016286, 0.00485130348906404, 0.00496122477935268, 0.00510764810773262, 0.00520838627774094, 0.00521586988610055, 0.00513701637601554, 0.00502117142769099, 0.00492706534037196, 0.00489043771128401, 0.004911112021379, 0.00496193083095505, 0.00500759298828462, 0.00502069756542363, 0.00499054775593995, 0.0049257122371887, 0.00485047805948131, 0.00479447982611958
flux1:, 0.673443887030846, 0.00974601768068487, 0.00996563028973947, 0.010261208690756, 0.0106452677386219, 0.0111053446646275, 0.0116006374618113, 0.0120825843293002, 0.0125245861490894, 0.0129367319124575, 0.0133558574911843, 0.0138192405203368, 0.0143324998528364, 0.0148390028511812, 0.0152094694180199, 0.0152840868514473, 0.0149741917253358, 0.014360326502409, 0.0136776599503325, 0.0131416576048873, 0.0127209614539869, 0.0120769045813039, 0.0108255819358572, 0.00901266475569018, 0.00730322318716764, 0.00624000967677564, 0.00511293591723021, 0.00331519332214795, 0.00255850327906125, 0.00176436040224545, 0.00180587871048363, 0.00148957673464887, 0.00135824791155847, 0.00177384365439692, 0.00241044761036437, 0.0026137347416001, 0.00298078565280611, 0.00360721200508545, 0.0037090132112871, 0.00375783652085198, 0.00410289176257854, 0.00449953003120509, 0.00467707846698197, 0.00464227039049706, 0.00455920965763645, 0.00455607874206168, 0.0046518762998835, 0.00478661696806273, 0.00488258629139247, 0.00489289428764408, 0.00482170672545636, 0.00471375056841994, 0.00462336930483508, 0.004584119042274, 0.00459671890795706, 0.00463725193485626, 0.00467422738357674, 0.00468296017451183, 0.00465354891722002, 0.00459343302849482, 0.00452437848395565, 0.00447303735520481
flux1:, 0.673706335934599, 0.00969596488129747, 0.00991150867605185, 0.0102013902274725, 0.0105754659370295, 0.0110222293683444, 0.0115052891573407, 0.0119818277010666, 0.0124298534246072, 0.012861486439858, 0.013312686825447, 0.0138173167692271, 0.0143762843603398, 0.0149291533852243, 0.0153454954845382, 0.0154662971917114, 0.0152029161689571, 0.0146338416826864, 0.0139923046664758, 0.0134942824026243, 0.0131089483737835, 0.0124930406342283, 0.0112538114571697, 0.00943334556135701, 0.00770534744059028, 0.00662330808733428, 0.00546223169507767, 0.00359115018796194, 0.00278793686381663, 0.00191166280831714, 0.00191120090402287, 0.0015261653420046, 0.00134037785271231, 0.0017164923586745, 0.00229802356785961, 0.00246835152844458, 0.00278881127886443, 0.00337519341831136, 0.00346659978341123, 0.00350879301947053, 0.00383847477496499, 0.00422065267308701, 0.00439295413703191, 0.00435862196325485, 0.00427323201713557, 0.00426091941070686, 0.00434347962512348, 0.00446677615173401, 0.00455755716352214, 0.00456996732093092, 0.00450590147380055, 0.00440581786691436, 0.00431976344181822, 0.00427895023100083, 0.00428467417580532, 0.0043159098706811, 0.00434472425143391, 0.00434907614117356, 0.00431998148036732, 0.00426400644015442, 0.00420068006418422, 0.00415387288201947
flux1:, 0.673968784838352, 0.00963384359311435, 0.00983945717550278, 0.010117287659083, 0.0104746749954425, 0.0109011191866611, 0.0113646927302211, 0.0118284640153089, 0.0122752774172526, 0.0127195365144517, 0.0131965720394452, 0.0137371027881211, 0.0143376498079688, 0.0149343259387817, 0.0153959037884086, 0.0155644664087093, 0.0153514466055589, 0.0148327604265502, 0.014238539422583, 0.0137841202340872, 0.0134391161281228, 0.0128569372289639, 0.0116374934933404, 0.0098193618951872, 0.00808286882646015, 0.0069896034379902, 0.00580053731313415, 0.00386363790877505, 0.00301732411198661, 0.00206265873026602, 0.00202044928294927, 0.00156674631448228, 0.00132669966104765, 0.00166333769575652, 0.00219036160903051, 0.00232718528281042, 0.00260169315743573, 0.00314795114054426, 0.00322793958387374, 0.00326241141444711, 0.00357535882954089, 0.00394161640592832, 0.00410771488442234, 0.0040737860275162, 0.00398682788599148, 0.00396651889398769, 0.00403686886141896, 0.00414913565158485, 0.00423444945146344, 0.00424828380538866, 0.00419071969122271, 0.0040983258937071, 0.00401701621866495, 0.00397558249151247, 0.00397563625945686, 0.00399870218433462, 0.00402010937609431, 0.00402031468140651, 0.00399129628472295, 0.00393895094784335, 0.00388084704213535, 0.00383831440047765
flux1:, 0.674231233742106, 0.00956353013936446, 0.00975388183493793, 0.0100138187246313, 0.0103483121571875, 0.0107479014523204, 0.0111851346942696, 0.0116290560064756, 0.0120675322245175, 0.0125174862095165, 0.0130138771860248, 0.0135845842489434, 0.0142221044544115, 0.014859483757712, 0.0153650543350127, 0.0155822819957883, 0.0154227239301399, 0.0149592336318949, 0.0144177387669735, 0.0140118199208175, 0.0137114352163088, 0.0131679319342682, 0.0119754068329093, 0.0101690271632785, 0.00843374457694557, 0.00733670033912692, 0.00612575958341239, 0.0041308296918708, 0.00324511766629276, 0.0022163230975415, 0.00213285657726893, 0.00161094272308157, 0.00131708694754549, 0.00161446255945411, 0.00208764713163576, 0.00219064427394544, 0.00242015554841379, 0.00292644479741489, 0.00299407562030134, 0.00301971128514113, 0.00331453128493192, 0.00366338626480989, 0.00382227372195996, 0.00378859536213982, 0.00370077450475035, 0.00367367187498646, 0.00373293606611573, 0.0038347312427535, 0.00391443139301147, 0.00392907389636418, 0.00387734889510655, 0.00379232668755117, 0.00371600724274, 0.00367476075010441, 0.00367031266896325, 0.00368641655286671, 0.00370134423261505, 0.00369784813616925, 0.0036688459422391, 0.0036197145772514, 0.00356631751754953, 0.00352770633717311
flux1:, 0.674493682645859, 0.00948801765102709, 0.00965851166958437, 0.00989543474167021, 0.0102015391061623, 0.0105684204492445, 0.0109730757910263, 0.0113905627283639, 0.0118139091776329, 0.012262764916722, 0.0127719727120425, 0.0133668944753011, 0.0140363970164667, 0.0147108712386229, 0.0152585771030664, 0.0155246411528014, 0.0154207955845197, 0.0150163858837258, 0.0145321097501508, 0.0141787345385117, 0.0139264711759955, 0.0134258532723841, 0.012266704836019, 0.010480897877748, 0.00875603585476661, 0.00766237672224915, 0.0064356925325875, 0.00439074344155676, 0.00346957929084618, 0.00237143916237292, 0.00224747974790683, 0.00165826140631527, 0.00131133615407864, 0.00156989016314247, 0.00198999567073859, 0.00205908178997572, 0.00224483708468341, 0.0027115328137858, 0.002765974784606, 0.00278168920584925, 0.00305702294055733, 0.00338703040588247, 0.00353768569118806, 0.00350403807558601, 0.00341599175972579, 0.00338328167306673, 0.00343263886045143, 0.00352462893040655, 0.00359868751526038, 0.00361359555801052, 0.00356703416274085, 0.00348896233448633, 0.00341772387631354, 0.00337732828828642, 0.00336947093379194, 0.00337984307363471, 0.00338933323457967, 0.00338274869034343, 0.00335386844356438, 0.00330764669129502, 0.00325846816920422, 0.00322337371488531
flux1:, 0.674756131549612, 0.00940950309768023, 0.00955642978864037, 0.00976609547517431, 0.0100391819192771, 0.0103683450668873, 0.0107349698174961, 0.0111201137337141, 0.011522051558433, 0.0119633292809979, 0.0124789129060323, 0.0130919767101526, 0.0137881729946003, 0.0144956726280995, 0.015083040504592, 0.0153973362203687, 0.015350525622262, 0.0150080577572468, 0.0145844725016715, 0.0142867434314383, 0.0140852482650885, 0.0136309240781314, 0.0125108549697029, 0.0107537457020543, 0.00904790986687862, 0.00796441134602832, 0.00672805560948047, 0.00464127384760913, 0.00368881303983462, 0.00252661230112655, 0.00236321270201379, 0.00170809412497641, 0.00130916148602116, 0.00152957585425912, 0.0018974457133087, 0.00193279023991807, 0.00207627694670312, 0.00250395875411858, 0.00254451601545719, 0.00254930370637872, 0.00280388955951612, 0.00311370234106239, 0.00325513471772296, 0.00322125060395679, 0.00313354093944795, 0.00309636336592282, 0.00313700566412925, 0.00321992921562639, 0.00328841893130085, 0.00330312959067837, 0.00326106940931431, 0.00318945645349842, 0.00312325752088984, 0.00308423082030616, 0.0030739503458046, 0.0030797902409398, 0.00308493835643069, 0.00307599587293569, 0.0030474836480775, 0.00300398285053422, 0.00295859033306281, 0.00292659468391404
flux1:, 0.675018580453365, 0.00932948994618388, 0.00945011468217605, 0.00962924933966916, 0.00986565176201087, 0.0101530322821034, 0.0104770727337689, 0.0108247675730261, 0.0111996679633573, 0.0116273392787769, 0.012143084833585, 0.0127682172944133, 0.0134856032224053, 0.0142216458612381, 0.0148455994918514, 0.0152067261305538, 0.0152172990186448, 0.0149385515559682, 0.0145780527530822, 0.0143380927317243, 0.0141891363582244, 0.0137836920350568, 0.0127076093754076, 0.010986563990908, 0.00930767968178048, 0.00824065241299796, 0.00700057442755749, 0.00488026454732041, 0.00390083782502154, 0.00268031985259558, 0.00247883339030981, 0.00175974520693322, 0.00131020991426699, 0.00149341702651192, 0.00180996829651799, 0.00181200839046074, 0.00191491461884097, 0.00230434927776054, 0.00233048793728674, 0.00232346744534012, 0.00255619661870182, 0.00284462201462917, 0.00297591638085674, 0.00294150555281009, 0.00285461861355704, 0.00281404319568703, 0.00284713900582231, 0.00292177154867541, 0.0029848457253947, 0.00299897782887185, 0.00296079175204441, 0.00289510772096039, 0.00283380068931555, 0.00279652088848463, 0.00278467505611834, 0.00278710492122344, 0.00278900143187076, 0.00277849543462388, 0.00275070382941465, 0.00270984467034538, 0.00266788013243918, 0.00263858473244551
flux1:, 0.675281029357119, 0.00924888976292226, 0.00934148103340752, 0.009487814529858, 0.00968486824608933, 0.00992739472026441, 0.0102052565325521, 0.0105112750277019, 0.0108542500437015, 0.0112628384503279, 0.011772861664579, 0.0124040840575781, 0.0131370190527576, 0.0138967651565359, 0.0145536554750632, 0.0149594238644494, 0.0150267470653668, 0.0148124030750174, 0.0145163037875414, 0.0143352663906192, 0.0142397676871692, 0.0138849890158658, 0.0128570036930826, 0.0111786024482504, 0.00953387241989638, 0.00848911529841212, 0.0072510908916104, 0.00510560933127135, 0.00410368860013873, 0.00283098924058803, 0.00259307743645165, 0.00181248032526406, 0.00131409278565599, 0.0014612783167121, 0.00172749147521193, 0.00169694000291765, 0.00176110279930582, 0.00211322396132203, 0.00212459584209248, 0.00210504683771751, 0.00231500847511863, 0.00258105734287135, 0.00270141792675107, 0.00266619519496637, 0.00258054608593002, 0.00253755449255135, 0.00256421690872918, 0.00263133869254422, 0.0026892109506683, 0.00270246401596116, 0.00266757859597225, 0.00260728519147825, 0.00255064457371538, 0.00251536199444207, 0.00250266747776154, 0.00250269479899586, 0.00250237229443572, 0.00249110777359185, 0.00246445680432092, 0.0024262538502667, 0.00238744263383517, 0.00236049331716853
flux1:, 0.675543478260872, 0.0091681119891526, 0.00923191473960284, 0.00934416120977826, 0.00950019102972145, 0.00969578336551774, 0.00992484442850739, 0.0101858689189539, 0.0104928211612177, 0.0108774684722872, 0.0113762928161124, 0.0120078031022495, 0.0127505868852889, 0.0135289037192439, 0.0142145573507861, 0.0146620263297055, 0.0147845163126821, 0.0146341968928881, 0.0144027698128117, 0.0142808942312342, 0.0142389847554569, 0.0139359157329551, 0.0129593763572291, 0.0113294186452099, 0.00972531166278885, 0.00870809249298209, 0.00747768475080968, 0.0053153667298562, 0.00429553086659776, 0.00297709243773157, 0.00270472667816995, 0.00186558812881289, 0.00132042833095402, 0.0014330272437116, 0.00164993558096279, 0.00158778060247708, 0.00161513120886674, 0.0019310157016783, 0.0019274767410888, 0.00189486834068144, 0.00208138235102021, 0.00232430749514328, 0.00243309683282728, 0.00239681144689506, 0.00231275471354116, 0.00226822997325705, 0.00228949179114566, 0.00234985999626328, 0.0024027848603858, 0.00241493577093096, 0.00238284583488742, 0.00232742385047262, 0.00227517546828325, 0.00224203049849856, 0.00222905944704175, 0.00222755005157236, 0.0022259389240374, 0.00221468178031346, 0.00218961762958847, 0.00215415686284883, 0.00211830728092108, 0.00209341100554063
flux1:, 0.675805927164625, 0.00908713714396936, 0.00912230159527104, 0.00920009821715262, 0.00931436702256, 0.00946189673062315, 0.00964048270328884, 0.00985409975935164, 0.0101217386982343, 0.0104782433985565, 0.0109608576485733, 0.0115871009183041, 0.0123340481713896, 0.0131255811492043, 0.0138353660155435, 0.014320905951087, 0.0144960962633931, 0.0144084355297613, 0.0142409960581782, 0.0141776976578246, 0.0141888158574265, 0.0139378442164661, 0.0130153973653817, 0.0114389325518575, 0.00988119774986379, 0.00889625694397079, 0.00767878691060661, 0.00550787029769789, 0.00447477116377681, 0.00311724250033199, 0.00281269899886435, 0.00191844476045826, 0.00132888794547125, 0.00140857405516178, 0.0015772535795559, 0.00148474797396379, 0.00147725746917013, 0.00175809888563812, 0.0017397201070053, 0.00169372959170799, 0.00185636661501852, 0.00207568858324964, 0.00217245897155664, 0.00213492304214314, 0.00205276721401617, 0.00200748994488091, 0.00202428585497384, 0.00207861200999978, 0.00212686733236239, 0.00213776529619532, 0.00210804470372462, 0.00205701793374253, 0.0020088675102421, 0.00197791243003652, 0.00196509765424308, 0.0019627599210416, 0.0019606544422053, 0.00195008838285679, 0.00192704301588268, 0.00189445477063231, 0.00186144973956053, 0.00183838308002249
flux1:, 0.676068376068379, 0.00900557394676187, 0.00901305263202391, 0.00905686942971788, 0.0091295003017938, 0.00922872557139591, 0.00935606038942611, 0.00952073054254936, 0.00974656517147104, 0.0100714000111291, 0.0105332997024047, 0.0111490286125685, 0.0118945408575817, 0.0126937901597678, 0.0134226950176259, 0.0139420738890602, 0.0141667121787183, 0.0141394648260803, 0.0140344841372201, 0.0140284683872343, 0.0140914709308326, 0.0138924284214783, 0.013026094595736, 0.011507470314069, 0.0100011704032263, 0.00905274132672911, 0.00785326646600342, 0.00568181779802065, 0.00464014694793731, 0.00325027776941209, 0.00291612583697614, 0.00197057103321237, 0.00133923867295109, 0.0013879089267262, 0.00150946996968176, 0.00138811134573952, 0.00134774011609857, 0.00159482123080859, 0.00156189100664282, 0.00150241275163732, 0.00164100191615113, 0.00183652164496656, 0.00192103696523492, 0.00188215042590026, 0.00180217496609535, 0.0017568257774608, 0.00176998171286236, 0.00181891463932421, 0.00186278621955726, 0.00187234624609781, 0.00184465457933189, 0.00179760932135152, 0.00175326902239632, 0.00172449223457143, 0.00171213976758292, 0.00170951972037371, 0.00170755553410166, 0.00169824760961482, 0.00167760191795102, 0.00164803174309108, 0.00161781422580342, 0.00159642438121405
flux1:, 0.676330824972132, 0.00892270468608253, 0.00890413108373459, 0.00891516496103896, 0.00894704983979342, 0.00899853815175908, 0.00907468182541211, 0.00918969583630831, 0.00937201342789962, 0.0096623295278353, 0.0100995464965665, 0.0106998728662103, 0.0114385062857511, 0.0122399057563524, 0.0129826291664962, 0.0135311147656235, 0.0138012804115958, 0.0138314504031259, 0.0137866854710894, 0.01383607170328, 0.0139493484964828, 0.0138016130947197, 0.0129928671608877, 0.0115357861122011, 0.0100853416012482, 0.00917718008291211, 0.00800047803347047, 0.0058363260683429, 0.00479078262422723, 0.00337532137286658, 0.00301440572280016, 0.00202167317514123, 0.00135137486784522, 0.00137112987441072, 0.0014467116707216, 0.00129821416891199, 0.0012268683419879, 0.00144153439323473, 0.00139455174039826, 0.00132169686407153, 0.00143632297052505, 0.00160812199906941, 0.001680368753212, 0.00164013864644071, 0.00156261126900903, 0.00151777805503289, 0.00152800710026474, 0.00157212121112381, 0.00161188963872179, 0.00162008454802481, 0.00159416946961088, 0.0015507688242923, 0.00150998034341474, 0.00148333120453868, 0.00147163851309759, 0.00146912472103553, 0.00146776777510741, 0.00146014378309421, 0.0014421963822538, 0.00141577625667778, 0.0013883305906878, 0.00136853018379015
flux1:, 0.676593273875885, 0.00883752529926053, 0.00879508634727086, 0.00877515100113497, 0.00876785699865365, 0.00877290606931727, 0.00879869023301882, 0.0088641216427121, 0.00900196091853086, 0.00925558448380869, 0.00966470789491968, 0.0102451461896833, 0.010971673920111, 0.0117696690235943, 0.012520712753618, 0.0130931836951697, 0.0134044160360033, 0.013488394190566, 0.0135010216360654, 0.0136034637535199, 0.0137650443525009, 0.0136676327688671, 0.0129174786223838, 0.0115250554657444, 0.0101342920834747, 0.00926970749017214, 0.00812026268216348, 0.00597094395797547, 0.00492620387722168, 0.00349180752215751, 0.00310722577443257, 0.00207166040899168, 0.00136533345482954, 0.00135845578671006, 0.00138922523633363, 0.00121548595153435, 0.00111498331014352, 0.00129861827601751, 0.00123827798824553, 0.00115236590336318, 0.0012433583483696, 0.00139178837305922, 0.00145197582344932, 0.00141052826388417, 0.00133572057318846, 0.00129190906367485, 0.00129981291484477, 0.00133960137279174, 0.00137553092848906, 0.00138238184856664, 0.00135807694219339, 0.00131806930404948, 0.00128062227600562, 0.00125603474377005, 0.00124511256491502, 0.00124294913923644, 0.00124249522173292, 0.00123682534693497, 0.00122176851745658, 0.00119859055887287, 0.0011739218078781, 0.00115567904579823
flux1:, 0.676855722779638, 0.00874878707099257, 0.00868509939353728, 0.00863651989813668, 0.00859220122609704, 0.00855276577373063, 0.00852973417792813, 0.00854639482183708, 0.00863951919914734, 0.00885494494719129, 0.00923313604832873, 0.00978963914935878, 0.0104991068084778, 0.0112882288616199, 0.0120419910922035, 0.0126330496264249, 0.0129804772562153, 0.0131141764891834, 0.0131809187946243, 0.0133337124027109, 0.0135413542887332, 0.013492995900764, 0.012802027396114, 0.0114768388566193, 0.0101490312542341, 0.00933091239028339, 0.00821290337296014, 0.00608562237686788, 0.00504630892370227, 0.00359947114349728, 0.00319454773151825, 0.00212063586076616, 0.00138128936108035, 0.00135022077025528, 0.00133737640674152, 0.00114043974138721, 0.00101248684910152, 0.0011664945438629, 0.00109366588374763, 9.95209499793477e-4, 0.00106312556490516, 0.00118878980728249, 0.0012373401157597, 0.00119492408954319, 0.00112312381228215, 0.00108076966782114, 0.00108684442998095, 0.00112271654034219, 0.00115504599421031, 0.0011606114259541, 0.00113782956601384, 0.00110105101345184, 0.00106679586180773, 0.00104420936753635, 0.00103410508068159, 0.00103241067013487, 0.0010329940702667, 0.00102938838051427, 0.0010172919824107, 9.97386367645962e-4, 9.75499692356362e-4, 9.58825527110328e-4
flux1:, 0.677118171683392, 0.00865504585244125, 0.00857304226645698, 0.00849855956622723, 0.00841987922606744, 0.00833850706325861, 0.00826886418436134, 0.00823826554676386, 0.00828713886645299, 0.00846352191502077, 0.00880852351668406, 0.00933751100131089, 0.0100252847990106, 0.0108002196340903, 0.0115510844185441, 0.0121551653413171, 0.0125336287267608, 0.012712608146349, 0.0128298438671886, 0.0130300128515339, 0.0132812658588284, 0.0132804529854529, 0.0126488964028569, 0.0113930199522022, 0.0101309263765453, 0.00936175717826197, 0.00827904296772273, 0.00618064705237303, 0.00515130180652424, 0.00369830281860292, 0.00327656012830487, 0.00216886095048119, 0.00139953030190582, 0.00134684835443698, 0.00129163027406233, 0.00107365347632449, 9.19834906119885e-4, 0.00104562612036092, 9.6132739692246e-4, 8.51014094552476e-4, 8.96619182316817e-4, 0.00100034832490891, 0.00103787839681992, 9.94861467913309e-4, 9.26380137019841e-4, 8.85861079324513e-4, 8.90506208538107e-4, 9.22788470556965e-4, 9.51723779215819e-4, 9.56087585492922e-4, 9.34810246276899e-4, 9.01180962434531e-4, 8.70035717995444e-4, 8.49412022862586e-4, 8.40132627404819e-4, 8.3892320880446e-4, 8.40532643999346e-4, 8.38945496526583e-4, 8.29749080733274e-4, 8.13067397374856e-4, 7.93949136970153e-4, 7.78882940673135e-4
flux1:, 0.677380620587145, 0.00855472264445547, 0.00845755205749455, 0.00836023901805824, 0.00825030063458676, 0.00813007764422532, 0.00801664457536531, 0.00794096404250222, 0.00794672793976989, 0.00808387361806751, 0.00839401419276299, 0.00889239334446249, 0.00955420088997398, 0.0103098513013958, 0.0110522722350977, 0.0116637441676104, 0.0120679065094834, 0.0122874789445541, 0.0124513323942486, 0.0126956920664448, 0.0129879375059195, 0.0130329511361124, 0.0124606880215949, 0.0112757270116146, 0.0100816117311301, 0.00936347404218866, 0.00831957836601034, 0.0062565449840038, 0.00524159831366921, 0.00378847599656826, 0.00335360288550572, 0.00221669701952631, 0.00142041283612286, 0.00134880675807781, 0.00125251289361522, 0.00101573537969379, 8.37515123059209e-4, 9.36501266584536e-4, 8.41872814905454e-4, 7.20543415655101e-4, 7.44790452761322e-4, 8.27615767524948e-4, 8.54913014481913e-4, 8.11769870186554e-4, 7.46945563611376e-4, 7.0859245923898e-4, 7.1212186559257e-4, 7.41062280869811e-4, 7.66771440987944e-4, 7.700304717697e-4, 7.50293819161608e-4, 7.19809156073808e-4, 6.91760279962055e-4, 6.73095534597854e-4, 6.64628651005765e-4, 6.63842060188819e-4, 6.66341905577287e-4, 6.66583970991941e-4, 6.60096815863467e-4, 6.46501559052857e-4, 6.3010331594369e-4, 6.16698335729852e-4
flux1:, 0.677643069490898, 0.00844617674939478, 0.00833711749096589, 0.00822030512192667, 0.00808259219828975, 0.00792709250951758, 0.00777326597756017, 0.00765531389078339, 0.00761976332683686, 0.00771811257228517, 0.00799230405880454, 0.00845748391565629, 0.00908944856474692, 0.00982099104057809, 0.0105495686729181, 0.0111628261938775, 0.0115872704568176, 0.0118425916397981, 0.0120490014546614, 0.0123341993493972, 0.0126646663710678, 0.0127535803876094, 0.0122401529419713, 0.0111272485160418, 0.0100028910772331, 0.00933745437553476, 0.00833554730414938, 0.00631397898910154, 0.00531771870725535, 0.00387025723486342, 0.00342607428522588, 0.00226453101968217, 0.00144430413506051, 0.00135654906162092, 0.00122055769044532, 9.67275650256321e-4, 7.66010030849549e-4, 8.3960295881803e-4, 7.35880797299727e-4, 6.04508546654006e-4, 6.08518175964336e-4, 6.71643998543167e-4, 6.89638386169689e-4, 6.46933818184657e-4, 5.86129303250987e-4, 5.50235659096377e-4, 5.5289030000582e-4, 5.78665753094192e-4, 6.01276314529529e-4, 6.03528711057988e-4, 5.85407730698166e-4, 5.58124995150564e-4, 5.33222739452075e-4, 5.16554473823569e-4, 5.08886250578362e-4, 5.08406736691693e-4, 5.1156171427683e-4, 5.13318186646402e-4, 5.0922663042475e-4, 4.98487100702653e-4, 4.84713698759505e-4, 4.73023255428998e-4
flux1:, 0.677905518394651, 0.00832778994128518, 0.00821017433282124, 0.00807738474915399, 0.00791570263331169, 0.00772893826971027, 0.00753864653328722, 0.00738182797199754, 0.00730737983974717, 0.00736798680476629, 0.0076057147876598, 0.00803561364914297, 0.00863428372579354, 0.00933722079027028, 0.0100467746055004, 0.0106563217086172, 0.0110956345016708, 0.011381775407785, 0.0116265447722717, 0.0119490834213113, 0.0123148483348025, 0.0124455183621401, 0.0119901221788467, 0.0109499543328157, 0.00989664694340308, 0.00928514737518709, 0.00832802444085293, 0.00635364569400407, 0.00538018269523848, 0.00394391230327297, 0.00349433249935007, 0.00231269423169773, 0.00147151590572278, 0.00137044439980735, 0.00119624213935246, 9.28788621115283e-4, 7.05749349421902e-4, 7.55366385841552e-4, 6.43858222919518e-4, 5.03529307856891e-4, 4.88571757534806e-4, 5.33348768149026e-4, 5.43083326815847e-4, 5.0145160733948e-4, 4.45048843418989e-4, 4.11878692455861e-4, 4.13840298776716e-4, 4.36566987981796e-4, 4.56166866939767e-4, 4.57502289746151e-4, 4.41094497973502e-4, 4.1711690725039e-4, 3.95466177793614e-4, 3.80875429106658e-4, 3.74004733710296e-4, 3.73686253137462e-4, 3.77188004044965e-4, 3.80041585919452e-4, 3.77922802324185e-4, 3.69717285084192e-4, 3.58419084437833e-4, 3.48484196247175e-4
flux1:, 0.678167967298405, 0.00819805763892871, 0.00807520445111005, 0.00793008629724358, 0.00774850149762492, 0.00753486517697906, 0.00731251398479082, 0.00712077870942998, 0.00701042808904206, 0.00703492643498066, 0.00723623135888064, 0.0076292782227484, 0.00819165256197245, 0.00886186235971619, 0.00954749889190113, 0.0101480256287279, 0.0105968706535864, 0.0109088768875995, 0.0111877105472285, 0.0115439586678087, 0.0119419349003729, 0.0121119797581832, 0.0117134502987827, 0.0107462319010639, 0.00976476812132866, 0.009207981232789, 0.00829804071230178, 0.00637619083062881, 0.00542942089983274, 0.00400962109691132, 0.00355860431182845, 0.00236138392592774, 0.00150223810919686, 0.0013907078610516, 0.00117992163912138, 9.00651073674636e-4, 6.57056450459343e-4, 6.84129150298437e-4, 5.66193584584694e-4, 4.18089991109882e-4, 3.85568752254463e-4, 4.13468755727205e-4, 4.16070279051945e-4, 3.76192915264301e-4, 3.24585212241519e-4, 2.94379746171801e-4, 2.95785537896296e-4, 3.15532464757112e-4, 3.32174648248632e-4, 3.32667664251149e-4, 3.18078040993074e-4, 2.97537499960299e-4, 2.79285488221564e-4, 2.6689466379127e-4, 2.60843381883873e-4, 2.60530779775118e-4, 2.64025056938852e-4, 2.67482414332342e-4, 2.66823654827933e-4, 2.60747476926296e-4, 2.51717212781991e-4, 2.43556109302616e-4
flux1:, 0.678430416202158, 0.00805568120178043, 0.00793083260004335, 0.00777709500744085, 0.00757986715194594, 0.00734406276586118, 0.00709446550663129, 0.00687224048016875, 0.00672950004586444, 0.00672005511069915, 0.00688550353427026, 0.00724063388027758, 0.00776418482572883, 0.00839796929134434, 0.0090551479817101, 0.00964160270017672, 0.010094787489316, 0.0104277308068506, 0.0107362650709933, 0.0111224644091095, 0.0115493913606518, 0.0117561755577333, 0.0114129751866146, 0.0105184435057961, 0.00960910277986504, 0.00910731564360321, 0.00824653519597643, 0.00638215214554474, 0.0054657138027638, 0.0040674125260838, 0.00361891240959445, 0.0024105975163842, 0.00153648035031496, 0.0014173373945292, 0.00117176805101644, 8.83043259386142e-4, 6.20094969760541e-4, 6.26079911529792e-4, 5.03108795486765e-4, 3.48493500494157e-4, 2.99930273697823e-4, 3.12522470187257e-4, 3.09173527285208e-4, 2.71757095338773e-4, 2.25340264262536e-4, 1.98323725737266e-4, 1.99282021853712e-4, 2.16087402067931e-4, 2.29798866580002e-4, 2.29506471647774e-4, 2.16835103337346e-4, 1.99875446646363e-4, 1.8519742972355e-4, 1.75164753668487e-4, 1.69984354816047e-4, 1.69531931803805e-4, 1.72645423473719e-4, 1.76165920277527e-4, 1.7638817374068e-4, 1.71967021625191e-4, 1.64941097963684e-4, 1.5854095547616e-4
flux1:, 0.678692865105911, 0.00789965440465425, 0.00777591486945134, 0.00761725733313393, 0.00740876078514501, 0.00715571812662003, 0.0068840065338276, 0.00663610767339653, 0.00646492771659333, 0.00642417313262794, 0.00655481863188653, 0.00687146480281279, 0.00735415911274878, 0.00794829125401724, 0.00857288902171814, 0.00914054827510983, 0.00959308783682013, 0.00994211483120269, 0.010275946573602, 0.0106882211888836, 0.0111406595121477, 0.0113812843427834, 0.0110914961017586, 0.010268906451864, 0.00943143969744107, 0.00898442854909739, 0.00817434283187026, 0.00637193533460615, 0.00548916443525767, 0.00411712724518319, 0.00367502986492884, 0.0024600871632521, 0.00157402803944452, 0.0014500655532536, 0.00117171994951209, 8.75899250333178e-4, 5.94821715781682e-4, 5.81211574148614e-4, 4.54614770720981e-4, 2.94818506937796e-4, 2.31838386149345e-4, 2.30766607272288e-4, 2.22679386464564e-4, 1.88434652254689e-4, 1.47598241809879e-4, 1.23983502996797e-4, 1.24589992809748e-4, 1.38480134665862e-4, 1.49274835216205e-4, 1.48238598031112e-4, 1.37572127632334e-4, 1.24334245384839e-4, 1.134189022222e-4, 1.05930391478388e-4, 1.01705113371369e-4, 1.00992295840646e-4, 1.03358262446168e-4, 1.06383845035658e-4, 1.0686879372626e-4, 1.03576508428745e-4, 9.82405025054244e-5, 9.3551667627336e-5
flux1:, 0.678955314009665, 0.0077293369744665, 0.00760961317715587, 0.00744965065128967, 0.00723428517499956, 0.00696905828061469, 0.00668057311662265, 0.00641209596198605, 0.00621676510773144, 0.00614772423847127, 0.00624505831561339, 0.00652313450825681, 0.00696345172369742, 0.00751522138411625, 0.00810359572641205, 0.00864813284369021, 0.00909531275761945, 0.00945569461316503, 0.00981041403389659, 0.0102447873493312, 0.0107191264053569, 0.0109904352893607, 0.0107517681200079, 0.00999989372764206, 0.00923351518168755, 0.00884053418753358, 0.00808221539892315, 0.00634582307135077, 0.0054997057795021, 0.00415841183242214, 0.00372646664697511, 0.00250934018677245, 0.00161441873627583, 0.00148833236811459, 0.00117945030427179, 8.78872466112307e-4, 5.80951395270446e-4, 5.49284661442989e-4, 4.20475958191868e-4, 2.56884239901086e-4, 1.8119985469392e-4, 1.68159978625861e-4, 1.56551985870974e-4, 1.26174945213902e-4, 9.12942209212675e-5, 7.12881915752943e-5, 7.16423480947346e-5, 8.2652111495502e-5, 9.05473048547464e-5, 8.87999672061638e-5, 8.02073716028847e-5, 7.08172271461932e-5, 6.38526051796074e-5, 5.91124733617798e-5, 5.59595326509535e-5, 5.49034511567401e-5, 5.61854106948108e-5, 5.81704921706745e-5, 5.82895378660521e-5, 5.55694418228141e-5, 5.15674294061402e-5, 4.85003639110312e-5
flux1:, 0.679217762913418, 0.00754450877678649, 0.007431451094605, 0.0072736356872008, 0.00705572811365984, 0.00678337961732705, 0.00648354409053339, 0.00619973635789048, 0.00598476583470848, 0.00589076027492503, 0.00595665439743193, 0.00619653603959977, 0.00659348295152467, 0.00710073916662553, 0.0076497882032282, 0.00816733996664874, 0.00860477975395947, 0.00897196511963911, 0.00934319510877546, 0.00979561794932813, 0.0102880987584034, 0.0105866999094312, 0.0103965080698484, 0.00971364935431453, 0.00901703918476412, 0.00867682466822175, 0.00797086814499973, 0.00630401229834355, 0.00549713884105296, 0.00419074353337543, 0.00377248876321243, 0.00255758744136083, 0.00165694170417529, 0.0015312832458931, 0.00119435527520118, 8.91320690903201e-4, 5.77937364831864e-4, 5.29805304110716e-4, 4.00188137872146e-4, 2.34227003039009e-4, 1.47620367565762e-4, 1.24337139212248e-4, 1.10408479237444e-4, 8.45634298477453e-5, 5.59922494667559e-5, 3.98008714471299e-5, 4.00216326553057e-5, 4.82151257322049e-5, 5.3249683786326e-5, 5.08253535249205e-5, 4.43579003480186e-5, 3.89179234695025e-5, 3.60788598483658e-5, 3.42990939005275e-5, 3.23662864492214e-5, 3.09310512270731e-5, 3.08437059771084e-5, 3.1283805267543e-5, 3.04277939434266e-5, 2.77164310948951e-5, 2.46635916561903e-5, 2.30887217907303e-5
flux1:, 0.679480211817171, 0.00734539971745073, 0.00724134758778765, 0.00708889006149214, 0.00687259118064118, 0.00659806781131796, 0.00629224950430432, 0.00599837145820327, 0.00576836826053181, 0.00565291729186418, 0.00568955787487541, 0.00589205501340024, 0.00624517414340568, 0.00670636114435918, 0.00721357769493247, 0.0077008069364758, 0.00812452258818962, 0.00849419351169343, 0.00887763628710838, 0.00934402681595159, 0.00985078118714533, 0.0101730879655122, 0.0100284053063472, 0.00941241061874758, 0.00878373157743059, 0.00849452417049546, 0.00784104117847754, 0.0062466712445489, 0.00548119340052713, 0.00421348062531811, 0.00381216656020368, 0.0026038384165587, 0.00170066095974116, 0.00157779284695727, 0.00121556535739934, 9.12312800988e-4, 5.84970815134104e-4, 5.22020526997574e-4, 3.9297241309235e-4, 2.26091477724008e-4, 1.30392585329851e-4, 9.85953192008525e-5, 8.35072228530824e-5, 6.28116226784207e-5, 4.08759251154127e-5, 2.87081422052087e-5, 2.89476698849316e-5, 3.44374719571109e-5, 3.66903424813777e-5, 3.36367976165813e-5, 2.93313902371899e-5, 2.79151782315865e-5, 2.93525993021316e-5, 3.07422466482523e-5, 3.0203206393102e-5, 2.84056108064866e-5, 2.67321293934922e-5, 2.5189899071109e-5, 2.27980103954863e-5, 1.95499943298224e-5, 1.70477788626799e-5, 1.67983268473758e-5
flux1:, 0.679742660720924, 0.00713269249440972, 0.00703962682397589, 0.00689542235398239, 0.00668460487095721, 0.00641261122847639, 0.00610598054938435, 0.00580716129529826, 0.00556669735967328, 0.00543341343020283, 0.0054432321076552, 0.00560955643990151, 0.00591892609594803, 0.00633310938601403, 0.00679662522468466, 0.00725077580622351, 0.0076572386285803, 0.0080253675572366, 0.00841685724853441, 0.00889315156561356, 0.00941025565874132, 0.00975254249591601, 0.0096501303840108, 0.00909842903487445, 0.00853535882391327, 0.00829494388075334, 0.00769356353641544, 0.00617400559868522, 0.00545160107804357, 0.00422593042027344, 0.00384444536479028, 0.0026469387462336, 0.00174445937717173, 0.00162651284875379, 0.00124197761202507, 9.40657057443069e-4, 6.00998762351466e-4, 5.24931508755155e-4, 3.97786587229635e-4, 2.31438498334139e-4, 1.28500204219232e-4, 8.98972621753221e-5, 7.47516651876599e-5, 5.97623937368209e-5, 4.47537575656203e-5, 3.68236145982016e-5, 3.72777685510909e-5, 4.0240791072689e-5, 3.98474856099465e-5, 3.6238691298664e-5, 3.41233065683108e-5, 3.67730839062301e-5, 4.2605246459948e-5, 4.73597462693948e-5, 4.84070483012117e-5, 4.63183990616853e-5, 4.29231279581034e-5, 3.90503251132776e-5, 3.46364641443433e-5, 3.03489541450415e-5, 2.80018972245672e-5, 2.88795916569235e-5
flux1:, 0.680005109624678, 0.00690749775866886, 0.00682700393060721, 0.00669356703885578, 0.00649173115333474, 0.00622660987817236, 0.00592400416749076, 0.00562510302789483, 0.00537858837836071, 0.00523107422905685, 0.00521667609175677, 0.00534840147914765, 0.00561462506630168, 0.00598150395855383, 0.00640012005296414, 0.00681905994350509, 0.00720524773156871, 0.00756815219294396, 0.00796371052745532, 0.00844592101715994, 0.00896945969171651, 0.00932792959322931, 0.009264335832908, 0.00877398307728973, 0.00827376234691661, 0.00807952688514677, 0.0075294087288626, 0.00608632306153486, 0.00540816975458274, 0.00422742527323673, 0.00386822943851703, 0.00268564342594824, 0.00178709907668062, 0.00167593878137761, 0.00127230550732562, 9.74948510423104e-4, 6.24759239641392e-4, 5.37323523530195e-4, 4.13353301489113e-4, 2.48969420883115e-4, 1.40638787603164e-4, 9.68912015062852e-5, 8.27114567674028e-5, 7.39121753494355e-5, 6.60808733624309e-5, 6.26068775319819e-5, 6.35210932598091e-5, 6.42092758197925e-5, 6.13742829370763e-5, 5.7321092597574e-5, 5.74207402967454e-5, 6.41466948958969e-5, 7.44521549155373e-5, 8.27428944992759e-5, 8.55791622112202e-5, 8.33229880116597e-5, 7.8158736115953e-5, 7.17127261169142e-5, 6.48877221383276e-5, 5.91229291248371e-5, 5.65559873068229e-5, 5.83393018710539e-5
flux1:, 0.680267558528431, 0.006671303745586, 0.00660454837090036, 0.00648396161066383, 0.00629415454197788, 0.00603978085582259, 0.00574558316435429, 0.00545106513898744, 0.00520263276545148, 0.00504438571964365, 0.0050084783163319, 0.00510749501804091, 0.00533167788111389, 0.00565158148356021, 0.00602478040667256, 0.00640702859240188, 0.00677046479320613, 0.00712485572747796, 0.00752074712169924, 0.00800502459219345, 0.00853116171843499, 0.00890202024598915, 0.00887364546338559, 0.00844137809539432, 0.00800087231038703, 0.007849875022276, 0.00734973313719839, 0.00598408694992639, 0.00535084948211419, 0.00421739681921626, 0.0038824693680923, 0.00271869764755318, 0.00182729169993053, 0.00172448911615857, 0.00130514125283267, 0.00101363112493524, 6.54830405242396e-4, 5.57809620553646e-4, 4.3820265150954e-4, 2.7716565456976e-4, 1.65252592332831e-4, 1.17947640293046e-4, 1.05660760815982e-4, 1.03450306696694e-4, 1.02997478979053e-4, 1.04198574967711e-4, 1.0586813529864e-4, 1.04612543672286e-4, 9.96159019632221e-5, 9.52731023513858e-5, 9.76147346621348e-5, 1.08395215131635e-4, 1.23207156213191e-4, 1.35171362756541e-4, 1.3999859712592e-4, 1.3774415806327e-4, 1.30853423078879e-4, 1.21707012961811e-4, 1.12195053195593e-4, 1.04599170539589e-4, 1.01474316655896e-4, 1.0392860968438e-4
flux1:, 0.680530007432184, 0.00642590473396002, 0.00637362827808066, 0.00626750819222971, 0.00609226287675461, 0.00585196029545842, 0.00557000057950149, 0.0052838335967903, 0.00503724270278297, 0.00487157093035969, 0.00481689673937924, 0.0048853601454137, 0.00506907321012976, 0.00534293800166321, 0.00567087577300717, 0.00601560955367669, 0.00635438657537541, 0.00669740644694981, 0.00709018864856205, 0.00757288393024895, 0.0080979334262388, 0.00847746376040667, 0.00848063138532476, 0.00810293177264122, 0.00771870378187161, 0.00760775349756418, 0.00715589227612356, 0.00586795220181038, 0.0052797824033199, 0.0041954398992329, 0.00388624352237894, 0.00274491688633287, 0.00186377144658879, 0.0017705887583732, 0.00133902461429673, 0.00105506892042287, 6.89689104895789e-4, 5.84883951984141e-4, 4.70725707992871e-4, 3.14340566601712e-4, 2.00585174144594e-4, 1.51211032745619e-4, 1.41632117694139e-4, 1.46314172602569e-4, 1.53383099324328e-4, 1.59471034546566e-4, 1.62235253886854e-4, 1.59442767393673e-4, 1.52639648472758e-4, 1.48207990198873e-4, 1.52823058674449e-4, 1.67604693498721e-4, 1.86906232113269e-4, 2.02637327993857e-4, 2.09644818294536e-4, 2.07596625757137e-4, 1.99106519500576e-4, 1.87250318446438e-4, 1.74898358974331e-4, 1.65215463639924e-4, 1.61246213519508e-4, 1.64134890475423e-4
flux1:, 0.680792456335937, 0.00617331451611862, 0.00613584050923497, 0.00604532284587191, 0.00588661930011986, 0.00566310134635608, 0.0053965856590103, 0.00512216516121753, 0.00488072758210064, 0.00471068199122625, 0.00463995680008288, 0.00468023203593878, 0.00482546273721892, 0.00505479141842071, 0.00533826763105334, 0.00564530833676491, 0.00595809237987485, 0.00628734003385699, 0.006673906898481, 0.00715162778628311, 0.00767212042379458, 0.00805675451324655, 0.00808778062518185, 0.00776094641417731, 0.00742933559047345, 0.0073550730867569, 0.00694943386361321, 0.00573878044906714, 0.0051953323437712, 0.0041613599143888, 0.00387882586710013, 0.00276325867223614, 0.00189536396236794, 0.00181274913541054, 0.0013725120947026, 0.00109761985827479, 7.27773847834678e-4, 6.16980115041764e-4, 5.09234573161674e-4, 3.58699951287538e-4, 2.44740359542961e-4, 1.94663088931122e-4, 1.88482704552595e-4, 2.00257246573034e-4, 2.1492412133252e-4, 2.26092523157642e-4, 2.30323038823075e-4, 2.26465599876778e-4, 2.18278557360893e-4, 2.14001107523473e-4, 2.20924949214447e-4, 2.39622006917922e-4, 2.63342200706319e-4, 2.82880841565812e-4, 2.92232214194875e-4, 2.90616138736434e-4, 2.80727285473549e-4, 2.66264363189752e-4, 2.51043766258351e-4, 2.39123567331864e-4, 2.34086206055111e-4, 2.37181863452653e-4
flux1:, 0.681054905239691, 0.00591567220644561, 0.00589293218603461, 0.00581867660272142, 0.00567792737462573, 0.00547326768076621, 0.00522473824401404, 0.00496484198427157, 0.00473137434479633, 0.00455969833001731, 0.00447555754159974, 0.00449016185266548, 0.00459925409111228, 0.00478605707683513, 0.0050264640467456, 0.00529624109919816, 0.00558225757941004, 0.00589579810241202, 0.00627341194279928, 0.00674307202458729, 0.00725581384924426, 0.00764219556521606, 0.00769745532226934, 0.00741767167633725, 0.00713487505273809, 0.00709385327785606, 0.00673207017251325, 0.00559763416101458, 0.00509809303022354, 0.00411520019976587, 0.00385973488199353, 0.00277288013835749, 0.00192104522950817, 0.00184963809948256, 0.00140424098004644, 0.00113970642798472, 7.67547184196886e-4, 6.525299187044e-4, 5.52024357177129e-4, 4.08406668662256e-4, 2.95749344582919e-4, 2.46193403338315e-4, 2.43968637954951e-4, 2.62925831880742e-4, 2.85190804173371e-4, 3.01601842588201e-4, 3.07685917542551e-4, 3.03283147892807e-4, 2.94187559332495e-4, 2.90340505065898e-4, 2.99608346301056e-4, 3.22101033685084e-4, 3.50111513272412e-4, 3.73437657939461e-4, 3.85257828184307e-4, 3.84304758952819e-4, 3.73275015211036e-4, 3.56408311182296e-4, 3.38408615889492e-4, 3.24207429814927e-4, 3.17947959651764e-4, 3.21042440971726e-4
flux1:, 0.681317354143444, 0.00565514804959014, 0.00564671995477046, 0.00558893275759563, 0.00546699179717063, 0.00528262246038837, 0.0050539486937511, 0.00481072186644422, 0.00458752375204791, 0.00441662153800905, 0.0043215758933502, 0.00431312109094058, 0.00438870703851447, 0.00453542952550931, 0.00473468306778141, 0.00496817829084016, 0.00522717876990069, 0.00552353808386467, 0.00588985008099353, 0.00634870690977558, 0.00685082623601845, 0.0072358636349654, 0.00731185162267385, 0.00707526272340127, 0.00683741365129841, 0.00682617217009757, 0.00650563472290485, 0.00544575267583646, 0.00498887678236034, 0.00405724892819819, 0.00382876112743126, 0.00277317764796369, 0.00193998629028983, 0.00188013464313928, 0.00143298390028113, 0.0011798777703821, 8.07553027237378e-4, 6.90018515739239e-4, 5.97432718363751e-4, 4.61644937888777e-4, 3.51639297030826e-4, 3.03672552112149e-4, 3.05822248428055e-4, 3.3193940581255e-4, 3.61718881761801e-4, 3.83488831642272e-4, 3.91809192681098e-4, 3.87405928058408e-4, 3.77909957622103e-4, 3.74788747743157e-4, 3.86428732676052e-4, 4.12560545390694e-4, 4.44672915900457e-4, 4.71699403121761e-4, 4.86062361035714e-4, 4.85990710396752e-4, 4.74115093693626e-4, 4.55128725711654e-4, 4.34544188997797e-4, 4.18119145508453e-4, 4.10555385064097e-4, 4.13467809606307e-4
flux1:, 0.681579803047197, 0.00539385638704971, 0.00539901304784406, 0.00535748513055434, 0.00525467758193325, 0.00509141335574613, 0.0048838113972874, 0.00465877974773483, 0.00444763610676223, 0.00427955904820876, 0.00417596065565056, 0.00414709803810241, 0.00419202535456649, 0.00430146411748794, 0.00446192012625175, 0.0046605959622904, 0.00489280918332257, 0.00517095447480584, 0.00552401268991173, 0.00596969375708959, 0.00645867491742485, 0.00683957994430664, 0.00693296243662553, 0.00673573907798692, 0.00653897951236318, 0.00655411008433537, 0.0062720297267867, 0.00528451485561493, 0.00486868762496094, 0.00398802758206082, 0.00378597371109033, 0.00276380718329765, 0.00195158162898279, 0.00190336561840847, 0.00145769101089405, 0.00121685953989113, 8.46465402946895e-4, 7.28032697547278e-4, 6.43893272457828e-4, 5.16680088494788e-4, 4.10498914466714e-4, 3.6502276081195e-4, 3.71827099079903e-4, 4.04969146505066e-4, 4.42090355408588e-4, 4.69275610648524e-4, 4.80188767104375e-4, 4.76329608794533e-4, 4.66950628611693e-4, 4.64852945474474e-4, 4.78877119429955e-4, 5.08451731861745e-4, 5.44416090176736e-4, 5.7498427672806e-4, 5.91902715703401e-4, 5.92901267880003e-4, 5.80489891209563e-4, 5.59726112101409e-4, 5.36836355964956e-4, 5.18333505625614e-4, 5.09452282465913e-4, 5.12034385772672e-4
flux1:, 0.68184225195095, 0.00513378168623303, 0.00515154546426475, 0.00512570169413235, 0.00504187075118359, 0.00489995489391581, 0.00471403117417332, 0.00450813782163655, 0.00431034221695111, 0.0041467912797845, 0.00403681020894829, 0.00399018022268876, 0.00400743854379108, 0.00408265332476664, 0.0042070153912789, 0.00437273194063271, 0.00457880281758729, 0.00483811097443265, 0.00517635640030139, 0.00560687231707717, 0.00608057549614829, 0.00645489055991985, 0.00656254829364224, 0.0064009487253787, 0.00624149218062504, 0.00627969364966155, 0.00603317079783754, 0.00511539396272077, 0.00473868387712978, 0.00390826483903628, 0.00373170813413269, 0.00274468637537778, 0.00195546102349823, 0.00191872388486965, 0.00147751841426049, 0.00124958930296724, 8.83126258395583e-4, 7.653001533346e-4, 6.89980093803385e-4, 5.71910250875396e-4, 4.70536889717112e-4, 4.28281693152537e-4, 4.39885930293255e-4, 4.79809509027877e-4, 5.24008156317524e-4, 5.56593237244764e-4, 5.70408377369399e-4, 5.67611625912684e-4, 5.58851368996856e-4, 5.58058786845381e-4, 5.74453307751312e-4, 6.07231747452813e-4, 6.46736786430905e-4, 6.80614802555171e-4, 7.00032556846581e-4, 7.0224519163571e-4, 6.89601205104924e-4, 6.67435163511775e-4, 6.4258182512686e-4, 6.2221943050625e-4, 6.12069352900834e-4, 6.1420785808809e-4
flux1:, 0.682104700854704, 0.00487672171452167, 0.00490592129483294, 0.0048948772007042, 0.00482944338769503, 0.00470860989184575, 0.00454442308328945, 0.00435808360082132, 0.00417447790796144, 0.00401681973811406, 0.00390243081435915, 0.00384061930287256, 0.00383326969661554, 0.00387749418623195, 0.00396871790711959, 0.00410364431902484, 0.0042845654020586, 0.0045247822793073, 0.00484703404028389, 0.00526077915263348, 0.00571744660722583, 0.00608305832619689, 0.00620211892165286, 0.00607254062938341, 0.005946723985051, 0.00600484587477183, 0.00579093450651237, 0.00493991021306261, 0.00460013540704903, 0.00381886064417049, 0.00366653950170049, 0.00271598077703896, 0.00195148636903976, 0.0019258692537715, 0.00149184280234145, 0.00127723685143377, 9.16571146198503e-4, 8.00718485697585e-4, 7.34441551808054e-4, 6.25907396282298e-4, 5.30130073991086e-4, 4.91655769593886e-4, 5.08077612808523e-4, 5.54438571915429e-4, 6.05360053202933e-4, 6.4324889686968e-4, 6.60209323575091e-4, 6.58942616633308e-4, 6.51263359593573e-4, 6.52023628259171e-4, 6.7073959672952e-4, 7.06438548519677e-4, 7.49113738592606e-4, 7.85997824555753e-4, 8.0778591210727e-4, 8.11299577395733e-4, 7.98699078019608e-4, 7.7551368407135e-4, 7.49075298287151e-4, 7.27124049493894e-4, 7.15804828835813e-4, 7.17420983223172e-4
flux1:, 0.682367149758457, 0.004624249811887, 0.00466357556523656, 0.00466619729351206, 0.00461822533992529, 0.00451777187162591, 0.00437490707383348, 0.00420807692525258, 0.00403910264506258, 0.00388839615182126, 0.00377137501344038, 0.00369687727514899, 0.00366798778838604, 0.0036845447744283, 0.00374574416689298, 0.00385226983519334, 0.00400930983214318, 0.0042305033848752, 0.00453593462836464, 0.00493167594777884, 0.0053699256546371, 0.0057250666752236, 0.0058529263011572, 0.00575194711015331, 0.00565627060689966, 0.00573134581304333, 0.00554711276978422, 0.00475958553876999, 0.00445438008103419, 0.00372084530047158, 0.00359124577023699, 0.00267807805917775, 0.00193973617178352, 0.00192471500413297, 0.00150026337033779, 0.00129921017388531, 9.46042683596965e-4, 8.33373636130916e-4, 7.7622271485979e-4, 6.77446191804401e-4, 5.87859193234615e-4, 5.53560565506723e-4, 5.74700440081782e-4, 6.2706416390089e-4, 6.84268391502734e-4, 7.27279779172937e-4, 7.47548458669042e-4, 7.48208105799068e-4, 7.42011913304413e-4, 7.44523616582157e-4, 7.65469803751819e-4, 8.03761819050967e-4, 8.49182062471033e-4, 8.88701268341295e-4, 9.12658054398347e-4, 9.17495032429698e-4, 9.05170621216783e-4, 8.81333677286442e-4, 8.53701072565645e-4, 8.30463199388212e-4, 8.18112840577969e-4, 8.19159623560276e-4
flux1:, 0.68262959866221, 0.00437769607393788, 0.00442575118055269, 0.00444071519852621, 0.00440898399624516, 0.0043278501089055, 0.00420549936127515, 0.00405774801085068, 0.00390350445475117, 0.00376053466786479, 0.00364246166387093, 0.00355765479679631, 0.00351024434671999, 0.00350246873950357, 0.00353682938278052, 0.00361747972003907, 0.00375211317920209, 0.00395462335215546, 0.00424272961102659, 0.0046195854465967, 0.00503839373532439, 0.00538163390707366, 0.00551596822019288, 0.00544037591971673, 0.00537153171548887, 0.00546079936729924, 0.00530337624881016, 0.00457590371540437, 0.00430278278142805, 0.00361533776845204, 0.00350676563127811, 0.00263155420184334, 0.00192048102279205, 0.00191540351029053, 0.0015025927622322, 0.00131514884341559, 9.70992565612084e-4, 8.62548048111316e-4, 8.14476415577869e-4, 7.25520197988532e-4, 6.42531135668785e-4, 6.12647109859436e-4, 6.38300505162446e-4, 6.96154306634202e-4, 7.59123793846327e-4, 8.06991242903653e-4, 8.30641477574733e-4, 8.33536938762828e-4, 8.29149507839093e-4, 8.33550438340322e-4, 8.56588887981737e-4, 8.97105057182712e-4, 9.44798015253223e-4, 9.86522296523139e-4, 0.00101237793869719, 0.00101849299944519, 0.00100662218735855, 9.82467543561173e-4, 9.54021797435633e-4, 9.29811017934261e-4, 9.16592341422381e-4, 9.17050108215246e-4
flux1:, 0.682892047565963, 0.00413814538634619, 0.00419349087148437, 0.00421934067202326, 0.00420241249686942, 0.00413925839777155, 0.00403630236865472, 0.00390688908439977, 0.00376719416996609, 0.00363251022121092, 0.00351478036858303, 0.00342190363095441, 0.00335889548636255, 0.00333006778115101, 0.00334077011311563, 0.00339813056489862, 0.00351197197826231, 0.00369635985421963, 0.0039669217650027, 0.0043243318195797, 0.00472300687695846, 0.00505323528856731, 0.00519200011290055, 0.00513881064336759, 0.00509370108234791, 0.0051946209829085, 0.00506124728024837, 0.00439027752560974, 0.00414669904989689, 0.00350350628335202, 0.00341415497484379, 0.00257713553883607, 0.00189415341728993, 0.00189827465862366, 0.00149883917739816, 0.00132490719613217, 9.91073549729258e-4, 8.87719378735818e-4, 8.48563755819324e-4, 7.69345904647223e-4, 6.93187961265316e-4, 6.67814152815019e-4, 6.97685295858428e-4, 7.60452048891246e-4, 8.28602591514225e-4, 8.80978522962336e-4, 9.07990127437072e-4, 9.13334419289601e-4, 9.10994434365569e-4, 9.17354485701899e-4, 9.42299540852272e-4, 9.84634867573078e-4, 0.00103409089987573, 0.00107754235865779, 0.00110496731477344, 0.00111224984383651, 0.0011009489131531, 0.00107676281662087, 0.00104785733929923, 0.00102298129836074, 0.0010090691826088, 0.0010089406093224
flux1:, 0.683154496469717, 0.00390644887889252, 0.00396764168843441, 0.00400283962965632, 0.00399912571287982, 0.00395240786498892, 0.00386749463593693, 0.00375544199810814, 0.00362989210830842, 0.00350384647167213, 0.00338768348646857, 0.00328882575535552, 0.00321301085839452, 0.0031663023545542, 0.00315645718002916, 0.00319310781826736, 0.00328785238733833, 0.00345485060678582, 0.00370789290592359, 0.00404558187720958, 0.00442373020332908, 0.00474012972395552, 0.00488155238769841, 0.00484801742839764, 0.00482376464917758, 0.00493402474207815, 0.00482208166596223, 0.00420402334066987, 0.00398744422307462, 0.00338653317177954, 0.00331454488160533, 0.00251565986825681, 0.00186131490224672, 0.00187383037350352, 0.00148918186211336, 0.0013285299184212, 0.00100612322789553, 9.08550898019206e-4, 8.7804532914433e-4, 8.08355900272835e-4, 7.39103776723404e-4, 7.18207559245506e-4, 7.51923834816982e-4, 8.18976110409768e-4, 8.91669251694442e-4, 9.48132829829272e-4, 9.78393593108444e-4, 9.86299735357646e-4, 9.8615398976077e-4, 9.94472789392094e-4, 0.00102109362536379, 0.00106481498290058, 0.00111549935432889, 0.00116016609946552, 0.00118878312740543, 0.00119706382972044, 0.00118638713883969, 0.00116240026421308, 0.00113334794372348, 0.00110809431000038, 0.00109366476731463, 0.00109296989524394
flux1:, 0.68341694537347, 0.00368324462963248, 0.00374886872615482, 0.00379184198358474, 0.00379966247068342, 0.00376770341058176, 0.00369932144397088, 0.00360348364826844, 0.00349150981546261, 0.00337429635120838, 0.00326076873550387, 0.00315786168502278, 0.0030718712212535, 0.00301030116205761, 0.00298289808678781, 0.0030013598108803, 0.00307873212171465, 0.00322919811317928, 0.0034649468429615, 0.00378288376310425, 0.00414037176268718, 0.00444238784699863, 0.00458495055167793, 0.0045685560089105, 0.00456250468151978, 0.00468002281750186, 0.00458705801415117, 0.00401834259965478, 0.00382626806573864, 0.003265584641009, 0.00320910301926611, 0.00244803897734891, 0.00182262289240514, 0.00184269791420712, 0.0014739421272349, 0.00132622261213188, 0.0010161415953629, 9.24874940384145e-4, 9.02664773507308e-4, 8.42183058826354e-4, 7.79771389754192e-4, 7.63208815347702e-4, 8.00335565353048e-4, 8.71009737432911e-4, 9.47566212058622e-4, 0.00100763399861195, 0.0010409457429935, 0.00105142877583084, 0.00105353272854853, 0.00106374171082257, 0.00109176802543905, 0.00113642424097871, 0.00118779099384134, 0.00123314286117236, 0.00126254165940118, 0.00127160303922767, 0.0012615472083421, 0.0012379321928402, 0.00120899785008065, 0.00118362464519158, 0.001168846426022, 0.00116761839301517
flux1:, 0.683679394277223, 0.00346898337465982, 0.00353767446312611, 0.00358685477408713, 0.00360449197484412, 0.00358554275700975, 0.00353208622762489, 0.00345121027934119, 0.0033521287429753, 0.00324381757607942, 0.00313385488417052, 0.00302867028022488, 0.00293495630704211, 0.00286136017218076, 0.00281922853967007, 0.00282192080089447, 0.0028836318278395, 0.00301850500509715, 0.0032373448500714, 0.0035357004993907, 0.00387261342777599, 0.00415991905526783, 0.00430233607153225, 0.00430079342774927, 0.00431050831134889, 0.00443342931423483, 0.0043571732298271, 0.00383430922302649, 0.00366433445364315, 0.00314178550871647, 0.00309899938142746, 0.00237522405790428, 0.00177879877952265, 0.00180559385521408, 0.00145355186694404, 0.00131831967119941, 0.00102126446440692, 9.36670942646374e-4, 9.22326471525418e-4, 8.70637989296321e-4, 8.14881155707779e-4, 8.02415152636974e-4, 8.4247067823273e-4, 9.16080709985915e-4, 9.95794204189495e-4, 0.00105893269242656, 0.00109502094506541, 0.00110800462418485, 0.00111232761381982, 0.00112429583112883, 0.00115342601212984, 0.00119855936642342, 0.00125006606091729, 0.00129557127638708, 0.00132532473453806, 0.00133491428183126, 0.00132542628542665, 0.00130230004201932, 0.0012736978191753, 0.00124842795410288, 0.00123345689942337, 0.00123173864945948
flux1:, 0.683941843180977, 0.00326395548725107, 0.00333442034189633, 0.00338827772266718, 0.00341402224814205, 0.00340631677199699, 0.00336614234028452, 0.00329892107190743, 0.00321197695812099, 0.00311254474170879, 0.00300695244857121, 0.00290110197638931, 0.00280192460825664, 0.00271893216548824, 0.00266471325786046, 0.00265392242365975, 0.00270163470209704, 0.00282189851138905, 0.00302433213319831, 0.00330343685452168, 0.00362003730800466, 0.00389249602445068, 0.00403368682969313, 0.00404491953284204, 0.00406817927288767, 0.00419486803394509, 0.00413324304066254, 0.00365286196573111, 0.00350270557979604, 0.00301619841808902, 0.00298537664451263, 0.00229817477111533, 0.00173059832980259, 0.00176328999791797, 0.00142852137072176, 0.00130525148208729, 0.00102173470156876, 9.44039742044279e-4, 9.37069320751139e-4, 8.93682136070081e-4, 8.44294644924279e-4, 8.35613989781867e-4, 8.78084692624495e-4, 9.53935529033675e-4, 0.00103608630704, 0.00110172547801277, 0.00114025166538273, 0.00115557870869307, 0.00116201277729859, 0.00117555550536228, 0.00120546640105217, 0.00125062468459239, 0.0013017471083499, 0.00134688890818593, 0.00137656987041985, 0.00138641476266614, 0.0013774027223894, 0.00135483243648579, 0.00132672726793047, 0.00130174675764056, 0.00128672267766543, 0.0012845646284204
flux1:, 0.68420429208473, 0.00306831641633664, 0.00313934788653468, 0.00319641878846092, 0.00322860864781385, 0.00323040973241556, 0.00320188448785229, 0.00314700096145617, 0.00307140441749187, 0.00298075906006295, 0.00288023087905661, 0.00277516715163934, 0.00267258676440439, 0.00258260818804479, 0.00251873699965837, 0.00249659402772212, 0.00253189451268265, 0.00263854402386591, 0.00282515512889474, 0.00308545922288724, 0.00338214725088749, 0.00363977632234961, 0.00377883695488531, 0.00380096399780345, 0.0038357522338298, 0.00396478337500005, 0.00391590689892669, 0.00347480095966054, 0.00334233033448, 0.00288980701794726, 0.00286932507402854, 0.00221783224728326, 0.00167878491909587, 0.00171658199113202, 0.00139940805110544, 0.00128751262901112, 0.00101787312433645, 9.47175913207611e-4, 9.4703851981368e-4, 9.11398865745772e-4, 8.68015710275447e-4, 8.62754301696788e-4, 9.07109905256658e-4, 9.84510521980993e-4, 0.00106837868132317, 0.00113592590015782, 0.00117650103329911, 0.00119394574516934, 0.00120231693506643, 0.00121720605060835, 0.00124756342089231, 0.00129231166366375, 0.00134255761015272, 0.00138684985664779, 0.0014160473400707, 0.00142586948904316, 0.00141721491120717, 0.00139522646787369, 0.00136773851376898, 0.00134319750636545, 0.00132824303599452, 0.00132570142957197
flux1:, 0.684466740988483, 0.00288210890252543, 0.00295259757625012, 0.00301150804250598, 0.00304856104017619, 0.00305819848288306, 0.00303973919902149, 0.00299590249145395, 0.00293085708413555, 0.00284885653604407, 0.00275398353306817, 0.00265100131136415, 0.00254687441383616, 0.0024520927713013, 0.00238078754974728, 0.00234925351332194, 0.00237363352250928, 0.00246764909812566, 0.00263907072031247, 0.00288110930134419, 0.0031583860002256, 0.00340132162728785, 0.00353749648371387, 0.00356881507577644, 0.0036133096019541, 0.00374345417818649, 0.00370563700561765, 0.00330078804310326, 0.0031840367794457, 0.0027635027732948, 0.00275186184277528, 0.00213509608575533, 0.00162410592209014, 0.00166626118948945, 0.00136678754626486, 0.00126563248147808, 0.00101005069494672, 9.46339966553053e-4, 9.52457259870473e-4, 9.23964662131043e-4, 8.86161266589147e-4, 8.83917211296277e-4, 9.29625902428359e-4, 0.00100790206330454, 0.00109278032990131, 0.00116163410635126, 0.00120383309218078, 0.00122311529077195, 0.0012331963393518, 0.00124917151104062, 0.00127964031393311, 0.00132357139410071, 0.00137249270430325, 0.0014154936429323, 0.00144382757902694, 0.0014533579846011, 0.00144492829261184, 0.00142351591974646, 0.00139672679048409, 0.00137274241710571, 0.00135796313475154, 0.0013550986531436
flux1:, 0.684729189892236, 0.00270528139729103, 0.00277422467072916, 0.00283370901152743, 0.00287414888273472, 0.00289004991558123, 0.00288015398527982, 0.00284612664699782, 0.00279085022600911, 0.00271731540795947, 0.00262859177822884, 0.00252882888881977, 0.00242480663804098, 0.00232717525684363, 0.00225043315301914, 0.00221129126227501, 0.00222613290385146, 0.00230846029035537, 0.00246534938186172, 0.00268971312023682, 0.0029481492296448, 0.00317661555967656, 0.00330927159147495, 0.00334824041812745, 0.00340080089645955, 0.00353101065091745, 0.00350275139888942, 0.00313135076106868, 0.00302852884565991, 0.00263807535919282, 0.00263391472681518, 0.00205080539633584, 0.00156727251332741, 0.00161309020969513, 0.00133122846769462, 0.00124014926911659, 9.98663399449597e-4, 9.41832172743685e-4, 9.53600064477311e-4, 9.31622214016062e-4, 8.98933669230455e-4, 8.99287643126785e-4, 9.45830801944768e-4, 0.00102433746224183, 0.00110954348194113, 0.00117910679323764, 0.00122248271951515, 0.0012432820843612, 0.00125480560740455, 0.00127158550118753, 0.00130183933827923, 0.00134458284842617, 0.00139178508100322, 0.00143310855577967, 0.00146024230670353, 0.00146923388356665, 0.00146089430692736, 0.00144003040856464, 0.00141399014249227, 0.00139065026066782, 0.00137613536991296, 0.00137301158933117
flux1:, 0.68499163879599, 0.00253770300853767, 0.00260421202939158, 0.00266312741192431, 0.00270560412029029, 0.00272631672775734, 0.00272358525957714, 0.00269820294610309, 0.00265194150421985, 0.00258666389801295, 0.00250448975015361, 0.00240892763291585, 0.00230645635198006, 0.00220769991394851, 0.0021272973857326, 0.00208215037497591, 0.00208871889203075, 0.00216025581653671, 0.0023032747230111, 0.00251058732118908, 0.00275079788600273, 0.00296508118785539, 0.00309368598417064, 0.00313891006164747, 0.00319806466414452, 0.00332745446858798, 0.00330743096537143, 0.00296689003029081, 0.00287638742323195, 0.00251420683127011, 0.00251631029182517, 0.0019657239973354, 0.00150894317413844, 0.00155778266457636, 0.00129327181232169, 0.00121158848609787, 9.84110897601054e-4, 9.33969583889292e-4, 9.50769272271915e-4, 9.34656759409303e-4, 9.06596067265329e-4, 9.09128362498591e-4, 9.5601436081579e-4, 0.00103414746065548, 0.0011190354834432, 0.00118872845630794, 0.00123282639530813, 0.00125479657566065, 0.00126746804403267, 0.00128476095194366, 0.00131449021048151, 0.00135571918146615, 0.00140086849573507, 0.00144019215125535, 0.00146584226594773, 0.00147408054064567, 0.00146570468038727, 0.00144534910696397, 0.00142008312269109, 0.00139745024261995, 0.00138327327913114, 0.00137995465759066
flux1:, 0.685254087699743, 0.00237917586062449, 0.0024424805503323, 0.00249981775998531, 0.00254312231789382, 0.00256733187316049, 0.00257048549782502, 0.00255266944638778, 0.00251470479471154, 0.00245744957995689, 0.00238213145721368, 0.00229159564487433, 0.0021919190589152, 0.00209353763193302, 0.0020110345964231, 0.00196130658793876, 0.00196074804257701, 0.00202233705782287, 0.0021521418578312, 0.00234304446034841, 0.00256567007172869, 0.00276609891856566, 0.00289020355498202, 0.00294042119774606, 0.00300485254340877, 0.003132681791934, 0.00311973989756793, 0.00280769135373328, 0.00272807584258668, 0.00239246984923063, 0.00239976675763377, 0.00188052995204881, 0.00144971123620351, 0.00150098756106381, 0.0012534157212383, 0.00118044618668554, 9.66779675147744e-4, 9.23067478320471e-4, 9.44275801928629e-4, 9.33376584477233e-4, 9.09451574325569e-4, 9.13757220940512e-4, 9.60533628744496e-4, 0.00103774081403491, 0.00112171253014642, 0.00119098429008763, 0.00123535430719865, 0.00125813633555428, 0.00127164636346017, 0.00128915987444118, 0.00131807832061675, 0.00135751363473847, 0.00140034070778379, 0.00143741093429722, 0.00146135382680426, 0.00146866512629182, 0.0014601437681435, 0.00144025205722685, 0.00141576760822126, 0.00139388258671831, 0.00138010186912072, 0.00137665117079343
flux1:, 0.685516536603496, 0.00222944594814368, 0.00228889811361373, 0.00234378863192555, 0.00238686274589131, 0.00241340241848472, 0.00242129042892117, 0.00241005362031263, 0.00237970593566576, 0.00233021181989466, 0.00226196194039448, 0.00217712301663876, 0.00208128619460222, 0.00198456172810009, 0.00190130876625612, 0.00184825090087925, 0.00184159453775981, 0.00189402146562581, 0.00201125654775163, 0.00218639864063872, 0.00239209317872038, 0.0025790248734981, 0.00269825174802674, 0.00275232374416644, 0.00282085456242869, 0.00294650838081121, 0.00293964864060953, 0.00265393917359306, 0.002583949400968, 0.00227333010773448, 0.00228489165965807, 0.00179580960238103, 0.00139009675067412, 0.00144327875772063, 0.00121210584701275, 0.00114717741618, 9.47031037061635e-4, 9.0942597927588e-4, 9.34424891418072e-4, 9.28098103453354e-4, 9.07826604694453e-4, 9.13527991732578e-4, 9.59791490424415e-4, 0.00103558114678879, 0.00111809527461731, 0.00118643471196241, 0.00123064383446588, 0.00125387854126787, 0.00126791418068837, 0.00128536368869988, 0.00131321345301243, 0.00135062598755844, 0.00139092701364378, 0.00142556061458494, 0.00144763605147242, 0.00145389299748716, 0.00144514095083498, 0.00142567131453189, 0.00140196325371777, 0.00138084863505805, 0.00136750745536584, 0.00136398275469861
flux1:, 0.685778985507249, 0.00208821342010146, 0.00214328786252447, 0.0021950073536911, 0.00223694817992663, 0.00226480360252468, 0.0022764071559768, 0.00227085516542602, 0.00224748164371572, 0.00220545867474114, 0.00214439397120683, 0.00206576965288256, 0.00197462479796161, 0.0018806298278071, 0.00179777795686149, 0.0017424771619797, 0.00173064164155061, 0.0017746385792296, 0.00187993630059022, 0.00203997209611636, 0.00222939633118099, 0.00240320918382162, 0.00251724444662296, 0.0025741452279246, 0.00264572426790656, 0.00276869540821449, 0.00276705789819236, 0.0025057335594001, 0.00244426815798125, 0.00215715282301626, 0.00217218419801315, 0.00171205610691963, 0.001330542810255, 0.00138514965116608, 0.00116973112223855, 0.00111218967024091, 9.25193874687079e-4, 8.93322038342939e-4, 9.21506998837298e-4, 9.19135503323173e-4, 9.02058305494474e-4, 9.08814837710736e-4, 9.54218227855791e-4, 0.00102816617357024, 0.0011087462799516, 0.00117569139375678, 0.00121933430171043, 0.00124267351567297, 0.00125692837352108, 0.00127404434412803, 0.00130059937579849, 0.00133581008301977, 0.00137344509831382, 0.00140552786168219, 0.00142563932753197, 0.00143076360579676, 0.00142172449150214, 0.00140264349038487, 0.0013796993508385, 0.00135936245880938, 0.00134648923463958, 0.00134294084956174
flux1:, 0.686041434411003, 0.00195514285738461, 0.00200543637447705, 0.00205340468530915, 0.00209346502027349, 0.00212177378682576, 0.0021362040285118, 0.00213553171011654, 0.00211852265049707, 0.00208364930553951, 0.00202979129001132, 0.00195775023697364, 0.00187196450272699, 0.00178157291640638, 0.00170008554186091, 0.00164347579427702, 0.00162727831149465, 0.0016635298560922, 0.00175751375225603, 0.00190310264980854, 0.00207692258851466, 0.00223801310171086, 0.00234660279993832, 0.00240541321669143, 0.00247910197504411, 0.0025989741659631, 0.00260182195100953, 0.00236310805793584, 0.00230921182592114, 0.00204421271149121, 0.00206204182044829, 0.00162967222296517, 0.0012714161759062, 0.00132701291261795, 0.00112662426329603, 0.00107584091671045, 9.01561759816292e-4, 8.75006406223651e-4, 9.0579354378507e-4, 9.06794556823465e-4, 8.92485703175837e-4, 9.00000214937759e-4, 9.44256123493668e-4, 0.0010160094099675, 0.00109424941723909, 0.00115939482997842, 0.00120210300437021, 0.00122521935766323, 0.00123940241989358, 0.00125593640950875, 0.0012810045579337, 0.00131388279780848, 0.0013487717224223, 0.00137825424704253, 0.00139636641392596, 0.00140032890788763, 0.00139097790502964, 0.00137226482497619, 0.00135006931323059, 0.00133050531082242, 0.00131811404514572, 0.00131458186880951
flux1:, 0.686303883314756, 0.00182987363836473, 0.00187510187907255, 0.00191887972962127, 0.00195646405196958, 0.00198451074061242, 0.00200100283991027, 0.00200448807594012, 0.00199326170510554, 0.00196518242202639, 0.00191845871375496, 0.00185322651344292, 0.00177329195415955, 0.00168719166863068, 0.00160785832541576, 0.00155073369677708, 0.00153090086125173, 0.00156005204437983, 0.00164334189920901, 0.00177515141118285, 0.00193403995952537, 0.00208282358013081, 0.00218577234314968, 0.00224567359956321, 0.00232063441605848, 0.00243706774173938, 0.00244376949090417, 0.00222604729837059, 0.00217889532703835, 0.00193470648814583, 0.00195477020689997, 0.00154897674308099, 0.00121301171811166, 0.00126920468612116, 0.00108306596634986, 0.00103844139235929, 8.76393607567184e-4, 8.54704720153011e-4, 8.87536720116469e-4, 8.91369916303547e-4, 8.79443981817374e-4, 8.87465869976932e-4, 9.30347074515422e-4, 9.99624581274568e-4, 0.00107519151146092, 0.00113819374339779, 0.00117964278401052, 0.00120223794597293, 0.0012160810202541, 0.00123181047264569, 0.00125523438679536, 0.00128569488520227, 0.00131781177184504, 0.0013447030303017, 0.00136083668935583, 0.00136365516650643, 0.0013539997759846, 0.00133564973049678, 0.00131418871635508, 0.0012953838379555, 0.0012834752288948, 0.00127998693301938
flux1:, 0.686566332218509, 0.0017120300628791, 0.00175202230170959, 0.00179130495559728, 0.00182596185958621, 0.00185316940362153, 0.00187107359045661, 0.00187806933975615, 0.00187206655450849, 0.00185039062443759, 0.00181063869632229, 0.0017523062397257, 0.00167855186609278, 0.00159725919881911, 0.0015207106296466, 0.00146373932987661, 0.00144091863580439, 0.00146358308184357, 0.00153680023667524, 0.00165550978526806, 0.00180015017766711, 0.00193706407605221, 0.00203423508226135, 0.00209450342628062, 0.00216998937680866, 0.00228270799365242, 0.002292720431864, 0.00209450292823625, 0.0020533835570097, 0.00182876661806611, 0.00185059550937712, 0.00147021368638519, 0.00115555985002279, 0.00121199227623, 0.00103929152174476, 0.00100025815321561, 8.4991694602049e-4, 8.32621494083707e-4, 8.66972283706733e-4, 8.73145018018907e-4, 8.63261215623569e-4, 8.71586514421915e-4, 9.12923153109438e-4, 9.79512997868801e-4, 0.00105214671916372, 0.00111272689736417, 0.00115264173814799, 0.00117445290365754, 0.00118771660028488, 0.00120244844999847, 0.00122410548576894, 0.00125210430143785, 0.00128147032653819, 0.00130582953523385, 0.00132005445685482, 0.00132178908407227, 0.001311868001328, 0.00129389375070593, 0.00127315775297079, 0.00125509280018937, 0.00124365622257916, 0.00124022669149995
flux1:, 0.686828781122262, 0.00160123063204222, 0.00163592265270261, 0.00167053098154141, 0.00170194266889515, 0.00172786100305683, 0.00174663172116644, 0.00175655750244754, 0.00175523747066654, 0.00173953988275443, 0.00170651325086204, 0.00165504745804321, 0.00158765320223161, 0.00151152861064086, 0.00143825265694301, 0.00138199126848343, 0.00135676206519461, 0.00137352910143782, 0.00143730066521013, 0.00154360487272512, 0.00167469439391172, 0.0018002007616207, 0.0018915158408257, 0.00195151769096313, 0.00202686450142965, 0.00213564672069271, 0.00214849769006778, 0.00196840667852432, 0.00193270410364435, 0.00172647495577298, 0.00174967753630578, 0.00139356313334791, 0.00109923588570628, 0.00115558408351347, 9.95498528423582e-4, 9.61521253194767e-4, 8.22332757977975e-4, 8.08945653843418e-4, 8.44324057119506e-4, 8.52393659197153e-4, 8.44256871450274e-4, 8.52725733733034e-4, 8.92399992576311e-4, 9.56154140188528e-4, 0.00102566417940333, 0.00108360803259075, 0.00112176585653202, 0.0011425703402972, 0.00115504852086395, 0.0011686216309394, 0.00118842293813025, 0.0012139527995673, 0.00124062853405193, 0.00126255594638798, 0.00127498221882981, 0.00127572926927432, 0.00126560950218881, 0.00124804195051057, 0.00122802900815103, 0.0012106830302076, 0.00119969941012201, 0.00119633156036987
flux1:, 0.687091230026016, 0.00149709581863729, 0.00152652120616298, 0.00155639067474644, 0.0015843602722534, 0.0016086532290917, 0.00162783746392613, 0.00164017121200833, 0.00164300845558794, 0.00163283292002469, 0.00160620967188709, 0.00156146628200935, 0.00150047851734073, 0.0014297432824477, 0.00136010102260716, 0.00130500818024767, 0.00127789127300509, 0.00128933109372499, 0.00134429215121466, 0.00143890261269535, 0.0015571553909703, 0.00167174397574626, 0.00175718296272068, 0.00181637025350422, 0.00189099019936343, 0.00199566071418601, 0.00201093362942322, 0.00184767978565438, 0.00181685708572569, 0.00162787503703061, 0.00165212260462482, 0.00131915253813253, 0.00104417016248582, 0.00110014045577341, 9.51854536234223e-4, 9.22430471482636e-4, 7.9382092192594e-4, 7.83856327162964e-4, 8.19808914590906e-4, 8.29382353757925e-4, 8.22741456248774e-4, 8.3123368699762e-4, 8.69172787859339e-4, 9.29999559965435e-4, 9.96259368312142e-4, 0.00105141459935695, 0.00108764538964972, 0.00110726323969496, 0.00111878589006819, 0.0011310723559204, 0.00114896129471969, 0.00117204662623142, 0.00119612408742745, 0.0012157513290845, 0.00122651977923427, 0.00122640397679267, 0.00121617641122828, 0.00119906374418169, 0.00117978147543347, 0.00116313538510516, 0.00115258076405044, 0.00114926765786337
flux1:, 0.687353678929769, 0.00139925381050318, 0.00142353402798461, 0.00144870220374608, 0.00147313972265795, 0.00149557112597681, 0.00151479681646374, 0.00152906777547727, 0.00153555100752489, 0.00153041503372096, 0.00150980830953934, 0.00147154625694425, 0.00141689439550285, 0.00135164776187311, 0.00128588935012574, 0.00123233827621169, 0.00120380361413177, 0.0012104700678748, 0.00125726348942787, 0.00134090846138121, 0.0014470564867536, 0.0015512454585319, 0.00163084425616732, 0.00168874986222849, 0.00176212735696791, 0.00186255121665144, 0.00187987160737303, 0.00173223855209136, 0.0017058218144205, 0.00153298212371995, 0.00155799501659049, 0.0012470674742271, 9.90457848236005e-4, 0.00104578423411296, 9.08503746929928e-4, 8.83161694942483e-4, 7.64545455260202e-4, 7.57527850300146e-4, 7.93641201677705e-4, 8.0437270918551e-4, 7.99016784429612e-4, 8.07446165692344e-4, 8.43614576697784e-4, 9.01469970770657e-4, 9.64409311915124e-4, 0.00101668069953671, 0.0010508655419384, 0.00106916018493635, 0.00107959471969304, 0.00109050008950264, 0.00110645010997361, 0.00112714201471232, 0.00114873693701896, 0.00116621746471016, 0.00117548978332258, 0.00117465580282664, 0.00116442950677269, 0.00114783498487607, 0.00112930160980135, 0.00111334136903078, 0.00110319076510932, 0.00109991869458604
flux1:, 0.687616127833522, 0.00130734401546323, 0.00132667767568819, 0.00134727089219626, 0.00136817862799994, 0.00138859842314812, 0.00140756364576148, 0.00142334665245882, 0.00143297930635205, 0.00143238092695631, 0.00141735076771205, 0.0013852475439041, 0.0013367611683441, 0.00127699744140842, 0.00121527718553201, 0.00116356671903426, 0.00113403900710326, 0.00113647005294503, 0.00117574399552786, 0.00124916588059631, 0.00134395783124636, 0.0014382925172495, 0.00151213967895377, 0.00156837282065163, 0.00164006118565987, 0.00173613904109273, 0.00175516368421268, 0.00162199639634327, 0.0015995605282456, 0.00144179057306691, 0.00146732650405563, 0.00117736104382542, 9.3816759678997e-4, 9.92610061168508e-4, 8.65572298550854e-4, 8.43872349063922e-4, 7.34659013428815e-4, 7.30133328021848e-4, 7.66035860947148e-4, 7.77623268388865e-4, 7.73376458797772e-4, 7.81684596925513e-4, 8.16076336476335e-4, 8.70955116863052e-4, 9.3055142593888e-4, 9.7989423318447e-4, 0.00101196167414717, 0.00102883872950822, 0.00103808980598666, 0.00104755230028728, 0.00106156441029684, 0.00107993582514846, 0.00109918050399139, 0.00111468069476222, 0.00112262986553364, 0.00112123355386789, 0.00111112920813655, 0.00109512772885855, 0.00107737188109059, 0.00106209086243915, 0.00105232192962296, 0.00104907398312156
flux1:, 0.687878576737275, 0.00122101849385522, 0.0012356702265318, 0.0012518900006145, 0.00126934808541392, 0.00128767917175385, 0.00130614252446404, 0.00132305373443859, 0.00133535585266029, 0.00133878139671604, 0.00132884727341236, 0.00130251463300312, 0.00125994061170394, 0.00120556575640414, 0.0011479561098287, 0.00109832012920585, 0.001068182564642, 0.00106689884449455, 0.0010993024205175, 0.00116325330547314, 0.00124745117973474, 0.0013325006407164, 0.00140073257908856, 0.00145497412166771, 0.00152459291312225, 0.00161625707672339, 0.00163666596209309, 0.00151686321625716, 0.00149801990222936, 0.00135427860721844, 0.00138012343817696, 0.00111006154919616, 8.87348564108659e-4, 9.40691918434507e-4, 8.23172060073646e-4, 8.04705600143873e-4, 7.04306372919017e-4, 7.01846501325226e-4, 7.37209914085276e-4, 7.4939049147528e-4, 7.46106277869406e-4, 7.54256601084246e-4, 7.86888324275617e-4, 8.3881574070178e-4, 8.95085343298794e-4, 9.41497755065738e-4, 9.71418684144261e-4, 9.86823211390342e-4, 9.9483121209804e-4, 0.00100282006545806, 0.00101492001076762, 0.00103106119664544, 0.00104809816596639, 0.00106178943949104, 0.0010685910041241, 0.00106679089388247, 0.00105693382053715, 0.00104160749008967, 0.00102466676460581, 0.00101006696684158, 0.00100066295655065, 9.97422515300741e-4
flux1:, 0.688141025641029, 0.00113994183478205, 0.00115023110256973, 0.00116234082144532, 0.00117649349573763, 0.00119271970913204, 0.00121049206126583, 0.00122818592576992, 0.00124269690760777, 0.00124962915555928, 0.00124428249649213, 0.00122328189867283, 0.00118630098101185, 0.00113714835220297, 0.00108365265893341, 0.00103626804199745, 0.00100586465473126, 0.00100136688891766, 0.00102754471149135, 0.00108278047492823, 0.00115715436234409, 0.00123350613584148, 0.00129630126706765, 0.00134829881561833, 0.00141553108500976, 0.0015027420476338, 0.00152423313444762, 0.00141674318032475, 0.00140113129864051, 0.00127041099250613, 0.00129637202999606, 0.00104517840449221, 8.38035677649241e-4, 8.90088781765782e-4, 7.81403193107859e-4, 7.65793355875266e-4, 6.73626872552633e-4, 6.72842054912122e-4, 7.0738232010096e-4, 7.19928777048227e-4, 7.17484389658957e-4, 7.25456750411247e-4, 7.56362035324248e-4, 8.05386782968487e-4, 8.58376757212251e-4, 9.01892102188849e-4, 9.29673731732226e-4, 9.43586282155034e-4, 9.50324699650196e-4, 9.56837786313282e-4, 9.67073066350019e-4, 9.81087549280154e-4, 9.96064255012817e-4, 0.00100811650560354, 0.00101394108800309, 0.00101189073085936, 0.0010024040360379, 9.87837116763918e-4, 9.71755465808471e-4, 9.57847418770428e-4, 9.48799058942432e-4, 9.45552720152271e-4
flux1:, 0.688403474544782, 0.00106379022840959, 0.00107008037066037, 0.00107839264091303, 0.00108943562671452, 0.001103591090677, 0.0011205286403259, 0.00113869578400665, 0.00115497743931028, 0.0011649035362447, 0.00116361966079611, 0.0011474769321944, 0.00111571941009158, 0.00107156435646186, 0.00102212834193176, 9.77121783688821e-4, 9.46759008138387e-4, 9.39525005755159e-4, 9.6011137666463e-4, 0.00100738500052234, 0.00107270654367064, 0.00114096010788742, 0.0011985323342826, 0.0012480950195649, 0.00131268400175313, 0.0013954271945037, 0.00141771365363535, 0.00132153212565215, 0.00130881077022983, 0.00119014041466665, 0.00121604205965662, 9.82706578388799e-4, 7.9025338052957e-4, 8.4084863923683e-4, 7.40355934660472e-4, 7.27258313312292e-4, 6.4275596541276e-4, 6.43294767119702e-4, 6.76772524402057e-4, 6.89489609334142e-4, 6.87781100658382e-4, 6.95567229127295e-4, 7.24792179563874e-4, 7.70980894096838e-4, 8.20762132040954e-4, 8.61441560028446e-4, 8.87121098844205e-4, 8.9955300665536e-4, 9.05025020590914e-4, 9.1008595449098e-4, 9.18522793417554e-4, 9.30523826819571e-4, 9.43588364564439e-4, 9.54164844565295e-4, 9.591722157222e-4, 9.57013764987054e-4, 9.48012102020292e-4, 9.34285791512659e-4, 9.19110050856293e-4, 9.05911449786293e-4, 8.97217548533713e-4, 8.93957116234117e-4
flux1:, 0.688665923448535, 9.92250554359613e-4, 9.94938249598005e-4, 9.99803151893466e-4, 0.00100797231096773, 0.00102013216608399, 0.00103613058797228, 0.0010544961820431, 0.00107213559699833, 0.00108455423679238, 0.00108680325910673, 0.00107502209798823, 0.00104808223393394, 0.00100865543228989, 9.63177550101577e-4, 9.2063163996804e-4, 8.90579741700927e-4, 8.81061728737888e-4, 8.96675133999645e-4, 9.36729835417147e-4, 9.937650193374e-4, 0.0010545246170348, 0.0011071165446255, 0.0011541094100285, 0.00121585434033073, 0.00129413708226055, 0.00131694652418936, 0.00123111558340188, 0.00122095965741688, 0.00111340841080646, 0.00113908981184996, 9.22630040642923e-4, 7.44018285521798e-4, 7.93011335259711e-4, 7.00112092630253e-4, 6.89215406352477e-4, 6.11826120652965e-4, 6.13378030624869e-4, 6.45598189842924e-4, 6.58320044115509e-4, 6.57258316669397e-4, 6.64858169518447e-4, 6.92458182159758e-4, 7.3589143268835e-4, 7.82553160101311e-4, 8.20479263288718e-4, 8.44117819647273e-4, 8.55106177178381e-4, 8.59340738242819e-4, 8.62995649279801e-4, 8.697160307654e-4, 8.79823607745015e-4, 8.91121508746848e-4, 9.00375174000611e-4, 9.04709980352291e-4, 9.02569309691708e-4, 8.94153694216069e-4, 8.81341221458229e-4, 8.67117182716115e-4, 8.54650497650015e-4, 8.46317306307684e-4, 8.43040696444886e-4
flux1:, 0.688928372352288, 9.25020193243884e-4, 9.24525443732667e-4, 9.26319787144944e-4, 9.31881064171775e-4, 9.42153423041732e-4, 9.57142810759383e-4, 9.75465075183346e-4, 9.94076939021569e-4, 0.00100850452512562, 0.00101376097654293, 0.00100583506871897, 9.83284111305568e-4, 9.48283588135607e-4, 9.06624392461108e-4, 8.66583326582495e-4, 8.37078167078308e-4, 8.25700911806616e-4, 8.36939274230357e-4, 8.70501951320681e-4, 9.200038206936e-4, 9.73871239810148e-4, 0.0010217474534916, 0.00106608540263189, 0.00112483641807961, 0.0011986851157889, 0.00122176020299496, 0.0011453681232186, 0.00113746629330298, 0.00104014659265367, 0.00106546084769958, 8.64924712092837e-4, 6.99341237553831e-4, 7.46610757881304e-4, 6.60746635049391e-4, 6.51772983419642e-4, 5.80967310541069e-4, 5.83262249538724e-4, 6.14072641708193e-4, 6.26660803772274e-4, 6.26168640672589e-4, 6.33587528988296e-4, 6.59624887548501e-4, 7.00394358399443e-4, 7.44040068607715e-4, 7.79311694963666e-4, 8.00988811731984e-4, 8.10591526450384e-4, 8.13639251962112e-4, 8.15953432139414e-4, 8.21052286761135e-4, 8.29390694008083e-4, 8.39062675247533e-4, 8.47133889657042e-4, 8.50923011134534e-4, 8.48906487317601e-4, 8.41160465230815e-4, 8.29322944781127e-4, 8.1609145388943e-4, 8.04380918493277e-4, 7.96420500668109e-4, 7.93131624575775e-4
flux1:, 0.689190821256042, 8.61808004956983e-4, 8.58564671732517e-4, 8.57682210941688e-4, 8.60922716523113e-4, 8.69441592677849e-4, 8.83381897989436e-4, 9.01450475702429e-4, 9.20678704190611e-4, 9.36654400033595e-4, 9.44405501531887e-4, 9.39829162469002e-4, 9.21226881959723e-4, 8.9032875139488e-4, 8.52319463226497e-4, 8.14794651565645e-4, 7.86040040085684e-4, 7.73199959675851e-4, 7.806368310248e-4, 8.08412133630295e-4, 8.51113911439991e-4, 8.98681684624079e-4, 9.42122298686773e-4, 9.83763645743277e-4, 0.00103941597275642, 0.00110887371018083, 0.00113197355406593, 0.00106415428897705, 0.00105820892955977, 9.70278614869849e-4, 9.95093038134475e-4, 8.09561299720488e-4, 6.56229201034254e-4, 7.01676783807988e-4, 6.22329540386057e-4, 6.15033924128868e-4, 5.50307244133234e-4, 5.53113476976825e-4, 5.82402476748687e-4, 5.94744243757877e-4, 5.94754185131717e-4, 6.02000472097786e-4, 6.26542358144397e-4, 6.64748748392532e-4, 7.05493258330267e-4, 7.38221517510925e-4, 7.58030566435828e-4, 7.66321804568671e-4, 7.68250947869882e-4, 7.69305534403285e-4, 7.7288814263462e-4, 7.79584016391508e-4, 7.87764562322548e-4, 7.9477997326147e-4, 7.9813134276403e-4, 7.96324199227898e-4, 7.89311500652765e-4, 7.7849487289959e-4, 7.6628841411184e-4, 7.55356875822224e-4, 7.47784879181979e-4, 7.44492751590221e-4
flux1:, 0.689453270159795, 8.02336566787309e-4, 7.96783431374788e-4, 7.93625917168635e-4, 7.94845917349708e-4, 8.01764846484382e-4, 8.14641579203542e-4, 8.32275669589797e-4, 8.51794347098375e-4, 8.68884109555562e-4, 8.78636775297147e-4, 8.76914152066256e-4, 8.61818918433344e-4, 8.3468690484823e-4, 8.00137287656589e-4, 7.65112944652453e-4, 7.37283559096843e-4, 7.23348696478708e-4, 7.27530319284568e-4, 7.50195463855785e-4, 7.86804373072487e-4, 8.28649680592511e-4, 8.67944283892843e-4, 9.06884051536462e-4, 9.59371873498041e-4, 0.00102449653991596, 0.00104739837168793, 9.873309820424e-4, 9.83059615652985e-4, 9.03722984453446e-4, 9.27919985322818e-4, 7.56508182347539e-4, 6.14687198698494e-4, 6.5823718657012e-4, 5.84927826311562e-4, 5.79096728511945e-4, 5.19971399948835e-4, 5.23092449618831e-4, 5.50785618987667e-4, 5.62792395049738e-4, 5.63245175681162e-4, 5.70328316818165e-4, 5.93444869207798e-4, 6.29196010940268e-4, 6.67163202379765e-4, 6.97468458931153e-4, 7.15512937708921e-4, 7.2257913867249e-4, 7.23471827535584e-4, 7.23360650278507e-4, 7.25540295182845e-4, 7.30721116681509e-4, 7.37537733897349e-4, 7.43610080346906e-4, 7.46612700622109e-4, 7.45078811532793e-4, 7.38842447938651e-4, 7.29075672381825e-4, 7.17915795507809e-4, 7.07781890328088e-4, 7.00615176864023e-4, 6.97332604138573e-4
flux1:, 0.689715719063548, 7.46345406721109e-4, 7.38917712972699e-4, 7.3388660377489e-4, 7.33392159382001e-4, 7.38878263438709e-4, 7.50698313114991e-4, 7.6774459254875e-4, 7.87258399357207e-4, 8.05058210603163e-4, 8.16344960363047e-4, 8.16997908364247e-4, 8.04975394950019e-4, 7.81269216697735e-4, 7.49974794903134e-4, 7.17413423081388e-4, 6.90658046063724e-4, 6.75968577991072e-4, 6.77411563579106e-4, 6.95611854126708e-4, 7.26803771506394e-4, 7.63483159790884e-4, 7.98925208603769e-4, 8.35188418985972e-4, 8.84478916702297e-4, 9.4534197373927e-4, 9.67842726044057e-4, 9.14750818563394e-4, 9.11888484483584e-4, 8.4039646176538e-4, 8.6387464939655e-4, 7.05734265683599e-4, 5.74720294149363e-4, 6.16319468886576e-4, 5.4860745974513e-4, 5.44056441302067e-4, 4.9008280567086e-4, 4.933539641846e-4, 5.19409903596707e-4, 5.31015202387602e-4, 5.31858433327835e-4, 5.38787182175277e-4, 5.60549371637118e-4, 5.939581669343e-4, 6.29278953975043e-4, 6.57288476418608e-4, 6.73679096074503e-4, 6.79615616428135e-4, 6.79564476516503e-4, 6.78391150813442e-4, 6.79287027073864e-4, 6.83079981224279e-4, 6.88652962449685e-4, 6.93881564819454e-4, 6.96606411583507e-4, 6.95389164580409e-4, 6.89951772551612e-4, 6.81246263428282e-4, 6.7114205228678e-4, 6.61818061102354e-4, 6.55072612381369e-4, 6.51814835702987e-4
flux1:, 0.689978167967302, 6.93594680292774e-4, 6.84716118797276e-4, 6.78204792517028e-4, 6.76300830522916e-4, 6.80529154031573e-4, 6.91316701443845e-4, 7.07647163206309e-4, 7.26891531131255e-4, 7.4503009026435e-4, 7.57414082818031e-4, 7.59988869810683e-4, 7.50619494803091e-4, 7.30002170890073e-4, 7.01750739569135e-4, 6.71598273122958e-4, 6.46042938606309e-4, 6.30911760828245e-4, 6.30101049038575e-4, 6.44445973307843e-4, 6.70860909133297e-4, 7.02905808469595e-4, 7.34787496742733e-4, 7.68422773982503e-4, 8.1451082430371e-4, 8.71196726247149e-4, 8.9311432884837e-4, 8.46265801173958e-4, 8.44567770913612e-4, 7.80217550184702e-4, 8.0289275744464e-4, 6.57211518687286e-4, 5.36335400090529e-4, 5.75952375769386e-4, 5.13434730502633e-4, 5.10005159668022e-4, 4.607614476507e-4, 4.6404638125694e-4, 4.88452087988637e-4, 4.99608991399053e-4, 5.00795825628018e-4, 5.07576523763136e-4, 5.28053794396017e-4, 5.59235761767652e-4, 5.92045919153746e-4, 6.1789182417916e-4, 6.32744172056627e-4, 6.37652509252804e-4, 6.36757710421681e-4, 6.34633010820511e-4, 6.34368374153162e-4, 6.36899491265298e-4, 6.41342038117773e-4, 6.45813738581722e-4, 6.4831524141442e-4, 6.47439164015504e-4, 6.42804293701898e-4, 6.35154427820902e-4, 6.2610202532478e-4, 6.17592601846047e-4, 6.11281994017488e-4, 6.08065594554812e-4
flux1:, 0.690240616871055, 6.43868581490372e-4, 6.33943717377632e-4, 6.26330083801663e-4, 6.2331377155655e-4, 6.26461823933936e-4, 6.36254401179381e-4, 6.51764295170088e-4, 6.7050553270878e-4, 6.88646638277324e-4, 7.01726012475176e-4, 7.05798997653317e-4, 6.98684215193343e-4, 6.80828330162224e-4, 6.55405641691291e-4, 6.27595946126922e-4, 6.033465567067e-4, 5.88059507456419e-4, 5.85446301989445e-4, 5.9650605442943e-4, 6.1874437639892e-4, 6.46657336351291e-4, 6.75264987543945e-4, 7.06338813795636e-4, 7.4924272382036e-4, 8.01848904412973e-4, 8.23023244846148e-4, 7.8173062388354e-4, 7.80974929116857e-4, 7.23109462651261e-4, 7.44915459244129e-4, 6.10916793310101e-4, 4.99542567052435e-4, 5.3716673951772e-4, 4.79476676906058e-4, 4.77031850732411e-4, 4.32123187726513e-4, 4.35310972027489e-4, 4.58077069340595e-4, 4.68755130694312e-4, 4.70242775463354e-4, 4.76877757690112e-4, 4.96135573141907e-4, 5.25206023243017e-4, 5.55643685710737e-4, 5.79460878993109e-4, 5.92893407447528e-4, 5.96878878883616e-4, 5.95245576406451e-4, 5.92285087392447e-4, 5.90985612746311e-4, 5.92379117272547e-4, 5.95797696483947e-4, 5.99588062237291e-4, 6.01905899704572e-4, 6.01378710460963e-4, 5.97532714742238e-4, 5.90917129922328e-4, 5.8290016889411e-4, 5.75201942266496e-4, 5.69336514817592e-4, 5.66178757065858e-4
flux1:, 0.690503065774808, 5.96977777200425e-4, 5.86384982652504e-4, 5.78024493372449e-4, 5.74178904643603e-4, 5.76421449101178e-4, 5.8526626463464e-4, 5.99872304151024e-4, 6.17907860376625e-4, 6.35752623368619e-4, 6.49164261867075e-4, 6.54346658364996e-4, 6.49114187626291e-4, 6.33707122993245e-4, 6.10901613523217e-4, 5.85360053722144e-4, 5.62504111798774e-4, 5.47319527517464e-4, 5.43319020637649e-4, 5.51621353373717e-4, 5.70240661540868e-4, 5.94492221894327e-4, 6.20102281684983e-4, 6.4869421126928e-4, 6.88452684465682e-4, 7.37089932502368e-4, 7.57383532485145e-4, 7.21005056050159e-4, 7.20994395846515e-4, 6.69002005118316e-4, 6.89890734042813e-4, 5.66832545959718e-4, 4.64355397120253e-4, 4.99995330748371e-4, 4.46800283538245e-4, 4.45221284196382e-4, 4.04278122426431e-4, 4.07280854989939e-4, 4.28437053757745e-4, 4.38618821821489e-4, 4.40366910105676e-4, 4.46853152333546e-4, 4.649507248308e-4, 4.92021794219356e-4, 5.20224645385153e-4, 5.42148589454862e-4, 5.54280709988071e-4, 5.57450430264983e-4, 5.5518652810855e-4, 5.51508539066085e-4, 5.49300847607176e-4, 5.49678647594699e-4, 5.5217348583604e-4, 5.55348142779724e-4, 5.5750916066281e-4, 5.57323981045563e-4, 5.54238184367519e-4, 5.48621541518781e-4, 5.41612213716694e-4, 5.34714103668859e-4, 5.29300768624023e-4, 5.26219400339835e-4
flux1:, 0.690765514678561, 5.52760303304187e-4, 5.41845327154164e-4, 5.33064492562159e-4, 5.28652677464943e-4, 5.30156896419105e-4, 5.38107558500314e-4, 5.51746496958177e-4, 5.68905414521716e-4, 5.86194314862019e-4, 5.99617047969129e-4, 6.055588160928e-4, 6.01866859335527e-4, 5.88614982096068e-4, 5.68221424426713e-4, 5.4486731133616e-4, 5.23474584694637e-4, 5.08622093775514e-4, 5.0361096826155e-4, 5.09638365260336e-4, 5.2515096610311e-4, 5.46177128004318e-4, 5.69052870237812e-4, 5.95251908933678e-4, 6.31922225185096e-4, 6.76715210533116e-4, 6.96013706972935e-4, 6.63955081812987e-4, 6.64517816395167e-4, 6.17832007098452e-4, 6.37773231518759e-4, 5.2494621729961e-4, 4.30790335801074e-4, 4.64471534257612e-4, 4.15470396577476e-4, 4.14652046824569e-4, 3.77328425067131e-4, 3.80079387444634e-4, 3.99670474863809e-4, 4.09347954843867e-4, 4.11316923980658e-4, 4.17645117397656e-4, 4.34633659915142e-4, 4.59811570524692e-4, 4.85913927484954e-4, 5.06078224785047e-4, 5.17028366130877e-4, 5.19489374409777e-4, 5.16703517184449e-4, 5.12427111891706e-4, 5.09437424529299e-4, 5.08918687316351e-4, 5.10584338504699e-4, 5.13200356711849e-4, 5.15220499622623e-4, 5.15358056827731e-4, 5.12990958374157e-4, 5.08325863772769e-4, 5.02286313086998e-4, 4.96170286748895e-4, 4.91212782236443e-4, 4.88226164785563e-4
flux1:, 0.691027963582315, 5.1108062076419e-4, 5.00150994745958e-4, 4.91241622547105e-4, 4.86501297153075e-4, 4.87422520609106e-4, 4.94536271972343e-4, 5.07163857856134e-4, 5.23307331509271e-4, 5.39822001275414e-4, 5.52979169029437e-4, 5.59372020416464e-4, 5.56912480586246e-4, 5.45544276467858e-4, 5.27366310763801e-4, 5.06114191885847e-4, 4.86236361194323e-4, 4.7191505925859e-4, 4.6622893788723e-4, 4.7041621478687e-4, 4.83287212612976e-4, 5.01487541886073e-4, 5.2187661032969e-4, 5.45778824856004e-4, 5.79436012993017e-4, 6.20523705100121e-4, 6.38736203470438e-4, 6.1045274342485e-4, 6.11442840929716e-4, 5.69542205934538e-4, 5.88522501651046e-4, 4.85248252203249e-4, 3.98864793772482e-4, 4.30626895462698e-4, 3.85546565761416e-4, 3.85393808653071e-4, 3.51365836395387e-4, 3.53818045084247e-4, 3.71900578075471e-4, 3.81072004547702e-4, 3.8322171660271e-4, 3.89375952971355e-4, 4.05297766146521e-4, 4.28680716599284e-4, 4.52810838739788e-4, 4.71344763461755e-4, 4.8122835544758e-4, 4.83085786826577e-4, 4.79885490262853e-4, 4.75128776283037e-4, 4.71481653709807e-4, 4.70182424324891e-4, 4.71108364878533e-4, 4.7321565898099e-4, 4.75101877682292e-4, 4.7553262823362e-4, 4.73832000097281e-4, 4.70060864242273e-4, 4.64944616884499e-4, 4.59586583366417e-4, 4.55085897397922e-4, 4.52213242918818e-4
flux1:, 0.691290412486068, 4.71826843253971e-4, 4.61147372454129e-4, 4.52361816755826e-4, 4.47500951996874e-4, 4.47979151489336e-4, 4.54314680130677e-4, 4.65904899945823e-4, 4.80926741047775e-4, 4.96491254716259e-4, 5.09152466935916e-4, 5.15731902857629e-4, 5.14232578476618e-4, 5.04500731512341e-4, 4.88352316305762e-4, 4.69112250379087e-4, 4.50781809391716e-4, 4.37158167535002e-4, 4.31089326643932e-4, 4.33821847828913e-4, 4.44467942524641e-4, 4.60204395393042e-4, 4.783372782363e-4, 5.00044539875638e-4, 5.30781167688837e-4, 5.68316911236614e-4, 5.85376216053735e-4, 5.60374887652265e-4, 5.61670845975422e-4, 5.24078786259518e-4, 5.42099866358034e-4, 4.47728997692935e-4, 3.68594287515119e-4, 3.98487831931417e-4, 3.5707926029601e-4, 3.57504203450673e-4, 3.26469080517153e-4, 3.28593995378631e-4, 3.45233735735539e-4, 3.53900998485321e-4, 3.56189853314621e-4, 3.62148051935081e-4, 3.77036646954528e-4, 3.98713674571588e-4, 4.20991655747769e-4, 4.38017866601592e-4, 4.46945312249881e-4, 4.48300568301237e-4, 4.44790420628017e-4, 4.39668849599974e-4, 4.35485983940803e-4, 4.3351881076367e-4, 4.33790029854546e-4, 4.35432760468126e-4, 4.37184905599982e-4, 4.37871092048293e-4, 4.36775942083332e-4, 4.33832663524012e-4, 4.29585894672413e-4, 4.24956476627056e-4, 4.20911166507546e-4, 4.18172628663233e-4
flux1:, 0.691552861389821, 4.34906448799649e-4, 4.24696049095818e-4, 4.16243785555407e-4, 4.11437385972136e-4, 4.11594612028487e-4, 4.17210442499994e-4, 4.27754883998083e-4, 4.41581620552109e-4, 4.56063019586934e-4, 4.68044913887605e-4, 4.74591187901628e-4, 4.73816906773698e-4, 4.65499355252065e-4, 4.5120527759868e-4, 4.33882389211954e-4, 4.17111237878152e-4, 4.04317227669362e-4, 3.98112968205353e-4, 3.99725718736385e-4, 4.08514844573271e-4, 4.22111431336995e-4, 4.38200902392356e-4, 4.57820519286602e-4, 4.8574664876538e-4, 5.19897718091799e-4, 5.3576036647261e-4, 5.13601193585186e-4, 5.15104090577103e-4, 4.81388022266234e-4, 4.98464440591307e-4, 4.12374940904819e-4, 3.39989003662219e-4, 3.68072009615058e-4, 3.30106062050101e-4, 3.31025818009801e-4, 3.02701549321262e-4, 3.04487701757517e-4, 3.19757696922722e-4, 3.2792464576683e-4, 3.30309381531362e-4, 3.36044490972853e-4, 3.49925784889787e-4, 3.69976783785384e-4, 3.90513322918432e-4, 4.06146019886694e-4, 4.14220792624275e-4, 4.15169730899347e-4, 4.1144963251688e-4, 4.06074376477518e-4, 4.01473406851398e-4, 3.98946944132826e-4, 3.98644497788783e-4, 3.99862462758435e-4, 4.0147519294901e-4, 4.02372894336013e-4, 4.01815349753141e-4, 3.99626826846704e-4, 3.96189383295549e-4, 3.92254406750591e-4, 3.88660610613048e-4, 3.86077017017698e-4
flux1:, 0.691815310293574, 4.00241018724294e-4, 3.90671137309737e-4, 3.8271694835485e-4, 3.78105265679541e-4, 3.78044147849827e-4, 3.82997559377214e-4, 3.92504688933872e-4, 4.05095020511002e-4, 4.18402808161028e-4, 4.29568614519776e-4, 4.35906510001589e-4, 4.35659169439459e-4, 4.28559206296006e-4, 4.15954870569929e-4, 4.00448581679713e-4, 3.85226831917653e-4, 3.73358780925172e-4, 3.67220841877887e-4, 3.67998581445378e-4, 3.75250525029379e-4, 3.86993907102552e-4, 4.01235377456893e-4, 4.18880261235102e-4, 4.44123125456072e-4, 4.75069657196628e-4, 4.89715615233977e-4, 4.70011939762832e-4, 4.71642856178073e-4, 4.41412616812588e-4, 4.57568965245101e-4, 3.79164887825894e-4, 3.13050332568762e-4, 3.39384991145207e-4, 3.0464847631493e-4, 3.0598382049268e-4, 2.80109600585493e-4, 2.81560952665856e-4, 2.95540068182735e-4, 3.03211757676769e-4, 3.05648019916135e-4, 3.11129908936399e-4, 3.24024347933475e-4, 3.42521227197484e-4, 3.61417432707481e-4, 3.7576118082809e-4, 3.83078216802099e-4, 3.83709432998377e-4, 3.79872881602844e-4, 3.7434925067975e-4, 3.69442584307213e-4, 3.66461144545291e-4, 3.65662637553595e-4, 3.66492627819469e-4, 3.67957346900753e-4, 3.69018590558578e-4, 3.68925803742959e-4, 3.67413366574254e-4, 3.6471958634528e-4, 3.61440261316662e-4, 3.58291318280011e-4, 3.55883431050809e-4
flux1:, 0.692077759197328, 3.67760668903811e-4, 3.58955452795616e-4, 3.51619418076643e-4, 3.47307748884313e-4, 3.47111095462535e-4, 3.51457469572311e-4, 3.5995162608818e-4, 3.71295005388516e-4, 3.83379416490674e-4, 3.93637194227204e-4, 3.99634544118956e-4, 3.99752055576196e-4, 3.93697582199433e-4, 3.82628344940915e-4, 3.68831706385549e-4, 3.55127195083833e-4, 3.44245810912935e-4, 3.38331119392967e-4, 3.3850977863642e-4, 3.44497869876951e-4, 3.54638921187747e-4, 3.67211546401772e-4, 3.83000511337683e-4, 4.05703556341054e-4, 4.33636843007417e-4, 4.47068694077189e-4, 4.29485945926731e-4, 4.31183048536586e-4, 4.04088353126508e-4, 4.19356137192052e-4, 3.48066704413125e-4, 2.87767947558663e-4, 3.12417744995466e-4, 2.80709909378855e-4, 2.82384684500906e-4, 2.58721748030725e-4, 2.59855678761712e-4, 2.7262734467e-4, 2.79810105123119e-4, 2.82253722878846e-4, 2.87451561203606e-4, 2.99376870118398e-4, 3.16385633962657e-4, 3.33733838050496e-4, 3.46883184042203e-4, 3.53527727355367e-4, 3.53921036861782e-4, 3.50053502311547e-4, 3.44479412822981e-4, 3.39373045318613e-4, 3.36036078783735e-4, 3.3481603174063e-4, 3.35293103673022e-4, 3.36599905836203e-4, 3.37774876530084e-4, 3.38071051778977e-4, 3.37151950651696e-4, 3.35131413195158e-4, 3.32464303437868e-4, 3.29750035175471e-4, 3.27537354839949e-4
flux1:, 0.692340208101081, 3.37398837036583e-4, 3.29437103859016e-4, 3.22796455743864e-4, 3.18856541337179e-4, 3.18587984893147e-4, 3.22380462918468e-4, 3.2990042260876e-4, 3.40014639003475e-4, 3.50863605951795e-4, 3.60163116315796e-4, 3.65728062070811e-4, 3.66082249154758e-4, 3.60924328574014e-4, 3.51244652971248e-4, 3.39044146194553e-4, 3.26803028176743e-4, 3.16934866300626e-4, 3.11357765860887e-4, 3.11127134703109e-4, 3.16081020080931e-4, 3.2483728888352e-4, 3.35905592077225e-4, 3.49963407339651e-4, 3.70284485578124e-4, 3.95404687811292e-4, 4.07646159557366e-4, 3.91899020145035e-4, 3.93614587678446e-4, 3.69341576572208e-4, 3.83756012475835e-4, 3.19035140539275e-4, 2.6411791975503e-4, 2.8714546161672e-4, 2.58275163310418e-4, 2.60216295701826e-4, 2.38548897562359e-4, 2.39393810637885e-4, 2.51044759868073e-4, 2.57746838068415e-4, 2.60155608301973e-4, 2.65040453606571e-4, 2.76014609301967e-4, 2.91597982988257e-4, 3.07483365433868e-4, 3.19523244586684e-4, 3.2557025243997e-4, 3.25795485603408e-4, 3.21972947291722e-4, 3.16437473705789e-4, 3.11229817334407e-4, 3.07631303923626e-4, 3.06061359985958e-4, 3.06219953723604e-4, 3.07359509903001e-4, 3.08598834382856e-4, 3.09207428101139e-4, 3.08796506479207e-4, 3.07374889942645e-4, 3.05271859773941e-4, 3.02977684405513e-4, 3.00976939208256e-4
flux1:, 0.692602657004834, 3.09087976869097e-4, 3.0200690480522e-4, 2.96099646442639e-4, 2.92572547522367e-4, 2.92278096355476e-4, 2.95567427289526e-4, 3.02164476443796e-4, 3.11092250351869e-4, 3.20727128725675e-4, 3.29055427817889e-4, 3.34132507016792e-4, 3.34626070520158e-4, 3.3023695322593e-4, 3.21809621425853e-4, 3.11085681832145e-4, 3.00234284930213e-4, 2.91374721483348e-4, 2.8621063699951e-4, 2.85718261455501e-4, 2.89827661032354e-4, 2.97386564651192e-4, 3.07102284993201e-4, 3.19559187190206e-4, 3.37667858246681e-4, 3.60181250840849e-4, 3.71274993094083e-4, 3.57123090822953e-4, 3.58820720966261e-4, 3.37087836060445e-4, 3.50684845885077e-4, 2.92011057688504e-4, 2.42062174070541e-4, 2.63527887538912e-4, 2.37311535077263e-4, 2.39449496881627e-4, 2.1958562768986e-4, 2.20178264623007e-4, 2.30797108539438e-4, 2.37029540976031e-4, 2.39365222550329e-4, 2.43912492652426e-4, 2.53956493377134e-4, 2.68176637306812e-4, 2.82679324842077e-4, 2.93686127470131e-4, 2.99200267472461e-4, 2.9931647625484e-4, 2.95604211477461e-4, 2.90186277782234e-4, 2.84967024375802e-4, 2.81194776278622e-4, 2.79343707720403e-4, 2.79218528509801e-4, 2.80183806784945e-4, 2.81440825313439e-4, 2.82286897713994e-4, 2.82298521858453e-4, 2.81398729201553e-4, 2.79807088396151e-4, 2.77913209497288e-4, 2.76136766736974e-4
flux1:, 0.692865105908588, 2.8275651820325e-4, 2.76556826229346e-4, 2.71386845350116e-4, 2.68287026830454e-4, 2.67997313591578e-4, 2.70831791376241e-4, 2.76567339069724e-4, 2.84372073361075e-4, 2.92842333633428e-4, 3.0021829614504e-4, 3.04783548969409e-4, 3.05346280322941e-4, 3.0161708958988e-4, 2.94312642863129e-4, 2.84940997684949e-4, 2.75388903095239e-4, 2.67506451700513e-4, 2.62796770496206e-4, 2.62152843873469e-4, 2.65572084987289e-4, 2.72094582192677e-4, 2.80598454117767e-4, 2.9158896024404e-4, 3.07663017257714e-4, 3.27778919701812e-4, 3.37783546288623e-4, 3.25026045563068e-4, 3.26678210725359e-4, 3.07231784316561e-4, 3.20045463319022e-4, 2.6692212819497e-4, 2.21549351286683e-4, 2.41511113488306e-4, 2.1777133536191e-4, 2.20040883900309e-4, 2.01812355512646e-4, 2.02194962744586e-4, 2.11870548015794e-4, 2.17647925629026e-4, 2.19878103596831e-4, 2.24069629784135e-4, 2.33209684376305e-4, 2.46130547750526e-4, 2.59327791838355e-4, 2.69370859833495e-4, 2.74407051678459e-4, 2.74462190031828e-4, 2.70913902869408e-4, 2.65681185466583e-4, 2.60530249760647e-4, 2.56665142228898e-4, 2.54598633020099e-4, 2.54225216238012e-4, 2.55012906503634e-4, 2.56245786969867e-4, 2.57258401665031e-4, 2.57608633192929e-4, 2.57152283284718e-4, 2.56015322055524e-4, 2.54496245630443e-4, 2.52950722739723e-4
flux1:, 0.693127554812341, 2.5832722393422e-4, 2.52979480571382e-4, 2.4852275154207e-4, 2.45843005312662e-4, 2.45575980928256e-4, 2.48001400272352e-4, 2.52944250354903e-4, 2.59705200857694e-4, 2.67082411803192e-4, 2.73550505463647e-4, 2.77605882341698e-4, 2.78190365976169e-4, 2.75028627812935e-4, 2.68725118444109e-4, 2.60578866516856e-4, 2.522229737629e-4, 2.45264597173146e-4, 2.41022403830515e-4, 2.40305333861386e-4, 2.43158367851916e-4, 2.48782801938904e-4, 2.56206015124731e-4, 2.65867028896322e-4, 2.80088497914279e-4, 2.98016055019411e-4, 3.07002576860194e-4, 2.95472170369407e-4, 2.97058209395295e-4, 2.79668214913871e-4, 2.91729000302062e-4, 2.43684821566253e-4, 2.02516896722302e-4, 2.21030498002609e-4, 1.99595417483789e-4, 2.01936459877081e-4, 1.85198104065734e-4, 1.85415633934258e-4, 1.94235230491649e-4, 1.99576082838012e-4, 2.0167559057948e-4, 2.05501015089946e-4, 2.13769890443522e-4, 2.25458848788351e-4, 2.3742690197998e-4, 2.46570176854259e-4, 2.51174562952096e-4, 2.51205657564404e-4, 2.47863024282858e-4, 2.42871146400927e-4, 2.37857752785489e-4, 2.33972922624549e-4, 2.31753129170199e-4, 2.31168031855319e-4, 2.31779548595554e-4, 2.329530692625e-4, 2.34067570307501e-4, 2.34676474761589e-4, 2.3458575652745e-4, 2.33843781104917e-4, 2.32668361330148e-4, 2.31353694027597e-4
flux1:, 0.693390003716094, 2.3571685780776e-4, 2.31168457118396e-4, 2.27379828926125e-4, 2.25096600361539e-4, 2.24860408228249e-4, 2.26920001267691e-4, 2.31143466152319e-4, 2.3695066824571e-4, 2.43322174214002e-4, 2.48945880274648e-4, 2.52513300591476e-4, 2.53090385138001e-4, 2.50417571428362e-4, 2.4500062327246e-4, 2.37952843712935e-4, 2.30682028186602e-4, 2.24578972868551e-4, 2.20795191569256e-4, 2.2005746415321e-4, 2.2244302527748e-4, 2.27288827390571e-4, 2.33754002582168e-4, 2.42222351088473e-4, 2.54773287154324e-4, 2.70718263585802e-4, 2.78766143867279e-4, 2.68323006246125e-4, 2.69827564057325e-4, 2.54283945768584e-4, 2.65617633233706e-4, 2.22207293386154e-4, 1.84893998772733e-4, 2.02014227229787e-4, 1.82717171217736e-4, 1.85075629109694e-4, 1.6970351604425e-4, 1.69801038906849e-4, 1.77848495708133e-4, 1.82775143255818e-4, 1.84726816662481e-4, 1.88184200688351e-4, 1.9562161720801e-4, 2.06150190696493e-4, 2.16965591329794e-4, 2.25269143056731e-4, 2.29480330600238e-4, 2.29514111629769e-4, 2.26406792513838e-4, 2.21698886799162e-4, 2.16880874047565e-4, 2.13040947438329e-4, 2.10725871633915e-4, 2.09966471503559e-4, 2.10408439917946e-4, 2.11495272785594e-4, 2.12655234426696e-4, 2.13449142691092e-4, 2.13648925254082e-4, 2.13240792004337e-4, 2.12372906582552e-4, 2.11282055927996e-4
flux1:, 0.693652452619847, 2.14836906759326e-4, 2.11019200162658e-4, 2.07839233559571e-4, 2.0591790926652e-4, 2.05713691088778e-4, 2.07448036445621e-4, 2.11027104019962e-4, 2.1597641572575e-4, 2.21439133297215e-4, 2.26294438065759e-4, 2.2940988059273e-4, 2.29964210558821e-4, 2.27713435063901e-4, 2.23076537812414e-4, 2.17003123925354e-4, 2.10703020194063e-4, 2.05376661408869e-4, 2.02026144146119e-4, 2.01300095326645e-4, 2.0329666215829e-4, 2.07467649861014e-4, 2.13089273866863e-4, 2.20498920955681e-4, 2.31557342619896e-4, 2.45719082414563e-4, 2.5291221464703e-4, 2.43438422731495e-4, 2.44850291792867e-4, 2.30960171136821e-4, 2.41587815537444e-4, 2.0239268127884e-4, 1.6860488851567e-4, 1.84386939114706e-4, 1.67066411162994e-4, 1.69394988328528e-4, 1.5528375427408e-4, 1.55304228786707e-4, 1.62658283219702e-4, 1.67196148324346e-4, 1.68990812470129e-4, 1.72086440360601e-4, 1.78738561725752e-4, 1.88182188654984e-4, 1.97922301933943e-4, 2.05443526939826e-4, 2.09293933203365e-4, 2.09347854012031e-4, 2.06493986334317e-4, 2.02100686403738e-4, 1.97524107007315e-4, 1.93784535048154e-4, 1.91427276055545e-4, 1.90531206614415e-4, 1.9081539164141e-4, 1.91796760384251e-4, 1.92955412454067e-4, 1.93868911588248e-4, 1.94288917076432e-4, 1.94153947080816e-4, 1.9355377955141e-4, 1.92673147441757e-4
flux1:, 0.693914901523601, 1.9559500295774e-4, 1.924300831465e-4, 1.89791430681032e-4, 1.88191189654749e-4, 1.88015615839187e-4, 1.89462532144176e-4, 1.92471289117739e-4, 1.96659882770354e-4, 2.0131461146623e-4, 2.05483973654907e-4, 2.08191966975561e-4, 2.08717846884489e-4, 2.06831816412542e-4, 2.02876733020457e-4, 1.97659119542836e-4, 1.92216572451282e-4, 1.87583798241352e-4, 1.84630946044998e-4, 1.83934095049076e-4, 1.85604362991379e-4, 1.89191453716672e-4, 1.94075826652067e-4, 2.00555067215945e-4, 2.1029133513267e-4, 2.22860018553382e-4, 2.29282950176606e-4, 2.20677740896779e-4, 2.2198902392367e-4, 2.09574903614205e-4, 2.19513521843863e-4, 1.84142305532052e-4, 1.53572001718953e-4, 1.68072884774673e-4, 1.52572671219149e-4, 1.54831450802494e-4, 1.41890987694372e-4, 1.41873488487668e-4, 1.48606417309357e-4, 1.52782913928492e-4, 1.54418640720906e-4, 1.57166119156745e-4, 1.63084314886948e-4, 1.71521319559205e-4, 1.80264137670983e-4, 1.87058507639971e-4, 1.90575659380981e-4, 1.90659205457797e-4, 1.8806635242968e-4, 1.84006246244911e-4, 1.79705326781971e-4, 1.76111913989e-4, 1.7375989093902e-4, 1.72764189348823e-4, 1.72906894087359e-4, 1.73772550790898e-4, 1.74893531885212e-4, 1.75870967723771e-4, 1.76447766383983e-4, 1.7652782998943e-4, 1.76153617747309e-4, 1.75464116691186e-4
flux1:, 0.694177350427354, 1.77896669257802e-4, 1.75303367465493e-4, 1.73136279548837e-4, 1.718141985866e-4, 1.71661575324082e-4, 1.72856021288693e-4, 1.75365496510955e-4, 1.78888059895028e-4, 1.82834624465853e-4, 1.86401756711981e-4, 1.88750583185426e-4, 1.89248396764239e-4, 1.87677678582536e-4, 1.84314830902706e-4, 1.79842316209986e-4, 1.75149124510859e-4, 1.71126893537186e-4, 1.68530496220712e-4, 1.678701736632e-4, 1.69264832453677e-4, 1.72348097568277e-4, 1.76592935523104e-4, 1.82261874711808e-4, 1.90835743747988e-4, 2.01990052269881e-4, 2.07724745809069e-4, 1.99900802382662e-4, 2.01106305547445e-4, 1.90005200825585e-4, 1.99269088993556e-4, 1.67358360842022e-4, 1.39718590766198e-4, 1.52998244043972e-4, 1.39167580132524e-4, 1.4132439690698e-4, 1.29476267121259e-4, 1.29454715280032e-4, 1.35631472176782e-4, 1.39474683804628e-4, 1.40955480319669e-4, 1.43374318722552e-4, 1.48613463850139e-4, 1.56123479075734e-4, 1.63946820745035e-4, 1.70068168550985e-4, 1.73275847242961e-4, 1.73392019912411e-4, 1.71058510988813e-4, 1.67339051549995e-4, 1.6333655733706e-4, 1.59925261971681e-4, 1.5761951324397e-4, 1.56559596623569e-4, 1.56580623212763e-4, 1.57328172741275e-4, 1.58385544128366e-4, 1.59381868965119e-4, 1.60060458930554e-4, 1.6030197126911e-4, 1.60111990072218e-4, 1.59590604308039e-4
flux1:, 0.694439799331107, 1.61647057955617e-4, 1.59545828378684e-4, 1.57782501631127e-4, 1.56696723182332e-4, 1.565605960959e-4, 1.57534599780163e-4, 1.59611130110857e-4, 1.6255693933854e-4, 1.65890372297669e-4, 1.68936073438499e-4, 1.70973910883378e-4, 1.71447245349878e-4, 1.70148871490792e-4, 1.67297584138707e-4, 1.63469031520049e-4, 1.59424742456176e-4, 1.55933596835506e-4, 1.53650703155051e-4, 1.53027813790574e-4, 1.54188529319465e-4, 1.56838620863562e-4, 1.6053251156051e-4, 1.65501080202752e-4, 1.73059556636647e-4, 1.82964833464675e-4, 1.88088180675534e-4, 1.8096895212512e-4, 1.8206572788842e-4, 1.72128990507917e-4, 1.80731393186443e-4, 1.51945842143348e-4, 1.26970529850524e-4, 1.39092417819747e-4, 1.26786197598919e-4, 1.28816745816362e-4, 1.17990723139582e-4, 1.17993114945345e-4, 1.23671024419823e-4, 1.27208412827189e-4, 1.28542581247792e-4, 1.30656488572457e-4, 1.35273093796493e-4, 1.4193525606421e-4, 1.48915600181082e-4, 1.54416021997676e-4, 1.57335197650786e-4, 1.57482057477789e-4, 1.55398621311328e-4, 1.52017447990389e-4, 1.48325460985724e-4, 1.45122525637409e-4, 1.4289718773718e-4, 1.4180579570043e-4, 1.41727114990561e-4, 1.42360797998092e-4, 1.43338347074755e-4, 1.44319230954942e-4, 1.45054016238109e-4, 1.45409589458719e-4, 1.45364105281667e-4, 1.44985707839562e-4
flux1:, 0.69470224823486, 1.4675244523779e-4, 1.4506895354553e-4, 1.4364659296538e-4, 1.42758490843983e-4, 1.42632731974979e-4, 1.4341536593224e-4, 1.45119518397985e-4, 1.47570437071004e-4, 1.50378287740304e-4, 1.5297744093036e-4, 1.54749555502817e-4, 1.55203095792773e-4, 1.54139489455462e-4, 1.517280089442e-4, 1.48452821545954e-4, 1.44966489497999e-4, 1.41932959745933e-4, 1.39921720823953e-4, 1.3933359114232e-4, 1.40295197284283e-4, 1.42574266149169e-4, 1.45796186071338e-4, 1.50162852973241e-4, 1.56838888152516e-4, 1.65645855782555e-4, 1.70228053364254e-4, 1.63745958703077e-4, 1.64732939713751e-4, 1.55826438332927e-4, 1.63781277771519e-4, 1.37813631716142e-4, 1.15257243151584e-4, 1.2628833829645e-4, 1.15367390782584e-4, 1.17255043319655e-4, 1.0738614192579e-4, 1.07434232098616e-4, 1.1266322028971e-4, 1.1592058250249e-4, 1.17119020825773e-4, 1.18954159606431e-4, 1.23004599696e-4, 1.28895825658057e-4, 1.35107049587657e-4, 1.40036564801869e-4, 1.42686110181134e-4, 1.42858275852464e-4, 1.41009842933849e-4, 1.37956425833663e-4, 1.34577503836969e-4, 1.31599942224237e-4, 1.29481991979207e-4, 1.28388234070818e-4, 1.28232540469603e-4, 1.28761650030704e-4, 1.2965160378684e-4, 1.30592829302836e-4, 1.31347897362556e-4, 1.31777450330782e-4, 1.31840383360264e-4, 1.31579549636616e-4
flux1:, 0.694964697138614, 1.33121355798213e-4, 1.31788741073661e-4, 1.30651361365998e-4, 1.29926758126834e-4, 1.29806180784123e-4, 1.30423590957563e-4, 1.31809611110103e-4, 1.33838970947721e-4, 1.36199709664952e-4, 1.3841943792628e-4, 1.39966425984744e-4, 1.40404598271905e-4, 1.39542780224325e-4, 1.37508034778823e-4, 1.34706413322556e-4, 1.31697381089949e-4, 1.29055358494882e-4, 1.27276902194868e-4, 1.26719262606111e-4, 1.27511258335738e-4, 1.29473535432159e-4, 1.32292606009188e-4, 1.36143839669751e-4, 1.42055805095559e-4, 1.49899871852669e-4, 1.5400365093478e-4, 1.48098923412718e-4, 1.48976615025715e-4, 1.40980913309011e-4, 1.48304305337634e-4, 1.24874844959008e-4, 1.04511860528629e-4, 1.14522021962314e-4, 1.04853487429677e-4, 1.06588820203669e-4, 9.76150698551327e-5, 9.77244400908032e-5, 1.02547700924151e-4, 1.05548520023e-4, 1.06623207215928e-4, 1.08206612294083e-4, 1.11745652895883e-4, 1.16939239561035e-4, 1.22451509708345e-4, 1.26857643053459e-4, 1.2925485738559e-4, 1.29444874774589e-4, 1.27812415597058e-4, 1.25069902119384e-4, 1.21998546071289e-4, 1.19254972267994e-4, 1.17264282872373e-4, 1.16192908983352e-4, 1.15982238711415e-4, 1.16419379843638e-4, 1.17220718640524e-4, 1.18106975907661e-4, 1.18855681108021e-4, 1.1932689878808e-4, 1.19467005928683e-4, 1.19299589704862e-4
flux1:, 0.695227146042367, 1.20665298022894e-4, 1.19625217385067e-4, 1.18724339334517e-4, 1.18133922914839e-4, 1.18014511385106e-4, 1.18489999302251e-4, 1.19605706905484e-4, 1.21277947584424e-4, 1.23260336331879e-4, 1.25159198403144e-4, 1.26516171056272e-4, 1.26942441231379e-4, 1.26253456871011e-4, 1.24540570653039e-4, 1.22143159763512e-4, 1.195410328439e-4, 1.17232285021241e-4, 1.15651763076376e-4, 1.1511998949402e-4, 1.15767496492613e-4, 1.17459721246262e-4, 1.19935319072239e-4, 1.23345747133822e-4, 1.285975739236e-4, 1.355987276272e-4, 1.39279324661586e-4, 1.33899223246273e-4, 1.34669444468299e-4, 1.27479673732033e-4, 1.34191019115108e-4, 1.13046654253477e-4, 9.46708331509675e-5, 1.03731703685203e-4, 9.51895276229046e-5, 9.67695660141103e-5, 8.86306488590208e-5, 8.88110804469661e-5, 9.32660177267035e-5, 9.60312556497773e-5, 9.69940963275971e-5, 9.83524039718029e-5, 1.01432136698147e-4, 1.0599682565121e-4, 1.10875817853811e-4, 1.14803251501711e-4, 1.16964242751038e-4, 1.17163762135311e-4, 1.15726030154896e-4, 1.13273153191971e-4, 1.10497474845528e-4, 1.07989220646246e-4, 1.06138940571078e-4, 1.05109914457269e-4, 1.04864479883894e-4, 1.05223880928419e-4, 1.05940478712958e-4, 1.06763750660895e-4, 1.07487710121596e-4, 1.07975851949768e-4, 1.08167327459048e-4, 1.08071630595337e-4
flux1:, 0.69548959494612, 1.09299170355254e-4, 1.08501844390713e-4, 1.07796333261607e-4, 1.07315479439632e-4, 1.07194344407926e-4, 1.07548496533571e-4, 1.08435521459855e-4, 1.09806419684803e-4, 1.11469653636985e-4, 1.13097682242564e-4, 1.14294207617383e-4, 1.14710888137737e-4, 1.14169389160074e-4, 1.12731003249033e-4, 1.10678095768561e-4, 1.08422143681508e-4, 1.06396201863463e-4, 1.04983198176407e-4, 1.04472981463154e-4, 1.04997341845551e-4, 1.0645919780771e-4, 1.08641455196536e-4, 1.11674587761462e-4, 1.16356419909777e-4, 1.22619669929237e-4, 1.25925351252472e-4, 1.21023500058904e-4, 1.21689176136003e-4, 1.15214413794372e-4, 1.21336945395368e-4, 1.02249864592954e-4, 8.56733010396928e-5, 9.38569165261291e-5, 8.63224431610197e-5, 8.77496732487525e-5, 8.03863869971215e-5, 8.06424550089907e-5, 8.47617184027387e-5, 8.73100009368051e-5, 8.81721115877176e-5, 8.93306696272853e-5, 9.19998734728136e-5, 9.5999407474956e-5, 1.00305938673156e-4, 1.03796334998825e-4, 1.0573631191775e-4, 1.05937035644383e-4, 1.04672101974722e-4, 1.02485006549694e-4, 9.99884672292014e-5, 9.77108991849986e-5, 9.60081204098529e-5, 9.50365283756072e-5, 9.4773874206193e-5, 9.50699263380361e-5, 9.57087406056041e-5, 9.64665060779526e-5, 9.71541902226144e-5, 9.76413468303195e-5, 9.78638442408463e-5, 9.78212996177589e-5
flux1:, 0.695752043849873, 9.89414436296354e-5, 9.83449863346216e-5, 9.78003226100282e-5, 9.74085502921474e-5, 9.72837256904722e-5, 9.75345814507739e-5, 9.82288255972564e-5, 9.93461269083687e-5, 1.00740519599487e-4, 1.02139859287533e-4, 1.03200433218353e-4, 1.03608826483518e-4, 1.03192744071653e-4, 1.01988219289191e-4, 1.00228711616439e-4, 9.82669429076107e-5, 9.64805954230586e-5, 9.52090939777276e-5, 9.47167172421655e-5, 9.51359014024355e-5, 9.64005669163884e-5, 9.83312218447687e-5, 1.01040556279436e-4, 1.05229760243384e-4, 1.10846052254098e-4, 1.13818968706243e-4, 1.09354661818633e-4, 1.09919674584542e-4, 1.04081782362757e-4, 1.09642550925196e-4, 9.24084988691419e-5, 7.74604917145663e-5, 8.48378252650313e-5, 7.8200430977664e-5, 7.94816441930987e-5, 7.28360287312234e-5, 7.31678409502545e-5, 7.69802882985545e-5, 7.93283564549906e-5, 8.00997796621692e-5, 8.10821362901272e-5, 8.3386008262528e-5, 8.68791113502009e-5, 9.06691657998501e-5, 9.37611990249571e-5, 9.54947122143309e-5, 9.56890980361199e-5, 9.45755943121594e-5, 9.26294550154403e-5, 9.03925417465872e-5, 8.83364675980698e-5, 8.67831134065021e-5, 8.58793909282545e-5, 8.56139195646604e-5, 8.58600640123078e-5, 8.64295608377802e-5, 8.71230397381694e-5, 8.7768178178663e-5, 8.82421493981438e-5, 8.84803200329981e-5, 8.84756987155739e-5
flux1:, 0.696014492753627, 8.9514231753848e-5, 8.90835666239412e-5, 8.86708352283548e-5, 8.83511064638062e-5, 8.8221291705618e-5, 8.83845420689103e-5, 8.89167636894856e-5, 8.98210412464558e-5, 9.09890276548071e-5, 9.21949217498715e-5, 9.31397302504864e-5, 9.35404391322479e-5, 9.32306962313353e-5, 9.22252778811353e-5, 9.07155553881422e-5, 8.90036818945593e-5, 8.74202766375841e-5, 8.62683679174303e-5, 8.5790755774426e-5, 8.61197143200501e-5, 8.72145715344555e-5, 8.89280655616217e-5, 9.13583792197573e-5, 9.51207660011365e-5, 1.00168261296172e-4, 1.02845414577501e-4, 9.87828183483917e-5, 9.92519144312546e-5, 9.39839271241478e-5, 9.90133021381656e-5, 8.34495786688653e-5, 6.99753565640697e-5, 7.66150042874277e-5, 7.07726782574556e-5, 7.19177386008304e-5, 6.59336214349718e-5, 6.63376343134814e-5, 6.98690979046964e-5, 7.20323611149208e-5, 7.27221162086959e-5, 7.35498271995963e-5, 7.55299784067983e-5, 7.85706261739103e-5, 8.18956807853379e-5, 8.46252542853328e-5, 8.61664059755318e-5, 8.6348131236669e-5, 8.5366154290048e-5, 8.36364873038711e-5, 8.16382063871841e-5, 7.97912549975979e-5, 7.83850937625772e-5, 7.75555109172034e-5, 7.7298365555284e-5, 7.7506379782572e-5, 7.80153161949435e-5, 7.8647941127464e-5, 7.92479610844869e-5, 7.97009630587754e-5, 7.99436699837451e-5, 7.9964899599864e-5
flux1:, 0.69627694165738, 8.0943341670157e-5, 8.06489796073132e-5, 8.03438200677143e-5, 8.00818542523603e-5, 7.99461818493262e-5, 8.00353920170711e-5, 8.0431830916238e-5, 8.11574257436785e-5, 8.21346862385668e-5, 8.31765879534649e-5, 8.40223509316872e-5, 8.44156133597498e-5, 8.41958391869737e-5, 8.33598531374043e-5, 8.20627425331437e-5, 8.05631885401348e-5, 7.91518926288693e-5, 7.81013589515827e-5, 7.76360280381015e-5, 7.78870708960387e-5, 7.88345543363553e-5, 8.03592436596472e-5, 8.25479030453091e-5, 8.5939044966994e-5, 9.04846333164392e-5, 9.28987758311354e-5, 8.92060479641862e-5, 8.9584793881668e-5, 8.48290507118426e-5, 8.93598812786511e-5, 7.53031829792438e-5, 6.31625436747215e-5, 6.91297060554711e-5, 6.39894724596469e-5, 6.50101058261534e-5, 5.96337975277955e-5, 6.01036514959128e-5, 6.33774492527809e-5, 6.53704792880907e-5, 6.59868114202973e-5, 6.66794707741252e-5, 6.83740699730165e-5, 7.10118934711526e-5, 7.39194021938361e-5, 7.63199821481941e-5, 7.76826046109113e-5, 7.784681259076e-5, 7.69784842735756e-5, 7.54421001620414e-5, 7.36611980076998e-5, 7.20090681970009e-5, 7.07447516577381e-5, 6.99920703069766e-5, 6.97513155853471e-5, 6.99309831809757e-5, 7.03875951979591e-5, 7.096382879907e-5, 7.15185027436899e-5, 7.19459051838367e-5, 7.21852969135293e-5, 7.22230257594078e-5
flux1:, 0.696539390561133, 7.31583554382213e-5, 7.29752507143224e-5, 7.27569409393397e-5, 7.25406544393747e-5, 7.23985324414122e-5, 7.24253835860757e-5, 7.27083720959052e-5, 7.32843096718913e-5, 7.41008641380715e-5, 7.50034966658439e-5, 7.57642331922637e-5, 7.61501802396727e-5, 7.60064076345612e-5, 7.53145359695778e-5, 7.41984047253005e-5, 7.28794456559821e-5, 7.16145489113666e-5, 7.06504231692864e-5, 7.01954194698645e-5, 7.03786521114571e-5, 7.11971713473224e-5, 7.25565131984727e-5, 7.45346735943643e-5, 7.76012283137555e-5, 8.17021344071403e-5, 8.38824868307922e-5, 8.053089180473e-5, 8.08256536923814e-5, 7.65319113312616e-5, 8.05985250955315e-5, 6.7902761268611e-5, 5.69686922293449e-5, 6.23245309892295e-5, 5.78026193652634e-5, 5.87113214593194e-5, 5.38922237097957e-5, 5.44195499087379e-5, 5.74567483939348e-5, 5.92935932486251e-5, 5.98442735484753e-5, 6.04196633279016e-5, 6.18636243820977e-5, 6.41443070922472e-5, 6.66781986438902e-5, 6.87811727879973e-5, 6.99789612885747e-5, 7.01223229490995e-5, 6.9352035108712e-5, 6.79876250084738e-5, 6.64034865627172e-5, 6.49309860182565e-5, 6.3801018857718e-5, 6.31252240738782e-5, 6.29062327306603e-5, 6.30653287579507e-5, 6.34769033556162e-5, 6.40014449049468e-5, 6.45118583706247e-5, 6.49111105835503e-5, 6.51417258587209e-5, 6.51887807508912e-5
flux1:, 0.696801839464887, 6.6092756093075e-5, 6.59993783673398e-5, 6.58501447611451e-5, 6.56692655639047e-5, 6.55203129175838e-5, 6.54948578609761e-5, 6.56833872042892e-5, 6.61342068918028e-5, 6.68153821223573e-5, 6.75996351580024e-5, 6.82872544072815e-5, 6.86660406635954e-5, 6.85863832792472e-5, 6.80170424202141e-5, 6.70550683678069e-5, 6.58901183335229e-5, 6.47504124499959e-5, 6.38605613836778e-5, 6.34144267729211e-5, 6.35382290967271e-5, 6.42430765978703e-5, 6.54566773608952e-5, 6.72503030138294e-5, 7.00312856611034e-5, 7.37366364199961e-5, 7.57093770124771e-5, 7.26725006473629e-5, 7.28904192179354e-5, 6.90141736891155e-5, 7.26513876772943e-5, 6.11855948436467e-5, 5.13429414967457e-5, 5.61443133134006e-5, 5.21660194136962e-5, 5.29751615609022e-5, 4.86661240942516e-5, 4.92412839892776e-5, 5.20607742682623e-5, 5.37550349925577e-5, 5.42475889852632e-5, 5.47218572177804e-5, 5.59470006959462e-5, 5.79125729021391e-5, 6.01136450942922e-5, 6.19486196434895e-5, 6.29952011391385e-5, 6.31158331561929e-5, 6.2430236509313e-5, 6.12186274473891e-5, 5.98118467485878e-5, 5.85036773636676e-5, 5.74992467099174e-5, 5.68982617536021e-5, 5.67042050348027e-5, 5.68486968392841e-5, 5.72214523916515e-5, 5.76988068764581e-5, 5.81666822322485e-5, 5.85365213180195e-5, 5.87545525591834e-5, 5.88054203219632e-5
flux1:, 0.69706428836864, 5.96840759399778e-5, 5.96617550938703e-5, 5.95663267846101e-5, 5.94121797511499e-5, 5.92562456149918e-5, 5.91871715327327e-5, 5.92974018535737e-5, 5.96438715820179e-5, 6.02110967652588e-5, 6.08947105728781e-5, 6.15193967997982e-5, 6.18911984741148e-5, 6.18655177772152e-5, 6.14003387111451e-5, 6.05699275122267e-5, 5.9536947649812e-5, 5.85051741579857e-5, 5.76799233831001e-5, 5.72416985857998e-5, 5.73132036634938e-5, 5.79173604274384e-5, 5.9001814517446e-5, 6.06325033254124e-5, 6.31604702735854e-5, 6.65127132721462e-5, 6.83012555569014e-5, 6.55544082505805e-5, 6.57033393243865e-5, 6.22045225215764e-5, 6.54468037122633e-5, 5.50932582239465e-5, 4.62374958353293e-5, 5.05369980400487e-5, 4.70362283926455e-5, 4.77574116791864e-5, 4.39147695141394e-5, 4.45274983846065e-5, 4.71459777404633e-5, 4.87106608134502e-5, 4.91524503337696e-5, 4.9540254148164e-5, 5.05754144408769e-5, 5.22644076756118e-5, 5.4170553330671e-5, 5.57655272416336e-5, 5.66744509876418e-5, 5.67717343043137e-5, 5.61595473279066e-5, 5.50836955326353e-5, 5.3836353330431e-5, 5.26776372968803e-5, 5.17892610215888e-5, 5.12595758809142e-5, 5.10919242628407e-5, 5.12262798180408e-5, 5.15654497288215e-5, 5.19997800072732e-5, 5.24271233524894e-5, 5.27670860944771e-5, 5.29698680528128e-5, 5.30202895757705e-5
flux1:, 0.697326737272393, 5.3874027987332e-5, 5.39065583341147e-5, 5.38519252657446e-5, 5.37173449371356e-5, 5.35545838709463e-5, 5.34494720632766e-5, 5.34951853759965e-5, 5.37549000991004e-5, 5.42263277246021e-5, 5.48243703989737e-5, 5.53947840945042e-5, 5.57596964951738e-5, 5.57792765684652e-5, 5.54026701953226e-5, 5.46849717595338e-5, 5.37659476871816e-5, 5.28282885684828e-5, 5.20600852951285e-5, 5.16293334496809e-5, 5.16548538169448e-5, 5.21696277585194e-5, 5.31391259786939e-5, 5.46247641926338e-5, 5.69268877751107e-5, 5.99629861986296e-5, 6.15881060935976e-5, 5.9107963879917e-5, 5.91963620133414e-5, 5.60384869348925e-5, 5.89193440263262e-5, 4.95719357566837e-5, 4.16080831531396e-5, 4.54543043423793e-5, 4.23728516863282e-5, 4.30165242698936e-5, 3.95998400373333e-5, 4.02397755848023e-5, 4.26717335936569e-5, 4.41189497702111e-5, 4.45170909122327e-5, 4.48316765016881e-5, 4.5702762865152e-5, 4.71502427269557e-5, 4.87965012249291e-5, 5.01778957011604e-5, 5.09625440998307e-5, 5.10368864734143e-5, 5.04886049637599e-5, 4.95334147255075e-5, 4.8429128235863e-5, 4.74057032521361e-5, 4.66236883855597e-5, 4.61608607710905e-5, 4.60198251420964e-5, 4.61473344685027e-5, 4.64573446550418e-5, 4.68525001716263e-5, 4.72414890822536e-5, 4.75516861294619e-5, 4.77374131600556e-5, 4.77841276926065e-5
flux1:, 0.697589186176146, 4.86085798711192e-5, 4.86820210237418e-5, 4.86573213761173e-5, 4.85366297844198e-5, 4.83675953490518e-5, 4.82331650009332e-5, 4.82261641933603e-5, 4.84140418542016e-5, 4.88050204463121e-5, 4.93302024098175e-5, 4.98535556265911e-5, 5.02114426526894e-5, 5.02686933670064e-5, 4.99674762374108e-5, 4.93469450854883e-5, 4.8527381425573e-5, 4.76729648623064e-5, 4.69560653188248e-5, 4.65328904862712e-5, 4.65182472086421e-5, 4.69537144932759e-5, 4.78204458347317e-5, 4.91757418787491e-5, 5.12747653229877e-5, 5.40271365060548e-5, 5.55070307038477e-5, 5.32715106209725e-5, 5.33082463860691e-5, 5.0457977659503e-5, 5.30096030529241e-5, 4.45724913520052e-5, 3.74141828884995e-5, 4.08520385285123e-5, 3.81386796056252e-5, 3.87139962488021e-5, 3.56856042056303e-5, 3.63426925417662e-5, 3.86004812455411e-5, 3.9941096215272e-5, 4.03022478925413e-5, 4.05554706779328e-5, 4.12855151171029e-5, 4.25230505878015e-5, 4.39415302846623e-5, 4.51340917226683e-5, 4.58075248824053e-5, 4.58601063598997e-5, 4.53676867339501e-5, 4.45197449831602e-5, 4.35435705888473e-5, 4.26421071220883e-5, 4.19568382734432e-5, 4.15558564534621e-5, 4.14407312259573e-5, 4.15637748411326e-5, 4.18484237558717e-5, 4.22080386584251e-5, 4.25610453232017e-5, 4.28421140027958e-5, 4.30097380385974e-5, 4.30503667791313e-5
[truncated: 43,135 more chars]
