# Supplementary material for: Spatial Resolution and Refractive Index Contrast of Resonant Photonic Crystal Surfaces for Biosensing
Source: IEEE Photonics J. Author manuscript; Available in PMC 2015 Sep 7. (PMC4561521; doi:10.1109/JPHOT.2015.2435699)
Supplement: fig6_data [file NIHMS64775-supplement-fig6_data.gz › Volumes/graham/MacBook_backup/PhD_folder_2015_06_02/paper_improvements/IEEE_J_Photonics/final_files/data_files/fig6/meep_data/20/ref.dat]

flux1:	0.627777777777778	1.41187157319015e-6	1.41191052482814e-6	1.41188155463269e-6	1.41186218720466e-6	1.41191101712469e-6	1.41189199053165e-6	1.41185251376872e-6	1.41190765190172e-6	1.41190578930064e-6	1.41184397142884e-6	1.4119003127192e-6	1.41192179660751e-6	1.41183644589035e-6	1.41189106903943e-6	1.41193930877206e-6	1.41182606806675e-6	1.41188580080699e-6	1.41195822385146e-6	1.41180187923545e-6	1.41190245379852e-6	1.41196732276963e-6	1.41174994061972e-6	1.41199698979588e-6	1.41186024697755e-6	1.41181696553769e-6	1.41201659835595e-6	1.41175657283409e-6	1.41188630749942e-6	1.41219442240606e-6	1.41176860681083e-6	1.41159494006671e-6	1.41176860681084e-6	1.41219442240605e-6	1.41188630749942e-6	1.41175657283407e-6	1.41201659835594e-6	1.41181696553769e-6	1.41186024697755e-6	1.41199698979588e-6	1.41174994061973e-6	1.41196732276963e-6	1.41190245379851e-6	1.41180187923546e-6	1.41195822385146e-6	1.41188580080699e-6	1.41182606806675e-6	1.41193930877206e-6	1.41189106903942e-6
flux1:	0.628040226681531	1.61175099236095e-6	1.61178991105627e-6	1.61175586044743e-6	1.61173996698557e-6	1.61179270659949e-6	1.61176666704562e-6	1.61172743155054e-6	1.61179089561646e-6	1.61178257999988e-6	1.61171561389779e-6	1.61178366911149e-6	1.61180208593188e-6	1.61170517532332e-6	1.61177311485963e-6	1.61182375833222e-6	1.61169236512617e-6	1.61176614403248e-6	1.61184667121016e-6	1.6116650402702e-6	1.61178372951576e-6	1.61185734269912e-6	1.61160743995517e-6	1.61188990225887e-6	1.61173462015251e-6	1.61168649396966e-6	1.61190988650398e-6	1.61161728546834e-6	1.61176503062557e-6	1.61211442588459e-6	1.61162904830918e-6	1.61143320270929e-6	1.61162904830919e-6	1.61211442588459e-6	1.61176503062557e-6	1.61161728546833e-6	1.61190988650399e-6	1.61168649396967e-6	1.6117346201525e-6	1.61188990225887e-6	1.61160743995518e-6	1.61185734269913e-6	1.61178372951574e-6	1.6116650402702e-6	1.61184667121015e-6	1.61176614403249e-6	1.61169236512618e-6	1.61182375833221e-6	1.61177311485961e-6
flux1:	0.628302675585284	1.83829950131251e-6	1.83833732213871e-6	1.83829749903914e-6	1.83828661464999e-6	1.83834312766248e-6	1.83830848231537e-6	1.83827059327839e-6	1.83834346617879e-6	1.8383267873215e-6	1.83825469005391e-6	1.83833660097948e-6	1.8383504716111e-6	1.83824059983329e-6	1.83832457206853e-6	1.83837717660354e-6	1.83822484266565e-6	1.83831548722563e-6	1.83840488766745e-6	1.83819400809206e-6	1.83833384483245e-6	1.83841742753012e-6	1.83813028535259e-6	1.83845288037926e-6	1.83827689872145e-6	1.83822340533791e-6	1.83847291613831e-6	1.83814417492082e-6	1.83831232902422e-6	1.83870798595781e-6	1.83815526460065e-6	1.83793478257786e-6	1.83815526460065e-6	1.83870798595781e-6	1.83831232902422e-6	1.83814417492081e-6	1.83847291613831e-6	1.83822340533792e-6	1.83827689872145e-6	1.83845288037925e-6	1.83813028535261e-6	1.83841742753013e-6	1.83833384483244e-6	1.83819400809207e-6	1.83840488766744e-6	1.83831548722564e-6	1.83822484266566e-6	1.83837717660355e-6	1.8383245720685e-6
flux1:	0.628565124489038	2.09483709460749e-6	2.09487249525338e-6	2.09482615974172e-6	2.0948221111286e-6	2.09488214451159e-6	2.09483706438757e-6	2.09480188675786e-6	2.09488534696597e-6	2.09485806146171e-6	2.09478095162577e-6	2.09487915567452e-6	2.0948867013537e-6	2.09476234120415e-6	2.09486547831852e-6	2.09491944729528e-6	2.0947430339077e-6	2.09485380626687e-6	2.09495288203103e-6	2.09470826832933e-6	2.094872732276e-6	2.09496763217749e-6	2.09463793123871e-6	2.09500597612046e-6	2.09480686651558e-6	2.09474744903433e-6	2.09502565236959e-6	2.09465683695985e-6	2.09484808142318e-6	2.09529557309393e-6	2.0946667668215e-6	2.09441891846427e-6	2.0946667668215e-6	2.09529557309391e-6	2.09484808142317e-6	2.09465683695985e-6	2.09502565236958e-6	2.09474744903436e-6	2.09480686651558e-6	2.09500597612046e-6	2.09463793123872e-6	2.09496763217748e-6	2.094872732276e-6	2.09470826832933e-6	2.09495288203102e-6	2.09485380626688e-6	2.09474303390769e-6	2.09491944729528e-6	2.0948654783185e-6
flux1:	0.628827573392791	2.38506375616226e-6	2.3850951304467e-6	2.38504149524086e-6	2.38504642722582e-6	2.38510959605443e-6	2.38505199732382e-6	2.38502118207767e-6	2.38511650792465e-6	2.38507600913624e-6	2.38499412045456e-6	2.38511137427281e-6	2.38511048690001e-6	2.38496997924911e-6	2.38509586590292e-6	2.3851504291006e-6	2.38494642108784e-6	2.38508106883128e-6	2.38519064805907e-6	2.38490724903301e-6	2.38510031644005e-6	2.38520799913354e-6	2.38482976824834e-6	2.38524925030961e-6	2.3850242653704e-6	2.38495834110463e-6	2.38526805673996e-6	2.3848548138881e-6	2.38507213804869e-6	2.38557771402864e-6	2.38486300690461e-6	2.38458474651635e-6	2.38486300690461e-6	2.38557771402865e-6	2.3850721380487e-6	2.38485481388808e-6	2.38526805673995e-6	2.38495834110465e-6	2.38502426537039e-6	2.38524925030961e-6	2.38482976824835e-6	2.38520799913355e-6	2.38510031644003e-6	2.38490724903301e-6	2.38519064805906e-6	2.38508106883128e-6	2.38494642108786e-6	2.38515042910062e-6	2.3850958659029e-6
flux1:	0.629090022296544	2.71309851755783e-6	2.7131239509072e-6	2.71306218007749e-6	2.71307858117421e-6	2.71314435582707e-6	2.71307188068435e-6	2.71304738899192e-6	2.71315596459406e-6	2.71309925371568e-6	2.71301294644838e-6	2.71315234966705e-6	2.7131405640093e-6	2.71298211076985e-6	2.71313481958486e-6	2.7131890146902e-6	2.71295349510104e-6	2.71311629316309e-6	2.71323722208112e-6	2.71290937982625e-6	2.71313557509658e-6	2.7132576147987e-6	2.71282418042627e-6	2.71330183762571e-6	2.71304784861771e-6	2.71297482237942e-6	2.71331915161478e-6	2.71285664932544e-6	2.71310337636547e-6	2.71367406225424e-6	2.71286243405083e-6	2.71255034759177e-6	2.71286243405084e-6	2.71367406225424e-6	2.71310337636546e-6	2.71285664932543e-6	2.71331915161477e-6	2.71297482237941e-6	2.71304784861771e-6	2.7133018376257e-6	2.71282418042627e-6	2.71325761479871e-6	2.71313557509657e-6	2.71290937982625e-6	2.71323722208112e-6	2.7131162931631e-6	2.71295349510103e-6	2.7131890146902e-6	2.71313481958485e-6
flux1:	0.629352471200297	3.0835219705364e-6	3.08353921828949e-6	3.08346842309876e-6	3.08349914988392e-6	3.08356684682825e-6	3.08347684352103e-6	3.08346096783148e-6	3.08358429157699e-6	3.08350795028008e-6	3.08341771931403e-6	3.0835827385683e-6	3.08355720739608e-6	3.08337886281188e-6	3.08356298804471e-6	3.08361564427928e-6	3.08334426992798e-6	3.08354006061673e-6	3.08367319461152e-6	3.08329460597328e-6	3.08355905463848e-6	3.0836971193168e-6	3.08320105702987e-6	3.08374446668545e-6	3.08345788777267e-6	3.08337717090585e-6	3.08375953983486e-6	3.08324239664817e-6	3.0835222104151e-6	3.08416592431375e-6	3.08324500540669e-6	3.08289524731554e-6	3.0832450054067e-6	3.08416592431375e-6	3.0835222104151e-6	3.08324239664816e-6	3.08375953983484e-6	3.08337717090586e-6	3.08345788777267e-6	3.08374446668544e-6	3.08320105702989e-6	3.08369711931679e-6	3.08355905463846e-6	3.0832946059733e-6	3.0836731946115e-6	3.08354006061673e-6	3.08334426992797e-6	3.08361564427928e-6	3.08356298804468e-6
flux1:	0.629614920104051	3.50142247166546e-6	3.50142894102061e-6	3.50134817159002e-6	3.50139647177027e-6	3.50146524926161e-6	3.50135475067452e-6	3.50135013174014e-6	3.50148982843489e-6	3.50138999347822e-6	3.50129647183034e-6	3.50149096532575e-6	3.50144843856287e-6	3.50124809801627e-6	3.50146878678e-6	3.50151851171727e-6	3.50120648971001e-6	3.50144071976644e-6	3.5015869138535e-6	3.50115059528726e-6	3.50145907768085e-6	3.50161490774763e-6	3.50104799685839e-6	3.50166567312101e-6	3.50134237020111e-6	3.50125340658588e-6	3.50167761755074e-6	3.50109981890091e-6	3.50141679158948e-6	3.50214247987612e-6	3.50109838880637e-6	3.50070660660925e-6	3.50109838880637e-6	3.50214247987611e-6	3.50141679158948e-6	3.5010998189009e-6	3.50167761755074e-6	3.50125340658591e-6	3.50134237020112e-6	3.50166567312101e-6	3.5010479968584e-6	3.50161490774763e-6	3.50145907768083e-6	3.50115059528728e-6	3.5015869138535e-6	3.50144071976645e-6	3.50120648971e-6	3.50151851171727e-6	3.50146878678e-6
flux1:	0.629877369007804	3.97244628563838e-6	3.97243902194471e-6	3.97234725326863e-6	3.97241678753926e-6	3.97248564762371e-6	3.97235134759993e-6	3.97236098651625e-6	3.97251882445615e-6	3.972391164501e-6	3.97229512089178e-6	3.97252336395969e-6	3.97246017291264e-6	3.9722355583091e-6	3.97249853877997e-6	3.97254370950612e-6	3.97218577477004e-6	3.97246452836211e-6	3.97262462746779e-6	3.97212288423059e-6	3.97248188910657e-6	3.97265726889201e-6	3.97201045148014e-6	3.97271195198473e-6	3.97234713402991e-6	3.97224943439271e-6	3.97271972659331e-6	3.97207452646807e-6	3.9724331471489e-6	3.97325094200776e-6	3.97206810388679e-6	3.97162934893951e-6	3.97206810388678e-6	3.97325094200775e-6	3.97243314714889e-6	3.97207452646805e-6	3.9727197265933e-6	3.97224943439272e-6	3.97234713402991e-6	3.97271195198474e-6	3.97201045148015e-6	3.972657268892e-6	3.97248188910656e-6	3.97212288423059e-6	3.97262462746777e-6	3.97246452836213e-6	3.97218577477004e-6	3.97254370950613e-6	3.97249853877994e-6
flux1:	0.630139817911557	4.50285192145548e-6	4.50282759936209e-6	4.50272371006535e-6	4.50281857310032e-6	4.50288637129942e-6	4.50272459765913e-6	4.5027518621238e-6	4.5029297764984e-6	4.50276947118406e-6	4.50267180031048e-6	4.50293851257827e-6	4.50285056024034e-6	4.50259920090399e-6	4.50291080707772e-6	4.50294956689085e-6	4.50253996059419e-6	4.50286998717652e-6	4.50304481673932e-6	4.50246921727458e-6	4.50288599458812e-6	4.50308271585952e-6	4.50234606145798e-6	4.50314210354202e-6	4.50273019433799e-6	4.50262338028715e-6	4.50314450044884e-6	4.50242430654686e-6	4.50282951056622e-6	4.50375091177846e-6	4.50241185562148e-6	4.50192047830821e-6	4.50241185562149e-6	4.50375091177847e-6	4.50282951056621e-6	4.50242430654685e-6	4.50314450044884e-6	4.50262338028717e-6	4.50273019433799e-6	4.50314210354201e-6	4.50234606145798e-6	4.50308271585953e-6	4.50288599458812e-6	4.50246921727457e-6	4.50304481673931e-6	4.50286998717655e-6	4.50253996059417e-6	4.50294956689086e-6	4.50291080707773e-6
flux1:	0.63040226681531	5.09956892265347e-6	5.09952384236827e-6	5.09940658453361e-6	5.09953132572892e-6	5.09959678969559e-6	5.09940347269694e-6	5.09945209689052e-6	5.09965222101322e-6	5.09945394211146e-6	5.09935564629397e-6	5.09966602128683e-6	5.09954877956696e-6	5.09926798748815e-6	5.09963518023332e-6	5.0996654420559e-6	5.09919789065591e-6	5.09958662672955e-6	5.09977698419868e-6	5.09911834044891e-6	5.09960095252832e-6	5.09982076941087e-6	5.09898344655411e-6	5.09988603339436e-6	5.09942052160248e-6	5.09930438086809e-6	5.09988166477388e-6	5.0990779053892e-6	5.09953510470825e-6	5.10057318821505e-6	5.0990583212112e-6	5.09850784894796e-6	5.09905832121121e-6	5.10057318821506e-6	5.09953510470826e-6	5.09907790538915e-6	5.09988166477387e-6	5.09930438086809e-6	5.09942052160247e-6	5.09988603339434e-6	5.09898344655412e-6	5.09982076941087e-6	5.0996009525283e-6	5.09911834044892e-6	5.09977698419868e-6	5.09958662672957e-6	5.09919789065591e-6	5.0996654420559e-6	5.09963518023329e-6
flux1:	0.630664715719064	5.77026137862906e-6	5.77019146719726e-6	5.77005942561164e-6	5.77021907051679e-6	5.77028082875944e-6	5.770051463557e-6	5.77012554133255e-6	5.77035024721567e-6	5.77010814140494e-6	5.77001030241602e-6	5.77037004059395e-6	5.77021855509055e-6	5.76990539332211e-6	5.77033577771452e-6	5.77035523530233e-6	5.7698229297946e-6	5.77027851377818e-6	5.77048516163153e-6	5.76973351582894e-6	5.7702908862379e-6	5.77053546101044e-6	5.76958571672704e-6	5.77060827371615e-6	5.77008153928529e-6	5.76995609365401e-6	5.77059555920157e-6	5.76969853016339e-6	5.77021364476258e-6	5.7713833004396e-6	5.76967065712306e-6	5.76905365359317e-6	5.76967065712307e-6	5.7713833004396e-6	5.77021364476256e-6	5.76969853016339e-6	5.77059555920158e-6	5.76995609365401e-6	5.77008153928526e-6	5.77060827371615e-6	5.76958571672705e-6	5.77053546101044e-6	5.7702908862379e-6	5.76973351582894e-6	5.77048516163153e-6	5.77027851377821e-6	5.76982292979461e-6	5.77035523530235e-6	5.77033577771451e-6
flux1:	0.630927164622817	6.52339642875463e-6	6.523297245853e-6	6.52314878515713e-6	6.52334885884991e-6	6.52340548031725e-6	6.52313508183093e-6	6.52323905326997e-6	6.52349100299365e-6	6.52319867547873e-6	6.52310241559993e-6	6.52351776200142e-6	6.52332666462252e-6	6.52297790764086e-6	6.52347974685617e-6	6.52348589469929e-6	6.52288146947046e-6	6.52341274916911e-6	6.523636410074e-6	6.52278102830386e-6	6.52342298783791e-6	6.52369382722536e-6	6.52261897534833e-6	6.52377649701466e-6	6.52317961214646e-6	6.52304519955004e-6	6.52375365179315e-6	6.52275234197102e-6	6.52333183250864e-6	6.52465003344063e-6	6.52271499770549e-6	6.52202290190354e-6	6.52271499770551e-6	6.52465003344062e-6	6.52333183250863e-6	6.52275234197101e-6	6.52375365179315e-6	6.52304519955005e-6	6.52317961214645e-6	6.52377649701469e-6	6.52261897534834e-6	6.52369382722537e-6	6.52342298783791e-6	6.52278102830384e-6	6.52363641007401e-6	6.52341274916913e-6	6.52288146947046e-6	6.52348589469929e-6	6.52347974685614e-6
flux1:	0.63118961352657	7.36831803419495e-6	7.36818478145967e-6	7.36801797995109e-6	7.36826453392888e-6	7.36831457881688e-6	7.36799762735424e-6	7.36813625919739e-6	7.36841846834481e-6	7.36806896620826e-6	7.36797539792025e-6	7.36845318571269e-6	7.36821671502802e-6	7.36782879998199e-6	7.36841102636308e-6	7.36840118888521e-6	7.36771669940788e-6	7.36833323193414e-6	7.36857458662467e-6	7.36760395913334e-6	7.36834128862419e-6	7.3686396703785e-6	7.36742608924488e-6	7.36873529702202e-6	7.36805780015745e-6	7.36791517227439e-6	7.36870032065351e-6	7.36758221480886e-6	7.36823311679505e-6	7.36971922209719e-6	7.36753422002112e-6	7.36675716390167e-6	7.36753422002114e-6	7.36971922209718e-6	7.36823311679506e-6	7.36758221480883e-6	7.36870032065352e-6	7.36791517227439e-6	7.36805780015746e-6	7.36873529702201e-6	7.36742608924488e-6	7.36863967037853e-6	7.36834128862417e-6	7.36760395913335e-6	7.36857458662463e-6	7.36833323193417e-6	7.36771669940788e-6	7.36840118888518e-6	7.36841102636306e-6
flux1:	0.631452062430323	8.31532629389265e-6	8.31515382627862e-6	8.31496639554252e-6	8.31526603998029e-6	8.31530812156235e-6	8.31493849756533e-6	8.31511685855848e-6	8.31543277267412e-6	8.31501856650087e-6	8.31492873070346e-6	8.31547643201324e-6	8.31518846070685e-6	8.31475742868581e-6	8.31542965298958e-6	8.31540102323743e-6	8.31462792169615e-6	8.31533996618006e-6	8.31559965450018e-6	8.31450150232644e-6	8.31534597226089e-6	8.31567286201539e-6	8.31430600171295e-6	8.31578551290308e-6	8.31501515454854e-6	8.31486559111143e-6	8.31573617876241e-6	8.31448703690683e-6	8.31521699672949e-6	8.3168930896142e-6	8.31442725111585e-6	8.31355385494693e-6	8.31442725111586e-6	8.3168930896142e-6	8.3152169967295e-6	8.31448703690682e-6	8.31573617876242e-6	8.31486559111142e-6	8.31501515454854e-6	8.31578551290308e-6	8.31430600171296e-6	8.31567286201541e-6	8.31534597226085e-6	8.31450150232645e-6	8.31559965450015e-6	8.31533996618009e-6	8.31462792169615e-6	8.31540102323744e-6	8.31542965298956e-6
flux1:	0.631714511334077	9.37576258088987e-6	9.3755454180144e-6	9.37533460815319e-6	9.3756945515928e-6	9.37572740817942e-6	9.37529831462775e-6	9.37552174741372e-6	9.3758753319742e-6	9.37538829396084e-6	9.37530308724996e-6	9.37592887263175e-6	9.37558294081688e-6	9.3751043676054e-6	9.37587688784673e-6	9.37582657531286e-6	9.37495568314121e-6	9.37577418715604e-6	9.37605281251261e-6	9.37481409956035e-6	9.37577850696415e-6	9.37613446554747e-6	9.37459886434625e-6	9.37626937269087e-6	9.37539183235166e-6	9.37523727310145e-6	9.37620321776086e-6	9.37480683066612e-6	9.37562414388252e-6	9.37751540622097e-6	9.37473419368458e-6	9.37375133859657e-6	9.37473419368458e-6	9.37751540622097e-6	9.37562414388253e-6	9.3748068306661e-6	9.37620321776084e-6	9.37523727310147e-6	9.37539183235165e-6	9.37626937269086e-6	9.37459886434627e-6	9.37613446554749e-6	9.37577850696413e-6	9.37481409956037e-6	9.37605281251258e-6	9.37577418715607e-6	9.37495568314122e-6	9.37582657531284e-6	9.3758768878467e-6
flux1:	0.63197696023783	1.05621007725781e-5	1.05618331074737e-5	1.0561595598482e-5	1.05620236971296e-5	1.05620462724437e-5	1.05615501437615e-5	1.05618242355874e-5	1.05622200793349e-5	1.05616514558052e-5	1.05615715481111e-5	1.05622843558952e-5	1.05618737083574e-5	1.05613426246231e-5	1.05622264363637e-5	1.05621515228963e-5	1.05611729991435e-5	1.05621095804779e-5	1.05624077176365e-5	1.05610146667888e-5	1.05621128703937e-5	1.05624979519956e-5	1.05607772609566e-5	1.05626617293546e-5	1.05616603033844e-5	1.05615034982726e-5	1.05625760438688e-5	1.0561013964981e-5	1.05619276173662e-5	1.05640627414242e-5	1.05609275435837e-5	1.05598201212853e-5	1.05609275435837e-5	1.05640627414242e-5	1.05619276173663e-5	1.05610139649809e-5	1.05625760438688e-5	1.05615034982726e-5	1.05616603033844e-5	1.05626617293545e-5	1.05607772609566e-5	1.05624979519956e-5	1.05621128703937e-5	1.05610146667888e-5	1.05624077176365e-5	1.05621095804779e-5	1.05611729991435e-5	1.05621515228963e-5	1.05622264363636e-5
flux1:	0.632239409141583	1.18880448438671e-5	1.18877205460897e-5	1.1887452326891e-5	1.1887957145669e-5	1.18879686749955e-5	1.18873970718121e-5	1.18877276269709e-5	1.18881710576352e-5	1.18875114336675e-5	1.18874371784733e-5	1.1888246794979e-5	1.18877644196443e-5	1.18871752211417e-5	1.1888182031495e-5	1.18880796334111e-5	1.18869829378713e-5	1.18880498640857e-5	1.18883680698189e-5	1.18868061811259e-5	1.1888053136536e-5	1.18884667783098e-5	1.18865437923059e-5	1.18886676583971e-5	1.18875229192051e-5	1.1887367597009e-5	1.18885594745515e-5	1.18868107292859e-5	1.18878304411965e-5	1.1890242078549e-5	1.18867097681362e-5	1.18854604083397e-5	1.18867097681362e-5	1.18902420785491e-5	1.18878304411965e-5	1.18868107292858e-5	1.18885594745515e-5	1.1887367597009e-5	1.18875229192051e-5	1.18886676583971e-5	1.18865437923059e-5	1.18884667783098e-5	1.1888053136536e-5	1.18868061811259e-5	1.18883680698189e-5	1.18880498640857e-5	1.18869829378713e-5	1.18880796334111e-5	1.18881820314949e-5
flux1:	0.632501858045337	1.33686330844592e-5	1.33682456941175e-5	1.33679419319218e-5	1.3368532819217e-5	1.33685329176689e-5	1.33678764074944e-5	1.33682694250564e-5	1.33687666354819e-5	1.336800588924e-5	1.33679372296446e-5	1.33688543808311e-5	1.33682930449481e-5	1.33676393941286e-5	1.33687816421439e-5	1.3368648975677e-5	1.33674228258235e-5	1.33686329949318e-5	1.33689718204742e-5	1.33672258888493e-5	1.33686376862526e-5	1.33690785901086e-5	1.33669352826164e-5	1.33693266782003e-5	1.33680161059715e-5	1.33678671609539e-5	1.33691927568126e-5	1.33672335310491e-5	1.33683698057196e-5	1.33710950525602e-5	1.33671175064861e-5	1.33657062832421e-5	1.33671175064861e-5	1.33710950525602e-5	1.33683698057196e-5	1.33672335310491e-5	1.33691927568126e-5	1.33678671609539e-5	1.33680161059714e-5	1.33693266782003e-5	1.33669352826164e-5	1.33690785901086e-5	1.33686376862526e-5	1.33672258888493e-5	1.33689718204742e-5	1.33686329949319e-5	1.33674228258235e-5	1.3368648975677e-5	1.33687816421439e-5
flux1:	0.63276430694909	1.50203491912628e-5	1.50198919003094e-5	1.50195468042563e-5	1.50202339818809e-5	1.50202227300623e-5	1.50194707548783e-5	1.50199324158406e-5	1.50204905973342e-5	1.50196178417249e-5	1.50195542167667e-5	1.50205906713052e-5	1.50199429509897e-5	1.50192176723948e-5	1.5020508558811e-5	1.50203430049077e-5	1.50189753258969e-5	1.50203422524922e-5	1.50207022560668e-5	1.50187563853144e-5	1.50203502932466e-5	1.50208163007179e-5	1.50184338587662e-5	1.50211238443458e-5	1.50196214332179e-5	1.50194851288283e-5	1.50209606579425e-5	1.50187639684935e-5	1.50200281449259e-5	1.50231090621022e-5	1.50186326432591e-5	1.50170367621372e-5	1.50186326432591e-5	1.50231090621022e-5	1.50200281449259e-5	1.50187639684936e-5	1.50209606579426e-5	1.50194851288283e-5	1.50196214332179e-5	1.50211238443458e-5	1.50184338587662e-5	1.50208163007179e-5	1.50203502932466e-5	1.50187563853144e-5	1.50207022560668e-5	1.50203422524922e-5	1.50189753258969e-5	1.50203430049077e-5	1.50205085588109e-5
flux1:	0.633026755852843	1.68612404732272e-5	1.68607060903225e-5	1.68603127748144e-5	1.68611074440193e-5	1.6861085465297e-5	1.68602261982389e-5	1.68607628666902e-5	1.68613903450447e-5	1.68603938545259e-5	1.68603341114122e-5	1.68615027943698e-5	1.68607610923501e-5	1.68599560653157e-5	1.6861409594918e-5	1.6861208758162e-5	1.68596866255317e-5	1.68612244377001e-5	1.68616061945467e-5	1.6859443803952e-5	1.68612383236972e-5	1.68617262848279e-5	1.68590851394255e-5	1.68621079555737e-5	1.68603837970479e-5	1.68602679849369e-5	1.68619116659259e-5	1.68594470168001e-5	1.68608513279247e-5	1.68643354930657e-5	1.68593004932019e-5	1.68574939620568e-5	1.68593004932019e-5	1.68643354930657e-5	1.68608513279247e-5	1.68594470168e-5	1.68619116659259e-5	1.68602679849369e-5	1.68603837970479e-5	1.68621079555737e-5	1.68590851394256e-5	1.68617262848278e-5	1.68612383236972e-5	1.68594438039519e-5	1.68616061945467e-5	1.68612244377002e-5	1.68596866255317e-5	1.6861208758162e-5	1.6861409594918e-5
flux1:	0.633289204756596	1.89110433888582e-5	1.8910424284357e-5	1.89099746389969e-5	1.89108891024274e-5	1.89108576250135e-5	1.8909877819722e-5	1.89104960629342e-5	1.89112024310671e-5	1.89100695518473e-5	1.8910011871001e-5	1.89113269863303e-5	1.89104835319743e-5	1.89095895854996e-5	1.89112206254178e-5	1.89109823805317e-5	1.89092919557287e-5	1.89110154091371e-5	1.89114195155014e-5	1.89090233346593e-5	1.8911038271059e-5	1.8911543908254e-5	1.89086237545033e-5	1.89120170922359e-5	1.89100369394615e-5	1.89099512912707e-5	1.89117835198517e-5	1.89090165492629e-5	1.89105741860414e-5	1.89145152741131e-5	1.89088553176416e-5	1.89068086045511e-5	1.89088553176416e-5	1.8914515274113e-5	1.89105741860414e-5	1.89090165492629e-5	1.89117835198517e-5	1.89099512912708e-5	1.89100369394615e-5	1.89120170922359e-5	1.89086237545033e-5	1.89115439082539e-5	1.8911038271059e-5	1.89090233346593e-5	1.89114195155014e-5	1.89110154091371e-5	1.89092919557286e-5	1.89109823805317e-5	1.89112206254178e-5
flux1:	0.63355165366035	2.11913166158004e-5	2.11906046439484e-5	2.11900892185428e-5	2.11911370167741e-5	2.11910979129211e-5	2.1189982750775e-5	2.11906893832314e-5	2.11914856227717e-5	2.11902026652918e-5	2.11901445063751e-5	2.1191621665197e-5	2.11906684902545e-5	2.11896753063421e-5	2.11914996635847e-5	2.11912221815829e-5	2.11893486411326e-5	2.11912731576918e-5	2.11917002241273e-5	2.11890522712201e-5	2.11913088269178e-5	2.11918265945893e-5	2.11886063945475e-5	2.11924116874582e-5	2.11901365048872e-5	2.11900927534023e-5	2.11921362699766e-5	2.11890283942273e-5	2.11907535763225e-5	2.11952119638907e-5	2.11888533729319e-5	2.11865330557701e-5	2.1188853372932e-5	2.11952119638906e-5	2.11907535763225e-5	2.11890283942272e-5	2.11921362699766e-5	2.11900927534024e-5	2.11901365048872e-5	2.11924116874582e-5	2.11886063945476e-5	2.11918265945893e-5	2.11913088269178e-5	2.11890522712201e-5	2.11917002241273e-5	2.11912731576918e-5	2.11893486411326e-5	2.11912221815829e-5	2.11914996635847e-5
flux1:	0.633814102564103	2.37255818270177e-5	2.37247682233457e-5	2.37241761379086e-5	2.37253721976509e-5	2.3725327991566e-5	2.37240609338081e-5	2.37248630900256e-5	2.37257616725159e-5	2.37243137860164e-5	2.37242518642622e-5	2.37259082145227e-5	2.37248370975374e-5	2.37237331308719e-5	2.37257676521468e-5	2.37254493968337e-5	2.37233768568093e-5	2.3725518596249e-5	2.37259692243705e-5	2.37230507627472e-5	2.37255716641983e-5	2.37260946048248e-5	2.37225525650489e-5	2.37268153066119e-5	2.37242008103337e-5	2.37242129956693e-5	2.3726493042442e-5	2.37230011039983e-5	2.37249091575567e-5	2.37299525449836e-5	2.37228136663999e-5	2.37201820793767e-5	2.37228136663999e-5	2.37299525449836e-5	2.37249091575567e-5	2.37230011039983e-5	2.3726493042442e-5	2.37242129956693e-5	2.37242008103338e-5	2.37268153066118e-5	2.37225525650489e-5	2.37260946048248e-5	2.37255716641982e-5	2.37230507627472e-5	2.37259692243705e-5	2.3725518596249e-5	2.37233768568093e-5	2.37254493968337e-5	2.37257676521468e-5
flux1:	0.634076551467856	2.65394723188936e-5	2.65385475720671e-5	2.65378664630962e-5	2.65392272523364e-5	2.65391810879785e-5	2.65377437416987e-5	2.65386489822275e-5	2.65396639389754e-5	2.65380349691377e-5	2.65379652723446e-5	2.65398196238424e-5	2.65386219959159e-5	2.65373944193686e-5	2.65396571157794e-5	2.65392967999598e-5	2.65370082384263e-5	2.6539384211928e-5	2.65398589474527e-5	2.65366504151631e-5	2.65394600800315e-5	2.65399796769006e-5	2.65360931915568e-5	2.65408632817171e-5	2.65378594765156e-5	2.65379441920667e-5	2.65404886546423e-5	2.65365645828886e-5	2.65386720258457e-5	2.6544376070643e-5	2.6536366566287e-5	2.65333814496168e-5	2.6536366566287e-5	2.6544376070643e-5	2.65386720258458e-5	2.65365645828886e-5	2.65404886546423e-5	2.65379441920667e-5	2.65378594765155e-5	2.65408632817171e-5	2.65360931915568e-5	2.65399796769006e-5	2.65394600800314e-5	2.6536650415163e-5	2.65398589474527e-5	2.6539384211928e-5	2.65370082384263e-5	2.65392967999598e-5	2.65396571157794e-5
flux1:	0.634339000371609	2.96608896028148e-5	2.96598433018702e-5	2.965905931726e-5	2.96606030005187e-5	2.96605585603575e-5	2.96589305693015e-5	2.96599470234748e-5	2.96610939715537e-5	2.96592663036487e-5	2.9659184160993e-5	2.96612570980588e-5	2.96599239026585e-5	2.9658558589712e-5	2.96610687882121e-5	2.96606652777847e-5	2.96581424590651e-5	2.96607706947122e-5	2.96612699482849e-5	2.96577508552169e-5	2.96608756120131e-5	2.96613816384325e-5	2.96571271879233e-5	2.96624593138589e-5	2.96590100336244e-5	2.96591866656197e-5	2.9662026193699e-5	2.96576166879362e-5	2.96599413230832e-5	2.96663902767419e-5	2.96574103785837e-5	2.96540245381854e-5	2.96574103785837e-5	2.96663902767419e-5	2.96599413230831e-5	2.96576166879361e-5	2.9662026193699e-5	2.96591866656197e-5	2.96590100336244e-5	2.96624593138589e-5	2.96571271879233e-5	2.96613816384325e-5	2.96608756120131e-5	2.96577508552168e-5	2.96612699482849e-5	2.96607706947122e-5	2.96581424590652e-5	2.96606652777847e-5	2.9661068788212e-5
flux1:	0.634601449275363	3.31201680331652e-5	3.31189886931196e-5	3.31180865488038e-5	3.31198331334264e-5	3.31197944995694e-5	3.3117953472731e-5	3.311909002054e-5	3.3120386131107e-5	3.31183405227995e-5	3.31182407371043e-5	3.31205547094061e-5	3.31190762092363e-5	3.31175577659492e-5	3.31203362884749e-5	3.3119888441588e-5	3.31171118475082e-5	3.31200116176698e-5	3.3120535543626e-5	3.31166843311215e-5	3.3120152703039e-5	3.31206330671768e-5	3.31159860615019e-5	3.31219401182335e-5	3.31179825767787e-5	3.31182735304321e-5	3.3121441632045e-5	3.31164878772534e-5	3.31190488930675e-5	3.3126336232945e-5	3.31162759651464e-5	3.31124369499104e-5	3.31162759651465e-5	3.31263362329451e-5	3.31190488930674e-5	3.31164878772533e-5	3.3121441632045e-5	3.31182735304322e-5	3.31179825767787e-5	3.31219401182335e-5	3.3115986061502e-5	3.31206330671768e-5	3.31201527030391e-5	3.31166843311214e-5	3.31205355436259e-5	3.31200116176699e-5	3.31171118475082e-5	3.3119888441588e-5	3.31203362884748e-5
flux1:	0.634863898179116	3.69502475009765e-5	3.69489223722063e-5	3.69478854838941e-5	3.6949856945918e-5	3.69498283958261e-5	3.69477498886338e-5	3.69490163825213e-5	3.69504802766034e-5	3.69481956864611e-5	3.69480727416677e-5	3.69506521218105e-5	3.69490176464624e-5	3.69473295069532e-5	3.69503988769375e-5	3.69499053046751e-5	3.69468540793467e-5	3.69500462001512e-5	3.69505945221155e-5	3.6946388380426e-5	3.69502314462311e-5	3.69506720299764e-5	3.69456065855756e-5	3.69522481428756e-5	3.69477125023789e-5	3.69481434069337e-5	3.69516765106217e-5	3.69461139372423e-5	3.69489320162111e-5	3.69571610635242e-5	3.69458994338666e-5	3.69415492384534e-5	3.69458994338667e-5	3.69571610635242e-5	3.69489320162111e-5	3.69461139372423e-5	3.69516765106217e-5	3.69481434069337e-5	3.69477125023789e-5	3.69522481428756e-5	3.69456065855756e-5	3.69506720299764e-5	3.69502314462311e-5	3.6946388380426e-5	3.69505945221154e-5	3.69500462001512e-5	3.69468540793467e-5	3.69499053046752e-5	3.69503988769374e-5
flux1:	0.635126347082869	4.11868541734441e-5	4.11853690429157e-5	4.11841797459888e-5	4.11864001217543e-5	4.11863858521161e-5	4.11840434166168e-5	4.11854509420276e-5	4.11871024983205e-5	4.11845559181593e-5	4.11844042733725e-5	4.11872753682268e-5	4.11854729974237e-5	4.11835975979309e-5	4.11869822724281e-5	4.11864410071789e-5	4.11830929233313e-5	4.118660013604e-5	4.11871719071336e-5	4.11825865468622e-5	4.11868383923018e-5	4.11872228816392e-5	4.11817115203381e-5	4.1189112343118e-5	4.11839213072977e-5	4.11845211917375e-5	4.11884586712626e-5	4.11822167707235e-5	4.11853142045557e-5	4.11945987193127e-5	4.11820028826162e-5	4.11770776839683e-5	4.11820028826163e-5	4.11945987193127e-5	4.11853142045557e-5	4.11822167707234e-5	4.11884586712625e-5	4.11845211917376e-5	4.11839213072976e-5	4.11891123431181e-5	4.1181711520338e-5	4.11872228816392e-5	4.11868383923017e-5	4.11825865468621e-5	4.11871719071334e-5	4.11866001360401e-5	4.11830929233312e-5	4.11864410071789e-5	4.1186982272428e-5
flux1:	0.635388795986622	4.58686892049847e-5	4.58670282003056e-5	4.58656680699702e-5	4.58681634974122e-5	4.58681672716491e-5	4.58655325933092e-5	4.5867093764521e-5	4.58689538236805e-5	4.58661201250113e-5	4.58659346055827e-5	4.58691256067399e-5	4.58671417855177e-5	4.58650608327963e-5	4.58687874567663e-5	4.58681955145597e-5	4.58645269708693e-5	4.58683744141755e-5	4.58689676987207e-5	4.58639770734827e-5	4.58686753469172e-5	4.58689850502984e-5	4.5862998309259e-5	4.58712369392429e-5	4.58653053779123e-5	4.58661068088546e-5	4.58704909653822e-5	4.58634931732114e-5	4.58668939839692e-5	4.58773587277855e-5	4.58632831240672e-5	4.58577130597287e-5	4.58632831240673e-5	4.58773587277855e-5	4.58668939839692e-5	4.58634931732114e-5	4.58704909653822e-5	4.58661068088546e-5	4.58653053779123e-5	4.5871236939243e-5	4.5862998309259e-5	4.58689850502983e-5	4.58686753469172e-5	4.58639770734827e-5	4.58689676987207e-5	4.58683744141756e-5	4.58645269708693e-5	4.58681955145598e-5	4.58687874567663e-5
flux1:	0.635651244890376	5.1037625285228e-5	5.10357706954145e-5	5.10342209774985e-5	5.10370196691149e-5	5.10370443864724e-5	5.10340875258626e-5	5.10358168110367e-5	5.10379067615244e-5	5.10347585684817e-5	5.10345348630857e-5	5.10380757206043e-5	5.10358948047079e-5	5.10335896547372e-5	5.10376873321738e-5	5.10370401559747e-5	5.10330262161724e-5	5.10372419971786e-5	5.10378534602298e-5	5.10324294391707e-5	5.10376160248986e-5	5.10378296750073e-5	5.10313356173624e-5	5.1040498024323e-5	5.10337326351247e-5	5.10347718084711e-5	5.10396478057933e-5	5.10318114638445e-5	5.10355415296246e-5	5.10473227879346e-5	5.10316082579872e-5	5.1025317253907e-5	5.10316082579872e-5	5.10473227879346e-5	5.10355415296246e-5	5.10318114638445e-5	5.10396478057933e-5	5.10347718084713e-5	5.10337326351246e-5	5.10404980243229e-5	5.10313356173623e-5	5.10378296750073e-5	5.10376160248987e-5	5.10324294391707e-5	5.10378534602298e-5	5.10372419971787e-5	5.10330262161723e-5	5.10370401559748e-5	5.10376873321738e-5
flux1:	0.635913693794129	5.67389108232127e-5	5.67368429529044e-5	5.67350851131932e-5	5.67382172411984e-5	5.6738264428386e-5	5.67349541859997e-5	5.67368682526056e-5	5.67392094844674e-5	5.67357170875506e-5	5.67354523580713e-5	5.67393745608875e-5	5.67369782930239e-5	5.673443045559e-5	5.67389310302178e-5	5.67382218024934e-5	5.67338362881842e-5	5.67384521580135e-5	5.67390765488979e-5	5.67331885394252e-5	5.67389103613905e-5	5.67390038945645e-5	5.67319675117465e-5	5.67421478228265e-5	5.67344468346714e-5	5.67357636130593e-5	5.67411793622633e-5	5.67324157707744e-5	5.67365029541527e-5	5.67497490103824e-5	5.67322218911926e-5	5.67251275458489e-5	5.67322218911927e-5	5.67497490103825e-5	5.67365029541528e-5	5.67324157707743e-5	5.67411793622634e-5	5.67357636130594e-5	5.67344468346713e-5	5.67421478228266e-5	5.67319675117465e-5	5.67390038945645e-5	5.67389103613904e-5	5.67331885394252e-5	5.67390765488979e-5	5.67384521580136e-5	5.67338362881841e-5	5.67382218024935e-5	5.67389310302177e-5
flux1:	0.636176142697882	6.30213814949293e-5	6.3019078571296e-5	6.30170949679855e-5	6.3020592441355e-5	6.30206616711727e-5	6.30169660927632e-5	6.30190841616815e-5	6.30216973767865e-5	6.30178287033935e-5	6.30175223116385e-5	6.30218585578208e-5	6.30192254781082e-5	6.30164172617147e-5	6.30213555979871e-5	6.30205744128968e-5	6.30157900628739e-5	6.30208422005341e-5	6.30214717169894e-5	6.30150862400656e-5	6.30213962072067e-5	6.30213425136668e-5	6.30137250123818e-5	6.30250263279787e-5	6.30162792489862e-5	6.3017917138013e-5	6.30239231291121e-5	6.30141376979245e-5	6.30186119749676e-5	6.30334835308322e-5	6.30139547327675e-5	6.30059682631855e-5	6.30139547327675e-5	6.30334835308323e-5	6.30186119749677e-5	6.30141376979244e-5	6.30239231291119e-5	6.3017917138013e-5	6.30162792489862e-5	6.30250263279787e-5	6.30137250123818e-5	6.30213425136668e-5	6.30213962072067e-5	6.30150862400656e-5	6.30214717169895e-5	6.30208422005342e-5	6.30157900628738e-5	6.30205744128969e-5	6.30213555979869e-5
flux1:	0.636438591601635	6.99376788030474e-5	6.99351169566417e-5	6.99328916364177e-5	6.99367877495236e-5	6.99368759947579e-5	6.99327630327625e-5	6.99351072265923e-5	6.99380115968812e-5	6.99337322557987e-5	6.99333866076527e-5	6.99381703481752e-5	6.99352751451326e-5	6.99321904547542e-5	6.99376047079839e-5	6.99367375963125e-5	6.99315263056023e-5	6.99370562108388e-5	6.99376797313407e-5	6.99307599539422e-5	6.99377180563027e-5	6.99374866932949e-5	6.99292446627022e-5	6.99417799669971e-5	6.99318673775211e-5	6.99338734351917e-5	6.99405225145754e-5	6.99296150208335e-5	6.99345086080738e-5	6.99511791463876e-5	6.99294432133076e-5	6.99204694667768e-5	6.99294432133076e-5	6.99511791463876e-5	6.99345086080738e-5	6.99296150208334e-5	6.99405225145755e-5	6.99338734351917e-5	6.9931867377521e-5	6.9941779966997e-5	6.99292446627022e-5	6.9937486693295e-5	6.99377180563027e-5	6.99307599539422e-5	6.99376797313408e-5	6.99370562108389e-5	6.99315263056023e-5	6.99367375963125e-5	6.99376047079838e-5
flux1:	0.636701040505389	7.75444752134381e-5	7.75416285554853e-5	7.75391481689502e-5	7.75434771025442e-5	7.75435780374676e-5	7.75390163811969e-5	7.75416120497942e-5	7.75448242190104e-5	7.75400976365679e-5	7.75397191401759e-5	7.75449839812863e-5	7.75417967928798e-5	7.75384220902495e-5	7.75443539530028e-5	7.75433817565008e-5	7.75377149082952e-5	7.75437704007778e-5	7.7544372574393e-5	7.75368778061737e-5	7.75445523679763e-5	7.75441092270433e-5	7.75351936849829e-5	7.75490868583508e-5	7.75378802470075e-5	7.75403049229146e-5	7.75476520170569e-5	7.75355169740083e-5	7.7540864450443e-5	7.75595205396696e-5	7.75353546920811e-5	7.75252922250908e-5	7.75353546920812e-5	7.75595205396696e-5	7.75408644504432e-5	7.75355169740082e-5	7.75476520170568e-5	7.75403049229146e-5	7.75378802470075e-5	7.75490868583507e-5	7.75351936849829e-5	7.75441092270435e-5	7.75445523679762e-5	7.75368778061738e-5	7.7544372574393e-5	7.75437704007779e-5	7.75377149082951e-5	7.75433817565008e-5	7.75443539530027e-5
flux1:	0.636963489409142	8.59027053421572e-5	8.58995461610269e-5	8.58968009878485e-5	8.59015971453721e-5	8.59017004112508e-5	8.58966604945117e-5	8.58995364987317e-5	8.59030694279006e-5	8.58978570932331e-5	8.58974572233461e-5	8.59032361749238e-5	8.58997218524181e-5	8.58960472847556e-5	8.59025421952895e-5	8.59014392913916e-5	8.58952881943055e-5	8.59019245126358e-5	8.59024846982767e-5	8.58943698620289e-5	8.59028389541766e-5	8.59021458731026e-5	8.58925011942011e-5	8.59078881334171e-5	8.58952497708981e-5	8.58981466743532e-5	8.59062484619938e-5	8.58927756001151e-5	8.58986140210015e-5	8.59194555642735e-5	8.58926187242867e-5	8.58813599473933e-5	8.58926187242868e-5	8.59194555642736e-5	8.58986140210014e-5	8.58927756001149e-5	8.59062484619938e-5	8.58981466743534e-5	8.58952497708981e-5	8.59078881334171e-5	8.58925011942011e-5	8.59021458731025e-5	8.59028389541765e-5	8.58943698620289e-5	8.59024846982767e-5	8.59019245126359e-5	8.58952881943054e-5	8.59014392913916e-5	8.59025421952894e-5
flux1:	0.637225938312895	9.5077802570534e-5	9.50743016691598e-5	9.5071286737609e-5	9.50765839033374e-5	9.50766743582338e-5	9.50711295478726e-5	9.50743184811269e-5	9.50781801436508e-5	9.50724419792787e-5	9.50720384350325e-5	9.50783629957646e-5	9.5074480346266e-5	9.50705010446172e-5	9.5077608342272e-5	9.50763412251736e-5	9.50696776668013e-5	9.50769586565895e-5	9.50774497069593e-5	9.50686647950237e-5	9.50780178049353e-5	9.50770321145549e-5	9.50665948476801e-5	9.5083624697944e-5	9.50694075398544e-5	9.5072833139562e-5	9.508174767652e-5	9.50668225340902e-5	9.50731915331227e-5	9.50964319686114e-5	9.50666637637933e-5	9.50540951477842e-5	9.50666637637933e-5	9.50964319686114e-5	9.50731915331226e-5	9.506682253409e-5	9.508174767652e-5	9.50728331395623e-5	9.5069407539854e-5	9.5083624697944e-5	9.50665948476801e-5	9.50770321145549e-5	9.50780178049353e-5	9.50686647950237e-5	9.50774497069592e-5	9.50769586565895e-5	9.50696776668013e-5	9.50763412251737e-5	9.50776083422717e-5
flux1:	0.637488387216649	1.05139940362558e-4	1.0513606755615e-4	1.05132783835825e-4	1.05138614146318e-4	1.05138671122857e-4	1.05132599085433e-4	1.05136137412211e-4	1.0514032935073e-4	1.05134024222293e-4	1.05133642160685e-4	1.05140541235427e-4	1.05136242261835e-4	1.051319598045e-4	1.05139732816732e-4	1.05138258546471e-4	1.05131055471886e-4	1.05139054847645e-4	1.05139441737463e-4	1.05129931268727e-4	1.05140270620029e-4	1.05138944616134e-4	1.05127642203935e-4	1.0514647870424e-4	1.05130526310316e-4	1.0513453957223e-4	1.05144325875081e-4	1.05127830490509e-4	1.05134772366911e-4	1.05160638831185e-4	1.05127658572417e-4	1.05113660907312e-4	1.05127658572417e-4	1.05160638831185e-4	1.05134772366911e-4	1.05127830490508e-4	1.05144325875081e-4	1.05134539572231e-4	1.05130526310316e-4	1.0514647870424e-4	1.05127642203935e-4	1.05138944616134e-4	1.05140270620029e-4	1.05129931268726e-4	1.05139441737463e-4	1.05139054847645e-4	1.05131055471886e-4	1.05138258546471e-4	1.05139732816732e-4
flux1:	0.637750836120402	1.16164277450651e-4	1.16160002240037e-4	1.16156457880923e-4	1.16162850607596e-4	1.16162847205041e-4	1.16156231441505e-4	1.16160159532662e-4	1.16164675296609e-4	1.16157761671988e-4	1.16157434994339e-4	1.16164933644708e-4	1.16160162804167e-4	1.16155586834134e-4	1.16164082880446e-4	1.16162347417776e-4	1.16154579738378e-4	1.16163382399358e-4	1.16163620702674e-4	1.16153323197045e-4	1.16164766205499e-4	1.16163046536606e-4	1.16150795955669e-4	1.16171618895919e-4	1.16153765348835e-4	1.16158427323538e-4	1.16169144920473e-4	1.16150958613261e-4	1.16158518400419e-4	1.16187251871722e-4	1.16150757497921e-4	1.16135206192025e-4	1.16150757497921e-4	1.16187251871722e-4	1.16158518400419e-4	1.16150958613261e-4	1.16169144920473e-4	1.16158427323538e-4	1.16153765348835e-4	1.16171618895919e-4	1.16150795955669e-4	1.16163046536606e-4	1.16164766205499e-4	1.16153323197045e-4	1.16163620702674e-4	1.16163382399359e-4	1.16154579738377e-4	1.16162347417776e-4	1.16164082880446e-4
flux1:	0.638013285024155	1.28231205941594e-4	1.28226498371807e-4	1.28222709957616e-4	1.28229690106014e-4	1.28229592544588e-4	1.28222424074698e-4	1.28226786121277e-4	1.28231609611112e-4	1.28224046374249e-4	1.28223819038212e-4	1.28231937074269e-4	1.28226630577858e-4	1.28221780555846e-4	1.28231060855348e-4	1.28228997306716e-4	1.28220642840608e-4	1.28230346216113e-4	1.28230380443608e-4	1.2821922793274e-4	1.28231908777991e-4	1.28229735740819e-4	1.28216442087166e-4	1.28239448871666e-4	1.28219518674337e-4	1.2822489205058e-4	1.28236600509875e-4	1.28216600731107e-4	1.28224826243623e-4	1.2825668168779e-4	1.28216348667793e-4	1.28199114069376e-4	1.28216348667793e-4	1.2825668168779e-4	1.28224826243623e-4	1.28216600731107e-4	1.28236600509875e-4	1.2822489205058e-4	1.28219518674337e-4	1.28239448871666e-4	1.28216442087167e-4	1.28229735740819e-4	1.28231908777991e-4	1.2821922793274e-4	1.28230380443608e-4	1.28230346216113e-4	1.28220642840608e-4	1.28228997306716e-4	1.28231060855348e-4
flux1:	0.638275733927908	1.41426601274673e-4	1.41421432980919e-4	1.41417426760444e-4	1.41425013500757e-4	1.41424780566444e-4	1.41417059735846e-4	1.41421903526661e-4	1.41427007277762e-4	1.41418754696218e-4	1.41418682021783e-4	1.41427432450434e-4	1.41421517627638e-4	1.41416424694462e-4	1.4142655416632e-4	1.41424080969863e-4	1.41415121509741e-4	1.41425836905135e-4	1.41425598719186e-4	1.41413516313625e-4	1.4142758809901e-4	1.41424894835259e-4	1.41410449886364e-4	1.41435857193891e-4	1.41413665119899e-4	1.41419813766793e-4	1.41432572215257e-4	1.41410635442046e-4	1.41419577298596e-4	1.41454823846372e-4	1.41410304025574e-4	1.4139125174477e-4	1.41410304025574e-4	1.41454823846372e-4	1.41419577298596e-4	1.41410635442046e-4	1.41432572215257e-4	1.41419813766793e-4	1.41413665119899e-4	1.41435857193891e-4	1.41410449886364e-4	1.41424894835259e-4	1.4142758809901e-4	1.41413516313625e-4	1.41425598719186e-4	1.41425836905135e-4	1.4141512150974e-4	1.41424080969863e-4	1.41426554166319e-4
flux1:	0.638538182831662	1.55842072839732e-4	1.55836418273787e-4	1.55832231330941e-4	1.55840436284347e-4	1.5584001889108e-4	1.55831757264944e-4	1.55837133818144e-4	1.55842477264017e-4	1.55833498101741e-4	1.55833648036355e-4	1.55843035390778e-4	1.55836430141905e-4	1.55831139055667e-4	1.55842186005334e-4	1.5583920509532e-4	1.5582962759371e-4	1.55841481504481e-4	1.55840887837296e-4	1.55827793370967e-4	1.55843430235961e-4	1.55840141826349e-4	1.55824422617341e-4	1.55852468143028e-4	1.55827819010652e-4	1.55834807537194e-4	1.55848674182741e-4	1.55824676824417e-4	1.55834388444434e-4	1.55873309635235e-4	1.5582423001165e-4	1.55803221215088e-4	1.5582423001165e-4	1.55873309635235e-4	1.55834388444434e-4	1.55824676824417e-4	1.55848674182741e-4	1.55834807537194e-4	1.55827819010652e-4	1.55852468143028e-4	1.55824422617341e-4	1.55840141826349e-4	1.5584343023596e-4	1.55827793370967e-4	1.55840887837296e-4	1.55841481504481e-4	1.5582962759371e-4	1.5583920509532e-4	1.55842186005334e-4
flux1:	0.638800631735415	1.71575213933657e-4	1.71569051753075e-4	1.71564733075035e-4	1.71573558491097e-4	1.71572899384128e-4	1.71564121682242e-4	1.7157008472776e-4	1.7157561248809e-4	1.71565873246152e-4	1.71566327551948e-4	1.71576346135571e-4	1.71568958493722e-4	1.71563529599063e-4	1.71575565287964e-4	1.71571960281177e-4	1.71561758135859e-4	1.71574893493908e-4	1.71573844602069e-4	1.71559648374953e-4	1.71577047617052e-4	1.71573080071719e-4	1.71555947529775e-4	1.71586891788491e-4	1.71559580125052e-4	1.71567473492169e-4	1.71582505166087e-4	1.71556324443082e-4	1.7156686201624e-4	1.71609756149566e-4	1.71555717561065e-4	1.71532609206634e-4	1.71555717561066e-4	1.71609756149566e-4	1.7156686201624e-4	1.71556324443082e-4	1.71582505166086e-4	1.71567473492169e-4	1.71559580125052e-4	1.71586891788491e-4	1.71555947529775e-4	1.71573080071719e-4	1.71577047617052e-4	1.71559648374952e-4	1.71573844602069e-4	1.71574893493908e-4	1.71561758135859e-4	1.71571960281177e-4	1.71575565287964e-4
flux1:	0.639063080639168	1.88729849601074e-4	1.887231641918e-4	1.88718775595336e-4	1.88728212466716e-4	1.88727246085845e-4	1.88717992105696e-4	1.88724597423652e-4	1.88730237667511e-4	1.88719709925842e-4	1.88720565251247e-4	1.88731197339321e-4	1.88722925160485e-4	1.88717436339208e-4	1.88730534441462e-4	1.88726168894375e-4	1.88715343309142e-4	1.88729920623263e-4	1.88728298120228e-4	1.88712902759177e-4	1.88732286914403e-4	1.88727546062584e-4	1.88708843749333e-4	1.88742971914397e-4	1.88712781474367e-4	1.88721644701147e-4	1.88737896436669e-4	1.88709411186492e-4	1.88720833615071e-4	1.88768014256722e-4	1.88708589958271e-4	1.88683234932561e-4	1.88708589958271e-4	1.88768014256722e-4	1.88720833615071e-4	1.88709411186492e-4	1.88737896436669e-4	1.88721644701148e-4	1.88712781474367e-4	1.88742971914397e-4	1.88708843749332e-4	1.88727546062584e-4	1.88732286914403e-4	1.88712902759177e-4	1.88728298120228e-4	1.88729920623263e-4	1.88715343309142e-4	1.88726168894375e-4	1.88730534441461e-4
flux1:	0.639325529542921	2.0741628076883e-4	2.07409063859195e-4	2.07404680738319e-4	2.0741470690975e-4	2.07413359423981e-4	2.07403685890972e-4	2.07410990520803e-4	2.07416653458495e-4	2.07405315281328e-4	2.07406684080279e-4	2.07417898131557e-4	2.07408628926883e-4	2.07403177472029e-4	2.07417413428744e-4	2.0741212921859e-4	2.07400690606311e-4	2.07416888957743e-4	2.07414553874086e-4	2.0739785432972e-4	2.07419473153822e-4	2.07413853440156e-4	2.07393406457123e-4	2.07431030202011e-4	2.07397733299864e-4	2.07407631311978e-4	2.07425155976245e-4	2.07394247334726e-4	2.07406616150321e-4	2.07458412845923e-4	2.07393146952933e-4	2.0736539406935e-4	2.07393146952933e-4	2.07458412845923e-4	2.07406616150321e-4	2.07394247334725e-4	2.07425155976245e-4	2.07407631311979e-4	2.07397733299864e-4	2.07431030202011e-4	2.07393406457123e-4	2.07413853440156e-4	2.07419473153822e-4	2.0739785432972e-4	2.07414553874086e-4	2.07416888957744e-4	2.07400690606311e-4	2.0741212921859e-4	2.07417413428744e-4
flux1:	0.639587978446675	2.27751522945162e-4	2.27743775256426e-4	2.27739487120057e-4	2.2775006545845e-4	2.27748254974484e-4	2.27738237252726e-4	2.2774629859861e-4	2.27751875156875e-4	2.2773971251394e-4	2.27741723778842e-4	2.27753472718692e-4	2.27743083637051e-4	2.27737787986381e-4	2.27753238275922e-4	2.27746854161623e-4	2.27734823548204e-4	2.27752841402425e-4	2.27749632331304e-4	2.27731516025996e-4	2.27755648312172e-4	2.27749031512069e-4	2.27726645628214e-4	2.27768104932777e-4	2.27731461550063e-4	2.27742459224169e-4	2.27761307220576e-4	2.27727859121178e-4	2.27741238378716e-4	2.27797997631634e-4	2.277264034031e-4	2.27696097214874e-4	2.277264034031e-4	2.27797997631634e-4	2.27741238378716e-4	2.27727859121178e-4	2.27761307220576e-4	2.2774245922417e-4	2.27731461550063e-4	2.27768104932777e-4	2.27726645628214e-4	2.27749031512069e-4	2.27755648312171e-4	2.27731516025996e-4	2.27749632331304e-4	2.27752841402425e-4	2.27734823548205e-4	2.27746854161623e-4	2.27753238275922e-4
flux1:	0.639850427350428	2.49859537614773e-4	2.49851270480945e-4	2.49847181257536e-4	2.49858257958486e-4	2.49855894894492e-4	2.49845628487993e-4	2.49854503357776e-4	2.4985986409202e-4	2.49846872237144e-4	2.49849672016593e-4	2.4986189166075e-4	2.49850249622153e-4	2.49845250882523e-4	2.49861992233621e-4	2.49854302653687e-4	2.4984171303327e-4	2.49861768831071e-4	2.49857500223433e-4	2.49837847361241e-4	2.49864802525153e-4	2.49857056397153e-4	2.49832517460316e-4	2.49878182337074e-4	2.49837938962853e-4	2.49850101425858e-4	2.49870320482919e-4	2.49834219912545e-4	2.49848676066305e-4	2.49910762640384e-4	2.49832320573532e-4	2.49799300952843e-4	2.49832320573532e-4	2.49910762640384e-4	2.49848676066306e-4	2.49834219912545e-4	2.49870320482919e-4	2.49850101425858e-4	2.49837938962853e-4	2.49878182337074e-4	2.49832517460316e-4	2.49857056397153e-4	2.49864802525153e-4	2.49837847361241e-4	2.49857500223433e-4	2.49861768831072e-4	2.4984171303327e-4	2.49854302653687e-4	2.49861992233621e-4
flux1:	0.640112876254181	2.7387145432017e-4	2.73862691198667e-4	2.73858919295538e-4	2.73870422407761e-4	2.73867410011387e-4	2.73857011784492e-4	2.73866755411315e-4	2.73871749704798e-4	2.73857934443921e-4	2.73861686123262e-4	2.7387429381759e-4	2.73861255789374e-4	2.73856718980974e-4	2.7387482756444e-4	2.73865601727953e-4	2.73852499312047e-4	2.73874831806443e-4	2.73869292486135e-4	2.73847976530473e-4	2.73878095889926e-4	2.73869072788719e-4	2.73842146483858e-4	2.73892418574476e-4	2.73848306739312e-4	2.73861699985232e-4	2.73883335046524e-4	2.73844471993337e-4	2.73860073761449e-4	2.73927872370948e-4	2.73842028077818e-4	2.73806129510462e-4	2.73842028077818e-4	2.73927872370948e-4	2.73860073761449e-4	2.73844471993337e-4	2.73883335046524e-4	2.73861699985232e-4	2.73848306739312e-4	2.73892418574476e-4	2.73842146483858e-4	2.73869072788719e-4	2.73878095889925e-4	2.73847976530474e-4	2.73869292486135e-4	2.73874831806444e-4	2.73852499312047e-4	2.73865601727953e-4	2.73874827564439e-4
flux1:	0.640375325157934	2.99925781280294e-4	2.99916559065717e-4	2.99913237184131e-4	2.99925075436704e-4	2.99921310412661e-4	2.99910919460826e-4	2.99921584568326e-4	2.99926040161775e-4	2.9991141893414e-4	2.99916303266015e-4	2.99929196821725e-4	2.9991461021957e-4	2.99910725169031e-4	2.99930275812587e-4	2.99919257136241e-4	2.99905702432772e-4	2.99930570743567e-4	2.99923522716605e-4	2.99900411035326e-4	2.99934068710597e-4	2.9992360419022e-4	2.99894036206395e-4	2.99949350193776e-4	2.99901084660122e-4	2.99915776549708e-4	2.99938869777045e-4	2.9989713680471e-4	2.99913955030378e-4	2.999878724796e-4	2.99894034315465e-4	2.99855084860159e-4	2.99894034315464e-4	2.999878724796e-4	2.99913955030377e-4	2.9989713680471e-4	2.99938869777045e-4	2.99915776549708e-4	2.99901084660121e-4	2.99949350193775e-4	2.99894036206395e-4	2.9992360419022e-4	2.99934068710597e-4	2.99900411035326e-4	2.99923522716605e-4	2.99930570743567e-4	2.99905702432771e-4	2.99919257136241e-4	2.99930275812587e-4
flux1:	0.640637774061688	3.28168602259364e-4	3.28158972306407e-4	3.28156247028665e-4	3.28168309045844e-4	3.28163682244349e-4	3.2815346035195e-4	3.28165096334696e-4	3.28168819220346e-4	3.28153421910488e-4	3.28159636793495e-4	3.28172693798565e-4	3.28156396983999e-4	3.28153378798187e-4	3.28174444277242e-4	3.28161350215608e-4	3.28147418868739e-4	3.28175102233631e-4	3.28166279867704e-4	3.28141234538441e-4	3.28178837900243e-4	3.2816674934253e-4	3.28134266007483e-4	3.28195090785444e-4	3.28142367361508e-4	3.28158429070354e-4	3.28183019969078e-4	3.28138311352851e-4	3.28156418872343e-4	3.28236886705414e-4	3.28134423119467e-4	3.28092242982133e-4	3.28134423119467e-4	3.28236886705414e-4	3.28156418872343e-4	3.28138311352851e-4	3.28183019969078e-4	3.28158429070354e-4	3.28142367361508e-4	3.28195090785444e-4	3.28134266007483e-4	3.28166749342531e-4	3.28178837900243e-4	3.28141234538442e-4	3.28166279867703e-4	3.28175102233631e-4	3.28147418868739e-4	3.28161350215609e-4	3.28174444277242e-4
flux1:	0.640900222965441	3.58753757265268e-4	3.58743786024092e-4	3.58741817205736e-4	3.5875397118985e-4	3.58748368293372e-4	3.58738499924748e-4	3.58751152224508e-4	3.58753926926342e-4	3.58737796321097e-4	3.5874555633727e-4	3.58758633922882e-4	3.58740456758217e-4	3.58738545816552e-4	3.58761196280992e-4	3.58745718588937e-4	3.58731501907353e-4	3.58762299117141e-4	3.58751408766714e-4	3.58724287527862e-4	3.58766277123655e-4	3.58752362432092e-4	3.58716671867688e-4	3.58783511408155e-4	3.58726004358453e-4	3.5874351233764e-4	3.58769638008882e-4	3.58721848372454e-4	3.58741319901442e-4	3.58828797618321e-4	3.58717034198741e-4	3.58671433875347e-4	3.58717034198741e-4	3.58828797618321e-4	3.58741319901442e-4	3.58721848372454e-4	3.58769638008882e-4	3.5874351233764e-4	3.58726004358453e-4	3.58783511408155e-4	3.58716671867688e-4	3.58752362432092e-4	3.58766277123655e-4	3.58724287527862e-4	3.58751408766714e-4	3.58762299117141e-4	3.58731501907353e-4	3.58745718588938e-4	3.58761196280991e-4
flux1:	0.641162671869194	3.91843004527235e-4	3.91832773696635e-4	3.91831733714264e-4	3.91843827668418e-4	3.91837129801439e-4	3.9182782158464e-4	3.91841531349627e-4	3.91843121596593e-4	3.91826313401387e-4	3.91835849136958e-4	3.91848784272137e-4	3.91828548683446e-4	3.91828010096012e-4	3.91852312698646e-4	3.91834118153854e-4	3.91819723254662e-4	3.91853951770375e-4	3.91840671918978e-4	3.91811329243955e-4	3.91858178140125e-4	3.91842214543402e-4	3.91803008387001e-4	3.91876402244545e-4	3.91813761278228e-4	3.91832799787354e-4	3.91860495307314e-4	3.91809517705562e-4	3.91830429756666e-4	3.9192540864439e-4	3.91803624832898e-4	3.91754402779818e-4	3.91803624832898e-4	3.91925408644389e-4	3.91830429756665e-4	3.91809517705562e-4	3.91860495307314e-4	3.91832799787354e-4	3.91813761278228e-4	3.91876402244545e-4	3.91803008387001e-4	3.91842214543402e-4	3.91858178140125e-4	3.91811329243954e-4	3.91840671918978e-4	3.91853951770375e-4	3.91819723254662e-4	3.91834118153854e-4	3.91852312698646e-4
flux1:	0.641425120772948	4.27606161080686e-4	4.2759576719143e-4	4.27595840113952e-4	4.27607702662651e-4	4.27599786838505e-4	4.2759126651827e-4	4.27606070635503e-4	4.27606220417341e-4	4.27588802750171e-4	4.27600359938407e-4	4.27612970316259e-4	4.27590490805629e-4	4.27591613297268e-4	4.27617632093008e-4	4.27596363693187e-4	4.27581913191011e-4	4.27619907952187e-4	4.27603889936353e-4	4.27572178201168e-4	4.27624390688545e-4	4.27606133701012e-4	4.27563089427034e-4	4.27643612822654e-4	4.27575459650381e-4	4.27596123915758e-4	4.27625422836533e-4	4.27571146238622e-4	4.27593577083911e-4	4.27696584702138e-4	4.27564010157736e-4	4.27510949956114e-4	4.27564010157736e-4	4.27696584702138e-4	4.27593577083911e-4	4.27571146238621e-4	4.27625422836533e-4	4.27596123915758e-4	4.2757545965038e-4	4.27643612822655e-4	4.27563089427034e-4	4.27606133701012e-4	4.27624390688545e-4	4.27572178201167e-4	4.27603889936353e-4	4.27619907952187e-4	4.27581913191011e-4	4.27596363693188e-4	4.27617632093008e-4
flux1:	0.641687569676701	4.66221219172901e-4	4.66210772526519e-4	4.66212153293605e-4	4.66223595140893e-4	4.66214334452116e-4	4.66206849309183e-4	4.66222780898982e-4	4.66221215875347e-4	4.66203268165547e-4	4.66217106704715e-4	4.66229192269731e-4	4.66204276310308e-4	4.66207370507222e-4	4.66235166692567e-4	4.66210445326239e-4	4.66196076503151e-4	4.66238188448868e-4	4.66219057817334e-4	4.66184828524213e-4	4.66242938147775e-4	4.66222120735327e-4	4.66174904597688e-4	4.6626316802832e-4	4.66189092489874e-4	4.66211492530567e-4	4.66242427491076e-4	4.66184733630699e-4	4.66208763323273e-4	4.66320368670309e-4	4.66176179267876e-4	4.66119046258613e-4	4.66176179267876e-4	4.66320368670309e-4	4.66208763323273e-4	4.66184733630699e-4	4.66242427491077e-4	4.66211492530567e-4	4.66189092489874e-4	4.6626316802832e-4	4.66174904597688e-4	4.66222120735326e-4	4.66242938147774e-4	4.66184828524213e-4	4.66219057817333e-4	4.66238188448868e-4	4.66196076503151e-4	4.66210445326239e-4	4.66235166692567e-4
flux1:	0.641950018580454	5.07874435600761e-4	5.07864058507876e-4	5.07866952212869e-4	5.07877768254333e-4	5.0786703170948e-4	5.078608464667e-4	5.07877935922325e-4	5.07874365136075e-4	5.07855976368637e-4	5.0787236928147e-4	5.0788371442891e-4	5.07856162671014e-4	5.07861558786066e-4	5.07891191345591e-4	5.07862617917878e-4	5.07848481319624e-4	5.07895075656629e-4	5.07872434203779e-4	5.07835539217377e-4	5.07900106107685e-4	5.07876438106791e-4	5.07824708706909e-4	5.07921357034569e-4	5.07840912812276e-4	5.07865177963263e-4	5.07897781392425e-4	5.07836540967681e-4	5.07862251436033e-4	5.07983070805679e-4	5.07826384263026e-4	5.0776492164136e-4	5.07826384263026e-4	5.07983070805679e-4	5.07862251436033e-4	5.0783654096768e-4	5.07897781392425e-4	5.07865177963263e-4	5.07840912812276e-4	5.0792135703457e-4	5.07824708706909e-4	5.07876438106791e-4	5.07900106107685e-4	5.07835539217377e-4	5.07872434203779e-4	5.07895075656629e-4	5.07848481319624e-4	5.07862617917879e-4	5.07891191345591e-4
flux1:	0.642212467484207	5.52760390999989e-4	5.52750215287163e-4	5.52754836671423e-4	5.52764808748918e-4	5.52752460660331e-4	5.52747854921749e-4	5.52766131565512e-4	5.52760249391084e-4	5.52741515656233e-4	5.5276074806887e-4	5.52771124524625e-4	5.52740730739034e-4	5.52748775674451e-4	5.52780302494151e-4	5.52747460470071e-4	5.52733717888144e-4	5.5278517215304e-4	5.52758600647047e-4	5.52718893394804e-4	5.52790500898642e-4	5.52763668733218e-4	5.52707081199821e-4	5.52812792184701e-4	5.52725492131929e-4	5.52751776277013e-4	5.52786081164771e-4	5.52721149388961e-4	5.52748624616857e-4	5.52879328137492e-4	5.52709199273805e-4	5.52643123647346e-4	5.52709199273806e-4	5.52879328137492e-4	5.52748624616857e-4	5.52721149388961e-4	5.52786081164771e-4	5.52751776277013e-4	5.52725492131929e-4	5.52812792184701e-4	5.52707081199821e-4	5.52763668733217e-4	5.52790500898642e-4	5.52718893394804e-4	5.52758600647047e-4	5.5278517215304e-4	5.52733717888143e-4	5.52747460470071e-4	5.52780302494151e-4
flux1:	0.642474916387961	6.01082016030096e-4	6.01072179814631e-4	6.01078753085016e-4	6.01087653341954e-4	6.01073552176468e-4	6.01070817472218e-4	6.01090311881942e-4	6.01081800120918e-4	6.0106282145267e-4	6.01085189679734e-4	6.01094360042634e-4	6.0106091072898e-4	6.01071964639896e-4	6.01105444136045e-4	6.01067902444278e-4	6.0105472426172e-4	6.01111426236077e-4	6.01080487839863e-4	6.01037824425092e-4	6.01117075055621e-4	6.01086741790667e-4	6.01024952537355e-4	6.0114043479265e-4	6.01045745921781e-4	6.0107423342898e-4	6.01110274134347e-4	6.01041485660888e-4	6.01070811963376e-4	6.01212130789213e-4	6.01027546429062e-4	6.00956542860154e-4	6.01027546429062e-4	6.01212130789213e-4	6.01070811963376e-4	6.01041485660887e-4	6.01110274134347e-4	6.0107423342898e-4	6.01045745921781e-4	6.01140434792649e-4	6.01024952537355e-4	6.01086741790666e-4	6.01117075055621e-4	6.01037824425091e-4	6.01080487839862e-4	6.01111426236077e-4	6.0105472426172e-4	6.01067902444278e-4	6.01105444136045e-4
flux1:	0.642737365291714	6.53050581338419e-4	6.53041225106053e-4	6.53049984185779e-4	6.53057578947411e-4	6.53041575566073e-4	6.53041012102648e-4	6.53061759138628e-4	6.53050289157855e-4	6.53031165674301e-4	6.53056976501985e-4	6.53064698400676e-4	6.53027971995113e-4	6.53042404383812e-4	6.53077897680086e-4	6.53035213900712e-4	6.53022775802147e-4	6.53085121349814e-4	6.53049365707215e-4	6.53003605882797e-4	6.53091116634922e-4	6.53056922397156e-4	6.52989594401796e-4	6.53115584764763e-4	6.53012922954612e-4	6.53043835283779e-4	6.53081648342962e-4	6.5300881161219e-4	6.53040078015478e-4	6.53192812115875e-4	6.52992685665556e-4	6.52916402237977e-4	6.52992685665556e-4	6.53192812115874e-4	6.53040078015478e-4	6.5300881161219e-4	6.53081648342962e-4	6.53043835283779e-4	6.53012922954612e-4	6.53115584764763e-4	6.52989594401797e-4	6.53056922397155e-4	6.53091116634922e-4	6.53003605882798e-4	6.53049365707215e-4	6.53085121349814e-4	6.53022775802147e-4	6.53035213900711e-4	6.53077897680086e-4
flux1:	0.642999814195467	7.0888564814652e-4	7.08876910206348e-4	7.08888099520672e-4	7.08894153589276e-4	7.08876088823331e-4	7.08878002063973e-4	7.08900044596949e-4	7.08885279391384e-4	7.0886610678276e-4	7.08895677042225e-4	7.08901707826525e-4	7.08861473454207e-4	7.08879658891804e-4	7.08917232556762e-4	7.08868956298006e-4	7.08857435370955e-4	7.08925826275291e-4	7.08884794205967e-4	7.08835802158682e-4	7.08932199262593e-4	7.0889376204665e-4	7.08820570573975e-4	7.08957830907317e-4	7.08846555405701e-4	7.08880158332382e-4	7.08919783224606e-4	7.08842674307225e-4	7.08875973036106e-4	7.09040999502776e-4	7.08824165239949e-4	7.08742207210652e-4	7.08824165239949e-4	7.09040999502776e-4	7.08875973036105e-4	7.08842674307224e-4	7.08919783224605e-4	7.08880158332383e-4	7.088465554057e-4	7.08957830907317e-4	7.08820570573975e-4	7.08893762046649e-4	7.08932199262593e-4	7.08835802158683e-4	7.08884794205967e-4	7.08925826275291e-4	7.08857435370955e-4	7.08868956298006e-4	7.08917232556762e-4
flux1:	0.64326226309922	7.68814976281036e-4	7.68806987713724e-4	7.68820863595218e-4	7.68825144816185e-4	7.68804846354987e-4	7.68809543577108e-4	7.68832936882483e-4	7.68814532936285e-4	7.68795397383872e-4	7.68829053902239e-4	7.68833155755282e-4	7.68789171489892e-4	7.68811485088652e-4	7.68851214420346e-4	7.68796890772734e-4	7.68786461057611e-4	7.68861302941723e-4	7.68814531657299e-4	7.68762176558064e-4	7.68868089772368e-4	7.68825006636294e-4	7.68745645302135e-4	7.68894958762249e-4	7.68774366574513e-4	7.68810977946066e-4	7.68852457770255e-4	7.68770813810837e-4	7.68806240882258e-4	7.68984522646808e-4	7.68749729779535e-4	7.68661653398232e-4	7.68749729779535e-4	7.68984522646808e-4	7.68806240882257e-4	7.68770813810837e-4	7.68852457770255e-4	7.68810977946067e-4	7.68774366574514e-4	7.68894958762249e-4	7.68745645302135e-4	7.68825006636294e-4	7.68868089772368e-4	7.68762176558064e-4	7.68814531657299e-4	7.68861302941723e-4	7.6878646105761e-4	7.68796890772734e-4	7.68851214420346e-4
flux1:	0.643524712002974	8.33074386472965e-4	8.33067265730768e-4	8.33084098503589e-4	8.33086382426835e-4	8.33063661028692e-4	8.33071448022853e-4	8.33096264766298e-4	8.33073873583028e-4	8.33054846231077e-4	8.33092926236375e-4	8.33094871560068e-4	8.3304688217489e-4	8.33073694959075e-4	8.33115667773807e-4	8.3305484071659e-4	8.33045668295752e-4	8.33127368711021e-4	8.33074397432258e-4	8.33018553716373e-4	8.33134610290892e-4	8.33086458926797e-4	8.33000645980129e-4	8.33162812813564e-4	8.33032133081878e-4	8.3307213099222e-4	8.33115513004479e-4	8.33029025398082e-4	8.33066681313399e-4	8.33259276139343e-4	8.33005182706818e-4	8.32910488808706e-4	8.33005182706819e-4	8.33259276139343e-4	8.33066681313399e-4	8.33029025398082e-4	8.33115513004479e-4	8.3307213099222e-4	8.33032133081878e-4	8.33162812813564e-4	8.33000645980129e-4	8.33086458926797e-4	8.33134610290892e-4	8.33018553716373e-4	8.33074397432258e-4	8.33127368711022e-4	8.33045668295752e-4	8.3305484071659e-4	8.33115667773806e-4
flux1:	0.643787160906727	9.01907573776753e-4	9.01901421134745e-4	9.01921497903485e-4	9.01921572337463e-4	9.01896217416162e-4	9.01907395502471e-4	9.01933731198389e-4	9.01907000375263e-4	9.01888131518482e-4	9.01930983557179e-4	9.01930560451231e-4	9.01878294673852e-4	9.01909969018689e-4	9.01954289867463e-4	9.01886505492415e-4	9.01878743243871e-4	9.01967710009839e-4	9.01908085831796e-4	9.01848633185559e-4	9.01975451651755e-4	9.0192179229697e-4	9.01829276975082e-4	9.02005109931123e-4	9.01863498421685e-4	9.01907329660525e-4	9.01952665620658e-4	9.01860973085526e-4	9.01900963606742e-4	9.02109033192113e-4	9.01834199895866e-4	9.01732327395651e-4	9.01834199895866e-4	9.02109033192113e-4	9.01900963606743e-4	9.01860973085525e-4	9.01952665620659e-4	9.01907329660525e-4	9.01863498421685e-4	9.02005109931122e-4	9.01829276975082e-4	9.0192179229697e-4	9.01975451651755e-4	9.01848633185559e-4	9.01908085831796e-4	9.01967710009839e-4	9.01878743243871e-4	9.01886505492415e-4	9.01954289867463e-4
flux1:	0.64404960981048	9.75565869012343e-4	9.75560761107137e-4	9.75584389233791e-4	9.75582058468632e-4	9.75553833155326e-4	9.75568696696839e-4	9.75596675475337e-4	9.75565249208419e-4	9.75546562396957e-4	9.75594547798472e-4	9.75591565423813e-4	9.75534732739249e-4	9.75571618064798e-4	9.75618412764632e-4	9.75543222177567e-4	9.75537004354848e-4	9.75633644227056e-4	9.75566928046846e-4	9.7550375109299e-4	9.75641935065923e-4	9.75582312697004e-4	9.75482881490831e-4	9.75673200965814e-4	9.75519734790966e-4	9.7556792339286e-4	9.75615269668445e-4	9.75517951406624e-4	9.75560388394054e-4	9.75785207393521e-4	9.75488091464381e-4	9.75378410901602e-4	9.75488091464381e-4	9.75785207393521e-4	9.75560388394054e-4	9.75517951406623e-4	9.75615269668444e-4	9.7556792339286e-4	9.75519734790966e-4	9.75673200965815e-4	9.7548288149083e-4	9.75582312697003e-4	9.75641935065921e-4	9.75503751092991e-4	9.75566928046845e-4	9.75633644227056e-4	9.75537004354848e-4	9.75543222177567e-4	9.75618412764631e-4
flux1:	0.644312058714234	0.00105430794521454	0.00105430392993755	0.00105433144114076	0.00105432652960472	0.00105429516543563	0.001054314000023	0.00105434378049489	0.00105430729942233	0.001054288785723	0.0010543422806147	0.00105433657420757	0.00105427486129139	0.00105431729020969	0.00105436671053876	0.00105428367229999	0.0010542791091352	0.00105438382686604	0.00105430959915793	0.00105424258685167	0.00105439271905019	0.00105432666577733	0.00105422014842907	0.00105442577748592	0.00105425945019505	0.00105431260588433	0.00105436202326293	0.00105425859242776	0.00105430359470776	0.00105454655945814	0.00105422550868018	0.00105410731598636	0.00105422550868018	0.00105454655945814	0.00105430359470776	0.00105425859242776	0.00105436202326293	0.00105431260588433	0.00105425945019505	0.00105442577748592	0.00105422014842907	0.00105432666577733	0.00105439271905019	0.00105424258685167	0.00105430959915793	0.00105438382686604	0.0010542791091352	0.00105428367229999	0.00105436671053876
flux1:	0.644574507617987	0.00113839946618302	0.00113839655821675	0.00113842831317244	0.00113842066828384	0.00113838585971657	0.00113840894118287	0.00113844072214825	0.00113839882246722	0.00113838043515178	0.00113843983299105	0.00113843126827578	0.00113836433517882	0.00113841262029718	0.00113846484866436	0.00113837353063656	0.00113837070319717	0.00113848390103828	0.00113840176723459	0.00113833081200458	0.00113849344871478	0.00113842048626859	0.00113830676131302	0.0011385285207465	0.001138348237923	0.00113840706422356	0.00113845861738818	0.00113834851510137	0.00113839620932371	0.00113865884603476	0.00113831209306235	0.00113818460373841	0.00113831209306235	0.00113865884603476	0.00113839620932371	0.00113834851510137	0.00113845861738818	0.00113840706422356	0.001138348237923	0.0011385285207465	0.00113830676131302	0.00113842048626859	0.00113849344871478	0.00113833081200458	0.00113840176723459	0.00113848390103828	0.00113837070319717	0.00113837353063656	0.00113846484866436
flux1:	0.64483695652174	0.00122811267436747	0.00122811085166377	0.00122814724492757	0.00122813673891391	0.00122809813792699	0.00122812573232581	0.00122815975803172	0.00122811206986176	0.00122809371981821	0.00122815943436619	0.00122814791110479	0.00122807538735292	0.00122812981893275	0.0012281850727946	0.00122808505328104	0.00122808400884044	0.00122820608651401	0.00122811568172901	0.00122804067842267	0.00122821634464218	0.00122813598681872	0.00122801498647457	0.00122825369011778	0.00122805826561851	0.00122812356737397	0.00122817732400351	0.00122805991418411	0.00122811043561916	0.00122839440777386	0.00122802006489067	0.00122788240879778	0.00122802006489067	0.00122839440777386	0.00122811043561916	0.00122805991418411	0.00122817732400351	0.00122812356737397	0.00122805826561851	0.00122825369011778	0.00122801498647457	0.00122813598681872	0.00122821634464218	0.00122804067842267	0.00122811568172901	0.00122820608651401	0.00122808400884044	0.00122808505328104	0.0012281850727946
flux1:	0.645099405425493	0.00132372591549279	0.00132372511698886	0.00132376658200027	0.00132375311247916	0.00132371032355785	0.00132374268820089	0.00132377925282111	0.00132372539783081	0.00132370695000979	0.00132377941862555	0.00132376487304162	0.00132368635385575	0.00132374719851381	0.00132380573427851	0.00132369660235533	0.00132369735056197	0.00132382870570207	0.00132372969852198	0.00132365054324107	0.00132383972874768	0.00132375148365309	0.00132362319787123	0.00132387964836074	0.00132366780132933	0.00132374049136059	0.00132379652082586	0.00132367108610697	0.00132372457932394	0.00132403169402029	0.00132362774849977	0.00132347896547709	0.00132362774849977	0.00132403169402029	0.00132372457932394	0.00132367108610697	0.00132379652082586	0.00132374049136059	0.00132366780132933	0.00132387964836074	0.00132362319787123	0.00132375148365309	0.00132383972874768	0.00132365054324107	0.00132372969852198	0.00132382870570207	0.00132369735056197	0.00132369660235533	0.00132380573427851
flux1:	0.645361854329247	0.00142552309753372	0.00142552322238295	0.00142557023625384	0.00142555372540613	0.00142550630125932	0.00142554368686293	0.00142558313784909	0.00142552272621407	0.0014255039974277	0.00142558368451382	0.00142556609033895	0.00142548113322059	0.00142554863383755	0.00142561074996578	0.00142549210494097	0.00142549461508714	0.00142563564412273	0.00142552773917854	0.00142544432811868	0.0014256474847044	0.00142555085661768	0.00142541533610071	0.00142569032133471	0.00142546067410992	0.00142554177872475	0.001425600150362	0.00142546588937825	0.001425522508737	0.00142585472169745	0.00142541903193145	0.00142525806845935	0.00142541903193145	0.00142585472169745	0.00142552250873699	0.00142546588937826	0.001425600150362	0.00142554177872475	0.00142546067410992	0.00142569032133471	0.00142541533610071	0.00142555085661768	0.0014256474847044	0.00142544432811867	0.00142552773917854	0.00142563564412273	0.00142549461508714	0.00142549210494097	0.00142561074996578
flux1:	0.645624303233	0.00153379308188322	0.00153379399044357	0.00153384707817991	0.0015338274703954	0.00153377490878134	0.00153381756271498	0.00153386030265723	0.00153379292947233	0.00153377368785501	0.00153386108823777	0.00153384045615107	0.00153374857811396	0.00153382295508388	0.00153388899407531	0.00153376044404119	0.00153376464374121	0.00153391574315943	0.00153379868220291	0.00153371091063711	0.00153392845073798	0.00153382294139154	0.00153368029941364	0.00153397458994894	0.00153372566697479	0.00153381633003931	0.00153387711099614	0.00153373313732326	0.00153379304720515	0.00153415246618162	0.00153368275874718	0.00153350846587385	0.00153368275874718	0.00153415246618162	0.00153379304720515	0.00153373313732326	0.00153387711099614	0.00153381633003931	0.00153372566697479	0.00153397458994894	0.00153368029941364	0.00153382294139154	0.00153392845073798	0.00153371091063711	0.00153379868220291	0.00153391574315943	0.00153376464374121	0.00153376044404119	0.00153388899407531
flux1:	0.645886752136753	0.00164882900482962	0.00164883052160054	0.00164889025936277	0.00164886751730092	0.00164880925935911	0.00164885742992473	0.0016489039165629	0.00164882915788962	0.00164880912430875	0.00164890476629095	0.00164888114155685	0.00164878181731507	0.00164886327122783	0.00164893362016948	0.00164879477965656	0.0016488005552407	0.00164896212313444	0.0016488356843517	0.0016487434459237	0.0016489757428546	0.00164886085191838	0.00164871126479654	0.00164902561243409	0.00164875584025863	0.00164885732554463	0.00164892057820763	0.0016487659212256	0.0016488292959228	0.00164921818223553	0.00164871205006882	0.00164852318281	0.00164871205006882	0.00164921818223553	0.0016488292959228	0.0016487659212256	0.00164892057820763	0.00164885732554464	0.00164875584025864	0.00164902561243409	0.00164871126479654	0.00164886085191838	0.0016489757428546	0.0016487434459237	0.0016488356843517	0.00164896212313444	0.0016488005552407	0.00164879477965656	0.00164893362016948
flux1:	0.646149201040506	0.00177092752775761	0.00177092944638853	0.00177099646336465	0.00177097056244625	0.00177090599293761	0.00177095993453976	0.00177101067858517	0.00177092808737246	0.00177090693904004	0.00177101138682425	0.0017709848449812	0.00177087750642386	0.00177096622222345	0.0017710413115746	0.00177089179835946	0.0017708989972757	0.00177107143504459	0.00177093543036719	0.00177083861688147	0.00177108600685536	0.00177096123140221	0.00177080493749963	0.00177114007530355	0.0017708477837293	0.00177096147526487	0.00177102725429468	0.00177086086222525	0.00177092788540424	0.00177134865337206	0.00177080355521198	0.0017705987736189	0.00177080355521198	0.00177134865337206	0.00177092788540424	0.00177086086222525	0.00177102725429468	0.00177096147526487	0.0017708477837293	0.00177114007530355	0.00177080493749963	0.00177096123140221	0.00177108600685536	0.00177083861688147	0.00177093543036719	0.00177107143504459	0.0017708989972757	0.00177089179835946	0.0017710413115746
flux1:	0.64641164994426	0.00190038801482366	0.00190039010523443	0.00190046508368439	0.00190043600511255	0.00190036445495663	0.00190042443395111	0.00190047999441581	0.00190038909658647	0.0019003664730704	0.00190048032821884	0.00190045096873025	0.00190033500602211	0.00190043115862577	0.00190051145892652	0.00190035089009477	0.00190035932558204	0.00190054303962192	0.00190039730983364	0.00190029581174597	0.00190055859781597	0.00190042343054671	0.00190026072772539	0.00190061737170674	0.0019003007961275	0.00190042819630292	0.00190049654531867	0.00190031729065721	0.00190038815431139	0.00190084336835983	0.00190025662961226	0.00190003450167958	0.00190025662961226	0.00190084336835983	0.00190038815431139	0.00190031729065722	0.00190049654531867	0.00190042819630292	0.0019003007961275	0.00190061737170674	0.0019002607277254	0.00190042343054671	0.00190055859781596	0.00190029581174597	0.00190039730983364	0.00190054303962192	0.00190035932558204	0.00190035089009477	0.00190051145892652
flux1:	0.646674098848013	0.00203751163722113	0.0020375136547793	0.00203759732781383	0.00203756505031031	0.0020374858017748	0.00203755210271328	0.00203761307949852	0.00203751337054082	0.00203748888230752	0.00203761278388308	0.0020375807217318	0.0020374554863746	0.00203755924767501	0.00203764526389132	0.00203747325130571	0.00203748270956078	0.00203767811274641	0.00203752252023312	0.00203741622805602	0.00203769468606913	0.00203754861208411	0.00203737985356735	0.00203775870623903	0.00203741599116639	0.0020375587163825	0.00203762966435418	0.00203743635187427	0.00203751125468214	0.00203800362395507	0.00203737243911083	0.00203713144566511	0.00203737243911083	0.00203800362395506	0.00203751125468214	0.00203743635187427	0.00203762966435418	0.0020375587163825	0.00203741599116639	0.00203775870623903	0.00203737985356735	0.00203754861208411	0.00203769468606913	0.00203741622805602	0.00203752252023312	0.00203767811274641	0.00203748270956078	0.00203747325130571	0.00203764526389132
flux1:	0.646936547751766	0.00218260040355023	0.00218260210014516	0.00218269524682849	0.00218265973736123	0.00218257203220484	0.00218264496412648	0.00218271198769543	0.00218260293013683	0.00218257616967543	0.00218271079270152	0.00218267614798742	0.00218254095815663	0.00218265250526255	0.00218274476852243	0.00218256091389461	0.00218257116389856	0.00218277867663864	0.00218261309569082	0.00218250190253001	0.00218279628912238	0.00218263878104583	0.00218246436969987	0.0021828661256734	0.00218249532942227	0.00218265510311563	0.00218272866053905	0.00218252003799521	0.00218259918300656	0.00218313155335521	0.00218245299007108	0.00218219153174164	0.00218245299007108	0.00218313155335521	0.00218259918300656	0.00218252003799521	0.00218272866053905	0.00218265510311563	0.00218249532942227	0.0021828661256734	0.00218246436969987	0.00218263878104583	0.00218279628912238	0.00218250190253001	0.00218261309569082	0.00218277867663864	0.00218257116389855	0.00218256091389461	0.00218274476852243
flux1:	0.647198996655519	0.00233595611623384	0.00233595725297816	0.00233606069039422	0.00233602189425914	0.00233592494505252	0.00233600484741729	0.00233607856546729	0.00233595958763087	0.00233593014311639	0.00233607619500111	0.00233603908068655	0.00233589322912208	0.0023360127536243	0.00233611181015747	0.00233591569996659	0.00233592650606728	0.00233614655669198	0.00233597086134194	0.0023358546667731	0.00233616522937002	0.00233599574066319	0.00233581612176082	0.00233624147550924	0.00233584057597577	0.00233601921891275	0.00233609537385637	0.00233587014544772	0.00233595373702907	0.00233652908031069	0.00233580008523295	0.00233551649155936	0.00233580008523295	0.00233652908031069	0.00233595373702907	0.00233587014544772	0.00233609537385637	0.00233601921891275	0.00233584057597577	0.00233624147550924	0.00233581612176082	0.00233599574066319	0.00233616522937002	0.0023358546667731	0.00233597086134194	0.00233614655669198	0.00233592650606728	0.00233591569996659	0.00233611181015747
flux1:	0.647461445559273	0.00249787925437724	0.00249787961555628	0.00249799418755366	0.00249795201825284	0.00249784502300589	0.00249793227082005	0.00249801333197578	0.00249788382842688	0.00249785129977684	0.00249800951437442	0.00249797002241057	0.00249781278708504	0.00249794050506912	0.00249804690223553	0.00249783810277569	0.00249784924004	0.00249808226427201	0.00249789631372974	0.00249777502920667	0.00249810201791834	0.00249791997425835	0.00249773562684338	0.00249818528269605	0.00249775218412616	0.00249795160192667	0.00249803031605186	0.0024977871586364	0.00249787539862096	0.00249849679930558	0.00249771420567998	0.00249740674635681	0.00249771420567998	0.00249849679930558	0.00249787539862096	0.0024977871586364	0.00249803031605186	0.00249795160192667	0.00249775218412616	0.00249818528269605	0.00249773562684338	0.00249791997425835	0.00249810201791834	0.00249777502920667	0.00249789631372974	0.00249808226427201	0.00249784924004	0.00249783810277569	0.00249804690223553
flux1:	0.647723894463026	0.00266866778395679	0.00266866719174287	0.00266879375417349	0.00266874808359925	0.0026686302437069	0.00266872525136464	0.00266881428603182	0.00266867362011	0.00266863763718088	0.00266880876620897	0.00266876695236439	0.00266859761008091	0.00266873377254632	0.00266884804192742	0.00266862609479625	0.00266863736705193	0.00266888380631276	0.00266868742815407	0.00266856098411013	0.00266890466533734	0.00266870945399136	0.00266852088102021	0.00266899556538708	0.00266852810599834	0.00266875027392874	0.00266883147859456	0.00266856906056303	0.0026686621435677	0.00266933278272546	0.00266849331979611	0.00266816021799491	0.0026684933197961	0.00266933278272546	0.0026686621435677	0.00266856906056303	0.00266883147859456	0.00266875027392874	0.00266852810599834	0.00266899556538708	0.00266852088102021	0.00266870945399136	0.00266890466533734	0.00266856098411013	0.00266868742815407	0.00266888380631276	0.00266863736705193	0.00266862609479625	0.00266884804192742
flux1:	0.647986343366779	0.00284861589673147	0.00284861422608772	0.00284875362847753	0.00284870427796048	0.00284857481934708	0.00284867804270706	0.00284877564135308	0.00284862315015052	0.00284858339270991	0.00284876819430818	0.00284872406210519	0.00284854190508702	0.00284868680837999	0.00284880944600797	0.00284857386436775	0.00284858512475199	0.00284884542306851	0.00284863839442362	0.00284850674918691	0.00284886742067254	0.00284865837786016	0.00284846609535359	0.00284896657109824	0.00284846253138604	0.0028487094765465	0.00284879306911614	0.00284851007174631	0.00284860817964041	0.00284933131646161	0.00284843162061567	0.00284807106825891	0.00284843162061567	0.00284933131646161	0.00284860817964041	0.00284851007174631	0.00284879306911614	0.0028487094765465	0.00284846253138604	0.00284896657109824	0.00284846609535359	0.00284865837786016	0.00284886742067254	0.00284850674918691	0.00284863839442362	0.00284884542306851	0.00284858512475199	0.00284857386436775	0.00284880944600797
flux1:	0.648248792270532	0.00303801267980872	0.00303800987293359	0.00303816293666663	0.00303810966947277	0.00303796786667128	0.003038079802905	0.00303818649216435	0.00303802149425415	0.00303797771325719	0.00303817693755896	0.00303813042179968	0.00303793477722882	0.0030380887730549	0.00303822021696785	0.00303797048291666	0.00303798165663921	0.00303825625594205	0.00303803828302956	0.00303790143361856	0.00303827944060381	0.003038055836914	0.00303786036240509	0.00303838744519971	0.00303784455673019	0.00303811833785502	0.00303820417832225	0.00303789931934239	0.00303800261487868	0.00303878156596224	0.00303781819352757	0.00303742836832007	0.00303781819352757	0.00303878156596224	0.00303800261487868	0.00303789931934239	0.00303820417832225	0.00303811833785502	0.00303784455673019	0.00303838744519972	0.00303786036240509	0.00303805583691401	0.00303827944060381	0.00303790143361856	0.00303803828302956	0.00303825625594205	0.00303798165663921	0.00303797048291666	0.00303822021696785
flux1:	0.648511241174286	0.00323714071835293	0.0032371367979662	0.00323730429122303	0.00323724680708431	0.00323709200983566	0.00323721319462932	0.00323732941176098	0.00323715121789854	0.00323710325749792	0.00323731762919244	0.00323726857961949	0.00323705883196293	0.00323722233651921	0.00323736294195022	0.00323709850533108	0.00323710961424787	0.00323739894789383	0.0032371696443405	0.00323702763914172	0.00323742339121241	0.00323718441522394	0.00323698625583711	0.00323754083224059	0.0032369567867095	0.00323725947189533	0.00323734737994619	0.00323701943894156	0.00323712805859016	0.0032379661753211	0.00323693561687155	0.00323651470082439	0.00323693561687155	0.0032379661753211	0.00323712805859016	0.00323701943894155	0.00323734737994619	0.00323725947189533	0.0032369567867095	0.00323754083224059	0.00323698625583711	0.00323718441522394	0.0032374233912124	0.00323702763914172	0.0032371696443405	0.00323739894789383	0.00323710961424787	0.00323709850533108	0.00323736294195022
flux1:	0.648773690078039	0.00344627463450637	0.00344626971525807	0.00344645232511851	0.00344639025735142	0.00344622191915782	0.00344635292092183	0.00344647898726813	0.00344628691418507	0.00344623473381746	0.00344646493180226	0.00344641309748688	0.00344618871332009	0.00344636221507807	0.00344651222771135	0.0034462325066615	0.00344624369514391	0.00344654817954919	0.00344630704402608	0.0034461599972796	0.00344657398542179	0.00344631872576507	0.00344611836630102	0.00344670141320573	0.00344607387152691	0.00344640751430101	0.00344649726691708	0.00344614511211945	0.0034462591581777	0.00344715980259916	0.0034460584985685	0.00344560469768033	0.0034460584985685	0.00344715980259916	0.0034462591581777	0.00344614511211945	0.00344649726691708	0.00344640751430101	0.00344607387152691	0.00344670141320573	0.00344611836630102	0.00344631872576507	0.00344657398542179	0.0034461599972796	0.00344630704402608	0.00344654817954919	0.00344624369514391	0.0034462325066615	0.00344651222771135
flux1:	0.649036138981792	0.00366567956618733	0.00366567386348387	0.00366587216577697	0.00366580508148113	0.00366562278940211	0.0036657642002419	0.00366590029444709	0.00366569368173285	0.00366563737755705	0.00366588401191559	0.0036658290269921	0.00366558958189467	0.0036657736475767	0.00366593317542705	0.00366563755892603	0.00366564912040579	0.00366596914474496	0.00366571553853293	0.00366556364646624	0.00366599645979452	0.0036657238859864	0.00366552177741916	0.00366613438241577	0.00366546098359368	0.00366582759783045	0.00366591892752631	0.00366554154343641	0.00366566107552336	0.00366662759518856	0.00366545195254079	0.00366496351723312	0.00366545195254079	0.00366662759518856	0.00366566107552336	0.00366554154343641	0.00366591892752631	0.00366582759783045	0.00366546098359368	0.00366613438241577	0.00366552177741916	0.0036657238859864	0.00366599645979452	0.00366556364646624	0.00366571553853293	0.00366596914474496	0.00366564912040579	0.00366563755892603	0.00366593317542705
flux1:	0.649298587885546	0.00389560959004458	0.00389560342563863	0.0038958178532909	0.00389574525702437	0.00389554876187275	0.00389570118519998	0.00389584731703508	0.00389562554695951	0.00389556537187664	0.00389582895856191	0.00389577032993036	0.00389551553689244	0.00389571081521711	0.00389587979980871	0.00389556765242277	0.00389558005589682	0.00389591596990326	0.00389564909506922	0.00389549265342865	0.00389594499500714	0.00389565393748566	0.00389545048629675	0.00389609386841307	0.00389537223795543	0.00389577377223903	0.00389586636600633	0.00389546288121567	0.00389558790729677	0.00389662360966046	0.00389537001931277	0.00389484526515391	0.00389537001931277	0.00389662360966046	0.00389558790729677	0.00389546288121567	0.00389586636600633	0.00389577377223902	0.00389537223795543	0.00389609386841307	0.00389545048629675	0.00389565393748566	0.00389594499500714	0.00389549265342866	0.00389564909506922	0.00389591596990326	0.00389558005589682	0.00389556765242277	0.00389587979980871
flux1:	0.649561036789299	0.00413630609347062	0.00413629989725007	0.00413653070803769	0.00413645204923906	0.00413624129522376	0.00413640533003567	0.00413656131573893	0.00413632383571375	0.00413626021718358	0.00413654115093586	0.00413647824853222	0.00413620798717879	0.0041364152100062	0.00413659339763355	0.00413626406657641	0.00413627798227624	0.0041366300822709	0.00413634896118889	0.00413618838382176	0.00413666108497124	0.00413635021485035	0.0041361457736307	0.00413682130381362	0.0041360490614496	0.00413648737356131	0.0041365808725676	0.00413615058707371	0.00413628105419823	0.00413738918117171	0.00413605403581867	0.00413549136401535	0.00413605403581867	0.00413738918117171	0.00413628105419823	0.00413615058707371	0.0041365808725676	0.0041364873735613	0.0041360490614496	0.00413682130381362	0.0041361457736307	0.00413635021485035	0.00413666108497124	0.00413618838382176	0.0041363489611889	0.0041366300822709	0.00413627798227624	0.00413626406657641	0.00413659339763355
flux1:	0.649823485693052	0.00438799610121294	0.00438799040875387	0.00438823765349794	0.0043881523377686	0.00438792749054975	0.0043881037125712	0.00438826915264412	0.00438801549985865	0.00438794905473985	0.0043882475809145	0.00438817963109607	0.00438789397691443	0.00438811395749963	0.00438830087144666	0.00438795369598324	0.00438797001935129	0.00438833853272506	0.00438804198970911	0.00438787782775336	0.00438837186022939	0.00438803966938166	0.00438783452912258	0.00438854374975511	0.00438771851624587	0.00438819534852308	0.0043882893485833	0.00438783175983352	0.00438796754480357	0.00438915124814826	0.0043877309600944	0.00438712887718549	0.0043877309600944	0.00438915124814826	0.00438796754480357	0.00438783175983352	0.0043882893485833	0.00438819534852308	0.00438771851624587	0.00438854374975511	0.00438783452912258	0.00438803966938166	0.00438837186022939	0.00438787782775336	0.00438804198970912	0.00438833853272506	0.00438797001935129	0.00438795369598324	0.00438830087144666
flux1:	0.650085934596805	0.00465089056275958	0.00465088600837185	0.00465114950071764	0.0046510569048974	0.00465081837697289	0.00465100731703448	0.00465118157742833	0.00465091140503114	0.00465084295072143	0.0046511591368392	0.00465108521935453	0.00465078447200591	0.00465101810016712	0.00465121301482988	0.00465084733794393	0.00465086721102283	0.00465125227950152	0.00465093892532589	0.00465077188647093	0.00465128837190958	0.0046509331540632	0.0046507275385327	0.00465147218121538	0.00465059158407295	0.00465110854043835	0.00465120259324373	0.00465071742010111	0.00465085832032536	0.00465212063859599	0.00465061165716999	0.00464996879332414	0.00465061165717	0.00465212063859599	0.00465085832032536	0.00465071742010111	0.00465120259324373	0.00465110854043835	0.00465059158407295	0.00465147218121538	0.0046507275385327	0.00465093315406321	0.00465128837190958	0.00465077188647093	0.00465093892532589	0.00465125227950152	0.00465086721102283	0.00465084733794393	0.00465121301482988
flux1:	0.650348383500559	0.00492518260731744	0.00492517991250854	0.00492545920149256	0.00492535869226273	0.00492510716460085	0.00492530928481112	0.00492549148239405	0.00492520458643519	0.00492513514766958	0.00492546885562394	0.00492538790452986	0.00492507261424359	0.00492532084836887	0.00492552276627154	0.00492513794840291	0.00492516277773273	0.00492556443985724	0.00492523265992358	0.00492506362712033	0.00492560384318179	0.00492522367678279	0.00492501773934204	0.0049257997401232	0.00492486141809484	0.00492541994358525	0.00492551355863775	0.00492500076244142	0.00492514648725608	0.004926490325022	0.00492488915312186	0.00492420427842367	0.00492488915312187	0.004926490325022	0.00492514648725608	0.00492500076244142	0.00492551355863775	0.00492541994358525	0.00492486141809484	0.0049257997401232	0.00492501773934204	0.00492522367678279	0.0049256038431818	0.00492506362712033	0.00492523265992358	0.00492556443985724	0.00492516277773272	0.00492513794840291	0.00492552276627154
flux1:	0.650610832404312	0.00521104577383555	0.00521104573133892	0.00521134007796466	0.00521123103350418	0.00521096747237712	0.00521118314082739	0.00521137213393598	0.00521106848014297	0.00521099929092489	0.00521135015087817	0.00521126095963545	0.00521093195063151	0.00521119580657935	0.00521140343928587	0.00521099887382278	0.00521103034396218	0.00521144851731597	0.00521109646418354	0.0052109265131068	0.00521149189580323	0.00521108462944083	0.00521087845259873	0.0052116999638146	0.00521070157003742	0.0052113029336713	0.00521139558083323	0.00521085538272753	0.00521100554549201	0.00521243365556184	0.00521073686486751	0.00521000890297613	0.00521073686486751	0.00521243365556184	0.00521100554549201	0.00521085538272752	0.00521139558083322	0.0052113029336713	0.00521070157003742	0.0052116999638146	0.00521087845259873	0.00521108462944083	0.00521149189580323	0.0052109265131068	0.00521109646418354	0.00521144851731597	0.00521103034396218	0.00521099887382278	0.00521140343928586
flux1:	0.650873281308065	0.00550863222415729	0.00550863567790818	0.00550894403691662	0.00550882587092688	0.00550855153898972	0.0055087810038982	0.0055089753886504	0.00550865513799138	0.00550858763828022	0.00550895502534884	0.0055088562561752	0.00550851464604112	0.00550879518313318	0.00550900693703451	0.00550858206712564	0.00550862214896567	0.00550905661277312	0.00550868220369486	0.00550851261820446	0.0055091047599763	0.00550866800119505	0.00550846159912633	0.00550932499701306	0.00550826420080096	0.00550890948260535	0.00550900059513584	0.00550843348886896	0.00550858760016129	0.00551010256951022	0.00550830681390148	0.00550753485248383	0.00550830681390148	0.00551010256951021	0.00550858760016129	0.00550843348886896	0.00550900059513583	0.00550890948260535	0.00550826420080096	0.00550932499701306	0.00550846159912633	0.00550866800119505	0.0055091047599763	0.00550851261820446	0.00550868220369486	0.00550905661277312	0.00550862214896567	0.00550858206712563	0.00550900693703451
flux1:	0.651135730211818	0.00581807094799396	0.00581807876967884	0.00581839977760867	0.00581827196482394	0.00581798842562101	0.00581823178996866	0.00581842990284769	0.00581809343474872	0.00581802926170391	0.00581841227656338	0.00581830247395285	0.00581794968792118	0.00581824799237324	0.00581846196027101	0.00581801629640612	0.00581806724953239	0.00581851762832808	0.00581811854833698	0.00581795083314519	0.0058185714763501	0.00581810258467252	0.00581789590883948	0.00581880379610832	0.0058176782833939	0.00581836836636758	0.00581845734428049	0.0058178641037277	0.00581802156597288	0.00581962580602261	0.00581772783275485	0.00581691113013335	0.00581772783275485	0.00581962580602261	0.00581802156597288	0.0058178641037277	0.00581845734428049	0.00581836836636759	0.0058176782833939	0.00581880379610832	0.00581789590883948	0.00581810258467252	0.0058185714763501	0.00581795083314519	0.00581811854833698	0.00581851762832808	0.00581806724953239	0.00581801629640612	0.00581846196027101
flux1:	0.651398179115572	0.00613946596900174	0.00613947903204285	0.00613981100252948	0.00613967310465055	0.00613938221991623	0.00613963941774109	0.00613983934475858	0.00613948727679209	0.00613942825057401	0.00613982570510339	0.00613970331324169	0.00613934109237554	0.00613965825865881	0.00613987221796699	0.00613940535567109	0.00613946972415046	0.00613993547327847	0.00613950918423952	0.00613934507398083	0.00613999609957738	0.00613949218453386	0.00613928513245438	0.00614024033507871	0.00613904780760007	0.00613978337531472	0.00613986958885894	0.00613925126960622	0.00613941137347054	0.00614110711529745	0.00613910377351892	0.00613824176103246	0.00613910377351892	0.00614110711529745	0.00613941137347055	0.00613925126960622	0.00613986958885893	0.00613978337531472	0.00613904780760007	0.00614024033507871	0.00613928513245438	0.00613949218453386	0.00613999609957738	0.00613934507398083	0.00613950918423952	0.00613993547327847	0.00613946972415046	0.00613940535567109	0.00613987221796699
flux1:	0.651660628019325	0.0064728945618119	0.00647291371386436	0.00647325464092378	0.00647310633176676	0.00647281025111655	0.00647308102670563	0.00647328061921993	0.00647291382207983	0.00647286192642274	0.00647327233545084	0.00647313571907366	0.00647276612147251	0.00647310323223637	0.00647331465048594	0.0064728262873838	0.0064729068885041	0.00647338728224045	0.00647293103813375	0.00647277250204666	0.00647345591339023	0.00647291383829529	0.00647270626539446	0.00647371182294679	0.00647244999633442	0.00647323153677327	0.00647331432980778	0.00647267226424043	0.00647283418711196	0.00647462348206087	0.00647251172830202	0.00647160400795777	0.00647251172830202	0.00647462348206087	0.00647283418711196	0.00647267226424043	0.00647331432980778	0.00647323153677327	0.00647244999633442	0.00647371182294678	0.00647270626539446	0.00647291383829529	0.00647345591339023	0.00647277250204666	0.00647293103813374	0.00647338728224045	0.0064729068885041	0.0064728262873838	0.00647331465048594
flux1:	0.651923076923078	0.0068184054903821	0.00681843152560589	0.00681877909539695	0.00681862018394698	0.00681832132681725	0.00681860521805948	0.00681880211507327	0.00681842172169813	0.00681837907969342	0.00681880065980305	0.00681864812786598	0.00681827352215347	0.00681863162746417	0.00681883767562082	0.00681832762706356	0.00681842753273677	0.00681892165583565	0.00681843252436301	0.00681828176584014	0.0068189996676566	0.00681841605978126	0.00681820779415328	0.00681926694314858	0.00681793354413402	0.00681876136023445	0.00681884005324968	0.00681817583872543	0.00681833864557689	0.00682022337163587	0.00681800027196386	0.00681704660905683	0.00681800027196386	0.00682022337163587	0.00681833864557689	0.00681817583872543	0.00681884005324968	0.00681876136023445	0.00681793354413403	0.00681926694314858	0.00681820779415328	0.00681841605978126	0.0068189996676566	0.00681828176584014	0.00681843252436301	0.00681892165583565	0.00681842753273677	0.00681832762706356	0.00681883767562082
flux1:	0.652185525826831	0.00717601727852541	0.00717605091103123	0.00717640252229356	0.0071762329723019	0.00717593400229024	0.00717623032942237	0.00717642198591819	0.00717602939372719	0.00717599823947551	0.0071764289156661	0.00717625874703116	0.00717588179757808	0.0071762618943283	0.00717645946822506	0.00717592768063447	0.00717605019138034	0.0071765569348199	0.00717603182523887	0.00717589127557916	0.00717664584833757	0.00717601711600728	0.00717580797580187	0.0071769241256537	0.00717551688868262	0.00717639111589006	0.00717646500841286	0.00717578048825938	0.00717594313515242	0.00717792500930132	0.00717558773791196	0.00717458804840674	0.00717558773791196	0.00717792500930132	0.00717594313515242	0.00717578048825938	0.00717646500841286	0.00717639111589006	0.00717551688868262	0.0071769241256537	0.00717580797580187	0.00717601711600728	0.00717664584833757	0.00717589127557916	0.00717603182523887	0.0071765569348199	0.00717605019138034	0.00717592768063446	0.00717645946822506
flux1:	0.652447974730585	0.00754571652389591	0.00754575836384629	0.00754611115688169	0.007545931101657	0.00754563489372055	0.00754594275460622	0.00754612647521484	0.00754572334057651	0.00754570598757542	0.00754614340838174	0.00754595387858365	0.00754557752214834	0.00754598053456501	0.0075461662845145	0.00754561284559653	0.0075457614572496	0.00754627951889468	0.00754571521578485	0.00754558752159354	0.00754638099165836	0.00754570334865423	0.00754549316169256	0.00754666986306479	0.00754518652665081	0.00754610715760782	0.00754617552972572	0.0075454727669826	0.00754563410742371	0.0075477147040067	0.00754526053811835	0.00754421487072204	0.00754526053811835	0.0075477147040067	0.00754563410742371	0.0075454727669826	0.00754617552972571	0.00754610715760782	0.00754518652665081	0.00754666986306479	0.00754549316169256	0.00754570334865423	0.00754638099165836	0.00754558752159354	0.00754571521578485	0.00754627951889469	0.00754576145724959	0.00754561284559652	0.00754616628451451
flux1:	0.652710423634338	0.00792745626708731	0.00792750680094697	0.00792785769466135	0.00792766744578304	0.00792737704706463	0.00792769531999353	0.007927868297036	0.00792745652130142	0.00792745532861976	0.0079278968900367	0.00792768629808103	0.00792731371181282	0.00792774047402687	0.00792791084241893	0.00792733598743008	0.0079275143509515	0.00792804224175678	0.00792743544422015	0.00792732344804559	0.00792815805414643	0.00792742755160709	0.00792721617672992	0.00792845708226799	0.00792689538546842	0.0079278623017579	0.00792792441450641	0.00792720565853165	0.00792736445282679	0.00792954522782133	0.00792697153884261	0.00792588005184688	0.00792697153884261	0.00792954522782132	0.00792736445282679	0.00792720565853165	0.00792792441450641	0.0079278623017579	0.00792689538546842	0.00792845708226799	0.00792721617672992	0.00792742755160709	0.00792815805414643	0.00792732344804559	0.00792743544422015	0.00792804224175678	0.0079275143509515	0.00792733598743008	0.00792791084241893
flux1:	0.652972872538091	0.00832115442779302	0.0083212140041629	0.00832155974033046	0.00832135978915965	0.00832107837450969	0.00832140572928951	0.00832156508400494	0.00832114679069729	0.00832116412813907	0.00832160700641785	0.00832137370049129	0.00832100826153089	0.00832145950316847	0.00832161076958428	0.00832101488290835	0.00832122675792632	0.00832176281417322	0.00832111017977048	0.00832101689374219	0.00832189485044681	0.00832110741626237	0.00832089476582217	0.00832220358347047	0.00832056126289553	0.00832157427353688	0.00832162936791468	0.00832089701418722	0.00832105194186915	0.00832333426273631	0.00832063850379528	0.00831950143692295	0.00832063850379528	0.00832333426273631	0.00832105194186915	0.00832089701418722	0.00832162936791468	0.00832157427353688	0.00832056126289553	0.00832220358347047	0.00832089476582217	0.00832110741626238	0.00832189485044681	0.00832101689374219	0.00832111017977048	0.00832176281417323	0.00832122675792632	0.00832101488290835	0.00832161076958428
flux1:	0.653235321441844	0.00872669232020536	0.00872676114253474	0.00872709833609991	0.00872688934718047	0.00872662017071736	0.00872695508855856	0.00872709791413829	0.00872667541719472	0.00872671363076272	0.00872715482382976	0.00872689722477571	0.00872654246199035	0.00872701879769705	0.0087271471307943	0.00872653074219681	0.00872677994513935	0.00872732234703623	0.0087266205395708	0.00872654911200605	0.00872747257101705	0.00872662405647985	0.00872641011931399	0.00872779055866113	0.00872606534644557	0.00872712423261189	0.0087271715270228	0.00872642807069198	0.00872657774600905	0.00872896292661525	0.00872614261666311	0.0087249602583218	0.00872614261666311	0.00872896292661525	0.00872657774600905	0.00872642807069198	0.00872717152702281	0.00872712423261189	0.00872606534644558	0.00872779055866113	0.00872641011931399	0.00872662405647985	0.00872747257101705	0.00872654911200605	0.0087266205395708	0.00872732234703623	0.00872677994513935	0.00872653074219681	0.00872714713079429
flux1:	0.653497770345598	0.00914391325996337	0.00914399138721697	0.00914431658113266	0.00914409937685756	0.00914384572114108	0.00914418652351399	0.00914430992841772	0.00914388569171779	0.00914394707074414	0.00914438344765959	0.00914410006909682	0.00914375960779861	0.00914426153151392	0.00914436304666275	0.00914372682174468	0.00914401716965201	0.00914456396643186	0.00914380970652313	0.00914376338169405	0.00914473439190369	0.00914382062513881	0.00914360548930458	0.00914506120164438	0.00914325082480947	0.00914435538999965	0.00914439407596722	0.00914364205992051	0.00914378505028303	0.00914627439018782	0.00914332709502015	0.00914209974553103	0.00914332709502015	0.00914627439018782	0.00914378505028303	0.00914364205992051	0.00914439407596721	0.00914435538999965	0.00914325082480947	0.00914506120164438	0.00914360548930458	0.0091438206251388	0.00914473439190369	0.00914376338169405	0.00914380970652313	0.00914456396643186	0.009144017169652	0.00914372682174468	0.00914436304666275
flux1:	0.653760219249351	0.00957262127501328	0.00957270863107581	0.00957301835390401	0.00957279389016305	0.00957255901473414	0.00957290390101393	0.0095730050509602	0.00957258163973601	0.00957266838704406	0.00957309674457755	0.00957278620861709	0.00957246370941631	0.00957299159407443	0.00957306241546888	0.00957240714002791	0.00957274239133616	0.0095732915327632	0.00957248165000446	0.00957246372150142	0.00957348418882648	0.00957250103427537	0.00957228490879608	0.00957381942183708	0.00957192160345123	0.00957307172812112	0.0095731009641803	0.00957234292261608	0.00957247776979544	0.00957507259701149	0.00957199590768039	0.00957072383921548	0.00957199590768038	0.00957507259701149	0.00957247776979543	0.00957234292261608	0.00957310096418031	0.00957307172812112	0.00957192160345123	0.00957381942183708	0.00957228490879608	0.00957250103427537	0.00957348418882648	0.00957246372150142	0.00957248165000447	0.00957329153276319	0.00957274239133615	0.00957240714002791	0.00957306241546889
flux1:	0.654022668153104	0.0100125799326855	0.010012676324925	0.0100129671492144	0.0100127364821276	0.0100125235732788	0.010012870666605	0.0100129468236101	0.0100125268487031	0.0100126410550998	0.0100130581801671	0.0100127192278153	0.0100124183210456	0.0100129724241938	0.0100130087499328	0.010012335308164	0.0100127191019216	0.0100132684758749	0.0100123999612596	0.0100124137196384	0.0100134853677154	0.0100124287906947	0.0100122120255592	0.0100138286739549	0.0100118411364649	0.010013036835901	0.0100130557396435	0.0100122941383359	0.0100124193821082	0.0100151210982621	0.0100119126074807	0.0100105960215966	0.0100119126074807	0.0100151210982621	0.0100124193821082	0.0100122941383359	0.0100130557396435	0.010013036835901	0.0100118411364649	0.0100138286739549	0.0100122120255592	0.0100124287906947	0.0100134853677154	0.0100124137196384	0.0100123999612596	0.0100132684758749	0.0100127191019216	0.010012335308164	0.0100130087499328
flux1:	0.654285117056858	0.0104635112951423	0.0104636164421363	0.0104638850414589	0.0104636492857209	0.0104634614093938	0.0104638088097695	0.0104638573666651	0.0104634434229578	0.0104635870472267	0.0104639897836176	0.0104636212791399	0.0104633454965451	0.010463925972145	0.0104639241405872	0.0104632334873021	0.010463669282411	0.0104642167579566	0.0104632868151829	0.0104633354908377	0.010464459823681	0.0104633259587974	0.0104631090624758	0.0104648109155715	0.0104627313866178	0.0104639728706386	0.0104639805089671	0.010463217683594	0.0104633318874148	0.0104661420140776	0.0104627992913393	0.0104614382751379	0.0104627992913393	0.0104661420140776	0.0104633318874148	0.010463217683594	0.0104639805089671	0.0104639728706386	0.0104627313866178	0.0104648109155715	0.0104631090624758	0.0104633259587973	0.010464459823681	0.0104633354908377	0.0104632868151829	0.0104642167579566	0.010463669282411	0.0104632334873021	0.0104639241405872
flux1:	0.654547565960611	0.0109250950150801	0.0109252085830525	0.0109254517855323	0.0109252120653313	0.0109250521249876	0.0109253979682458	0.0109254164772369	0.0109250110779289	0.0109251859332991	0.0109255712508519	0.010925172179606	0.0109249248851875	0.0109255318016068	0.0109254883571583	0.0109247814844685	0.0109252725006254	0.010925815975728	0.0109248220699611	0.0109249087724115	0.0109260870401232	0.0109248722620995	0.0109246559158892	0.0109264457042805	0.0109242719252348	0.0109255596581318	0.0109255550358678	0.0109247931299262	0.0109248949081193	0.0109278151329432	0.0109243356991854	0.0109229301812546	0.0109243356991854	0.0109278151329432	0.0109248949081193	0.0109247931299262	0.0109255550358678	0.0109255596581318	0.0109242719252348	0.0109264457042805	0.0109246559158892	0.0109248722620995	0.0109260870401232	0.0109249087724115	0.0109248220699611	0.010925815975728	0.0109252725006254	0.0109247814844685	0.0109254883571583
flux1:	0.654810014864364	0.011396967583206	0.0113970892302439	0.0113973040664654	0.0113970614603709	0.0113969321615432	0.011397274682437	0.0113972608764683	0.0113968663851676	0.011397074132982	0.0113974391971294	0.0113970086566565	0.0113967929787353	0.01139742634265	0.0113973380990599	0.0113966159982472	0.0113971651602884	0.0113977026130559	0.0113966425157487	0.0113967701707587	0.0113980033393243	0.0113967043345941	0.0113964894031847	0.011398369445852	0.0113960991832246	0.0113974339422159	0.0113974159892982	0.0113966568932515	0.0113967449391009	0.0113997771602923	0.0113961584630295	0.0113947081704138	0.0113961584630295	0.0113997771602923	0.0113967449391009	0.0113966568932515	0.0113974159892982	0.0113974339422159	0.0113960991832246	0.011398369445852	0.0113964894031847	0.0113967043345941	0.0113980033393243	0.0113967701707587	0.0113966425157487	0.0113977026130559	0.0113971651602884	0.0113966159982472	0.0113973380990599
flux1:	0.655072463768117	0.0118787217385135	0.011878851165159	0.0118790349084926	0.0118787903901174	0.0118786942131185	0.0118790318104588	0.0118789836164375	0.0118786021792827	0.0118788443302825	0.0118791865697339	0.0118787237542051	0.0118785425208381	0.01187920230647	0.0118790664056846	0.0118783300252549	0.0118789399125785	0.011879469454695	0.0118783412831325	0.0118785125692798	0.0118798012953935	0.0118784151326571	0.0118782026704125	0.0118801748043191	0.0118778058640763	0.0118791887944522	0.0118791563520569	0.0118784016454413	0.0118784747594856	0.0118816211270797	0.0118778605170008	0.0118763649345203	0.0118778605170008	0.0118816211270797	0.0118784747594856	0.0118784016454413	0.0118791563520569	0.0118791887944522	0.0118778058640763	0.0118801748043191	0.0118782026704125	0.0118784151326571	0.0118798012953935	0.0118785125692798	0.0118783412831325	0.011879469454695	0.0118789399125785	0.0118783300252549	0.0118790664056846
flux1:	0.655334912671871	0.0123699060517861	0.0123700430561485	0.0123701932537842	0.0123699476303869	0.012369886812346	0.0123702181138454	0.0123701336571035	0.0123697671373105	0.0123700450606078	0.0123703622308403	0.0123698664092905	0.012369722089197	0.0123704082720057	0.0123702222366785	0.0123694724378566	0.0123701452405068	0.012370665171294	0.0123694674216469	0.0123696847081287	0.0123710293198587	0.0123695535176756	0.0123693447702563	0.0123714102843816	0.0123689405290971	0.0123703731941863	0.0123703250001926	0.0123695758984412	0.0123696330162005	0.0123728959685753	0.0123689906786474	0.0123674490119207	0.0123689906786474	0.0123728959685753	0.0123696330162005	0.0123695758984412	0.0123703250001926	0.0123703731941863	0.0123689405290971	0.0123714102843816	0.0123693447702563	0.0123695535176756	0.0123710293198587	0.0123696847081287	0.0123694674216469	0.012370665171294	0.0123701452405068	0.0123694724378566	0.0123702222366785
flux1:	0.655597361575624	0.0128700246920586	0.0128701692271917	0.0128702837205226	0.0128700375720096	0.0128700140990217	0.0128703380233088	0.0128702156230856	0.0128698655404016	0.0128701804798333	0.0128704707200598	0.0128699412091803	0.0128698358602701	0.0128705484539286	0.0128703102318011	0.0128695477429593	0.0128702852258059	0.0128707940851789	0.0128695256580174	0.0128697909455945	0.0128711914295371	0.0128696240189601	0.012869420420062	0.0128715799958629	0.0128690073645029	0.0128704917885961	0.012870426462907	0.0128696837706392	0.0128697239889472	0.0128731062830313	0.0128690534111745	0.0128674645546957	0.0128690534111745	0.0128731062830313	0.0128697239889472	0.0128696837706392	0.012870426462907	0.0128704917885961	0.0128690073645029	0.0128715799958629	0.012869420420062	0.0128696240189601	0.0128711914295371	0.0128697909455945	0.0128695256580174	0.0128707940851789	0.0128702852258059	0.0128695477429593	0.0128703102318011
flux1:	0.655859810479377	0.0133785373849439	0.0133786896159076	0.013378766549336	0.0133785201703345	0.0133785357800618	0.0133788515932367	0.0133786897493834	0.0133783572269302	0.0133787103241026	0.0133789722054687	0.0133784083380639	0.0133783435655097	0.0133790826607242	0.0133787906592805	0.0133780160309935	0.0133788195072317	0.0133793161256849	0.0133779763431141	0.0133782912101623	0.0133797472055345	0.0133780867857836	0.013377889948933	0.0133801436091963	0.0133774661392127	0.013379004841639	0.0133789208719445	0.0133781849443982	0.0133782075454791	0.0133817122791742	0.0133775087755576	0.0133758712871365	0.0133775087755576	0.0133817122791742	0.0133782075454791	0.0133781849443982	0.0133789208719445	0.013379004841639	0.0133774661392126	0.0133801436091963	0.013377889948933	0.0133780867857836	0.0133797472055345	0.0133782912101623	0.0133779763431141	0.0133793161256849	0.0133788195072317	0.0133780160309935	0.0133787906592805
flux1:	0.65612225938313	0.013894859570827	0.013895019928624	0.0138950577463691	0.0138948110941413	0.0138948672887221	0.0138951746528284	0.0138949720243846	0.0138946577452708	0.0138950500682146	0.0138952826311538	0.0138946837216784	0.0138946606472512	0.0138954264507552	0.0138950795608109	0.0138942931233762	0.0138951634383085	0.013895646981996	0.0138942355958229	0.0138946011514633	0.0138961119513684	0.0138943577365913	0.0138941694421159	0.0138965165100677	0.013893732361348	0.0138953283800228	0.0138952241086537	0.0138944948228176	0.0138944992952382	0.0138981299206896	0.0138937725806559	0.0138920846634492	0.0138937725806559	0.0138981299206896	0.0138944992952382	0.0138944948228176	0.0138952241086537	0.0138953283800228	0.013893732361348	0.0138965165100677	0.0138941694421159	0.0138943577365913	0.0138961119513684	0.0138946011514633	0.0138942355958229	0.013895646981996	0.0138951634383085	0.0138942931233762	0.0138950795608109
flux1:	0.656384708286884	0.0144183627699164	0.0144185319993784	0.0144185294304146	0.0144182820813753	0.0144183801499847	0.0144186791608952	0.0144184345376289	0.0144181387135037	0.0144185712895023	0.0144187740684454	0.014418139377311	0.0144181586213886	0.0144189514932632	0.014418549100464	0.014417750925819	0.0144186884515734	0.0144191584605414	0.0144176756511641	0.0144180924973815	0.0144196570572422	0.0144178089125296	0.0144176310900026	0.0144200701603824	0.0144171776404936	0.0144188345434321	0.0144187081559991	0.0144179848928291	0.0144179709484706	0.0144217312749786	0.0144172167385276	0.0144154762317615	0.0144172167385277	0.0144217312749786	0.0144179709484706	0.0144179848928291	0.0144187081559991	0.0144188345434321	0.0144171776404936	0.0144200701603824	0.0144176310900026	0.0144178089125296	0.0144196570572422	0.0144180924973815	0.0144176756511641	0.0144191584605414	0.0144186884515734	0.014417750925819	0.014418549100464
flux1:	0.656647157190637	0.0149483751600575	0.0149485543587715	0.0149485103906057	0.0149482615080657	0.0149484025579656	0.0149486937704132	0.0149484060388357	0.0149481283922501	0.0149486022430803	0.014948775277071	0.0149481039756276	0.0149481656529155	0.0149489861402715	0.0149485281238507	0.0149477179938372	0.014948722635331	0.0149491790530191	0.0149476254190309	0.0149480936235585	0.0149497105764682	0.0149477690414743	0.0149476037481074	0.0149501326716984	0.0149471302617527	0.0149488521452828	0.0149487016618187	0.014947983300695	0.0149479508869353	0.0149518450725085	0.014947169831155	0.0149453742104771	0.014947169831155	0.0149518450725085	0.0149479508869353	0.014947983300695	0.0149487016618187	0.0149488521452828	0.0149471302617527	0.0149501326716984	0.0149476037481074	0.0149477690414743	0.0149497105764682	0.0149480936235585	0.0149476254190309	0.0149491790530191	0.014948722635331	0.0149477179938372	0.0149485281238507
flux1:	0.65690960609439	0.0154841823720354	0.0154843730175553	0.0154842868601263	0.0154840351756212	0.0154842201700559	0.0154845046078889	0.01548417271363	0.0154839124756664	0.015484428653231	0.0154845724814298	0.015483863619679	0.0154839673492478	0.0154848162142624	0.0154843029328152	0.0154834803156921	0.0154845515277789	0.0154849947200443	0.0154833712588581	0.0154838903404047	0.0154855580189036	0.0154835243176716	0.0154833737133008	0.0154859895961244	0.0154828759765161	0.0154846674492103	0.0154844907185317	0.0154837756448407	0.015483724951212	0.0154877574820099	0.0154829178936878	0.0154810642818833	0.0154829178936877	0.0154877574820099	0.015483724951212	0.0154837756448407	0.0154844907185317	0.0154846674492103	0.015482875976516	0.0154859895961244	0.0154833737133008	0.0154835243176716	0.0154855580189036	0.0154838903404047	0.0154833712588581	0.0154849947200443	0.0154845515277789	0.0154834803156921	0.0154843029328152
flux1:	0.657172054998143	0.0160250285058689	0.0160252324687493	0.0160251035102812	0.0160248473204538	0.0160250771213147	0.0160253562715098	0.0160249791802478	0.0160247351043939	0.0160252947245402	0.0160254103660946	0.0160246628452571	0.016024807775026	0.0160256860153651	0.016025118279839	0.0160242823168069	0.0160254191321638	0.0160258498942905	0.0160241579744014	0.016024726901531	0.0160264433650776	0.0160243194009792	0.0160241857204375	0.0160268849384893	0.0160236590136869	0.0160255251653692	0.0160253198633501	0.0160246059897612	0.0160245374484465	0.0160287131056476	0.0160237054181552	0.0160217906067254	0.0160237054181552	0.0160287131056476	0.0160245374484465	0.0160246059897612	0.0160253198633501	0.0160255251653692	0.0160236590136869	0.0160268849384893	0.0160241857204375	0.0160243194009792	0.0160264433650776	0.016024726901531	0.0160241579744014	0.0160258498942905	0.0160254191321638	0.0160242823168069	0.016025118279839
flux1:	0.657434503901897	0.0165701173702923	0.0165703369109188	0.0165701646680446	0.0165699018485465	0.0165701772613763	0.016570453050887	0.016570029710251	0.0165698001029349	0.0165704043751561	0.0165704932934577	0.0165697058455006	0.0165698906907886	0.0165707995505716	0.0165701785851186	0.0165693280884151	0.0165705291553447	0.0165709487057791	0.0165691900315846	0.0165698072362251	0.0165715703034182	0.0165693586384809	0.0165692441622765	0.0165720223923023	0.0165686833138474	0.0165706296694066	0.0165703933017997	0.0165696781034567	0.016569592383124	0.0165739161970697	0.0165687365803462	0.016566757062182	0.0165687365803462	0.0165739161970697	0.016569592383124	0.0165696781034567	0.0165703933017997	0.0165706296694066	0.0165686833138474	0.0165720223923023	0.0165692441622765	0.0165693586384809	0.0165715703034182	0.0165698072362251	0.0165691900315846	0.0165709487057791	0.0165705291553447	0.0165693280884151	0.0165701785851186
flux1:	0.65769695280565	0.0171186139463005	0.0171188516940467	0.0171186357589223	0.0171183637961947	0.0171186856148392	0.0171189603699776	0.0171184896749628	0.0171182724425626	0.0171189226932851	0.0171189867452041	0.0171181579213143	0.0171183810165692	0.0171193219862421	0.0171186493780256	0.0171177828418558	0.0171190464708159	0.0171194564307176	0.0171176330010909	0.0171182964072617	0.0171201036916819	0.0171178075099867	0.0171177145343023	0.0171205668006957	0.0171171139875534	0.0171191464456999	0.0171188763560599	0.0171181569195342	0.0171180549121586	0.0171225321039639	0.0171171766912599	0.0171151287043559	0.0171171766912599	0.0171225321039639	0.0171180549121586	0.0171181569195342	0.0171188763560599	0.0171191464456999	0.0171171139875534	0.0171205668006957	0.0171177145343023	0.0171178075099867	0.0171201036916819	0.0171182964072617	0.0171176330010909	0.0171194564307176	0.0171190464708159	0.0171177828418558	0.0171186493780256
flux1:	0.657959401709403	0.0176696460742497	0.0176699049881586	0.0176696449755768	0.0176693610166857	0.0176697300647627	0.0176700064534831	0.0176694872179272	0.0176692799294316	0.017669977616704	0.0176700189879676	0.0176691471577449	0.0176694065200543	0.0176703813238394	0.0176696589633063	0.0176687745885149	0.0176700988058547	0.017670501163956	0.0176686152260078	0.0176693222939236	0.0176711712423155	0.0176687942975915	0.0176687251046796	0.0176716458421397	0.0176680789975771	0.0176702037551032	0.0176698971382568	0.0176691702237167	0.0176690530242228	0.017673688935399	0.0176681538731573	0.0176660334550093	0.0176681538731573	0.017673688935399	0.0176690530242228	0.0176691702237167	0.0176698971382568	0.0176702037551032	0.0176680789975772	0.0176716458421397	0.0176687251046796	0.0176687942975915	0.0176711712423155	0.0176693222939236	0.0176686152260078	0.0176705011639561	0.0176700988058547	0.0176687745885149	0.0176696589633063
flux1:	0.658221850613157	0.018222306362615	0.0182225896735576	0.0182222851712276	0.0182219860911959	0.0182224032575322	0.0182226842156815	0.0182221151522382	0.0182219151161052	0.0182226618337252	0.0182226829621659	0.0182217663249978	0.0182220597275176	0.0182230702974781	0.0182223003109877	0.0182213960439538	0.0182227786510527	0.0182231757137748	0.0182212297134306	0.018221977498672	0.0182238654300802	0.0182214119780935	0.0182213688081606	0.0182243519392933	0.0182206710635226	0.0182228945260583	0.0182225484474276	0.0182218105630877	0.0182216794418408	0.0182264794528311	0.0182207609588379	0.0182185640108525	0.0182207609588379	0.0182264794528311	0.0182216794418408	0.0182218105630877	0.0182225484474275	0.0182228945260583	0.0182206710635226	0.0182243519392933	0.0182213688081606	0.0182214119780935	0.0182238654300802	0.018221977498672	0.0182212297134306	0.0182231757137748	0.0182227786510527	0.0182213960439538	0.0182223003109877
flux1:	0.65848429951691	0.0187756543150983	0.0187759654501615	0.0187756159753323	0.0187752984606495	0.0187757647259662	0.0187760533692583	0.0187754330800637	0.0187752374332133	0.0187760349026597	0.0187760383915741	0.0187750750012601	0.0187754000542736	0.0187764484904819	0.018775633167503	0.0187747067532647	0.0187761453890402	0.0187765397162977	0.018774536247457	0.0187753214744112	0.0187772456188325	0.018774720335637	0.0187747053612876	0.0187777443878786	0.0187739497858002	0.0187762784664819	0.0187758898874096	0.0187751373749341	0.0187749937433203	0.0187799631822025	0.0187740576113059	0.018771779972248	0.0187740576113059	0.0187799631822025	0.0187749937433203	0.0187751373749341	0.0187758898874096	0.0187762784664819	0.0187739497858002	0.0187777443878786	0.0187747053612876	0.018774720335637	0.0187772456188325	0.0187753214744112	0.018774536247457	0.0187765397162977	0.0187761453890402	0.0187747067532647	0.018775633167503
flux1:	0.658746748420663	0.0193287186713708	0.019329061162055	0.0193286661275122	0.0193283267737563	0.019328843226146	0.0193291427502736	0.0193284697301466	0.0193282755364655	0.0193291255854311	0.0193291141097446	0.0193281019129563	0.0193284561499313	0.0193295446667317	0.0193286863840698	0.0193277354331712	0.019329227637766	0.0193296219654024	0.0193275637195172	0.0193283828678	0.0193303404029157	0.019327748290506	0.0193277635947485	0.0193308517009956	0.0193269439845027	0.0193293843923772	0.0193289502014226	0.0193281793305907	0.0193280247001464	0.01933316874309	0.0193270726595209	0.0193247101867237	0.0193270726595209	0.01933316874309	0.0193280247001464	0.0193281793305908	0.0193289502014226	0.0193293843923772	0.0193269439845027	0.0193308517009956	0.0193277635947485	0.019327748290506	0.0193303404029157	0.0193283828678	0.0193275637195172	0.0193296219654024	0.019329227637766	0.0193277354331712	0.0193286863840698
flux1:	0.659009197324416	0.0198804999553256	0.0198808773319337	0.019880436024096	0.0198800714449002	0.019880639282042	0.0198809528539332	0.0198802255074774	0.0198800298627375	0.0198809343895743	0.019880910597872	0.0198798474865024	0.01988022845225	0.0198813593111461	0.0198804604568222	0.0198794825248492	0.0198810258022325	0.0198814229525325	0.0198793126704458	0.0198801620725405	0.019882150157149	0.0198794964385001	0.0198795439972051	0.0198826741627835	0.0198786542472525	0.0198812127676127	0.0198807298175909	0.0198799368881977	0.0198797728239694	0.0198850963893401	0.0198788066444274	0.0198763553012122	0.0198788066444274	0.0198850963893401	0.0198797728239694	0.0198799368881977	0.0198807298175909	0.0198812127676127	0.0198786542472525	0.0198826741627835	0.0198795439972051	0.0198794964385001	0.0198821501571489	0.0198801620725405	0.0198793126704458	0.0198814229525325	0.0198810258022325	0.0198794825248492	0.0198804604568222
flux1:	0.65927164622817	0.020429973223323	0.0204303888986725	0.0204299004700548	0.0204295074140284	0.0204301279306121	0.0204304585743378	0.0204296752477451	0.0204294753874627	0.0204304363114348	0.0204304027271788	0.0204292866040493	0.0204296919419348	0.020430867372193	0.0204299302716674	0.0204289229499035	0.020430514827125	0.0204309176093438	0.0204287580371621	0.020429633985058	0.0204316497879459	0.0204289397938325	0.0204290214633807	0.0204321865838528	0.0204280556786234	0.0204307384477977	0.0204302035981336	0.0204293850468057	0.0204292131158377	0.020434720754112	0.020428234567948	0.0204256905154538	0.020428234567948	0.020434720754112	0.0204292131158377	0.0204293850468056	0.0204302035981336	0.0204307384477977	0.0204280556786233	0.0204321865838528	0.0204290214633807	0.0204289397938325	0.0204316497879459	0.020429633985058	0.0204287580371621	0.0204309176093438	0.020430514827125	0.0204289229499035	0.0204299302716674
flux1:	0.659534095131923	0.0209760910035495	0.0209765481497883	0.0209760116275043	0.0209755870992048	0.0209762616586712	0.0209766121398844	0.0209757711675993	0.0209755645741073	0.0209765837719816	0.0209765426973779	0.0209753715541685	0.0209757990892736	0.0209770211978982	0.0209760480452954	0.0209750090604227	0.0209766471413548	0.0209770582446582	0.0209748520952928	0.0209757509535067	0.0209777916766644	0.0209750307270062	0.020975148237673	0.0209783412494372	0.0209741008422954	0.0209769136196844	0.020976323783445	0.020975476292812	0.0209752980088627	0.0209809937907336	0.0209743088361458	0.0209716685275603	0.0209743088361458	0.0209809937907336	0.0209752980088627	0.020975476292812	0.020976323783445	0.0209769136196844	0.0209741008422954	0.0209783412494372	0.020975148237673	0.0209750307270062	0.0209777916766644	0.0209757509535067	0.0209748520952928	0.0209770582446582	0.0209766471413549	0.0209750090604227	0.0209760480452954
flux1:	0.659796544035676	0.0215177864162619	0.0215182878390871	0.0215177021503536	0.0215172435310384	0.0215179735214561	0.0215183462344823	0.0215174460001888	0.0215172305050819	0.0215183097352362	0.0215182631612222	0.0215170351668918	0.0215174829821066	0.0215187536553728	0.0215177464522277	0.0215166737725279	0.021518355784112	0.0215187776657218	0.0215165275875243	0.021517445909549	0.0215195088048593	0.0215167020876215	0.021516857043026	0.0215200710497649	0.0215157228856551	0.0215186709260079	0.0215180231207737	0.0215171437282627	0.021516960494035	0.021522847899254	0.0215159623862705	0.0215132226612888	0.0215159623862705	0.021522847899254	0.021516960494035	0.0215171437282627	0.0215180231207737	0.0215186709260079	0.0215157228856551	0.021520071049765	0.021516857043026	0.0215167020876215	0.0215195088048593	0.021517445909549	0.0215165275875243	0.0215187776657218	0.021518355784112	0.0215166737725279	0.0215177464522277
flux1:	0.660058992939429	0.0220539764633901	0.0220545244783285	0.0220538884931303	0.022053393656809	0.0220541804314777	0.0220545772932474	0.0220536163039255	0.0220533901820751	0.0220545309979567	0.0220544805236536	0.0220531941210456	0.0220536606232578	0.0220549814224795	0.0220539419262863	0.0220528338713916	0.0220545577006655	0.0220549924723375	0.0220527010259879	0.0220536356709481	0.0220557180497363	0.0220528705006259	0.0220530643833212	0.0220562927807467	0.0220518388351654	0.0220549267642113	0.0220542181657594	0.0220533043691733	0.0220531174174997	0.0220591992271016	0.0220521119859674	0.0220492701631944	0.0220521119859674	0.0220591992271016	0.0220531174174997	0.0220533043691733	0.0220542181657594	0.0220549267642112	0.0220518388351654	0.0220562927807467	0.0220530643833212	0.0220528705006259	0.0220557180497363	0.0220536356709481	0.0220527010259879	0.0220549924723375	0.0220545577006655	0.0220528338713916	0.0220539419262863
flux1:	0.660321441843183	0.0225835654747	0.0225841617902759	0.0225834743805	0.0225829418007823	0.0225837866049416	0.0225842089598631	0.0225831859309543	0.0225829479824806	0.0225841516378573	0.0225840984025705	0.0225827524103813	0.0225832363842408	0.0225846084388692	0.0225835381233801	0.022582393474295	0.0225841571948221	0.0225846065110212	0.0225822761555011	0.0225832244016304	0.0225853236367622	0.0225824398230667	0.022582674006095	0.0225859106017166	0.0225813530494593	0.0225845847460507	0.022583812743648	0.0225828626006633	0.0225826729362132	0.0225889511307976	0.0225816616915221	0.0225787156564859	0.0225816616915221	0.0225889511307976	0.0225826729362132	0.0225828626006633	0.0225838127436479	0.0225845847460507	0.0225813530494593	0.0225859106017166	0.022582674006095	0.0225824398230667	0.0225853236367622	0.0225832244016304	0.0225822761555011	0.0225846065110212	0.0225841571948221	0.022582393474295	0.0225835381233801
flux1:	0.660583890746936	0.0231054486965127	0.0231060943090925	0.0231053544225724	0.0231047832659719	0.0231056871517655	0.0231061356913665	0.0231050496404241	0.0231047992573563	0.023106066606356	0.0231060112368095	0.0231046049536614	0.023105105600817	0.023106529502292	0.0231054295310952	0.0231042476369861	0.0231060495236979	0.0231065144749809	0.0231041475631015	0.0231051072145832	0.0231072207351149	0.02310430474705	0.0231045805110151	0.0231078196356829	0.0231031608158282	0.0231065393036959	0.0231057015556579	0.0231047137744315	0.023104522117588	0.0231109977842923	0.0231035064506772	0.0231004547371274	0.0231035064506772	0.0231109977842923	0.023104522117588	0.0231047137744315	0.0231057015556579	0.0231065393036959	0.0231031608158282	0.0231078196356829	0.0231045805110151	0.02310430474705	0.0231072207351149	0.0231051072145832	0.0231041475631015	0.0231065144749809	0.0231060495236979	0.0231042476369861	0.0231054295310952
flux1:	0.660846339650689	0.0236185160077992	0.0236192111126599	0.0236184178597267	0.0236178080614378	0.0236187717939988	0.0236192464947313	0.0236180968403433	0.0236178340551843	0.0236191654505734	0.0236191080255568	0.0236176413325823	0.0236181582947958	0.0236196339947928	0.0236185052092077	0.0236172860873377	0.0236191246192595	0.0236196056344026	0.0236172044179621	0.0236181739017157	0.023620299180431	0.0236173545332741	0.0236176730882267	0.0236209096963215	0.0236161520745203	0.0236196794266061	0.0236187739146657	0.0236177479328753	0.0236175546674717	0.023624227918152	0.0236165358342773	0.0236133776965229	0.0236165358342773	0.023624227918152	0.0236175546674717	0.0236177479328753	0.0236187739146657	0.0236196794266061	0.0236161520745203	0.0236209096963215	0.0236176730882267	0.0236173545332741	0.023620299180431	0.0236181739017157	0.0236172044179621	0.0236196056344026	0.0236191246192596	0.0236172860873377	0.0236185052092077
flux1:	0.661108788554442	0.0241216557473778	0.0241223996700834	0.0241215524194513	0.0241209047381537	0.0241219286963067	0.0241224287783148	0.0241212154406033	0.0241209409546319	0.0241223361481298	0.0241222761821195	0.0241207496402486	0.0241212830053814	0.0241228097221908	0.0241216526439799	0.0241203970691735	0.0241222709199774	0.0241227676802998	0.0241203343245393	0.0241213127736853	0.0241234473081806	0.0241204768582723	0.0241208393694579	0.0241240691248183	0.0241192152541255	0.0241228925122204	0.024121917593176	0.024120853643037	0.0241206587696343	0.0241275286725799	0.0241196378798108	0.0241163733539888	0.0241196378798108	0.0241275286725799	0.0241206587696343	0.024120853643037	0.024121917593176	0.0241228925122204	0.0241192152541255	0.0241240691248183	0.0241208393694579	0.0241204768582723	0.0241234473081806	0.0241213127736853	0.0241203343245393	0.0241227676802998	0.0241222709199774	0.0241203970691735	0.0241216526439799
flux1:	0.661371237458196	0.0246137586348873	0.0246145497864079	0.024613648266556	0.0246129643155084	0.0246140483910829	0.0246145723000097	0.0246132957986617	0.0246130109885239	0.0246144690371508	0.024614405483778	0.0246128204218498	0.0246133707123541	0.0246149468490948	0.0246137616979159	0.0246124712780701	0.0246143792948959	0.0246148906640244	0.0246124272706447	0.0246134145916443	0.0246155558799343	0.0246125617573362	0.0246129693736392	0.0246161887186272	0.0246112412002326	0.0246150683123367	0.0246140227654243	0.0246129219225196	0.0246127250188456	0.024619789546094	0.024611703028811	0.0246083329811874	0.024611703028811	0.024619789546094	0.0246127250188456	0.0246129219225196	0.0246140227654243	0.0246150683123367	0.0246112412002326	0.0246161887186272	0.0246129693736392	0.0246125617573362	0.0246155558799343	0.0246134145916443	0.0246124272706447	0.0246148906640244	0.0246143792948959	0.0246124712780701	0.0246137616979159
flux1:	0.661633686361949	0.0250937217672583	0.025094557625436	0.0250936020271322	0.0250928842796589	0.0250940277797608	0.0250945731928308	0.025093234738422	0.0250929416403648	0.0250944608228744	0.0250943920983681	0.025092750688254	0.0250933188324763	0.0250949419106636	0.0250937286356043	0.0250924058700255	0.0250943470414986	0.0250948710134907	0.0250923796511097	0.0250933765719416	0.0250955220838411	0.0250925056440442	0.0250929595277818	0.0250961657332909	0.0250911271785888	0.0250951029560116	0.0250939860244617	0.0250928502385878	0.0250926504286487	0.0250999064206404	0.0250916281390953	0.0250881542997601	0.0250916281390953	0.0250999064206404	0.0250926504286487	0.0250928502385878	0.0250939860244617	0.0250951029560116	0.0250911271785888	0.0250961657332909	0.0250929595277818	0.0250925056440442	0.0250955220838411	0.0250933765719416	0.0250923796511097	0.0250948710134907	0.0250943470414986	0.0250924058700255	0.0250937286356043
flux1:	0.661896135265702	0.0255604526715068	0.0255613297904976	0.0255603208657692	0.0255595726342023	0.0255607741909577	0.0255613380476625	0.0255599396220152	0.0255596408939597	0.0255612186412968	0.0255611426672629	0.0255594479824189	0.0255600352696899	0.0255617018813686	0.0255604602053346	0.0255591085230665	0.0255610819379013	0.0255616156062092	0.0255590983467898	0.0255601064439959	0.0255622535897714	0.0255592153863735	0.0255597167429542	0.0255629079376348	0.0255577809331118	0.025561903028867	0.0255607144541811	0.025559546560836	0.0255593424940519	0.0255667856429807	0.0255583205519299	0.0255547455325679	0.0255583205519299	0.0255667856429807	0.0255593424940519	0.025559546560836	0.0255607144541811	0.025561903028867	0.0255577809331118	0.0255629079376348	0.0255597167429542	0.0255592153863734	0.0255622535897714	0.0255601064439959	0.0255590983467898	0.0255616156062092	0.0255610819379013	0.0255591085230666	0.0255604602053346
flux1:	0.662158584169456	0.0260128733938758	0.0260137874421239	0.0260127265948441	0.0260119519830007	0.0260132094752672	0.0260137880320315	0.026012332453506	0.0260120313160183	0.0260136641594599	0.0260135784236025	0.026011834477838	0.0260124424989761	0.026014148280174	0.0260128777553733	0.0260115015311879	0.0260135063291804	0.0260140458784018	0.0260115048378776	0.0260125265408639	0.0260146726388381	0.0260116124185498	0.0260121625244376	0.0260153377019574	0.0260101247783527	0.026014389687884	0.0260131297354814	0.0260119334471016	0.0260117232886051	0.0260193481413911	0.0260107021934539	0.0260070294882394	0.0260107021934539	0.0260193481413911	0.0260117232886051	0.0260119334471016	0.0260131297354814	0.026014389687884	0.0260101247783527	0.0260153377019574	0.0260121625244376	0.0260116124185498	0.0260146726388381	0.0260125265408639	0.0260115048378776	0.0260140458784018	0.0260135063291803	0.0260115015311879	0.0260128777553733
flux1:	0.662421033073209	0.0264499246046626	0.0264508704308287	0.0264497597941634	0.0264489636244851	0.0264502741158043	0.026450863023062	0.0264493539930221	0.0264490541510751	0.0264507376912798	0.0264506393239503	0.0264488510877189	0.0264494816631644	0.0264512212908574	0.0264499213631503	0.0264485259094752	0.0264505612270407	0.0264511019487784	0.0264485393298774	0.0264495779014761	0.026451720146391	0.0264486368671268	0.026449237094518	0.0264523960982649	0.0264470997053899	0.0264515027900977	0.0264501722651573	0.0264489521417249	0.0264487335747112	0.0264565335560533	0.0264477136890798	0.0264439476581461	0.0264477136890798	0.0264565335560533	0.0264487335747112	0.0264489521417249	0.0264501722651573	0.0264515027900977	0.0264470997053899	0.0264523960982648	0.026449237094518	0.0264486368671268	0.026451720146391	0.0264495779014761	0.0264485393298774	0.0264511019487784	0.0264505612270407	0.0264485259094752	0.0264499213631503
flux1:	0.662683481976962	0.0268705696974661	0.0268715414225886	0.0268703839188508	0.026869571636363	0.0268709313330004	0.0268715257322066	0.0268699678594221	0.0268696734076157	0.0268714023072062	0.0268712881710264	0.0268694615631891	0.026870116661506	0.0268718838756056	0.0268705539550993	0.0268691454888517	0.0268712104015337	0.0268717467349947	0.0268691648700959	0.0268702243630771	0.0268723597970769	0.0268692516692271	0.0268699035058984	0.0268730469911501	0.0268676694796278	0.0268722050130811	0.0268708052656147	0.0268695666647916	0.0268693369055164	0.0268773043609916	0.026868318469096	0.0268644643044551	0.026868318469096	0.0268773043609916	0.0268693369055164	0.0268695666647916	0.0268708052656147	0.0268722050130811	0.0268676694796278	0.0268730469911501	0.0268699035058983	0.0268692516692271	0.0268723597970769	0.0268702243630771	0.026869164870096	0.0268717467349947	0.0268712104015337	0.0268691454888517	0.0268705539550993
flux1:	0.662945930880715	0.0272737988611249	0.0272747899941988	0.027273589373176	0.0272727669293777	0.0272741711616917	0.0272747657989772	0.0272731645993986	0.0272728799139867	0.0272746479155736	0.0272745147048327	0.0272726565585915	0.0272733382084845	0.0272751258596029	0.0272737653945834	0.0272723509786274	0.0272744444431814	0.0272749700404161	0.0272723714322062	0.0272734566221275	0.027275582110202	0.0272724466605151	0.0272731517233956	0.0272762810976185	0.0272708247086192	0.0272754859447394	0.0272740188631945	0.0272727678706897	0.0272725236963906	0.0272806499550638	0.0272715068433654	0.0272675705176034	0.0272715068433654	0.0272806499550638	0.0272725236963905	0.0272727678706897	0.0272740188631945	0.0272754859447394	0.0272708247086192	0.0272762810976185	0.0272731517233956	0.0272724466605151	0.027275582110202	0.0272734566221275	0.0272723714322062	0.0272749700404161	0.0272744444431814	0.0272723509786274	0.0272737653945834
flux1:	0.663208379784469	0.0276586331022696	0.0276596366754284	0.0276583975279662	0.02765757124861	0.0276590144782098	0.0276596038306855	0.0276579657008466	0.0276576953224738	0.0276594952931939	0.0276593396392982	0.0276574576418365	0.0276581678411266	0.0276599679640551	0.027658576515166	0.0276571639749098	0.0276592847736376	0.0276597925885597	0.0276571799462696	0.0276582962417724	0.0276604084534035	0.0276572426102372	0.0276580026514268	0.0276611199939893	0.0276555868578189	0.0276603661197311	0.0276588341127131	0.0276575774541229	0.0276573152437932	0.0276655906993073	0.0276563000228272	0.0276522882213435	0.0276563000228272	0.0276655906993073	0.0276573152437931	0.0276575774541229	0.0276588341127131	0.0276603661197311	0.0276555868578189	0.0276611199939893	0.0276580026514268	0.0276572426102372	0.0276604084534035	0.0276582962417724	0.0276571799462696	0.0276597925885597	0.0276592847736376	0.0276571639749098	0.027658576515166
flux1:	0.663470828688222	0.0280241281962233	0.0280251369148526	0.0280238646593708	0.0280230411007887	0.0280245169550204	0.0280250953651996	0.0280234275284255	0.0280231760398764	0.0280250000426069	0.0280248186215972	0.0280229212278403	0.028023661852998	0.028025465764991	0.0280240430765185	0.0280226408929597	0.0280247875829423	0.0280252699825196	0.0280226462516338	0.0280237995839896	0.0280258949825718	0.0280226951806206	0.0280235120848032	0.0280266200479916	0.0280210121921113	0.0280259009797998	0.0280243069458218	0.0280230518817009	0.0280227676692887	0.0280311818779239	0.0280217540654877	0.0280176741034813	0.0280217540654877	0.0280311818779239	0.0280227676692887	0.0280230518817009	0.0280243069458218	0.0280259009797998	0.0280210121921113	0.0280266200479916	0.0280235120848032	0.0280226951806206	0.0280258949825718	0.0280237995839896	0.0280226462516338	0.0280252699825196	0.0280247875829423	0.0280226408929597	0.0280240430765185
flux1:	0.663733277591975	0.0283693785439242	0.0283703849463682	0.0283690857870235	0.028368271586158	0.02836977292044	0.028370334733881	0.0283686451594726	0.0283684170629706	0.0283702564534317	0.028370046091461	0.0283681424132789	0.0283689151331271	0.0283707135552383	0.0283692596204324	0.0283678768017509	0.0283700476714774	0.0283704965667648	0.0283678649502928	0.0283690616446653	0.028371136486026	0.0283678987880326	0.0283687745605063	0.0283718762542847	0.0283661956210404	0.0283711847354287	0.028369532020939	0.0283682862273269	0.0283679757665757	0.0283765175603219	0.0283669637247062	0.0283628234505285	0.0283669637247062	0.0283765175603219	0.0283679757665757	0.0283682862273269	0.028369532020939	0.0283711847354287	0.0283661956210404	0.0283718762542847	0.0283687745605063	0.0283678987880326	0.028371136486026	0.0283690616446653	0.0283678649502928	0.0283704965667648	0.0283700476714774	0.0283678768017509	0.0283692596204324
flux1:	0.663995726495728	0.028693520912669	0.0286945175337473	0.0286931983900819	0.0286924001136803	0.0286939191011195	0.0286944588022351	0.0286927560988324	0.0286925556974634	0.0286944012454591	0.0286941590181875	0.0286922586912456	0.0286930648883084	0.028694848087214	0.0286933632047774	0.0286920091393062	0.0286942021749528	0.028694609168972	0.0286919731386564	0.0286932197701415	0.0286952701111806	0.0286919903435948	0.0286929270884663	0.0286960259519153	0.0286902744259212	0.0286953541065377	0.0286936464528189	0.0286924178898715	0.0286920767296614	0.0287007343419492	0.0286910661778852	0.0286868738647515	0.0286910661778852	0.0287007343419492	0.0286920767296614	0.0286924178898715	0.0286936464528189	0.0286953541065377	0.0286902744259212	0.0286960259519153	0.0286929270884663	0.0286919903435948	0.0286952701111806	0.0286932197701415	0.0286919731386564	0.028694609168972	0.0286942021749528	0.0286920091393062	0.0286933632047774
flux1:	0.664258175399482	0.0289957380387541	0.0289967175711019	0.0289953859801998	0.0289946099786917	0.0289961382253153	0.0289966505663455	0.0289949438516834	0.0289947751393806	0.0289966171715033	0.0289963404935825	0.0289944535248828	0.0289952942275776	0.0289970521745777	0.0289955369937742	0.0289942212878417	0.0289964341511039	0.0289967906999927	0.0289941539961871	0.0289954572342071	0.0289974789523114	0.0289941528514099	0.0289951527398532	0.028998252402631	0.0289924318474077	0.0289975919204183	0.0289958334002993	0.0289946301720191	0.0289942537407437	0.0290030149421369	0.028993244614112	0.0289890088424977	0.028993244614112	0.0290030149421369	0.0289942537407437	0.0289946301720191	0.0289958334002993	0.0289975919204183	0.0289924318474077	0.028998252402631	0.0289951527398532	0.0289941528514099	0.0289974789523114	0.0289954572342071	0.0289941539961871	0.0289967906999928	0.0289964341511039	0.0289942212878417	0.0289955369937742
flux1:	0.664520624303235	0.0292752620705571	0.0292762175178658	0.0292748815112111	0.0292741337826209	0.0292756624654855	0.0292761425838925	0.0292744413341313	0.0292743078983186	0.0292761364585896	0.0292758231597984	0.0292739597597037	0.029274835588157	0.0292765581313919	0.0292750136836566	0.029273745988354	0.029275976007305	0.0292762735906754	0.0292736402100496	0.0292750066550898	0.0292769954785768	0.0292736188431924	0.0292746840720513	0.0292777882095389	0.0292719005126582	0.0292771305457547	0.0292753254914017	0.0292741556997381	0.0292737393969423	0.029282591637827	0.029272731659919	0.0292684611932369	0.029272731659919	0.029282591637827	0.0292737393969423	0.029274155699738	0.0292753254914017	0.0292771305457547	0.0292719005126582	0.0292777882095389	0.0292746840720513	0.0292736188431924	0.0292769954785768	0.0292750066550898	0.0292736402100496	0.0292762735906753	0.029275976007305	0.029273745988354	0.0292750136836566
flux1:	0.664783073206988	0.0295313778312438	0.0295323026477962	0.0295309706061439	0.0295302566749808	0.0295317766994388	0.0295322202194511	0.0295305341021234	0.0295304390426137	0.0295322440667846	0.0295318924519024	0.0295300628550704	0.029530973982805	0.0295326510281936	0.0295310787436516	0.0295298685750207	0.0295321127489631	0.0295323430450474	0.0295297172157445	0.0295311532327173	0.0295331047821304	0.0295296736289018	0.0295308063702956	0.0295339185563027	0.0295279656819503	0.0295332551423834	0.0295314080657456	0.0295302796625152	0.0295298189557672	0.0295387495128718	0.0295288126230853	0.0295245162794499	0.0295288126230853	0.0295387495128718	0.0295298189557672	0.0295302796625152	0.0295314080657456	0.0295332551423834	0.0295279656819503	0.0295339185563027	0.0295308063702956	0.0295296736289018	0.0295331047821304	0.0295311532327173	0.0295297172157445	0.0295323430450474	0.0295321127489631	0.0295298685750207	0.0295310787436516
flux1:	0.665045522110741	0.0297634258811134	0.0297643140925783	0.0297629945831519	0.029762319398608	0.0297638215701395	0.0297642246848226	0.0297625633801731	0.0297625092472537	0.0297642807458909	0.0297638896360534	0.0297621039161973	0.029763050049304	0.0297646717453221	0.0297630734532222	0.0297619300106531	0.0297641850293807	0.0297643400903229	0.0297617262346906	0.0297632377873741	0.0297651476270161	0.0297616583439376	0.0297628606869126	0.0297659842479162	0.0297599682954682	0.0297653067074251	0.0297634222151742	0.0297623428553451	0.0297618333800947	0.0297708295035725	0.0297608285353227	0.0297565150583351	0.0297608285353227	0.0297708295035725	0.0297618333800947	0.0297623428553451	0.0297634222151742	0.0297653067074251	0.0297599682954682	0.0297659842479162	0.0297628606869127	0.0297616583439376	0.0297651476270161	0.0297632377873741	0.0297617262346906	0.0297643400903229	0.0297641850293807	0.0297619300106531	0.0297630734532222
flux1:	0.665307971014495	0.0299708053606018	0.0299716516618478	0.0299703532630264	0.0299697211199964	0.0299711963253226	0.0299715558563648	0.0299699288724218	0.0299699176262692	0.0299716458713072	0.0299712146253402	0.0299694825090573	0.0299704628837579	0.0299720198049488	0.0299703977176617	0.0299693297054381	0.0299715919827416	0.0299716644053058	0.0299690670908373	0.0299706595818699	0.0299725232805224	0.0299689727745816	0.0299702466602039	0.0299733845350798	0.029967307802004	0.0299726848995413	0.0299707676045707	0.0299697445044421	0.0299691821644709	0.0299782312222497	0.029968178975743	0.0299638569072925	0.029968178975743	0.0299782312222497	0.0299691821644709	0.0299697445044421	0.0299707676045707	0.0299726848995413	0.029967307802004	0.0299733845350798	0.0299702466602039	0.0299689727745816	0.0299725232805224	0.0299706595818699	0.0299690670908373	0.0299716644053058	0.0299715919827416	0.029969329705438	0.0299703977176617
flux1:	0.665570419918248	0.0301529765961563	0.030153776422834	0.0301525075421366	0.0301519220276067	0.0301533614193015	0.0301536748526348	0.0301520913397126	0.0301521243324016	0.030153800041602	0.0301533285566553	0.0301516592417037	0.0301526726404643	0.0301541559645165	0.0301525126454224	0.030151528102332	0.0301537938229959	0.0301537769100398	0.0301512007896539	0.0301528789104527	0.0301546921098244	0.030151077944643	0.0301524250962501	0.0301555797053198	0.0301494447524779	0.0301548506243457	0.0301529050560572	0.0301519448597631	0.0301513259257369	0.0301604155419106	0.0301503246582057	0.0301460022162543	0.0301503246582057	0.0301604155419106	0.0301513259257369	0.0301519448597631	0.0301529050560572	0.0301548506243457	0.0301494447524779	0.0301555797053198	0.0301524250962501	0.030151077944643	0.0301546921098244	0.0301528789104527	0.0301512007896539	0.0301537769100398	0.0301537938229959	0.030151528102332	0.0301525126454224
flux1:	0.665832868822001	0.0303094634525538	0.0303102130243237	0.0303089817159107	0.0303084456821861	0.0303098408607312	0.0303101063571242	0.0303085749276108	0.0303086529080344	0.0303102674217516	0.0303097561134029	0.0303081580967639	0.0303092028823483	0.0303106045556987	0.0303089428719519	0.0303080490137046	0.0303103141926722	0.0303102021009508	0.0303076518442107	0.0303094194389371	0.0303111779280129	0.0303074984476623	0.0303089202982671	0.0303120934252366	0.0303059031424765	0.0303113283653944	0.0303093588811115	0.0303084675386709	0.0303077887422857	0.0303169069264752	0.0303067897669698	0.0303024747311809	0.0303067897669698	0.0303169069264752	0.0303077887422857	0.0303084675386709	0.0303093588811115	0.0303113283653944	0.0303059031424765	0.0303120934252366	0.0303089202982671	0.0303074984476623	0.0303111779280129	0.0303094194389371	0.0303076518442107	0.0303102021009509	0.0303103141926722	0.0303080490137045	0.0303089428719518
flux1:	0.666095317725754	0.0304398554167478	0.0304405517512673	0.0304393655393387	0.0304388811044299	0.0304402242916254	0.0304404406724414	0.0304389692316477	0.0304390923727155	0.0304406378175268	0.0304400875803832	0.0304385685012026	0.0304396426673156	0.0304409555545304	0.0304392786163265	0.0304384816951774	0.030440742247037	0.030440530117268	0.0304380103345565	0.0304398702818795	0.0304415700750293	0.0304378245105632	0.0304393221296111	0.030442514819624	0.0304362724894383	0.0304417082467108	0.0304397189465874	0.0304389016064368	0.0304381602276952	0.0304472954925491	0.0304371640265183	0.0304328636344066	0.0304371640265183	0.0304472954925491	0.0304381602276952	0.0304389016064368	0.0304397189465874	0.0304417082467108	0.0304362724894383	0.030442514819624	0.0304393221296111	0.0304378245105632	0.0304415700750293	0.0304398702818795	0.0304380103345565	0.030440530117268	0.030440742247037	0.0304384816951774	0.0304392786163265
flux1:	0.666357766629508	0.0305438094000094	0.0305444502980595	0.0305433160124126	0.0305428845867429	0.0305441687846013	0.0305443354939618	0.0305429310875059	0.0305430990340537	0.0305445684681903	0.0305439806188234	0.0305425471209009	0.0305436483573739	0.0305448663700238	0.0305431774585692	0.0305424826440639	0.0305447344605453	0.0305444185261606	0.0305419336881805	0.0305438878040893	0.0305455252205519	0.0305417137762803	0.0305432877981069	0.0305465002746848	0.0305402096316593	0.030545647814425	0.030543642462194	0.0305429033807578	0.0305420973260362	0.0305512387903543	0.0305411044929805	0.0305368253490014	0.0305411044929806	0.0305512387903543	0.0305420973260362	0.0305429033807578	0.0305436424621941	0.030545647814425	0.0305402096316593	0.0305465002746848	0.0305432877981069	0.0305417137762803	0.030545525220552	0.0305438878040893	0.0305419336881805	0.0305444185261606	0.0305447344605453	0.0305424826440638	0.0305431774585692
flux1:	0.666620215533261	0.0306210512469149	0.0306216352502916	0.0306205588799324	0.0306201812174063	0.0306214003471159	0.030621517392699	0.0306201860753856	0.0306203980103668	0.0306217855464387	0.0306211617512256	0.0306198193691275	0.0306209451389863	0.0306220633403424	0.0306203658272226	0.0306197771113574	0.0306220161441477	0.0306215938157751	0.0306191481710087	0.0306211971353353	0.0306227688775314	0.0306188927946249	0.0306205433510244	0.0306237749541354	0.0306174402379389	0.0306228735268434	0.0306208554786381	0.0306201979490514	0.0306193258178034	0.030628463293153	0.0306183370562327	0.0306140850559032	0.0306183370562327	0.030628463293153	0.0306193258178033	0.0306201979490515	0.0306208554786381	0.0306228735268434	0.0306174402379389	0.0306237749541354	0.0306205433510244	0.0306188927946249	0.0306227688775314	0.0306211971353353	0.0306191481710087	0.0306215938157751	0.0306220161441477	0.0306197771113574	0.0306203658272226
flux1:	0.666882664437014	0.0306713769416441	0.0306719032666178	0.0306708898366846	0.0306705661071297	0.0306717151233465	0.0306717829989479	0.0306705297293833	0.0306707844551499	0.030672085356396	0.0306714275474737	0.0306701806195963	0.0306713282448403	0.0306723429274651	0.030670640188492	0.0306701603178557	0.0306723826637692	0.0306718525871868	0.0306694500801274	0.0306715933887574	0.030673096616811	0.0306691582124683	0.0306708848717666	0.0306741340186669	0.0306677600184334	0.0306731819440557	0.0306711540873682	0.0306705803889648	0.0306696415271601	0.0306787655862959	0.0306686576434891	0.0306644379142516	0.0306686576434891	0.0306787655862959	0.0306696415271601	0.0306705803889648	0.0306711540873682	0.0306731819440557	0.0306677600184335	0.030674134018667	0.0306708848717666	0.0306691582124683	0.030673096616811	0.0306715933887574	0.0306694500801274	0.0306718525871868	0.0306723826637692	0.0306701603178557	0.030670640188492
flux1:	0.667145113340768	0.0306946535040517	0.030695121954231	0.0306941754306388	0.0306939053097344	0.0306949802863435	0.0306949998800767	0.0306938284443805	0.03069412447524	0.0306953352224139	0.0306946455054453	0.030693497116493	0.0306946638690381	0.0306955726031808	0.0306938679300766	0.0306934983667214	0.0306957003520875	0.0306950624381855	0.0306927066312168	0.0306949425752304	0.0306963749750965	0.0306923776562022	0.0306941793711252	0.030697443540977	0.0306910356291095	0.0306964406100681	0.0306944053146651	0.0306939166842937	0.0306929112230077	0.0307020132488903	0.0306919331170118	0.0306877499771169	0.0306919331170118	0.0307020132488903	0.0306929112230077	0.0306939166842937	0.0306944053146651	0.0306964406100681	0.0306910356291095	0.030697443540977	0.0306941793711252	0.0306923776562022	0.0306963749750965	0.0306949425752304	0.0306927066312168	0.0306950624381855	0.0306957003520875	0.0306934983667214	0.0306938679300766
flux1:	0.667407562244521	0.0306908195700405	0.0306912304333336	0.0306903536584964	0.0306901364305946	0.0306911346151138	0.03069110710771	0.030690020074662	0.0306903557364416	0.030691474063432	0.0306907546212248	0.0306897065756068	0.0306908897696089	0.0306916914212399	0.0306899879346423	0.0306897288465616	0.0306919071076553	0.030691162533755	0.0306888565355211	0.0306911822077286	0.0306925420504446	0.0306884903013648	0.0306903653678098	0.0306936411104091	0.0306872052640747	0.0306925886223555	0.0306905477046743	0.03069014433034	0.0306890732082637	0.0306981454229889	0.030688101860428	0.0306839587966528	0.030688101860428	0.0306981454229889	0.0306890732082637	0.03069014433034	0.0306905477046743	0.0306925886223555	0.0306872052640747	0.0306936411104091	0.0306903653678098	0.0306884903013648	0.0306925420504446	0.0306911822077286	0.0306888565355211	0.030691162533755	0.0306919071076553	0.0306897288465616	0.0306899879346423
flux1:	0.667670011148274	0.0306598856528659	0.0306602395878698	0.0306594342496748	0.030659268918408	0.0306601887533606	0.0306601155114094	0.0306591142202639	0.0306594877523351	0.0306605126496821	0.0306597656458733	0.0306588184725142	0.0306600155542121	0.030660710272482	0.0306590108397551	0.030658861120946	0.0306610126773604	0.0306601638600904	0.0306579102630479	0.0306603215916029	0.0306616077813831	0.0306575071262793	0.0306594531548364	0.0306627361231111	0.0306562789320108	0.0306616368856802	0.0306595915878751	0.0306592726246181	0.0306581375936651	0.0306671730671443	0.0306571740500592	0.0306530737145851	0.0306571740500592	0.0306671730671443	0.0306581375936651	0.0306592726246181	0.0306595915878751	0.0306616368856802	0.0306562789320108	0.0306627361231111	0.0306594531548364	0.0306575071262793	0.0306616077813831	0.0306603215916029	0.0306579102630479	0.0306601638600904	0.0306610126773604	0.030658861120946	0.0306590108397551
flux1:	0.667932460052027	0.0306019340841306	0.0306022320016634	0.0306014986365786	0.0306013840378832	0.0306022251486888	0.0306021076178262	0.030601192198862	0.0306016018540135	0.0306025335405731	0.0306017610275777	0.0306009140156146	0.0306021226469123	0.030602711821779	0.0306010189829682	0.0306009763021621	0.0306030986202302	0.0306021491609855	0.0305999499905836	0.030602441798581	0.0306036539077757	0.0305995108485246	0.03060152475026	0.0306048097555419	0.0305983384149001	0.0306036680489787	0.0306016190333957	0.0306013826407482	0.0306001862543635	0.0306091788931252	0.0305992316095957	0.0305951758358833	0.0305992316095957	0.0306091788931252	0.0306001862543635	0.0306013826407482	0.0306016190333957	0.0306036680489787	0.0305983384149001	0.0306048097555419	0.03060152475026	0.0305995108485246	0.0306036539077757	0.030602441798581	0.0305999499905836	0.0306021491609855	0.0306030986202302	0.0306009763021621	0.0306010189829682
flux1:	0.668194908955781	0.0305171186353472	0.030517361580952	0.0305166996108362	0.0305166345229925	0.0305173976731621	0.0305172372761537	0.0305164067028776	0.0305168508405427	0.030517690704628	0.0305168945398686	0.0305161458037027	0.0305173639359509	0.0305178501276466	0.0305161660326335	0.0305162269089268	0.0305183179526128	0.0305172725574151	0.0305151292349945	0.0305176953242407	0.0305188336135493	0.030514655545032	0.0305167335326541	0.030520014621107	0.0305135369092334	0.0305188361260851	0.0305167834855201	0.0305166268853307	0.0305153724695534	0.0305243169865481	0.0305144278484112	0.0305104176854127	0.0305144278484112	0.0305243169865481	0.0305153724695535	0.0305166268853307	0.0305167834855201	0.0305188361260851	0.0305135369092334	0.030520014621107	0.0305167335326541	0.030514655545032	0.0305188336135493	0.0305176953242407	0.0305151292349945	0.0305172725574151	0.0305183179526128	0.0305162269089268	0.0305161660326335
flux1:	0.668457357859534	0.0304056638230304	0.030405852866129	0.0304052606670096	0.03040524391252	0.0304059309281426	0.0304057289725377	0.0304049811433387	0.0304054583120123	0.0304062088243645	0.0304053905984354	0.0304047371696717	0.0304059631044929	0.0304063499473623	0.0304046763068704	0.0304048362096939	0.0304068944767993	0.0304057588531014	0.0304036721741782	0.0304063054306483	0.0304073708534181	0.0304031659585528	0.0304053035636385	0.0304085741116597	0.0304020983518771	0.0304073658029979	0.0304053090866532	0.030405228639564	0.0304039202473432	0.0304128121141172	0.0304029867857483	0.0303990225493426	0.0304029867857483	0.0304128121141172	0.0304039202473432	0.030405228639564	0.0304053090866532	0.0304073658029979	0.0304020983518771	0.0304085741116597	0.0304053035636385	0.0304031659585528	0.0304073708534181	0.0304063054306483	0.0304036721741782	0.0304057588531014	0.0304068944767993	0.0304048362096939	0.0304046763068704
flux1:	0.668719806763287	0.0302678639023227	0.0302680000372745	0.0302674750371444	0.0302675055717261	0.03026811923835	0.0302678768378915	0.0302672086839355	0.0302677176891095	0.0302683822909745	0.0302675432708868	0.0302669812138515	0.0302682136483721	0.030268505732379	0.0302668437849644	0.0302670972551394	0.0302691217971812	0.0302679025307876	0.0302658726598819	0.0302685651778076	0.0302695593677374	0.0302653364951591	0.0302675286016453	0.0302707814275639	0.030264316434749	0.0302695514363118	0.0302674896909231	0.0302674809893236	0.0302661233390314	0.0302749587220712	0.0302652021649452	0.0302612835050367	0.0302652021649452	0.0302749587220713	0.0302661233390314	0.0302674809893236	0.0302674896909231	0.0302695514363118	0.030264316434749	0.0302707814275639	0.0302675286016453	0.0302653364951591	0.0302695593677374	0.0302685651778076	0.0302658726598819	0.0302679025307876	0.0302691217971812	0.0302670972551394	0.0302668437849644
flux1:	0.66898225566704	0.0301040815561172	0.0301041656197866	0.0301037044213784	0.0301037814060119	0.0301043253420023	0.030104043355319	0.0301034509705823	0.0301039909251946	0.030104573895578	0.0301037149855811	0.0301032395323949	0.0301044775868744	0.0301046803207154	0.0301030308172733	0.0301033716053237	0.030105362030018	0.0301040664458213	0.0301020929284402	0.0301048361494933	0.0301057613915862	0.030101529919313	0.030103770812966	0.0301069983019525	0.0301005533144019	0.0301057557493004	0.0301036875744704	0.030103745549374	0.0301023439488704	0.0301111196323016	0.0301014361637665	0.0300975621451111	0.0301014361637665	0.0301111196323016	0.0301023439488704	0.030103745549374	0.0301036875744704	0.0301057557493004	0.0301005533144019	0.0301069983019525	0.030103770812966	0.0301015299193131	0.0301057613915862	0.0301048361494933	0.0301020929284402	0.0301040664458213	0.030105362030018	0.0301033716053237	0.0301030308172733
flux1:	0.669244704570794	0.0299147462885227	0.0299147788980826	0.0299143774216779	0.0299145002744976	0.029914978785761	0.0299146577750425	0.029914136563671	0.0299147069188451	0.0299152132256511	0.0299143349473798	0.0299139406480061	0.0299151838745666	0.0299153033348225	0.0299136665414705	0.0299140877589224	0.0299160442148384	0.0299146802254597	0.0299127620172642	0.0299155468809457	0.0299164060660905	0.0299121757548486	0.0299144591879249	0.0299176534267229	0.0299112380244961	0.0299164082339389	0.0299143318503077	0.0299144508892788	0.029913011147269	0.0299217244444099	0.0299121178087481	0.0299082870032342	0.0299121178087481	0.0299217244444099	0.029913011147269	0.0299144508892788	0.0299143318503077	0.0299164082339389	0.0299112380244961	0.0299176534267229	0.0299144591879249	0.0299121757548486	0.0299164060660905	0.0299155468809457	0.0299127620172642	0.0299146802254597	0.0299160442148384	0.0299140877589224	0.0299136665414705
flux1:	0.669507153474547	0.029700352533278	0.0297003340469535	0.0296999876875887	0.029700156113385	0.0297005740349487	0.0297002142463769	0.0296997590820374	0.0297003596367723	0.0297007947769785	0.0296998972698511	0.0296995781521527	0.0297008265240737	0.0297008692951712	0.0296992450146644	0.0296997392937743	0.0297016624373667	0.029700238384049	0.0296983738966393	0.0297011909977532	0.0297019875618508	0.0296977684019337	0.0297000876717789	0.0297032405896577	0.0296968646009772	0.0297020032688914	0.0296999165973965	0.0297000906704354	0.0296986189971938	0.0297072676537002	0.029697741103261	0.0296939516911087	0.029697741103261	0.0297072676537002	0.0296986189971938	0.0297000906704354	0.0296999165973965	0.0297020032688914	0.0296968646009772	0.0297032405896578	0.0297000876717789	0.0296977684019337	0.0297019875618508	0.0297011909977532	0.0296983738966393	0.029700238384049	0.0297016624373667	0.0296997392937743	0.0296992450146644
flux1:	0.6697696023783	0.0294614574893823	0.0294613879916864	0.0294610917846753	0.029461305780856	0.0294616683111615	0.0294612696778612	0.0294608750694487	0.0294615059588485	0.0294618757931188	0.0294609588350538	0.0294607085696899	0.0294619624515291	0.0294619354614399	0.0294603230725577	0.0294608827297744	0.0294627736756546	0.0294612981658674	0.0294594853280467	0.0294623250770419	0.0294630629261018	0.0294588649817375	0.0294612130216137	0.0294643165338541	0.029457989931512	0.0294630979651292	0.0294609987152843	0.0294612215054439	0.0294597244052562	0.0294683064967575	0.0294588628807014	0.0294551127578543	0.0294588628807014	0.0294683064967575	0.0294597244052562	0.0294612215054439	0.0294609987152843	0.0294630979651292	0.029457989931512	0.0294643165338541	0.0294612130216137	0.0294588649817375	0.0294630629261018	0.0294623250770419	0.0294594853280467	0.0294612981658674	0.0294627736756546	0.0294608827297744	0.0294603230725577
flux1:	0.670032051282053	0.0291986786977265	0.029198558009541	0.029198306798049	0.0291985666370204	0.0291988791709148	0.0291984413381643	0.0291981015961487	0.0291987632587283	0.0291990738459086	0.0291981368935664	0.0291979489585543	0.0291992090581213	0.0291991194147207	0.0291975179283688	0.0291981351268681	0.0291999953827871	0.0291984771289641	0.0291967134617995	0.0291995662437965	0.0292002496668965	0.0291960829220618	0.029198452402106	0.0292014985523402	0.0291952313423979	0.0292003097524017	0.0291981955172572	0.0291984605527195	0.0291969447106092	0.0292054585378104	0.0291961003958471	0.0291923872847093	0.0291961003958471	0.0292054585378104	0.0291969447106092	0.0291984605527195	0.0291981955172572	0.0292003097524017	0.0291952313423979	0.0292014985523402	0.0291984524021059	0.0291960829220618	0.0292002496668965	0.0291995662437965	0.0291967134617995	0.0291984771289641	0.0291999953827871	0.0291981351268681	0.0291975179283688
flux1:	0.670294500185807	0.0289126913739043	0.0289125190865462	0.0289123076850355	0.0289126138740747	0.0289128818403716	0.0289124042117983	0.0289121136096374	0.0289128067351543	0.0289130641719318	0.0289121064188674	0.0289119742588052	0.028913241562761	0.0289130963955843	0.0289115045257086	0.0289121714325126	0.0289140028210983	0.0289124504847602	0.0289107331882682	0.0289135895167538	0.0289142230891672	0.0289100972986408	0.0289124807345154	0.0289154618323735	0.028909263937688	0.02891431372122	0.0289121820764701	0.0289124828608616	0.0289109550263075	0.0289193990105235	0.0289101286689313	0.0289064502295704	0.0289101286689313	0.0289193990105235	0.0289109550263075	0.0289124828608616	0.0289121820764701	0.02891431372122	0.028909263937688	0.0289154618323735	0.0289124807345154	0.0289100972986408	0.0289142230891672	0.0289135895167538	0.0289107331882682	0.0289124504847602	0.0289140028210983	0.0289121714325126	0.0289115045257086
flux1:	0.67055694908956	0.0286042255136265	0.0286040010448983	0.0286038243926024	0.028604177613333	0.0286044063224609	0.0286038881250073	0.0286036410504127	0.028604366510523	0.0286045767811739	0.028603597231536	0.0286035144068388	0.028604790102346	0.0286045964141408	0.0286030126609733	0.0286037215945004	0.0286055261642804	0.0286039482094807	0.0286022742583575	0.0286051249198129	0.0286057133989407	0.0286016379481291	0.0286040278146731	0.0286069365654038	0.0286008177067089	0.0286058397363497	0.0286036883409219	0.0286040184787835	0.0286024853492042	0.028610857931203	0.0286016775984042	0.0285980315373827	0.0286016775984042	0.028610857931203	0.0286024853492042	0.0286040184787835	0.0286036883409219	0.0286058397363497	0.0286008177067089	0.0286069365654038	0.028604027814673	0.0286016379481291	0.0286057133989407	0.0286051249198129	0.0286022742583574	0.0286039482094807	0.0286055261642804	0.0286037215945004	0.0286030126609733
flux1:	0.670819397993313	0.0282740627882738	0.028273785457452	0.0282736387566178	0.0282740397871397	0.0282742342938293	0.0282736746584428	0.028273465749833	0.0282742245146072	0.028274393355229	0.0282733909099906	0.0282733512319975	0.0282746366174143	0.0282744011494043	0.0282728238920839	0.0282735674564248	0.0282753473850698	0.0282737519446804	0.02827211819017	0.0282749543762901	0.0282755025932872	0.0282714863700025	0.0282738752170045	0.0282767048400593	0.028270674417435	0.0282756693390066	0.0282734960344266	0.0282738493489719	0.0282723174557411	0.0282806170006027	0.0282715288596325	0.0282679130337458	0.0282715288596325	0.0282806170006027	0.0282723174557411	0.0282738493489719	0.0282734960344266	0.0282756693390066	0.028270674417435	0.0282767048400593	0.0282738752170045	0.0282714863700025	0.0282755025932872	0.0282749543762901	0.02827211819017	0.0282737519446804	0.0282753473850698	0.0282735674564248	0.0282728238920839
flux1:	0.671081846897066	0.0279230332490879	0.0279227023669267	0.0279225812013447	0.0279230308248532	0.0279231958100642	0.0279225938643667	0.027922418128567	0.0279232111725079	0.0279233439534462	0.0279223175056348	0.0279223151540939	0.0279236115421417	0.0279233406563096	0.0279217682515557	0.0279225394543398	0.0279242969473497	0.0279226917051787	0.0279210949799504	0.0279239084045943	0.027924421154731	0.0279204724356571	0.0279228530027926	0.0279255973367542	0.0279196643143322	0.0279246324560361	0.027922435361889	0.027922806002478	0.027921281602149	0.0279295063126105	0.0279205126079479	0.0279169251203432	0.0279205126079479	0.0279295063126105	0.0279212816021491	0.0279228060024779	0.027922435361889	0.0279246324560361	0.0279196643143322	0.0279255973367542	0.0279228530027926	0.0279204724356571	0.027924421154731	0.0279239084045943	0.0279210949799504	0.0279226917051787	0.0279242969473497	0.0279225394543398	0.0279217682515557
flux1:	0.67134429580082	0.0275520118593228	0.0275516268284587	0.0275515272587607	0.0275520261630903	0.0275521658384757	0.0275515208071579	0.0275513737152529	0.0275522019168999	0.0275523035462805	0.0275512520813044	0.027551281701491	0.0275525903186288	0.0275522898996256	0.0275507207829083	0.0275515131342752	0.0275532503225036	0.0275516424136325	0.0275500796364259	0.0275528626349944	0.0275533445698503	0.0275494709239263	0.0275518362519013	0.0275544898435953	0.0275486626402941	0.0275536039352913	0.0275513815382115	0.0275517640753183	0.027550253048576	0.0275584008890274	0.0275495040054653	0.0275459432918677	0.0275495040054652	0.0275584008890274	0.027550253048576	0.0275517640753183	0.0275513815382115	0.0275536039352913	0.0275486626402941	0.0275544898435953	0.0275518362519013	0.0275494709239263	0.0275533445698503	0.0275528626349944	0.0275500796364259	0.0275516424136325	0.0275532503225036	0.0275515131342752	0.0275507207829083
flux1:	0.671606744704573	0.0271619148743665	0.0271614752950585	0.0271613939283317	0.027161942601251	0.0271620606384487	0.0271613719468012	0.0271612495059997	0.0271621135454665	0.0271621883958594	0.027161111092822	0.0271611678703714	0.0271624897562596	0.0271621651347817	0.0271605979203279	0.0271614055112304	0.0271631243506969	0.027161520281765	0.027159988558559	0.0271627341681016	0.0271631896926398	0.0271593979030319	0.0271617414380736	0.0271642996142095	0.0271585860031387	0.0271634999272322	0.0271612511610369	0.0271616406668988	0.0271601484275319	0.0271682170604755	0.027159419591964	0.0271558844950519	0.027159419591964	0.0271682170604755	0.0271601484275319	0.0271616406668988	0.0271612511610369	0.0271634999272322	0.0271585860031387	0.0271642996142095	0.0271617414380736	0.0271593979030319	0.0271631896926398	0.0271627341681016	0.027159988558559	0.027161520281765	0.0271631243506969	0.0271614055112304	0.0271605979203279
flux1:	0.671869193608326	0.0267536960903914	0.0267532018663083	0.0267531358987252	0.0267537345239796	0.0267538340099465	0.0267531013858278	0.0267530001861928	0.0267539004450669	0.0267539523043758	0.0267528486342316	0.0267529283466344	0.026754264257569	0.026753920156236	0.0267523537322585	0.0267531712910664	0.0267548734684227	0.0267532790588992	0.0267517757774771	0.0267544777964658	0.0267549109738868	0.0267512069796355	0.0267535226686545	0.0267559815888781	0.026750388607832	0.0267552741334275	0.0267529984482631	0.0267533905618362	0.0267519219777302	0.0267599087141194	0.0267512135208436	0.0267477033511708	0.0267512135208436	0.0267599087141194	0.0267519219777302	0.0267533905618362	0.0267529984482631	0.0267552741334275	0.026750388607832	0.0267559815888781	0.0267535226686545	0.0267512069796355	0.0267549109738868	0.0267544777964658	0.0267517757774771	0.0267532790588992	0.0267548734684227	0.0267531712910664	0.0267523537322585
flux1:	0.67213164251208	0.0263283429825136	0.026327794421318	0.0263277416536418	0.0263283900126794	0.026328473431205	0.0263276970008242	0.0263276142367363	0.026328550704657	0.0263285827513881	0.026327452567928	0.0263275516125069	0.026328901932548	0.0263285424345123	0.0263269760502145	0.0263277989773422	0.0263294858241642	0.0263279061689531	0.0263264290839478	0.0263290821113018	0.0263294965783346	0.0263258854361627	0.0263281678101856	0.0263305245009739	0.026325058376135	0.0263299139431585	0.0263276113618398	0.0263280023371534	0.0263265616649714	0.026334463429424	0.0263258736817252	0.0263223882639847	0.0263258736817252	0.026334463429424	0.0263265616649714	0.0263280023371534	0.0263276113618398	0.0263299139431585	0.026325058376135	0.0263305245009739	0.0263281678101856	0.0263258854361627	0.0263294965783346	0.0263290821113018	0.0263264290839478	0.0263279061689531	0.0263294858241641	0.0263277989773422	0.0263269760502144
flux1:	0.672394091415833	0.0258868727537283	0.0258862706574771	0.0258862294844365	0.025886926868472	0.0258869961069533	0.0258861764801352	0.0258861099473332	0.0258870821392711	0.0258870969414334	0.0258859405613804	0.0258860559604076	0.0258874206236309	0.0258870491633579	0.0258854825045813	0.025886306885581	0.0258879793043477	0.0258864187573942	0.0258849660632219	0.0258875655167939	0.0258879644117533	0.0258844502779399	0.0258866945217451	0.025888946891121	0.0258836129757393	0.0258884364796891	0.0258861076397742	0.0258864943772485	0.0258850852120803	0.0258928985235216	0.0258844177316734	0.0258809574355103	0.0258844177316733	0.0258928985235216	0.0258850852120803	0.0258864943772485	0.0258861076397742	0.0258884364796891	0.0258836129757393	0.025888946891121	0.0258866945217451	0.0258844502779399	0.0258879644117533	0.0258875655167939	0.0258849660632219	0.0258864187573942	0.0258879793043477	0.025886306885581	0.0258854825045813
flux1:	0.672656540319586	0.0254303283160534	0.0254296740569417	0.0254296434325082	0.0254303885690975	0.0254304449486867	0.0254295832897572	0.0254295313596997	0.0254305382475142	0.0254305377835532	0.0254293560524911	0.0254294854368897	0.0254308638637543	0.0254304832386942	0.0254289164894858	0.0254297390877326	0.0254313974919429	0.0254298596698741	0.0254284300593677	0.0254309721746946	0.0254313580802318	0.025427944211896	0.0254301462181948	0.0254322930517596	0.0254270957811688	0.025431884577993	0.0254295307585395	0.0254299108192967	0.0254285360601521	0.0254362570280066	0.0254278890572579	0.0254244548122709	0.0254278890572579	0.0254362570280066	0.0254285360601521	0.0254299108192967	0.0254295307585395	0.025431884577993	0.0254270957811688	0.0254322930517596	0.0254301462181948	0.025427944211896	0.0254313580802318	0.0254309721746946	0.0254284300593677	0.0254298596698741	0.0254313974919429	0.0254297390877326	0.0254289164894858
flux1:	0.672918989223339	0.0249597742253645	0.0249590698030315	0.0249590491845537	0.0249598401821914	0.0249598845085731	0.0249589825896253	0.02495894416372	0.0249599841249664	0.0249599698243981	0.0249587641658208	0.0249589057395834	0.024960296789874	0.0249599091910901	0.0249583430789844	0.0249591613096851	0.0249608055800664	0.0249592933843343	0.0249578860913578	0.0249603679020236	0.0249607428040371	0.024957431578667	0.0249595879856185	0.0249616289248863	0.0249565717887719	0.0249613227158091	0.0249589458481827	0.024959317451828	0.0249579792834213	0.0249656036190423	0.0249573526897641	0.0249539459847533	0.0249573526897641	0.0249656036190423	0.0249579792834213	0.024959317451828	0.0249589458481827	0.024961322715809	0.0249565717887719	0.0249616289248863	0.0249595879856185	0.024957431578667	0.0249607428040371	0.0249603679020236	0.0249578860913578	0.0249592933843343	0.0249608055800664	0.0249591613096851	0.0249583430789844
flux1:	0.673181438127093	0.0244762925913214	0.0244755406687929	0.0244755299436949	0.02447636425714	0.0244763968884901	0.0244754571225509	0.024475431569452	0.0244765023557033	0.0244764751564935	0.0244752476019292	0.0244754000899704	0.0244768020341413	0.0244764090934157	0.0244748449168197	0.0244756568045895	0.0244772862627991	0.024475801918293	0.0244744167431568	0.0244768360445778	0.0244772013082488	0.0244739942598576	0.0244761024711921	0.0244780379756438	0.0244731235080175	0.0244778329198179	0.0244754355823652	0.024475797589133	0.0244744974799782	0.0244820205225995	0.0244738911957782	0.0244705140627115	0.0244738911957782	0.0244820205225995	0.0244744974799782	0.024475797589133	0.0244754355823652	0.0244778329198179	0.0244731235080175	0.0244780379756438	0.0244761024711921	0.0244739942598576	0.0244772013082489	0.0244768360445778	0.0244744167431568	0.024475801918293	0.0244772862627991	0.0244756568045895	0.0244748449168197
flux1:	0.673443887030846	0.0239809789835979	0.0239801828999179	0.0239801822992279	0.023981056717355	0.0239810776455035	0.0239801030979676	0.0239800901776422	0.0239811889038003	0.0239811493230589	0.0239799025219641	0.0239800651045673	0.0239814756146267	0.0239810784651365	0.0239795181018422	0.0239803222245126	0.0239819356251279	0.0239804807328344	0.0239791180498806	0.0239814733487187	0.0239818297121061	0.0239787275820204	0.0239807857695438	0.0239826170641923	0.02397784685105	0.0239825106685369	0.0239800960653718	0.0239804479438995	0.0239791866603126	0.0239866034164386	0.0239786005651586	0.0239752555487129	0.0239786005651586	0.0239866034164386	0.0239791866603126	0.0239804479438995	0.0239800960653718	0.0239825106685369	0.02397784685105	0.0239826170641923	0.0239807857695438	0.0239787275820204	0.0239818297121061	0.0239814733487187	0.0239791180498806	0.0239804807328344	0.0239819356251279	0.0239803222245126	0.0239795181018422
flux1:	0.673706335934599	0.0234749383553204	0.0234741021139605	0.0234741121172852	0.0234750227742882	0.023475031714773	0.0234740260923728	0.0234740258709614	0.0234751490261875	0.0234750972404385	0.0234738344493306	0.0234740066866596	0.023475422847012	0.0234750221943647	0.0234734680908903	0.0234742635124994	0.0234758590534744	0.0234744346544636	0.0234730954017798	0.023475385853476	0.0234757334385712	0.0234727362385596	0.0234747433273108	0.0234764723378661	0.0234718470420471	0.023476460813171	0.0234740327377545	0.0234743745200697	0.0234731521552734	0.0234804573500958	0.0234725861180179	0.0234692762318995	0.0234725861180179	0.0234804573500958	0.0234731521552734	0.0234743745200697	0.0234740327377545	0.023476460813171	0.0234718470420471	0.0234764723378661	0.0234747433273108	0.0234727362385596	0.0234757334385711	0.023475385853476	0.0234730954017798	0.0234744346544636	0.0234758590534744	0.0234742635124994	0.0234734680908903
flux1:	0.673968784838352	0.0229592810042008	0.0229584092373971	0.0229584304740902	0.0229593728838788	0.0229593693704378	0.0229583369879332	0.0229583497475726	0.0229594932276234	0.0229594291587533	0.0229581542098384	0.0229583359601403	0.0229597542980764	0.0229593504983324	0.0229578056404543	0.022958591836552	0.022960167187703	0.0229587738355348	0.022957459487312	0.0229596848244382	0.022960023165058	0.0229571302502949	0.0229590858871141	0.0229607151650635	0.0229562345673796	0.0229607935371892	0.0229583563217731	0.0229586885473413	0.0229575045645004	0.0229646927036519	0.0229569584518264	0.0229536871233799	0.0229569584518264	0.0229646927036519	0.0229575045645004	0.0229586885473413	0.0229583563217731	0.0229607935371892	0.0229562345673796	0.0229607151650635	0.0229590858871141	0.0229571302502949	0.0229600231650581	0.0229596848244382	0.022957459487312	0.0229587738355348	0.022960167187703	0.022958591836552	0.0229578056404543
flux1:	0.674231233742106	0.0224351185913066	0.0224342165015045	0.0224342496526924	0.0224352187653635	0.0224352022444715	0.0224341479701309	0.0224341741178704	0.0224353332777991	0.0224352566808065	0.022433973931118	0.022434165266249	0.0224355818010753	0.0224351749423516	0.0224336428078401	0.0224344195862901	0.0224359719347769	0.022434609773349	0.0224333222959482	0.0224354827501682	0.0224358108355682	0.02243302098481	0.0224349254915233	0.0224364581315852	0.022432121186881	0.0224366203747669	0.0224341788271423	0.0224345024780159	0.0224333557657014	0.0224404212054451	0.02243282944908	0.0224296004539508	0.02243282944908	0.0224404212054451	0.0224333557657014	0.0224345024780159	0.0224341788271423	0.0224366203747669	0.022432121186881	0.0224364581315852	0.0224349254915233	0.02243302098481	0.0224358108355682	0.0224354827501682	0.0224333222959482	0.022434609773349	0.0224359719347769	0.0224344195862901	0.0224336428078401
flux1:	0.674493682645859	0.021903560236775	0.0219026335173134	0.0219026792231561	0.0219036695015331	0.0219036394228349	0.0219025686046034	0.0219026085843394	0.0219037783097591	0.0219036888585914	0.0219024031213594	0.0219026042431366	0.0219040145522838	0.0219036045366323	0.0219020890317981	0.021902856452194	0.0219043825634244	0.0219030514073112	0.0219017932005961	0.0219038894210323	0.0219042057536711	0.0219015172539884	0.0219033715668278	0.0219048111192965	0.0219006160257387	0.0219050503075228	0.0219026096368193	0.0219029260660622	0.0219018150043665	0.0219087520281562	0.0219013083651926	0.0218981257539989	0.0219013083651926	0.0219087520281562	0.0219018150043665	0.0219029260660622	0.0219026096368193	0.0219050503075228	0.0219006160257387	0.0219048111192965	0.0219033715668278	0.0219015172539884	0.0219042057536711	0.0219038894210323	0.0219017932005961	0.0219030514073112	0.0219043825634244	0.021902856452194	0.0219020890317982
flux1:	0.674756131549612	0.0213657087110111	0.0213647634490119	0.0213648222251087	0.0213658277385616	0.0213657836374631	0.0213647020124412	0.021364756223435	0.0213659310178644	0.0213658283859403	0.0213645448465383	0.0213647560071555	0.0213661553070315	0.0213657419295022	0.0213642473116861	0.021365005606328	0.0213665018982302	0.0213652013126952	0.0213639751386255	0.0213660081093341	0.0213663107748326	0.0213637215082935	0.0213655271055138	0.0213668774860007	0.0213628217655899	0.0213671859581081	0.0213647516916535	0.0213650625472763	0.0213639850825805	0.0213707879818379	0.0213634980153574	0.0213603660344712	0.0213634980153574	0.0213707879818379	0.0213639850825805	0.0213650625472763	0.0213647516916536	0.0213671859581081	0.0213628217655899	0.0213668774860007	0.0213655271055138	0.0213637215082935	0.0213663107748326	0.0213660081093341	0.0213639751386255	0.0213652013126953	0.0213665018982302	0.021365005606328	0.0213642473116861
flux1:	0.675018580453365	0.0208226567390542	0.0208216993041656	0.0208217714703987	0.0208227860025159	0.0208227275717446	0.0208216411622008	0.0208217098872546	0.020822883972507	0.0208227679049539	0.0208214920242848	0.0208217134536555	0.020823096692532	0.0208226797146537	0.0208212105032306	0.0208219600023376	0.0208234226305471	0.0208221520086357	0.0208209609094725	0.0208229318685564	0.0208232186155723	0.0208207261454047	0.0208224849653453	0.0208237503643304	0.0208198309523825	0.02082411989827	0.0208216977917089	0.0208220049383449	0.0208209586645801	0.0208276218215016	0.0208204910781035	0.0208174140867089	0.0208204910781035	0.0208276218215016	0.0208209586645801	0.0208220049383449	0.0208216977917089	0.02082411989827	0.0208198309523825	0.0208237503643304	0.0208224849653453	0.0208207261454047	0.0208232186155723	0.0208229318685564	0.0208209609094725	0.0208221520086357	0.0208234226305471	0.0208219600023376	0.0208212105032306
flux1:	0.675281029357119	0.0202754834348126	0.0202745203579605	0.0202746059823318	0.0202756231485317	0.020275550296146	0.020274465295738	0.0202745486415101	0.0202757160676622	0.0202755864428247	0.0202743238514076	0.0202745556938325	0.0202759176536864	0.0202754968690049	0.0202740577478096	0.0202747988112917	0.0202762237624981	0.0202749823969103	0.0202738296056599	0.0202757399683037	0.0202760082958009	0.0202736099497605	0.0202753243018072	0.0202765090962582	0.0202727224374372	0.0202769310879306	0.0202745270309336	0.0202748324714226	0.0202738147155697	0.0202803326858126	0.0202733665321436	0.0202703489177555	0.0202733665321436	0.0202803326858125	0.0202738147155697	0.0202748324714226	0.0202745270309336	0.0202769310879306	0.0202727224374372	0.0202765090962583	0.0202753243018072	0.0202736099497605	0.0202760082958009	0.0202757399683037	0.0202738296056599	0.0202749823969103	0.0202762237624981	0.0202747988112917	0.0202740577478096
flux1:	0.675543478260872	0.0197252508808085	0.0197242887274165	0.0197243875866239	0.0197254009574942	0.0197253138495512	0.019724236503726	0.0197243343549991	0.0197254891161945	0.0197253459945707	0.0197241023808525	0.0197243446428767	0.0197256800468616	0.0197252553366468	0.0197238510509583	0.0197245840086571	0.0197259671991483	0.0197247543469551	0.0197236431928586	0.0197254944802579	0.0197257417294996	0.0197234346784289	0.0197251071494562	0.0197262158185596	0.0197225579669417	0.0197266814606949	0.0197243013806434	0.0197246071795625	0.0197236150891118	0.0197299826822883	0.0197231862419024	0.0197202323364801	0.0197231862419024	0.0197299826822883	0.0197236150891118	0.0197246071795625	0.0197243013806434	0.0197266814606949	0.0197225579669417	0.0197262158185596	0.0197251071494562	0.0197234346784289	0.0197257417294996	0.0197254944802579	0.0197236431928586	0.0197247543469551	0.0197259671991483	0.0197245840086571	0.0197238510509583
flux1:	0.675805927164625	0.0191730008678956	0.0191720461101451	0.019172157667794	0.0191731608938275	0.0191730599806997	0.0191719964653623	0.0191721084543735	0.0191732446065952	0.0191730882659978	0.019171869262535	0.019172121773279	0.0191734253953887	0.0191729967731423	0.0191716320244633	0.019172357126315	0.0191736945026647	0.0191725094413342	0.0191714432532886	0.0191732370290997	0.0191734604776236	0.0191712418074933	0.0191728751664169	0.0191739122132017	0.0191703789338335	0.019174412669956	0.0191720624359821	0.0191723706469917	0.0191714012771096	0.019177613633172	0.019170991705818	0.019168105704507	0.019170991705818	0.019177613633172	0.0191714012771096	0.0191723706469917	0.0191720624359821	0.019174412669956	0.0191703789338335	0.0191739122132017	0.0191728751664169	0.0191712418074933	0.0191734604776236	0.0191732370290997	0.0191714432532887	0.0191725094413342	0.0191736945026647	0.019172357126315	0.0191716320244633
flux1:	0.676068376068379	0.0186197518081674	0.0186188107007784	0.018618934103278	0.0186199210367388	0.0186198070628478	0.0186187633653453	0.0186188888565699	0.0186200006335434	0.0186198315899334	0.0186186426610742	0.0186189050457362	0.0186201718192302	0.0186197394631573	0.0186184188050275	0.0186191361821174	0.0186204238209658	0.018619265894596	0.0186182479053863	0.018619985720933	0.0186201826757913	0.0186180494518535	0.018619646554885	0.0186206164352269	0.0186172033046865	0.0186211430084806	0.01861882833816	0.0186191409368141	0.0186181913350644	0.0186242439948414	0.0186178009801556	0.018614986864538	0.0186178009801556	0.0186242439948414	0.0186181913350644	0.0186191409368141	0.01861882833816	0.0186211430084806	0.0186172033046865	0.0186206164352269	0.018619646554885	0.0186180494518535	0.0186201826757913	0.018619985720933	0.0186182479053863	0.018619265894596	0.0186204238209658	0.0186191361821174	0.0186184188050275
flux1:	0.676330824972132	0.0180664958329247	0.0180655742966605	0.0180657083860534	0.0180666731959459	0.0180665471934266	0.018065528999691	0.0180656670897842	0.0180667490133484	0.0180665680274311	0.0180654143619721	0.0180656860286101	0.0180669111499086	0.0180664754230552	0.0180652031610095	0.0180659127980022	0.0180671470019965	0.0180660156570911	0.0180650489111996	0.0180667322602824	0.0180669001479345	0.0180648494699733	0.0180664131690636	0.0180673202292281	0.0180640227328241	0.0180678645129793	0.0180655908838408	0.0180659097072606	0.0180649769938787	0.0180708659622545	0.0180646057896559	0.018061867257188	0.0180646057896559	0.0180708659622545	0.0180649769938787	0.0180659097072606	0.0180655908838408	0.0180678645129793	0.0180640227328241	0.0180673202292281	0.0180664131690637	0.0180648494699733	0.0180669001479345	0.0180667322602824	0.0180650489111996	0.0180660156570911	0.0180671470019965	0.0180659127980022	0.0180652031610095
flux1:	0.676593273875885	0.0175141960861794	0.0175132996028324	0.0175134429450805	0.0175143802215868	0.0175142434890794	0.0175132560804227	0.0175134056123835	0.0175144525939789	0.0175142606642414	0.0175131470762622	0.0175134272154146	0.0175146062404154	0.0175141676986825	0.0175129477972449	0.0175136495162037	0.0175148269033681	0.0175137217139286	0.0175128089814963	0.0175144392652485	0.0175145757156799	0.0175126047637117	0.0175141378204817	0.0175149862440367	0.0175117998674611	0.0175155402637747	0.0175133128315918	0.0175136395261245	0.0175127209680416	0.0175184427685245	0.0175123688348919	0.0175097092359798	0.0175123688348919	0.0175184427685245	0.0175127209680415	0.0175136395261245	0.0175133128315918	0.0175155402637747	0.0175117998674611	0.0175149862440367	0.0175141378204816	0.0175126047637117	0.0175145757156799	0.0175144392652485	0.0175128089814963	0.0175137217139286	0.0175148269033681	0.0175136495162037	0.0175129477972449
flux1:	0.676855722779638	0.0169637842227018	0.0169629177447405	0.0169630686713688	0.0169639735166434	0.0169638275850021	0.0169628757475878	0.0169630353376484	0.0169640427679944	0.0169638411114014	0.0169627719520938	0.0169630595482959	0.0169641884784166	0.0169637478671326	0.0169625838664171	0.0169632773215884	0.0169643949056861	0.0169633155877961	0.016962459287044	0.0169640377888974	0.0169641407117922	0.0169622467819223	0.0169637517891398	0.0169645455537285	0.0169614658672211	0.0169651018882258	0.0169629254138146	0.016963261391512	0.0169623544685666	0.0169679061882723	0.0169620213047303	0.0169594435886281	0.0169620213047303	0.0169679061882723	0.0169623544685666	0.016963261391512	0.0169629254138146	0.0169651018882258	0.0169614658672211	0.0169645455537285	0.0169637517891398	0.0169622467819223	0.0169641407117922	0.0169640377888974	0.016962459287044	0.0169633155877961	0.0169643949056861	0.0169632773215884	0.0169625838664171
flux1:	0.677118171683392	0.0164161581181118	0.016415325995471	0.0164154826559824	0.0164163507588254	0.0164161973460112	0.0164152852954536	0.016415453370735	0.0164164171952899	0.0164162072172965	0.0164151863001354	0.0164154801539626	0.0164165555096396	0.0164161137497807	0.0164150086938812	0.0164156933766264	0.0164167486364356	0.0164156950528933	0.0164148971829715	0.0164164250534405	0.0164164927045457	0.0164146732350297	0.0164161525473938	0.0164168953915359	0.0164139181249015	0.0164174472750936	0.0164153260610586	0.0164156724655108	0.0164147749275652	0.0164201542519259	0.0164144606007861	0.0164119672712221	0.0164144606007861	0.0164201542519259	0.0164147749275652	0.0164156724655108	0.0164153260610586	0.0164174472750936	0.0164139181249015	0.0164168953915359	0.0164161525473938	0.0164146732350297	0.0164164927045457	0.0164164250534405	0.0164148971829715	0.0164156950528933	0.0164167486364356	0.0164156933766264	0.0164150086938812
flux1:	0.677380620587145	0.0158721797969801	0.015871385722721	0.0158715461448468	0.0158723738374739	0.0158722147952514	0.0158713461181552	0.0158715209627768	0.0158724377411606	0.0158722209970545	0.0158712515381194	0.015871550297042	0.0158725691769084	0.0158721273423996	0.0158710837212954	0.015871758974023	0.0158727499098663	0.0158717220657394	0.0158709841515931	0.0158724624022668	0.0158724934384465	0.0158707460263125	0.0158722017019687	0.0158728971017505	0.015870018208896	0.0158734385055555	0.0158713763441121	0.015871734025884	0.015870843939855	0.0158760491766619	0.0158705482792726	0.0158681413604173	0.0158705482792727	0.0158760491766619	0.015870843939855	0.015871734025884	0.0158713763441121	0.0158734385055555	0.015870018208896	0.0158728971017505	0.0158722017019687	0.0158707460263125	0.0158724934384465	0.0158724624022668	0.0158709841515931	0.0158717220657394	0.0158727499098663	0.015871758974023	0.0158710837212954
flux1:	0.677643069490898	0.0153326735833492	0.0153319205591154	0.0153320827137748	0.015332867009642	0.0153327042649143	0.0153318818784846	0.0153320616855868	0.0153329286337749	0.0153327067836037	0.0153317913582802	0.0153320935543604	0.0153330536788655	0.0153326129666488	0.015331632672862	0.0153322977105479	0.0153332228868683	0.0153322209171156	0.0153315439675305	0.0153329734733946	0.0153329669952623	0.0153312894041239	0.0153327231579683	0.0153333743132089	0.0153305900252071	0.0153339000050806	0.0153319001377556	0.0153322696393923	0.0153313854255218	0.0153364155181926	0.0153311082141436	0.0153287892272413	0.0153311082141436	0.0153364155181926	0.0153313854255218	0.0153322696393923	0.0153319001377556	0.0153339000050806	0.0153305900252071	0.0153333743132089	0.0153327231579683	0.0153312894041239	0.0153329669952623	0.0153329734733947	0.0153315439675305	0.0153322209171156	0.0153332228868683	0.0153322977105479	0.015331632672862
flux1:	0.677905518394651	0.0147984244765395	0.014797714797944	0.0147978766657419	0.014798615278126	0.014798450771819	0.0147976769019793	0.0147978598290106	0.0147986748437541	0.0147984496032224	0.0147975901199175	0.014797894212229	0.0147987939510086	0.0147983556457419	0.0147974399464692	0.014798093884164	0.0147989524574155	0.014797976607921	0.0147973610874745	0.0147987425964675	0.0147986981778908	0.0147970883378097	0.0147985015072599	0.0147991113364947	0.0147964182025457	0.0147996169189138	0.0147976820085843	0.0147980635588934	0.0147971840158986	0.0148020385461348	0.0147969249839663	0.0147946949346662	0.0147969249839663	0.0148020385461348	0.0147971840158986	0.0147980635588934	0.0147976820085843	0.0147996169189139	0.0147964182025457	0.0147991113364947	0.0147985015072599	0.0147970883378097	0.0147986981778908	0.0147987425964675	0.0147973610874745	0.014797976607921	0.0147989524574155	0.014798093884164	0.0147974399464692
flux1:	0.678167967298405	0.0142701767535586	0.0142695120148767	0.0142696716510777	0.0142703629928288	0.0142701986191804	0.0142694747969648	0.0142696590216003	0.0142704206871562	0.0142701937769048	0.014269391467814	0.0142696958874062	0.0142705342702695	0.0142700997056035	0.0142692492305304	0.0142698911151426	0.0142706828467397	0.014269733450241	0.0142691792654409	0.0142705134139882	0.014270431118176	0.0142688871186123	0.0142702806421361	0.014270851785563	0.01426824670158	0.0142713337124478	0.0142694658278426	0.0142698593449303	0.0142689836639843	0.0142736628442368	0.0142687424835062	0.0142666018596584	0.0142687424835062	0.0142736628442368	0.0142689836639843	0.0142698593449303	0.0142694658278426	0.0142713337124478	0.01426824670158	0.014270851785563	0.0142702806421361	0.0142688871186123	0.014270431118176	0.0142705134139882	0.0142691792654409	0.014269733450241	0.0142706828467397	0.0142698911151426	0.0142692492305304
flux1:	0.678430416202158	0.0137486327979406	0.0137480139147984	0.0137481695099475	0.0137488126754901	0.0137486502244191	0.0137479772997743	0.0137481610739612	0.0137488686518163	0.0137486417474102	0.0137478971758168	0.0137482003710844	0.0137489770830117	0.0137485476013903	0.0137477623459004	0.0137483911905039	0.0137491164450418	0.0137481938935038	0.0137477003929606	0.0137489877261344	0.0137488681084156	0.0137473881854335	0.0137487625937538	0.0137492974231281	0.0137467776480257	0.0137497529963548	0.0137479536088182	0.0137483587111528	0.0137474864789426	0.0137519911353312	0.013747262759621	0.0137452115390525	0.013747262759621	0.0137519911353312	0.0137474864789426	0.0137483587111528	0.0137479536088182	0.0137497529963548	0.0137467776480257	0.0137492974231281	0.0137487625937538	0.0137473881854335	0.0137488681084156	0.0137489877261344	0.0137477003929606	0.0137481938935038	0.0137491164450418	0.0137483911905039	0.0137477623459004
flux1:	0.678692865105911	0.0132344521533738	0.0132338794015264	0.0132340293352434	0.0132346240664813	0.0132344651714216	0.0132338433429976	0.0132340250428532	0.0132346784456601	0.0132344531304384	0.0132337662135072	0.0132340666939516	0.013234782054985	0.0132343589678406	0.0132336383108662	0.0132342531298203	0.0132349128592099	0.0132340175741986	0.0132335835622721	0.0132348245571791	0.0132346686549661	0.0132332511739369	0.0132346065934739	0.0132351072278303	0.0132326703879229	0.0132355345749628	0.0132338045669755	0.0132342205915891	0.0132333517829738	0.0132376833294981	0.0132331450696967	0.0132311827372612	0.0132331450696967	0.0132376833294981	0.0132333517829738	0.0132342205915891	0.0132338045669755	0.0132355345749628	0.0132326703879229	0.0132351072278303	0.0132346065934739	0.0132332511739369	0.0132346686549661	0.0132348245571791	0.0132335835622721	0.0132340175741986	0.0132349128592099	0.0132342531298202	0.0132336383108662
flux1:	0.678955314009665	0.0127282507990932	0.0127277238669067	0.0127278667528188	0.012728413391078	0.0127282594842906	0.0127276883433232	0.0127278665129241	0.0127284662643317	0.012728243987017	0.0127276140325966	0.0127279104091664	0.0127285653405101	0.0127281498905676	0.0127274926259193	0.0127280924691894	0.0127286881837439	0.0127278205862982	0.0127274443492873	0.0127286394403012	0.0127284487510752	0.0127270921861512	0.012728428353942	0.0127288966799538	0.0127265407621742	0.0127292947150465	0.0127276343997242	0.0127280604265334	0.0127271953875695	0.012731355792613	0.0127270051595823	0.0127251307325892	0.0127270051595823	0.012731355792613	0.0127271953875695	0.0127280604265334	0.0127276343997242	0.0127292947150465	0.0127265407621742	0.0127288966799538	0.012728428353942	0.0127270921861512	0.0127284487510752	0.0127286394403012	0.0127274443492873	0.0127278205862982	0.0127286881837439	0.0127280924691894	0.0127274926259193
flux1:	0.679217762913418	0.0122306006426752	0.0122301186945767	0.0122302534148645	0.0122307528413715	0.0122306051183012	0.0122300837043209	0.0122302570918034	0.0122308042742372	0.0122305863128799	0.0122300120684568	0.0122303030889186	0.0122308990669253	0.0122304923941274	0.0122298967737821	0.0122304807590077	0.0122310144868577	0.0122301749682465	0.0122298543118678	0.0122310039163897	0.0122307803648512	0.0122294832764583	0.0122307995655048	0.0122312372612742	0.0122289605961863	0.0122316056309331	0.0122300147814804	0.0122304496626197	0.0122295890849345	0.0122335808311846	0.0122294147567431	0.0122276268177121	0.0122294147567431	0.0122335808311846	0.0122295890849345	0.0122304496626197	0.0122300147814804	0.0122316056309331	0.0122289605961863	0.0122312372612742	0.0122307995655048	0.0122294832764583	0.0122307803648512	0.0122310039163897	0.0122298543118678	0.0122301749682465	0.0122310144868577	0.0122304807590077	0.0122298967737821
flux1:	0.679480211817171	0.0117420292246501	0.0117415909725954	0.0117417167011706	0.0117421702688046	0.0117420296625661	0.011741556528406	0.0117417241132202	0.011742220305941	0.0117420077394079	0.0117414874510749	0.0117417720291751	0.0117423110291829	0.0117419141414839	0.0117413779290312	0.011741945270092	0.0117424195065831	0.0117416084011794	0.0117413406978156	0.0117424452413491	0.0117421911371297	0.0117409521486677	0.0117422476024293	0.0117426561635203	0.0117404573993225	0.0117429951806437	0.0117414730685448	0.0117419154615542	0.01174106034922	0.0117448863882128	0.0117409012732188	0.0117391980087938	0.0117409012732188	0.0117448863882128	0.01174106034922	0.0117419154615542	0.0117414730685448	0.0117429951806437	0.0117404573993225	0.0117426561635203	0.0117422476024293	0.0117409521486677	0.0117421911371297	0.0117424452413491	0.0117413406978156	0.0117416084011794	0.0117424195065831	0.011741945270092	0.0117413779290312
flux1:	0.679742660720924	0.0112630196281977	0.0112626234081255	0.0112627396220127	0.0112631490811873	0.0112630162477632	0.0112625895311914	0.0112627505418011	0.0112631977517418	0.0112629914395627	0.0112625229186738	0.0112628001561942	0.0112632845883761	0.0112628983383666	0.0112624188706057	0.0112629689016787	0.0112633865506096	0.0112626041119235	0.011262386355915	0.011263446295391	0.0112631642829213	0.0112619820577589	0.0112632554323165	0.0112636361988997	0.0112615142677909	0.0112639467666767	0.011262492207244	0.0112629406109414	0.0112620922411347	0.0112657559436812	0.0112619477118934	0.0112603269566673	0.0112619477118934	0.0112657559436812	0.0112620922411347	0.0112629406109414	0.011262492207244	0.0112639467666767	0.0112615142677909	0.0112636361988997	0.0112632554323165	0.0112619820577589	0.0112631642829213	0.011263446295391	0.011262386355915	0.0112626041119235	0.0112633865506096	0.0112629689016787	0.0112624188706057
flux1:	0.680005109624678	0.0107940105861565	0.0107936544364508	0.0107937609154876	0.0107941283370122	0.0107940036512483	0.0107936211505149	0.0107937750722841	0.0107941756602304	0.0107939762312154	0.0107935569263055	0.0107938261274717	0.010794258766974	0.0107938838349877	0.0107934580895388	0.0107939902838993	0.0107943545925989	0.0107936009732915	0.0107934298424082	0.010794445686864	0.0107941386891283	0.0107930119088539	0.0107942617211369	0.0107946159052071	0.0107925699836136	0.0107948994340208	0.0107935108378174	0.0107939636297042	0.010793123508525	0.0107966286122873	0.0107929927686134	0.0107914520525766	0.0107929927686134	0.0107966286122873	0.010793123508525	0.0107939636297042	0.0107935108378174	0.0107948994340208	0.0107925699836136	0.0107946159052071	0.0107942617211369	0.0107930119088539	0.0107941386891283	0.010794445686864	0.0107934298424082	0.0107936009732915	0.0107943545925989	0.0107939902838993	0.0107934580895388
flux1:	0.680267558528431	0.0103353967766416	0.0103350785157926	0.01033517533126	0.0103355030289117	0.0103353865909302	0.010335045841591	0.0103351924150284	0.0103355490196793	0.0103353568693219	0.0103349839408686	0.0103352446189238	0.0103356285325982	0.0103352654166382	0.0103348900833842	0.0103354040664765	0.0103357185567797	0.0103349937932527	0.0103348657144066	0.0103358380423159	0.0103355092003052	0.0103344365450397	0.0103356611254341	0.0103359898371723	0.0103340193014076	0.010336248157047	0.0103349235856338	0.0103353790597387	0.0103345488746076	0.0103378994300683	0.0103344311217916	0.0103329677201119	0.0103344311217916	0.0103378994300683	0.0103345488746076	0.0103353790597387	0.0103349235856338	0.010336248157047	0.0103340193014076	0.0103359898371723	0.0103356611254341	0.0103344365450397	0.0103355092003052	0.0103358380423159	0.0103348657144066	0.0103349937932527	0.0103357185567797	0.0103354040664765	0.0103348900833842
flux1:	0.680530007432184	0.00988752929775289	0.0098872465986788	0.00988733409191312	0.00988762454723717	0.0098875161984643	0.00988721454900821	0.00988735375893851	0.00988766922125851	0.00988748451757419	0.00988715491326264	0.0098874067893563	0.00988774526133805	0.0098873942738559	0.00988706582805463	0.00988756138463092	0.00988782978180705	0.00988713378372268	0.00988704500097687	0.00988797447372831	0.00988762708341935	0.0098866072148339	0.00988780476246074	0.00988810903494937	0.00988621341390506	0.00988834430609952	0.00988708153054328	0.00988753793468489	0.00988671950474179	0.00988991982075927	0.00988661390034043	0.00988522488421601	0.00988661390034043	0.00988991982075927	0.00988671950474179	0.00988753793468489	0.00988708153054328	0.00988834430609952	0.00988621341390506	0.00988810903494937	0.00988780476246074	0.0098866072148339	0.00988762708341935	0.0098879744737283	0.00988704500097687	0.00988713378372269	0.00988782978180705	0.00988756138463092	0.00988706582805462
flux1:	0.680792456335937	0.00945071631115085	0.00945046677000076	0.00945054552240442	0.00945080131395542	0.00945070066160483	0.00945043534566151	0.0094505674022368	0.00945084469230905	0.00945066738942785	0.00945037791774045	0.00945062091259138	0.00945091737085056	0.00945057864212478	0.00945029341712898	0.00945077049251074	0.00945099665412989	0.00945032919898811	0.00945027584196642	0.00945116321319012	0.00945080066184087	0.00944983220934709	0.00945100084833383	0.00945128165998069	0.00944946058642139	0.00945149628386902	0.00945029284447424	0.00945074841602905	0.00944994364192031	0.00945299823197639	0.00944984932008445	0.00944853160746875	0.00944984932008445	0.00945299823197638	0.0094499436419203	0.00945074841602905	0.00945029284447424	0.00945149628386902	0.00944946058642139	0.00945128165998069	0.00945100084833382	0.0094498322093471	0.00945080066184087	0.00945116321319012	0.00945027584196642	0.00945032919898812	0.00945099665412988	0.00945077049251074	0.00945029341712898
flux1:	0.681054905239691	0.0090252238436838	0.00902500504135527	0.0090250758374983	0.00902529957637478	0.00902520602494342	0.00902497422816089	0.009025099540908	0.00902534168923103	0.00902517154778643	0.00902491894796501	0.00902515316702379	0.00902541111282693	0.00902508460043689	0.00902483885811607	0.00902529755387131	0.00902548540046005	0.00902484613314124	0.00902482428405439	0.0090256704046926	0.00902529610815363	0.00902437765856064	0.0090255154937024	0.00902577378788192	0.00902402694985173	0.00902597032099011	0.00902482358678798	0.00902527658616686	0.00902448740053553	0.00902740093068219	0.00902440347818347	0.00902315388327622	0.00902440347818347	0.00902740093068219	0.00902448740053553	0.00902527658616686	0.00902482358678798	0.0090259703209901	0.00902402694985173	0.00902577378788192	0.00902551549370239	0.00902437765856064	0.00902529610815363	0.0090256704046926	0.0090248242840544	0.00902484613314125	0.00902548540046005	0.00902529755387131	0.00902483885811607
flux1:	0.681317354143444	0.00861127673578082	0.00861108629084235	0.00861115007653118	0.00861134434964614	0.00861125713777774	0.00861105605782118	0.00861117520413429	0.00861138523898499	0.00861122185212235	0.00861100285882931	0.00861122857188467	0.00861145151386339	0.00861113701753828	0.00861092701470437	0.00861136757923859	0.0086115210283999	0.00861090946538716	0.00861091522304437	0.00861172104224491	0.00861133838485133	0.00861046847561509	0.00861157364594413	0.00861181034752023	0.00861013744125958	0.00861199141978233	0.00861089864641318	0.00861134738758455	0.00861057570747457	0.00861335294686026	0.00861050129460803	0.00860931657511632	0.00861050129460803	0.00861335294686026	0.00861057570747457	0.00861134738758455	0.00861089864641319	0.00861199141978233	0.00861013744125957	0.00861181034752023	0.00861157364594413	0.00861046847561509	0.00861133838485133	0.00861172104224491	0.00861091522304437	0.00861090946538716	0.0086115210283999	0.00861136757923859	0.00861092701470437
flux1:	0.681579803047197	0.00820905972495332	0.00820889533713059	0.00820895317440753	0.00820912049650813	0.00820903873746325	0.0082088656359768	0.00820897932560243	0.00820916021773669	0.00820900304141033	0.00820881444272959	0.00820903205906725	0.00820922345330976	0.00820892063426355	0.00820874268365238	0.00820916549838333	0.00820928840383311	0.00820870394165954	0.00820873348103299	0.00820950004310649	0.00820911232153972	0.00820828943757524	0.00820936016651168	0.00820957619505619	0.00820797688068817	0.00820974443461821	0.0082087028193802	0.00820914569691628	0.00820839337917066	0.00821103915389216	0.0082083275892907	0.0082072044905958	0.0082083275892907	0.00821103915389215	0.00820839337917066	0.00820914569691628	0.0082087028193802	0.00820974443461821	0.00820797688068817	0.00820957619505619	0.00820936016651168	0.00820828943757524	0.00820911232153971	0.00820950004310649	0.00820873348103299	0.00820870394165954	0.0082092884038331	0.00820916549838334	0.00820874268365238
flux1:	0.68184225195095	0.00781871865249467	0.00781857813634167	0.00781863115737494	0.00781877393239143	0.00781869665632957	0.0078185489021042	0.00781865793922904	0.00781881255482221	0.00781866094096307	0.00781849962871971	0.00781870966904893	0.00781887286632338	0.00781858127006627	0.00781843179470467	0.00781883735662005	0.00781893345334245	0.00781837538067329	0.00781842500680815	0.00781915344463014	0.00781876381693482	0.00781798639082122	0.00781902103176471	0.00781921731142563	0.00781769117250198	0.00781937527708148	0.0078183820100788	0.00781881752234439	0.00781808632292529	0.00782060547380615	0.00781802828327333	0.00781696357878396	0.00781802828327333	0.00782060547380615	0.00781808632292529	0.00781881752234439	0.0078183820100788	0.00781937527708148	0.00781769117250197	0.00781921731142563	0.00781902103176471	0.00781798639082122	0.00781876381693482	0.00781915344463015	0.00781842500680815	0.0078183753806733	0.00781893345334245	0.00781883735662005	0.00781843179470467
flux1:	0.682104700854704	0.00744036178130207	0.00744024309011257	0.00744029245184609	0.00744041294373424	0.0074403391400616	0.00744021424304606	0.00744031948758799	0.00744045054994683	0.00744030378106012	0.00744016679278254	0.00744036985919537	0.00744050806009448	0.00744022714164075	0.00744010272172366	0.00744049162320965	0.00744056447966271	0.00744003199232133	0.00744009818763249	0.007440789712982	0.00744040115369738	0.00743966756898726	0.00744066464541397	0.00744084211151504	0.00743938861932465	0.00744099223384588	0.00744004454434732	0.00744047131259062	0.0074397628505825	0.0074421601953317	0.00743971171194574	0.00743870223907055	0.00743971171194574	0.0074421601953317	0.0074397628505825	0.00744047131259062	0.00744004454434732	0.00744099223384588	0.00743938861932465	0.00744084211151504	0.00744066464541397	0.00743966756898727	0.00744040115369738	0.007440789712982	0.00744009818763248	0.00744003199232133	0.00744056447966271	0.00744049162320965	0.00744010272172366
flux1:	0.682367149758457	0.00707406121268693	0.0070739624530939	0.00707400929436241	0.00707410960721973	0.0070740382653721	0.00707393390153678	0.00707403623116469	0.00707414629138599	0.00707400361517707	0.00707388816736542	0.00707408491258555	0.00707420113106272	0.00707393028143372	0.00707382769313514	0.00707420060000932	0.00707425357803413	0.0070737457962148	0.0070738252604701	0.00707448115187943	0.00707409641400514	0.0070734050112535	0.00707436325060322	0.00707452285316622	0.00707314133650722	0.00707466738508211	0.00707376258239261	0.00707417936563227	0.00707349509251144	0.00707577539256811	0.00707345003835483	0.00707249272968166	0.00707345003835482	0.00707577539256811	0.00707349509251145	0.00707417936563227	0.0070737625823926	0.00707466738508211	0.00707314133650722	0.00707452285316622	0.00707436325060322	0.0070734050112535	0.00707409641400514	0.00707448115187943	0.0070738252604701	0.0070737457962148	0.00707425357803413	0.00707420060000932	0.00707382769313514
flux1:	0.68262959866221	0.00671985439006167	0.0067197738281043	0.00671981923069286	0.0067199012975916	0.00671983144480285	0.00671974547220093	0.00671984574647377	0.00671993716289512	0.0067197978256166	0.00671970133830014	0.00671989243542368	0.00671998947088278	0.00671972804382796	0.00671964428976375	0.00672000191844966	0.00672003814125813	0.00671955412814004	0.00671964381069079	0.00672026539943193	0.00671988698370633	0.00671923606876175	0.0067201544296246	0.00672029713409689	0.00671898675500679	0.00672043811116204	0.00671957361950455	0.00671997932523102	0.00671932049980646	0.00672148843203513	0.0067192807545207	0.00671837266394486	0.0067192807545207	0.00672148843203512	0.00671932049980646	0.00671997932523102	0.00671957361950454	0.00672043811116204	0.00671898675500679	0.00672029713409689	0.0067201544296246	0.00671923606876176	0.00671988698370633	0.00672026539943194	0.00671964381069079	0.00671955412814004	0.00672003814125813	0.00672000191844966	0.00671964428976375
flux1:	0.682892047565963	0.00637774567750137	0.00637768173720583	0.00637772669206027	0.00637779227176066	0.00637772300659206	0.00637765347325292	0.00637775250108618	0.0063778274270825	0.0063776907044354	0.00637761081729436	0.00637779693112065	0.00637787734893587	0.00637762468686196	0.00637755701819972	0.00637790011294743	0.00637792244129786	0.0063774612222783	0.00637755834635103	0.00637814700120902	0.00637777713293747	0.00637716498699214	0.00637804267932689	0.00637816946486703	0.00637692920059903	0.00637830867548808	0.00637748206258901	0.00637787575341085	0.00637724342266135	0.00637930355592899	0.00637720825875134	0.00637634658244274	0.00637720825875134	0.00637930355592899	0.00637724342266134	0.00637787575341085	0.00637748206258901	0.00637830867548808	0.00637692920059903	0.00637816946486703	0.00637804267932689	0.00637716498699214	0.00637777713293747	0.00637814700120902	0.00637755834635103	0.0063774612222783	0.00637792244129786	0.00637790011294743	0.00637755701819972
flux1:	0.683154496469717	0.00604770800135323	0.00604765925706642	0.00604770463655769	0.00604775531704711	0.00604768583771542	0.00604763098223907	0.00604772949368835	0.00604778987312062	0.00604765509772229	0.00604758967830208	0.00604777143921492	0.00604783755930252	0.00604759301750248	0.00604753894796676	0.00604786825895635	0.00604787927537779	0.00604743985717757	0.00604754193628126	0.00604809904775718	0.00604773966120163	0.00604716455207333	0.00604800105040411	0.00604811290612862	0.00604694153746344	0.006048251871409	0.00604746087066819	0.00604784176713053	0.00604723675299295	0.00604919352953808	0.00604720549706841	0.00604638758930593	0.00604720549706841	0.00604919352953808	0.00604723675299295	0.00604784176713053	0.00604746087066819	0.006048251871409	0.00604694153746344	0.00604811290612862	0.00604800105040411	0.00604716455207333	0.00604773966120163	0.00604809904775718	0.00604754193628126	0.00604743985717757	0.00604787927537779	0.00604786825895635	0.00604753894796676
flux1:	0.68341694537347	0.00572968454332401	0.00572964970715672	0.00572969624398426	0.00572973345163932	0.00572966307846228	0.00572962132435953	0.0057297199474672	0.00572976751689605	0.00572963410153166	0.00572958124628652	0.00572975922747862	0.00572981312032377	0.00572957608872857	0.00572953340097253	0.00572984966404172	0.005729851664747	0.00572943305370343	0.00572953790042331	0.00573006486498089	0.00572971759511072	0.00572917778923068	0.00572997283896743	0.00573007075859103	0.0057289668643864	0.00573021072140737	0.00572945324771147	0.00572982072759541	0.00572924361959888	0.00573110134099504	0.00572921565706864	0.00572843904109518	0.00572921565706864	0.00573110134099504	0.00572924361959889	0.00572982072759541	0.00572945324771147	0.00573021072140737	0.0057289668643864	0.00573007075859103	0.00572997283896743	0.00572917778923068	0.00572971759511072	0.00573006486498089	0.00572953790042331	0.00572943305370343	0.00572985166474699	0.00572984966404172	0.00572953340097253
flux1:	0.683679394277223	0.00542359047377869	0.00542356837955978	0.0054236166525615	0.00542364166564722	0.00542356985721346	0.00542353980215151	0.00542363904534733	0.0054236753419827	0.00542354279807952	0.00542350082714419	0.00542367552579046	0.00542371901515808	0.00542348893698569	0.0054234556819849	0.00542375960060479	0.00542375459454118	0.00542335581348805	0.00542346154112806	0.00542395974604603	0.00542362592726355	0.00542311970186402	0.00542387331907176	0.00542395829438311	0.00542292025209473	0.00542410021703096	0.00542337437642962	0.00542372797090399	0.00542317912440029	0.00542494194182594	0.00542315390281337	0.00542241627697677	0.00542315390281337	0.00542494194182594	0.00542317912440029	0.005423727970904	0.00542337437642962	0.00542410021703097	0.00542292025209473	0.00542395829438311	0.00542387331907176	0.00542311970186402	0.00542362592726355	0.00542395974604604	0.00542346154112806	0.00542335581348805	0.00542375459454118	0.00542375960060479	0.0054234556819849
flux1:	0.683941843180977	0.00512931471435368	0.00512930429947447	0.00512935472630856	0.00512936869151054	0.00512929505446153	0.00512927545562905	0.00512937569592038	0.00512940207019334	0.00512927002118408	0.00512923746788304	0.00512940929067255	0.00512944396209776	0.00512922034893985	0.00512919483921075	0.00512948706920077	0.00512947678353158	0.00512909688676616	0.0051292019044631	0.00512967271378507	0.00512935338507822	0.00512887904011282	0.00512959150521092	0.00512966451881838	0.00512869051057757	0.00512980908840124	0.00512911318200811	0.00512945256905213	0.00512893210866586	0.00513060401711796	0.00512890913968286	0.00512820837922004	0.00512890913968286	0.00513060401711795	0.00512893210866586	0.00512945256905213	0.00512911318200811	0.00512980908840124	0.00512869051057757	0.00512966451881838	0.00512959150521091	0.00512887904011282	0.00512935338507823	0.00512967271378507	0.0051292019044631	0.00512909688676616	0.00512947678353158	0.00512948706920077	0.00512919483921074
flux1:	0.68420429208473	0.00484672171939368	0.00484672200583755	0.00484677484222579	0.00484677879295167	0.00484670308552718	0.00484669284233249	0.00484679431927477	0.0048468119508844	0.00484668014034863	0.00484665573651505	0.00484682498975251	0.00484685220382229	0.00484663464687879	0.00484661544442898	0.00484689658175947	0.00484688247295149	0.00484652055890167	0.00484662356096047	0.00484706830295184	0.00484676421879662	0.00484632008817921	0.00484699193418022	0.00484705395193866	0.00484614197564784	0.00484720159254361	0.00484653411514422	0.00484685911068816	0.004846366938505	0.00484795177453645	0.00484634579852191	0.00484567995342013	0.00484634579852192	0.00484795177453645	0.00484636693850499	0.00484685911068816	0.00484653411514422	0.00484720159254361	0.00484614197564784	0.00484705395193866	0.00484699193418022	0.00484632008817921	0.00484676421879661	0.00484706830295184	0.00484662356096047	0.00484652055890167	0.00484688247295149	0.00484689658175947	0.00484661544442898
flux1:	0.684466740988483	0.00457565326618087	0.00457566334190087	0.00457571868688484	0.00457571356216218	0.00457563569189373	0.00457563382715822	0.00457573664237232	0.00457574655867636	0.00457561485335911	0.00457559751155102	0.00457576439584881	0.00457578530524217	0.00457557348258359	0.00457555938256542	0.00457582995445225	0.00457581322406279	0.00457546844538535	0.00457556839567779	0.00457598835210757	0.00457569999834307	0.00457528446015488	0.00457591645615354	0.00457596841964734	0.00457511630445585	0.00457611931025916	0.00457547894420406	0.00457578949144887	0.00457532529937471	0.00457682674189735	0.00457530562885818	0.00457467291828299	0.00457530562885818	0.00457682674189735	0.00457532529937471	0.00457578949144887	0.00457547894420406	0.00457611931025916	0.00457511630445585	0.00457596841964734	0.00457591645615354	0.00457528446015489	0.00457569999834306	0.00457598835210757	0.00457556839567779	0.00457546844538535	0.00457581322406279	0.00457582995445225	0.00457555938256542
flux1:	0.684729189892236	0.00431593024441494	0.00431594924605017	0.00431600705251716	0.00431599371544706	0.00431591373158382	0.00431591937229852	0.00431602349410492	0.00431602658978166	0.00431589497777657	0.00431588377145155	0.00431604838085632	0.00431606395010993	0.00431585763000665	0.00431584764107078	0.00431610810042556	0.00431608971463844	0.00431576128559883	0.00431585739792597	0.00431625379539492	0.0043159814092268	0.0043155928946133	0.0043161860253078	0.00431622884471879	0.00431543427016973	0.00431638294177241	0.00431576854680667	0.00431606470418104	0.00431562798984448	0.00431704956351532	0.00431560949146829	0.00431500829528757	0.00431560949146829	0.00431704956351532	0.00431562798984448	0.00431606470418104	0.00431576854680667	0.00431638294177241	0.00431543427016973	0.00431622884471879	0.0043161860253078	0.0043155928946133	0.0043159814092268	0.00431625379539492	0.00431585739792597	0.00431576128559883	0.00431608971463844	0.00431610810042556	0.00431584764107078
flux1:	0.68499163879599	0.00406735443592092	0.00406738153364358	0.00406744162323432	0.00406742087812339	0.00406733895953113	0.00406735131811641	0.00406745659069416	0.00406745364769777	0.00406732223224447	0.00406731637488985	0.00406747870013165	0.00406748972713315	0.00406728876763726	0.00406728208997109	0.00406753281313834	0.00406751352508935	0.00406720072618834	0.00406729244153191	0.00406766644497283	0.00406741003822463	0.00406704703877885	0.00406760248084846	0.00406763702848419	0.00406689754657739	0.00406779409194064	0.00406720469166805	0.00406748661986725	0.00406707670539693	0.0040684217860994	0.00406705914109888	0.00406648798905087	0.00406705914109888	0.0040684217860994	0.00406707670539693	0.00406748661986725	0.00406720469166805	0.00406779409194064	0.00406689754657739	0.00406763702848419	0.00406760248084846	0.00406704703877885	0.00406741003822463	0.00406766644497283	0.00406729244153192	0.00406720072618835	0.00406751352508935	0.00406753281313834	0.00406728208997108
flux1:	0.685254087699743	0.00382971027611549	0.00382974466118845	0.00382980674260399	0.00382977935008082	0.00382969578946735	0.0038297141463223	0.00382982030267605	0.00382981200963036	0.00382968099910559	0.00382967982322785	0.00382983975864932	0.00382984689692704	0.00382965124201842	0.00382964724401202	0.0038298885316064	0.00382986890556058	0.0038295710854794	0.00382965804706167	0.00383001075544472	0.00382977014016985	0.00382943121367471	0.00382995030985334	0.00382997741455297	0.00382929047394974	0.00383013703640295	0.00382957180210729	0.00382983975063171	0.00382945580362369	0.00383072762556192	0.00382943899072225	0.00382889654978062	0.00382943899072225	0.00383072762556192	0.00382945580362369	0.00382983975063171	0.00382957180210729	0.00383013703640295	0.00382929047394974	0.00382997741455297	0.00382995030985334	0.00382943121367471	0.00382977014016985	0.00383001075544472	0.00382965804706168	0.0038295710854794	0.00382986890556058	0.0038298885316064	0.00382964724401202
flux1:	0.685516536603496	0.00360276658932928	0.00360280746473729	0.00360287115441867	0.00360283784403428	0.00360275302942191	0.00360277671738136	0.00360288339531545	0.00360287036563449	0.00360274006041272	0.00360274299717163	0.00360290035079112	0.00360290413176274	0.00360271380447514	0.00360271199888639	0.0036029440794417	0.00360292451593533	0.00360264109096612	0.00360272311800389	0.00360305556219517	0.00360283037778222	0.0036025141522579	0.0036029983839315	0.00360301882650726	0.0036023817981068	0.00360318046065534	0.00360263869320249	0.00360289298677861	0.00360253404277023	0.00360373570671512	0.00360251784929895	0.0036020029097748	0.00360251784929895	0.00360373570671512	0.00360253404277022	0.00360289298677861	0.00360263869320249	0.00360318046065534	0.0036023817981068	0.00360301882650726	0.0036029983839315	0.00360251415225791	0.00360283037778222	0.00360305556219517	0.00360272311800389	0.00360264109096612	0.00360292451593533	0.0036029440794417	0.00360271199888639
flux1:	0.685778985507249	0.00338627829067362	0.00338632486498409	0.0033863897091423	0.00338635118914697	0.00338626558353535	0.0033862939746777	0.00338640073493094	0.00338638352310862	0.00338625430002936	0.00338626086016932	0.0033864153662604	0.00338641622071387	0.00338623131373642	0.00338623133413499	0.00338645437019477	0.00338643513132858	0.00338616558253648	0.00338624264351758	0.00338655578616252	0.00338634552711184	0.00338605070318201	0.00338650166230421	0.00338651617211735	0.00338592637526132	0.00338667916467458	0.00338616027519942	0.00338640130042362	0.00338606628621242	0.00338720076846767	0.00338605062563941	0.00338556208653544	0.00338605062563941	0.00338720076846767	0.00338606628621242	0.00338640130042362	0.00338616027519942	0.00338667916467458	0.00338592637526132	0.00338651617211735	0.0033865016623042	0.00338605070318201	0.00338634552711184	0.00338655578616252	0.00338624264351758	0.00338616558253648	0.00338643513132858	0.00338645437019477	0.00338623133413499
flux1:	0.686041434411003	0.00317998804773819	0.00318003953215558	0.00318010502917583	0.00318006199334876	0.00317997611349336	0.00318000860856895	0.0031801149542581	0.00318009406992863	0.0031799663651336	0.00317997612172156	0.00318012745524794	0.00318012573345493	0.00317994639775668	0.00317994797591824	0.00318016207213806	0.00318014330629949	0.00317988717472668	0.00317995936095986	0.00318025409820054	0.00318005814181305	0.0031797834934653	0.00318020285453057	0.00318021210724522	0.00317966683585276	0.00318037572635258	0.00317987921639814	0.00318010740889608	0.00317979516607961	0.00318086532777577	0.0031797799915853	0.00317931684567982	0.0031797799915853	0.00318086532777577	0.00317979516607961	0.00318010740889608	0.00317987921639814	0.00318037572635258	0.00317966683585276	0.00318021210724522	0.00318020285453057	0.00317978349346529	0.00318005814181305	0.00318025409820054	0.00317995936095986	0.00317988717472668	0.00318014330629949	0.00318016207213806	0.00317994797591824
flux1:	0.686303883314756	0.00298362789602036	0.00298368350443148	0.00298374912675903	0.00298370225833473	0.0029836166535122	0.00298365267409889	0.00298375807064605	0.0029837339901713	0.00298360828106924	0.00298362085440457	0.00298376864663716	0.00298376463662976	0.00298359106868359	0.00298359401348711	0.00298379922627906	0.00298378099167694	0.00298353787194458	0.00298360537204168	0.0029838825368257	0.00298370017012685	0.00298344454399393	0.00298383403673774	0.00298383865324454	0.00298333520124128	0.00298400211766084	0.00298352755938304	0.00298374339172754	0.00298345269989081	0.00298446129626084	0.00298343799837677	0.00298299931746899	0.00298343799837677	0.00298446129626084	0.00298345269989081	0.00298374339172754	0.00298352755938304	0.00298400211766084	0.00298333520124128	0.00298383865324454	0.00298383403673774	0.00298344454399393	0.00298370017012685	0.0029838825368257	0.00298360537204168	0.00298353787194458	0.00298378099167694	0.00298379922627906	0.00298359401348711
flux1:	0.686566332218509	0.00279692080260034	0.00279697975426985	0.0027970449689973	0.0027969949418778	0.00279691017342416	0.00279694915676909	0.00279705305154707	0.00279702622703336	0.00279690301411497	0.00279691805903507	0.00279706191369212	0.00279705585736745	0.00279688828555187	0.0027968924638089	0.00279708881204213	0.00279707109855019	0.00279684063124303	0.00279690370708894	0.00279716407379158	0.00279699451910548	0.00279675683243616	0.00279711821584728	0.00279711876230417	0.00279665444778415	0.00279728126811311	0.00279682828509998	0.0027970322556781	0.0027967618547187	0.0027977115440585	0.00279674764071462	0.00279633256140917	0.00279674764071462	0.0027977115440585	0.0027967618547187	0.00279703225567811	0.00279682828509998	0.00279728126811311	0.00279665444778415	0.00279711876230417	0.00279711821584728	0.00279675683243616	0.00279699451910548	0.00279716407379158	0.00279690370708893	0.00279684063124303	0.00279707109855019	0.00279708881204213	0.0027968924638089
flux1:	0.686828781122262	0.00261958217319722	0.00261964369766791	0.00261970798517784	0.00261965546273778	0.00261957208503714	0.00261961348141618	0.00261971532242959	0.00261968618820746	0.0026195659773727	0.00261958317304722	0.00261972268233668	0.00261971478918217	0.00261955345992062	0.00261955877944222	0.00261974625571583	0.00261972900463808	0.00261951086786699	0.00261956983252443	0.00261981412258338	0.00261965656127298	0.00261943579879215	0.00261977083693052	0.00261976782582999	0.00261934001347274	0.00261992857074804	0.0026194968199273	0.00261968944289743	0.00261943805404812	0.00262033140611833	0.00261942436367425	0.00261903207402419	0.00261942436367425	0.00262033140611833	0.00261943805404812	0.00261968944289743	0.0026194968199273	0.00261992857074804	0.00261934001347274	0.00261976782582999	0.00261977083693052	0.00261943579879216	0.00261965656127298	0.00261981412258338	0.00261956983252443	0.00261951086786699	0.00261972900463807	0.00261974625571583	0.00261955877944222
flux1:	0.687091230026016	0.00245132129835196	0.00245138464203362	0.00245144751219758	0.00245139314407895	0.00245131168755508	0.00245135495987846	0.00245145421290043	0.00245142318961314	0.00245130647559329	0.00245132551778142	0.0024514602777836	0.00245145073613561	0.00245129590029364	0.00245130229538188	0.00245148087740734	0.00245146399889364	0.00245125789942689	0.0024513130973124	0.00245154198556529	0.00245139557955921	0.00245119078943753	0.00245150122945268	0.00245149512159533	0.0024511012429505	0.00245165332649035	0.00245124248151833	0.00245142427794884	0.0024511906231343	0.00245203012681273	0.00245117750826265	0.00245080723552955	0.00245117750826265	0.00245203012681274	0.0024511906231343	0.00245142427794884	0.00245124248151833	0.00245165332649035	0.0024511012429505	0.00245149512159533	0.00245150122945268	0.00245119078943753	0.00245139557955921	0.00245154198556529	0.0024513130973124	0.00245125789942689	0.00245146399889364	0.00245148087740734	0.00245130229538188
flux1:	0.687353678929769	0.00229184273509746	0.00229190716899146	0.00229196817457893	0.00229191259193089	0.00229183354845888	0.00229187817377379	0.00229197433747383	0.00229194183401211	0.00229182908537331	0.00229184968101776	0.00229197930592112	0.00229196829177669	0.00229182019178261	0.00229182761122315	0.00229199727288985	0.00229198066084081	0.00229178632517512	0.00229183811473411	0.00229205223615343	0.00229191614698419	0.00229172643614696	0.00229201398879363	0.00229200519602583	0.00229164276736985	0.00229216012338144	0.00229176985982245	0.00229194135005898	0.00229172416930143	0.0022925122393478	0.00229171169204231	0.00229136269177016	0.00229171169204231	0.00229251223934781	0.00229172416930143	0.00229194135005898	0.00229176985982245	0.00229216012338144	0.00229164276736985	0.00229200519602583	0.00229201398879363	0.00229172643614696	0.00229191614698419	0.00229205223615343	0.00229183811473411	0.00229178632517512	0.00229198066084081	0.00229199727288985	0.00229182761122315
flux1:	0.687616127833522	0.00214084762107182	0.00214091244907322	0.00214097119617477	0.00214091500582439	0.00214083881684195	0.00214088428933186	0.00214097690805225	0.00214094332164096	0.00214083496775175	0.0021408568317004	0.00214098096648942	0.00214096864998339	0.00214082750807003	0.00214083590560394	0.00214099662735082	0.00214098017175263	0.00214079733746398	0.00214084607647009	0.00214104603300464	0.00214091943818494	0.00214074396719039	0.00214101029003933	0.00214099917859923	0.00214066581616065	0.00214115014777859	0.00214078013029979	0.00214094182756717	0.00214073989423483	0.0021414788770788	0.00214072812185567	0.00214039966839536	0.00214072812185567	0.0021414788770788	0.00214073989423483	0.00214094182756717	0.00214078013029979	0.00214115014777859	0.00214066581616066	0.00214099917859923	0.00214101029003933	0.00214074396719039	0.00214091943818494	0.00214104603300464	0.00214084607647009	0.00214079733746398	0.00214098017175263	0.00214099662735082	0.00214083590560394
flux1:	0.687878576737275	0.00199803491862026	0.00199809948586317	0.00199815564127418	0.0019980994193159	0.00199802646677942	0.00199807230183373	0.00199816097579518	0.00199812669058363	0.00199802311081947	0.00199804596440386	0.00199816429569139	0.00199815084542572	0.00199801685331519	0.00199802618048325	0.00199817795865819	0.00199816155537947	0.0019979899630517	0.00199803599656128	0.00199822236381838	0.00199810447047674	0.00199794244818466	0.00199818913163444	0.00199817602594457	0.00199786945838305	0.00199832242521635	0.00199797229694103	0.00199812470215068	0.00199793683591932	0.00199862901442889	0.00199792583628205	0.0019976172148456	0.00199792583628205	0.00199862901442889	0.00199793683591932	0.00199812470215068	0.00199797229694103	0.00199832242521635	0.00199786945838305	0.00199817602594457	0.00199818913163445	0.00199794244818466	0.00199810447047674	0.00199822236381838	0.00199803599656128	0.0019979899630517	0.00199816155537947	0.00199817795865819	0.00199802618048325
flux1:	0.688141025641029	0.00186310258699712	0.00186316628775621	0.00186321958339593	0.00186316386866619	0.00186309446887098	0.00186314020779689	0.00186322460063256	0.00186318998516361	0.00186309150051288	0.00186311507167067	0.00186322733646282	0.00186321292193269	0.00186308623220446	0.00186309643338832	0.001863239288342	0.00186322284650271	0.00186306223248383	0.00186310588339237	0.00186327921692728	0.00186316927271092	0.00186301995094674	0.00186324850705575	0.00186323369380123	0.00186295177190794	0.00186337498918754	0.00186304436327264	0.00186318796097664	0.00186301303844662	0.00186366063567495	0.00186300287602844	0.00186271337629934	0.00186300287602844	0.00186366063567495	0.00186301303844662	0.00186318796097664	0.00186304436327264	0.00186337498918754	0.00186295177190794	0.00186323369380123	0.00186324850705575	0.00186301995094674	0.00186316927271092	0.00186327921692728	0.00186310588339237	0.00186306223248383	0.00186322284650271	0.001863239288342	0.00186309643338832
flux1:	0.688403474544782	0.00173574868133121	0.00173581096605931	0.00173586120061059	0.00173580648847151	0.00173574088864304	0.00173578610360993	0.00173586594723751	0.00173583135117345	0.00173573821830611	0.00173576224291174	0.00173586823518767	0.00173585302758821	0.00173573374688902	0.00173574475631984	0.00173587873904971	0.00173586218613622	0.00173571227631828	0.00173575383839457	0.00173591467941135	0.00173581198074042	0.00173567464913733	0.00173588650321781	0.00173587023555652	0.00173561093921957	0.00173600597664664	0.00173569443007927	0.00173582968548821	0.0017356666484659	0.00173627183041033	0.00173565738100625	0.00173538629228473	0.00173565738100625	0.00173627183041033	0.0017356666484659	0.00173582968548821	0.00173569443007927	0.00173600597664664	0.00173561093921957	0.00173587023555652	0.00173588650321781	0.00173567464913733	0.00173581198074042	0.00173591467941135	0.00173575383839456	0.00173571227631828	0.00173586218613622	0.00173587873904971	0.00173574475631984
flux1:	0.688665923448535	0.00161567237754281	0.00161573275870491	0.00161577979674972	0.00161572653354742	0.00161566491101448	0.00161570920985756	0.00161578430679656	0.0016157500572652	0.00161566246502922	0.00161568668909301	0.00161578626417136	0.00161577043589106	0.00161565862006468	0.00161567036053325	0.00161579555776161	0.00161577884271146	0.00161563934747458	0.00161567908068941	0.00161582796099949	0.00161573185882111	0.00161560583999554	0.00161580232484497	0.00161578482660811	0.00161554626915216	0.00161591464955086	0.00161562171909548	0.00161574907605948	0.00161559693757088	0.00161616181500749	0.00161558861336671	0.00161533522118715	0.00161558861336671	0.00161616181500749	0.00161559693757088	0.00161574907605948	0.00161562171909548	0.00161591464955086	0.00161554626915216	0.00161578482660811	0.00161580232484497	0.00161560583999554	0.00161573185882111	0.00161582796099949	0.00161567908068941	0.00161563934747458	0.00161577884271146	0.00161579555776161	0.00161567036053325
flux1:	0.688928372352288	0.0015025749228989	0.00150263297935129	0.00150267674834453	0.00150262532683815	0.00150256779052135	0.00150261082108139	0.00150268104440565	0.00150264744229952	0.00150256551052711	0.0015025896929335	0.00150268276967836	0.00150266649279173	0.00150256214393168	0.00150257452691185	0.00150269106454894	0.0015026741590635	0.00150254476946913	0.00150258289739069	0.0015027203435183	0.00150263024676093	0.00150251489194729	0.00150269724453611	0.00150267871429401	0.00150245914435997	0.00150280234223596	0.00150252752240983	0.00150264740224973	0.00150250525040493	0.00150303187988636	0.00150249790625647	0.00150226149037972	0.00150249790625647	0.00150303187988636	0.00150250525040493	0.00150264740224973	0.00150252752240983	0.00150280234223597	0.00150245914435997	0.00150267871429401	0.00150269724453611	0.00150251489194729	0.00150263024676093	0.0015027203435183	0.00150258289739069	0.00150254476946913	0.0015026741590635	0.00150269106454894	0.00150257452691185
flux1:	0.689190821256042	0.00139616051236528	0.00139621589212082	0.00139625637758969	0.0013962071335703	0.00139615372746214	0.00139619518119751	0.0013962604723791	0.00139622778889927	0.00139615156933393	0.00139617548481444	0.00139626204580492	0.00139624548986952	0.00139614855522978	0.00139616148211935	0.00139626952712405	0.00139625242548863	0.00139613281075324	0.0013961695197498	0.0013962960561169	0.00139621143308516	0.00139610611832336	0.00139627547871436	0.00139625609360178	0.0013960538947778	0.00139637333487818	0.00139611607778794	0.00139622887885661	0.00139609587872589	0.00139658626284736	0.00139608953851707	0.00139586937217241	0.00139608953851707	0.00139658626284736	0.00139609587872589	0.00139622887885661	0.00139611607778794	0.00139637333487818	0.0013960538947778	0.00139625609360178	0.00139627547871436	0.00139610611832337	0.00139621143308516	0.0013962960561169	0.0013961695197498	0.00139613281075324	0.00139625242548863	0.00139626952712405	0.00139616148211935
flux1:	0.689453270159795	0.00129613709135324	0.00129618951266286	0.00129622675204219	0.00129617996228232	0.00129613067055728	0.00129617028523037	0.00129623065017941	0.00129619912386449	0.00129612860296491	0.0012961520450359	0.00129623213488199	0.00129621546432553	0.00129612583696575	0.00129613920115416	0.00129623896186033	0.00129622167955906	0.00129611148579069	0.00129614692576209	0.0012962630769267	0.00129618345490372	0.00129608757784211	0.00129624499008388	0.00129622490930014	0.00129603859774956	0.00129633565371066	0.00129609537054817	0.00129620146839963	0.00129607686209499	0.00129653294914601	0.00129607153597686	0.00129586688620759	0.00129607153597686	0.00129653294914601	0.00129607686209499	0.00129620146839963	0.00129609537054817	0.00129633565371066	0.00129603859774956	0.00129622490930015	0.00129624499008388	0.00129608757784211	0.00129618345490372	0.00129626307692671	0.00129614692576209	0.00129611148579069	0.00129622167955906	0.00129623896186033	0.00129613920115416
flux1:	0.689715719063548	0.00120221708586563	0.00120226633663085	0.00120230041214688	0.00120225629374417	0.00120221104711925	0.00120224860842631	0.00120230411206257	0.00120227394648846	0.00120220904982466	0.0012022318334626	0.00120230555549624	0.00120228892685092	0.00120220644784449	0.00120222013733171	0.00120231186235571	0.00120229443376534	0.00120219328390132	0.00120222757025369	0.00120233386221368	0.00120225882555406	0.00120217180289861	0.00120231821761493	0.00120229758553614	0.00120212580589237	0.00120240179904992	0.00120217786302039	0.00120227761106646	0.00120216071624635	0.00120258439937193	0.00120215640037799	0.00120196652933063	0.00120215640037799	0.00120258439937193	0.00120216071624635	0.00120227761106646	0.00120217786302039	0.00120240179904992	0.00120212580589237	0.00120229758553615	0.00120231821761493	0.00120217180289861	0.00120225882555406	0.00120233386221368	0.00120222757025369	0.00120219328390132	0.00120229443376534	0.00120231186235571	0.00120222013733171
flux1:	0.689978167967302	0.00111411806141831	0.00111416399702369	0.00111419502802394	0.0011141537391306	0.00111411242209611	0.00111414776417572	0.0011141985238816	0.00111416988616039	0.00111411048409303	0.00111413244796643	0.00111419995956922	0.00111418351877485	0.00111410798077097	0.00111412188108644	0.00111420585696978	0.00111418833240379	0.00111409582725055	0.00111412904383201	0.0011142260044402	0.00111415519144105	0.00111407645705409	0.00111421273543988	0.00111419168430247	0.00111403320411408	0.00111428940253723	0.00111408115297717	0.00111417488351658	0.00111406509054717	0.00111445820654429	0.00111406176733798	0.00111388593432699	0.00111406176733798	0.00111445820654429	0.00111406509054717	0.00111417488351659	0.00111408115297717	0.00111428940253722	0.00111403320411408	0.00111419168430247	0.00111421273543988	0.00111407645705409	0.00111415519144105	0.0011142260044402	0.00111412904383201	0.00111409582725055	0.00111418833240379	0.00111420585696978	0.00111412188108644
flux1:	0.690240616871055	0.00103156331245182	0.00103160585216893	0.0010316339872651	0.00103159562913133	0.0010315580876865	0.00103159109250327	0.00103163727080722	0.00103161029095712	0.00103155620528028	0.00103157721340682	0.00103163872025493	0.00103162260021251	0.00103155375211836	0.00103156774931891	0.00103164429708919	0.00103162673944222	0.0010315424596884	0.00103157466241546	0.00103166282098089	0.00103159591981384	0.0010315249234394	0.0010316518423738	0.0010316304945091	0.00103148419752287	0.00103172181531899	0.00103152856275481	0.00103161658826804	0.00103151335628117	0.00103187768415365	0.00103151099507011	0.00103134845924821	0.00103151099507011	0.00103187768415365	0.00103151335628117	0.00103161658826804	0.00103152856275481	0.00103172181531899	0.00103148419752287	0.0010316304945091	0.0010316518423738	0.0010315249234394	0.00103159591981384	0.00103166282098089	0.00103157466241546	0.0010315424596884	0.00103162673944222	0.00103164429708919	0.00103156774931891
flux1:	0.690503065774808	9.5428238424734e-4	9.54321506411372e-4	9.54346915760278e-4	9.54311535965872e-4	9.5427758552217e-4	9.54308181176978e-4	9.54349978001314e-4	9.54324749207158e-4	9.54275760437827e-4	9.54295703183114e-4	9.54351452697206e-4	9.54335771212803e-4	9.54273323746871e-4	9.54287307307611e-4	9.5435677816008e-4	9.54339259376273e-4	9.54262768428042e-4	9.54293989352066e-4	9.54373875524678e-4	9.54310619499124e-4	9.54246826070453e-4	9.54365084064651e-4	9.54343553683659e-4	9.54208432248764e-4	9.54428629171727e-4	9.54249661071075e-4	9.54332275684562e-4	9.5423512777253e-4	9.54572387161068e-4	9.54233685874143e-4	9.54083709341871e-4	9.54233685874143e-4	9.54572387161067e-4	9.54235127772529e-4	9.54332275684563e-4	9.54249661071075e-4	9.54428629171728e-4	9.54208432248764e-4	9.54343553683659e-4	9.54365084064652e-4	9.54246826070453e-4	9.54310619499125e-4	9.54373875524677e-4	9.54293989352066e-4	9.54262768428042e-4	9.54339259376273e-4	9.5435677816008e-4	9.54287307307611e-4
flux1:	0.690765514678561	8.82011529627611e-4	8.82047265821985e-4	8.82070133819189e-4	8.82037730525965e-4	8.8200716367866e-4	8.8203532174266e-4	8.82072966524472e-4	8.82049546261166e-4	8.82005401273232e-4	8.8202419565316e-4	8.82074469936609e-4	8.82059328153023e-4	8.82002960017502e-4	8.82016825466216e-4	8.82079595778901e-4	8.82062193336253e-4	8.81993040809079e-4	8.82023292397177e-4	8.82095434450739e-4	8.82035596858553e-4	8.81978486325537e-4	8.82088710038582e-4	8.82067104582531e-4	8.81942251447557e-4	8.82146132827835e-4	8.81980719804529e-4	8.82058200839652e-4	8.81966718619698e-4	8.82278568214746e-4	8.81966142664202e-4	8.8182799385947e-4	8.81966142664202e-4	8.82278568214745e-4	8.81966718619698e-4	8.82058200839653e-4	8.81980719804529e-4	8.82146132827835e-4	8.81942251447557e-4	8.8206710458253e-4	8.82088710038582e-4	8.81978486325538e-4	8.82035596858553e-4	8.82095434450738e-4	8.82023292397178e-4	8.81993040809079e-4	8.82062193336254e-4	8.82079595778901e-4	8.82016825466216e-4
flux1:	0.691027963582315	8.14494102950625e-4	8.14526531455766e-4	8.14547050060921e-4	8.14517577088353e-4	8.14490171002617e-4	8.1451590300898e-4	8.1454964696766e-4	8.14528058918833e-4	8.14488478643214e-4	8.14506067933349e-4	8.14551176467732e-4	8.145366578418e-4	8.14486022267067e-4	8.1449967345041e-4	8.14556139346721e-4	8.14538932916218e-4	8.14476658610646e-4	8.14505938044591e-4	8.14570860683024e-4	8.14514249450676e-4	8.14463317051661e-4	8.14566068128064e-4	8.14544489214761e-4	8.14429088970874e-4	8.14617705972997e-4	8.14465108220643e-4	8.14537717755692e-4	8.14451535524594e-4	8.14739571557963e-4	8.14451763018509e-4	8.1432472023899e-4	8.14451763018509e-4	8.14739571557964e-4	8.14451535524595e-4	8.14537717755692e-4	8.14465108220644e-4	8.14617705972997e-4	8.14429088970874e-4	8.14544489214761e-4	8.14566068128064e-4	8.14463317051661e-4	8.14514249450676e-4	8.14570860683024e-4	8.14505938044591e-4	8.14476658610646e-4	8.14538932916219e-4	8.14556139346721e-4	8.1449967345041e-4
flux1:	0.691290412486068	7.51480894098951e-4	7.51510132867882e-4	7.51528495723649e-4	7.51501868232748e-4	7.5147739143995e-4	7.5150074469313e-4	7.51530853477653e-4	7.51511090149848e-4	7.51475777094112e-4	7.51492129784772e-4	7.51532402129305e-4	7.51518571975587e-4	7.51473303403945e-4	7.51486654309635e-4	7.51537225976515e-4	7.51520294380382e-4	7.51464432569091e-4	7.51492725897277e-4	7.5155094771504e-4	7.51497400060289e-4	7.51452156953846e-4	7.5154793896246e-4	7.51526482969572e-4	7.51419803370432e-4	7.5159415357124e-4	7.51453627320395e-4	7.51521613706635e-4	7.51440412388457e-4	7.5170616728628e-4	7.51441373424207e-4	7.51324728349395e-4	7.51441373424208e-4	7.5170616728628e-4	7.51440412388456e-4	7.51521613706636e-4	7.51453627320395e-4	7.5159415357124e-4	7.51419803370431e-4	7.51526482969571e-4	7.51547938962459e-4	7.51452156953847e-4	7.51497400060289e-4	7.5155094771504e-4	7.51492725897277e-4	7.51464432569091e-4	7.51520294380382e-4	7.51537225976514e-4	7.51486654309634e-4
flux1:	0.691552861389821	6.92730405325962e-4	6.92756604743788e-4	6.92773002193693e-4	6.92749102757931e-4	6.92727321209297e-4	6.92748374087697e-4	6.92775120991918e-4	6.92757146900941e-4	6.92725792278684e-4	6.92740900443411e-4	6.92776679156208e-4	6.92763584745682e-4	6.92723305442034e-4	6.92736281535212e-4	6.92781377491514e-4	6.92764796051338e-4	6.92714879910979e-4	6.92742165921023e-4	6.92794196647778e-4	6.92743573907599e-4	6.92703548075071e-4	6.92792813357388e-4	6.9277157169204e-4	6.92672955054357e-4	6.92833983325309e-4	6.92704787142191e-4	6.92768386428139e-4	6.92691887497151e-4	6.92936828762571e-4	6.92693506543687e-4	6.92586567640214e-4	6.92693506543687e-4	6.92936828762571e-4	6.92691887497151e-4	6.92768386428139e-4	6.9270478714219e-4	6.92833983325309e-4	6.92672955054357e-4	6.9277157169204e-4	6.92792813357388e-4	6.92703548075071e-4	6.92743573907599e-4	6.92794196647778e-4	6.92742165921023e-4	6.92714879910979e-4	6.92764796051339e-4	6.92781377491514e-4	6.92736281535212e-4
flux1:	0.691815310293574	6.38009073946997e-4	6.38032409614905e-4	6.38047024672599e-4	6.3802570951905e-4	6.38006391794342e-4	6.38025248728365e-4	6.38048908616564e-4	6.38032663907773e-4	6.38004954207934e-4	6.38018831375076e-4	6.38050465340967e-4	6.38038136516231e-4	6.38002462919286e-4	6.38015001981196e-4	6.38055043472666e-4	6.38038881806198e-4	6.37994447838981e-4	6.38020701550714e-4	6.38067039205555e-4	6.38019221970236e-4	6.37983959299279e-4	6.38067115565728e-4	6.38046174675252e-4	6.37955029534711e-4	6.38103629203182e-4	6.37985029973826e-4	6.38044467203961e-4	6.37972426741369e-4	6.38197956120537e-4	6.37974624453244e-4	6.37876720164943e-4	6.37974624453243e-4	6.38197956120537e-4	6.37972426741369e-4	6.38044467203961e-4	6.37985029973826e-4	6.38103629203182e-4	6.37955029534711e-4	6.38046174675253e-4	6.38067115565727e-4	6.37983959299279e-4	6.38019221970235e-4	6.38067039205555e-4	6.38020701550714e-4	6.37994447838982e-4	6.38038881806199e-4	6.38055043472667e-4	6.38015001981196e-4
flux1:	0.692077759197328	5.87091443957077e-4	5.87112109716598e-4	5.87125114991139e-4	5.87106220208485e-4	5.87089141825092e-4	5.87105928129937e-4	5.87126772169449e-4	5.87112176526601e-4	5.87087799394353e-4	5.87100478026318e-4	5.87128316340069e-4	5.87116766587394e-4	5.87085315244244e-4	5.87097367727537e-4	5.87132773402042e-4	5.87117093698487e-4	5.87077686004225e-4	5.87102881713476e-4	5.87144009784921e-4	5.8709889344198e-4	5.87067958904022e-4	5.87145375448088e-4	5.87124816629168e-4	5.87040609796295e-4	5.871776240542e-4	5.87068902525324e-4	5.87124392890844e-4	5.87056595908949e-4	5.87264048879193e-4	5.87059290897753e-4	5.86969772540526e-4	5.87059290897753e-4	5.87264048879193e-4	5.87056595908949e-4	5.87124392890845e-4	5.87068902525325e-4	5.871776240542e-4	5.87040609796294e-4	5.87124816629169e-4	5.87145375448089e-4	5.87067958904022e-4	5.8709889344198e-4	5.87144009784921e-4	5.87102881713476e-4	5.87077686004225e-4	5.87117093698487e-4	5.87132773402042e-4	5.87097367727537e-4
flux1:	0.692340208101081	5.39760289722572e-4	5.39778491104287e-4	5.39790046645147e-4	5.39773394175907e-4	5.39758340986864e-4	5.39773197719093e-4	5.39791488973757e-4	5.39778445671788e-4	5.39757095013193e-4	5.39768623706105e-4	5.39793010223216e-4	5.39782238126165e-4	5.39754631084779e-4	5.39766160020769e-4	5.3979734101201e-4	5.39782196790068e-4	5.3974737106821e-4	5.397714849003e-4	5.39807869655924e-4	5.3976536041745e-4	5.39738339257885e-4	5.39810352688477e-4	5.39790251752e-4	5.39712500882021e-4	5.39838724405532e-4	5.3973918018115e-4	5.397909300106e-4	5.39727185152286e-4	5.39917830757388e-4	5.39730295672119e-4	5.39648539972312e-4	5.39730295672119e-4	5.39917830757388e-4	5.39727185152285e-4	5.397909300106e-4	5.3973918018115e-4	5.39838724405533e-4	5.3971250088202e-4	5.39790251752e-4	5.39810352688477e-4	5.39738339257885e-4	5.39765360417451e-4	5.39807869655924e-4	5.397714849003e-4	5.39747371068211e-4	5.39782196790068e-4	5.3979734101201e-4	5.39766160020768e-4
flux1:	0.692602657004834	4.95806694930922e-4	4.95822643176261e-4	4.95832895168363e-4	4.9581829842886e-4	4.95805069135769e-4	4.95818148126174e-4	4.95834138025422e-4	4.95822537989221e-4	4.95803918250355e-4	4.95814358768711e-4	4.95835627399854e-4	4.95825618389547e-4	4.95801487955678e-4	4.95812468465313e-4	4.95839823986174e-4	4.95825259317569e-4	4.95794586499986e-4	4.9581759845698e-4	4.95849686471911e-4	4.95809697931007e-4	4.95786196799103e-4	4.95853116220987e-4	4.95833543067662e-4	4.9576180982888e-4	4.95877990570247e-4	4.95786946490442e-4	4.95835154076751e-4	4.95775288773026e-4	4.95950329817248e-4	4.95778734279541e-4	4.95704145512515e-4	4.95778734279541e-4	4.95950329817248e-4	4.95775288773026e-4	4.95835154076751e-4	4.95786946490442e-4	4.95877990570247e-4	4.95761809828879e-4	4.95833543067662e-4	4.95853116220987e-4	4.95786196799103e-4	4.95809697931008e-4	4.95849686471911e-4	4.9581759845698e-4	4.95794586499986e-4	4.95825259317569e-4	4.95839823986174e-4	4.95812468465314e-4
flux1:	0.692865105908588	4.55030089993224e-4	4.55043996760224e-4	4.55053076973974e-4	4.5504034597553e-4	4.55028753813089e-4	4.55040213007159e-4	4.5505413867128e-4	4.55043864415021e-4	4.5502769402144e-4	4.55037118278702e-4	4.55055589069623e-4	4.55046317382296e-4	4.55025310178819e-4	4.5503572865047e-4	4.55059642169815e-4	4.55045691333752e-4	4.5501876077104e-4	4.55040656278842e-4	4.55068872255944e-4	4.55031322492853e-4	4.55010970448522e-4	4.55073082047765e-4	4.55054100205492e-4	4.54987984102679e-4	4.55094825214111e-4	4.55011631068452e-4	4.55056487336309e-4	4.55000343480166e-4	4.55160917080933e-4	4.55004046031389e-4	4.54936057733996e-4	4.55004046031389e-4	4.55160917080932e-4	4.55000343480166e-4	4.55056487336309e-4	4.55011631068452e-4	4.5509482521411e-4	4.54987984102679e-4	4.55054100205492e-4	4.55073082047764e-4	4.55010970448522e-4	4.55031322492853e-4	4.55068872255945e-4	4.55040656278842e-4	4.5501876077104e-4	4.55045691333752e-4	4.55059642169815e-4	4.55035728650469e-4
flux1:	0.693127554812341	4.17238251082935e-4	4.17250323909137e-4	4.17258349793231e-4	4.17247295669615e-4	4.17237169342337e-4	4.1724716855521e-4	4.17259250929073e-4	4.17250180266843e-4	4.17236194239942e-4	4.17244681327858e-4	4.17260657335437e-4	4.17252088088255e-4	4.17233868384613e-4	4.17243721388614e-4	4.17264557438687e-4	4.17251244959671e-4	4.17227667106232e-4	4.1724843808544e-4	4.17273183022948e-4	4.17237992259623e-4	4.17220441605422e-4	4.17278012621241e-4	4.1725967878964e-4	4.17198811673327e-4	4.17296973523431e-4	4.17221009075589e-4	4.17262698098986e-4	4.17210128271193e-4	4.17357306759856e-4	4.17214013746535e-4	4.17152089992697e-4	4.17214013746535e-4	4.17357306759856e-4	4.17210128271193e-4	4.17262698098985e-4	4.17221009075589e-4	4.17296973523431e-4	4.17198811673327e-4	4.1725967878964e-4	4.17278012621241e-4	4.17220441605422e-4	4.17237992259623e-4	4.17273183022949e-4	4.1724843808544e-4	4.17227667106232e-4	4.17251244959671e-4	4.17264557438687e-4	4.17243721388615e-4
flux1:	0.693390003716094	3.82247263959844e-4	3.82257702519232e-4	3.82264777814415e-4	3.82255216692508e-4	3.82246400661009e-4	3.82255097827729e-4	3.82265540552861e-4	3.8225754999064e-4	3.82245501783339e-4	3.82253135140806e-4	3.82266900088603e-4	3.82258991389107e-4	3.8224324369564e-4	3.8225253670807e-4	3.82270638344502e-4	3.8225797935708e-4	3.82237387921829e-4	3.82257033420535e-4	3.82278683165701e-4	3.82245771949179e-4	3.82230698847933e-4	3.82283980933707e-4	3.82266344574605e-4	3.8221038584419e-4	3.8230048808919e-4	3.82231165411201e-4	3.82269864795322e-4	3.82220729057106e-4	3.82355521208492e-4	3.8222472817915e-4	3.82168364421551e-4	3.8222472817915e-4	3.82355521208492e-4	3.82220729057106e-4	3.82269864795322e-4	3.82231165411201e-4	3.8230048808919e-4	3.8221038584419e-4	3.82266344574605e-4	3.82283980933707e-4	3.82230698847933e-4	3.82245771949179e-4	3.82278683165701e-4	3.82257033420536e-4	3.82237387921829e-4	3.82257979357079e-4	3.82270638344502e-4	3.8225253670807e-4
flux1:	0.693652452619847	3.49881455676079e-4	3.49890448833974e-4	3.49896664583359e-4	3.49888420764584e-4	3.49880774988843e-4	3.4988832296435e-4	3.49897311903153e-4	3.4989027964296e-4	3.49879942257558e-4	3.49886807055496e-4	3.49898623729008e-4	3.49891328741353e-4	3.4987775968697e-4	3.49886505694043e-4	3.49902192607731e-4	3.49890193486718e-4	3.4987224703659e-4	3.49890773473623e-4	3.49909677684277e-4	3.49878965564575e-4	3.49866070415105e-4	3.49915302409189e-4	3.49898405414565e-4	3.49847037903385e-4	3.49929661578292e-4	3.49866426711681e-4	3.49902307856461e-4	3.49856471105865e-4	3.49979823670161e-4	3.49860520257117e-4	3.49809243749886e-4	3.49860520257117e-4	3.49979823670161e-4	3.49856471105866e-4	3.49902307856461e-4	3.49866426711681e-4	3.49929661578292e-4	3.49847037903385e-4	3.49898405414565e-4	3.4991530240919e-4	3.49866070415106e-4	3.49878965564575e-4	3.49909677684277e-4	3.49890773473623e-4	3.4987224703659e-4	3.49890193486717e-4	3.49902192607731e-4	3.49886505694042e-4
flux1:	0.693914901523601	3.19973297190863e-4	3.19981020831581e-4	3.19986456666599e-4	3.19979365114854e-4	3.19972764365835e-4	3.19979308303569e-4	3.19987011619182e-4	3.19980820127519e-4	3.19971986593771e-4	3.19978167396334e-4	3.19988276719795e-4	3.19981545621076e-4	3.19969885152808e-4	3.19978103203035e-4	3.19991670463152e-4	3.19980329656307e-4	3.19964712678163e-4	3.19982133752022e-4	3.19998615272442e-4	3.19970019929488e-4	3.19959027484674e-4	3.20004437626228e-4	3.19988314087533e-4	3.19941240601433e-4	3.20016930199965e-4	3.19959264177111e-4	3.19992492441484e-4	3.19949822314654e-4	3.20062621819741e-4	3.19953864148327e-4	3.19907233975463e-4	3.19953864148327e-4	3.20062621819741e-4	3.19949822314654e-4	3.19992492441484e-4	3.19959264177111e-4	3.20016930199965e-4	3.19941240601433e-4	3.19988314087533e-4	3.20004437626228e-4	3.19959027484675e-4	3.19970019929488e-4	3.19998615272442e-4	3.19982133752022e-4	3.19964712678163e-4	3.19980329656307e-4	3.19991670463152e-4	3.19978103203035e-4
flux1:	0.694177350427354	2.92363279836847e-4	2.92369895414811e-4	2.92374621004344e-4	2.92368529160984e-4	2.92362862010457e-4	2.92368537324887e-4	2.92375106015392e-4	2.9236964412894e-4	2.92362127430319e-4	2.9236770617601e-4	2.92376326898804e-4	2.92370108670697e-4	2.92360110629644e-4	2.9236782439433e-4	2.92379541785007e-4	2.9236885078646e-4	2.92355274228968e-4	2.92371610551244e-4	2.92385965194664e-4	2.92359401961094e-4	2.92350061183546e-4	2.92391868819692e-4	2.92376544914829e-4	2.92333485382567e-4	2.92402750898898e-4	2.92350170170819e-4	2.92380904957459e-4	2.92341270243272e-4	2.92444345031812e-4	2.92345254093349e-4	2.92302860835474e-4	2.92345254093349e-4	2.92444345031812e-4	2.92341270243272e-4	2.92380904957459e-4	2.92350170170819e-4	2.92402750898898e-4	2.92333485382567e-4	2.92376544914829e-4	2.92391868819692e-4	2.92350061183547e-4	2.92359401961094e-4	2.92385965194663e-4	2.92371610551244e-4	2.92355274228968e-4	2.9236885078646e-4	2.92379541785007e-4	2.9236782439433e-4
flux1:	0.694439799331107	2.6689976848339e-4	2.66905422229507e-4	2.66909498792018e-4	2.66904267759257e-4	2.66899435351712e-4	2.66904366249074e-4	2.66909935034828e-4	2.66905099595778e-4	2.66898732137021e-4	2.66903786466714e-4	2.66911115378224e-4	2.66905359391928e-4	2.66896801532168e-4	2.66904037926389e-4	2.66914149826154e-4	2.66904094232736e-4	2.66892295563264e-4	2.66907574075947e-4	2.66920070793885e-4	2.66895452515898e-4	2.66887536176496e-4	2.66925953014945e-4	2.66911447022023e-4	2.66872136205744e-4	2.6693545511574e-4	2.66887511442414e-4	2.66915906222513e-4	2.66879175748958e-4	2.66973298212139e-4	2.66883057849955e-4	2.66844522927767e-4	2.66883057849955e-4	2.66973298212139e-4	2.66879175748957e-4	2.66915906222513e-4	2.66887511442414e-4	2.6693545511574e-4	2.66872136205744e-4	2.66911447022023e-4	2.66925953014945e-4	2.66887536176496e-4	2.66895452515898e-4	2.66920070793885e-4	2.66907574075947e-4	2.66892295563264e-4	2.66904094232736e-4	2.66914149826154e-4	2.66904037926389e-4
flux1:	0.69470224823486	2.43438834134844e-4	2.43443656836394e-4	2.43447138629757e-4	2.43442643780397e-4	2.43438558481398e-4	2.4344285702521e-4	2.43447545492157e-4	2.43443242523023e-4	2.43437875232923e-4	2.4344247717597e-4	2.43448689762726e-4	2.43443347128204e-4	2.43436030653313e-4	2.4344281856005e-4	2.43451544303154e-4	2.43442104901362e-4	2.43431847723531e-4	2.43446100957902e-4	2.43456982366318e-4	2.43434219542929e-4	2.43427523576187e-4	2.43462754542419e-4	2.43449076982594e-4	2.43413262689659e-4	2.43471081853975e-4	2.43427361720267e-4	2.43453564016896e-4	2.43419605960196e-4	2.43505494929087e-4	2.43423349491349e-4	2.4338832422821e-4	2.43423349491349e-4	2.43505494929087e-4	2.43419605960196e-4	2.43453564016896e-4	2.43427361720267e-4	2.43471081853975e-4	2.43413262689659e-4	2.43449076982593e-4	2.43462754542419e-4	2.43427523576188e-4	2.43434219542929e-4	2.43456982366319e-4	2.43446100957902e-4	2.43431847723531e-4	2.43442104901362e-4	2.43451544303154e-4	2.43442818560049e-4
flux1:	0.694964697138614	2.21844068584612e-4	2.21848175848565e-4	2.21851111568872e-4	2.21847242652165e-4	2.21843826655426e-4	2.21847592319173e-4	2.21851506228418e-4	2.21847651671089e-4	2.21843152831623e-4	2.2184736784699e-4	2.21852619304753e-4	2.21847643967827e-4	2.21841392664075e-4	2.21847761794179e-4	2.21855296446242e-4	2.21846450284548e-4	2.21837523570001e-4	2.2185078880103e-4	2.21860272025367e-4	2.2183927316705e-4	2.21833615804464e-4	2.21865859564699e-4	2.21853013470519e-4	2.21820455203823e-4	2.21873192679793e-4	2.21833316304316e-4	2.21857467651357e-4	2.21826149213915e-4	2.21904472469582e-4	2.21829724185843e-4	2.21797888634076e-4	2.21829724185843e-4	2.21904472469582e-4	2.21826149213915e-4	2.21857467651357e-4	2.21833316304317e-4	2.21873192679793e-4	2.21820455203823e-4	2.21853013470519e-4	2.21865859564699e-4	2.21833615804464e-4	2.2183927316705e-4	2.21860272025367e-4	2.2185078880103e-4	2.21837523570002e-4	2.21846450284548e-4	2.21855296446242e-4	2.21847761794178e-4
flux1:	0.695227146042367	2.01986383622591e-4	2.01989876528803e-4	2.01992310566256e-4	2.01988971387428e-4	2.01986155349199e-4	2.01989474998053e-4	2.01992707681821e-4	2.0198922773771e-4	2.01985481624787e-4	2.01989367981658e-4	2.01993794497182e-4	2.01989144079776e-4	2.01983803126251e-4	2.01989783036843e-4	2.01996298513677e-4	2.01988019922655e-4	2.01980236915718e-4	2.01992555260794e-4	2.0200083305611e-4	2.01981505206271e-4	2.01976725914579e-4	2.02006175125649e-4	2.01994156426211e-4	2.01964624408408e-4	2.02012671162115e-4	2.01976291168101e-4	2.01998527059736e-4	2.01969714460417e-4	2.02041091325171e-4	2.01973097464673e-4	2.01944159040851e-4	2.01973097464673e-4	2.0204109132517e-4	2.01969714460417e-4	2.01998527059736e-4	2.01976291168101e-4	2.02012671162116e-4	2.01964624408408e-4	2.01994156426212e-4	2.02006175125649e-4	2.01976725914579e-4	2.01981505206271e-4	2.0200083305611e-4	2.01992555260794e-4	2.01980236915718e-4	2.01988019922655e-4	2.01996298513677e-4	2.01989783036843e-4
flux1:	0.69548959494612	1.8374379716379e-4	1.83746763215303e-4	1.83748736732007e-4	1.83745844486407e-4	1.83743566241438e-4	1.83746514478033e-4	1.8374914825355e-4	1.83745979370858e-4	1.83742884783811e-4	1.83746493255892e-4	1.83750213477929e-4	1.83745849867025e-4	1.8374128440116e-4	1.83746903685569e-4	1.83752550143258e-4	1.8374481167411e-4	1.8373800853062e-4	1.83749424035197e-4	1.83756666133933e-4	1.83738915500877e-4	1.83734873756199e-4	1.83761715101356e-4	1.83750513111435e-4	1.83723787619106e-4	1.83767509132956e-4	1.83734308949799e-4	1.83754758793305e-4	1.83728317512999e-4	1.83793321487209e-4	1.83731491356416e-4	1.83705183330235e-4	1.83731491356416e-4	1.83793321487209e-4	1.83728317512999e-4	1.83754758793305e-4	1.83734308949799e-4	1.83767509132956e-4	1.83723787619106e-4	1.83750513111435e-4	1.83761715101357e-4	1.83734873756199e-4	1.83738915500877e-4	1.83756666133933e-4	1.83749424035197e-4	1.8373800853062e-4	1.8374481167411e-4	1.83752550143258e-4	1.83746903685569e-4
flux1:	0.695752043849873	1.67001208532972e-4	1.67003722815048e-4	1.67005274624919e-4	1.67002758967635e-4	1.6700096236659e-4	1.67003602172457e-4	1.67005709717689e-4	1.67002798277945e-4	1.67000267025179e-4	1.67003640864934e-4	1.67006757490924e-4	1.67002647190719e-4	1.66998740703541e-4	1.67004026357074e-4	1.67008933783121e-4	1.67001707043183e-4	1.66995741265102e-4	1.67006300011062e-4	1.6701265464928e-4	1.66996387301548e-4	1.66992961233034e-4	1.67017375298996e-4	1.67006973296228e-4	1.66982844242372e-4	1.67022582017079e-4	1.66992274078915e-4	1.6701106116109e-4	1.66986856387719e-4	1.67046017799387e-4	1.66989809634098e-4	1.66965889513558e-4	1.66989809634098e-4	1.67046017799387e-4	1.66986856387719e-4	1.6701106116109e-4	1.66992274078915e-4	1.67022582017078e-4	1.66982844242372e-4	1.67006973296228e-4	1.67017375298997e-4	1.66992961233034e-4	1.66996387301548e-4	1.6701265464928e-4	1.67006300011062e-4	1.66995741265102e-4	1.67001707043183e-4	1.6700893378312e-4	1.67004026357074e-4
flux1:	0.696014492753627	1.51650165003449e-4	1.51652291470312e-4	1.51653458715128e-4	1.51651260643589e-4	1.5164989453822e-4	1.51652278142202e-4	1.51653923789815e-4	1.51651225549213e-4	1.5164918094672e-4	1.51652356100233e-4	1.51654957513642e-4	1.51651071782297e-4	1.51647724411695e-4	1.51652701369916e-4	1.5165698130896e-4	1.51650237680469e-4	1.51644986406145e-4	1.51654735671629e-4	1.51660331244615e-4	1.51645453828679e-4	1.51642538766437e-4	1.51664699812109e-4	1.51655075684144e-4	1.5163334239128e-4	1.51669415344163e-4	1.51641739147989e-4	1.51658980623156e-4	1.51636877843034e-4	1.51690686480531e-4	1.51639604284604e-4	1.51617852137442e-4	1.51639604284604e-4	1.51690686480531e-4	1.51636877843034e-4	1.51658980623156e-4	1.51641739147989e-4	1.51669415344163e-4	1.5163334239128e-4	1.51655075684144e-4	1.51664699812109e-4	1.51642538766437e-4	1.51645453828679e-4	1.51660331244615e-4	1.51654735671629e-4	1.51644986406145e-4	1.51650237680469e-4	1.5165698130896e-4	1.51652701369916e-4
flux1:	0.69627694165738	1.37588621551505e-4	1.37590414369186e-4	1.37591232996485e-4	1.37589303617729e-4	1.37588321007718e-4	1.3759049091502e-4	1.37591731833131e-4	1.3758921117492e-4	1.3758758660334e-4	1.37590592123166e-4	1.37592754025796e-4	1.37589068823497e-4	1.37586195606328e-4	1.37590886446043e-4	1.37594633799129e-4	1.3758834503444e-4	1.37583703240953e-4	1.37592690733502e-4	1.37597637533326e-4	1.37584057979121e-4	1.37581564941012e-4	1.37601640602562e-4	1.37592767544939e-4	1.37573238656146e-4	1.376059444201e-4	1.37580664500837e-4	1.37596471406045e-4	1.37576337092399e-4	1.3762524479434e-4	1.37578835172724e-4	1.3755905192051e-4	1.37578835172724e-4	1.3762524479434e-4	1.37576337092399e-4	1.37596471406046e-4	1.37580664500838e-4	1.376059444201e-4	1.37573238656146e-4	1.37592767544939e-4	1.37601640602562e-4	1.37581564941012e-4	1.37584057979121e-4	1.37597637533326e-4	1.37592690733502e-4	1.37583703240953e-4	1.3758834503444e-4	1.37594633799129e-4	1.37590886446043e-4
flux1:	0.696539390561133	1.24720695648944e-4	1.24722200533482e-4	1.24722705591425e-4	1.2472100483789e-4	1.24720362182483e-4	1.24722352302676e-4	1.24723239542185e-4	1.24720868594867e-4	1.24719606149851e-4	1.24722464762004e-4	1.24724251755543e-4	1.24720747533961e-4	1.24718276669445e-4	1.24722701457563e-4	1.24725996300507e-4	1.24720134993147e-4	1.24716013662432e-4	1.2472428684059e-4	1.247286788312e-4	1.24716307017598e-4	1.24714161168221e-4	1.24732312138896e-4	1.2472415938408e-4	1.24706652865146e-4	1.24736268994523e-4	1.24713172868464e-4	1.24727650169335e-4	1.24709352523659e-4	1.24753775703641e-4	1.24711624732315e-4	1.24693630449575e-4	1.24711624732314e-4	1.24753775703641e-4	1.24709352523659e-4	1.24727650169335e-4	1.24713172868464e-4	1.24736268994523e-4	1.24706652865146e-4	1.2472415938408e-4	1.24732312138897e-4	1.24714161168221e-4	1.24716307017598e-4	1.247286788312e-4	1.2472428684059e-4	1.24716013662432e-4	1.24720134993147e-4	1.24725996300507e-4	1.24722701457563e-4
flux1:	0.696801839464887	1.12956418780028e-4	1.12957674281812e-4	1.12957900053081e-4	1.12956395401726e-4	1.12956052090321e-4	1.12957888908895e-4	1.12958468307272e-4	1.12956225979919e-4	1.12955275240242e-4	1.12958004022209e-4	1.12959471103129e-4	1.1295613246814e-4	1.12954003636113e-4	1.12958179907838e-4	1.12961089281753e-4	1.12955629217779e-4	1.12951953512373e-4	1.12959559004919e-4	1.12963475594386e-4	1.12952223953232e-4	1.1295036306612e-4	1.12966742782667e-4	1.1295927634119e-4	1.12943619533394e-4	1.12970404624357e-4	1.12949300745824e-4	1.12962547414568e-4	1.12945957121929e-4	1.12986279209656e-4	1.12948009379541e-4	1.12931641625849e-4	1.12948009379541e-4	1.12986279209656e-4	1.12945957121929e-4	1.12962547414568e-4	1.12949300745824e-4	1.12970404624357e-4	1.12943619533394e-4	1.1295927634119e-4	1.12966742782667e-4	1.1295036306612e-4	1.12952223953232e-4	1.12963475594386e-4	1.12959559004919e-4	1.12951953512373e-4	1.12955629217779e-4	1.12961089281753e-4	1.12958179907837e-4
flux1:	0.69706428836864	1.02211486232749e-4	1.02212524929407e-4	1.02212504930895e-4	1.02211170170598e-4	1.02211088139454e-4	1.02212791885017e-4	1.02213104825046e-4	1.02210975806178e-4	1.02210292734613e-4	1.02212903863483e-4	1.0221409780494e-4	1.02210913084651e-4	1.02209075853312e-4	1.02213018698779e-4	1.02215598333656e-4	1.02210514731934e-4	1.02207222219769e-4	1.02214205346329e-4	1.0221771312069e-4	1.02207497164154e-4	1.02205870115175e-4	1.02220624476261e-4	1.0221380787203e-4	1.0219983756168e-4	1.02224032295392e-4	1.02204748064536e-4	1.02216857189965e-4	1.0220184815524e-4	1.02238421939302e-4	1.02203689205347e-4	1.02188801413833e-4	1.02203689205346e-4	1.02238421939302e-4	1.0220184815524e-4	1.02216857189965e-4	1.02204748064536e-4	1.02224032295392e-4	1.0219983756168e-4	1.0221380787203e-4	1.02220624476262e-4	1.02205870115175e-4	1.02207497164154e-4	1.0221771312069e-4	1.02214205346329e-4	1.02207222219769e-4	1.02210514731934e-4	1.02215598333656e-4	1.02213018698779e-4
flux1:	0.697326737272393	9.24070065813191e-5	9.24078561527294e-5	9.24076230302062e-5	9.24064371124396e-5	9.24065805895943e-5	9.24081663570264e-5	9.24082503860084e-5	9.2406224146498e-5	9.24057701301857e-5	9.24082716635603e-5	9.24092322667441e-5	9.2406193015796e-5	9.24046053648891e-5	9.24083276022002e-5	9.24106235424677e-5	9.24058931955262e-5	9.24029321563385e-5	9.24093365485889e-5	9.24124909370637e-5	9.24032296986871e-5	9.24017950150546e-5	9.24150621508398e-5	9.2408857134353e-5	9.23964196117044e-5	9.24182477290724e-5	9.24006275817826e-5	9.24116865097725e-5	9.23981365477525e-5	9.24312864088929e-5	9.23997773696569e-5	9.2386237310761e-5	9.23997773696569e-5	9.2431286408893e-5	9.23981365477525e-5	9.24116865097725e-5	9.24006275817827e-5	9.24182477290724e-5	9.23964196117044e-5	9.2408857134353e-5	9.24150621508397e-5	9.24017950150546e-5	9.24032296986871e-5	9.24124909370636e-5	9.24093365485887e-5	9.24029321563386e-5	9.24058931955262e-5	9.24106235424676e-5	9.24083276022001e-5
flux1:	0.697589186176146	8.34692521466038e-5	8.3469936315873e-5	8.34695216633941e-5	8.34684676613839e-5	8.34688030186655e-5	8.34702818169803e-5	8.34701711373447e-5	8.3468240971181e-5	8.34679820012391e-5	8.34703786580594e-5	8.34711398633607e-5	8.3468240332245e-5	8.34668673094896e-5	8.34703797220826e-5	8.34724298308401e-5	8.3468031160002e-5	8.34653589990336e-5	8.34712263179665e-5	8.34740731649294e-5	8.34656895497412e-5	8.34644140350542e-5	8.34763241412595e-5	8.34706913665675e-5	8.3459642453083e-5	8.34793116696768e-5	8.34632152737778e-5	8.34733057755107e-5	8.34610972337239e-5	8.34911212607517e-5	8.34625504880397e-5	8.34502388230057e-5	8.34625504880397e-5	8.34911212607517e-5	8.34610972337238e-5	8.34733057755106e-5	8.34632152737777e-5	8.34793116696769e-5	8.34596424530829e-5	8.34706913665675e-5	8.34763241412594e-5	8.34644140350543e-5	8.34656895497413e-5	8.34740731649296e-5	8.34712263179666e-5	8.34653589990335e-5	8.34680311600021e-5	8.34724298308401e-5	8.34703797220825e-5
flux1:	0.6978516350799	7.53294115945189e-5	7.53299509278948e-5	7.53293850605658e-5	7.53284492531213e-5	7.53289449425926e-5	7.53303246445663e-5	7.5330050490646e-5	7.53282126204787e-5	7.5328118604973e-5	7.53304125184785e-5	7.53310033736428e-5	7.53282399687996e-5	7.53270524899643e-5	7.53303641071497e-5	7.53321994330912e-5	7.53281124727049e-5	7.53256942606677e-5	7.53310640025373e-5	7.53336410272279e-5	7.53260620705541e-5	7.53249195221621e-5	7.53355947667483e-5	7.53304944203276e-5	7.53206994490861e-5	7.53384023184731e-5	7.53237028939414e-5	7.53329013584669e-5	7.53219216571841e-5	7.53490936407347e-5	7.53232011733401e-5	7.53120101077388e-5	7.53232011733401e-5	7.53490936407348e-5	7.53219216571841e-5	7.5332901358467e-5	7.53237028939414e-5	7.53384023184731e-5	7.53206994490861e-5	7.53304944203277e-5	7.53355947667484e-5	7.53249195221621e-5	7.5326062070554e-5	7.53336410272281e-5	7.53310640025373e-5	7.53256942606677e-5	7.53281124727049e-5	7.53321994330913e-5	7.53303641071496e-5
flux1:	0.698114083983653	6.79233457103693e-5	6.79237582767339e-5	6.79230699830683e-5	6.79222410710879e-5	6.79228676231892e-5	6.79241538016549e-5	6.79237447197536e-5	6.7921997487253e-5	6.79220416873777e-5	6.79242331078376e-5	6.79246785959582e-5	6.79220493527673e-5	6.79210231493432e-5	6.7924141550475e-5	6.79257875482113e-5	6.79219938740995e-5	6.79198010260368e-5	6.79247104075351e-5	6.79270485379699e-5	6.79202055760629e-5	6.79191756068893e-5	6.79287301128649e-5	6.79241224850962e-5	6.7915456224492e-5	6.7931370957547e-5	6.79179537325478e-5	6.7926331379657e-5	6.79164734587936e-5	6.79410447607951e-5	6.79175937713399e-5	6.79074258151374e-5	6.79175937713398e-5	6.79410447607951e-5	6.79164734587936e-5	6.79263313796571e-5	6.79179537325478e-5	6.79313709575471e-5	6.79154562244923e-5	6.79241224850962e-5	6.79287301128648e-5	6.79191756068894e-5	6.7920205576063e-5	6.79270485379698e-5	6.79247104075352e-5	6.79198010260368e-5	6.79219938740994e-5	6.79257875482114e-5	6.7924141550475e-5
flux1:	0.698376532887406	6.11913472694028e-5	6.11916491661732e-5	6.11908654629212e-5	6.11901339195896e-5	6.11908639813667e-5	6.11920606241696e-5	6.11915426740924e-5	6.11898858286148e-5	6.11900444049734e-5	6.11921323352657e-5	6.11924540699124e-5	6.11899581567874e-5	6.11890728697251e-5	6.11920044946827e-5	6.11934820950761e-5	6.11899647118965e-5	6.1187973811809e-5	6.11924577237474e-5	6.11945822963844e-5	6.11884110547629e-5	6.118747802771e-5	6.11960179317174e-5	6.11918639241635e-5	6.11842104397469e-5	6.11985016866329e-5	6.11862624958533e-5	6.11938856049692e-5	6.11850482723062e-5	6.12072495713358e-5	6.11860242105953e-5	6.11767910478694e-5	6.11860242105952e-5	6.12072495713357e-5	6.11850482723062e-5	6.11938856049693e-5	6.11862624958533e-5	6.11985016866329e-5	6.11842104397468e-5	6.11918639241635e-5	6.11960179317174e-5	6.118747802771e-5	6.11884110547629e-5	6.11945822963845e-5	6.11924577237474e-5	6.11879738118091e-5	6.11899647118965e-5	6.11934820950761e-5	6.11920044946828e-5
flux1:	0.698638981791159	5.50779058115379e-5	5.50781115684866e-5	5.50772574768138e-5	5.50766150267475e-5	5.50774234205972e-5	5.50785335224164e-5	5.50779304185662e-5	5.50763645115923e-5	5.50766161656776e-5	5.50785989180564e-5	5.50788157161847e-5	5.50764529838745e-5	5.50756913974316e-5	5.50784418486685e-5	5.50797683808078e-5	5.50765115820745e-5	5.50747033550731e-5	5.50787943732248e-5	5.5080726194617e-5	5.50751668019897e-5	5.5074318881298e-5	5.5081942464477e-5	5.50782040286543e-5	5.50714564819221e-5	5.50842760824586e-5	5.50731201095675e-5	5.50800502602958e-5	5.50721384395832e-5	5.50921813542339e-5	5.50729847733135e-5	5.50646062417721e-5	5.50729847733134e-5	5.50921813542338e-5	5.50721384395831e-5	5.50800502602958e-5	5.50731201095674e-5	5.50842760824586e-5	5.5071456481922e-5	5.50782040286543e-5	5.5081942464477e-5	5.50743188812981e-5	5.50751668019898e-5	5.50807261946172e-5	5.50787943732248e-5	5.5074703355073e-5	5.50765115820746e-5	5.50797683808079e-5	5.50784418486685e-5
flux1:	0.698901430694913	4.95314780210692e-5	4.95316008967535e-5	4.95306992543714e-5	4.95301384724976e-5	4.953100225858e-5	4.9532028292979e-5	4.95313615021542e-5	4.95298873896725e-5	4.95302130849107e-5	4.95320887521812e-5	4.95322170976787e-5	4.95299876839054e-5	4.95293350902409e-5	4.95319094144465e-5	4.95330993850245e-5	4.9530088598117e-5	4.95284470275126e-5	4.95321754692395e-5	4.95339317399937e-5	4.95289286770167e-5	4.95281569975398e-5	4.95349548827293e-5	4.95315953883692e-5	4.95256557746319e-5	4.9537143481716e-5	4.95269841438621e-5	4.95332784639492e-5	4.9526203344958e-5	4.95442819388982e-5	4.95269344861864e-5	4.95193376641704e-5	4.95269344861864e-5	4.95442819388982e-5	4.9526203344958e-5	4.95332784639492e-5	4.95269841438622e-5	4.95371434817159e-5	4.9525655774632e-5	4.95315953883693e-5	4.95349548827293e-5	4.95281569975398e-5	4.95289286770167e-5	4.95339317399936e-5	4.95321754692394e-5	4.95284470275125e-5	4.9530088598117e-5	4.95330993850245e-5	4.95319094144466e-5
flux1:	0.699163879598666	4.45042643109734e-5	4.45043164983305e-5	4.45033878178377e-5	4.45029018355862e-5	4.45038003641516e-5	4.45047446433406e-5	4.45040334547005e-5	4.45026519052086e-5	4.4503034652067e-5	4.45048014907467e-5	4.45048559027573e-5	4.45027598985171e-5	4.45022035812583e-5	4.45046065215221e-5	4.4505672260573e-5	4.45028938873888e-5	4.45014054705538e-5	4.45047994862867e-5	4.45063945911461e-5	4.45018965839763e-5	4.45011945363646e-5	4.45072499439378e-5	4.45042344768456e-5	4.44990133068694e-5	4.45092974865747e-5	4.45000554556209e-5	4.45057668723322e-5	4.44994459677999e-5	4.45157381414314e-5	4.45000757284233e-5	4.44931941250449e-5	4.45000757284234e-5	4.45157381414313e-5	4.44994459677999e-5	4.45057668723323e-5	4.45000554556208e-5	4.45092974865747e-5	4.44990133068694e-5	4.45042344768457e-5	4.45072499439378e-5	4.45011945363647e-5	4.45018965839763e-5	4.45063945911462e-5	4.45047994862868e-5	4.45014054705537e-5	4.45028938873889e-5	4.45056722605731e-5	4.45046065215222e-5
flux1:	0.699426328502419	3.99519921158422e-5	3.99519848741759e-5	3.99510472537411e-5	3.99506295580747e-5	3.99515445012448e-5	3.99524094340714e-5	3.99516710146183e-5	3.99503824167875e-5	3.9950807107283e-5	3.99524638340747e-5	3.99524571546614e-5	3.99504943350927e-5	3.99500231585507e-5	3.9952259370679e-5	3.99532115549938e-5	3.99506528170503e-5	3.99493059510793e-5	3.99523916405293e-5	3.9953837811246e-5	3.99497976800916e-5	3.9949160307345e-5	3.99545493608164e-5	3.99518449522932e-5	3.99472608843414e-5	3.99564591953057e-5	3.99480615480003e-5	3.99532390393016e-5	3.99475961559519e-5	3.99622649304678e-5	3.99481375582948e-5	3.99419104008067e-5	3.99481375582948e-5	3.99622649304678e-5	3.9947596155952e-5	3.99532390393015e-5	3.99480615480003e-5	3.99564591953057e-5	3.99472608843415e-5	3.99518449522932e-5	3.99545493608164e-5	3.99491603073451e-5	3.99497976800916e-5	3.99538378112461e-5	3.99523916405294e-5	3.99493059510792e-5	3.99506528170502e-5	3.99532115549939e-5	3.99522593706791e-5
flux1:	0.699688777406172	3.58337063081884e-5	3.58336500384638e-5	3.58327191271935e-5	3.58323634370245e-5	3.58332787928092e-5	3.58340670535478e-5	3.58333165000555e-5	3.58321206613495e-5	3.58325739396471e-5	3.58341199456188e-5	3.58340635610676e-5	3.58322331807819e-5	3.58318372707652e-5	3.58339114999859e-5	3.58347595670486e-5	3.58324083619259e-5	3.58311928480793e-5	3.58339943921342e-5	3.58353022520153e-5	3.58316767246693e-5	3.58311002234913e-5	3.58358922954276e-5	3.5833468086769e-5	3.58294475169901e-5	3.58376675707865e-5	3.58300470582192e-5	3.58347359005732e-5	3.5829701033053e-5	3.58428957333091e-5	3.58301661701202e-5	3.58245377814523e-5	3.58301661701202e-5	3.58428957333091e-5	3.5829701033053e-5	3.58347359005733e-5	3.58300470582192e-5	3.58376675707865e-5	3.582944751699e-5	3.5833468086769e-5	3.58358922954276e-5	3.58311002234914e-5	3.58316767246693e-5	3.58353022520153e-5	3.58339943921342e-5	3.58311928480793e-5	3.58324083619259e-5	3.58347595670487e-5	3.58339114999859e-5
flux1:	0.699951226309926	3.2111567069316e-5	3.21114713485864e-5	3.21105603656603e-5	3.2110260570102e-5	3.21111626344965e-5	3.2111877256129e-5	3.21111276519508e-5	3.21100236775599e-5	3.21104938350715e-5	3.21119293243286e-5	3.21118333335783e-5	3.21101339838338e-5	3.21098044859216e-5	3.2111721702527e-5	3.21124741686571e-5	3.21103189428148e-5	3.21092255973654e-5	3.21117653978618e-5	3.21129443984818e-5	3.21096938982874e-5	3.21091752170944e-5	3.21134333057133e-5	3.21112606525633e-5	3.21077372724399e-5	3.21150772757984e-5	3.21081717012442e-5	3.21124137113404e-5	3.21079228690082e-5	3.21197802119674e-5	3.21083228101293e-5	3.21032420687724e-5	3.21083228101294e-5	3.21197802119673e-5	3.21079228690082e-5	3.21124137113404e-5	3.21081717012441e-5	3.21150772757984e-5	3.21077372724399e-5	3.21112606525633e-5	3.21134333057133e-5	3.21091752170945e-5	3.21096938982874e-5	3.21129443984819e-5	3.21117653978619e-5	3.21092255973654e-5	3.21103189428148e-5	3.21124741686571e-5	3.2111721702527e-5
flux1:	0.700213675213679	2.87506554688778e-5	2.87505290580079e-5	2.87496488619607e-5	2.87493990055003e-5	2.87502763112517e-5	2.8750920717273e-5	2.87501831999963e-5	2.8749169440303e-5	2.87496463255985e-5	2.87509723869531e-5	2.87508457294283e-5	2.8749275252528e-5	2.87490041541339e-5	2.87507696486124e-5	2.87514343452e-5	2.87494639864418e-5	2.87484843448126e-5	2.87507831657015e-5	2.87518419273167e-5	2.87489303442109e-5	2.87484668685613e-5	2.87522479956302e-5	2.87503005179113e-5	2.87472148477958e-5	2.87537642268494e-5	2.87475159203931e-5	2.87513496886131e-5	2.87473446657417e-5	2.87579897613919e-5	2.87476894027559e-5	2.87431092767402e-5	2.87476894027559e-5	2.87579897613918e-5	2.87473446657417e-5	2.87513496886132e-5	2.87475159203931e-5	2.87537642268493e-5	2.87472148477958e-5	2.87503005179113e-5	2.87522479956302e-5	2.87484668685613e-5	2.87489303442109e-5	2.87518419273167e-5	2.87507831657016e-5	2.87484843448126e-5	2.87494639864418e-5	2.87514343451999e-5	2.87507696486125e-5
flux1:	0.700476124117432	2.57187869360144e-5	2.5718637772817e-5	2.57177969752751e-5	2.57175912761521e-5	2.57184344991311e-5	2.57190124875888e-5	2.57182963312046e-5	2.57173703855223e-5	2.57178453213568e-5	2.57190639425857e-5	2.57189144962263e-5	2.57174699510272e-5	2.57172499544726e-5	2.57188693943296e-5	2.57194536357505e-5	2.57176573870345e-5	2.57167834879183e-5	2.57188605926752e-5	2.57198071604023e-5	2.57172016127229e-5	2.57167909282332e-5	2.57201465494253e-5	2.57184001332289e-5	2.57156990408887e-5	2.5721539047062e-5	2.57158944251487e-5	2.5719355539075e-5	2.5715783639203e-5	2.57253309108144e-5	2.57160820679832e-5	2.57119592145779e-5	2.57160820679832e-5	2.57253309108144e-5	2.5715783639203e-5	2.5719355539075e-5	2.57158944251487e-5	2.5721539047062e-5	2.57156990408887e-5	2.57184001332289e-5	2.57201465494254e-5	2.57167909282332e-5	2.57172016127229e-5	2.57198071604023e-5	2.57188605926752e-5	2.57167834879183e-5	2.57176573870345e-5	2.57194536357505e-5	2.57188693943297e-5
flux1:	0.700738573021185	2.29863327398119e-5	2.29861679274869e-5	2.29853730442024e-5	2.29852059338739e-5	2.29860077698774e-5	2.29865234624977e-5	2.29858361757117e-5	2.29849949401586e-5	2.29854606418488e-5	2.29865746766615e-5	2.29864093353156e-5	2.29850870067385e-5	2.29849114417417e-5	2.29863908934863e-5	2.29869015895786e-5	2.29852689844993e-5	2.29844932209148e-5	2.29863665023283e-5	2.29872085302391e-5	2.29848791239069e-5	2.29845188464379e-5	2.29874952660614e-5	2.29859280242539e-5	2.29835642369517e-5	2.29887685336792e-5	2.29836777318736e-5	2.29867989886193e-5	2.29836127136152e-5	2.29921667440023e-5	2.29838726455792e-5	2.29801670684444e-5	2.29838726455792e-5	2.29921667440023e-5	2.29836127136152e-5	2.29867989886193e-5	2.29836777318736e-5	2.29887685336792e-5	2.29835642369517e-5	2.29859280242539e-5	2.29874952660614e-5	2.29845188464379e-5	2.29848791239069e-5	2.2987208530239e-5	2.29863665023283e-5	2.29844932209148e-5	2.29852689844992e-5	2.29869015895786e-5	2.29863908934863e-5
flux1:	0.701001021924939	2.05260495376106e-5	2.05258753360851e-5	2.05251309672433e-5	2.0524997140653e-5	2.05257521568919e-5	2.05262099249083e-5	2.05255573654825e-5	2.05247971134339e-5	2.05252476046307e-5	2.05262607024973e-5	2.05260854401743e-5	2.05248808850406e-5	2.05247436504156e-5	2.05260895711241e-5	2.05265332960922e-5	2.05250541152228e-5	2.05243691400897e-5	2.05260552397518e-5	2.05268001147436e-5	2.05247197053249e-5	2.05244073682545e-5	2.05270461511905e-5	2.05256383496273e-5	2.05235699675894e-5	2.0528205196769e-5	2.05236217644728e-5	2.05264333710436e-5	2.05235900849638e-5	2.05312463951318e-5	2.05238182832472e-5	2.05204930391022e-5	2.05238182832472e-5	2.05312463951317e-5	2.05235900849637e-5	2.05264333710437e-5	2.05236217644727e-5	2.0528205196769e-5	2.05235699675894e-5	2.05256383496273e-5	2.05270461511905e-5	2.05244073682546e-5	2.05247197053249e-5	2.05268001147436e-5	2.05260552397519e-5	2.05243691400897e-5	2.05250541152228e-5	2.05265332960922e-5	2.05260895711241e-5
flux1:	0.701263470828692	1.83129169962945e-5	1.83127388218707e-5	1.8312047853299e-5	1.83119423216105e-5	1.83126467880997e-5	1.8313051164899e-5	1.83124376685151e-5	1.83117541530356e-5	1.83121846765482e-5	1.83131011851658e-5	1.83129211130122e-5	1.8311829234393e-5	1.83117247602314e-5	1.83129439636834e-5	1.83133269920701e-5	1.83119912384633e-5	1.83113899131903e-5	1.83129043290748e-5	1.83135592457768e-5	1.83117032078337e-5	1.83114361965558e-5	1.83137745712583e-5	1.83125085274028e-5	1.83106985457034e-5	1.83148248726135e-5	1.83107055191949e-5	1.83132352804802e-5	1.83106968575958e-5	1.8317542623763e-5	1.83108990927422e-5	1.83079200400816e-5	1.83108990927422e-5	1.83175426237629e-5	1.83106968575958e-5	1.83132352804802e-5	1.83107055191949e-5	1.83148248726134e-5	1.83106985457034e-5	1.83125085274029e-5	1.83137745712583e-5	1.83114361965558e-5	1.83117032078337e-5	1.83135592457769e-5	1.83129043290749e-5	1.83113899131904e-5	1.83119912384633e-5	1.83133269920702e-5	1.83129439636834e-5
flux1:	0.701525919732445	1.63239834435789e-5	1.63238058802751e-5	1.63231696973016e-5	1.63230878366967e-5	1.63237395433001e-5	1.63240951323526e-5	1.63235236534504e-5	1.63229122223106e-5	1.63233191450205e-5	1.63241439944985e-5	1.63239634148364e-5	1.63229785572681e-5	1.63229017803859e-5	1.63240013830524e-5	1.6324329702073e-5	1.63231275935591e-5	1.63226029692488e-5	1.63239601506748e-5	1.63245321478266e-5	1.63228781549126e-5	1.63226536792526e-5	1.63247249267199e-5	1.63235848871953e-5	1.63220007321147e-5	1.63256723674845e-5	1.63219767501613e-5	1.63242502444863e-5	1.63219827099621e-5	1.63280974245196e-5	1.6322163830285e-5	1.63194994132756e-5	1.6322163830285e-5	1.63280974245195e-5	1.63219827099621e-5	1.63242502444864e-5	1.63219767501613e-5	1.63256723674845e-5	1.63220007321147e-5	1.63235848871953e-5	1.632472492672e-5	1.63226536792526e-5	1.63228781549126e-5	1.63245321478266e-5	1.63239601506749e-5	1.63226029692488e-5	1.63231275935591e-5	1.6324329702073e-5	1.63240013830524e-5
flux1:	0.701788368636199	1.45382194640183e-5	1.4538046288222e-5	1.45374649944241e-5	1.45374025864019e-5	1.45380006514365e-5	1.45383120362939e-5	1.45377842976303e-5	1.45372400128845e-5	1.45376207249052e-5	1.45383593018119e-5	1.45381817622091e-5	1.45372978205931e-5	1.45372441674847e-5	1.45382315196604e-5	1.45385108257834e-5	1.4537432801286e-5	1.45369781233996e-5	1.45381915534318e-5	1.4538687521156e-5	1.45372153388534e-5	1.45370304348252e-5	1.45388642595057e-5	1.45378362626746e-5	1.45364493475773e-5	1.45397150455372e-5	1.45364055903698e-5	1.45384463328188e-5	1.45364195035254e-5	1.45418755850238e-5	1.45365835156879e-5	1.45342045770501e-5	1.45365835156879e-5	1.45418755850238e-5	1.45364195035253e-5	1.45384463328188e-5	1.45364055903698e-5	1.45397150455372e-5	1.45364493475773e-5	1.45378362626745e-5	1.45388642595058e-5	1.45370304348252e-5	1.45372153388534e-5	1.4538687521156e-5	1.45381915534318e-5	1.45369781233996e-5	1.45374328012859e-5	1.45385108257834e-5	1.45382315196604e-5
flux1:	0.702050817539952	1.29363793168394e-5	1.29362135354151e-5	1.29356861692834e-5	1.29356394295659e-5	1.2936184105691e-5	1.29364557671865e-5	1.29359724144753e-5	1.29354901700181e-5	1.29358429791085e-5	1.29365009974305e-5	1.2936329346587e-5	1.29355398822601e-5	1.293550525516e-5	1.29363878623236e-5	1.29366235485962e-5	1.29356602854524e-5	1.29352690140792e-5	1.29363512800052e-5	1.29367779463001e-5	1.29354692398265e-5	1.29353207930069e-5	1.2936943672611e-5	1.2936015401744e-5	1.2934800706482e-5	1.2937704237251e-5	1.29347459856796e-5	1.29365755796177e-5	1.29347627114878e-5	1.29396260682686e-5	1.29349128673114e-5	1.29327924847061e-5	1.29349128673113e-5	1.29396260682685e-5	1.29347627114878e-5	1.29365755796177e-5	1.29347459856796e-5	1.2937704237251e-5	1.2934800706482e-5	1.2936015401744e-5	1.29369436726111e-5	1.29353207930069e-5	1.29354692398265e-5	1.29367779463002e-5	1.29363512800052e-5	1.29352690140792e-5	1.29356602854524e-5	1.29366235485962e-5	1.29363878623236e-5
flux1:	0.702313266443705	1.15008700202166e-5	1.15007139210517e-5	1.15002386645742e-5	1.15002042591791e-5	1.15006967418623e-5	1.15009329861106e-5	1.15004937439908e-5	1.15000683759461e-5	1.15003923987944e-5	1.15009757736769e-5	1.15008122199311e-5	1.15001105782e-5	1.15000913410882e-5	1.1500876780187e-5	1.15010739194641e-5	1.15002163587033e-5	1.14998821978799e-5	1.15008450508441e-5	1.15012089544455e-5	1.15000471116219e-5	1.1499931895356e-5	1.15013674074894e-5	1.15005280394581e-5	1.14994637162865e-5	1.15020443126541e-5	1.1499404787114e-5	1.15010430645009e-5	1.14994205117473e-5	1.15037510633553e-5	1.1499559397761e-5	1.14976727389402e-5	1.1499559397761e-5	1.15037510633553e-5	1.14994205117473e-5	1.15010430645009e-5	1.1499404787114e-5	1.15020443126541e-5	1.14994637162865e-5	1.15005280394581e-5	1.15013674074895e-5	1.1499931895356e-5	1.15000471116218e-5	1.15012089544455e-5	1.15008450508442e-5	1.14998821978799e-5	1.15002163587033e-5	1.1501073919464e-5	1.1500876780187e-5
flux1:	0.702575715347458	1.02156279186201e-5	1.02154831317378e-5	1.02150575060266e-5	1.02150325542682e-5	1.02154747974842e-5	1.02156796968968e-5	1.02152835226033e-5	1.02149099087779e-5	1.02152049611283e-5	1.02157196900648e-5	1.02155658625483e-5	1.02149452868931e-5	1.02149382493478e-5	1.02156340841786e-5	1.02157974121837e-5	1.0215036788822e-5	1.02147537196182e-5	1.02156081247747e-5	1.02159155803732e-5	1.02148855501161e-5	1.02148002727427e-5	1.02160693971247e-5	1.02153094508789e-5	1.02143764589192e-5	1.02166692358153e-5	1.02143183190459e-5	1.02157834702519e-5	1.02143303606857e-5	1.02181825207556e-5	1.0214459987456e-5	1.02127841801514e-5	1.0214459987456e-5	1.02181825207555e-5	1.02143303606857e-5	1.02157834702519e-5	1.02143183190459e-5	1.02166692358153e-5	1.02143764589192e-5	1.02153094508789e-5	1.02160693971247e-5	1.02148002727427e-5	1.02148855501161e-5	1.02159155803732e-5	1.02156081247747e-5	1.02147537196182e-5	1.0215036788822e-5	1.02157974121837e-5	1.02156340841786e-5
flux1:	0.702838164251212	9.06600252617449e-6	9.06587009299186e-6	9.0654911372175e-6	9.06547320235562e-6	9.06586774540771e-6	9.06604509375013e-6	9.0656903251654e-6	9.06536347106112e-6	9.06562995882318e-6	9.06608201378992e-6	9.06593902568359e-6	9.06539276477116e-6	9.06539516247679e-6	9.06600886172954e-6	9.0661427627662e-6	9.06547063840167e-6	9.06523295166823e-6	9.06598913037896e-6	9.06624619104331e-6	9.06533433705034e-6	9.06527569330746e-6	9.06639708907677e-6	9.06570827747837e-6	9.06489004688262e-6	9.06692639360661e-6	9.06483621729877e-6	9.06614491119708e-6	9.0648428408614e-6	9.06826596473853e-6	9.06496472966669e-6	9.06347874288431e-6	9.06496472966666e-6	9.06826596473852e-6	9.0648428408614e-6	9.06614491119716e-6	9.06483621729877e-6	9.0669263936066e-6	9.0648900468826e-6	9.06570827747837e-6	9.06639708907679e-6	9.06527569330749e-6	9.06533433705033e-6	9.06624619104333e-6	9.065989130379e-6	9.06523295166824e-6	9.06547063840164e-6	9.06614276276621e-6	9.06600886172955e-6
flux1:	0.703100613154965	8.03864741933513e-6	8.03852786735059e-6	8.03819229839873e-6	8.03817936734956e-6	8.03852917586749e-6	8.03868245739669e-6	8.03836695261385e-6	8.03808206261032e-6	8.03832087606732e-6	8.03871610900343e-6	8.03858462196011e-6	8.03810602654231e-6	8.03811549798907e-6	8.0386543588597e-6	8.03876285602885e-6	8.03817115134032e-6	8.03797347709631e-6	8.03864094274701e-6	8.03885336333001e-6	8.03804733225017e-6	8.03801205496119e-6	8.03900231320801e-6	8.0383774010996e-6	8.03765952728949e-6	8.03946747226054e-6	8.03761231163916e-6	8.03877980677758e-6	8.03761255615724e-6	8.04065135612982e-6	8.03772782108097e-6	8.03641235511215e-6	8.03772782108096e-6	8.04065135612979e-6	8.03761255615724e-6	8.0387798067776e-6	8.03761231163919e-6	8.03946747226051e-6	8.0376595272895e-6	8.03837740109964e-6	8.03900231320803e-6	8.03801205496119e-6	8.03804733225019e-6	8.03885336333e-6	8.03864094274703e-6	8.03797347709628e-6	8.03817115134033e-6	8.03876285602885e-6	8.03865435885972e-6
flux1:	0.703363062058718	7.12141793622013e-6	7.12131135635586e-6	7.12101570768534e-6	7.12100616167637e-6	7.12131448498718e-6	7.12144685693812e-6	7.12116812299361e-6	7.12092065627104e-6	7.12113306935097e-6	7.12147713239666e-6	7.12135742096929e-6	7.1209400286276e-6	7.12095458809899e-6	7.12142566770915e-6	7.12151241867647e-6	7.12099344379929e-6	7.12083077519072e-6	7.12141836415287e-6	7.12159156848425e-6	7.12088017159472e-6	7.12086508062211e-6	7.12173895279167e-6	7.12117162351915e-6	7.12054159120441e-6	7.12214613938319e-6	7.12050231118274e-6	7.12154255883127e-6	7.12049583203766e-6	7.12319076270886e-6	7.1206052560358e-6	7.11944263907416e-6	7.12060525603579e-6	7.12319076270888e-6	7.12049583203764e-6	7.12154255883127e-6	7.12050231118275e-6	7.12214613938319e-6	7.12054159120442e-6	7.12117162351917e-6	7.12173895279168e-6	7.12086508062213e-6	7.12088017159469e-6	7.12159156848429e-6	7.12141836415288e-6	7.12083077519072e-6	7.12099344379927e-6	7.12151241867649e-6	7.12142566770916e-6
flux1:	0.703625510962471	6.30327542745225e-6	6.30318155140102e-6	6.30292229055307e-6	6.30291486885645e-6	6.30318511509288e-6	6.30329940221365e-6	6.30305471123501e-6	6.30284042277948e-6	6.30302799909269e-6	6.30332628013695e-6	6.3032182949661e-6	6.30285590147944e-6	6.30287390882907e-6	6.30328396503997e-6	6.30335226374028e-6	6.30289874489881e-6	6.30276645547824e-6	6.30328235463102e-6	6.30342140842833e-6	6.30279451567003e-6	6.30279656192866e-6	6.30356716514778e-6	6.30305189713588e-6	6.30249883325697e-6	6.30392227667502e-6	6.30246803871535e-6	6.30339377855524e-6	6.30245496612953e-6	6.30484258215176e-6	6.30255907006698e-6	6.30153315983911e-6	6.30255907006698e-6	6.30484258215174e-6	6.30245496612951e-6	6.30339377855526e-6	6.30246803871533e-6	6.30392227667501e-6	6.30249883325701e-6	6.3030518971359e-6	6.30356716514779e-6	6.30279656192868e-6	6.30279451567001e-6	6.30342140842835e-6	6.30328235463103e-6	6.30276645547823e-6	6.3028987448988e-6	6.30335226374028e-6	6.30328396503996e-6
flux1:	0.703887959866225	5.57419779394479e-6	5.57411606913396e-6	5.57388969417191e-6	5.57388345312694e-6	5.57411908267059e-6	5.57421778212836e-6	5.57400427372948e-6	5.57381924136741e-6	5.57398374838535e-6	5.57424132175736e-6	5.57414475030196e-6	5.57383146712967e-6	5.57385159511472e-6	5.57420703771299e-6	5.57425982186456e-6	5.57386492305547e-6	5.57375877681191e-6	5.57421054887339e-6	5.57432013955158e-6	5.57376858468771e-6	5.57378488772926e-6	5.57446388840389e-6	5.57399584282255e-6	5.57351029711928e-6	5.57477249920726e-6	5.57348795042403e-6	5.57431079958951e-6	5.57346876492142e-6	5.57558205305236e-6	5.57356786896445e-6	5.57266395822898e-6	5.57356786896443e-6	5.57558205305235e-6	5.57346876492141e-6	5.57431079958954e-6	5.57348795042404e-6	5.57477249920725e-6	5.57351029711928e-6	5.57399584282256e-6	5.57446388840393e-6	5.57378488772928e-6	5.57376858468773e-6	5.57432013955159e-6	5.57421054887341e-6	5.5737587768119e-6	5.57386492305545e-6	5.57425982186458e-6	5.57420703771301e-6
flux1:	0.704150408769978	4.92509604055907e-6	4.92502570071063e-6	4.92482881655258e-6	4.92482308601488e-6	4.92502752318991e-6	4.9251128179611e-6	4.92492758728414e-6	4.92476822612605e-6	4.92491155851239e-6	4.92513315007672e-6	4.92504747378498e-6	4.92477777177021e-6	4.92479897185186e-6	4.92510582454005e-6	4.92514568847063e-6	4.92480302738539e-6	4.92471918149912e-6	4.92511378921745e-6	4.92519821314793e-6	4.92471370879408e-6	4.92474158709366e-6	4.92533936432512e-6	4.92491428438934e-6	4.92448803595795e-6	4.92560669059933e-6	4.9244736709139e-6	4.92520420703537e-6	4.92444909585729e-6	4.92631778307405e-6	4.92454337295279e-6	4.92374809809481e-6	4.92454337295279e-6	4.92631778307404e-6	4.92444909585728e-6	4.92520420703538e-6	4.92447367091392e-6	4.92560669059932e-6	4.92448803595794e-6	4.92491428438934e-6	4.92533936432513e-6	4.92474158709368e-6	4.92471370879407e-6	4.92519821314793e-6	4.92511378921746e-6	4.92471918149911e-6	4.92480302738538e-6	4.92514568847064e-6	4.92510582454005e-6
flux1:	0.704412857673731	4.34773657057598e-6	4.34767670026149e-6	4.3475060763975e-6	4.34750041556994e-6	4.34767697792816e-6	4.34775075672094e-6	4.34759092804264e-6	4.34745399399768e-6	4.34757810672415e-6	4.3477680722085e-6	4.34769261920329e-6	4.34746135909715e-6	4.34748282666705e-6	4.34774669981766e-6	4.347775911847e-6	4.34747956959633e-6	4.34741457030736e-6	4.34775840035151e-6	4.34782155761091e-6	4.34739661891925e-6	4.3474336125152e-6	4.34795940300481e-6	4.34757352502641e-6	4.34719941299034e-6	4.34819027942262e-6	4.34719226926511e-6	4.34784010808835e-6	4.34716318007989e-6	4.34881401929894e-6	4.34725270153797e-6	4.34655395379351e-6	4.34725270153795e-6	4.34881401929893e-6	4.3471631800799e-6	4.34784010808837e-6	4.34719226926513e-6	4.34819027942262e-6	4.34719941299035e-6	4.34757352502642e-6	4.34795940300481e-6	4.34743361251522e-6	4.34739661891924e-6	4.34782155761092e-6	4.34775840035153e-6	4.34741457030733e-6	4.34747956959633e-6	4.34777591184701e-6	4.34774669981764e-6
flux1:	0.704675306577484	3.83466894424793e-6	3.83461853628094e-6	3.83447114774198e-6	3.83446530208263e-6	3.83461714615928e-6	3.83468102796671e-6	3.83454381424054e-6	3.83442639840863e-6	3.83453324992713e-6	3.83469556501341e-6	3.83462955757817e-6	3.83443200836872e-6	3.83445314832664e-6	3.83467922206709e-6	3.83469974554346e-6	3.83444427007231e-6	3.83439504235203e-6	3.83469392952666e-6	3.83473932578053e-6	3.83436720163892e-6	3.83441108719816e-6	3.83487311335653e-6	3.83452308931373e-6	3.83419486558536e-6	3.83507198043044e-6	3.83419400005711e-6	3.83476786814154e-6	3.83416134935123e-6	3.83561838414855e-6	3.83424612278222e-6	3.83363296187368e-6	3.83424612278223e-6	3.83561838414853e-6	3.83416134935125e-6	3.83476786814157e-6	3.83419400005711e-6	3.83507198043046e-6	3.83419486558537e-6	3.83452308931373e-6	3.83487311335656e-6	3.83441108719817e-6	3.83436720163893e-6	3.83473932578053e-6	3.83469392952668e-6	3.83439504235202e-6	3.83444427007229e-6	3.83469974554347e-6	3.83467922206709e-6
flux1:	0.704937755481238	3.37915882508153e-6	3.37911683002833e-6	3.37898988371008e-6	3.37898374430453e-6	3.37911382638006e-6	3.37916918790167e-6	3.37905193698214e-6	3.37895145276471e-6	3.37904295817231e-6	3.37918121870201e-6	3.37912381508211e-6	3.37895566138713e-6	3.37897605490872e-6	3.37916907179611e-6	3.379182588821e-6	3.37896299218617e-6	3.37892682409557e-6	3.37918607630027e-6	3.37921683117581e-6	3.3788914418849e-6	3.37894024059298e-6	3.37934582356204e-6	3.37902865467416e-6	3.3787408567118e-6	3.37951672454061e-6	3.37874523352785e-6	3.37925303645081e-6	3.37870999101073e-6	3.37999480060962e-6	3.37878999105246e-6	3.37825256119685e-6	3.37878999105244e-6	3.37999480060961e-6	3.37870999101072e-6	3.37925303645085e-6	3.37874523352785e-6	3.37951672454062e-6	3.37874085671181e-6	3.37902865467418e-6	3.37934582356207e-6	3.37894024059297e-6	3.37889144188488e-6	3.37921683117581e-6	3.3791860763003e-6	3.37892682409555e-6	3.37896299218617e-6	3.37918258882099e-6	3.37916907179611e-6
flux1:	0.705200204384991	2.975125839653e-6	2.97509120714728e-6	2.97498215569999e-6	2.97497572215733e-6	2.97508677232852e-6	2.97513477669969e-6	2.9750350052898e-6	2.9749491700001e-6	2.97502716384419e-6	2.97514459441383e-6	2.97509492467808e-6	2.97495226463568e-6	2.9749716378407e-6	2.97513590415686e-6	2.97514384103926e-6	2.97495559094683e-6	2.97493011367567e-6	2.97515453784331e-6	2.97517339894819e-6	2.9748892794597e-6	2.97494125837548e-6	2.97529691761674e-6	2.97500989819816e-6	2.97475773965861e-6	2.97544350357695e-6	2.97476630103268e-6	2.97521518746126e-6	2.97472940692027e-6	2.97586133261377e-6	2.97480459932586e-6	2.97433404771487e-6	2.97480459932587e-6	2.97586133261377e-6	2.97472940692028e-6	2.97521518746128e-6	2.97476630103267e-6	2.97544350357696e-6	2.97475773965861e-6	2.97500989819818e-6	2.97529691761675e-6	2.97494125837548e-6	2.97488927945971e-6	2.97517339894819e-6	2.97515453784333e-6	2.97493011367566e-6	2.97495559094683e-6	2.97514384103926e-6	2.97513590415686e-6
flux1:	0.705462653288744	2.61708608051788e-6	2.61705779242561e-6	2.61696433792354e-6	2.61695768553085e-6	2.61705219326324e-6	2.61709381877073e-6	2.61700923534536e-6	2.61693604797462e-6	2.61700225610453e-6	2.61710172533688e-6	2.61705892125792e-6	2.61693825643645e-6	2.61695645151948e-6	2.61709584606654e-6	2.61709939960533e-6	2.61693840578313e-6	2.61692157039829e-6	2.61711549948413e-6	2.61712486111235e-6	2.61687710903755e-6	2.61693077671524e-6	2.61724231772954e-6	2.61698298844711e-6	2.61676226568122e-6	2.61736785947256e-6	2.61677398560142e-6	2.6171704075296e-6	2.61673631605373e-6	2.6177326701463e-6	2.61680667580353e-6	2.61639507373952e-6	2.61680667580354e-6	2.61773267014628e-6	2.61673631605373e-6	2.61717040752963e-6	2.61677398560144e-6	2.61736785947256e-6	2.61676226568121e-6	2.6169829884471e-6	2.61724231772956e-6	2.61693077671525e-6	2.61687710903755e-6	2.61712486111236e-6	2.61711549948415e-6	2.61692157039828e-6	2.61693840578311e-6	2.61709939960533e-6	2.61709584606653e-6
flux1:	0.705725102192497	2.30009898684427e-6	2.30007608262516e-6	2.29999617214123e-6	2.29998942370594e-6	2.30006963300203e-6	2.30010570072222e-6	2.30003421881293e-6	2.29997193543108e-6	2.3000279551183e-6	2.30011199597338e-6	2.30007521507643e-6	2.29997343393807e-6	2.29999038316756e-6	2.30010837235878e-6	2.30010853614839e-6	2.29997113224991e-6	2.29996118416086e-6	2.30012850512036e-6	2.30013043063683e-6	2.29991465836072e-6	2.29996875563781e-6	2.30024134727003e-6	2.30000745683425e-6	2.29981446926313e-6	2.30034875263835e-6	2.29982839233226e-6	2.30017816172796e-6	2.29979073540072e-6	2.30066699368946e-6	2.29985625955622e-6	2.29949652648103e-6	2.29985625955622e-6	2.30066699368944e-6	2.29979073540072e-6	2.30017816172798e-6	2.29982839233227e-6	2.30034875263835e-6	2.29981446926313e-6	2.30000745683426e-6	2.30024134727005e-6	2.29996875563781e-6	2.29991465836072e-6	2.30013043063685e-6	2.30012850512038e-6	2.29996118416086e-6	2.29997113224989e-6	2.30010853614839e-6	2.30010837235879e-6
flux1:	0.705987551096251	2.01971834366036e-6	2.01969993850914e-6	2.0196317535679e-6	2.01962505610551e-6	2.01969296845879e-6	2.01972416801247e-6	2.0196639113021e-6	2.01961101936795e-6	2.01965830678535e-6	2.01972914040467e-6	2.01969758449483e-6	2.0196119408994e-6	2.01962764373527e-6	2.01972730175425e-6	2.01972489182476e-6	2.01960781363854e-6	2.01960326572324e-6	2.01974744830892e-6	2.01974369521215e-6	2.01955598556764e-6	2.01960947245597e-6	2.01984771511057e-6	2.01963718938399e-6	2.01946867191587e-6	2.01993955040591e-6	2.01948393952349e-6	2.01979228158445e-6	2.01944698007523e-6	2.02021695883942e-6	2.01950769611341e-6	2.01919352678316e-6	2.01950769611341e-6	2.02021695883941e-6	2.01944698007522e-6	2.01979228158447e-6	2.01948393952349e-6	2.0199395504059e-6	2.01946867191587e-6	2.01963718938399e-6	2.01984771511057e-6	2.01960947245597e-6	2.01955598556764e-6	2.01974369521216e-6	2.01974744830894e-6	2.01960326572323e-6	2.01960781363853e-6	2.01972489182477e-6	2.01972730175425e-6
flux1:	0.706250000000004	1.77194714781329e-6	1.77193244433699e-6	1.77187438601794e-6	1.77186789220974e-6	1.7719252756137e-6	1.77195218847612e-6	1.77190148915139e-6	1.77185668178792e-6	1.77189654585997e-6	1.77195610760067e-6	1.77192903620673e-6	1.77185712434643e-6	1.7718716277839e-6	1.77195566060951e-6	1.77195133984395e-6	1.77185170061459e-6	1.77185130585416e-6	1.77197543198452e-6	1.77196747869486e-6	1.77180434376145e-6	1.77185638337177e-6	1.77206436932939e-6	1.7718752868318e-6	1.77172835262307e-6	1.77214288361093e-6	1.7717442185654e-6	1.77201582174407e-6	1.77170853068671e-6	1.77238454911283e-6	1.7717645010488e-6	1.7714902961022e-6	1.77176450104879e-6	1.77238454911282e-6	1.77170853068669e-6	1.77201582174407e-6	1.7717442185654e-6	1.77214288361093e-6	1.77172835262308e-6	1.77187528683181e-6	1.77206436932938e-6	1.77185638337179e-6	1.77180434376146e-6	1.77196747869487e-6	1.77197543198454e-6	1.77185130585416e-6	1.7718517006146e-6	1.77195133984395e-6	1.77195566060951e-6
[truncated: 13 more columns]
