# Supplementary material for: Spatial Resolution and Refractive Index Contrast of Resonant Photonic Crystal Surfaces for Biosensing
Source: IEEE Photonics J. Author manuscript; Available in PMC 2015 Sep 7. (PMC4561521; doi:10.1109/JPHOT.2015.2435699)
Supplement: fig6_data [file NIHMS64775-supplement-fig6_data.gz › Volumes/graham/MacBook_backup/PhD_folder_2015_06_02/paper_improvements/IEEE_J_Photonics/final_files/data_files/fig6/meep_data/20/ref.out]

-----------
Initializing structure...
Working in 2D dimensions.
Computational cell is 150 x 10 x 0 with resolution 25
     block, center = (0,-2.56637,0)
          size (150,4.86726,1e+20)
          axes (1,0,0), (0,1,0), (0,0,1)
          dielectric constant epsilon diagonal = (2.0736,2.0736,2.0736)
     block, center = (0,2.43363,0)
          size (150,5.13274,1e+20)
          axes (1,0,0), (0,1,0), (0,0,1)
          dielectric constant epsilon diagonal = (1.2544,1.2544,1.2544)
     block, center = (-37.5,0.309735,0)
          size (75,0.884956,1e+20)
          axes (1,0,0), (0,1,0), (0,0,1)
          dielectric constant epsilon diagonal = (1.2544,1.2544,1.2544)
     block, center = (74.5,0,0)
          size (0.65,0.265487,1e+20)
          axes (1,0,0), (0,1,0), (0,0,1)
          dielectric constant epsilon diagonal = (1.2544,1.2544,1.2544)
     block, center = (73.5,0,0)
          size (0.65,0.265487,1e+20)
          axes (1,0,0), (0,1,0), (0,0,1)
          dielectric constant epsilon diagonal = (1.2544,1.2544,1.2544)
     block, center = (72.5,0,0)
          size (0.65,0.265487,1e+20)
          axes (1,0,0), (0,1,0), (0,0,1)
          dielectric constant epsilon diagonal = (1.2544,1.2544,1.2544)
     block, center = (71.5,0,0)
          size (0.65,0.265487,1e+20)
          axes (1,0,0), (0,1,0), (0,0,1)
          dielectric constant epsilon diagonal = (1.2544,1.2544,1.2544)
     block, center = (70.5,0,0)
          size (0.65,0.265487,1e+20)
          axes (1,0,0), (0,1,0), (0,0,1)
          dielectric constant epsilon diagonal = (1.2544,1.2544,1.2544)
     block, center = (69.5,0,0)
          size (0.65,0.265487,1e+20)
          axes (1,0,0), (0,1,0), (0,0,1)
          dielectric constant epsilon diagonal = (1.2544,1.2544,1.2544)
     block, center = (68.5,0,0)
          size (0.65,0.265487,1e+20)
          axes (1,0,0), (0,1,0), (0,0,1)
          dielectric constant epsilon diagonal = (1.2544,1.2544,1.2544)
     block, center = (67.5,0,0)
          size (0.65,0.265487,1e+20)
          axes (1,0,0), (0,1,0), (0,0,1)
          dielectric constant epsilon diagonal = (1.2544,1.2544,1.2544)
     block, center = (66.5,0,0)
          size (0.65,0.265487,1e+20)
          axes (1,0,0), (0,1,0), (0,0,1)
          dielectric constant epsilon diagonal = (1.2544,1.2544,1.2544)
     block, center = (65.5,0,0)
          size (0.65,0.265487,1e+20)
          axes (1,0,0), (0,1,0), (0,0,1)
          dielectric constant epsilon diagonal = (1.2544,1.2544,1.2544)
     block, center = (64.5,0,0)
          size (0.65,0.265487,1e+20)
          axes (1,0,0), (0,1,0), (0,0,1)
          dielectric constant epsilon diagonal = (1.2544,1.2544,1.2544)
     block, center = (63.5,0,0)
          size (0.65,0.265487,1e+20)
          axes (1,0,0), (0,1,0), (0,0,1)
          dielectric constant epsilon diagonal = (1.2544,1.2544,1.2544)
     block, center = (62.5,0,0)
          size (0.65,0.265487,1e+20)
          axes (1,0,0), (0,1,0), (0,0,1)
          dielectric constant epsilon diagonal = (1.2544,1.2544,1.2544)
     block, center = (61.5,0,0)
          size (0.65,0.265487,1e+20)
          axes (1,0,0), (0,1,0), (0,0,1)
          dielectric constant epsilon diagonal = (1.2544,1.2544,1.2544)
     block, center = (60.5,0,0)
          size (0.65,0.265487,1e+20)
          axes (1,0,0), (0,1,0), (0,0,1)
          dielectric constant epsilon diagonal = (1.2544,1.2544,1.2544)
     block, center = (59.5,0,0)
          size (0.65,0.265487,1e+20)
          axes (1,0,0), (0,1,0), (0,0,1)
          dielectric constant epsilon diagonal = (1.2544,1.2544,1.2544)
     block, center = (58.5,0,0)
          size (0.65,0.265487,1e+20)
          axes (1,0,0), (0,1,0), (0,0,1)
          dielectric constant epsilon diagonal = (1.2544,1.2544,1.2544)
     block, center = (57.5,0,0)
          size (0.65,0.265487,1e+20)
          axes (1,0,0), (0,1,0), (0,0,1)
          dielectric constant epsilon diagonal = (1.2544,1.2544,1.2544)
     block, center = (56.5,0,0)
          size (0.65,0.265487,1e+20)
          axes (1,0,0), (0,1,0), (0,0,1)
          dielectric constant epsilon diagonal = (1.2544,1.2544,1.2544)
     block, center = (55.5,0,0)
          size (0.65,0.265487,1e+20)
          axes (1,0,0), (0,1,0), (0,0,1)
          dielectric constant epsilon diagonal = (1.2544,1.2544,1.2544)
     block, center = (54.5,0,0)
          size (0.65,0.265487,1e+20)
          axes (1,0,0), (0,1,0), (0,0,1)
          dielectric constant epsilon diagonal = (1.2544,1.2544,1.2544)
     block, center = (53.5,0,0)
          size (0.65,0.265487,1e+20)
          axes (1,0,0), (0,1,0), (0,0,1)
          dielectric constant epsilon diagonal = (1.2544,1.2544,1.2544)
     block, center = (52.5,0,0)
          size (0.65,0.265487,1e+20)
          axes (1,0,0), (0,1,0), (0,0,1)
          dielectric constant epsilon diagonal = (1.2544,1.2544,1.2544)
     block, center = (51.5,0,0)
          size (0.65,0.265487,1e+20)
          axes (1,0,0), (0,1,0), (0,0,1)
          dielectric constant epsilon diagonal = (1.2544,1.2544,1.2544)
     block, center = (50.5,0,0)
          size (0.65,0.265487,1e+20)
          axes (1,0,0), (0,1,0), (0,0,1)
          dielectric constant epsilon diagonal = (1.2544,1.2544,1.2544)
     block, center = (49.5,0,0)
          size (0.65,0.265487,1e+20)
          axes (1,0,0), (0,1,0), (0,0,1)
          dielectric constant epsilon diagonal = (1.2544,1.2544,1.2544)
     block, center = (48.5,0,0)
          size (0.65,0.265487,1e+20)
          axes (1,0,0), (0,1,0), (0,0,1)
          dielectric constant epsilon diagonal = (1.2544,1.2544,1.2544)
     block, center = (47.5,0,0)
          size (0.65,0.265487,1e+20)
          axes (1,0,0), (0,1,0), (0,0,1)
          dielectric constant epsilon diagonal = (1.2544,1.2544,1.2544)
     block, center = (46.5,0,0)
          size (0.65,0.265487,1e+20)
          axes (1,0,0), (0,1,0), (0,0,1)
          dielectric constant epsilon diagonal = (1.2544,1.2544,1.2544)
     block, center = (45.5,0,0)
          size (0.65,0.265487,1e+20)
          axes (1,0,0), (0,1,0), (0,0,1)
          dielectric constant epsilon diagonal = (1.2544,1.2544,1.2544)
     block, center = (44.5,0,0)
          size (0.65,0.265487,1e+20)
          axes (1,0,0), (0,1,0), (0,0,1)
          dielectric constant epsilon diagonal = (1.2544,1.2544,1.2544)
     block, center = (43.5,0,0)
          size (0.65,0.265487,1e+20)
          axes (1,0,0), (0,1,0), (0,0,1)
          dielectric constant epsilon diagonal = (1.2544,1.2544,1.2544)
     block, center = (42.5,0,0)
          size (0.65,0.265487,1e+20)
          axes (1,0,0), (0,1,0), (0,0,1)
          dielectric constant epsilon diagonal = (1.2544,1.2544,1.2544)
     block, center = (41.5,0,0)
          size (0.65,0.265487,1e+20)
          axes (1,0,0), (0,1,0), (0,0,1)
          dielectric constant epsilon diagonal = (1.2544,1.2544,1.2544)
     block, center = (40.5,0,0)
          size (0.65,0.265487,1e+20)
          axes (1,0,0), (0,1,0), (0,0,1)
          dielectric constant epsilon diagonal = (1.2544,1.2544,1.2544)
     block, center = (39.5,0,0)
          size (0.65,0.265487,1e+20)
          axes (1,0,0), (0,1,0), (0,0,1)
          dielectric constant epsilon diagonal = (1.2544,1.2544,1.2544)
     block, center = (38.5,0,0)
          size (0.65,0.265487,1e+20)
          axes (1,0,0), (0,1,0), (0,0,1)
          dielectric constant epsilon diagonal = (1.2544,1.2544,1.2544)
     block, center = (37.5,0,0)
          size (0.65,0.265487,1e+20)
          axes (1,0,0), (0,1,0), (0,0,1)
          dielectric constant epsilon diagonal = (1.2544,1.2544,1.2544)
     block, center = (36.5,0,0)
          size (0.65,0.265487,1e+20)
          axes (1,0,0), (0,1,0), (0,0,1)
          dielectric constant epsilon diagonal = (1.2544,1.2544,1.2544)
     block, center = (35.5,0,0)
          size (0.65,0.265487,1e+20)
          axes (1,0,0), (0,1,0), (0,0,1)
          dielectric constant epsilon diagonal = (1.2544,1.2544,1.2544)
     block, center = (34.5,0,0)
          size (0.65,0.265487,1e+20)
          axes (1,0,0), (0,1,0), (0,0,1)
          dielectric constant epsilon diagonal = (1.2544,1.2544,1.2544)
     block, center = (33.5,0,0)
          size (0.65,0.265487,1e+20)
          axes (1,0,0), (0,1,0), (0,0,1)
          dielectric constant epsilon diagonal = (1.2544,1.2544,1.2544)
     block, center = (32.5,0,0)
          size (0.65,0.265487,1e+20)
          axes (1,0,0), (0,1,0), (0,0,1)
          dielectric constant epsilon diagonal = (1.2544,1.2544,1.2544)
     block, center = (31.5,0,0)
          size (0.65,0.265487,1e+20)
          axes (1,0,0), (0,1,0), (0,0,1)
          dielectric constant epsilon diagonal = (1.2544,1.2544,1.2544)
     block, center = (30.5,0,0)
          size (0.65,0.265487,1e+20)
          axes (1,0,0), (0,1,0), (0,0,1)
          dielectric constant epsilon diagonal = (1.2544,1.2544,1.2544)
     block, center = (29.5,0,0)
          size (0.65,0.265487,1e+20)
          axes (1,0,0), (0,1,0), (0,0,1)
          dielectric constant epsilon diagonal = (1.2544,1.2544,1.2544)
     block, center = (28.5,0,0)
          size (0.65,0.265487,1e+20)
          axes (1,0,0), (0,1,0), (0,0,1)
          dielectric constant epsilon diagonal = (1.2544,1.2544,1.2544)
     block, center = (27.5,0,0)
          size (0.65,0.265487,1e+20)
          axes (1,0,0), (0,1,0), (0,0,1)
          dielectric constant epsilon diagonal = (1.2544,1.2544,1.2544)
     block, center = (26.5,0,0)
          size (0.65,0.265487,1e+20)
          axes (1,0,0), (0,1,0), (0,0,1)
          dielectric constant epsilon diagonal = (1.2544,1.2544,1.2544)
     block, center = (25.5,0,0)
          size (0.65,0.265487,1e+20)
          axes (1,0,0), (0,1,0), (0,0,1)
          dielectric constant epsilon diagonal = (1.2544,1.2544,1.2544)
     block, center = (24.5,0,0)
          size (0.65,0.265487,1e+20)
          axes (1,0,0), (0,1,0), (0,0,1)
          dielectric constant epsilon diagonal = (1.2544,1.2544,1.2544)
     block, center = (23.5,0,0)
          size (0.65,0.265487,1e+20)
          axes (1,0,0), (0,1,0), (0,0,1)
          dielectric constant epsilon diagonal = (1.2544,1.2544,1.2544)
     block, center = (22.5,0,0)
          size (0.65,0.265487,1e+20)
          axes (1,0,0), (0,1,0), (0,0,1)
          dielectric constant epsilon diagonal = (1.2544,1.2544,1.2544)
     block, center = (21.5,0,0)
          size (0.65,0.265487,1e+20)
          axes (1,0,0), (0,1,0), (0,0,1)
          dielectric constant epsilon diagonal = (1.2544,1.2544,1.2544)
     block, center = (20.5,0,0)
          size (0.65,0.265487,1e+20)
          axes (1,0,0), (0,1,0), (0,0,1)
          dielectric constant epsilon diagonal = (1.2544,1.2544,1.2544)
     block, center = (19.5,0,0)
          size (0.65,0.265487,1e+20)
          axes (1,0,0), (0,1,0), (0,0,1)
          dielectric constant epsilon diagonal = (1.2544,1.2544,1.2544)
     block, center = (18.5,0,0)
          size (0.65,0.265487,1e+20)
          axes (1,0,0), (0,1,0), (0,0,1)
          dielectric constant epsilon diagonal = (1.2544,1.2544,1.2544)
     block, center = (17.5,0,0)
          size (0.65,0.265487,1e+20)
          axes (1,0,0), (0,1,0), (0,0,1)
          dielectric constant epsilon diagonal = (1.2544,1.2544,1.2544)
     block, center = (16.5,0,0)
          size (0.65,0.265487,1e+20)
          axes (1,0,0), (0,1,0), (0,0,1)
          dielectric constant epsilon diagonal = (1.2544,1.2544,1.2544)
     block, center = (15.5,0,0)
          size (0.65,0.265487,1e+20)
          axes (1,0,0), (0,1,0), (0,0,1)
          dielectric constant epsilon diagonal = (1.2544,1.2544,1.2544)
     block, center = (14.5,0,0)
          size (0.65,0.265487,1e+20)
          axes (1,0,0), (0,1,0), (0,0,1)
          dielectric constant epsilon diagonal = (1.2544,1.2544,1.2544)
     block, center = (13.5,0,0)
          size (0.65,0.265487,1e+20)
          axes (1,0,0), (0,1,0), (0,0,1)
          dielectric constant epsilon diagonal = (1.2544,1.2544,1.2544)
     block, center = (12.5,0,0)
          size (0.65,0.265487,1e+20)
          axes (1,0,0), (0,1,0), (0,0,1)
          dielectric constant epsilon diagonal = (1.2544,1.2544,1.2544)
     block, center = (11.5,0,0)
          size (0.65,0.265487,1e+20)
          axes (1,0,0), (0,1,0), (0,0,1)
          dielectric constant epsilon diagonal = (1.2544,1.2544,1.2544)
     block, center = (10.5,0,0)
          size (0.65,0.265487,1e+20)
          axes (1,0,0), (0,1,0), (0,0,1)
          dielectric constant epsilon diagonal = (1.2544,1.2544,1.2544)
     block, center = (9.5,0,0)
          size (0.65,0.265487,1e+20)
          axes (1,0,0), (0,1,0), (0,0,1)
          dielectric constant epsilon diagonal = (1.2544,1.2544,1.2544)
     block, center = (8.5,0,0)
          size (0.65,0.265487,1e+20)
          axes (1,0,0), (0,1,0), (0,0,1)
          dielectric constant epsilon diagonal = (1.2544,1.2544,1.2544)
     block, center = (7.5,0,0)
          size (0.65,0.265487,1e+20)
          axes (1,0,0), (0,1,0), (0,0,1)
          dielectric constant epsilon diagonal = (1.2544,1.2544,1.2544)
     block, center = (6.5,0,0)
          size (0.65,0.265487,1e+20)
          axes (1,0,0), (0,1,0), (0,0,1)
          dielectric constant epsilon diagonal = (1.2544,1.2544,1.2544)
     block, center = (5.5,0,0)
          size (0.65,0.265487,1e+20)
          axes (1,0,0), (0,1,0), (0,0,1)
          dielectric constant epsilon diagonal = (1.2544,1.2544,1.2544)
     block, center = (4.5,0,0)
          size (0.65,0.265487,1e+20)
          axes (1,0,0), (0,1,0), (0,0,1)
          dielectric constant epsilon diagonal = (1.2544,1.2544,1.2544)
     block, center = (3.5,0,0)
          size (0.65,0.265487,1e+20)
          axes (1,0,0), (0,1,0), (0,0,1)
          dielectric constant epsilon diagonal = (1.2544,1.2544,1.2544)
     block, center = (2.5,0,0)
          size (0.65,0.265487,1e+20)
          axes (1,0,0), (0,1,0), (0,0,1)
          dielectric constant epsilon diagonal = (1.2544,1.2544,1.2544)
     block, center = (1.5,0,0)
          size (0.65,0.265487,1e+20)
          axes (1,0,0), (0,1,0), (0,0,1)
          dielectric constant epsilon diagonal = (1.2544,1.2544,1.2544)
     block, center = (0.5,0,0)
          size (0.65,0.265487,1e+20)
          axes (1,0,0), (0,1,0), (0,0,1)
          dielectric constant epsilon diagonal = (1.2544,1.2544,1.2544)
     block, center = (-0.5,0,0)
          size (0.65,0.265487,1e+20)
          axes (1,0,0), (0,1,0), (0,0,1)
          dielectric constant epsilon diagonal = (1.2544,1.2544,1.2544)
     block, center = (-1.5,0,0)
          size (0.65,0.265487,1e+20)
          axes (1,0,0), (0,1,0), (0,0,1)
          dielectric constant epsilon diagonal = (1.2544,1.2544,1.2544)
     block, center = (-2.5,0,0)
          size (0.65,0.265487,1e+20)
          axes (1,0,0), (0,1,0), (0,0,1)
          dielectric constant epsilon diagonal = (1.2544,1.2544,1.2544)
     block, center = (-3.5,0,0)
          size (0.65,0.265487,1e+20)
          axes (1,0,0), (0,1,0), (0,0,1)
          dielectric constant epsilon diagonal = (1.2544,1.2544,1.2544)
     block, center = (-4.5,0,0)
          size (0.65,0.265487,1e+20)
          axes (1,0,0), (0,1,0), (0,0,1)
          dielectric constant epsilon diagonal = (1.2544,1.2544,1.2544)
     block, center = (-5.5,0,0)
          size (0.65,0.265487,1e+20)
          axes (1,0,0), (0,1,0), (0,0,1)
          dielectric constant epsilon diagonal = (1.2544,1.2544,1.2544)
     block, center = (-6.5,0,0)
          size (0.65,0.265487,1e+20)
          axes (1,0,0), (0,1,0), (0,0,1)
          dielectric constant epsilon diagonal = (1.2544,1.2544,1.2544)
     block, center = (-7.5,0,0)
          size (0.65,0.265487,1e+20)
          axes (1,0,0), (0,1,0), (0,0,1)
          dielectric constant epsilon diagonal = (1.2544,1.2544,1.2544)
     block, center = (-8.5,0,0)
          size (0.65,0.265487,1e+20)
          axes (1,0,0), (0,1,0), (0,0,1)
          dielectric constant epsilon diagonal = (1.2544,1.2544,1.2544)
     block, center = (-9.5,0,0)
          size (0.65,0.265487,1e+20)
          axes (1,0,0), (0,1,0), (0,0,1)
          dielectric constant epsilon diagonal = (1.2544,1.2544,1.2544)
     block, center = (-10.5,0,0)
          size (0.65,0.265487,1e+20)
          axes (1,0,0), (0,1,0), (0,0,1)
          dielectric constant epsilon diagonal = (1.2544,1.2544,1.2544)
     block, center = (-11.5,0,0)
          size (0.65,0.265487,1e+20)
          axes (1,0,0), (0,1,0), (0,0,1)
          dielectric constant epsilon diagonal = (1.2544,1.2544,1.2544)
     block, center = (-12.5,0,0)
          size (0.65,0.265487,1e+20)
          axes (1,0,0), (0,1,0), (0,0,1)
          dielectric constant epsilon diagonal = (1.2544,1.2544,1.2544)
     block, center = (-13.5,0,0)
          size (0.65,0.265487,1e+20)
          axes (1,0,0), (0,1,0), (0,0,1)
          dielectric constant epsilon diagonal = (1.2544,1.2544,1.2544)
     block, center = (-14.5,0,0)
          size (0.65,0.265487,1e+20)
          axes (1,0,0), (0,1,0), (0,0,1)
          dielectric constant epsilon diagonal = (1.2544,1.2544,1.2544)
     block, center = (-15.5,0,0)
          size (0.65,0.265487,1e+20)
          axes (1,0,0), (0,1,0), (0,0,1)
          dielectric constant epsilon diagonal = (1.2544,1.2544,1.2544)
     block, center = (-16.5,0,0)
          size (0.65,0.265487,1e+20)
          axes (1,0,0), (0,1,0), (0,0,1)
          dielectric constant epsilon diagonal = (1.2544,1.2544,1.2544)
     block, center = (-17.5,0,0)
          size (0.65,0.265487,1e+20)
          axes (1,0,0), (0,1,0), (0,0,1)
          dielectric constant epsilon diagonal = (1.2544,1.2544,1.2544)
     block, center = (-18.5,0,0)
          size (0.65,0.265487,1e+20)
          axes (1,0,0), (0,1,0), (0,0,1)
          dielectric constant epsilon diagonal = (1.2544,1.2544,1.2544)
     block, center = (-19.5,0,0)
          size (0.65,0.265487,1e+20)
          axes (1,0,0), (0,1,0), (0,0,1)
          dielectric constant epsilon diagonal = (1.2544,1.2544,1.2544)
     block, center = (-20.5,0,0)
          size (0.65,0.265487,1e+20)
          axes (1,0,0), (0,1,0), (0,0,1)
          dielectric constant epsilon diagonal = (1.2544,1.2544,1.2544)
     block, center = (-21.5,0,0)
          size (0.65,0.265487,1e+20)
          axes (1,0,0), (0,1,0), (0,0,1)
          dielectric constant epsilon diagonal = (1.2544,1.2544,1.2544)
     block, center = (-22.5,0,0)
          size (0.65,0.265487,1e+20)
          axes (1,0,0), (0,1,0), (0,0,1)
          dielectric constant epsilon diagonal = (1.2544,1.2544,1.2544)
     block, center = (-23.5,0,0)
          size (0.65,0.265487,1e+20)
          axes (1,0,0), (0,1,0), (0,0,1)
          dielectric constant epsilon diagonal = (1.2544,1.2544,1.2544)
     block, center = (-24.5,0,0)
          size (0.65,0.265487,1e+20)
          axes (1,0,0), (0,1,0), (0,0,1)
          dielectric constant epsilon diagonal = (1.2544,1.2544,1.2544)
     block, center = (-25.5,0,0)
          size (0.65,0.265487,1e+20)
          axes (1,0,0), (0,1,0), (0,0,1)
          dielectric constant epsilon diagonal = (1.2544,1.2544,1.2544)
     block, center = (-26.5,0,0)
          size (0.65,0.265487,1e+20)
          axes (1,0,0), (0,1,0), (0,0,1)
          dielectric constant epsilon diagonal = (1.2544,1.2544,1.2544)
     block, center = (-27.5,0,0)
          size (0.65,0.265487,1e+20)
          axes (1,0,0), (0,1,0), (0,0,1)
          dielectric constant epsilon diagonal = (1.2544,1.2544,1.2544)
     block, center = (-28.5,0,0)
          size (0.65,0.265487,1e+20)
          axes (1,0,0), (0,1,0), (0,0,1)
          dielectric constant epsilon diagonal = (1.2544,1.2544,1.2544)
     block, center = (-29.5,0,0)
          size (0.65,0.265487,1e+20)
          axes (1,0,0), (0,1,0), (0,0,1)
          dielectric constant epsilon diagonal = (1.2544,1.2544,1.2544)
     block, center = (-30.5,0,0)
          size (0.65,0.265487,1e+20)
          axes (1,0,0), (0,1,0), (0,0,1)
          dielectric constant epsilon diagonal = (1.2544,1.2544,1.2544)
     block, center = (-31.5,0,0)
          size (0.65,0.265487,1e+20)
          axes (1,0,0), (0,1,0), (0,0,1)
          dielectric constant epsilon diagonal = (1.2544,1.2544,1.2544)
     block, center = (-32.5,0,0)
          size (0.65,0.265487,1e+20)
          axes (1,0,0), (0,1,0), (0,0,1)
          dielectric constant epsilon diagonal = (1.2544,1.2544,1.2544)
     block, center = (-33.5,0,0)
          size (0.65,0.265487,1e+20)
          axes (1,0,0), (0,1,0), (0,0,1)
          dielectric constant epsilon diagonal = (1.2544,1.2544,1.2544)
     block, center = (-34.5,0,0)
          size (0.65,0.265487,1e+20)
          axes (1,0,0), (0,1,0), (0,0,1)
          dielectric constant epsilon diagonal = (1.2544,1.2544,1.2544)
     block, center = (-35.5,0,0)
          size (0.65,0.265487,1e+20)
          axes (1,0,0), (0,1,0), (0,0,1)
          dielectric constant epsilon diagonal = (1.2544,1.2544,1.2544)
     block, center = (-36.5,0,0)
          size (0.65,0.265487,1e+20)
          axes (1,0,0), (0,1,0), (0,0,1)
          dielectric constant epsilon diagonal = (1.2544,1.2544,1.2544)
     block, center = (-37.5,0,0)
          size (0.65,0.265487,1e+20)
          axes (1,0,0), (0,1,0), (0,0,1)
          dielectric constant epsilon diagonal = (1.2544,1.2544,1.2544)
     block, center = (-38.5,0,0)
          size (0.65,0.265487,1e+20)
          axes (1,0,0), (0,1,0), (0,0,1)
          dielectric constant epsilon diagonal = (1.2544,1.2544,1.2544)
     block, center = (-39.5,0,0)
          size (0.65,0.265487,1e+20)
          axes (1,0,0), (0,1,0), (0,0,1)
          dielectric constant epsilon diagonal = (1.2544,1.2544,1.2544)
     block, center = (-40.5,0,0)
          size (0.65,0.265487,1e+20)
          axes (1,0,0), (0,1,0), (0,0,1)
          dielectric constant epsilon diagonal = (1.2544,1.2544,1.2544)
     block, center = (-41.5,0,0)
          size (0.65,0.265487,1e+20)
          axes (1,0,0), (0,1,0), (0,0,1)
          dielectric constant epsilon diagonal = (1.2544,1.2544,1.2544)
     block, center = (-42.5,0,0)
          size (0.65,0.265487,1e+20)
          axes (1,0,0), (0,1,0), (0,0,1)
          dielectric constant epsilon diagonal = (1.2544,1.2544,1.2544)
     block, center = (-43.5,0,0)
          size (0.65,0.265487,1e+20)
          axes (1,0,0), (0,1,0), (0,0,1)
          dielectric constant epsilon diagonal = (1.2544,1.2544,1.2544)
     block, center = (-44.5,0,0)
          size (0.65,0.265487,1e+20)
          axes (1,0,0), (0,1,0), (0,0,1)
          dielectric constant epsilon diagonal = (1.2544,1.2544,1.2544)
     block, center = (-45.5,0,0)
          size (0.65,0.265487,1e+20)
          axes (1,0,0), (0,1,0), (0,0,1)
          dielectric constant epsilon diagonal = (1.2544,1.2544,1.2544)
     block, center = (-46.5,0,0)
          size (0.65,0.265487,1e+20)
          axes (1,0,0), (0,1,0), (0,0,1)
          dielectric constant epsilon diagonal = (1.2544,1.2544,1.2544)
     block, center = (-47.5,0,0)
          size (0.65,0.265487,1e+20)
          axes (1,0,0), (0,1,0), (0,0,1)
          dielectric constant epsilon diagonal = (1.2544,1.2544,1.2544)
     block, center = (-48.5,0,0)
          size (0.65,0.265487,1e+20)
          axes (1,0,0), (0,1,0), (0,0,1)
          dielectric constant epsilon diagonal = (1.2544,1.2544,1.2544)
     block, center = (-49.5,0,0)
          size (0.65,0.265487,1e+20)
          axes (1,0,0), (0,1,0), (0,0,1)
          dielectric constant epsilon diagonal = (1.2544,1.2544,1.2544)
     block, center = (-50.5,0,0)
          size (0.65,0.265487,1e+20)
          axes (1,0,0), (0,1,0), (0,0,1)
          dielectric constant epsilon diagonal = (1.2544,1.2544,1.2544)
     block, center = (-51.5,0,0)
          size (0.65,0.265487,1e+20)
          axes (1,0,0), (0,1,0), (0,0,1)
          dielectric constant epsilon diagonal = (1.2544,1.2544,1.2544)
     block, center = (-52.5,0,0)
          size (0.65,0.265487,1e+20)
          axes (1,0,0), (0,1,0), (0,0,1)
          dielectric constant epsilon diagonal = (1.2544,1.2544,1.2544)
     block, center = (-53.5,0,0)
          size (0.65,0.265487,1e+20)
          axes (1,0,0), (0,1,0), (0,0,1)
          dielectric constant epsilon diagonal = (1.2544,1.2544,1.2544)
     block, center = (-54.5,0,0)
          size (0.65,0.265487,1e+20)
          axes (1,0,0), (0,1,0), (0,0,1)
          dielectric constant epsilon diagonal = (1.2544,1.2544,1.2544)
     block, center = (-55.5,0,0)
          size (0.65,0.265487,1e+20)
          axes (1,0,0), (0,1,0), (0,0,1)
          dielectric constant epsilon diagonal = (1.2544,1.2544,1.2544)
     block, center = (-56.5,0,0)
          size (0.65,0.265487,1e+20)
          axes (1,0,0), (0,1,0), (0,0,1)
          dielectric constant epsilon diagonal = (1.2544,1.2544,1.2544)
     block, center = (-57.5,0,0)
          size (0.65,0.265487,1e+20)
          axes (1,0,0), (0,1,0), (0,0,1)
          dielectric constant epsilon diagonal = (1.2544,1.2544,1.2544)
     block, center = (-58.5,0,0)
          size (0.65,0.265487,1e+20)
          axes (1,0,0), (0,1,0), (0,0,1)
          dielectric constant epsilon diagonal = (1.2544,1.2544,1.2544)
     block, center = (-59.5,0,0)
          size (0.65,0.265487,1e+20)
          axes (1,0,0), (0,1,0), (0,0,1)
          dielectric constant epsilon diagonal = (1.2544,1.2544,1.2544)
     block, center = (-60.5,0,0)
          size (0.65,0.265487,1e+20)
          axes (1,0,0), (0,1,0), (0,0,1)
          dielectric constant epsilon diagonal = (1.2544,1.2544,1.2544)
     block, center = (-61.5,0,0)
          size (0.65,0.265487,1e+20)
          axes (1,0,0), (0,1,0), (0,0,1)
          dielectric constant epsilon diagonal = (1.2544,1.2544,1.2544)
     block, center = (-62.5,0,0)
          size (0.65,0.265487,1e+20)
          axes (1,0,0), (0,1,0), (0,0,1)
          dielectric constant epsilon diagonal = (1.2544,1.2544,1.2544)
     block, center = (-63.5,0,0)
          size (0.65,0.265487,1e+20)
          axes (1,0,0), (0,1,0), (0,0,1)
          dielectric constant epsilon diagonal = (1.2544,1.2544,1.2544)
     block, center = (-64.5,0,0)
          size (0.65,0.265487,1e+20)
          axes (1,0,0), (0,1,0), (0,0,1)
          dielectric constant epsilon diagonal = (1.2544,1.2544,1.2544)
     block, center = (-65.5,0,0)
          size (0.65,0.265487,1e+20)
          axes (1,0,0), (0,1,0), (0,0,1)
          dielectric constant epsilon diagonal = (1.2544,1.2544,1.2544)
     block, center = (-66.5,0,0)
          size (0.65,0.265487,1e+20)
          axes (1,0,0), (0,1,0), (0,0,1)
          dielectric constant epsilon diagonal = (1.2544,1.2544,1.2544)
     block, center = (-67.5,0,0)
          size (0.65,0.265487,1e+20)
          axes (1,0,0), (0,1,0), (0,0,1)
          dielectric constant epsilon diagonal = (1.2544,1.2544,1.2544)
     block, center = (-68.5,0,0)
          size (0.65,0.265487,1e+20)
          axes (1,0,0), (0,1,0), (0,0,1)
          dielectric constant epsilon diagonal = (1.2544,1.2544,1.2544)
     block, center = (-69.5,0,0)
          size (0.65,0.265487,1e+20)
          axes (1,0,0), (0,1,0), (0,0,1)
          dielectric constant epsilon diagonal = (1.2544,1.2544,1.2544)
     block, center = (-70.5,0,0)
          size (0.65,0.265487,1e+20)
          axes (1,0,0), (0,1,0), (0,0,1)
          dielectric constant epsilon diagonal = (1.2544,1.2544,1.2544)
     block, center = (-71.5,0,0)
          size (0.65,0.265487,1e+20)
          axes (1,0,0), (0,1,0), (0,0,1)
          dielectric constant epsilon diagonal = (1.2544,1.2544,1.2544)
     block, center = (-72.5,0,0)
          size (0.65,0.265487,1e+20)
          axes (1,0,0), (0,1,0), (0,0,1)
          dielectric constant epsilon diagonal = (1.2544,1.2544,1.2544)
     block, center = (-73.5,0,0)
          size (0.65,0.265487,1e+20)
          axes (1,0,0), (0,1,0), (0,0,1)
          dielectric constant epsilon diagonal = (1.2544,1.2544,1.2544)
     block, center = (-74.5,0,0)
          size (0.65,0.265487,1e+20)
          axes (1,0,0), (0,1,0), (0,0,1)
          dielectric constant epsilon diagonal = (1.2544,1.2544,1.2544)
time for set_epsilon = 11.4305 s
-----------
Meep: using output directory "ref-out"
creating output file "ref-out/eps-000000.00.h5"...
Meep progress: 2.1/377.433631896973 = 0.6% done in 4.0s, 715.3s to go
on time step 111 (time=2.22), 0.0360912 s/step
Meep progress: 4.84/377.433631896973 = 1.3% done in 8.0s, 617.6s to go
on time step 248 (time=4.96), 0.0293776 s/step
Meep progress: 7.6/377.433631896973 = 2.0% done in 12.0s, 586.3s to go
on time step 385 (time=7.7), 0.0292074 s/step
Meep progress: 10.38/377.433631896973 = 2.8% done in 16.1s, 567.9s to go
on time step 524 (time=10.48), 0.0289466 s/step
Meep progress: 13.14/377.433631896973 = 3.5% done in 20.1s, 556.2s to go
on time step 663 (time=13.26), 0.0288556 s/step
Meep progress: 16.02/377.433631896973 = 4.2% done in 24.1s, 543.7s to go
on time step 806 (time=16.12), 0.0281555 s/step
Meep progress: 18.92/377.433631896973 = 5.0% done in 28.1s, 532.8s to go
on time step 952 (time=19.04), 0.0275827 s/step
Meep progress: 21.38/377.433631896973 = 5.7% done in 32.1s, 534.9s to go
on time step 1075 (time=21.5), 0.032745 s/step
Meep progress: 24.12/377.433631896973 = 6.4% done in 36.1s, 529.1s to go
on time step 1213 (time=24.26), 0.029059 s/step
Meep progress: 26.76/377.433631896973 = 7.1% done in 40.1s, 525.8s to go
on time step 1345 (time=26.9), 0.0304611 s/step
Meep progress: 29.46/377.433631896973 = 7.8% done in 44.1s, 521.5s to go
on time step 1481 (time=29.62), 0.0296086 s/step
Meep progress: 32.28/377.433631896973 = 8.6% done in 48.2s, 515.0s to go
on time step 1621 (time=32.42), 0.0286908 s/step
Meep progress: 34.96/377.433631896973 = 9.3% done in 52.2s, 511.1s to go
on time step 1756 (time=35.12), 0.0297787 s/step
Meep progress: 37.82/377.433631896973 = 10.0% done in 56.2s, 504.4s to go
on time step 1900 (time=38), 0.0278724 s/step
Meep progress: 40.94/377.433631896973 = 10.8% done in 60.2s, 494.6s to go
on time step 2057 (time=41.14), 0.0255653 s/step
Meep progress: 44.14/377.433631896973 = 11.7% done in 64.2s, 484.6s to go
on time step 2217 (time=44.34), 0.0250157 s/step
Meep progress: 47.38/377.433631896973 = 12.6% done in 68.2s, 475.0s to go
on time step 2379 (time=47.58), 0.0247144 s/step
Meep progress: 50.62/377.433631896973 = 13.4% done in 72.2s, 466.2s to go
on time step 2541 (time=50.82), 0.0248062 s/step
Meep progress: 53.84/377.433631896973 = 14.3% done in 76.2s, 458.0s to go
on time step 2702 (time=54.04), 0.0248706 s/step
Meep progress: 57.06/377.433631896973 = 15.1% done in 80.2s, 450.5s to go
on time step 2863 (time=57.26), 0.0249765 s/step
Meep progress: 60.22/377.433631896973 = 16.0% done in 84.2s, 443.8s to go
on time step 3021 (time=60.42), 0.0254222 s/step
Meep progress: 63.34/377.433631896973 = 16.8% done in 88.3s, 437.7s to go
on time step 3176 (time=63.52), 0.0258574 s/step
Meep progress: 66.34/377.433631896973 = 17.6% done in 92.3s, 432.7s to go
on time step 3326 (time=66.52), 0.0266837 s/step
Meep progress: 69.34/377.433631896973 = 18.4% done in 96.3s, 427.7s to go
on time step 3476 (time=69.52), 0.0266996 s/step
Meep progress: 72.26/377.433631896973 = 19.1% done in 100.3s, 423.6s to go
on time step 3621 (time=72.42), 0.0276782 s/step
Meep progress: 75.08/377.433631896973 = 19.9% done in 104.3s, 420.1s to go
on time step 3762 (time=75.24), 0.0284975 s/step
Meep progress: 78.06/377.433631896973 = 20.7% done in 108.3s, 415.5s to go
on time step 3911 (time=78.22), 0.0268847 s/step
Meep progress: 81.04/377.433631896973 = 21.5% done in 112.4s, 410.9s to go
on time step 4060 (time=81.2), 0.0269606 s/step
Meep progress: 84.04/377.433631896973 = 22.3% done in 116.4s, 406.3s to go
on time step 4209 (time=84.18), 0.0269177 s/step
Meep progress: 86.88/377.433631896973 = 23.0% done in 120.4s, 402.6s to go
on time step 4351 (time=87.02), 0.0282896 s/step
Meep progress: 89.52/377.433631896973 = 23.7% done in 124.4s, 400.1s to go
on time step 4484 (time=89.68), 0.0302523 s/step
Meep progress: 92.46/377.433631896973 = 24.5% done in 128.4s, 395.8s to go
on time step 4630 (time=92.6), 0.0274609 s/step
Meep progress: 95.24/377.433631896973 = 25.2% done in 132.4s, 392.4s to go
on time step 4770 (time=95.4), 0.0287205 s/step
Meep progress: 98.08/377.433631896973 = 26.0% done in 136.5s, 388.7s to go
on time step 4912 (time=98.24), 0.0283285 s/step
Meep progress: 101.06/377.433631896973 = 26.8% done in 140.5s, 384.2s to go
on time step 5061 (time=101.22), 0.0270058 s/step
Meep progress: 103.88/377.433631896973 = 27.5% done in 144.5s, 380.5s to go
on time step 5200 (time=104), 0.028794 s/step
Meep progress: 106.32/377.433631896973 = 28.2% done in 148.5s, 378.7s to go
on time step 5322 (time=106.44), 0.0330284 s/step
Meep progress: 108.86/377.433631896973 = 28.8% done in 152.5s, 376.3s to go
on time step 5451 (time=109.02), 0.0311902 s/step
Meep progress: 111.58/377.433631896973 = 29.6% done in 156.5s, 373.0s to go
on time step 5587 (time=111.74), 0.0295132 s/step
Meep progress: 114.58/377.433631896973 = 30.4% done in 160.6s, 368.4s to go
on time step 5737 (time=114.74), 0.0267512 s/step
Meep progress: 117.78/377.433631896973 = 31.2% done in 164.6s, 362.8s to go
on time step 5897 (time=117.94), 0.0250137 s/step
Meep progress: 121.0/377.433631896973 = 32.1% done in 168.6s, 357.3s to go
on time step 6058 (time=121.16), 0.0249619 s/step
Meep progress: 124.2/377.433631896973 = 32.9% done in 172.6s, 351.9s to go
on time step 6218 (time=124.36), 0.0250348 s/step
Meep progress: 127.4/377.433631896973 = 33.8% done in 176.6s, 346.6s to go
on time step 6378 (time=127.56), 0.0250526 s/step
Meep progress: 130.62/377.433631896973 = 34.6% done in 180.6s, 341.3s to go
on time step 6539 (time=130.78), 0.0248579 s/step
Meep progress: 133.86/377.433631896973 = 35.5% done in 184.6s, 336.0s to go
on time step 6701 (time=134.02), 0.0247732 s/step
Meep progress: 137.0/377.433631896973 = 36.3% done in 188.6s, 331.1s to go
on time step 6857 (time=137.14), 0.0257023 s/step
Meep progress: 139.96/377.433631896973 = 37.1% done in 192.7s, 326.9s to go
on time step 7005 (time=140.1), 0.0270411 s/step
Meep progress: 142.84/377.433631896973 = 37.8% done in 196.7s, 323.0s to go
on time step 7148 (time=142.96), 0.028186 s/step
Meep progress: 145.3/377.433631896973 = 38.5% done in 200.7s, 320.6s to go
on time step 7272 (time=145.44), 0.0322721 s/step
Meep progress: 148.04/377.433631896973 = 39.2% done in 204.7s, 317.2s to go
on time step 7408 (time=148.16), 0.0294682 s/step
Meep progress: 150.76/377.433631896973 = 39.9% done in 208.7s, 313.8s to go
on time step 7544 (time=150.88), 0.0294755 s/step
Meep progress: 153.38/377.433631896973 = 40.6% done in 212.7s, 310.7s to go
on time step 7676 (time=153.52), 0.0303968 s/step
Meep progress: 156.02/377.433631896973 = 41.3% done in 216.7s, 307.6s to go
on time step 7807 (time=156.14), 0.0305477 s/step
Meep progress: 158.86/377.433631896973 = 42.1% done in 220.7s, 303.7s to go
on time step 7949 (time=158.98), 0.0281972 s/step
Meep progress: 161.8/377.433631896973 = 42.9% done in 224.8s, 299.5s to go
on time step 8096 (time=161.92), 0.0272934 s/step
Meep progress: 164.8/377.433631896973 = 43.7% done in 228.8s, 295.2s to go
on time step 8246 (time=164.92), 0.0267851 s/step
Meep progress: 167.76/377.433631896973 = 44.4% done in 232.8s, 291.0s to go
on time step 8394 (time=167.88), 0.027166 s/step
Meep progress: 170.7/377.433631896973 = 45.2% done in 236.8s, 286.8s to go
on time step 8541 (time=170.82), 0.0273489 s/step
Meep progress: 173.48/377.433631896973 = 46.0% done in 240.8s, 283.1s to go
on time step 8679 (time=173.58), 0.0289885 s/step
Meep progress: 176.38/377.433631896973 = 46.7% done in 244.8s, 279.1s to go
on time step 8825 (time=176.5), 0.0275583 s/step
Meep progress: 179.24/377.433631896973 = 47.5% done in 248.9s, 275.2s to go
on time step 8967 (time=179.34), 0.0282779 s/step
Meep progress: 182.08/377.433631896973 = 48.2% done in 252.9s, 271.3s to go
on time step 9109 (time=182.18), 0.0282357 s/step
Meep progress: 184.92/377.433631896973 = 49.0% done in 256.9s, 267.5s to go
on time step 9251 (time=185.02), 0.028254 s/step
Meep progress: 187.92/377.433631896973 = 49.8% done in 260.9s, 263.1s to go
on time step 9401 (time=188.02), 0.026736 s/step
Meep progress: 191.08/377.433631896973 = 50.6% done in 264.9s, 258.4s to go
on time step 9559 (time=191.18), 0.0254174 s/step
Meep progress: 194.28/377.433631896973 = 51.5% done in 268.9s, 253.5s to go
on time step 9720 (time=194.4), 0.0249679 s/step
Meep progress: 197.5/377.433631896973 = 52.3% done in 273.0s, 248.7s to go
on time step 9880 (time=197.6), 0.025002 s/step
Meep progress: 200.72/377.433631896973 = 53.2% done in 277.0s, 243.9s to go
on time step 10041 (time=200.82), 0.0249911 s/step
Meep progress: 203.88/377.433631896973 = 54.0% done in 281.0s, 239.2s to go
on time step 10199 (time=203.98), 0.0254186 s/step
Meep progress: 206.96/377.433631896973 = 54.8% done in 285.0s, 234.8s to go
on time step 10353 (time=207.06), 0.0259916 s/step
Meep progress: 210.04/377.433631896973 = 55.6% done in 289.0s, 230.3s to go
on time step 10507 (time=210.14), 0.0260564 s/step
Meep progress: 212.96/377.433631896973 = 56.4% done in 293.0s, 226.3s to go
on time step 10653 (time=213.06), 0.0275073 s/step
Meep progress: 215.92/377.433631896973 = 57.2% done in 297.0s, 222.2s to go
on time step 10801 (time=216.02), 0.0270281 s/step
Meep progress: 218.84/377.433631896973 = 58.0% done in 301.0s, 218.2s to go
on time step 10947 (time=218.94), 0.0275261 s/step
Meep progress: 221.74/377.433631896973 = 58.7% done in 305.1s, 214.2s to go
on time step 11092 (time=221.84), 0.0276652 s/step
Meep progress: 224.7/377.433631896973 = 59.5% done in 309.1s, 210.1s to go
on time step 11240 (time=224.8), 0.0271375 s/step
Meep progress: 227.66/377.433631896973 = 60.3% done in 313.1s, 206.0s to go
on time step 11388 (time=227.76), 0.0270371 s/step
Meep progress: 230.56/377.433631896973 = 61.1% done in 317.1s, 202.0s to go
on time step 11533 (time=230.66), 0.0276821 s/step
Meep progress: 233.44/377.433631896973 = 61.8% done in 321.1s, 198.1s to go
on time step 11677 (time=233.54), 0.0278137 s/step
Meep progress: 236.42/377.433631896973 = 62.6% done in 325.1s, 193.9s to go
on time step 11826 (time=236.52), 0.0269787 s/step
Meep progress: 239.14/377.433631896973 = 63.4% done in 329.1s, 190.3s to go
on time step 11960 (time=239.2), 0.0299169 s/step
Meep progress: 241.64/377.433631896973 = 64.0% done in 333.1s, 187.2s to go
on time step 12086 (time=241.72), 0.0317502 s/step
Meep progress: 244.6/377.433631896973 = 64.8% done in 337.2s, 183.1s to go
on time step 12234 (time=244.68), 0.0271021 s/step
Meep progress: 247.46/377.433631896973 = 65.6% done in 341.2s, 179.2s to go
on time step 12377 (time=247.54), 0.0280585 s/step
Meep progress: 249.96/377.433631896973 = 66.2% done in 345.2s, 176.0s to go
on time step 12502 (time=250.04), 0.0322083 s/step
Meep progress: 252.82/377.433631896973 = 67.0% done in 349.2s, 172.1s to go
on time step 12646 (time=252.92), 0.0278594 s/step
Meep progress: 255.74/377.433631896973 = 67.8% done in 353.2s, 168.1s to go
on time step 12792 (time=255.84), 0.0274927 s/step
Meep progress: 258.7/377.433631896973 = 68.5% done in 357.2s, 163.9s to go
on time step 12940 (time=258.8), 0.0271398 s/step
Meep progress: 261.58/377.433631896973 = 69.3% done in 361.2s, 160.0s to go
on time step 13084 (time=261.68), 0.027846 s/step
Meep progress: 264.74/377.433631896973 = 70.1% done in 365.2s, 155.5s to go
on time step 13242 (time=264.84), 0.0253572 s/step
Meep progress: 267.94/377.433631896973 = 71.0% done in 369.2s, 150.9s to go
on time step 13402 (time=268.04), 0.0250304 s/step
Meep progress: 271.14/377.433631896973 = 71.8% done in 373.3s, 146.3s to go
on time step 13562 (time=271.24), 0.0250952 s/step
Meep progress: 274.22/377.433631896973 = 72.7% done in 377.3s, 142.0s to go
on time step 13715 (time=274.3), 0.0261529 s/step
Meep progress: 277.36/377.433631896973 = 73.5% done in 381.3s, 137.6s to go
on time step 13873 (time=277.46), 0.0254333 s/step
Meep progress: 280.58/377.433631896973 = 74.3% done in 385.3s, 133.0s to go
on time step 14034 (time=280.68), 0.0249173 s/step
Meep progress: 283.78/377.433631896973 = 75.2% done in 389.3s, 128.5s to go
on time step 14194 (time=283.88), 0.0250575 s/step
Meep progress: 286.78/377.433631896973 = 76.0% done in 393.3s, 124.3s to go
on time step 14343 (time=286.86), 0.0270027 s/step
Meep progress: 289.74/377.433631896973 = 76.8% done in 397.3s, 120.3s to go
on time step 14492 (time=289.84), 0.0269602 s/step
Meep progress: 292.74/377.433631896973 = 77.6% done in 401.3s, 116.1s to go
on time step 14642 (time=292.84), 0.0267632 s/step
Meep progress: 295.72/377.433631896973 = 78.4% done in 405.4s, 112.0s to go
on time step 14791 (time=295.82), 0.026891 s/step
Meep progress: 298.72/377.433631896973 = 79.1% done in 409.4s, 107.9s to go
on time step 14941 (time=298.82), 0.0267224 s/step
Meep progress: 301.72/377.433631896973 = 79.9% done in 413.4s, 103.7s to go
on time step 15091 (time=301.82), 0.0267143 s/step
Meep progress: 304.72/377.433631896973 = 80.7% done in 417.4s, 99.6s to go
on time step 15241 (time=304.82), 0.0267354 s/step
Meep progress: 307.72/377.433631896973 = 81.5% done in 421.4s, 95.5s to go
on time step 15391 (time=307.82), 0.0267866 s/step
Meep progress: 310.72/377.433631896973 = 82.3% done in 425.4s, 91.3s to go
on time step 15541 (time=310.82), 0.026787 s/step
Meep progress: 313.64/377.433631896973 = 83.1% done in 429.4s, 87.3s to go
on time step 15687 (time=313.74), 0.0274758 s/step
Meep progress: 316.24/377.433631896973 = 83.8% done in 433.5s, 83.9s to go
on time step 15816 (time=316.32), 0.0311126 s/step
Meep progress: 319.0/377.433631896973 = 84.5% done in 437.5s, 80.1s to go
on time step 15954 (time=319.08), 0.0291516 s/step
Meep progress: 321.76/377.433631896973 = 85.2% done in 441.5s, 76.4s to go
on time step 16093 (time=321.86), 0.0288677 s/step
Meep progress: 324.76/377.433631896973 = 86.0% done in 445.5s, 72.3s to go
on time step 16244 (time=324.88), 0.0266374 s/step
Meep progress: 327.48/377.433631896973 = 86.8% done in 449.5s, 68.6s to go
on time step 16380 (time=327.6), 0.0295898 s/step
Meep progress: 330.46/377.433631896973 = 87.6% done in 453.5s, 64.5s to go
on time step 16529 (time=330.58), 0.0269548 s/step
Meep progress: 333.34/377.433631896973 = 88.3% done in 457.5s, 60.5s to go
on time step 16673 (time=333.46), 0.0278462 s/step
Meep progress: 336.3/377.433631896973 = 89.1% done in 461.5s, 56.5s to go
on time step 16821 (time=336.42), 0.0271173 s/step
Meep progress: 339.36/377.433631896973 = 89.9% done in 465.6s, 52.2s to go
on time step 16974 (time=339.48), 0.026237 s/step
Meep progress: 342.52/377.433631896973 = 90.7% done in 469.6s, 47.9s to go
on time step 17132 (time=342.64), 0.0253346 s/step
Meep progress: 345.74/377.433631896973 = 91.6% done in 473.6s, 43.4s to go
on time step 17293 (time=345.86), 0.024961 s/step
Meep progress: 348.98/377.433631896973 = 92.5% done in 477.6s, 38.9s to go
on time step 17455 (time=349.1), 0.0247907 s/step
Meep progress: 352.22/377.433631896973 = 93.3% done in 481.6s, 34.5s to go
on time step 17617 (time=352.34), 0.0247748 s/step
Meep progress: 355.44/377.433631896973 = 94.2% done in 485.6s, 30.0s to go
on time step 17778 (time=355.56), 0.0248956 s/step
Meep progress: 358.66/377.433631896973 = 95.0% done in 489.6s, 25.6s to go
on time step 17939 (time=358.78), 0.0248765 s/step
Meep progress: 361.86/377.433631896973 = 95.9% done in 493.6s, 21.2s to go
on time step 18099 (time=361.98), 0.0251576 s/step
Meep progress: 364.88/377.433631896973 = 96.7% done in 497.7s, 17.1s to go
on time step 18250 (time=365), 0.0266524 s/step
Meep progress: 367.84/377.433631896973 = 97.5% done in 501.7s, 13.1s to go
on time step 18398 (time=367.96), 0.027149 s/step
Meep progress: 370.86/377.433631896973 = 98.3% done in 505.7s, 9.0s to go
on time step 18549 (time=370.98), 0.0266131 s/step
Meep progress: 373.76/377.433631896973 = 99.0% done in 509.7s, 5.0s to go
on time step 18694 (time=373.88), 0.0276505 s/step
Meep progress: 376.74/377.433631896973 = 99.8% done in 513.7s, 0.9s to go
on time step 18843 (time=376.86), 0.0268825 s/step
run 0 finished at t = 377.44 (18872 timesteps)
flux1:, 0.627777777777778, 1.41187157319015e-6, 1.41191052482814e-6, 1.41188155463269e-6, 1.41186218720466e-6, 1.41191101712469e-6, 1.41189199053165e-6, 1.41185251376872e-6, 1.41190765190172e-6, 1.41190578930064e-6, 1.41184397142884e-6, 1.4119003127192e-6, 1.41192179660751e-6, 1.41183644589035e-6, 1.41189106903943e-6, 1.41193930877206e-6, 1.41182606806675e-6, 1.41188580080699e-6, 1.41195822385146e-6, 1.41180187923545e-6, 1.41190245379852e-6, 1.41196732276963e-6, 1.41174994061972e-6, 1.41199698979588e-6, 1.41186024697755e-6, 1.41181696553769e-6, 1.41201659835595e-6, 1.41175657283409e-6, 1.41188630749942e-6, 1.41219442240606e-6, 1.41176860681083e-6, 1.41159494006671e-6, 1.41176860681084e-6, 1.41219442240605e-6, 1.41188630749942e-6, 1.41175657283407e-6, 1.41201659835594e-6, 1.41181696553769e-6, 1.41186024697755e-6, 1.41199698979588e-6, 1.41174994061973e-6, 1.41196732276963e-6, 1.41190245379851e-6, 1.41180187923546e-6, 1.41195822385146e-6, 1.41188580080699e-6, 1.41182606806675e-6, 1.41193930877206e-6, 1.41189106903942e-6, 1.41183644589033e-6, 1.41192179660752e-6, 1.41190031271921e-6, 1.41184397142883e-6, 1.41190578930064e-6, 1.41190765190172e-6, 1.4118525137687e-6, 1.41189199053165e-6, 1.41191101712471e-6, 1.41186218720465e-6, 1.41188155463268e-6, 1.41191052482815e-6, 1.41187157319016e-6
flux1:, 0.628040226681531, 1.61175099236095e-6, 1.61178991105627e-6, 1.61175586044743e-6, 1.61173996698557e-6, 1.61179270659949e-6, 1.61176666704562e-6, 1.61172743155054e-6, 1.61179089561646e-6, 1.61178257999988e-6, 1.61171561389779e-6, 1.61178366911149e-6, 1.61180208593188e-6, 1.61170517532332e-6, 1.61177311485963e-6, 1.61182375833222e-6, 1.61169236512617e-6, 1.61176614403248e-6, 1.61184667121016e-6, 1.6116650402702e-6, 1.61178372951576e-6, 1.61185734269912e-6, 1.61160743995517e-6, 1.61188990225887e-6, 1.61173462015251e-6, 1.61168649396966e-6, 1.61190988650398e-6, 1.61161728546834e-6, 1.61176503062557e-6, 1.61211442588459e-6, 1.61162904830918e-6, 1.61143320270929e-6, 1.61162904830919e-6, 1.61211442588459e-6, 1.61176503062557e-6, 1.61161728546833e-6, 1.61190988650399e-6, 1.61168649396967e-6, 1.6117346201525e-6, 1.61188990225887e-6, 1.61160743995518e-6, 1.61185734269913e-6, 1.61178372951574e-6, 1.6116650402702e-6, 1.61184667121015e-6, 1.61176614403249e-6, 1.61169236512618e-6, 1.61182375833221e-6, 1.61177311485961e-6, 1.61170517532332e-6, 1.61180208593188e-6, 1.61178366911147e-6, 1.61171561389778e-6, 1.61178257999988e-6, 1.61179089561646e-6, 1.61172743155052e-6, 1.61176666704562e-6, 1.61179270659949e-6, 1.61173996698555e-6, 1.61175586044744e-6, 1.61178991105627e-6, 1.61175099236095e-6
flux1:, 0.628302675585284, 1.83829950131251e-6, 1.83833732213871e-6, 1.83829749903914e-6, 1.83828661464999e-6, 1.83834312766248e-6, 1.83830848231537e-6, 1.83827059327839e-6, 1.83834346617879e-6, 1.8383267873215e-6, 1.83825469005391e-6, 1.83833660097948e-6, 1.8383504716111e-6, 1.83824059983329e-6, 1.83832457206853e-6, 1.83837717660354e-6, 1.83822484266565e-6, 1.83831548722563e-6, 1.83840488766745e-6, 1.83819400809206e-6, 1.83833384483245e-6, 1.83841742753012e-6, 1.83813028535259e-6, 1.83845288037926e-6, 1.83827689872145e-6, 1.83822340533791e-6, 1.83847291613831e-6, 1.83814417492082e-6, 1.83831232902422e-6, 1.83870798595781e-6, 1.83815526460065e-6, 1.83793478257786e-6, 1.83815526460065e-6, 1.83870798595781e-6, 1.83831232902422e-6, 1.83814417492081e-6, 1.83847291613831e-6, 1.83822340533792e-6, 1.83827689872145e-6, 1.83845288037925e-6, 1.83813028535261e-6, 1.83841742753013e-6, 1.83833384483244e-6, 1.83819400809207e-6, 1.83840488766744e-6, 1.83831548722564e-6, 1.83822484266566e-6, 1.83837717660355e-6, 1.8383245720685e-6, 1.83824059983329e-6, 1.83835047161112e-6, 1.83833660097948e-6, 1.83825469005391e-6, 1.8383267873215e-6, 1.8383434661788e-6, 1.83827059327838e-6, 1.83830848231537e-6, 1.8383431276625e-6, 1.83828661464998e-6, 1.83829749903913e-6, 1.8383373221387e-6, 1.83829950131251e-6
flux1:, 0.628565124489038, 2.09483709460749e-6, 2.09487249525338e-6, 2.09482615974172e-6, 2.0948221111286e-6, 2.09488214451159e-6, 2.09483706438757e-6, 2.09480188675786e-6, 2.09488534696597e-6, 2.09485806146171e-6, 2.09478095162577e-6, 2.09487915567452e-6, 2.0948867013537e-6, 2.09476234120415e-6, 2.09486547831852e-6, 2.09491944729528e-6, 2.0947430339077e-6, 2.09485380626687e-6, 2.09495288203103e-6, 2.09470826832933e-6, 2.094872732276e-6, 2.09496763217749e-6, 2.09463793123871e-6, 2.09500597612046e-6, 2.09480686651558e-6, 2.09474744903433e-6, 2.09502565236959e-6, 2.09465683695985e-6, 2.09484808142318e-6, 2.09529557309393e-6, 2.0946667668215e-6, 2.09441891846427e-6, 2.0946667668215e-6, 2.09529557309391e-6, 2.09484808142317e-6, 2.09465683695985e-6, 2.09502565236958e-6, 2.09474744903436e-6, 2.09480686651558e-6, 2.09500597612046e-6, 2.09463793123872e-6, 2.09496763217748e-6, 2.094872732276e-6, 2.09470826832933e-6, 2.09495288203102e-6, 2.09485380626688e-6, 2.09474303390769e-6, 2.09491944729528e-6, 2.0948654783185e-6, 2.09476234120415e-6, 2.0948867013537e-6, 2.09487915567453e-6, 2.09478095162576e-6, 2.09485806146172e-6, 2.09488534696598e-6, 2.09480188675785e-6, 2.09483706438756e-6, 2.0948821445116e-6, 2.09482211112858e-6, 2.09482615974171e-6, 2.09487249525339e-6, 2.09483709460749e-6
flux1:, 0.628827573392791, 2.38506375616226e-6, 2.3850951304467e-6, 2.38504149524086e-6, 2.38504642722582e-6, 2.38510959605443e-6, 2.38505199732382e-6, 2.38502118207767e-6, 2.38511650792465e-6, 2.38507600913624e-6, 2.38499412045456e-6, 2.38511137427281e-6, 2.38511048690001e-6, 2.38496997924911e-6, 2.38509586590292e-6, 2.3851504291006e-6, 2.38494642108784e-6, 2.38508106883128e-6, 2.38519064805907e-6, 2.38490724903301e-6, 2.38510031644005e-6, 2.38520799913354e-6, 2.38482976824834e-6, 2.38524925030961e-6, 2.3850242653704e-6, 2.38495834110463e-6, 2.38526805673996e-6, 2.3848548138881e-6, 2.38507213804869e-6, 2.38557771402864e-6, 2.38486300690461e-6, 2.38458474651635e-6, 2.38486300690461e-6, 2.38557771402865e-6, 2.3850721380487e-6, 2.38485481388808e-6, 2.38526805673995e-6, 2.38495834110465e-6, 2.38502426537039e-6, 2.38524925030961e-6, 2.38482976824835e-6, 2.38520799913355e-6, 2.38510031644003e-6, 2.38490724903301e-6, 2.38519064805906e-6, 2.38508106883128e-6, 2.38494642108786e-6, 2.38515042910062e-6, 2.3850958659029e-6, 2.38496997924911e-6, 2.38511048690003e-6, 2.38511137427281e-6, 2.38499412045456e-6, 2.38507600913624e-6, 2.38511650792466e-6, 2.38502118207766e-6, 2.38505199732382e-6, 2.38510959605444e-6, 2.38504642722581e-6, 2.38504149524088e-6, 2.3850951304467e-6, 2.38506375616227e-6
flux1:, 0.629090022296544, 2.71309851755783e-6, 2.7131239509072e-6, 2.71306218007749e-6, 2.71307858117421e-6, 2.71314435582707e-6, 2.71307188068435e-6, 2.71304738899192e-6, 2.71315596459406e-6, 2.71309925371568e-6, 2.71301294644838e-6, 2.71315234966705e-6, 2.7131405640093e-6, 2.71298211076985e-6, 2.71313481958486e-6, 2.7131890146902e-6, 2.71295349510104e-6, 2.71311629316309e-6, 2.71323722208112e-6, 2.71290937982625e-6, 2.71313557509658e-6, 2.7132576147987e-6, 2.71282418042627e-6, 2.71330183762571e-6, 2.71304784861771e-6, 2.71297482237942e-6, 2.71331915161478e-6, 2.71285664932544e-6, 2.71310337636547e-6, 2.71367406225424e-6, 2.71286243405083e-6, 2.71255034759177e-6, 2.71286243405084e-6, 2.71367406225424e-6, 2.71310337636546e-6, 2.71285664932543e-6, 2.71331915161477e-6, 2.71297482237941e-6, 2.71304784861771e-6, 2.7133018376257e-6, 2.71282418042627e-6, 2.71325761479871e-6, 2.71313557509657e-6, 2.71290937982625e-6, 2.71323722208112e-6, 2.7131162931631e-6, 2.71295349510103e-6, 2.7131890146902e-6, 2.71313481958485e-6, 2.71298211076983e-6, 2.71314056400931e-6, 2.71315234966705e-6, 2.71301294644838e-6, 2.71309925371567e-6, 2.71315596459407e-6, 2.71304738899192e-6, 2.71307188068436e-6, 2.71314435582709e-6, 2.71307858117419e-6, 2.7130621800775e-6, 2.71312395090719e-6, 2.71309851755785e-6
flux1:, 0.629352471200297, 3.0835219705364e-6, 3.08353921828949e-6, 3.08346842309876e-6, 3.08349914988392e-6, 3.08356684682825e-6, 3.08347684352103e-6, 3.08346096783148e-6, 3.08358429157699e-6, 3.08350795028008e-6, 3.08341771931403e-6, 3.0835827385683e-6, 3.08355720739608e-6, 3.08337886281188e-6, 3.08356298804471e-6, 3.08361564427928e-6, 3.08334426992798e-6, 3.08354006061673e-6, 3.08367319461152e-6, 3.08329460597328e-6, 3.08355905463848e-6, 3.0836971193168e-6, 3.08320105702987e-6, 3.08374446668545e-6, 3.08345788777267e-6, 3.08337717090585e-6, 3.08375953983486e-6, 3.08324239664817e-6, 3.0835222104151e-6, 3.08416592431375e-6, 3.08324500540669e-6, 3.08289524731554e-6, 3.0832450054067e-6, 3.08416592431375e-6, 3.0835222104151e-6, 3.08324239664816e-6, 3.08375953983484e-6, 3.08337717090586e-6, 3.08345788777267e-6, 3.08374446668544e-6, 3.08320105702989e-6, 3.08369711931679e-6, 3.08355905463846e-6, 3.0832946059733e-6, 3.0836731946115e-6, 3.08354006061673e-6, 3.08334426992797e-6, 3.08361564427928e-6, 3.08356298804468e-6, 3.08337886281187e-6, 3.08355720739611e-6, 3.08358273856829e-6, 3.08341771931402e-6, 3.08350795028007e-6, 3.08358429157701e-6, 3.08346096783147e-6, 3.08347684352102e-6, 3.08356684682827e-6, 3.08349914988391e-6, 3.08346842309876e-6, 3.08353921828949e-6, 3.08352197053641e-6
flux1:, 0.629614920104051, 3.50142247166546e-6, 3.50142894102061e-6, 3.50134817159002e-6, 3.50139647177027e-6, 3.50146524926161e-6, 3.50135475067452e-6, 3.50135013174014e-6, 3.50148982843489e-6, 3.50138999347822e-6, 3.50129647183034e-6, 3.50149096532575e-6, 3.50144843856287e-6, 3.50124809801627e-6, 3.50146878678e-6, 3.50151851171727e-6, 3.50120648971001e-6, 3.50144071976644e-6, 3.5015869138535e-6, 3.50115059528726e-6, 3.50145907768085e-6, 3.50161490774763e-6, 3.50104799685839e-6, 3.50166567312101e-6, 3.50134237020111e-6, 3.50125340658588e-6, 3.50167761755074e-6, 3.50109981890091e-6, 3.50141679158948e-6, 3.50214247987612e-6, 3.50109838880637e-6, 3.50070660660925e-6, 3.50109838880637e-6, 3.50214247987611e-6, 3.50141679158948e-6, 3.5010998189009e-6, 3.50167761755074e-6, 3.50125340658591e-6, 3.50134237020112e-6, 3.50166567312101e-6, 3.5010479968584e-6, 3.50161490774763e-6, 3.50145907768083e-6, 3.50115059528728e-6, 3.5015869138535e-6, 3.50144071976645e-6, 3.50120648971e-6, 3.50151851171727e-6, 3.50146878678e-6, 3.50124809801628e-6, 3.50144843856287e-6, 3.50149096532574e-6, 3.50129647183034e-6, 3.50138999347823e-6, 3.5014898284349e-6, 3.50135013174012e-6, 3.50135475067451e-6, 3.50146524926164e-6, 3.50139647177027e-6, 3.50134817159004e-6, 3.5014289410206e-6, 3.50142247166547e-6
flux1:, 0.629877369007804, 3.97244628563838e-6, 3.97243902194471e-6, 3.97234725326863e-6, 3.97241678753926e-6, 3.97248564762371e-6, 3.97235134759993e-6, 3.97236098651625e-6, 3.97251882445615e-6, 3.972391164501e-6, 3.97229512089178e-6, 3.97252336395969e-6, 3.97246017291264e-6, 3.9722355583091e-6, 3.97249853877997e-6, 3.97254370950612e-6, 3.97218577477004e-6, 3.97246452836211e-6, 3.97262462746779e-6, 3.97212288423059e-6, 3.97248188910657e-6, 3.97265726889201e-6, 3.97201045148014e-6, 3.97271195198473e-6, 3.97234713402991e-6, 3.97224943439271e-6, 3.97271972659331e-6, 3.97207452646807e-6, 3.9724331471489e-6, 3.97325094200776e-6, 3.97206810388679e-6, 3.97162934893951e-6, 3.97206810388678e-6, 3.97325094200775e-6, 3.97243314714889e-6, 3.97207452646805e-6, 3.9727197265933e-6, 3.97224943439272e-6, 3.97234713402991e-6, 3.97271195198474e-6, 3.97201045148015e-6, 3.972657268892e-6, 3.97248188910656e-6, 3.97212288423059e-6, 3.97262462746777e-6, 3.97246452836213e-6, 3.97218577477004e-6, 3.97254370950613e-6, 3.97249853877994e-6, 3.97223555830911e-6, 3.97246017291263e-6, 3.97252336395969e-6, 3.97229512089178e-6, 3.97239116450101e-6, 3.97251882445618e-6, 3.97236098651624e-6, 3.97235134759992e-6, 3.97248564762373e-6, 3.97241678753925e-6, 3.97234725326864e-6, 3.97243902194469e-6, 3.97244628563839e-6
flux1:, 0.630139817911557, 4.50285192145548e-6, 4.50282759936209e-6, 4.50272371006535e-6, 4.50281857310032e-6, 4.50288637129942e-6, 4.50272459765913e-6, 4.5027518621238e-6, 4.5029297764984e-6, 4.50276947118406e-6, 4.50267180031048e-6, 4.50293851257827e-6, 4.50285056024034e-6, 4.50259920090399e-6, 4.50291080707772e-6, 4.50294956689085e-6, 4.50253996059419e-6, 4.50286998717652e-6, 4.50304481673932e-6, 4.50246921727458e-6, 4.50288599458812e-6, 4.50308271585952e-6, 4.50234606145798e-6, 4.50314210354202e-6, 4.50273019433799e-6, 4.50262338028715e-6, 4.50314450044884e-6, 4.50242430654686e-6, 4.50282951056622e-6, 4.50375091177846e-6, 4.50241185562148e-6, 4.50192047830821e-6, 4.50241185562149e-6, 4.50375091177847e-6, 4.50282951056621e-6, 4.50242430654685e-6, 4.50314450044884e-6, 4.50262338028717e-6, 4.50273019433799e-6, 4.50314210354201e-6, 4.50234606145798e-6, 4.50308271585953e-6, 4.50288599458812e-6, 4.50246921727457e-6, 4.50304481673931e-6, 4.50286998717655e-6, 4.50253996059417e-6, 4.50294956689086e-6, 4.50291080707773e-6, 4.50259920090399e-6, 4.50285056024034e-6, 4.50293851257826e-6, 4.50267180031048e-6, 4.50276947118405e-6, 4.50292977649842e-6, 4.50275186212379e-6, 4.50272459765911e-6, 4.50288637129943e-6, 4.50281857310032e-6, 4.50272371006537e-6, 4.50282759936208e-6, 4.50285192145548e-6
flux1:, 0.63040226681531, 5.09956892265347e-6, 5.09952384236827e-6, 5.09940658453361e-6, 5.09953132572892e-6, 5.09959678969559e-6, 5.09940347269694e-6, 5.09945209689052e-6, 5.09965222101322e-6, 5.09945394211146e-6, 5.09935564629397e-6, 5.09966602128683e-6, 5.09954877956696e-6, 5.09926798748815e-6, 5.09963518023332e-6, 5.0996654420559e-6, 5.09919789065591e-6, 5.09958662672955e-6, 5.09977698419868e-6, 5.09911834044891e-6, 5.09960095252832e-6, 5.09982076941087e-6, 5.09898344655411e-6, 5.09988603339436e-6, 5.09942052160248e-6, 5.09930438086809e-6, 5.09988166477388e-6, 5.0990779053892e-6, 5.09953510470825e-6, 5.10057318821505e-6, 5.0990583212112e-6, 5.09850784894796e-6, 5.09905832121121e-6, 5.10057318821506e-6, 5.09953510470826e-6, 5.09907790538915e-6, 5.09988166477387e-6, 5.09930438086809e-6, 5.09942052160247e-6, 5.09988603339434e-6, 5.09898344655412e-6, 5.09982076941087e-6, 5.0996009525283e-6, 5.09911834044892e-6, 5.09977698419868e-6, 5.09958662672957e-6, 5.09919789065591e-6, 5.0996654420559e-6, 5.09963518023329e-6, 5.09926798748815e-6, 5.09954877956696e-6, 5.09966602128683e-6, 5.09935564629394e-6, 5.09945394211146e-6, 5.09965222101325e-6, 5.09945209689049e-6, 5.09940347269691e-6, 5.09959678969559e-6, 5.09953132572892e-6, 5.09940658453363e-6, 5.09952384236827e-6, 5.09956892265348e-6
flux1:, 0.630664715719064, 5.77026137862906e-6, 5.77019146719726e-6, 5.77005942561164e-6, 5.77021907051679e-6, 5.77028082875944e-6, 5.770051463557e-6, 5.77012554133255e-6, 5.77035024721567e-6, 5.77010814140494e-6, 5.77001030241602e-6, 5.77037004059395e-6, 5.77021855509055e-6, 5.76990539332211e-6, 5.77033577771452e-6, 5.77035523530233e-6, 5.7698229297946e-6, 5.77027851377818e-6, 5.77048516163153e-6, 5.76973351582894e-6, 5.7702908862379e-6, 5.77053546101044e-6, 5.76958571672704e-6, 5.77060827371615e-6, 5.77008153928529e-6, 5.76995609365401e-6, 5.77059555920157e-6, 5.76969853016339e-6, 5.77021364476258e-6, 5.7713833004396e-6, 5.76967065712306e-6, 5.76905365359317e-6, 5.76967065712307e-6, 5.7713833004396e-6, 5.77021364476256e-6, 5.76969853016339e-6, 5.77059555920158e-6, 5.76995609365401e-6, 5.77008153928526e-6, 5.77060827371615e-6, 5.76958571672705e-6, 5.77053546101044e-6, 5.7702908862379e-6, 5.76973351582894e-6, 5.77048516163153e-6, 5.77027851377821e-6, 5.76982292979461e-6, 5.77035523530235e-6, 5.77033577771451e-6, 5.76990539332209e-6, 5.77021855509057e-6, 5.77037004059396e-6, 5.770010302416e-6, 5.77010814140493e-6, 5.77035024721567e-6, 5.77012554133252e-6, 5.77005146355699e-6, 5.77028082875946e-6, 5.77021907051677e-6, 5.77005942561166e-6, 5.77019146719725e-6, 5.77026137862902e-6
flux1:, 0.630927164622817, 6.52339642875463e-6, 6.523297245853e-6, 6.52314878515713e-6, 6.52334885884991e-6, 6.52340548031725e-6, 6.52313508183093e-6, 6.52323905326997e-6, 6.52349100299365e-6, 6.52319867547873e-6, 6.52310241559993e-6, 6.52351776200142e-6, 6.52332666462252e-6, 6.52297790764086e-6, 6.52347974685617e-6, 6.52348589469929e-6, 6.52288146947046e-6, 6.52341274916911e-6, 6.523636410074e-6, 6.52278102830386e-6, 6.52342298783791e-6, 6.52369382722536e-6, 6.52261897534833e-6, 6.52377649701466e-6, 6.52317961214646e-6, 6.52304519955004e-6, 6.52375365179315e-6, 6.52275234197102e-6, 6.52333183250864e-6, 6.52465003344063e-6, 6.52271499770549e-6, 6.52202290190354e-6, 6.52271499770551e-6, 6.52465003344062e-6, 6.52333183250863e-6, 6.52275234197101e-6, 6.52375365179315e-6, 6.52304519955005e-6, 6.52317961214645e-6, 6.52377649701469e-6, 6.52261897534834e-6, 6.52369382722537e-6, 6.52342298783791e-6, 6.52278102830384e-6, 6.52363641007401e-6, 6.52341274916913e-6, 6.52288146947046e-6, 6.52348589469929e-6, 6.52347974685614e-6, 6.52297790764086e-6, 6.52332666462254e-6, 6.5235177620014e-6, 6.52310241559991e-6, 6.52319867547873e-6, 6.52349100299369e-6, 6.52323905326996e-6, 6.52313508183093e-6, 6.52340548031728e-6, 6.5233488588499e-6, 6.52314878515714e-6, 6.52329724585299e-6, 6.52339642875464e-6
flux1:, 0.63118961352657, 7.36831803419495e-6, 7.36818478145967e-6, 7.36801797995109e-6, 7.36826453392888e-6, 7.36831457881688e-6, 7.36799762735424e-6, 7.36813625919739e-6, 7.36841846834481e-6, 7.36806896620826e-6, 7.36797539792025e-6, 7.36845318571269e-6, 7.36821671502802e-6, 7.36782879998199e-6, 7.36841102636308e-6, 7.36840118888521e-6, 7.36771669940788e-6, 7.36833323193414e-6, 7.36857458662467e-6, 7.36760395913334e-6, 7.36834128862419e-6, 7.3686396703785e-6, 7.36742608924488e-6, 7.36873529702202e-6, 7.36805780015745e-6, 7.36791517227439e-6, 7.36870032065351e-6, 7.36758221480886e-6, 7.36823311679505e-6, 7.36971922209719e-6, 7.36753422002112e-6, 7.36675716390167e-6, 7.36753422002114e-6, 7.36971922209718e-6, 7.36823311679506e-6, 7.36758221480883e-6, 7.36870032065352e-6, 7.36791517227439e-6, 7.36805780015746e-6, 7.36873529702201e-6, 7.36742608924488e-6, 7.36863967037853e-6, 7.36834128862417e-6, 7.36760395913335e-6, 7.36857458662463e-6, 7.36833323193417e-6, 7.36771669940788e-6, 7.36840118888518e-6, 7.36841102636306e-6, 7.36782879998199e-6, 7.36821671502805e-6, 7.36845318571267e-6, 7.36797539792024e-6, 7.36806896620822e-6, 7.36841846834483e-6, 7.36813625919736e-6, 7.36799762735424e-6, 7.36831457881689e-6, 7.36826453392886e-6, 7.3680179799511e-6, 7.36818478145967e-6, 7.36831803419497e-6
flux1:, 0.631452062430323, 8.31532629389265e-6, 8.31515382627862e-6, 8.31496639554252e-6, 8.31526603998029e-6, 8.31530812156235e-6, 8.31493849756533e-6, 8.31511685855848e-6, 8.31543277267412e-6, 8.31501856650087e-6, 8.31492873070346e-6, 8.31547643201324e-6, 8.31518846070685e-6, 8.31475742868581e-6, 8.31542965298958e-6, 8.31540102323743e-6, 8.31462792169615e-6, 8.31533996618006e-6, 8.31559965450018e-6, 8.31450150232644e-6, 8.31534597226089e-6, 8.31567286201539e-6, 8.31430600171295e-6, 8.31578551290308e-6, 8.31501515454854e-6, 8.31486559111143e-6, 8.31573617876241e-6, 8.31448703690683e-6, 8.31521699672949e-6, 8.3168930896142e-6, 8.31442725111585e-6, 8.31355385494693e-6, 8.31442725111586e-6, 8.3168930896142e-6, 8.3152169967295e-6, 8.31448703690682e-6, 8.31573617876242e-6, 8.31486559111142e-6, 8.31501515454854e-6, 8.31578551290308e-6, 8.31430600171296e-6, 8.31567286201541e-6, 8.31534597226085e-6, 8.31450150232645e-6, 8.31559965450015e-6, 8.31533996618009e-6, 8.31462792169615e-6, 8.31540102323744e-6, 8.31542965298956e-6, 8.31475742868581e-6, 8.31518846070683e-6, 8.31547643201321e-6, 8.31492873070344e-6, 8.31501856650086e-6, 8.31543277267412e-6, 8.31511685855848e-6, 8.31493849756533e-6, 8.31530812156238e-6, 8.31526603998024e-6, 8.31496639554253e-6, 8.31515382627863e-6, 8.31532629389265e-6
flux1:, 0.631714511334077, 9.37576258088987e-6, 9.3755454180144e-6, 9.37533460815319e-6, 9.3756945515928e-6, 9.37572740817942e-6, 9.37529831462775e-6, 9.37552174741372e-6, 9.3758753319742e-6, 9.37538829396084e-6, 9.37530308724996e-6, 9.37592887263175e-6, 9.37558294081688e-6, 9.3751043676054e-6, 9.37587688784673e-6, 9.37582657531286e-6, 9.37495568314121e-6, 9.37577418715604e-6, 9.37605281251261e-6, 9.37481409956035e-6, 9.37577850696415e-6, 9.37613446554747e-6, 9.37459886434625e-6, 9.37626937269087e-6, 9.37539183235166e-6, 9.37523727310145e-6, 9.37620321776086e-6, 9.37480683066612e-6, 9.37562414388252e-6, 9.37751540622097e-6, 9.37473419368458e-6, 9.37375133859657e-6, 9.37473419368458e-6, 9.37751540622097e-6, 9.37562414388253e-6, 9.3748068306661e-6, 9.37620321776084e-6, 9.37523727310147e-6, 9.37539183235165e-6, 9.37626937269086e-6, 9.37459886434627e-6, 9.37613446554749e-6, 9.37577850696413e-6, 9.37481409956037e-6, 9.37605281251258e-6, 9.37577418715607e-6, 9.37495568314122e-6, 9.37582657531284e-6, 9.3758768878467e-6, 9.37510436760542e-6, 9.37558294081692e-6, 9.37592887263172e-6, 9.37530308724997e-6, 9.37538829396085e-6, 9.37587533197424e-6, 9.37552174741368e-6, 9.37529831462774e-6, 9.37572740817948e-6, 9.37569455159279e-6, 9.37533460815319e-6, 9.37554541801437e-6, 9.3757625808899e-6
flux1:, 0.63197696023783, 1.05621007725781e-5, 1.05618331074737e-5, 1.0561595598482e-5, 1.05620236971296e-5, 1.05620462724437e-5, 1.05615501437615e-5, 1.05618242355874e-5, 1.05622200793349e-5, 1.05616514558052e-5, 1.05615715481111e-5, 1.05622843558952e-5, 1.05618737083574e-5, 1.05613426246231e-5, 1.05622264363637e-5, 1.05621515228963e-5, 1.05611729991435e-5, 1.05621095804779e-5, 1.05624077176365e-5, 1.05610146667888e-5, 1.05621128703937e-5, 1.05624979519956e-5, 1.05607772609566e-5, 1.05626617293546e-5, 1.05616603033844e-5, 1.05615034982726e-5, 1.05625760438688e-5, 1.0561013964981e-5, 1.05619276173662e-5, 1.05640627414242e-5, 1.05609275435837e-5, 1.05598201212853e-5, 1.05609275435837e-5, 1.05640627414242e-5, 1.05619276173663e-5, 1.05610139649809e-5, 1.05625760438688e-5, 1.05615034982726e-5, 1.05616603033844e-5, 1.05626617293545e-5, 1.05607772609566e-5, 1.05624979519956e-5, 1.05621128703937e-5, 1.05610146667888e-5, 1.05624077176365e-5, 1.05621095804779e-5, 1.05611729991435e-5, 1.05621515228963e-5, 1.05622264363636e-5, 1.05613426246231e-5, 1.05618737083574e-5, 1.05622843558952e-5, 1.05615715481111e-5, 1.05616514558052e-5, 1.05622200793349e-5, 1.05618242355874e-5, 1.05615501437615e-5, 1.05620462724437e-5, 1.05620236971296e-5, 1.05615955984819e-5, 1.05618331074737e-5, 1.05621007725781e-5
flux1:, 0.632239409141583, 1.18880448438671e-5, 1.18877205460897e-5, 1.1887452326891e-5, 1.1887957145669e-5, 1.18879686749955e-5, 1.18873970718121e-5, 1.18877276269709e-5, 1.18881710576352e-5, 1.18875114336675e-5, 1.18874371784733e-5, 1.1888246794979e-5, 1.18877644196443e-5, 1.18871752211417e-5, 1.1888182031495e-5, 1.18880796334111e-5, 1.18869829378713e-5, 1.18880498640857e-5, 1.18883680698189e-5, 1.18868061811259e-5, 1.1888053136536e-5, 1.18884667783098e-5, 1.18865437923059e-5, 1.18886676583971e-5, 1.18875229192051e-5, 1.1887367597009e-5, 1.18885594745515e-5, 1.18868107292859e-5, 1.18878304411965e-5, 1.1890242078549e-5, 1.18867097681362e-5, 1.18854604083397e-5, 1.18867097681362e-5, 1.18902420785491e-5, 1.18878304411965e-5, 1.18868107292858e-5, 1.18885594745515e-5, 1.1887367597009e-5, 1.18875229192051e-5, 1.18886676583971e-5, 1.18865437923059e-5, 1.18884667783098e-5, 1.1888053136536e-5, 1.18868061811259e-5, 1.18883680698189e-5, 1.18880498640857e-5, 1.18869829378713e-5, 1.18880796334111e-5, 1.18881820314949e-5, 1.18871752211417e-5, 1.18877644196443e-5, 1.1888246794979e-5, 1.18874371784733e-5, 1.18875114336675e-5, 1.18881710576353e-5, 1.18877276269709e-5, 1.18873970718121e-5, 1.18879686749955e-5, 1.1887957145669e-5, 1.1887452326891e-5, 1.18877205460897e-5, 1.18880448438671e-5
flux1:, 0.632501858045337, 1.33686330844592e-5, 1.33682456941175e-5, 1.33679419319218e-5, 1.3368532819217e-5, 1.33685329176689e-5, 1.33678764074944e-5, 1.33682694250564e-5, 1.33687666354819e-5, 1.336800588924e-5, 1.33679372296446e-5, 1.33688543808311e-5, 1.33682930449481e-5, 1.33676393941286e-5, 1.33687816421439e-5, 1.3368648975677e-5, 1.33674228258235e-5, 1.33686329949318e-5, 1.33689718204742e-5, 1.33672258888493e-5, 1.33686376862526e-5, 1.33690785901086e-5, 1.33669352826164e-5, 1.33693266782003e-5, 1.33680161059715e-5, 1.33678671609539e-5, 1.33691927568126e-5, 1.33672335310491e-5, 1.33683698057196e-5, 1.33710950525602e-5, 1.33671175064861e-5, 1.33657062832421e-5, 1.33671175064861e-5, 1.33710950525602e-5, 1.33683698057196e-5, 1.33672335310491e-5, 1.33691927568126e-5, 1.33678671609539e-5, 1.33680161059714e-5, 1.33693266782003e-5, 1.33669352826164e-5, 1.33690785901086e-5, 1.33686376862526e-5, 1.33672258888493e-5, 1.33689718204742e-5, 1.33686329949319e-5, 1.33674228258235e-5, 1.3368648975677e-5, 1.33687816421439e-5, 1.33676393941286e-5, 1.33682930449482e-5, 1.33688543808311e-5, 1.33679372296446e-5, 1.336800588924e-5, 1.33687666354819e-5, 1.33682694250564e-5, 1.33678764074943e-5, 1.3368532917669e-5, 1.3368532819217e-5, 1.33679419319218e-5, 1.33682456941175e-5, 1.33686330844592e-5
flux1:, 0.63276430694909, 1.50203491912628e-5, 1.50198919003094e-5, 1.50195468042563e-5, 1.50202339818809e-5, 1.50202227300623e-5, 1.50194707548783e-5, 1.50199324158406e-5, 1.50204905973342e-5, 1.50196178417249e-5, 1.50195542167667e-5, 1.50205906713052e-5, 1.50199429509897e-5, 1.50192176723948e-5, 1.5020508558811e-5, 1.50203430049077e-5, 1.50189753258969e-5, 1.50203422524922e-5, 1.50207022560668e-5, 1.50187563853144e-5, 1.50203502932466e-5, 1.50208163007179e-5, 1.50184338587662e-5, 1.50211238443458e-5, 1.50196214332179e-5, 1.50194851288283e-5, 1.50209606579425e-5, 1.50187639684935e-5, 1.50200281449259e-5, 1.50231090621022e-5, 1.50186326432591e-5, 1.50170367621372e-5, 1.50186326432591e-5, 1.50231090621022e-5, 1.50200281449259e-5, 1.50187639684936e-5, 1.50209606579426e-5, 1.50194851288283e-5, 1.50196214332179e-5, 1.50211238443458e-5, 1.50184338587662e-5, 1.50208163007179e-5, 1.50203502932466e-5, 1.50187563853144e-5, 1.50207022560668e-5, 1.50203422524922e-5, 1.50189753258969e-5, 1.50203430049077e-5, 1.50205085588109e-5, 1.50192176723948e-5, 1.50199429509897e-5, 1.50205906713053e-5, 1.50195542167666e-5, 1.50196178417249e-5, 1.50204905973343e-5, 1.50199324158405e-5, 1.50194707548783e-5, 1.50202227300624e-5, 1.50202339818809e-5, 1.50195468042563e-5, 1.50198919003094e-5, 1.50203491912628e-5
flux1:, 0.633026755852843, 1.68612404732272e-5, 1.68607060903225e-5, 1.68603127748144e-5, 1.68611074440193e-5, 1.6861085465297e-5, 1.68602261982389e-5, 1.68607628666902e-5, 1.68613903450447e-5, 1.68603938545259e-5, 1.68603341114122e-5, 1.68615027943698e-5, 1.68607610923501e-5, 1.68599560653157e-5, 1.6861409594918e-5, 1.6861208758162e-5, 1.68596866255317e-5, 1.68612244377001e-5, 1.68616061945467e-5, 1.6859443803952e-5, 1.68612383236972e-5, 1.68617262848279e-5, 1.68590851394255e-5, 1.68621079555737e-5, 1.68603837970479e-5, 1.68602679849369e-5, 1.68619116659259e-5, 1.68594470168001e-5, 1.68608513279247e-5, 1.68643354930657e-5, 1.68593004932019e-5, 1.68574939620568e-5, 1.68593004932019e-5, 1.68643354930657e-5, 1.68608513279247e-5, 1.68594470168e-5, 1.68619116659259e-5, 1.68602679849369e-5, 1.68603837970479e-5, 1.68621079555737e-5, 1.68590851394256e-5, 1.68617262848278e-5, 1.68612383236972e-5, 1.68594438039519e-5, 1.68616061945467e-5, 1.68612244377002e-5, 1.68596866255317e-5, 1.6861208758162e-5, 1.6861409594918e-5, 1.68599560653158e-5, 1.68607610923502e-5, 1.68615027943698e-5, 1.68603341114121e-5, 1.68603938545259e-5, 1.68613903450448e-5, 1.68607628666902e-5, 1.68602261982388e-5, 1.68610854652971e-5, 1.68611074440192e-5, 1.68603127748145e-5, 1.68607060903225e-5, 1.68612404732273e-5
flux1:, 0.633289204756596, 1.89110433888582e-5, 1.8910424284357e-5, 1.89099746389969e-5, 1.89108891024274e-5, 1.89108576250135e-5, 1.8909877819722e-5, 1.89104960629342e-5, 1.89112024310671e-5, 1.89100695518473e-5, 1.8910011871001e-5, 1.89113269863303e-5, 1.89104835319743e-5, 1.89095895854996e-5, 1.89112206254178e-5, 1.89109823805317e-5, 1.89092919557287e-5, 1.89110154091371e-5, 1.89114195155014e-5, 1.89090233346593e-5, 1.8911038271059e-5, 1.8911543908254e-5, 1.89086237545033e-5, 1.89120170922359e-5, 1.89100369394615e-5, 1.89099512912707e-5, 1.89117835198517e-5, 1.89090165492629e-5, 1.89105741860414e-5, 1.89145152741131e-5, 1.89088553176416e-5, 1.89068086045511e-5, 1.89088553176416e-5, 1.8914515274113e-5, 1.89105741860414e-5, 1.89090165492629e-5, 1.89117835198517e-5, 1.89099512912708e-5, 1.89100369394615e-5, 1.89120170922359e-5, 1.89086237545033e-5, 1.89115439082539e-5, 1.8911038271059e-5, 1.89090233346593e-5, 1.89114195155014e-5, 1.89110154091371e-5, 1.89092919557286e-5, 1.89109823805317e-5, 1.89112206254178e-5, 1.89095895854996e-5, 1.89104835319743e-5, 1.89113269863304e-5, 1.8910011871001e-5, 1.89100695518474e-5, 1.89112024310672e-5, 1.89104960629342e-5, 1.8909877819722e-5, 1.89108576250136e-5, 1.89108891024274e-5, 1.89099746389968e-5, 1.8910424284357e-5, 1.89110433888582e-5
flux1:, 0.63355165366035, 2.11913166158004e-5, 2.11906046439484e-5, 2.11900892185428e-5, 2.11911370167741e-5, 2.11910979129211e-5, 2.1189982750775e-5, 2.11906893832314e-5, 2.11914856227717e-5, 2.11902026652918e-5, 2.11901445063751e-5, 2.1191621665197e-5, 2.11906684902545e-5, 2.11896753063421e-5, 2.11914996635847e-5, 2.11912221815829e-5, 2.11893486411326e-5, 2.11912731576918e-5, 2.11917002241273e-5, 2.11890522712201e-5, 2.11913088269178e-5, 2.11918265945893e-5, 2.11886063945475e-5, 2.11924116874582e-5, 2.11901365048872e-5, 2.11900927534023e-5, 2.11921362699766e-5, 2.11890283942273e-5, 2.11907535763225e-5, 2.11952119638907e-5, 2.11888533729319e-5, 2.11865330557701e-5, 2.1188853372932e-5, 2.11952119638906e-5, 2.11907535763225e-5, 2.11890283942272e-5, 2.11921362699766e-5, 2.11900927534024e-5, 2.11901365048872e-5, 2.11924116874582e-5, 2.11886063945476e-5, 2.11918265945893e-5, 2.11913088269178e-5, 2.11890522712201e-5, 2.11917002241273e-5, 2.11912731576918e-5, 2.11893486411326e-5, 2.11912221815829e-5, 2.11914996635847e-5, 2.11896753063421e-5, 2.11906684902545e-5, 2.1191621665197e-5, 2.11901445063751e-5, 2.11902026652918e-5, 2.11914856227718e-5, 2.11906893832314e-5, 2.1189982750775e-5, 2.11910979129211e-5, 2.11911370167741e-5, 2.11900892185429e-5, 2.11906046439484e-5, 2.11913166158004e-5
flux1:, 0.633814102564103, 2.37255818270177e-5, 2.37247682233457e-5, 2.37241761379086e-5, 2.37253721976509e-5, 2.3725327991566e-5, 2.37240609338081e-5, 2.37248630900256e-5, 2.37257616725159e-5, 2.37243137860164e-5, 2.37242518642622e-5, 2.37259082145227e-5, 2.37248370975374e-5, 2.37237331308719e-5, 2.37257676521468e-5, 2.37254493968337e-5, 2.37233768568093e-5, 2.3725518596249e-5, 2.37259692243705e-5, 2.37230507627472e-5, 2.37255716641983e-5, 2.37260946048248e-5, 2.37225525650489e-5, 2.37268153066119e-5, 2.37242008103337e-5, 2.37242129956693e-5, 2.3726493042442e-5, 2.37230011039983e-5, 2.37249091575567e-5, 2.37299525449836e-5, 2.37228136663999e-5, 2.37201820793767e-5, 2.37228136663999e-5, 2.37299525449836e-5, 2.37249091575567e-5, 2.37230011039983e-5, 2.3726493042442e-5, 2.37242129956693e-5, 2.37242008103338e-5, 2.37268153066118e-5, 2.37225525650489e-5, 2.37260946048248e-5, 2.37255716641982e-5, 2.37230507627472e-5, 2.37259692243705e-5, 2.3725518596249e-5, 2.37233768568093e-5, 2.37254493968337e-5, 2.37257676521468e-5, 2.37237331308718e-5, 2.37248370975374e-5, 2.37259082145226e-5, 2.37242518642622e-5, 2.37243137860164e-5, 2.37257616725159e-5, 2.37248630900256e-5, 2.37240609338081e-5, 2.37253279915661e-5, 2.37253721976509e-5, 2.37241761379086e-5, 2.37247682233457e-5, 2.37255818270177e-5
flux1:, 0.634076551467856, 2.65394723188936e-5, 2.65385475720671e-5, 2.65378664630962e-5, 2.65392272523364e-5, 2.65391810879785e-5, 2.65377437416987e-5, 2.65386489822275e-5, 2.65396639389754e-5, 2.65380349691377e-5, 2.65379652723446e-5, 2.65398196238424e-5, 2.65386219959159e-5, 2.65373944193686e-5, 2.65396571157794e-5, 2.65392967999598e-5, 2.65370082384263e-5, 2.6539384211928e-5, 2.65398589474527e-5, 2.65366504151631e-5, 2.65394600800315e-5, 2.65399796769006e-5, 2.65360931915568e-5, 2.65408632817171e-5, 2.65378594765156e-5, 2.65379441920667e-5, 2.65404886546423e-5, 2.65365645828886e-5, 2.65386720258457e-5, 2.6544376070643e-5, 2.6536366566287e-5, 2.65333814496168e-5, 2.6536366566287e-5, 2.6544376070643e-5, 2.65386720258458e-5, 2.65365645828886e-5, 2.65404886546423e-5, 2.65379441920667e-5, 2.65378594765155e-5, 2.65408632817171e-5, 2.65360931915568e-5, 2.65399796769006e-5, 2.65394600800314e-5, 2.6536650415163e-5, 2.65398589474527e-5, 2.6539384211928e-5, 2.65370082384263e-5, 2.65392967999598e-5, 2.65396571157794e-5, 2.65373944193686e-5, 2.65386219959159e-5, 2.65398196238424e-5, 2.65379652723445e-5, 2.65380349691376e-5, 2.65396639389754e-5, 2.65386489822274e-5, 2.65377437416986e-5, 2.65391810879786e-5, 2.65392272523364e-5, 2.65378664630963e-5, 2.65385475720671e-5, 2.65394723188936e-5
flux1:, 0.634339000371609, 2.96608896028148e-5, 2.96598433018702e-5, 2.965905931726e-5, 2.96606030005187e-5, 2.96605585603575e-5, 2.96589305693015e-5, 2.96599470234748e-5, 2.96610939715537e-5, 2.96592663036487e-5, 2.9659184160993e-5, 2.96612570980588e-5, 2.96599239026585e-5, 2.9658558589712e-5, 2.96610687882121e-5, 2.96606652777847e-5, 2.96581424590651e-5, 2.96607706947122e-5, 2.96612699482849e-5, 2.96577508552169e-5, 2.96608756120131e-5, 2.96613816384325e-5, 2.96571271879233e-5, 2.96624593138589e-5, 2.96590100336244e-5, 2.96591866656197e-5, 2.9662026193699e-5, 2.96576166879362e-5, 2.96599413230832e-5, 2.96663902767419e-5, 2.96574103785837e-5, 2.96540245381854e-5, 2.96574103785837e-5, 2.96663902767419e-5, 2.96599413230831e-5, 2.96576166879361e-5, 2.9662026193699e-5, 2.96591866656197e-5, 2.96590100336244e-5, 2.96624593138589e-5, 2.96571271879233e-5, 2.96613816384325e-5, 2.96608756120131e-5, 2.96577508552168e-5, 2.96612699482849e-5, 2.96607706947122e-5, 2.96581424590652e-5, 2.96606652777847e-5, 2.9661068788212e-5, 2.96585585897119e-5, 2.96599239026585e-5, 2.96612570980588e-5, 2.96591841609929e-5, 2.96592663036487e-5, 2.96610939715537e-5, 2.96599470234748e-5, 2.96589305693015e-5, 2.96605585603576e-5, 2.96606030005187e-5, 2.965905931726e-5, 2.96598433018702e-5, 2.96608896028148e-5
flux1:, 0.634601449275363, 3.31201680331652e-5, 3.31189886931196e-5, 3.31180865488038e-5, 3.31198331334264e-5, 3.31197944995694e-5, 3.3117953472731e-5, 3.311909002054e-5, 3.3120386131107e-5, 3.31183405227995e-5, 3.31182407371043e-5, 3.31205547094061e-5, 3.31190762092363e-5, 3.31175577659492e-5, 3.31203362884749e-5, 3.3119888441588e-5, 3.31171118475082e-5, 3.31200116176698e-5, 3.3120535543626e-5, 3.31166843311215e-5, 3.3120152703039e-5, 3.31206330671768e-5, 3.31159860615019e-5, 3.31219401182335e-5, 3.31179825767787e-5, 3.31182735304321e-5, 3.3121441632045e-5, 3.31164878772534e-5, 3.31190488930675e-5, 3.3126336232945e-5, 3.31162759651464e-5, 3.31124369499104e-5, 3.31162759651465e-5, 3.31263362329451e-5, 3.31190488930674e-5, 3.31164878772533e-5, 3.3121441632045e-5, 3.31182735304322e-5, 3.31179825767787e-5, 3.31219401182335e-5, 3.3115986061502e-5, 3.31206330671768e-5, 3.31201527030391e-5, 3.31166843311214e-5, 3.31205355436259e-5, 3.31200116176699e-5, 3.31171118475082e-5, 3.3119888441588e-5, 3.31203362884748e-5, 3.31175577659492e-5, 3.31190762092364e-5, 3.31205547094062e-5, 3.31182407371043e-5, 3.31183405227996e-5, 3.3120386131107e-5, 3.311909002054e-5, 3.31179534727309e-5, 3.31197944995693e-5, 3.31198331334264e-5, 3.31180865488039e-5, 3.31189886931196e-5, 3.31201680331653e-5
flux1:, 0.634863898179116, 3.69502475009765e-5, 3.69489223722063e-5, 3.69478854838941e-5, 3.6949856945918e-5, 3.69498283958261e-5, 3.69477498886338e-5, 3.69490163825213e-5, 3.69504802766034e-5, 3.69481956864611e-5, 3.69480727416677e-5, 3.69506521218105e-5, 3.69490176464624e-5, 3.69473295069532e-5, 3.69503988769375e-5, 3.69499053046751e-5, 3.69468540793467e-5, 3.69500462001512e-5, 3.69505945221155e-5, 3.6946388380426e-5, 3.69502314462311e-5, 3.69506720299764e-5, 3.69456065855756e-5, 3.69522481428756e-5, 3.69477125023789e-5, 3.69481434069337e-5, 3.69516765106217e-5, 3.69461139372423e-5, 3.69489320162111e-5, 3.69571610635242e-5, 3.69458994338666e-5, 3.69415492384534e-5, 3.69458994338667e-5, 3.69571610635242e-5, 3.69489320162111e-5, 3.69461139372423e-5, 3.69516765106217e-5, 3.69481434069337e-5, 3.69477125023789e-5, 3.69522481428756e-5, 3.69456065855756e-5, 3.69506720299764e-5, 3.69502314462311e-5, 3.6946388380426e-5, 3.69505945221154e-5, 3.69500462001512e-5, 3.69468540793467e-5, 3.69499053046752e-5, 3.69503988769374e-5, 3.69473295069532e-5, 3.69490176464623e-5, 3.69506521218106e-5, 3.69480727416677e-5, 3.6948195686461e-5, 3.69504802766034e-5, 3.69490163825212e-5, 3.69477498886337e-5, 3.69498283958261e-5, 3.69498569459179e-5, 3.69478854838941e-5, 3.69489223722063e-5, 3.69502475009765e-5
flux1:, 0.635126347082869, 4.11868541734441e-5, 4.11853690429157e-5, 4.11841797459888e-5, 4.11864001217543e-5, 4.11863858521161e-5, 4.11840434166168e-5, 4.11854509420276e-5, 4.11871024983205e-5, 4.11845559181593e-5, 4.11844042733725e-5, 4.11872753682268e-5, 4.11854729974237e-5, 4.11835975979309e-5, 4.11869822724281e-5, 4.11864410071789e-5, 4.11830929233313e-5, 4.118660013604e-5, 4.11871719071336e-5, 4.11825865468622e-5, 4.11868383923018e-5, 4.11872228816392e-5, 4.11817115203381e-5, 4.1189112343118e-5, 4.11839213072977e-5, 4.11845211917375e-5, 4.11884586712626e-5, 4.11822167707235e-5, 4.11853142045557e-5, 4.11945987193127e-5, 4.11820028826162e-5, 4.11770776839683e-5, 4.11820028826163e-5, 4.11945987193127e-5, 4.11853142045557e-5, 4.11822167707234e-5, 4.11884586712625e-5, 4.11845211917376e-5, 4.11839213072976e-5, 4.11891123431181e-5, 4.1181711520338e-5, 4.11872228816392e-5, 4.11868383923017e-5, 4.11825865468621e-5, 4.11871719071334e-5, 4.11866001360401e-5, 4.11830929233312e-5, 4.11864410071789e-5, 4.1186982272428e-5, 4.11835975979307e-5, 4.11854729974238e-5, 4.11872753682269e-5, 4.11844042733724e-5, 4.11845559181593e-5, 4.11871024983205e-5, 4.11854509420276e-5, 4.11840434166167e-5, 4.11863858521162e-5, 4.11864001217543e-5, 4.11841797459888e-5, 4.11853690429157e-5, 4.11868541734442e-5
flux1:, 0.635388795986622, 4.58686892049847e-5, 4.58670282003056e-5, 4.58656680699702e-5, 4.58681634974122e-5, 4.58681672716491e-5, 4.58655325933092e-5, 4.5867093764521e-5, 4.58689538236805e-5, 4.58661201250113e-5, 4.58659346055827e-5, 4.58691256067399e-5, 4.58671417855177e-5, 4.58650608327963e-5, 4.58687874567663e-5, 4.58681955145597e-5, 4.58645269708693e-5, 4.58683744141755e-5, 4.58689676987207e-5, 4.58639770734827e-5, 4.58686753469172e-5, 4.58689850502984e-5, 4.5862998309259e-5, 4.58712369392429e-5, 4.58653053779123e-5, 4.58661068088546e-5, 4.58704909653822e-5, 4.58634931732114e-5, 4.58668939839692e-5, 4.58773587277855e-5, 4.58632831240672e-5, 4.58577130597287e-5, 4.58632831240673e-5, 4.58773587277855e-5, 4.58668939839692e-5, 4.58634931732114e-5, 4.58704909653822e-5, 4.58661068088546e-5, 4.58653053779123e-5, 4.5871236939243e-5, 4.5862998309259e-5, 4.58689850502983e-5, 4.58686753469172e-5, 4.58639770734827e-5, 4.58689676987207e-5, 4.58683744141756e-5, 4.58645269708693e-5, 4.58681955145598e-5, 4.58687874567663e-5, 4.58650608327963e-5, 4.58671417855177e-5, 4.58691256067399e-5, 4.58659346055826e-5, 4.58661201250113e-5, 4.58689538236806e-5, 4.58670937645209e-5, 4.58655325933091e-5, 4.58681672716492e-5, 4.58681634974122e-5, 4.58656680699702e-5, 4.58670282003057e-5, 4.58686892049847e-5
flux1:, 0.635651244890376, 5.1037625285228e-5, 5.10357706954145e-5, 5.10342209774985e-5, 5.10370196691149e-5, 5.10370443864724e-5, 5.10340875258626e-5, 5.10358168110367e-5, 5.10379067615244e-5, 5.10347585684817e-5, 5.10345348630857e-5, 5.10380757206043e-5, 5.10358948047079e-5, 5.10335896547372e-5, 5.10376873321738e-5, 5.10370401559747e-5, 5.10330262161724e-5, 5.10372419971786e-5, 5.10378534602298e-5, 5.10324294391707e-5, 5.10376160248986e-5, 5.10378296750073e-5, 5.10313356173624e-5, 5.1040498024323e-5, 5.10337326351247e-5, 5.10347718084711e-5, 5.10396478057933e-5, 5.10318114638445e-5, 5.10355415296246e-5, 5.10473227879346e-5, 5.10316082579872e-5, 5.1025317253907e-5, 5.10316082579872e-5, 5.10473227879346e-5, 5.10355415296246e-5, 5.10318114638445e-5, 5.10396478057933e-5, 5.10347718084713e-5, 5.10337326351246e-5, 5.10404980243229e-5, 5.10313356173623e-5, 5.10378296750073e-5, 5.10376160248987e-5, 5.10324294391707e-5, 5.10378534602298e-5, 5.10372419971787e-5, 5.10330262161723e-5, 5.10370401559748e-5, 5.10376873321738e-5, 5.10335896547372e-5, 5.10358948047079e-5, 5.10380757206043e-5, 5.10345348630858e-5, 5.10347585684817e-5, 5.10379067615244e-5, 5.10358168110366e-5, 5.10340875258625e-5, 5.10370443864725e-5, 5.10370196691148e-5, 5.10342209774985e-5, 5.10357706954145e-5, 5.1037625285228e-5
flux1:, 0.635913693794129, 5.67389108232127e-5, 5.67368429529044e-5, 5.67350851131932e-5, 5.67382172411984e-5, 5.6738264428386e-5, 5.67349541859997e-5, 5.67368682526056e-5, 5.67392094844674e-5, 5.67357170875506e-5, 5.67354523580713e-5, 5.67393745608875e-5, 5.67369782930239e-5, 5.673443045559e-5, 5.67389310302178e-5, 5.67382218024934e-5, 5.67338362881842e-5, 5.67384521580135e-5, 5.67390765488979e-5, 5.67331885394252e-5, 5.67389103613905e-5, 5.67390038945645e-5, 5.67319675117465e-5, 5.67421478228265e-5, 5.67344468346714e-5, 5.67357636130593e-5, 5.67411793622633e-5, 5.67324157707744e-5, 5.67365029541527e-5, 5.67497490103824e-5, 5.67322218911926e-5, 5.67251275458489e-5, 5.67322218911927e-5, 5.67497490103825e-5, 5.67365029541528e-5, 5.67324157707743e-5, 5.67411793622634e-5, 5.67357636130594e-5, 5.67344468346713e-5, 5.67421478228266e-5, 5.67319675117465e-5, 5.67390038945645e-5, 5.67389103613904e-5, 5.67331885394252e-5, 5.67390765488979e-5, 5.67384521580136e-5, 5.67338362881841e-5, 5.67382218024935e-5, 5.67389310302177e-5, 5.67344304555901e-5, 5.6736978293024e-5, 5.67393745608876e-5, 5.67354523580712e-5, 5.67357170875507e-5, 5.67392094844676e-5, 5.67368682526056e-5, 5.67349541859996e-5, 5.67382644283861e-5, 5.67382172411984e-5, 5.67350851131931e-5, 5.67368429529044e-5, 5.67389108232127e-5
flux1:, 0.636176142697882, 6.30213814949293e-5, 6.3019078571296e-5, 6.30170949679855e-5, 6.3020592441355e-5, 6.30206616711727e-5, 6.30169660927632e-5, 6.30190841616815e-5, 6.30216973767865e-5, 6.30178287033935e-5, 6.30175223116385e-5, 6.30218585578208e-5, 6.30192254781082e-5, 6.30164172617147e-5, 6.30213555979871e-5, 6.30205744128968e-5, 6.30157900628739e-5, 6.30208422005341e-5, 6.30214717169894e-5, 6.30150862400656e-5, 6.30213962072067e-5, 6.30213425136668e-5, 6.30137250123818e-5, 6.30250263279787e-5, 6.30162792489862e-5, 6.3017917138013e-5, 6.30239231291121e-5, 6.30141376979245e-5, 6.30186119749676e-5, 6.30334835308322e-5, 6.30139547327675e-5, 6.30059682631855e-5, 6.30139547327675e-5, 6.30334835308323e-5, 6.30186119749677e-5, 6.30141376979244e-5, 6.30239231291119e-5, 6.3017917138013e-5, 6.30162792489862e-5, 6.30250263279787e-5, 6.30137250123818e-5, 6.30213425136668e-5, 6.30213962072067e-5, 6.30150862400656e-5, 6.30214717169895e-5, 6.30208422005342e-5, 6.30157900628738e-5, 6.30205744128969e-5, 6.30213555979869e-5, 6.30164172617146e-5, 6.30192254781082e-5, 6.30218585578208e-5, 6.30175223116385e-5, 6.30178287033935e-5, 6.30216973767866e-5, 6.30190841616815e-5, 6.30169660927633e-5, 6.30206616711729e-5, 6.3020592441355e-5, 6.30170949679856e-5, 6.30190785712959e-5, 6.30213814949294e-5
flux1:, 0.636438591601635, 6.99376788030474e-5, 6.99351169566417e-5, 6.99328916364177e-5, 6.99367877495236e-5, 6.99368759947579e-5, 6.99327630327625e-5, 6.99351072265923e-5, 6.99380115968812e-5, 6.99337322557987e-5, 6.99333866076527e-5, 6.99381703481752e-5, 6.99352751451326e-5, 6.99321904547542e-5, 6.99376047079839e-5, 6.99367375963125e-5, 6.99315263056023e-5, 6.99370562108388e-5, 6.99376797313407e-5, 6.99307599539422e-5, 6.99377180563027e-5, 6.99374866932949e-5, 6.99292446627022e-5, 6.99417799669971e-5, 6.99318673775211e-5, 6.99338734351917e-5, 6.99405225145754e-5, 6.99296150208335e-5, 6.99345086080738e-5, 6.99511791463876e-5, 6.99294432133076e-5, 6.99204694667768e-5, 6.99294432133076e-5, 6.99511791463876e-5, 6.99345086080738e-5, 6.99296150208334e-5, 6.99405225145755e-5, 6.99338734351917e-5, 6.9931867377521e-5, 6.9941779966997e-5, 6.99292446627022e-5, 6.9937486693295e-5, 6.99377180563027e-5, 6.99307599539422e-5, 6.99376797313408e-5, 6.99370562108389e-5, 6.99315263056023e-5, 6.99367375963125e-5, 6.99376047079838e-5, 6.9932190454754e-5, 6.99352751451327e-5, 6.99381703481752e-5, 6.99333866076527e-5, 6.99337322557987e-5, 6.99380115968814e-5, 6.99351072265923e-5, 6.99327630327624e-5, 6.9936875994758e-5, 6.99367877495236e-5, 6.99328916364178e-5, 6.99351169566417e-5, 6.99376788030472e-5
flux1:, 0.636701040505389, 7.75444752134381e-5, 7.75416285554853e-5, 7.75391481689502e-5, 7.75434771025442e-5, 7.75435780374676e-5, 7.75390163811969e-5, 7.75416120497942e-5, 7.75448242190104e-5, 7.75400976365679e-5, 7.75397191401759e-5, 7.75449839812863e-5, 7.75417967928798e-5, 7.75384220902495e-5, 7.75443539530028e-5, 7.75433817565008e-5, 7.75377149082952e-5, 7.75437704007778e-5, 7.7544372574393e-5, 7.75368778061737e-5, 7.75445523679763e-5, 7.75441092270433e-5, 7.75351936849829e-5, 7.75490868583508e-5, 7.75378802470075e-5, 7.75403049229146e-5, 7.75476520170569e-5, 7.75355169740083e-5, 7.7540864450443e-5, 7.75595205396696e-5, 7.75353546920811e-5, 7.75252922250908e-5, 7.75353546920812e-5, 7.75595205396696e-5, 7.75408644504432e-5, 7.75355169740082e-5, 7.75476520170568e-5, 7.75403049229146e-5, 7.75378802470075e-5, 7.75490868583507e-5, 7.75351936849829e-5, 7.75441092270435e-5, 7.75445523679762e-5, 7.75368778061738e-5, 7.7544372574393e-5, 7.75437704007779e-5, 7.75377149082951e-5, 7.75433817565008e-5, 7.75443539530027e-5, 7.75384220902494e-5, 7.75417967928799e-5, 7.75449839812863e-5, 7.75397191401758e-5, 7.75400976365678e-5, 7.75448242190105e-5, 7.75416120497943e-5, 7.75390163811968e-5, 7.75435780374677e-5, 7.75434771025443e-5, 7.75391481689502e-5, 7.75416285554853e-5, 7.75444752134382e-5
flux1:, 0.636963489409142, 8.59027053421572e-5, 8.58995461610269e-5, 8.58968009878485e-5, 8.59015971453721e-5, 8.59017004112508e-5, 8.58966604945117e-5, 8.58995364987317e-5, 8.59030694279006e-5, 8.58978570932331e-5, 8.58974572233461e-5, 8.59032361749238e-5, 8.58997218524181e-5, 8.58960472847556e-5, 8.59025421952895e-5, 8.59014392913916e-5, 8.58952881943055e-5, 8.59019245126358e-5, 8.59024846982767e-5, 8.58943698620289e-5, 8.59028389541766e-5, 8.59021458731026e-5, 8.58925011942011e-5, 8.59078881334171e-5, 8.58952497708981e-5, 8.58981466743532e-5, 8.59062484619938e-5, 8.58927756001151e-5, 8.58986140210015e-5, 8.59194555642735e-5, 8.58926187242867e-5, 8.58813599473933e-5, 8.58926187242868e-5, 8.59194555642736e-5, 8.58986140210014e-5, 8.58927756001149e-5, 8.59062484619938e-5, 8.58981466743534e-5, 8.58952497708981e-5, 8.59078881334171e-5, 8.58925011942011e-5, 8.59021458731025e-5, 8.59028389541765e-5, 8.58943698620289e-5, 8.59024846982767e-5, 8.59019245126359e-5, 8.58952881943054e-5, 8.59014392913916e-5, 8.59025421952894e-5, 8.58960472847555e-5, 8.58997218524182e-5, 8.59032361749239e-5, 8.5897457223346e-5, 8.58978570932332e-5, 8.59030694279007e-5, 8.58995364987317e-5, 8.58966604945117e-5, 8.5901700411251e-5, 8.59015971453721e-5, 8.58968009878486e-5, 8.58995461610267e-5, 8.59027053421572e-5
flux1:, 0.637225938312895, 9.5077802570534e-5, 9.50743016691598e-5, 9.5071286737609e-5, 9.50765839033374e-5, 9.50766743582338e-5, 9.50711295478726e-5, 9.50743184811269e-5, 9.50781801436508e-5, 9.50724419792787e-5, 9.50720384350325e-5, 9.50783629957646e-5, 9.5074480346266e-5, 9.50705010446172e-5, 9.5077608342272e-5, 9.50763412251736e-5, 9.50696776668013e-5, 9.50769586565895e-5, 9.50774497069593e-5, 9.50686647950237e-5, 9.50780178049353e-5, 9.50770321145549e-5, 9.50665948476801e-5, 9.5083624697944e-5, 9.50694075398544e-5, 9.5072833139562e-5, 9.508174767652e-5, 9.50668225340902e-5, 9.50731915331227e-5, 9.50964319686114e-5, 9.50666637637933e-5, 9.50540951477842e-5, 9.50666637637933e-5, 9.50964319686114e-5, 9.50731915331226e-5, 9.506682253409e-5, 9.508174767652e-5, 9.50728331395623e-5, 9.5069407539854e-5, 9.5083624697944e-5, 9.50665948476801e-5, 9.50770321145549e-5, 9.50780178049353e-5, 9.50686647950237e-5, 9.50774497069592e-5, 9.50769586565895e-5, 9.50696776668013e-5, 9.50763412251737e-5, 9.50776083422717e-5, 9.50705010446171e-5, 9.5074480346266e-5, 9.50783629957648e-5, 9.50720384350323e-5, 9.50724419792787e-5, 9.50781801436509e-5, 9.50743184811267e-5, 9.50711295478727e-5, 9.50766743582339e-5, 9.50765839033374e-5, 9.50712867376091e-5, 9.50743016691597e-5, 9.50778025705341e-5
flux1:, 0.637488387216649, 1.05139940362558e-4, 1.0513606755615e-4, 1.05132783835825e-4, 1.05138614146318e-4, 1.05138671122857e-4, 1.05132599085433e-4, 1.05136137412211e-4, 1.0514032935073e-4, 1.05134024222293e-4, 1.05133642160685e-4, 1.05140541235427e-4, 1.05136242261835e-4, 1.051319598045e-4, 1.05139732816732e-4, 1.05138258546471e-4, 1.05131055471886e-4, 1.05139054847645e-4, 1.05139441737463e-4, 1.05129931268727e-4, 1.05140270620029e-4, 1.05138944616134e-4, 1.05127642203935e-4, 1.0514647870424e-4, 1.05130526310316e-4, 1.0513453957223e-4, 1.05144325875081e-4, 1.05127830490509e-4, 1.05134772366911e-4, 1.05160638831185e-4, 1.05127658572417e-4, 1.05113660907312e-4, 1.05127658572417e-4, 1.05160638831185e-4, 1.05134772366911e-4, 1.05127830490508e-4, 1.05144325875081e-4, 1.05134539572231e-4, 1.05130526310316e-4, 1.0514647870424e-4, 1.05127642203935e-4, 1.05138944616134e-4, 1.05140270620029e-4, 1.05129931268726e-4, 1.05139441737463e-4, 1.05139054847645e-4, 1.05131055471886e-4, 1.05138258546471e-4, 1.05139732816732e-4, 1.051319598045e-4, 1.05136242261835e-4, 1.05140541235427e-4, 1.05133642160685e-4, 1.05134024222293e-4, 1.0514032935073e-4, 1.05136137412211e-4, 1.05132599085432e-4, 1.05138671122858e-4, 1.05138614146318e-4, 1.05132783835825e-4, 1.05136067556149e-4, 1.05139940362558e-4
flux1:, 0.637750836120402, 1.16164277450651e-4, 1.16160002240037e-4, 1.16156457880923e-4, 1.16162850607596e-4, 1.16162847205041e-4, 1.16156231441505e-4, 1.16160159532662e-4, 1.16164675296609e-4, 1.16157761671988e-4, 1.16157434994339e-4, 1.16164933644708e-4, 1.16160162804167e-4, 1.16155586834134e-4, 1.16164082880446e-4, 1.16162347417776e-4, 1.16154579738378e-4, 1.16163382399358e-4, 1.16163620702674e-4, 1.16153323197045e-4, 1.16164766205499e-4, 1.16163046536606e-4, 1.16150795955669e-4, 1.16171618895919e-4, 1.16153765348835e-4, 1.16158427323538e-4, 1.16169144920473e-4, 1.16150958613261e-4, 1.16158518400419e-4, 1.16187251871722e-4, 1.16150757497921e-4, 1.16135206192025e-4, 1.16150757497921e-4, 1.16187251871722e-4, 1.16158518400419e-4, 1.16150958613261e-4, 1.16169144920473e-4, 1.16158427323538e-4, 1.16153765348835e-4, 1.16171618895919e-4, 1.16150795955669e-4, 1.16163046536606e-4, 1.16164766205499e-4, 1.16153323197045e-4, 1.16163620702674e-4, 1.16163382399359e-4, 1.16154579738377e-4, 1.16162347417776e-4, 1.16164082880446e-4, 1.16155586834134e-4, 1.16160162804167e-4, 1.16164933644708e-4, 1.16157434994338e-4, 1.16157761671988e-4, 1.16164675296609e-4, 1.16160159532662e-4, 1.16156231441505e-4, 1.16162847205041e-4, 1.16162850607596e-4, 1.16156457880923e-4, 1.16160002240037e-4, 1.16164277450651e-4
flux1:, 0.638013285024155, 1.28231205941594e-4, 1.28226498371807e-4, 1.28222709957616e-4, 1.28229690106014e-4, 1.28229592544588e-4, 1.28222424074698e-4, 1.28226786121277e-4, 1.28231609611112e-4, 1.28224046374249e-4, 1.28223819038212e-4, 1.28231937074269e-4, 1.28226630577858e-4, 1.28221780555846e-4, 1.28231060855348e-4, 1.28228997306716e-4, 1.28220642840608e-4, 1.28230346216113e-4, 1.28230380443608e-4, 1.2821922793274e-4, 1.28231908777991e-4, 1.28229735740819e-4, 1.28216442087166e-4, 1.28239448871666e-4, 1.28219518674337e-4, 1.2822489205058e-4, 1.28236600509875e-4, 1.28216600731107e-4, 1.28224826243623e-4, 1.2825668168779e-4, 1.28216348667793e-4, 1.28199114069376e-4, 1.28216348667793e-4, 1.2825668168779e-4, 1.28224826243623e-4, 1.28216600731107e-4, 1.28236600509875e-4, 1.2822489205058e-4, 1.28219518674337e-4, 1.28239448871666e-4, 1.28216442087167e-4, 1.28229735740819e-4, 1.28231908777991e-4, 1.2821922793274e-4, 1.28230380443608e-4, 1.28230346216113e-4, 1.28220642840608e-4, 1.28228997306716e-4, 1.28231060855348e-4, 1.28221780555846e-4, 1.28226630577858e-4, 1.2823193707427e-4, 1.28223819038212e-4, 1.28224046374249e-4, 1.28231609611112e-4, 1.28226786121277e-4, 1.28222424074698e-4, 1.28229592544588e-4, 1.28229690106013e-4, 1.28222709957616e-4, 1.28226498371807e-4, 1.28231205941594e-4
flux1:, 0.638275733927908, 1.41426601274673e-4, 1.41421432980919e-4, 1.41417426760444e-4, 1.41425013500757e-4, 1.41424780566444e-4, 1.41417059735846e-4, 1.41421903526661e-4, 1.41427007277762e-4, 1.41418754696218e-4, 1.41418682021783e-4, 1.41427432450434e-4, 1.41421517627638e-4, 1.41416424694462e-4, 1.4142655416632e-4, 1.41424080969863e-4, 1.41415121509741e-4, 1.41425836905135e-4, 1.41425598719186e-4, 1.41413516313625e-4, 1.4142758809901e-4, 1.41424894835259e-4, 1.41410449886364e-4, 1.41435857193891e-4, 1.41413665119899e-4, 1.41419813766793e-4, 1.41432572215257e-4, 1.41410635442046e-4, 1.41419577298596e-4, 1.41454823846372e-4, 1.41410304025574e-4, 1.4139125174477e-4, 1.41410304025574e-4, 1.41454823846372e-4, 1.41419577298596e-4, 1.41410635442046e-4, 1.41432572215257e-4, 1.41419813766793e-4, 1.41413665119899e-4, 1.41435857193891e-4, 1.41410449886364e-4, 1.41424894835259e-4, 1.4142758809901e-4, 1.41413516313625e-4, 1.41425598719186e-4, 1.41425836905135e-4, 1.4141512150974e-4, 1.41424080969863e-4, 1.41426554166319e-4, 1.41416424694462e-4, 1.41421517627637e-4, 1.41427432450434e-4, 1.41418682021783e-4, 1.41418754696218e-4, 1.41427007277763e-4, 1.41421903526661e-4, 1.41417059735846e-4, 1.41424780566444e-4, 1.41425013500757e-4, 1.41417426760444e-4, 1.41421432980919e-4, 1.41426601274673e-4
flux1:, 0.638538182831662, 1.55842072839732e-4, 1.55836418273787e-4, 1.55832231330941e-4, 1.55840436284347e-4, 1.5584001889108e-4, 1.55831757264944e-4, 1.55837133818144e-4, 1.55842477264017e-4, 1.55833498101741e-4, 1.55833648036355e-4, 1.55843035390778e-4, 1.55836430141905e-4, 1.55831139055667e-4, 1.55842186005334e-4, 1.5583920509532e-4, 1.5582962759371e-4, 1.55841481504481e-4, 1.55840887837296e-4, 1.55827793370967e-4, 1.55843430235961e-4, 1.55840141826349e-4, 1.55824422617341e-4, 1.55852468143028e-4, 1.55827819010652e-4, 1.55834807537194e-4, 1.55848674182741e-4, 1.55824676824417e-4, 1.55834388444434e-4, 1.55873309635235e-4, 1.5582423001165e-4, 1.55803221215088e-4, 1.5582423001165e-4, 1.55873309635235e-4, 1.55834388444434e-4, 1.55824676824417e-4, 1.55848674182741e-4, 1.55834807537194e-4, 1.55827819010652e-4, 1.55852468143028e-4, 1.55824422617341e-4, 1.55840141826349e-4, 1.5584343023596e-4, 1.55827793370967e-4, 1.55840887837296e-4, 1.55841481504481e-4, 1.5582962759371e-4, 1.5583920509532e-4, 1.55842186005334e-4, 1.55831139055667e-4, 1.55836430141905e-4, 1.55843035390778e-4, 1.55833648036355e-4, 1.55833498101741e-4, 1.55842477264017e-4, 1.55837133818144e-4, 1.55831757264944e-4, 1.5584001889108e-4, 1.55840436284347e-4, 1.55832231330941e-4, 1.55836418273787e-4, 1.55842072839732e-4
flux1:, 0.638800631735415, 1.71575213933657e-4, 1.71569051753075e-4, 1.71564733075035e-4, 1.71573558491097e-4, 1.71572899384128e-4, 1.71564121682242e-4, 1.7157008472776e-4, 1.7157561248809e-4, 1.71565873246152e-4, 1.71566327551948e-4, 1.71576346135571e-4, 1.71568958493722e-4, 1.71563529599063e-4, 1.71575565287964e-4, 1.71571960281177e-4, 1.71561758135859e-4, 1.71574893493908e-4, 1.71573844602069e-4, 1.71559648374953e-4, 1.71577047617052e-4, 1.71573080071719e-4, 1.71555947529775e-4, 1.71586891788491e-4, 1.71559580125052e-4, 1.71567473492169e-4, 1.71582505166087e-4, 1.71556324443082e-4, 1.7156686201624e-4, 1.71609756149566e-4, 1.71555717561065e-4, 1.71532609206634e-4, 1.71555717561066e-4, 1.71609756149566e-4, 1.7156686201624e-4, 1.71556324443082e-4, 1.71582505166086e-4, 1.71567473492169e-4, 1.71559580125052e-4, 1.71586891788491e-4, 1.71555947529775e-4, 1.71573080071719e-4, 1.71577047617052e-4, 1.71559648374952e-4, 1.71573844602069e-4, 1.71574893493908e-4, 1.71561758135859e-4, 1.71571960281177e-4, 1.71575565287964e-4, 1.71563529599063e-4, 1.71568958493723e-4, 1.7157634613557e-4, 1.71566327551948e-4, 1.71565873246152e-4, 1.71575612488091e-4, 1.7157008472776e-4, 1.71564121682242e-4, 1.71572899384128e-4, 1.71573558491097e-4, 1.71564733075035e-4, 1.71569051753075e-4, 1.71575213933657e-4
flux1:, 0.639063080639168, 1.88729849601074e-4, 1.887231641918e-4, 1.88718775595336e-4, 1.88728212466716e-4, 1.88727246085845e-4, 1.88717992105696e-4, 1.88724597423652e-4, 1.88730237667511e-4, 1.88719709925842e-4, 1.88720565251247e-4, 1.88731197339321e-4, 1.88722925160485e-4, 1.88717436339208e-4, 1.88730534441462e-4, 1.88726168894375e-4, 1.88715343309142e-4, 1.88729920623263e-4, 1.88728298120228e-4, 1.88712902759177e-4, 1.88732286914403e-4, 1.88727546062584e-4, 1.88708843749333e-4, 1.88742971914397e-4, 1.88712781474367e-4, 1.88721644701147e-4, 1.88737896436669e-4, 1.88709411186492e-4, 1.88720833615071e-4, 1.88768014256722e-4, 1.88708589958271e-4, 1.88683234932561e-4, 1.88708589958271e-4, 1.88768014256722e-4, 1.88720833615071e-4, 1.88709411186492e-4, 1.88737896436669e-4, 1.88721644701148e-4, 1.88712781474367e-4, 1.88742971914397e-4, 1.88708843749332e-4, 1.88727546062584e-4, 1.88732286914403e-4, 1.88712902759177e-4, 1.88728298120228e-4, 1.88729920623263e-4, 1.88715343309142e-4, 1.88726168894375e-4, 1.88730534441461e-4, 1.88717436339208e-4, 1.88722925160485e-4, 1.88731197339321e-4, 1.88720565251248e-4, 1.88719709925842e-4, 1.88730237667512e-4, 1.88724597423652e-4, 1.88717992105696e-4, 1.88727246085845e-4, 1.88728212466716e-4, 1.88718775595336e-4, 1.887231641918e-4, 1.88729849601074e-4
flux1:, 0.639325529542921, 2.0741628076883e-4, 2.07409063859195e-4, 2.07404680738319e-4, 2.0741470690975e-4, 2.07413359423981e-4, 2.07403685890972e-4, 2.07410990520803e-4, 2.07416653458495e-4, 2.07405315281328e-4, 2.07406684080279e-4, 2.07417898131557e-4, 2.07408628926883e-4, 2.07403177472029e-4, 2.07417413428744e-4, 2.0741212921859e-4, 2.07400690606311e-4, 2.07416888957743e-4, 2.07414553874086e-4, 2.0739785432972e-4, 2.07419473153822e-4, 2.07413853440156e-4, 2.07393406457123e-4, 2.07431030202011e-4, 2.07397733299864e-4, 2.07407631311978e-4, 2.07425155976245e-4, 2.07394247334726e-4, 2.07406616150321e-4, 2.07458412845923e-4, 2.07393146952933e-4, 2.0736539406935e-4, 2.07393146952933e-4, 2.07458412845923e-4, 2.07406616150321e-4, 2.07394247334725e-4, 2.07425155976245e-4, 2.07407631311979e-4, 2.07397733299864e-4, 2.07431030202011e-4, 2.07393406457123e-4, 2.07413853440156e-4, 2.07419473153822e-4, 2.0739785432972e-4, 2.07414553874086e-4, 2.07416888957744e-4, 2.07400690606311e-4, 2.0741212921859e-4, 2.07417413428744e-4, 2.07403177472029e-4, 2.07408628926883e-4, 2.07417898131557e-4, 2.07406684080279e-4, 2.07405315281328e-4, 2.07416653458495e-4, 2.07410990520802e-4, 2.07403685890972e-4, 2.07413359423981e-4, 2.0741470690975e-4, 2.07404680738319e-4, 2.07409063859195e-4, 2.0741628076883e-4
flux1:, 0.639587978446675, 2.27751522945162e-4, 2.27743775256426e-4, 2.27739487120057e-4, 2.2775006545845e-4, 2.27748254974484e-4, 2.27738237252726e-4, 2.2774629859861e-4, 2.27751875156875e-4, 2.2773971251394e-4, 2.27741723778842e-4, 2.27753472718692e-4, 2.27743083637051e-4, 2.27737787986381e-4, 2.27753238275922e-4, 2.27746854161623e-4, 2.27734823548204e-4, 2.27752841402425e-4, 2.27749632331304e-4, 2.27731516025996e-4, 2.27755648312172e-4, 2.27749031512069e-4, 2.27726645628214e-4, 2.27768104932777e-4, 2.27731461550063e-4, 2.27742459224169e-4, 2.27761307220576e-4, 2.27727859121178e-4, 2.27741238378716e-4, 2.27797997631634e-4, 2.277264034031e-4, 2.27696097214874e-4, 2.277264034031e-4, 2.27797997631634e-4, 2.27741238378716e-4, 2.27727859121178e-4, 2.27761307220576e-4, 2.2774245922417e-4, 2.27731461550063e-4, 2.27768104932777e-4, 2.27726645628214e-4, 2.27749031512069e-4, 2.27755648312171e-4, 2.27731516025996e-4, 2.27749632331304e-4, 2.27752841402425e-4, 2.27734823548205e-4, 2.27746854161623e-4, 2.27753238275922e-4, 2.27737787986381e-4, 2.27743083637051e-4, 2.27753472718692e-4, 2.27741723778842e-4, 2.2773971251394e-4, 2.27751875156875e-4, 2.2774629859861e-4, 2.27738237252726e-4, 2.27748254974484e-4, 2.27750065458449e-4, 2.27739487120057e-4, 2.27743775256426e-4, 2.27751522945162e-4
flux1:, 0.639850427350428, 2.49859537614773e-4, 2.49851270480945e-4, 2.49847181257536e-4, 2.49858257958486e-4, 2.49855894894492e-4, 2.49845628487993e-4, 2.49854503357776e-4, 2.4985986409202e-4, 2.49846872237144e-4, 2.49849672016593e-4, 2.4986189166075e-4, 2.49850249622153e-4, 2.49845250882523e-4, 2.49861992233621e-4, 2.49854302653687e-4, 2.4984171303327e-4, 2.49861768831071e-4, 2.49857500223433e-4, 2.49837847361241e-4, 2.49864802525153e-4, 2.49857056397153e-4, 2.49832517460316e-4, 2.49878182337074e-4, 2.49837938962853e-4, 2.49850101425858e-4, 2.49870320482919e-4, 2.49834219912545e-4, 2.49848676066305e-4, 2.49910762640384e-4, 2.49832320573532e-4, 2.49799300952843e-4, 2.49832320573532e-4, 2.49910762640384e-4, 2.49848676066306e-4, 2.49834219912545e-4, 2.49870320482919e-4, 2.49850101425858e-4, 2.49837938962853e-4, 2.49878182337074e-4, 2.49832517460316e-4, 2.49857056397153e-4, 2.49864802525153e-4, 2.49837847361241e-4, 2.49857500223433e-4, 2.49861768831072e-4, 2.4984171303327e-4, 2.49854302653687e-4, 2.49861992233621e-4, 2.49845250882522e-4, 2.49850249622153e-4, 2.4986189166075e-4, 2.49849672016593e-4, 2.49846872237144e-4, 2.4985986409202e-4, 2.49854503357776e-4, 2.49845628487992e-4, 2.49855894894492e-4, 2.49858257958487e-4, 2.49847181257536e-4, 2.49851270480945e-4, 2.49859537614773e-4
flux1:, 0.640112876254181, 2.7387145432017e-4, 2.73862691198667e-4, 2.73858919295538e-4, 2.73870422407761e-4, 2.73867410011387e-4, 2.73857011784492e-4, 2.73866755411315e-4, 2.73871749704798e-4, 2.73857934443921e-4, 2.73861686123262e-4, 2.7387429381759e-4, 2.73861255789374e-4, 2.73856718980974e-4, 2.7387482756444e-4, 2.73865601727953e-4, 2.73852499312047e-4, 2.73874831806443e-4, 2.73869292486135e-4, 2.73847976530473e-4, 2.73878095889926e-4, 2.73869072788719e-4, 2.73842146483858e-4, 2.73892418574476e-4, 2.73848306739312e-4, 2.73861699985232e-4, 2.73883335046524e-4, 2.73844471993337e-4, 2.73860073761449e-4, 2.73927872370948e-4, 2.73842028077818e-4, 2.73806129510462e-4, 2.73842028077818e-4, 2.73927872370948e-4, 2.73860073761449e-4, 2.73844471993337e-4, 2.73883335046524e-4, 2.73861699985232e-4, 2.73848306739312e-4, 2.73892418574476e-4, 2.73842146483858e-4, 2.73869072788719e-4, 2.73878095889925e-4, 2.73847976530474e-4, 2.73869292486135e-4, 2.73874831806444e-4, 2.73852499312047e-4, 2.73865601727953e-4, 2.73874827564439e-4, 2.73856718980973e-4, 2.73861255789374e-4, 2.73874293817591e-4, 2.73861686123262e-4, 2.73857934443921e-4, 2.73871749704799e-4, 2.73866755411315e-4, 2.73857011784492e-4, 2.73867410011387e-4, 2.73870422407761e-4, 2.73858919295538e-4, 2.73862691198667e-4, 2.7387145432017e-4
flux1:, 0.640375325157934, 2.99925781280294e-4, 2.99916559065717e-4, 2.99913237184131e-4, 2.99925075436704e-4, 2.99921310412661e-4, 2.99910919460826e-4, 2.99921584568326e-4, 2.99926040161775e-4, 2.9991141893414e-4, 2.99916303266015e-4, 2.99929196821725e-4, 2.9991461021957e-4, 2.99910725169031e-4, 2.99930275812587e-4, 2.99919257136241e-4, 2.99905702432772e-4, 2.99930570743567e-4, 2.99923522716605e-4, 2.99900411035326e-4, 2.99934068710597e-4, 2.9992360419022e-4, 2.99894036206395e-4, 2.99949350193776e-4, 2.99901084660122e-4, 2.99915776549708e-4, 2.99938869777045e-4, 2.9989713680471e-4, 2.99913955030378e-4, 2.999878724796e-4, 2.99894034315465e-4, 2.99855084860159e-4, 2.99894034315464e-4, 2.999878724796e-4, 2.99913955030377e-4, 2.9989713680471e-4, 2.99938869777045e-4, 2.99915776549708e-4, 2.99901084660121e-4, 2.99949350193775e-4, 2.99894036206395e-4, 2.9992360419022e-4, 2.99934068710597e-4, 2.99900411035326e-4, 2.99923522716605e-4, 2.99930570743567e-4, 2.99905702432771e-4, 2.99919257136241e-4, 2.99930275812587e-4, 2.9991072516903e-4, 2.9991461021957e-4, 2.99929196821725e-4, 2.99916303266015e-4, 2.9991141893414e-4, 2.99926040161775e-4, 2.99921584568327e-4, 2.99910919460826e-4, 2.99921310412661e-4, 2.99925075436704e-4, 2.99913237184131e-4, 2.99916559065717e-4, 2.99925781280294e-4
flux1:, 0.640637774061688, 3.28168602259364e-4, 3.28158972306407e-4, 3.28156247028665e-4, 3.28168309045844e-4, 3.28163682244349e-4, 3.2815346035195e-4, 3.28165096334696e-4, 3.28168819220346e-4, 3.28153421910488e-4, 3.28159636793495e-4, 3.28172693798565e-4, 3.28156396983999e-4, 3.28153378798187e-4, 3.28174444277242e-4, 3.28161350215608e-4, 3.28147418868739e-4, 3.28175102233631e-4, 3.28166279867704e-4, 3.28141234538441e-4, 3.28178837900243e-4, 3.2816674934253e-4, 3.28134266007483e-4, 3.28195090785444e-4, 3.28142367361508e-4, 3.28158429070354e-4, 3.28183019969078e-4, 3.28138311352851e-4, 3.28156418872343e-4, 3.28236886705414e-4, 3.28134423119467e-4, 3.28092242982133e-4, 3.28134423119467e-4, 3.28236886705414e-4, 3.28156418872343e-4, 3.28138311352851e-4, 3.28183019969078e-4, 3.28158429070354e-4, 3.28142367361508e-4, 3.28195090785444e-4, 3.28134266007483e-4, 3.28166749342531e-4, 3.28178837900243e-4, 3.28141234538442e-4, 3.28166279867703e-4, 3.28175102233631e-4, 3.28147418868739e-4, 3.28161350215609e-4, 3.28174444277242e-4, 3.28153378798187e-4, 3.28156396984e-4, 3.28172693798565e-4, 3.28159636793496e-4, 3.28153421910488e-4, 3.28168819220346e-4, 3.28165096334695e-4, 3.2815346035195e-4, 3.28163682244349e-4, 3.28168309045844e-4, 3.28156247028665e-4, 3.28158972306407e-4, 3.28168602259365e-4
flux1:, 0.640900222965441, 3.58753757265268e-4, 3.58743786024092e-4, 3.58741817205736e-4, 3.5875397118985e-4, 3.58748368293372e-4, 3.58738499924748e-4, 3.58751152224508e-4, 3.58753926926342e-4, 3.58737796321097e-4, 3.5874555633727e-4, 3.58758633922882e-4, 3.58740456758217e-4, 3.58738545816552e-4, 3.58761196280992e-4, 3.58745718588937e-4, 3.58731501907353e-4, 3.58762299117141e-4, 3.58751408766714e-4, 3.58724287527862e-4, 3.58766277123655e-4, 3.58752362432092e-4, 3.58716671867688e-4, 3.58783511408155e-4, 3.58726004358453e-4, 3.5874351233764e-4, 3.58769638008882e-4, 3.58721848372454e-4, 3.58741319901442e-4, 3.58828797618321e-4, 3.58717034198741e-4, 3.58671433875347e-4, 3.58717034198741e-4, 3.58828797618321e-4, 3.58741319901442e-4, 3.58721848372454e-4, 3.58769638008882e-4, 3.5874351233764e-4, 3.58726004358453e-4, 3.58783511408155e-4, 3.58716671867688e-4, 3.58752362432092e-4, 3.58766277123655e-4, 3.58724287527862e-4, 3.58751408766714e-4, 3.58762299117141e-4, 3.58731501907353e-4, 3.58745718588938e-4, 3.58761196280991e-4, 3.58738545816552e-4, 3.58740456758217e-4, 3.58758633922882e-4, 3.5874555633727e-4, 3.58737796321096e-4, 3.58753926926343e-4, 3.58751152224508e-4, 3.58738499924748e-4, 3.58748368293372e-4, 3.5875397118985e-4, 3.58741817205736e-4, 3.58743786024092e-4, 3.58753757265269e-4
flux1:, 0.641162671869194, 3.91843004527235e-4, 3.91832773696635e-4, 3.91831733714264e-4, 3.91843827668418e-4, 3.91837129801439e-4, 3.9182782158464e-4, 3.91841531349627e-4, 3.91843121596593e-4, 3.91826313401387e-4, 3.91835849136958e-4, 3.91848784272137e-4, 3.91828548683446e-4, 3.91828010096012e-4, 3.91852312698646e-4, 3.91834118153854e-4, 3.91819723254662e-4, 3.91853951770375e-4, 3.91840671918978e-4, 3.91811329243955e-4, 3.91858178140125e-4, 3.91842214543402e-4, 3.91803008387001e-4, 3.91876402244545e-4, 3.91813761278228e-4, 3.91832799787354e-4, 3.91860495307314e-4, 3.91809517705562e-4, 3.91830429756666e-4, 3.9192540864439e-4, 3.91803624832898e-4, 3.91754402779818e-4, 3.91803624832898e-4, 3.91925408644389e-4, 3.91830429756665e-4, 3.91809517705562e-4, 3.91860495307314e-4, 3.91832799787354e-4, 3.91813761278228e-4, 3.91876402244545e-4, 3.91803008387001e-4, 3.91842214543402e-4, 3.91858178140125e-4, 3.91811329243954e-4, 3.91840671918978e-4, 3.91853951770375e-4, 3.91819723254662e-4, 3.91834118153854e-4, 3.91852312698646e-4, 3.91828010096011e-4, 3.91828548683445e-4, 3.91848784272137e-4, 3.91835849136957e-4, 3.91826313401386e-4, 3.91843121596593e-4, 3.91841531349627e-4, 3.9182782158464e-4, 3.91837129801439e-4, 3.91843827668417e-4, 3.91831733714264e-4, 3.91832773696635e-4, 3.91843004527235e-4
flux1:, 0.641425120772948, 4.27606161080686e-4, 4.2759576719143e-4, 4.27595840113952e-4, 4.27607702662651e-4, 4.27599786838505e-4, 4.2759126651827e-4, 4.27606070635503e-4, 4.27606220417341e-4, 4.27588802750171e-4, 4.27600359938407e-4, 4.27612970316259e-4, 4.27590490805629e-4, 4.27591613297268e-4, 4.27617632093008e-4, 4.27596363693187e-4, 4.27581913191011e-4, 4.27619907952187e-4, 4.27603889936353e-4, 4.27572178201168e-4, 4.27624390688545e-4, 4.27606133701012e-4, 4.27563089427034e-4, 4.27643612822654e-4, 4.27575459650381e-4, 4.27596123915758e-4, 4.27625422836533e-4, 4.27571146238622e-4, 4.27593577083911e-4, 4.27696584702138e-4, 4.27564010157736e-4, 4.27510949956114e-4, 4.27564010157736e-4, 4.27696584702138e-4, 4.27593577083911e-4, 4.27571146238621e-4, 4.27625422836533e-4, 4.27596123915758e-4, 4.2757545965038e-4, 4.27643612822655e-4, 4.27563089427034e-4, 4.27606133701012e-4, 4.27624390688545e-4, 4.27572178201167e-4, 4.27603889936353e-4, 4.27619907952187e-4, 4.27581913191011e-4, 4.27596363693188e-4, 4.27617632093008e-4, 4.27591613297267e-4, 4.27590490805629e-4, 4.27612970316259e-4, 4.27600359938407e-4, 4.27588802750171e-4, 4.27606220417341e-4, 4.27606070635503e-4, 4.2759126651827e-4, 4.27599786838506e-4, 4.27607702662651e-4, 4.27595840113952e-4, 4.2759576719143e-4, 4.27606161080686e-4
flux1:, 0.641687569676701, 4.66221219172901e-4, 4.66210772526519e-4, 4.66212153293605e-4, 4.66223595140893e-4, 4.66214334452116e-4, 4.66206849309183e-4, 4.66222780898982e-4, 4.66221215875347e-4, 4.66203268165547e-4, 4.66217106704715e-4, 4.66229192269731e-4, 4.66204276310308e-4, 4.66207370507222e-4, 4.66235166692567e-4, 4.66210445326239e-4, 4.66196076503151e-4, 4.66238188448868e-4, 4.66219057817334e-4, 4.66184828524213e-4, 4.66242938147775e-4, 4.66222120735327e-4, 4.66174904597688e-4, 4.6626316802832e-4, 4.66189092489874e-4, 4.66211492530567e-4, 4.66242427491076e-4, 4.66184733630699e-4, 4.66208763323273e-4, 4.66320368670309e-4, 4.66176179267876e-4, 4.66119046258613e-4, 4.66176179267876e-4, 4.66320368670309e-4, 4.66208763323273e-4, 4.66184733630699e-4, 4.66242427491077e-4, 4.66211492530567e-4, 4.66189092489874e-4, 4.6626316802832e-4, 4.66174904597688e-4, 4.66222120735326e-4, 4.66242938147774e-4, 4.66184828524213e-4, 4.66219057817333e-4, 4.66238188448868e-4, 4.66196076503151e-4, 4.66210445326239e-4, 4.66235166692567e-4, 4.66207370507222e-4, 4.66204276310308e-4, 4.66229192269731e-4, 4.66217106704714e-4, 4.66203268165548e-4, 4.66221215875347e-4, 4.66222780898982e-4, 4.66206849309183e-4, 4.66214334452117e-4, 4.66223595140893e-4, 4.66212153293605e-4, 4.66210772526519e-4, 4.66221219172901e-4
flux1:, 0.641950018580454, 5.07874435600761e-4, 5.07864058507876e-4, 5.07866952212869e-4, 5.07877768254333e-4, 5.0786703170948e-4, 5.078608464667e-4, 5.07877935922325e-4, 5.07874365136075e-4, 5.07855976368637e-4, 5.0787236928147e-4, 5.0788371442891e-4, 5.07856162671014e-4, 5.07861558786066e-4, 5.07891191345591e-4, 5.07862617917878e-4, 5.07848481319624e-4, 5.07895075656629e-4, 5.07872434203779e-4, 5.07835539217377e-4, 5.07900106107685e-4, 5.07876438106791e-4, 5.07824708706909e-4, 5.07921357034569e-4, 5.07840912812276e-4, 5.07865177963263e-4, 5.07897781392425e-4, 5.07836540967681e-4, 5.07862251436033e-4, 5.07983070805679e-4, 5.07826384263026e-4, 5.0776492164136e-4, 5.07826384263026e-4, 5.07983070805679e-4, 5.07862251436033e-4, 5.0783654096768e-4, 5.07897781392425e-4, 5.07865177963263e-4, 5.07840912812276e-4, 5.0792135703457e-4, 5.07824708706909e-4, 5.07876438106791e-4, 5.07900106107685e-4, 5.07835539217377e-4, 5.07872434203779e-4, 5.07895075656629e-4, 5.07848481319624e-4, 5.07862617917879e-4, 5.07891191345591e-4, 5.07861558786066e-4, 5.07856162671014e-4, 5.0788371442891e-4, 5.0787236928147e-4, 5.07855976368637e-4, 5.07874365136075e-4, 5.07877935922325e-4, 5.078608464667e-4, 5.0786703170948e-4, 5.07877768254334e-4, 5.07866952212869e-4, 5.07864058507875e-4, 5.07874435600761e-4
flux1:, 0.642212467484207, 5.52760390999989e-4, 5.52750215287163e-4, 5.52754836671423e-4, 5.52764808748918e-4, 5.52752460660331e-4, 5.52747854921749e-4, 5.52766131565512e-4, 5.52760249391084e-4, 5.52741515656233e-4, 5.5276074806887e-4, 5.52771124524625e-4, 5.52740730739034e-4, 5.52748775674451e-4, 5.52780302494151e-4, 5.52747460470071e-4, 5.52733717888144e-4, 5.5278517215304e-4, 5.52758600647047e-4, 5.52718893394804e-4, 5.52790500898642e-4, 5.52763668733218e-4, 5.52707081199821e-4, 5.52812792184701e-4, 5.52725492131929e-4, 5.52751776277013e-4, 5.52786081164771e-4, 5.52721149388961e-4, 5.52748624616857e-4, 5.52879328137492e-4, 5.52709199273805e-4, 5.52643123647346e-4, 5.52709199273806e-4, 5.52879328137492e-4, 5.52748624616857e-4, 5.52721149388961e-4, 5.52786081164771e-4, 5.52751776277013e-4, 5.52725492131929e-4, 5.52812792184701e-4, 5.52707081199821e-4, 5.52763668733217e-4, 5.52790500898642e-4, 5.52718893394804e-4, 5.52758600647047e-4, 5.5278517215304e-4, 5.52733717888143e-4, 5.52747460470071e-4, 5.52780302494151e-4, 5.52748775674451e-4, 5.52740730739034e-4, 5.52771124524625e-4, 5.5276074806887e-4, 5.52741515656233e-4, 5.52760249391085e-4, 5.52766131565512e-4, 5.52747854921748e-4, 5.52752460660331e-4, 5.52764808748918e-4, 5.52754836671423e-4, 5.52750215287163e-4, 5.52760390999989e-4
flux1:, 0.642474916387961, 6.01082016030096e-4, 6.01072179814631e-4, 6.01078753085016e-4, 6.01087653341954e-4, 6.01073552176468e-4, 6.01070817472218e-4, 6.01090311881942e-4, 6.01081800120918e-4, 6.0106282145267e-4, 6.01085189679734e-4, 6.01094360042634e-4, 6.0106091072898e-4, 6.01071964639896e-4, 6.01105444136045e-4, 6.01067902444278e-4, 6.0105472426172e-4, 6.01111426236077e-4, 6.01080487839863e-4, 6.01037824425092e-4, 6.01117075055621e-4, 6.01086741790667e-4, 6.01024952537355e-4, 6.0114043479265e-4, 6.01045745921781e-4, 6.0107423342898e-4, 6.01110274134347e-4, 6.01041485660888e-4, 6.01070811963376e-4, 6.01212130789213e-4, 6.01027546429062e-4, 6.00956542860154e-4, 6.01027546429062e-4, 6.01212130789213e-4, 6.01070811963376e-4, 6.01041485660887e-4, 6.01110274134347e-4, 6.0107423342898e-4, 6.01045745921781e-4, 6.01140434792649e-4, 6.01024952537355e-4, 6.01086741790666e-4, 6.01117075055621e-4, 6.01037824425091e-4, 6.01080487839862e-4, 6.01111426236077e-4, 6.0105472426172e-4, 6.01067902444278e-4, 6.01105444136045e-4, 6.01071964639896e-4, 6.01060910728981e-4, 6.01094360042635e-4, 6.01085189679734e-4, 6.0106282145267e-4, 6.01081800120918e-4, 6.01090311881943e-4, 6.01070817472217e-4, 6.01073552176469e-4, 6.01087653341954e-4, 6.01078753085016e-4, 6.0107217981463e-4, 6.01082016030096e-4
flux1:, 0.642737365291714, 6.53050581338419e-4, 6.53041225106053e-4, 6.53049984185779e-4, 6.53057578947411e-4, 6.53041575566073e-4, 6.53041012102648e-4, 6.53061759138628e-4, 6.53050289157855e-4, 6.53031165674301e-4, 6.53056976501985e-4, 6.53064698400676e-4, 6.53027971995113e-4, 6.53042404383812e-4, 6.53077897680086e-4, 6.53035213900712e-4, 6.53022775802147e-4, 6.53085121349814e-4, 6.53049365707215e-4, 6.53003605882797e-4, 6.53091116634922e-4, 6.53056922397156e-4, 6.52989594401796e-4, 6.53115584764763e-4, 6.53012922954612e-4, 6.53043835283779e-4, 6.53081648342962e-4, 6.5300881161219e-4, 6.53040078015478e-4, 6.53192812115875e-4, 6.52992685665556e-4, 6.52916402237977e-4, 6.52992685665556e-4, 6.53192812115874e-4, 6.53040078015478e-4, 6.5300881161219e-4, 6.53081648342962e-4, 6.53043835283779e-4, 6.53012922954612e-4, 6.53115584764763e-4, 6.52989594401797e-4, 6.53056922397155e-4, 6.53091116634922e-4, 6.53003605882798e-4, 6.53049365707215e-4, 6.53085121349814e-4, 6.53022775802147e-4, 6.53035213900711e-4, 6.53077897680086e-4, 6.53042404383811e-4, 6.53027971995114e-4, 6.53064698400676e-4, 6.53056976501985e-4, 6.53031165674301e-4, 6.53050289157855e-4, 6.53061759138628e-4, 6.53041012102649e-4, 6.53041575566073e-4, 6.53057578947411e-4, 6.53049984185779e-4, 6.53041225106053e-4, 6.53050581338419e-4
flux1:, 0.642999814195467, 7.0888564814652e-4, 7.08876910206348e-4, 7.08888099520672e-4, 7.08894153589276e-4, 7.08876088823331e-4, 7.08878002063973e-4, 7.08900044596949e-4, 7.08885279391384e-4, 7.0886610678276e-4, 7.08895677042225e-4, 7.08901707826525e-4, 7.08861473454207e-4, 7.08879658891804e-4, 7.08917232556762e-4, 7.08868956298006e-4, 7.08857435370955e-4, 7.08925826275291e-4, 7.08884794205967e-4, 7.08835802158682e-4, 7.08932199262593e-4, 7.0889376204665e-4, 7.08820570573975e-4, 7.08957830907317e-4, 7.08846555405701e-4, 7.08880158332382e-4, 7.08919783224606e-4, 7.08842674307225e-4, 7.08875973036106e-4, 7.09040999502776e-4, 7.08824165239949e-4, 7.08742207210652e-4, 7.08824165239949e-4, 7.09040999502776e-4, 7.08875973036105e-4, 7.08842674307224e-4, 7.08919783224605e-4, 7.08880158332383e-4, 7.088465554057e-4, 7.08957830907317e-4, 7.08820570573975e-4, 7.08893762046649e-4, 7.08932199262593e-4, 7.08835802158683e-4, 7.08884794205967e-4, 7.08925826275291e-4, 7.08857435370955e-4, 7.08868956298006e-4, 7.08917232556762e-4, 7.08879658891804e-4, 7.08861473454207e-4, 7.08901707826526e-4, 7.08895677042224e-4, 7.0886610678276e-4, 7.08885279391384e-4, 7.08900044596949e-4, 7.08878002063972e-4, 7.08876088823331e-4, 7.08894153589276e-4, 7.08888099520672e-4, 7.08876910206348e-4, 7.08885648146521e-4
flux1:, 0.64326226309922, 7.68814976281036e-4, 7.68806987713724e-4, 7.68820863595218e-4, 7.68825144816185e-4, 7.68804846354987e-4, 7.68809543577108e-4, 7.68832936882483e-4, 7.68814532936285e-4, 7.68795397383872e-4, 7.68829053902239e-4, 7.68833155755282e-4, 7.68789171489892e-4, 7.68811485088652e-4, 7.68851214420346e-4, 7.68796890772734e-4, 7.68786461057611e-4, 7.68861302941723e-4, 7.68814531657299e-4, 7.68762176558064e-4, 7.68868089772368e-4, 7.68825006636294e-4, 7.68745645302135e-4, 7.68894958762249e-4, 7.68774366574513e-4, 7.68810977946066e-4, 7.68852457770255e-4, 7.68770813810837e-4, 7.68806240882258e-4, 7.68984522646808e-4, 7.68749729779535e-4, 7.68661653398232e-4, 7.68749729779535e-4, 7.68984522646808e-4, 7.68806240882257e-4, 7.68770813810837e-4, 7.68852457770255e-4, 7.68810977946067e-4, 7.68774366574514e-4, 7.68894958762249e-4, 7.68745645302135e-4, 7.68825006636294e-4, 7.68868089772368e-4, 7.68762176558064e-4, 7.68814531657299e-4, 7.68861302941723e-4, 7.6878646105761e-4, 7.68796890772734e-4, 7.68851214420346e-4, 7.68811485088652e-4, 7.68789171489893e-4, 7.68833155755282e-4, 7.6882905390224e-4, 7.68795397383872e-4, 7.68814532936285e-4, 7.68832936882483e-4, 7.68809543577108e-4, 7.68804846354987e-4, 7.68825144816185e-4, 7.68820863595218e-4, 7.68806987713723e-4, 7.68814976281036e-4
flux1:, 0.643524712002974, 8.33074386472965e-4, 8.33067265730768e-4, 8.33084098503589e-4, 8.33086382426835e-4, 8.33063661028692e-4, 8.33071448022853e-4, 8.33096264766298e-4, 8.33073873583028e-4, 8.33054846231077e-4, 8.33092926236375e-4, 8.33094871560068e-4, 8.3304688217489e-4, 8.33073694959075e-4, 8.33115667773807e-4, 8.3305484071659e-4, 8.33045668295752e-4, 8.33127368711021e-4, 8.33074397432258e-4, 8.33018553716373e-4, 8.33134610290892e-4, 8.33086458926797e-4, 8.33000645980129e-4, 8.33162812813564e-4, 8.33032133081878e-4, 8.3307213099222e-4, 8.33115513004479e-4, 8.33029025398082e-4, 8.33066681313399e-4, 8.33259276139343e-4, 8.33005182706818e-4, 8.32910488808706e-4, 8.33005182706819e-4, 8.33259276139343e-4, 8.33066681313399e-4, 8.33029025398082e-4, 8.33115513004479e-4, 8.3307213099222e-4, 8.33032133081878e-4, 8.33162812813564e-4, 8.33000645980129e-4, 8.33086458926797e-4, 8.33134610290892e-4, 8.33018553716373e-4, 8.33074397432258e-4, 8.33127368711022e-4, 8.33045668295752e-4, 8.3305484071659e-4, 8.33115667773806e-4, 8.33073694959075e-4, 8.33046882174891e-4, 8.33094871560068e-4, 8.33092926236375e-4, 8.33054846231078e-4, 8.33073873583028e-4, 8.33096264766299e-4, 8.33071448022853e-4, 8.33063661028692e-4, 8.33086382426835e-4, 8.33084098503589e-4, 8.33067265730768e-4, 8.33074386472965e-4
flux1:, 0.643787160906727, 9.01907573776753e-4, 9.01901421134745e-4, 9.01921497903485e-4, 9.01921572337463e-4, 9.01896217416162e-4, 9.01907395502471e-4, 9.01933731198389e-4, 9.01907000375263e-4, 9.01888131518482e-4, 9.01930983557179e-4, 9.01930560451231e-4, 9.01878294673852e-4, 9.01909969018689e-4, 9.01954289867463e-4, 9.01886505492415e-4, 9.01878743243871e-4, 9.01967710009839e-4, 9.01908085831796e-4, 9.01848633185559e-4, 9.01975451651755e-4, 9.0192179229697e-4, 9.01829276975082e-4, 9.02005109931123e-4, 9.01863498421685e-4, 9.01907329660525e-4, 9.01952665620658e-4, 9.01860973085526e-4, 9.01900963606742e-4, 9.02109033192113e-4, 9.01834199895866e-4, 9.01732327395651e-4, 9.01834199895866e-4, 9.02109033192113e-4, 9.01900963606743e-4, 9.01860973085525e-4, 9.01952665620659e-4, 9.01907329660525e-4, 9.01863498421685e-4, 9.02005109931122e-4, 9.01829276975082e-4, 9.0192179229697e-4, 9.01975451651755e-4, 9.01848633185559e-4, 9.01908085831796e-4, 9.01967710009839e-4, 9.01878743243871e-4, 9.01886505492415e-4, 9.01954289867463e-4, 9.01909969018689e-4, 9.01878294673853e-4, 9.01930560451231e-4, 9.01930983557179e-4, 9.01888131518483e-4, 9.01907000375263e-4, 9.01933731198389e-4, 9.01907395502471e-4, 9.01896217416162e-4, 9.01921572337464e-4, 9.01921497903486e-4, 9.01901421134745e-4, 9.01907573776754e-4
flux1:, 0.64404960981048, 9.75565869012343e-4, 9.75560761107137e-4, 9.75584389233791e-4, 9.75582058468632e-4, 9.75553833155326e-4, 9.75568696696839e-4, 9.75596675475337e-4, 9.75565249208419e-4, 9.75546562396957e-4, 9.75594547798472e-4, 9.75591565423813e-4, 9.75534732739249e-4, 9.75571618064798e-4, 9.75618412764632e-4, 9.75543222177567e-4, 9.75537004354848e-4, 9.75633644227056e-4, 9.75566928046846e-4, 9.7550375109299e-4, 9.75641935065923e-4, 9.75582312697004e-4, 9.75482881490831e-4, 9.75673200965814e-4, 9.75519734790966e-4, 9.7556792339286e-4, 9.75615269668445e-4, 9.75517951406624e-4, 9.75560388394054e-4, 9.75785207393521e-4, 9.75488091464381e-4, 9.75378410901602e-4, 9.75488091464381e-4, 9.75785207393521e-4, 9.75560388394054e-4, 9.75517951406623e-4, 9.75615269668444e-4, 9.7556792339286e-4, 9.75519734790966e-4, 9.75673200965815e-4, 9.7548288149083e-4, 9.75582312697003e-4, 9.75641935065921e-4, 9.75503751092991e-4, 9.75566928046845e-4, 9.75633644227056e-4, 9.75537004354848e-4, 9.75543222177567e-4, 9.75618412764631e-4, 9.75571618064797e-4, 9.7553473273925e-4, 9.75591565423813e-4, 9.7559454779847e-4, 9.75546562396957e-4, 9.75565249208419e-4, 9.75596675475336e-4, 9.75568696696839e-4, 9.75553833155326e-4, 9.75582058468633e-4, 9.75584389233791e-4, 9.75560761107138e-4, 9.75565869012344e-4
flux1:, 0.644312058714234, 0.00105430794521454, 0.00105430392993755, 0.00105433144114076, 0.00105432652960472, 0.00105429516543563, 0.001054314000023, 0.00105434378049489, 0.00105430729942233, 0.001054288785723, 0.0010543422806147, 0.00105433657420757, 0.00105427486129139, 0.00105431729020969, 0.00105436671053876, 0.00105428367229999, 0.0010542791091352, 0.00105438382686604, 0.00105430959915793, 0.00105424258685167, 0.00105439271905019, 0.00105432666577733, 0.00105422014842907, 0.00105442577748592, 0.00105425945019505, 0.00105431260588433, 0.00105436202326293, 0.00105425859242776, 0.00105430359470776, 0.00105454655945814, 0.00105422550868018, 0.00105410731598636, 0.00105422550868018, 0.00105454655945814, 0.00105430359470776, 0.00105425859242776, 0.00105436202326293, 0.00105431260588433, 0.00105425945019505, 0.00105442577748592, 0.00105422014842907, 0.00105432666577733, 0.00105439271905019, 0.00105424258685167, 0.00105430959915793, 0.00105438382686604, 0.0010542791091352, 0.00105428367229999, 0.00105436671053876, 0.00105431729020969, 0.00105427486129139, 0.00105433657420757, 0.0010543422806147, 0.001054288785723, 0.00105430729942233, 0.00105434378049489, 0.001054314000023, 0.00105429516543563, 0.00105432652960472, 0.00105433144114076, 0.00105430392993755, 0.00105430794521454
flux1:, 0.644574507617987, 0.00113839946618302, 0.00113839655821675, 0.00113842831317244, 0.00113842066828384, 0.00113838585971657, 0.00113840894118287, 0.00113844072214825, 0.00113839882246722, 0.00113838043515178, 0.00113843983299105, 0.00113843126827578, 0.00113836433517882, 0.00113841262029718, 0.00113846484866436, 0.00113837353063656, 0.00113837070319717, 0.00113848390103828, 0.00113840176723459, 0.00113833081200458, 0.00113849344871478, 0.00113842048626859, 0.00113830676131302, 0.0011385285207465, 0.001138348237923, 0.00113840706422356, 0.00113845861738818, 0.00113834851510137, 0.00113839620932371, 0.00113865884603476, 0.00113831209306235, 0.00113818460373841, 0.00113831209306235, 0.00113865884603476, 0.00113839620932371, 0.00113834851510137, 0.00113845861738818, 0.00113840706422356, 0.001138348237923, 0.0011385285207465, 0.00113830676131302, 0.00113842048626859, 0.00113849344871478, 0.00113833081200458, 0.00113840176723459, 0.00113848390103828, 0.00113837070319717, 0.00113837353063656, 0.00113846484866436, 0.00113841262029718, 0.00113836433517882, 0.00113843126827578, 0.00113843983299105, 0.00113838043515178, 0.00113839882246722, 0.00113844072214825, 0.00113840894118287, 0.00113838585971656, 0.00113842066828384, 0.00113842831317245, 0.00113839655821675, 0.00113839946618302
flux1:, 0.64483695652174, 0.00122811267436747, 0.00122811085166377, 0.00122814724492757, 0.00122813673891391, 0.00122809813792699, 0.00122812573232581, 0.00122815975803172, 0.00122811206986176, 0.00122809371981821, 0.00122815943436619, 0.00122814791110479, 0.00122807538735292, 0.00122812981893275, 0.0012281850727946, 0.00122808505328104, 0.00122808400884044, 0.00122820608651401, 0.00122811568172901, 0.00122804067842267, 0.00122821634464218, 0.00122813598681872, 0.00122801498647457, 0.00122825369011778, 0.00122805826561851, 0.00122812356737397, 0.00122817732400351, 0.00122805991418411, 0.00122811043561916, 0.00122839440777386, 0.00122802006489067, 0.00122788240879778, 0.00122802006489067, 0.00122839440777386, 0.00122811043561916, 0.00122805991418411, 0.00122817732400351, 0.00122812356737397, 0.00122805826561851, 0.00122825369011778, 0.00122801498647457, 0.00122813598681872, 0.00122821634464218, 0.00122804067842267, 0.00122811568172901, 0.00122820608651401, 0.00122808400884044, 0.00122808505328104, 0.0012281850727946, 0.00122812981893275, 0.00122807538735292, 0.00122814791110479, 0.00122815943436619, 0.00122809371981821, 0.00122811206986176, 0.00122815975803172, 0.00122812573232581, 0.00122809813792699, 0.00122813673891391, 0.00122814724492756, 0.00122811085166377, 0.00122811267436747
flux1:, 0.645099405425493, 0.00132372591549279, 0.00132372511698886, 0.00132376658200027, 0.00132375311247916, 0.00132371032355785, 0.00132374268820089, 0.00132377925282111, 0.00132372539783081, 0.00132370695000979, 0.00132377941862555, 0.00132376487304162, 0.00132368635385575, 0.00132374719851381, 0.00132380573427851, 0.00132369660235533, 0.00132369735056197, 0.00132382870570207, 0.00132372969852198, 0.00132365054324107, 0.00132383972874768, 0.00132375148365309, 0.00132362319787123, 0.00132387964836074, 0.00132366780132933, 0.00132374049136059, 0.00132379652082586, 0.00132367108610697, 0.00132372457932394, 0.00132403169402029, 0.00132362774849977, 0.00132347896547709, 0.00132362774849977, 0.00132403169402029, 0.00132372457932394, 0.00132367108610697, 0.00132379652082586, 0.00132374049136059, 0.00132366780132933, 0.00132387964836074, 0.00132362319787123, 0.00132375148365309, 0.00132383972874768, 0.00132365054324107, 0.00132372969852198, 0.00132382870570207, 0.00132369735056197, 0.00132369660235533, 0.00132380573427851, 0.00132374719851381, 0.00132368635385575, 0.00132376487304162, 0.00132377941862555, 0.00132370695000979, 0.00132372539783081, 0.00132377925282111, 0.00132374268820089, 0.00132371032355785, 0.00132375311247916, 0.00132376658200027, 0.00132372511698886, 0.00132372591549279
flux1:, 0.645361854329247, 0.00142552309753372, 0.00142552322238295, 0.00142557023625384, 0.00142555372540613, 0.00142550630125932, 0.00142554368686293, 0.00142558313784909, 0.00142552272621407, 0.0014255039974277, 0.00142558368451382, 0.00142556609033895, 0.00142548113322059, 0.00142554863383755, 0.00142561074996578, 0.00142549210494097, 0.00142549461508714, 0.00142563564412273, 0.00142552773917854, 0.00142544432811868, 0.0014256474847044, 0.00142555085661768, 0.00142541533610071, 0.00142569032133471, 0.00142546067410992, 0.00142554177872475, 0.001425600150362, 0.00142546588937825, 0.001425522508737, 0.00142585472169745, 0.00142541903193145, 0.00142525806845935, 0.00142541903193145, 0.00142585472169745, 0.00142552250873699, 0.00142546588937826, 0.001425600150362, 0.00142554177872475, 0.00142546067410992, 0.00142569032133471, 0.00142541533610071, 0.00142555085661768, 0.0014256474847044, 0.00142544432811867, 0.00142552773917854, 0.00142563564412273, 0.00142549461508714, 0.00142549210494097, 0.00142561074996578, 0.00142554863383755, 0.00142548113322059, 0.00142556609033895, 0.00142558368451382, 0.0014255039974277, 0.00142552272621407, 0.00142558313784909, 0.00142554368686293, 0.00142550630125932, 0.00142555372540613, 0.00142557023625384, 0.00142552322238295, 0.00142552309753372
flux1:, 0.645624303233, 0.00153379308188322, 0.00153379399044357, 0.00153384707817991, 0.0015338274703954, 0.00153377490878134, 0.00153381756271498, 0.00153386030265723, 0.00153379292947233, 0.00153377368785501, 0.00153386108823777, 0.00153384045615107, 0.00153374857811396, 0.00153382295508388, 0.00153388899407531, 0.00153376044404119, 0.00153376464374121, 0.00153391574315943, 0.00153379868220291, 0.00153371091063711, 0.00153392845073798, 0.00153382294139154, 0.00153368029941364, 0.00153397458994894, 0.00153372566697479, 0.00153381633003931, 0.00153387711099614, 0.00153373313732326, 0.00153379304720515, 0.00153415246618162, 0.00153368275874718, 0.00153350846587385, 0.00153368275874718, 0.00153415246618162, 0.00153379304720515, 0.00153373313732326, 0.00153387711099614, 0.00153381633003931, 0.00153372566697479, 0.00153397458994894, 0.00153368029941364, 0.00153382294139154, 0.00153392845073798, 0.00153371091063711, 0.00153379868220291, 0.00153391574315943, 0.00153376464374121, 0.00153376044404119, 0.00153388899407531, 0.00153382295508387, 0.00153374857811396, 0.00153384045615107, 0.00153386108823777, 0.00153377368785501, 0.00153379292947233, 0.00153386030265723, 0.00153381756271498, 0.00153377490878134, 0.0015338274703954, 0.00153384707817991, 0.00153379399044357, 0.00153379308188322
flux1:, 0.645886752136753, 0.00164882900482962, 0.00164883052160054, 0.00164889025936277, 0.00164886751730092, 0.00164880925935911, 0.00164885742992473, 0.0016489039165629, 0.00164882915788962, 0.00164880912430875, 0.00164890476629095, 0.00164888114155685, 0.00164878181731507, 0.00164886327122783, 0.00164893362016948, 0.00164879477965656, 0.0016488005552407, 0.00164896212313444, 0.0016488356843517, 0.0016487434459237, 0.0016489757428546, 0.00164886085191838, 0.00164871126479654, 0.00164902561243409, 0.00164875584025863, 0.00164885732554463, 0.00164892057820763, 0.0016487659212256, 0.0016488292959228, 0.00164921818223553, 0.00164871205006882, 0.00164852318281, 0.00164871205006882, 0.00164921818223553, 0.0016488292959228, 0.0016487659212256, 0.00164892057820763, 0.00164885732554464, 0.00164875584025864, 0.00164902561243409, 0.00164871126479654, 0.00164886085191838, 0.0016489757428546, 0.0016487434459237, 0.0016488356843517, 0.00164896212313444, 0.0016488005552407, 0.00164879477965656, 0.00164893362016948, 0.00164886327122783, 0.00164878181731507, 0.00164888114155685, 0.00164890476629095, 0.00164880912430875, 0.00164882915788962, 0.0016489039165629, 0.00164885742992473, 0.00164880925935911, 0.00164886751730091, 0.00164889025936277, 0.00164883052160054, 0.00164882900482962
flux1:, 0.646149201040506, 0.00177092752775761, 0.00177092944638853, 0.00177099646336465, 0.00177097056244625, 0.00177090599293761, 0.00177095993453976, 0.00177101067858517, 0.00177092808737246, 0.00177090693904004, 0.00177101138682425, 0.0017709848449812, 0.00177087750642386, 0.00177096622222345, 0.0017710413115746, 0.00177089179835946, 0.0017708989972757, 0.00177107143504459, 0.00177093543036719, 0.00177083861688147, 0.00177108600685536, 0.00177096123140221, 0.00177080493749963, 0.00177114007530355, 0.0017708477837293, 0.00177096147526487, 0.00177102725429468, 0.00177086086222525, 0.00177092788540424, 0.00177134865337206, 0.00177080355521198, 0.0017705987736189, 0.00177080355521198, 0.00177134865337206, 0.00177092788540424, 0.00177086086222525, 0.00177102725429468, 0.00177096147526487, 0.0017708477837293, 0.00177114007530355, 0.00177080493749963, 0.00177096123140221, 0.00177108600685536, 0.00177083861688147, 0.00177093543036719, 0.00177107143504459, 0.0017708989972757, 0.00177089179835946, 0.0017710413115746, 0.00177096622222345, 0.00177087750642386, 0.0017709848449812, 0.00177101138682425, 0.00177090693904004, 0.00177092808737246, 0.00177101067858517, 0.00177095993453976, 0.00177090599293761, 0.00177097056244625, 0.00177099646336465, 0.00177092944638853, 0.00177092752775761
flux1:, 0.64641164994426, 0.00190038801482366, 0.00190039010523443, 0.00190046508368439, 0.00190043600511255, 0.00190036445495663, 0.00190042443395111, 0.00190047999441581, 0.00190038909658647, 0.0019003664730704, 0.00190048032821884, 0.00190045096873025, 0.00190033500602211, 0.00190043115862577, 0.00190051145892652, 0.00190035089009477, 0.00190035932558204, 0.00190054303962192, 0.00190039730983364, 0.00190029581174597, 0.00190055859781597, 0.00190042343054671, 0.00190026072772539, 0.00190061737170674, 0.0019003007961275, 0.00190042819630292, 0.00190049654531867, 0.00190031729065721, 0.00190038815431139, 0.00190084336835983, 0.00190025662961226, 0.00190003450167958, 0.00190025662961226, 0.00190084336835983, 0.00190038815431139, 0.00190031729065722, 0.00190049654531867, 0.00190042819630292, 0.0019003007961275, 0.00190061737170674, 0.0019002607277254, 0.00190042343054671, 0.00190055859781596, 0.00190029581174597, 0.00190039730983364, 0.00190054303962192, 0.00190035932558204, 0.00190035089009477, 0.00190051145892652, 0.00190043115862577, 0.00190033500602211, 0.00190045096873025, 0.00190048032821884, 0.0019003664730704, 0.00190038909658647, 0.00190047999441581, 0.00190042443395111, 0.00190036445495663, 0.00190043600511255, 0.00190046508368438, 0.00190039010523443, 0.00190038801482366
flux1:, 0.646674098848013, 0.00203751163722113, 0.0020375136547793, 0.00203759732781383, 0.00203756505031031, 0.0020374858017748, 0.00203755210271328, 0.00203761307949852, 0.00203751337054082, 0.00203748888230752, 0.00203761278388308, 0.0020375807217318, 0.0020374554863746, 0.00203755924767501, 0.00203764526389132, 0.00203747325130571, 0.00203748270956078, 0.00203767811274641, 0.00203752252023312, 0.00203741622805602, 0.00203769468606913, 0.00203754861208411, 0.00203737985356735, 0.00203775870623903, 0.00203741599116639, 0.0020375587163825, 0.00203762966435418, 0.00203743635187427, 0.00203751125468214, 0.00203800362395507, 0.00203737243911083, 0.00203713144566511, 0.00203737243911083, 0.00203800362395506, 0.00203751125468214, 0.00203743635187427, 0.00203762966435418, 0.0020375587163825, 0.00203741599116639, 0.00203775870623903, 0.00203737985356735, 0.00203754861208411, 0.00203769468606913, 0.00203741622805602, 0.00203752252023312, 0.00203767811274641, 0.00203748270956078, 0.00203747325130571, 0.00203764526389132, 0.00203755924767501, 0.0020374554863746, 0.0020375807217318, 0.00203761278388308, 0.00203748888230752, 0.00203751337054082, 0.00203761307949852, 0.00203755210271328, 0.0020374858017748, 0.00203756505031031, 0.00203759732781383, 0.00203751365477929, 0.00203751163722113
flux1:, 0.646936547751766, 0.00218260040355023, 0.00218260210014516, 0.00218269524682849, 0.00218265973736123, 0.00218257203220484, 0.00218264496412648, 0.00218271198769543, 0.00218260293013683, 0.00218257616967543, 0.00218271079270152, 0.00218267614798742, 0.00218254095815663, 0.00218265250526255, 0.00218274476852243, 0.00218256091389461, 0.00218257116389856, 0.00218277867663864, 0.00218261309569082, 0.00218250190253001, 0.00218279628912238, 0.00218263878104583, 0.00218246436969987, 0.0021828661256734, 0.00218249532942227, 0.00218265510311563, 0.00218272866053905, 0.00218252003799521, 0.00218259918300656, 0.00218313155335521, 0.00218245299007108, 0.00218219153174164, 0.00218245299007108, 0.00218313155335521, 0.00218259918300656, 0.00218252003799521, 0.00218272866053905, 0.00218265510311563, 0.00218249532942227, 0.0021828661256734, 0.00218246436969987, 0.00218263878104583, 0.00218279628912238, 0.00218250190253001, 0.00218261309569082, 0.00218277867663864, 0.00218257116389855, 0.00218256091389461, 0.00218274476852243, 0.00218265250526254, 0.00218254095815663, 0.00218267614798742, 0.00218271079270152, 0.00218257616967543, 0.00218260293013683, 0.00218271198769543, 0.00218264496412648, 0.00218257203220484, 0.00218265973736123, 0.00218269524682849, 0.00218260210014516, 0.00218260040355023
flux1:, 0.647198996655519, 0.00233595611623384, 0.00233595725297816, 0.00233606069039422, 0.00233602189425914, 0.00233592494505252, 0.00233600484741729, 0.00233607856546729, 0.00233595958763087, 0.00233593014311639, 0.00233607619500111, 0.00233603908068655, 0.00233589322912208, 0.0023360127536243, 0.00233611181015747, 0.00233591569996659, 0.00233592650606728, 0.00233614655669198, 0.00233597086134194, 0.0023358546667731, 0.00233616522937002, 0.00233599574066319, 0.00233581612176082, 0.00233624147550924, 0.00233584057597577, 0.00233601921891275, 0.00233609537385637, 0.00233587014544772, 0.00233595373702907, 0.00233652908031069, 0.00233580008523295, 0.00233551649155936, 0.00233580008523295, 0.00233652908031069, 0.00233595373702907, 0.00233587014544772, 0.00233609537385637, 0.00233601921891275, 0.00233584057597577, 0.00233624147550924, 0.00233581612176082, 0.00233599574066319, 0.00233616522937002, 0.0023358546667731, 0.00233597086134194, 0.00233614655669198, 0.00233592650606728, 0.00233591569996659, 0.00233611181015747, 0.0023360127536243, 0.00233589322912208, 0.00233603908068655, 0.00233607619500111, 0.00233593014311639, 0.00233595958763088, 0.00233607856546729, 0.00233600484741729, 0.00233592494505252, 0.00233602189425914, 0.00233606069039422, 0.00233595725297816, 0.00233595611623384
flux1:, 0.647461445559273, 0.00249787925437724, 0.00249787961555628, 0.00249799418755366, 0.00249795201825284, 0.00249784502300589, 0.00249793227082005, 0.00249801333197578, 0.00249788382842688, 0.00249785129977684, 0.00249800951437442, 0.00249797002241057, 0.00249781278708504, 0.00249794050506912, 0.00249804690223553, 0.00249783810277569, 0.00249784924004, 0.00249808226427201, 0.00249789631372974, 0.00249777502920667, 0.00249810201791834, 0.00249791997425835, 0.00249773562684338, 0.00249818528269605, 0.00249775218412616, 0.00249795160192667, 0.00249803031605186, 0.0024977871586364, 0.00249787539862096, 0.00249849679930558, 0.00249771420567998, 0.00249740674635681, 0.00249771420567998, 0.00249849679930558, 0.00249787539862096, 0.0024977871586364, 0.00249803031605186, 0.00249795160192667, 0.00249775218412616, 0.00249818528269605, 0.00249773562684338, 0.00249791997425835, 0.00249810201791834, 0.00249777502920667, 0.00249789631372974, 0.00249808226427201, 0.00249784924004, 0.00249783810277569, 0.00249804690223553, 0.00249794050506912, 0.00249781278708504, 0.00249797002241057, 0.00249800951437442, 0.00249785129977684, 0.00249788382842689, 0.00249801333197578, 0.00249793227082005, 0.00249784502300589, 0.00249795201825284, 0.00249799418755366, 0.00249787961555628, 0.00249787925437725
flux1:, 0.647723894463026, 0.00266866778395679, 0.00266866719174287, 0.00266879375417349, 0.00266874808359925, 0.0026686302437069, 0.00266872525136464, 0.00266881428603182, 0.00266867362011, 0.00266863763718088, 0.00266880876620897, 0.00266876695236439, 0.00266859761008091, 0.00266873377254632, 0.00266884804192742, 0.00266862609479625, 0.00266863736705193, 0.00266888380631276, 0.00266868742815407, 0.00266856098411013, 0.00266890466533734, 0.00266870945399136, 0.00266852088102021, 0.00266899556538708, 0.00266852810599834, 0.00266875027392874, 0.00266883147859456, 0.00266856906056303, 0.0026686621435677, 0.00266933278272546, 0.00266849331979611, 0.00266816021799491, 0.0026684933197961, 0.00266933278272546, 0.0026686621435677, 0.00266856906056303, 0.00266883147859456, 0.00266875027392874, 0.00266852810599834, 0.00266899556538708, 0.00266852088102021, 0.00266870945399136, 0.00266890466533734, 0.00266856098411013, 0.00266868742815407, 0.00266888380631276, 0.00266863736705193, 0.00266862609479625, 0.00266884804192742, 0.00266873377254632, 0.00266859761008091, 0.00266876695236439, 0.00266880876620897, 0.00266863763718088, 0.00266867362011, 0.00266881428603182, 0.00266872525136464, 0.0026686302437069, 0.00266874808359925, 0.00266879375417349, 0.00266866719174287, 0.00266866778395679
flux1:, 0.647986343366779, 0.00284861589673147, 0.00284861422608772, 0.00284875362847753, 0.00284870427796048, 0.00284857481934708, 0.00284867804270706, 0.00284877564135308, 0.00284862315015052, 0.00284858339270991, 0.00284876819430818, 0.00284872406210519, 0.00284854190508702, 0.00284868680837999, 0.00284880944600797, 0.00284857386436775, 0.00284858512475199, 0.00284884542306851, 0.00284863839442362, 0.00284850674918691, 0.00284886742067254, 0.00284865837786016, 0.00284846609535359, 0.00284896657109824, 0.00284846253138604, 0.0028487094765465, 0.00284879306911614, 0.00284851007174631, 0.00284860817964041, 0.00284933131646161, 0.00284843162061567, 0.00284807106825891, 0.00284843162061567, 0.00284933131646161, 0.00284860817964041, 0.00284851007174631, 0.00284879306911614, 0.0028487094765465, 0.00284846253138604, 0.00284896657109824, 0.00284846609535359, 0.00284865837786016, 0.00284886742067254, 0.00284850674918691, 0.00284863839442362, 0.00284884542306851, 0.00284858512475199, 0.00284857386436775, 0.00284880944600797, 0.00284868680837999, 0.00284854190508702, 0.0028487240621052, 0.00284876819430818, 0.00284858339270991, 0.00284862315015051, 0.00284877564135308, 0.00284867804270706, 0.00284857481934708, 0.00284870427796048, 0.00284875362847753, 0.00284861422608772, 0.00284861589673147
flux1:, 0.648248792270532, 0.00303801267980872, 0.00303800987293359, 0.00303816293666663, 0.00303810966947277, 0.00303796786667128, 0.003038079802905, 0.00303818649216435, 0.00303802149425415, 0.00303797771325719, 0.00303817693755896, 0.00303813042179968, 0.00303793477722882, 0.0030380887730549, 0.00303822021696785, 0.00303797048291666, 0.00303798165663921, 0.00303825625594205, 0.00303803828302956, 0.00303790143361856, 0.00303827944060381, 0.003038055836914, 0.00303786036240509, 0.00303838744519971, 0.00303784455673019, 0.00303811833785502, 0.00303820417832225, 0.00303789931934239, 0.00303800261487868, 0.00303878156596224, 0.00303781819352757, 0.00303742836832007, 0.00303781819352757, 0.00303878156596224, 0.00303800261487868, 0.00303789931934239, 0.00303820417832225, 0.00303811833785502, 0.00303784455673019, 0.00303838744519972, 0.00303786036240509, 0.00303805583691401, 0.00303827944060381, 0.00303790143361856, 0.00303803828302956, 0.00303825625594205, 0.00303798165663921, 0.00303797048291666, 0.00303822021696785, 0.0030380887730549, 0.00303793477722882, 0.00303813042179968, 0.00303817693755895, 0.00303797771325719, 0.00303802149425415, 0.00303818649216435, 0.00303807980290501, 0.00303796786667128, 0.00303810966947277, 0.00303816293666663, 0.00303800987293359, 0.00303801267980873
flux1:, 0.648511241174286, 0.00323714071835293, 0.0032371367979662, 0.00323730429122303, 0.00323724680708431, 0.00323709200983566, 0.00323721319462932, 0.00323732941176098, 0.00323715121789854, 0.00323710325749792, 0.00323731762919244, 0.00323726857961949, 0.00323705883196293, 0.00323722233651921, 0.00323736294195022, 0.00323709850533108, 0.00323710961424787, 0.00323739894789383, 0.0032371696443405, 0.00323702763914172, 0.00323742339121241, 0.00323718441522394, 0.00323698625583711, 0.00323754083224059, 0.0032369567867095, 0.00323725947189533, 0.00323734737994619, 0.00323701943894156, 0.00323712805859016, 0.0032379661753211, 0.00323693561687155, 0.00323651470082439, 0.00323693561687155, 0.0032379661753211, 0.00323712805859016, 0.00323701943894155, 0.00323734737994619, 0.00323725947189533, 0.0032369567867095, 0.00323754083224059, 0.00323698625583711, 0.00323718441522394, 0.0032374233912124, 0.00323702763914172, 0.0032371696443405, 0.00323739894789383, 0.00323710961424787, 0.00323709850533108, 0.00323736294195022, 0.00323722233651921, 0.00323705883196293, 0.00323726857961949, 0.00323731762919244, 0.00323710325749792, 0.00323715121789854, 0.00323732941176098, 0.00323721319462932, 0.00323709200983566, 0.00323724680708431, 0.00323730429122303, 0.0032371367979662, 0.00323714071835293
flux1:, 0.648773690078039, 0.00344627463450637, 0.00344626971525807, 0.00344645232511851, 0.00344639025735142, 0.00344622191915782, 0.00344635292092183, 0.00344647898726813, 0.00344628691418507, 0.00344623473381746, 0.00344646493180226, 0.00344641309748688, 0.00344618871332009, 0.00344636221507807, 0.00344651222771135, 0.0034462325066615, 0.00344624369514391, 0.00344654817954919, 0.00344630704402608, 0.0034461599972796, 0.00344657398542179, 0.00344631872576507, 0.00344611836630102, 0.00344670141320573, 0.00344607387152691, 0.00344640751430101, 0.00344649726691708, 0.00344614511211945, 0.0034462591581777, 0.00344715980259916, 0.0034460584985685, 0.00344560469768033, 0.0034460584985685, 0.00344715980259916, 0.0034462591581777, 0.00344614511211945, 0.00344649726691708, 0.00344640751430101, 0.00344607387152691, 0.00344670141320573, 0.00344611836630102, 0.00344631872576507, 0.00344657398542179, 0.0034461599972796, 0.00344630704402608, 0.00344654817954919, 0.00344624369514391, 0.0034462325066615, 0.00344651222771135, 0.00344636221507807, 0.0034461887133201, 0.00344641309748689, 0.00344646493180226, 0.00344623473381746, 0.00344628691418507, 0.00344647898726813, 0.00344635292092183, 0.00344622191915782, 0.00344639025735142, 0.0034464523251185, 0.00344626971525807, 0.00344627463450637
flux1:, 0.649036138981792, 0.00366567956618733, 0.00366567386348387, 0.00366587216577697, 0.00366580508148113, 0.00366562278940211, 0.0036657642002419, 0.00366590029444709, 0.00366569368173285, 0.00366563737755705, 0.00366588401191559, 0.0036658290269921, 0.00366558958189467, 0.0036657736475767, 0.00366593317542705, 0.00366563755892603, 0.00366564912040579, 0.00366596914474496, 0.00366571553853293, 0.00366556364646624, 0.00366599645979452, 0.0036657238859864, 0.00366552177741916, 0.00366613438241577, 0.00366546098359368, 0.00366582759783045, 0.00366591892752631, 0.00366554154343641, 0.00366566107552336, 0.00366662759518856, 0.00366545195254079, 0.00366496351723312, 0.00366545195254079, 0.00366662759518856, 0.00366566107552336, 0.00366554154343641, 0.00366591892752631, 0.00366582759783045, 0.00366546098359368, 0.00366613438241577, 0.00366552177741916, 0.0036657238859864, 0.00366599645979452, 0.00366556364646624, 0.00366571553853293, 0.00366596914474496, 0.00366564912040579, 0.00366563755892603, 0.00366593317542705, 0.00366577364757669, 0.00366558958189467, 0.0036658290269921, 0.00366588401191559, 0.00366563737755705, 0.00366569368173285, 0.00366590029444709, 0.0036657642002419, 0.00366562278940211, 0.00366580508148113, 0.00366587216577697, 0.00366567386348387, 0.00366567956618733
flux1:, 0.649298587885546, 0.00389560959004458, 0.00389560342563863, 0.0038958178532909, 0.00389574525702437, 0.00389554876187275, 0.00389570118519998, 0.00389584731703508, 0.00389562554695951, 0.00389556537187664, 0.00389582895856191, 0.00389577032993036, 0.00389551553689244, 0.00389571081521711, 0.00389587979980871, 0.00389556765242277, 0.00389558005589682, 0.00389591596990326, 0.00389564909506922, 0.00389549265342865, 0.00389594499500714, 0.00389565393748566, 0.00389545048629675, 0.00389609386841307, 0.00389537223795543, 0.00389577377223903, 0.00389586636600633, 0.00389546288121567, 0.00389558790729677, 0.00389662360966046, 0.00389537001931277, 0.00389484526515391, 0.00389537001931277, 0.00389662360966046, 0.00389558790729677, 0.00389546288121567, 0.00389586636600633, 0.00389577377223902, 0.00389537223795543, 0.00389609386841307, 0.00389545048629675, 0.00389565393748566, 0.00389594499500714, 0.00389549265342866, 0.00389564909506922, 0.00389591596990326, 0.00389558005589682, 0.00389556765242277, 0.00389587979980871, 0.00389571081521711, 0.00389551553689244, 0.00389577032993036, 0.00389582895856191, 0.00389556537187664, 0.00389562554695951, 0.00389584731703508, 0.00389570118519998, 0.00389554876187275, 0.00389574525702437, 0.0038958178532909, 0.00389560342563863, 0.00389560959004458
flux1:, 0.649561036789299, 0.00413630609347062, 0.00413629989725007, 0.00413653070803769, 0.00413645204923906, 0.00413624129522376, 0.00413640533003567, 0.00413656131573893, 0.00413632383571375, 0.00413626021718358, 0.00413654115093586, 0.00413647824853222, 0.00413620798717879, 0.0041364152100062, 0.00413659339763355, 0.00413626406657641, 0.00413627798227624, 0.0041366300822709, 0.00413634896118889, 0.00413618838382176, 0.00413666108497124, 0.00413635021485035, 0.0041361457736307, 0.00413682130381362, 0.0041360490614496, 0.00413648737356131, 0.0041365808725676, 0.00413615058707371, 0.00413628105419823, 0.00413738918117171, 0.00413605403581867, 0.00413549136401535, 0.00413605403581867, 0.00413738918117171, 0.00413628105419823, 0.00413615058707371, 0.0041365808725676, 0.0041364873735613, 0.0041360490614496, 0.00413682130381362, 0.0041361457736307, 0.00413635021485035, 0.00413666108497124, 0.00413618838382176, 0.0041363489611889, 0.0041366300822709, 0.00413627798227624, 0.00413626406657641, 0.00413659339763355, 0.0041364152100062, 0.00413620798717879, 0.00413647824853222, 0.00413654115093586, 0.00413626021718358, 0.00413632383571375, 0.00413656131573893, 0.00413640533003567, 0.00413624129522376, 0.00413645204923906, 0.00413653070803769, 0.00413629989725007, 0.00413630609347062
flux1:, 0.649823485693052, 0.00438799610121294, 0.00438799040875387, 0.00438823765349794, 0.0043881523377686, 0.00438792749054975, 0.0043881037125712, 0.00438826915264412, 0.00438801549985865, 0.00438794905473985, 0.0043882475809145, 0.00438817963109607, 0.00438789397691443, 0.00438811395749963, 0.00438830087144666, 0.00438795369598324, 0.00438797001935129, 0.00438833853272506, 0.00438804198970911, 0.00438787782775336, 0.00438837186022939, 0.00438803966938166, 0.00438783452912258, 0.00438854374975511, 0.00438771851624587, 0.00438819534852308, 0.0043882893485833, 0.00438783175983352, 0.00438796754480357, 0.00438915124814826, 0.0043877309600944, 0.00438712887718549, 0.0043877309600944, 0.00438915124814826, 0.00438796754480357, 0.00438783175983352, 0.0043882893485833, 0.00438819534852308, 0.00438771851624587, 0.00438854374975511, 0.00438783452912258, 0.00438803966938166, 0.00438837186022939, 0.00438787782775336, 0.00438804198970912, 0.00438833853272506, 0.00438797001935129, 0.00438795369598324, 0.00438830087144666, 0.00438811395749963, 0.00438789397691443, 0.00438817963109607, 0.0043882475809145, 0.00438794905473985, 0.00438801549985865, 0.00438826915264412, 0.0043881037125712, 0.00438792749054975, 0.0043881523377686, 0.00438823765349794, 0.00438799040875387, 0.00438799610121294
flux1:, 0.650085934596805, 0.00465089056275958, 0.00465088600837185, 0.00465114950071764, 0.0046510569048974, 0.00465081837697289, 0.00465100731703448, 0.00465118157742833, 0.00465091140503114, 0.00465084295072143, 0.0046511591368392, 0.00465108521935453, 0.00465078447200591, 0.00465101810016712, 0.00465121301482988, 0.00465084733794393, 0.00465086721102283, 0.00465125227950152, 0.00465093892532589, 0.00465077188647093, 0.00465128837190958, 0.0046509331540632, 0.0046507275385327, 0.00465147218121538, 0.00465059158407295, 0.00465110854043835, 0.00465120259324373, 0.00465071742010111, 0.00465085832032536, 0.00465212063859599, 0.00465061165716999, 0.00464996879332414, 0.00465061165717, 0.00465212063859599, 0.00465085832032536, 0.00465071742010111, 0.00465120259324373, 0.00465110854043835, 0.00465059158407295, 0.00465147218121538, 0.0046507275385327, 0.00465093315406321, 0.00465128837190958, 0.00465077188647093, 0.00465093892532589, 0.00465125227950152, 0.00465086721102283, 0.00465084733794393, 0.00465121301482988, 0.00465101810016712, 0.00465078447200591, 0.00465108521935454, 0.0046511591368392, 0.00465084295072143, 0.00465091140503114, 0.00465118157742833, 0.00465100731703448, 0.00465081837697289, 0.0046510569048974, 0.00465114950071764, 0.00465088600837184, 0.00465089056275958
flux1:, 0.650348383500559, 0.00492518260731744, 0.00492517991250854, 0.00492545920149256, 0.00492535869226273, 0.00492510716460085, 0.00492530928481112, 0.00492549148239405, 0.00492520458643519, 0.00492513514766958, 0.00492546885562394, 0.00492538790452986, 0.00492507261424359, 0.00492532084836887, 0.00492552276627154, 0.00492513794840291, 0.00492516277773273, 0.00492556443985724, 0.00492523265992358, 0.00492506362712033, 0.00492560384318179, 0.00492522367678279, 0.00492501773934204, 0.0049257997401232, 0.00492486141809484, 0.00492541994358525, 0.00492551355863775, 0.00492500076244142, 0.00492514648725608, 0.004926490325022, 0.00492488915312186, 0.00492420427842367, 0.00492488915312187, 0.004926490325022, 0.00492514648725608, 0.00492500076244142, 0.00492551355863775, 0.00492541994358525, 0.00492486141809484, 0.0049257997401232, 0.00492501773934204, 0.00492522367678279, 0.0049256038431818, 0.00492506362712033, 0.00492523265992358, 0.00492556443985724, 0.00492516277773272, 0.00492513794840291, 0.00492552276627154, 0.00492532084836887, 0.00492507261424359, 0.00492538790452986, 0.00492546885562394, 0.00492513514766958, 0.00492520458643519, 0.00492549148239404, 0.00492530928481112, 0.00492510716460085, 0.00492535869226273, 0.00492545920149256, 0.00492517991250854, 0.00492518260731744
flux1:, 0.650610832404312, 0.00521104577383555, 0.00521104573133892, 0.00521134007796466, 0.00521123103350418, 0.00521096747237712, 0.00521118314082739, 0.00521137213393598, 0.00521106848014297, 0.00521099929092489, 0.00521135015087817, 0.00521126095963545, 0.00521093195063151, 0.00521119580657935, 0.00521140343928587, 0.00521099887382278, 0.00521103034396218, 0.00521144851731597, 0.00521109646418354, 0.0052109265131068, 0.00521149189580323, 0.00521108462944083, 0.00521087845259873, 0.0052116999638146, 0.00521070157003742, 0.0052113029336713, 0.00521139558083323, 0.00521085538272753, 0.00521100554549201, 0.00521243365556184, 0.00521073686486751, 0.00521000890297613, 0.00521073686486751, 0.00521243365556184, 0.00521100554549201, 0.00521085538272752, 0.00521139558083322, 0.0052113029336713, 0.00521070157003742, 0.0052116999638146, 0.00521087845259873, 0.00521108462944083, 0.00521149189580323, 0.0052109265131068, 0.00521109646418354, 0.00521144851731597, 0.00521103034396218, 0.00521099887382278, 0.00521140343928586, 0.00521119580657935, 0.00521093195063151, 0.00521126095963545, 0.00521135015087817, 0.00521099929092489, 0.00521106848014297, 0.00521137213393598, 0.00521118314082739, 0.00521096747237712, 0.00521123103350418, 0.00521134007796467, 0.00521104573133891, 0.00521104577383555
flux1:, 0.650873281308065, 0.00550863222415729, 0.00550863567790818, 0.00550894403691662, 0.00550882587092688, 0.00550855153898972, 0.0055087810038982, 0.0055089753886504, 0.00550865513799138, 0.00550858763828022, 0.00550895502534884, 0.0055088562561752, 0.00550851464604112, 0.00550879518313318, 0.00550900693703451, 0.00550858206712564, 0.00550862214896567, 0.00550905661277312, 0.00550868220369486, 0.00550851261820446, 0.0055091047599763, 0.00550866800119505, 0.00550846159912633, 0.00550932499701306, 0.00550826420080096, 0.00550890948260535, 0.00550900059513584, 0.00550843348886896, 0.00550858760016129, 0.00551010256951022, 0.00550830681390148, 0.00550753485248383, 0.00550830681390148, 0.00551010256951021, 0.00550858760016129, 0.00550843348886896, 0.00550900059513583, 0.00550890948260535, 0.00550826420080096, 0.00550932499701306, 0.00550846159912633, 0.00550866800119505, 0.0055091047599763, 0.00550851261820446, 0.00550868220369486, 0.00550905661277312, 0.00550862214896567, 0.00550858206712563, 0.00550900693703451, 0.00550879518313318, 0.00550851464604112, 0.0055088562561752, 0.00550895502534884, 0.00550858763828022, 0.00550865513799138, 0.0055089753886504, 0.0055087810038982, 0.00550855153898973, 0.00550882587092688, 0.00550894403691662, 0.00550863567790818, 0.00550863222415729
flux1:, 0.651135730211818, 0.00581807094799396, 0.00581807876967884, 0.00581839977760867, 0.00581827196482394, 0.00581798842562101, 0.00581823178996866, 0.00581842990284769, 0.00581809343474872, 0.00581802926170391, 0.00581841227656338, 0.00581830247395285, 0.00581794968792118, 0.00581824799237324, 0.00581846196027101, 0.00581801629640612, 0.00581806724953239, 0.00581851762832808, 0.00581811854833698, 0.00581795083314519, 0.0058185714763501, 0.00581810258467252, 0.00581789590883948, 0.00581880379610832, 0.0058176782833939, 0.00581836836636758, 0.00581845734428049, 0.0058178641037277, 0.00581802156597288, 0.00581962580602261, 0.00581772783275485, 0.00581691113013335, 0.00581772783275485, 0.00581962580602261, 0.00581802156597288, 0.0058178641037277, 0.00581845734428049, 0.00581836836636759, 0.0058176782833939, 0.00581880379610832, 0.00581789590883948, 0.00581810258467252, 0.0058185714763501, 0.00581795083314519, 0.00581811854833698, 0.00581851762832808, 0.00581806724953239, 0.00581801629640612, 0.00581846196027101, 0.00581824799237324, 0.00581794968792118, 0.00581830247395285, 0.00581841227656339, 0.00581802926170391, 0.00581809343474872, 0.00581842990284769, 0.00581823178996866, 0.00581798842562101, 0.00581827196482394, 0.00581839977760867, 0.00581807876967884, 0.00581807094799396
flux1:, 0.651398179115572, 0.00613946596900174, 0.00613947903204285, 0.00613981100252948, 0.00613967310465055, 0.00613938221991623, 0.00613963941774109, 0.00613983934475858, 0.00613948727679209, 0.00613942825057401, 0.00613982570510339, 0.00613970331324169, 0.00613934109237554, 0.00613965825865881, 0.00613987221796699, 0.00613940535567109, 0.00613946972415046, 0.00613993547327847, 0.00613950918423952, 0.00613934507398083, 0.00613999609957738, 0.00613949218453386, 0.00613928513245438, 0.00614024033507871, 0.00613904780760007, 0.00613978337531472, 0.00613986958885894, 0.00613925126960622, 0.00613941137347054, 0.00614110711529745, 0.00613910377351892, 0.00613824176103246, 0.00613910377351892, 0.00614110711529745, 0.00613941137347055, 0.00613925126960622, 0.00613986958885893, 0.00613978337531472, 0.00613904780760007, 0.00614024033507871, 0.00613928513245438, 0.00613949218453386, 0.00613999609957738, 0.00613934507398083, 0.00613950918423952, 0.00613993547327847, 0.00613946972415046, 0.00613940535567109, 0.00613987221796699, 0.00613965825865881, 0.00613934109237555, 0.00613970331324169, 0.00613982570510339, 0.00613942825057401, 0.00613948727679209, 0.00613983934475858, 0.00613963941774109, 0.00613938221991623, 0.00613967310465054, 0.00613981100252948, 0.00613947903204285, 0.00613946596900174
flux1:, 0.651660628019325, 0.0064728945618119, 0.00647291371386436, 0.00647325464092378, 0.00647310633176676, 0.00647281025111655, 0.00647308102670563, 0.00647328061921993, 0.00647291382207983, 0.00647286192642274, 0.00647327233545084, 0.00647313571907366, 0.00647276612147251, 0.00647310323223637, 0.00647331465048594, 0.0064728262873838, 0.0064729068885041, 0.00647338728224045, 0.00647293103813375, 0.00647277250204666, 0.00647345591339023, 0.00647291383829529, 0.00647270626539446, 0.00647371182294679, 0.00647244999633442, 0.00647323153677327, 0.00647331432980778, 0.00647267226424043, 0.00647283418711196, 0.00647462348206087, 0.00647251172830202, 0.00647160400795777, 0.00647251172830202, 0.00647462348206087, 0.00647283418711196, 0.00647267226424043, 0.00647331432980778, 0.00647323153677327, 0.00647244999633442, 0.00647371182294678, 0.00647270626539446, 0.00647291383829529, 0.00647345591339023, 0.00647277250204666, 0.00647293103813374, 0.00647338728224045, 0.0064729068885041, 0.0064728262873838, 0.00647331465048594, 0.00647310323223637, 0.00647276612147251, 0.00647313571907366, 0.00647327233545084, 0.00647286192642274, 0.00647291382207983, 0.00647328061921993, 0.00647308102670563, 0.00647281025111655, 0.00647310633176676, 0.00647325464092378, 0.00647291371386436, 0.0064728945618119
flux1:, 0.651923076923078, 0.0068184054903821, 0.00681843152560589, 0.00681877909539695, 0.00681862018394698, 0.00681832132681725, 0.00681860521805948, 0.00681880211507327, 0.00681842172169813, 0.00681837907969342, 0.00681880065980305, 0.00681864812786598, 0.00681827352215347, 0.00681863162746417, 0.00681883767562082, 0.00681832762706356, 0.00681842753273677, 0.00681892165583565, 0.00681843252436301, 0.00681828176584014, 0.0068189996676566, 0.00681841605978126, 0.00681820779415328, 0.00681926694314858, 0.00681793354413402, 0.00681876136023445, 0.00681884005324968, 0.00681817583872543, 0.00681833864557689, 0.00682022337163587, 0.00681800027196386, 0.00681704660905683, 0.00681800027196386, 0.00682022337163587, 0.00681833864557689, 0.00681817583872543, 0.00681884005324968, 0.00681876136023445, 0.00681793354413403, 0.00681926694314858, 0.00681820779415328, 0.00681841605978126, 0.0068189996676566, 0.00681828176584014, 0.00681843252436301, 0.00681892165583565, 0.00681842753273677, 0.00681832762706356, 0.00681883767562082, 0.00681863162746417, 0.00681827352215348, 0.00681864812786599, 0.00681880065980305, 0.00681837907969342, 0.00681842172169813, 0.00681880211507327, 0.00681860521805948, 0.00681832132681725, 0.00681862018394698, 0.00681877909539695, 0.00681843152560589, 0.0068184054903821
flux1:, 0.652185525826831, 0.00717601727852541, 0.00717605091103123, 0.00717640252229356, 0.0071762329723019, 0.00717593400229024, 0.00717623032942237, 0.00717642198591819, 0.00717602939372719, 0.00717599823947551, 0.0071764289156661, 0.00717625874703116, 0.00717588179757808, 0.0071762618943283, 0.00717645946822506, 0.00717592768063447, 0.00717605019138034, 0.0071765569348199, 0.00717603182523887, 0.00717589127557916, 0.00717664584833757, 0.00717601711600728, 0.00717580797580187, 0.0071769241256537, 0.00717551688868262, 0.00717639111589006, 0.00717646500841286, 0.00717578048825938, 0.00717594313515242, 0.00717792500930132, 0.00717558773791196, 0.00717458804840674, 0.00717558773791196, 0.00717792500930132, 0.00717594313515242, 0.00717578048825938, 0.00717646500841286, 0.00717639111589006, 0.00717551688868262, 0.0071769241256537, 0.00717580797580187, 0.00717601711600728, 0.00717664584833757, 0.00717589127557916, 0.00717603182523887, 0.0071765569348199, 0.00717605019138034, 0.00717592768063446, 0.00717645946822506, 0.0071762618943283, 0.00717588179757808, 0.00717625874703116, 0.0071764289156661, 0.00717599823947551, 0.0071760293937272, 0.00717642198591819, 0.00717623032942236, 0.00717593400229024, 0.0071762329723019, 0.00717640252229356, 0.00717605091103123, 0.00717601727852541
flux1:, 0.652447974730585, 0.00754571652389591, 0.00754575836384629, 0.00754611115688169, 0.007545931101657, 0.00754563489372055, 0.00754594275460622, 0.00754612647521484, 0.00754572334057651, 0.00754570598757542, 0.00754614340838174, 0.00754595387858365, 0.00754557752214834, 0.00754598053456501, 0.0075461662845145, 0.00754561284559653, 0.0075457614572496, 0.00754627951889468, 0.00754571521578485, 0.00754558752159354, 0.00754638099165836, 0.00754570334865423, 0.00754549316169256, 0.00754666986306479, 0.00754518652665081, 0.00754610715760782, 0.00754617552972572, 0.0075454727669826, 0.00754563410742371, 0.0075477147040067, 0.00754526053811835, 0.00754421487072204, 0.00754526053811835, 0.0075477147040067, 0.00754563410742371, 0.0075454727669826, 0.00754617552972571, 0.00754610715760782, 0.00754518652665081, 0.00754666986306479, 0.00754549316169256, 0.00754570334865423, 0.00754638099165836, 0.00754558752159354, 0.00754571521578485, 0.00754627951889469, 0.00754576145724959, 0.00754561284559652, 0.00754616628451451, 0.00754598053456501, 0.00754557752214835, 0.00754595387858365, 0.00754614340838174, 0.00754570598757542, 0.00754572334057651, 0.00754612647521484, 0.00754594275460621, 0.00754563489372055, 0.007545931101657, 0.00754611115688169, 0.00754575836384629, 0.00754571652389591
flux1:, 0.652710423634338, 0.00792745626708731, 0.00792750680094697, 0.00792785769466135, 0.00792766744578304, 0.00792737704706463, 0.00792769531999353, 0.007927868297036, 0.00792745652130142, 0.00792745532861976, 0.0079278968900367, 0.00792768629808103, 0.00792731371181282, 0.00792774047402687, 0.00792791084241893, 0.00792733598743008, 0.0079275143509515, 0.00792804224175678, 0.00792743544422015, 0.00792732344804559, 0.00792815805414643, 0.00792742755160709, 0.00792721617672992, 0.00792845708226799, 0.00792689538546842, 0.0079278623017579, 0.00792792441450641, 0.00792720565853165, 0.00792736445282679, 0.00792954522782133, 0.00792697153884261, 0.00792588005184688, 0.00792697153884261, 0.00792954522782132, 0.00792736445282679, 0.00792720565853165, 0.00792792441450641, 0.0079278623017579, 0.00792689538546842, 0.00792845708226799, 0.00792721617672992, 0.00792742755160709, 0.00792815805414643, 0.00792732344804559, 0.00792743544422015, 0.00792804224175678, 0.0079275143509515, 0.00792733598743008, 0.00792791084241893, 0.00792774047402688, 0.00792731371181282, 0.00792768629808104, 0.0079278968900367, 0.00792745532861976, 0.00792745652130142, 0.00792786829703599, 0.00792769531999353, 0.00792737704706463, 0.00792766744578304, 0.00792785769466135, 0.00792750680094697, 0.00792745626708731
flux1:, 0.652972872538091, 0.00832115442779302, 0.0083212140041629, 0.00832155974033046, 0.00832135978915965, 0.00832107837450969, 0.00832140572928951, 0.00832156508400494, 0.00832114679069729, 0.00832116412813907, 0.00832160700641785, 0.00832137370049129, 0.00832100826153089, 0.00832145950316847, 0.00832161076958428, 0.00832101488290835, 0.00832122675792632, 0.00832176281417322, 0.00832111017977048, 0.00832101689374219, 0.00832189485044681, 0.00832110741626237, 0.00832089476582217, 0.00832220358347047, 0.00832056126289553, 0.00832157427353688, 0.00832162936791468, 0.00832089701418722, 0.00832105194186915, 0.00832333426273631, 0.00832063850379528, 0.00831950143692295, 0.00832063850379528, 0.00832333426273631, 0.00832105194186915, 0.00832089701418722, 0.00832162936791468, 0.00832157427353688, 0.00832056126289553, 0.00832220358347047, 0.00832089476582217, 0.00832110741626238, 0.00832189485044681, 0.00832101689374219, 0.00832111017977048, 0.00832176281417323, 0.00832122675792632, 0.00832101488290835, 0.00832161076958428, 0.00832145950316848, 0.00832100826153089, 0.00832137370049129, 0.00832160700641785, 0.00832116412813907, 0.00832114679069729, 0.00832156508400495, 0.00832140572928951, 0.00832107837450969, 0.00832135978915965, 0.00832155974033046, 0.00832121400416291, 0.00832115442779302
flux1:, 0.653235321441844, 0.00872669232020536, 0.00872676114253474, 0.00872709833609991, 0.00872688934718047, 0.00872662017071736, 0.00872695508855856, 0.00872709791413829, 0.00872667541719472, 0.00872671363076272, 0.00872715482382976, 0.00872689722477571, 0.00872654246199035, 0.00872701879769705, 0.0087271471307943, 0.00872653074219681, 0.00872677994513935, 0.00872732234703623, 0.0087266205395708, 0.00872654911200605, 0.00872747257101705, 0.00872662405647985, 0.00872641011931399, 0.00872779055866113, 0.00872606534644557, 0.00872712423261189, 0.0087271715270228, 0.00872642807069198, 0.00872657774600905, 0.00872896292661525, 0.00872614261666311, 0.0087249602583218, 0.00872614261666311, 0.00872896292661525, 0.00872657774600905, 0.00872642807069198, 0.00872717152702281, 0.00872712423261189, 0.00872606534644558, 0.00872779055866113, 0.00872641011931399, 0.00872662405647985, 0.00872747257101705, 0.00872654911200605, 0.0087266205395708, 0.00872732234703623, 0.00872677994513935, 0.00872653074219681, 0.00872714713079429, 0.00872701879769705, 0.00872654246199035, 0.00872689722477572, 0.00872715482382976, 0.00872671363076272, 0.00872667541719472, 0.00872709791413829, 0.00872695508855856, 0.00872662017071736, 0.00872688934718047, 0.00872709833609992, 0.00872676114253474, 0.00872669232020537
flux1:, 0.653497770345598, 0.00914391325996337, 0.00914399138721697, 0.00914431658113266, 0.00914409937685756, 0.00914384572114108, 0.00914418652351399, 0.00914430992841772, 0.00914388569171779, 0.00914394707074414, 0.00914438344765959, 0.00914410006909682, 0.00914375960779861, 0.00914426153151392, 0.00914436304666275, 0.00914372682174468, 0.00914401716965201, 0.00914456396643186, 0.00914380970652313, 0.00914376338169405, 0.00914473439190369, 0.00914382062513881, 0.00914360548930458, 0.00914506120164438, 0.00914325082480947, 0.00914435538999965, 0.00914439407596722, 0.00914364205992051, 0.00914378505028303, 0.00914627439018782, 0.00914332709502015, 0.00914209974553103, 0.00914332709502015, 0.00914627439018782, 0.00914378505028303, 0.00914364205992051, 0.00914439407596721, 0.00914435538999965, 0.00914325082480947, 0.00914506120164438, 0.00914360548930458, 0.0091438206251388, 0.00914473439190369, 0.00914376338169405, 0.00914380970652313, 0.00914456396643186, 0.009144017169652, 0.00914372682174468, 0.00914436304666275, 0.00914426153151392, 0.00914375960779861, 0.00914410006909682, 0.00914438344765959, 0.00914394707074415, 0.00914388569171779, 0.00914430992841772, 0.00914418652351399, 0.00914384572114108, 0.00914409937685756, 0.00914431658113266, 0.00914399138721697, 0.00914391325996337
flux1:, 0.653760219249351, 0.00957262127501328, 0.00957270863107581, 0.00957301835390401, 0.00957279389016305, 0.00957255901473414, 0.00957290390101393, 0.0095730050509602, 0.00957258163973601, 0.00957266838704406, 0.00957309674457755, 0.00957278620861709, 0.00957246370941631, 0.00957299159407443, 0.00957306241546888, 0.00957240714002791, 0.00957274239133616, 0.0095732915327632, 0.00957248165000446, 0.00957246372150142, 0.00957348418882648, 0.00957250103427537, 0.00957228490879608, 0.00957381942183708, 0.00957192160345123, 0.00957307172812112, 0.0095731009641803, 0.00957234292261608, 0.00957247776979544, 0.00957507259701149, 0.00957199590768039, 0.00957072383921548, 0.00957199590768038, 0.00957507259701149, 0.00957247776979543, 0.00957234292261608, 0.00957310096418031, 0.00957307172812112, 0.00957192160345123, 0.00957381942183708, 0.00957228490879608, 0.00957250103427537, 0.00957348418882648, 0.00957246372150142, 0.00957248165000447, 0.00957329153276319, 0.00957274239133615, 0.00957240714002791, 0.00957306241546889, 0.00957299159407443, 0.00957246370941631, 0.00957278620861709, 0.00957309674457755, 0.00957266838704406, 0.00957258163973601, 0.0095730050509602, 0.00957290390101393, 0.00957255901473414, 0.00957279389016305, 0.00957301835390401, 0.00957270863107581, 0.00957262127501329
flux1:, 0.654022668153104, 0.0100125799326855, 0.010012676324925, 0.0100129671492144, 0.0100127364821276, 0.0100125235732788, 0.010012870666605, 0.0100129468236101, 0.0100125268487031, 0.0100126410550998, 0.0100130581801671, 0.0100127192278153, 0.0100124183210456, 0.0100129724241938, 0.0100130087499328, 0.010012335308164, 0.0100127191019216, 0.0100132684758749, 0.0100123999612596, 0.0100124137196384, 0.0100134853677154, 0.0100124287906947, 0.0100122120255592, 0.0100138286739549, 0.0100118411364649, 0.010013036835901, 0.0100130557396435, 0.0100122941383359, 0.0100124193821082, 0.0100151210982621, 0.0100119126074807, 0.0100105960215966, 0.0100119126074807, 0.0100151210982621, 0.0100124193821082, 0.0100122941383359, 0.0100130557396435, 0.010013036835901, 0.0100118411364649, 0.0100138286739549, 0.0100122120255592, 0.0100124287906947, 0.0100134853677154, 0.0100124137196384, 0.0100123999612596, 0.0100132684758749, 0.0100127191019216, 0.010012335308164, 0.0100130087499328, 0.0100129724241938, 0.0100124183210456, 0.0100127192278153, 0.0100130581801671, 0.0100126410550998, 0.0100125268487031, 0.0100129468236101, 0.010012870666605, 0.0100125235732788, 0.0100127364821276, 0.0100129671492144, 0.010012676324925, 0.0100125799326855
flux1:, 0.654285117056858, 0.0104635112951423, 0.0104636164421363, 0.0104638850414589, 0.0104636492857209, 0.0104634614093938, 0.0104638088097695, 0.0104638573666651, 0.0104634434229578, 0.0104635870472267, 0.0104639897836176, 0.0104636212791399, 0.0104633454965451, 0.010463925972145, 0.0104639241405872, 0.0104632334873021, 0.010463669282411, 0.0104642167579566, 0.0104632868151829, 0.0104633354908377, 0.010464459823681, 0.0104633259587974, 0.0104631090624758, 0.0104648109155715, 0.0104627313866178, 0.0104639728706386, 0.0104639805089671, 0.010463217683594, 0.0104633318874148, 0.0104661420140776, 0.0104627992913393, 0.0104614382751379, 0.0104627992913393, 0.0104661420140776, 0.0104633318874148, 0.010463217683594, 0.0104639805089671, 0.0104639728706386, 0.0104627313866178, 0.0104648109155715, 0.0104631090624758, 0.0104633259587973, 0.010464459823681, 0.0104633354908377, 0.0104632868151829, 0.0104642167579566, 0.010463669282411, 0.0104632334873021, 0.0104639241405872, 0.010463925972145, 0.0104633454965451, 0.0104636212791399, 0.0104639897836176, 0.0104635870472267, 0.0104634434229578, 0.0104638573666651, 0.0104638088097695, 0.0104634614093938, 0.0104636492857209, 0.0104638850414588, 0.0104636164421363, 0.0104635112951423
flux1:, 0.654547565960611, 0.0109250950150801, 0.0109252085830525, 0.0109254517855323, 0.0109252120653313, 0.0109250521249876, 0.0109253979682458, 0.0109254164772369, 0.0109250110779289, 0.0109251859332991, 0.0109255712508519, 0.010925172179606, 0.0109249248851875, 0.0109255318016068, 0.0109254883571583, 0.0109247814844685, 0.0109252725006254, 0.010925815975728, 0.0109248220699611, 0.0109249087724115, 0.0109260870401232, 0.0109248722620995, 0.0109246559158892, 0.0109264457042805, 0.0109242719252348, 0.0109255596581318, 0.0109255550358678, 0.0109247931299262, 0.0109248949081193, 0.0109278151329432, 0.0109243356991854, 0.0109229301812546, 0.0109243356991854, 0.0109278151329432, 0.0109248949081193, 0.0109247931299262, 0.0109255550358678, 0.0109255596581318, 0.0109242719252348, 0.0109264457042805, 0.0109246559158892, 0.0109248722620995, 0.0109260870401232, 0.0109249087724115, 0.0109248220699611, 0.010925815975728, 0.0109252725006254, 0.0109247814844685, 0.0109254883571583, 0.0109255318016068, 0.0109249248851875, 0.010925172179606, 0.0109255712508519, 0.0109251859332991, 0.0109250110779289, 0.0109254164772369, 0.0109253979682458, 0.0109250521249876, 0.0109252120653313, 0.0109254517855323, 0.0109252085830525, 0.0109250950150801
flux1:, 0.654810014864364, 0.011396967583206, 0.0113970892302439, 0.0113973040664654, 0.0113970614603709, 0.0113969321615432, 0.011397274682437, 0.0113972608764683, 0.0113968663851676, 0.011397074132982, 0.0113974391971294, 0.0113970086566565, 0.0113967929787353, 0.01139742634265, 0.0113973380990599, 0.0113966159982472, 0.0113971651602884, 0.0113977026130559, 0.0113966425157487, 0.0113967701707587, 0.0113980033393243, 0.0113967043345941, 0.0113964894031847, 0.011398369445852, 0.0113960991832246, 0.0113974339422159, 0.0113974159892982, 0.0113966568932515, 0.0113967449391009, 0.0113997771602923, 0.0113961584630295, 0.0113947081704138, 0.0113961584630295, 0.0113997771602923, 0.0113967449391009, 0.0113966568932515, 0.0113974159892982, 0.0113974339422159, 0.0113960991832246, 0.011398369445852, 0.0113964894031847, 0.0113967043345941, 0.0113980033393243, 0.0113967701707587, 0.0113966425157487, 0.0113977026130559, 0.0113971651602884, 0.0113966159982472, 0.0113973380990599, 0.01139742634265, 0.0113967929787353, 0.0113970086566565, 0.0113974391971294, 0.011397074132982, 0.0113968663851676, 0.0113972608764683, 0.011397274682437, 0.0113969321615432, 0.0113970614603709, 0.0113973040664654, 0.0113970892302439, 0.011396967583206
flux1:, 0.655072463768117, 0.0118787217385135, 0.011878851165159, 0.0118790349084926, 0.0118787903901174, 0.0118786942131185, 0.0118790318104588, 0.0118789836164375, 0.0118786021792827, 0.0118788443302825, 0.0118791865697339, 0.0118787237542051, 0.0118785425208381, 0.01187920230647, 0.0118790664056846, 0.0118783300252549, 0.0118789399125785, 0.011879469454695, 0.0118783412831325, 0.0118785125692798, 0.0118798012953935, 0.0118784151326571, 0.0118782026704125, 0.0118801748043191, 0.0118778058640763, 0.0118791887944522, 0.0118791563520569, 0.0118784016454413, 0.0118784747594856, 0.0118816211270797, 0.0118778605170008, 0.0118763649345203, 0.0118778605170008, 0.0118816211270797, 0.0118784747594856, 0.0118784016454413, 0.0118791563520569, 0.0118791887944522, 0.0118778058640763, 0.0118801748043191, 0.0118782026704125, 0.0118784151326571, 0.0118798012953935, 0.0118785125692798, 0.0118783412831325, 0.011879469454695, 0.0118789399125785, 0.0118783300252549, 0.0118790664056846, 0.01187920230647, 0.0118785425208381, 0.0118787237542051, 0.0118791865697339, 0.0118788443302825, 0.0118786021792827, 0.0118789836164375, 0.0118790318104588, 0.0118786942131185, 0.0118787903901174, 0.0118790349084926, 0.011878851165159, 0.0118787217385135
flux1:, 0.655334912671871, 0.0123699060517861, 0.0123700430561485, 0.0123701932537842, 0.0123699476303869, 0.012369886812346, 0.0123702181138454, 0.0123701336571035, 0.0123697671373105, 0.0123700450606078, 0.0123703622308403, 0.0123698664092905, 0.012369722089197, 0.0123704082720057, 0.0123702222366785, 0.0123694724378566, 0.0123701452405068, 0.012370665171294, 0.0123694674216469, 0.0123696847081287, 0.0123710293198587, 0.0123695535176756, 0.0123693447702563, 0.0123714102843816, 0.0123689405290971, 0.0123703731941863, 0.0123703250001926, 0.0123695758984412, 0.0123696330162005, 0.0123728959685753, 0.0123689906786474, 0.0123674490119207, 0.0123689906786474, 0.0123728959685753, 0.0123696330162005, 0.0123695758984412, 0.0123703250001926, 0.0123703731941863, 0.0123689405290971, 0.0123714102843816, 0.0123693447702563, 0.0123695535176756, 0.0123710293198587, 0.0123696847081287, 0.0123694674216469, 0.012370665171294, 0.0123701452405068, 0.0123694724378566, 0.0123702222366785, 0.0123704082720057, 0.012369722089197, 0.0123698664092905, 0.0123703622308403, 0.0123700450606078, 0.0123697671373105, 0.0123701336571035, 0.0123702181138454, 0.012369886812346, 0.0123699476303869, 0.0123701932537842, 0.0123700430561485, 0.0123699060517861
flux1:, 0.655597361575624, 0.0128700246920586, 0.0128701692271917, 0.0128702837205226, 0.0128700375720096, 0.0128700140990217, 0.0128703380233088, 0.0128702156230856, 0.0128698655404016, 0.0128701804798333, 0.0128704707200598, 0.0128699412091803, 0.0128698358602701, 0.0128705484539286, 0.0128703102318011, 0.0128695477429593, 0.0128702852258059, 0.0128707940851789, 0.0128695256580174, 0.0128697909455945, 0.0128711914295371, 0.0128696240189601, 0.012869420420062, 0.0128715799958629, 0.0128690073645029, 0.0128704917885961, 0.012870426462907, 0.0128696837706392, 0.0128697239889472, 0.0128731062830313, 0.0128690534111745, 0.0128674645546957, 0.0128690534111745, 0.0128731062830313, 0.0128697239889472, 0.0128696837706392, 0.012870426462907, 0.0128704917885961, 0.0128690073645029, 0.0128715799958629, 0.012869420420062, 0.0128696240189601, 0.0128711914295371, 0.0128697909455945, 0.0128695256580174, 0.0128707940851789, 0.0128702852258059, 0.0128695477429593, 0.0128703102318011, 0.0128705484539286, 0.0128698358602701, 0.0128699412091803, 0.0128704707200598, 0.0128701804798333, 0.0128698655404016, 0.0128702156230856, 0.0128703380233088, 0.0128700140990217, 0.0128700375720096, 0.0128702837205226, 0.0128701692271917, 0.0128700246920586
flux1:, 0.655859810479377, 0.0133785373849439, 0.0133786896159076, 0.013378766549336, 0.0133785201703345, 0.0133785357800618, 0.0133788515932367, 0.0133786897493834, 0.0133783572269302, 0.0133787103241026, 0.0133789722054687, 0.0133784083380639, 0.0133783435655097, 0.0133790826607242, 0.0133787906592805, 0.0133780160309935, 0.0133788195072317, 0.0133793161256849, 0.0133779763431141, 0.0133782912101623, 0.0133797472055345, 0.0133780867857836, 0.013377889948933, 0.0133801436091963, 0.0133774661392127, 0.013379004841639, 0.0133789208719445, 0.0133781849443982, 0.0133782075454791, 0.0133817122791742, 0.0133775087755576, 0.0133758712871365, 0.0133775087755576, 0.0133817122791742, 0.0133782075454791, 0.0133781849443982, 0.0133789208719445, 0.013379004841639, 0.0133774661392126, 0.0133801436091963, 0.013377889948933, 0.0133780867857836, 0.0133797472055345, 0.0133782912101623, 0.0133779763431141, 0.0133793161256849, 0.0133788195072317, 0.0133780160309935, 0.0133787906592805, 0.0133790826607242, 0.0133783435655097, 0.0133784083380639, 0.0133789722054687, 0.0133787103241026, 0.0133783572269302, 0.0133786897493835, 0.0133788515932367, 0.0133785357800618, 0.0133785201703345, 0.013378766549336, 0.0133786896159076, 0.0133785373849439
flux1:, 0.65612225938313, 0.013894859570827, 0.013895019928624, 0.0138950577463691, 0.0138948110941413, 0.0138948672887221, 0.0138951746528284, 0.0138949720243846, 0.0138946577452708, 0.0138950500682146, 0.0138952826311538, 0.0138946837216784, 0.0138946606472512, 0.0138954264507552, 0.0138950795608109, 0.0138942931233762, 0.0138951634383085, 0.013895646981996, 0.0138942355958229, 0.0138946011514633, 0.0138961119513684, 0.0138943577365913, 0.0138941694421159, 0.0138965165100677, 0.013893732361348, 0.0138953283800228, 0.0138952241086537, 0.0138944948228176, 0.0138944992952382, 0.0138981299206896, 0.0138937725806559, 0.0138920846634492, 0.0138937725806559, 0.0138981299206896, 0.0138944992952382, 0.0138944948228176, 0.0138952241086537, 0.0138953283800228, 0.013893732361348, 0.0138965165100677, 0.0138941694421159, 0.0138943577365913, 0.0138961119513684, 0.0138946011514633, 0.0138942355958229, 0.013895646981996, 0.0138951634383085, 0.0138942931233762, 0.0138950795608109, 0.0138954264507552, 0.0138946606472512, 0.0138946837216784, 0.0138952826311538, 0.0138950500682146, 0.0138946577452708, 0.0138949720243846, 0.0138951746528284, 0.0138948672887221, 0.0138948110941413, 0.0138950577463691, 0.013895019928624, 0.013894859570827
flux1:, 0.656384708286884, 0.0144183627699164, 0.0144185319993784, 0.0144185294304146, 0.0144182820813753, 0.0144183801499847, 0.0144186791608952, 0.0144184345376289, 0.0144181387135037, 0.0144185712895023, 0.0144187740684454, 0.014418139377311, 0.0144181586213886, 0.0144189514932632, 0.014418549100464, 0.014417750925819, 0.0144186884515734, 0.0144191584605414, 0.0144176756511641, 0.0144180924973815, 0.0144196570572422, 0.0144178089125296, 0.0144176310900026, 0.0144200701603824, 0.0144171776404936, 0.0144188345434321, 0.0144187081559991, 0.0144179848928291, 0.0144179709484706, 0.0144217312749786, 0.0144172167385276, 0.0144154762317615, 0.0144172167385277, 0.0144217312749786, 0.0144179709484706, 0.0144179848928291, 0.0144187081559991, 0.0144188345434321, 0.0144171776404936, 0.0144200701603824, 0.0144176310900026, 0.0144178089125296, 0.0144196570572422, 0.0144180924973815, 0.0144176756511641, 0.0144191584605414, 0.0144186884515734, 0.014417750925819, 0.014418549100464, 0.0144189514932632, 0.0144181586213886, 0.014418139377311, 0.0144187740684454, 0.0144185712895023, 0.0144181387135037, 0.0144184345376289, 0.0144186791608952, 0.0144183801499847, 0.0144182820813753, 0.0144185294304146, 0.0144185319993784, 0.0144183627699164
flux1:, 0.656647157190637, 0.0149483751600575, 0.0149485543587715, 0.0149485103906057, 0.0149482615080657, 0.0149484025579656, 0.0149486937704132, 0.0149484060388357, 0.0149481283922501, 0.0149486022430803, 0.014948775277071, 0.0149481039756276, 0.0149481656529155, 0.0149489861402715, 0.0149485281238507, 0.0149477179938372, 0.014948722635331, 0.0149491790530191, 0.0149476254190309, 0.0149480936235585, 0.0149497105764682, 0.0149477690414743, 0.0149476037481074, 0.0149501326716984, 0.0149471302617527, 0.0149488521452828, 0.0149487016618187, 0.014947983300695, 0.0149479508869353, 0.0149518450725085, 0.014947169831155, 0.0149453742104771, 0.014947169831155, 0.0149518450725085, 0.0149479508869353, 0.014947983300695, 0.0149487016618187, 0.0149488521452828, 0.0149471302617527, 0.0149501326716984, 0.0149476037481074, 0.0149477690414743, 0.0149497105764682, 0.0149480936235585, 0.0149476254190309, 0.0149491790530191, 0.014948722635331, 0.0149477179938372, 0.0149485281238507, 0.0149489861402715, 0.0149481656529155, 0.0149481039756276, 0.014948775277071, 0.0149486022430803, 0.0149481283922501, 0.0149484060388357, 0.0149486937704132, 0.0149484025579656, 0.0149482615080657, 0.0149485103906057, 0.0149485543587715, 0.0149483751600575
flux1:, 0.65690960609439, 0.0154841823720354, 0.0154843730175553, 0.0154842868601263, 0.0154840351756212, 0.0154842201700559, 0.0154845046078889, 0.01548417271363, 0.0154839124756664, 0.015484428653231, 0.0154845724814298, 0.015483863619679, 0.0154839673492478, 0.0154848162142624, 0.0154843029328152, 0.0154834803156921, 0.0154845515277789, 0.0154849947200443, 0.0154833712588581, 0.0154838903404047, 0.0154855580189036, 0.0154835243176716, 0.0154833737133008, 0.0154859895961244, 0.0154828759765161, 0.0154846674492103, 0.0154844907185317, 0.0154837756448407, 0.015483724951212, 0.0154877574820099, 0.0154829178936878, 0.0154810642818833, 0.0154829178936877, 0.0154877574820099, 0.015483724951212, 0.0154837756448407, 0.0154844907185317, 0.0154846674492103, 0.015482875976516, 0.0154859895961244, 0.0154833737133008, 0.0154835243176716, 0.0154855580189036, 0.0154838903404047, 0.0154833712588581, 0.0154849947200443, 0.0154845515277789, 0.0154834803156921, 0.0154843029328152, 0.0154848162142624, 0.0154839673492478, 0.015483863619679, 0.0154845724814298, 0.015484428653231, 0.0154839124756664, 0.01548417271363, 0.0154845046078889, 0.0154842201700559, 0.0154840351756212, 0.0154842868601263, 0.0154843730175553, 0.0154841823720354
flux1:, 0.657172054998143, 0.0160250285058689, 0.0160252324687493, 0.0160251035102812, 0.0160248473204538, 0.0160250771213147, 0.0160253562715098, 0.0160249791802478, 0.0160247351043939, 0.0160252947245402, 0.0160254103660946, 0.0160246628452571, 0.016024807775026, 0.0160256860153651, 0.016025118279839, 0.0160242823168069, 0.0160254191321638, 0.0160258498942905, 0.0160241579744014, 0.016024726901531, 0.0160264433650776, 0.0160243194009792, 0.0160241857204375, 0.0160268849384893, 0.0160236590136869, 0.0160255251653692, 0.0160253198633501, 0.0160246059897612, 0.0160245374484465, 0.0160287131056476, 0.0160237054181552, 0.0160217906067254, 0.0160237054181552, 0.0160287131056476, 0.0160245374484465, 0.0160246059897612, 0.0160253198633501, 0.0160255251653692, 0.0160236590136869, 0.0160268849384893, 0.0160241857204375, 0.0160243194009792, 0.0160264433650776, 0.016024726901531, 0.0160241579744014, 0.0160258498942905, 0.0160254191321638, 0.0160242823168069, 0.016025118279839, 0.0160256860153651, 0.016024807775026, 0.0160246628452571, 0.0160254103660946, 0.0160252947245402, 0.0160247351043939, 0.0160249791802478, 0.0160253562715098, 0.0160250771213147, 0.0160248473204538, 0.0160251035102812, 0.0160252324687493, 0.0160250285058689
flux1:, 0.657434503901897, 0.0165701173702923, 0.0165703369109188, 0.0165701646680446, 0.0165699018485465, 0.0165701772613763, 0.016570453050887, 0.016570029710251, 0.0165698001029349, 0.0165704043751561, 0.0165704932934577, 0.0165697058455006, 0.0165698906907886, 0.0165707995505716, 0.0165701785851186, 0.0165693280884151, 0.0165705291553447, 0.0165709487057791, 0.0165691900315846, 0.0165698072362251, 0.0165715703034182, 0.0165693586384809, 0.0165692441622765, 0.0165720223923023, 0.0165686833138474, 0.0165706296694066, 0.0165703933017997, 0.0165696781034567, 0.016569592383124, 0.0165739161970697, 0.0165687365803462, 0.016566757062182, 0.0165687365803462, 0.0165739161970697, 0.016569592383124, 0.0165696781034567, 0.0165703933017997, 0.0165706296694066, 0.0165686833138474, 0.0165720223923023, 0.0165692441622765, 0.0165693586384809, 0.0165715703034182, 0.0165698072362251, 0.0165691900315846, 0.0165709487057791, 0.0165705291553447, 0.0165693280884151, 0.0165701785851186, 0.0165707995505716, 0.0165698906907886, 0.0165697058455006, 0.0165704932934577, 0.0165704043751561, 0.0165698001029349, 0.016570029710251, 0.016570453050887, 0.0165701772613763, 0.0165699018485465, 0.0165701646680446, 0.0165703369109188, 0.0165701173702923
flux1:, 0.65769695280565, 0.0171186139463005, 0.0171188516940467, 0.0171186357589223, 0.0171183637961947, 0.0171186856148392, 0.0171189603699776, 0.0171184896749628, 0.0171182724425626, 0.0171189226932851, 0.0171189867452041, 0.0171181579213143, 0.0171183810165692, 0.0171193219862421, 0.0171186493780256, 0.0171177828418558, 0.0171190464708159, 0.0171194564307176, 0.0171176330010909, 0.0171182964072617, 0.0171201036916819, 0.0171178075099867, 0.0171177145343023, 0.0171205668006957, 0.0171171139875534, 0.0171191464456999, 0.0171188763560599, 0.0171181569195342, 0.0171180549121586, 0.0171225321039639, 0.0171171766912599, 0.0171151287043559, 0.0171171766912599, 0.0171225321039639, 0.0171180549121586, 0.0171181569195342, 0.0171188763560599, 0.0171191464456999, 0.0171171139875534, 0.0171205668006957, 0.0171177145343023, 0.0171178075099867, 0.0171201036916819, 0.0171182964072617, 0.0171176330010909, 0.0171194564307176, 0.0171190464708159, 0.0171177828418558, 0.0171186493780256, 0.0171193219862422, 0.0171183810165692, 0.0171181579213143, 0.0171189867452041, 0.0171189226932851, 0.0171182724425626, 0.0171184896749628, 0.0171189603699776, 0.0171186856148392, 0.0171183637961947, 0.0171186357589223, 0.0171188516940467, 0.0171186139463005
flux1:, 0.657959401709403, 0.0176696460742497, 0.0176699049881586, 0.0176696449755768, 0.0176693610166857, 0.0176697300647627, 0.0176700064534831, 0.0176694872179272, 0.0176692799294316, 0.017669977616704, 0.0176700189879676, 0.0176691471577449, 0.0176694065200543, 0.0176703813238394, 0.0176696589633063, 0.0176687745885149, 0.0176700988058547, 0.017670501163956, 0.0176686152260078, 0.0176693222939236, 0.0176711712423155, 0.0176687942975915, 0.0176687251046796, 0.0176716458421397, 0.0176680789975771, 0.0176702037551032, 0.0176698971382568, 0.0176691702237167, 0.0176690530242228, 0.017673688935399, 0.0176681538731573, 0.0176660334550093, 0.0176681538731573, 0.017673688935399, 0.0176690530242228, 0.0176691702237167, 0.0176698971382568, 0.0176702037551032, 0.0176680789975772, 0.0176716458421397, 0.0176687251046796, 0.0176687942975915, 0.0176711712423155, 0.0176693222939236, 0.0176686152260078, 0.0176705011639561, 0.0176700988058547, 0.0176687745885149, 0.0176696589633063, 0.0176703813238394, 0.0176694065200543, 0.0176691471577449, 0.0176700189879676, 0.017669977616704, 0.0176692799294316, 0.0176694872179272, 0.0176700064534831, 0.0176697300647627, 0.0176693610166857, 0.0176696449755768, 0.0176699049881586, 0.0176696460742497
flux1:, 0.658221850613157, 0.018222306362615, 0.0182225896735576, 0.0182222851712276, 0.0182219860911959, 0.0182224032575322, 0.0182226842156815, 0.0182221151522382, 0.0182219151161052, 0.0182226618337252, 0.0182226829621659, 0.0182217663249978, 0.0182220597275176, 0.0182230702974781, 0.0182223003109877, 0.0182213960439538, 0.0182227786510527, 0.0182231757137748, 0.0182212297134306, 0.018221977498672, 0.0182238654300802, 0.0182214119780935, 0.0182213688081606, 0.0182243519392933, 0.0182206710635226, 0.0182228945260583, 0.0182225484474276, 0.0182218105630877, 0.0182216794418408, 0.0182264794528311, 0.0182207609588379, 0.0182185640108525, 0.0182207609588379, 0.0182264794528311, 0.0182216794418408, 0.0182218105630877, 0.0182225484474275, 0.0182228945260583, 0.0182206710635226, 0.0182243519392933, 0.0182213688081606, 0.0182214119780935, 0.0182238654300802, 0.018221977498672, 0.0182212297134306, 0.0182231757137748, 0.0182227786510527, 0.0182213960439538, 0.0182223003109877, 0.0182230702974781, 0.0182220597275176, 0.0182217663249978, 0.0182226829621659, 0.0182226618337252, 0.0182219151161052, 0.0182221151522382, 0.0182226842156815, 0.0182224032575322, 0.0182219860911959, 0.0182222851712276, 0.0182225896735576, 0.018222306362615
flux1:, 0.65848429951691, 0.0187756543150983, 0.0187759654501615, 0.0187756159753323, 0.0187752984606495, 0.0187757647259662, 0.0187760533692583, 0.0187754330800637, 0.0187752374332133, 0.0187760349026597, 0.0187760383915741, 0.0187750750012601, 0.0187754000542736, 0.0187764484904819, 0.018775633167503, 0.0187747067532647, 0.0187761453890402, 0.0187765397162977, 0.018774536247457, 0.0187753214744112, 0.0187772456188325, 0.018774720335637, 0.0187747053612876, 0.0187777443878786, 0.0187739497858002, 0.0187762784664819, 0.0187758898874096, 0.0187751373749341, 0.0187749937433203, 0.0187799631822025, 0.0187740576113059, 0.018771779972248, 0.0187740576113059, 0.0187799631822025, 0.0187749937433203, 0.0187751373749341, 0.0187758898874096, 0.0187762784664819, 0.0187739497858002, 0.0187777443878786, 0.0187747053612876, 0.018774720335637, 0.0187772456188325, 0.0187753214744112, 0.018774536247457, 0.0187765397162977, 0.0187761453890402, 0.0187747067532647, 0.018775633167503, 0.0187764484904819, 0.0187754000542736, 0.0187750750012601, 0.0187760383915741, 0.0187760349026597, 0.0187752374332133, 0.0187754330800637, 0.0187760533692583, 0.0187757647259662, 0.0187752984606495, 0.0187756159753322, 0.0187759654501615, 0.0187756543150983
flux1:, 0.658746748420663, 0.0193287186713708, 0.019329061162055, 0.0193286661275122, 0.0193283267737563, 0.019328843226146, 0.0193291427502736, 0.0193284697301466, 0.0193282755364655, 0.0193291255854311, 0.0193291141097446, 0.0193281019129563, 0.0193284561499313, 0.0193295446667317, 0.0193286863840698, 0.0193277354331712, 0.019329227637766, 0.0193296219654024, 0.0193275637195172, 0.0193283828678, 0.0193303404029157, 0.019327748290506, 0.0193277635947485, 0.0193308517009956, 0.0193269439845027, 0.0193293843923772, 0.0193289502014226, 0.0193281793305907, 0.0193280247001464, 0.01933316874309, 0.0193270726595209, 0.0193247101867237, 0.0193270726595209, 0.01933316874309, 0.0193280247001464, 0.0193281793305908, 0.0193289502014226, 0.0193293843923772, 0.0193269439845027, 0.0193308517009956, 0.0193277635947485, 0.019327748290506, 0.0193303404029157, 0.0193283828678, 0.0193275637195172, 0.0193296219654024, 0.019329227637766, 0.0193277354331712, 0.0193286863840698, 0.0193295446667317, 0.0193284561499313, 0.0193281019129563, 0.0193291141097446, 0.0193291255854311, 0.0193282755364655, 0.0193284697301466, 0.0193291427502736, 0.019328843226146, 0.0193283267737563, 0.0193286661275122, 0.019329061162055, 0.0193287186713708
flux1:, 0.659009197324416, 0.0198804999553256, 0.0198808773319337, 0.019880436024096, 0.0198800714449002, 0.019880639282042, 0.0198809528539332, 0.0198802255074774, 0.0198800298627375, 0.0198809343895743, 0.019880910597872, 0.0198798474865024, 0.01988022845225, 0.0198813593111461, 0.0198804604568222, 0.0198794825248492, 0.0198810258022325, 0.0198814229525325, 0.0198793126704458, 0.0198801620725405, 0.019882150157149, 0.0198794964385001, 0.0198795439972051, 0.0198826741627835, 0.0198786542472525, 0.0198812127676127, 0.0198807298175909, 0.0198799368881977, 0.0198797728239694, 0.0198850963893401, 0.0198788066444274, 0.0198763553012122, 0.0198788066444274, 0.0198850963893401, 0.0198797728239694, 0.0198799368881977, 0.0198807298175909, 0.0198812127676127, 0.0198786542472525, 0.0198826741627835, 0.0198795439972051, 0.0198794964385001, 0.0198821501571489, 0.0198801620725405, 0.0198793126704458, 0.0198814229525325, 0.0198810258022325, 0.0198794825248492, 0.0198804604568222, 0.0198813593111461, 0.0198802284522501, 0.0198798474865024, 0.019880910597872, 0.0198809343895743, 0.0198800298627375, 0.0198802255074774, 0.0198809528539332, 0.019880639282042, 0.0198800714449002, 0.019880436024096, 0.0198808773319337, 0.0198804999553256
flux1:, 0.65927164622817, 0.020429973223323, 0.0204303888986725, 0.0204299004700548, 0.0204295074140284, 0.0204301279306121, 0.0204304585743378, 0.0204296752477451, 0.0204294753874627, 0.0204304363114348, 0.0204304027271788, 0.0204292866040493, 0.0204296919419348, 0.020430867372193, 0.0204299302716674, 0.0204289229499035, 0.020430514827125, 0.0204309176093438, 0.0204287580371621, 0.020429633985058, 0.0204316497879459, 0.0204289397938325, 0.0204290214633807, 0.0204321865838528, 0.0204280556786234, 0.0204307384477977, 0.0204302035981336, 0.0204293850468057, 0.0204292131158377, 0.020434720754112, 0.020428234567948, 0.0204256905154538, 0.020428234567948, 0.020434720754112, 0.0204292131158377, 0.0204293850468056, 0.0204302035981336, 0.0204307384477977, 0.0204280556786233, 0.0204321865838528, 0.0204290214633807, 0.0204289397938325, 0.0204316497879459, 0.020429633985058, 0.0204287580371621, 0.0204309176093438, 0.020430514827125, 0.0204289229499035, 0.0204299302716674, 0.020430867372193, 0.0204296919419348, 0.0204292866040493, 0.0204304027271788, 0.0204304363114348, 0.0204294753874627, 0.0204296752477451, 0.0204304585743378, 0.0204301279306121, 0.0204295074140284, 0.0204299004700548, 0.0204303888986725, 0.020429973223323
flux1:, 0.659534095131923, 0.0209760910035495, 0.0209765481497883, 0.0209760116275043, 0.0209755870992048, 0.0209762616586712, 0.0209766121398844, 0.0209757711675993, 0.0209755645741073, 0.0209765837719816, 0.0209765426973779, 0.0209753715541685, 0.0209757990892736, 0.0209770211978982, 0.0209760480452954, 0.0209750090604227, 0.0209766471413548, 0.0209770582446582, 0.0209748520952928, 0.0209757509535067, 0.0209777916766644, 0.0209750307270062, 0.020975148237673, 0.0209783412494372, 0.0209741008422954, 0.0209769136196844, 0.020976323783445, 0.020975476292812, 0.0209752980088627, 0.0209809937907336, 0.0209743088361458, 0.0209716685275603, 0.0209743088361458, 0.0209809937907336, 0.0209752980088627, 0.020975476292812, 0.020976323783445, 0.0209769136196844, 0.0209741008422954, 0.0209783412494372, 0.020975148237673, 0.0209750307270062, 0.0209777916766644, 0.0209757509535067, 0.0209748520952928, 0.0209770582446582, 0.0209766471413549, 0.0209750090604227, 0.0209760480452954, 0.0209770211978982, 0.0209757990892736, 0.0209753715541685, 0.0209765426973779, 0.0209765837719816, 0.0209755645741073, 0.0209757711675993, 0.0209766121398844, 0.0209762616586712, 0.0209755870992048, 0.0209760116275043, 0.0209765481497883, 0.0209760910035495
flux1:, 0.659796544035676, 0.0215177864162619, 0.0215182878390871, 0.0215177021503536, 0.0215172435310384, 0.0215179735214561, 0.0215183462344823, 0.0215174460001888, 0.0215172305050819, 0.0215183097352362, 0.0215182631612222, 0.0215170351668918, 0.0215174829821066, 0.0215187536553728, 0.0215177464522277, 0.0215166737725279, 0.021518355784112, 0.0215187776657218, 0.0215165275875243, 0.021517445909549, 0.0215195088048593, 0.0215167020876215, 0.021516857043026, 0.0215200710497649, 0.0215157228856551, 0.0215186709260079, 0.0215180231207737, 0.0215171437282627, 0.021516960494035, 0.021522847899254, 0.0215159623862705, 0.0215132226612888, 0.0215159623862705, 0.021522847899254, 0.021516960494035, 0.0215171437282627, 0.0215180231207737, 0.0215186709260079, 0.0215157228856551, 0.021520071049765, 0.021516857043026, 0.0215167020876215, 0.0215195088048593, 0.021517445909549, 0.0215165275875243, 0.0215187776657218, 0.021518355784112, 0.0215166737725279, 0.0215177464522277, 0.0215187536553728, 0.0215174829821066, 0.0215170351668918, 0.0215182631612222, 0.0215183097352363, 0.0215172305050819, 0.0215174460001888, 0.0215183462344823, 0.0215179735214561, 0.0215172435310384, 0.0215177021503536, 0.0215182878390871, 0.0215177864162619
flux1:, 0.660058992939429, 0.0220539764633901, 0.0220545244783285, 0.0220538884931303, 0.022053393656809, 0.0220541804314777, 0.0220545772932474, 0.0220536163039255, 0.0220533901820751, 0.0220545309979567, 0.0220544805236536, 0.0220531941210456, 0.0220536606232578, 0.0220549814224795, 0.0220539419262863, 0.0220528338713916, 0.0220545577006655, 0.0220549924723375, 0.0220527010259879, 0.0220536356709481, 0.0220557180497363, 0.0220528705006259, 0.0220530643833212, 0.0220562927807467, 0.0220518388351654, 0.0220549267642113, 0.0220542181657594, 0.0220533043691733, 0.0220531174174997, 0.0220591992271016, 0.0220521119859674, 0.0220492701631944, 0.0220521119859674, 0.0220591992271016, 0.0220531174174997, 0.0220533043691733, 0.0220542181657594, 0.0220549267642112, 0.0220518388351654, 0.0220562927807467, 0.0220530643833212, 0.0220528705006259, 0.0220557180497363, 0.0220536356709481, 0.0220527010259879, 0.0220549924723375, 0.0220545577006655, 0.0220528338713916, 0.0220539419262863, 0.0220549814224795, 0.0220536606232578, 0.0220531941210456, 0.0220544805236536, 0.0220545309979567, 0.0220533901820751, 0.0220536163039255, 0.0220545772932474, 0.0220541804314777, 0.022053393656809, 0.0220538884931303, 0.0220545244783286, 0.0220539764633901
flux1:, 0.660321441843183, 0.0225835654747, 0.0225841617902759, 0.0225834743805, 0.0225829418007823, 0.0225837866049416, 0.0225842089598631, 0.0225831859309543, 0.0225829479824806, 0.0225841516378573, 0.0225840984025705, 0.0225827524103813, 0.0225832363842408, 0.0225846084388692, 0.0225835381233801, 0.022582393474295, 0.0225841571948221, 0.0225846065110212, 0.0225822761555011, 0.0225832244016304, 0.0225853236367622, 0.0225824398230667, 0.022582674006095, 0.0225859106017166, 0.0225813530494593, 0.0225845847460507, 0.022583812743648, 0.0225828626006633, 0.0225826729362132, 0.0225889511307976, 0.0225816616915221, 0.0225787156564859, 0.0225816616915221, 0.0225889511307976, 0.0225826729362132, 0.0225828626006633, 0.0225838127436479, 0.0225845847460507, 0.0225813530494593, 0.0225859106017166, 0.022582674006095, 0.0225824398230667, 0.0225853236367622, 0.0225832244016304, 0.0225822761555011, 0.0225846065110212, 0.0225841571948221, 0.022582393474295, 0.0225835381233801, 0.0225846084388692, 0.0225832363842408, 0.0225827524103813, 0.0225840984025705, 0.0225841516378573, 0.0225829479824806, 0.0225831859309543, 0.0225842089598631, 0.0225837866049416, 0.0225829418007823, 0.0225834743805, 0.0225841617902759, 0.0225835654747
flux1:, 0.660583890746936, 0.0231054486965127, 0.0231060943090925, 0.0231053544225724, 0.0231047832659719, 0.0231056871517655, 0.0231061356913665, 0.0231050496404241, 0.0231047992573563, 0.023106066606356, 0.0231060112368095, 0.0231046049536614, 0.023105105600817, 0.023106529502292, 0.0231054295310952, 0.0231042476369861, 0.0231060495236979, 0.0231065144749809, 0.0231041475631015, 0.0231051072145832, 0.0231072207351149, 0.02310430474705, 0.0231045805110151, 0.0231078196356829, 0.0231031608158282, 0.0231065393036959, 0.0231057015556579, 0.0231047137744315, 0.023104522117588, 0.0231109977842923, 0.0231035064506772, 0.0231004547371274, 0.0231035064506772, 0.0231109977842923, 0.023104522117588, 0.0231047137744315, 0.0231057015556579, 0.0231065393036959, 0.0231031608158282, 0.0231078196356829, 0.0231045805110151, 0.02310430474705, 0.0231072207351149, 0.0231051072145832, 0.0231041475631015, 0.0231065144749809, 0.0231060495236979, 0.0231042476369861, 0.0231054295310952, 0.023106529502292, 0.023105105600817, 0.0231046049536615, 0.0231060112368094, 0.023106066606356, 0.0231047992573563, 0.0231050496404241, 0.0231061356913665, 0.0231056871517655, 0.0231047832659719, 0.0231053544225724, 0.0231060943090925, 0.0231054486965127
flux1:, 0.660846339650689, 0.0236185160077992, 0.0236192111126599, 0.0236184178597267, 0.0236178080614378, 0.0236187717939988, 0.0236192464947313, 0.0236180968403433, 0.0236178340551843, 0.0236191654505734, 0.0236191080255568, 0.0236176413325823, 0.0236181582947958, 0.0236196339947928, 0.0236185052092077, 0.0236172860873377, 0.0236191246192595, 0.0236196056344026, 0.0236172044179621, 0.0236181739017157, 0.023620299180431, 0.0236173545332741, 0.0236176730882267, 0.0236209096963215, 0.0236161520745203, 0.0236196794266061, 0.0236187739146657, 0.0236177479328753, 0.0236175546674717, 0.023624227918152, 0.0236165358342773, 0.0236133776965229, 0.0236165358342773, 0.023624227918152, 0.0236175546674717, 0.0236177479328753, 0.0236187739146657, 0.0236196794266061, 0.0236161520745203, 0.0236209096963215, 0.0236176730882267, 0.0236173545332741, 0.023620299180431, 0.0236181739017157, 0.0236172044179621, 0.0236196056344026, 0.0236191246192596, 0.0236172860873377, 0.0236185052092077, 0.0236196339947928, 0.0236181582947959, 0.0236176413325823, 0.0236191080255568, 0.0236191654505734, 0.0236178340551843, 0.0236180968403433, 0.0236192464947313, 0.0236187717939988, 0.0236178080614378, 0.0236184178597267, 0.0236192111126599, 0.0236185160077992
flux1:, 0.661108788554442, 0.0241216557473778, 0.0241223996700834, 0.0241215524194513, 0.0241209047381537, 0.0241219286963067, 0.0241224287783148, 0.0241212154406033, 0.0241209409546319, 0.0241223361481298, 0.0241222761821195, 0.0241207496402486, 0.0241212830053814, 0.0241228097221908, 0.0241216526439799, 0.0241203970691735, 0.0241222709199774, 0.0241227676802998, 0.0241203343245393, 0.0241213127736853, 0.0241234473081806, 0.0241204768582723, 0.0241208393694579, 0.0241240691248183, 0.0241192152541255, 0.0241228925122204, 0.024121917593176, 0.024120853643037, 0.0241206587696343, 0.0241275286725799, 0.0241196378798108, 0.0241163733539888, 0.0241196378798108, 0.0241275286725799, 0.0241206587696343, 0.024120853643037, 0.024121917593176, 0.0241228925122204, 0.0241192152541255, 0.0241240691248183, 0.0241208393694579, 0.0241204768582723, 0.0241234473081806, 0.0241213127736853, 0.0241203343245393, 0.0241227676802998, 0.0241222709199774, 0.0241203970691735, 0.0241216526439799, 0.0241228097221908, 0.0241212830053814, 0.0241207496402486, 0.0241222761821195, 0.0241223361481298, 0.0241209409546319, 0.0241212154406033, 0.0241224287783148, 0.0241219286963067, 0.0241209047381537, 0.0241215524194513, 0.0241223996700834, 0.0241216557473778
flux1:, 0.661371237458196, 0.0246137586348873, 0.0246145497864079, 0.024613648266556, 0.0246129643155084, 0.0246140483910829, 0.0246145723000097, 0.0246132957986617, 0.0246130109885239, 0.0246144690371508, 0.024614405483778, 0.0246128204218498, 0.0246133707123541, 0.0246149468490948, 0.0246137616979159, 0.0246124712780701, 0.0246143792948959, 0.0246148906640244, 0.0246124272706447, 0.0246134145916443, 0.0246155558799343, 0.0246125617573362, 0.0246129693736392, 0.0246161887186272, 0.0246112412002326, 0.0246150683123367, 0.0246140227654243, 0.0246129219225196, 0.0246127250188456, 0.024619789546094, 0.024611703028811, 0.0246083329811874, 0.024611703028811, 0.024619789546094, 0.0246127250188456, 0.0246129219225196, 0.0246140227654243, 0.0246150683123367, 0.0246112412002326, 0.0246161887186272, 0.0246129693736392, 0.0246125617573362, 0.0246155558799343, 0.0246134145916443, 0.0246124272706447, 0.0246148906640244, 0.0246143792948959, 0.0246124712780701, 0.0246137616979159, 0.0246149468490948, 0.0246133707123541, 0.0246128204218497, 0.024614405483778, 0.0246144690371508, 0.0246130109885239, 0.0246132957986617, 0.0246145723000097, 0.0246140483910829, 0.0246129643155084, 0.024613648266556, 0.0246145497864079, 0.0246137586348873
flux1:, 0.661633686361949, 0.0250937217672583, 0.025094557625436, 0.0250936020271322, 0.0250928842796589, 0.0250940277797608, 0.0250945731928308, 0.025093234738422, 0.0250929416403648, 0.0250944608228744, 0.0250943920983681, 0.025092750688254, 0.0250933188324763, 0.0250949419106636, 0.0250937286356043, 0.0250924058700255, 0.0250943470414986, 0.0250948710134907, 0.0250923796511097, 0.0250933765719416, 0.0250955220838411, 0.0250925056440442, 0.0250929595277818, 0.0250961657332909, 0.0250911271785888, 0.0250951029560116, 0.0250939860244617, 0.0250928502385878, 0.0250926504286487, 0.0250999064206404, 0.0250916281390953, 0.0250881542997601, 0.0250916281390953, 0.0250999064206404, 0.0250926504286487, 0.0250928502385878, 0.0250939860244617, 0.0250951029560116, 0.0250911271785888, 0.0250961657332909, 0.0250929595277818, 0.0250925056440442, 0.0250955220838411, 0.0250933765719416, 0.0250923796511097, 0.0250948710134907, 0.0250943470414986, 0.0250924058700255, 0.0250937286356043, 0.0250949419106636, 0.0250933188324763, 0.025092750688254, 0.0250943920983681, 0.0250944608228744, 0.0250929416403647, 0.025093234738422, 0.0250945731928308, 0.0250940277797608, 0.0250928842796589, 0.0250936020271322, 0.025094557625436, 0.0250937217672583
flux1:, 0.661896135265702, 0.0255604526715068, 0.0255613297904976, 0.0255603208657692, 0.0255595726342023, 0.0255607741909577, 0.0255613380476625, 0.0255599396220152, 0.0255596408939597, 0.0255612186412968, 0.0255611426672629, 0.0255594479824189, 0.0255600352696899, 0.0255617018813686, 0.0255604602053346, 0.0255591085230665, 0.0255610819379013, 0.0255616156062092, 0.0255590983467898, 0.0255601064439959, 0.0255622535897714, 0.0255592153863735, 0.0255597167429542, 0.0255629079376348, 0.0255577809331118, 0.025561903028867, 0.0255607144541811, 0.025559546560836, 0.0255593424940519, 0.0255667856429807, 0.0255583205519299, 0.0255547455325679, 0.0255583205519299, 0.0255667856429807, 0.0255593424940519, 0.025559546560836, 0.0255607144541811, 0.025561903028867, 0.0255577809331118, 0.0255629079376348, 0.0255597167429542, 0.0255592153863734, 0.0255622535897714, 0.0255601064439959, 0.0255590983467898, 0.0255616156062092, 0.0255610819379013, 0.0255591085230666, 0.0255604602053346, 0.0255617018813686, 0.0255600352696899, 0.0255594479824189, 0.0255611426672629, 0.0255612186412968, 0.0255596408939597, 0.0255599396220152, 0.0255613380476625, 0.0255607741909577, 0.0255595726342023, 0.0255603208657692, 0.0255613297904976, 0.0255604526715068
flux1:, 0.662158584169456, 0.0260128733938758, 0.0260137874421239, 0.0260127265948441, 0.0260119519830007, 0.0260132094752672, 0.0260137880320315, 0.026012332453506, 0.0260120313160183, 0.0260136641594599, 0.0260135784236025, 0.026011834477838, 0.0260124424989761, 0.026014148280174, 0.0260128777553733, 0.0260115015311879, 0.0260135063291804, 0.0260140458784018, 0.0260115048378776, 0.0260125265408639, 0.0260146726388381, 0.0260116124185498, 0.0260121625244376, 0.0260153377019574, 0.0260101247783527, 0.026014389687884, 0.0260131297354814, 0.0260119334471016, 0.0260117232886051, 0.0260193481413911, 0.0260107021934539, 0.0260070294882394, 0.0260107021934539, 0.0260193481413911, 0.0260117232886051, 0.0260119334471016, 0.0260131297354814, 0.026014389687884, 0.0260101247783527, 0.0260153377019574, 0.0260121625244376, 0.0260116124185498, 0.0260146726388381, 0.0260125265408639, 0.0260115048378776, 0.0260140458784018, 0.0260135063291803, 0.0260115015311879, 0.0260128777553733, 0.026014148280174, 0.0260124424989761, 0.026011834477838, 0.0260135784236025, 0.0260136641594599, 0.0260120313160183, 0.026012332453506, 0.0260137880320315, 0.0260132094752672, 0.0260119519830007, 0.0260127265948441, 0.0260137874421239, 0.0260128733938758
flux1:, 0.662421033073209, 0.0264499246046626, 0.0264508704308287, 0.0264497597941634, 0.0264489636244851, 0.0264502741158043, 0.026450863023062, 0.0264493539930221, 0.0264490541510751, 0.0264507376912798, 0.0264506393239503, 0.0264488510877189, 0.0264494816631644, 0.0264512212908574, 0.0264499213631503, 0.0264485259094752, 0.0264505612270407, 0.0264511019487784, 0.0264485393298774, 0.0264495779014761, 0.026451720146391, 0.0264486368671268, 0.026449237094518, 0.0264523960982649, 0.0264470997053899, 0.0264515027900977, 0.0264501722651573, 0.0264489521417249, 0.0264487335747112, 0.0264565335560533, 0.0264477136890798, 0.0264439476581461, 0.0264477136890798, 0.0264565335560533, 0.0264487335747112, 0.0264489521417249, 0.0264501722651573, 0.0264515027900977, 0.0264470997053899, 0.0264523960982648, 0.026449237094518, 0.0264486368671268, 0.026451720146391, 0.0264495779014761, 0.0264485393298774, 0.0264511019487784, 0.0264505612270407, 0.0264485259094752, 0.0264499213631503, 0.0264512212908574, 0.0264494816631644, 0.0264488510877189, 0.0264506393239503, 0.0264507376912798, 0.0264490541510751, 0.0264493539930221, 0.026450863023062, 0.0264502741158043, 0.0264489636244851, 0.0264497597941634, 0.0264508704308287, 0.0264499246046626
flux1:, 0.662683481976962, 0.0268705696974661, 0.0268715414225886, 0.0268703839188508, 0.026869571636363, 0.0268709313330004, 0.0268715257322066, 0.0268699678594221, 0.0268696734076157, 0.0268714023072062, 0.0268712881710264, 0.0268694615631891, 0.026870116661506, 0.0268718838756056, 0.0268705539550993, 0.0268691454888517, 0.0268712104015337, 0.0268717467349947, 0.0268691648700959, 0.0268702243630771, 0.0268723597970769, 0.0268692516692271, 0.0268699035058984, 0.0268730469911501, 0.0268676694796278, 0.0268722050130811, 0.0268708052656147, 0.0268695666647916, 0.0268693369055164, 0.0268773043609916, 0.026868318469096, 0.0268644643044551, 0.026868318469096, 0.0268773043609916, 0.0268693369055164, 0.0268695666647916, 0.0268708052656147, 0.0268722050130811, 0.0268676694796278, 0.0268730469911501, 0.0268699035058983, 0.0268692516692271, 0.0268723597970769, 0.0268702243630771, 0.026869164870096, 0.0268717467349947, 0.0268712104015337, 0.0268691454888517, 0.0268705539550993, 0.0268718838756056, 0.026870116661506, 0.0268694615631891, 0.0268712881710264, 0.0268714023072062, 0.0268696734076157, 0.0268699678594221, 0.0268715257322066, 0.0268709313330004, 0.026869571636363, 0.0268703839188508, 0.0268715414225886, 0.0268705696974661
flux1:, 0.662945930880715, 0.0272737988611249, 0.0272747899941988, 0.027273589373176, 0.0272727669293777, 0.0272741711616917, 0.0272747657989772, 0.0272731645993986, 0.0272728799139867, 0.0272746479155736, 0.0272745147048327, 0.0272726565585915, 0.0272733382084845, 0.0272751258596029, 0.0272737653945834, 0.0272723509786274, 0.0272744444431814, 0.0272749700404161, 0.0272723714322062, 0.0272734566221275, 0.027275582110202, 0.0272724466605151, 0.0272731517233956, 0.0272762810976185, 0.0272708247086192, 0.0272754859447394, 0.0272740188631945, 0.0272727678706897, 0.0272725236963906, 0.0272806499550638, 0.0272715068433654, 0.0272675705176034, 0.0272715068433654, 0.0272806499550638, 0.0272725236963905, 0.0272727678706897, 0.0272740188631945, 0.0272754859447394, 0.0272708247086192, 0.0272762810976185, 0.0272731517233956, 0.0272724466605151, 0.027275582110202, 0.0272734566221275, 0.0272723714322062, 0.0272749700404161, 0.0272744444431814, 0.0272723509786274, 0.0272737653945834, 0.0272751258596029, 0.0272733382084845, 0.0272726565585915, 0.0272745147048327, 0.0272746479155736, 0.0272728799139867, 0.0272731645993986, 0.0272747657989771, 0.0272741711616917, 0.0272727669293777, 0.027273589373176, 0.0272747899941988, 0.0272737988611249
flux1:, 0.663208379784469, 0.0276586331022696, 0.0276596366754284, 0.0276583975279662, 0.02765757124861, 0.0276590144782098, 0.0276596038306855, 0.0276579657008466, 0.0276576953224738, 0.0276594952931939, 0.0276593396392982, 0.0276574576418365, 0.0276581678411266, 0.0276599679640551, 0.027658576515166, 0.0276571639749098, 0.0276592847736376, 0.0276597925885597, 0.0276571799462696, 0.0276582962417724, 0.0276604084534035, 0.0276572426102372, 0.0276580026514268, 0.0276611199939893, 0.0276555868578189, 0.0276603661197311, 0.0276588341127131, 0.0276575774541229, 0.0276573152437932, 0.0276655906993073, 0.0276563000228272, 0.0276522882213435, 0.0276563000228272, 0.0276655906993073, 0.0276573152437931, 0.0276575774541229, 0.0276588341127131, 0.0276603661197311, 0.0276555868578189, 0.0276611199939893, 0.0276580026514268, 0.0276572426102372, 0.0276604084534035, 0.0276582962417724, 0.0276571799462696, 0.0276597925885597, 0.0276592847736376, 0.0276571639749098, 0.027658576515166, 0.0276599679640551, 0.0276581678411266, 0.0276574576418365, 0.0276593396392982, 0.0276594952931939, 0.0276576953224738, 0.0276579657008466, 0.0276596038306855, 0.0276590144782098, 0.02765757124861, 0.0276583975279662, 0.0276596366754284, 0.0276586331022696
flux1:, 0.663470828688222, 0.0280241281962233, 0.0280251369148526, 0.0280238646593708, 0.0280230411007887, 0.0280245169550204, 0.0280250953651996, 0.0280234275284255, 0.0280231760398764, 0.0280250000426069, 0.0280248186215972, 0.0280229212278403, 0.028023661852998, 0.028025465764991, 0.0280240430765185, 0.0280226408929597, 0.0280247875829423, 0.0280252699825196, 0.0280226462516338, 0.0280237995839896, 0.0280258949825718, 0.0280226951806206, 0.0280235120848032, 0.0280266200479916, 0.0280210121921113, 0.0280259009797998, 0.0280243069458218, 0.0280230518817009, 0.0280227676692887, 0.0280311818779239, 0.0280217540654877, 0.0280176741034813, 0.0280217540654877, 0.0280311818779239, 0.0280227676692887, 0.0280230518817009, 0.0280243069458218, 0.0280259009797998, 0.0280210121921113, 0.0280266200479916, 0.0280235120848032, 0.0280226951806206, 0.0280258949825718, 0.0280237995839896, 0.0280226462516338, 0.0280252699825196, 0.0280247875829423, 0.0280226408929597, 0.0280240430765185, 0.028025465764991, 0.028023661852998, 0.0280229212278403, 0.0280248186215972, 0.0280250000426068, 0.0280231760398764, 0.0280234275284255, 0.0280250953651996, 0.0280245169550204, 0.0280230411007887, 0.0280238646593708, 0.0280251369148526, 0.0280241281962233
flux1:, 0.663733277591975, 0.0283693785439242, 0.0283703849463682, 0.0283690857870235, 0.028368271586158, 0.02836977292044, 0.028370334733881, 0.0283686451594726, 0.0283684170629706, 0.0283702564534317, 0.028370046091461, 0.0283681424132789, 0.0283689151331271, 0.0283707135552383, 0.0283692596204324, 0.0283678768017509, 0.0283700476714774, 0.0283704965667648, 0.0283678649502928, 0.0283690616446653, 0.028371136486026, 0.0283678987880326, 0.0283687745605063, 0.0283718762542847, 0.0283661956210404, 0.0283711847354287, 0.028369532020939, 0.0283682862273269, 0.0283679757665757, 0.0283765175603219, 0.0283669637247062, 0.0283628234505285, 0.0283669637247062, 0.0283765175603219, 0.0283679757665757, 0.0283682862273269, 0.028369532020939, 0.0283711847354287, 0.0283661956210404, 0.0283718762542847, 0.0283687745605063, 0.0283678987880326, 0.028371136486026, 0.0283690616446653, 0.0283678649502928, 0.0283704965667648, 0.0283700476714774, 0.0283678768017509, 0.0283692596204324, 0.0283707135552383, 0.0283689151331271, 0.0283681424132789, 0.028370046091461, 0.0283702564534317, 0.0283684170629706, 0.0283686451594726, 0.028370334733881, 0.0283697729204401, 0.028368271586158, 0.0283690857870235, 0.0283703849463682, 0.0283693785439242
flux1:, 0.663995726495728, 0.028693520912669, 0.0286945175337473, 0.0286931983900819, 0.0286924001136803, 0.0286939191011195, 0.0286944588022351, 0.0286927560988324, 0.0286925556974634, 0.0286944012454591, 0.0286941590181875, 0.0286922586912456, 0.0286930648883084, 0.028694848087214, 0.0286933632047774, 0.0286920091393062, 0.0286942021749528, 0.028694609168972, 0.0286919731386564, 0.0286932197701415, 0.0286952701111806, 0.0286919903435948, 0.0286929270884663, 0.0286960259519153, 0.0286902744259212, 0.0286953541065377, 0.0286936464528189, 0.0286924178898715, 0.0286920767296614, 0.0287007343419492, 0.0286910661778852, 0.0286868738647515, 0.0286910661778852, 0.0287007343419492, 0.0286920767296614, 0.0286924178898715, 0.0286936464528189, 0.0286953541065377, 0.0286902744259212, 0.0286960259519153, 0.0286929270884663, 0.0286919903435948, 0.0286952701111806, 0.0286932197701415, 0.0286919731386564, 0.028694609168972, 0.0286942021749528, 0.0286920091393062, 0.0286933632047774, 0.028694848087214, 0.0286930648883084, 0.0286922586912456, 0.0286941590181875, 0.0286944012454591, 0.0286925556974635, 0.0286927560988324, 0.0286944588022351, 0.0286939191011195, 0.0286924001136803, 0.0286931983900819, 0.0286945175337473, 0.028693520912669
flux1:, 0.664258175399482, 0.0289957380387541, 0.0289967175711019, 0.0289953859801998, 0.0289946099786917, 0.0289961382253153, 0.0289966505663455, 0.0289949438516834, 0.0289947751393806, 0.0289966171715033, 0.0289963404935825, 0.0289944535248828, 0.0289952942275776, 0.0289970521745777, 0.0289955369937742, 0.0289942212878417, 0.0289964341511039, 0.0289967906999927, 0.0289941539961871, 0.0289954572342071, 0.0289974789523114, 0.0289941528514099, 0.0289951527398532, 0.028998252402631, 0.0289924318474077, 0.0289975919204183, 0.0289958334002993, 0.0289946301720191, 0.0289942537407437, 0.0290030149421369, 0.028993244614112, 0.0289890088424977, 0.028993244614112, 0.0290030149421369, 0.0289942537407437, 0.0289946301720191, 0.0289958334002993, 0.0289975919204183, 0.0289924318474077, 0.028998252402631, 0.0289951527398532, 0.0289941528514099, 0.0289974789523114, 0.0289954572342071, 0.0289941539961871, 0.0289967906999928, 0.0289964341511039, 0.0289942212878417, 0.0289955369937742, 0.0289970521745777, 0.0289952942275776, 0.0289944535248828, 0.0289963404935825, 0.0289966171715033, 0.0289947751393806, 0.0289949438516834, 0.0289966505663455, 0.0289961382253153, 0.0289946099786917, 0.0289953859801998, 0.0289967175711019, 0.0289957380387541
flux1:, 0.664520624303235, 0.0292752620705571, 0.0292762175178658, 0.0292748815112111, 0.0292741337826209, 0.0292756624654855, 0.0292761425838925, 0.0292744413341313, 0.0292743078983186, 0.0292761364585896, 0.0292758231597984, 0.0292739597597037, 0.029274835588157, 0.0292765581313919, 0.0292750136836566, 0.029273745988354, 0.029275976007305, 0.0292762735906754, 0.0292736402100496, 0.0292750066550898, 0.0292769954785768, 0.0292736188431924, 0.0292746840720513, 0.0292777882095389, 0.0292719005126582, 0.0292771305457547, 0.0292753254914017, 0.0292741556997381, 0.0292737393969423, 0.029282591637827, 0.029272731659919, 0.0292684611932369, 0.029272731659919, 0.029282591637827, 0.0292737393969423, 0.029274155699738, 0.0292753254914017, 0.0292771305457547, 0.0292719005126582, 0.0292777882095389, 0.0292746840720513, 0.0292736188431924, 0.0292769954785768, 0.0292750066550898, 0.0292736402100496, 0.0292762735906753, 0.029275976007305, 0.029273745988354, 0.0292750136836566, 0.0292765581313919, 0.029274835588157, 0.0292739597597037, 0.0292758231597984, 0.0292761364585896, 0.0292743078983186, 0.0292744413341313, 0.0292761425838925, 0.0292756624654855, 0.0292741337826209, 0.0292748815112111, 0.0292762175178658, 0.0292752620705571
flux1:, 0.664783073206988, 0.0295313778312438, 0.0295323026477962, 0.0295309706061439, 0.0295302566749808, 0.0295317766994388, 0.0295322202194511, 0.0295305341021234, 0.0295304390426137, 0.0295322440667846, 0.0295318924519024, 0.0295300628550704, 0.029530973982805, 0.0295326510281936, 0.0295310787436516, 0.0295298685750207, 0.0295321127489631, 0.0295323430450474, 0.0295297172157445, 0.0295311532327173, 0.0295331047821304, 0.0295296736289018, 0.0295308063702956, 0.0295339185563027, 0.0295279656819503, 0.0295332551423834, 0.0295314080657456, 0.0295302796625152, 0.0295298189557672, 0.0295387495128718, 0.0295288126230853, 0.0295245162794499, 0.0295288126230853, 0.0295387495128718, 0.0295298189557672, 0.0295302796625152, 0.0295314080657456, 0.0295332551423834, 0.0295279656819503, 0.0295339185563027, 0.0295308063702956, 0.0295296736289018, 0.0295331047821304, 0.0295311532327173, 0.0295297172157445, 0.0295323430450474, 0.0295321127489631, 0.0295298685750207, 0.0295310787436516, 0.0295326510281936, 0.029530973982805, 0.0295300628550704, 0.0295318924519024, 0.0295322440667846, 0.0295304390426137, 0.0295305341021234, 0.0295322202194511, 0.0295317766994388, 0.0295302566749808, 0.0295309706061439, 0.0295323026477962, 0.0295313778312438
flux1:, 0.665045522110741, 0.0297634258811134, 0.0297643140925783, 0.0297629945831519, 0.029762319398608, 0.0297638215701395, 0.0297642246848226, 0.0297625633801731, 0.0297625092472537, 0.0297642807458909, 0.0297638896360534, 0.0297621039161973, 0.029763050049304, 0.0297646717453221, 0.0297630734532222, 0.0297619300106531, 0.0297641850293807, 0.0297643400903229, 0.0297617262346906, 0.0297632377873741, 0.0297651476270161, 0.0297616583439376, 0.0297628606869126, 0.0297659842479162, 0.0297599682954682, 0.0297653067074251, 0.0297634222151742, 0.0297623428553451, 0.0297618333800947, 0.0297708295035725, 0.0297608285353227, 0.0297565150583351, 0.0297608285353227, 0.0297708295035725, 0.0297618333800947, 0.0297623428553451, 0.0297634222151742, 0.0297653067074251, 0.0297599682954682, 0.0297659842479162, 0.0297628606869127, 0.0297616583439376, 0.0297651476270161, 0.0297632377873741, 0.0297617262346906, 0.0297643400903229, 0.0297641850293807, 0.0297619300106531, 0.0297630734532222, 0.0297646717453221, 0.029763050049304, 0.0297621039161973, 0.0297638896360534, 0.0297642807458909, 0.0297625092472537, 0.0297625633801731, 0.0297642246848226, 0.0297638215701395, 0.029762319398608, 0.0297629945831519, 0.0297643140925782, 0.0297634258811134
flux1:, 0.665307971014495, 0.0299708053606018, 0.0299716516618478, 0.0299703532630264, 0.0299697211199964, 0.0299711963253226, 0.0299715558563648, 0.0299699288724218, 0.0299699176262692, 0.0299716458713072, 0.0299712146253402, 0.0299694825090573, 0.0299704628837579, 0.0299720198049488, 0.0299703977176617, 0.0299693297054381, 0.0299715919827416, 0.0299716644053058, 0.0299690670908373, 0.0299706595818699, 0.0299725232805224, 0.0299689727745816, 0.0299702466602039, 0.0299733845350798, 0.029967307802004, 0.0299726848995413, 0.0299707676045707, 0.0299697445044421, 0.0299691821644709, 0.0299782312222497, 0.029968178975743, 0.0299638569072925, 0.029968178975743, 0.0299782312222497, 0.0299691821644709, 0.0299697445044421, 0.0299707676045707, 0.0299726848995413, 0.029967307802004, 0.0299733845350798, 0.0299702466602039, 0.0299689727745816, 0.0299725232805224, 0.0299706595818699, 0.0299690670908373, 0.0299716644053058, 0.0299715919827416, 0.029969329705438, 0.0299703977176617, 0.0299720198049488, 0.0299704628837579, 0.0299694825090573, 0.0299712146253402, 0.0299716458713072, 0.0299699176262692, 0.0299699288724218, 0.0299715558563648, 0.0299711963253226, 0.0299697211199964, 0.0299703532630264, 0.0299716516618478, 0.0299708053606018
flux1:, 0.665570419918248, 0.0301529765961563, 0.030153776422834, 0.0301525075421366, 0.0301519220276067, 0.0301533614193015, 0.0301536748526348, 0.0301520913397126, 0.0301521243324016, 0.030153800041602, 0.0301533285566553, 0.0301516592417037, 0.0301526726404643, 0.0301541559645165, 0.0301525126454224, 0.030151528102332, 0.0301537938229959, 0.0301537769100398, 0.0301512007896539, 0.0301528789104527, 0.0301546921098244, 0.030151077944643, 0.0301524250962501, 0.0301555797053198, 0.0301494447524779, 0.0301548506243457, 0.0301529050560572, 0.0301519448597631, 0.0301513259257369, 0.0301604155419106, 0.0301503246582057, 0.0301460022162543, 0.0301503246582057, 0.0301604155419106, 0.0301513259257369, 0.0301519448597631, 0.0301529050560572, 0.0301548506243457, 0.0301494447524779, 0.0301555797053198, 0.0301524250962501, 0.030151077944643, 0.0301546921098244, 0.0301528789104527, 0.0301512007896539, 0.0301537769100398, 0.0301537938229959, 0.030151528102332, 0.0301525126454224, 0.0301541559645165, 0.0301526726404643, 0.0301516592417037, 0.0301533285566553, 0.030153800041602, 0.0301521243324016, 0.0301520913397126, 0.0301536748526348, 0.0301533614193015, 0.0301519220276067, 0.0301525075421366, 0.030153776422834, 0.0301529765961563
flux1:, 0.665832868822001, 0.0303094634525538, 0.0303102130243237, 0.0303089817159107, 0.0303084456821861, 0.0303098408607312, 0.0303101063571242, 0.0303085749276108, 0.0303086529080344, 0.0303102674217516, 0.0303097561134029, 0.0303081580967639, 0.0303092028823483, 0.0303106045556987, 0.0303089428719519, 0.0303080490137046, 0.0303103141926722, 0.0303102021009508, 0.0303076518442107, 0.0303094194389371, 0.0303111779280129, 0.0303074984476623, 0.0303089202982671, 0.0303120934252366, 0.0303059031424765, 0.0303113283653944, 0.0303093588811115, 0.0303084675386709, 0.0303077887422857, 0.0303169069264752, 0.0303067897669698, 0.0303024747311809, 0.0303067897669698, 0.0303169069264752, 0.0303077887422857, 0.0303084675386709, 0.0303093588811115, 0.0303113283653944, 0.0303059031424765, 0.0303120934252366, 0.0303089202982671, 0.0303074984476623, 0.0303111779280129, 0.0303094194389371, 0.0303076518442107, 0.0303102021009509, 0.0303103141926722, 0.0303080490137045, 0.0303089428719518, 0.0303106045556987, 0.0303092028823483, 0.0303081580967639, 0.0303097561134029, 0.0303102674217516, 0.0303086529080344, 0.0303085749276108, 0.0303101063571242, 0.0303098408607312, 0.0303084456821861, 0.0303089817159107, 0.0303102130243237, 0.0303094634525538
flux1:, 0.666095317725754, 0.0304398554167478, 0.0304405517512673, 0.0304393655393387, 0.0304388811044299, 0.0304402242916254, 0.0304404406724414, 0.0304389692316477, 0.0304390923727155, 0.0304406378175268, 0.0304400875803832, 0.0304385685012026, 0.0304396426673156, 0.0304409555545304, 0.0304392786163265, 0.0304384816951774, 0.030440742247037, 0.030440530117268, 0.0304380103345565, 0.0304398702818795, 0.0304415700750293, 0.0304378245105632, 0.0304393221296111, 0.030442514819624, 0.0304362724894383, 0.0304417082467108, 0.0304397189465874, 0.0304389016064368, 0.0304381602276952, 0.0304472954925491, 0.0304371640265183, 0.0304328636344066, 0.0304371640265183, 0.0304472954925491, 0.0304381602276952, 0.0304389016064368, 0.0304397189465874, 0.0304417082467108, 0.0304362724894383, 0.030442514819624, 0.0304393221296111, 0.0304378245105632, 0.0304415700750293, 0.0304398702818795, 0.0304380103345565, 0.030440530117268, 0.030440742247037, 0.0304384816951774, 0.0304392786163265, 0.0304409555545304, 0.0304396426673156, 0.0304385685012026, 0.0304400875803833, 0.0304406378175268, 0.0304390923727155, 0.0304389692316477, 0.0304404406724414, 0.0304402242916254, 0.0304388811044299, 0.0304393655393387, 0.0304405517512673, 0.0304398554167478
flux1:, 0.666357766629508, 0.0305438094000094, 0.0305444502980595, 0.0305433160124126, 0.0305428845867429, 0.0305441687846013, 0.0305443354939618, 0.0305429310875059, 0.0305430990340537, 0.0305445684681903, 0.0305439806188234, 0.0305425471209009, 0.0305436483573739, 0.0305448663700238, 0.0305431774585692, 0.0305424826440639, 0.0305447344605453, 0.0305444185261606, 0.0305419336881805, 0.0305438878040893, 0.0305455252205519, 0.0305417137762803, 0.0305432877981069, 0.0305465002746848, 0.0305402096316593, 0.030545647814425, 0.030543642462194, 0.0305429033807578, 0.0305420973260362, 0.0305512387903543, 0.0305411044929805, 0.0305368253490014, 0.0305411044929806, 0.0305512387903543, 0.0305420973260362, 0.0305429033807578, 0.0305436424621941, 0.030545647814425, 0.0305402096316593, 0.0305465002746848, 0.0305432877981069, 0.0305417137762803, 0.030545525220552, 0.0305438878040893, 0.0305419336881805, 0.0305444185261606, 0.0305447344605453, 0.0305424826440638, 0.0305431774585692, 0.0305448663700238, 0.0305436483573739, 0.0305425471209009, 0.0305439806188234, 0.0305445684681903, 0.0305430990340537, 0.0305429310875059, 0.0305443354939618, 0.0305441687846013, 0.0305428845867428, 0.0305433160124126, 0.0305444502980595, 0.0305438094000094
flux1:, 0.666620215533261, 0.0306210512469149, 0.0306216352502916, 0.0306205588799324, 0.0306201812174063, 0.0306214003471159, 0.030621517392699, 0.0306201860753856, 0.0306203980103668, 0.0306217855464387, 0.0306211617512256, 0.0306198193691275, 0.0306209451389863, 0.0306220633403424, 0.0306203658272226, 0.0306197771113574, 0.0306220161441477, 0.0306215938157751, 0.0306191481710087, 0.0306211971353353, 0.0306227688775314, 0.0306188927946249, 0.0306205433510244, 0.0306237749541354, 0.0306174402379389, 0.0306228735268434, 0.0306208554786381, 0.0306201979490514, 0.0306193258178034, 0.030628463293153, 0.0306183370562327, 0.0306140850559032, 0.0306183370562327, 0.030628463293153, 0.0306193258178033, 0.0306201979490515, 0.0306208554786381, 0.0306228735268434, 0.0306174402379389, 0.0306237749541354, 0.0306205433510244, 0.0306188927946249, 0.0306227688775314, 0.0306211971353353, 0.0306191481710087, 0.0306215938157751, 0.0306220161441477, 0.0306197771113574, 0.0306203658272226, 0.0306220633403424, 0.0306209451389863, 0.0306198193691275, 0.0306211617512256, 0.0306217855464387, 0.0306203980103668, 0.0306201860753856, 0.030621517392699, 0.0306214003471159, 0.0306201812174063, 0.0306205588799324, 0.0306216352502916, 0.0306210512469149
flux1:, 0.666882664437014, 0.0306713769416441, 0.0306719032666178, 0.0306708898366846, 0.0306705661071297, 0.0306717151233465, 0.0306717829989479, 0.0306705297293833, 0.0306707844551499, 0.030672085356396, 0.0306714275474737, 0.0306701806195963, 0.0306713282448403, 0.0306723429274651, 0.030670640188492, 0.0306701603178557, 0.0306723826637692, 0.0306718525871868, 0.0306694500801274, 0.0306715933887574, 0.030673096616811, 0.0306691582124683, 0.0306708848717666, 0.0306741340186669, 0.0306677600184334, 0.0306731819440557, 0.0306711540873682, 0.0306705803889648, 0.0306696415271601, 0.0306787655862959, 0.0306686576434891, 0.0306644379142516, 0.0306686576434891, 0.0306787655862959, 0.0306696415271601, 0.0306705803889648, 0.0306711540873682, 0.0306731819440557, 0.0306677600184335, 0.030674134018667, 0.0306708848717666, 0.0306691582124683, 0.030673096616811, 0.0306715933887574, 0.0306694500801274, 0.0306718525871868, 0.0306723826637692, 0.0306701603178557, 0.030670640188492, 0.0306723429274651, 0.0306713282448403, 0.0306701806195963, 0.0306714275474737, 0.030672085356396, 0.0306707844551499, 0.0306705297293833, 0.0306717829989479, 0.0306717151233465, 0.0306705661071297, 0.0306708898366847, 0.0306719032666178, 0.0306713769416441
flux1:, 0.667145113340768, 0.0306946535040517, 0.030695121954231, 0.0306941754306388, 0.0306939053097344, 0.0306949802863435, 0.0306949998800767, 0.0306938284443805, 0.03069412447524, 0.0306953352224139, 0.0306946455054453, 0.030693497116493, 0.0306946638690381, 0.0306955726031808, 0.0306938679300766, 0.0306934983667214, 0.0306957003520875, 0.0306950624381855, 0.0306927066312168, 0.0306949425752304, 0.0306963749750965, 0.0306923776562022, 0.0306941793711252, 0.030697443540977, 0.0306910356291095, 0.0306964406100681, 0.0306944053146651, 0.0306939166842937, 0.0306929112230077, 0.0307020132488903, 0.0306919331170118, 0.0306877499771169, 0.0306919331170118, 0.0307020132488903, 0.0306929112230077, 0.0306939166842937, 0.0306944053146651, 0.0306964406100681, 0.0306910356291095, 0.030697443540977, 0.0306941793711252, 0.0306923776562022, 0.0306963749750965, 0.0306949425752304, 0.0306927066312168, 0.0306950624381855, 0.0306957003520875, 0.0306934983667214, 0.0306938679300766, 0.0306955726031808, 0.0306946638690381, 0.030693497116493, 0.0306946455054453, 0.0306953352224139, 0.03069412447524, 0.0306938284443805, 0.0306949998800767, 0.0306949802863435, 0.0306939053097343, 0.0306941754306388, 0.030695121954231, 0.0306946535040517
flux1:, 0.667407562244521, 0.0306908195700405, 0.0306912304333336, 0.0306903536584964, 0.0306901364305946, 0.0306911346151138, 0.03069110710771, 0.030690020074662, 0.0306903557364416, 0.030691474063432, 0.0306907546212248, 0.0306897065756068, 0.0306908897696089, 0.0306916914212399, 0.0306899879346423, 0.0306897288465616, 0.0306919071076553, 0.030691162533755, 0.0306888565355211, 0.0306911822077286, 0.0306925420504446, 0.0306884903013648, 0.0306903653678098, 0.0306936411104091, 0.0306872052640747, 0.0306925886223555, 0.0306905477046743, 0.03069014433034, 0.0306890732082637, 0.0306981454229889, 0.030688101860428, 0.0306839587966528, 0.030688101860428, 0.0306981454229889, 0.0306890732082637, 0.03069014433034, 0.0306905477046743, 0.0306925886223555, 0.0306872052640747, 0.0306936411104091, 0.0306903653678098, 0.0306884903013648, 0.0306925420504446, 0.0306911822077286, 0.0306888565355211, 0.030691162533755, 0.0306919071076553, 0.0306897288465616, 0.0306899879346423, 0.0306916914212399, 0.0306908897696089, 0.0306897065756068, 0.0306907546212248, 0.030691474063432, 0.0306903557364416, 0.030690020074662, 0.03069110710771, 0.0306911346151138, 0.0306901364305946, 0.0306903536584964, 0.0306912304333336, 0.0306908195700405
flux1:, 0.667670011148274, 0.0306598856528659, 0.0306602395878698, 0.0306594342496748, 0.030659268918408, 0.0306601887533606, 0.0306601155114094, 0.0306591142202639, 0.0306594877523351, 0.0306605126496821, 0.0306597656458733, 0.0306588184725142, 0.0306600155542121, 0.030660710272482, 0.0306590108397551, 0.030658861120946, 0.0306610126773604, 0.0306601638600904, 0.0306579102630479, 0.0306603215916029, 0.0306616077813831, 0.0306575071262793, 0.0306594531548364, 0.0306627361231111, 0.0306562789320108, 0.0306616368856802, 0.0306595915878751, 0.0306592726246181, 0.0306581375936651, 0.0306671730671443, 0.0306571740500592, 0.0306530737145851, 0.0306571740500592, 0.0306671730671443, 0.0306581375936651, 0.0306592726246181, 0.0306595915878751, 0.0306616368856802, 0.0306562789320108, 0.0306627361231111, 0.0306594531548364, 0.0306575071262793, 0.0306616077813831, 0.0306603215916029, 0.0306579102630479, 0.0306601638600904, 0.0306610126773604, 0.030658861120946, 0.0306590108397551, 0.030660710272482, 0.0306600155542121, 0.0306588184725142, 0.0306597656458733, 0.0306605126496821, 0.0306594877523351, 0.0306591142202639, 0.0306601155114094, 0.0306601887533606, 0.030659268918408, 0.0306594342496748, 0.0306602395878698, 0.0306598856528659
flux1:, 0.667932460052027, 0.0306019340841306, 0.0306022320016634, 0.0306014986365786, 0.0306013840378832, 0.0306022251486888, 0.0306021076178262, 0.030601192198862, 0.0306016018540135, 0.0306025335405731, 0.0306017610275777, 0.0306009140156146, 0.0306021226469123, 0.030602711821779, 0.0306010189829682, 0.0306009763021621, 0.0306030986202302, 0.0306021491609855, 0.0305999499905836, 0.030602441798581, 0.0306036539077757, 0.0305995108485246, 0.03060152475026, 0.0306048097555419, 0.0305983384149001, 0.0306036680489787, 0.0306016190333957, 0.0306013826407482, 0.0306001862543635, 0.0306091788931252, 0.0305992316095957, 0.0305951758358833, 0.0305992316095957, 0.0306091788931252, 0.0306001862543635, 0.0306013826407482, 0.0306016190333957, 0.0306036680489787, 0.0305983384149001, 0.0306048097555419, 0.03060152475026, 0.0305995108485246, 0.0306036539077757, 0.030602441798581, 0.0305999499905836, 0.0306021491609855, 0.0306030986202302, 0.0306009763021621, 0.0306010189829682, 0.030602711821779, 0.0306021226469123, 0.0306009140156146, 0.0306017610275777, 0.0306025335405731, 0.0306016018540135, 0.0306011921988621, 0.0306021076178262, 0.0306022251486888, 0.0306013840378832, 0.0306014986365786, 0.0306022320016634, 0.0306019340841306
flux1:, 0.668194908955781, 0.0305171186353472, 0.030517361580952, 0.0305166996108362, 0.0305166345229925, 0.0305173976731621, 0.0305172372761537, 0.0305164067028776, 0.0305168508405427, 0.030517690704628, 0.0305168945398686, 0.0305161458037027, 0.0305173639359509, 0.0305178501276466, 0.0305161660326335, 0.0305162269089268, 0.0305183179526128, 0.0305172725574151, 0.0305151292349945, 0.0305176953242407, 0.0305188336135493, 0.030514655545032, 0.0305167335326541, 0.030520014621107, 0.0305135369092334, 0.0305188361260851, 0.0305167834855201, 0.0305166268853307, 0.0305153724695534, 0.0305243169865481, 0.0305144278484112, 0.0305104176854127, 0.0305144278484112, 0.0305243169865481, 0.0305153724695535, 0.0305166268853307, 0.0305167834855201, 0.0305188361260851, 0.0305135369092334, 0.030520014621107, 0.0305167335326541, 0.030514655545032, 0.0305188336135493, 0.0305176953242407, 0.0305151292349945, 0.0305172725574151, 0.0305183179526128, 0.0305162269089268, 0.0305161660326335, 0.0305178501276466, 0.0305173639359509, 0.0305161458037027, 0.0305168945398685, 0.0305176907046281, 0.0305168508405428, 0.0305164067028776, 0.0305172372761537, 0.0305173976731621, 0.0305166345229925, 0.0305166996108362, 0.030517361580952, 0.0305171186353472
flux1:, 0.668457357859534, 0.0304056638230304, 0.030405852866129, 0.0304052606670096, 0.03040524391252, 0.0304059309281426, 0.0304057289725377, 0.0304049811433387, 0.0304054583120123, 0.0304062088243645, 0.0304053905984354, 0.0304047371696717, 0.0304059631044929, 0.0304063499473623, 0.0304046763068704, 0.0304048362096939, 0.0304068944767993, 0.0304057588531014, 0.0304036721741782, 0.0304063054306483, 0.0304073708534181, 0.0304031659585528, 0.0304053035636385, 0.0304085741116597, 0.0304020983518771, 0.0304073658029979, 0.0304053090866532, 0.030405228639564, 0.0304039202473432, 0.0304128121141172, 0.0304029867857483, 0.0303990225493426, 0.0304029867857483, 0.0304128121141172, 0.0304039202473432, 0.030405228639564, 0.0304053090866532, 0.0304073658029979, 0.0304020983518771, 0.0304085741116597, 0.0304053035636385, 0.0304031659585528, 0.0304073708534181, 0.0304063054306483, 0.0304036721741782, 0.0304057588531014, 0.0304068944767993, 0.0304048362096939, 0.0304046763068704, 0.0304063499473623, 0.0304059631044929, 0.0304047371696717, 0.0304053905984354, 0.0304062088243645, 0.0304054583120123, 0.0304049811433387, 0.0304057289725377, 0.0304059309281426, 0.03040524391252, 0.0304052606670096, 0.030405852866129, 0.0304056638230304
flux1:, 0.668719806763287, 0.0302678639023227, 0.0302680000372745, 0.0302674750371444, 0.0302675055717261, 0.03026811923835, 0.0302678768378915, 0.0302672086839355, 0.0302677176891095, 0.0302683822909745, 0.0302675432708868, 0.0302669812138515, 0.0302682136483721, 0.030268505732379, 0.0302668437849644, 0.0302670972551394, 0.0302691217971812, 0.0302679025307876, 0.0302658726598819, 0.0302685651778076, 0.0302695593677374, 0.0302653364951591, 0.0302675286016453, 0.0302707814275639, 0.030264316434749, 0.0302695514363118, 0.0302674896909231, 0.0302674809893236, 0.0302661233390314, 0.0302749587220712, 0.0302652021649452, 0.0302612835050367, 0.0302652021649452, 0.0302749587220713, 0.0302661233390314, 0.0302674809893236, 0.0302674896909231, 0.0302695514363118, 0.030264316434749, 0.0302707814275639, 0.0302675286016453, 0.0302653364951591, 0.0302695593677374, 0.0302685651778076, 0.0302658726598819, 0.0302679025307876, 0.0302691217971812, 0.0302670972551394, 0.0302668437849644, 0.030268505732379, 0.0302682136483721, 0.0302669812138515, 0.0302675432708868, 0.0302683822909745, 0.0302677176891095, 0.0302672086839355, 0.0302678768378914, 0.03026811923835, 0.0302675055717261, 0.0302674750371444, 0.0302680000372745, 0.0302678639023227
flux1:, 0.66898225566704, 0.0301040815561172, 0.0301041656197866, 0.0301037044213784, 0.0301037814060119, 0.0301043253420023, 0.030104043355319, 0.0301034509705823, 0.0301039909251946, 0.030104573895578, 0.0301037149855811, 0.0301032395323949, 0.0301044775868744, 0.0301046803207154, 0.0301030308172733, 0.0301033716053237, 0.030105362030018, 0.0301040664458213, 0.0301020929284402, 0.0301048361494933, 0.0301057613915862, 0.030101529919313, 0.030103770812966, 0.0301069983019525, 0.0301005533144019, 0.0301057557493004, 0.0301036875744704, 0.030103745549374, 0.0301023439488704, 0.0301111196323016, 0.0301014361637665, 0.0300975621451111, 0.0301014361637665, 0.0301111196323016, 0.0301023439488704, 0.030103745549374, 0.0301036875744704, 0.0301057557493004, 0.0301005533144019, 0.0301069983019525, 0.030103770812966, 0.0301015299193131, 0.0301057613915862, 0.0301048361494933, 0.0301020929284402, 0.0301040664458213, 0.030105362030018, 0.0301033716053237, 0.0301030308172733, 0.0301046803207154, 0.0301044775868744, 0.0301032395323949, 0.0301037149855811, 0.030104573895578, 0.0301039909251946, 0.0301034509705823, 0.030104043355319, 0.0301043253420023, 0.0301037814060119, 0.0301037044213784, 0.0301041656197866, 0.0301040815561172
flux1:, 0.669244704570794, 0.0299147462885227, 0.0299147788980826, 0.0299143774216779, 0.0299145002744976, 0.029914978785761, 0.0299146577750425, 0.029914136563671, 0.0299147069188451, 0.0299152132256511, 0.0299143349473798, 0.0299139406480061, 0.0299151838745666, 0.0299153033348225, 0.0299136665414705, 0.0299140877589224, 0.0299160442148384, 0.0299146802254597, 0.0299127620172642, 0.0299155468809457, 0.0299164060660905, 0.0299121757548486, 0.0299144591879249, 0.0299176534267229, 0.0299112380244961, 0.0299164082339389, 0.0299143318503077, 0.0299144508892788, 0.029913011147269, 0.0299217244444099, 0.0299121178087481, 0.0299082870032342, 0.0299121178087481, 0.0299217244444099, 0.029913011147269, 0.0299144508892788, 0.0299143318503077, 0.0299164082339389, 0.0299112380244961, 0.0299176534267229, 0.0299144591879249, 0.0299121757548486, 0.0299164060660905, 0.0299155468809457, 0.0299127620172642, 0.0299146802254597, 0.0299160442148384, 0.0299140877589224, 0.0299136665414705, 0.0299153033348225, 0.0299151838745666, 0.0299139406480061, 0.0299143349473798, 0.0299152132256511, 0.0299147069188451, 0.029914136563671, 0.0299146577750425, 0.029914978785761, 0.0299145002744976, 0.0299143774216779, 0.0299147788980826, 0.0299147462885227
flux1:, 0.669507153474547, 0.029700352533278, 0.0297003340469535, 0.0296999876875887, 0.029700156113385, 0.0297005740349487, 0.0297002142463769, 0.0296997590820374, 0.0297003596367723, 0.0297007947769785, 0.0296998972698511, 0.0296995781521527, 0.0297008265240737, 0.0297008692951712, 0.0296992450146644, 0.0296997392937743, 0.0297016624373667, 0.029700238384049, 0.0296983738966393, 0.0297011909977532, 0.0297019875618508, 0.0296977684019337, 0.0297000876717789, 0.0297032405896577, 0.0296968646009772, 0.0297020032688914, 0.0296999165973965, 0.0297000906704354, 0.0296986189971938, 0.0297072676537002, 0.029697741103261, 0.0296939516911087, 0.029697741103261, 0.0297072676537002, 0.0296986189971938, 0.0297000906704354, 0.0296999165973965, 0.0297020032688914, 0.0296968646009772, 0.0297032405896578, 0.0297000876717789, 0.0296977684019337, 0.0297019875618508, 0.0297011909977532, 0.0296983738966393, 0.029700238384049, 0.0297016624373667, 0.0296997392937743, 0.0296992450146644, 0.0297008692951712, 0.0297008265240737, 0.0296995781521527, 0.0296998972698511, 0.0297007947769785, 0.0297003596367723, 0.0296997590820374, 0.0297002142463769, 0.0297005740349487, 0.029700156113385, 0.0296999876875887, 0.0297003340469534, 0.029700352533278
flux1:, 0.6697696023783, 0.0294614574893823, 0.0294613879916864, 0.0294610917846753, 0.029461305780856, 0.0294616683111615, 0.0294612696778612, 0.0294608750694487, 0.0294615059588485, 0.0294618757931188, 0.0294609588350538, 0.0294607085696899, 0.0294619624515291, 0.0294619354614399, 0.0294603230725577, 0.0294608827297744, 0.0294627736756546, 0.0294612981658674, 0.0294594853280467, 0.0294623250770419, 0.0294630629261018, 0.0294588649817375, 0.0294612130216137, 0.0294643165338541, 0.029457989931512, 0.0294630979651292, 0.0294609987152843, 0.0294612215054439, 0.0294597244052562, 0.0294683064967575, 0.0294588628807014, 0.0294551127578543, 0.0294588628807014, 0.0294683064967575, 0.0294597244052562, 0.0294612215054439, 0.0294609987152843, 0.0294630979651292, 0.029457989931512, 0.0294643165338541, 0.0294612130216137, 0.0294588649817375, 0.0294630629261018, 0.0294623250770419, 0.0294594853280467, 0.0294612981658674, 0.0294627736756546, 0.0294608827297744, 0.0294603230725577, 0.0294619354614399, 0.0294619624515291, 0.02946070856969, 0.0294609588350538, 0.0294618757931188, 0.0294615059588485, 0.0294608750694487, 0.0294612696778612, 0.0294616683111615, 0.029461305780856, 0.0294610917846753, 0.0294613879916864, 0.0294614574893823
flux1:, 0.670032051282053, 0.0291986786977265, 0.029198558009541, 0.029198306798049, 0.0291985666370204, 0.0291988791709148, 0.0291984413381643, 0.0291981015961487, 0.0291987632587283, 0.0291990738459086, 0.0291981368935664, 0.0291979489585543, 0.0291992090581213, 0.0291991194147207, 0.0291975179283688, 0.0291981351268681, 0.0291999953827871, 0.0291984771289641, 0.0291967134617995, 0.0291995662437965, 0.0292002496668965, 0.0291960829220618, 0.029198452402106, 0.0292014985523402, 0.0291952313423979, 0.0292003097524017, 0.0291981955172572, 0.0291984605527195, 0.0291969447106092, 0.0292054585378104, 0.0291961003958471, 0.0291923872847093, 0.0291961003958471, 0.0292054585378104, 0.0291969447106092, 0.0291984605527195, 0.0291981955172572, 0.0292003097524017, 0.0291952313423979, 0.0292014985523402, 0.0291984524021059, 0.0291960829220618, 0.0292002496668965, 0.0291995662437965, 0.0291967134617995, 0.0291984771289641, 0.0291999953827871, 0.0291981351268681, 0.0291975179283688, 0.0291991194147207, 0.0291992090581213, 0.0291979489585543, 0.0291981368935664, 0.0291990738459086, 0.0291987632587283, 0.0291981015961487, 0.0291984413381643, 0.0291988791709148, 0.0291985666370204, 0.029198306798049, 0.029198558009541, 0.0291986786977265
flux1:, 0.670294500185807, 0.0289126913739043, 0.0289125190865462, 0.0289123076850355, 0.0289126138740747, 0.0289128818403716, 0.0289124042117983, 0.0289121136096374, 0.0289128067351543, 0.0289130641719318, 0.0289121064188674, 0.0289119742588052, 0.028913241562761, 0.0289130963955843, 0.0289115045257086, 0.0289121714325126, 0.0289140028210983, 0.0289124504847602, 0.0289107331882682, 0.0289135895167538, 0.0289142230891672, 0.0289100972986408, 0.0289124807345154, 0.0289154618323735, 0.028909263937688, 0.02891431372122, 0.0289121820764701, 0.0289124828608616, 0.0289109550263075, 0.0289193990105235, 0.0289101286689313, 0.0289064502295704, 0.0289101286689313, 0.0289193990105235, 0.0289109550263075, 0.0289124828608616, 0.0289121820764701, 0.02891431372122, 0.028909263937688, 0.0289154618323735, 0.0289124807345154, 0.0289100972986408, 0.0289142230891672, 0.0289135895167538, 0.0289107331882682, 0.0289124504847602, 0.0289140028210983, 0.0289121714325126, 0.0289115045257086, 0.0289130963955843, 0.028913241562761, 0.0289119742588052, 0.0289121064188674, 0.0289130641719318, 0.0289128067351543, 0.0289121136096374, 0.0289124042117983, 0.0289128818403716, 0.0289126138740747, 0.0289123076850355, 0.0289125190865462, 0.0289126913739043
flux1:, 0.67055694908956, 0.0286042255136265, 0.0286040010448983, 0.0286038243926024, 0.028604177613333, 0.0286044063224609, 0.0286038881250073, 0.0286036410504127, 0.028604366510523, 0.0286045767811739, 0.028603597231536, 0.0286035144068388, 0.028604790102346, 0.0286045964141408, 0.0286030126609733, 0.0286037215945004, 0.0286055261642804, 0.0286039482094807, 0.0286022742583575, 0.0286051249198129, 0.0286057133989407, 0.0286016379481291, 0.0286040278146731, 0.0286069365654038, 0.0286008177067089, 0.0286058397363497, 0.0286036883409219, 0.0286040184787835, 0.0286024853492042, 0.028610857931203, 0.0286016775984042, 0.0285980315373827, 0.0286016775984042, 0.028610857931203, 0.0286024853492042, 0.0286040184787835, 0.0286036883409219, 0.0286058397363497, 0.0286008177067089, 0.0286069365654038, 0.028604027814673, 0.0286016379481291, 0.0286057133989407, 0.0286051249198129, 0.0286022742583574, 0.0286039482094807, 0.0286055261642804, 0.0286037215945004, 0.0286030126609733, 0.0286045964141408, 0.028604790102346, 0.0286035144068388, 0.028603597231536, 0.0286045767811739, 0.028604366510523, 0.0286036410504127, 0.0286038881250073, 0.0286044063224609, 0.028604177613333, 0.0286038243926023, 0.0286040010448983, 0.0286042255136265
flux1:, 0.670819397993313, 0.0282740627882738, 0.028273785457452, 0.0282736387566178, 0.0282740397871397, 0.0282742342938293, 0.0282736746584428, 0.028273465749833, 0.0282742245146072, 0.028274393355229, 0.0282733909099906, 0.0282733512319975, 0.0282746366174143, 0.0282744011494043, 0.0282728238920839, 0.0282735674564248, 0.0282753473850698, 0.0282737519446804, 0.02827211819017, 0.0282749543762901, 0.0282755025932872, 0.0282714863700025, 0.0282738752170045, 0.0282767048400593, 0.028270674417435, 0.0282756693390066, 0.0282734960344266, 0.0282738493489719, 0.0282723174557411, 0.0282806170006027, 0.0282715288596325, 0.0282679130337458, 0.0282715288596325, 0.0282806170006027, 0.0282723174557411, 0.0282738493489719, 0.0282734960344266, 0.0282756693390066, 0.028270674417435, 0.0282767048400593, 0.0282738752170045, 0.0282714863700025, 0.0282755025932872, 0.0282749543762901, 0.02827211819017, 0.0282737519446804, 0.0282753473850698, 0.0282735674564248, 0.0282728238920839, 0.0282744011494043, 0.0282746366174143, 0.0282733512319975, 0.0282733909099906, 0.028274393355229, 0.0282742245146072, 0.028273465749833, 0.0282736746584427, 0.0282742342938293, 0.0282740397871397, 0.0282736387566178, 0.028273785457452, 0.0282740627882738
flux1:, 0.671081846897066, 0.0279230332490879, 0.0279227023669267, 0.0279225812013447, 0.0279230308248532, 0.0279231958100642, 0.0279225938643667, 0.027922418128567, 0.0279232111725079, 0.0279233439534462, 0.0279223175056348, 0.0279223151540939, 0.0279236115421417, 0.0279233406563096, 0.0279217682515557, 0.0279225394543398, 0.0279242969473497, 0.0279226917051787, 0.0279210949799504, 0.0279239084045943, 0.027924421154731, 0.0279204724356571, 0.0279228530027926, 0.0279255973367542, 0.0279196643143322, 0.0279246324560361, 0.027922435361889, 0.027922806002478, 0.027921281602149, 0.0279295063126105, 0.0279205126079479, 0.0279169251203432, 0.0279205126079479, 0.0279295063126105, 0.0279212816021491, 0.0279228060024779, 0.027922435361889, 0.0279246324560361, 0.0279196643143322, 0.0279255973367542, 0.0279228530027926, 0.0279204724356571, 0.027924421154731, 0.0279239084045943, 0.0279210949799504, 0.0279226917051787, 0.0279242969473497, 0.0279225394543398, 0.0279217682515557, 0.0279233406563096, 0.0279236115421417, 0.0279223151540939, 0.0279223175056348, 0.0279233439534462, 0.0279232111725079, 0.027922418128567, 0.0279225938643667, 0.0279231958100642, 0.0279230308248532, 0.0279225812013447, 0.0279227023669267, 0.0279230332490879
flux1:, 0.67134429580082, 0.0275520118593228, 0.0275516268284587, 0.0275515272587607, 0.0275520261630903, 0.0275521658384757, 0.0275515208071579, 0.0275513737152529, 0.0275522019168999, 0.0275523035462805, 0.0275512520813044, 0.027551281701491, 0.0275525903186288, 0.0275522898996256, 0.0275507207829083, 0.0275515131342752, 0.0275532503225036, 0.0275516424136325, 0.0275500796364259, 0.0275528626349944, 0.0275533445698503, 0.0275494709239263, 0.0275518362519013, 0.0275544898435953, 0.0275486626402941, 0.0275536039352913, 0.0275513815382115, 0.0275517640753183, 0.027550253048576, 0.0275584008890274, 0.0275495040054653, 0.0275459432918677, 0.0275495040054652, 0.0275584008890274, 0.027550253048576, 0.0275517640753183, 0.0275513815382115, 0.0275536039352913, 0.0275486626402941, 0.0275544898435953, 0.0275518362519013, 0.0275494709239263, 0.0275533445698503, 0.0275528626349944, 0.0275500796364259, 0.0275516424136325, 0.0275532503225036, 0.0275515131342752, 0.0275507207829083, 0.0275522898996256, 0.0275525903186288, 0.027551281701491, 0.0275512520813044, 0.0275523035462805, 0.0275522019168999, 0.0275513737152529, 0.0275515208071578, 0.0275521658384757, 0.0275520261630903, 0.0275515272587607, 0.0275516268284587, 0.0275520118593228
flux1:, 0.671606744704573, 0.0271619148743665, 0.0271614752950585, 0.0271613939283317, 0.027161942601251, 0.0271620606384487, 0.0271613719468012, 0.0271612495059997, 0.0271621135454665, 0.0271621883958594, 0.027161111092822, 0.0271611678703714, 0.0271624897562596, 0.0271621651347817, 0.0271605979203279, 0.0271614055112304, 0.0271631243506969, 0.027161520281765, 0.027159988558559, 0.0271627341681016, 0.0271631896926398, 0.0271593979030319, 0.0271617414380736, 0.0271642996142095, 0.0271585860031387, 0.0271634999272322, 0.0271612511610369, 0.0271616406668988, 0.0271601484275319, 0.0271682170604755, 0.027159419591964, 0.0271558844950519, 0.027159419591964, 0.0271682170604755, 0.0271601484275319, 0.0271616406668988, 0.0271612511610369, 0.0271634999272322, 0.0271585860031387, 0.0271642996142095, 0.0271617414380736, 0.0271593979030319, 0.0271631896926398, 0.0271627341681016, 0.027159988558559, 0.027161520281765, 0.0271631243506969, 0.0271614055112304, 0.0271605979203279, 0.0271621651347817, 0.0271624897562597, 0.0271611678703714, 0.027161111092822, 0.0271621883958594, 0.0271621135454665, 0.0271612495059997, 0.0271613719468012, 0.0271620606384487, 0.027161942601251, 0.0271613939283317, 0.0271614752950585, 0.0271619148743665
flux1:, 0.671869193608326, 0.0267536960903914, 0.0267532018663083, 0.0267531358987252, 0.0267537345239796, 0.0267538340099465, 0.0267531013858278, 0.0267530001861928, 0.0267539004450669, 0.0267539523043758, 0.0267528486342316, 0.0267529283466344, 0.026754264257569, 0.026753920156236, 0.0267523537322585, 0.0267531712910664, 0.0267548734684227, 0.0267532790588992, 0.0267517757774771, 0.0267544777964658, 0.0267549109738868, 0.0267512069796355, 0.0267535226686545, 0.0267559815888781, 0.026750388607832, 0.0267552741334275, 0.0267529984482631, 0.0267533905618362, 0.0267519219777302, 0.0267599087141194, 0.0267512135208436, 0.0267477033511708, 0.0267512135208436, 0.0267599087141194, 0.0267519219777302, 0.0267533905618362, 0.0267529984482631, 0.0267552741334275, 0.026750388607832, 0.0267559815888781, 0.0267535226686545, 0.0267512069796355, 0.0267549109738868, 0.0267544777964658, 0.0267517757774771, 0.0267532790588992, 0.0267548734684227, 0.0267531712910664, 0.0267523537322585, 0.026753920156236, 0.026754264257569, 0.0267529283466344, 0.0267528486342316, 0.0267539523043758, 0.0267539004450669, 0.0267530001861928, 0.0267531013858278, 0.0267538340099465, 0.0267537345239796, 0.0267531358987252, 0.0267532018663083, 0.0267536960903914
flux1:, 0.67213164251208, 0.0263283429825136, 0.026327794421318, 0.0263277416536418, 0.0263283900126794, 0.026328473431205, 0.0263276970008242, 0.0263276142367363, 0.026328550704657, 0.0263285827513881, 0.026327452567928, 0.0263275516125069, 0.026328901932548, 0.0263285424345123, 0.0263269760502145, 0.0263277989773422, 0.0263294858241642, 0.0263279061689531, 0.0263264290839478, 0.0263290821113018, 0.0263294965783346, 0.0263258854361627, 0.0263281678101856, 0.0263305245009739, 0.026325058376135, 0.0263299139431585, 0.0263276113618398, 0.0263280023371534, 0.0263265616649714, 0.026334463429424, 0.0263258736817252, 0.0263223882639847, 0.0263258736817252, 0.026334463429424, 0.0263265616649714, 0.0263280023371534, 0.0263276113618398, 0.0263299139431585, 0.026325058376135, 0.0263305245009739, 0.0263281678101856, 0.0263258854361627, 0.0263294965783346, 0.0263290821113018, 0.0263264290839478, 0.0263279061689531, 0.0263294858241641, 0.0263277989773422, 0.0263269760502144, 0.0263285424345123, 0.026328901932548, 0.0263275516125069, 0.026327452567928, 0.0263285827513881, 0.026328550704657, 0.0263276142367363, 0.0263276970008242, 0.026328473431205, 0.0263283900126794, 0.0263277416536418, 0.026327794421318, 0.0263283429825136
flux1:, 0.672394091415833, 0.0258868727537283, 0.0258862706574771, 0.0258862294844365, 0.025886926868472, 0.0258869961069533, 0.0258861764801352, 0.0258861099473332, 0.0258870821392711, 0.0258870969414334, 0.0258859405613804, 0.0258860559604076, 0.0258874206236309, 0.0258870491633579, 0.0258854825045813, 0.025886306885581, 0.0258879793043477, 0.0258864187573942, 0.0258849660632219, 0.0258875655167939, 0.0258879644117533, 0.0258844502779399, 0.0258866945217451, 0.025888946891121, 0.0258836129757393, 0.0258884364796891, 0.0258861076397742, 0.0258864943772485, 0.0258850852120803, 0.0258928985235216, 0.0258844177316734, 0.0258809574355103, 0.0258844177316733, 0.0258928985235216, 0.0258850852120803, 0.0258864943772485, 0.0258861076397742, 0.0258884364796891, 0.0258836129757393, 0.025888946891121, 0.0258866945217451, 0.0258844502779399, 0.0258879644117533, 0.0258875655167939, 0.0258849660632219, 0.0258864187573942, 0.0258879793043477, 0.025886306885581, 0.0258854825045813, 0.0258870491633579, 0.0258874206236309, 0.0258860559604076, 0.0258859405613804, 0.0258870969414334, 0.0258870821392711, 0.0258861099473332, 0.0258861764801352, 0.0258869961069533, 0.025886926868472, 0.0258862294844366, 0.0258862706574771, 0.0258868727537283
flux1:, 0.672656540319586, 0.0254303283160534, 0.0254296740569417, 0.0254296434325082, 0.0254303885690975, 0.0254304449486867, 0.0254295832897572, 0.0254295313596997, 0.0254305382475142, 0.0254305377835532, 0.0254293560524911, 0.0254294854368897, 0.0254308638637543, 0.0254304832386942, 0.0254289164894858, 0.0254297390877326, 0.0254313974919429, 0.0254298596698741, 0.0254284300593677, 0.0254309721746946, 0.0254313580802318, 0.025427944211896, 0.0254301462181948, 0.0254322930517596, 0.0254270957811688, 0.025431884577993, 0.0254295307585395, 0.0254299108192967, 0.0254285360601521, 0.0254362570280066, 0.0254278890572579, 0.0254244548122709, 0.0254278890572579, 0.0254362570280066, 0.0254285360601521, 0.0254299108192967, 0.0254295307585395, 0.025431884577993, 0.0254270957811688, 0.0254322930517596, 0.0254301462181948, 0.025427944211896, 0.0254313580802318, 0.0254309721746946, 0.0254284300593677, 0.0254298596698741, 0.0254313974919429, 0.0254297390877326, 0.0254289164894858, 0.0254304832386942, 0.0254308638637543, 0.0254294854368897, 0.0254293560524911, 0.0254305377835532, 0.0254305382475142, 0.0254295313596996, 0.0254295832897572, 0.0254304449486867, 0.0254303885690975, 0.0254296434325082, 0.0254296740569418, 0.0254303283160534
flux1:, 0.672918989223339, 0.0249597742253645, 0.0249590698030315, 0.0249590491845537, 0.0249598401821914, 0.0249598845085731, 0.0249589825896253, 0.02495894416372, 0.0249599841249664, 0.0249599698243981, 0.0249587641658208, 0.0249589057395834, 0.024960296789874, 0.0249599091910901, 0.0249583430789844, 0.0249591613096851, 0.0249608055800664, 0.0249592933843343, 0.0249578860913578, 0.0249603679020236, 0.0249607428040371, 0.024957431578667, 0.0249595879856185, 0.0249616289248863, 0.0249565717887719, 0.0249613227158091, 0.0249589458481827, 0.024959317451828, 0.0249579792834213, 0.0249656036190423, 0.0249573526897641, 0.0249539459847533, 0.0249573526897641, 0.0249656036190423, 0.0249579792834213, 0.024959317451828, 0.0249589458481827, 0.024961322715809, 0.0249565717887719, 0.0249616289248863, 0.0249595879856185, 0.024957431578667, 0.0249607428040371, 0.0249603679020236, 0.0249578860913578, 0.0249592933843343, 0.0249608055800664, 0.0249591613096851, 0.0249583430789844, 0.0249599091910901, 0.024960296789874, 0.0249589057395834, 0.0249587641658208, 0.0249599698243981, 0.0249599841249664, 0.02495894416372, 0.0249589825896253, 0.0249598845085731, 0.0249598401821914, 0.0249590491845537, 0.0249590698030315, 0.0249597742253645
flux1:, 0.673181438127093, 0.0244762925913214, 0.0244755406687929, 0.0244755299436949, 0.02447636425714, 0.0244763968884901, 0.0244754571225509, 0.024475431569452, 0.0244765023557033, 0.0244764751564935, 0.0244752476019292, 0.0244754000899704, 0.0244768020341413, 0.0244764090934157, 0.0244748449168197, 0.0244756568045895, 0.0244772862627991, 0.024475801918293, 0.0244744167431568, 0.0244768360445778, 0.0244772013082488, 0.0244739942598576, 0.0244761024711921, 0.0244780379756438, 0.0244731235080175, 0.0244778329198179, 0.0244754355823652, 0.024475797589133, 0.0244744974799782, 0.0244820205225995, 0.0244738911957782, 0.0244705140627115, 0.0244738911957782, 0.0244820205225995, 0.0244744974799782, 0.024475797589133, 0.0244754355823652, 0.0244778329198179, 0.0244731235080175, 0.0244780379756438, 0.0244761024711921, 0.0244739942598576, 0.0244772013082489, 0.0244768360445778, 0.0244744167431568, 0.024475801918293, 0.0244772862627991, 0.0244756568045895, 0.0244748449168197, 0.0244764090934157, 0.0244768020341413, 0.0244754000899704, 0.0244752476019292, 0.0244764751564935, 0.0244765023557033, 0.024475431569452, 0.0244754571225509, 0.0244763968884901, 0.02447636425714, 0.024475529943695, 0.0244755406687929, 0.0244762925913214
flux1:, 0.673443887030846, 0.0239809789835979, 0.0239801828999179, 0.0239801822992279, 0.023981056717355, 0.0239810776455035, 0.0239801030979676, 0.0239800901776422, 0.0239811889038003, 0.0239811493230589, 0.0239799025219641, 0.0239800651045673, 0.0239814756146267, 0.0239810784651365, 0.0239795181018422, 0.0239803222245126, 0.0239819356251279, 0.0239804807328344, 0.0239791180498806, 0.0239814733487187, 0.0239818297121061, 0.0239787275820204, 0.0239807857695438, 0.0239826170641923, 0.02397784685105, 0.0239825106685369, 0.0239800960653718, 0.0239804479438995, 0.0239791866603126, 0.0239866034164386, 0.0239786005651586, 0.0239752555487129, 0.0239786005651586, 0.0239866034164386, 0.0239791866603126, 0.0239804479438995, 0.0239800960653718, 0.0239825106685369, 0.02397784685105, 0.0239826170641923, 0.0239807857695438, 0.0239787275820204, 0.0239818297121061, 0.0239814733487187, 0.0239791180498806, 0.0239804807328344, 0.0239819356251279, 0.0239803222245126, 0.0239795181018422, 0.0239810784651365, 0.0239814756146267, 0.0239800651045673, 0.0239799025219641, 0.0239811493230589, 0.0239811889038003, 0.0239800901776422, 0.0239801030979676, 0.0239810776455035, 0.023981056717355, 0.0239801822992279, 0.0239801828999179, 0.0239809789835979
flux1:, 0.673706335934599, 0.0234749383553204, 0.0234741021139605, 0.0234741121172852, 0.0234750227742882, 0.023475031714773, 0.0234740260923728, 0.0234740258709614, 0.0234751490261875, 0.0234750972404385, 0.0234738344493306, 0.0234740066866596, 0.023475422847012, 0.0234750221943647, 0.0234734680908903, 0.0234742635124994, 0.0234758590534744, 0.0234744346544636, 0.0234730954017798, 0.023475385853476, 0.0234757334385712, 0.0234727362385596, 0.0234747433273108, 0.0234764723378661, 0.0234718470420471, 0.023476460813171, 0.0234740327377545, 0.0234743745200697, 0.0234731521552734, 0.0234804573500958, 0.0234725861180179, 0.0234692762318995, 0.0234725861180179, 0.0234804573500958, 0.0234731521552734, 0.0234743745200697, 0.0234740327377545, 0.023476460813171, 0.0234718470420471, 0.0234764723378661, 0.0234747433273108, 0.0234727362385596, 0.0234757334385711, 0.023475385853476, 0.0234730954017798, 0.0234744346544636, 0.0234758590534744, 0.0234742635124994, 0.0234734680908903, 0.0234750221943647, 0.023475422847012, 0.0234740066866596, 0.0234738344493306, 0.0234750972404385, 0.0234751490261875, 0.0234740258709614, 0.0234740260923728, 0.023475031714773, 0.0234750227742882, 0.0234741121172852, 0.0234741021139605, 0.0234749383553204
flux1:, 0.673968784838352, 0.0229592810042008, 0.0229584092373971, 0.0229584304740902, 0.0229593728838788, 0.0229593693704378, 0.0229583369879332, 0.0229583497475726, 0.0229594932276234, 0.0229594291587533, 0.0229581542098384, 0.0229583359601403, 0.0229597542980764, 0.0229593504983324, 0.0229578056404543, 0.022958591836552, 0.022960167187703, 0.0229587738355348, 0.022957459487312, 0.0229596848244382, 0.022960023165058, 0.0229571302502949, 0.0229590858871141, 0.0229607151650635, 0.0229562345673796, 0.0229607935371892, 0.0229583563217731, 0.0229586885473413, 0.0229575045645004, 0.0229646927036519, 0.0229569584518264, 0.0229536871233799, 0.0229569584518264, 0.0229646927036519, 0.0229575045645004, 0.0229586885473413, 0.0229583563217731, 0.0229607935371892, 0.0229562345673796, 0.0229607151650635, 0.0229590858871141, 0.0229571302502949, 0.0229600231650581, 0.0229596848244382, 0.022957459487312, 0.0229587738355348, 0.022960167187703, 0.022958591836552, 0.0229578056404543, 0.0229593504983324, 0.0229597542980764, 0.0229583359601403, 0.0229581542098384, 0.0229594291587533, 0.0229594932276234, 0.0229583497475726, 0.0229583369879332, 0.0229593693704378, 0.0229593728838788, 0.0229584304740902, 0.0229584092373971, 0.0229592810042008
flux1:, 0.674231233742106, 0.0224351185913066, 0.0224342165015045, 0.0224342496526924, 0.0224352187653635, 0.0224352022444715, 0.0224341479701309, 0.0224341741178704, 0.0224353332777991, 0.0224352566808065, 0.022433973931118, 0.022434165266249, 0.0224355818010753, 0.0224351749423516, 0.0224336428078401, 0.0224344195862901, 0.0224359719347769, 0.022434609773349, 0.0224333222959482, 0.0224354827501682, 0.0224358108355682, 0.02243302098481, 0.0224349254915233, 0.0224364581315852, 0.022432121186881, 0.0224366203747669, 0.0224341788271423, 0.0224345024780159, 0.0224333557657014, 0.0224404212054451, 0.02243282944908, 0.0224296004539508, 0.02243282944908, 0.0224404212054451, 0.0224333557657014, 0.0224345024780159, 0.0224341788271423, 0.0224366203747669, 0.022432121186881, 0.0224364581315852, 0.0224349254915233, 0.02243302098481, 0.0224358108355682, 0.0224354827501682, 0.0224333222959482, 0.022434609773349, 0.0224359719347769, 0.0224344195862901, 0.0224336428078401, 0.0224351749423516, 0.0224355818010753, 0.022434165266249, 0.022433973931118, 0.0224352566808065, 0.0224353332777991, 0.0224341741178704, 0.0224341479701309, 0.0224352022444715, 0.0224352187653635, 0.0224342496526924, 0.0224342165015045, 0.0224351185913066
flux1:, 0.674493682645859, 0.021903560236775, 0.0219026335173134, 0.0219026792231561, 0.0219036695015331, 0.0219036394228349, 0.0219025686046034, 0.0219026085843394, 0.0219037783097591, 0.0219036888585914, 0.0219024031213594, 0.0219026042431366, 0.0219040145522838, 0.0219036045366323, 0.0219020890317981, 0.021902856452194, 0.0219043825634244, 0.0219030514073112, 0.0219017932005961, 0.0219038894210323, 0.0219042057536711, 0.0219015172539884, 0.0219033715668278, 0.0219048111192965, 0.0219006160257387, 0.0219050503075228, 0.0219026096368193, 0.0219029260660622, 0.0219018150043665, 0.0219087520281562, 0.0219013083651926, 0.0218981257539989, 0.0219013083651926, 0.0219087520281562, 0.0219018150043665, 0.0219029260660622, 0.0219026096368193, 0.0219050503075228, 0.0219006160257387, 0.0219048111192965, 0.0219033715668278, 0.0219015172539884, 0.0219042057536711, 0.0219038894210323, 0.0219017932005961, 0.0219030514073112, 0.0219043825634244, 0.021902856452194, 0.0219020890317982, 0.0219036045366323, 0.0219040145522838, 0.0219026042431366, 0.0219024031213594, 0.0219036888585914, 0.0219037783097591, 0.0219026085843394, 0.0219025686046034, 0.0219036394228349, 0.0219036695015331, 0.0219026792231561, 0.0219026335173134, 0.021903560236775
flux1:, 0.674756131549612, 0.0213657087110111, 0.0213647634490119, 0.0213648222251087, 0.0213658277385616, 0.0213657836374631, 0.0213647020124412, 0.021364756223435, 0.0213659310178644, 0.0213658283859403, 0.0213645448465383, 0.0213647560071555, 0.0213661553070315, 0.0213657419295022, 0.0213642473116861, 0.021365005606328, 0.0213665018982302, 0.0213652013126952, 0.0213639751386255, 0.0213660081093341, 0.0213663107748326, 0.0213637215082935, 0.0213655271055138, 0.0213668774860007, 0.0213628217655899, 0.0213671859581081, 0.0213647516916535, 0.0213650625472763, 0.0213639850825805, 0.0213707879818379, 0.0213634980153574, 0.0213603660344712, 0.0213634980153574, 0.0213707879818379, 0.0213639850825805, 0.0213650625472763, 0.0213647516916536, 0.0213671859581081, 0.0213628217655899, 0.0213668774860007, 0.0213655271055138, 0.0213637215082935, 0.0213663107748326, 0.0213660081093341, 0.0213639751386255, 0.0213652013126953, 0.0213665018982302, 0.021365005606328, 0.0213642473116861, 0.0213657419295022, 0.0213661553070315, 0.0213647560071555, 0.0213645448465383, 0.0213658283859403, 0.0213659310178644, 0.021364756223435, 0.0213647020124412, 0.0213657836374631, 0.0213658277385616, 0.0213648222251087, 0.0213647634490119, 0.0213657087110111
flux1:, 0.675018580453365, 0.0208226567390542, 0.0208216993041656, 0.0208217714703987, 0.0208227860025159, 0.0208227275717446, 0.0208216411622008, 0.0208217098872546, 0.020822883972507, 0.0208227679049539, 0.0208214920242848, 0.0208217134536555, 0.020823096692532, 0.0208226797146537, 0.0208212105032306, 0.0208219600023376, 0.0208234226305471, 0.0208221520086357, 0.0208209609094725, 0.0208229318685564, 0.0208232186155723, 0.0208207261454047, 0.0208224849653453, 0.0208237503643304, 0.0208198309523825, 0.02082411989827, 0.0208216977917089, 0.0208220049383449, 0.0208209586645801, 0.0208276218215016, 0.0208204910781035, 0.0208174140867089, 0.0208204910781035, 0.0208276218215016, 0.0208209586645801, 0.0208220049383449, 0.0208216977917089, 0.02082411989827, 0.0208198309523825, 0.0208237503643304, 0.0208224849653453, 0.0208207261454047, 0.0208232186155723, 0.0208229318685564, 0.0208209609094725, 0.0208221520086357, 0.0208234226305471, 0.0208219600023376, 0.0208212105032306, 0.0208226797146537, 0.020823096692532, 0.0208217134536555, 0.0208214920242848, 0.0208227679049539, 0.020822883972507, 0.0208217098872546, 0.0208216411622008, 0.0208227275717446, 0.0208227860025159, 0.0208217714703987, 0.0208216993041656, 0.0208226567390542
flux1:, 0.675281029357119, 0.0202754834348126, 0.0202745203579605, 0.0202746059823318, 0.0202756231485317, 0.020275550296146, 0.020274465295738, 0.0202745486415101, 0.0202757160676622, 0.0202755864428247, 0.0202743238514076, 0.0202745556938325, 0.0202759176536864, 0.0202754968690049, 0.0202740577478096, 0.0202747988112917, 0.0202762237624981, 0.0202749823969103, 0.0202738296056599, 0.0202757399683037, 0.0202760082958009, 0.0202736099497605, 0.0202753243018072, 0.0202765090962582, 0.0202727224374372, 0.0202769310879306, 0.0202745270309336, 0.0202748324714226, 0.0202738147155697, 0.0202803326858126, 0.0202733665321436, 0.0202703489177555, 0.0202733665321436, 0.0202803326858125, 0.0202738147155697, 0.0202748324714226, 0.0202745270309336, 0.0202769310879306, 0.0202727224374372, 0.0202765090962583, 0.0202753243018072, 0.0202736099497605, 0.0202760082958009, 0.0202757399683037, 0.0202738296056599, 0.0202749823969103, 0.0202762237624981, 0.0202747988112917, 0.0202740577478096, 0.0202754968690049, 0.0202759176536864, 0.0202745556938325, 0.0202743238514076, 0.0202755864428247, 0.0202757160676622, 0.0202745486415101, 0.020274465295738, 0.020275550296146, 0.0202756231485317, 0.0202746059823318, 0.0202745203579605, 0.0202754834348126
flux1:, 0.675543478260872, 0.0197252508808085, 0.0197242887274165, 0.0197243875866239, 0.0197254009574942, 0.0197253138495512, 0.019724236503726, 0.0197243343549991, 0.0197254891161945, 0.0197253459945707, 0.0197241023808525, 0.0197243446428767, 0.0197256800468616, 0.0197252553366468, 0.0197238510509583, 0.0197245840086571, 0.0197259671991483, 0.0197247543469551, 0.0197236431928586, 0.0197254944802579, 0.0197257417294996, 0.0197234346784289, 0.0197251071494562, 0.0197262158185596, 0.0197225579669417, 0.0197266814606949, 0.0197243013806434, 0.0197246071795625, 0.0197236150891118, 0.0197299826822883, 0.0197231862419024, 0.0197202323364801, 0.0197231862419024, 0.0197299826822883, 0.0197236150891118, 0.0197246071795625, 0.0197243013806434, 0.0197266814606949, 0.0197225579669417, 0.0197262158185596, 0.0197251071494562, 0.0197234346784289, 0.0197257417294996, 0.0197254944802579, 0.0197236431928586, 0.0197247543469551, 0.0197259671991483, 0.0197245840086571, 0.0197238510509583, 0.0197252553366468, 0.0197256800468615, 0.0197243446428767, 0.0197241023808525, 0.0197253459945707, 0.0197254891161945, 0.0197243343549991, 0.019724236503726, 0.0197253138495512, 0.0197254009574943, 0.0197243875866239, 0.0197242887274165, 0.0197252508808085
flux1:, 0.675805927164625, 0.0191730008678956, 0.0191720461101451, 0.019172157667794, 0.0191731608938275, 0.0191730599806997, 0.0191719964653623, 0.0191721084543735, 0.0191732446065952, 0.0191730882659978, 0.019171869262535, 0.019172121773279, 0.0191734253953887, 0.0191729967731423, 0.0191716320244633, 0.019172357126315, 0.0191736945026647, 0.0191725094413342, 0.0191714432532886, 0.0191732370290997, 0.0191734604776236, 0.0191712418074933, 0.0191728751664169, 0.0191739122132017, 0.0191703789338335, 0.019174412669956, 0.0191720624359821, 0.0191723706469917, 0.0191714012771096, 0.019177613633172, 0.019170991705818, 0.019168105704507, 0.019170991705818, 0.019177613633172, 0.0191714012771096, 0.0191723706469917, 0.0191720624359821, 0.019174412669956, 0.0191703789338335, 0.0191739122132017, 0.0191728751664169, 0.0191712418074933, 0.0191734604776236, 0.0191732370290997, 0.0191714432532887, 0.0191725094413342, 0.0191736945026647, 0.019172357126315, 0.0191716320244633, 0.0191729967731423, 0.0191734253953887, 0.019172121773279, 0.019171869262535, 0.0191730882659978, 0.0191732446065952, 0.0191721084543735, 0.0191719964653623, 0.0191730599806997, 0.0191731608938275, 0.019172157667794, 0.0191720461101451, 0.0191730008678956
flux1:, 0.676068376068379, 0.0186197518081674, 0.0186188107007784, 0.018618934103278, 0.0186199210367388, 0.0186198070628478, 0.0186187633653453, 0.0186188888565699, 0.0186200006335434, 0.0186198315899334, 0.0186186426610742, 0.0186189050457362, 0.0186201718192302, 0.0186197394631573, 0.0186184188050275, 0.0186191361821174, 0.0186204238209658, 0.018619265894596, 0.0186182479053863, 0.018619985720933, 0.0186201826757913, 0.0186180494518535, 0.018619646554885, 0.0186206164352269, 0.0186172033046865, 0.0186211430084806, 0.01861882833816, 0.0186191409368141, 0.0186181913350644, 0.0186242439948414, 0.0186178009801556, 0.018614986864538, 0.0186178009801556, 0.0186242439948414, 0.0186181913350644, 0.0186191409368141, 0.01861882833816, 0.0186211430084806, 0.0186172033046865, 0.0186206164352269, 0.018619646554885, 0.0186180494518535, 0.0186201826757913, 0.018619985720933, 0.0186182479053863, 0.018619265894596, 0.0186204238209658, 0.0186191361821174, 0.0186184188050275, 0.0186197394631573, 0.0186201718192302, 0.0186189050457362, 0.0186186426610742, 0.0186198315899334, 0.0186200006335434, 0.0186188888565699, 0.0186187633653453, 0.0186198070628478, 0.0186199210367387, 0.018618934103278, 0.0186188107007784, 0.0186197518081674
flux1:, 0.676330824972132, 0.0180664958329247, 0.0180655742966605, 0.0180657083860534, 0.0180666731959459, 0.0180665471934266, 0.018065528999691, 0.0180656670897842, 0.0180667490133484, 0.0180665680274311, 0.0180654143619721, 0.0180656860286101, 0.0180669111499086, 0.0180664754230552, 0.0180652031610095, 0.0180659127980022, 0.0180671470019965, 0.0180660156570911, 0.0180650489111996, 0.0180667322602824, 0.0180669001479345, 0.0180648494699733, 0.0180664131690636, 0.0180673202292281, 0.0180640227328241, 0.0180678645129793, 0.0180655908838408, 0.0180659097072606, 0.0180649769938787, 0.0180708659622545, 0.0180646057896559, 0.018061867257188, 0.0180646057896559, 0.0180708659622545, 0.0180649769938787, 0.0180659097072606, 0.0180655908838408, 0.0180678645129793, 0.0180640227328241, 0.0180673202292281, 0.0180664131690637, 0.0180648494699733, 0.0180669001479345, 0.0180667322602824, 0.0180650489111996, 0.0180660156570911, 0.0180671470019965, 0.0180659127980022, 0.0180652031610095, 0.0180664754230552, 0.0180669111499086, 0.0180656860286101, 0.0180654143619721, 0.0180665680274311, 0.0180667490133484, 0.0180656670897842, 0.018065528999691, 0.0180665471934266, 0.0180666731959459, 0.0180657083860534, 0.0180655742966605, 0.0180664958329247
flux1:, 0.676593273875885, 0.0175141960861794, 0.0175132996028324, 0.0175134429450805, 0.0175143802215868, 0.0175142434890794, 0.0175132560804227, 0.0175134056123835, 0.0175144525939789, 0.0175142606642414, 0.0175131470762622, 0.0175134272154146, 0.0175146062404154, 0.0175141676986825, 0.0175129477972449, 0.0175136495162037, 0.0175148269033681, 0.0175137217139286, 0.0175128089814963, 0.0175144392652485, 0.0175145757156799, 0.0175126047637117, 0.0175141378204817, 0.0175149862440367, 0.0175117998674611, 0.0175155402637747, 0.0175133128315918, 0.0175136395261245, 0.0175127209680416, 0.0175184427685245, 0.0175123688348919, 0.0175097092359798, 0.0175123688348919, 0.0175184427685245, 0.0175127209680415, 0.0175136395261245, 0.0175133128315918, 0.0175155402637747, 0.0175117998674611, 0.0175149862440367, 0.0175141378204816, 0.0175126047637117, 0.0175145757156799, 0.0175144392652485, 0.0175128089814963, 0.0175137217139286, 0.0175148269033681, 0.0175136495162037, 0.0175129477972449, 0.0175141676986825, 0.0175146062404154, 0.0175134272154146, 0.0175131470762622, 0.0175142606642414, 0.0175144525939789, 0.0175134056123835, 0.0175132560804227, 0.0175142434890794, 0.0175143802215868, 0.0175134429450805, 0.0175132996028324, 0.0175141960861794
flux1:, 0.676855722779638, 0.0169637842227018, 0.0169629177447405, 0.0169630686713688, 0.0169639735166434, 0.0169638275850021, 0.0169628757475878, 0.0169630353376484, 0.0169640427679944, 0.0169638411114014, 0.0169627719520938, 0.0169630595482959, 0.0169641884784166, 0.0169637478671326, 0.0169625838664171, 0.0169632773215884, 0.0169643949056861, 0.0169633155877961, 0.016962459287044, 0.0169640377888974, 0.0169641407117922, 0.0169622467819223, 0.0169637517891398, 0.0169645455537285, 0.0169614658672211, 0.0169651018882258, 0.0169629254138146, 0.016963261391512, 0.0169623544685666, 0.0169679061882723, 0.0169620213047303, 0.0169594435886281, 0.0169620213047303, 0.0169679061882723, 0.0169623544685666, 0.016963261391512, 0.0169629254138146, 0.0169651018882258, 0.0169614658672211, 0.0169645455537285, 0.0169637517891398, 0.0169622467819223, 0.0169641407117922, 0.0169640377888974, 0.016962459287044, 0.0169633155877961, 0.0169643949056861, 0.0169632773215884, 0.0169625838664171, 0.0169637478671326, 0.0169641884784166, 0.0169630595482959, 0.0169627719520938, 0.0169638411114014, 0.0169640427679944, 0.0169630353376484, 0.0169628757475878, 0.0169638275850021, 0.0169639735166434, 0.0169630686713688, 0.0169629177447405, 0.0169637842227018
flux1:, 0.677118171683392, 0.0164161581181118, 0.016415325995471, 0.0164154826559824, 0.0164163507588254, 0.0164161973460112, 0.0164152852954536, 0.016415453370735, 0.0164164171952899, 0.0164162072172965, 0.0164151863001354, 0.0164154801539626, 0.0164165555096396, 0.0164161137497807, 0.0164150086938812, 0.0164156933766264, 0.0164167486364356, 0.0164156950528933, 0.0164148971829715, 0.0164164250534405, 0.0164164927045457, 0.0164146732350297, 0.0164161525473938, 0.0164168953915359, 0.0164139181249015, 0.0164174472750936, 0.0164153260610586, 0.0164156724655108, 0.0164147749275652, 0.0164201542519259, 0.0164144606007861, 0.0164119672712221, 0.0164144606007861, 0.0164201542519259, 0.0164147749275652, 0.0164156724655108, 0.0164153260610586, 0.0164174472750936, 0.0164139181249015, 0.0164168953915359, 0.0164161525473938, 0.0164146732350297, 0.0164164927045457, 0.0164164250534405, 0.0164148971829715, 0.0164156950528933, 0.0164167486364356, 0.0164156933766264, 0.0164150086938812, 0.0164161137497807, 0.0164165555096395, 0.0164154801539626, 0.0164151863001354, 0.0164162072172965, 0.0164164171952899, 0.016415453370735, 0.0164152852954535, 0.0164161973460112, 0.0164163507588254, 0.0164154826559824, 0.016415325995471, 0.0164161581181118
flux1:, 0.677380620587145, 0.0158721797969801, 0.015871385722721, 0.0158715461448468, 0.0158723738374739, 0.0158722147952514, 0.0158713461181552, 0.0158715209627768, 0.0158724377411606, 0.0158722209970545, 0.0158712515381194, 0.015871550297042, 0.0158725691769084, 0.0158721273423996, 0.0158710837212954, 0.015871758974023, 0.0158727499098663, 0.0158717220657394, 0.0158709841515931, 0.0158724624022668, 0.0158724934384465, 0.0158707460263125, 0.0158722017019687, 0.0158728971017505, 0.015870018208896, 0.0158734385055555, 0.0158713763441121, 0.015871734025884, 0.015870843939855, 0.0158760491766619, 0.0158705482792726, 0.0158681413604173, 0.0158705482792727, 0.0158760491766619, 0.015870843939855, 0.015871734025884, 0.0158713763441121, 0.0158734385055555, 0.015870018208896, 0.0158728971017505, 0.0158722017019687, 0.0158707460263125, 0.0158724934384465, 0.0158724624022668, 0.0158709841515931, 0.0158717220657394, 0.0158727499098663, 0.015871758974023, 0.0158710837212954, 0.0158721273423996, 0.0158725691769084, 0.015871550297042, 0.0158712515381194, 0.0158722209970545, 0.0158724377411606, 0.0158715209627768, 0.0158713461181552, 0.0158722147952514, 0.0158723738374739, 0.0158715461448468, 0.015871385722721, 0.0158721797969801
flux1:, 0.677643069490898, 0.0153326735833492, 0.0153319205591154, 0.0153320827137748, 0.015332867009642, 0.0153327042649143, 0.0153318818784846, 0.0153320616855868, 0.0153329286337749, 0.0153327067836037, 0.0153317913582802, 0.0153320935543604, 0.0153330536788655, 0.0153326129666488, 0.015331632672862, 0.0153322977105479, 0.0153332228868683, 0.0153322209171156, 0.0153315439675305, 0.0153329734733946, 0.0153329669952623, 0.0153312894041239, 0.0153327231579683, 0.0153333743132089, 0.0153305900252071, 0.0153339000050806, 0.0153319001377556, 0.0153322696393923, 0.0153313854255218, 0.0153364155181926, 0.0153311082141436, 0.0153287892272413, 0.0153311082141436, 0.0153364155181926, 0.0153313854255218, 0.0153322696393923, 0.0153319001377556, 0.0153339000050806, 0.0153305900252071, 0.0153333743132089, 0.0153327231579683, 0.0153312894041239, 0.0153329669952623, 0.0153329734733947, 0.0153315439675305, 0.0153322209171156, 0.0153332228868683, 0.0153322977105479, 0.015331632672862, 0.0153326129666488, 0.0153330536788655, 0.0153320935543604, 0.0153317913582802, 0.0153327067836037, 0.0153329286337749, 0.0153320616855868, 0.0153318818784846, 0.0153327042649143, 0.015332867009642, 0.0153320827137748, 0.0153319205591154, 0.0153326735833492
flux1:, 0.677905518394651, 0.0147984244765395, 0.014797714797944, 0.0147978766657419, 0.014798615278126, 0.014798450771819, 0.0147976769019793, 0.0147978598290106, 0.0147986748437541, 0.0147984496032224, 0.0147975901199175, 0.014797894212229, 0.0147987939510086, 0.0147983556457419, 0.0147974399464692, 0.014798093884164, 0.0147989524574155, 0.014797976607921, 0.0147973610874745, 0.0147987425964675, 0.0147986981778908, 0.0147970883378097, 0.0147985015072599, 0.0147991113364947, 0.0147964182025457, 0.0147996169189138, 0.0147976820085843, 0.0147980635588934, 0.0147971840158986, 0.0148020385461348, 0.0147969249839663, 0.0147946949346662, 0.0147969249839663, 0.0148020385461348, 0.0147971840158986, 0.0147980635588934, 0.0147976820085843, 0.0147996169189139, 0.0147964182025457, 0.0147991113364947, 0.0147985015072599, 0.0147970883378097, 0.0147986981778908, 0.0147987425964675, 0.0147973610874745, 0.014797976607921, 0.0147989524574155, 0.014798093884164, 0.0147974399464692, 0.0147983556457419, 0.0147987939510086, 0.014797894212229, 0.0147975901199175, 0.0147984496032224, 0.0147986748437541, 0.0147978598290106, 0.0147976769019793, 0.014798450771819, 0.014798615278126, 0.0147978766657419, 0.014797714797944, 0.0147984244765395
flux1:, 0.678167967298405, 0.0142701767535586, 0.0142695120148767, 0.0142696716510777, 0.0142703629928288, 0.0142701986191804, 0.0142694747969648, 0.0142696590216003, 0.0142704206871562, 0.0142701937769048, 0.014269391467814, 0.0142696958874062, 0.0142705342702695, 0.0142700997056035, 0.0142692492305304, 0.0142698911151426, 0.0142706828467397, 0.014269733450241, 0.0142691792654409, 0.0142705134139882, 0.014270431118176, 0.0142688871186123, 0.0142702806421361, 0.014270851785563, 0.01426824670158, 0.0142713337124478, 0.0142694658278426, 0.0142698593449303, 0.0142689836639843, 0.0142736628442368, 0.0142687424835062, 0.0142666018596584, 0.0142687424835062, 0.0142736628442368, 0.0142689836639843, 0.0142698593449303, 0.0142694658278426, 0.0142713337124478, 0.01426824670158, 0.014270851785563, 0.0142702806421361, 0.0142688871186123, 0.014270431118176, 0.0142705134139882, 0.0142691792654409, 0.014269733450241, 0.0142706828467397, 0.0142698911151426, 0.0142692492305304, 0.0142700997056035, 0.0142705342702695, 0.0142696958874062, 0.014269391467814, 0.0142701937769048, 0.0142704206871562, 0.0142696590216003, 0.0142694747969648, 0.0142701986191804, 0.0142703629928288, 0.0142696716510777, 0.0142695120148767, 0.0142701767535586
flux1:, 0.678430416202158, 0.0137486327979406, 0.0137480139147984, 0.0137481695099475, 0.0137488126754901, 0.0137486502244191, 0.0137479772997743, 0.0137481610739612, 0.0137488686518163, 0.0137486417474102, 0.0137478971758168, 0.0137482003710844, 0.0137489770830117, 0.0137485476013903, 0.0137477623459004, 0.0137483911905039, 0.0137491164450418, 0.0137481938935038, 0.0137477003929606, 0.0137489877261344, 0.0137488681084156, 0.0137473881854335, 0.0137487625937538, 0.0137492974231281, 0.0137467776480257, 0.0137497529963548, 0.0137479536088182, 0.0137483587111528, 0.0137474864789426, 0.0137519911353312, 0.013747262759621, 0.0137452115390525, 0.013747262759621, 0.0137519911353312, 0.0137474864789426, 0.0137483587111528, 0.0137479536088182, 0.0137497529963548, 0.0137467776480257, 0.0137492974231281, 0.0137487625937538, 0.0137473881854335, 0.0137488681084156, 0.0137489877261344, 0.0137477003929606, 0.0137481938935038, 0.0137491164450418, 0.0137483911905039, 0.0137477623459004, 0.0137485476013903, 0.0137489770830116, 0.0137482003710844, 0.0137478971758168, 0.0137486417474102, 0.0137488686518164, 0.0137481610739612, 0.0137479772997743, 0.0137486502244191, 0.0137488126754901, 0.0137481695099475, 0.0137480139147984, 0.0137486327979406
flux1:, 0.678692865105911, 0.0132344521533738, 0.0132338794015264, 0.0132340293352434, 0.0132346240664813, 0.0132344651714216, 0.0132338433429976, 0.0132340250428532, 0.0132346784456601, 0.0132344531304384, 0.0132337662135072, 0.0132340666939516, 0.013234782054985, 0.0132343589678406, 0.0132336383108662, 0.0132342531298203, 0.0132349128592099, 0.0132340175741986, 0.0132335835622721, 0.0132348245571791, 0.0132346686549661, 0.0132332511739369, 0.0132346065934739, 0.0132351072278303, 0.0132326703879229, 0.0132355345749628, 0.0132338045669755, 0.0132342205915891, 0.0132333517829738, 0.0132376833294981, 0.0132331450696967, 0.0132311827372612, 0.0132331450696967, 0.0132376833294981, 0.0132333517829738, 0.0132342205915891, 0.0132338045669755, 0.0132355345749628, 0.0132326703879229, 0.0132351072278303, 0.0132346065934739, 0.0132332511739369, 0.0132346686549661, 0.0132348245571791, 0.0132335835622721, 0.0132340175741986, 0.0132349128592099, 0.0132342531298202, 0.0132336383108662, 0.0132343589678406, 0.013234782054985, 0.0132340666939516, 0.0132337662135072, 0.0132344531304384, 0.0132346784456601, 0.0132340250428532, 0.0132338433429976, 0.0132344651714216, 0.0132346240664813, 0.0132340293352434, 0.0132338794015264, 0.0132344521533738
flux1:, 0.678955314009665, 0.0127282507990932, 0.0127277238669067, 0.0127278667528188, 0.012728413391078, 0.0127282594842906, 0.0127276883433232, 0.0127278665129241, 0.0127284662643317, 0.012728243987017, 0.0127276140325966, 0.0127279104091664, 0.0127285653405101, 0.0127281498905676, 0.0127274926259193, 0.0127280924691894, 0.0127286881837439, 0.0127278205862982, 0.0127274443492873, 0.0127286394403012, 0.0127284487510752, 0.0127270921861512, 0.012728428353942, 0.0127288966799538, 0.0127265407621742, 0.0127292947150465, 0.0127276343997242, 0.0127280604265334, 0.0127271953875695, 0.012731355792613, 0.0127270051595823, 0.0127251307325892, 0.0127270051595823, 0.012731355792613, 0.0127271953875695, 0.0127280604265334, 0.0127276343997242, 0.0127292947150465, 0.0127265407621742, 0.0127288966799538, 0.012728428353942, 0.0127270921861512, 0.0127284487510752, 0.0127286394403012, 0.0127274443492873, 0.0127278205862982, 0.0127286881837439, 0.0127280924691894, 0.0127274926259193, 0.0127281498905676, 0.0127285653405101, 0.0127279104091664, 0.0127276140325966, 0.0127282439870171, 0.0127284662643317, 0.0127278665129241, 0.0127276883433232, 0.0127282594842906, 0.012728413391078, 0.0127278667528188, 0.0127277238669067, 0.0127282507990932
flux1:, 0.679217762913418, 0.0122306006426752, 0.0122301186945767, 0.0122302534148645, 0.0122307528413715, 0.0122306051183012, 0.0122300837043209, 0.0122302570918034, 0.0122308042742372, 0.0122305863128799, 0.0122300120684568, 0.0122303030889186, 0.0122308990669253, 0.0122304923941274, 0.0122298967737821, 0.0122304807590077, 0.0122310144868577, 0.0122301749682465, 0.0122298543118678, 0.0122310039163897, 0.0122307803648512, 0.0122294832764583, 0.0122307995655048, 0.0122312372612742, 0.0122289605961863, 0.0122316056309331, 0.0122300147814804, 0.0122304496626197, 0.0122295890849345, 0.0122335808311846, 0.0122294147567431, 0.0122276268177121, 0.0122294147567431, 0.0122335808311846, 0.0122295890849345, 0.0122304496626197, 0.0122300147814804, 0.0122316056309331, 0.0122289605961863, 0.0122312372612742, 0.0122307995655048, 0.0122294832764583, 0.0122307803648512, 0.0122310039163897, 0.0122298543118678, 0.0122301749682465, 0.0122310144868577, 0.0122304807590077, 0.0122298967737821, 0.0122304923941274, 0.0122308990669253, 0.0122303030889186, 0.0122300120684568, 0.0122305863128799, 0.0122308042742372, 0.0122302570918034, 0.0122300837043209, 0.0122306051183012, 0.0122307528413715, 0.0122302534148645, 0.0122301186945767, 0.0122306006426752
flux1:, 0.679480211817171, 0.0117420292246501, 0.0117415909725954, 0.0117417167011706, 0.0117421702688046, 0.0117420296625661, 0.011741556528406, 0.0117417241132202, 0.011742220305941, 0.0117420077394079, 0.0117414874510749, 0.0117417720291751, 0.0117423110291829, 0.0117419141414839, 0.0117413779290312, 0.011741945270092, 0.0117424195065831, 0.0117416084011794, 0.0117413406978156, 0.0117424452413491, 0.0117421911371297, 0.0117409521486677, 0.0117422476024293, 0.0117426561635203, 0.0117404573993225, 0.0117429951806437, 0.0117414730685448, 0.0117419154615542, 0.01174106034922, 0.0117448863882128, 0.0117409012732188, 0.0117391980087938, 0.0117409012732188, 0.0117448863882128, 0.01174106034922, 0.0117419154615542, 0.0117414730685448, 0.0117429951806437, 0.0117404573993225, 0.0117426561635203, 0.0117422476024293, 0.0117409521486677, 0.0117421911371297, 0.0117424452413491, 0.0117413406978156, 0.0117416084011794, 0.0117424195065831, 0.011741945270092, 0.0117413779290312, 0.0117419141414839, 0.0117423110291829, 0.0117417720291751, 0.0117414874510749, 0.0117420077394079, 0.011742220305941, 0.0117417241132202, 0.011741556528406, 0.0117420296625661, 0.0117421702688046, 0.0117417167011706, 0.0117415909725954, 0.0117420292246501
flux1:, 0.679742660720924, 0.0112630196281977, 0.0112626234081255, 0.0112627396220127, 0.0112631490811873, 0.0112630162477632, 0.0112625895311914, 0.0112627505418011, 0.0112631977517418, 0.0112629914395627, 0.0112625229186738, 0.0112628001561942, 0.0112632845883761, 0.0112628983383666, 0.0112624188706057, 0.0112629689016787, 0.0112633865506096, 0.0112626041119235, 0.011262386355915, 0.011263446295391, 0.0112631642829213, 0.0112619820577589, 0.0112632554323165, 0.0112636361988997, 0.0112615142677909, 0.0112639467666767, 0.011262492207244, 0.0112629406109414, 0.0112620922411347, 0.0112657559436812, 0.0112619477118934, 0.0112603269566673, 0.0112619477118934, 0.0112657559436812, 0.0112620922411347, 0.0112629406109414, 0.011262492207244, 0.0112639467666767, 0.0112615142677909, 0.0112636361988997, 0.0112632554323165, 0.0112619820577589, 0.0112631642829213, 0.011263446295391, 0.011262386355915, 0.0112626041119235, 0.0112633865506096, 0.0112629689016787, 0.0112624188706057, 0.0112628983383666, 0.0112632845883761, 0.0112628001561942, 0.0112625229186738, 0.0112629914395627, 0.0112631977517418, 0.0112627505418011, 0.0112625895311914, 0.0112630162477632, 0.0112631490811873, 0.0112627396220127, 0.0112626234081255, 0.0112630196281977
flux1:, 0.680005109624678, 0.0107940105861565, 0.0107936544364508, 0.0107937609154876, 0.0107941283370122, 0.0107940036512483, 0.0107936211505149, 0.0107937750722841, 0.0107941756602304, 0.0107939762312154, 0.0107935569263055, 0.0107938261274717, 0.010794258766974, 0.0107938838349877, 0.0107934580895388, 0.0107939902838993, 0.0107943545925989, 0.0107936009732915, 0.0107934298424082, 0.010794445686864, 0.0107941386891283, 0.0107930119088539, 0.0107942617211369, 0.0107946159052071, 0.0107925699836136, 0.0107948994340208, 0.0107935108378174, 0.0107939636297042, 0.010793123508525, 0.0107966286122873, 0.0107929927686134, 0.0107914520525766, 0.0107929927686134, 0.0107966286122873, 0.010793123508525, 0.0107939636297042, 0.0107935108378174, 0.0107948994340208, 0.0107925699836136, 0.0107946159052071, 0.0107942617211369, 0.0107930119088539, 0.0107941386891283, 0.010794445686864, 0.0107934298424082, 0.0107936009732915, 0.0107943545925989, 0.0107939902838993, 0.0107934580895388, 0.0107938838349876, 0.010794258766974, 0.0107938261274717, 0.0107935569263055, 0.0107939762312154, 0.0107941756602304, 0.0107937750722841, 0.0107936211505149, 0.0107940036512483, 0.0107941283370122, 0.0107937609154876, 0.0107936544364508, 0.0107940105861565
flux1:, 0.680267558528431, 0.0103353967766416, 0.0103350785157926, 0.01033517533126, 0.0103355030289117, 0.0103353865909302, 0.010335045841591, 0.0103351924150284, 0.0103355490196793, 0.0103353568693219, 0.0103349839408686, 0.0103352446189238, 0.0103356285325982, 0.0103352654166382, 0.0103348900833842, 0.0103354040664765, 0.0103357185567797, 0.0103349937932527, 0.0103348657144066, 0.0103358380423159, 0.0103355092003052, 0.0103344365450397, 0.0103356611254341, 0.0103359898371723, 0.0103340193014076, 0.010336248157047, 0.0103349235856338, 0.0103353790597387, 0.0103345488746076, 0.0103378994300683, 0.0103344311217916, 0.0103329677201119, 0.0103344311217916, 0.0103378994300683, 0.0103345488746076, 0.0103353790597387, 0.0103349235856338, 0.010336248157047, 0.0103340193014076, 0.0103359898371723, 0.0103356611254341, 0.0103344365450397, 0.0103355092003052, 0.0103358380423159, 0.0103348657144066, 0.0103349937932527, 0.0103357185567797, 0.0103354040664765, 0.0103348900833842, 0.0103352654166382, 0.0103356285325982, 0.0103352446189238, 0.0103349839408686, 0.0103353568693219, 0.0103355490196793, 0.0103351924150284, 0.010335045841591, 0.0103353865909302, 0.0103355030289117, 0.01033517533126, 0.0103350785157926, 0.0103353967766416
flux1:, 0.680530007432184, 0.00988752929775289, 0.0098872465986788, 0.00988733409191312, 0.00988762454723717, 0.0098875161984643, 0.00988721454900821, 0.00988735375893851, 0.00988766922125851, 0.00988748451757419, 0.00988715491326264, 0.0098874067893563, 0.00988774526133805, 0.0098873942738559, 0.00988706582805463, 0.00988756138463092, 0.00988782978180705, 0.00988713378372268, 0.00988704500097687, 0.00988797447372831, 0.00988762708341935, 0.0098866072148339, 0.00988780476246074, 0.00988810903494937, 0.00988621341390506, 0.00988834430609952, 0.00988708153054328, 0.00988753793468489, 0.00988671950474179, 0.00988991982075927, 0.00988661390034043, 0.00988522488421601, 0.00988661390034043, 0.00988991982075927, 0.00988671950474179, 0.00988753793468489, 0.00988708153054328, 0.00988834430609952, 0.00988621341390506, 0.00988810903494937, 0.00988780476246074, 0.0098866072148339, 0.00988762708341935, 0.0098879744737283, 0.00988704500097687, 0.00988713378372269, 0.00988782978180705, 0.00988756138463092, 0.00988706582805462, 0.00988739427385591, 0.00988774526133805, 0.0098874067893563, 0.00988715491326264, 0.00988748451757419, 0.00988766922125851, 0.00988735375893851, 0.00988721454900821, 0.0098875161984643, 0.00988762454723717, 0.00988733409191313, 0.0098872465986788, 0.00988752929775289
flux1:, 0.680792456335937, 0.00945071631115085, 0.00945046677000076, 0.00945054552240442, 0.00945080131395542, 0.00945070066160483, 0.00945043534566151, 0.0094505674022368, 0.00945084469230905, 0.00945066738942785, 0.00945037791774045, 0.00945062091259138, 0.00945091737085056, 0.00945057864212478, 0.00945029341712898, 0.00945077049251074, 0.00945099665412989, 0.00945032919898811, 0.00945027584196642, 0.00945116321319012, 0.00945080066184087, 0.00944983220934709, 0.00945100084833383, 0.00945128165998069, 0.00944946058642139, 0.00945149628386902, 0.00945029284447424, 0.00945074841602905, 0.00944994364192031, 0.00945299823197639, 0.00944984932008445, 0.00944853160746875, 0.00944984932008445, 0.00945299823197638, 0.0094499436419203, 0.00945074841602905, 0.00945029284447424, 0.00945149628386902, 0.00944946058642139, 0.00945128165998069, 0.00945100084833382, 0.0094498322093471, 0.00945080066184087, 0.00945116321319012, 0.00945027584196642, 0.00945032919898812, 0.00945099665412988, 0.00945077049251074, 0.00945029341712898, 0.00945057864212479, 0.00945091737085055, 0.00945062091259138, 0.00945037791774045, 0.00945066738942786, 0.00945084469230906, 0.0094505674022368, 0.00945043534566151, 0.00945070066160483, 0.00945080131395541, 0.00945054552240442, 0.00945046677000075, 0.00945071631115085
flux1:, 0.681054905239691, 0.0090252238436838, 0.00902500504135527, 0.0090250758374983, 0.00902529957637478, 0.00902520602494342, 0.00902497422816089, 0.009025099540908, 0.00902534168923103, 0.00902517154778643, 0.00902491894796501, 0.00902515316702379, 0.00902541111282693, 0.00902508460043689, 0.00902483885811607, 0.00902529755387131, 0.00902548540046005, 0.00902484613314124, 0.00902482428405439, 0.0090256704046926, 0.00902529610815363, 0.00902437765856064, 0.0090255154937024, 0.00902577378788192, 0.00902402694985173, 0.00902597032099011, 0.00902482358678798, 0.00902527658616686, 0.00902448740053553, 0.00902740093068219, 0.00902440347818347, 0.00902315388327622, 0.00902440347818347, 0.00902740093068219, 0.00902448740053553, 0.00902527658616686, 0.00902482358678798, 0.0090259703209901, 0.00902402694985173, 0.00902577378788192, 0.00902551549370239, 0.00902437765856064, 0.00902529610815363, 0.0090256704046926, 0.0090248242840544, 0.00902484613314125, 0.00902548540046005, 0.00902529755387131, 0.00902483885811607, 0.00902508460043689, 0.00902541111282693, 0.0090251531670238, 0.00902491894796501, 0.00902517154778643, 0.00902534168923103, 0.009025099540908, 0.00902497422816089, 0.00902520602494342, 0.00902529957637478, 0.0090250758374983, 0.00902500504135527, 0.00902522384368379
flux1:, 0.681317354143444, 0.00861127673578082, 0.00861108629084235, 0.00861115007653118, 0.00861134434964614, 0.00861125713777774, 0.00861105605782118, 0.00861117520413429, 0.00861138523898499, 0.00861122185212235, 0.00861100285882931, 0.00861122857188467, 0.00861145151386339, 0.00861113701753828, 0.00861092701470437, 0.00861136757923859, 0.0086115210283999, 0.00861090946538716, 0.00861091522304437, 0.00861172104224491, 0.00861133838485133, 0.00861046847561509, 0.00861157364594413, 0.00861181034752023, 0.00861013744125958, 0.00861199141978233, 0.00861089864641318, 0.00861134738758455, 0.00861057570747457, 0.00861335294686026, 0.00861050129460803, 0.00860931657511632, 0.00861050129460803, 0.00861335294686026, 0.00861057570747457, 0.00861134738758455, 0.00861089864641319, 0.00861199141978233, 0.00861013744125957, 0.00861181034752023, 0.00861157364594413, 0.00861046847561509, 0.00861133838485133, 0.00861172104224491, 0.00861091522304437, 0.00861090946538716, 0.0086115210283999, 0.00861136757923859, 0.00861092701470437, 0.00861113701753828, 0.00861145151386339, 0.00861122857188466, 0.00861100285882931, 0.00861122185212235, 0.00861138523898498, 0.00861117520413429, 0.00861105605782118, 0.00861125713777774, 0.00861134434964614, 0.00861115007653117, 0.00861108629084235, 0.00861127673578082
flux1:, 0.681579803047197, 0.00820905972495332, 0.00820889533713059, 0.00820895317440753, 0.00820912049650813, 0.00820903873746325, 0.0082088656359768, 0.00820897932560243, 0.00820916021773669, 0.00820900304141033, 0.00820881444272959, 0.00820903205906725, 0.00820922345330976, 0.00820892063426355, 0.00820874268365238, 0.00820916549838333, 0.00820928840383311, 0.00820870394165954, 0.00820873348103299, 0.00820950004310649, 0.00820911232153972, 0.00820828943757524, 0.00820936016651168, 0.00820957619505619, 0.00820797688068817, 0.00820974443461821, 0.0082087028193802, 0.00820914569691628, 0.00820839337917066, 0.00821103915389216, 0.0082083275892907, 0.0082072044905958, 0.0082083275892907, 0.00821103915389215, 0.00820839337917066, 0.00820914569691628, 0.0082087028193802, 0.00820974443461821, 0.00820797688068817, 0.00820957619505619, 0.00820936016651168, 0.00820828943757524, 0.00820911232153971, 0.00820950004310649, 0.00820873348103299, 0.00820870394165954, 0.0082092884038331, 0.00820916549838334, 0.00820874268365238, 0.00820892063426355, 0.00820922345330976, 0.00820903205906725, 0.0082088144427296, 0.00820900304141033, 0.00820916021773668, 0.00820897932560243, 0.0082088656359768, 0.00820903873746325, 0.00820912049650813, 0.00820895317440753, 0.00820889533713058, 0.00820905972495331
flux1:, 0.68184225195095, 0.00781871865249467, 0.00781857813634167, 0.00781863115737494, 0.00781877393239143, 0.00781869665632957, 0.0078185489021042, 0.00781865793922904, 0.00781881255482221, 0.00781866094096307, 0.00781849962871971, 0.00781870966904893, 0.00781887286632338, 0.00781858127006627, 0.00781843179470467, 0.00781883735662005, 0.00781893345334245, 0.00781837538067329, 0.00781842500680815, 0.00781915344463014, 0.00781876381693482, 0.00781798639082122, 0.00781902103176471, 0.00781921731142563, 0.00781769117250198, 0.00781937527708148, 0.0078183820100788, 0.00781881752234439, 0.00781808632292529, 0.00782060547380615, 0.00781802828327333, 0.00781696357878396, 0.00781802828327333, 0.00782060547380615, 0.00781808632292529, 0.00781881752234439, 0.0078183820100788, 0.00781937527708148, 0.00781769117250197, 0.00781921731142563, 0.00781902103176471, 0.00781798639082122, 0.00781876381693482, 0.00781915344463015, 0.00781842500680815, 0.0078183753806733, 0.00781893345334245, 0.00781883735662005, 0.00781843179470467, 0.00781858127006627, 0.00781887286632338, 0.00781870966904893, 0.00781849962871971, 0.00781866094096307, 0.00781881255482221, 0.00781865793922903, 0.00781854890210419, 0.00781869665632957, 0.00781877393239143, 0.00781863115737494, 0.00781857813634166, 0.00781871865249468
flux1:, 0.682104700854704, 0.00744036178130207, 0.00744024309011257, 0.00744029245184609, 0.00744041294373424, 0.0074403391400616, 0.00744021424304606, 0.00744031948758799, 0.00744045054994683, 0.00744030378106012, 0.00744016679278254, 0.00744036985919537, 0.00744050806009448, 0.00744022714164075, 0.00744010272172366, 0.00744049162320965, 0.00744056447966271, 0.00744003199232133, 0.00744009818763249, 0.007440789712982, 0.00744040115369738, 0.00743966756898726, 0.00744066464541397, 0.00744084211151504, 0.00743938861932465, 0.00744099223384588, 0.00744004454434732, 0.00744047131259062, 0.0074397628505825, 0.0074421601953317, 0.00743971171194574, 0.00743870223907055, 0.00743971171194574, 0.0074421601953317, 0.0074397628505825, 0.00744047131259062, 0.00744004454434732, 0.00744099223384588, 0.00743938861932465, 0.00744084211151504, 0.00744066464541397, 0.00743966756898727, 0.00744040115369738, 0.007440789712982, 0.00744009818763248, 0.00744003199232133, 0.00744056447966271, 0.00744049162320965, 0.00744010272172366, 0.00744022714164075, 0.00744050806009448, 0.00744036985919537, 0.00744016679278254, 0.00744030378106013, 0.00744045054994683, 0.007440319487588, 0.00744021424304606, 0.0074403391400616, 0.00744041294373424, 0.00744029245184609, 0.00744024309011257, 0.00744036178130208
flux1:, 0.682367149758457, 0.00707406121268693, 0.0070739624530939, 0.00707400929436241, 0.00707410960721973, 0.0070740382653721, 0.00707393390153678, 0.00707403623116469, 0.00707414629138599, 0.00707400361517707, 0.00707388816736542, 0.00707408491258555, 0.00707420113106272, 0.00707393028143372, 0.00707382769313514, 0.00707420060000932, 0.00707425357803413, 0.0070737457962148, 0.0070738252604701, 0.00707448115187943, 0.00707409641400514, 0.0070734050112535, 0.00707436325060322, 0.00707452285316622, 0.00707314133650722, 0.00707466738508211, 0.00707376258239261, 0.00707417936563227, 0.00707349509251144, 0.00707577539256811, 0.00707345003835483, 0.00707249272968166, 0.00707345003835482, 0.00707577539256811, 0.00707349509251145, 0.00707417936563227, 0.0070737625823926, 0.00707466738508211, 0.00707314133650722, 0.00707452285316622, 0.00707436325060322, 0.0070734050112535, 0.00707409641400514, 0.00707448115187943, 0.0070738252604701, 0.0070737457962148, 0.00707425357803413, 0.00707420060000932, 0.00707382769313514, 0.00707393028143373, 0.00707420113106272, 0.00707408491258555, 0.00707388816736542, 0.00707400361517708, 0.00707414629138599, 0.00707403623116469, 0.00707393390153678, 0.00707403826537211, 0.00707410960721973, 0.00707400929436241, 0.0070739624530939, 0.00707406121268693
flux1:, 0.68262959866221, 0.00671985439006167, 0.0067197738281043, 0.00671981923069286, 0.0067199012975916, 0.00671983144480285, 0.00671974547220093, 0.00671984574647377, 0.00671993716289512, 0.0067197978256166, 0.00671970133830014, 0.00671989243542368, 0.00671998947088278, 0.00671972804382796, 0.00671964428976375, 0.00672000191844966, 0.00672003814125813, 0.00671955412814004, 0.00671964381069079, 0.00672026539943193, 0.00671988698370633, 0.00671923606876175, 0.0067201544296246, 0.00672029713409689, 0.00671898675500679, 0.00672043811116204, 0.00671957361950455, 0.00671997932523102, 0.00671932049980646, 0.00672148843203513, 0.0067192807545207, 0.00671837266394486, 0.0067192807545207, 0.00672148843203512, 0.00671932049980646, 0.00671997932523102, 0.00671957361950454, 0.00672043811116204, 0.00671898675500679, 0.00672029713409689, 0.0067201544296246, 0.00671923606876176, 0.00671988698370633, 0.00672026539943194, 0.00671964381069079, 0.00671955412814004, 0.00672003814125813, 0.00672000191844966, 0.00671964428976375, 0.00671972804382796, 0.00671998947088278, 0.00671989243542368, 0.00671970133830014, 0.0067197978256166, 0.00671993716289512, 0.00671984574647377, 0.00671974547220093, 0.00671983144480285, 0.0067199012975916, 0.00671981923069286, 0.0067197738281043, 0.00671985439006167
flux1:, 0.682892047565963, 0.00637774567750137, 0.00637768173720583, 0.00637772669206027, 0.00637779227176066, 0.00637772300659206, 0.00637765347325292, 0.00637775250108618, 0.0063778274270825, 0.0063776907044354, 0.00637761081729436, 0.00637779693112065, 0.00637787734893587, 0.00637762468686196, 0.00637755701819972, 0.00637790011294743, 0.00637792244129786, 0.0063774612222783, 0.00637755834635103, 0.00637814700120902, 0.00637777713293747, 0.00637716498699214, 0.00637804267932689, 0.00637816946486703, 0.00637692920059903, 0.00637830867548808, 0.00637748206258901, 0.00637787575341085, 0.00637724342266135, 0.00637930355592899, 0.00637720825875134, 0.00637634658244274, 0.00637720825875134, 0.00637930355592899, 0.00637724342266134, 0.00637787575341085, 0.00637748206258901, 0.00637830867548808, 0.00637692920059903, 0.00637816946486703, 0.00637804267932689, 0.00637716498699214, 0.00637777713293747, 0.00637814700120902, 0.00637755834635103, 0.0063774612222783, 0.00637792244129786, 0.00637790011294743, 0.00637755701819972, 0.00637762468686197, 0.00637787734893587, 0.00637779693112065, 0.00637761081729436, 0.0063776907044354, 0.0063778274270825, 0.00637775250108618, 0.00637765347325292, 0.00637772300659206, 0.00637779227176066, 0.00637772669206027, 0.00637768173720583, 0.00637774567750136
flux1:, 0.683154496469717, 0.00604770800135323, 0.00604765925706642, 0.00604770463655769, 0.00604775531704711, 0.00604768583771542, 0.00604763098223907, 0.00604772949368835, 0.00604778987312062, 0.00604765509772229, 0.00604758967830208, 0.00604777143921492, 0.00604783755930252, 0.00604759301750248, 0.00604753894796676, 0.00604786825895635, 0.00604787927537779, 0.00604743985717757, 0.00604754193628126, 0.00604809904775718, 0.00604773966120163, 0.00604716455207333, 0.00604800105040411, 0.00604811290612862, 0.00604694153746344, 0.006048251871409, 0.00604746087066819, 0.00604784176713053, 0.00604723675299295, 0.00604919352953808, 0.00604720549706841, 0.00604638758930593, 0.00604720549706841, 0.00604919352953808, 0.00604723675299295, 0.00604784176713053, 0.00604746087066819, 0.006048251871409, 0.00604694153746344, 0.00604811290612862, 0.00604800105040411, 0.00604716455207333, 0.00604773966120163, 0.00604809904775718, 0.00604754193628126, 0.00604743985717757, 0.00604787927537779, 0.00604786825895635, 0.00604753894796676, 0.00604759301750248, 0.00604783755930252, 0.00604777143921492, 0.00604758967830208, 0.00604765509772229, 0.00604778987312061, 0.00604772949368835, 0.00604763098223906, 0.00604768583771542, 0.00604775531704711, 0.0060477046365577, 0.00604765925706642, 0.00604770800135323
flux1:, 0.68341694537347, 0.00572968454332401, 0.00572964970715672, 0.00572969624398426, 0.00572973345163932, 0.00572966307846228, 0.00572962132435953, 0.0057297199474672, 0.00572976751689605, 0.00572963410153166, 0.00572958124628652, 0.00572975922747862, 0.00572981312032377, 0.00572957608872857, 0.00572953340097253, 0.00572984966404172, 0.005729851664747, 0.00572943305370343, 0.00572953790042331, 0.00573006486498089, 0.00572971759511072, 0.00572917778923068, 0.00572997283896743, 0.00573007075859103, 0.0057289668643864, 0.00573021072140737, 0.00572945324771147, 0.00572982072759541, 0.00572924361959888, 0.00573110134099504, 0.00572921565706864, 0.00572843904109518, 0.00572921565706864, 0.00573110134099504, 0.00572924361959889, 0.00572982072759541, 0.00572945324771147, 0.00573021072140737, 0.0057289668643864, 0.00573007075859103, 0.00572997283896743, 0.00572917778923068, 0.00572971759511072, 0.00573006486498089, 0.00572953790042331, 0.00572943305370343, 0.00572985166474699, 0.00572984966404172, 0.00572953340097253, 0.00572957608872857, 0.00572981312032377, 0.00572975922747862, 0.00572958124628652, 0.00572963410153167, 0.00572976751689605, 0.0057297199474672, 0.00572962132435953, 0.00572966307846228, 0.00572973345163932, 0.00572969624398427, 0.00572964970715672, 0.00572968454332401
flux1:, 0.683679394277223, 0.00542359047377869, 0.00542356837955978, 0.0054236166525615, 0.00542364166564722, 0.00542356985721346, 0.00542353980215151, 0.00542363904534733, 0.0054236753419827, 0.00542354279807952, 0.00542350082714419, 0.00542367552579046, 0.00542371901515808, 0.00542348893698569, 0.0054234556819849, 0.00542375960060479, 0.00542375459454118, 0.00542335581348805, 0.00542346154112806, 0.00542395974604603, 0.00542362592726355, 0.00542311970186402, 0.00542387331907176, 0.00542395829438311, 0.00542292025209473, 0.00542410021703096, 0.00542337437642962, 0.00542372797090399, 0.00542317912440029, 0.00542494194182594, 0.00542315390281337, 0.00542241627697677, 0.00542315390281337, 0.00542494194182594, 0.00542317912440029, 0.005423727970904, 0.00542337437642962, 0.00542410021703097, 0.00542292025209473, 0.00542395829438311, 0.00542387331907176, 0.00542311970186402, 0.00542362592726355, 0.00542395974604604, 0.00542346154112806, 0.00542335581348805, 0.00542375459454118, 0.00542375960060479, 0.0054234556819849, 0.00542348893698569, 0.00542371901515808, 0.00542367552579046, 0.00542350082714419, 0.00542354279807952, 0.0054236753419827, 0.00542363904534733, 0.00542353980215151, 0.00542356985721346, 0.00542364166564722, 0.0054236166525615, 0.00542356837955978, 0.00542359047377869
flux1:, 0.683941843180977, 0.00512931471435368, 0.00512930429947447, 0.00512935472630856, 0.00512936869151054, 0.00512929505446153, 0.00512927545562905, 0.00512937569592038, 0.00512940207019334, 0.00512927002118408, 0.00512923746788304, 0.00512940929067255, 0.00512944396209776, 0.00512922034893985, 0.00512919483921075, 0.00512948706920077, 0.00512947678353158, 0.00512909688676616, 0.0051292019044631, 0.00512967271378507, 0.00512935338507822, 0.00512887904011282, 0.00512959150521092, 0.00512966451881838, 0.00512869051057757, 0.00512980908840124, 0.00512911318200811, 0.00512945256905213, 0.00512893210866586, 0.00513060401711796, 0.00512890913968286, 0.00512820837922004, 0.00512890913968286, 0.00513060401711795, 0.00512893210866586, 0.00512945256905213, 0.00512911318200811, 0.00512980908840124, 0.00512869051057757, 0.00512966451881838, 0.00512959150521091, 0.00512887904011282, 0.00512935338507823, 0.00512967271378507, 0.0051292019044631, 0.00512909688676616, 0.00512947678353158, 0.00512948706920077, 0.00512919483921074, 0.00512922034893985, 0.00512944396209775, 0.00512940929067255, 0.00512923746788304, 0.00512927002118408, 0.00512940207019334, 0.00512937569592038, 0.00512927545562905, 0.00512929505446154, 0.00512936869151054, 0.00512935472630856, 0.00512930429947447, 0.00512931471435368
flux1:, 0.68420429208473, 0.00484672171939368, 0.00484672200583755, 0.00484677484222579, 0.00484677879295167, 0.00484670308552718, 0.00484669284233249, 0.00484679431927477, 0.0048468119508844, 0.00484668014034863, 0.00484665573651505, 0.00484682498975251, 0.00484685220382229, 0.00484663464687879, 0.00484661544442898, 0.00484689658175947, 0.00484688247295149, 0.00484652055890167, 0.00484662356096047, 0.00484706830295184, 0.00484676421879662, 0.00484632008817921, 0.00484699193418022, 0.00484705395193866, 0.00484614197564784, 0.00484720159254361, 0.00484653411514422, 0.00484685911068816, 0.004846366938505, 0.00484795177453645, 0.00484634579852191, 0.00484567995342013, 0.00484634579852192, 0.00484795177453645, 0.00484636693850499, 0.00484685911068816, 0.00484653411514422, 0.00484720159254361, 0.00484614197564784, 0.00484705395193866, 0.00484699193418022, 0.00484632008817921, 0.00484676421879661, 0.00484706830295184, 0.00484662356096047, 0.00484652055890167, 0.00484688247295149, 0.00484689658175947, 0.00484661544442898, 0.00484663464687879, 0.00484685220382229, 0.00484682498975251, 0.00484665573651505, 0.00484668014034863, 0.0048468119508844, 0.00484679431927477, 0.00484669284233249, 0.00484670308552718, 0.00484677879295167, 0.00484677484222579, 0.00484672200583755, 0.00484672171939368
flux1:, 0.684466740988483, 0.00457565326618087, 0.00457566334190087, 0.00457571868688484, 0.00457571356216218, 0.00457563569189373, 0.00457563382715822, 0.00457573664237232, 0.00457574655867636, 0.00457561485335911, 0.00457559751155102, 0.00457576439584881, 0.00457578530524217, 0.00457557348258359, 0.00457555938256542, 0.00457582995445225, 0.00457581322406279, 0.00457546844538535, 0.00457556839567779, 0.00457598835210757, 0.00457569999834307, 0.00457528446015488, 0.00457591645615354, 0.00457596841964734, 0.00457511630445585, 0.00457611931025916, 0.00457547894420406, 0.00457578949144887, 0.00457532529937471, 0.00457682674189735, 0.00457530562885818, 0.00457467291828299, 0.00457530562885818, 0.00457682674189735, 0.00457532529937471, 0.00457578949144887, 0.00457547894420406, 0.00457611931025916, 0.00457511630445585, 0.00457596841964734, 0.00457591645615354, 0.00457528446015489, 0.00457569999834306, 0.00457598835210757, 0.00457556839567779, 0.00457546844538535, 0.00457581322406279, 0.00457582995445225, 0.00457555938256542, 0.00457557348258359, 0.00457578530524216, 0.00457576439584881, 0.00457559751155102, 0.00457561485335911, 0.00457574655867636, 0.00457573664237232, 0.00457563382715822, 0.00457563569189373, 0.00457571356216218, 0.00457571868688484, 0.00457566334190087, 0.00457565326618087
flux1:, 0.684729189892236, 0.00431593024441494, 0.00431594924605017, 0.00431600705251716, 0.00431599371544706, 0.00431591373158382, 0.00431591937229852, 0.00431602349410492, 0.00431602658978166, 0.00431589497777657, 0.00431588377145155, 0.00431604838085632, 0.00431606395010993, 0.00431585763000665, 0.00431584764107078, 0.00431610810042556, 0.00431608971463844, 0.00431576128559883, 0.00431585739792597, 0.00431625379539492, 0.0043159814092268, 0.0043155928946133, 0.0043161860253078, 0.00431622884471879, 0.00431543427016973, 0.00431638294177241, 0.00431576854680667, 0.00431606470418104, 0.00431562798984448, 0.00431704956351532, 0.00431560949146829, 0.00431500829528757, 0.00431560949146829, 0.00431704956351532, 0.00431562798984448, 0.00431606470418104, 0.00431576854680667, 0.00431638294177241, 0.00431543427016973, 0.00431622884471879, 0.0043161860253078, 0.0043155928946133, 0.0043159814092268, 0.00431625379539492, 0.00431585739792597, 0.00431576128559883, 0.00431608971463844, 0.00431610810042556, 0.00431584764107078, 0.00431585763000665, 0.00431606395010993, 0.00431604838085632, 0.00431588377145156, 0.00431589497777657, 0.00431602658978166, 0.00431602349410492, 0.00431591937229852, 0.00431591373158382, 0.00431599371544706, 0.00431600705251716, 0.00431594924605017, 0.00431593024441494
flux1:, 0.68499163879599, 0.00406735443592092, 0.00406738153364358, 0.00406744162323432, 0.00406742087812339, 0.00406733895953113, 0.00406735131811641, 0.00406745659069416, 0.00406745364769777, 0.00406732223224447, 0.00406731637488985, 0.00406747870013165, 0.00406748972713315, 0.00406728876763726, 0.00406728208997109, 0.00406753281313834, 0.00406751352508935, 0.00406720072618834, 0.00406729244153191, 0.00406766644497283, 0.00406741003822463, 0.00406704703877885, 0.00406760248084846, 0.00406763702848419, 0.00406689754657739, 0.00406779409194064, 0.00406720469166805, 0.00406748661986725, 0.00406707670539693, 0.0040684217860994, 0.00406705914109888, 0.00406648798905087, 0.00406705914109888, 0.0040684217860994, 0.00406707670539693, 0.00406748661986725, 0.00406720469166805, 0.00406779409194064, 0.00406689754657739, 0.00406763702848419, 0.00406760248084846, 0.00406704703877885, 0.00406741003822463, 0.00406766644497283, 0.00406729244153192, 0.00406720072618835, 0.00406751352508935, 0.00406753281313834, 0.00406728208997108, 0.00406728876763726, 0.00406748972713314, 0.00406747870013165, 0.00406731637488986, 0.00406732223224447, 0.00406745364769777, 0.00406745659069416, 0.00406735131811641, 0.00406733895953113, 0.00406742087812339, 0.00406744162323432, 0.00406738153364358, 0.00406735443592092
flux1:, 0.685254087699743, 0.00382971027611549, 0.00382974466118845, 0.00382980674260399, 0.00382977935008082, 0.00382969578946735, 0.0038297141463223, 0.00382982030267605, 0.00382981200963036, 0.00382968099910559, 0.00382967982322785, 0.00382983975864932, 0.00382984689692704, 0.00382965124201842, 0.00382964724401202, 0.0038298885316064, 0.00382986890556058, 0.0038295710854794, 0.00382965804706167, 0.00383001075544472, 0.00382977014016985, 0.00382943121367471, 0.00382995030985334, 0.00382997741455297, 0.00382929047394974, 0.00383013703640295, 0.00382957180210729, 0.00382983975063171, 0.00382945580362369, 0.00383072762556192, 0.00382943899072225, 0.00382889654978062, 0.00382943899072225, 0.00383072762556192, 0.00382945580362369, 0.00382983975063171, 0.00382957180210729, 0.00383013703640295, 0.00382929047394974, 0.00382997741455297, 0.00382995030985334, 0.00382943121367471, 0.00382977014016985, 0.00383001075544472, 0.00382965804706168, 0.0038295710854794, 0.00382986890556058, 0.0038298885316064, 0.00382964724401202, 0.00382965124201842, 0.00382984689692704, 0.00382983975864932, 0.00382967982322786, 0.00382968099910559, 0.00382981200963036, 0.00382982030267605, 0.00382971414632229, 0.00382969578946735, 0.00382977935008082, 0.00382980674260399, 0.00382974466118845, 0.00382971027611549
flux1:, 0.685516536603496, 0.00360276658932928, 0.00360280746473729, 0.00360287115441867, 0.00360283784403428, 0.00360275302942191, 0.00360277671738136, 0.00360288339531545, 0.00360287036563449, 0.00360274006041272, 0.00360274299717163, 0.00360290035079112, 0.00360290413176274, 0.00360271380447514, 0.00360271199888639, 0.0036029440794417, 0.00360292451593533, 0.00360264109096612, 0.00360272311800389, 0.00360305556219517, 0.00360283037778222, 0.0036025141522579, 0.0036029983839315, 0.00360301882650726, 0.0036023817981068, 0.00360318046065534, 0.00360263869320249, 0.00360289298677861, 0.00360253404277023, 0.00360373570671512, 0.00360251784929895, 0.0036020029097748, 0.00360251784929895, 0.00360373570671512, 0.00360253404277022, 0.00360289298677861, 0.00360263869320249, 0.00360318046065534, 0.0036023817981068, 0.00360301882650726, 0.0036029983839315, 0.00360251415225791, 0.00360283037778222, 0.00360305556219517, 0.00360272311800389, 0.00360264109096612, 0.00360292451593533, 0.0036029440794417, 0.00360271199888639, 0.00360271380447514, 0.00360290413176274, 0.00360290035079112, 0.00360274299717162, 0.00360274006041271, 0.00360287036563449, 0.00360288339531545, 0.00360277671738136, 0.00360275302942191, 0.00360283784403428, 0.00360287115441867, 0.00360280746473729, 0.00360276658932928
flux1:, 0.685778985507249, 0.00338627829067362, 0.00338632486498409, 0.0033863897091423, 0.00338635118914697, 0.00338626558353535, 0.0033862939746777, 0.00338640073493094, 0.00338638352310862, 0.00338625430002936, 0.00338626086016932, 0.0033864153662604, 0.00338641622071387, 0.00338623131373642, 0.00338623133413499, 0.00338645437019477, 0.00338643513132858, 0.00338616558253648, 0.00338624264351758, 0.00338655578616252, 0.00338634552711184, 0.00338605070318201, 0.00338650166230421, 0.00338651617211735, 0.00338592637526132, 0.00338667916467458, 0.00338616027519942, 0.00338640130042362, 0.00338606628621242, 0.00338720076846767, 0.00338605062563941, 0.00338556208653544, 0.00338605062563941, 0.00338720076846767, 0.00338606628621242, 0.00338640130042362, 0.00338616027519942, 0.00338667916467458, 0.00338592637526132, 0.00338651617211735, 0.0033865016623042, 0.00338605070318201, 0.00338634552711184, 0.00338655578616252, 0.00338624264351758, 0.00338616558253648, 0.00338643513132858, 0.00338645437019477, 0.00338623133413499, 0.00338623131373642, 0.00338641622071387, 0.0033864153662604, 0.00338626086016932, 0.00338625430002936, 0.00338638352310862, 0.00338640073493094, 0.0033862939746777, 0.00338626558353535, 0.00338635118914697, 0.0033863897091423, 0.00338632486498409, 0.00338627829067361
flux1:, 0.686041434411003, 0.00317998804773819, 0.00318003953215558, 0.00318010502917583, 0.00318006199334876, 0.00317997611349336, 0.00318000860856895, 0.0031801149542581, 0.00318009406992863, 0.0031799663651336, 0.00317997612172156, 0.00318012745524794, 0.00318012573345493, 0.00317994639775668, 0.00317994797591824, 0.00318016207213806, 0.00318014330629949, 0.00317988717472668, 0.00317995936095986, 0.00318025409820054, 0.00318005814181305, 0.0031797834934653, 0.00318020285453057, 0.00318021210724522, 0.00317966683585276, 0.00318037572635258, 0.00317987921639814, 0.00318010740889608, 0.00317979516607961, 0.00318086532777577, 0.0031797799915853, 0.00317931684567982, 0.0031797799915853, 0.00318086532777577, 0.00317979516607961, 0.00318010740889608, 0.00317987921639814, 0.00318037572635258, 0.00317966683585276, 0.00318021210724522, 0.00318020285453057, 0.00317978349346529, 0.00318005814181305, 0.00318025409820054, 0.00317995936095986, 0.00317988717472668, 0.00318014330629949, 0.00318016207213806, 0.00317994797591824, 0.00317994639775668, 0.00318012573345493, 0.00318012745524794, 0.00317997612172156, 0.0031799663651336, 0.00318009406992863, 0.0031801149542581, 0.00318000860856895, 0.00317997611349336, 0.00318006199334876, 0.00318010502917583, 0.00318003953215558, 0.00317998804773819
flux1:, 0.686303883314756, 0.00298362789602036, 0.00298368350443148, 0.00298374912675903, 0.00298370225833473, 0.0029836166535122, 0.00298365267409889, 0.00298375807064605, 0.0029837339901713, 0.00298360828106924, 0.00298362085440457, 0.00298376864663716, 0.00298376463662976, 0.00298359106868359, 0.00298359401348711, 0.00298379922627906, 0.00298378099167694, 0.00298353787194458, 0.00298360537204168, 0.0029838825368257, 0.00298370017012685, 0.00298344454399393, 0.00298383403673774, 0.00298383865324454, 0.00298333520124128, 0.00298400211766084, 0.00298352755938304, 0.00298374339172754, 0.00298345269989081, 0.00298446129626084, 0.00298343799837677, 0.00298299931746899, 0.00298343799837677, 0.00298446129626084, 0.00298345269989081, 0.00298374339172754, 0.00298352755938304, 0.00298400211766084, 0.00298333520124128, 0.00298383865324454, 0.00298383403673774, 0.00298344454399393, 0.00298370017012685, 0.0029838825368257, 0.00298360537204168, 0.00298353787194458, 0.00298378099167694, 0.00298379922627906, 0.00298359401348711, 0.00298359106868359, 0.00298376463662976, 0.00298376864663716, 0.00298362085440457, 0.00298360828106924, 0.0029837339901713, 0.00298375807064605, 0.00298365267409889, 0.0029836166535122, 0.00298370225833473, 0.00298374912675903, 0.00298368350443148, 0.00298362789602036
flux1:, 0.686566332218509, 0.00279692080260034, 0.00279697975426985, 0.0027970449689973, 0.0027969949418778, 0.00279691017342416, 0.00279694915676909, 0.00279705305154707, 0.00279702622703336, 0.00279690301411497, 0.00279691805903507, 0.00279706191369212, 0.00279705585736745, 0.00279688828555187, 0.0027968924638089, 0.00279708881204213, 0.00279707109855019, 0.00279684063124303, 0.00279690370708894, 0.00279716407379158, 0.00279699451910548, 0.00279675683243616, 0.00279711821584728, 0.00279711876230417, 0.00279665444778415, 0.00279728126811311, 0.00279682828509998, 0.0027970322556781, 0.0027967618547187, 0.0027977115440585, 0.00279674764071462, 0.00279633256140917, 0.00279674764071462, 0.0027977115440585, 0.0027967618547187, 0.00279703225567811, 0.00279682828509998, 0.00279728126811311, 0.00279665444778415, 0.00279711876230417, 0.00279711821584728, 0.00279675683243616, 0.00279699451910548, 0.00279716407379158, 0.00279690370708893, 0.00279684063124303, 0.00279707109855019, 0.00279708881204213, 0.0027968924638089, 0.00279688828555187, 0.00279705585736745, 0.00279706191369212, 0.00279691805903507, 0.00279690301411497, 0.00279702622703336, 0.00279705305154707, 0.00279694915676909, 0.00279691017342416, 0.0027969949418778, 0.0027970449689973, 0.00279697975426985, 0.00279692080260034
flux1:, 0.686828781122262, 0.00261958217319722, 0.00261964369766791, 0.00261970798517784, 0.00261965546273778, 0.00261957208503714, 0.00261961348141618, 0.00261971532242959, 0.00261968618820746, 0.0026195659773727, 0.00261958317304722, 0.00261972268233668, 0.00261971478918217, 0.00261955345992062, 0.00261955877944222, 0.00261974625571583, 0.00261972900463808, 0.00261951086786699, 0.00261956983252443, 0.00261981412258338, 0.00261965656127298, 0.00261943579879215, 0.00261977083693052, 0.00261976782582999, 0.00261934001347274, 0.00261992857074804, 0.0026194968199273, 0.00261968944289743, 0.00261943805404812, 0.00262033140611833, 0.00261942436367425, 0.00261903207402419, 0.00261942436367425, 0.00262033140611833, 0.00261943805404812, 0.00261968944289743, 0.0026194968199273, 0.00261992857074804, 0.00261934001347274, 0.00261976782582999, 0.00261977083693052, 0.00261943579879216, 0.00261965656127298, 0.00261981412258338, 0.00261956983252443, 0.00261951086786699, 0.00261972900463807, 0.00261974625571583, 0.00261955877944222, 0.00261955345992062, 0.00261971478918217, 0.00261972268233668, 0.00261958317304722, 0.0026195659773727, 0.00261968618820746, 0.00261971532242959, 0.00261961348141618, 0.00261957208503714, 0.00261965546273778, 0.00261970798517784, 0.00261964369766791, 0.00261958217319722
flux1:, 0.687091230026016, 0.00245132129835196, 0.00245138464203362, 0.00245144751219758, 0.00245139314407895, 0.00245131168755508, 0.00245135495987846, 0.00245145421290043, 0.00245142318961314, 0.00245130647559329, 0.00245132551778142, 0.0024514602777836, 0.00245145073613561, 0.00245129590029364, 0.00245130229538188, 0.00245148087740734, 0.00245146399889364, 0.00245125789942689, 0.0024513130973124, 0.00245154198556529, 0.00245139557955921, 0.00245119078943753, 0.00245150122945268, 0.00245149512159533, 0.0024511012429505, 0.00245165332649035, 0.00245124248151833, 0.00245142427794884, 0.0024511906231343, 0.00245203012681273, 0.00245117750826265, 0.00245080723552955, 0.00245117750826265, 0.00245203012681274, 0.0024511906231343, 0.00245142427794884, 0.00245124248151833, 0.00245165332649035, 0.0024511012429505, 0.00245149512159533, 0.00245150122945268, 0.00245119078943753, 0.00245139557955921, 0.00245154198556529, 0.0024513130973124, 0.00245125789942689, 0.00245146399889364, 0.00245148087740734, 0.00245130229538188, 0.00245129590029364, 0.00245145073613561, 0.0024514602777836, 0.00245132551778142, 0.00245130647559329, 0.00245142318961314, 0.00245145421290043, 0.00245135495987845, 0.00245131168755508, 0.00245139314407895, 0.00245144751219758, 0.00245138464203362, 0.00245132129835196
flux1:, 0.687353678929769, 0.00229184273509746, 0.00229190716899146, 0.00229196817457893, 0.00229191259193089, 0.00229183354845888, 0.00229187817377379, 0.00229197433747383, 0.00229194183401211, 0.00229182908537331, 0.00229184968101776, 0.00229197930592112, 0.00229196829177669, 0.00229182019178261, 0.00229182761122315, 0.00229199727288985, 0.00229198066084081, 0.00229178632517512, 0.00229183811473411, 0.00229205223615343, 0.00229191614698419, 0.00229172643614696, 0.00229201398879363, 0.00229200519602583, 0.00229164276736985, 0.00229216012338144, 0.00229176985982245, 0.00229194135005898, 0.00229172416930143, 0.0022925122393478, 0.00229171169204231, 0.00229136269177016, 0.00229171169204231, 0.00229251223934781, 0.00229172416930143, 0.00229194135005898, 0.00229176985982245, 0.00229216012338144, 0.00229164276736985, 0.00229200519602583, 0.00229201398879363, 0.00229172643614696, 0.00229191614698419, 0.00229205223615343, 0.00229183811473411, 0.00229178632517512, 0.00229198066084081, 0.00229199727288985, 0.00229182761122315, 0.00229182019178261, 0.00229196829177669, 0.00229197930592112, 0.00229184968101776, 0.00229182908537331, 0.00229194183401211, 0.00229197433747383, 0.00229187817377379, 0.00229183354845888, 0.00229191259193089, 0.00229196817457893, 0.00229190716899146, 0.00229184273509746
flux1:, 0.687616127833522, 0.00214084762107182, 0.00214091244907322, 0.00214097119617477, 0.00214091500582439, 0.00214083881684195, 0.00214088428933186, 0.00214097690805225, 0.00214094332164096, 0.00214083496775175, 0.0021408568317004, 0.00214098096648942, 0.00214096864998339, 0.00214082750807003, 0.00214083590560394, 0.00214099662735082, 0.00214098017175263, 0.00214079733746398, 0.00214084607647009, 0.00214104603300464, 0.00214091943818494, 0.00214074396719039, 0.00214101029003933, 0.00214099917859923, 0.00214066581616065, 0.00214115014777859, 0.00214078013029979, 0.00214094182756717, 0.00214073989423483, 0.0021414788770788, 0.00214072812185567, 0.00214039966839536, 0.00214072812185567, 0.0021414788770788, 0.00214073989423483, 0.00214094182756717, 0.00214078013029979, 0.00214115014777859, 0.00214066581616066, 0.00214099917859923, 0.00214101029003933, 0.00214074396719039, 0.00214091943818494, 0.00214104603300464, 0.00214084607647009, 0.00214079733746398, 0.00214098017175263, 0.00214099662735082, 0.00214083590560394, 0.00214082750807003, 0.00214096864998339, 0.00214098096648942, 0.0021408568317004, 0.00214083496775175, 0.00214094332164096, 0.00214097690805225, 0.00214088428933186, 0.00214083881684195, 0.00214091500582439, 0.00214097119617477, 0.00214091244907322, 0.00214084762107182
flux1:, 0.687878576737275, 0.00199803491862026, 0.00199809948586317, 0.00199815564127418, 0.0019980994193159, 0.00199802646677942, 0.00199807230183373, 0.00199816097579518, 0.00199812669058363, 0.00199802311081947, 0.00199804596440386, 0.00199816429569139, 0.00199815084542572, 0.00199801685331519, 0.00199802618048325, 0.00199817795865819, 0.00199816155537947, 0.0019979899630517, 0.00199803599656128, 0.00199822236381838, 0.00199810447047674, 0.00199794244818466, 0.00199818913163444, 0.00199817602594457, 0.00199786945838305, 0.00199832242521635, 0.00199797229694103, 0.00199812470215068, 0.00199793683591932, 0.00199862901442889, 0.00199792583628205, 0.0019976172148456, 0.00199792583628205, 0.00199862901442889, 0.00199793683591932, 0.00199812470215068, 0.00199797229694103, 0.00199832242521635, 0.00199786945838305, 0.00199817602594457, 0.00199818913163445, 0.00199794244818466, 0.00199810447047674, 0.00199822236381838, 0.00199803599656128, 0.0019979899630517, 0.00199816155537947, 0.00199817795865819, 0.00199802618048325, 0.00199801685331519, 0.00199815084542572, 0.00199816429569139, 0.00199804596440386, 0.00199802311081947, 0.00199812669058363, 0.00199816097579518, 0.00199807230183373, 0.00199802646677942, 0.0019980994193159, 0.00199815564127418, 0.00199809948586317, 0.00199803491862026
flux1:, 0.688141025641029, 0.00186310258699712, 0.00186316628775621, 0.00186321958339593, 0.00186316386866619, 0.00186309446887098, 0.00186314020779689, 0.00186322460063256, 0.00186318998516361, 0.00186309150051288, 0.00186311507167067, 0.00186322733646282, 0.00186321292193269, 0.00186308623220446, 0.00186309643338832, 0.001863239288342, 0.00186322284650271, 0.00186306223248383, 0.00186310588339237, 0.00186327921692728, 0.00186316927271092, 0.00186301995094674, 0.00186324850705575, 0.00186323369380123, 0.00186295177190794, 0.00186337498918754, 0.00186304436327264, 0.00186318796097664, 0.00186301303844662, 0.00186366063567495, 0.00186300287602844, 0.00186271337629934, 0.00186300287602844, 0.00186366063567495, 0.00186301303844662, 0.00186318796097664, 0.00186304436327264, 0.00186337498918754, 0.00186295177190794, 0.00186323369380123, 0.00186324850705575, 0.00186301995094674, 0.00186316927271092, 0.00186327921692728, 0.00186310588339237, 0.00186306223248383, 0.00186322284650271, 0.001863239288342, 0.00186309643338832, 0.00186308623220446, 0.00186321292193269, 0.00186322733646282, 0.00186311507167067, 0.00186309150051288, 0.00186318998516361, 0.00186322460063256, 0.00186314020779689, 0.00186309446887098, 0.00186316386866619, 0.00186321958339593, 0.00186316628775621, 0.00186310258699712
flux1:, 0.688403474544782, 0.00173574868133121, 0.00173581096605931, 0.00173586120061059, 0.00173580648847151, 0.00173574088864304, 0.00173578610360993, 0.00173586594723751, 0.00173583135117345, 0.00173573821830611, 0.00173576224291174, 0.00173586823518767, 0.00173585302758821, 0.00173573374688902, 0.00173574475631984, 0.00173587873904971, 0.00173586218613622, 0.00173571227631828, 0.00173575383839457, 0.00173591467941135, 0.00173581198074042, 0.00173567464913733, 0.00173588650321781, 0.00173587023555652, 0.00173561093921957, 0.00173600597664664, 0.00173569443007927, 0.00173582968548821, 0.0017356666484659, 0.00173627183041033, 0.00173565738100625, 0.00173538629228473, 0.00173565738100625, 0.00173627183041033, 0.0017356666484659, 0.00173582968548821, 0.00173569443007927, 0.00173600597664664, 0.00173561093921957, 0.00173587023555652, 0.00173588650321781, 0.00173567464913733, 0.00173581198074042, 0.00173591467941135, 0.00173575383839456, 0.00173571227631828, 0.00173586218613622, 0.00173587873904971, 0.00173574475631984, 0.00173573374688903, 0.00173585302758821, 0.00173586823518767, 0.00173576224291174, 0.00173573821830611, 0.00173583135117345, 0.00173586594723751, 0.00173578610360993, 0.00173574088864304, 0.0017358064884715, 0.00173586120061059, 0.00173581096605931, 0.00173574868133121
flux1:, 0.688665923448535, 0.00161567237754281, 0.00161573275870491, 0.00161577979674972, 0.00161572653354742, 0.00161566491101448, 0.00161570920985756, 0.00161578430679656, 0.0016157500572652, 0.00161566246502922, 0.00161568668909301, 0.00161578626417136, 0.00161577043589106, 0.00161565862006468, 0.00161567036053325, 0.00161579555776161, 0.00161577884271146, 0.00161563934747458, 0.00161567908068941, 0.00161582796099949, 0.00161573185882111, 0.00161560583999554, 0.00161580232484497, 0.00161578482660811, 0.00161554626915216, 0.00161591464955086, 0.00161562171909548, 0.00161574907605948, 0.00161559693757088, 0.00161616181500749, 0.00161558861336671, 0.00161533522118715, 0.00161558861336671, 0.00161616181500749, 0.00161559693757088, 0.00161574907605948, 0.00161562171909548, 0.00161591464955086, 0.00161554626915216, 0.00161578482660811, 0.00161580232484497, 0.00161560583999554, 0.00161573185882111, 0.00161582796099949, 0.00161567908068941, 0.00161563934747458, 0.00161577884271146, 0.00161579555776161, 0.00161567036053325, 0.00161565862006468, 0.00161577043589105, 0.00161578626417136, 0.00161568668909301, 0.00161566246502922, 0.0016157500572652, 0.00161578430679656, 0.00161570920985756, 0.00161566491101448, 0.00161572653354742, 0.00161577979674972, 0.00161573275870491, 0.00161567237754281
flux1:, 0.688928372352288, 0.0015025749228989, 0.00150263297935129, 0.00150267674834453, 0.00150262532683815, 0.00150256779052135, 0.00150261082108139, 0.00150268104440565, 0.00150264744229952, 0.00150256551052711, 0.0015025896929335, 0.00150268276967836, 0.00150266649279173, 0.00150256214393168, 0.00150257452691185, 0.00150269106454894, 0.0015026741590635, 0.00150254476946913, 0.00150258289739069, 0.0015027203435183, 0.00150263024676093, 0.00150251489194729, 0.00150269724453611, 0.00150267871429401, 0.00150245914435997, 0.00150280234223596, 0.00150252752240983, 0.00150264740224973, 0.00150250525040493, 0.00150303187988636, 0.00150249790625647, 0.00150226149037972, 0.00150249790625647, 0.00150303187988636, 0.00150250525040493, 0.00150264740224973, 0.00150252752240983, 0.00150280234223597, 0.00150245914435997, 0.00150267871429401, 0.00150269724453611, 0.00150251489194729, 0.00150263024676093, 0.0015027203435183, 0.00150258289739069, 0.00150254476946913, 0.0015026741590635, 0.00150269106454894, 0.00150257452691185, 0.00150256214393168, 0.00150266649279173, 0.00150268276967836, 0.0015025896929335, 0.00150256551052711, 0.00150264744229952, 0.00150268104440565, 0.00150261082108139, 0.00150256779052135, 0.00150262532683814, 0.00150267674834453, 0.00150263297935129, 0.0015025749228989
flux1:, 0.689190821256042, 0.00139616051236528, 0.00139621589212082, 0.00139625637758969, 0.0013962071335703, 0.00139615372746214, 0.00139619518119751, 0.0013962604723791, 0.00139622778889927, 0.00139615156933393, 0.00139617548481444, 0.00139626204580492, 0.00139624548986952, 0.00139614855522978, 0.00139616148211935, 0.00139626952712405, 0.00139625242548863, 0.00139613281075324, 0.0013961695197498, 0.0013962960561169, 0.00139621143308516, 0.00139610611832336, 0.00139627547871436, 0.00139625609360178, 0.0013960538947778, 0.00139637333487818, 0.00139611607778794, 0.00139622887885661, 0.00139609587872589, 0.00139658626284736, 0.00139608953851707, 0.00139586937217241, 0.00139608953851707, 0.00139658626284736, 0.00139609587872589, 0.00139622887885661, 0.00139611607778794, 0.00139637333487818, 0.0013960538947778, 0.00139625609360178, 0.00139627547871436, 0.00139610611832337, 0.00139621143308516, 0.0013962960561169, 0.0013961695197498, 0.00139613281075324, 0.00139625242548863, 0.00139626952712405, 0.00139616148211935, 0.00139614855522978, 0.00139624548986952, 0.00139626204580492, 0.00139617548481444, 0.00139615156933393, 0.00139622778889927, 0.0013962604723791, 0.00139619518119751, 0.00139615372746214, 0.0013962071335703, 0.00139625637758969, 0.00139621589212082, 0.00139616051236528
flux1:, 0.689453270159795, 0.00129613709135324, 0.00129618951266286, 0.00129622675204219, 0.00129617996228232, 0.00129613067055728, 0.00129617028523037, 0.00129623065017941, 0.00129619912386449, 0.00129612860296491, 0.0012961520450359, 0.00129623213488199, 0.00129621546432553, 0.00129612583696575, 0.00129613920115416, 0.00129623896186033, 0.00129622167955906, 0.00129611148579069, 0.00129614692576209, 0.0012962630769267, 0.00129618345490372, 0.00129608757784211, 0.00129624499008388, 0.00129622490930014, 0.00129603859774956, 0.00129633565371066, 0.00129609537054817, 0.00129620146839963, 0.00129607686209499, 0.00129653294914601, 0.00129607153597686, 0.00129586688620759, 0.00129607153597686, 0.00129653294914601, 0.00129607686209499, 0.00129620146839963, 0.00129609537054817, 0.00129633565371066, 0.00129603859774956, 0.00129622490930015, 0.00129624499008388, 0.00129608757784211, 0.00129618345490372, 0.00129626307692671, 0.00129614692576209, 0.00129611148579069, 0.00129622167955906, 0.00129623896186033, 0.00129613920115416, 0.00129612583696575, 0.00129621546432553, 0.00129623213488199, 0.0012961520450359, 0.00129612860296491, 0.00129619912386449, 0.00129623065017941, 0.00129617028523037, 0.00129613067055728, 0.00129617996228232, 0.00129622675204219, 0.00129618951266286, 0.00129613709135324
flux1:, 0.689715719063548, 0.00120221708586563, 0.00120226633663085, 0.00120230041214688, 0.00120225629374417, 0.00120221104711925, 0.00120224860842631, 0.00120230411206257, 0.00120227394648846, 0.00120220904982466, 0.0012022318334626, 0.00120230555549624, 0.00120228892685092, 0.00120220644784449, 0.00120222013733171, 0.00120231186235571, 0.00120229443376534, 0.00120219328390132, 0.00120222757025369, 0.00120233386221368, 0.00120225882555406, 0.00120217180289861, 0.00120231821761493, 0.00120229758553614, 0.00120212580589237, 0.00120240179904992, 0.00120217786302039, 0.00120227761106646, 0.00120216071624635, 0.00120258439937193, 0.00120215640037799, 0.00120196652933063, 0.00120215640037799, 0.00120258439937193, 0.00120216071624635, 0.00120227761106646, 0.00120217786302039, 0.00120240179904992, 0.00120212580589237, 0.00120229758553615, 0.00120231821761493, 0.00120217180289861, 0.00120225882555406, 0.00120233386221368, 0.00120222757025369, 0.00120219328390132, 0.00120229443376534, 0.00120231186235571, 0.00120222013733171, 0.00120220644784449, 0.00120228892685092, 0.00120230555549624, 0.0012022318334626, 0.00120220904982466, 0.00120227394648846, 0.00120230411206257, 0.00120224860842631, 0.00120221104711925, 0.00120225629374417, 0.00120230041214688, 0.00120226633663085, 0.00120221708586563
flux1:, 0.689978167967302, 0.00111411806141831, 0.00111416399702369, 0.00111419502802394, 0.0011141537391306, 0.00111411242209611, 0.00111414776417572, 0.0011141985238816, 0.00111416988616039, 0.00111411048409303, 0.00111413244796643, 0.00111419995956922, 0.00111418351877485, 0.00111410798077097, 0.00111412188108644, 0.00111420585696978, 0.00111418833240379, 0.00111409582725055, 0.00111412904383201, 0.0011142260044402, 0.00111415519144105, 0.00111407645705409, 0.00111421273543988, 0.00111419168430247, 0.00111403320411408, 0.00111428940253723, 0.00111408115297717, 0.00111417488351658, 0.00111406509054717, 0.00111445820654429, 0.00111406176733798, 0.00111388593432699, 0.00111406176733798, 0.00111445820654429, 0.00111406509054717, 0.00111417488351659, 0.00111408115297717, 0.00111428940253722, 0.00111403320411408, 0.00111419168430247, 0.00111421273543988, 0.00111407645705409, 0.00111415519144105, 0.0011142260044402, 0.00111412904383201, 0.00111409582725055, 0.00111418833240379, 0.00111420585696978, 0.00111412188108644, 0.00111410798077097, 0.00111418351877485, 0.00111419995956922, 0.00111413244796643, 0.00111411048409303, 0.00111416988616039, 0.0011141985238816, 0.00111414776417572, 0.00111411242209611, 0.0011141537391306, 0.00111419502802394, 0.00111416399702369, 0.00111411806141831
flux1:, 0.690240616871055, 0.00103156331245182, 0.00103160585216893, 0.0010316339872651, 0.00103159562913133, 0.0010315580876865, 0.00103159109250327, 0.00103163727080722, 0.00103161029095712, 0.00103155620528028, 0.00103157721340682, 0.00103163872025493, 0.00103162260021251, 0.00103155375211836, 0.00103156774931891, 0.00103164429708919, 0.00103162673944222, 0.0010315424596884, 0.00103157466241546, 0.00103166282098089, 0.00103159591981384, 0.0010315249234394, 0.0010316518423738, 0.0010316304945091, 0.00103148419752287, 0.00103172181531899, 0.00103152856275481, 0.00103161658826804, 0.00103151335628117, 0.00103187768415365, 0.00103151099507011, 0.00103134845924821, 0.00103151099507011, 0.00103187768415365, 0.00103151335628117, 0.00103161658826804, 0.00103152856275481, 0.00103172181531899, 0.00103148419752287, 0.0010316304945091, 0.0010316518423738, 0.0010315249234394, 0.00103159591981384, 0.00103166282098089, 0.00103157466241546, 0.0010315424596884, 0.00103162673944222, 0.00103164429708919, 0.00103156774931891, 0.00103155375211836, 0.00103162260021251, 0.00103163872025493, 0.00103157721340682, 0.00103155620528028, 0.00103161029095712, 0.00103163727080722, 0.00103159109250327, 0.0010315580876865, 0.00103159562913133, 0.00103163398726511, 0.00103160585216893, 0.00103156331245182
flux1:, 0.690503065774808, 9.5428238424734e-4, 9.54321506411372e-4, 9.54346915760278e-4, 9.54311535965872e-4, 9.5427758552217e-4, 9.54308181176978e-4, 9.54349978001314e-4, 9.54324749207158e-4, 9.54275760437827e-4, 9.54295703183114e-4, 9.54351452697206e-4, 9.54335771212803e-4, 9.54273323746871e-4, 9.54287307307611e-4, 9.5435677816008e-4, 9.54339259376273e-4, 9.54262768428042e-4, 9.54293989352066e-4, 9.54373875524678e-4, 9.54310619499124e-4, 9.54246826070453e-4, 9.54365084064651e-4, 9.54343553683659e-4, 9.54208432248764e-4, 9.54428629171727e-4, 9.54249661071075e-4, 9.54332275684562e-4, 9.5423512777253e-4, 9.54572387161068e-4, 9.54233685874143e-4, 9.54083709341871e-4, 9.54233685874143e-4, 9.54572387161067e-4, 9.54235127772529e-4, 9.54332275684563e-4, 9.54249661071075e-4, 9.54428629171728e-4, 9.54208432248764e-4, 9.54343553683659e-4, 9.54365084064652e-4, 9.54246826070453e-4, 9.54310619499125e-4, 9.54373875524677e-4, 9.54293989352066e-4, 9.54262768428042e-4, 9.54339259376273e-4, 9.5435677816008e-4, 9.54287307307611e-4, 9.54273323746872e-4, 9.54335771212803e-4, 9.54351452697207e-4, 9.54295703183114e-4, 9.54275760437826e-4, 9.54324749207158e-4, 9.54349978001314e-4, 9.54308181176978e-4, 9.5427758552217e-4, 9.54311535965872e-4, 9.54346915760279e-4, 9.54321506411372e-4, 9.5428238424734e-4
flux1:, 0.690765514678561, 8.82011529627611e-4, 8.82047265821985e-4, 8.82070133819189e-4, 8.82037730525965e-4, 8.8200716367866e-4, 8.8203532174266e-4, 8.82072966524472e-4, 8.82049546261166e-4, 8.82005401273232e-4, 8.8202419565316e-4, 8.82074469936609e-4, 8.82059328153023e-4, 8.82002960017502e-4, 8.82016825466216e-4, 8.82079595778901e-4, 8.82062193336253e-4, 8.81993040809079e-4, 8.82023292397177e-4, 8.82095434450739e-4, 8.82035596858553e-4, 8.81978486325537e-4, 8.82088710038582e-4, 8.82067104582531e-4, 8.81942251447557e-4, 8.82146132827835e-4, 8.81980719804529e-4, 8.82058200839652e-4, 8.81966718619698e-4, 8.82278568214746e-4, 8.81966142664202e-4, 8.8182799385947e-4, 8.81966142664202e-4, 8.82278568214745e-4, 8.81966718619698e-4, 8.82058200839653e-4, 8.81980719804529e-4, 8.82146132827835e-4, 8.81942251447557e-4, 8.8206710458253e-4, 8.82088710038582e-4, 8.81978486325538e-4, 8.82035596858553e-4, 8.82095434450738e-4, 8.82023292397178e-4, 8.81993040809079e-4, 8.82062193336254e-4, 8.82079595778901e-4, 8.82016825466216e-4, 8.82002960017502e-4, 8.82059328153023e-4, 8.8207446993661e-4, 8.82024195653159e-4, 8.82005401273232e-4, 8.82049546261166e-4, 8.82072966524472e-4, 8.82035321742659e-4, 8.8200716367866e-4, 8.82037730525966e-4, 8.8207013381919e-4, 8.82047265821985e-4, 8.82011529627611e-4
flux1:, 0.691027963582315, 8.14494102950625e-4, 8.14526531455766e-4, 8.14547050060921e-4, 8.14517577088353e-4, 8.14490171002617e-4, 8.1451590300898e-4, 8.1454964696766e-4, 8.14528058918833e-4, 8.14488478643214e-4, 8.14506067933349e-4, 8.14551176467732e-4, 8.145366578418e-4, 8.14486022267067e-4, 8.1449967345041e-4, 8.14556139346721e-4, 8.14538932916218e-4, 8.14476658610646e-4, 8.14505938044591e-4, 8.14570860683024e-4, 8.14514249450676e-4, 8.14463317051661e-4, 8.14566068128064e-4, 8.14544489214761e-4, 8.14429088970874e-4, 8.14617705972997e-4, 8.14465108220643e-4, 8.14537717755692e-4, 8.14451535524594e-4, 8.14739571557963e-4, 8.14451763018509e-4, 8.1432472023899e-4, 8.14451763018509e-4, 8.14739571557964e-4, 8.14451535524595e-4, 8.14537717755692e-4, 8.14465108220644e-4, 8.14617705972997e-4, 8.14429088970874e-4, 8.14544489214761e-4, 8.14566068128064e-4, 8.14463317051661e-4, 8.14514249450676e-4, 8.14570860683024e-4, 8.14505938044591e-4, 8.14476658610646e-4, 8.14538932916219e-4, 8.14556139346721e-4, 8.1449967345041e-4, 8.14486022267066e-4, 8.145366578418e-4, 8.14551176467733e-4, 8.14506067933348e-4, 8.14488478643215e-4, 8.14528058918833e-4, 8.1454964696766e-4, 8.1451590300898e-4, 8.14490171002617e-4, 8.14517577088353e-4, 8.14547050060921e-4, 8.14526531455766e-4, 8.14494102950624e-4
flux1:, 0.691290412486068, 7.51480894098951e-4, 7.51510132867882e-4, 7.51528495723649e-4, 7.51501868232748e-4, 7.5147739143995e-4, 7.5150074469313e-4, 7.51530853477653e-4, 7.51511090149848e-4, 7.51475777094112e-4, 7.51492129784772e-4, 7.51532402129305e-4, 7.51518571975587e-4, 7.51473303403945e-4, 7.51486654309635e-4, 7.51537225976515e-4, 7.51520294380382e-4, 7.51464432569091e-4, 7.51492725897277e-4, 7.5155094771504e-4, 7.51497400060289e-4, 7.51452156953846e-4, 7.5154793896246e-4, 7.51526482969572e-4, 7.51419803370432e-4, 7.5159415357124e-4, 7.51453627320395e-4, 7.51521613706635e-4, 7.51440412388457e-4, 7.5170616728628e-4, 7.51441373424207e-4, 7.51324728349395e-4, 7.51441373424208e-4, 7.5170616728628e-4, 7.51440412388456e-4, 7.51521613706636e-4, 7.51453627320395e-4, 7.5159415357124e-4, 7.51419803370431e-4, 7.51526482969571e-4, 7.51547938962459e-4, 7.51452156953847e-4, 7.51497400060289e-4, 7.5155094771504e-4, 7.51492725897277e-4, 7.51464432569091e-4, 7.51520294380382e-4, 7.51537225976514e-4, 7.51486654309634e-4, 7.51473303403945e-4, 7.51518571975586e-4, 7.51532402129305e-4, 7.51492129784773e-4, 7.51475777094113e-4, 7.51511090149848e-4, 7.51530853477653e-4, 7.51500744693131e-4, 7.51477391439951e-4, 7.51501868232747e-4, 7.51528495723649e-4, 7.51510132867882e-4, 7.5148089409895e-4
flux1:, 0.691552861389821, 6.92730405325962e-4, 6.92756604743788e-4, 6.92773002193693e-4, 6.92749102757931e-4, 6.92727321209297e-4, 6.92748374087697e-4, 6.92775120991918e-4, 6.92757146900941e-4, 6.92725792278684e-4, 6.92740900443411e-4, 6.92776679156208e-4, 6.92763584745682e-4, 6.92723305442034e-4, 6.92736281535212e-4, 6.92781377491514e-4, 6.92764796051338e-4, 6.92714879910979e-4, 6.92742165921023e-4, 6.92794196647778e-4, 6.92743573907599e-4, 6.92703548075071e-4, 6.92792813357388e-4, 6.9277157169204e-4, 6.92672955054357e-4, 6.92833983325309e-4, 6.92704787142191e-4, 6.92768386428139e-4, 6.92691887497151e-4, 6.92936828762571e-4, 6.92693506543687e-4, 6.92586567640214e-4, 6.92693506543687e-4, 6.92936828762571e-4, 6.92691887497151e-4, 6.92768386428139e-4, 6.9270478714219e-4, 6.92833983325309e-4, 6.92672955054357e-4, 6.9277157169204e-4, 6.92792813357388e-4, 6.92703548075071e-4, 6.92743573907599e-4, 6.92794196647778e-4, 6.92742165921023e-4, 6.92714879910979e-4, 6.92764796051339e-4, 6.92781377491514e-4, 6.92736281535212e-4, 6.92723305442034e-4, 6.92763584745682e-4, 6.92776679156209e-4, 6.92740900443411e-4, 6.92725792278685e-4, 6.92757146900941e-4, 6.92775120991917e-4, 6.92748374087697e-4, 6.92727321209297e-4, 6.92749102757931e-4, 6.92773002193693e-4, 6.92756604743788e-4, 6.92730405325961e-4
flux1:, 0.691815310293574, 6.38009073946997e-4, 6.38032409614905e-4, 6.38047024672599e-4, 6.3802570951905e-4, 6.38006391794342e-4, 6.38025248728365e-4, 6.38048908616564e-4, 6.38032663907773e-4, 6.38004954207934e-4, 6.38018831375076e-4, 6.38050465340967e-4, 6.38038136516231e-4, 6.38002462919286e-4, 6.38015001981196e-4, 6.38055043472666e-4, 6.38038881806198e-4, 6.37994447838981e-4, 6.38020701550714e-4, 6.38067039205555e-4, 6.38019221970236e-4, 6.37983959299279e-4, 6.38067115565728e-4, 6.38046174675252e-4, 6.37955029534711e-4, 6.38103629203182e-4, 6.37985029973826e-4, 6.38044467203961e-4, 6.37972426741369e-4, 6.38197956120537e-4, 6.37974624453244e-4, 6.37876720164943e-4, 6.37974624453243e-4, 6.38197956120537e-4, 6.37972426741369e-4, 6.38044467203961e-4, 6.37985029973826e-4, 6.38103629203182e-4, 6.37955029534711e-4, 6.38046174675253e-4, 6.38067115565727e-4, 6.37983959299279e-4, 6.38019221970235e-4, 6.38067039205555e-4, 6.38020701550714e-4, 6.37994447838982e-4, 6.38038881806199e-4, 6.38055043472667e-4, 6.38015001981196e-4, 6.38002462919286e-4, 6.38038136516231e-4, 6.38050465340967e-4, 6.38018831375076e-4, 6.38004954207934e-4, 6.38032663907773e-4, 6.38048908616564e-4, 6.38025248728365e-4, 6.38006391794342e-4, 6.38025709519049e-4, 6.38047024672599e-4, 6.38032409614905e-4, 6.38009073946997e-4
flux1:, 0.692077759197328, 5.87091443957077e-4, 5.87112109716598e-4, 5.87125114991139e-4, 5.87106220208485e-4, 5.87089141825092e-4, 5.87105928129937e-4, 5.87126772169449e-4, 5.87112176526601e-4, 5.87087799394353e-4, 5.87100478026318e-4, 5.87128316340069e-4, 5.87116766587394e-4, 5.87085315244244e-4, 5.87097367727537e-4, 5.87132773402042e-4, 5.87117093698487e-4, 5.87077686004225e-4, 5.87102881713476e-4, 5.87144009784921e-4, 5.8709889344198e-4, 5.87067958904022e-4, 5.87145375448088e-4, 5.87124816629168e-4, 5.87040609796295e-4, 5.871776240542e-4, 5.87068902525324e-4, 5.87124392890844e-4, 5.87056595908949e-4, 5.87264048879193e-4, 5.87059290897753e-4, 5.86969772540526e-4, 5.87059290897753e-4, 5.87264048879193e-4, 5.87056595908949e-4, 5.87124392890845e-4, 5.87068902525325e-4, 5.871776240542e-4, 5.87040609796294e-4, 5.87124816629169e-4, 5.87145375448089e-4, 5.87067958904022e-4, 5.8709889344198e-4, 5.87144009784921e-4, 5.87102881713476e-4, 5.87077686004225e-4, 5.87117093698487e-4, 5.87132773402042e-4, 5.87097367727537e-4, 5.87085315244244e-4, 5.87116766587394e-4, 5.87128316340069e-4, 5.87100478026318e-4, 5.87087799394353e-4, 5.87112176526602e-4, 5.87126772169449e-4, 5.87105928129937e-4, 5.87089141825092e-4, 5.87106220208486e-4, 5.8712511499114e-4, 5.87112109716598e-4, 5.87091443957077e-4
flux1:, 0.692340208101081, 5.39760289722572e-4, 5.39778491104287e-4, 5.39790046645147e-4, 5.39773394175907e-4, 5.39758340986864e-4, 5.39773197719093e-4, 5.39791488973757e-4, 5.39778445671788e-4, 5.39757095013193e-4, 5.39768623706105e-4, 5.39793010223216e-4, 5.39782238126165e-4, 5.39754631084779e-4, 5.39766160020769e-4, 5.3979734101201e-4, 5.39782196790068e-4, 5.3974737106821e-4, 5.397714849003e-4, 5.39807869655924e-4, 5.3976536041745e-4, 5.39738339257885e-4, 5.39810352688477e-4, 5.39790251752e-4, 5.39712500882021e-4, 5.39838724405532e-4, 5.3973918018115e-4, 5.397909300106e-4, 5.39727185152286e-4, 5.39917830757388e-4, 5.39730295672119e-4, 5.39648539972312e-4, 5.39730295672119e-4, 5.39917830757388e-4, 5.39727185152285e-4, 5.397909300106e-4, 5.3973918018115e-4, 5.39838724405533e-4, 5.3971250088202e-4, 5.39790251752e-4, 5.39810352688477e-4, 5.39738339257885e-4, 5.39765360417451e-4, 5.39807869655924e-4, 5.397714849003e-4, 5.39747371068211e-4, 5.39782196790068e-4, 5.3979734101201e-4, 5.39766160020768e-4, 5.39754631084779e-4, 5.39782238126164e-4, 5.39793010223216e-4, 5.39768623706105e-4, 5.39757095013192e-4, 5.39778445671788e-4, 5.39791488973757e-4, 5.39773197719093e-4, 5.39758340986864e-4, 5.39773394175907e-4, 5.39790046645148e-4, 5.39778491104288e-4, 5.39760289722572e-4
flux1:, 0.692602657004834, 4.95806694930922e-4, 4.95822643176261e-4, 4.95832895168363e-4, 4.9581829842886e-4, 4.95805069135769e-4, 4.95818148126174e-4, 4.95834138025422e-4, 4.95822537989221e-4, 4.95803918250355e-4, 4.95814358768711e-4, 4.95835627399854e-4, 4.95825618389547e-4, 4.95801487955678e-4, 4.95812468465313e-4, 4.95839823986174e-4, 4.95825259317569e-4, 4.95794586499986e-4, 4.9581759845698e-4, 4.95849686471911e-4, 4.95809697931007e-4, 4.95786196799103e-4, 4.95853116220987e-4, 4.95833543067662e-4, 4.9576180982888e-4, 4.95877990570247e-4, 4.95786946490442e-4, 4.95835154076751e-4, 4.95775288773026e-4, 4.95950329817248e-4, 4.95778734279541e-4, 4.95704145512515e-4, 4.95778734279541e-4, 4.95950329817248e-4, 4.95775288773026e-4, 4.95835154076751e-4, 4.95786946490442e-4, 4.95877990570247e-4, 4.95761809828879e-4, 4.95833543067662e-4, 4.95853116220987e-4, 4.95786196799103e-4, 4.95809697931008e-4, 4.95849686471911e-4, 4.9581759845698e-4, 4.95794586499986e-4, 4.95825259317569e-4, 4.95839823986174e-4, 4.95812468465314e-4, 4.95801487955677e-4, 4.95825618389547e-4, 4.95835627399854e-4, 4.9581435876871e-4, 4.95803918250355e-4, 4.95822537989221e-4, 4.95834138025422e-4, 4.95818148126173e-4, 4.95805069135769e-4, 4.95818298428859e-4, 4.95832895168363e-4, 4.95822643176261e-4, 4.95806694930922e-4
flux1:, 0.692865105908588, 4.55030089993224e-4, 4.55043996760224e-4, 4.55053076973974e-4, 4.5504034597553e-4, 4.55028753813089e-4, 4.55040213007159e-4, 4.5505413867128e-4, 4.55043864415021e-4, 4.5502769402144e-4, 4.55037118278702e-4, 4.55055589069623e-4, 4.55046317382296e-4, 4.55025310178819e-4, 4.5503572865047e-4, 4.55059642169815e-4, 4.55045691333752e-4, 4.5501876077104e-4, 4.55040656278842e-4, 4.55068872255944e-4, 4.55031322492853e-4, 4.55010970448522e-4, 4.55073082047765e-4, 4.55054100205492e-4, 4.54987984102679e-4, 4.55094825214111e-4, 4.55011631068452e-4, 4.55056487336309e-4, 4.55000343480166e-4, 4.55160917080933e-4, 4.55004046031389e-4, 4.54936057733996e-4, 4.55004046031389e-4, 4.55160917080932e-4, 4.55000343480166e-4, 4.55056487336309e-4, 4.55011631068452e-4, 4.5509482521411e-4, 4.54987984102679e-4, 4.55054100205492e-4, 4.55073082047764e-4, 4.55010970448522e-4, 4.55031322492853e-4, 4.55068872255945e-4, 4.55040656278842e-4, 4.5501876077104e-4, 4.55045691333752e-4, 4.55059642169815e-4, 4.55035728650469e-4, 4.55025310178819e-4, 4.55046317382297e-4, 4.55055589069624e-4, 4.55037118278702e-4, 4.5502769402144e-4, 4.55043864415021e-4, 4.5505413867128e-4, 4.55040213007159e-4, 4.55028753813089e-4, 4.55040345975529e-4, 4.55053076973974e-4, 4.55043996760224e-4, 4.55030089993223e-4
flux1:, 0.693127554812341, 4.17238251082935e-4, 4.17250323909137e-4, 4.17258349793231e-4, 4.17247295669615e-4, 4.17237169342337e-4, 4.1724716855521e-4, 4.17259250929073e-4, 4.17250180266843e-4, 4.17236194239942e-4, 4.17244681327858e-4, 4.17260657335437e-4, 4.17252088088255e-4, 4.17233868384613e-4, 4.17243721388614e-4, 4.17264557438687e-4, 4.17251244959671e-4, 4.17227667106232e-4, 4.1724843808544e-4, 4.17273183022948e-4, 4.17237992259623e-4, 4.17220441605422e-4, 4.17278012621241e-4, 4.1725967878964e-4, 4.17198811673327e-4, 4.17296973523431e-4, 4.17221009075589e-4, 4.17262698098986e-4, 4.17210128271193e-4, 4.17357306759856e-4, 4.17214013746535e-4, 4.17152089992697e-4, 4.17214013746535e-4, 4.17357306759856e-4, 4.17210128271193e-4, 4.17262698098985e-4, 4.17221009075589e-4, 4.17296973523431e-4, 4.17198811673327e-4, 4.1725967878964e-4, 4.17278012621241e-4, 4.17220441605422e-4, 4.17237992259623e-4, 4.17273183022949e-4, 4.1724843808544e-4, 4.17227667106232e-4, 4.17251244959671e-4, 4.17264557438687e-4, 4.17243721388615e-4, 4.17233868384612e-4, 4.17252088088255e-4, 4.17260657335437e-4, 4.17244681327858e-4, 4.17236194239942e-4, 4.17250180266844e-4, 4.17259250929073e-4, 4.1724716855521e-4, 4.17237169342337e-4, 4.17247295669615e-4, 4.17258349793232e-4, 4.17250323909137e-4, 4.17238251082935e-4
flux1:, 0.693390003716094, 3.82247263959844e-4, 3.82257702519232e-4, 3.82264777814415e-4, 3.82255216692508e-4, 3.82246400661009e-4, 3.82255097827729e-4, 3.82265540552861e-4, 3.8225754999064e-4, 3.82245501783339e-4, 3.82253135140806e-4, 3.82266900088603e-4, 3.82258991389107e-4, 3.8224324369564e-4, 3.8225253670807e-4, 3.82270638344502e-4, 3.8225797935708e-4, 3.82237387921829e-4, 3.82257033420535e-4, 3.82278683165701e-4, 3.82245771949179e-4, 3.82230698847933e-4, 3.82283980933707e-4, 3.82266344574605e-4, 3.8221038584419e-4, 3.8230048808919e-4, 3.82231165411201e-4, 3.82269864795322e-4, 3.82220729057106e-4, 3.82355521208492e-4, 3.8222472817915e-4, 3.82168364421551e-4, 3.8222472817915e-4, 3.82355521208492e-4, 3.82220729057106e-4, 3.82269864795322e-4, 3.82231165411201e-4, 3.8230048808919e-4, 3.8221038584419e-4, 3.82266344574605e-4, 3.82283980933707e-4, 3.82230698847933e-4, 3.82245771949179e-4, 3.82278683165701e-4, 3.82257033420536e-4, 3.82237387921829e-4, 3.82257979357079e-4, 3.82270638344502e-4, 3.8225253670807e-4, 3.8224324369564e-4, 3.82258991389107e-4, 3.82266900088603e-4, 3.82253135140806e-4, 3.82245501783338e-4, 3.8225754999064e-4, 3.82265540552861e-4, 3.82255097827729e-4, 3.82246400661009e-4, 3.82255216692508e-4, 3.82264777814416e-4, 3.82257702519231e-4, 3.82247263959844e-4
flux1:, 0.693652452619847, 3.49881455676079e-4, 3.49890448833974e-4, 3.49896664583359e-4, 3.49888420764584e-4, 3.49880774988843e-4, 3.4988832296435e-4, 3.49897311903153e-4, 3.4989027964296e-4, 3.49879942257558e-4, 3.49886807055496e-4, 3.49898623729008e-4, 3.49891328741353e-4, 3.4987775968697e-4, 3.49886505694043e-4, 3.49902192607731e-4, 3.49890193486718e-4, 3.4987224703659e-4, 3.49890773473623e-4, 3.49909677684277e-4, 3.49878965564575e-4, 3.49866070415105e-4, 3.49915302409189e-4, 3.49898405414565e-4, 3.49847037903385e-4, 3.49929661578292e-4, 3.49866426711681e-4, 3.49902307856461e-4, 3.49856471105865e-4, 3.49979823670161e-4, 3.49860520257117e-4, 3.49809243749886e-4, 3.49860520257117e-4, 3.49979823670161e-4, 3.49856471105866e-4, 3.49902307856461e-4, 3.49866426711681e-4, 3.49929661578292e-4, 3.49847037903385e-4, 3.49898405414565e-4, 3.4991530240919e-4, 3.49866070415106e-4, 3.49878965564575e-4, 3.49909677684277e-4, 3.49890773473623e-4, 3.4987224703659e-4, 3.49890193486717e-4, 3.49902192607731e-4, 3.49886505694042e-4, 3.4987775968697e-4, 3.49891328741353e-4, 3.49898623729009e-4, 3.49886807055496e-4, 3.49879942257558e-4, 3.4989027964296e-4, 3.49897311903153e-4, 3.4988832296435e-4, 3.49880774988843e-4, 3.49888420764584e-4, 3.49896664583359e-4, 3.49890448833974e-4, 3.49881455676078e-4
flux1:, 0.693914901523601, 3.19973297190863e-4, 3.19981020831581e-4, 3.19986456666599e-4, 3.19979365114854e-4, 3.19972764365835e-4, 3.19979308303569e-4, 3.19987011619182e-4, 3.19980820127519e-4, 3.19971986593771e-4, 3.19978167396334e-4, 3.19988276719795e-4, 3.19981545621076e-4, 3.19969885152808e-4, 3.19978103203035e-4, 3.19991670463152e-4, 3.19980329656307e-4, 3.19964712678163e-4, 3.19982133752022e-4, 3.19998615272442e-4, 3.19970019929488e-4, 3.19959027484674e-4, 3.20004437626228e-4, 3.19988314087533e-4, 3.19941240601433e-4, 3.20016930199965e-4, 3.19959264177111e-4, 3.19992492441484e-4, 3.19949822314654e-4, 3.20062621819741e-4, 3.19953864148327e-4, 3.19907233975463e-4, 3.19953864148327e-4, 3.20062621819741e-4, 3.19949822314654e-4, 3.19992492441484e-4, 3.19959264177111e-4, 3.20016930199965e-4, 3.19941240601433e-4, 3.19988314087533e-4, 3.20004437626228e-4, 3.19959027484675e-4, 3.19970019929488e-4, 3.19998615272442e-4, 3.19982133752022e-4, 3.19964712678163e-4, 3.19980329656307e-4, 3.19991670463152e-4, 3.19978103203035e-4, 3.19969885152807e-4, 3.19981545621076e-4, 3.19988276719796e-4, 3.19978167396334e-4, 3.19971986593771e-4, 3.19980820127519e-4, 3.19987011619182e-4, 3.19979308303569e-4, 3.19972764365835e-4, 3.19979365114854e-4, 3.19986456666599e-4, 3.19981020831581e-4, 3.19973297190863e-4
flux1:, 0.694177350427354, 2.92363279836847e-4, 2.92369895414811e-4, 2.92374621004344e-4, 2.92368529160984e-4, 2.92362862010457e-4, 2.92368537324887e-4, 2.92375106015392e-4, 2.9236964412894e-4, 2.92362127430319e-4, 2.9236770617601e-4, 2.92376326898804e-4, 2.92370108670697e-4, 2.92360110629644e-4, 2.9236782439433e-4, 2.92379541785007e-4, 2.9236885078646e-4, 2.92355274228968e-4, 2.92371610551244e-4, 2.92385965194664e-4, 2.92359401961094e-4, 2.92350061183546e-4, 2.92391868819692e-4, 2.92376544914829e-4, 2.92333485382567e-4, 2.92402750898898e-4, 2.92350170170819e-4, 2.92380904957459e-4, 2.92341270243272e-4, 2.92444345031812e-4, 2.92345254093349e-4, 2.92302860835474e-4, 2.92345254093349e-4, 2.92444345031812e-4, 2.92341270243272e-4, 2.92380904957459e-4, 2.92350170170819e-4, 2.92402750898898e-4, 2.92333485382567e-4, 2.92376544914829e-4, 2.92391868819692e-4, 2.92350061183547e-4, 2.92359401961094e-4, 2.92385965194663e-4, 2.92371610551244e-4, 2.92355274228968e-4, 2.9236885078646e-4, 2.92379541785007e-4, 2.9236782439433e-4, 2.92360110629644e-4, 2.92370108670697e-4, 2.92376326898805e-4, 2.9236770617601e-4, 2.9236212743032e-4, 2.9236964412894e-4, 2.92375106015392e-4, 2.92368537324888e-4, 2.92362862010457e-4, 2.92368529160984e-4, 2.92374621004344e-4, 2.92369895414811e-4, 2.92363279836847e-4
flux1:, 0.694439799331107, 2.6689976848339e-4, 2.66905422229507e-4, 2.66909498792018e-4, 2.66904267759257e-4, 2.66899435351712e-4, 2.66904366249074e-4, 2.66909935034828e-4, 2.66905099595778e-4, 2.66898732137021e-4, 2.66903786466714e-4, 2.66911115378224e-4, 2.66905359391928e-4, 2.66896801532168e-4, 2.66904037926389e-4, 2.66914149826154e-4, 2.66904094232736e-4, 2.66892295563264e-4, 2.66907574075947e-4, 2.66920070793885e-4, 2.66895452515898e-4, 2.66887536176496e-4, 2.66925953014945e-4, 2.66911447022023e-4, 2.66872136205744e-4, 2.6693545511574e-4, 2.66887511442414e-4, 2.66915906222513e-4, 2.66879175748958e-4, 2.66973298212139e-4, 2.66883057849955e-4, 2.66844522927767e-4, 2.66883057849955e-4, 2.66973298212139e-4, 2.66879175748957e-4, 2.66915906222513e-4, 2.66887511442414e-4, 2.6693545511574e-4, 2.66872136205744e-4, 2.66911447022023e-4, 2.66925953014945e-4, 2.66887536176496e-4, 2.66895452515898e-4, 2.66920070793885e-4, 2.66907574075947e-4, 2.66892295563264e-4, 2.66904094232736e-4, 2.66914149826154e-4, 2.66904037926389e-4, 2.66896801532168e-4, 2.66905359391928e-4, 2.66911115378224e-4, 2.66903786466714e-4, 2.66898732137021e-4, 2.66905099595778e-4, 2.66909935034828e-4, 2.66904366249074e-4, 2.66899435351712e-4, 2.66904267759257e-4, 2.66909498792018e-4, 2.66905422229507e-4, 2.6689976848339e-4
flux1:, 0.69470224823486, 2.43438834134844e-4, 2.43443656836394e-4, 2.43447138629757e-4, 2.43442643780397e-4, 2.43438558481398e-4, 2.4344285702521e-4, 2.43447545492157e-4, 2.43443242523023e-4, 2.43437875232923e-4, 2.4344247717597e-4, 2.43448689762726e-4, 2.43443347128204e-4, 2.43436030653313e-4, 2.4344281856005e-4, 2.43451544303154e-4, 2.43442104901362e-4, 2.43431847723531e-4, 2.43446100957902e-4, 2.43456982366318e-4, 2.43434219542929e-4, 2.43427523576187e-4, 2.43462754542419e-4, 2.43449076982594e-4, 2.43413262689659e-4, 2.43471081853975e-4, 2.43427361720267e-4, 2.43453564016896e-4, 2.43419605960196e-4, 2.43505494929087e-4, 2.43423349491349e-4, 2.4338832422821e-4, 2.43423349491349e-4, 2.43505494929087e-4, 2.43419605960196e-4, 2.43453564016896e-4, 2.43427361720267e-4, 2.43471081853975e-4, 2.43413262689659e-4, 2.43449076982593e-4, 2.43462754542419e-4, 2.43427523576188e-4, 2.43434219542929e-4, 2.43456982366319e-4, 2.43446100957902e-4, 2.43431847723531e-4, 2.43442104901362e-4, 2.43451544303154e-4, 2.43442818560049e-4, 2.43436030653313e-4, 2.43443347128204e-4, 2.43448689762726e-4, 2.4344247717597e-4, 2.43437875232923e-4, 2.43443242523023e-4, 2.43447545492158e-4, 2.43442857025211e-4, 2.43438558481398e-4, 2.43442643780397e-4, 2.43447138629757e-4, 2.43443656836394e-4, 2.43438834134844e-4
flux1:, 0.694964697138614, 2.21844068584612e-4, 2.21848175848565e-4, 2.21851111568872e-4, 2.21847242652165e-4, 2.21843826655426e-4, 2.21847592319173e-4, 2.21851506228418e-4, 2.21847651671089e-4, 2.21843152831623e-4, 2.2184736784699e-4, 2.21852619304753e-4, 2.21847643967827e-4, 2.21841392664075e-4, 2.21847761794179e-4, 2.21855296446242e-4, 2.21846450284548e-4, 2.21837523570001e-4, 2.2185078880103e-4, 2.21860272025367e-4, 2.2183927316705e-4, 2.21833615804464e-4, 2.21865859564699e-4, 2.21853013470519e-4, 2.21820455203823e-4, 2.21873192679793e-4, 2.21833316304316e-4, 2.21857467651357e-4, 2.21826149213915e-4, 2.21904472469582e-4, 2.21829724185843e-4, 2.21797888634076e-4, 2.21829724185843e-4, 2.21904472469582e-4, 2.21826149213915e-4, 2.21857467651357e-4, 2.21833316304317e-4, 2.21873192679793e-4, 2.21820455203823e-4, 2.21853013470519e-4, 2.21865859564699e-4, 2.21833615804464e-4, 2.2183927316705e-4, 2.21860272025367e-4, 2.2185078880103e-4, 2.21837523570002e-4, 2.21846450284548e-4, 2.21855296446242e-4, 2.21847761794178e-4, 2.21841392664075e-4, 2.21847643967827e-4, 2.21852619304753e-4, 2.2184736784699e-4, 2.21843152831623e-4, 2.21847651671089e-4, 2.21851506228419e-4, 2.21847592319173e-4, 2.21843826655425e-4, 2.21847242652165e-4, 2.21851111568872e-4, 2.21848175848565e-4, 2.21844068584612e-4
flux1:, 0.695227146042367, 2.01986383622591e-4, 2.01989876528803e-4, 2.01992310566256e-4, 2.01988971387428e-4, 2.01986155349199e-4, 2.01989474998053e-4, 2.01992707681821e-4, 2.0198922773771e-4, 2.01985481624787e-4, 2.01989367981658e-4, 2.01993794497182e-4, 2.01989144079776e-4, 2.01983803126251e-4, 2.01989783036843e-4, 2.01996298513677e-4, 2.01988019922655e-4, 2.01980236915718e-4, 2.01992555260794e-4, 2.0200083305611e-4, 2.01981505206271e-4, 2.01976725914579e-4, 2.02006175125649e-4, 2.01994156426211e-4, 2.01964624408408e-4, 2.02012671162115e-4, 2.01976291168101e-4, 2.01998527059736e-4, 2.01969714460417e-4, 2.02041091325171e-4, 2.01973097464673e-4, 2.01944159040851e-4, 2.01973097464673e-4, 2.0204109132517e-4, 2.01969714460417e-4, 2.01998527059736e-4, 2.01976291168101e-4, 2.02012671162116e-4, 2.01964624408408e-4, 2.01994156426212e-4, 2.02006175125649e-4, 2.01976725914579e-4, 2.01981505206271e-4, 2.0200083305611e-4, 2.01992555260794e-4, 2.01980236915718e-4, 2.01988019922655e-4, 2.01996298513677e-4, 2.01989783036843e-4, 2.01983803126251e-4, 2.01989144079776e-4, 2.01993794497183e-4, 2.01989367981658e-4, 2.01985481624787e-4, 2.0198922773771e-4, 2.0199270768182e-4, 2.01989474998053e-4, 2.01986155349199e-4, 2.01988971387428e-4, 2.01992310566256e-4, 2.01989876528803e-4, 2.01986383622591e-4
flux1:, 0.69548959494612, 1.8374379716379e-4, 1.83746763215303e-4, 1.83748736732007e-4, 1.83745844486407e-4, 1.83743566241438e-4, 1.83746514478033e-4, 1.8374914825355e-4, 1.83745979370858e-4, 1.83742884783811e-4, 1.83746493255892e-4, 1.83750213477929e-4, 1.83745849867025e-4, 1.8374128440116e-4, 1.83746903685569e-4, 1.83752550143258e-4, 1.8374481167411e-4, 1.8373800853062e-4, 1.83749424035197e-4, 1.83756666133933e-4, 1.83738915500877e-4, 1.83734873756199e-4, 1.83761715101356e-4, 1.83750513111435e-4, 1.83723787619106e-4, 1.83767509132956e-4, 1.83734308949799e-4, 1.83754758793305e-4, 1.83728317512999e-4, 1.83793321487209e-4, 1.83731491356416e-4, 1.83705183330235e-4, 1.83731491356416e-4, 1.83793321487209e-4, 1.83728317512999e-4, 1.83754758793305e-4, 1.83734308949799e-4, 1.83767509132956e-4, 1.83723787619106e-4, 1.83750513111435e-4, 1.83761715101357e-4, 1.83734873756199e-4, 1.83738915500877e-4, 1.83756666133933e-4, 1.83749424035197e-4, 1.8373800853062e-4, 1.8374481167411e-4, 1.83752550143258e-4, 1.83746903685569e-4, 1.8374128440116e-4, 1.83745849867025e-4, 1.83750213477929e-4, 1.83746493255892e-4, 1.83742884783811e-4, 1.83745979370858e-4, 1.8374914825355e-4, 1.83746514478033e-4, 1.83743566241438e-4, 1.83745844486407e-4, 1.83748736732007e-4, 1.83746763215302e-4, 1.8374379716379e-4
flux1:, 0.695752043849873, 1.67001208532972e-4, 1.67003722815048e-4, 1.67005274624919e-4, 1.67002758967635e-4, 1.6700096236659e-4, 1.67003602172457e-4, 1.67005709717689e-4, 1.67002798277945e-4, 1.67000267025179e-4, 1.67003640864934e-4, 1.67006757490924e-4, 1.67002647190719e-4, 1.66998740703541e-4, 1.67004026357074e-4, 1.67008933783121e-4, 1.67001707043183e-4, 1.66995741265102e-4, 1.67006300011062e-4, 1.6701265464928e-4, 1.66996387301548e-4, 1.66992961233034e-4, 1.67017375298996e-4, 1.67006973296228e-4, 1.66982844242372e-4, 1.67022582017079e-4, 1.66992274078915e-4, 1.6701106116109e-4, 1.66986856387719e-4, 1.67046017799387e-4, 1.66989809634098e-4, 1.66965889513558e-4, 1.66989809634098e-4, 1.67046017799387e-4, 1.66986856387719e-4, 1.6701106116109e-4, 1.66992274078915e-4, 1.67022582017078e-4, 1.66982844242372e-4, 1.67006973296228e-4, 1.67017375298997e-4, 1.66992961233034e-4, 1.66996387301548e-4, 1.6701265464928e-4, 1.67006300011062e-4, 1.66995741265102e-4, 1.67001707043183e-4, 1.6700893378312e-4, 1.67004026357074e-4, 1.66998740703541e-4, 1.67002647190719e-4, 1.67006757490924e-4, 1.67003640864934e-4, 1.67000267025179e-4, 1.67002798277945e-4, 1.67005709717689e-4, 1.67003602172457e-4, 1.6700096236659e-4, 1.67002758967635e-4, 1.67005274624919e-4, 1.67003722815048e-4, 1.67001208532972e-4
flux1:, 0.696014492753627, 1.51650165003449e-4, 1.51652291470312e-4, 1.51653458715128e-4, 1.51651260643589e-4, 1.5164989453822e-4, 1.51652278142202e-4, 1.51653923789815e-4, 1.51651225549213e-4, 1.5164918094672e-4, 1.51652356100233e-4, 1.51654957513642e-4, 1.51651071782297e-4, 1.51647724411695e-4, 1.51652701369916e-4, 1.5165698130896e-4, 1.51650237680469e-4, 1.51644986406145e-4, 1.51654735671629e-4, 1.51660331244615e-4, 1.51645453828679e-4, 1.51642538766437e-4, 1.51664699812109e-4, 1.51655075684144e-4, 1.5163334239128e-4, 1.51669415344163e-4, 1.51641739147989e-4, 1.51658980623156e-4, 1.51636877843034e-4, 1.51690686480531e-4, 1.51639604284604e-4, 1.51617852137442e-4, 1.51639604284604e-4, 1.51690686480531e-4, 1.51636877843034e-4, 1.51658980623156e-4, 1.51641739147989e-4, 1.51669415344163e-4, 1.5163334239128e-4, 1.51655075684144e-4, 1.51664699812109e-4, 1.51642538766437e-4, 1.51645453828679e-4, 1.51660331244615e-4, 1.51654735671629e-4, 1.51644986406145e-4, 1.51650237680469e-4, 1.5165698130896e-4, 1.51652701369916e-4, 1.51647724411695e-4, 1.51651071782297e-4, 1.51654957513642e-4, 1.51652356100233e-4, 1.5164918094672e-4, 1.51651225549213e-4, 1.51653923789815e-4, 1.51652278142202e-4, 1.5164989453822e-4, 1.51651260643589e-4, 1.51653458715128e-4, 1.51652291470312e-4, 1.51650165003449e-4
flux1:, 0.69627694165738, 1.37588621551505e-4, 1.37590414369186e-4, 1.37591232996485e-4, 1.37589303617729e-4, 1.37588321007718e-4, 1.3759049091502e-4, 1.37591731833131e-4, 1.3758921117492e-4, 1.3758758660334e-4, 1.37590592123166e-4, 1.37592754025796e-4, 1.37589068823497e-4, 1.37586195606328e-4, 1.37590886446043e-4, 1.37594633799129e-4, 1.3758834503444e-4, 1.37583703240953e-4, 1.37592690733502e-4, 1.37597637533326e-4, 1.37584057979121e-4, 1.37581564941012e-4, 1.37601640602562e-4, 1.37592767544939e-4, 1.37573238656146e-4, 1.376059444201e-4, 1.37580664500837e-4, 1.37596471406045e-4, 1.37576337092399e-4, 1.3762524479434e-4, 1.37578835172724e-4, 1.3755905192051e-4, 1.37578835172724e-4, 1.3762524479434e-4, 1.37576337092399e-4, 1.37596471406046e-4, 1.37580664500838e-4, 1.376059444201e-4, 1.37573238656146e-4, 1.37592767544939e-4, 1.37601640602562e-4, 1.37581564941012e-4, 1.37584057979121e-4, 1.37597637533326e-4, 1.37592690733502e-4, 1.37583703240953e-4, 1.3758834503444e-4, 1.37594633799129e-4, 1.37590886446043e-4, 1.37586195606327e-4, 1.37589068823497e-4, 1.37592754025796e-4, 1.37590592123166e-4, 1.3758758660334e-4, 1.3758921117492e-4, 1.37591731833131e-4, 1.3759049091502e-4, 1.37588321007718e-4, 1.37589303617729e-4, 1.37591232996485e-4, 1.37590414369186e-4, 1.37588621551505e-4
flux1:, 0.696539390561133, 1.24720695648944e-4, 1.24722200533482e-4, 1.24722705591425e-4, 1.2472100483789e-4, 1.24720362182483e-4, 1.24722352302676e-4, 1.24723239542185e-4, 1.24720868594867e-4, 1.24719606149851e-4, 1.24722464762004e-4, 1.24724251755543e-4, 1.24720747533961e-4, 1.24718276669445e-4, 1.24722701457563e-4, 1.24725996300507e-4, 1.24720134993147e-4, 1.24716013662432e-4, 1.2472428684059e-4, 1.247286788312e-4, 1.24716307017598e-4, 1.24714161168221e-4, 1.24732312138896e-4, 1.2472415938408e-4, 1.24706652865146e-4, 1.24736268994523e-4, 1.24713172868464e-4, 1.24727650169335e-4, 1.24709352523659e-4, 1.24753775703641e-4, 1.24711624732315e-4, 1.24693630449575e-4, 1.24711624732314e-4, 1.24753775703641e-4, 1.24709352523659e-4, 1.24727650169335e-4, 1.24713172868464e-4, 1.24736268994523e-4, 1.24706652865146e-4, 1.2472415938408e-4, 1.24732312138897e-4, 1.24714161168221e-4, 1.24716307017598e-4, 1.247286788312e-4, 1.2472428684059e-4, 1.24716013662432e-4, 1.24720134993147e-4, 1.24725996300507e-4, 1.24722701457563e-4, 1.24718276669445e-4, 1.24720747533961e-4, 1.24724251755543e-4, 1.24722464762004e-4, 1.24719606149851e-4, 1.24720868594867e-4, 1.24723239542185e-4, 1.24722352302676e-4, 1.24720362182483e-4, 1.2472100483789e-4, 1.24722705591425e-4, 1.24722200533482e-4, 1.24720695648944e-4
flux1:, 0.696801839464887, 1.12956418780028e-4, 1.12957674281812e-4, 1.12957900053081e-4, 1.12956395401726e-4, 1.12956052090321e-4, 1.12957888908895e-4, 1.12958468307272e-4, 1.12956225979919e-4, 1.12955275240242e-4, 1.12958004022209e-4, 1.12959471103129e-4, 1.1295613246814e-4, 1.12954003636113e-4, 1.12958179907838e-4, 1.12961089281753e-4, 1.12955629217779e-4, 1.12951953512373e-4, 1.12959559004919e-4, 1.12963475594386e-4, 1.12952223953232e-4, 1.1295036306612e-4, 1.12966742782667e-4, 1.1295927634119e-4, 1.12943619533394e-4, 1.12970404624357e-4, 1.12949300745824e-4, 1.12962547414568e-4, 1.12945957121929e-4, 1.12986279209656e-4, 1.12948009379541e-4, 1.12931641625849e-4, 1.12948009379541e-4, 1.12986279209656e-4, 1.12945957121929e-4, 1.12962547414568e-4, 1.12949300745824e-4, 1.12970404624357e-4, 1.12943619533394e-4, 1.1295927634119e-4, 1.12966742782667e-4, 1.1295036306612e-4, 1.12952223953232e-4, 1.12963475594386e-4, 1.12959559004919e-4, 1.12951953512373e-4, 1.12955629217779e-4, 1.12961089281753e-4, 1.12958179907837e-4, 1.12954003636113e-4, 1.1295613246814e-4, 1.12959471103129e-4, 1.12958004022209e-4, 1.12955275240242e-4, 1.12956225979919e-4, 1.12958468307272e-4, 1.12957888908895e-4, 1.12956052090321e-4, 1.12956395401726e-4, 1.12957900053081e-4, 1.12957674281812e-4, 1.12956418780028e-4
flux1:, 0.69706428836864, 1.02211486232749e-4, 1.02212524929407e-4, 1.02212504930895e-4, 1.02211170170598e-4, 1.02211088139454e-4, 1.02212791885017e-4, 1.02213104825046e-4, 1.02210975806178e-4, 1.02210292734613e-4, 1.02212903863483e-4, 1.0221409780494e-4, 1.02210913084651e-4, 1.02209075853312e-4, 1.02213018698779e-4, 1.02215598333656e-4, 1.02210514731934e-4, 1.02207222219769e-4, 1.02214205346329e-4, 1.0221771312069e-4, 1.02207497164154e-4, 1.02205870115175e-4, 1.02220624476261e-4, 1.0221380787203e-4, 1.0219983756168e-4, 1.02224032295392e-4, 1.02204748064536e-4, 1.02216857189965e-4, 1.0220184815524e-4, 1.02238421939302e-4, 1.02203689205347e-4, 1.02188801413833e-4, 1.02203689205346e-4, 1.02238421939302e-4, 1.0220184815524e-4, 1.02216857189965e-4, 1.02204748064536e-4, 1.02224032295392e-4, 1.0219983756168e-4, 1.0221380787203e-4, 1.02220624476262e-4, 1.02205870115175e-4, 1.02207497164154e-4, 1.0221771312069e-4, 1.02214205346329e-4, 1.02207222219769e-4, 1.02210514731934e-4, 1.02215598333656e-4, 1.02213018698779e-4, 1.02209075853311e-4, 1.02210913084652e-4, 1.0221409780494e-4, 1.02212903863483e-4, 1.02210292734613e-4, 1.02210975806178e-4, 1.02213104825046e-4, 1.02212791885017e-4, 1.02211088139454e-4, 1.02211170170598e-4, 1.02212504930894e-4, 1.02212524929407e-4, 1.02211486232749e-4
flux1:, 0.697326737272393, 9.24070065813191e-5, 9.24078561527294e-5, 9.24076230302062e-5, 9.24064371124396e-5, 9.24065805895943e-5, 9.24081663570264e-5, 9.24082503860084e-5, 9.2406224146498e-5, 9.24057701301857e-5, 9.24082716635603e-5, 9.24092322667441e-5, 9.2406193015796e-5, 9.24046053648891e-5, 9.24083276022002e-5, 9.24106235424677e-5, 9.24058931955262e-5, 9.24029321563385e-5, 9.24093365485889e-5, 9.24124909370637e-5, 9.24032296986871e-5, 9.24017950150546e-5, 9.24150621508398e-5, 9.2408857134353e-5, 9.23964196117044e-5, 9.24182477290724e-5, 9.24006275817826e-5, 9.24116865097725e-5, 9.23981365477525e-5, 9.24312864088929e-5, 9.23997773696569e-5, 9.2386237310761e-5, 9.23997773696569e-5, 9.2431286408893e-5, 9.23981365477525e-5, 9.24116865097725e-5, 9.24006275817827e-5, 9.24182477290724e-5, 9.23964196117044e-5, 9.2408857134353e-5, 9.24150621508397e-5, 9.24017950150546e-5, 9.24032296986871e-5, 9.24124909370636e-5, 9.24093365485887e-5, 9.24029321563386e-5, 9.24058931955262e-5, 9.24106235424676e-5, 9.24083276022001e-5, 9.24046053648889e-5, 9.24061930157959e-5, 9.24092322667443e-5, 9.24082716635603e-5, 9.24057701301858e-5, 9.24062241464981e-5, 9.24082503860085e-5, 9.24081663570264e-5, 9.24065805895943e-5, 9.24064371124395e-5, 9.24076230302062e-5, 9.24078561527294e-5, 9.24070065813192e-5
flux1:, 0.697589186176146, 8.34692521466038e-5, 8.3469936315873e-5, 8.34695216633941e-5, 8.34684676613839e-5, 8.34688030186655e-5, 8.34702818169803e-5, 8.34701711373447e-5, 8.3468240971181e-5, 8.34679820012391e-5, 8.34703786580594e-5, 8.34711398633607e-5, 8.3468240332245e-5, 8.34668673094896e-5, 8.34703797220826e-5, 8.34724298308401e-5, 8.3468031160002e-5, 8.34653589990336e-5, 8.34712263179665e-5, 8.34740731649294e-5, 8.34656895497412e-5, 8.34644140350542e-5, 8.34763241412595e-5, 8.34706913665675e-5, 8.3459642453083e-5, 8.34793116696768e-5, 8.34632152737778e-5, 8.34733057755107e-5, 8.34610972337239e-5, 8.34911212607517e-5, 8.34625504880397e-5, 8.34502388230057e-5, 8.34625504880397e-5, 8.34911212607517e-5, 8.34610972337238e-5, 8.34733057755106e-5, 8.34632152737777e-5, 8.34793116696769e-5, 8.34596424530829e-5, 8.34706913665675e-5, 8.34763241412594e-5, 8.34644140350543e-5, 8.34656895497413e-5, 8.34740731649296e-5, 8.34712263179666e-5, 8.34653589990335e-5, 8.34680311600021e-5, 8.34724298308401e-5, 8.34703797220825e-5, 8.34668673094895e-5, 8.3468240332245e-5, 8.34711398633607e-5, 8.34703786580593e-5, 8.34679820012391e-5, 8.34682409711809e-5, 8.34701711373447e-5, 8.34702818169804e-5, 8.34688030186655e-5, 8.34684676613839e-5, 8.34695216633942e-5, 8.3469936315873e-5, 8.34692521466038e-5
flux1:, 0.6978516350799, 7.53294115945189e-5, 7.53299509278948e-5, 7.53293850605658e-5, 7.53284492531213e-5, 7.53289449425926e-5, 7.53303246445663e-5, 7.5330050490646e-5, 7.53282126204787e-5, 7.5328118604973e-5, 7.53304125184785e-5, 7.53310033736428e-5, 7.53282399687996e-5, 7.53270524899643e-5, 7.53303641071497e-5, 7.53321994330912e-5, 7.53281124727049e-5, 7.53256942606677e-5, 7.53310640025373e-5, 7.53336410272279e-5, 7.53260620705541e-5, 7.53249195221621e-5, 7.53355947667483e-5, 7.53304944203276e-5, 7.53206994490861e-5, 7.53384023184731e-5, 7.53237028939414e-5, 7.53329013584669e-5, 7.53219216571841e-5, 7.53490936407347e-5, 7.53232011733401e-5, 7.53120101077388e-5, 7.53232011733401e-5, 7.53490936407348e-5, 7.53219216571841e-5, 7.5332901358467e-5, 7.53237028939414e-5, 7.53384023184731e-5, 7.53206994490861e-5, 7.53304944203277e-5, 7.53355947667484e-5, 7.53249195221621e-5, 7.5326062070554e-5, 7.53336410272281e-5, 7.53310640025373e-5, 7.53256942606677e-5, 7.53281124727049e-5, 7.53321994330913e-5, 7.53303641071496e-5, 7.53270524899642e-5, 7.53282399687995e-5, 7.53310033736429e-5, 7.53304125184784e-5, 7.5328118604973e-5, 7.53282126204786e-5, 7.53300504906459e-5, 7.53303246445664e-5, 7.53289449425927e-5, 7.53284492531213e-5, 7.53293850605659e-5, 7.53299509278946e-5, 7.53294115945188e-5
flux1:, 0.698114083983653, 6.79233457103693e-5, 6.79237582767339e-5, 6.79230699830683e-5, 6.79222410710879e-5, 6.79228676231892e-5, 6.79241538016549e-5, 6.79237447197536e-5, 6.7921997487253e-5, 6.79220416873777e-5, 6.79242331078376e-5, 6.79246785959582e-5, 6.79220493527673e-5, 6.79210231493432e-5, 6.7924141550475e-5, 6.79257875482113e-5, 6.79219938740995e-5, 6.79198010260368e-5, 6.79247104075351e-5, 6.79270485379699e-5, 6.79202055760629e-5, 6.79191756068893e-5, 6.79287301128649e-5, 6.79241224850962e-5, 6.7915456224492e-5, 6.7931370957547e-5, 6.79179537325478e-5, 6.7926331379657e-5, 6.79164734587936e-5, 6.79410447607951e-5, 6.79175937713399e-5, 6.79074258151374e-5, 6.79175937713398e-5, 6.79410447607951e-5, 6.79164734587936e-5, 6.79263313796571e-5, 6.79179537325478e-5, 6.79313709575471e-5, 6.79154562244923e-5, 6.79241224850962e-5, 6.79287301128648e-5, 6.79191756068894e-5, 6.7920205576063e-5, 6.79270485379698e-5, 6.79247104075352e-5, 6.79198010260368e-5, 6.79219938740994e-5, 6.79257875482114e-5, 6.7924141550475e-5, 6.79210231493432e-5, 6.79220493527672e-5, 6.79246785959582e-5, 6.79242331078377e-5, 6.79220416873777e-5, 6.7921997487253e-5, 6.79237447197535e-5, 6.79241538016549e-5, 6.79228676231891e-5, 6.79222410710879e-5, 6.79230699830684e-5, 6.79237582767338e-5, 6.79233457103693e-5
flux1:, 0.698376532887406, 6.11913472694028e-5, 6.11916491661732e-5, 6.11908654629212e-5, 6.11901339195896e-5, 6.11908639813667e-5, 6.11920606241696e-5, 6.11915426740924e-5, 6.11898858286148e-5, 6.11900444049734e-5, 6.11921323352657e-5, 6.11924540699124e-5, 6.11899581567874e-5, 6.11890728697251e-5, 6.11920044946827e-5, 6.11934820950761e-5, 6.11899647118965e-5, 6.1187973811809e-5, 6.11924577237474e-5, 6.11945822963844e-5, 6.11884110547629e-5, 6.118747802771e-5, 6.11960179317174e-5, 6.11918639241635e-5, 6.11842104397469e-5, 6.11985016866329e-5, 6.11862624958533e-5, 6.11938856049692e-5, 6.11850482723062e-5, 6.12072495713358e-5, 6.11860242105953e-5, 6.11767910478694e-5, 6.11860242105952e-5, 6.12072495713357e-5, 6.11850482723062e-5, 6.11938856049693e-5, 6.11862624958533e-5, 6.11985016866329e-5, 6.11842104397468e-5, 6.11918639241635e-5, 6.11960179317174e-5, 6.118747802771e-5, 6.11884110547629e-5, 6.11945822963845e-5, 6.11924577237474e-5, 6.11879738118091e-5, 6.11899647118965e-5, 6.11934820950761e-5, 6.11920044946828e-5, 6.11890728697251e-5, 6.11899581567874e-5, 6.11924540699124e-5, 6.11921323352657e-5, 6.11900444049734e-5, 6.11898858286147e-5, 6.11915426740926e-5, 6.11920606241696e-5, 6.11908639813666e-5, 6.11901339195897e-5, 6.11908654629213e-5, 6.11916491661731e-5, 6.11913472694028e-5
flux1:, 0.698638981791159, 5.50779058115379e-5, 5.50781115684866e-5, 5.50772574768138e-5, 5.50766150267475e-5, 5.50774234205972e-5, 5.50785335224164e-5, 5.50779304185662e-5, 5.50763645115923e-5, 5.50766161656776e-5, 5.50785989180564e-5, 5.50788157161847e-5, 5.50764529838745e-5, 5.50756913974316e-5, 5.50784418486685e-5, 5.50797683808078e-5, 5.50765115820745e-5, 5.50747033550731e-5, 5.50787943732248e-5, 5.5080726194617e-5, 5.50751668019897e-5, 5.5074318881298e-5, 5.5081942464477e-5, 5.50782040286543e-5, 5.50714564819221e-5, 5.50842760824586e-5, 5.50731201095675e-5, 5.50800502602958e-5, 5.50721384395832e-5, 5.50921813542339e-5, 5.50729847733135e-5, 5.50646062417721e-5, 5.50729847733134e-5, 5.50921813542338e-5, 5.50721384395831e-5, 5.50800502602958e-5, 5.50731201095674e-5, 5.50842760824586e-5, 5.5071456481922e-5, 5.50782040286543e-5, 5.5081942464477e-5, 5.50743188812981e-5, 5.50751668019898e-5, 5.50807261946172e-5, 5.50787943732248e-5, 5.5074703355073e-5, 5.50765115820746e-5, 5.50797683808079e-5, 5.50784418486685e-5, 5.50756913974316e-5, 5.50764529838744e-5, 5.50788157161848e-5, 5.50785989180564e-5, 5.50766161656776e-5, 5.50763645115923e-5, 5.50779304185661e-5, 5.50785335224163e-5, 5.50774234205971e-5, 5.50766150267475e-5, 5.50772574768138e-5, 5.50781115684865e-5, 5.50779058115379e-5
flux1:, 0.698901430694913, 4.95314780210692e-5, 4.95316008967535e-5, 4.95306992543714e-5, 4.95301384724976e-5, 4.953100225858e-5, 4.9532028292979e-5, 4.95313615021542e-5, 4.95298873896725e-5, 4.95302130849107e-5, 4.95320887521812e-5, 4.95322170976787e-5, 4.95299876839054e-5, 4.95293350902409e-5, 4.95319094144465e-5, 4.95330993850245e-5, 4.9530088598117e-5, 4.95284470275126e-5, 4.95321754692395e-5, 4.95339317399937e-5, 4.95289286770167e-5, 4.95281569975398e-5, 4.95349548827293e-5, 4.95315953883692e-5, 4.95256557746319e-5, 4.9537143481716e-5, 4.95269841438621e-5, 4.95332784639492e-5, 4.9526203344958e-5, 4.95442819388982e-5, 4.95269344861864e-5, 4.95193376641704e-5, 4.95269344861864e-5, 4.95442819388982e-5, 4.9526203344958e-5, 4.95332784639492e-5, 4.95269841438622e-5, 4.95371434817159e-5, 4.9525655774632e-5, 4.95315953883693e-5, 4.95349548827293e-5, 4.95281569975398e-5, 4.95289286770167e-5, 4.95339317399936e-5, 4.95321754692394e-5, 4.95284470275125e-5, 4.9530088598117e-5, 4.95330993850245e-5, 4.95319094144466e-5, 4.95293350902409e-5, 4.95299876839053e-5, 4.95322170976787e-5, 4.95320887521813e-5, 4.95302130849108e-5, 4.95298873896725e-5, 4.95313615021542e-5, 4.9532028292979e-5, 4.953100225858e-5, 4.95301384724976e-5, 4.95306992543715e-5, 4.95316008967534e-5, 4.95314780210692e-5
flux1:, 0.699163879598666, 4.45042643109734e-5, 4.45043164983305e-5, 4.45033878178377e-5, 4.45029018355862e-5, 4.45038003641516e-5, 4.45047446433406e-5, 4.45040334547005e-5, 4.45026519052086e-5, 4.4503034652067e-5, 4.45048014907467e-5, 4.45048559027573e-5, 4.45027598985171e-5, 4.45022035812583e-5, 4.45046065215221e-5, 4.4505672260573e-5, 4.45028938873888e-5, 4.45014054705538e-5, 4.45047994862867e-5, 4.45063945911461e-5, 4.45018965839763e-5, 4.45011945363646e-5, 4.45072499439378e-5, 4.45042344768456e-5, 4.44990133068694e-5, 4.45092974865747e-5, 4.45000554556209e-5, 4.45057668723322e-5, 4.44994459677999e-5, 4.45157381414314e-5, 4.45000757284233e-5, 4.44931941250449e-5, 4.45000757284234e-5, 4.45157381414313e-5, 4.44994459677999e-5, 4.45057668723323e-5, 4.45000554556208e-5, 4.45092974865747e-5, 4.44990133068694e-5, 4.45042344768457e-5, 4.45072499439378e-5, 4.45011945363647e-5, 4.45018965839763e-5, 4.45063945911462e-5, 4.45047994862868e-5, 4.45014054705537e-5, 4.45028938873889e-5, 4.45056722605731e-5, 4.45046065215222e-5, 4.45022035812583e-5, 4.45027598985171e-5, 4.45048559027574e-5, 4.45048014907467e-5, 4.45030346520671e-5, 4.45026519052086e-5, 4.45040334547005e-5, 4.45047446433406e-5, 4.45038003641516e-5, 4.45029018355862e-5, 4.45033878178376e-5, 4.45043164983305e-5, 4.45042643109735e-5
flux1:, 0.699426328502419, 3.99519921158422e-5, 3.99519848741759e-5, 3.99510472537411e-5, 3.99506295580747e-5, 3.99515445012448e-5, 3.99524094340714e-5, 3.99516710146183e-5, 3.99503824167875e-5, 3.9950807107283e-5, 3.99524638340747e-5, 3.99524571546614e-5, 3.99504943350927e-5, 3.99500231585507e-5, 3.9952259370679e-5, 3.99532115549938e-5, 3.99506528170503e-5, 3.99493059510793e-5, 3.99523916405293e-5, 3.9953837811246e-5, 3.99497976800916e-5, 3.9949160307345e-5, 3.99545493608164e-5, 3.99518449522932e-5, 3.99472608843414e-5, 3.99564591953057e-5, 3.99480615480003e-5, 3.99532390393016e-5, 3.99475961559519e-5, 3.99622649304678e-5, 3.99481375582948e-5, 3.99419104008067e-5, 3.99481375582948e-5, 3.99622649304678e-5, 3.9947596155952e-5, 3.99532390393015e-5, 3.99480615480003e-5, 3.99564591953057e-5, 3.99472608843415e-5, 3.99518449522932e-5, 3.99545493608164e-5, 3.99491603073451e-5, 3.99497976800916e-5, 3.99538378112461e-5, 3.99523916405294e-5, 3.99493059510792e-5, 3.99506528170502e-5, 3.99532115549939e-5, 3.99522593706791e-5, 3.99500231585507e-5, 3.99504943350926e-5, 3.99524571546614e-5, 3.99524638340746e-5, 3.9950807107283e-5, 3.99503824167874e-5, 3.99516710146183e-5, 3.99524094340714e-5, 3.99515445012448e-5, 3.99506295580747e-5, 3.99510472537411e-5, 3.99519848741758e-5, 3.99519921158422e-5
flux1:, 0.699688777406172, 3.58337063081884e-5, 3.58336500384638e-5, 3.58327191271935e-5, 3.58323634370245e-5, 3.58332787928092e-5, 3.58340670535478e-5, 3.58333165000555e-5, 3.58321206613495e-5, 3.58325739396471e-5, 3.58341199456188e-5, 3.58340635610676e-5, 3.58322331807819e-5, 3.58318372707652e-5, 3.58339114999859e-5, 3.58347595670486e-5, 3.58324083619259e-5, 3.58311928480793e-5, 3.58339943921342e-5, 3.58353022520153e-5, 3.58316767246693e-5, 3.58311002234913e-5, 3.58358922954276e-5, 3.5833468086769e-5, 3.58294475169901e-5, 3.58376675707865e-5, 3.58300470582192e-5, 3.58347359005732e-5, 3.5829701033053e-5, 3.58428957333091e-5, 3.58301661701202e-5, 3.58245377814523e-5, 3.58301661701202e-5, 3.58428957333091e-5, 3.5829701033053e-5, 3.58347359005733e-5, 3.58300470582192e-5, 3.58376675707865e-5, 3.582944751699e-5, 3.5833468086769e-5, 3.58358922954276e-5, 3.58311002234914e-5, 3.58316767246693e-5, 3.58353022520153e-5, 3.58339943921342e-5, 3.58311928480793e-5, 3.58324083619259e-5, 3.58347595670487e-5, 3.58339114999859e-5, 3.58318372707651e-5, 3.58322331807819e-5, 3.58340635610675e-5, 3.58341199456188e-5, 3.58325739396471e-5, 3.58321206613495e-5, 3.58333165000554e-5, 3.58340670535478e-5, 3.58332787928092e-5, 3.58323634370244e-5, 3.58327191271935e-5, 3.58336500384638e-5, 3.58337063081884e-5
flux1:, 0.699951226309926, 3.2111567069316e-5, 3.21114713485864e-5, 3.21105603656603e-5, 3.2110260570102e-5, 3.21111626344965e-5, 3.2111877256129e-5, 3.21111276519508e-5, 3.21100236775599e-5, 3.21104938350715e-5, 3.21119293243286e-5, 3.21118333335783e-5, 3.21101339838338e-5, 3.21098044859216e-5, 3.2111721702527e-5, 3.21124741686571e-5, 3.21103189428148e-5, 3.21092255973654e-5, 3.21117653978618e-5, 3.21129443984818e-5, 3.21096938982874e-5, 3.21091752170944e-5, 3.21134333057133e-5, 3.21112606525633e-5, 3.21077372724399e-5, 3.21150772757984e-5, 3.21081717012442e-5, 3.21124137113404e-5, 3.21079228690082e-5, 3.21197802119674e-5, 3.21083228101293e-5, 3.21032420687724e-5, 3.21083228101294e-5, 3.21197802119673e-5, 3.21079228690082e-5, 3.21124137113404e-5, 3.21081717012441e-5, 3.21150772757984e-5, 3.21077372724399e-5, 3.21112606525633e-5, 3.21134333057133e-5, 3.21091752170945e-5, 3.21096938982874e-5, 3.21129443984819e-5, 3.21117653978619e-5, 3.21092255973654e-5, 3.21103189428148e-5, 3.21124741686571e-5, 3.2111721702527e-5, 3.21098044859217e-5, 3.21101339838338e-5, 3.21118333335784e-5, 3.21119293243286e-5, 3.21104938350714e-5, 3.21100236775599e-5, 3.21111276519507e-5, 3.21118772561289e-5, 3.21111626344966e-5, 3.21102605701019e-5, 3.21105603656603e-5, 3.21114713485864e-5, 3.2111567069316e-5
flux1:, 0.700213675213679, 2.87506554688778e-5, 2.87505290580079e-5, 2.87496488619607e-5, 2.87493990055003e-5, 2.87502763112517e-5, 2.8750920717273e-5, 2.87501831999963e-5, 2.8749169440303e-5, 2.87496463255985e-5, 2.87509723869531e-5, 2.87508457294283e-5, 2.8749275252528e-5, 2.87490041541339e-5, 2.87507696486124e-5, 2.87514343452e-5, 2.87494639864418e-5, 2.87484843448126e-5, 2.87507831657015e-5, 2.87518419273167e-5, 2.87489303442109e-5, 2.87484668685613e-5, 2.87522479956302e-5, 2.87503005179113e-5, 2.87472148477958e-5, 2.87537642268494e-5, 2.87475159203931e-5, 2.87513496886131e-5, 2.87473446657417e-5, 2.87579897613919e-5, 2.87476894027559e-5, 2.87431092767402e-5, 2.87476894027559e-5, 2.87579897613918e-5, 2.87473446657417e-5, 2.87513496886132e-5, 2.87475159203931e-5, 2.87537642268493e-5, 2.87472148477958e-5, 2.87503005179113e-5, 2.87522479956302e-5, 2.87484668685613e-5, 2.87489303442109e-5, 2.87518419273167e-5, 2.87507831657016e-5, 2.87484843448126e-5, 2.87494639864418e-5, 2.87514343451999e-5, 2.87507696486125e-5, 2.87490041541339e-5, 2.87492752525279e-5, 2.87508457294283e-5, 2.87509723869531e-5, 2.87496463255985e-5, 2.87491694403029e-5, 2.87501831999963e-5, 2.87509207172731e-5, 2.87502763112518e-5, 2.87493990055003e-5, 2.87496488619607e-5, 2.87505290580079e-5, 2.87506554688778e-5
flux1:, 0.700476124117432, 2.57187869360144e-5, 2.5718637772817e-5, 2.57177969752751e-5, 2.57175912761521e-5, 2.57184344991311e-5, 2.57190124875888e-5, 2.57182963312046e-5, 2.57173703855223e-5, 2.57178453213568e-5, 2.57190639425857e-5, 2.57189144962263e-5, 2.57174699510272e-5, 2.57172499544726e-5, 2.57188693943296e-5, 2.57194536357505e-5, 2.57176573870345e-5, 2.57167834879183e-5, 2.57188605926752e-5, 2.57198071604023e-5, 2.57172016127229e-5, 2.57167909282332e-5, 2.57201465494253e-5, 2.57184001332289e-5, 2.57156990408887e-5, 2.5721539047062e-5, 2.57158944251487e-5, 2.5719355539075e-5, 2.5715783639203e-5, 2.57253309108144e-5, 2.57160820679832e-5, 2.57119592145779e-5, 2.57160820679832e-5, 2.57253309108144e-5, 2.5715783639203e-5, 2.5719355539075e-5, 2.57158944251487e-5, 2.5721539047062e-5, 2.57156990408887e-5, 2.57184001332289e-5, 2.57201465494254e-5, 2.57167909282332e-5, 2.57172016127229e-5, 2.57198071604023e-5, 2.57188605926752e-5, 2.57167834879183e-5, 2.57176573870345e-5, 2.57194536357505e-5, 2.57188693943297e-5, 2.57172499544725e-5, 2.57174699510272e-5, 2.57189144962264e-5, 2.57190639425857e-5, 2.57178453213568e-5, 2.57173703855222e-5, 2.57182963312046e-5, 2.57190124875889e-5, 2.57184344991311e-5, 2.5717591276152e-5, 2.57177969752751e-5, 2.5718637772817e-5, 2.57187869360143e-5
[truncated: 28,841 more chars]
