# Supplementary material for: Spatial Resolution and Refractive Index Contrast of Resonant Photonic Crystal Surfaces for Biosensing
Source: IEEE Photonics J. Author manuscript; Available in PMC 2015 Sep 7. (PMC4561521; doi:10.1109/JPHOT.2015.2435699)
Supplement: fig6_data [file NIHMS64775-supplement-fig6_data.gz › Volumes/graham/MacBook_backup/PhD_folder_2015_06_02/paper_improvements/IEEE_J_Photonics/final_files/data_files/fig6/meep_data/20/t.dat]

flux1:	0.627777777777778	1.15663274211924e-6	1.15183876071478e-6	1.16012069282809e-6	1.13937059318609e-6	1.12502558464106e-6	1.14166942545103e-6	1.13372523925562e-6	1.11082368046039e-6	1.12870564488809e-6	1.13823085645109e-6	1.11160829794845e-6	1.12419838007978e-6	1.15086685957776e-6	1.12513854959577e-6	1.12944146392495e-6	1.1715953331639e-6	1.1458769906153e-6	1.14004975165944e-6	1.20084695577865e-6	1.16694178025634e-6	1.14939485438192e-6	1.23904131661481e-6	1.17053756870599e-6	1.17112260690289e-6	1.27569664952482e-6	1.11033125881044e-6	1.33039475885725e-6	1.02460590023988e-6	1.42640677730177e-6	1.45820907258122e-6	9.66456708129112e-7	6.84551248187882e-7	1.0100051296605e-6	1.23978363963467e-6	9.30568740285363e-7	1.1722040387349e-6	9.99334855544493e-7	1.10483474804545e-6	1.11946293019436e-6	1.0547806764231e-6	1.17063900481263e-6	1.15055313077138e-6	1.12764833774945e-6	1.20971812374077e-6	1.19743292333452e-6	1.16965168001929e-6	1.21946424848949e-6	1.22217488885964e-6
flux1:	0.628040226681531	1.31593248759499e-6	1.31068840067519e-6	1.31667615442071e-6	1.28870528264064e-6	1.2725682071493e-6	1.29058951558797e-6	1.27697447660482e-6	1.25008103398715e-6	1.27217215071969e-6	1.28066435716601e-6	1.24876936784031e-6	1.26626750034148e-6	1.29787942381061e-6	1.26780284483141e-6	1.27605320693372e-6	1.32813407998398e-6	1.30009815687038e-6	1.29730687633927e-6	1.37249956635306e-6	1.33652489157974e-6	1.32153114912811e-6	1.43287466707724e-6	1.35750214900419e-6	1.36467617095087e-6	1.49693728601142e-6	1.30697904339688e-6	1.58073551416817e-6	1.21798731302912e-6	1.71854770490281e-6	1.7790637081535e-6	1.18830241802076e-6	8.53880030217848e-7	1.26372346412759e-6	1.4998214158287e-6	1.12537350756103e-6	1.37669734484178e-6	1.17601613985783e-6	1.25828933718033e-6	1.28474593727536e-6	1.20011063824227e-6	1.3157832700609e-6	1.30999226092403e-6	1.27935283567869e-6	1.3582764404274e-6	1.3521767426661e-6	1.31348209816506e-6	1.34649896420238e-6	1.3425814234791e-6
flux1:	0.628302675585284	1.49986763120205e-6	1.49463576098759e-6	1.49757043395607e-6	1.46204079466203e-6	1.44496649177333e-6	1.46392695597606e-6	1.44330879376008e-6	1.41298269904922e-6	1.43972799864293e-6	1.4453607808777e-6	1.40764167082239e-6	1.43125812243833e-6	1.46652775406409e-6	1.43027051991487e-6	1.44362132864532e-6	1.50555231569845e-6	1.47289634128859e-6	1.47379859182758e-6	1.56432768180246e-6	1.5241590688643e-6	1.51262327237329e-6	1.64768351478726e-6	1.56287209320127e-6	1.57901558946955e-6	1.74162698923337e-6	1.52433728981891e-6	1.85920190483305e-6	1.43332772623151e-6	2.04339525631619e-6	2.14862520053411e-6	1.45526584405621e-6	1.06464243784684e-6	1.56937194782974e-6	1.81303457828064e-6	1.375295036826e-6	1.62720345480595e-6	1.40057448556273e-6	1.45126651923195e-6	1.48121086843843e-6	1.37868729662016e-6	1.48383182767225e-6	1.48957880374667e-6	1.45618089525491e-6	1.52685464299245e-6	1.52595353205177e-6	1.48228425574544e-6	1.49551253247343e-6	1.47936905287924e-6
flux1:	0.628565124489038	1.71416029745212e-6	1.70934102091031e-6	1.70867940336711e-6	1.66574572805405e-6	1.64852556737351e-6	1.66771537785362e-6	1.63906718548163e-6	1.60598945090152e-6	1.63721298920271e-6	1.63789759841633e-6	1.59401641734123e-6	1.62435890975622e-6	1.66106279202348e-6	1.61671287217141e-6	1.63595322121475e-6	1.70633572024322e-6	1.66610987228953e-6	1.67104215520979e-6	1.77634706214666e-6	1.72884057767537e-6	1.72122424710672e-6	1.87989922982424e-6	1.782009904428e-6	1.80892115350159e-6	2.00126857762366e-6	1.754237088283e-6	2.15272681601389e-6	1.66064510711092e-6	2.38081499656222e-6	2.54272351279471e-6	1.75079825543104e-6	1.3031328489198e-6	1.90425242734648e-6	2.16328598303797e-6	1.66966034673666e-6	1.91753545527655e-6	1.66786546954981e-6	1.68710309184671e-6	1.70888256778133e-6	1.59376839922614e-6	1.68125501324605e-6	1.69170226361568e-6	1.66241939100952e-6	1.72312785254088e-6	1.72494655582275e-6	1.68462083127635e-6	1.68081307866646e-6	1.64881032074873e-6
flux1:	0.628827573392791	1.9646397736236e-6	1.96058261055607e-6	1.95618308486025e-6	1.90645105757458e-6	1.88966377814904e-6	1.90828111896042e-6	1.87104796103274e-6	1.83582405154666e-6	1.87073516676117e-6	1.8644590410182e-6	1.81425525285194e-6	1.85112701134205e-6	1.88640298172393e-6	1.83219367179923e-6	1.85749793428628e-6	1.93368895472396e-6	1.88262905078774e-6	1.89144310704046e-6	2.00937243432686e-6	1.95063614915536e-6	1.94674807615127e-6	2.12662470343931e-6	2.01125059482427e-6	2.0497078306753e-6	2.26766313494227e-6	1.9889020564493e-6	2.44792190620522e-6	1.88987592784458e-6	2.71010713480911e-6	2.9332635425703e-6	2.05302019456188e-6	1.54999577557603e-6	2.24006818511304e-6	2.52997856587415e-6	1.99096586992866e-6	2.2381504500611e-6	1.96776227569918e-6	1.96598008172211e-6	1.96644860462715e-6	1.84578518582549e-6	1.91397476023627e-6	1.91856961420925e-6	1.90052342281545e-6	1.95408085750127e-6	1.95498466606514e-6	1.9272829831979e-6	1.91570454687209e-6	1.86774012494443e-6
flux1:	0.629090022296544	2.25655817017493e-6	2.25363865874417e-6	2.24591595023929e-6	2.19031265142239e-6	2.17425041740837e-6	2.1916778324634e-6	2.14587320502896e-6	2.10884745967205e-6	2.14624381435266e-6	2.13146100299691e-6	2.07485929921939e-6	2.11724698987511e-6	2.14811604805851e-6	2.08262053028507e-6	2.11339762985488e-6	2.19192076685282e-6	2.12687465218474e-6	2.13882730214684e-6	2.26593680219388e-6	2.19179346074855e-6	2.19065541453913e-6	2.38738159850175e-6	2.24984325169588e-6	2.2992950996343e-6	2.53587609404714e-6	2.22371966911497e-6	2.73524413572177e-6	2.11407400517751e-6	3.01611618599978e-6	3.29560091023064e-6	2.3399414050163e-6	1.78458966635769e-6	2.54991359400419e-6	2.89354821978274e-6	2.31903191575581e-6	2.57924087475994e-6	2.28805111924632e-6	2.28559502367238e-6	2.25263785098627e-6	2.13282752606356e-6	2.18676453081081e-6	2.17241328043345e-6	2.17077328296852e-6	2.22459431571832e-6	2.22034790894354e-6	2.21356525554413e-6	2.20928461909113e-6	2.14974340675906e-6
flux1:	0.629352471200297	2.59393577086756e-6	2.59269050546074e-6	2.58269720103013e-6	2.522273303565e-6	2.50697765354972e-6	2.52310736558461e-6	2.4693074926171e-6	2.4304439841856e-6	2.4691035903881e-6	2.44509418781638e-6	2.38197558985308e-6	2.42827668171942e-6	2.45230577485022e-6	2.37454902363213e-6	2.40946131174819e-6	2.48672489676986e-6	2.40507995876627e-6	2.41882200011861e-6	2.55107866245592e-6	2.45763207537373e-6	2.45746710267221e-6	2.66572076657093e-6	2.50164532705517e-6	2.56013113906826e-6	2.80707875590941e-6	2.45982566068745e-6	3.01309926328444e-6	2.33247932608006e-6	3.2951777951025e-6	3.61652124062759e-6	2.59572134957953e-6	1.99048000142488e-6	2.81612046806308e-6	3.24156275257323e-6	2.63651562515018e-6	2.93433489017951e-6	2.6183324460872e-6	2.64257095349312e-6	2.56787029381874e-6	2.45191717704512e-6	2.50299245417771e-6	2.45592452375507e-6	2.47164322326012e-6	2.53655813771898e-6	2.52298466513656e-6	2.54232637161143e-6	2.56394589178128e-6	2.50167295206755e-6
flux1:	0.629614920104051	2.97909236247841e-6	2.98038573009792e-6	2.96978645588886e-6	2.90548588718341e-6	2.89090352642182e-6	2.90644090656063e-6	2.84566246515269e-6	2.80453801663487e-6	2.84374208474487e-6	2.81085001625751e-6	2.74091885219018e-6	2.7894069546267e-6	2.80538031605543e-6	2.71483061474684e-6	2.75202586755932e-6	2.82523988117667e-6	2.72524489165318e-6	2.73894541533358e-6	2.87275935563669e-6	2.75693448895363e-6	2.75531110543759e-6	2.97025863721644e-6	2.77608713239055e-6	2.84045938672244e-6	3.09051795203958e-6	2.70580668543995e-6	3.29082467360085e-6	2.55264609214574e-6	3.55933546132506e-6	3.90087298752415e-6	2.81654126764336e-6	2.16084307281115e-6	3.03707337438549e-6	3.57393815160358e-6	2.93456511719132e-6	3.30350630571871e-6	2.95402404898367e-6	3.03428630073717e-6	2.91571223484019e-6	2.80080579312295e-6	2.86478015494689e-6	2.77281375083714e-6	2.80091305569517e-6	2.88886495766674e-6	2.86247590972095e-6	2.90828856700321e-6	2.97442806650908e-6	2.92154453476323e-6
flux1:	0.629877369007804	3.41250923710263e-6	3.41769043655375e-6	3.40861169929231e-6	3.34105374650045e-6	3.32729093588627e-6	3.34395596171335e-6	3.27742601879216e-6	3.23335863312533e-6	3.27344231058315e-6	3.2331136646663e-6	3.15579974933704e-6	3.20526601805124e-6	3.21370602716655e-6	3.11013467890362e-6	3.14769180561952e-6	3.21580455331644e-6	3.09668962314892e-6	3.1083115944476e-6	3.24172029255427e-6	3.1016311546409e-6	3.09577263382551e-6	3.31476590535019e-6	3.0880225091261e-6	3.15449174637111e-6	3.40395402149818e-6	2.97793322457495e-6	3.58959642683768e-6	2.79092680084712e-6	3.83743886453812e-6	4.17492154567425e-6	3.01452470096991e-6	2.30239256442953e-6	3.23108708949134e-6	3.90581164678079e-6	3.21719284371862e-6	3.69529119076056e-6	3.29941457942383e-6	3.4606717510158e-6	3.30365442920711e-6	3.17984993672086e-6	3.27353768172201e-6	3.12832449101094e-6	3.15733595748261e-6	3.27843255368973e-6	3.23691265910531e-6	3.30375810726695e-6	3.42898630983418e-6	3.39865762250509e-6
flux1:	0.630139817911557	3.89312140389907e-6	3.9041239229529e-6	3.89888618654181e-6	3.82820451532244e-6	3.81582841561716e-6	3.83638371633436e-6	3.76523464943716e-6	3.71753841799254e-6	3.76033960375472e-6	3.71491717485562e-6	3.62934957765484e-6	3.67980203155788e-6	3.68318826895629e-6	3.56641892230488e-6	3.60295558201203e-6	3.6673917353462e-6	3.52922701583572e-6	3.53694023455032e-6	3.67069712349045e-6	3.5057162023627e-6	3.492953295774e-6	3.71710656923234e-6	3.45629784508477e-6	3.52125459557926e-6	3.77218108975869e-6	3.29861322574884e-6	3.94067345383695e-6	3.07091908207991e-6	4.17230904841626e-6	4.48501891558106e-6	3.21839634803817e-6	2.43660744398742e-6	3.43591929722395e-6	4.26703188594204e-6	3.50308705571342e-6	4.12665371729297e-6	3.66883413928216e-6	3.92549534186222e-6	3.74285593351176e-6	3.59343342446484e-6	3.73072722960027e-6	3.52949289189584e-6	3.54247269809764e-6	3.70212326019869e-6	3.64460137236008e-6	3.72157459375185e-6	3.91274998592229e-6	3.91632002330719e-6
flux1:	0.63040226681531	4.41906583874173e-6	4.43840679904082e-6	4.43917078387692e-6	4.36494287485735e-6	4.3552567381495e-6	4.38331845543037e-6	4.3082598553625e-6	4.25658238422791e-6	4.30565955217502e-6	4.25793822660107e-6	4.16301350594776e-6	4.21627899957144e-6	4.21885990709634e-6	4.08846049715268e-6	4.12380026578864e-6	4.18878900625585e-6	4.03208034414338e-6	4.03476386083115e-6	4.17305802139854e-6	3.98351706587911e-6	3.9618301111304e-6	4.19707968158527e-6	3.90116934102255e-6	3.96216978100012e-6	4.22366408513171e-6	3.69316237137652e-6	4.38097301107205e-6	3.41994515551736e-6	4.61403736778192e-6	4.8911619872395e-6	3.47020308962841e-6	2.59754905040268e-6	3.70341792349698e-6	4.69798216874862e-6	3.82407742885644e-6	4.62080372847585e-6	4.08539782439701e-6	4.43676530545844e-6	4.24675107430512e-6	4.05046673136596e-6	4.2386376487475e-6	3.98497066864604e-6	3.96217615813296e-6	4.15913998274385e-6	4.08623896361874e-6	4.15870371503318e-6	4.41274711854524e-6	4.45689790887256e-6
flux1:	0.630664715719064	4.98882141553077e-6	5.0194755704503e-6	5.02785639080261e-6	4.94913735466704e-6	4.94435089070791e-6	4.98398122391825e-6	4.90501019224329e-6	4.84967941874795e-6	4.91020202783104e-6	4.86280443485344e-6	4.75735000073674e-6	4.81741825033191e-6	4.8245882698109e-6	4.67958034510469e-6	4.71534134934923e-6	4.78768321429367e-6	4.61276945319472e-6	4.61052426900451e-6	4.76109479671418e-6	4.54763052461213e-6	4.5161995353563e-6	4.77350162980876e-6	4.44101409897007e-6	4.49776185186927e-6	4.78580937494588e-6	4.18543370773933e-6	4.94664907763764e-6	3.86415264140396e-6	5.21049279376712e-6	5.4562583412674e-6	3.81832837263434e-6	2.82632522122299e-6	4.08999553501852e-6	5.24238652747489e-6	4.22024098810758e-6	5.20324424782564e-6	4.57736955574438e-6	5.00610577340584e-6	4.82874885954755e-6	4.56369839705207e-6	4.80094366833297e-6	4.5043235207641e-6	4.42721203061741e-6	4.65326538039008e-6	4.56698152285094e-6	4.61958548651195e-6	4.92351087154407e-6	5.00821828452733e-6
flux1:	0.630927164622817	5.60258682825444e-6	5.64773690228067e-6	5.6644520949554e-6	5.57990294210376e-6	5.58313334309426e-6	5.63826314892595e-6	5.55447080435458e-6	5.49676325667108e-6	5.57503976082027e-6	5.52971979588328e-6	5.41272665348701e-6	5.48570876681155e-6	5.50302077042479e-6	5.34168578899059e-6	5.38164347791323e-6	5.46987107392888e-6	5.27624717886975e-6	5.27081955876876e-6	5.44432873741421e-6	5.20698118254467e-6	5.16664669133452e-6	5.46111536356488e-6	5.08903550559826e-6	5.1441654388017e-6	5.47981587502976e-6	4.79322767458238e-6	5.66595880881544e-6	4.42327248574983e-6	5.99700163750304e-6	6.23314662483773e-6	4.30801550922507e-6	3.16312633901074e-6	4.64480566417066e-6	5.93863337814223e-6	4.73250935541975e-6	5.8969733385354e-6	5.17285293066402e-6	5.64725201756736e-6	5.49957966321945e-6	5.14788801906497e-6	5.42288832203327e-6	5.09686684402537e-6	4.95265607444361e-6	5.1942484147191e-6	5.09774419108483e-6	5.1182403806431e-6	5.45182694450869e-6	5.56980443668122e-6
flux1:	0.63118961352657	6.26367366418711e-6	6.32636967669269e-6	6.35098661145973e-6	6.25906454916038e-6	6.27413674387459e-6	6.34791194397221e-6	6.25742698616797e-6	6.1996750924861e-6	6.30236301052823e-6	6.25937400029346e-6	6.13024894416667e-6	6.22389242219249e-6	6.25586974137257e-6	6.07571614934826e-6	6.12581721600063e-6	6.23883958576698e-6	6.02456580126183e-6	6.01957883726649e-6	6.22825861511529e-6	5.96551131371146e-6	5.91904954881998e-6	6.26805528148746e-6	5.85078200040253e-6	5.91026316203794e-6	6.31631201767408e-6	5.52460424003045e-6	6.55308274336064e-6	5.10631668829148e-6	6.98768381716134e-6	7.25230526072034e-6	4.97143072638402e-6	3.63850919729596e-6	5.39835283796254e-6	6.81174158588814e-6	5.39439850361355e-6	6.71812348969491e-6	5.89407073456114e-6	6.37409223525478e-6	6.26506654630232e-6	5.81724102015812e-6	6.1110533120737e-6	5.77027403994598e-6	5.55599992421359e-6	5.79777539427953e-6	5.69516497450604e-6	5.6782862991028e-6	6.01915874140088e-6	6.15720179698643e-6
flux1:	0.631452062430323	6.97966009312616e-6	7.06244801047192e-6	7.09328150199455e-6	6.99244456723884e-6	7.0235054580253e-6	7.11768084093377e-6	7.01776357971848e-6	6.96324718678849e-6	7.0963703294064e-6	7.05403545413993e-6	6.91280771274259e-6	7.03560453036386e-6	7.0845856706598e-6	6.88250558678109e-6	6.95046797072773e-6	7.09592255607441e-6	6.85727965507296e-6	6.85819005979762e-6	7.11394786969791e-6	6.82194458448031e-6	6.77408033534355e-6	7.19457939892239e-6	6.72322861511708e-6	6.79625546031981e-6	7.29297806896458e-6	6.37616256602324e-6	7.6045784451003e-6	5.90945039047958e-6	8.17088796674842e-6	8.51344563806691e-6	5.81970508545445e-6	4.26602641673701e-6	6.35452605013883e-6	7.86818877048314e-6	6.22490896775831e-6	7.67336498696579e-6	6.75277683921117e-6	7.19886772884658e-6	7.12513412719469e-6	6.58279642286571e-6	6.87283828804591e-6	6.52934311992558e-6	6.25426869344907e-6	6.48378671234035e-6	6.37995015393367e-6	6.33043670350588e-6	6.66066427460287e-6	6.80286805874672e-6
flux1:	0.631714511334077	7.76306752335063e-6	7.8676645586676e-6	7.90184886723463e-6	7.79072362457631e-6	7.84173428446473e-6	7.95624348614731e-6	7.84351156563036e-6	7.79612454062475e-6	7.9640848544194e-6	7.91867651410394e-6	7.7660934729938e-6	7.92611829563934e-6	7.99139039422116e-6	7.76398719995746e-6	7.85850428163473e-6	8.04114142755723e-6	7.77265062900831e-6	7.78638896308015e-6	8.09871330080367e-6	7.77087787972628e-6	7.72799580757783e-6	8.23358356046912e-6	7.69590133262718e-6	7.79422902179386e-6	8.39504423958161e-6	7.33401636375852e-6	8.79973629262401e-6	6.81689828967459e-6	9.51049014014922e-6	9.98366322915888e-6	6.83923038834266e-6	5.03823521505301e-6	7.48855190670438e-6	9.09532798782534e-6	7.2245794020001e-6	8.76006972186811e-6	7.74823648860741e-6	8.13116475177713e-6	8.07467125308977e-6	7.45059638299961e-6	7.71591008308768e-6	7.37538369398853e-6	7.06081321180583e-6	7.27335550423007e-6	7.17374714859173e-6	7.10766779715515e-6	7.42045967581616e-6	7.55277204886023e-6
flux1:	0.63197696023783	8.63138990345313e-6	8.75848431707452e-6	8.79221031444509e-6	8.66968116043783e-6	8.7438910134917e-6	8.87669784995597e-6	8.74743538466304e-6	8.71117296179425e-6	8.91597097947181e-6	8.86194702873709e-6	8.69941055377034e-6	8.90310883002849e-6	8.98055160798958e-6	8.72457064218059e-6	8.85423029113461e-6	9.07469381840005e-6	8.76954204302628e-6	8.8038523630084e-6	9.17795578162299e-6	8.80517372460084e-6	8.77473869573995e-6	9.37305837396644e-6	8.75409387698437e-6	8.89087992182989e-6	9.59897662710051e-6	8.37762065720898e-6	1.01053137836972e-5	7.80509425212335e-6	1.09535897883311e-5	1.16035342192375e-5	7.99370963439072e-6	5.92751942414444e-6	8.75214541173124e-6	1.04660906004356e-5	8.37607260033889e-6	9.96956782683819e-6	8.8686877830314e-6	9.17815985123131e-6	9.10644808062159e-6	8.42138472562499e-6	8.64795787679874e-6	8.30664759196608e-6	7.98268244572503e-6	8.18482171644752e-6	8.09516562865082e-6	8.03892613660717e-6	8.34374771805587e-6	8.45886372885393e-6
flux1:	0.632239409141583	9.60641434137741e-6	9.75564944052672e-6	9.78452473594029e-6	9.64972478090914e-6	9.74925117617981e-6	9.89653744841097e-6	9.74701977636404e-6	9.72538345920212e-6	9.96624104949122e-6	9.89681044046588e-6	9.72613785668224e-6	9.97732591424412e-6	1.00596974674705e-5	9.77245422105192e-6	9.94456459075652e-6	1.01988901193185e-5	9.84970198977519e-6	9.91226112593448e-6	1.03479066322008e-5	9.91930735339467e-6	9.90905815803211e-6	1.0600204247574e-5	9.88372078627794e-6	1.00720405859552e-5	1.08789234799606e-5	9.48591193679006e-6	1.14840999717931e-5	8.84948543797837e-6	1.2443591637757e-5	1.33007217797926e-5	9.23219464942949e-6	6.89210723006285e-6	1.00854176099313e-5	1.19483180045246e-5	9.64962345701253e-6	1.12929711710973e-5	1.00963447410533e-5	1.03462395926689e-5	1.0215731720204e-5	9.49226737205869e-6	9.67706269094207e-6	9.32005469840726e-6	9.01951525610545e-6	9.2302399005827e-6	9.1559607014997e-6	9.1428207425479e-6	9.46739020954512e-6	9.56872337509322e-6
flux1:	0.632501858045337	1.07129038183695e-5	1.08830712572258e-5	1.09025361324486e-5	1.07547475520081e-5	1.08803752241102e-5	1.10370526883331e-5	1.0863814801472e-5	1.08592656127186e-5	1.1132776786393e-5	1.10406916127912e-5	1.0863727526237e-5	1.11630532073364e-5	1.12409175756591e-5	1.09206028744417e-5	1.11401656697649e-5	1.14201954224638e-5	1.10199955139936e-5	1.11174495313669e-5	1.1608811304166e-5	1.11130419998391e-5	1.11300703018408e-5	1.19064822191531e-5	1.10768871515152e-5	1.13281717809657e-5	1.2214758861942e-5	1.06445705208758e-5	1.29057350385208e-5	9.93264551237517e-6	1.39361596562802e-5	1.50086939139511e-5	1.0501845727941e-5	7.88637968061743e-6	1.1433269491605e-5	1.351670940524e-5	1.10124093249398e-5	1.27282012801455e-5	1.14150112653197e-5	1.16436824789259e-5	1.14056797045296e-5	1.06602705723338e-5	1.08128472602394e-5	1.04141772480853e-5	1.01646642777676e-5	1.04133246279303e-5	1.0358573233447e-5	1.04230279475423e-5	1.08111982839322e-5	1.09146815672319e-5
flux1:	0.63276430694909	1.19768427991547e-5	1.21662659442209e-5	1.21719871555601e-5	1.20104859121246e-5	1.21617622867946e-5	1.23222259314341e-5	1.21222156955121e-5	1.21358124375991e-5	1.24366432132688e-5	1.23150565837665e-5	1.21332039196106e-5	1.24782427461053e-5	1.2541393775877e-5	1.21871504574806e-5	1.2456222558734e-5	1.27509504840733e-5	1.22940882570977e-5	1.24311802566609e-5	1.29679000351495e-5	1.23946394169606e-5	1.24444968857549e-5	1.32925590027708e-5	1.23369576944498e-5	1.26596385368266e-5	1.3600017016169e-5	1.18527755009239e-5	1.43574448172326e-5	1.10518387248537e-5	1.54144657115966e-5	1.66865451895795e-5	1.17627810561365e-5	8.8733487913476e-6	1.27625336807065e-5	1.51643894945792e-5	1.24397316003733e-5	1.42862878850932e-5	1.28185030682245e-5	1.30836828235656e-5	1.2692175940449e-5	1.19271638718815e-5	1.20683362026282e-5	1.15930933711009e-5	1.14087906157361e-5	1.17298823181564e-5	1.16960973645147e-5	1.18670028578922e-5	1.23724115015815e-5	1.25052304216619e-5
flux1:	0.633026755852843	1.34235475182654e-5	1.36305915240328e-5	1.3618762361598e-5	1.34426604265821e-5	1.36183007556855e-5	1.3777283267301e-5	1.35478682928068e-5	1.35792000941183e-5	1.39012380162941e-5	1.37444430057227e-5	1.35582128392087e-5	1.39442514672386e-5	1.39833615333934e-5	1.35950720229117e-5	1.39127010934947e-5	1.42103521604733e-5	1.36931396603697e-5	1.38721077506864e-5	1.44414574087212e-5	1.37828178110807e-5	1.38688014328497e-5	1.4771999834861e-5	1.36818739944834e-5	1.40804984599478e-5	1.50478226656671e-5	1.31277413153719e-5	1.58520779907647e-5	1.22240751941445e-5	1.68998676853501e-5	1.83351245140855e-5	1.30015226165804e-5	9.83636873273493e-6	1.4075460331179e-5	1.6910811389497e-5	1.39251560053742e-5	1.59949039255788e-5	1.43175835821828e-5	1.46867422397141e-5	1.41066546217709e-5	1.3304423513154e-5	1.3462180864398e-5	1.2870386038681e-5	1.27455297138722e-5	1.31711975157568e-5	1.31552883150957e-5	1.34490000340479e-5	1.41253998459553e-5	1.43214042883459e-5
flux1:	0.633289204756596	1.50759916114923e-5	1.5299603941131e-5	1.52671012189607e-5	1.50752427292905e-5	1.52737866301796e-5	1.54271446527606e-5	1.5165977591373e-5	1.52134421187816e-5	1.55511873307444e-5	1.53550699482298e-5	1.51637601073473e-5	1.55851696951727e-5	1.55933177387154e-5	1.51711086502853e-5	1.55339235057526e-5	1.582438351598e-5	1.52452344306254e-5	1.54656259998299e-5	1.60554273031394e-5	1.53068685483431e-5	1.54296137084975e-5	1.63727267014702e-5	1.5144742389826e-5	1.56197478847865e-5	1.65931849329185e-5	1.45056695562084e-5	1.74311896985884e-5	1.3487089934046e-5	1.84548198400018e-5	2.00050158540737e-5	1.42394826078444e-5	1.0786996271035e-5	1.54155668475363e-5	1.88032936680863e-5	1.54867080790734e-5	1.78975780489382e-5	1.594320524876e-5	1.64814591482808e-5	1.56957223768857e-5	1.48169517929363e-5	1.50206659177327e-5	1.42723415477621e-5	1.417817064639e-5	1.47300816992171e-5	1.47224976036267e-5	1.51374372007448e-5	1.60275667435393e-5	1.63199258059941e-5
flux1:	0.63355165366035	1.69536807128331e-5	1.71938534193143e-5	1.7138235012884e-5	1.69291886888786e-5	1.71497840974681e-5	1.72950546837058e-5	1.69998366436635e-5	1.70612379494188e-5	1.74111581696735e-5	1.71732555654797e-5	1.69748517901046e-5	1.74268118802075e-5	1.74005459066422e-5	1.69440893854553e-5	1.7347490132095e-5	1.76245851065035e-5	1.69835409971457e-5	1.72425217815354e-5	1.78442674024553e-5	1.70047121755394e-5	1.71621772940461e-5	1.8135685597132e-5	1.6771266977346e-5	1.73194793928904e-5	1.82907269360542e-5	1.60384870330786e-5	1.9161889213534e-5	1.48955275597115e-5	2.0176396120938e-5	2.17934581727904e-5	1.55337906184119e-5	1.17665622740327e-5	1.68634142123441e-5	2.09109078697317e-5	1.71669658465305e-5	2.00480345751599e-5	1.77445727978644e-5	1.85030564917319e-5	1.75170352227393e-5	1.65042531816249e-5	1.67787982049872e-5	1.58393766507751e-5	1.57257898887688e-5	1.64084633593685e-5	1.63915780145635e-5	1.69054849612728e-5	1.80309406911078e-5	1.84434105955302e-5
flux1:	0.633814102564103	1.90723256540642e-5	1.9330383756268e-5	1.92497456203233e-5	1.90219066068533e-5	1.92650559872851e-5	1.94016671660032e-5	1.90698733539679e-5	1.91432338222665e-5	1.95047956870585e-5	1.92239380515057e-5	1.9015289081344e-5	1.94955227971554e-5	1.94351942030988e-5	1.89429474417509e-5	1.93827023157825e-5	1.96458154148823e-5	1.89434831919368e-5	1.92366279345332e-5	1.98481492735508e-5	1.89191431359442e-5	1.91070059453843e-5	2.01107802728214e-5	1.86143275141614e-5	1.92301099410402e-5	2.02079458558737e-5	1.77867314448963e-5	2.11275889377842e-5	1.6512759375345e-5	2.21810036557735e-5	2.38297781269364e-5	1.69694301311923e-5	1.28403848535154e-5	1.85222702570644e-5	2.33114110712125e-5	1.90263350180457e-5	2.25004538794718e-5	1.97818044515886e-5	2.07895668277612e-5	1.96318061792657e-5	1.8418235888084e-5	1.87798463063535e-5	1.76249443393527e-5	1.74271025262555e-5	1.82247196142719e-5	1.81720486223243e-5	1.8742710524386e-5	2.00973491636333e-5	2.0636106503139e-5
flux1:	0.634076551467856	2.14444259358107e-5	2.17230835182873e-5	2.16158235587947e-5	2.13676007555378e-5	2.16357008959593e-5	2.17647948170319e-5	2.13934331608404e-5	2.14778525768346e-5	2.18539992922379e-5	2.15296101150884e-5	2.13068668242206e-5	2.1817019225346e-5	2.17262771362281e-5	2.11948334209955e-5	2.16687816253154e-5	2.1923404421109e-5	2.11594778218872e-5	2.14819313913134e-5	2.21090042877594e-5	2.10929762392863e-5	2.13053920425284e-5	2.2350799917e-5	2.07267381035189e-5	2.14035858947727e-5	2.24152177707575e-5	1.98099648446649e-5	2.34143465725942e-5	1.83999382559525e-5	2.45831863037746e-5	2.62518150750988e-5	1.86437973710967e-5	1.40853747297332e-5	2.04963402539962e-5	2.60739898640656e-5	2.11306290517549e-5	2.52977969305518e-5	2.21144893646321e-5	2.33763207274991e-5	2.20953089191855e-5	2.06175947287784e-5	2.10729747679468e-5	1.96916285918853e-5	1.93405473727078e-5	2.02186402612978e-5	2.00953761892108e-5	2.06649431059329e-5	2.22137823743063e-5	2.28619484132271e-5
flux1:	0.634339000371609	2.40807081978315e-5	2.43838878013907e-5	2.42484378016262e-5	2.39784682011461e-5	2.42760140083416e-5	2.43999279663175e-5	2.39853875870691e-5	2.40817569172017e-5	2.44787185619517e-5	2.41099292680527e-5	2.3869171317348e-5	2.44155188142266e-5	2.43000406456049e-5	2.3723755259813e-5	2.42332671722074e-5	2.44902964254645e-5	2.36619562612865e-5	2.40097714514074e-5	2.4666244599257e-5	2.3564149635677e-5	2.37947599260611e-5	2.49046321677426e-5	2.31537832198734e-5	2.38860732300164e-5	2.49747031498376e-5	2.2156881509097e-5	2.60957962784851e-5	2.0604804376413e-5	2.74732757175695e-5	2.91784336487158e-5	2.06469097047881e-5	1.55736267656846e-5	2.28665968770217e-5	2.92421868086925e-5	2.35358518331624e-5	2.84613148173744e-5	2.47888389730301e-5	2.62900722329055e-5	2.49475453388499e-5	2.31596749095585e-5	2.37090671618398e-5	2.21047672016266e-5	2.15398189317037e-5	2.24521301192151e-5	2.22172926740603e-5	2.27195052546331e-5	2.44039685600821e-5	2.51206082630579e-5
flux1:	0.634601449275363	2.69922009397312e-5	2.73246696254409e-5	2.71592516856477e-5	2.68665624937368e-5	2.71999612058198e-5	2.73214898983014e-5	2.68595048447617e-5	2.69709036533973e-5	2.73973776630699e-5	2.69821572975982e-5	2.67200755765156e-5	2.73133898561331e-5	2.71791058544739e-5	2.65501058812189e-5	2.71009818493414e-5	2.73748504618831e-5	2.64753990968212e-5	2.68468104008459e-5	2.75531510563269e-5	2.6361958437117e-5	2.66049970995997e-5	2.78113558977859e-5	2.5927348880381e-5	2.67119263141276e-5	2.79308096278752e-5	2.48575973995355e-5	2.92203489425752e-5	2.31531179776862e-5	3.08994941374363e-5	3.2684819937469e-5	2.30420106293647e-5	1.7355968531724e-5	2.5670540243696e-5	3.28220054136935e-5	2.62742927469454e-5	3.19846285963013e-5	2.78269948573451e-5	2.95445344932382e-5	2.82066099132574e-5	2.60915831389226e-5	2.67353673347631e-5	2.49246106144752e-5	2.41050928733568e-5	2.50045331268236e-5	2.46147054632749e-5	2.49836793384925e-5	2.67325616344767e-5	2.74570950545847e-5
flux1:	0.634863898179116	3.01926000723792e-5	3.05595221885754e-5	3.03619640923702e-5	3.00460053254373e-5	3.04230444267632e-5	3.05446557181442e-5	3.00303687917959e-5	3.01620431601558e-5	3.06279332888145e-5	3.01624280743e-5	2.98769036888029e-5	3.05314826169713e-5	3.03826811492255e-5	2.96912791430398e-5	3.02938766329427e-5	3.05998856258275e-5	2.96179478165727e-5	3.00143436169828e-5	3.07948564045913e-5	2.95054343748743e-5	2.97567674814565e-5	3.10967437452274e-5	2.90632522162491e-5	2.99005867192484e-5	3.13047475150264e-5	2.79203223763999e-5	3.28041532427804e-5	2.60452490790885e-5	3.48595990961026e-5	3.67872937009744e-5	2.58517649860578e-5	1.94499189175694e-5	2.88919721710413e-5	3.6779517585153e-5	2.93462755744929e-5	3.58351215456606e-5	3.12220596197013e-5	3.31391131127939e-5	3.18670367130031e-5	2.94428507834052e-5	3.019005581395e-5	2.8198570736696e-5	2.7111348606834e-5	2.79626926872913e-5	2.73769011586074e-5	2.75556815361515e-5	2.92997328654794e-5	2.99614902977591e-5
flux1:	0.635126347082869	3.37005171942943e-5	3.41070458309706e-5	3.38746569593683e-5	3.35351553244056e-5	3.39642617268755e-5	3.40874437559467e-5	3.35155176152315e-5	3.36744375420925e-5	3.4189451592786e-5	3.36676714448665e-5	3.33581033977188e-5	3.4090181637997e-5	3.39279217573788e-5	3.31633496068589e-5	3.38318972631707e-5	3.41833254045062e-5	3.31028369882554e-5	3.35292498603633e-5	3.4408552769555e-5	3.3004458528004e-5	3.32624155343753e-5	3.47732475847454e-5	3.25627272056714e-5	3.34574821212327e-5	3.50949289956601e-5	3.13337248419042e-5	3.68321925270045e-5	2.92594002250191e-5	3.93052501560863e-5	4.14426356991828e-5	2.90543570866993e-5	2.18358536749937e-5	3.24649366154766e-5	4.105032192765e-5	3.27209485644493e-5	3.99638604885801e-5	3.49414215003544e-5	3.70621266170509e-5	3.59045174953233e-5	3.32219599675465e-5	3.40981722243773e-5	3.19553763742925e-5	3.06161892331278e-5	3.14072950263794e-5	3.05921805049634e-5	3.05392349894151e-5	3.22261435880378e-5	3.27574870062725e-5
flux1:	0.635388795986622	3.75412187377748e-5	3.7992236937304e-5	3.77217132428458e-5	3.73583487347343e-5	3.78478430075883e-5	3.79727189522388e-5	3.73374195852493e-5	3.75315281567631e-5	3.81039761539294e-5	3.75178682345972e-5	3.71851547093728e-5	3.80110689522638e-5	3.78322603397146e-5	3.69835482631167e-5	3.7734798907663e-5	3.81404492603709e-5	3.69414766474161e-5	3.74065143379656e-5	3.8406066375989e-5	3.686357485585e-5	3.71294796336515e-5	3.88437644362025e-5	3.64180653158875e-5	3.737907542014e-5	3.92836406813063e-5	3.50749624745237e-5	4.12680294541939e-5	3.2761367128722e-5	4.41593019792494e-5	4.65636650304732e-5	3.25916636919288e-5	2.44634114707363e-5	3.62926579849452e-5	4.55602734017995e-5	3.63474558025087e-5	4.43231292456206e-5	3.89390641777989e-5	4.12988341547084e-5	4.02869611644458e-5	3.74184253742904e-5	3.84702730942771e-5	3.62028152833566e-5	3.46501072869388e-5	3.5398325430448e-5	3.43324606663583e-5	3.40246559007032e-5	3.56307940416883e-5	3.59811357897084e-5
flux1:	0.635651244890376	4.17475583629535e-5	4.22476373563698e-5	4.19349420772661e-5	4.15469109074484e-5	4.21044775235027e-5	4.22297443683294e-5	4.15249249205954e-5	4.17622872414101e-5	4.23983761126412e-5	4.1738213725794e-5	4.13843778051978e-5	4.23189408426517e-5	4.21162878780648e-5	4.11730613576737e-5	4.20246083933216e-5	4.24873743804306e-5	4.11476011416266e-5	4.16628688118699e-5	4.27983722816448e-5	4.10877988828332e-5	4.1366177630634e-5	4.33085500070894e-5	4.06213503220425e-5	4.16611572888961e-5	4.38488432785812e-5	3.91218706601696e-5	4.60705020430241e-5	3.6519005787997e-5	4.93428420516955e-5	5.2048683273776e-5	3.63886870226036e-5	2.72676370844553e-5	4.02783147589747e-5	5.02536885694131e-5	4.01750970125925e-5	4.88884013665873e-5	4.31751679827579e-5	4.58433309249425e-5	4.49902162406426e-5	4.20109439893641e-5	4.33048186302198e-5	4.09301729114383e-5	3.92120267942136e-5	3.99632312098725e-5	3.86393648943536e-5	3.80707135211594e-5	3.96064755431743e-5	3.97539587909845e-5
flux1:	0.635913693794129	4.63599599660323e-5	4.69135340967254e-5	4.6553699721573e-5	4.61392846061551e-5	4.67718370035098e-5	4.68949860898798e-5	4.61139300027121e-5	4.64020402314189e-5	4.7105833434763e-5	4.63607528728553e-5	4.59883043002689e-5	4.70438107148667e-5	4.68065928234903e-5	4.57595670756514e-5	4.67282546965817e-5	4.72450577569838e-5	4.57415917544927e-5	4.63207805089361e-5	4.7601103308545e-5	4.56891549547194e-5	4.59876691949585e-5	4.81737854648275e-5	4.51743310906651e-5	4.63085426599469e-5	4.87785044564064e-5	4.34665463565534e-5	5.12136631136707e-5	4.05181149276833e-5	5.48058439247326e-5	5.78184215786252e-5	4.03802942567869e-5	3.01916335889637e-5	4.43608114838199e-5	5.51225658440693e-5	4.41783190535261e-5	5.3679798209892e-5	4.76389924093422e-5	5.07121154260858e-5	5.00152965441621e-5	4.6980605896865e-5	4.8594543290675e-5	4.61155456473526e-5	4.42720909289426e-5	4.50913375954807e-5	4.35155597287533e-5	4.26919726527492e-5	4.41988667625563e-5	4.41566445081329e-5
flux1:	0.636176142697882	5.14254940552641e-5	5.2037177363391e-5	5.16239978934012e-5	5.11803014713342e-5	5.18943235813728e-5	5.20120102338016e-5	5.11471465375035e-5	5.14926371267059e-5	5.22666651726404e-5	5.14251327825762e-5	5.10363480310254e-5	5.22224897371206e-5	5.19379195508958e-5	5.07789427848332e-5	5.18798061396544e-5	5.24429184174798e-5	5.07539656548832e-5	5.14118722641685e-5	5.28397781451746e-5	5.06923834131179e-5	5.10215933419806e-5	5.34597411162919e-5	5.00969971965168e-5	5.13437824583751e-5	5.40839465651505e-5	4.81268995054576e-5	5.67049965522585e-5	4.47756839176159e-5	6.05536382584058e-5	6.38513650035166e-5	4.4538843775422e-5	3.32102958808159e-5	4.85463998155018e-5	6.0229058104852e-5	4.83803455603449e-5	5.8777334128226e-5	5.23694265640844e-5	5.59562234054928e-5	5.54030517221473e-5	5.23266518094341e-5	5.43361126662244e-5	5.17370860990507e-5	4.97821653246334e-5	5.07370800204238e-5	4.89244109973212e-5	4.78556253588517e-5	4.93952309054715e-5	4.9210242593345e-5
flux1:	0.636438591601635	5.69962686452444e-5	5.76711769918295e-5	5.71968045042784e-5	5.67197990140727e-5	5.75221124766943e-5	5.76304864461944e-5	5.66730537525902e-5	5.70819675960679e-5	5.79282825437589e-5	5.69782886549066e-5	5.65746460837142e-5	5.78993852138679e-5	5.75541116492453e-5	5.62757335043172e-5	5.75217985588102e-5	5.81211957934745e-5	5.62271530367152e-5	5.69789253864055e-5	5.85534381731379e-5	5.61383400982316e-5	5.65114324806521e-5	5.92063975555096e-5	5.54325325236899e-5	5.68125246494936e-5	5.98085940591003e-5	5.31529148912825e-5	6.25968633531592e-5	4.93466900108587e-5	6.66616207678562e-5	7.02076790017105e-5	4.88952352344613e-5	3.63486886038154e-5	5.29268632148291e-5	6.57140526451603e-5	5.28686093471847e-5	6.43249106649197e-5	5.74672520989482e-5	6.1668569291494e-5	6.12422337526989e-5	5.80811694561042e-5	6.05414130491392e-5	5.77861790266752e-5	5.56926786550544e-5	5.68328043207694e-5	5.47994431577784e-5	5.34899838278523e-5	5.51270141816028e-5	5.48707654433181e-5
flux1:	0.636701040505389	6.31274905864032e-5	6.38714050964726e-5	6.33259202726875e-5	6.28109197068674e-5	6.3709689912926e-5	6.38044973713439e-5	6.27442881578186e-5	6.32229349858556e-5	6.41442504942042e-5	6.30731088245655e-5	6.26551137721502e-5	6.41262956020045e-5	6.37075538128776e-5	6.23022459506013e-5	6.37053155825786e-5	6.43314016657132e-5	6.22150504001698e-5	6.30759090662485e-5	6.47956809769467e-5	6.20840835702885e-5	6.25166912681668e-5	6.54748546986667e-5	6.12470589458691e-5	6.27838125658448e-5	6.60293584197975e-5	5.86254304345818e-5	6.89873918597707e-5	5.432191777106e-5	7.32728984550356e-5	7.70338681729383e-5	5.35467653469231e-5	3.9689242868185e-5	5.76773551071529e-5	7.17873648486873e-5	5.77962877716398e-5	7.05201298022402e-5	6.30943704070727e-5	6.79837186148195e-5	6.76679626504411e-5	6.43187951922239e-5	6.72481078982488e-5	6.42798212747348e-5	6.19726486671029e-5	6.33095887731988e-5	6.10628752964948e-5	5.95041571818199e-5	6.12876363168239e-5	6.10404072163778e-5
flux1:	0.636963489409142	6.98756162928315e-5	7.06948414108461e-5	7.00659179613217e-5	6.95084918821397e-5	7.05141828276955e-5	7.05905103444528e-5	6.94158542292993e-5	6.99721069954899e-5	7.09726013637852e-5	6.97663657436508e-5	6.93339336238464e-5	7.09611899972722e-5	7.04571731388199e-5	6.89164656681143e-5	7.04887603398084e-5	7.1134652893375e-5	6.87803713154654e-5	6.97659432954498e-5	7.16326685551574e-5	6.85994287114739e-5	6.91096263176759e-5	7.23438193536108e-5	6.76238218318406e-5	6.93447920888157e-5	7.28495862013076e-5	6.46470176961518e-5	7.60094563079248e-5	5.98164057644604e-5	8.05775733734864e-5	8.45445709428922e-5	5.86479212385405e-5	4.3364227306546e-5	6.3031566536426e-5	7.8699314218788e-5	6.33671062969394e-5	7.75902109496399e-5	6.94579140203011e-5	7.50687201287272e-5	7.48495688854941e-5	7.11581330139794e-5	7.45268532837635e-5	7.12693159989307e-5	6.86285119359186e-5	7.01222849050828e-5	6.76501517766161e-5	6.58155505828977e-5	6.77630114338764e-5	6.75946989036669e-5
flux1:	0.637225938312895	7.72969887231574e-5	7.81978228170341e-5	7.74706330708766e-5	7.68678699285608e-5	7.79938200023797e-5	7.80454608403879e-5	7.67435900629481e-5	7.73883257697194e-5	7.84737358835971e-5	7.71163972927699e-5	7.66698385808164e-5	7.84661979108153e-5	7.78654308275891e-5	7.61793096187954e-5	7.79355785044886e-5	7.85982004605908e-5	7.59903959400049e-5	7.71176335498533e-5	7.91384471691541e-5	7.57606666416871e-5	7.63691579046009e-5	7.99017136185198e-5	7.46529394881704e-5	7.65907581472151e-5	8.03846680522424e-5	7.13266573875896e-5	8.38094783075191e-5	6.59506348921329e-5	8.87772216638114e-5	9.29836894771239e-5	6.43844046908334e-5	4.75335039834474e-5	6.92377562604126e-5	8.66984029907687e-5	6.98046439096896e-5	8.57579259725175e-5	7.67807950939064e-5	8.3105616528762e-5	8.29693058480689e-5	7.87531975461145e-5	8.24829332738623e-5	7.88429106051968e-5	7.57170854341684e-5	7.72733545822642e-5	7.45354774355862e-5	7.2379428388086e-5	7.44687351872605e-5	7.4420703488257e-5
flux1:	0.637488387216649	8.54472544565912e-5	8.64350912769852e-5	8.55925905374541e-5	8.49445077557788e-5	8.62068450229214e-5	8.62254020917622e-5	8.47832792955766e-5	8.55315737780383e-5	8.6708372176038e-5	8.51811251569811e-5	8.47226182031827e-5	8.67052482766335e-5	8.59950376701617e-5	8.41519412099192e-5	8.61114790592414e-5	8.67909716661958e-5	8.39122005185514e-5	8.52006831400779e-5	8.73886630164654e-5	8.36429820007785e-5	8.43734162272162e-5	8.82361906568044e-5	8.24191740392374e-5	8.46128469795526e-5	8.87435412921733e-5	7.87618107613483e-5	9.25207897639296e-5	7.28288311550754e-5	9.80426481213527e-5	1.02573007245801e-4	7.09353150162487e-5	5.23516156791515e-5	7.650489130403e-5	9.59842183606765e-5	7.73117175960072e-5	9.52046048118368e-5	8.52640128234763e-5	9.22683968360209e-5	9.21959054945484e-5	8.72754537612052e-5	9.12510609764767e-5	8.71211736665372e-5	8.33488467002202e-5	8.48296181119837e-5	8.17524679858345e-5	7.92135693425116e-5	8.13853967733714e-5	8.14578947703534e-5
flux1:	0.637750836120402	9.43816919744867e-5	9.545988454752e-5	9.44835592377423e-5	9.37943765521761e-5	9.52111218094863e-5	9.51850834501588e-5	9.35906687541593e-5	9.44623491470152e-5	9.57360427466096e-5	9.40169693684585e-5	9.35522512195476e-5	9.57419295429959e-5	9.49062763657761e-5	9.28939233825162e-5	9.50818749399151e-5	9.57792835514355e-5	9.26086911946994e-5	9.40819635837204e-5	9.64542959677358e-5	9.23136092897967e-5	9.31928957509942e-5	9.74237498099895e-5	9.09910081742817e-5	9.34865947257716e-5	9.80108401348714e-5	8.70226575841059e-5	1.02238394767434e-4	8.05201208626201e-5	1.08475921147398e-4	1.13460973163459e-4	7.84323368141593e-5	5.79317400208905e-5	8.49521525968934e-5	1.06667262043401e-4	8.60289072244183e-5	1.06039003436943e-4	9.50489613176606e-5	1.02698913872625e-4	1.02658744798171e-4	9.68894707647383e-5	1.00983537769081e-4	9.62455145199053e-5	9.16796668178936e-5	9.29270132611038e-5	8.94045138367487e-5	8.64114884322681e-5	8.85829296636406e-5	8.87316757388545e-5
flux1:	0.638013285024155	1.04156393523199e-4	1.05325108770639e-4	1.0419618320012e-4	1.03475150608737e-4	1.05064546233576e-4	1.0497864317101e-4	1.03222454678181e-4	1.0424171037211e-4	1.05614570016885e-4	1.03679052944717e-4	1.03218945455847e-4	1.05638152407544e-4	1.04655754340933e-4	1.02462837448385e-4	1.04910273885091e-4	1.05623960271718e-4	1.02136682473378e-4	1.03823211563533e-4	1.06397197855301e-4	1.01827788240977e-4	1.02886238740995e-4	1.07522429386231e-4	1.00414347877238e-4	1.0326473406161e-4	1.08234873020973e-4	9.61432933919869e-5	1.13002483089696e-4	8.90482622819023e-5	1.20088021892991e-4	1.2568602419345e-4	8.69268291074757e-5	6.4315970747058e-5	9.45760403524268e-5	1.18747220606934e-4	9.60028452479192e-5	1.18280501786513e-4	1.06189151583453e-4	1.14487151126928e-4	1.14428940895278e-4	1.07727220186682e-4	1.11833575702002e-4	1.06361955859083e-4	1.00891814139725e-4	1.01760850047367e-4	9.76613963337022e-5	9.41399089623584e-5	9.62267020656332e-5	9.63702560410078e-5
flux1:	0.638275733927908	1.14830067329434e-4	1.16085410971473e-4	1.14786396595192e-4	1.14047914192257e-4	1.15826224622119e-4	1.15661370439843e-4	1.13738079165209e-4	1.14932020827148e-4	1.16400774638743e-4	1.14222812639979e-4	1.13784166638709e-4	1.16454065178178e-4	1.15297132668594e-4	1.12915667341757e-4	1.15658170117153e-4	1.16379845703064e-4	1.12547835185137e-4	1.14481195206178e-4	1.17268927621434e-4	1.12229042984147e-4	1.13500176351776e-4	1.18570074111027e-4	1.10713309988344e-4	1.13976855428365e-4	1.19425685553813e-4	1.06123399301981e-4	1.24796638211007e-4	9.83941056440244e-5	1.32800742942989e-4	1.39166848259729e-4	9.63750930977166e-5	7.14610165548629e-5	1.05246587079465e-4	1.32117886741528e-4	1.07173846605779e-4	1.31862505608682e-4	1.18639629078167e-4	1.27660833099376e-4	1.27512691363354e-4	1.19867051019838e-4	1.23936983414954e-4	1.17603658583445e-4	1.11167872791861e-4	1.11562406021963e-4	1.06741780715183e-4	1.02619785965668e-4	1.04561995210793e-4	1.04598932912915e-4
flux1:	0.638538182831662	1.26466100743697e-4	1.27799777418766e-4	1.26316142293363e-4	1.25579025571214e-4	1.27558229317243e-4	1.27292252264476e-4	1.25201980900226e-4	1.2659828136209e-4	1.28152414960036e-4	1.25706796162351e-4	1.25312500792114e-4	1.28249413726659e-4	1.26883925178137e-4	1.24311805725335e-4	1.27386645926831e-4	1.28098172612864e-4	1.23892575840206e-4	1.2611060477594e-4	1.29113649799257e-4	1.23554299907353e-4	1.25074191999135e-4	1.30589462917241e-4	1.21898916347953e-4	1.25637008462005e-4	1.31565278100139e-4	1.16941493025768e-4	1.37563479311209e-4	1.08512019728834e-4	1.46476069287331e-4	1.53726401407419e-4	1.06648617771388e-4	7.924553401181e-5	1.16737979477523e-4	1.46600977644405e-4	1.19388710936865e-4	1.46657435584077e-4	1.3226891432162e-4	1.42187663033633e-4	1.41859683335657e-4	1.33322968889001e-4	1.37396212700204e-4	1.30076379257146e-4	1.22663474994864e-4	1.22566297737785e-4	1.16884783662921e-4	1.12094429648533e-4	1.13878848881695e-4	1.13711140208444e-4
flux1:	0.638800631735415	1.39134473897772e-4	1.40534161547472e-4	1.38855824883617e-4	1.38141737136103e-4	1.40327621374831e-4	1.39936824955323e-4	1.37685816170524e-4	1.39309811851675e-4	1.40931070435537e-4	1.38196108083288e-4	1.37873973967602e-4	1.41086202019608e-4	1.39473932161899e-4	1.36717082133343e-4	1.40159459720967e-4	1.4083153730303e-4	1.36226312077484e-4	1.38769201021833e-4	1.41974849130802e-4	1.35843088810191e-4	1.37649240450541e-4	1.4359987771452e-4	1.33984446675245e-4	1.38258279989345e-4	1.44629014942482e-4	1.28577840770452e-4	1.51236106949311e-4	1.19357873230574e-4	1.60969257438686e-4	1.69148308198761e-4	1.17570319053546e-4	8.7500369212938e-5	1.28790398483327e-4	1.62003704637853e-4	1.32438724294172e-4	1.62519234262881e-4	1.46893120171139e-4	1.57990714958465e-4	1.57385874190046e-4	1.4804796270757e-4	1.52270680960793e-4	1.43850753353781e-4	1.35485767789964e-4	1.34975975090607e-4	1.28316996034782e-4	1.22792101099336e-4	1.24464715725971e-4	1.24021766105202e-4
flux1:	0.639063080639168	1.52913147664657e-4	1.5436362101943e-4	1.52485962517799e-4	1.51817221509586e-4	1.5420836523178e-4	1.53669744114445e-4	1.51270140859855e-4	1.53141956469305e-4	1.54805430070358e-4	1.51765745587347e-4	1.51546302694585e-4	1.55032169540479e-4	1.53134392000249e-4	1.50207861410134e-4	1.54046976218025e-4	1.54640499780587e-4	1.49616538787105e-4	1.52524076128834e-4	1.55904548882412e-4	1.4914884992496e-4	1.51278655897788e-4	1.5763289047162e-4	1.47004201374696e-4	1.51871344771353e-4	1.58614090160684e-4	1.41042189238989e-4	1.65779205321072e-4	1.3092265534926e-4	1.76194861723583e-4	1.85255341393319e-4	1.28970942814128e-4	9.60570226347663e-5	1.4119107927323e-4	1.78187916224665e-4	1.46116295131735e-4	1.79334230514711e-4	1.62326150497165e-4	1.74974293993008e-4	1.74006194989395e-4	1.6395205979007e-4	1.68576233199528e-4	1.58963996243792e-4	1.49683893070613e-4	1.48936056218402e-4	1.41223234010544e-4	1.34892766602686e-4	1.36556500223502e-4	1.35813633595585e-4
flux1:	0.639325529542921	1.67888661364914e-4	1.69373526793155e-4	1.67297655527798e-4	1.66694781691031e-4	1.69282765251208e-4	1.68576502485401e-4	1.66045133747531e-4	1.68177463436691e-4	1.69854292936295e-4	1.6650300582107e-4	1.66416512398098e-4	1.70164343139944e-4	1.679466309011e-4	1.64874116992083e-4	1.69129996469098e-4	1.69600273605562e-4	1.64148998154354e-4	1.67457434064064e-4	1.70972880401605e-4	1.63549527934323e-4	1.66038539080281e-4	1.72748712897304e-4	1.61031037756867e-4	1.66542491691008e-4	1.73568432028851e-4	1.54399463211378e-4	1.81230177957688e-4	1.4326342221747e-4	1.92189908447859e-4	2.01992285356424e-4	1.40753585106083e-4	1.04804133691204e-4	1.53855788759511e-4	1.95133903441607e-4	1.6027793858074e-4	1.97067885476523e-4	1.78435016096199e-4	1.93054704384135e-4	1.91669711172956e-4	1.80932206481177e-4	1.86294734039612e-4	1.75431508379082e-4	1.6525540302683e-4	1.64519479154682e-4	1.55729213063907e-4	1.48508672610257e-4	1.50305066579275e-4	1.49291123305398e-4
flux1:	0.639587978446675	1.84155841164582e-4	1.85659585144299e-4	1.83391734244681e-4	1.82871200807315e-4	1.85642132766417e-4	1.84753868632824e-4	1.82110133009456e-4	1.8450723815536e-4	1.86168579904904e-4	1.82508281005762e-4	1.82581459658455e-4	1.86571817643538e-4	1.8400896459099e-4	1.80820509931329e-4	1.85502462076069e-4	1.85805752345273e-4	1.79931063289977e-4	1.83670225861915e-4	1.87275485440777e-4	1.79154443661269e-4	1.82034696575164e-4	1.89048816061864e-4	1.76187716970563e-4	1.82386150289467e-4	1.89612380387739e-4	1.68786125776257e-4	1.97729319695028e-4	1.56522753901748e-4	2.09156888968556e-4	2.19491811523524e-4	1.52950436686596e-4	1.13738239498952e-4	1.66889207840529e-4	2.12981108860604e-4	1.74898122797953e-4	2.15794537685049e-4	1.95186730802829e-4	2.12188641470549e-4	2.10388391835112e-4	1.98907842773056e-4	2.05392466932723e-4	1.93266406578343e-4	1.82168853215522e-4	1.81734501262255e-4	1.71902039720858e-4	1.63685727572647e-4	1.65763418192113e-4	1.64554546155777e-4
flux1:	0.639850427350428	2.0181670511944e-4	2.03326653315085e-4	2.0087673296455e-4	2.00449375412082e-4	2.0338653412575e-4	2.02308870036031e-4	1.99572014377629e-4	2.02230285276325e-4	2.03851813243399e-4	1.99893873585243e-4	2.001470175422e-4	2.04357016328021e-4	2.01436895268288e-4	1.98164899825308e-4	2.03272185541496e-4	2.03373336884269e-4	1.97091009917752e-4	2.01282344440939e-4	2.04936492439995e-4	1.96105024075527e-4	1.99403748780042e-4	2.06680951521588e-4	1.92648055015924e-4	1.99567735839228e-4	2.06946319314205e-4	1.8441134042833e-4	2.1552939143857e-4	1.70929688167179e-4	2.27472102392138e-4	2.38103497249197e-4	1.65755717862368e-4	1.22994701274735e-4	1.80605360928345e-4	2.32031779943876e-4	1.90099004135074e-4	2.35700279404002e-4	2.12673964732491e-4	2.32391965557124e-4	2.30251471761661e-4	2.17854061970928e-4	2.25843809620127e-4	2.12502776207684e-4	2.00398606109941e-4	2.00551911807257e-4	1.89770208817217e-4	1.80427710007556e-4	1.82904531038331e-4	1.81604680765344e-4
flux1:	0.640112876254181	2.20978817510316e-4	2.22486583090277e-4	2.19866099522882e-4	2.19536534769661e-4	2.22623651802837e-4	2.21356454469765e-4	2.18542706817617e-4	2.21452822083285e-4	2.23018825001179e-4	2.18780903189993e-4	2.19225989748441e-4	2.23634978133544e-4	2.20360214597813e-4	2.17034306852719e-4	2.22559180245987e-4	2.22438672483054e-4	2.15772751281915e-4	2.2042884633719e-4	2.24105696666066e-4	2.14568279144289e-4	2.18307274038443e-4	2.25834205825923e-4	2.10626016291674e-4	2.18294642998732e-4	2.25840203704843e-4	2.0154026980627e-4	2.34979053531957e-4	1.86778991274135e-4	2.47651943652314e-4	2.58373073526104e-4	1.79522852525476e-4	1.32848022714669e-4	1.95497259498835e-4	2.52711671231036e-4	2.0614565771864e-4	2.57055194090296e-4	2.31110873106452e-4	2.53743642902251e-4	2.51420506156467e-4	2.37824196962132e-4	2.47655139323495e-4	2.33217061728722e-4	2.19964180089901e-4	2.20947447355128e-4	2.09359551797655e-4	1.98739097978492e-4	2.01667231842709e-4	2.00379508817886e-4
flux1:	0.640375325157934	2.41753459911175e-4	2.43255540828154e-4	2.4047523078925e-4	2.40242443207663e-4	2.43466978540311e-4	2.42016268225998e-4	2.39136359634232e-4	2.4228673161655e-4	2.4379284931786e-4	2.39294844945317e-4	2.39935142585253e-4	2.44530661325926e-4	2.40917355076851e-4	2.37559004226449e-4	2.43491746334095e-4	2.43150356287885e-4	2.36126747228021e-4	2.41252667397796e-4	2.44949929045078e-4	2.34723679484693e-4	2.38919566876141e-4	2.46724028079228e-4	2.30353801642298e-4	2.38796064560807e-4	2.46605092573988e-4	2.2046117346458e-4	2.56480691010505e-4	2.0439087783564e-4	2.70279679088823e-4	2.80970249169733e-4	1.94721696764704e-4	1.43677398857808e-4	2.12156887623932e-4	2.7549264923004e-4	2.23404363366269e-4	2.80159152361633e-4	2.50797611299647e-4	2.76373362215628e-4	2.74105078660555e-4	2.589557999023e-4	2.70883576290001e-4	2.55541955393967e-4	2.40964339342546e-4	2.4294965691713e-4	2.30736584748061e-4	2.18676358517065e-4	2.22020300551544e-4	2.20816205264285e-4
flux1:	0.640637774061688	2.642540266312e-4	2.65751379450587e-4	2.62818979915513e-4	2.62677993505843e-4	2.66033720911499e-4	2.64409218737542e-4	2.61466790668517e-4	2.6484769062612e-4	2.66301551955384e-4	2.61560622240008e-4	2.62392006138283e-4	2.67174747543973e-4	2.63248058484228e-4	2.59865984486438e-4	2.66201078225757e-4	2.65660720626288e-4	2.582988869465e-4	2.63895297701385e-4	2.67640114929449e-4	2.56745899452764e-4	2.61411358364492e-4	2.69569771268182e-4	2.520529890845e-4	2.61295339529411e-4	2.69551468476017e-4	2.41442425777259e-4	2.80429873278003e-4	2.24058688292731e-4	2.95905823065319e-4	3.06576596667244e-4	2.11861498635292e-4	1.55901894116199e-4	2.31159884226316e-4	3.00792974987775e-4	2.42271139277487e-4	3.05273311814883e-4	2.72060451605839e-4	3.00435959527142e-4	2.98524645432616e-4	2.81457974726653e-4	2.95646226366541e-4	2.7966858997292e-4	2.63596315364733e-4	2.6668071746485e-4	2.54047356320258e-4	2.40393522707455e-4	2.44028317593264e-4	2.42923129295764e-4
flux1:	0.640900222965441	2.88595010122388e-4	2.90091645619883e-4	2.87010194354382e-4	2.86954524605326e-4	2.90442878199993e-4	2.88654583341277e-4	2.85645825598306e-4	2.89253415659008e-4	2.90672855143847e-4	2.8569837311683e-4	2.86712226351832e-4	2.91698855476418e-4	2.87485964363033e-4	2.84073354501179e-4	2.90815638552423e-4	2.90115672106722e-4	2.82419894779833e-4	2.88487611936864e-4	2.9233681978674e-4	2.8078727367045e-4	2.85933212569645e-4	2.94569530183477e-4	2.75905102225718e-4	2.8598096244487e-4	2.94943113846624e-4	2.64689003123675e-4	3.07149340565735e-4	2.45996167414639e-4	3.24943719298735e-4	3.35756762150292e-4	2.31394874931664e-4	1.69898127740309e-4	2.52940411865842e-4	3.28879230302963e-4	2.63086654148931e-4	3.32555242249345e-4	2.95182031370193e-4	3.26080151702629e-4	3.24866766164323e-4	3.05583027288234e-4	3.2211791031283e-4	3.05835601307415e-4	2.88153342665505e-4	2.92377972207519e-4	2.79539361407199e-4	2.64167200816447e-4	2.67899734943954e-4	2.6684132300563e-4
flux1:	0.641162671869194	3.14891826075479e-4	3.16392685497683e-4	3.13159629200514e-4	3.13184052950942e-4	3.16813959476435e-4	3.14868351853021e-4	3.11782978959458e-4	3.1562248927443e-4	3.17031541395534e-4	3.11820950494292e-4	3.13008201915346e-4	3.18231313011505e-4	3.13752905502084e-4	3.10287164086398e-4	3.17456751278604e-4	3.16646023821137e-4	3.08597984186823e-4	3.15143289313835e-4	3.191777869397e-4	3.06964356588324e-4	3.12602863648898e-4	3.21878308793875e-4	3.02028915375009e-4	3.12983497012305e-4	3.22957501666679e-4	2.90309353335424e-4	3.36833382175355e-4	2.70297609813569e-4	3.57585845647662e-4	3.68843400791913e-4	2.53624874206829e-4	1.85919481835336e-4	2.77687511226387e-4	3.59796749259848e-4	2.86059387204543e-4	3.62017325656853e-4	3.20340905112185e-4	3.53421927652664e-4	3.53254570615302e-4	3.31590169349305e-4	3.5051848302527e-4	3.3430713308111e-4	3.14998685648515e-4	3.20387610054272e-4	3.07556945214444e-4	2.90389563110106e-4	2.93999609723991e-4	2.92874777401594e-4
flux1:	0.641425120772948	3.43261560630034e-4	3.44770083857489e-4	3.41377282690472e-4	3.41480423893686e-4	3.45266696828075e-4	3.43163251063505e-4	3.39986655741957e-4	3.44074142347979e-4	3.45497515007491e-4	3.40033891847007e-4	3.41389506652535e-4	3.4689460792744e-4	3.42156446451388e-4	3.38601734707395e-4	3.46236717965477e-4	3.45362632657088e-4	3.36916975228324e-4	3.43956880566536e-4	3.48270840337594e-4	3.35352434843627e-4	3.41500250295125e-4	3.51595364021155e-4	3.30470945425428e-4	3.42364978664127e-4	3.53663252182943e-4	3.18302245258735e-4	3.6951766157569e-4	2.969225059907e-4	3.93764108889823e-4	4.05866286613931e-4	2.78639009240555e-4	2.04037718071622e-4	3.05292494288167e-4	3.9335152027349e-4	3.11219464702376e-4	3.93524699495654e-4	3.47579563459914e-4	3.82533237804969e-4	3.83735697386798e-4	3.59712192682121e-4	3.81093977430124e-4	3.65345260498111e-4	3.44520491905891e-4	3.5112842278182e-4	3.38506620862329e-4	3.19524937808355e-4	3.22816628137554e-4	3.21474310718985e-4
flux1:	0.641687569676701	3.73824535094257e-4	3.75340377604123e-4	3.71774884895195e-4	3.7196120531501e-4	3.75921916905851e-4	3.73650536128597e-4	3.70366723213684e-4	3.74729183957689e-4	3.76186265111959e-4	3.7043805875052e-4	3.71965217379877e-4	3.77805317086732e-4	3.72791534247553e-4	3.6910379855777e-4	3.77260253891863e-4	3.76356915792321e-4	3.67440952495531e-4	3.75007616492139e-4	3.79694494521891e-4	3.6599023983145e-4	3.72672447463533e-4	3.83764836443776e-4	3.61212944806207e-4	3.74124925663804e-4	3.87022013696067e-4	3.48569221493694e-4	4.05084714149833e-4	3.25711460911078e-4	4.33168820923982e-4	4.46548130636612e-4	3.06289898772216e-4	2.24124467267228e-4	3.35367127828562e-4	4.29155950183644e-4	3.38420128302512e-4	4.26840676521874e-4	3.76814757938253e-4	4.13453855470176e-4	4.16300789003378e-4	3.90136500753825e-4	4.14098064754131e-4	3.99184663671594e-4	3.77077630191202e-4	3.85031614268722e-4	3.72796716695412e-4	3.52035209491509e-4	3.5488530693958e-4	3.5317069637711e-4
flux1:	0.641950018580454	4.06706411714931e-4	4.08223686954366e-4	4.04469008512898e-4	4.04749996505264e-4	4.08903478272829e-4	4.0644322229255e-4	4.03037987634844e-4	4.07712016841156e-4	4.09211568124924e-4	4.03134514557411e-4	4.04847817241101e-4	4.11076752594164e-4	4.05746177150135e-4	4.01879845337555e-4	4.10629267437578e-4	4.09707097973952e-4	4.00225001862649e-4	4.08368689316583e-4	4.1350685799094e-4	3.98894745373873e-4	4.06148379120662e-4	4.18390775095595e-4	3.94196285751808e-4	4.08223245630167e-4	4.22916662170277e-4	3.80952369250094e-4	4.4330729536601e-4	3.56432950554039e-4	4.75327650469785e-4	4.90374901499198e-4	3.36232247372689e-4	2.45881597759588e-4	3.67336090100935e-4	4.66735544006655e-4	3.67392942213505e-4	4.61715783901587e-4	4.07894012302289e-4	4.46228711439662e-4	4.50932500732998e-4	4.23009106492627e-4	4.49780920227621e-4	4.36017873866499e-4	4.12950531491685e-4	4.22470227543334e-4	4.10763889780893e-4	3.88288931174001e-4	3.90677149245411e-4	3.88466536675384e-4
flux1:	0.642212467484207	4.42040439174511e-4	4.43546672022307e-4	4.39584124185589e-4	4.39978739268446e-4	4.44340917537505e-4	4.41660064371525e-4	4.38123882615907e-4	4.43153403028588e-4	4.44689899584735e-4	4.38230629208023e-4	4.40157928936991e-4	4.46823879082819e-4	4.41110045519822e-4	4.37025223233932e-4	4.46450139588905e-4	4.45489104246538e-4	4.35329985201167e-4	4.44120289196037e-4	4.49761320728391e-4	4.34083350648553e-4	4.41960645427172e-4	4.55464046018395e-4	4.29358801188585e-4	4.44615979098837e-4	4.61201162062165e-4	4.15290610129619e-4	4.83922241605128e-4	3.8885254449438e-4	5.19730587694256e-4	5.3672997166521e-4	3.68012261938673e-4	2.68917608547561e-4	4.00587967575098e-4	5.05676893672773e-4	3.97848816901637e-4	4.98003953808146e-4	4.40689634383344e-4	4.80965680825719e-4	4.87677324742573e-4	4.5846444023715e-4	4.88391072009414e-4	4.75997605573165e-4	4.52311606199129e-4	4.63696755091539e-4	4.52605088053788e-4	4.28476382918546e-4	4.30485794660608e-4	4.27709997391183e-4
flux1:	0.642474916387961	4.79969381971065e-4	4.81445106936127e-4	4.77254929165806e-4	4.7778960931675e-4	4.82372230929045e-4	4.79429363009226e-4	4.75759592230218e-4	4.81193411514277e-4	4.82745533872695e-4	4.75846025246513e-4	4.78028856785544e-4	4.8516941381881e-4	4.78984058594488e-4	4.74652977875664e-4	4.84841917594676e-4	4.83789717744323e-4	4.72838101884569e-4	4.82363516369648e-4	4.88525601080168e-4	4.71598599398048e-4	4.80169662313645e-4	4.94995274087532e-4	4.6667601918128e-4	4.8329605757844e-4	5.01761397182427e-4	4.51482238758541e-4	5.26718874309202e-4	4.22809560778085e-4	5.6597366151773e-4	5.85063676927477e-4	4.01191434863463e-4	2.928546819755e-4	4.34651657306129e-4	5.45783645600548e-4	4.29603070213586e-4	5.35779200643002e-4	4.75209388303628e-4	5.17901428281949e-4	5.26724415713674e-4	4.96676181747762e-4	5.30192254301542e-4	5.19258677757641e-4	4.95226400061536e-4	5.08808128829172e-4	4.98335515311651e-4	4.72555344232074e-4	4.74337516600226e-4	4.70983138912212e-4
flux1:	0.642737365291714	5.2064670488633e-4	5.2206540326845e-4	5.17627440093735e-4	5.1833613252755e-4	5.23146105238443e-4	5.19891653682429e-4	5.16093919678469e-4	5.21983847319813e-4	5.23515030445913e-4	5.16116922950539e-4	5.18609862784302e-4	5.26249593795229e-4	5.19488618994743e-4	5.14900312746009e-4	5.2594342657222e-4	5.24718826725553e-4	5.12865501388621e-4	5.23231754386902e-4	5.29899521396985e-4	5.11529489167313e-4	5.20884205281621e-4	5.37045825684461e-4	5.06196836506199e-4	5.24329139753724e-4	5.44572424675292e-4	4.89538584599866e-4	5.71620629088919e-4	4.58282647425399e-4	6.13886573706499e-4	6.35057695983254e-4	4.35475637324271e-4	3.17441140914272e-4	4.69354345311821e-4	5.87200383026999e-4	4.62692833266601e-4	5.75421397848469e-4	5.11694596029661e-4	5.57457486517522e-4	5.68470271499188e-4	5.37916637604843e-4	5.75492325881794e-4	5.65956523638147e-4	5.41689577273723e-4	5.57752670888156e-4	5.47789817356752e-4	5.2024862067337e-4	5.21957268227583e-4	5.18039926712851e-4
flux1:	0.642999814195467	5.64236689927436e-4	5.65564612814003e-4	5.60858623897461e-4	5.61783296559331e-4	5.66822942927956e-4	5.63200541210521e-4	5.59289459835835e-4	5.65689473725566e-4	5.67149834137106e-4	5.59197749044646e-4	5.62067304292317e-4	5.70218018740301e-4	5.62768332808996e-4	5.57930987946453e-4	5.69917370010929e-4	5.68417553301895e-4	5.55568655837396e-4	5.66896393291702e-4	5.7402678634087e-4	5.54023784708528e-4	5.64272784561178e-4	5.81748604171391e-4	5.48064221773054e-4	5.67874882691096e-4	5.89737202365963e-4	5.29614497853083e-4	6.1873833681315e-4	4.95426804405595e-4	6.63610258516998e-4	6.86740958034589e-4	4.70815993613491e-4	3.42639773270187e-4	5.04916972983964e-4	6.30467356383768e-4	4.97452377050474e-4	6.17642579441389e-4	5.50674645526479e-4	6.00267058437986e-4	6.13547429274318e-4	5.82606541873122e-4	6.24676099704369e-4	6.16313509367963e-4	5.91690407729422e-4	6.10384120294801e-4	6.00675046490724e-4	5.71104328486753e-4	5.72810948757594e-4	5.68322232801455e-4
flux1:	0.64326226309922	6.10913332874799e-4	6.12108764160649e-4	6.07114680679712e-4	6.08306587800098e-4	6.13574213837575e-4	6.09521349515586e-4	6.0552099146717e-4	6.12487514013088e-4	6.13816083858825e-4	6.05259497203147e-4	6.08583193349646e-4	6.17246317098623e-4	6.08991819309733e-4	6.03932879367302e-4	6.16950069737435e-4	6.15059877784427e-4	6.01142553236831e-4	6.13564946750808e-4	6.21097201475458e-4	5.99287630378592e-4	6.10562131426431e-4	6.29312382058314e-4	5.92514650257877e-4	6.14186909215525e-4	6.37495394828342e-4	5.72006084169977e-4	6.68379092770365e-4	5.34570136889061e-4	7.15600422208794e-4	7.40522444184022e-4	5.0745205399088e-4	3.68665676432652e-4	5.41954703511407e-4	6.7648225128432e-4	5.34518155192285e-4	6.63435915537219e-4	5.92953187124314e-4	6.47156212291683e-4	6.62800218755983e-4	6.31335471901205e-4	6.78229889538935e-4	6.70659729372518e-4	6.45292847987284e-4	6.66555295913146e-4	6.56671372622603e-4	6.24615205438202e-4	6.26227823691947e-4	6.2106654029842e-4
flux1:	0.643524712002974	6.60858073547123e-4	6.61869773751448e-4	6.56568407645073e-4	6.58090046968962e-4	6.63579989325608e-4	6.59027781315907e-4	6.54972393157928e-4	6.62565237473874e-4	6.63691373445971e-4	6.54485136436003e-4	6.58351313317965e-4	6.67521093046345e-4	6.58346426748389e-4	6.5311110390325e-4	6.67246491545111e-4	6.64846918200062e-4	6.49810764921511e-4	6.63471401708551e-4	6.71338021051518e-4	6.47571819977275e-4	6.60022125055462e-4	6.80007261288297e-4	6.39855109744723e-4	6.63589777530949e-4	6.8819788323851e-4	6.17113933943172e-4	7.21005128663377e-4	5.76168194526746e-4	7.70550776020548e-4	7.97125322552437e-4	5.4588032144845e-4	3.95958034160127e-4	5.81371788034302e-4	7.26366575892998e-4	5.7475015469401e-4	7.13946511943236e-4	6.39515273340411e-4	6.99071216633846e-4	7.17200712196415e-4	6.84836516176367e-4	7.36744102912012e-4	7.29453064212209e-4	7.02708099403077e-4	7.26231190611088e-4	7.15562664054483e-4	6.80376884706591e-4	6.81586345656825e-4	6.75492307073085e-4
flux1:	0.643787160906727	7.14256624709575e-4	7.1502153540638e-4	7.09396284595924e-4	7.11323576532044e-4	7.17024918274105e-4	7.11897304817703e-4	7.07832714730489e-4	7.1611584207298e-4	7.16959004259608e-4	7.07063159995062e-4	7.11571616016714e-4	7.21237552449569e-4	7.11029049299379e-4	7.0567829043292e-4	7.21021396743404e-4	7.17994955967427e-4	7.01809606454603e-4	7.16860666113876e-4	7.24995968453805e-4	6.99147634763906e-4	7.12940056983965e-4	7.34133816699399e-4	6.90422528376138e-4	7.16437342063496e-4	7.42251605550086e-4	6.65379281142667e-4	7.77150321631885e-4	6.20724997619046e-4	8.29251116996206e-4	8.57432483989098e-4	5.86749902714663e-4	4.2508664396997e-4	6.24167868442986e-4	7.81259210584664e-4	6.1907680672346e-4	7.7028296319861e-4	6.91363830711026e-4	7.56955519429655e-4	7.7771158833613e-4	7.43907428994941e-4	8.00882267659944e-4	7.93265088018467e-4	7.64335051819495e-4	7.89591727935688e-4	7.77367411207728e-4	7.38251157882644e-4	7.38526796862702e-4	7.31039742355279e-4
flux1:	0.64404960981048	7.71295343375526e-4	7.71736044454446e-4	7.6577597181102e-4	7.68199829210025e-4	7.74093305424352e-4	7.68306371163789e-4	7.64292220740701e-4	7.73333259747607e-4	7.7380101939982e-4	7.6318093883839e-4	7.68444074438765e-4	7.78591151865566e-4	7.67235427930711e-4	7.61844424501028e-4	7.78488557168458e-4	7.74720134272833e-4	7.57370382405139e-4	7.739707231795e-4	7.82314225859602e-4	7.54278293515237e-4	7.69590316603824e-4	7.91983322242311e-4	7.44535834331307e-4	7.73062496736121e-4	8.00048137032312e-4	7.17208769796261e-4	8.37314684844357e-4	6.68699956301882e-4	8.92415291330845e-4	9.22279594127401e-4	6.3070766664822e-4	4.56612365463989e-4	6.71199450203731e-4	8.4208206063117e-4	6.68292577597782e-4	8.33306440567567e-4	7.49313917224809e-4	8.21592968735809e-4	8.4511681884854e-4	8.09282947497562e-4	8.71310705206066e-4	8.62725153812307e-4	8.30747778682651e-4	8.57091188665368e-4	8.42434471475038e-4	7.9849279053662e-4	7.97140547790089e-4	7.87605929476675e-4
flux1:	0.644312058714234	8.32157701940253e-4	8.32180482180898e-4	8.2588477977841e-4	8.28911048858348e-4	8.34964256212605e-4	8.28426703414399e-4	8.24539211968703e-4	8.34406833637891e-4	8.34391808378498e-4	8.23019711974884e-4	8.29163355085175e-4	8.39769314972934e-4	8.27150966836635e-4	8.21808953538806e-4	8.39850668123254e-4	8.35223982346479e-4	8.16704555683475e-4	8.35017058540045e-4	8.43510578002335e-4	8.13193868530148e-4	8.30207479559848e-4	8.5379984951864e-4	8.0245402068614e-4	8.33731832030556e-4	8.61895566888669e-4	7.72908446182983e-4	9.01865852081205e-4	7.204259717515e-4	9.60526773478909e-4	9.92251193773604e-4	6.782324455538e-4	4.90936237771255e-4	7.22958686530023e-4	9.09336296872702e-4	7.2285479761698e-4	9.03445164287058e-4	8.13789131499088e-4	8.93445262451229e-4	9.19852469909373e-4	8.81476724801122e-4	9.48591964112439e-4	9.3842398436252e-4	9.02619374848565e-4	9.29446432879216e-4	9.11470347256634e-4	8.6180044197348e-4	8.58082858676676e-4	8.45719385480001e-4
flux1:	0.644574507617987	8.97021439819526e-4	8.9651603656143e-4	8.89899381407903e-4	8.93646222536777e-4	8.99807972284486e-4	8.92423721158909e-4	8.8875821696271e-4	8.99516961407831e-4	8.98894151654171e-4	8.86752720191246e-4	8.93915527392465e-4	9.0494549582593e-4	8.90945962761508e-4	8.85757375181422e-4	9.05292657712283e-4	8.99684125981995e-4	8.79996272359729e-4	9.00183749438813e-4	9.08763293671483e-4	8.76077351195841e-4	8.94970718041628e-4	9.19755849295511e-4	8.64353410379744e-4	8.98618985261461e-4	9.27974711777702e-4	8.32647454679044e-4	9.70978284031293e-4	7.76063888563634e-4	0.00103375067456545	0.00106754194804718	7.29506356313321e-4	5.28180194994851e-4	7.79435594865112e-4	9.82987546278514e-4	7.82734019932196e-4	9.80582618453504e-4	8.8467156011549e-4	9.72518235526454e-4	0.00100187529744534	9.6062320587755e-4	0.00103305549905292	0.00102078875247388	9.80586443826328e-4	0.00100753967080781	9.8547605884963e-4	9.29264731877517e-4	9.22566527327601e-4	9.06598172373864e-4
flux1:	0.64483695652174	9.66056896267633e-4	9.64898876943466e-4	9.57996656940402e-4	9.62588843490006e-4	9.68784161982894e-4	9.60457682607156e-4	9.5712977141423e-4	9.68832707212363e-4	9.67459156321972e-4	9.54547200279067e-4	9.62877552403754e-4	9.74277513450079e-4	9.5877716483117e-4	9.53863390781095e-4	9.74980430564136e-4	9.68253546646677e-4	9.47404965163171e-4	9.69624204780841e-4	9.78209935412856e-4	9.43067196301289e-4	9.64005196453615e-4	9.89950510667646e-4	9.30333402084795e-4	9.67806913948346e-4	9.98336496086396e-4	8.96466047214878e-4	0.00104463425821475	8.3561133813753e-4	0.00111194854447124	0.00114793526063858	7.84367705858505e-4	5.68139811788158e-4	8.40116240165763e-4	0.00106248273045279	8.4736675960355e-4	0.00106405624170687	9.61251654161725e-4	0.00105829111383156	0.00109060406782184	0.00104635646810101	0.00112466865370786	0.00110995167338366	0.00106507547948794	0.0010922416684728	0.00106559084415433	0.00100220803016434	9.9221677654718e-4	9.72056494810835e-4
flux1:	0.645099405425493	0.00103942684515998	0.00103748319457518	0.00103035518437372	0.00103591549197606	0.00104204316233747	0.00103268742529918	0.00102983155509581	0.00104251204693727	0.00104023065694282	0.00102656986287469	0.0010362195816331	0.00104791115256384	0.00103079591700037	0.0010262961264992	0.00104906578950585	0.00104106966551769	0.00101907806358453	0.00104347215101298	0.00105196124431294	0.00101427749711222	0.00103740199519259	0.00106443493891268	0.00100045289011891	0.00104132242253979	0.00107294777801201	9.64331723535287e-4	0.00112269628841308	8.98970837957045e-4	0.00119480781671296	0.00123292545228335	8.42373403910858e-4	6.10335451852318e-4	9.04139372430563e-4	0.00114691199998243	9.15740324863141e-4	0.00115278088492064	0.00104230693179957	0.00114973436619483	0.00118495724044461	0.00113776207371412	0.00122293729106143	0.00120564104845868	0.00115612730613985	0.00118418390142723	0.00115286341433115	0.00108193714331801	0.0010687997172946	0.00104425663694386
flux1:	0.645361854329247	0.00111728789394891	0.00111442567105219	0.00110715661577913	0.00111379532918262	0.00111972980301043	0.00110927582149519	0.00110704024686898	0.00112070487425971	0.00111735348424906	0.0011029943398323	0.00111410931430308	0.00112598868943175	0.00110716115130001	0.00110323029181707	0.0011276966208374	0.00111827178163719	0.0010951707747308	0.00112186059595968	0.00113012815694169	0.0010898318456529	0.00111525298930741	0.00114326101593586	0.00107479078461126	0.00111919742979384	0.00115177984776313	0.00103623383684862	0.00120504125384964	9.66065508286203e-4	0.00128206607382474	0.00132197224766902	9.0297191033154e-4	6.54164643537242e-4	9.70593139553334e-4	0.00123529216525867	9.86609593771355e-4	0.0012454823198793	0.00112631104758728	0.00124542617490404	0.00128349242001448	0.00123342834691804	0.00132686626545317	0.00130712531674056	0.00125326455355034	0.00128352797100219	0.00124799415916805	0.0011694558605129	0.00115387082565455	0.00112534094249488
flux1:	0.645624303233	0.00119979320986159	0.00119589026946234	0.00118858609675721	0.00119639048283727	0.00120198938239397	0.00119039542560879	0.00118893320021669	0.00120355825940054	0.00119898380484293	0.00118400821454476	0.00119671700770495	0.0012086605584487	0.00118805370191149	0.00118485591056058	0.00121102980815274	0.00120002264764205	0.00117586726769396	0.00120494388780069	0.0012128558416312	0.00116990218750177	0.00119769224909978	0.00122654337435463	0.00115351576579645	0.00120154279846997	0.00123492030149171	0.00111229409622737	0.00129172672810837	0.00103697492649292	0.00137377901583639	0.00141483585651587	9.65756202083076e-4	6.99130363134902e-4	0.00103889113170879	0.00132691181444092	0.00105881118775276	0.00134099699001635	0.00121174305258592	0.00134375755703281	0.00138463131222333	0.00133160615013977	0.00143500411048385	0.00141323569600354	0.00135544660197298	0.0013897920687513	0.00135110773046506	0.00126520273449541	0.00124841788399565	0.00121701375559248
flux1:	0.645886752136753	0.00128709604761737	0.00128205198135371	0.00127483103638292	0.0012838571932573	0.00128897451368314	0.00127623246277202	0.00127568901831596	0.00129122285506912	0.00128529881820756	0.00126981691982152	0.00128421940056748	0.00129609719121616	0.00127368732252927	0.00127138382442199	0.00129924319723636	0.00128652797484969	0.00126139618701442	0.00129291636228927	0.00130035551102387	0.00125474094128695	0.00128493227758554	0.00131451819683968	0.00123694492101095	0.00128861443104502	0.00132267859107392	0.00119286165632753	0.00138314507691125	0.00111205284736408	0.00147055863048373	0.00151190794300151	0.00103073782795563	7.45093990915795e-4	0.00110913422008093	0.00142165255905313	0.00113160977176315	0.001438572359142	0.00129743793858949	0.00144319592892193	0.00148693351762092	0.00143046411653988	0.0015455839252137	0.00152248144040375	0.00146114504165945	0.00150179306776694	0.00146161973599686	0.00136888476340683	0.00135258680177875	0.00132016664897454
flux1:	0.646149201040506	0.00137935333074737	0.00137309819683999	0.00136607790658487	0.0013763474946211	0.00138085118601314	0.00136698741982726	0.00136748634903183	0.0013838589302079	0.00137650274649235	0.00136064217550488	0.00137680091972505	0.00138849748517551	0.00136431182130414	0.00136304377219145	0.00139254264062971	0.00137804707712158	0.00135203380800399	0.00138602101388965	0.00139292367590297	0.00134469440649054	0.00137728286352016	0.00140758034085588	0.00132557015567741	0.00138084979599634	0.00141565154710373	0.00127855990648406	0.00148011562341763	0.00119198646374126	0.00157370203014371	0.00161443829935238	0.00109856591823144	7.92485256585486e-4	0.00118235160705245	0.00152019381157181	0.00120499260228492	0.00153809408802732	0.00138290138995009	0.00154256108747181	0.00158936830743248	0.00152840383579649	0.00165675508668263	0.00163325509861407	0.00156855132453156	0.0016177469869421	0.00157825080337943	0.00147946643314929	0.00146557300851945	0.0014346443119452
flux1:	0.64641164994426	0.00147672843455243	0.00146922672711084	0.00146250727258813	0.00147401113520038	0.00147780229926888	0.00146287108889449	0.00146450068985799	0.00148164040145524	0.00147282644630086	0.00145671374847649	0.00147465111969906	0.001486090632569	0.0014602050477574	0.00146007347939459	0.00149116089830294	0.00147488906209153	0.00144809049559618	0.00148454337135728	0.00149094005178405	0.0014401885263331	0.00147514305130101	0.00150628271428241	0.00142003619002126	0.00147885720370594	0.0015147196469237	0.00137025920797109	0.00158387250927979	0.00127776549522291	0.00168514598601434	0.00172456601648865	0.00117061537780437	8.42400342908333e-4	0.00126052772461175	0.00162402475038489	0.00127982846507906	0.00164017566254736	0.00146850998222922	0.00164126033668057	0.00169152950551116	0.00162438176131792	0.00176688106139578	0.00174410624964634	0.00167590030940405	0.00173554140555884	0.00169921607420449	0.00159534602489486	0.00158573409793317	0.00155922929806691
flux1:	0.646674098848013	0.00157939236851412	0.00157064015689072	0.00156428781174029	0.00157699739772561	0.00158002723853492	0.00156409589972411	0.0015668995893918	0.00158475548716169	0.00157451912436705	0.00155825496688317	0.00157795825504151	0.00158912921547649	0.00156165292590012	0.0015626995628489	0.00159534690415262	0.00157739191289126	0.00154988010502808	0.00158878909530219	0.00159483950704182	0.0015416841033208	0.00157896247189536	0.00161128897078237	0.00152106414901704	0.00158334978381886	0.00162095791927778	0.00146896518249652	0.00169592590742861	0.00137054809843834	0.00180721686167281	0.00184509897801609	0.00124888913078972	8.96536194022143e-4	0.0013463617699776	0.00173522588595085	0.00135782847940186	0.00174607288519074	0.00155553544743606	0.0017394333848203	0.00179374667558635	0.00171817619095127	0.00187486106011312	0.00185404471843006	0.0017818642255203	0.00185315559332565	0.00182258185449514	0.00171471131950868	0.00171093448600473	0.00169188274328548
flux1:	0.646936547751766	0.0016875227693788	0.00167753702438428	0.00167157052483319	0.00168545647135744	0.0016877367393978	0.00167086356952939	0.0016748372077606	0.00169340321242787	0.00168183237419469	0.00166546425491758	0.00168689999755709	0.00169787337758337	0.00166891985644061	0.00167111363161057	0.00170534630427503	0.00168588596510191	0.00165767675162544	0.00169904808630346	0.00170505955594177	0.00164960645254962	0.00168917598089598	0.00172328132746236	0.00162932838742824	0.00169502955632112	0.00173546509689063	0.00157563302227603	0.0018178037923629	0.00147143610938538	0.00194219464906515	0.00197904168903462	0.00133571808198582	9.5694246400407e-4	0.0014427675844287	0.00185603725212195	0.00144128655966267	0.0018574253013576	0.00164596624102055	0.00183797287235031	0.00189706518737168	0.0018105415247812	0.0019804215306486	0.00196282208360763	0.00188594766129925	0.00196916513016481	0.0019467404546118	0.00183602249874388	0.0018390782542107	0.0018302219855899
flux1:	0.647198996655519	0.00180130047071667	0.00179010114755255	0.00178448454849247	0.00179954005271585	0.00180114325102807	0.0017833512281834	0.00178844959195432	0.00180778584430917	0.0017949987198346	0.00177849651961826	0.00180163330584826	0.00181256813718527	0.00178221489267739	0.00178544908415359	0.00182137669380858	0.00180064777169381	0.00177166782908436	0.00181555210434759	0.0018219716601947	0.00176426244263669	0.00180612349268317	0.0018428374212247	0.00174530826864135	0.0018144413425332	0.00185913690908488	0.00169094014786655	0.00195071445218084	0.00158119893279584	0.0020917628138723	0.00212893771941332	0.00143329232765988	0.00102561648617246	0.00155219088562954	0.00198828907805995	0.00153262919353858	0.00197587083375671	0.00174214516839821	0.00193841049220179	0.00200309481839706	0.00190320858439332	0.00208432073160577	0.00207113657697956	0.00198880167437453	0.00208323648088641	0.00207091800246844	0.00195853097574982	0.00196873379759606	0.00197215616035011
flux1:	0.647461445559273	0.00192090385546144	0.00190849104473306	0.0019031358483525	0.0019194009153762	0.00192044804435829	0.00190169895014838	0.00190785209765548	0.00192809826203662	0.00191420859916297	0.00189744906364399	0.00192228604791212	0.0019334179877039	0.00190166131958096	0.00190576511690756	0.00194360298255723	0.00192185404968711	0.00189191504090808	0.00193843593993268	0.00194581037020652	0.00188576385786861	0.00192997306244765	0.00197030073906952	0.00186914758514085	0.00194182798468411	0.00199242896930269	0.00181506693946221	0.00209519846612014	0.00170000681268086	0.00225645977272918	0.0022961541091092	0.00154310713985674	0.00110401164461446	0.00167588224791594	0.00213281951845652	0.00163385629885914	0.00210261812475071	0.00184628845561501	0.00204268682282703	0.00211375555999062	0.00199871669542598	0.0021884175776199	0.00218071300801264	0.00209237840214827	0.00219650173035445	0.00219560724350481	0.00208271901902234	0.0020997162187166	0.00211655113630644
flux1:	0.647723894463026	0.00204650164395372	0.00203283166052543	0.00202760958971436	0.00204519128179691	0.0020458272071758	0.0020260017962687	0.00203314007540251	0.0020545160586219	0.00203959077655387	0.00202235648190313	0.00204895295088981	0.00206056429405683	0.00202727792381233	0.00203204391884614	0.00207211921199593	0.0020495472458376	0.00201833552324676	0.00206771308015573	0.00207661749722398	0.00201397816804819	0.00206066780175519	0.00210567537782131	0.0020005588887808	0.00207702404780237	0.00213516619893745	0.00194754309300228	0.00225085506778311	0.00182724395615207	0.00243527048609739	0.00248027471943195	0.00166544478866267	0.00119256444630739	0.00181330101590408	0.00228902884525707	0.00174599436948648	0.00223808299188509	0.00195998810845365	0.00215284899406389	0.00223097347094321	0.00210009552346794	0.0022955742484875	0.00229422595953482	0.00219986804450793	0.0023117103394906	0.00232281524209832	0.00221054407546009	0.00223348161992368	0.0022637688078133
flux1:	0.647986343366779	0.00217824512871993	0.00216321039305164	0.00215797620863441	0.0021770599510289	0.00217741919012887	0.00215630890566648	0.00216439325527608	0.0021871846271704	0.00217120118316097	0.00215319760808919	0.00218169772008691	0.00219407119522663	0.00215897891784771	0.00216420481344113	0.00220694254035442	0.0021836234944362	0.00215071238709273	0.00220327503088641	0.00221421787813007	0.00214852496921026	0.00219791493180251	0.00224857550028877	0.00213880603802656	0.00221942250974719	0.00228645502905441	0.00208721193919516	0.00241622569567928	0.00196146574825244	0.00262548880087496	0.00267877446535722	0.00179902706879775	0.00129036020194014	0.00196182460886169	0.00245471070446678	0.00186869844690637	0.00238169341076692	0.00208381556154559	0.00227073789109644	0.00235639257938134	0.00221044568984518	0.00240938818895395	0.00241505894297983	0.00231539557363511	0.0024330850383812	0.00245603792131643	0.00234539704951132	0.00237320789721729	0.00241593212795505
flux1:	0.648248792270532	0.00231626105310549	0.00229967871155182	0.00229430028536408	0.00231514826782014	0.00231531654939786	0.00229263090814472	0.00230168332874364	0.0023262114651841	0.00230902398917034	0.00228991517070507	0.00232056181837201	0.00233392455519301	0.00229659619570823	0.00230213551762144	0.00234802295147905	0.00232385016792068	0.00228873840761575	0.00234491904763882	0.00235823847684059	0.00228882849826797	0.00234122803996157	0.00239825197822978	0.00228278542890639	0.00236803730094747	0.00244474005502755	0.00223234608025051	0.00258889479703707	0.00210054113907818	0.00282293998714234	0.00288711004087304	0.00194095643299322	0.0013950448729246	0.00211689395149245	0.00262625589330969	0.00200012362477749	0.00253193896429694	0.0022171340979896	0.00239773098836999	0.00249116694822508	0.00233249009040266	0.00253377872986027	0.00254692043876171	0.00244349924368576	0.00256585943304364	0.00259991796712516	0.00249173322754236	0.00252348893357522	0.00257680916366508
flux1:	0.648511241174286	0.00246064628574413	0.00244225955179942	0.00243665045337401	0.00245958514904549	0.00245956391041206	0.0024349551535219	0.00244508323912841	0.0024716633890781	0.00245298643485107	0.0024324458341366	0.00246557868545263	0.00248004606626777	0.00243992286320242	0.00244573640559894	0.00249526885572265	0.00246991431015069	0.00243208909836427	0.0024924027211195	0.00250817414104304	0.00243422490804044	0.00249002248080935	0.00255370418276291	0.00243120645313649	0.00252166545887509	0.0026080198620655	0.00238091748844201	0.00276582701320016	0.00224198427545236	0.00302258330740913	0.00309928773120232	0.00208701542542168	0.00150305034911535	0.00227264335151374	0.00279924847266417	0.0021371394790258	0.00268668937975626	0.00235818969991892	0.00253459607499334	0.00263587941755525	0.00246817701748523	0.0026724811936307	0.00269336466095282	0.00258845853849887	0.00271553724581493	0.00275960296992291	0.00265440004129318	0.00268964537266362	0.00275128169549807
flux1:	0.648773690078039	0.00261146515264742	0.00259095938305811	0.00258510797661896	0.00261048149634332	0.00261016302290068	0.00258326632788418	0.0025946758972958	0.00262356936448734	0.00260298598113972	0.00258075538069642	0.00261679049152276	0.00263232132399429	0.00258877174176639	0.00259496965548474	0.00264858481565737	0.002621496100539	0.00258051359210509	0.00264551695723524	0.00266349283869032	0.00258410970455742	0.00264375102300419	0.00271386625779057	0.00258284848626126	0.00267912966094669	0.00277420206571818	0.00253098939178426	0.00294390788781004	0.00238343545161723	0.00321942892443367	0.00330886750559858	0.00223232168639971	0.00161013784348409	0.00242295632246947	0.00296938199057058	0.00227588928934358	0.00284374233592563	0.00250449081402143	0.00268148657426196	0.0027906033686116	0.00261840876855898	0.00282852154404517	0.00285728525443861	0.00275357617846408	0.00288697539275669	0.00293988563994916	0.00283775483177621	0.00287674107351258	0.00294445359144817
flux1:	0.649036138981792	0.00276874979235022	0.00274578262624962	0.00273977147835517	0.00276792440597082	0.0027670842934157	0.00273756838295496	0.00275055966948488	0.00278192841480621	0.00275892529597659	0.00273487165047487	0.00277426329598535	0.00279063724168609	0.00274303798291591	0.00274990245072965	0.00280791404681253	0.00277835467678937	0.00273392546696901	0.00280416300205295	0.00282376287059611	0.00273809887157662	0.0028020551598728	0.00287783836078562	0.0027368502183651	0.00283955995272132	0.00294154235962997	0.00268116356965741	0.00312060296171786	0.00252320994726617	0.00340962000165234	0.00351025511192855	0.00237225295811254	0.00171219098913158	0.00256277969523654	0.00313353508511707	0.00241261420062562	0.0030014972995165	0.00265341878273343	0.00283807581887641	0.00295508766741631	0.00278294611463128	0.00300375305112869	0.00304045969928707	0.0029405387038323	0.0030834420245359	0.00314426405348257	0.00304472336255108	0.00308847165005329	0.0031605429245947
flux1:	0.649298587885546	0.00293250328638815	0.00290674525603356	0.00290075571005836	0.00293197162888352	0.00293028266973976	0.00289790276869197	0.00291284820264416	0.00294672083963865	0.00292074817396061	0.0028949071228777	0.00293809609811808	0.00295492135741985	0.00290275223354992	0.0029107328630361	0.00297327604011419	0.00294040881655056	0.00289247264114633	0.00296841586400617	0.00298877686675913	0.00289616976233697	0.00296489993247685	0.00304511868351385	0.00289297270968644	0.00300265794156036	0.00310908472497726	0.00283099333020569	0.00329460978293506	0.00266080445249727	0.00359146937432624	0.00370004477812382	0.00250348133853808	0.00180612239496439	0.00268944238641781	0.00329078242529753	0.00254458874568489	0.0031596053699325	0.00280294784939204	0.00300379302499092	0.00312901137747911	0.00296050416492495	0.00319853079895745	0.0032432185887413	0.00314897731737897	0.00330582436602723	0.00337409413164326	0.00327598209213923	0.0033261418138998	0.0034017692748295
flux1:	0.649561036789299	0.00310270471225007	0.0030738841775484	0.00306818319795349	0.00310264673171493	0.00309971455459652	0.00306435804345388	0.00308166300231957	0.00311792004823984	0.00308846833529289	0.00306106406912441	0.00310841994354688	0.00312517415007917	0.00306811084996824	0.00307778910657612	0.00314478935449659	0.00310779354526938	0.00305656688547232	0.00313855692017938	0.003158644468163	0.00305874717660585	0.00313265899874684	0.00321578552555978	0.00305177449606041	0.00316888207659011	0.00327700735343042	0.00298126628630267	0.00346635993779816	0.00279724302068809	0.00376621795223308	0.00387812759605685	0.00262490707755847	0.00189071140289785	0.00280368566772874	0.00344309724289306	0.002670966871202	0.00331942846764432	0.00295231245990757	0.00317809626629217	0.00331223265214189	0.00314901606617556	0.0034115805630273	0.00346429724785493	0.00337632378270892	0.00355215203214244	0.00362800924705323	0.00352944433581953	0.00358795727312355	0.00366747617931597
flux1:	0.649823485693052	0.00327931480397914	0.00324725945921423	0.00324216896015485	0.00327993536325738	0.00327535184989654	0.00323706715330353	0.00325711855551457	0.00329550193735206	0.00326218358409488	0.00323361802700566	0.00328538497624429	0.00330148592316399	0.00323947281705266	0.00325149740466631	0.00332267166109285	0.00328087646290658	0.00322685963347978	0.00331506304252903	0.00333382873845575	0.00322670719945062	0.00330612310992281	0.0033905827990328	0.00321464756273237	0.00333950136563855	0.00344678607883051	0.00313407575983932	0.00363824067600898	0.00293516243753711	0.0039383093350161	0.00404829111909039	0.00273827421027725	0.00196718005466734	0.00291013395002757	0.00359553597537488	0.00279333113883317	0.0034841625522185	0.00310245238102555	0.00336070489781484	0.00350495216203347	0.00334600626723643	0.00364008872620895	0.00370089998875692	0.00361800885667912	0.00381755809911904	0.00390174913510421	0.00380018935584277	0.00386881816186691	0.00395370756665451
flux1:	0.650085934596805	0.0034622807015213	0.00342694770115029	0.00342280000126846	0.00346378294496723	0.0034571894715575	0.00341619088477058	0.0034393014505853	0.0034794490560173	0.00344207009870637	0.00341287952755217	0.00346913582929937	0.00348403224555992	0.00341731894774223	0.00343232002006263	0.00350721328608934	0.00346022433996078	0.00340416078536533	0.0034985476874868	0.0035151105341422	0.00340128568642068	0.00348641856565395	0.00357087742028549	0.00338368634057838	0.00351648664323249	0.00362111498463954	0.00329263450063851	0.00381444894813522	0.00307857973836102	0.00411505203799097	0.00421810907852077	0.00284829025583301	0.0020393456849769	0.00301702165471062	0.00375578272141559	0.00291577851668182	0.00365853859725134	0.00325609850413455	0.0035517200763448	0.00370772830318966	0.00354899285422069	0.003880004762963	0.00394897436082889	0.00386799112710807	0.00409472834408928	0.00418847550190304	0.0040808991104403	0.00416071786178589	0.00425338563540512
flux1:	0.650348383500559	0.00365153838894462	0.00361302653511135	0.00361011264717819	0.0036540939829076	0.00364524375411938	0.00360188881949413	0.00362824654058998	0.00366974778779703	0.00362835535028295	0.00359913874963082	0.00365977853297705	0.00367304601174277	0.00360217659257268	0.0036206718325816	0.00369872606625863	0.00364652024192507	0.00358930928045254	0.00368965959519841	0.0037034788766133	0.00358389733065445	0.00367484035620853	0.00375848092873596	0.00356139431024276	0.00370223990122558	0.00380356849305608	0.00346083396825116	0.00400045863045314	0.00323234571439653	0.00430565592203356	0.00439804745601743	0.00296215681714337	0.00211326004185542	0.00313513080653725	0.00393305778152033	0.00304446020724087	0.00384810247672426	0.00341743087707507	0.00375158740635295	0.00392131708807529	0.00375583430356761	0.00412651383186866	0.00420365993970482	0.00411954344874784	0.00437480101210345	0.00447956533743145	0.00436277254708125	0.00445373727952672	0.00455712665766937
flux1:	0.650610832404312	0.00384701185917596	0.00380555215822273	0.00380407165938011	0.00385073304720875	0.003839540917853	0.00379428198559001	0.00382391434491621	0.00386637826654771	0.00382127260908822	0.00379260208006939	0.00385734455829523	0.00386876913504953	0.003794520939334	0.00381682969511346	0.00389747515420017	0.00384044221911193	0.00378301583911723	0.00388895492329639	0.00389996118723948	0.00377589127550777	0.00387262396586966	0.00395535595698316	0.00375026809270191	0.00389919724131661	0.00399804255054647	0.00364260729437115	0.00420216201265444	0.00340135607088402	0.00451976158746767	0.00459987215977545	0.00308853335685949	0.0021963449152578	0.00327606025428549	0.00413653631651323	0.00318660585217538	0.00405817364728281	0.00359133334278296	0.00396089568932514	0.00414635690989947	0.00396495151056335	0.0043746104691157	0.00445984941354622	0.00436617450648994	0.00464859189561295	0.00476578088448727	0.00463679017414595	0.00473750185829723	0.00485460110462219
flux1:	0.650873281308065	0.00404860871930755	0.00400453349262834	0.00400455521144428	0.00405352728842611	0.00404009686190733	0.00399341366752393	0.00402617425826723	0.00406929841431139	0.00402100426877388	0.00399333238856238	0.00406175908592558	0.00407139167211273	0.00399467027851308	0.00402085220729854	0.00410360616166107	0.004042524123433	0.00398570676492931	0.00409676645232752	0.00410542171664386	0.00397828585380066	0.0040806959679595	0.00416325500896607	0.00395232951891538	0.00410937225907789	0.00420806360469722	0.00384120261409602	0.00442482279891211	0.00358965210381029	0.00476570317650018	0.00483460237815276	0.00323608036071233	0.00229614371038691	0.00345010664694568	0.00437354971501612	0.00334918157660499	0.00429267087535964	0.0037823670373557	0.00418005158854558	0.00438296646816438	0.00417538812263429	0.00461969012493754	0.00471278369903896	0.00460253480534455	0.00490795022252392	0.00503863586587729	0.00489512241156195	0.00500286241462675	0.00513622192330765
flux1:	0.651135730211818	0.00425621272379703	0.00420990763658036	0.00421134909775918	0.0042622701650147	0.00424689153045581	0.00419921592984383	0.00423479754403062	0.00427842496678166	0.00422762431950073	0.00420120538765997	0.00427282062582198	0.00428098968901221	0.00420269577613653	0.0042325274612618	0.00431708249570539	0.00425302511932476	0.00419740080119235	0.00431309690833661	0.00432036625236255	0.00419153418204836	0.00429945263196665	0.00438335829367587	0.00416869485748512	0.00433392677827195	0.0044360914337515	0.00405850434090397	0.00467203269943803	0.00379958122938887	0.00504882827931087	0.00511037719665211	0.00341183396016456	0.00241890390089194	0.00366415318691415	0.00464792341266031	0.00353743027349007	0.00455304960189048	0.00399366563169432	0.00440891074208766	0.00463036084020554	0.00438671387133545	0.00485807573196787	0.00495860015532898	0.00482515604125	0.00514701506090833	0.00529172801584081	0.00513243184742293	0.00524349541729907	0.00539485702379614
flux1:	0.651398179115572	0.0044696744178794	0.0044215214287703	0.00442415202907702	0.00447672585492161	0.00445984251651154	0.00441148896368792	0.00444946253621488	0.004493615266278	0.00444105142809062	0.0044158923705493	0.00449019752860424	0.00449747450687199	0.00441836531282791	0.00445136236877418	0.00453764712272157	0.00447183526164846	0.00441764750089952	0.00453756122500376	0.00454479361158266	0.00441537124496676	0.00452861504885257	0.00461598414810742	0.00439927185528763	0.00457285926834802	0.00468295602157563	0.00429454460408359	0.00494488302568123	0.00403119374911632	0.0053702212914033	0.00543066053075864	0.00361972670430729	0.00256826431642163	0.00392000454253407	0.00495881758395671	0.00375359682586885	0.0048376032661611	0.00422599806842503	0.00464647061857901	0.00488660524363314	0.0045988168992932	0.005087411086717	0.00519476363187252	0.0050329012685524	0.00536314887082351	0.00552180023034935	0.00534682359076176	0.00545711073970147	0.00562723095226691
flux1:	0.651660628019325	0.00468880152203831	0.00463912306405564	0.00464259178562052	0.00469663363832332	0.00467878305421524	0.00462989832391216	0.00466977218632217	0.00471465369248301	0.0046610228104818	0.00463687509505595	0.00471344389993168	0.00472056461443188	0.00464113563850721	0.00467661984728395	0.00476481912655103	0.00469843946100784	0.00464554552181383	0.0047693946551128	0.00477812832117683	0.00464878103900016	0.00476719797986468	0.00486043725135633	0.00464265756662034	0.00482488565529837	0.00494755433026562	0.00454732192433729	0.0052415389533853	0.00428202134974982	0.00572612778207253	0.00579318186462023	0.0038595706090465	0.00274432722663461	0.00421355842953352	0.00530037135974699	0.00399613392323465	0.00514133283873933	0.00447723583556548	0.00489073118028689	0.00514861197660155	0.00481166169872276	0.00530687819417392	0.00542033148328643	0.00522705552673983	0.00555737534509201	0.00572933083340657	0.00554025166203129	0.00564601113747186	0.00583471751948555
flux1:	0.651923076923078	0.00491335077103822	0.00486236587570923	0.00486624973235123	0.0049217113995135	0.00490344892457922	0.00485399178884958	0.00489528148865698	0.00494124578269372	0.00488709548763897	0.00486349237254836	0.00494203348389103	0.00494978758576705	0.00487019823456468	0.00490740070868442	0.00499792888024136	0.00493195184828882	0.00487984429878435	0.00500753126801255	0.00501925486578371	0.00489010094913408	0.00501360926841981	0.00511503690062827	0.00489627522643371	0.00508755425260794	0.00522689059539229	0.00481299197758759	0.00555733850917324	0.00454731823880046	0.00610826112280928	0.00618989576822511	0.00412675284580416	0.00294334190085545	0.0045350680690965	0.00566231361642552	0.00425961133233118	0.00545648973238966	0.00474239825060699	0.0051388031966058	0.00541244313632174	0.00502510091265588	0.00551722643984941	0.00563603124620417	0.00541105251563019	0.00573423467689662	0.00591853234469829	0.00571828463608981	0.00581686027996669	0.00602332702656471
flux1:	0.652185525826831	0.00514302260034252	0.00509082395873366	0.00509468921962924	0.00515165734380985	0.00513347712390506	0.00508323356294085	0.00512552993963031	0.00517302149303463	0.00511867620932822	0.00509501123423098	0.00517540601848622	0.00518451346878022	0.00510457350766388	0.00514275743721781	0.00523618766081588	0.00517121881170586	0.00511911550941193	0.00525074287972049	0.0052666543662896	0.00513725365941675	0.0052658708936248	0.00537733386908864	0.00515674269609838	0.00535759184336959	0.00551648040204931	0.00508642485909	0.00588544137139507	0.00482075839111297	0.0065050078465501	0.00660805870823204	0.0044127697177807	0.00315812001085518	0.00487054652042331	0.00603151712520919	0.00453542288244308	0.00577376396738876	0.00501433976611828	0.00538729408128004	0.00567391675861734	0.005238817767309	0.00572063122685671	0.00584415789859139	0.00558989933521487	0.00590107504567822	0.00609674380869893	0.0058892531014003	0.00597966500706047	0.00620284151194918
flux1:	0.652447974730585	0.00537745940832407	0.00532401674022837	0.00532748214990055	0.00538614910120675	0.00536841672671624	0.00531704968003612	0.00536007258363872	0.00540954699440252	0.00535507535143111	0.00533070980609935	0.00541301729134008	0.00542401447789022	0.00534323745724891	0.00538181925628623	0.00547877977033139	0.00541497454237834	0.00536196516808082	0.00549781486894942	0.00551862335563164	0.00538806990454424	0.00552192674709189	0.00564448623404496	0.00542041718856755	0.00563143020689635	0.00581106617690658	0.00536204816647062	0.00621794243690375	0.0050954888972281	0.00690336615593744	0.00703230097768807	0.00470656276854708	0.00337916233518842	0.00520413184201108	0.00639427393505902	0.00481322430306789	0.00608394804142933	0.00528500817318552	0.00563293671557322	0.00592943980944365	0.0054524426345463	0.00592042279527013	0.00604832127876681	0.00576941473107617	0.00606690387219735	0.00627331408032293	0.00606292144730488	0.00614613345526472	0.00638522041363179
flux1:	0.652710423634338	0.00561624726296562	0.00556143746645694	0.00556422782666579	0.00562483962334193	0.00560774971674111	0.00555487561408651	0.00559850280626858	0.00565034234025367	0.00559557470974428	0.00556995555780768	0.00565438245035256	0.00566753985189201	0.00558525706244984	0.00562390382328762	0.00572495943391582	0.0056620208740302	0.0056072465428228	0.00574772568596964	0.00577353590789194	0.00564064404396726	0.00577998158378803	0.00591372990574774	0.00568402109245789	0.00590582159153373	0.00610552461871997	0.00563483107132847	0.00654726421133781	0.00536535925204092	0.00729129004117562	0.00744735887389725	0.00499645364477466	0.00359632817262373	0.00552101863571998	0.00673890011412768	0.00508287386395656	0.00637978767101957	0.00554706959421927	0.00587336159642527	0.00617692443220769	0.00566583901153816	0.0061207383621081	0.00625308947699388	0.00595542578918326	0.00624100514268593	0.0064581700977	0.00624892228810572	0.00632770144050847	0.00658255251028281
flux1:	0.652972872538091	0.00585892007245995	0.00580257938076735	0.00580455925460751	0.00586734968147226	0.00585091724961495	0.00579619597048014	0.00584046106658801	0.00589490077893184	0.00583949554976681	0.00581226233156802	0.00589910257714705	0.00591439079304275	0.00582990721783949	0.00586859173466626	0.00597413236243637	0.00591139630944989	0.00585423104466457	0.00599979356127409	0.00603009889883695	0.00589365373675303	0.00603880515638486	0.00618285602477782	0.00594523077090571	0.00617842697692634	0.00639579958318205	0.00590122570110429	0.00686757245473267	0.00562609754706422	0.00766000538218016	0.00784097331556099	0.0052723368986871	0.00380075475346608	0.0058104138483243	0.00705817621029923	0.00533652158453135	0.00665766145695024	0.00579559504791854	0.00610786213110849	0.0064166005559117	0.00587950212818165	0.00632615113246571	0.00646357911479549	0.0061530676837969	0.00643157262113696	0.0066603251573427	0.00645524273585315	0.00653359629947167	0.00680493458278287
flux1:	0.653235321441844	0.00610496461472055	0.00604695344844906	0.00604813421778008	0.00611325731226455	0.00609734539568048	0.00604056709373986	0.00608562613108414	0.00614270481856853	0.00608625242578338	0.00605731279845833	0.006146867200245	0.00616397948624572	0.00607674414739171	0.0061157459545979	0.00622590366539983	0.00616249920541001	0.00610269996439867	0.00625375812985234	0.00628754852347199	0.00614657788705695	0.00629793821089352	0.00645060062414418	0.00620311015475658	0.00644825875030093	0.00667967825067874	0.00615987848946271	0.00717593793076432	0.0058761993959217	0.0080058404275226	0.00820639326634552	0.00552771350933305	0.00398666184907059	0.00606792900942081	0.00735112301593643	0.00557043165468852	0.00691873191282826	0.00602945919871698	0.00633798044257289	0.00665153118967587	0.0060949703694676	0.00654131960528705	0.00668503906337946	0.00636630134336887	0.00664460352504462	0.00688659431833862	0.00668704566611213	0.00676931168592744	0.00705868822981267
flux1:	0.653497770345598	0.00635382459003826	0.00629409291780955	0.00629461136521907	0.00636208516531399	0.0063464642626961	0.00628761642550909	0.00633368869467077	0.00639323460665018	0.00633538050179637	0.00630493927435086	0.00639742990676603	0.00641585868932355	0.00632561773219695	0.00636546837885209	0.00648007966446066	0.00641513753357687	0.00635293376289109	0.00650977598748921	0.00654574528824271	0.00639976372689053	0.00655775304876171	0.00671686437164363	0.00645829516962771	0.00671588150312492	0.00695724921106705	0.00641195864469084	0.00747300109697494	0.00611733793833757	0.00833118150180968	0.00854396584482264	0.00576115269227615	0.00415267547427243	0.00629689411117551	0.00762370883857701	0.00578614464137675	0.00716928585528982	0.00625212907849294	0.00656775494012383	0.00688767219186787	0.00631512748431735	0.00677068375586577	0.00692246303922581	0.00659771155218476	0.00688324364476637	0.00714074384164934	0.00694604563496967	0.00703579465786449	0.00734527355816748
flux1:	0.653760219249351	0.0066049021005434	0.00654354256544992	0.00654361462650931	0.00661328727362329	0.00659771561666036	0.00653701696379204	0.00658431091548272	0.00664596572357773	0.00658652907774482	0.00655506399967152	0.0066505596622793	0.00666971392656122	0.00657661679922211	0.00661799811470416	0.00673662005905889	0.00666949125366766	0.00660559509054397	0.00676832558751836	0.006805143167113	0.00665432164823569	0.00681934811464818	0.00698271021931347	0.00671287980373791	0.00698331778508353	0.00723093606209695	0.00666101853411469	0.00776298223698889	0.00635418741207783	0.00864431691489969	0.00886144747275163	0.00597685955016129	0.00430237876956247	0.00650826237253828	0.00788827119462279	0.00599069219143336	0.00742012264682185	0.00647161884278074	0.00680352189982325	0.00713339270603582	0.00654427980382071	0.0070182162771692	0.00718025260786934	0.00684858475058591	0.00714768346723216	0.00742321635556226	0.00723054991836166	0.00732951002553819	0.00766112945249754
flux1:	0.654022668153104	0.00685755562830982	0.00679483366220349	0.00679469192177262	0.00686623716580021	0.00685054649320481	0.00678844032145719	0.00683707859014501	0.00690035581131277	0.00683942080403009	0.00680760840297729	0.0069059757423106	0.00692531784675067	0.00682995486567511	0.00687356818868206	0.00699554706494826	0.0069259905251201	0.00686152299163081	0.00703003514112217	0.00706663299702396	0.00691185991275357	0.0070842884580907	0.00725012893712197	0.00697001163151749	0.00725366189971831	0.00750507950265803	0.00691238926854601	0.00805300176398166	0.00659366334504588	0.00895814074602788	0.00917290607932337	0.00618418730033986	0.00444393665689472	0.0067190382110915	0.00816167919340433	0.00619575024093287	0.00768502920373542	0.00669954013253271	0.00705324379265062	0.00739847344197794	0.0067879288210578	0.00728722225436437	0.00746193953820538	0.00711920568275182	0.0074355942409905	0.00773146009127301	0.0075361420237753	0.00764337282087059	0.00799848894049626
flux1:	0.654285117056858	0.0071110945248106	0.00704744884350398	0.00704727572428814	0.00712021934066838	0.00710438933198137	0.00704149657414692	0.00709145472821065	0.00715582205822906	0.00709378326266444	0.00706238773405082	0.00716327814347714	0.00718245426642905	0.00708581633033741	0.00713224668426209	0.00725682743613718	0.00718513024322781	0.00712147442480736	0.00729546349702054	0.00733128558886391	0.00717410388599213	0.007354235384652	0.00752160850019997	0.00723326255111408	0.00753046306915109	0.00778512932181156	0.00717220674319815	0.00835181059157043	0.00684369780270071	0.00928791294642689	0.00949635841111547	0.00639613527876683	0.0045888181559545	0.00694945221819877	0.00846251531233803	0.00641582462116085	0.00797856577714122	0.00694935735936487	0.00732543220267615	0.00769270816855324	0.00705221984428635	0.00758017325734185	0.00776996836421231	0.00740926833635061	0.00774298596824444	0.0080607720702271	0.00785685539038294	0.00796836337127654	0.00834702113088132
flux1:	0.654547565960611	0.0073647710010765	0.00730078346992705	0.00730065316230505	0.00737442584230215	0.0073586322037253	0.00729567227611045	0.00734674362003401	0.00741171383541319	0.00734926565303175	0.00731901121415897	0.00742188702135449	0.00744082608442502	0.00734419194035158	0.00739379263875971	0.00752024962914504	0.00744725504771017	0.00738586124305303	0.00756487478272417	0.00760004112411153	0.00744246911495511	0.00763053250475632	0.00779958367471248	0.00750588737977282	0.0078169874902309	0.00807658717149838	0.00744623997395972	0.00866815112888674	0.00711176468539533	0.00964846719366049	0.00985054374767177	0.00662707748214762	0.00474982124721991	0.0072193674540528	0.00880776467133947	0.00666576353295277	0.00831353783481952	0.0072341266689342	0.00762782349704508	0.008024326562432	0.00734312013168463	0.00789856338898767	0.00810553787752024	0.007718278816219	0.00806528831288191	0.00840546592625391	0.00818658613903835	0.00829549791967254	0.00869597939849544
flux1:	0.654810014864364	0.00761777136028972	0.00755411114274866	0.00755395187795241	0.00762795898533998	0.00761258503637078	0.00755027893292656	0.00760207293507567	0.00766728616681036	0.00760535687744404	0.00757680755443801	0.00768100358800894	0.00769996511726789	0.00760473551116229	0.00765755524450569	0.00778532026842634	0.00771235598663439	0.00765453332961469	0.00783805036564208	0.0078734036038739	0.00771766895215783	0.00791382640706709	0.00808586829615966	0.00779010866342095	0.00811549655386807	0.00838389478368343	0.00773873835517649	0.0090090500912928	0.0074034271095762	0.0100513815717564	0.0102514217423082	0.00689012883527231	0.00493875237681874	0.00754457532129118	0.00920962066548476	0.00695804211514304	0.00869861344334685	0.00756411995260115	0.00796603106413645	0.00839851286899312	0.00766544915270871	0.00824278416130271	0.00846850347632964	0.00804583944231962	0.00839841724354124	0.00876011565635951	0.00852044689692033	0.00861775174127679	0.00903642599154194
flux1:	0.655072463768117	0.00786920852745632	0.00780656048541609	0.00780614500036348	0.00787984025532343	0.00786544881916651	0.00780442254323468	0.00785639814233697	0.00792167983686705	0.00786132151069207	0.00783479122457426	0.00793960107796288	0.00795916202567583	0.00786667046899616	0.00792243713087231	0.00805120093559178	0.00797991872760386	0.00792665081512987	0.00811417555655257	0.00815119958636619	0.00799943272881765	0.00820379559059938	0.00838117878789489	0.00808656460554492	0.00842667936228559	0.0087094784120631	0.00805151714227251	0.0093783668924494	0.00772118323892031	0.0105026512690463	0.0107090564307087	0.00719464237982996	0.00516419418807067	0.00793368690221586	0.00967301890935945	0.00730033129885201	0.00913654138608299	0.00794478259376048	0.00834242295566573	0.00881629994653609	0.00802193311344918	0.00861202865419816	0.00885734838932382	0.00839174122763472	0.00873960263809091	0.00912061926374765	0.00885577933551794	0.00893153871490547	0.00936308087192523
flux1:	0.655334912671871	0.00811811769484763	0.00805710815959517	0.00805607485850743	0.00812902420776525	0.00811629428271905	0.00805700080766707	0.00810852920106955	0.00817391270083385	0.0081161668100548	0.00809167700603048	0.00819644854832287	0.00821743074134942	0.00812876534514136	0.00818693018079448	0.00831669863474914	0.00824885364224929	0.00820067152872913	0.00839182444748725	0.00843244879645418	0.00828639023695466	0.00849904159476497	0.00868484165734461	0.00839402796677204	0.00874935069572737	0.00905313437204924	0.00838345922925782	0.00977587948196689	0.00806383598184524	0.0110013188491962	0.0112254915521609	0.00754431972227837	0.00542979158016174	0.00838623232994425	0.0101943914869419	0.00769382868578765	0.00962332949768473	0.00837543183192683	0.0087554498867541	0.00927406743155113	0.00841247260350789	0.00900424828258489	0.00926923724987726	0.0087558466762366	0.00908781193083211	0.00948487221096388	0.00919261826581461	0.00923744133234865	0.00967541416927578
flux1:	0.655597361575624	0.00836345615035099	0.00830458976348278	0.00830249120227462	0.00837441504622319	0.00836405458342325	0.00830672903381398	0.00835717489811812	0.00842288439467945	0.00836864770666354	0.00834594069995763	0.00845016359357683	0.00847351488288806	0.00838938373197146	0.00844921792758792	0.00858031260217511	0.00851752209113758	0.00847445735801442	0.00866904710670925	0.00871537261026465	0.00857614635656957	0.00879716521212688	0.00899474285447108	0.00870945249737769	0.0090804756447264	0.00941187697463594	0.00873053351078005	0.0101970900608161	0.00842651468052472	0.0115393404124628	0.0117940420994277	0.00793630864596598	0.00573339575710488	0.00889236109069583	0.0107619107951499	0.00813269651409618	0.0101485711446604	0.00884897624332376	0.00919957749890559	0.00976377286524799	0.00883378961897912	0.00941619261641612	0.00970016676757039	0.00913780330587726	0.00944369879515448	0.00985292968697097	0.00953351917347067	0.00954004033492725	0.00997775390270045
flux1:	0.655859810479377	0.00860410726572341	0.00854772645968938	0.00854409653875464	0.00861488273753603	0.00860753348128146	0.0085521898029759	0.00860099638297232	0.00866739365886026	0.00861730890629071	0.00859591439625059	0.00869928394988992	0.00872593501614171	0.00864659922240032	0.008707325086522	0.00884032866215946	0.00878385407735478	0.00874547961210612	0.00894354298387918	0.00899753927235946	0.00886553248726343	0.00909501450325404	0.00930752989128334	0.00902834010462235	0.00941551908443613	0.00978028126847304	0.00908633099133132	0.0106337953340287	0.00880135216489697	0.012102729306814	0.0124001574998512	0.00836147560741885	0.00606724483062621	0.00943423178057293	0.0113572094057991	0.00860474501220825	0.0106968927798893	0.00935274858532211	0.00966587050349516	0.0102739133504236	0.0092795601290009	0.00984356036185899	0.0101452228636965	0.00953667632201575	0.00980911306465006	0.0102266495137706	0.00988279854672399	0.0098468813533755	0.0102783827164529
flux1:	0.65612225938313	0.00883888747587245	0.00878516174199031	0.00877958944374327	0.00884927525718794	0.00884542707568529	0.00879189640352168	0.0088386592411105	0.00890616458226688	0.00886055549786422	0.00883989748555743	0.00894234379477533	0.0089730671299028	0.00889835266875783	0.00895928508851728	0.00909494254504227	0.00904553413287306	0.00901108373358021	0.00921288709284045	0.00927611761535894	0.00915098666877044	0.00938905750945501	0.00961902808808225	0.0093453594058238	0.00974905481907846	0.010151256726522	0.00944301930175277	0.0110753174719522	0.00917869337746188	0.0126737704079072	0.0130237066557061	0.00880581357314265	0.0064191593757431	0.00998885138937892	0.0119582758202565	0.00909325917343099	0.0112502796325869	0.00987033083362046	0.0101431548651155	0.0107910779030866	0.00974105110355809	0.0102812765722754	0.010598941066637	0.00995061474633085	0.0101863050332865	0.0106089196263893	0.0102453626471	0.0101667972924053	0.010587807082398
flux1:	0.656384708286884	0.00906655419771672	0.00901550046979944	0.00900769682834803	0.00907642399507788	0.00907635415073382	0.00902435701853954	0.00906887341146341	0.00913787594258027	0.00909673752061827	0.00907626121768752	0.00917793929800942	0.00921323622722959	0.00914262055213819	0.00920329273283345	0.00934238762428627	0.00930021873671443	0.00926876198282326	0.00947476503043945	0.00954818969632901	0.00942898914676016	0.0096758081378179	0.00992479046540717	0.00965509745487648	0.010075518614016	0.0105171040481611	0.00979253497408594	0.0115101630741693	0.00954860818791696	0.0132338882168945	0.013642256419471	0.00925272339450496	0.00677453262667185	0.0105318387643575	0.0125429944245234	0.0095796420130915	0.0117908639258094	0.0103840549245991	0.0106195718045824	0.0113018348411964	0.0102081834706311	0.01072388914849	0.0110557489455269	0.0103766625121628	0.0105770227620606	0.0110026612852585	0.0106253881519211	0.0105079409095519	0.0109165552070862
flux1:	0.656647157190637	0.00928581228809488	0.00923734173692567	0.00922718819492232	0.00929514049705683	0.00929888829949805	0.00924812640415334	0.00929041250484872	0.00936118701177694	0.00932423110805168	0.00930352588200996	0.00940477001701939	0.00944480591833583	0.00937756121740317	0.00943781214733571	0.00958104173543851	0.00954574263256509	0.0095163815425117	0.0097271714333557	0.0098110616271423	0.00969646991738234	0.00995222380287144	0.0102206753216209	0.00995280136705037	0.0103899619585923	0.0108706529126957	0.0101277874937051	0.0119277947581608	0.00990242243257283	0.0137666245998935	0.0142347205587522	0.0096857354826683	0.00711873869723068	0.0110414038908058	0.0130926697578959	0.0100463844402741	0.0123036667174196	0.0108777262306855	0.0110842574791854	0.0117946286660977	0.0106708549814435	0.0111660511916408	0.0115104496647258	0.0108107948316062	0.0109817209682721	0.0114098429336863	0.0110251483107173	0.0108759427361021	0.0112729585665905
flux1:	0.65690960609439	0.0094953169674365	0.00944929848091778	0.00943686855097605	0.00950420441161081	0.0095115847108723	0.00946183443184243	0.00950210822641345	0.00957475395535463	0.00954149976203194	0.00952039540725463	0.00962164770096343	0.00966624602597931	0.00960161066898733	0.0096616195537348	0.00980949232379242	0.00978027437007144	0.00975232513150924	0.00996853440698009	0.0100625132653867	0.00995111157820793	0.0102160001124509	0.0105033416672917	0.0102349704535365	0.0106886649307249	0.0112062650108959	0.0104436491621104	0.0123201806597786	0.0102339798444959	0.014260163606106	0.0147846865113966	0.0100911536710572	0.00743950093665868	0.011501792790943	0.0135948779392502	0.0104798055811494	0.0127787909151116	0.0113390685047788	0.0115288521733175	0.0122613525909572	0.0111202984607948	0.0116030310578181	0.0119586893256522	0.0112482075483177	0.0113990706117727	0.0118307309688806	0.0114442444171536	0.011272581851772	0.011661374998553
flux1:	0.657172054998143	0.00969367210515292	0.0096499997288005	0.00963555114264352	0.00970234444434812	0.00971299590411176	0.00966418586805952	0.0097028208168525	0.00977723315162302	0.00974712382552988	0.0097257431638712	0.00982747095013985	0.00987616523456227	0.00981351048099153	0.00987377392723828	0.0100265481495836	0.0100023925624217	0.00997551961567119	0.0101977440815311	0.0103009409630922	0.0101914931123936	0.0104657097078993	0.0107705710865189	0.0104996913649145	0.0109694965462403	0.0115205166313797	0.0107375500592327	0.0126828350570281	0.0105404036879797	0.0147089354621483	0.0152827969941549	0.0104601227049052	0.00772877346707418	0.011905556740009	0.0140451222261421	0.0108720525033278	0.0132126691228236	0.0117614403406579	0.0119485702564719	0.0126983194680163	0.0115502350368935	0.0120311756025055	0.0123973425521741	0.0116838254560592	0.0118258865987011	0.0122635453283213	0.0118794120759975	0.011695246838782	0.0120812175444155
flux1:	0.657434503901897	0.00987942415719115	0.00983807536740382	0.00982201557379165	0.00988821588764978	0.00990167346811703	0.00985393205436461	0.00989139160110322	0.00996727090513837	0.00993979331801965	0.00991855307569625	0.0100211714906124	0.0100733036032878	0.01001226479067	0.0100735236059157	0.010231197193081	0.0102110712689648	0.0101853513034654	0.0104140833876704	0.0105253702469676	0.0104170532217852	0.0107007646103343	0.0110213611910286	0.0107466617774339	0.0112319630406527	0.01181244197167	0.0110095782914353	0.0130151683141604	0.010822228820369	0.0151140198261264	0.0157277582771618	0.0107897407583042	0.00798378996992637	0.0122542420517397	0.0144470081391289	0.0112219962713969	0.0136081548249842	0.0121445147528083	0.0123426427793514	0.013106465271621	0.0119576136949893	0.0124482493097567	0.012824754347319	0.012112939308039	0.0122574936741142	0.0127045933333624	0.0123249449443639	0.0121372952703196	0.0125269826443461
flux1:	0.65769695280565	0.0100510535114572	0.0100121274185049	0.0099949602220599	0.0100603794678159	0.0100761563478881	0.0100298213415312	0.0100665877292452	0.0101434823856127	0.0101182673818365	0.0100978295623143	0.0102016439532259	0.010256488564562	0.0101970381722568	0.0102601700168341	0.0104225217306024	0.0104055818710773	0.010381489635632	0.0106170790926671	0.0107353421860892	0.010627888438717	0.0109212171866142	0.0112557827234311	0.0109769110643656	0.0114769475927371	0.0120833079170478	0.0112620852060123	0.0133201042265688	0.0110829012377603	0.0154823103483667	0.0161258258058444	0.0110830335613188	0.00820710377516717	0.0125574136370792	0.0148109472557632	0.011534881805353	0.0139734714606434	0.0124938168196035	0.0127140629183051	0.0134907638255899	0.0123428028644991	0.0128535852133917	0.013240792754497	0.0125318440547412	0.0126884497727047	0.0131488461641944	0.0127736433649744	0.0125892289445295	0.0129892604781854
flux1:	0.657959401709403	0.010206966127305	0.0101706950367256	0.0101529593727542	0.0102172865029152	0.0102349495759366	0.0101905398279157	0.0102270510931834	0.0103044253719389	0.0102813108387954	0.0102624962739554	0.0103676746091368	0.0104245658562607	0.0103670182025636	0.0104329181163869	0.0105995902999748	0.0105853356975656	0.0105636589141898	0.0108063068213337	0.0109307025077391	0.0108244337254021	0.0111274465510226	0.0114746395602889	0.0111922859395292	0.0117062057831934	0.0123359843733501	0.0114988925299601	0.0136030682702025	0.0113277665674399	0.015824647956065	0.01648892234815	0.0113478361009036	0.00840564658904755	0.0128302558720756	0.0151516868825854	0.0118208363599502	0.0143202548432861	0.0128192377530292	0.0130686969344284	0.0138589802230704	0.0127092024615535	0.0132480115728172	0.0136466944786426	0.0129383420676365	0.0131134646294019	0.0135908231551002	0.0132180813865964	0.013040430186959	0.013456504637248
flux1:	0.658221850613157	0.01034548880288	0.0103122220541366	0.0102944347701612	0.0103572745360942	0.010376499747959	0.0103346560815381	0.0103712627255387	0.0104485758261981	0.010427623143667	0.0104113056344486	0.0105178846854377	0.0105763219383318	0.0105212731521629	0.0105907451021706	0.0107613505357166	0.0107497028716295	0.0107314068245959	0.0109811919083976	0.0111113409088218	0.0110070948633228	0.011319798267331	0.01167900847776	0.01139481291961	0.0119217269823152	0.0125740519013413	0.0117242733590317	0.0138705710084688	0.0115627657524288	0.0161533281400433	0.0168318104347656	0.0115948434007636	0.00858902720771611	0.0130902693907494	0.0154851858833319	0.0120925641498569	0.0146610948519699	0.0131328411399547	0.013413943032882	0.0142200132861182	0.013062355206836	0.0136335564141705	0.0140447197324401	0.0133319975694302	0.0135283075356647	0.0140255817843995	0.0136519180227817	0.0134810890174869	0.0139171821397108
flux1:	0.65848429951691	0.0104648709804366	0.0104350354626831	0.0104176484277731	0.0104785757852957	0.0104991743927979	0.0104605825899303	0.0104975308239434	0.0105743120749281	0.0105557762879779	0.0105427784440613	0.0106507006012801	0.0107104157113726	0.0106586351170603	0.0107323140999168	0.0109065457565357	0.010897846112214	0.0108839170327667	0.011140846910332	0.0112769357589079	0.0111759083717459	0.011498251440269	0.0118697559458529	0.0115860688786973	0.0121250936661352	0.0128008345912169	0.0119419165324727	0.0141286824234505	0.0117931058060874	0.0164794975648575	0.0171689146710929	0.0118352489003548	0.00876743602206947	0.0133537457722854	0.0158254695936566	0.0123627066535089	0.0150070677967874	0.0134464078044354	0.0137572030851641	0.0145821495570876	0.0134087314192212	0.0140129728334873	0.0144376665900763	0.0137140777788893	0.0139305013106862	0.0144495903615629	0.0140709717586791	0.0139039163935029	0.0143618513696071
flux1:	0.658746748420663	0.0105632947438586	0.0105373408288452	0.010520719129683	0.0105793382628753	0.0106012514731366	0.0105665628914719	0.0106040055557232	0.0106799124603933	0.0106641757220321	0.0106551858726024	0.0107643574583729	0.0108253345817614	0.01077763222757	0.0108559490437809	0.0110336720889872	0.0110286030634107	0.0110199016950438	0.011283976919466	0.011426755202328	0.0113302950861184	0.0116621778230721	0.0120471286724581	0.0117666826350308	0.0123169645060165	0.0130185520725274	0.0121540773522619	0.0143817015398602	0.0120221667844703	0.0168109564532855	0.0175114361006994	0.0120784557333192	0.00894958671032662	0.0136327215327373	0.016182077401261	0.0126413987008524	0.0153657349177942	0.0137692033653007	0.0141044608951943	0.0149515583468043	0.013754422001914	0.0143891628037053	0.0148283219196654	0.0140871816553394	0.0143196486178987	0.0148612899351312	0.0144738321824557	0.0143052917483287	0.0147847398620062
flux1:	0.659009197324416	0.0106388928518756	0.0106172368296909	0.0106016600595138	0.0106576567949932	0.0106809228091688	0.0106506875776479	0.0106887180863993	0.0107635681947708	0.0107510527747772	0.010746576700616	0.0108569347621255	0.010919383849094	0.0108764819948223	0.0109596732898919	0.0111409833150057	0.0111404385768167	0.0111375911087284	0.0114088678687712	0.0115595509045862	0.0114689505024029	0.0118102349959878	0.0122104940133473	0.0119360571318485	0.0124967751910571	0.0132277503174685	0.0123610695837001	0.0146312714059478	0.0122508459845019	0.0171507778786296	0.0178653134416986	0.0123303107640052	0.00914110114752691	0.0139329872467016	0.0165585719314918	0.0129344907600179	0.0157399702696615	0.0141063906239745	0.0144592301398975	0.0153312985678645	0.0141039873524276	0.0147645983566379	0.0152189394506925	0.0144546239737839	0.014697320074994	0.0152612244138203	0.0148618863554903	0.0146856209707707	0.0151845094850605
flux1:	0.65927164622817	0.0106897727467506	0.010672746801461	0.0106584305477703	0.0107116090275806	0.0107363118746533	0.0107109359739043	0.0107496361434891	0.010823409584361	0.0108144897380681	0.0108148428312411	0.0109264163454627	0.0109907105404043	0.0109531441263408	0.0110413007647797	0.0112265398296031	0.0112314721991994	0.0112348162876753	0.0115134545393445	0.0116735590119656	0.0115898840389912	0.0119404053616694	0.0123582709086999	0.0120923513835716	0.0126627010337279	0.013427105118971	0.0125611757370938	0.0148760857343038	0.0124774411114807	0.0174969685003609	0.0182303867385945	0.0125921836796619	0.00934363480623814	0.0142534869090465	0.0169523421571959	0.0132427527305185	0.0161277982596575	0.0144583621687616	0.0148220523751658	0.0157209965373074	0.01445967283632	0.0151408412821019	0.0156108321616671	0.0148196956279723	0.0150665319059503	0.0156517162883729	0.0152387665454335	0.0150488547738085	0.0155640770282147
flux1:	0.659534095131923	0.0107140430178859	0.0107018614634199	0.0106889920858057	0.0107392904078018	0.0107655030505495	0.0107452348247616	0.0107847250820285	0.0108575407091622	0.0108524715199569	0.0108578081618321	0.0109707614578004	0.0110373550970802	0.0110054184435649	0.0110985577575579	0.0112882886248377	0.0112995697111473	0.0113091608252487	0.0115954482023011	0.0117665993725596	0.0116905875345786	0.0120501615583138	0.0124880499633615	0.0122327054074631	0.0128118688398136	0.0136136099877577	0.0127509623932916	0.0151122039785144	0.0126980580677446	0.0178431694216828	0.0186008533525272	0.0128610234278055	0.00955487310292711	0.0145871408162245	0.0173556565024587	0.0135621590851087	0.0165232074550925	0.0148210696717435	0.015190608593482	0.0161172136795547	0.0148211223298096	0.0155182446791774	0.016004145861975	0.0151849483767948	0.0154309317163715	0.0160361670477847	0.01560935126733	0.015401298271009	0.0159295631004489
flux1:	0.659796544035676	0.0107098382525861	0.0107025847711003	0.0106913582322202	0.0107388424458075	0.010766576936412	0.0107515220434723	0.0107920026850006	0.0108640758743818	0.0108629523060591	0.0108733216846336	0.0109879721551852	0.0110573185863929	0.0110310647413874	0.0111292081783591	0.0113241552563685	0.0113424746421365	0.011358145261911	0.0116524924532973	0.0118362439926681	0.011768287580605	0.012136713751348	0.0125968620477349	0.0123536421013987	0.0129407547095152	0.0137830799198446	0.0129259044982786	0.0153338648550926	0.0129074213736518	0.0181801801197317	0.0189668329957056	0.0131303142651413	0.00976934152711974	0.0149228282962386	0.0177576658725544	0.013885126758032	0.0169177088257161	0.0151872185561382	0.0155603817852424	0.0165143838617833	0.0151856171672737	0.0158958849397717	0.0163978471621764	0.0155516473637987	0.0157938738790174	0.0164181434040558	0.0159785454619526	0.0157499907119573	0.016288626358254
flux1:	0.660058992939429	0.0106753388387849	0.0106729747611379	0.0106636300348252	0.0107084703527351	0.0107376454024702	0.0107278033332687	0.0107695780449852	0.0108411712135732	0.010843923289396	0.0108593361125045	0.0109761439289479	0.011048630698797	0.0110279184423264	0.0111311562997226	0.0113321276060543	0.0113579490429265	0.0113794030033761	0.0116823121884403	0.011880013372225	0.0118202220408644	0.0121972803702948	0.0126815267463551	0.0124515477750801	0.0130456700667337	0.0139308411785981	0.0130811645187572	0.0155345913020807	0.013099888699687	0.0184979285876502	0.0193166364699526	0.0133916692972864	0.00997980481182467	0.0152480378772095	0.0181468744807175	0.0142023849079073	0.0173022649103113	0.0155480243630006	0.0159256993748528	0.0169060909758434	0.0155487608719511	0.0162717279615704	0.0167899185563441	0.0159194986021524	0.0161575871816188	0.0168004546355274	0.0163501077948238	0.0161010178311098	0.0166485635198245
flux1:	0.660321441843183	0.010608784066682	0.0106111733561732	0.0106040127204259	0.0106464491258393	0.0106768810042446	0.0106721923185852	0.0107156694011903	0.0107870467782287	0.0107934687587783	0.0108139582313541	0.0109334915220714	0.0110094052061779	0.0109939792084566	0.0111025082218073	0.0113103150585398	0.0113438936586097	0.0113708121909278	0.0116828253127218	0.0118955571289047	0.0118438809058015	0.0122293237133994	0.0127390006615587	0.0125231239422666	0.0131232269310105	0.0140524472383792	0.0132123504680919	0.0157083321558957	0.0132704406968447	0.0187874391490145	0.0196392077726712	0.0136366794062042	0.010178918226639	0.0155515787791109	0.0185135248407206	0.0145050397026778	0.0176691597893102	0.0158951259426503	0.0162809156318297	0.0172864003701538	0.0159054429082754	0.0166429878350913	0.0171777143001941	0.0162866992859193	0.0165226127229316	0.0171844235065794	0.0167257751322074	0.0164581211979949	0.0170145926376591
flux1:	0.660583890746936	0.0105084794595856	0.010515422930647	0.0105108147583217	0.0105511207035098	0.0105825379759139	0.0105829300607522	0.0106286017314239	0.0106999978612922	0.0107098022998248	0.0107354653376334	0.0108583489126122	0.0109378743429736	0.0109274582765436	0.0110415847040737	0.0112569743983773	0.0112984254432771	0.0113305611468967	0.0116521982187371	0.011880783116796	0.0118371647515592	0.0122307047402705	0.0127666525429382	0.0125657177912109	0.0131706865064519	0.0141442672904502	0.0133160940568828	0.0158503954684166	0.0134154377525604	0.0190423777576928	0.0199262044788568	0.013858603387412	0.0103607595204144	0.0158257693088559	0.0188513937201113	0.0147863800022198	0.0180134173001642	0.0162222399180515	0.0166214785292472	0.0176509631908635	0.0162508653903701	0.0170065995070117	0.0175584012465391	0.016650289575744	0.016887625974587	0.0175695049698701	0.0171048615441479	0.0168218909039674	0.0173886816645518
flux1:	0.660846339650689	0.0103728020465318	0.0103840720716521	0.010382435751002	0.0104208881406411	0.0104529656160908	0.010458386197033	0.010506790843701	0.0105783983352063	0.0105912813878861	0.0106222915334722	0.0107491498021713	0.010832400447207	0.0108267819399441	0.0109468907870109	0.0111705033240072	0.0112199029062489	0.0112571426807206	0.0115888413355985	0.0118339146961557	0.0117984368161205	0.0121997336725879	0.012762414835352	0.0125774728708242	0.0131861283525068	0.0142038329413838	0.0133903408338623	0.0159579904992427	0.0135329996607711	0.0192598725031341	0.0201732927875743	0.0140535443841438	0.010521917598678	0.0160676648854779	0.019158652543575	0.0150430514102883	0.018333494975185	0.0165262198380099	0.0169446645896607	0.0179976772605366	0.016581414736186	0.0173597067548956	0.0179293949524164	0.0170067209113199	0.0172496687650819	0.0179533251575319	0.0174843992329505	0.0171896893129488	0.0177691511608101
flux1:	0.661108788554442	0.010200209554613	0.0102155772462246	0.0102173536769179	0.0102542150450384	0.0102866185363765	0.0102970498685176	0.0103487252598328	0.0104207024023565	0.0104364055629209	0.0104729960469673	0.0106044008522538	0.0106914703756707	0.0106905604116957	0.0108170587228523	0.0110494115615786	0.0111069038582415	0.0111492903156503	0.0114913563504091	0.0117534748803519	0.0117264713381967	0.0121351191093987	0.0127247934961037	0.012557286265066	0.013168422213425	0.0142298905016962	0.0134343152743171	0.0160302937471181	0.0136229562571979	0.0194404846567115	0.020380431817281	0.014220891473355	0.0106619299300864	0.0162791237530313	0.0194376701801237	0.0152753850240305	0.0186311543536924	0.0168073315655807	0.0172498486817934	0.0183267957515434	0.0168952047115856	0.0177000674150437	0.018288706033945	0.017352512040543	0.0176047252104643	0.0183321173419147	0.0178597671551331	0.017556286999649	0.0181511008025045
flux1:	0.661371237458196	0.00998926060342528	0.010008509908306	0.0100141238030075	0.0100496391460558	0.0100820709690139	0.0100975226225019	0.0101529592206399	0.0102254533875352	0.0102438089204763	0.0102862311144244	0.0104226629242772	0.0105136838563331	0.0105175404153933	0.0106507875529441	0.0108922859199098	0.010958172285639	0.011005883205613	0.0113584584136092	0.0116382141032119	0.0116203249945585	0.0120358420326857	0.0126527519387755	0.0125046032358787	0.0131170303226771	0.0142221756081891	0.0134481985043112	0.0160680653548467	0.0136864151608428	0.01958740098938	0.0205511590032818	0.0143629807833307	0.0107830165114118	0.0164657764378053	0.0196938760609079	0.015486865322898	0.0189105945465763	0.0170687386411324	0.0175382838057428	0.0186405006587594	0.017192197096112	0.0180262988524715	0.0186351337614845	0.0176848493295576	0.0179485012322823	0.0187014437075087	0.0182256474246752	0.0179150354528369	0.0185275254543366
flux1:	0.661633686361949	0.00973865253932395	0.00976157919134066	0.00977140062078775	0.00980580758039551	0.00983804335741249	0.00985852658868976	0.00991812914377002	0.0099913084079983	0.0100122604489476	0.0100607280607624	0.010202554967418	0.0102977496560238	0.010306564161181	0.0104468037148388	0.0106977677646325	0.0107725584953936	0.0108258531245259	0.0111889021360156	0.0114870111478417	0.0114791745878449	0.0119009970170083	0.0125455128757146	0.0124191149285307	0.0130317043253587	0.0141809879433029	0.0134326178858465	0.0160729405252104	0.0137250748184143	0.0197050870601734	0.0206911103032829	0.014484106989742	0.0108892177010762	0.0166352048696449	0.0199340033701182	0.0156829135562937	0.0191770936368992	0.0173153661246533	0.0178124741340747	0.018942073831296	0.0174739027798367	0.0183379233452349	0.0189682783474597	0.0180020052796317	0.0182772267535272	0.019057031686514	0.0185770832036784	0.0182592894318595	0.0188908392568033
flux1:	0.661896135265702	0.00944728155156564	0.00947367853771463	0.00948799062512372	0.00952153848207884	0.00955344845672905	0.00957893916651535	0.00964300204136539	0.00971708581395115	0.00974068513610189	0.00979531686795588	0.0099427911292033	0.0100425026028624	0.010056556022989	0.010203862281744	0.0104645589102397	0.0105489778096372	0.0106081252342236	0.010981438471713	0.011298781672981	0.0113021692940376	0.0117296479554611	0.012402337677719	0.012300442049112	0.0129121602482767	0.0141066833178574	0.0133880830191689	0.0160465849661589	0.013740459609454	0.0197977472752122	0.0208061665260549	0.0145891540124027	0.0109851706249297	0.016794796551338	0.0201641523555897	0.0158693062292366	0.0194354979450399	0.0175524403157289	0.0180753092270186	0.0192348791170998	0.0177427577255005	0.0186352171745532	0.019288382696076	0.0183034939679993	0.0185883012872919	0.0193955341851428	0.0189103985278366	0.0185837487346131	0.0192344473656669
flux1:	0.662158584169456	0.00911432658682688	0.00914396084385194	0.00916293847942059	0.00919590940742103	0.00922746137566318	0.00925786076537751	0.00932655867467039	0.00940183865384841	0.00942821499766834	0.00948898766402772	0.00964225517505906	0.00974695043350705	0.0097665518264476	0.00992079921420436	0.0101914656243262	0.0102864080443994	0.0103516152465483	0.0107348214739377	0.0110724251462582	0.0110883393187243	0.0115207392360129	0.0122223438416483	0.0121478846315313	0.0127578139124993	0.0139992107811285	0.013314505448386	0.0159899212917506	0.0137332597466419	0.0198679600241078	0.0209006781420605	0.0146821840303823	0.0110748270298902	0.0169497860222034	0.0203881292732574	0.0160506128276877	0.0196889137983654	0.0177840579314723	0.0183291707068956	0.019521398650176	0.0180013348849099	0.0189189090235525	0.019596049990645	0.0185899436296318	0.0188806458717418	0.0197150475102866	0.0192237817306864	0.0188854220345512	0.019554010182839
flux1:	0.662421033073209	0.00873935508685361	0.00877194191559644	0.00879564338525748	0.00882836897978949	0.00885961412935507	0.00889471603667484	0.0089681080032995	0.00904495301772625	0.00907427331829576	0.00914099400424645	0.00930010905448999	0.00941035330963577	0.00943577602837173	0.00959663379325044	0.00987748206785234	0.00998393642320646	0.01005529174428	0.0104478717800907	0.0108068303438227	0.0108365870786712	0.0112730878552383	0.0120044081111151	0.0119602971275869	0.0125676394383415	0.013857803201589	0.0132109108651033	0.015902603375799	0.0137029230987731	0.0199157942235165	0.0209761763324998	0.0147653138665582	0.0111604117312542	0.0171019246083927	0.0206064283201303	0.0162290116183017	0.0199378905200443	0.0180121122603997	0.0185752168725061	0.0198025401267232	0.0182515809991696	0.0191898037030332	0.0198919077591408	0.0188627304847702	0.0191546962868125	0.0200152822533981	0.0195174186922158	0.0191640143130011	0.0198481301042714
flux1:	0.662683481976962	0.00832244563624429	0.00835762749091145	0.00838599773492395	0.00841886495485618	0.00844991140208401	0.00848938312349312	0.00856742434631286	0.00864626612531135	0.00867868905312692	0.00875098976843802	0.0089159263061531	0.00903233237263812	0.00906376181973121	0.00923071009735835	0.00952190631718261	0.00964085516761864	0.00971829752565207	0.0101195908025121	0.010500945043397	0.0105457664622092	0.0109854617994667	0.0117471798473072	0.011736115199334	0.0123401809135705	0.0136808872519144	0.0130754013569988	0.015782847513101	0.0136475793007959	0.0199385855054335	0.0210308431330703	0.0148381234749725	0.0112418493206231	0.0172490515952576	0.0208160567782324	0.0164037368418966	0.0201802553652114	0.0182358049002523	0.0188129991675732	0.0200773583557507	0.0184942515280349	0.0194484198508656	0.0201762969873594	0.0191234696370961	0.0194120567712636	0.0202973655319982	0.0197931693066029	0.0194216794304269	0.0201183338482862
flux1:	0.662945930880715	0.00786432104545074	0.00790165600619652	0.00793453758084517	0.00796798053989552	0.00799896141925401	0.00804234127406566	0.00812489592208167	0.00820619655370854	0.00824183322981255	0.00831918601112772	0.00848983753173932	0.00861299864946147	0.00865050098109412	0.00882285956561523	0.00912447628287764	0.00925679481824906	0.00934011168387645	0.00974930929084698	0.0101539010351118	0.0102148356752036	0.0106567303960257	0.0114492025984796	0.0114735243259464	0.0120737104081805	0.01346622428018	0.01290536448415	0.0156276407726754	0.0135642956361582	0.0199313887268212	0.0210598236379218	0.0148977054951513	0.0113167670019435	0.0173856181654413	0.0210111991412397	0.016571252434552	0.0204116029226803	0.018451825508617	0.0190404806727813	0.0203432320684702	0.0187286629866791	0.0196947228065812	0.02044905517547	0.0193734869957807	0.0196549102482187	0.0205633379934246	0.0200538850311388	0.0196622270761711	0.0203683896451664
flux1:	0.663208379784469	0.00736648567171058	0.00740544846737376	0.00744259474463818	0.00747707164704576	0.00750811488243841	0.00755482577655937	0.00764167376232945	0.00772587873666701	0.00776476664694971	0.0078465125046289	0.00802267525253034	0.0081530913200649	0.00819660618469029	0.00837356496003473	0.00868551082577204	0.00883187793474862	0.00892072763142718	0.0093368486874194	0.0097651747495211	0.00984305452816229	0.0102860580152121	0.011109118132217	0.0111707294771405	0.0117664933259412	0.013211240599413	0.0126978703720529	0.0154332597327143	0.013449588596716	0.0198879672669079	0.0210562646905466	0.0149393112249208	0.0113810429853569	0.0175039929937722	0.0211845227291559	0.0167260750682587	0.0206262905325468	0.0186551239305019	0.0192544312205144	0.0205964303586866	0.0189528034438628	0.0199280086196332	0.0207094376525765	0.0196133949993686	0.0198853328833517	0.02081547618002	0.0203025432383398	0.0198899945521122	0.0206031490842625
flux1:	0.663470828688222	0.00683136280982163	0.00687135837239901	0.00691244335528388	0.00694840058738696	0.00697960604012218	0.00702898082231244	0.0071198132366124	0.00720729585899746	0.00724938873898001	0.00733477124457518	0.00751610897170457	0.00765411531340452	0.00770346920480328	0.00788410959893377	0.00820604354567296	0.0083668746068942	0.00846082271201637	0.00888267455816391	0.00933475910367023	0.0094301909710581	0.00987310661944635	0.0107259119386347	0.0108262665934708	0.0114171018730756	0.0129134665372872	0.0124501601976858	0.015195966976265	0.0133000619149534	0.0198020644745064	0.0210128035190087	0.0149574131463213	0.0114297455054477	0.0175962064959921	0.0213287891584122	0.0168620230481794	0.0208186818500485	0.0188400658601744	0.0194510885966676	0.0208329166722782	0.0191637576862996	0.0201469583474151	0.0209561879556761	0.0198428656394429	0.0201046764925934	0.0210556053112479	0.0205414083458992	0.0201086616510978	0.0208272042284139
flux1:	0.663733277591975	0.00626243106204989	0.00630281797035981	0.00634743826822159	0.00638526563367547	0.00641669265973385	0.00646800490317449	0.00656240553185812	0.00665340882614635	0.00669858074839118	0.00678677488138544	0.00697276707146318	0.00711847191240218	0.00717340358174915	0.00735670330492603	0.00768794223317669	0.00786334506616963	0.007961901769688	0.00838802767588896	0.00886332424776371	0.00897670502910193	0.00941821597621713	0.010299155361254	0.0104392939274812	0.0110247130989185	0.0125709863807885	0.0121601170764806	0.014912722274684	0.013113022242749	0.0196686531446336	0.0209231417427559	0.014946917689293	0.0114582253067129	0.017655706794694	0.0214383824301409	0.0169735800543735	0.0209843361771827	0.0190016844435956	0.0196269196106059	0.0210491908814016	0.0193583330559858	0.0203498421384102	0.0211877334901219	0.0200606445662274	0.0203131594953044	0.021284562417286	0.0207714140000999	0.0203202876090539	0.0210436803185181
flux1:	0.663995726495728	0.00566436150581354	0.00570448090327869	0.00575214754719717	0.00579212950383456	0.00582379480131255	0.00587628819319887	0.00597370168830887	0.00606828279911878	0.00611634098438012	0.0062064699527853	0.00639634838249606	0.00654958110452437	0.00660976782105152	0.00679458566076922	0.00713401395980783	0.0073237620295403	0.00742640769888953	0.00785502787346837	0.00835235250600737	0.00848388931330066	0.00892254118021092	0.00982920694489385	0.0100098137850075	0.0105893392649194	0.0121828085707989	0.0118266245836301	0.0145817551481812	0.0128869400948716	0.019484883078971	0.0207833418216429	0.0149042419138272	0.0114631014394931	0.0176787199234226	0.0215104039211108	0.0170570515798602	0.0211208690071331	0.0191367317967498	0.019779300097739	0.0212429708788747	0.0195337308466548	0.020534819193912	0.0214024549017691	0.0202647920987816	0.0205097524520196	0.0215019276730642	0.0209919004106211	0.0205247850895091	0.0212534387862724
flux1:	0.664258175399482	0.00504315875691463	0.00508236375192533	0.0051324840888834	0.005174751558387	0.00520663435250713	0.00525954509760305	0.00535923520831921	0.00545721521969223	0.00550791404449652	0.00559905047536955	0.00579173067630538	0.00595199884473388	0.00601707255190577	0.00620211492811279	0.00654810182820961	0.00675161361959074	0.00685780314575901	0.00728675547079671	0.00780424318829259	0.00795396028571055	0.0083881418499281	0.00931735128975832	0.00953879846061836	0.010111961099558	0.0117490935411658	0.0114497536659724	0.0142028905172138	0.012621670107707	0.0192505350118226	0.0205925693098139	0.0148280156136911	0.0114429189932685	0.0176649203491006	0.0215451037783751	0.0171112564164264	0.0212282997269859	0.0192442952422625	0.0199069607912727	0.0214135620360591	0.0196881046980994	0.0207002599852871	0.0215989627199692	0.0204530845094596	0.0206923716446926	0.021706073899324	0.0212007519325232	0.020719934727781	0.0214548577817119
flux1:	0.664520624303235	0.00440630735139929	0.00444398856322144	0.0044958408573139	0.00454032699170687	0.0045723767736556	0.00462494588019378	0.00472594908514819	0.00482686879703692	0.0048799174656159	0.00497106961237645	0.0051650840270781	0.005331534219537	0.00540107951100951	0.0055848546503122	0.00593518222161027	0.00615149388001136	0.00626063560049615	0.00668732174311756	0.00722239263637942	0.00739010883992371	0.00781803146061013	0.0087658726841384	0.00902822133222669	0.00959456203587465	0.0112712170062908	0.011030765392048	0.0137775863659931	0.0123184082137193	0.018967917246456	0.0203531505482207	0.01471927142717	0.0113983459747377	0.0176172946726399	0.0215455856489029	0.0171376172750185	0.0213088317484237	0.019325856017783	0.0200101081631913	0.0215618429567055	0.0198208809359696	0.0208450151347123	0.0217763158538182	0.0206234740524615	0.0208583213076557	0.021894507356259	0.0213948840220158	0.0209019127003707	0.0216442153603103
flux1:	0.664783073206988	0.00376291947522526	0.0037985240153796	0.00385122911263429	0.00389763079729245	0.00392977241403928	0.00398124774001211	0.00408232836445796	0.00418540865283498	0.00424046691685474	0.00433055428635971	0.00452399288443651	0.00469536930996053	0.00476889976562877	0.00494966783718919	0.00530146946563033	0.0055291896723881	0.00564060039469266	0.00606194118436005	0.00661126066118059	0.00679652824234727	0.0072162045738402	0.00817807750265771	0.00848101772053633	0.0090400862504776	0.0107516883224528	0.0105719625980965	0.0133087140755953	0.0119794277297037	0.0186412767877057	0.0200699840338844	0.0145811134600638	0.0113318917782294	0.0175412769777222	0.0215168958544134	0.0171396625415912	0.0213661465305869	0.0193848046585277	0.0200902098524382	0.0216898892022387	0.0199327770025633	0.0209685709855513	0.0219341326724922	0.0207744964217544	0.0210048691235734	0.0220644055249382	0.0215709484955993	0.0210661844865838	0.0218165583225199
flux1:	0.665045522110741	0.00312387110078944	0.00315691441418432	0.00320940961502583	0.00325715504044216	0.00328928698505173	0.00333891772494251	0.00343853021585245	0.00354263475557053	0.00359929434840772	0.00368711957605374	0.00387758194039816	0.00405217800660658	0.00412909258415249	0.0043048205660883	0.00465452789985105	0.00489176897555062	0.00500461149927231	0.00541701336623023	0.00597643440539798	0.00617843929211238	0.00658766151576048	0.00755828917770495	0.00790101412072598	0.00845235884454201	0.0101939761544106	0.0100764567496445	0.0128001706112018	0.0116076859942016	0.0182759069403671	0.0197494934968202	0.0144179781375882	0.0112472432010268	0.0174434018089785	0.0214647477278948	0.0171220893157701	0.0214044037551087	0.019425554205983	0.0201495135806539	0.0218003407519412	0.0200255276367185	0.0210710608580947	0.0220725724294027	0.0209055310801184	0.0211298130269716	0.0222132150731072	0.0217260798457586	0.0212085379751209	0.0219668307188088
flux1:	0.665307971014495	0.00250190227472235	0.00253197436633484	0.00258299447882666	0.00263121633273505	0.00266320032924166	0.00271022859511404	0.00280649140780479	0.00291009008481864	0.00296784337920973	0.00305206786730917	0.00323662896788893	0.00341223009926127	0.00349175578031711	0.00366008438071116	0.00400338066396175	0.00424766683084404	0.0043608793935692	0.00476021193788751	0.00532469437543789	0.00554212615716942	0.00593844382133142	0.00691183998583368	0.00729286552523626	0.00783600920683279	0.00960230940259325	0.00954792969114791	0.0122564435522678	0.0112064168484195	0.0178771932385087	0.0193984069837215	0.0142346905202786	0.0111483989873628	0.0173298218734373	0.0213942054156928	0.017089634075824	0.0214272003145616	0.0194524803853852	0.0201904279692812	0.0218956745930628	0.0201013966039111	0.0211531360918321	0.022192196054953	0.0210168583300092	0.0212319053900364	0.0223391647337305	0.0218585028162071	0.0213260056445355	0.0220909845218547
flux1:	0.665570419918248	0.00191164589964775	0.00193841506562655	0.00198648470754186	0.00203399873583747	0.00206564162055459	0.00210929657877463	0.00219998062990523	0.00230111387659979	0.00235931482792703	0.00243844470710315	0.00261363540814845	0.0027874558422443	0.00286858569861392	0.00302681301134699	0.00335859252438506	0.00360675351365399	0.00371898135663622	0.00410056532112967	0.00466407656168754	0.00489498357462758	0.0052756813095533	0.00624507518822779	0.00666202911828179	0.00719642844299965	0.00898151725179889	0.00899046123656462	0.0116822488329667	0.0107788176146436	0.0174498374002893	0.019022668707531	0.0140355554966576	0.011038821619112	0.0172050513193289	0.0213086444939892	0.017046030599969	0.0214367386693854	0.0194689478105962	0.0202149202448478	0.021977559125183	0.0201625987786336	0.0212157337912485	0.0222937434122899	0.0211095072728894	0.0213110401096799	0.0224415741200447	0.0219678614960241	0.0214174620705518	0.0221868108409718
flux1:	0.665832868822001	0.00136954081815071	0.00139275878565292	0.00143619874631661	0.00148148863278606	0.00151252046478505	0.0015520201356805	0.00163455355333988	0.00173080072189696	0.00178862574220969	0.00186101265120988	0.00202281588172268	0.00219143689369683	0.0022728737744438	0.00241795744675521	0.00273229404526951	0.00298035823250712	0.00308989621777669	0.00344850153390976	0.00400391233361202	0.0042455607039751	0.00460763663807118	0.00556537008799276	0.00601478235572081	0.00653977217723864	0.00833695059947387	0.0084084662795448	0.0110823292834944	0.0103279055919729	0.016997438482641	0.0186267374438892	0.0138237000756642	0.0109208087433698	0.017071222524843	0.0212092244323176	0.0169932999536295	0.0214333936555339	0.0194766484748829	0.0202240745426305	0.0220464400581392	0.0202107730190356	0.0212598010931086	0.0223778825241548	0.0211849386208364	0.0213681684400775	0.0225208930311894	0.0220552018042034	0.0214837685764793	0.0222543069989722
flux1:	0.666095317725754	8.93582433363146e-4	9.13094724707534e-4	9.50044006404929e-4	9.91255458191375e-4	0.00102131014401375	0.00105587476792349	0.00112736513142671	0.00121582322605213	0.00127224086728976	0.0013360996605241	0.00147996420025822	0.00163928519352206	0.00171940047488306	0.00184797792617082	0.0021381095783196	0.00238121437183059	0.00248596700671637	0.00281582205913981	0.00335481796794853	0.00360357353482111	0.00394372013125385	0.00488114397266899	0.00535827037217171	0.00587299691828881	0.00767449473878182	0.00780674733298987	0.0104614494075919	0.00985656823741982	0.0165225091769104	0.0182134134406263	0.0136008088999996	0.0107952226436367	0.0169280059984958	0.0210949731467711	0.0169315256240086	0.0214157630572673	0.0194753936638117	0.0202179096014884	0.0221014462606875	0.0202466280943317	0.0212860437053865	0.0224449910344205	0.0212446438921169	0.0214049754995477	0.0225784728413622	0.0221226242767878	0.0215274493414588	0.0222955123124561
flux1:	0.666357766629508	5.02870030394659e-4	5.18634559677474e-4	5.47088919613019e-4	5.82038010074041e-4	6.10644062146372e-4	6.39523377540497e-4	6.96798929530588e-4	7.7408077848468e-4	8.278389526736e-4	8.8128252796273e-4	0.00100215821196254	0.00114737449191539	0.00122418933401212	0.00133261463294678	0.00159095431808402	0.00182329201376115	0.00192075432030866	0.00221556966931097	0.00272860172480305	0.00297985068115776	0.00329444076993215	0.00420184185970236	0.0047005484633399	0.00520389825279903	0.00700064924808475	0.00719063052176943	0.00982456280831693	0.00936777669251527	0.0160268899307854	0.0177841951968968	0.0133672903828963	0.0106616220296162	0.0167731752317501	0.0209634310752635	0.0168591425525201	0.0213811676208168	0.0194633853861201	0.0201954880843599	0.0221406244115166	0.0202698375502492	0.0212947580663668	0.0224950205916804	0.021289759352051	0.0214234052706008	0.0226161356632633	0.0221727018740364	0.0215519950422332	0.0223138741725913
flux1:	0.666620215533261	2.16925707340987e-4	2.29041398141928e-4	2.46908941659813e-4	2.7311152430863e-4	2.99700681648298e-4	3.22216060583283e-4	3.61888311012611e-4	4.24150845703767e-4	4.73789027630195e-4	5.14879569307082e-4	6.07279755133304e-4	7.32901029095238e-4	8.04095099152114e-4	8.88491643829787e-4	0.0011066769446963	0.00132149176556124	0.00140875207456534	0.00166176388428192	0.0021380605107228	0.00238617944204892	0.00267126118364838	0.00353784971410994	0.00405057564009617	0.00454110814684096	0.00632262485421959	0.0065661250298748	0.00917707870286867	0.00886488799889695	0.015512423191048	0.0173400337077829	0.0131228022909628	0.0105187401049913	0.0166036426556372	0.0208116687247361	0.0167736429968378	0.021326459816705	0.0194378771006135	0.0201552782261519	0.0221614328795591	0.0202791969117598	0.0212857842753602	0.0225274736524723	0.0213207858806305	0.021425154655525	0.0226356529711663	0.0222078098904094	0.021560974648614	0.0223133150901221
flux1:	0.666882664437014	5.47849438274902e-5	6.35308747022916e-5	6.87054113037279e-5	8.34351678993629e-5	1.07375521377347e-4	1.2297702372512e-4	1.41528279665099e-4	1.84541463076079e-4	2.28433316916985e-4	2.5524950951898e-4	3.13348065000631e-4	4.13269647058016e-4	4.7621998954964e-4	5.3254978195393e-4	7.01543180554463e-4	8.91190375109432e-4	9.64954893711418e-4	0.00116899447506058	0.00159665058500936	0.00183503067803591	0.00208633576631835	0.00290031355420539	0.00341811793925915	0.00389400989775265	0.00564839552380618	0.00594003491749129	0.00852512549012553	0.00835193792915187	0.0149816885093063	0.0168822572278233	0.0128669796513392	0.0103651707847976	0.0164166861041636	0.0206374086869452	0.0166725050753856	0.0212489323798069	0.0193960437439669	0.0200956692136305	0.0221613665436073	0.0202729934815184	0.0212585866788995	0.0225414947679991	0.0213374773179931	0.0214112597895139	0.0226382629572508	0.0222295304757506	0.0215571742869585	0.0222972356302182
flux1:	0.667145113340768	3.38909183380568e-5	3.97754381343945e-5	3.0228596089136e-5	3.06105679547139e-5	5.12687655496268e-5	5.96068963019045e-5	5.35069010274919e-5	7.27717672678522e-5	1.09201322804499e-4	1.19922184106416e-4	1.37692246966597e-4	2.05326846018007e-4	2.5717791576483e-4	2.8133018772537e-4	3.91579121644022e-4	5.47650786461749e-4	6.04289755067957e-4	7.51885323204372e-4	0.00111803556598495	0.00133916034284171	0.00155212967779504	0.00230084711763542	0.00281353497782035	0.00327254278221243	0.00498665007218485	0.00531996055650814	0.00787570882938043	0.00783382889813545	0.0144385899695933	0.01641340565714	0.0126001644028997	0.0102000800526783	0.0162110509538372	0.0204399685181571	0.0165541036458659	0.0211471022101521	0.0193358382312336	0.0200155082866459	0.0221385583883878	0.0202494902336808	0.0212124381156315	0.0225360514142147	0.0213389173465518	0.0213818708425249	0.0226243419241702	0.0222382704713478	0.0215419668056167	0.0222676940749069
flux1:	0.667407562244521	1.68859515851817e-4	1.72678048234678e-4	1.46571118474243e-4	1.29715204585702e-4	1.46549577715079e-4	1.47561649725995e-4	1.13417054027195e-4	1.04337374293564e-4	1.31609526681825e-4	1.24616737715679e-4	9.60165120738639e-5	1.24488901058845e-4	1.62253738999074e-4	1.50156978303449e-4	1.91817323308899e-4	3.05333104751617e-4	3.40949097276213e-4	4.24463752745004e-4	7.15536497176391e-4	9.11108349408486e-4	0.0010809385289332	0.00175113345528584	0.00224744661947098	0.00268689093061807	0.00434660937312846	0.00471415211086836	0.00723668829216053	0.00731634430317188	0.0138886304367937	0.0159377459386832	0.0123239439190693	0.010023760976324	0.0159876565417536	0.0202207953207614	0.0164183768941661	0.02102118413865	0.0192566240803728	0.0199145269836171	0.0220922155140579	0.0202074019812132	0.0211466596942971	0.0225101592100776	0.0213237592525873	0.0213362625252033	0.0225933039878613	0.022233175369251	0.0215150525306621	0.0222249520463139
flux1:	0.667670011148274	4.70214079957727e-4	4.73113893469627e-4	4.28929606635784e-4	3.92104616242355e-4	4.0478798559387e-4	3.98799053651691e-4	3.33537406630404e-4	2.9164408347647e-4	3.08227876395578e-4	2.82228982561535e-4	2.01435709386132e-4	1.83836236554727e-4	2.04527998978909e-4	1.52289135215467e-4	1.15508653619325e-4	1.77163569169508e-4	1.87683232371813e-4	1.9948940633165e-4	4.01528315397524e-4	5.62636666201655e-4	6.84348960067615e-4	0.00126244807067389	0.00173030279094703	0.00214707678436067	0.00373770694694706	0.00413121270969844	0.00661654267019766	0.00680596426071482	0.0133387897109255	0.015461327571034	0.0120413602784486	0.00983789644932605	0.0157497427905634	0.0199834704179705	0.016267089947488	0.020873150819123	0.0191594364017053	0.019793555111507	0.0220227923536313	0.0201462486919586	0.0210608561244013	0.0224630974901666	0.0212905650101769	0.0212730690265697	0.0225437460836689	0.0222123487463187	0.0214746175958886	0.0221674806951375
flux1:	0.667932460052027	9.43212526113084e-4	9.46762363247058e-4	8.83454998173795e-4	8.24298834212132e-4	8.32866579945801e-4	8.20704376814651e-4	7.21790578116549e-4	6.43011622542782e-4	6.47712385347609e-4	6.01886236556949e-4	4.63573523136431e-4	3.93260082965547e-4	3.94052051944418e-4	2.98124156799872e-4	1.73374664148003e-4	1.73831541788998e-4	1.551219705039e-4	8.78076518940197e-5	1.86840248487919e-4	3.04163129338209e-4	3.72694283766082e-4	8.45149577996225e-4	0.00127190190305114	0.00166250213435574	0.00316916399956814	0.00357968506729367	0.0060239471479392	0.00630950658826304	0.0127970238563596	0.0149915565676884	0.0117567385554165	0.009645470376419	0.0155024355696986	0.0197331951033153	0.0161036404418399	0.020706378272029	0.0190468191744364	0.0196544752526557	0.0219318703230833	0.0200665047921298	0.0209550894590315	0.0223945653692368	0.0212381588285249	0.0211906785360847	0.0224737960350656	0.0221733136860205	0.0214178548225913	0.0220924086025558
flux1:	0.668194908955781	0.00158689929694723	0.00159316114137509	0.0015103204668565	0.00142707652483036	0.0014320924120673	0.00141521413036498	0.00128089210836947	0.00116185473274863	0.00115400847605265	0.00108817135148388	8.8781804294152e-4	7.58750442904489e-4	7.37160684246386e-4	5.94536054034475e-4	3.72975850499849e-4	3.03186530964723e-4	2.51195914537011e-4	9.77927544768375e-5	8.02212254798725e-5	1.44251826643862e-4	1.54563439209327e-4	5.08193699560147e-4	8.80916404950157e-4	0.00124149347821992	0.00264951633975636	0.00306758318145058	0.00546723212225457	0.00583365869058528	0.012271495399849	0.0145363862954236	0.0114751780008195	0.00945035586784984	0.0152518512434403	0.0194758931025076	0.0159324638707857	0.0205249757453191	0.0189222912026322	0.0194999341009245	0.0218217841537746	0.0199695153624299	0.0208299504828797	0.0223047442203467	0.0211659100947753	0.0210876865141668	0.02238157449657	0.0221135978307625	0.0213417079081639	0.0219962880277889
flux1:	0.668457357859534	0.00239350737074833	0.00240510653742824	0.00230312735107868	0.00219489199400281	0.00219762133520165	0.00217824727657885	0.00200779372625442	0.00184613946456787	0.0018258198484018	0.00174060599491686	0.00147481782511456	0.0012819039885434	0.00123599768734128	0.00104441726590167	7.18259927551328e-4	5.69797339263751e-4	4.80716335704665e-4	2.34935212364927e-4	8.79241305460189e-5	8.92137928616219e-5	3.64145332225124e-5	2.58725175897121e-4	5.6448450904743e-4	8.90909828224988e-4	0.00218616343622106	0.00260194363474234	0.00495382197320058	0.00538449065972217	0.0117697063587896	0.0141033150405303	0.011201831048791	0.00925668628922214	0.0150039677929069	0.0192171523809596	0.0157581911247948	0.0203329699638553	0.0187895809321959	0.0193328841420543	0.021695093662504	0.0198572071538218	0.0206865125348841	0.0221942557406083	0.0210738808043992	0.0209632964513493	0.0222656576871955	0.0220312992020536	0.0212436521005651	0.0218759851291182
flux1:	0.668719806763287	0.00334831020370753	0.00336849826974019	0.00324874325512743	0.00311570500683028	0.00311828211369171	0.00309952737073363	0.00289349867710194	0.00268818821236289	0.00265641293862509	0.00255345744480869	0.00222027705276655	0.00195970755539309	0.00188830590394917	0.00164646985110863	0.0012093326771192	9.74714970083254e-4	8.45150896389558e-4	5.01607675870644e-4	2.13445895718501e-4	1.42854550936666e-4	2.23276432320852e-5	1.01789933667715e-4	3.27915016293204e-4	6.15859850324682e-4	0.00178500621101326	0.002188466172595	0.00448975603189694	0.00496704196917773	0.0112977241212661	0.0136984216106359	0.010941142442538	0.00906816344289519	0.0147635374326441	0.0189612588355694	0.0155847648134405	0.0201335415172105	0.0186518209525835	0.0191560667467855	0.0215540322579739	0.0197316704899237	0.0205261808962642	0.0220640297240131	0.020962807514268	0.0208175735313287	0.0221254318259121	0.02192550044309	0.0211223235095859	0.0217294779128545
flux1:	0.66898225566704	0.00442998206809009	0.00446268506380141	0.00432762508165444	0.00417127358788784	0.00417684826975256	0.00416283932494124	0.00392328841124271	0.00367487048371951	0.00363379047436038	0.00351589668248078	0.00311507435772126	0.00278462064271567	0.00268750064638335	0.0023952599112861	0.00184246564822874	0.00151545358049994	0.00134260490775846	8.97018641880739e-4	4.57437391113868e-4	3.06381499884687e-4	1.1390901457593e-4	4.018944824326e-5	1.74530544087384e-4	4.19554196804571e-4	0.00145022129061007	0.00183129244373234	0.00407937326834645	0.004585054051748	0.0108596614699517	0.0133256536874577	0.0106962242952658	0.00888746623133587	0.0145332947580437	0.018710542375622	0.0154147232911001	0.0199284902572225	0.0185108957772809	0.0189715574447674	0.0214000633649206	0.0195947161977127	0.0203504751543336	0.0219151163237974	0.0208339286469823	0.0206514953469121	0.0219612600353505	0.0217964407722175	0.0209778531191613	0.0215563761927323
flux1:	0.669244704570794	0.00561147249646989	0.00566131463579227	0.00551462820704482	0.00533791046878495	0.00535075683043842	0.00534671617584864	0.00507735395630507	0.0047881726865456	0.00474122453155509	0.00461249396768065	0.00414569150143612	0.00374494389570328	0.00362300967333925	0.00328151607826711	0.00261032497735405	0.00218617465204083	0.00196798973239937	0.00141733765994222	8.17772627063771e-4	5.78459506817727e-4	3.10335360921453e-4	7.44754374808653e-5	1.05648724873248e-4	3.03293399630866e-4	0.00118419046879181	0.00153294082496725	0.00372520296990613	0.00424088471837975	0.0104575055788001	0.0129865155372156	0.0104685036206726	0.00871589237394985	0.0143136331062533	0.0184651722475994	0.015248813309793	0.0197180441961085	0.0183670926216258	0.0187804747935092	0.0212336445538349	0.0194475137729825	0.0201607965286402	0.0217484892241899	0.0206887046095791	0.0204667944557093	0.0217744300417963	0.021645416479509	0.0208118380948658	0.0213580513835112
flux1:	0.669507153474547	0.00686134335658126	0.00693363498509405	0.00678024832954621	0.00658765140091855	0.0066132217493216	0.00662550140727963	0.00633177850417168	0.00600609582569256	0.00595809655807124	0.00582399795489183	0.00529490154170685	0.00482542597147003	0.00468083030092192	0.00429262385554411	0.00350237919095597	0.00297803418768043	0.00271333686946988	0.00205595510883878	0.00128974602581944	9.55382738881636e-4	6.08507883045455e-4	2.03061400883747e-4	1.20677423071339e-4	2.66568028623376e-4	9.87572605287562e-4	0.00129438223263945	0.00342805647488201	0.00393559752847508	0.0100913045995455	0.0126802010135046	0.0102577082447272	0.00855330432865321	0.0141028022820813	0.0182234255767378	0.0150860075326689	0.0195010392759786	0.0182191267947925	0.01858291165266	0.0210542453128371	0.0192903935665978	0.0199582338925994	0.0215648863316289	0.0205285020289109	0.0202656374766513	0.0215669041875463	0.0214744467171927	0.020626972472778	0.0211373612025089
flux1:	0.6697696023783	0.00814546345072879	0.00824614148274597	0.00809219251786675	0.00788973572881583	0.00793464344537951	0.00797068855076413	0.00765977721701362	0.00730379180419394	0.00726095592898714	0.00712831222471999	0.00654263723561505	0.00600803429515317	0.00584423037275882	0.00541324761925855	0.00450542567905291	0.00387963586627047	0.00356820254947809	0.00280382760350781	0.00186635366564953	0.00143131909798024	0.00100327494919386	4.22413024290503e-4	2.17284311063785e-4	3.0723168854288e-4	8.59479033057305e-4	0.00111521507206786	0.00318727203084554	0.00366918080390355	0.00975963659810413	0.0124041107357225	0.0100621736991596	0.00839837477858928	0.0138975537213454	0.017982339516796	0.0149239037134183	0.0192754075559995	0.0180645211740175	0.0183780929568256	0.0208606019272401	0.0191228534945107	0.0197434511925246	0.0213647237351039	0.0203543192168909	0.0200502226580078	0.0213409391335463	0.0212857956653346	0.0204264397944166	0.0208980511084616
flux1:	0.670032051282053	0.00942891323613035	0.00956442370756536	0.00941713800032346	0.00921226354597302	0.00928418170875899	0.00935240869282737	0.00903307220723739	0.00865482303905613	0.00862468553098859	0.00850156397386943	0.00786694383079924	0.00727280045261235	0.00709450869072675	0.00662600432270934	0.00560416854920419	0.00487752761906432	0.00452010557346723	0.00364985869291666	0.00253861179779191	0.00199858278286449	0.0014876821085167	7.27275192495096e-4	3.91596710378377e-4	4.21702466464287e-4	7.97699072606387e-4	9.93883385845785e-4	0.00300103666627724	0.00344082635355889	0.0094602246809898	0.0121546055412155	0.00987937865728641	0.00824905594924919	0.0136940557118373	0.0177385706271006	0.0147593928056752	0.0190388406051562	0.0179002357947842	0.0181647108338577	0.0206511371754478	0.0189437605220387	0.0195166782618138	0.0211480997920716	0.020166617066868	0.0198223939576828	0.0210986704918708	0.0210814723613649	0.0202132227962516	0.0206439874687573
flux1:	0.670294500185807	0.0106779275605773	0.0108550433660652	0.0107225168742712	0.0105238748736123	0.0106313424432731	0.0107409228964915	0.0104232693172465	0.0100324203878408	0.0100236562515679	0.00991915635478664	0.00924491849360986	0.00859865057356195	0.00841173360904977	0.00791211815863116	0.00678178549594073	0.00595668552968333	0.00555495033913781	0.00458127325275816	0.00329587353225271	0.00264790002841517	0.00205321763366408	0.00111089974984621	6.38394905386742e-4	6.05155305577519e-4	7.98922523110722e-4	9.2788370933638e-4	0.00286670198679852	0.0032491926283407	0.00919053818486707	0.0119278022863454	0.0097065677221471	0.00810314771290621	0.0134888455741339	0.0174892449786113	0.0145894248281676	0.0187894594505448	0.017723388611277	0.0179413488066579	0.0204244365898066	0.0187516913272376	0.0192778019542472	0.0209148840908268	0.019965291787461	0.0195833616553883	0.0208417615710937	0.0208628293356374	0.0199894984340592	0.0203784105175885
flux1:	0.67055694908956	0.0118617008779326	0.0120872732474455	0.0119781651143409	0.0117952974208822	0.0119474318622698	0.0121079822958747	0.0118031102367453	0.0114106222891101	0.0114327628302768	0.0113567086052003	0.0106535512269109	0.00996414460781451	0.00977539457652432	0.00925200184886897	0.00802043649645116	0.00710094527832717	0.0066574047288165	0.00558396016860065	0.00412611995274476	0.00336864997061534	0.00269003809145203	0.0015652529548231	9.51278566544584e-4	8.51684027663527e-4	8.5892014374215e-4	9.13921857542333e-4	0.00278102572194664	0.00309259132630435	0.00894823701932844	0.0117202223247677	0.00954130867831569	0.00795882294057142	0.0132795891798051	0.0172325967034076	0.0144116867712913	0.0185263293431273	0.017531894023468	0.0177068905838981	0.0201796646438239	0.018545325928811	0.0190265312241372	0.0206648661228219	0.0197497904759609	0.0193335902861847	0.0205711955138878	0.0206303520154953	0.0197562588184438	0.0201033819491109
flux1:	0.670819397993313	0.0129538977076087	0.0132345470518381	0.0131576947719809	0.0130006302754215	0.0132067541237082	0.0134279424804995	0.0131474971817158	0.0127652019311416	0.0128282590836588	0.0127908139181052	0.0120704065162859	0.0113480729082529	0.0111649267889527	0.0106257339947251	0.00930168893508928	0.00829336349643635	0.00781122423159081	0.00664277726976441	0.00501622084716624	0.00414908210381165	0.00338717685580338	0.00208120039147136	0.00132280651670416	0.00115443247245481	9.72666658308261e-4	9.48005885015431e-4	0.0027403026568358	0.00296906575990719	0.00873136843454997	0.0115291541356008	0.00938185783015417	0.00781498739730372	0.0130654773947771	0.0169682553830832	0.0142250377990213	0.0182497033469278	0.0173248736115263	0.0174608184563639	0.0199168242277547	0.0183237993868759	0.0187625937446637	0.0203979254324764	0.0195193363377955	0.0190728721569107	0.0202872521527143	0.0203836808918508	0.0195132384433854	0.0198195476425225
flux1:	0.671081846897066	0.0139337482923115	0.0142755078698537	0.014239485727531	0.0141182679273568	0.0143874661864533	0.0146785565669615	0.0144342236478848	0.0140743248962578	0.0141883462660383	0.0141995790317612	0.0134741163968358	0.0127298890864161	0.0125600984559403	0.0120134279315061	0.0106068573512731	0.00951651419979414	0.00899953405999307	0.00774183016461329	0.00595217776227519	0.00497652860256103	0.00413275386557489	0.00264868453773439	0.00174462883767957	0.00150571344684869	0.00113441684574423	0.00102548850837559	0.00274038806890789	0.00287636526406811	0.00853829792070376	0.011352674685268	0.009227263438177	0.00767139940640527	0.0128471870707361	0.0166971364101023	0.0140296139687876	0.0179609505562539	0.0171027551451697	0.0172033381195659	0.0196368051089028	0.0180869311063309	0.0184859164029006	0.0201141816326029	0.0192732055427342	0.0188005596657827	0.0199896647957738	0.0201218505817863	0.0192591512491864	0.0195262553470694
flux1:	0.67134429580082	0.0147866598488982	0.0151945931857777	0.0152072419046278	0.0151314164584028	0.0154720506952009	0.0158414167396195	0.0156443875332134	0.0153189209283912	0.0154935078763625	0.0155629455936396	0.0148446883732179	0.0140899888313058	0.0139412776359441	0.01339551052014	0.0119172764328114	0.0107527438030069	0.0102050953258917	0.00886474835466994	0.00691937368253742	0.00583763928930396	0.00491421297029695	0.00325692125406571	0.00220764178364849	0.00189714630391953	0.00133776642538774	0.00114109373742393	0.00277665302514848	0.00281185282417194	0.0083674294295415	0.0111893668928597	0.00907720816107977	0.00752853843616464	0.0126264453973436	0.0164209890128257	0.0138265998065934	0.017662204044155	0.0168670550086674	0.0169353121663879	0.0193412205642445	0.0178352843344892	0.0181967483336535	0.0198140893779321	0.0190109878482313	0.0185158930236864	0.0196779093070553	0.0198436784144934	0.0189921667475722	0.0192219806476639
flux1:	0.671606744704573	0.0155043300291363	0.0159821489824816	0.0160501091229068	0.0160282041940275	0.0164474164725537	0.016902059723199	0.0167625052594979	0.016482793349139	0.016726620763502	0.0168628252462533	0.0161636599114829	0.0154098696265339	0.0152896159637985	0.0147529449206387	0.0132145390659169	0.0119844181394317	0.0114105863639911	0.00999498501997019	0.00790285629276963	0.00671866654368289	0.00571861148673301	0.00389464283900084	0.00270219665112355	0.0023198453338757	0.00157573974133709	0.00128897235559255	0.0028439341146314	0.00277240430061827	0.00821682590758927	0.0110378492148742	0.00893165849796278	0.00738727523961604	0.0124053329815441	0.0161417391352168	0.0136177458259481	0.017355830855171	0.0166199158287695	0.0166580319548044	0.019032082633771	0.0175700513805438	0.0178957010326484	0.019498458138254	0.0187327699531842	0.0182183402055054	0.0193515484023956	0.0195482021200918	0.0187105003878546	0.018904943174055
flux1:	0.671869193608326	0.0160844031796869	0.0166341169494992	0.0167624001585363	0.0168014351082794	0.0173046792730777	0.0178497906385867	0.0177763808758115	0.0175525218311667	0.0178728999771196	0.0180831029687104	0.0174141504168773	0.0166722217236002	0.0165871963904103	0.0160674370294503	0.0144807348462241	0.0131941944946858	0.0125989251116672	0.0111161605781476	0.00888767475685615	0.00760581683425415	0.00653297522508734	0.004550406250255	0.00321838305176552	0.00276468096141331	0.00184094270602484	0.00146282644173157	0.00293654429455424	0.00275436175816877	0.00808386564987048	0.0108962785321885	0.00879043589821017	0.00724844357863729	0.0121855199078431	0.0158608093905768	0.0134047696938112	0.0170438656520123	0.0163635268686879	0.0163728954889899	0.0187114032009455	0.0172928021158878	0.0175837012868359	0.0191683955197576	0.0184392017085983	0.0179078670407033	0.0190105445133959	0.0192350587454551	0.0184129716457339	0.018573755226908
flux1:	0.67213164251208	0.0165297544458028	0.0171513800000931	0.017343010540811	0.01744806836988	0.0180387067223975	0.0186773065134985	0.0186768074838267	0.0185172340019767	0.0189197494407986	0.0192095733509509	0.018580869005771	0.0178610041002817	0.0178171901058033	0.0173216605346498	0.0156987182453835	0.0143653413873538	0.0137536445821191	0.0122124561910717	0.00985927489993885	0.00848566728320271	0.00734471387865711	0.00521296763784975	0.00374638741623266	0.00322261633600626	0.00212580283562749	0.00165612542655952	0.00304839557937389	0.00275358966122637	0.0079650579807141	0.0107619890056051	0.00865283961747161	0.00711243389052909	0.0119676374188366	0.0155785964187387	0.0131888009331262	0.0167275526343997	0.0160995770550215	0.0160810786033897	0.018380822122004	0.0170051643416501	0.017261873837815	0.0188251912258875	0.018131435084798	0.0175850760758469	0.018655466263308	0.0189047157155266	0.0180993977355096	0.0182279448686959
flux1:	0.672394091415833	0.0168475163373534	0.0175388773936014	0.0177946316283273	0.0179685273354142	0.0186475270376043	0.0193802122874692	0.0194571870038128	0.0193683264029045	0.0198565907512475	0.0202298715118146	0.0196501316033884	0.0189615506869899	0.0189640554102842	0.018499522233304	0.016852421523948	0.0154821114111693	0.0148593144490539	0.0132690453312607	0.0108039383134177	0.00934562424417862	0.0081420708491682	0.00587170280999197	0.00427690396504242	0.00368509815413586	0.00242289279061404	0.00186240987582865	0.00317325267440418	0.00276565489659186	0.00785609737271401	0.0106313885061538	0.00851743291672017	0.00697891864202288	0.0117509458058342	0.0152942395805901	0.0129700109677959	0.0164071078647168	0.0158288753897094	0.0157832841652213	0.0180413525098247	0.0167085176279736	0.0169313867493575	0.0184701721422906	0.0178109566266325	0.0172511873127809	0.0182875427581597	0.0185585043079627	0.0177707362822677	0.0178682332588275
flux1:	0.672656540319586	0.0170479743668187	0.017804609554955	0.0181228737431348	0.0183659444836864	0.0191317002754803	0.0199565181692545	0.020113148291931	0.0200992061091931	0.02067472950792	0.0211334460781999	0.0206099258739711	0.0199607344214483	0.0200137917885614	0.0195864708372591	0.0179272090204303	0.0165301521747375	0.015901982315499	0.014272533831146	0.0117092320483348	0.0101743817143768	0.00891456365179353	0.00651703322698175	0.00480155399071538	0.00414445867958696	0.00272530633245704	0.00207565125953471	0.00330509781009824	0.00278611711512975	0.00775217047507443	0.0105001624107626	0.00838205774278059	0.00684678147707097	0.0115333790251771	0.0150057372097266	0.0127475181086283	0.0160817555454029	0.0155512262656778	0.015479630826971	0.0176933008188525	0.0164037748936414	0.0165932997363329	0.0181045644703332	0.0174793585435632	0.0169078731988863	0.0179085586905846	0.0181984553218495	0.0174289544030984	0.017496510771797
flux1:	0.672918989223339	0.0171434529904076	0.0179586448756596	0.0183354025471742	0.0186454365339363	0.0194937353973575	0.0204061900325744	0.0206422254312159	0.0207051037778515	0.0213672961452797	0.0219115997591845	0.0214500409378013	0.0208471939258266	0.0209542404526223	0.0205698333150217	0.0189102509770174	0.0174969220981855	0.0168695931539522	0.0152113659684689	0.0125644220530876	0.0109623255711677	0.00965336086413243	0.00714080403182667	0.00531325596040272	0.00459427191462283	0.00302703341766307	0.00229061388784178	0.00343855128885763	0.00281088373120205	0.00764846250937116	0.0103637510999795	0.00824408125432559	0.00671426800599766	0.0113119496520418	0.0147103779002947	0.0125195849609874	0.0157500224288064	0.015265580718188	0.0151697056095862	0.017336374356106	0.0160913009892537	0.0162484528652192	0.0177293953645231	0.017138105989291	0.0165569946276786	0.0175206218901902	0.0178269840283714	0.0170766681602792	0.0171155313946429
flux1:	0.673181438127093	0.0171472931949304	0.0180122195785298	0.0184411697828195	0.0188134800053653	0.01973761059388	0.020730798572978	0.0210436320590028	0.0211829818015156	0.0219292713644291	0.0225575984343834	0.0221622554559972	0.0216116047851492	0.0217754030218878	0.0214391471455826	0.0197908807837152	0.018372065885041	0.0177523384352924	0.0160761494497465	0.0133607990214675	0.0117018285766827	0.0103515423224346	0.00773655842186566	0.00580648772483405	0.00502960495928952	0.00332327045739702	0.00250315504916324	0.00356926912064964	0.00283656237701697	0.00754075534259569	0.0102179938274259	0.00810081647613516	0.00657931927096694	0.0110834084749489	0.0144053766897228	0.012284052176923	0.0154102117019048	0.0149704158859933	0.0148527629496391	0.0169699426919662	0.0157709817197193	0.0158974212063598	0.0173454553870292	0.0167883560500992	0.0162003061418753	0.0171258641359736	0.0174465053216857	0.0167166491631883	0.016728411560772
flux1:	0.673443887030846	0.0170729934677864	0.0179769920870201	0.0184497899616258	0.0188774270479559	0.0198684236740143	0.0209332836862407	0.0213181392451262	0.0215315332003567	0.0223575804606648	0.0230668273072412	0.0227405571979226	0.0222469592583499	0.0224697368999446	0.022186447995437	0.0205608925942135	0.0191477017368726	0.0185428894958184	0.0168598571485147	0.0140918714959566	0.0123873918396967	0.0110042016174736	0.00829966278672224	0.00627739421822672	0.00544711717645774	0.00361060596656938	0.0027104043027504	0.00369423488526382	0.00286073821031056	0.00742598257743223	0.0100597860732282	0.00795001424053789	0.00644000367543062	0.0108449928680077	0.0140885580180376	0.0120388955173683	0.0150609363600857	0.0146642407240414	0.0145280171169755	0.0165933833652413	0.0154424192620001	0.0155405434850288	0.016953327311952	0.0164308686521205	0.0158392024724219	0.0167261491969346	0.0170590728406607	0.016351322162617	0.0163380623205566
flux1:	0.673706335934599	0.0169335522983339	0.0178644809453002	0.0183710831931795	0.0188451703198595	0.0198921697363913	0.0210178234666624	0.0214680390053323	0.0217512431929774	0.0226512209826911	0.0234369566910021	0.0231813534894821	0.0227488082832338	0.0230323818056694	0.0228064719744405	0.0212147381775272	0.0198185795972888	0.0192364823505108	0.0175578774640839	0.0147533971465376	0.0130156092584127	0.0116083719061516	0.00882725802288399	0.0067237174728565	0.00584498301550719	0.00388704063617942	0.00291078224913023	0.00381187913145099	0.00288211566554883	0.00730261342669674	0.00988759082131146	0.00779030518017166	0.00629494018806646	0.0105950805841012	0.0137589195502916	0.0117827660641733	0.0147015813981534	0.0143460988434139	0.0141949535372805	0.0162064245425213	0.0151051999682688	0.0151780140639671	0.0165534704138976	0.016066025343599	0.0154745649009161	0.0163228567931132	0.0166661256116025	0.0159823735296082	0.0159466934625153
flux1:	0.673968784838352	0.0167410183870282	0.0176856855525965	0.0182147763160325	0.0187249392631826	0.0198156198176582	0.0209897768669562	0.0214971572919364	0.0218444701050502	0.0228113775611824	0.0236680729738027	0.0234836272481758	0.0231154195111913	0.0234612773400667	0.0232967396241564	0.0217495921912024	0.0203820854880619	0.019830840939348	0.0181679055106691	0.0153432460906636	0.0135849583432313	0.0121627833754216	0.00931804021204585	0.00714455580746632	0.0062226445490259	0.00415183039452354	0.00310384873821911	0.00392199261689372	0.0029004911104962	0.0071707747831808	0.00970167722859294	0.00762148265938199	0.00614360973462625	0.0103335933485371	0.0134169436648789	0.0115153815297515	0.0143325854234481	0.0140159446813979	0.0138535821255038	0.0158094013757831	0.0147591650322955	0.0148100123063178	0.0161463363506956	0.0156939450010432	0.0151067388661916	0.0159167896400779	0.0162683960319039	0.0156105579984496	0.0155555041671213
flux1:	0.674231233742106	0.0165062289100747	0.0174508659600565	0.0179903337738788	0.0185251921492008	0.019646260083216	0.0208556581876554	0.0214108717816106	0.0218154975221413	0.0228414776701114	0.0237627328954744	0.0236489980204072	0.0233478144292205	0.0237571449535753	0.0236575032801998	0.0221652716235921	0.0208380881012959	0.0203259486600056	0.0186896899622043	0.015861115341181	0.0140954482616261	0.0126674878072384	0.00977190265680639	0.00753998927486041	0.0065804304915144	0.00440517471037722	0.00329000365116263	0.00402544176598362	0.002916557964719	0.00703207999360005	0.00950402387658109	0.00744455630889809	0.00598648086131955	0.0100620590407992	0.0130645871200502	0.0112376765516159	0.0139554790689894	0.0136748043355841	0.0135045720523869	0.0154033667560634	0.0144046165647392	0.014436835091951	0.0157324860950107	0.0153146625855212	0.0147356409614919	0.0155082189430482	0.0158659918660046	0.015235739202879	0.0151646244478712
flux1:	0.674493682645859	0.016238699304098	0.0171694441016478	0.0177068784048924	0.0182545605456096	0.0193922475904521	0.0206231008811122	0.0212160914589059	0.0216705153053193	0.0227471516544914	0.0237259102166232	0.0236816600937974	0.0234496641439017	0.0239233262080069	0.0238915573529206	0.022464014577677	0.0211886459468726	0.020723699365586	0.0191246707353438	0.016308135840167	0.0145481782970497	0.0131234069801561	0.0101894949742162	0.00791063230082464	0.00691910298781538	0.00464780259000022	0.00347009249993296	0.00412373594325989	0.00293158081352253	0.00688919869616886	0.00929790194200744	0.00726156098515049	0.00582492193984552	0.00978332523463295	0.0127049574920991	0.01095168063642	0.0135726775141695	0.0133246875401681	0.0131492377019391	0.0149900343321129	0.0140424099961829	0.0140589987096125	0.0153126784047835	0.0149283234923224	0.0143609623473508	0.0150970498136927	0.015458622804898	0.0148571417779688	0.0147733084280942
flux1:	0.674756131549612	0.0159466209163114	0.0168499844995784	0.0173731606395424	0.0179218051108866	0.0190623447796555	0.0203007763857104	0.0209211654016974	0.0214175012035899	0.0225360769049091	0.0235648204394891	0.0235881874952045	0.0234270435840967	0.02396548896858	0.0240039288205257	0.022650142041058	0.0214376121393299	0.0210274745956514	0.0194755567967279	0.0166864285440865	0.0149448725931432	0.0135318726979856	0.0105717684677159	0.00825718671057186	0.00723940638290833	0.00488052855128862	0.00364498748422042	0.00421852685071477	0.00294700175965454	0.00674525881019917	0.00908722690776491	0.00707516359416454	0.00566092352558652	0.00950099933163702	0.0123417580563779	0.0106601584579944	0.0131870825452861	0.0129682782234368	0.0127893820272263	0.0145715725184152	0.0136739132349891	0.0136772850433	0.0148879084487853	0.0145353446261136	0.0139824140589804	0.0146830603632043	0.0150459092121761	0.0144737433257354	0.014380320266166
flux1:	0.675018580453365	0.0156369244873524	0.0165002163510641	0.016997540945786	0.0175357517357865	0.0186658079780098	0.0198982480448727	0.0205357043510835	0.0210659938256263	0.0222177058037101	0.0232886278959659	0.0233772148895158	0.0232880637142772	0.0238912303083841	0.0240014795329685	0.022729640367901	0.0215901858095339	0.0212417007983765	0.0197458986214046	0.0169986707530133	0.0152874575758127	0.0138942248355256	0.0109195774449292	0.00858006638042281	0.0075416906723929	0.00510385584635991	0.00381521822665997	0.00431113351172801	0.00296405469876929	0.006603206224369	0.00887581838652473	0.00688815628926339	0.00549669836532499	0.00921875169354545	0.0119786335496782	0.0103661023495181	0.0128015920625331	0.0126084829022131	0.0124270370462491	0.0141503027801871	0.0133008460150008	0.0132927214510491	0.0144593881349409	0.0141365038365877	0.0135999524428281	0.0142661530418351	0.0146276943827941	0.0140847048275685	0.0139844106076782
flux1:	0.675281029357119	0.0153153754021292	0.01612706837806	0.0165879619195051	0.0171051917197698	0.0182122216699273	0.0194257569891121	0.0200703168547979	0.0206267675581894	0.0218028959626663	0.022908056638098	0.0230590204631657	0.0230424171834185	0.023709616459594	0.023892460419276	0.0227097095183109	0.0216524621784673	0.0213714377219995	0.0199397055029583	0.0172477276116233	0.0155777369267721	0.0142115203632142	0.0112333934778162	0.00887914907814355	0.00782566673640386	0.00531769330787655	0.00398071454818012	0.00440217911540129	0.0029834589124045	0.00646525257593784	0.008666724780811	0.00670294839123061	0.00533425272199757	0.00893964433199126	0.0116185665661426	0.010072198254911	0.0124186323259224	0.0122479467766418	0.0120641639199146	0.0137283757623943	0.0129250412387859	0.0129065002370806	0.0140284740835914	0.0137329386300594	0.0132139310335955	0.0138465571584213	0.0142042850303859	0.0136897342588806	0.0135847652386172
flux1:	0.675543478260872	0.0149866778670465	0.0157366997613947	0.0161518998776848	0.0166387451665094	0.017711286251118	0.0188939525209858	0.0195362782879831	0.0201114367574069	0.0213034758230891	0.0224349391821	0.0226450489139017	0.0227008820690483	0.0234307044548914	0.0236860593439635	0.0225983217764902	0.0216310274744509	0.0214220380523505	0.0200611453029493	0.0174363880436922	0.0158171980638112	0.0144843837962635	0.0115131665884331	0.00915368515993644	0.00809032420729939	0.0055212280019284	0.00414069926760363	0.0044914004972958	0.00300524386897348	0.00633251674843009	0.00846174994824975	0.00652116610244562	0.00517502562508339	0.00866563422677498	0.0112634556233616	0.00978038762363868	0.012039817566965	0.0118886504022594	0.0117023819713657	0.0133075006516468	0.0125481872121812	0.0125198580563504	0.0135965615064774	0.0133260580186606	0.012825145830365	0.0134249365250339	0.0137765659507943	0.0132892997897359	0.0131813206359447
flux1:	0.675805927164625	0.0146545765779925	0.0153345218884096	0.0156962980572333	0.016144699753353	0.0171725792141426	0.0183135910878418	0.0189451628887851	0.0195320272823368	0.0207317865902004	0.0218817434511674	0.0221474179785918	0.0222748299043153	0.023065087089631	0.0233919795614554	0.0224038283845513	0.0215326318649464	0.0213989014854313	0.0201143462353402	0.017567222795427	0.016006958284486	0.0147130026642175	0.0117583389190119	0.00940236231124704	0.00833401159106087	0.00571296392057293	0.00429373780779087	0.00457765346412067	0.00302872741531564	0.00620491837172216	0.00826126878792955	0.00634344054035942	0.00501967270853684	0.00839735236481419	0.0109139573918494	0.00949161983966335	0.0116658067869371	0.0115316758050718	0.0113427862147888	0.0128887869883165	0.0121716118651801	0.0121339445564947	0.0131649696246129	0.0129173922335705	0.0124347684903908	0.0130023814431192	0.0133459678379044	0.0128846494911764	0.0127748786825304
flux1:	0.676068376068379	0.0143219535916123	0.014925214240593	0.0152274922224355	0.0156308451154467	0.0166053161688272	0.0176952335924992	0.0183084743432455	0.0189005567304864	0.0201002419399225	0.0212611177948327	0.0215784502287488	0.0217757784659991	0.0226234938561648	0.0230200760682783	0.0221346392736019	0.0213639564921305	0.0213073274904553	0.0201033007476856	0.0176425593070653	0.0161478334046463	0.0148972459011534	0.0119679885550604	0.00962349690933669	0.00855464865414529	0.00589090437217998	0.00443792041570859	0.00465909635876892	0.00305263678391151	0.00608132373949226	0.00806435080457026	0.00616941863764765	0.00486803430145862	0.00813419031451043	0.0105696102560682	0.00920584082280264	0.0112963781174018	0.0111771869184446	0.0109858895892967	0.0124727287422147	0.0117961575167199	0.0117497111247094	0.0127348451457642	0.0125084188587451	0.0120441893905652	0.0125802931443639	0.0129143034860717	0.0124776431471047	0.0123670045837594
flux1:	0.676330824972132	0.0139909235850261	0.0145127423189613	0.014751143442662	0.0151043252747443	0.0160181382006115	0.0170489702089834	0.0176373090995579	0.0182286607089394	0.0194209406987003	0.0205854875976551	0.0209502641857787	0.021215018653559	0.0221164679226205	0.0225800650025439	0.0217989866264984	0.0211314732150016	0.0211524539207514	0.020031854385814	0.0176645484051899	0.016240491867496	0.0150368635247369	0.0121410594354595	0.00981530165629012	0.00875001912164177	0.0060528295562778	0.00457112877399682	0.0047334994462487	0.00307533354650299	0.00595989010820039	0.00786914193944279	0.00599797970309365	0.0047192830395251	0.00787465320665827	0.0102291906649537	0.00892220615460775	0.0109306895532064	0.0108246167643892	0.010631695366724	0.0120593255228319	0.0114221711676657	0.0113678447117281	0.0123071048257159	0.012100407741896	0.0116548131692065	0.012160194167163	0.0124835182165387	0.0120704464425856	0.0119597447760462
flux1:	0.676593273875885	0.0136629322110348	0.0141003859686796	0.0142721920318183	0.01457152820999	0.015418946631321	0.0163841959633013	0.0169420795103745	0.0175272926702993	0.0187053566859287	0.0198667265719422	0.0202744471706877	0.0206033308399437	0.0215541258280843	0.0220813091278807	0.0214047692917434	0.0208413811992738	0.0209392565469893	0.0199037508444585	0.0176352849669575	0.0162856464880651	0.0151317160771994	0.0122766217752861	0.0099761697689892	0.00891808152692036	0.00619660635071812	0.00469132653423445	0.00479860633294596	0.00309508588873455	0.00583851570518805	0.00767340139289749	0.00582759538754535	0.00457220540203997	0.00761687895863177	0.00989120325176716	0.00863945554900873	0.0105676535483527	0.0104730058380656	0.0102798747945318	0.0116483039388455	0.0110496068785234	0.010988760100131	0.0118824278922717	0.0116943204022424	0.0112678586082513	0.0117435140722436	0.0120554182741417	0.0116651679316548	0.0115552426147845
flux1:	0.676855722779638	0.0133388605496125	0.0136907836940554	0.013794842177666	0.0140380243067774	0.0148147971400569	0.015709450970808	0.0162323130987439	0.0168065117402211	0.0179641167276949	0.0191159136993051	0.019561819199048	0.0199507921753524	0.0209459949113943	0.0215326725437032	0.0209594645345274	0.0204995955377006	0.0206725793643389	0.0197226999602094	0.0175569407331059	0.0162842356867706	0.0151819833054731	0.012374107836333	0.0101049193991216	0.00905723898415945	0.00632046702909722	0.00479681475485773	0.0048524697003928	0.00311032763878845	0.00571528790993391	0.00747506347923292	0.00565674270220526	0.00442554375926401	0.00735919172370085	0.00955438157022585	0.00835635168796618	0.0102063311351915	0.0101214038972788	0.00993000214633349	0.011239380780939	0.0106782105520582	0.0106126497127162	0.0114612968149206	0.0112907847255956	0.0108842109195041	0.011331403066875	0.0116314425626547	0.0112635283341961	0.0111553496646479
flux1:	0.677118171683392	0.0130191350998783	0.0132859940194554	0.0133225803152784	0.0135085562125251	0.0142118548215184	0.0150323286897373	0.0155165321886592	0.0160753593825075	0.0172068651708522	0.0183431752588146	0.0188222850894197	0.0192666649399074	0.0203009154246467	0.0209424314947539	0.020470087768896	0.0201117607018748	0.0203571673794958	0.0194924382840424	0.0174318723185336	0.0162375553944362	0.0151883123597086	0.0124334792572426	0.0102009564346608	0.0091665231797348	0.00642320659748446	0.00488640707657125	0.00489369689130469	0.00311985321441878	0.00558883283984732	0.00727269940797131	0.00548427425345616	0.00427831659838495	0.0071005588623069	0.00921808268026106	0.00807207745906507	0.00984625295367879	0.0097692376605924	0.00958178900311059	0.0108325033866332	0.0103077395621076	0.0102395766583922	0.0110440736106672	0.0108901465619377	0.0105043592816343	0.0109246164674085	0.0112125289546907	0.0108666388443391	0.0107613258457766
flux1:	0.677380620587145	0.0127038389429616	0.0128875702776708	0.0128582236815053	0.0129870738294832	0.0136154024466313	0.0143594460564855	0.0148022072194671	0.0153418142392321	0.0164422032374606	0.0175576022926611	0.0180647626691676	0.018559348791749	0.0196269906269633	0.0203182259527975	0.0199431801167057	0.0196832653843209	0.0199976811934008	0.0192167606171019	0.0172626792996101	0.0161473189373707	0.0151518833025749	0.0124553012560895	0.0102643354324352	0.00924567002956578	0.00650427088284018	0.00495950166842915	0.00492156711937828	0.00312291773511404	0.00545850163192311	0.00706578716773083	0.00530966694051976	0.00413004557980648	0.00684085288420779	0.00888249233683731	0.00778650220750654	0.00948759805522921	0.00941656084714071	0.00923526352838276	0.0104280119174137	0.00993816399150708	0.00986958734521477	0.0106310912418216	0.0104925812807943	0.0101284301419602	0.0105234935297472	0.0107991008242582	0.010474934592643	0.0103736950079723
flux1:	0.677643069490898	0.0123928170181788	0.012496641770885	0.0124039903372659	0.0124768016934366	0.013029887736983	0.0136964625742932	0.0140957691048471	0.0146128068435634	0.0156776855876484	0.0167672282806627	0.017297169600109	0.0178363771951411	0.0189315686708284	0.0196670380261503	0.0193848071327378	0.0192192434732865	0.0195986836265055	0.0188995129358234	0.0170522028311305	0.0160156410645497	0.0150743896730018	0.0124407211533929	0.0102957218901753	0.00929508886396084	0.00656373370982374	0.00501605184265327	0.00493601432512847	0.00311923646623694	0.00532437294273332	0.00685474970232575	0.00513310457361343	0.00398084512022547	0.00658087318242761	0.00854860849109596	0.00750026431429784	0.00913119966405816	0.00906413588817917	0.00889085696829484	0.0100266902019635	0.00956980347766753	0.0095028166842523	0.0102227373177153	0.0100982348491716	0.00975630314227183	0.0101280302450131	0.0103911692210623	0.0100882695499003	0.00999228139332649
flux1:	0.677905518394651	0.0120857677494887	0.0121139928847648	0.0119615792918408	0.0119803229307229	0.0124589927935311	0.0130481321848217	0.0134026619813122	0.0138942729026917	0.014919854816027	0.0159790499276159	0.0165264500468157	0.0171044399492673	0.0182212436852534	0.0189951870432194	0.0188005582557373	0.0187245560237294	0.0191645999801659	0.0185445494479257	0.0168034708215213	0.0158449595443109	0.0149579497934764	0.0123913688277784	0.0102962791081189	0.00931574821312147	0.00660218528895816	0.00505645887611435	0.00493750006781601	0.00310890127675039	0.00518709618092434	0.00664077874124298	0.00495539200234758	0.00383136583803927	0.00632214282288968	0.00821802590326357	0.00721466427821633	0.00877839017805579	0.00871333955486873	0.00854938394667237	0.0096297003092199	0.00920337139094104	0.00913956213702625	0.00981951053093176	0.00970735856118547	0.00938777734351669	0.00973802325518345	0.00998851877421013	0.00970614011991623	0.00961640762565975
flux1:	0.678167967298405	0.0117823147199988	0.0117401326118975	0.0115322495050085	0.0114996645724265	0.0119057098985376	0.012418372041504	0.0127274176642608	0.0131912252090139	0.0141742966755361	0.0151990752562412	0.0157586244977123	0.0163694182917467	0.0175018685408432	0.0183083358542763	0.0181955435537277	0.0182037585156768	0.0186996626094185	0.0181556663379928	0.0165196078691102	0.0156379198490876	0.0148049768248033	0.01230921072822	0.010267515419906	0.00930901495088399	0.00662057012981529	0.00508142430187398	0.00492682242581007	0.00309224847743328	0.00504763494258282	0.00642551003612941	0.00477773785715518	0.00368261835267877	0.00606654818451045	0.00789259041519237	0.00693140769171561	0.00843073497079801	0.00836592683730324	0.00821192906829782	0.00923842391131583	0.00883992148120422	0.00878031150475538	0.00942203795727132	0.00932040503962141	0.00902274509453306	0.00935324640339859	0.00959092737802156	0.00932797578854172	0.00924519732562836
flux1:	0.678430416202158	0.0114820552667058	0.0113753496121413	0.0111168890759458	0.0110363725975556	0.0113724118839448	0.0118103353678915	0.0120737363282618	0.0125078288350364	0.0134457033309435	0.0144323865743546	0.0149988503013952	0.0156364248421009	0.016778576711712	0.0176115070688185	0.0175743902951446	0.0176610642613602	0.0182078554296045	0.0177365301536022	0.0162037345981295	0.0153972532499092	0.0146180401911741	0.0121963944516093	0.0102111305334257	0.00927648743632167	0.00662001836267522	0.00509180229068969	0.00490491535791867	0.00306971891083016	0.00490698743851229	0.00621064444467367	0.00460147065657067	0.00353573020938272	0.00581592173259764	0.00757401745861859	0.00665227034121367	0.00808972746408294	0.00802371866613514	0.00787967361227523	0.00885425414956157	0.00848071531903072	0.00842572106331782	0.00903105142640456	0.00893806421030894	0.0086613314065603	0.00897361595474662	0.00919836475288279	0.00895342282596987	0.0088779037867824
flux1:	0.678692865105911	0.0111845868564788	0.0110197515392731	0.0107160699379126	0.0105915704458904	0.010860910757208	0.0112264802085142	0.0114445630594527	0.0118474704904532	0.012737937345675	0.0136832100856945	0.014251485474758	0.0149098460329845	0.0160558141279991	0.0169091105558076	0.0169412454700812	0.0171003172866208	0.0176928740846954	0.0172906190222804	0.0158588808956339	0.0151256758733701	0.0143997477529936	0.0120551173234574	0.0101288934244562	0.00921985752240973	0.00660170900039907	0.00508848594483744	0.00487268749629574	0.00304174687687505	0.00476595761628536	0.00599761286223321	0.00442776303150408	0.00339170038888196	0.00557167414825315	0.00726357072876987	0.00637877103803706	0.00775652191360525	0.00768829267825474	0.00755370791216451	0.00847839063061203	0.00812704631330647	0.00807655245429811	0.00864733107181176	0.0085612335216417	0.00830396730967081	0.00859930591261042	0.00881112348918333	0.00858255317074387	0.00851418461822002
flux1:	0.678955314009665	0.0108895158423194	0.0106732908813656	0.010330087721593	0.0101660004145114	0.0103725037891701	0.0106686307314463	0.0108421555250604	0.0112128190916827	0.0120540939677773	0.0129549877959957	0.0135201527915229	0.0141933884067324	0.015337383244347	0.0162049841296298	0.0162997910369854	0.0165249862349101	0.0171581132765624	0.0168211905001995	0.0154879315693676	0.0148258273912381	0.01415266860627	0.0118875416261303	0.010022571099814	0.00914082323924936	0.00656678971097555	0.00507234702198406	0.00483093247410692	0.00300870148288027	0.00462502961046602	0.00578736245983781	0.00425743002160309	0.0032512111411282	0.00533456178348102	0.00696187496938945	0.00611192973264063	0.00743176567523233	0.00736075003416859	0.00723487516199861	0.0081116859502246	0.0077800639847324	0.00773358583330549	0.00827163152793573	0.00819093273506985	0.00795138323188009	0.00823078915544313	0.00842985529849272	0.00821595266779672	0.00815426001500466
flux1:	0.679217762913418	0.0105964557477932	0.0103357821081899	0.00995899005558364	0.00976005198622498	0.00990801052058948	0.0101380316892538	0.0102681427727129	0.0106058793517884	0.0113965625922235	0.0122504501385065	0.0128078041841761	0.0134901316192969	0.014626500728446	0.0155024480896146	0.0156532766069231	0.0159381857242742	0.0166066856809916	0.0163312823751333	0.0150936131175579	0.0145002557386872	0.0138793035110377	0.0116957643440585	0.00989391141471321	0.00904105746032281	0.00651635929256922	0.00504423106057432	0.00478031979505313	0.00297088637513576	0.0044843657692273	0.00558030387267967	0.00409084329769852	0.00311453803422388	0.00510463566719702	0.00666889840724589	0.00585216231025049	0.0071155641629691	0.00704160803721531	0.0069236815791054	0.00775457660869304	0.00744063920865001	0.00739753114878568	0.00790460944342882	0.00782818625367573	0.00760452831367098	0.00786879934105183	0.00805550965864779	0.00785467451896117	0.0077989239143525
flux1:	0.679480211817171	0.0103050230086437	0.0100069159423745	0.00960259868597728	0.00937378381424311	0.00946780635500695	0.0096353989849802	0.00972357824554717	0.0100280427528857	0.0107670896132862	0.0115716890831158	0.0121167867345108	0.0128025902658213	0.0139258677929928	0.0148043718301505	0.0150045703809655	0.0153427247528766	0.0160414689864344	0.0158237442848993	0.0146785193212104	0.0141514418416847	0.0135820970707877	0.0114818344202528	0.00974466819671654	0.00892222224840078	0.00645150117897387	0.005004993816477	0.00472145222878527	0.00292858645020089	0.00434391378935252	0.0053764144783675	0.00392797073517504	0.00298157169726264	0.0048813700647282	0.00638409599760708	0.00559932670395269	0.00680757708754243	0.00673083466389199	0.00662028940433956	0.00740710878997298	0.00710929868945966	0.00706895832401204	0.00754676950360347	0.00747390234332004	0.00726443882700896	0.0075142277407674	0.00768919562939789	0.00750007692088114	0.00744941428940819
flux1:	0.679742660720924	0.010014837016299	0.0096862759644914	0.00926053112384286	0.0090069464745241	0.00905185841116402	0.00916096984196472	0.0092089911695377	0.00948014049250825	0.0101668444091428	0.0109202315311371	0.0114489111552871	0.0121327843643834	0.0132377492176251	0.0141132480073616	0.0143562246767749	0.0147411750897945	0.0154651709223726	0.0153012906999804	0.0142451639526371	0.0137818487553562	0.013263475948943	0.0112477991082618	0.0095766467531499	0.00878600758374222	0.0063733433774014	0.00495555433257507	0.00465495858410312	0.00288213751867124	0.00420358036727785	0.00517545320698687	0.00376851854332082	0.00285193603850683	0.00466392425484057	0.00610666552452073	0.00535289717534485	0.00650721265536442	0.00642800585503404	0.00632458806504506	0.00706904604322705	0.00678623856357201	0.00674826114616037	0.00719844064309123	0.00712877757239571	0.00693208951596933	0.00716798375445231	0.00733200471292263	0.00715359036292178	0.00710718200269854
flux1:	0.680005109624678	0.00972552873186573	0.00937336084403746	0.00893222625005525	0.0086590114588031	0.00865976751504902	0.00871455514108997	0.00872443976584565	0.00896250137379512	0.00959648854070027	0.0102971119969777	0.0108055222380946	0.0114823154809274	0.0125640545731673	0.0134312676451576	0.0137105485958823	0.0141359477896269	0.0148803982555046	0.014766561312931	0.0137960431419102	0.0133939749044635	0.012925892657698	0.0109957554918644	0.00939174452264576	0.00863416908865809	0.00628311512005205	0.00489693715974328	0.00458158339558663	0.00283198992883524	0.00406341389087335	0.0049772169607144	0.00361212905344206	0.00272516484641429	0.00445146133586878	0.00583584395265279	0.00511221402199043	0.00621386476397692	0.00613253813985388	0.00603632023825328	0.00674002713223986	0.00647140751930047	0.00643566056581941	0.00685978615695264	0.00679324705168119	0.00660826356493888	0.00683085460756916	0.00698483954014371	0.00681647398604549	0.00677361926708352
flux1:	0.680267558528431	0.00943675878945374	0.00906761288094888	0.00861697597575796	0.00832920894067608	0.00829081742217196	0.00829559469568804	0.00826956788820454	0.00847501500176361	0.00905624623946814	0.0097029425506284	0.0101875690092296	0.0108524430643467	0.0119064138999239	0.0127603887520496	0.0130696782841193	0.0135293641220969	0.0142897153750355	0.0142221740158379	0.0133336889045102	0.0129903919595116	0.0125718554279281	0.0107278844427545	0.00919196542085522	0.00846854257936082	0.00618217390637137	0.00483028139572708	0.00450223873656564	0.00277874060847623	0.00392373992416136	0.00478176302020713	0.00345857666428167	0.00260088684027096	0.00424343886535393	0.00557116632581132	0.00487674121289398	0.00592713142361188	0.00584393423414916	0.00575522784420682	0.00641973242037351	0.00616463391784709	0.00613124325976763	0.00653084305859935	0.00646748887453023	0.00629347012853908	0.00650339752829593	0.00664828887468752	0.00648961921784618	0.00644981439227913
flux1:	0.680530007432184	0.00914824274483988	0.00876845098678663	0.00831396242247816	0.00801657355676872	0.0079440295212007	0.00790321432941743	0.00784366448899229	0.00801719803927759	0.00854597271422003	0.00913797730921885	0.00959567101279674	0.0102441543753692	0.0112662405273893	0.0121023917695604	0.0124356353129387	0.0129237085964786	0.0136956810967245	0.0136707583266189	0.0128606988482579	0.0125737535666652	0.0122039305709317	0.0104464513134573	0.00897939578973318	0.00829102235269719	0.00607198704300604	0.00475680542497031	0.00441799635212336	0.00272311838740392	0.00378520919308907	0.00458953586721425	0.00330790903211588	0.00247897058886308	0.00403979880676823	0.00531262391411394	0.00464626713530649	0.00564696133728323	0.00556198040040882	0.0054811805454172	0.00610801794177877	0.00586576268028842	0.00583502312265114	0.00621157932532867	0.00615147774973066	0.00598792510864076	0.00618588766311799	0.00632257570227163	0.00617344385915644	0.00613638881601701
flux1:	0.680792456335937	0.00885977873050678	0.00847530439245208	0.00802229788421438	0.00771999472664286	0.00761821921287531	0.00753628225784931	0.00744572353432127	0.00758825950455981	0.00806521628523283	0.00860216879211877	0.00903017672887645	0.00965822181766731	0.010644775790897	0.0114589173218591	0.0118103658719337	0.0123212558650076	0.0131008577239441	0.0131149624088647	0.01237973391605	0.0121467698553172	0.011824712653542	0.010153768284368	0.00875614197356362	0.0081035022477261	0.00595406608755795	0.00467773019630287	0.00433001663382836	0.00266592165191863	0.00364874345015183	0.00440136581927691	0.00316049820641561	0.00235959403812006	0.00384101405820375	0.00506068741570739	0.00442100195813679	0.00537369664482417	0.0052868502461118	0.0052142561061596	0.00580498688586583	0.00557476779448229	0.00554700868965049	0.00590195413065269	0.00584507148978478	0.0056915947458763	0.00587833004846363	0.00600758593580058	0.00586789542042301	0.00583344906354656
flux1:	0.681054905239691	0.00857127176696627	0.00818764266239211	0.00774106360561098	0.00743826655414941	0.00731204940051411	0.0071934618471137	0.00707450113882647	0.00718716065004183	0.00761327104845251	0.00809521428462361	0.00849121081284612	0.00909524342689722	0.0100431136047778	0.0108314847689516	0.0111957571218797	0.0117242689763914	0.0125077927502541	0.0125574332464586	0.0118934842654753	0.0117121519704957	0.011436767236887	0.00985212455185147	0.00852424109825071	0.00790779033327561	0.00582986681342879	0.00459417671536615	0.0042394295419365	0.00260792139141446	0.00351539281872917	0.00421834250182811	0.00301699180313667	0.00224322460020534	0.00364798731503519	0.00481619671987773	0.00420155359253027	0.00510800734010806	0.0050190954518926	0.00495475573236897	0.00551098539870081	0.00529181459126216	0.00526725924504566	0.00560196644082899	0.00554810735900258	0.00540428667250083	0.00558052803774289	0.00570296550893266	0.00557255526178241	0.00554065669312408
flux1:	0.681317354143444	0.00828274949745429	0.00790499812099109	0.00746934338700346	0.00717013237971741	0.00702407717288984	0.00687325839953638	0.00672856695501084	0.00681266590858629	0.00718921848458896	0.00761659180851474	0.00797870845387512	0.00855566524929369	0.00946220642092936	0.0102214932715489	0.0105936313047378	0.0111349722975384	0.0119189793067939	0.0120007754745886	0.0114046109454484	0.0112725384597307	0.0110425584618821	0.0095436995637919	0.00828556466145546	0.00770551648748514	0.00570067772464209	0.00450706178881174	0.00414719654448383	0.00254975282601242	0.00338614161932759	0.00404159907798629	0.00287818064476675	0.00213051910477177	0.00346183513357873	0.00458015184362889	0.00398879525974266	0.00485073969302243	0.00475953276043506	0.00470315447148778	0.00522652880522686	0.00501725990204382	0.00499591631133134	0.00531168114061728	0.00526048459620058	0.00512576286079326	0.00529218758572696	0.00540825814028106	0.00528681171202777	0.00525739098540679
flux1:	0.681579803047197	0.00799436592367013	0.00762697833065047	0.00720624910393985	0.00691432043511896	0.0067527915099171	0.00657405895326135	0.00640634806397481	0.00646338338255403	0.00679195866740518	0.00716558699550651	0.00749243727984841	0.00803978760462022	0.00890285720691614	0.00963020974195264	0.0100057220621012	0.0105555070817367	0.0113368052679917	0.0114474984833837	0.010915676151565	0.0108304194397125	0.0106443776442168	0.00923047913977363	0.00804173715209994	0.00749805512476894	0.00556752421051397	0.00441701788442849	0.00405398854295602	0.00249182254418619	0.00326171253553844	0.0038720651824699	0.00274481995227833	0.00202217249799796	0.00328361676485176	0.00435346220103071	0.0037836635365872	0.00460272067063123	0.00450906123940103	0.00446000259228332	0.00495218081635928	0.00475159410207253	0.0047332041155559	0.00503122801150518	0.00498221447675766	0.00485584553680685	0.0050130296462323	0.00512304826342961	0.00501005617907265	0.00498295882357257
flux1:	0.68184225195095	0.00770639229509366	0.00735326833979795	0.00695093702459591	0.00666956929471097	0.00649664211670875	0.00629416572620029	0.00610616534557924	0.00613779576581154	0.00642023386076214	0.00674131364975813	0.00703200933854207	0.0075477599967663	0.008365704043605	0.00905874964429514	0.00943364006502515	0.00998788017966947	0.0107635021185861	0.0108999629087971	0.0104290765053711	0.0103880743210283	0.0102442885456454	0.00891419364168238	0.00779408868033006	0.0072864823467729	0.00543111232540253	0.00432435797758764	0.00396011137245823	0.00243425468894563	0.00314241855332582	0.00371025273802859	0.00261745135182705	0.00191875540885699	0.00311407771267875	0.00413671849308906	0.00358694048060438	0.00436456854614422	0.00426845865917862	0.00422580482875762	0.0046884182189357	0.00449534290936355	0.00447940063421157	0.00476077577598709	0.00471342846715714	0.00459449095596641	0.00474288296384616	0.00484707488091453	0.00474185408685333	0.00471679821303729
flux1:	0.682104700854704	0.00741919697004105	0.00708362447674698	0.00670261578848619	0.00643464424107295	0.00625406160809468	0.00603182526495098	0.00582626400812911	0.00583428472608728	0.00607264873842587	0.00634273167385669	0.00659688724130744	0.00707957108591408	0.0078512044049399	0.00850805687408104	0.00887883604089743	0.00943391639719788	0.0102011032337656	0.0103603364156085	0.00994699190406262	0.00994753482230733	0.00984410052852173	0.00859629184225638	0.0075436525736996	0.00707157883730635	0.00529182694141803	0.00422909590275977	0.00386549899628495	0.00237689032962131	0.00302809916822974	0.00355612858232083	0.00249627075963613	0.00182058135100434	0.00295347052638982	0.00393004244548795	0.00339907418216453	0.00413655537390249	0.004038207866739	0.00400090813213649	0.00443551499619554	0.00424895544548187	0.00423478792146617	0.00450048933464899	0.00445434585702096	0.00434181553748969	0.00448173623420073	0.00458029148570057	0.00448205197399271	0.00445862726942841
flux1:	0.682367149758457	0.00713321817858888	0.0068178629833919	0.00646054853565217	0.00620834759591242	0.0060234846259357	0.00578525614229746	0.00556484112234014	0.00555115304223165	0.00574769182756945	0.00596866608781216	0.0061863892032862	0.00663504034822905	0.00735962515639352	0.00797888797300344	0.00834256855639113	0.00889522275545295	0.00965141774906777	0.00983056532574582	0.00947135778933733	0.00951057833448963	0.00944537374005303	0.00827795539872973	0.00729120828336815	0.00685387907751444	0.00514978617983088	0.00413101978061832	0.00376977814573692	0.00231934134339066	0.00291815576821882	0.00340910456084743	0.00238107391612018	0.00172763490685508	0.0028014930283118	0.00373304761443886	0.00322007958204051	0.00391855172652557	0.00381839365115458	0.0037854247002697	0.00419347301305068	0.00401270674323467	0.00399959497384028	0.00425048189725878	0.00420521200448287	0.00409807151435479	0.00422973989386347	0.00432286188044098	0.00423080017056147	0.00420850703298825
flux1:	0.68262959866221	0.00684893471328121	0.00655584741621215	0.00622405254271238	0.00598952701589347	0.00580336771728046	0.00555267794866147	0.00532007329911452	0.00528664885488644	0.00544376197288337	0.00561783007906652	0.00579969732894645	0.00621381686124333	0.0068910421547543	0.00747180407955245	0.00782588183235388	0.00837316916537336	0.00911602174497456	0.00931236417968662	0.00900386256293352	0.00907874923106695	0.00904945272578601	0.00796014919931982	0.00703735947975639	0.00663375670806811	0.00500494089813434	0.00402980385180914	0.00367239116103045	0.00226108725307265	0.00281167668536461	0.00326814594355018	0.00227129090146715	0.00163957570196861	0.00265735341583908	0.00354491572422214	0.00304953953754009	0.00371006245517488	0.00360869112857616	0.00357920698821016	0.00396201352332219	0.00378663767470533	0.00377394745014385	0.00401077423767996	0.00396622472212988	0.00386358170912396	0.00398716064101814	0.00407509781156661	0.00398849218446979	0.00396680939271267
flux1:	0.682892047565963	0.00656683946964189	0.00629747839269169	0.00599249965286116	0.00577708551741145	0.00559221289412837	0.00533234336392323	0.00509014699746588	0.00503899524924567	0.00515920185425882	0.00528885358140905	0.00543587220283104	0.00581538842834589	0.00644535064235493	0.00698717180201527	0.00732959605048347	0.0078688858287316	0.00859626422747916	0.0088072209388861	0.0085459659383347	0.00865339935646811	0.00865751839701457	0.00764369472298335	0.00678262946478783	0.00641152776292992	0.00485719784017938	0.00392513551606766	0.00357275040964747	0.00220159373745206	0.00270762137250207	0.00313197043301984	0.00216609884396618	0.00155581382914742	0.00251994053154439	0.00336456493435499	0.00288670083484947	0.00351033990691156	0.0034084434388376	0.00338187798807199	0.00374062832643642	0.00357054489358751	0.00355783612332244	0.00378127086030799	0.00373746805232534	0.00363865230613711	0.00375430298208387	0.00383735785881201	0.00375564180711436	0.0037341047687705
flux1:	0.683154496469717	0.00628741957249284	0.00604268808334624	0.00576531985757025	0.00556999569796599	0.00538859600880724	0.00512257353442666	0.00487329253110927	0.00480642635935319	0.00489233831489556	0.00498031714163475	0.00509387498720678	0.00543910156916879	0.00602228506442834	0.00652517217181447	0.00685430978182577	0.00738327406035373	0.00809328236938302	0.00831641230599073	0.00809892969257678	0.00823573515544485	0.00827064459540898	0.00732934884342231	0.00652755276179295	0.00618754992294873	0.00470654022145182	0.00381683150973008	0.00347039104726351	0.00214042722519289	0.00260502052210023	0.00299928962959592	0.00206458376590287	0.00147563547110775	0.0023880536868516	0.00319086584086315	0.00273063748037046	0.00331854345731737	0.0032168054028628	0.00319290675520554	0.00352867530244755	0.00336402068755247	0.00335111081273291	0.00356175823940659	0.00351886964132414	0.00342348655212896	0.00353141907207137	0.00360993491795339	0.00353273235095797	0.00351100237221722
flux1:	0.68341694537347	0.00601114492239343	0.00579144019296084	0.00554200889141173	0.00536731865947224	0.00519119891111444	0.00492179523343056	0.00466782104344667	0.00458722879790778	0.00464152702949235	0.00469078920166303	0.00477259624563468	0.00508419038781233	0.00562144506322993	0.00608581542210504	0.00640041195695014	0.00691702498063749	0.00760801930503059	0.00784102223592647	0.0076638504883443	0.0078268584853914	0.00788984535200893	0.00701787018452478	0.00627274355765073	0.00596229757228831	0.00455312098332776	0.00370492044114733	0.00336509038000995	0.00207734192492477	0.00250314735964107	0.00286903714495411	0.00196591233910029	0.00139834677580307	0.00226063509913255	0.00302285240315474	0.0025804393692311	0.00313390530877626	0.00303291568811009	0.00301170914170815	0.00332549357849118	0.00316653082861493	0.00315350014387088	0.00335192474160496	0.00331019118673873	0.0032181205728624	0.00331862949493361	0.00339296039754933	0.00332007661521173	0.00329798485865262
flux1:	0.683679394277223	0.00573846488643976	0.00554373448358439	0.00532213905842677	0.00516822605903101	0.00499884238812449	0.00472857681389557	0.00447216201629881	0.00437978508037939	0.00440519739362443	0.00441886376236752	0.00447088904596385	0.00474981052501581	0.00524232355734038	0.00566895876345445	0.00596809961301213	0.00647064002378408	0.00714123854137651	0.0073819572965329	0.00724168540017073	0.00742779096282912	0.0075161021596704	0.00671005904783469	0.00601892789744062	0.00573639867499014	0.00439731109528494	0.00358967730483726	0.00325693096805113	0.00201232306925066	0.00240162458482426	0.00274053374424914	0.00186947422514621	0.00132340174959822	0.0021369511668465	0.00285987964288154	0.00243538120508308	0.0029558638102957	0.00285605586900859	0.00283774915028493	0.00313051067298441	0.00297751036114307	0.00296465142875823	0.00315139676102095	0.00311105288554716	0.00302239578032475	0.00311587348854122	0.00318634725209329	0.00311772081385307	0.00309527753498935
flux1:	0.683941843180977	0.00546981105413365	0.00529961358816305	0.00510537115216171	0.00497202206934721	0.00481051564100067	0.00454165915634863	0.00428489770936248	0.0041826143523862	0.00418189281582143	0.00416319493616063	0.00418760288315827	0.00443507362650732	0.00488433305552132	0.0052743245820391	0.00555739760056455	0.00604444834646918	0.00669353135963094	0.00693995476208015	0.00683326403076943	0.00703947683332254	0.00715036619229599	0.00640676392221166	0.00576693547414523	0.00551062863393137	0.00423969615350283	0.00347160688207436	0.00314629839254133	0.00194558098564225	0.00230044861855197	0.00261355760527887	0.00177496503868364	0.00125048603838459	0.00201668470260009	0.00270169585573774	0.00229503434431551	0.00278413603815674	0.00268576084509448	0.0026706179435254	0.00294331785192289	0.00279645446958966	0.00278418067747744	0.00295978217006496	0.00292098463626316	0.00283597263839986	0.00292289885460106	0.00298978313383165	0.00292541278717858	0.00290278115359353
flux1:	0.68420429208473	0.00520560288028203	0.00505916924435838	0.00489146459873434	0.00477816124357727	0.00462539784594347	0.00435997788616726	0.00410479059278959	0.00399440546250707	0.00397030197291249	0.00392252519541263	0.00392161476161539	0.00413907807059751	0.00454682746903361	0.00490151734664503	0.00516817732936569	0.00563861850532279	0.00626531667677802	0.00651558245503335	0.00643928564912344	0.00666276540935151	0.00679353691559122	0.00610885581970992	0.00551765625945026	0.00528586605252108	0.00408102636166296	0.0033513842931623	0.00303381974063861	0.0018775020538335	0.00219993328041016	0.0024883119911534	0.00168239590592083	0.00117954090582237	0.00189992412632166	0.00254841959094822	0.00215930040300278	0.00261871785628675	0.00252185919380179	0.00251007450209261	0.00276369918883865	0.00262298440351219	0.00261172113569801	0.00277671111852252	0.00273949088748136	0.00265838040610576	0.00273929169210882	0.00280277222277042	0.00274263801531657	0.00272008010879023
flux1:	0.684466740988483	0.00494625283845352	0.00482254525101816	0.0046802830055253	0.00458625853485128	0.00444286823182919	0.00418267407928606	0.00393080042031643	0.00381403829218874	0.00376927791853749	0.0036957050640401	0.00367185435176911	0.00386093289054955	0.00422911827345447	0.004550038633734	0.00480017308335388	0.00525316446339558	0.00585683582090016	0.00610923249144497	0.0060603043828758	0.00629837955012965	0.0064464243239537	0.00581717913929137	0.00527197484794755	0.00506302337347806	0.00392213494357343	0.00322976971205181	0.00292026166138512	0.00180857187630509	0.00210059359194485	0.0023653070502765	0.00159203379181265	0.00111072703109855	0.00178706113273299	0.0024004348810634	0.00202836550477043	0.00245981774878832	0.00236444020983305	0.00235604216299207	0.00259161183325982	0.00245687581315417	0.00244695998464198	0.00260186558297908	0.00256611371487351	0.00248908935456324	0.00256453670889269	0.00262471287740339	0.00256871057979411	0.00254651911852275
flux1:	0.684729189892236	0.00469216837293534	0.00458993532073909	0.00447179309566037	0.00439608893888394	0.00426250286884619	0.00400909227792633	0.00376208895657402	0.00364059103218158	0.00357784387385416	0.00348170332680568	0.00343732128106704	0.00359977351683408	0.0039304854609474	0.00421930069830834	0.00445299595896508	0.00488794831869044	0.00546814675382838	0.00572111340402151	0.00569670899379302	0.00594688017058777	0.00610970576265884	0.00553249272847022	0.00503069955183751	0.00484296994046789	0.00376384589328006	0.00310751848185008	0.00280641439836998	0.00173929098056581	0.0020030026913733	0.0022451911539997	0.00150429267363165	0.00104434202069731	0.00167862918730506	0.00225823648692329	0.0019025928585571	0.0023077459181775	0.00221376195352166	0.00220856609154507	0.00242712667917383	0.00229804666119557	0.0022896564285602	0.0024349923687207	0.00240048024095439	0.00232758765102429	0.00239809238737686	0.00245499076821638	0.002402894164226	0.0023813258228327
flux1:	0.68499163879599	0.0044437492223106	0.00436157531194562	0.00426605632700458	0.00420757609476995	0.00408405857886001	0.00383876653287895	0.00359801219999091	0.00347333335067525	0.00339518661959379	0.00327960822789728	0.00321709402438922	0.0033547696959576	0.00365018490344702	0.00390863964334929	0.00412614664175595	0.0045426835203676	0.00509912294700133	0.00535124605650567	0.00534870535267228	0.0056086376220538	0.0057838891901142	0.00525541627762915	0.00479450322704721	0.00462646527171117	0.00360689259411118	0.00298530687051917	0.0026929890430998	0.00167010316518942	0.0019076582964808	0.00212857602247416	0.00141960555705471	9.80715379667649e-4	0.00157512666476664	0.00212226620712503	0.00178238450447383	0.00216278902942762	0.00207012742415644	0.00206774551400304	0.00227034721187655	0.00214651159358057	0.00213963929473428	0.00227589856096435	0.00224232522968524	0.0021734453582916	0.00223946302905729	0.00229306509352279	0.00224452299671331	0.00222374765971239
flux1:	0.685254087699743	0.00420138022221793	0.00413773072368071	0.00406321399410062	0.00402077123432076	0.00390744653300756	0.00367139695333125	0.00343810181581021	0.0033117076124097	0.00322064018796133	0.0030886212954864	0.00301033119094553	0.00312512730714878	0.00338745425869786	0.00361732932986005	0.00381902874988262	0.0042169424526298	0.00474946127691461	0.00499946815593026	0.00501630913148508	0.005283818934161	0.00546929276252141	0.00498639502284956	0.00456388882384517	0.00441411648180455	0.00345186442730836	0.00286368806766074	0.00258054961919794	0.00160135159992762	0.00181488954285205	0.00201589742799432	0.00133830929388054	9.20108061078369e-4	0.00147686844613151	0.00199278001514959	0.00166804781900176	0.0020251018932606	0.0019337612847569	0.00193365932010361	0.00212132798138951	0.00200231695804203	0.00199678721047613	0.00212443260700476	0.00209148621662529	0.00202635239484566	0.00208825188056756	0.00213852889677762	0.00209309501507087	0.00207317053395315
flux1:	0.685516536603496	0.00396542107772665	0.00391868147739414	0.00386346792516777	0.00383582562686529	0.00373269971167642	0.00350682050127714	0.00328203900210431	0.00315530199879154	0.00305366366426838	0.00290804614418083	0.00281626698793948	0.00291008652639919	0.00314151934238041	0.00334459675075807	0.00353096426509891	0.00391017117873757	0.00441870124585691	0.00466545025081707	0.00469935372416029	0.00497239595226357	0.00516604642844893	0.00472569069523768	0.00433918593719067	0.00420636702398203	0.00329919042604367	0.00274308441009223	0.00246949129461533	0.00153326954408506	0.00172482237067233	0.00190734092035517	0.00126056827970461	8.62640281079173e-4	0.00138389920298733	0.00186977503963842	0.00155969822853468	0.00189464071642416	0.00180471669742726	0.00180630360331286	0.00198001240832155	0.00186547399455267	0.00186099821770587	0.00198045729213621	0.00194787516984348	0.00188612446069013	0.00194418527690346	0.00199113214889314	0.00194831830921537	0.00192919371860417
flux1:	0.685778985507249	0.00373619549577141	0.00370470662874502	0.0036670597092932	0.00365296072778487	0.00355993912856347	0.0033449802678967	0.00312962484678118	0.00300382021252776	0.0028938171737337	0.00273727478015868	0.0026342031143535	0.00270891879910393	0.00291160210676696	0.00308963883914132	0.0032612117760002	0.00362171221535217	0.00410625513710553	0.00434872342406628	0.00439751471972381	0.00467417441878324	0.00487411593277678	0.00447340011128794	0.00412057695124284	0.0040035160425975	0.00314915947561362	0.00262381250632888	0.00236006383531443	0.00146600329958711	0.00163740554257419	0.00180284352576296	0.00118635140284404	8.08262407065875e-4	0.00129598380736344	0.00175298851782309	0.00145721823253809	0.00177115049852113	0.00168283211506627	0.00168555523350796	0.00184620331936325	0.00173590660524146	0.00173215752354248	0.00184382219968203	0.00181143581985771	0.00175267892278351	0.00180710536693319	0.00185076595788367	0.00181010444903912	0.0017916478384703
flux1:	0.686041434411003	0.0035139822973135	0.00349607162713065	0.00347425154803047	0.00347244038860949	0.00338934344284088	0.00318589714724534	0.00298075125410743	0.00285705230789363	0.00274073957633192	0.00257577360527168	0.00246349927768977	0.00252092448493481	0.00269693029611329	0.00285163985433563	0.00300898715970555	0.00335083401084497	0.00381144609435922	0.00404871615588692	0.00411034834842436	0.00438883927790116	0.00459334455815103	0.00422949638242851	0.00390814460131821	0.00380576055632067	0.00300196788969746	0.00250613019544656	0.00225242843401862	0.00139965710432015	0.00155248404847532	0.00170216270303216	0.00111546237434373	7.56771979403336e-4	0.00121267019900891	0.001641962392414	0.00136027758670436	0.00165420505320804	0.00156774419631908	0.00157116808102643	0.00171957061316449	0.0016134251694354	0.0016101116863433	0.00171434264295191	0.00168209833706949	0.00162598949541168	0.00167693653623684	0.00171741553485333	0.00167851533125845	0.00166055726860235
flux1:	0.686303883314756	0.00329901067611622	0.00329302011052522	0.00328531131185769	0.00329454872871636	0.0032211254134622	0.00302964679681237	0.00283537577345736	0.00271485017851455	0.00259413023119327	0.00242307063628155	0.00230356403543514	0.00234543207782385	0.00249674782976582	0.00262978785387057	0.00277348527464936	0.00309676392655591	0.00353354922681538	0.00376479572219164	0.00383733815710063	0.00411600804291192	0.00432350424417105	0.00399388291905136	0.00370192843960384	0.00361324803657335	0.00285777940540484	0.00239028987250781	0.00214672884547675	0.00133434494898626	0.00146989580859201	0.00160498789982951	0.00104761045946375	7.07868396569098e-4	0.00113340269885699	0.0015361517866496	0.00126840433203198	0.00154328554276336	0.00145894897751435	0.00146280007118763	0.00159969115039631	0.00149773060050285	0.00149465518373628	0.00159178982825649	0.00155974257769319	0.0015060327064292	0.0015536363196162	0.00159109620263904	0.00155368052423066	0.00153606121050913
flux1:	0.686566332218509	0.00309146078987443	0.003095771167278	0.00310050334250676	0.00311957581518006	0.00305551689249422	0.00287634331031682	0.00269350236533197	0.00257710965322295	0.00245373574780573	0.00227874463411627	0.00215384693031686	0.00218179888762476	0.00231032429149569	0.0024232885145085	0.00255390054006279	0.00285872044481089	0.00327183011981279	0.0034963084909955	0.00357794245698627	0.00385528267481223	0.00406434617733508	0.00376644821388663	0.00350197662551904	0.00342612561347944	0.00271678090541376	0.00227658246139681	0.00204315581330993	0.00127023370679469	0.0013895635724063	0.00151106146705982	9.82499768015461e-4	6.61228272328037e-4	0.00105765319141178	0.00143504669005382	0.00118108493257384	0.00143787525928073	0.00135589245789926	0.0013600619528528	0.00148610860652835	0.00138844518308269	0.00138553173372209	0.00147589382564972	0.00144417802406954	0.00139273984520598	0.00143714420780743	0.00147178941292433	0.00143570751018167	0.00141831613319511
flux1:	0.686828781122262	0.00289146962827447	0.00290452178107228	0.00292008523596507	0.00294781150544206	0.00289276212646993	0.00272612946766326	0.00255516861081947	0.0024437593956393	0.00231934127030932	0.00214241608959641	0.00201383213252889	0.00202941228228896	0.00213696175564223	0.00223137479038969	0.00234944413181685	0.00263594029787877	0.00302557570061337	0.00324261376841902	0.0033316351425363	0.00360629126490177	0.00381564173776824	0.00354711012244493	0.00330838166806652	0.00324457418625672	0.00257921960771381	0.00216535997225965	0.00194198717733222	0.00120756535631626	0.00131155722562745	0.00142027601651245	9.19912483294386e-4	6.16580802288381e-4	9.85035855782452e-4	0.00133827546662923	0.00109786656121033	0.00133754627856475	0.00125806623096637	0.0012625741758108	0.0013783972318456	0.00128516055626028	0.0012824489083591	0.00136635763651405	0.00133514377910779	0.00128596547203646	0.00132734094512265	0.00135939414245486	0.00132460684599026	0.00130740456361141
flux1:	0.687091230026016	0.00269914091120916	0.00271945308479068	0.00274430957126168	0.00277954608866493	0.00273311746141665	0.00257917210671132	0.00242043845699555	0.00231475527699165	0.00219076484405628	0.00201373950225112	0.0018830332141586	0.00188769022070919	0.00197599757868778	0.00205331153670962	0.00215935596398212	0.00242769719597314	0.00279411407218089	0.00300310728905398	0.00309793417830069	0.003368713539506	0.00357720745911907	0.00333584161571399	0.0031212934503868	0.00306882038283828	0.00244541316709723	0.0020570309673496	0.00184359358531485	0.00114665233435595	0.00123611100890594	0.00133272379362004	8.59764924491155e-4	5.73764166829971e-4	9.15377933425851e-4	0.00124566578538559	0.00101843630836756	0.00124201757557891	0.00116508461071447	0.00117001743996342	0.00127621385056658	0.00118748988233309	0.00118510144001319	0.00126287805917597	0.00123232682663789	0.00118547854929383	0.00122402718391628	0.00125370392487328	0.00122024868005348	0.00120327136842868
flux1:	0.687353678929769	0.0025145569035456	0.00254073831876944	0.00257342859206708	0.00261507508383312	0.00257685446556754	0.0024356603371421	0.00228939858421814	0.00219007790792605	0.00206785297065252	0.00189239620111198	0.00176098838158136	0.00175607991442403	0.0018268025996713	0.00188839511580014	0.00198291052646534	0.00223331054653094	0.00257682223539006	0.00277723263872303	0.00287641488770925	0.00314228804313683	0.00334891161038324	0.00313267480306587	0.00294090875789543	0.00289912528451009	0.00231573149029555	0.0019520306160329	0.00174840925457914	0.00108784742433871	0.00116359268782162	0.00124868757701953	8.02123792615969e-4	5.32750207013458e-4	8.48732036829954e-4	0.00115725095725652	9.42659793493273e-4	0.00115117277163267	0.00107672613715675	0.00108216520217694	0.00117932656013498	0.0010951113238683	0.00109319687374669	0.00116516773417931	0.00113539251220554	0.00109097624837089	0.00112692486346125	0.00115441267778911	0.00112235806651316	0.00110570014685763
flux1:	0.687616127833522	0.00233778966857539	0.00236855015444106	0.00240769938795522	0.00245470495952339	0.00242426317323165	0.00229580411251862	0.00216215605768826	0.00206973073404335	0.00195047559880681	0.00177808708181212	0.00164725550982809	0.00163405396460502	0.00168877518912677	0.00173594890913298	0.00181941677120871	0.00205214455411355	0.00237312299743424	0.00256448128785717	0.00266670841830948	0.00292680283899282	0.00313066413711742	0.00293768516232733	0.00276744212265421	0.00273575457775191	0.00219055618085965	0.00185077347377639	0.0016568762539453	0.00103149615507233	0.00109443415019106	0.00116857815789654	7.47180882526587e-4	4.93633458460318e-4	7.85331047769227e-4	0.0010732239968562	8.70572975536597e-4	0.00106503642944393	9.9293237895751e-4	9.98891751605762e-4	0.00108761515623567	0.00100779313497594	0.00100647717009931	0.00107297291315169	0.00104401878071257	0.00100211502338253	0.00103569889271112	0.00106114528317125	0.00103054656552621	0.00101433160767478
flux1:	0.687878576737275	0.00216890946892033	0.00220306531915446	0.00224738722219194	0.00229875670524407	0.00227565260768722	0.0021598310689329	0.00203883511473544	0.0019537365054605	0.00183851941145537	0.00167052498542302	0.00154140660121245	0.00152110405166228	0.00156133249197931	0.00159531635513605	0.00166821329648124	0.00188359988146919	0.00218247425984542	0.00236438394271019	0.00246848863097711	0.00272207476917089	0.00292239504291652	0.00275096214896012	0.00260108678909399	0.00257893896371922	0.00207022870081482	0.0017536011493595	0.00156937711632042	9.7788386892211e-4	0.00102904216091836	0.00109283663161631	6.9519507070012e-4	4.56589736686013e-4	7.25500717574264e-4	9.93854363607666e-4	8.02332844480717e-4	9.83717943038408e-4	9.13767856770802e-4	9.20155888422106e-4	0.0010010455222841	9.25395923376144e-4	9.24731376065241e-4	9.86082974647133e-4	9.57925549666933e-4	9.18549885729979e-4	9.49992052978438e-4	9.73503309616777e-4	9.44369178616569e-4	9.28715603508916e-4
flux1:	0.688141025641029	0.00200798868040646	0.00204446514131516	0.00209276524743757	0.00214756500716862	0.00213134678530677	0.00202798037418783	0.0019195716304328	0.00184213084981637	0.00173187914208437	0.00156942688674616	0.00144302170988208	0.00141673298589688	0.00144390079015723	0.00146585345182714	0.00152866081538304	0.00172710123060631	0.00200435489678424	0.00217649716047853	0.00228145254356897	0.00252792407750632	0.00272402815543951	0.00257257478210547	0.00244197618575106	0.00242883537734191	0.00195500045814059	0.00166073780596555	0.00148617286698663	9.27190527416814e-4	9.67711997824205e-4	0.00102182746270979	6.46417947684305e-4	4.2181658244758e-4	6.69554336204337e-4	9.19390329691466e-4	7.38142200164949e-4	9.07339181266164e-4	8.39353977441471e-4	8.45966120335633e-4	9.19626289457401e-4	8.47853511875557e-4	8.47797055279348e-4	9.04330035111711e-4	8.76892536493505e-4	8.39971676520037e-4	8.69463512704882e-4	8.91113515266764e-4	8.63390626332908e-4	8.48381232309947e-4
flux1:	0.688403474544782	0.00185510053219344	0.00189293154576124	0.00194410977178823	0.00200147202491925	0.00199167574780299	0.00190049337389959	0.00180450478390709	0.00173495283544676	0.00163044753274418	0.00147450645150685	0.00135168279224556	0.00132044645384149	0.00133590702713588	0.00134692254043073	0.00140013415004628	0.00158208453759033	0.00183825141538426	0.00200038941566743	0.00210530001469344	0.00234415124675799	0.00253545731778004	0.00240254101976096	0.00229015528122619	0.00228549862956262	0.00184499681422814	0.00157226400246729	0.00140736147443862	8.79463935500785e-4	9.10564793045926e-4	9.55749044436173e-4	6.01022419839472e-4	3.89471411805597e-4	6.17696395717684e-4	8.49971693893391e-4	6.78168771448616e-4	8.35964661874803e-4	7.69795057133431e-4	7.76337251030244e-4	8.43359627204493e-4	7.75138847351441e-4	7.75551082658728e-4	8.27579534694209e-4	8.00762237652307e-4	7.66133556524881e-4	7.93821368131615e-4	8.13667240661432e-4	7.87244228464855e-4	7.72906557265466e-4
flux1:	0.688665923448535	0.0017103129987314	0.00174863895487319	0.0018016912614005	0.00186081612173656	0.00185696248581732	0.00177760181168736	0.00169376645746872	0.00163223350260229	0.00153410520571968	0.00138546775102392	0.00126696823447011	0.00123174598088693	0.00123677317745691	0.00123788867089595	0.00128201573605046	0.0014479869558721	0.00168364863584436	0.00183563009407592	0.00193971758355732	0.00217052139479276	0.00235653052828206	0.00224080789212844	0.00214556806791581	0.00214886992892337	0.00174020299236682	0.00148811453266614	0.00133286609780778	8.34617178557073e-4	8.57522483575498e-4	8.94582578542859e-4	5.59051578902289e-4	3.59622591056253e-4	5.69957941828564e-4	7.85573175462879e-4	6.22478645458855e-4	7.69550894146634e-4	7.05114892022393e-4	7.11249479156056e-4	7.72198419419303e-4	7.07224430549429e-4	7.0789292342283e-4	7.55714780468242e-4	7.29428626960385e-4	6.9686133314764e-4	7.22841944828189e-4	7.40942078867666e-4	7.15669975872223e-4	7.01971315954001e-4
flux1:	0.688928372352288	0.0015736790286849	0.0016117432985324	0.00166576216804735	0.00172591706261987	0.00172750761511913	0.00165951511941579	0.0015874696996212	0.00153398410579406	0.00144271200997921	0.0013020009324068	0.00118844889362142	0.00115012444046066	0.00114591441994464	0.00113811908821283	0.00117369195053315	0.00132424162653544	0.00154002605450498	0.00168178349342984	0.00178436960037933	0.00200675901805273	0.00218704493682153	0.00208724608615906	0.0020080630818542	0.00201878429960678	0.00164047423049643	0.00140810000495206	0.00126245493116268	7.92450039235947e-4	8.08324380522555e-4	8.38089479977526e-4	5.20399005919288e-4	3.32224355978204e-4	5.26176860829362e-4	7.25989840425556e-4	5.70998876491108e-4	7.07925543911296e-4	6.45218223184508e-4	6.50619583942028e-4	7.0601949082397e-4	6.44047210573455e-4	6.447250517807e-4	6.8861962623765e-4	6.62815516585927e-4	6.32046613354553e-4	6.56372437446512e-4	6.7280224353249e-4	6.48524606561683e-4	6.35381610046142e-4
flux1:	0.689190821256042	0.00144522484335075	0.00148236977390932	0.00153654327483544	0.00159705993044374	0.00160357415697332	0.001546408584005	0.00148569800125152	0.00144018609075283	0.00135610127744439	0.00122378043867073	0.00111568635221366	0.00107506493811216	0.00106274118088234	0.00104698556943442	0.00107455268670842	0.00121027773914592	0.00140685979393391	0.00153840822952683	0.00163889751019563	0.00185255297070871	0.00202675261844543	0.00194165887226005	0.00187741446757448	0.00189499435961614	0.00154556673563922	0.00133194643103574	0.00119578690722735	7.526885453736e-4	7.62579138269335e-4	7.8585511782292e-4	4.84823255860042e-4	3.07119864265204e-4	4.86024415246033e-4	6.7086488823829e-4	5.23515867737435e-4	6.5079901331293e-4	5.89884214717341e-4	5.94290052092684e-4	6.44617851274885e-4	5.85485911540912e-4	5.85935429849909e-4	6.26163542621968e-4	6.00850631209219e-4	5.71625962573032e-4	5.94317756386578e-4	6.09179466078948e-4	5.85763847940938e-4	5.73063278440927e-4
flux1:	0.689453270159795	0.00132493820015801	0.001360601075811	0.00141421046812321	0.00147448020255924	0.0014853747006338	0.00143841406958101	0.00138849710500314	0.00135078459468057	0.001274077943274	0.00115046601788903	0.00104823377081584	0.00100604322606866	9.86664280701167e-4	9.6386868580873e-4	9.83993722011257e-4	0.00110552496213147	0.00128362854132176	0.00140506091591272	0.00150292597796738	0.00170756904374292	0.00187537442844829	0.00180380188383936	0.00175335268800007	0.00177720435296298	0.0014551814633134	0.00125934335425652	0.00113247185232507	7.15032942993654e-4	7.19837876442923e-4	7.37365709117609e-4	4.51990800333112e-4	2.84069517960551e-4	4.49068036573131e-4	6.19749903310892e-4	4.79706940738431e-4	5.97803012400851e-4	5.38790735763405e-4	5.42037183805899e-4	5.87721436235325e-4	5.31355027866385e-4	5.31386007438065e-4	5.68192360432826e-4	5.43441887805641e-4	5.15552265674224e-4	5.36616111800867e-4	5.50040701638391e-4	5.27403587836681e-4	5.15028407699752e-4
flux1:	0.689715719063548	0.00121275831642169	0.00124646757545719	0.00129888366967126	0.00135835209559576	0.00137306266475669	0.00133561447963617	0.00129587063270028	0.00126568660157264	0.00119642078938027	0.00108170634859181	9.85639316452732e-4	9.42533134558819e-4	9.17101843543533e-4	8.88162712759084e-4	9.01420780621356e-4	0.00100942030525291	0.00116982096989423	0.00128130195772759	0.00137607297105374	0.00157146591990796	0.00173261757769272	0.00167340806121575	0.00163559728743528	0.00166510651303187	0.00136901045282098	0.00118998982538702	0.00107213112836453	6.79203114739342e-4	6.79670192954425e-4	6.92098179794443e-4	4.21535266664514e-4	2.62795808787533e-4	4.14852417578663e-4	5.72180670854951e-4	4.39194728517637e-4	5.48544663802849e-4	4.91560917039319e-4	4.93594559242137e-4	5.35020931949239e-4	4.81415297579193e-4	4.80909359293887e-4	5.1452628087195e-4	4.90461196967236e-4	4.63765711374464e-4	4.83210075663565e-4	4.95351430287315e-4	4.73471073365516e-4	4.61325359294528e-4
flux1:	0.689978167967302	0.00110856868148976	0.00113994046024344	0.00119061918442613	0.00124878155429656	0.00126672850336047	0.0012380424301681	0.00120778010516123	0.00118476398868668	0.00112288834015335	0.00101714474070422	9.27451748384314e-4	8.84014001036769e-4	8.53486434272959e-4	8.1927992759481e-4	8.26253913788025e-4	9.21415078336218e-4	0.00106494199173731	0.00116670097401226	0.00125796025834311	0.00144390991012736	0.00159819214990228	0.0015502114600017	0.00152388439161604	0.00155841205331797	0.00128677577085661	0.00112362893937089	0.00101444575741517	6.44971910239453e-4	6.41725502898095e-4	6.49601217227332e-4	3.93117821369979e-4	2.43032657199858e-4	3.82977993017066e-4	5.27749305762053e-4	4.01609414724904e-4	5.02661915735489e-4	4.47818823906277e-4	4.48684859916358e-4	4.86206111386617e-4	4.35396475715113e-4	4.34313376989515e-4	4.64964813045833e-4	4.41738744864399e-4	4.16171134808847e-4	4.34020231828521e-4	4.45043490777321e-4	4.23958486272561e-4	4.11985549586524e-4
flux1:	0.690240616871055	0.00101219339181797	0.00104092829215922	0.00108940607454715	0.00114580433453674	0.00116640074831	0.00114568285171517	0.00112414912381186	0.00110786078808076	0.00105322734413928	9.56426127486943e-4	8.73227448060812e-4	8.29978844034996e-4	7.95271089321758e-4	7.56653388678558e-4	7.57930949439143e-4	8.4097986966554e-4	9.68515767932679e-4	0.0010608397447615	0.00114822110468659	0.00132458468694571	0.00147182258212409	0.00143396458910954	0.00141798362783888	0.00145687110456705	0.00120825376380897	0.00106006514619946	9.59183016725573e-4	6.12180482145409e-4	6.05767037239632e-4	6.09549548783974e-4	3.66474468144385e-4	2.24567124145392e-4	3.53158267028075e-4	4.86155932898646e-4	3.66643239605575e-4	4.59866931481491e-4	4.07240036523195e-4	4.07051629419951e-4	4.40999284573249e-4	3.93025612224166e-4	3.91391948515785e-4	4.19296617993807e-4	3.97067865255477e-4	3.72626211634611e-4	3.88927148117298e-4	3.98994374974985e-4	3.78789409814849e-4	3.66979624514397e-4
flux1:	0.690503065774808	9.2339706758358e-4	9.49276928039208e-4	9.95166514331613e-4	0.001049388733576	0.0010720509641664	0.00105847861491807	0.00104487076975255	0.00103480326466411	9.87182437022189e-4	8.99204485606554e-4	8.22538043336377e-4	7.79942094461433e-4	7.41933421898502e-4	6.99737864556635e-4	6.95909226406046e-4	7.6760625770746e-4	8.80084491793044e-4	9.63311501743528e-4	0.001046503053686	0.00121319390314185	0.00135325182472884	0.0013244460969591	0.00131770223159691	0.00136027909677217	0.00113328146719262	9.99163140141193e-4	9.06198331101402e-4	5.80734495428098e-4	5.7167343528126e-4	5.71761355539223e-4	3.41440334159331e-4	2.07264233280389e-4	3.25244122809359e-4	4.47229482283598e-4	3.3408490487381e-4	4.19968146090596e-4	3.69585395567296e-4	3.68483293470026e-4	3.99177979153333e-4	3.54053307114787e-4	3.51938259394035e-4	3.77311201218405e-4	3.56218013885735e-4	3.32941902858273e-4	3.47764794808136e-4	3.57021444761213e-4	3.37804536221673e-4	3.26192117487861e-4
flux1:	0.690765514678561	8.41887964943884e-4	8.64772367765877e-4	9.0775954823595e-4	9.59441841039816e-4	9.83601175541795e-4	9.76337901532755e-4	9.69816801041411e-4	9.65411023297215e-4	9.24505549122327e-4	8.45149904120489e-4	7.74977810283354e-4	7.33446015186338e-4	6.92977650558235e-4	6.48009211625006e-4	6.39665477594949e-4	7.00805042812038e-4	7.99203243140578e-4	8.73716559651432e-4	9.52465244696487e-4	0.00110945662322193	0.00124223798326409	0.00122145832945162	0.00122287742930959	0.00126847054971132	0.00106174654653537	9.40831620322899e-4	8.55415426889452e-4	5.50584756084699e-4	5.3941111303569e-4	5.36178441641995e-4	3.17947387797177e-4	1.91070510241968e-4	2.99212252350639e-4	4.10915471325237e-4	3.03827426952272e-4	3.82867593761927e-4	3.34711255071666e-4	3.32824277362713e-4	3.60582246074109e-4	3.18271582535348e-4	3.15756996288882e-4	3.38809204503865e-4	3.18951628465716e-4	2.96893444709937e-4	3.10325451636779e-4	3.18890596818843e-4	3.00767707773661e-4	2.89418324401352e-4
flux1:	0.691027963582315	7.67323645614897e-4	7.87145902979759e-4	8.26987351920942e-4	8.75817838453232e-4	9.00932186663794e-4	8.99141971258769e-4	8.98847073225838e-4	8.99507356851806e-4	8.64963867785937e-4	7.93954726361848e-4	7.30170208064353e-4	6.90065401765198e-4	6.47935036056496e-4	6.00963013115203e-4	5.88694372427652e-4	6.40101841949091e-4	7.25432344322773e-4	7.91655392599526e-4	8.65771271610192e-4	0.00101309736569748	0.00113854517174106	0.00112481683060812	0.00113336092143225	0.00118130412239021	9.93565924695836e-4	8.84998522901796e-4	8.06792639924445e-4	5.21699258014924e-4	5.08987426309451e-4	5.0281782079989e-4	2.95998749899174e-4	1.75997371854393e-4	2.75123786128716e-4	3.77236762112989e-4	2.75849945444487e-4	3.48536324123141e-4	3.02555825005707e-4	2.9997159885126e-4	3.25106087522055e-4	2.8551962772109e-4	2.82672335121916e-4	3.03608680476031e-4	2.85040141690756e-4	2.64237824197328e-4	2.76373390869014e-4	2.84335498970435e-4	2.67388422646093e-4	2.563814527121e-4
flux1:	0.691290412486068	6.99318506530289e-4	7.16080921036034e-4	7.5260300998968e-4	7.98326889173208e-4	8.23891427404902e-4	8.26752181352377e-4	8.31817773376257e-4	8.36927396882214e-4	8.08345603148225e-4	7.45338445476782e-4	6.87773151968443e-4	6.49410628420481e-4	6.06363648197231e-4	5.58113557293369e-4	5.4250669630462e-4	5.850316571284e-4	6.58329354155156e-4	7.16721021072412e-4	7.86079770250249e-4	9.23833810794035e-4	0.00104193161873467	0.0010343356427207	0.00104900082409763	0.0010986444312475	9.28660434508163e-4	8.31585739799344e-4	7.60285886196203e-4	4.94035122661064e-4	4.80398511447161e-4	4.71709601884321e-4	2.75628165186022e-4	1.62090282177131e-4	2.53065914565899e-4	3.46239260220036e-4	2.50180219297574e-4	3.16975721142994e-4	2.7310697769338e-4	2.69858937078469e-4	2.92676371610244e-4	2.55676976410836e-4	2.52529923390175e-4	2.71545967744449e-4	2.5427512748159e-4	2.34732580537844e-4	2.4566283648815e-4	2.5308142851011e-4	2.37353442935854e-4	2.26763509339197e-4
flux1:	0.691552861389821	6.37452558850457e-4	6.51220826270673e-4	6.84318941797909e-4	7.26743474613594e-4	7.52299430080705e-4	7.59015518266006e-4	7.68587475242527e-4	7.77523216531623e-4	7.54463313149737e-4	6.99051275027569e-4	6.47482884694323e-4	6.11129459542524e-4	5.6784851691326e-4	5.18994184961133e-4	5.00628314419919e-4	5.35134326875871e-4	5.97442962914715e-4	6.48492816073817e-4	7.13035456326193e-4	8.41365618761307e-4	9.52138501644659e-4	9.49812925312762e-4	9.69626493949502e-4	0.00102034628568371	8.66933027675647e-4	7.80490664065306e-4	7.1581864945319e-4	4.67518190243941e-4	4.53585860475693e-4	4.42838160948984e-4	2.56856081646244e-4	1.4939253359863e-4	2.3309233161794e-4	3.17937102773929e-4	2.26848598841312e-4	2.8817522233003e-4	2.46360878881619e-4	2.42433008188284e-4	2.63225323823875e-4	2.28646805969541e-4	2.25192734575777e-4	2.42471269288541e-4	2.26472212362264e-4	2.0815106913337e-4	2.17955216248863e-4	2.24867334897314e-4	2.10358814693927e-4	2.00240884320416e-4
flux1:	0.691815310293574	5.81281001128643e-4	5.92177700122112e-4	6.21815354831445e-4	6.60813526105908e-4	6.85954620917066e-4	6.95768382657683e-4	7.09020576412601e-4	7.21165708864404e-4	7.03154998552088e-4	6.54876485949028e-4	6.09036503398658e-4	5.74908205381285e-4	5.32003029547703e-4	4.83159693896918e-4	4.62600902784986e-4	4.89952549768557e-4	5.42310602023376e-4	5.86533521863773e-4	6.46263146550182e-4	7.65367310112734e-4	8.68882517716173e-4	8.710208959444e-4	8.95040374304273e-4	9.46245710185087e-4	8.08256391412821e-4	7.31579463595448e-4	6.73266662314795e-4	4.42035448922699e-4	4.28412407852256e-4	4.16101387002454e-4	2.39653647753637e-4	1.37913051768875e-4	2.1517727053963e-4	2.92270739358637e-4	2.05845362798815e-4	2.62076870612239e-4	2.22282189045549e-4	2.17628509449912e-4	2.36663718001136e-4	2.0433425983016e-4	2.00532243843327e-4	2.16240388052545e-4	2.01467479440661e-4	1.84290802504721e-4	1.9303152626343e-4	1.99460952090324e-4	1.8613454649113e-4	1.76515552470674e-4
flux1:	0.692077759197328	5.3034427706359e-4	5.38541461368069e-4	5.64748392598481e-4	6.00260228937407e-4	6.24636646717365e-4	6.36838812622772e-4	6.52988235171987e-4	6.67743669284452e-4	6.54283488380305e-4	6.12631673272984e-4	5.72213302063663e-4	5.40472738882008e-4	4.98471983789751e-4	4.50190942783928e-4	4.27984982087668e-4	4.49033512026953e-4	4.92460699143986e-4	5.30390554454877e-4	5.85366485667516e-4	6.95486979783799e-4	7.91854032160946e-4	7.9770263760054e-4	8.25018795828865e-4	8.76159865607914e-4	7.52472838879376e-4	6.84693514027672e-4	6.32460598523051e-4	4.17441821824112e-4	4.04663234293668e-4	3.91297157722993e-4	2.23923060804514e-4	1.27605837393709e-4	1.9919335138743e-4	2.69087041302918e-4	1.87091455446707e-4	2.3855458084179e-4	2.0077526641469e-4	1.95347710519561e-4	2.12861135153254e-4	1.82625534741616e-4	1.78417471295567e-4	1.92704971147605e-4	1.79108071307057e-4	1.62973654701858e-4	1.70697383288396e-4	1.76664137294767e-4	1.64456927900302e-4	1.55334998122388e-4
flux1:	0.692340208101081	4.84178385603025e-4	4.8988935691464e-4	5.12757887239319e-4	5.44788803046886e-4	5.6810882875477e-4	5.82047641587882e-4	6.00367368254206e-4	6.17160928648185e-4	6.07734756109908e-4	5.7216909521321e-4	5.36835089995837e-4	5.07589648022487e-4	4.66936121793836e-4	4.19701189174124e-4	3.96365181208261e-4	4.11934242881107e-4	4.47419431236815e-4	4.79601657189214e-4	5.29931918151025e-4	6.31351099753919e-4	7.20721125617204e-4	7.29576361234098e-4	7.5932116323966e-4	8.09895390570866e-4	6.99405885361469e-4	6.39666845732189e-4	5.93205240513792e-4	3.93579045351597e-4	3.82069492135957e-4	3.68138779154951e-4	2.0949800851498e-4	1.18365179824016e-4	1.84916824355583e-4	2.48144487121165e-4	1.70428564367886e-4	2.17411805191866e-4	1.81672352879178e-4	1.75449163697677e-4	1.91637459343452e-4	1.63372858817096e-4	1.58704831428883e-4	1.71703873503368e-4	1.59240078462346e-4	1.44038970521785e-4	1.50780512379098e-4	1.56308414262787e-4	1.45147142338717e-4	1.36497596299414e-4
flux1:	0.692602657004834	4.42325196940053e-4	4.45795594410147e-4	4.65474769849616e-4	4.94090803354631e-4	5.16120475839891e-4	5.31209217137343e-4	5.51038523740418e-4	5.69332552271509e-4	5.63415745284651e-4	5.33375145061729e-4	5.02765572847644e-4	4.76067460852662e-4	4.37117413147175e-4	3.91343176315337e-4	3.67357044091e-4	3.78229897475047e-4	4.06720823116085e-4	4.33704035156208e-4	4.79537201200605e-4	5.72574206861266e-4	6.55138399184309e-4	6.66345782663176e-4	6.97704802529694e-4	7.47262428104808e-4	6.48879883729843e-4	5.96349663042574e-4	5.5530945642283e-4	3.70301397673894e-4	3.60348471111945e-4	3.46293855402258e-4	1.9616272916589e-4	1.10036597507415e-4	1.720568624191e-4	2.29140192272003e-4	1.55629333594737e-4	1.9839659371436e-4	1.64740162603526e-4	1.57747488359992e-4	1.72766792872039e-4	1.46388691371282e-4	1.41231375067214e-4	1.53057858652212e-4	1.41697290078905e-4	1.27332385558749e-4	1.33122421917518e-4	1.38243210719779e-4	1.28058436777537e-4	1.19844210710707e-4
flux1:	0.692865105908588	4.04342437038904e-4	4.05840836970747e-4	4.22528215179709e-4	4.47848500802684e-4	4.68409695357117e-4	4.8413225472028e-4	5.04883481121698e-4	5.24181042177181e-4	5.21252092406367e-4	4.96168919624236e-4	4.69908777951908e-4	4.45757556323127e-4	4.08783967954653e-4	3.64815677734693e-4	3.40614228935152e-4	3.47523452459737e-4	3.69918339038054e-4	3.92245372407261e-4	4.33762758453919e-4	5.18771221285411e-4	5.94758338221675e-4	6.0771384069946e-4	6.39941434269169e-4	6.88090215722403e-4	6.00742182836947e-4	5.5463160582751e-4	5.18618865589277e-4	3.47501541090442e-4	3.39249173101026e-4	3.25435692136075e-4	1.83683782178095e-4	1.02439653220743e-4	1.60300035587723e-4	2.11750608403451e-4	1.42423644199569e-4	1.81229035053293e-4	1.49701817655478e-4	1.42023440835007e-4	1.55991981616442e-4	1.31450036138594e-4	1.25813056740978e-4	1.36568952739056e-4	1.26293937531856e-4	1.12694041944763e-4	1.17567369249697e-4	1.22320906535882e-4	1.13056768526497e-4	1.05240158714793e-4
flux1:	0.693127554812341	3.69812880565164e-4	3.69621159954408e-4	3.8355252029714e-4	4.05739731352887e-4	4.24707070762336e-4	4.40621208297456e-4	4.61783279261493e-4	4.81633214419837e-4	4.81185892417628e-4	4.60499783622141e-4	4.38206422033345e-4	4.1655416219248e-4	3.81753344307556e-4	3.39868187257708e-4	3.15834743428208e-4	3.19454954899522e-4	3.36595862604872e-4	3.54794810650454e-4	3.92203639349545e-4	4.69569713246962e-4	5.39242606594928e-4	5.53396354642183e-4	5.85831032077167e-4	6.32239875538418e-4	5.54881873612698e-4	5.14458685904806e-4	4.83042767012047e-4	3.25129986397781e-4	3.18592048654778e-4	3.05294029191295e-4	1.71845980066229e-4	9.53962469217143e-5	1.49358199182221e-4	1.95675178455119e-4	1.30533455945177e-4	1.65633622401484e-4	1.36267748308117e-4	1.28041181616897e-4	1.41045655518939e-4	1.18311316930777e-4	1.12248383077794e-4	1.22024612491251e-4	1.12823366440426e-4	9.99497402492359e-5	1.0395214390356e-4	1.08383235055414e-4	1.00000995399823e-4	9.25536744615604e-5
flux1:	0.693390003716094	3.38352196121587e-4	3.36755973456967e-4	3.48193584459742e-4	3.6744330808966e-4	3.84740219539801e-4	4.00478278278115e-4	4.21617097472893e-4	4.41618063833621e-4	4.4317343764483e-4	4.26343831150103e-4	4.0763409788307e-4	3.88392807102108e-4	3.5589319545825e-4	3.16302707730895e-4	2.92764958792657e-4	2.93708553142709e-4	3.06376182746224e-4	3.20952081755948e-4	3.54479865443695e-4	4.24619677154721e-4	4.88270888100204e-4	5.03132477328906e-4	5.35209686159577e-4	5.79610918964559e-4	5.11240285455172e-4	4.75839568400386e-4	4.48568671950467e-4	3.03203492361113e-4	2.98293625203909e-4	2.8569295715219e-4	1.60483573240254e-4	8.87572102238614e-5	1.3900821788675e-4	1.80672489549924e-4	1.19707380145331e-4	1.51368653418119e-4	1.24167683101824e-4	1.15568297625167e-4	1.27672581980941e-4	1.06722401909819e-4	1.00326527666738e-4	1.09205753102192e-4	1.0106298568494e-4	8.89075309273721e-5	9.2099675195489e-5	9.62528162785155e-5	8.8728178942767e-5	8.16372301140291e-5
flux1:	0.693652452619847	3.09614871966275e-4	3.06894389625311e-4	3.1611472668141e-4	3.32644776465185e-4	3.48238909860672e-4	3.63505922211239e-4	3.84262098502249e-4	4.04065576945046e-4	4.07182735674617e-4	3.93699223941404e-4	3.78196217467422e-4	3.6124675312687e-4	3.3111863686087e-4	2.93972080215821e-4	2.71200520059372e-4	2.70016015295866e-4	2.78925715142866e-4	2.90353478961136e-4	3.20243461149979e-4	3.83599164340983e-4	4.41545689746729e-4	4.566898048344e-4	4.87949727781518e-4	5.30139680224608e-4	4.69810614463075e-4	4.3883956266009e-4	4.15261048121229e-4	2.81800537003536e-4	2.7837091335097e-4	2.66567774363058e-4	1.49499595763814e-4	8.24210447175547e-5	1.29114902928784e-4	1.66581195961324e-4	1.09747060793166e-4	1.38246249597303e-4	1.13176373387082e-4	1.04393954472353e-4	1.15648347001994e-4	9.64474687760086e-5	8.98380362124512e-5	9.78968676718291e-5	9.07842831252992e-5	7.93606596184876e-5	8.18182274610016e-5	8.57319525499473e-5	7.90477194818506e-5	7.2316676766393e-5
flux1:	0.693914901523601	2.83297746715407e-4	2.7971958861529e-4	2.87001499579028e-4	3.01042045254889e-4	3.14940183700486e-4	3.29509549812219e-4	3.49594065063986e-4	3.68906194771468e-4	3.7319060366419e-4	3.62580528092613e-4	3.49919785977882e-4	3.35121252101197e-4	3.07386298774077e-4	2.72774895172936e-4	2.50983828840427e-4	2.48156175463698e-4	2.53955020743431e-4	2.62674080312102e-4	2.89181317398813e-4	3.4621522712288e-4	3.98792627584761e-4	4.13863446763197e-4	4.4395232518734e-4	4.83789939746116e-4	4.30626787759064e-4	4.03563628293982e-4	3.83244760053305e-4	2.61045093264677e-4	2.58925555285356e-4	2.47958114912645e-4	1.38869650155177e-4	7.6341054243784e-5	1.19633297752231e-4	1.53322303258504e-4	1.00520145279044e-4	1.26139429662419e-4	1.03127906069681e-4	9.43414669847492e-5	1.0479073583486e-4	8.72805988513349e-5	8.05857937759589e-5	8.78961222292126e-5	8.17655450890414e-5	7.10960859989132e-5	7.29063587813297e-5	7.66087796079183e-5	7.07454314975532e-5	6.43906570814454e-5
flux1:	0.694177350427354	2.59140878441122e-4	2.54950910966915e-4	2.60565165227772e-4	2.7235030985443e-4	2.84592859687367e-4	2.9830000885516e-4	3.17488482534839e-4	3.3607051018434e-4	3.4117923779775e-4	3.33012342067083e-4	3.22847264329803e-4	3.10045867748953e-4	2.846856318568e-4	2.5264760694528e-4	2.31998388904224e-4	2.27950558392207e-4	2.31215531488257e-4	2.37626418164536e-4	2.61013993919099e-4	3.12200746139473e-4	3.59756832991422e-4	3.7446985434471e-4	4.03134538136976e-4	4.40537870002762e-4	3.93744203700221e-4	3.70132172102942e-4	3.52677210772812e-4	2.41082554086317e-4	2.40112391265983e-4	2.2998044969549e-4	1.28630388492828e-4	7.05202119808591e-5	1.10591695946207e-4	1.40884126184918e-4	9.19583036790607e-5	1.14976075907033e-4	9.39166597951306e-5	8.52732567534245e-5	9.49622442124852e-5	7.90551218822537e-5	7.23940454417561e-5	7.9023470673055e-5	7.38044158176971e-5	6.39064275055843e-5	6.51623170708416e-5	6.86689815711189e-5	6.35960221787192e-5	5.76398595468242e-5
flux1:	0.694439799331107	2.36925775741507e-4	2.32343649681645e-4	2.36544596732212e-4	2.46305724120436e-4	2.5696087687424e-4	2.6969550794077e-4	2.87821666145976e-4	3.05488816204275e-4	3.11132328035035e-4	3.0502266488248e-4	2.97028961132966e-4	2.86065490284024e-4	2.63028518382392e-4	2.33554912822641e-4	2.14160839512252e-4	2.09256134337163e-4	2.10493568456016e-4	2.14956441626259e-4	2.35491397506008e-4	2.81308581546922e-4	3.24196974001736e-4	3.38337382013263e-4	3.6541400333308e-4	4.00354692749458e-4	3.59216743698348e-4	3.3865485910676e-4	3.23715546010814e-4	2.22053198386502e-4	2.22100371952214e-4	2.12787633413779e-4	1.18856526930648e-4	6.49960696539894e-5	1.0206120441572e-4	1.29295186491332e-4	8.40424289457776e-5	1.04722722856278e-4	8.548628816667e-5	7.70881355616436e-5	8.6064352714007e-5	7.16454449360847e-5	6.5113873541808e-5	7.11254200277352e-5	6.67276498710245e-5	5.76024485103023e-5	5.83954981968173e-5	6.17100008401986e-5	5.73804163001918e-5	5.18431860070539e-5
flux1:	0.69470224823486	2.16471330723872e-4	2.11686784758335e-4	2.14706537890834e-4	2.22667454196486e-4	2.3182515629514e-4	2.43522752486712e-4	2.60471594180431e-4	2.77090270047231e-4	2.83030973566875e-4	2.78636551835374e-4	2.7251553091515e-4	2.63230949496477e-4	2.42438510047977e-4	2.15479675777055e-4	1.97411847943054e-4	1.91956602428551e-4	1.91603107614913e-4	1.94438012769854e-4	2.12386800539988e-4	2.53304924784159e-4	2.91878799374066e-4	3.05296165291838e-4	3.30694778674327e-4	3.6319081981164e-4	3.27075067680712e-4	3.0920781786443e-4	2.96486005064044e-4	2.04068785436531e-4	2.05034881832372e-4	1.96525550089264e-4	1.09632588108846e-4	5.98201559063779e-5	9.41202854126238e-5	1.18592629251463e-4	7.67799394221391e-5	9.53631676797182e-5	7.78107601681694e-5	6.97126163225395e-5	7.80260047076656e-5	6.49619257344509e-5	5.86244502506088e-5	6.40759136559305e-5	6.03962315294723e-5	5.20232479208275e-5	5.24372150805233e-5	5.5554262964371e-5	5.19034182369279e-5	4.67963747656689e-5
flux1:	0.694964697138614	1.9762807181512e-4	1.92799141311262e-4	1.94844353682053e-4	2.01218011592027e-4	2.08983937747658e-4	2.19617247984683e-4	2.35318254449616e-4	2.50801645195278e-4	2.56849796248583e-4	2.53870616373443e-4	2.49351205024023e-4	2.41590241796772e-4	2.2294101804633e-4	1.98413636497039e-4	1.81707130764334e-4	1.75953717202643e-4	1.74378764249811e-4	1.75867253573468e-4	1.91490796927886e-4	2.2796367104041e-4	2.62570024345469e-4	2.75169837704529e-4	2.98857380415455e-4	3.28964730611385e-4	2.97310621337937e-4	2.81818544127981e-4	2.71061547467406e-4	1.87196768865701e-4	1.8900946800375e-4	1.81296719411236e-4	1.0102624555427e-4	5.50371867995041e-5	8.68230639116688e-5	1.08794013082666e-4	7.01804308881183e-5	8.68775617283058e-5	7.08728907401976e-5	6.30891139223339e-5	7.07897570294715e-5	5.89408502402214e-5	5.28303619155854e-5	5.77736717402921e-5	5.47052117763383e-5	4.70420197417901e-5	4.71483578372052e-5	5.00584138873651e-5	4.70074514003088e-5	4.23283471275748e-5
flux1:	0.695227146042367	1.80271536094747e-4	1.75524611068988e-4	1.76775589856493e-4	1.81762044748345e-4	1.88251822119275e-4	1.97822899525844e-4	2.12243489539944e-4	2.26545844391533e-4	2.32553704962173e-4	2.30728851695707e-4	2.27568326504847e-4	2.21181302604908e-4	2.04555535949667e-4	1.82349902151308e-4	1.67009721712575e-4	1.611599653395e-4	1.58670165974324e-4	1.59057839605208e-4	1.72606544468081e-4	2.05063147340388e-4	2.36037855250121e-4	2.4777095524693e-4	2.6975488780196e-4	2.97558606400276e-4	2.69868227655447e-4	2.56460840218539e-4	2.47451606319987e-4	1.71454591211397e-4	1.74052129771675e-4	1.67138236058225e-4	9.30691352144191e-5	5.06689328101016e-5	8.01784043079396e-5	9.98787055222923e-5	6.42356197969171e-5	7.92268815343203e-5	6.46457487568053e-5	5.71642485054005e-5	6.42991638820348e-5	5.35324271449268e-5	4.76561081390274e-5	5.21370309690718e-5	4.95788343675931e-5	4.25664354550616e-5	4.24224187882049e-5	4.51167338286479e-5	4.25793912947345e-5	3.83114722377586e-5
flux1:	0.69548959494612	1.64295609542606e-4	1.59727125621772e-4	1.60338789105579e-4	1.64124001103363e-4	1.69457951080452e-4	1.77991165299101e-4	1.91130485808216e-4	2.04240483966285e-4	2.10095715381881e-4	2.09200077684178e-4	2.07183605873532e-4	2.02026998840727e-4	1.87290548197505e-4	1.67277788223617e-4	1.532842552992e-4	1.47493446420697e-4	1.44338371563276e-4	1.43837905436312e-4	1.5554711490596e-4	1.84385777925229e-4	2.12049662390569e-4	2.22900957562169e-4	2.43215490729238e-4	2.68821135708655e-4	2.44648046587461e-4	2.33059793641784e-4	2.25604853763373e-4	1.56814103940266e-4	1.60127541223176e-4	1.54017420184341e-4	8.57486974785469e-5	4.6705998334603e-5	7.41434780609231e-5	9.17821683718326e-5	5.89078247992655e-5	7.23458276982694e-5	5.90810009932275e-5	5.18800112182129e-5	5.84901914722959e-5	4.86897866525516e-5	4.30393454058269e-5	4.70977155920502e-5	4.49624954119658e-5	3.85339988713565e-5	3.8183543598814e-5	4.06583996081828e-5	3.8549399615662e-5	3.46637278415304e-5
flux1:	0.695752043849873	1.49606591685908e-4	1.45286002675457e-4	1.4539005755599e-4	1.4814520538511e-4	1.52443845939484e-4	1.59980077258104e-4	1.71863152329369e-4	1.83796900741864e-4	1.89416086910257e-4	1.89257099984473e-4	1.88196289140819e-4	1.84132645649889e-4	1.711412680533e-4	1.53180123254459e-4	1.40493580191276e-4	1.34875238603775e-4	1.31254410905109e-4	1.3004871134714e-4	1.40135122318007e-4	1.65720456173646e-4	1.90376472244134e-4	2.00354352285217e-4	2.19050395703499e-4	2.425763294547e-4	2.21515592240208e-4	2.1150466268671e-4	2.05422955127603e-4	1.43213948252583e-4	1.47152826030104e-4	1.41844143129019e-4	7.90116876473932e-5	4.31085605280838e-5	6.86316980318057e-5	8.44029888792633e-5	5.41287026242098e-5	6.61448210134198e-5	5.41060965114663e-5	4.71694966856911e-5	5.32881224425973e-5	4.43613359589348e-5	3.89245005583759e-5	4.25949944774258e-5	4.08136008535245e-5	3.49038274431917e-5	3.43804352974386e-5	3.66397171374229e-5	3.48826512031268e-5	3.13428503568289e-5
flux1:	0.696014492753627	1.3611853145495e-4	1.32092123327443e-4	1.31799832783996e-4	1.33680912513967e-4	1.37061396463701e-4	1.43653418708947e-4	1.54325659282142e-4	1.65119872149215e-4	1.70442835206871e-4	1.70857441323752e-4	1.70588176245188e-4	1.67485947509427e-4	1.56089869225559e-4	1.40032703836403e-4	1.28597560006325e-4	1.23228977162505e-4	1.19299511957023e-4	1.17544751663506e-4	1.26204195555227e-4	1.48866722541026e-4	1.70798268396681e-4	1.799258434161e-4	1.97064919682261e-4	2.18635998429073e-4	2.00316879730313e-4	1.91666069774933e-4	1.86781101118438e-4	1.30576220523598e-4	1.35021661034253e-4	1.30495042584168e-4	7.27771997786088e-5	3.98148754842259e-5	6.35314669146917e-5	7.76194731953433e-5	4.98072842313974e-5	6.05194855889215e-5	4.96298245113545e-5	4.29575697361016e-5	4.86098815212852e-5	4.04877097463488e-5	3.52580567861877e-5	3.85713700933059e-5	3.70933766269438e-5	3.16469722427768e-5	3.09778014786785e-5	3.30334926973393e-5	3.15664296659479e-5	2.83344635400806e-5
flux1:	0.69627694165738	1.23750100477405e-4	1.20045177915558e-4	1.19450187849536e-4	1.20597793514482e-4	1.2317135881288e-4	1.28880260597166e-4	1.38402353103517e-4	1.4810820026913e-4	1.53093462130822e-4	1.53945313839797e-4	1.54325195822712e-4	1.52058909593353e-4	1.42107519083249e-4	1.27805288229558e-4	1.17553555974406e-4	1.12481960743207e-4	1.08366251866136e-4	1.06194666147475e-4	1.13601440259067e-4	1.33639467838699e-4	1.53109715104677e-4	1.61418547970159e-4	1.77070107902856e-4	1.96812989004554e-4	1.80894963058034e-4	1.73413379008152e-4	1.69550079634783e-4	1.18823217036544e-4	1.23630135669572e-4	1.19842580994838e-4	6.69550406006498e-5	3.67546317540834e-5	5.87299600650935e-5	7.13106589789843e-5	4.5844206301745e-5	5.53643670879387e-5	4.55537861089234e-5	3.91655700428168e-5	4.4370386110711e-5	3.70032810672734e-5	3.19862328305361e-5	3.49704156624275e-5	3.37612043853451e-5	2.87374870586747e-5	2.79474172705557e-5	2.9818142359093e-5	2.85959045975886e-5	2.56374076352862e-5
flux1:	0.696539390561133	1.1242297774719e-4	1.09051988583222e-4	1.08232845298455e-4	1.0877213405363e-4	1.10642531300804e-4	1.15534934369182e-4	1.23978159447604e-4	1.32656132014162e-4	1.37277563652852e-4	1.38454379336281e-4	1.39360073509483e-4	1.3781102751632e-4	1.29157347057762e-4	1.16463385739583e-4	1.07317880074862e-4	1.025669014772e-4	9.83597743370508e-5	9.58822032590308e-5	1.02189879671498e-4	1.19872852799812e-4	1.37124909615765e-4	1.44651356850764e-4	1.58892369469611e-4	1.76932415746343e-4	1.63104232333783e-4	1.56628583196775e-4	1.53614907473754e-4	1.07890533848219e-4	1.12898112328033e-4	1.09781521876732e-4	6.14644685089927e-5	3.38633779399916e-5	5.41355530688654e-5	6.53760845092158e-5	4.21478656175425e-5	5.05869579867875e-5	4.1786147284695e-5	3.57182640942213e-5	4.04906953152817e-5	3.38410891817635e-5	2.90551018222554e-5	3.17367758722923e-5	3.07722655923415e-5	2.61460273995615e-5	2.52607329852951e-5	2.69689113707746e-5	2.59618643381658e-5	2.32498245292188e-5
flux1:	0.696801839464887	1.02061473201245e-4	9.90257244918127e-5	9.80479081439531e-5	9.80888161854348e-5	9.93515785425744e-5	1.03497393522275e-4	1.109394570554e-4	1.18655417795166e-4	1.22899868241323e-4	1.24310809645002e-4	1.25635553069357e-4	1.24692979110058e-4	1.17197502824382e-4	1.05970138679159e-4	9.78474813085887e-5	9.34234676524607e-5	8.91983453812695e-5	8.65065778636259e-5	9.18499780632813e-5	1.07422429320033e-4	1.22680096554247e-4	1.29463869805616e-4	1.42379334394247e-4	1.58838873908317e-4	1.46819751180541e-4	1.41214249987822e-4	1.38886402688844e-4	9.77340783503122e-5	1.02781580669111e-4	1.00246806963211e-4	5.62487561001706e-5	3.10943894369846e-5	4.96934953173063e-5	5.97495485429186e-5	3.86482170941522e-5	4.6118450446819e-5	3.82538811563416e-5	3.2550903225741e-5	3.6905542314175e-5	3.09393438106791e-5	2.6412599710303e-5	2.88178239361964e-5	2.80783987260826e-5	2.38369591134752e-5	2.28843732016941e-5	2.44528114125641e-5	2.36428609996728e-5	2.11589980215527e-5
flux1:	0.69706428836864	9.25929605849828e-5	8.98857044343318e-5	8.88031767988057e-5	8.84409647979528e-5	8.91833155678402e-5	9.26538188629779e-5	9.91752904012867e-5	1.05997691003822e-4	1.09863242194769e-4	1.11436210149853e-4	1.13087649618949e-4	1.12650111823049e-4	1.06183645116509e-4	9.62877703482998e-5	8.91012621942468e-5	8.49989931975946e-5	8.08128139292783e-5	7.79818166570155e-5	8.2479677023219e-5	9.61649622527587e-5	1.09633829892743e-4	1.157180374521e-4	1.27401179713515e-4	1.42398732161671e-4	1.3194034436429e-4	1.27094718397288e-4	1.25304117089842e-4	8.83302517708071e-5	9.32741226549314e-5	9.12195016446803e-5	5.12825111944423e-5	2.84253354511468e-5	4.53916213067363e-5	5.44040457779548e-5	3.53049678957783e-5	4.19188163275905e-5	3.49104906415227e-5	2.96144620727342e-5	3.35682606414464e-5	2.82475004400691e-5	2.40114868136544e-5	2.61661371290157e-5	2.56313261084623e-5	2.17690141388238e-5	2.07790381579018e-5	2.2227822650897e-5	2.16029065866701e-5	1.93367281338213e-5
flux1:	0.697326737272393	8.39486426830665e-5	8.15574465006793e-5	8.04138368788639e-5	7.97300109005174e-5	8.00311756531216e-5	8.28972739505901e-5	8.85787138454319e-5	9.45768060545311e-5	9.80712710260086e-5	9.97500870555225e-5	1.01648518683756e-4	1.01625211912104e-4	9.60704912570382e-5	8.73783268108303e-5	8.10406648657504e-5	7.7248068434251e-5	7.31449097402613e-5	7.02350108523379e-5	7.39928094127838e-5	8.59960372887884e-5	9.78646922580723e-5	1.03296477978007e-4	1.13847775574386e-4	1.27497803565148e-4	1.18385711118335e-4	1.14211376568994e-4	1.12831225108612e-4	7.96702472560639e-5	8.43983971292075e-5	8.27206718904728e-5	4.65707444824771e-5	2.5858634141771e-5	4.12556308165743e-5	4.93474878572518e-5	3.21086294354283e-5	3.79754484276577e-5	3.17376345480609e-5	2.68777964778235e-5	3.04519815646035e-5	2.57302471213417e-5	2.18122164585495e-5	2.37418688969777e-5	2.3386951513378e-5	1.98986881456099e-5	1.89014559331266e-5	2.0245835828554e-5	1.97944114777659e-5	1.7740499995069e-5
flux1:	0.697589186176146	7.60642297345935e-5	7.39726700647783e-5	7.28022828448668e-5	7.1865875350718e-5	7.17975800373041e-5	7.41282228488027e-5	7.90480395408882e-5	8.42908086509055e-5	8.74301643078697e-5	8.91716923628548e-5	9.12486843798412e-5	9.15603022640171e-5	8.68123726220574e-5	7.92037041110106e-5	7.36294464604816e-5	7.01310859283508e-5	6.61446499307698e-5	6.32037075151922e-5	6.63161801519057e-5	7.6826051765471e-5	8.72672224429683e-5	9.20981933301982e-5	1.01622903913014e-4	1.14035688475538e-4	1.06089167001459e-4	1.02514112153017e-4	1.01443761551841e-4	7.17506850657274e-5	7.61908355365942e-5	7.47959516418321e-5	4.21407531117873e-5	2.34160194699317e-5	3.73360405582168e-5	4.46110858067523e-5	2.90747895886505e-5	3.42962425517315e-5	2.87407423229285e-5	2.43263604455374e-5	2.75470263442093e-5	2.33684567643749e-5	1.97848246454765e-5	2.15142476837794e-5	2.13093421789272e-5	1.81850227338672e-5	1.72083547390338e-5	1.84579858808645e-5	1.81648431324482e-5	1.63192918144987e-5
flux1:	0.6978516350799	6.88802478036906e-5	6.70690592275437e-5	6.58978809585309e-5	6.47670084451254e-5	6.43939943145109e-5	6.62547738487689e-5	7.0487795098035e-5	7.50433136714452e-5	7.78498997190453e-5	7.96212348551732e-5	8.18185469736082e-5	8.23974813634453e-5	7.83630093300231e-5	7.17251651519217e-5	6.68328125314749e-5	6.36121055643286e-5	5.97673569284656e-5	5.68328923992533e-5	5.93859143504626e-5	6.85755061521255e-5	7.77470401697651e-5	8.20329201283734e-5	9.06373154338771e-5	1.01918669996965e-4	9.49884256256557e-5	9.19516581826064e-5	9.11176396537827e-5	6.45634192487304e-5	6.86840252319577e-5	6.74954973126482e-5	3.80294988221346e-5	2.11291834184853e-5	3.36907103148558e-5	4.02338475286993e-5	2.62335782502372e-5	3.08992570271041e-5	2.59401657900406e-5	2.19580116357479e-5	2.48553681341537e-5	2.11570241967524e-5	1.79093129314694e-5	1.9461754842086e-5	1.93732674451069e-5	1.65942540076305e-5	1.5661071833492e-5	1.68206237219819e-5	1.66648721481335e-5	1.50218862923045e-5
flux1:	0.698114083983653	6.23418672809124e-5	6.07897262673706e-5	5.96365536913457e-5	5.83601136170371e-5	5.77405689571466e-5	5.91925917527474e-5	6.28092714255902e-5	6.67442046040913e-5	6.92446814539831e-5	7.10205697296706e-5	7.32892472929663e-5	7.40790298261632e-5	7.06748855485503e-5	6.4902671104158e-5	6.06162419841457e-5	5.76565631143883e-5	5.39708699464606e-5	5.1072103129269e-5	5.31438075317776e-5	6.11705870061431e-5	6.92162328994337e-5	7.30155205109731e-5	8.08024381087009e-5	9.10531300873177e-5	8.50169901567863e-5	8.2463482005044e-5	8.18170013289886e-5	5.80872258848535e-5	6.18913418039571e-5	6.08546426116017e-5	3.42699608005559e-5	1.90291100390251e-5	3.03675213160121e-5	3.62472258022798e-5	2.36172612964774e-5	2.78016925636893e-5	2.33603459700091e-5	1.97770979304746e-5	2.23836721331671e-5	1.91002957390566e-5	1.61744423950456e-5	1.75709274163335e-5	1.75646683798309e-5	1.51030347786523e-5	1.42294377556719e-5	1.53002378697627e-5	1.52556822671764e-5	1.38051971606468e-5
flux1:	0.698376532887406	5.63983084176872e-5	5.50824343172272e-5	5.39601613119721e-5	5.2579505893223e-5	5.1765386026982e-5	5.28645046793366e-5	5.59306343463446e-5	5.93097089000195e-5	6.15329057571328e-5	6.32935530944807e-5	6.55930743165811e-5	6.65471344679663e-5	6.36986515770878e-5	5.86943670891385e-5	5.49443909688204e-5	5.2229353956291e-5	4.87134566086461e-5	4.58731552597446e-5	4.75343556857711e-5	5.45398653516151e-5	6.15898917050006e-5	6.49616440136432e-5	7.20261723222703e-5	8.13410774761902e-5	7.60982672555658e-5	7.39751779248585e-5	7.34867245117936e-5	5.22833297863693e-5	5.57973811250075e-5	5.48798519714283e-5	3.08798294672166e-5	1.71367634770814e-5	2.73912875302098e-5	3.26635030709927e-5	2.12490478295503e-5	2.50108145487987e-5	2.10197013440537e-5	1.77883172023124e-5	2.01366197665506e-5	1.72063266784892e-5	1.45752706328795e-5	1.58340917637322e-5	1.58790286728319e-5	1.36994513512009e-5	1.28939241982395e-5	1.38761039563899e-5	1.39136045380354e-5	1.26404151286041e-5
flux1:	0.698638981791159	5.10020036584758e-5	4.98987225831396e-5	4.88157395251817e-5	4.73661733071011e-5	4.64034379520058e-5	4.71998979893792e-5	4.97766615940214e-5	5.26620141386966e-5	5.46368821675572e-5	5.6366263301753e-5	5.86636479160651e-5	5.9743599263337e-5	5.7382908207351e-5	5.30564836242997e-5	4.97804090081639e-5	4.72936948984305e-5	4.39527365795985e-5	4.11887938461684e-5	4.25029284448326e-5	4.86125922575964e-5	5.47843200132515e-5	5.77854512347939e-5	6.42115392629051e-5	7.2678676246826e-5	6.81436172516425e-5	6.63982536662805e-5	6.60506002172221e-5	4.70955897752105e-5	5.03559898730029e-5	4.95428331651529e-5	2.7855000696174e-5	1.54571938481062e-5	2.47575534215334e-5	2.94702363173815e-5	1.91355844565694e-5	2.2518699956984e-5	1.89234914553175e-5	1.59917459193414e-5	1.81119833102253e-5	1.54813690814713e-5	1.31100487361153e-5	1.42465769153263e-5	1.43181512860567e-5	1.23817005903718e-5	1.16455990798251e-5	1.2540149547016e-5	1.2631112621829e-5	1.15155733541866e-5
flux1:	0.698901430694913	4.61077529832424e-5	4.51931093329043e-5	4.41547052987489e-5	4.26666933246638e-5	4.15955237270623e-5	4.21340234227513e-5	4.42782297147614e-5	4.67286490332926e-5	4.84825493889896e-5	5.0167255492682e-5	5.24360917965377e-5	5.36098389397324e-5	5.1674576267674e-5	4.79437766511717e-5	4.50858661889894e-5	4.28109497140979e-5	3.96456754856691e-5	3.69723530195524e-5	3.7995245087519e-5	4.33186555214108e-5	4.87169951870259e-5	5.13996156545416e-5	5.72581786413141e-5	6.49578360924781e-5	6.10544724519313e-5	5.96340397255462e-5	5.94151663705076e-5	4.24549524092214e-5	4.54956944775609e-5	4.47834304097679e-5	2.51689305082191e-5	1.39780942441358e-5	2.24340154942544e-5	2.66313988113197e-5	1.72644683107317e-5	2.03015780606539e-5	1.70609605081777e-5	1.43800072343865e-5	1.62983479213285e-5	1.39257983105546e-5	1.17771963682575e-5	1.28040366336757e-5	1.28861949684739e-5	1.11548971019318e-5	1.04840349903157e-5	1.12942742582742e-5	1.14142291542077e-5	1.04341819480998e-5
flux1:	0.699163879598666	4.16720941299643e-5	4.09225264725275e-5	3.99321568332877e-5	3.84321896253767e-5	3.72872533336214e-5	3.76073509750183e-5	3.93717016714462e-5	4.14418539658951e-5	4.29993611220005e-5	4.46279457570024e-5	4.68473463141137e-5	4.80873150421411e-5	4.65198678667312e-5	4.33104724538412e-5	4.08213187151142e-5	3.8741361186659e-5	3.57494631460621e-5	3.31782778314339e-5	3.39580028107938e-5	3.85898748466735e-5	4.33079511841244e-5	4.57172609449583e-5	5.1066010975948e-5	5.80701790243215e-5	5.47276639526349e-5	5.35804817725294e-5	5.34778288387017e-5	3.82867949722618e-5	4.11305846820925e-5	4.05197652453968e-5	2.27774046978048e-5	1.26726726888664e-5	2.03684123269501e-5	2.40941960915697e-5	1.5606771170363e-5	1.8323357408313e-5	1.54069041500634e-5	1.29379357879385e-5	1.46756534559183e-5	1.25322190186934e-5	1.05729868088139e-5	1.15004256434252e-5	1.15859256587984e-5	1.00269011246583e-5	9.41381501030572e-6	1.01459729417264e-5	1.02772800552234e-5	9.41059931849667e-6
flux1:	0.699426328502419	3.7653037187835e-5	3.70460767111187e-5	3.61063694496832e-5	3.46174950131737e-5	3.34283074498907e-5	3.35650590885655e-5	3.49983541960176e-5	3.67381153227425e-5	3.81204222076114e-5	3.96831392514096e-5	4.183667992665e-5	4.31184169738203e-5	4.18657054652362e-5	3.91115505566894e-5	3.69473780808448e-5	3.50454262651035e-5	3.22229134649129e-5	2.97631912703943e-5	3.03402648991845e-5	3.43620457455236e-5	3.84819638156335e-5	4.06550767872835e-5	4.55399378792166e-5	5.19121978121516e-5	4.90624184544643e-5	4.814000617276e-5	4.8137013815937e-5	3.45192215413053e-5	3.71736077434413e-5	3.66625287374943e-5	2.06270374782795e-5	1.15056902330113e-5	1.85003115722868e-5	2.17992968881736e-5	1.41233753314741e-5	1.6541981866118e-5	1.39267336618206e-5	1.16444648053399e-5	1.32180418815839e-5	1.12858947888841e-5	9.49034265756814e-6	1.03269677472948e-5	1.04159936340667e-5	9.00421300828466e-6	8.44056338340947e-6	9.10344102263619e-6	9.23649225935085e-6	8.46354951200452e-6
flux1:	0.699688777406172	3.40102076105737e-5	3.35251207383035e-5	3.26385377805884e-5	3.1180624947864e-5	2.99720231813262e-5	2.99567072966763e-5	3.11039420471106e-5	3.2557954910623e-5	3.37828559577064e-5	3.52716443512783e-5	3.73463669879172e-5	3.86476522742039e-5	3.76613201534169e-5	3.53041179808179e-5	3.34260351274385e-5	3.16855274462895e-5	2.90279497622661e-5	2.66871100091432e-5	2.70950934926067e-5	3.05770445231607e-5	3.41708116239775e-5	3.61366674482867e-5	4.0594327560668e-5	4.63902576374575e-5	4.39672448566372e-5	4.32265677427941e-5	4.33018376236274e-5	3.10903368951122e-5	3.35489669283193e-5	3.31296657903279e-5	1.86651064049603e-5	1.04408869305347e-5	1.67735723514569e-5	1.96916569624719e-5	1.27731492107687e-5	1.49167396808573e-5	1.25833839546822e-5	1.04759666195403e-5	1.18980097910479e-5	1.01670796895684e-5	8.51883978677773e-6	9.27218646413654e-6	9.36972085539464e-6	8.08886170649162e-6	7.56745266993744e-6	8.17134649019088e-6	8.30406061887748e-6	7.60950804367672e-6
flux1:	0.699951226309926	3.07053331505749e-5	3.03236209328691e-5	2.94927524472017e-5	2.80825834093794e-5	2.68752903438209e-5	2.67360798687013e-5	2.76384384365905e-5	2.88459741243386e-5	2.9928304121328e-5	3.13368689086914e-5	3.33224303515811e-5	3.46229220864268e-5	3.38597228406852e-5	3.18486155735401e-5	3.0221946659396e-5	2.86274137017409e-5	2.61307755059477e-5	2.39144341996225e-5	2.41809238957267e-5	2.71843822020182e-5	3.03149602645159e-5	3.2095242738446e-5	3.6156215869001e-5	4.14242646334533e-5	3.93651338850091e-5	3.87703623050465e-5	3.88991425657204e-5	2.79529557522136e-5	3.02008672867976e-5	2.98579930148151e-5	1.68482694302901e-5	9.44788093990011e-6	1.51464517200783e-5	1.77292866970952e-5	1.15207770631247e-5	1.34146385942843e-5	1.13441632871812e-5	9.41002493315111e-6	1.06906748289092e-5	9.15442905800834e-6	7.64572419949672e-6	8.32281431995779e-6	8.43547438166835e-6	7.27688207008968e-6	6.79292722521523e-6	7.34816810288627e-6	7.48402751952735e-6	6.8575344950025e-6
flux1:	0.700213675213679	2.77029258751141e-5	2.74086101535588e-5	2.66361436887917e-5	2.52874418110313e-5	2.40986694153124e-5	2.38611437821596e-5	2.45559331658055e-5	2.55510753496525e-5	2.65034182285614e-5	2.78272829300263e-5	2.97153136946455e-5	3.099663465429e-5	3.04187819393102e-5	2.87096472652721e-5	2.73034219867722e-5	2.58412018238662e-5	2.35024558139163e-5	2.1414443200976e-5	2.15623067746389e-5	2.41418064413054e-5	2.68642377261596e-5	2.84750193433868e-5	3.21665672943773e-5	3.69492546348702e-5	3.51960452530734e-5	3.47193765950095e-5	3.48765775142841e-5	2.50759561912576e-5	2.7096995799473e-5	2.68093812099597e-5	1.51482391993877e-5	8.50696176079258e-6	1.35972181315367e-5	1.58880996782195e-5	1.03423920180265e-5	1.20144028301283e-5	1.01858799709412e-5	8.428639721245e-6	9.57708252017856e-6	8.22850966435401e-6	6.85753386534193e-6	7.46521546454837e-6	7.59831967211293e-6	6.55853403490118e-6	6.11001350110759e-6	6.62552648485013e-6	6.77073886494202e-6	6.20661424961556e-6
flux1:	0.700476124117432	2.49709688010869e-5	2.47506316866928e-5	2.4039089034742e-5	2.27625726992613e-5	2.16065985729788e-5	2.129403968749e-5	2.18146265040702e-5	2.26267370728396e-5	2.34602008802174e-5	2.4696653171815e-5	2.6480354284475e-5	2.77264498062298e-5	2.73017405085597e-5	2.5856317275864e-5	2.46429347542512e-5	2.33017150058344e-5	2.11188100234899e-5	1.91611856298783e-5	1.92098470288149e-5	2.14148316557627e-5	2.37773631913923e-5	2.52310775278646e-5	2.85794616566894e-5	3.29147125014706e-5	3.14163875861294e-5	3.10377574485272e-5	3.12014526217538e-5	2.24423439675495e-5	2.42265264289036e-5	2.39706678605961e-5	1.35534193077135e-5	7.61087463229841e-6	1.21244420248847e-5	1.41621233260683e-5	9.22790281868616e-6	1.0707386635385e-5	9.09719246890852e-6	7.52012661114823e-6	8.54584247764447e-6	7.37452656184946e-6	6.14182781803783e-6	6.68688353194554e-6	6.84238195465929e-6	5.91998604599683e-6	5.50716876553591e-6	5.9894105787078e-6	6.14993728991205e-6	5.64585157942288e-6
flux1:	0.700738573021185	2.24814240485108e-5	2.23240120782933e-5	2.16753744043169e-5	2.04788955719906e-5	1.93675509557972e-5	1.90010242714327e-5	1.93768363097092e-5	2.00312115099947e-5	2.07560928000702e-5	2.19040002179376e-5	2.35779660305783e-5	2.47755341071726e-5	2.44771347027873e-5	2.32620714487498e-5	2.2217104614399e-5	2.09881477218198e-5	1.8959692944038e-5	1.71328156335449e-5	1.70993869400845e-5	1.89753537047989e-5	2.10204851180504e-5	2.23278111976312e-5	2.53595658645741e-5	2.92819716812767e-5	2.79959150304308e-5	2.77017076524509e-5	2.78560973071768e-5	2.00448444748306e-5	2.15937421986813e-5	2.13480308314234e-5	1.20665717541861e-5	6.76351003594059e-6	1.07424951104527e-5	1.25595401316205e-5	8.17982786651453e-6	9.49552266300556e-6	8.07792415112293e-6	6.67938110744803e-6	7.59287453445478e-6	6.58368276611559e-6	5.48856539817888e-6	5.97761764356394e-6	6.15324588627584e-6	5.34586905956942e-6	4.97025923115206e-6	5.42276000937587e-6	5.60191299290658e-6	5.15713081063959e-6
flux1:	0.701001021924939	2.02104296452275e-5	2.01068754909925e-5	1.95222177012392e-5	1.84110049606599e-5	1.73540320464683e-5	1.6952303835836e-5	1.72089403404006e-5	1.7727541302871e-5	1.83537626292896e-5	1.94132838408146e-5	2.09735018998228e-5	2.21123140731395e-5	2.19182002895824e-5	2.09041391841585e-5	2.00062123513584e-5	1.88832009582387e-5	1.70078797746296e-5	1.53105580850224e-5	1.52106622439802e-5	1.67997115725648e-5	1.85651052780048e-5	1.97364237533295e-5	2.24786033613756e-5	2.60204409373522e-5	2.49130041165369e-5	2.46940966042946e-5	2.48311699596507e-5	1.78803160133968e-5	1.92092684167878e-5	1.89577757549946e-5	1.06995155314151e-5	5.97615883300427e-6	9.47387322606684e-6	1.10959699627941e-5	7.20931244112152e-6	8.38712402854888e-6	7.13584951137884e-6	5.90661799736704e-6	6.71953220471861e-6	5.85299270515007e-6	4.89082441270604e-6	5.33011091716783e-6	5.51979808187648e-6	4.82197029808764e-6	4.48503762600828e-6	4.90860260259465e-6	5.10570367900189e-6	4.71930958779553e-6
flux1:	0.701263470828692	1.81381294878429e-5	1.80808726635112e-5	1.75601039990259e-5	1.65370941370484e-5	1.55423600892955e-5	1.51217341360664e-5	1.52812007210607e-5	1.56833437700872e-5	1.62206238481397e-5	1.7192873357698e-5	1.86368277969542e-5	1.97098160261449e-5	1.96019464100724e-5	1.87627399188088e-5	1.79934033073189e-5	1.69719350709521e-5	1.52478391523494e-5	1.36775561892892e-5	1.35257641758003e-5	1.48666535181526e-5	1.63858710967846e-5	1.74320931917724e-5	1.99116800797983e-5	2.31035837980631e-5	2.21495291781532e-5	2.19991249523007e-5	2.21186689727532e-5	1.59443994596272e-5	1.70812434445903e-5	1.681611390411e-5	9.4664460993948e-6	5.26249891067986e-6	8.3405340054824e-6	9.78690232273013e-6	6.3306055786326e-6	7.39178192815935e-6	6.28201318368374e-6	5.20505732473046e-6	5.92973576590366e-6	5.18377061123835e-6	4.34475030886217e-6	4.73986523369374e-6	4.93512589688535e-6	4.33739077669318e-6	4.03944687292241e-6	4.43290858650125e-6	4.64319856524451e-6	4.31274423477425e-6
flux1:	0.701525919732445	1.62481648966168e-5	1.62306629166255e-5	1.57724304248006e-5	1.48386478657756e-5	1.39122341956713e-5	1.34864001379366e-5	1.35674542013924e-5	1.38703716344978e-5	1.43281597494262e-5	1.5214894511148e-5	1.65416915410199e-5	1.75447530639318e-5	1.75081181104527e-5	1.68202411806289e-5	1.61637795548221e-5	1.52406207997162e-5	1.36646719533144e-5	1.22178560329472e-5	1.2027752330314e-5	1.3155639626773e-5	1.44586973705628e-5	1.53914341870574e-5	1.76342548875031e-5	2.05055199957717e-5	1.96864977064503e-5	1.95982059006055e-5	1.97062542398317e-5	1.42275963893317e-5	1.52085001912264e-5	1.49304522991677e-5	8.37761177520623e-6	4.63364940813596e-6	7.35642855121412e-6	8.64117327294889e-6	5.5554974190826e-6	6.51567645143442e-6	5.52587686935032e-6	4.57823212262432e-6	5.22691606684171e-6	4.5793140158618e-6	3.84883296553684e-6	4.20452410160594e-6	4.39636293042336e-6	3.88570229188944e-6	3.62520099503475e-6	3.98649240543389e-6	4.20215753382401e-6	3.92300417151732e-6
flux1:	0.701788368636199	1.45269266423434e-5	1.45432387393135e-5	1.41450043720665e-5	1.32999382788449e-5	1.24461492338267e-5	1.20261212368005e-5	1.20446894290399e-5	1.22639121533294e-5	1.26511705442484e-5	1.34545565728573e-5	1.46649998147227e-5	1.55965489875448e-5	1.56182577612623e-5	1.50604341786478e-5	1.45035761810038e-5	1.36758327793461e-5	1.22434210945729e-5	1.0915722042339e-5	1.06996904432068e-5	1.16457868548846e-5	1.2759550431652e-5	1.35907413266643e-5	1.56202969435297e-5	1.8198867727997e-5	1.75012880527137e-5	1.74678009050603e-5	1.75739894262425e-5	1.27134915408196e-5	1.35771180594993e-5	1.32940722670272e-5	7.4348007046151e-6	4.09446072368986e-6	6.52287486308052e-6	7.65691673648748e-6	4.88905522677712e-6	5.75836860840621e-6	4.87148285818978e-6	4.02760866569244e-6	4.61152493216525e-6	4.04243942971141e-6	3.40276345348151e-6	3.72284914255233e-6	3.90364195188923e-6	3.46493865101258e-6	3.23833700364098e-6	3.56560451039975e-6	3.77753420399942e-6	3.54296042400725e-6
flux1:	0.702050817539952	1.29627084200481e-5	1.30072089578519e-5	1.26654702730387e-5	1.19074045236095e-5	1.11287512734814e-5	1.07229453126044e-5	1.06925613501388e-5	1.08421199215736e-5	1.11670609857766e-5	1.18895524611385e-5	1.29861186044269e-5	1.38464740838425e-5	1.39150195725251e-5	1.34680382062187e-5	1.29995687621068e-5	1.22639411734576e-5	1.09688448817555e-5	9.7553770896855e-6	9.52424739976816e-6	1.03155784305941e-5	1.12640362042892e-5	1.20052579428692e-5	1.3841830602138e-5	1.61540826062992e-5	1.55668562948166e-5	1.55794024452924e-5	1.56939165275507e-5	1.13792472034106e-5	1.21607521643882e-5	1.18850563405895e-5	6.62949669912727e-6	3.64178108946072e-6	5.82755595604401e-6	6.82066695227479e-6	4.32753070106105e-6	5.11166442824458e-6	4.31544140350579e-6	3.55105572749227e-6	4.07964478433696e-6	3.57348784101494e-6	3.0061979625542e-6	3.29362781775366e-6	3.45851463717228e-6	3.07655965645218e-6	2.87871960303833e-6	3.17121679048472e-6	3.3709738910581e-6	3.17292194580209e-6
flux1:	0.702313266443705	1.15449097726902e-5	1.16121547848508e-5	1.13227517488508e-5	1.06490196178241e-5	9.9462359490362e-6	9.56069573389128e-6	9.49290669783406e-6	9.58538626557952e-6	9.85526440395458e-6	1.04995957189077e-5	1.14862910350826e-5	1.22770170850568e-5	1.23818094819265e-5	1.20284738759772e-5	1.16387842447306e-5	1.09910431708811e-5	9.82562526461779e-6	8.72114996621789e-6	8.48385682194787e-6	9.14326774711425e-6	9.94773142912896e-6	1.06094472985001e-5	1.22697223159306e-5	1.4340171991741e-5	1.38527766930496e-5	1.39013331531262e-5	1.40321627130266e-5	1.01979481989e-5	1.09242071955376e-5	1.06692196257171e-5	5.94383116252148e-6	3.26488537463001e-6	5.24697238747838e-6	6.1094612073984e-6	3.85868994536542e-6	4.5605785203754e-6	3.84701700828001e-6	3.14243268670034e-6	3.62290379571323e-6	3.16923215254267e-6	2.65774145087158e-6	2.91478400646586e-6	3.06228489877428e-6	2.72376039050833e-6	2.5487386710676e-6	2.80732287192752e-6	2.98881501013153e-6	2.81900551356742e-6
flux1:	0.702575715347458	1.02634105243613e-5	1.03481465155761e-5	1.01065867992625e-5	9.51374399681216e-6	8.88587532710904e-6	8.52462059413636e-6	8.42932147964346e-6	8.47583098696248e-6	8.69685794919715e-6	9.26611987946471e-6	1.01482282965958e-5	1.08715472690409e-5	1.10027369238371e-5	1.07278760567166e-5	1.04085067767851e-5	9.84326703880502e-6	8.79888276295815e-6	7.7979191304584e-6	7.56129851857591e-6	8.10775432304544e-6	8.78703386220079e-6	9.37801386605899e-6	1.08752952228836e-5	1.27263619486315e-5	1.23275717291352e-5	1.24016488171016e-5	1.25527238168095e-5	9.14199142774359e-6	9.8290183635763e-6	9.60588265004322e-6	5.35378114528665e-6	2.94771629971257e-6	4.75137556027716e-6	5.49509615713376e-6	3.46420823762806e-6	4.08592021335258e-6	3.45005192781113e-6	2.79226530145193e-6	3.22956463639917e-6	2.82284942033908e-6	2.35437373029112e-6	2.58288223290694e-6	2.71467071355882e-6	2.40961393859555e-6	2.25160835232503e-6	2.47877632866429e-6	2.63924718445148e-6	2.49033304210013e-6
flux1:	0.702838164251212	9.10818932100314e-6	9.20546600276557e-6	9.00720802526927e-6	8.49113835115885e-6	7.9357234818671e-6	7.6011682550186e-6	7.48684395085573e-6	7.49696704282128e-6	7.67437579654229e-6	8.17212783205643e-6	8.95588508185002e-6	9.61424894204864e-6	9.76279558996763e-6	9.55326606164675e-6	9.29650302258677e-6	8.80730241849538e-6	7.87481307203066e-6	6.9716855445381e-6	6.7404828928935e-6	7.1896277222442e-6	7.76021655410011e-6	8.28728142391862e-6	9.632219395101e-6	1.12841295256862e-5	1.09615574796576e-5	1.10512651495458e-5	1.12217811857482e-5	8.18656502813588e-6	8.8394715364353e-6	8.65478529220148e-6	4.83359521524146e-6	2.6721980811269e-6	4.31072962283096e-6	4.94927799020247e-6	3.12331968185861e-6	3.66769443375342e-6	3.10605408757365e-6	2.4892196526605e-6	2.88638795810133e-6	2.52484314468894e-6	2.0914066376743e-6	2.29309822758486e-6	2.41308016210729e-6	2.13551865719478e-6	1.98972566890372e-6	2.18924056036766e-6	2.32940771866539e-6	2.19586689336105e-6
flux1:	0.703100613154965	8.06919968605779e-6	8.17453274999096e-6	8.01518535606659e-6	7.57116738787802e-6	7.08450749340454e-6	6.7778848520969e-6	6.65176053184848e-6	6.63354590053482e-6	6.77178397898818e-6	7.20214974665895e-6	7.89439120105944e-6	8.49025384098928e-6	8.64815100696337e-6	8.49277856208818e-6	8.2913519136877e-6	7.87097654076391e-6	7.04125485966242e-6	6.23009799826277e-6	6.00719911947495e-6	6.37207550206745e-6	6.84836602364708e-6	7.31650412240661e-6	8.51813524503382e-6	9.98900708120634e-6	9.72941019382899e-6	9.82648811764054e-6	1.00114246088061e-5	7.31235644325684e-6	7.92757385861268e-6	7.78236915716607e-6	4.36025655311471e-6	2.42171396262744e-6	3.90017288203493e-6	4.44834195622929e-6	2.81670707460535e-6	3.28841078281674e-6	2.79757562769655e-6	2.22192669811131e-6	2.58073227166277e-6	2.26458344104815e-6	1.86292075187857e-6	2.03960642292818e-6	2.15260394085659e-6	1.90029124955897e-6	1.76347808125509e-6	1.93972931461733e-6	2.06312192622749e-6	1.94168845535583e-6
flux1:	0.703363062058718	7.13646250442145e-6	7.2459907215139e-6	7.12141426789743e-6	6.7441823286661e-6	6.32167025691423e-6	6.04340495595288e-6	5.9115247065129e-6	5.87155177043781e-6	5.97455171278091e-6	6.3422532407937e-6	6.95008399138761e-6	7.48586608699265e-6	7.64640845252611e-6	7.53584359024244e-6	7.38275715482381e-6	7.02370943581283e-6	6.28803911136663e-6	5.56278824470947e-6	5.34962701221724e-6	5.64142337375698e-6	6.03595503105997e-6	6.44876002640239e-6	7.51560373646952e-6	8.82169953907681e-6	8.61182918119937e-6	8.71037329335504e-6	8.90193351932047e-6	6.50691504183446e-6	7.07590837310875e-6	6.96601175603868e-6	3.91692292644134e-6	2.18390644295435e-6	3.50374597978722e-6	3.97647476309587e-6	2.5296797772401e-6	2.93552386920445e-6	2.51104108681796e-6	1.98067843513509e-6	2.30235843041122e-6	2.03202148641438e-6	1.66251886253893e-6	1.81623922484369e-6	1.92664002830033e-6	1.70004924411626e-6	1.57073410488338e-6	1.72801693706984e-6	1.83975452137801e-6	1.7293249420796e-6
flux1:	0.703625510962471	6.30029569303146e-6	6.41088714810947e-6	6.31720592115148e-6	6.00103391548493e-6	5.63750355015575e-6	5.38749149043579e-6	5.25475685366691e-6	5.19828560636574e-6	5.26974436082526e-6	5.58005009147444e-6	6.11057600444738e-6	6.58877260871213e-6	6.74676141860461e-6	6.67325248315861e-6	6.56174416341358e-6	6.25673283510855e-6	5.60704211893389e-6	4.96143716842845e-6	4.7584945274082e-6	4.98719389812137e-6	5.31092150707728e-6	5.67122354621133e-6	6.61219185985762e-6	7.76828068590362e-6	7.59596627278097e-6	7.69269050845645e-6	7.88221395162799e-6	5.76448282177032e-6	6.27793113641062e-6	6.19544544207756e-6	3.49464949120469e-6	1.9522184359481e-6	3.11570911624786e-6	3.52685425503627e-6	2.25397020446275e-6	2.60252749975547e-6	2.23841517000581e-6	1.75860433133477e-6	2.04454055896928e-6	1.81914378251937e-6	1.48417488397933e-6	1.61722372353889e-6	1.72792227928277e-6	1.52881719326205e-6	1.40705714674789e-6	1.54895359446038e-6	1.65431581370145e-6	1.55540541349002e-6
flux1:	0.703887959866225	5.55158648977104e-6	5.66086764129611e-6	5.59442213452987e-6	5.3332469855268e-6	5.02329945253197e-6	4.801077831861e-6	4.67128087245332e-6	4.60246961205522e-6	4.64607227535636e-6	4.90465744916285e-6	5.36479898536157e-6	5.78815560341256e-6	5.93996776070134e-6	5.8970784744721e-6	5.82068682376294e-6	5.56303016587137e-6	4.9919458602971e-6	4.41956812825636e-6	4.2268629853245e-6	4.40170044196553e-6	4.66426112969751e-6	4.97478957145698e-6	5.79973469014395e-6	6.81948642124306e-6	6.67462808251699e-6	6.76863050914544e-6	6.94847476626252e-6	5.08449224705811e-6	5.53592497201201e-6	5.47134849689294e-6	3.09218776556881e-6	1.72596047506554e-6	2.73942128815865e-6	3.10068331279053e-6	1.98788843344551e-6	2.28860262939475e-6	1.9774498325414e-6	1.55210797512802e-6	1.80429854602492e-6	1.62084502896018e-6	1.32295920656723e-6	1.43780537257227e-6	1.54965342129764e-6	1.3796224103655e-6	1.26650208466203e-6	1.39549748588977e-6	1.49864634034482e-6	1.41257262640811e-6
flux1:	0.704150408769978	4.88201974659821e-6	4.98832291227433e-6	4.94559914708754e-6	4.73318534455815e-6	4.47145583068394e-6	4.27627313313115e-6	4.152153072567e-6	4.0743102644989e-6	4.09385299796717e-6	4.30659302872955e-6	4.7029843172133e-6	5.07466341200889e-6	5.21815377727898e-6	5.20046584864006e-6	5.15316030231674e-6	4.93702879408735e-6	4.43778028754169e-6	3.93213027000038e-6	3.74961420926367e-6	3.87930322530069e-6	4.08925791889569e-6	4.35318247692303e-6	5.07300893349742e-6	5.96933854975183e-6	5.84454982667734e-6	5.93667408737675e-6	6.10163381651781e-6	4.46922246863909e-6	4.85735127411603e-6	4.80176359744175e-6	2.71413239357625e-6	1.50906313142811e-6	2.38433419733041e-6	2.70459518115672e-6	1.7349961300905e-6	1.99707430657567e-6	1.73062058499913e-6	1.36054737568847e-6	1.5817991888931e-6	1.43507593842872e-6	1.17547683182551e-6	1.27461782994065e-6	1.38645290305529e-6	1.24575455611231e-6	1.14272923655251e-6	1.26012522989533e-6	1.36326409727501e-6	1.29128219355151e-6
flux1:	0.704412857673731	4.28420189687826e-6	4.38644639565469e-6	4.3640176100401e-6	4.19415003641025e-6	3.97549325496482e-6	3.80630807678933e-6	3.68964880450453e-6	3.60547865555531e-6	3.60487427282814e-6	3.77760683995018e-6	4.11656550823961e-6	4.44024043926356e-6	4.57449212569365e-6	4.5773354466133e-6	4.55366107061467e-6	4.37413271410462e-6	3.9403662934085e-6	3.49497804374081e-6	3.32277683729595e-6	3.41552039306444e-6	3.58054969590206e-6	3.80179146798574e-6	4.42816635479062e-6	5.21346593288666e-6	5.10422500720767e-6	5.19619377794903e-6	5.34418654640137e-6	3.92124612837339e-6	4.25063045639991e-6	4.19743199984343e-6	2.36804393418673e-6	1.30796506413659e-6	2.062032375442e-6	2.34723375981101e-6	1.5017928411255e-6	1.73318390034352e-6	1.50316097197878e-6	1.18532501753414e-6	1.37916564101579e-6	1.26231347417731e-6	1.03994325631528e-6	1.12573608368191e-6	1.23490914034692e-6	1.12186199466961e-6	1.03012501456507e-6	1.13623111756427e-6	1.23934816553926e-6	1.18194936643469e-6
flux1:	0.704675306577484	3.75165634723463e-6	3.84919178929105e-6	3.84369746969604e-6	3.71037974994795e-6	3.5299695646291e-6	3.38541765890808e-6	3.27718906422327e-6	3.18899462642626e-6	3.17217401986116e-6	3.31047089715701e-6	3.59801302074713e-6	3.87785431776589e-6	4.00282770891491e-6	4.02207186605834e-6	4.0172642557835e-6	3.87021267167822e-6	3.49578852047626e-6	3.10436585028314e-6	2.94285156602675e-6	3.00619889243165e-6	3.13324173118103e-6	3.31651089036972e-6	3.86129214072153e-6	4.54751956828633e-6	4.4518234449298e-6	4.54535488676767e-6	4.67730914453875e-6	3.44127355335532e-6	3.72139271512729e-6	3.66725556372089e-6	2.06134081825533e-6	1.12923620198047e-6	1.78236298509301e-6	2.03590823797465e-6	1.29508118062082e-6	1.50178243377445e-6	1.30076884268222e-6	1.02867416354092e-6	1.19904645544408e-6	1.10455784473929e-6	9.15919411946511e-7	9.9043386873055e-7	1.09364640134347e-6	1.00463614722682e-6	9.24654227446218e-7	1.01917589049114e-6	1.12036259759902e-6	1.07688347938096e-6
flux1:	0.704937755481238	3.27870223994044e-6	3.37114725314517e-6	3.37931940534127e-6	3.27695158619363e-6	3.13030663709779e-6	3.00867523744141e-6	2.90920800877703e-6	2.81902828861568e-6	2.78977415387833e-6	2.8987590510373e-6	3.14063000894796e-6	3.38118137838892e-6	3.49733198593055e-6	3.52925682426701e-6	3.5392966405458e-6	3.42116790557851e-6	3.10000539883214e-6	2.75655945601183e-6	2.60627667908846e-6	2.64691151347151e-6	2.74224558369209e-6	2.89283039263035e-6	3.36738142433772e-6	3.9660105025252e-6	3.88364680408577e-6	3.97974605001303e-6	4.09882130268732e-6	3.02683559931839e-6	3.27000460443142e-6	3.21492117235075e-6	1.79871088177914e-6	9.77524267590896e-7	1.5505493654768e-6	1.77409223401043e-6	1.11967047985611e-6	1.30549380648288e-6	1.12756518323162e-6	8.92464670489032e-7	1.04330932332461e-6	9.64149343206069e-7	8.03806678901709e-7	8.68735155033873e-7	9.62944557132823e-7	8.92964478740064e-7	8.24267231475192e-7	9.067718111801e-7	1.00297079878536e-6	9.71567723195229e-7
flux1:	0.705200204384991	2.8602564161815e-6	2.9473625471078e-6	2.96609366147015e-6	2.8896062951207e-6	2.7725650791974e-6	2.67180396826626e-6	2.58097828243012e-6	2.49065272602076e-6	2.452414032159e-6	2.53665016455261e-6	2.73834592468549e-6	2.94431622262976e-6	3.05225193977454e-6	3.09349646662705e-6	3.11509181963478e-6	3.0226439311851e-6	2.74865904193433e-6	2.4476264247403e-6	2.30912538639178e-6	2.3326732563373e-6	2.40194638078941e-6	2.52533227271857e-6	2.93989511266537e-6	3.46176271543819e-6	3.39339204681453e-6	3.49194845599231e-6	3.60235755349349e-6	2.67199693174515e-6	2.89077938411109e-6	2.83732185790854e-6	1.58057796560801e-6	8.54263523646059e-7	1.36583916533115e-6	1.56024183399654e-6	9.76915079846673e-7	1.14371616972644e-6	9.84753591784487e-7	7.7730624377576e-7	9.1214933239017e-7	8.42705564004333e-7	7.04248691982772e-7	7.60888304938957e-7	8.4405325990338e-7	7.87575653280835e-7	7.28814455716675e-7	7.99153159841856e-7	8.87103854040237e-7	8.65052511998027e-7
flux1:	0.705462653288744	2.49161261683568e-6	2.57317325678617e-6	2.59960846965206e-6	2.54453872516913e-6	2.45321241264322e-6	2.37099578421215e-6	2.28842083311987e-6	2.19959105139164e-6	2.15532581690808e-6	2.21878037531588e-6	2.38554287129326e-6	2.56155914250497e-6	2.66179129012987e-6	2.7093639925654e-6	2.73986762126527e-6	2.66994455266145e-6	2.43709345551609e-6	2.17341850858796e-6	2.04706109192355e-6	2.05798408120994e-6	2.10621292785482e-6	2.20763964720267e-6	2.57090273159691e-6	3.02600827204831e-6	2.97227331615539e-6	3.07200992884123e-6	3.17777216263667e-6	2.36802740075429e-6	2.57283398094874e-6	2.52490808237234e-6	1.40284409614113e-6	7.57349793402364e-7	1.22180640851811e-6	1.38803566645021e-6	8.64322233040133e-7	1.01258429849377e-6	8.70205136826324e-7	6.82120768895097e-7	8.03766356469698e-7	7.40413772978364e-7	6.17591372945481e-7	6.66894594394325e-7	7.38398734882451e-7	6.9032042503929e-7	6.39546003485554e-7	6.98136092565689e-7	7.75266620124714e-7	7.59472116324499e-7
flux1:	0.705725102192497	2.16825103820347e-6	2.24406218907101e-6	2.27569215581767e-6	2.23819885156823e-6	2.16892794404285e-6	2.10276427312155e-6	2.02792796431013e-6	1.94199872255252e-6	1.89408063746917e-6	1.94015713262637e-6	2.07693901910969e-6	2.22731146032056e-6	2.32012721813807e-6	2.3714504591445e-6	2.4087331218681e-6	2.35812666847108e-6	2.16054004217572e-6	1.92971275559325e-6	1.81551330862366e-6	1.81712825783051e-6	1.84868413344582e-6	1.93274959217232e-6	2.25168421361439e-6	2.64900153937432e-6	2.6098485709204e-6	2.70858524227567e-6	2.81251295098055e-6	2.10474459654714e-6	2.30217389167446e-6	2.26363220489544e-6	1.25779980960903e-6	6.81731951196907e-7	1.10802074186883e-6	1.247791162208e-6	7.7618032939627e-7	9.05772272414661e-7	7.7894426665105e-7	6.04221347417651e-7	7.14610985232428e-7	6.55799087155612e-7	5.43520174387269e-7	5.86193772695442e-7	6.46883251510751e-7	6.03302604245132e-7	5.58365123960411e-7	6.0628242551555e-7	6.71338756146394e-7	6.5890430149689e-7
flux1:	0.705987551096251	1.88571761507747e-6	1.955584600671e-6	1.99031628379524e-6	1.96714180194447e-6	1.91647499429288e-6	1.86384807734043e-6	1.79622322210383e-6	1.71431016999469e-6	1.66451566146353e-6	1.69613299439117e-6	1.80753807351299e-6	1.93608079227411e-6	2.02153483613712e-6	2.07449313757505e-6	2.11680206607076e-6	2.08222566347448e-6	1.91439583743583e-6	1.71244567574556e-6	1.60999044619398e-6	1.60461010470007e-6	1.62321048903295e-6	1.69360553727233e-6	1.97357419079318e-6	2.32092669546743e-6	2.29525491189878e-6	2.39038073017889e-6	2.49350813394973e-6	1.87212021255803e-6	2.06435187559453e-6	2.03781687032556e-6	1.13583365546263e-6	6.20659940170839e-7	1.01250995300244e-6	1.12856464313621e-6	7.04921800087607e-7	8.1583204352711e-7	7.04299646771006e-7	5.39809681019354e-7	6.40062977843193e-7	5.85960131671518e-7	4.80936315959583e-7	5.17559149308028e-7	5.69430712609976e-7	5.28084749368841e-7	4.87043382505684e-7	5.2592700318971e-7	5.79218035715404e-7	5.67924385631783e-7
flux1:	0.706250000000004	1.6395908478374e-6	1.70336560997801e-6	1.73955454808093e-6	1.72794991137438e-6	1.69265276791303e-6	1.65116884793529e-6	1.59027152416879e-6	1.51316142973931e-6	1.46273325692149e-6	1.48242461350488e-6	1.57263806084345e-6	1.68257307743295e-6	1.76057087507528e-6	1.81353732426031e-6	1.85936822248046e-6	1.83753582559938e-6	1.69450828685385e-6	1.51796215654049e-6	1.42642507642081e-6	1.41559053423404e-6	1.42431036542562e-6	1.4837280228937e-6	1.72880611949105e-6	2.03283605425004e-6	2.01850150490461e-6	2.10751817816767e-6	2.20904994368223e-6	1.66173320965228e-6	1.84699441203177e-6	1.8331454039279e-6	1.02743052858702e-6	5.67207424660612e-7	9.24327089046675e-7	1.02034452429762e-6	6.42797055893808e-7	7.35675776463942e-7	6.39355418718377e-7	4.84714781095695e-7	5.7532057279752e-7	5.27152934666881e-7	4.28068727302262e-7	4.59198073175081e-7	5.04853904505757e-7	4.65147955632177e-7	4.2658924108985e-7	4.58405057914519e-7	5.01648691426689e-7	4.90236085586799e-7
[truncated: 13 more columns]
