# Supplementary material for: Spatial Resolution and Refractive Index Contrast of Resonant Photonic Crystal Surfaces for Biosensing
Source: IEEE Photonics J. Author manuscript; Available in PMC 2015 Sep 7. (PMC4561521; doi:10.1109/JPHOT.2015.2435699)
Supplement: fig6_data [file NIHMS64775-supplement-fig6_data.gz › Volumes/graham/MacBook_backup/PhD_folder_2015_06_02/paper_improvements/IEEE_J_Photonics/final_files/data_files/fig6/meep_data/20/t.out]

-----------
Initializing structure...
Working in 2D dimensions.
Computational cell is 150 x 10 x 0 with resolution 25
     block, center = (0,-2.56637,0)
          size (150,4.86726,1e+20)
          axes (1,0,0), (0,1,0), (0,0,1)
          dielectric constant epsilon diagonal = (2.0736,2.0736,2.0736)
     block, center = (0,2.43363,0)
          size (150,5.13274,1e+20)
          axes (1,0,0), (0,1,0), (0,0,1)
          dielectric constant epsilon diagonal = (1.2544,1.2544,1.2544)
     block, center = (-37.5,0.309735,0)
          size (75,0.884956,1e+20)
          axes (1,0,0), (0,1,0), (0,0,1)
          dielectric constant epsilon diagonal = (2.0164,2.0164,2.0164)
     block, center = (74.5,0,0)
          size (0.65,0.265487,1e+20)
          axes (1,0,0), (0,1,0), (0,0,1)
          dielectric constant epsilon diagonal = (4,4,4)
     block, center = (73.5,0,0)
          size (0.65,0.265487,1e+20)
          axes (1,0,0), (0,1,0), (0,0,1)
          dielectric constant epsilon diagonal = (4,4,4)
     block, center = (72.5,0,0)
          size (0.65,0.265487,1e+20)
          axes (1,0,0), (0,1,0), (0,0,1)
          dielectric constant epsilon diagonal = (4,4,4)
     block, center = (71.5,0,0)
          size (0.65,0.265487,1e+20)
          axes (1,0,0), (0,1,0), (0,0,1)
          dielectric constant epsilon diagonal = (4,4,4)
     block, center = (70.5,0,0)
          size (0.65,0.265487,1e+20)
          axes (1,0,0), (0,1,0), (0,0,1)
          dielectric constant epsilon diagonal = (4,4,4)
     block, center = (69.5,0,0)
          size (0.65,0.265487,1e+20)
          axes (1,0,0), (0,1,0), (0,0,1)
          dielectric constant epsilon diagonal = (4,4,4)
     block, center = (68.5,0,0)
          size (0.65,0.265487,1e+20)
          axes (1,0,0), (0,1,0), (0,0,1)
          dielectric constant epsilon diagonal = (4,4,4)
     block, center = (67.5,0,0)
          size (0.65,0.265487,1e+20)
          axes (1,0,0), (0,1,0), (0,0,1)
          dielectric constant epsilon diagonal = (4,4,4)
     block, center = (66.5,0,0)
          size (0.65,0.265487,1e+20)
          axes (1,0,0), (0,1,0), (0,0,1)
          dielectric constant epsilon diagonal = (4,4,4)
     block, center = (65.5,0,0)
          size (0.65,0.265487,1e+20)
          axes (1,0,0), (0,1,0), (0,0,1)
          dielectric constant epsilon diagonal = (4,4,4)
     block, center = (64.5,0,0)
          size (0.65,0.265487,1e+20)
          axes (1,0,0), (0,1,0), (0,0,1)
          dielectric constant epsilon diagonal = (4,4,4)
     block, center = (63.5,0,0)
          size (0.65,0.265487,1e+20)
          axes (1,0,0), (0,1,0), (0,0,1)
          dielectric constant epsilon diagonal = (4,4,4)
     block, center = (62.5,0,0)
          size (0.65,0.265487,1e+20)
          axes (1,0,0), (0,1,0), (0,0,1)
          dielectric constant epsilon diagonal = (4,4,4)
     block, center = (61.5,0,0)
          size (0.65,0.265487,1e+20)
          axes (1,0,0), (0,1,0), (0,0,1)
          dielectric constant epsilon diagonal = (4,4,4)
     block, center = (60.5,0,0)
          size (0.65,0.265487,1e+20)
          axes (1,0,0), (0,1,0), (0,0,1)
          dielectric constant epsilon diagonal = (4,4,4)
     block, center = (59.5,0,0)
          size (0.65,0.265487,1e+20)
          axes (1,0,0), (0,1,0), (0,0,1)
          dielectric constant epsilon diagonal = (4,4,4)
     block, center = (58.5,0,0)
          size (0.65,0.265487,1e+20)
          axes (1,0,0), (0,1,0), (0,0,1)
          dielectric constant epsilon diagonal = (4,4,4)
     block, center = (57.5,0,0)
          size (0.65,0.265487,1e+20)
          axes (1,0,0), (0,1,0), (0,0,1)
          dielectric constant epsilon diagonal = (4,4,4)
     block, center = (56.5,0,0)
          size (0.65,0.265487,1e+20)
          axes (1,0,0), (0,1,0), (0,0,1)
          dielectric constant epsilon diagonal = (4,4,4)
     block, center = (55.5,0,0)
          size (0.65,0.265487,1e+20)
          axes (1,0,0), (0,1,0), (0,0,1)
          dielectric constant epsilon diagonal = (4,4,4)
     block, center = (54.5,0,0)
          size (0.65,0.265487,1e+20)
          axes (1,0,0), (0,1,0), (0,0,1)
          dielectric constant epsilon diagonal = (4,4,4)
     block, center = (53.5,0,0)
          size (0.65,0.265487,1e+20)
          axes (1,0,0), (0,1,0), (0,0,1)
          dielectric constant epsilon diagonal = (4,4,4)
     block, center = (52.5,0,0)
          size (0.65,0.265487,1e+20)
          axes (1,0,0), (0,1,0), (0,0,1)
          dielectric constant epsilon diagonal = (4,4,4)
     block, center = (51.5,0,0)
          size (0.65,0.265487,1e+20)
          axes (1,0,0), (0,1,0), (0,0,1)
          dielectric constant epsilon diagonal = (4,4,4)
     block, center = (50.5,0,0)
          size (0.65,0.265487,1e+20)
          axes (1,0,0), (0,1,0), (0,0,1)
          dielectric constant epsilon diagonal = (4,4,4)
     block, center = (49.5,0,0)
          size (0.65,0.265487,1e+20)
          axes (1,0,0), (0,1,0), (0,0,1)
          dielectric constant epsilon diagonal = (4,4,4)
     block, center = (48.5,0,0)
          size (0.65,0.265487,1e+20)
          axes (1,0,0), (0,1,0), (0,0,1)
          dielectric constant epsilon diagonal = (4,4,4)
     block, center = (47.5,0,0)
          size (0.65,0.265487,1e+20)
          axes (1,0,0), (0,1,0), (0,0,1)
          dielectric constant epsilon diagonal = (4,4,4)
     block, center = (46.5,0,0)
          size (0.65,0.265487,1e+20)
          axes (1,0,0), (0,1,0), (0,0,1)
          dielectric constant epsilon diagonal = (4,4,4)
     block, center = (45.5,0,0)
          size (0.65,0.265487,1e+20)
          axes (1,0,0), (0,1,0), (0,0,1)
          dielectric constant epsilon diagonal = (4,4,4)
     block, center = (44.5,0,0)
          size (0.65,0.265487,1e+20)
          axes (1,0,0), (0,1,0), (0,0,1)
          dielectric constant epsilon diagonal = (4,4,4)
     block, center = (43.5,0,0)
          size (0.65,0.265487,1e+20)
          axes (1,0,0), (0,1,0), (0,0,1)
          dielectric constant epsilon diagonal = (4,4,4)
     block, center = (42.5,0,0)
          size (0.65,0.265487,1e+20)
          axes (1,0,0), (0,1,0), (0,0,1)
          dielectric constant epsilon diagonal = (4,4,4)
     block, center = (41.5,0,0)
          size (0.65,0.265487,1e+20)
          axes (1,0,0), (0,1,0), (0,0,1)
          dielectric constant epsilon diagonal = (4,4,4)
     block, center = (40.5,0,0)
          size (0.65,0.265487,1e+20)
          axes (1,0,0), (0,1,0), (0,0,1)
          dielectric constant epsilon diagonal = (4,4,4)
     block, center = (39.5,0,0)
          size (0.65,0.265487,1e+20)
          axes (1,0,0), (0,1,0), (0,0,1)
          dielectric constant epsilon diagonal = (4,4,4)
     block, center = (38.5,0,0)
          size (0.65,0.265487,1e+20)
          axes (1,0,0), (0,1,0), (0,0,1)
          dielectric constant epsilon diagonal = (4,4,4)
     block, center = (37.5,0,0)
          size (0.65,0.265487,1e+20)
          axes (1,0,0), (0,1,0), (0,0,1)
          dielectric constant epsilon diagonal = (4,4,4)
     block, center = (36.5,0,0)
          size (0.65,0.265487,1e+20)
          axes (1,0,0), (0,1,0), (0,0,1)
          dielectric constant epsilon diagonal = (4,4,4)
     block, center = (35.5,0,0)
          size (0.65,0.265487,1e+20)
          axes (1,0,0), (0,1,0), (0,0,1)
          dielectric constant epsilon diagonal = (4,4,4)
     block, center = (34.5,0,0)
          size (0.65,0.265487,1e+20)
          axes (1,0,0), (0,1,0), (0,0,1)
          dielectric constant epsilon diagonal = (4,4,4)
     block, center = (33.5,0,0)
          size (0.65,0.265487,1e+20)
          axes (1,0,0), (0,1,0), (0,0,1)
          dielectric constant epsilon diagonal = (4,4,4)
     block, center = (32.5,0,0)
          size (0.65,0.265487,1e+20)
          axes (1,0,0), (0,1,0), (0,0,1)
          dielectric constant epsilon diagonal = (4,4,4)
     block, center = (31.5,0,0)
          size (0.65,0.265487,1e+20)
          axes (1,0,0), (0,1,0), (0,0,1)
          dielectric constant epsilon diagonal = (4,4,4)
     block, center = (30.5,0,0)
          size (0.65,0.265487,1e+20)
          axes (1,0,0), (0,1,0), (0,0,1)
          dielectric constant epsilon diagonal = (4,4,4)
     block, center = (29.5,0,0)
          size (0.65,0.265487,1e+20)
          axes (1,0,0), (0,1,0), (0,0,1)
          dielectric constant epsilon diagonal = (4,4,4)
     block, center = (28.5,0,0)
          size (0.65,0.265487,1e+20)
          axes (1,0,0), (0,1,0), (0,0,1)
          dielectric constant epsilon diagonal = (4,4,4)
     block, center = (27.5,0,0)
          size (0.65,0.265487,1e+20)
          axes (1,0,0), (0,1,0), (0,0,1)
          dielectric constant epsilon diagonal = (4,4,4)
     block, center = (26.5,0,0)
          size (0.65,0.265487,1e+20)
          axes (1,0,0), (0,1,0), (0,0,1)
          dielectric constant epsilon diagonal = (4,4,4)
     block, center = (25.5,0,0)
          size (0.65,0.265487,1e+20)
          axes (1,0,0), (0,1,0), (0,0,1)
          dielectric constant epsilon diagonal = (4,4,4)
     block, center = (24.5,0,0)
          size (0.65,0.265487,1e+20)
          axes (1,0,0), (0,1,0), (0,0,1)
          dielectric constant epsilon diagonal = (4,4,4)
     block, center = (23.5,0,0)
          size (0.65,0.265487,1e+20)
          axes (1,0,0), (0,1,0), (0,0,1)
          dielectric constant epsilon diagonal = (4,4,4)
     block, center = (22.5,0,0)
          size (0.65,0.265487,1e+20)
          axes (1,0,0), (0,1,0), (0,0,1)
          dielectric constant epsilon diagonal = (4,4,4)
     block, center = (21.5,0,0)
          size (0.65,0.265487,1e+20)
          axes (1,0,0), (0,1,0), (0,0,1)
          dielectric constant epsilon diagonal = (4,4,4)
     block, center = (20.5,0,0)
          size (0.65,0.265487,1e+20)
          axes (1,0,0), (0,1,0), (0,0,1)
          dielectric constant epsilon diagonal = (4,4,4)
     block, center = (19.5,0,0)
          size (0.65,0.265487,1e+20)
          axes (1,0,0), (0,1,0), (0,0,1)
          dielectric constant epsilon diagonal = (4,4,4)
     block, center = (18.5,0,0)
          size (0.65,0.265487,1e+20)
          axes (1,0,0), (0,1,0), (0,0,1)
          dielectric constant epsilon diagonal = (4,4,4)
     block, center = (17.5,0,0)
          size (0.65,0.265487,1e+20)
          axes (1,0,0), (0,1,0), (0,0,1)
          dielectric constant epsilon diagonal = (4,4,4)
     block, center = (16.5,0,0)
          size (0.65,0.265487,1e+20)
          axes (1,0,0), (0,1,0), (0,0,1)
          dielectric constant epsilon diagonal = (4,4,4)
     block, center = (15.5,0,0)
          size (0.65,0.265487,1e+20)
          axes (1,0,0), (0,1,0), (0,0,1)
          dielectric constant epsilon diagonal = (4,4,4)
     block, center = (14.5,0,0)
          size (0.65,0.265487,1e+20)
          axes (1,0,0), (0,1,0), (0,0,1)
          dielectric constant epsilon diagonal = (4,4,4)
     block, center = (13.5,0,0)
          size (0.65,0.265487,1e+20)
          axes (1,0,0), (0,1,0), (0,0,1)
          dielectric constant epsilon diagonal = (4,4,4)
     block, center = (12.5,0,0)
          size (0.65,0.265487,1e+20)
          axes (1,0,0), (0,1,0), (0,0,1)
          dielectric constant epsilon diagonal = (4,4,4)
     block, center = (11.5,0,0)
          size (0.65,0.265487,1e+20)
          axes (1,0,0), (0,1,0), (0,0,1)
          dielectric constant epsilon diagonal = (4,4,4)
     block, center = (10.5,0,0)
          size (0.65,0.265487,1e+20)
          axes (1,0,0), (0,1,0), (0,0,1)
          dielectric constant epsilon diagonal = (4,4,4)
     block, center = (9.5,0,0)
          size (0.65,0.265487,1e+20)
          axes (1,0,0), (0,1,0), (0,0,1)
          dielectric constant epsilon diagonal = (4,4,4)
     block, center = (8.5,0,0)
          size (0.65,0.265487,1e+20)
          axes (1,0,0), (0,1,0), (0,0,1)
          dielectric constant epsilon diagonal = (4,4,4)
     block, center = (7.5,0,0)
          size (0.65,0.265487,1e+20)
          axes (1,0,0), (0,1,0), (0,0,1)
          dielectric constant epsilon diagonal = (4,4,4)
     block, center = (6.5,0,0)
          size (0.65,0.265487,1e+20)
          axes (1,0,0), (0,1,0), (0,0,1)
          dielectric constant epsilon diagonal = (4,4,4)
     block, center = (5.5,0,0)
          size (0.65,0.265487,1e+20)
          axes (1,0,0), (0,1,0), (0,0,1)
          dielectric constant epsilon diagonal = (4,4,4)
     block, center = (4.5,0,0)
          size (0.65,0.265487,1e+20)
          axes (1,0,0), (0,1,0), (0,0,1)
          dielectric constant epsilon diagonal = (4,4,4)
     block, center = (3.5,0,0)
          size (0.65,0.265487,1e+20)
          axes (1,0,0), (0,1,0), (0,0,1)
          dielectric constant epsilon diagonal = (4,4,4)
     block, center = (2.5,0,0)
          size (0.65,0.265487,1e+20)
          axes (1,0,0), (0,1,0), (0,0,1)
          dielectric constant epsilon diagonal = (4,4,4)
     block, center = (1.5,0,0)
          size (0.65,0.265487,1e+20)
          axes (1,0,0), (0,1,0), (0,0,1)
          dielectric constant epsilon diagonal = (4,4,4)
     block, center = (0.5,0,0)
          size (0.65,0.265487,1e+20)
          axes (1,0,0), (0,1,0), (0,0,1)
          dielectric constant epsilon diagonal = (4,4,4)
     block, center = (-0.5,0,0)
          size (0.65,0.265487,1e+20)
          axes (1,0,0), (0,1,0), (0,0,1)
          dielectric constant epsilon diagonal = (4,4,4)
     block, center = (-1.5,0,0)
          size (0.65,0.265487,1e+20)
          axes (1,0,0), (0,1,0), (0,0,1)
          dielectric constant epsilon diagonal = (4,4,4)
     block, center = (-2.5,0,0)
          size (0.65,0.265487,1e+20)
          axes (1,0,0), (0,1,0), (0,0,1)
          dielectric constant epsilon diagonal = (4,4,4)
     block, center = (-3.5,0,0)
          size (0.65,0.265487,1e+20)
          axes (1,0,0), (0,1,0), (0,0,1)
          dielectric constant epsilon diagonal = (4,4,4)
     block, center = (-4.5,0,0)
          size (0.65,0.265487,1e+20)
          axes (1,0,0), (0,1,0), (0,0,1)
          dielectric constant epsilon diagonal = (4,4,4)
     block, center = (-5.5,0,0)
          size (0.65,0.265487,1e+20)
          axes (1,0,0), (0,1,0), (0,0,1)
          dielectric constant epsilon diagonal = (4,4,4)
     block, center = (-6.5,0,0)
          size (0.65,0.265487,1e+20)
          axes (1,0,0), (0,1,0), (0,0,1)
          dielectric constant epsilon diagonal = (4,4,4)
     block, center = (-7.5,0,0)
          size (0.65,0.265487,1e+20)
          axes (1,0,0), (0,1,0), (0,0,1)
          dielectric constant epsilon diagonal = (4,4,4)
     block, center = (-8.5,0,0)
          size (0.65,0.265487,1e+20)
          axes (1,0,0), (0,1,0), (0,0,1)
          dielectric constant epsilon diagonal = (4,4,4)
     block, center = (-9.5,0,0)
          size (0.65,0.265487,1e+20)
          axes (1,0,0), (0,1,0), (0,0,1)
          dielectric constant epsilon diagonal = (4,4,4)
     block, center = (-10.5,0,0)
          size (0.65,0.265487,1e+20)
          axes (1,0,0), (0,1,0), (0,0,1)
          dielectric constant epsilon diagonal = (4,4,4)
     block, center = (-11.5,0,0)
          size (0.65,0.265487,1e+20)
          axes (1,0,0), (0,1,0), (0,0,1)
          dielectric constant epsilon diagonal = (4,4,4)
     block, center = (-12.5,0,0)
          size (0.65,0.265487,1e+20)
          axes (1,0,0), (0,1,0), (0,0,1)
          dielectric constant epsilon diagonal = (4,4,4)
     block, center = (-13.5,0,0)
          size (0.65,0.265487,1e+20)
          axes (1,0,0), (0,1,0), (0,0,1)
          dielectric constant epsilon diagonal = (4,4,4)
     block, center = (-14.5,0,0)
          size (0.65,0.265487,1e+20)
          axes (1,0,0), (0,1,0), (0,0,1)
          dielectric constant epsilon diagonal = (4,4,4)
     block, center = (-15.5,0,0)
          size (0.65,0.265487,1e+20)
          axes (1,0,0), (0,1,0), (0,0,1)
          dielectric constant epsilon diagonal = (4,4,4)
     block, center = (-16.5,0,0)
          size (0.65,0.265487,1e+20)
          axes (1,0,0), (0,1,0), (0,0,1)
          dielectric constant epsilon diagonal = (4,4,4)
     block, center = (-17.5,0,0)
          size (0.65,0.265487,1e+20)
          axes (1,0,0), (0,1,0), (0,0,1)
          dielectric constant epsilon diagonal = (4,4,4)
     block, center = (-18.5,0,0)
          size (0.65,0.265487,1e+20)
          axes (1,0,0), (0,1,0), (0,0,1)
          dielectric constant epsilon diagonal = (4,4,4)
     block, center = (-19.5,0,0)
          size (0.65,0.265487,1e+20)
          axes (1,0,0), (0,1,0), (0,0,1)
          dielectric constant epsilon diagonal = (4,4,4)
     block, center = (-20.5,0,0)
          size (0.65,0.265487,1e+20)
          axes (1,0,0), (0,1,0), (0,0,1)
          dielectric constant epsilon diagonal = (4,4,4)
     block, center = (-21.5,0,0)
          size (0.65,0.265487,1e+20)
          axes (1,0,0), (0,1,0), (0,0,1)
          dielectric constant epsilon diagonal = (4,4,4)
     block, center = (-22.5,0,0)
          size (0.65,0.265487,1e+20)
          axes (1,0,0), (0,1,0), (0,0,1)
          dielectric constant epsilon diagonal = (4,4,4)
     block, center = (-23.5,0,0)
          size (0.65,0.265487,1e+20)
          axes (1,0,0), (0,1,0), (0,0,1)
          dielectric constant epsilon diagonal = (4,4,4)
     block, center = (-24.5,0,0)
          size (0.65,0.265487,1e+20)
          axes (1,0,0), (0,1,0), (0,0,1)
          dielectric constant epsilon diagonal = (4,4,4)
     block, center = (-25.5,0,0)
          size (0.65,0.265487,1e+20)
          axes (1,0,0), (0,1,0), (0,0,1)
          dielectric constant epsilon diagonal = (4,4,4)
     block, center = (-26.5,0,0)
          size (0.65,0.265487,1e+20)
          axes (1,0,0), (0,1,0), (0,0,1)
          dielectric constant epsilon diagonal = (4,4,4)
     block, center = (-27.5,0,0)
          size (0.65,0.265487,1e+20)
          axes (1,0,0), (0,1,0), (0,0,1)
          dielectric constant epsilon diagonal = (4,4,4)
     block, center = (-28.5,0,0)
          size (0.65,0.265487,1e+20)
          axes (1,0,0), (0,1,0), (0,0,1)
          dielectric constant epsilon diagonal = (4,4,4)
     block, center = (-29.5,0,0)
          size (0.65,0.265487,1e+20)
          axes (1,0,0), (0,1,0), (0,0,1)
          dielectric constant epsilon diagonal = (4,4,4)
     block, center = (-30.5,0,0)
          size (0.65,0.265487,1e+20)
          axes (1,0,0), (0,1,0), (0,0,1)
          dielectric constant epsilon diagonal = (4,4,4)
     block, center = (-31.5,0,0)
          size (0.65,0.265487,1e+20)
          axes (1,0,0), (0,1,0), (0,0,1)
          dielectric constant epsilon diagonal = (4,4,4)
     block, center = (-32.5,0,0)
          size (0.65,0.265487,1e+20)
          axes (1,0,0), (0,1,0), (0,0,1)
          dielectric constant epsilon diagonal = (4,4,4)
     block, center = (-33.5,0,0)
          size (0.65,0.265487,1e+20)
          axes (1,0,0), (0,1,0), (0,0,1)
          dielectric constant epsilon diagonal = (4,4,4)
     block, center = (-34.5,0,0)
          size (0.65,0.265487,1e+20)
          axes (1,0,0), (0,1,0), (0,0,1)
          dielectric constant epsilon diagonal = (4,4,4)
     block, center = (-35.5,0,0)
          size (0.65,0.265487,1e+20)
          axes (1,0,0), (0,1,0), (0,0,1)
          dielectric constant epsilon diagonal = (4,4,4)
     block, center = (-36.5,0,0)
          size (0.65,0.265487,1e+20)
          axes (1,0,0), (0,1,0), (0,0,1)
          dielectric constant epsilon diagonal = (4,4,4)
     block, center = (-37.5,0,0)
          size (0.65,0.265487,1e+20)
          axes (1,0,0), (0,1,0), (0,0,1)
          dielectric constant epsilon diagonal = (4,4,4)
     block, center = (-38.5,0,0)
          size (0.65,0.265487,1e+20)
          axes (1,0,0), (0,1,0), (0,0,1)
          dielectric constant epsilon diagonal = (4,4,4)
     block, center = (-39.5,0,0)
          size (0.65,0.265487,1e+20)
          axes (1,0,0), (0,1,0), (0,0,1)
          dielectric constant epsilon diagonal = (4,4,4)
     block, center = (-40.5,0,0)
          size (0.65,0.265487,1e+20)
          axes (1,0,0), (0,1,0), (0,0,1)
          dielectric constant epsilon diagonal = (4,4,4)
     block, center = (-41.5,0,0)
          size (0.65,0.265487,1e+20)
          axes (1,0,0), (0,1,0), (0,0,1)
          dielectric constant epsilon diagonal = (4,4,4)
     block, center = (-42.5,0,0)
          size (0.65,0.265487,1e+20)
          axes (1,0,0), (0,1,0), (0,0,1)
          dielectric constant epsilon diagonal = (4,4,4)
     block, center = (-43.5,0,0)
          size (0.65,0.265487,1e+20)
          axes (1,0,0), (0,1,0), (0,0,1)
          dielectric constant epsilon diagonal = (4,4,4)
     block, center = (-44.5,0,0)
          size (0.65,0.265487,1e+20)
          axes (1,0,0), (0,1,0), (0,0,1)
          dielectric constant epsilon diagonal = (4,4,4)
     block, center = (-45.5,0,0)
          size (0.65,0.265487,1e+20)
          axes (1,0,0), (0,1,0), (0,0,1)
          dielectric constant epsilon diagonal = (4,4,4)
     block, center = (-46.5,0,0)
          size (0.65,0.265487,1e+20)
          axes (1,0,0), (0,1,0), (0,0,1)
          dielectric constant epsilon diagonal = (4,4,4)
     block, center = (-47.5,0,0)
          size (0.65,0.265487,1e+20)
          axes (1,0,0), (0,1,0), (0,0,1)
          dielectric constant epsilon diagonal = (4,4,4)
     block, center = (-48.5,0,0)
          size (0.65,0.265487,1e+20)
          axes (1,0,0), (0,1,0), (0,0,1)
          dielectric constant epsilon diagonal = (4,4,4)
     block, center = (-49.5,0,0)
          size (0.65,0.265487,1e+20)
          axes (1,0,0), (0,1,0), (0,0,1)
          dielectric constant epsilon diagonal = (4,4,4)
     block, center = (-50.5,0,0)
          size (0.65,0.265487,1e+20)
          axes (1,0,0), (0,1,0), (0,0,1)
          dielectric constant epsilon diagonal = (4,4,4)
     block, center = (-51.5,0,0)
          size (0.65,0.265487,1e+20)
          axes (1,0,0), (0,1,0), (0,0,1)
          dielectric constant epsilon diagonal = (4,4,4)
     block, center = (-52.5,0,0)
          size (0.65,0.265487,1e+20)
          axes (1,0,0), (0,1,0), (0,0,1)
          dielectric constant epsilon diagonal = (4,4,4)
     block, center = (-53.5,0,0)
          size (0.65,0.265487,1e+20)
          axes (1,0,0), (0,1,0), (0,0,1)
          dielectric constant epsilon diagonal = (4,4,4)
     block, center = (-54.5,0,0)
          size (0.65,0.265487,1e+20)
          axes (1,0,0), (0,1,0), (0,0,1)
          dielectric constant epsilon diagonal = (4,4,4)
     block, center = (-55.5,0,0)
          size (0.65,0.265487,1e+20)
          axes (1,0,0), (0,1,0), (0,0,1)
          dielectric constant epsilon diagonal = (4,4,4)
     block, center = (-56.5,0,0)
          size (0.65,0.265487,1e+20)
          axes (1,0,0), (0,1,0), (0,0,1)
          dielectric constant epsilon diagonal = (4,4,4)
     block, center = (-57.5,0,0)
          size (0.65,0.265487,1e+20)
          axes (1,0,0), (0,1,0), (0,0,1)
          dielectric constant epsilon diagonal = (4,4,4)
     block, center = (-58.5,0,0)
          size (0.65,0.265487,1e+20)
          axes (1,0,0), (0,1,0), (0,0,1)
          dielectric constant epsilon diagonal = (4,4,4)
     block, center = (-59.5,0,0)
          size (0.65,0.265487,1e+20)
          axes (1,0,0), (0,1,0), (0,0,1)
          dielectric constant epsilon diagonal = (4,4,4)
     block, center = (-60.5,0,0)
          size (0.65,0.265487,1e+20)
          axes (1,0,0), (0,1,0), (0,0,1)
          dielectric constant epsilon diagonal = (4,4,4)
     block, center = (-61.5,0,0)
          size (0.65,0.265487,1e+20)
          axes (1,0,0), (0,1,0), (0,0,1)
          dielectric constant epsilon diagonal = (4,4,4)
     block, center = (-62.5,0,0)
          size (0.65,0.265487,1e+20)
          axes (1,0,0), (0,1,0), (0,0,1)
          dielectric constant epsilon diagonal = (4,4,4)
     block, center = (-63.5,0,0)
          size (0.65,0.265487,1e+20)
          axes (1,0,0), (0,1,0), (0,0,1)
          dielectric constant epsilon diagonal = (4,4,4)
     block, center = (-64.5,0,0)
          size (0.65,0.265487,1e+20)
          axes (1,0,0), (0,1,0), (0,0,1)
          dielectric constant epsilon diagonal = (4,4,4)
     block, center = (-65.5,0,0)
          size (0.65,0.265487,1e+20)
          axes (1,0,0), (0,1,0), (0,0,1)
          dielectric constant epsilon diagonal = (4,4,4)
     block, center = (-66.5,0,0)
          size (0.65,0.265487,1e+20)
          axes (1,0,0), (0,1,0), (0,0,1)
          dielectric constant epsilon diagonal = (4,4,4)
     block, center = (-67.5,0,0)
          size (0.65,0.265487,1e+20)
          axes (1,0,0), (0,1,0), (0,0,1)
          dielectric constant epsilon diagonal = (4,4,4)
     block, center = (-68.5,0,0)
          size (0.65,0.265487,1e+20)
          axes (1,0,0), (0,1,0), (0,0,1)
          dielectric constant epsilon diagonal = (4,4,4)
     block, center = (-69.5,0,0)
          size (0.65,0.265487,1e+20)
          axes (1,0,0), (0,1,0), (0,0,1)
          dielectric constant epsilon diagonal = (4,4,4)
     block, center = (-70.5,0,0)
          size (0.65,0.265487,1e+20)
          axes (1,0,0), (0,1,0), (0,0,1)
          dielectric constant epsilon diagonal = (4,4,4)
     block, center = (-71.5,0,0)
          size (0.65,0.265487,1e+20)
          axes (1,0,0), (0,1,0), (0,0,1)
          dielectric constant epsilon diagonal = (4,4,4)
     block, center = (-72.5,0,0)
          size (0.65,0.265487,1e+20)
          axes (1,0,0), (0,1,0), (0,0,1)
          dielectric constant epsilon diagonal = (4,4,4)
     block, center = (-73.5,0,0)
          size (0.65,0.265487,1e+20)
          axes (1,0,0), (0,1,0), (0,0,1)
          dielectric constant epsilon diagonal = (4,4,4)
     block, center = (-74.5,0,0)
          size (0.65,0.265487,1e+20)
          axes (1,0,0), (0,1,0), (0,0,1)
          dielectric constant epsilon diagonal = (4,4,4)
time for set_epsilon = 11.0061 s
-----------
Meep: using output directory "t-out"
creating output file "t-out/eps-000000.00.h5"...
Meep progress: 2.16/377.433631896973 = 0.6% done in 4.0s, 698.3s to go
on time step 113 (time=2.26), 0.0356284 s/step
Meep progress: 4.78/377.433631896973 = 1.3% done in 8.0s, 625.6s to go
on time step 244 (time=4.88), 0.0305861 s/step
Meep progress: 7.42/377.433631896973 = 2.0% done in 12.1s, 600.9s to go
on time step 376 (time=7.52), 0.030483 s/step
Meep progress: 10.34/377.433631896973 = 2.7% done in 16.1s, 570.2s to go
on time step 523 (time=10.46), 0.0272751 s/step
Meep progress: 13.5/377.433631896973 = 3.6% done in 20.1s, 540.9s to go
on time step 681 (time=13.62), 0.0253457 s/step
Meep progress: 16.76/377.433631896973 = 4.4% done in 24.1s, 518.4s to go
on time step 844 (time=16.88), 0.0246766 s/step
Meep progress: 20.0/377.433631896973 = 5.3% done in 28.1s, 502.1s to go
on time step 1006 (time=20.12), 0.0247271 s/step
Meep progress: 23.24/377.433631896973 = 6.2% done in 32.1s, 489.2s to go
on time step 1168 (time=23.36), 0.0247219 s/step
Meep progress: 26.48/377.433631896973 = 7.0% done in 36.1s, 478.4s to go
on time step 1330 (time=26.6), 0.0246928 s/step
Meep progress: 29.72/377.433631896973 = 7.9% done in 40.1s, 469.2s to go
on time step 1492 (time=29.84), 0.0247038 s/step
Meep progress: 32.86/377.433631896973 = 8.7% done in 44.1s, 462.7s to go
on time step 1648 (time=32.96), 0.0258035 s/step
Meep progress: 35.72/377.433631896973 = 9.5% done in 48.1s, 460.4s to go
on time step 1792 (time=35.84), 0.0278832 s/step
Meep progress: 38.7/377.433631896973 = 10.3% done in 52.1s, 456.4s to go
on time step 1941 (time=38.82), 0.0269185 s/step
Meep progress: 41.66/377.433631896973 = 11.0% done in 56.2s, 452.7s to go
on time step 2088 (time=41.76), 0.0273151 s/step
Meep progress: 44.36/377.433631896973 = 11.8% done in 60.2s, 451.9s to go
on time step 2223 (time=44.46), 0.0298166 s/step
Meep progress: 46.98/377.433631896973 = 12.4% done in 64.2s, 451.6s to go
on time step 2354 (time=47.08), 0.0306349 s/step
Meep progress: 49.7/377.433631896973 = 13.2% done in 68.2s, 449.9s to go
on time step 2490 (time=49.8), 0.029475 s/step
Meep progress: 52.48/377.433631896973 = 13.9% done in 72.2s, 447.3s to go
on time step 2629 (time=52.58), 0.0289153 s/step
Meep progress: 55.26/377.433631896973 = 14.6% done in 76.3s, 444.6s to go
on time step 2768 (time=55.36), 0.0288517 s/step
Meep progress: 58.0/377.433631896973 = 15.4% done in 80.3s, 442.0s to go
on time step 2905 (time=58.1), 0.0293694 s/step
Meep progress: 60.62/377.433631896973 = 16.1% done in 84.3s, 440.4s to go
on time step 3037 (time=60.74), 0.0304999 s/step
Meep progress: 63.56/377.433631896973 = 16.8% done in 88.3s, 435.9s to go
on time step 3184 (time=63.68), 0.0272121 s/step
Meep progress: 66.56/377.433631896973 = 17.6% done in 92.3s, 431.0s to go
on time step 3334 (time=66.68), 0.0266917 s/step
Meep progress: 69.54/377.433631896973 = 18.4% done in 96.3s, 426.3s to go
on time step 3483 (time=69.66), 0.0268809 s/step
Meep progress: 72.34/377.433631896973 = 19.2% done in 100.3s, 423.0s to go
on time step 3623 (time=72.46), 0.0287849 s/step
Meep progress: 75.24/377.433631896973 = 19.9% done in 104.3s, 418.9s to go
on time step 3769 (time=75.38), 0.0276028 s/step
Meep progress: 77.96/377.433631896973 = 20.7% done in 108.3s, 416.1s to go
on time step 3904 (time=78.08), 0.0297966 s/step
Meep progress: 80.62/377.433631896973 = 21.4% done in 112.4s, 413.6s to go
on time step 4038 (time=80.76), 0.0298803 s/step
Meep progress: 83.66/377.433631896973 = 22.2% done in 116.4s, 408.6s to go
on time step 4191 (time=83.82), 0.0262099 s/step
Meep progress: 86.86/377.433631896973 = 23.0% done in 120.4s, 402.6s to go
on time step 4351 (time=87.02), 0.0250344 s/step
Meep progress: 90.06/377.433631896973 = 23.9% done in 124.4s, 396.8s to go
on time step 4511 (time=90.22), 0.0250389 s/step
Meep progress: 93.3/377.433631896973 = 24.7% done in 128.4s, 391.0s to go
on time step 4673 (time=93.46), 0.0248015 s/step
Meep progress: 96.54/377.433631896973 = 25.6% done in 132.4s, 385.2s to go
on time step 4835 (time=96.7), 0.0248075 s/step
Meep progress: 99.76/377.433631896973 = 26.4% done in 136.4s, 379.7s to go
on time step 4995 (time=99.9), 0.0250447 s/step
Meep progress: 102.96/377.433631896973 = 27.3% done in 140.4s, 374.4s to go
on time step 5156 (time=103.12), 0.0249986 s/step
Meep progress: 105.98/377.433631896973 = 28.1% done in 144.5s, 370.0s to go
on time step 5305 (time=106.1), 0.0268856 s/step
Meep progress: 108.86/377.433631896973 = 28.8% done in 148.5s, 366.3s to go
on time step 5450 (time=109), 0.0277345 s/step
Meep progress: 111.72/377.433631896973 = 29.6% done in 152.5s, 362.7s to go
on time step 5593 (time=111.86), 0.0280957 s/step
Meep progress: 114.68/377.433631896973 = 30.4% done in 156.5s, 358.6s to go
on time step 5741 (time=114.82), 0.0271567 s/step
Meep progress: 117.64/377.433631896973 = 31.2% done in 160.5s, 354.5s to go
on time step 5889 (time=117.78), 0.0272051 s/step
Meep progress: 120.58/377.433631896973 = 31.9% done in 164.5s, 350.5s to go
on time step 6036 (time=120.72), 0.0272258 s/step
Meep progress: 123.54/377.433631896973 = 32.7% done in 168.6s, 346.4s to go
on time step 6184 (time=123.68), 0.0271684 s/step
Meep progress: 126.44/377.433631896973 = 33.5% done in 172.6s, 342.6s to go
on time step 6327 (time=126.54), 0.0281267 s/step
Meep progress: 128.76/377.433631896973 = 34.1% done in 176.6s, 341.1s to go
on time step 6444 (time=128.88), 0.0343571 s/step
Meep progress: 131.16/377.433631896973 = 34.8% done in 180.6s, 339.1s to go
on time step 6563 (time=131.26), 0.0336649 s/step
Meep progress: 133.5/377.433631896973 = 35.4% done in 184.6s, 337.4s to go
on time step 6681 (time=133.62), 0.0340971 s/step
Meep progress: 136.1/377.433631896973 = 36.1% done in 188.6s, 334.5s to go
on time step 6811 (time=136.22), 0.03079 s/step
Meep progress: 138.74/377.433631896973 = 36.8% done in 192.7s, 331.5s to go
on time step 6942 (time=138.84), 0.0307025 s/step
Meep progress: 141.46/377.433631896973 = 37.5% done in 196.7s, 328.1s to go
on time step 7079 (time=141.58), 0.0292223 s/step
Meep progress: 144.24/377.433631896973 = 38.2% done in 200.7s, 324.4s to go
on time step 7218 (time=144.36), 0.02882 s/step
Meep progress: 146.9/377.433631896973 = 38.9% done in 204.7s, 321.2s to go
on time step 7351 (time=147.02), 0.030227 s/step
Meep progress: 149.56/377.433631896973 = 39.6% done in 208.7s, 318.0s to go
on time step 7483 (time=149.66), 0.0303202 s/step
Meep progress: 152.34/377.433631896973 = 40.4% done in 212.7s, 314.3s to go
on time step 7623 (time=152.46), 0.0285834 s/step
Meep progress: 155.46/377.433631896973 = 41.2% done in 216.7s, 309.4s to go
on time step 7780 (time=155.6), 0.0255495 s/step
Meep progress: 158.68/377.433631896973 = 42.0% done in 220.7s, 304.3s to go
on time step 7941 (time=158.82), 0.0249369 s/step
Meep progress: 161.92/377.433631896973 = 42.9% done in 224.7s, 299.1s to go
on time step 8103 (time=162.06), 0.0247755 s/step
Meep progress: 165.18/377.433631896973 = 43.8% done in 228.8s, 293.9s to go
on time step 8266 (time=165.32), 0.0246199 s/step
Meep progress: 168.44/377.433631896973 = 44.6% done in 232.8s, 288.8s to go
on time step 8429 (time=168.58), 0.0246252 s/step
Meep progress: 171.66/377.433631896973 = 45.5% done in 236.8s, 283.8s to go
on time step 8590 (time=171.8), 0.024934 s/step
Meep progress: 174.88/377.433631896973 = 46.3% done in 240.8s, 278.9s to go
on time step 8751 (time=175.02), 0.0249144 s/step
Meep progress: 177.8/377.433631896973 = 47.1% done in 244.8s, 274.9s to go
on time step 8895 (time=177.9), 0.0278317 s/step
Meep progress: 180.22/377.433631896973 = 47.7% done in 248.8s, 272.3s to go
on time step 9016 (time=180.32), 0.0331269 s/step
Meep progress: 183.14/377.433631896973 = 48.5% done in 252.9s, 268.3s to go
on time step 9162 (time=183.24), 0.0274705 s/step
Meep progress: 185.78/377.433631896973 = 49.2% done in 256.9s, 265.0s to go
on time step 9294 (time=185.88), 0.0304255 s/step
Meep progress: 188.48/377.433631896973 = 49.9% done in 260.9s, 261.5s to go
on time step 9429 (time=188.58), 0.0297638 s/step
Meep progress: 191.38/377.433631896973 = 50.7% done in 264.9s, 257.5s to go
on time step 9574 (time=191.48), 0.0275873 s/step
Meep progress: 194.36/377.433631896973 = 51.5% done in 268.9s, 253.3s to go
on time step 9723 (time=194.46), 0.0270155 s/step
Meep progress: 197.26/377.433631896973 = 52.3% done in 272.9s, 249.3s to go
on time step 9868 (time=197.36), 0.0276084 s/step
Meep progress: 200.2/377.433631896973 = 53.0% done in 276.9s, 245.2s to go
on time step 10015 (time=200.3), 0.0272339 s/step
Meep progress: 203.04/377.433631896973 = 53.8% done in 281.0s, 241.3s to go
on time step 10156 (time=203.12), 0.0284482 s/step
Meep progress: 205.9/377.433631896973 = 54.6% done in 285.0s, 237.4s to go
on time step 10300 (time=206), 0.0279053 s/step
Meep progress: 208.84/377.433631896973 = 55.3% done in 289.0s, 233.3s to go
on time step 10448 (time=208.96), 0.0272098 s/step
Meep progress: 211.84/377.433631896973 = 56.1% done in 293.0s, 229.0s to go
on time step 10598 (time=211.96), 0.0268118 s/step
Meep progress: 214.8/377.433631896973 = 56.9% done in 297.0s, 224.9s to go
on time step 10745 (time=214.9), 0.0272966 s/step
Meep progress: 217.58/377.433631896973 = 57.6% done in 301.0s, 221.2s to go
on time step 10884 (time=217.68), 0.0288296 s/step
Meep progress: 220.18/377.433631896973 = 58.3% done in 305.0s, 217.9s to go
on time step 11014 (time=220.28), 0.0309771 s/step
Meep progress: 223.0/377.433631896973 = 59.1% done in 309.1s, 214.0s to go
on time step 11155 (time=223.1), 0.0285394 s/step
Meep progress: 225.86/377.433631896973 = 59.8% done in 313.1s, 210.1s to go
on time step 11299 (time=225.98), 0.0279204 s/step
Meep progress: 228.94/377.433631896973 = 60.7% done in 317.1s, 205.7s to go
on time step 11453 (time=229.06), 0.0260419 s/step
Meep progress: 232.16/377.433631896973 = 61.5% done in 321.1s, 200.9s to go
on time step 11614 (time=232.28), 0.0249207 s/step
Meep progress: 235.36/377.433631896973 = 62.4% done in 325.1s, 196.2s to go
on time step 11774 (time=235.48), 0.0250274 s/step
Meep progress: 238.58/377.433631896973 = 63.2% done in 329.1s, 191.6s to go
on time step 11935 (time=238.7), 0.0249737 s/step
Meep progress: 241.82/377.433631896973 = 64.1% done in 333.2s, 186.8s to go
on time step 12097 (time=241.94), 0.0248407 s/step
Meep progress: 245.06/377.433631896973 = 64.9% done in 337.2s, 182.1s to go
on time step 12259 (time=245.18), 0.0247607 s/step
Meep progress: 248.28/377.433631896973 = 65.8% done in 341.2s, 177.5s to go
on time step 12420 (time=248.4), 0.024892 s/step
Meep progress: 251.38/377.433631896973 = 66.6% done in 345.2s, 173.1s to go
on time step 12574 (time=251.48), 0.0259872 s/step
Meep progress: 254.34/377.433631896973 = 67.4% done in 349.2s, 169.0s to go
on time step 12723 (time=254.46), 0.0270201 s/step
Meep progress: 257.26/377.433631896973 = 68.2% done in 353.2s, 165.0s to go
on time step 12869 (time=257.38), 0.0274459 s/step
Meep progress: 260.2/377.433631896973 = 68.9% done in 357.2s, 160.9s to go
on time step 13016 (time=260.32), 0.0272235 s/step
Meep progress: 263.16/377.433631896973 = 69.7% done in 361.2s, 156.9s to go
on time step 13164 (time=263.28), 0.0271181 s/step
Meep progress: 266.06/377.433631896973 = 70.5% done in 365.2s, 152.9s to go
on time step 13309 (time=266.18), 0.0277206 s/step
Meep progress: 268.98/377.433631896973 = 71.3% done in 369.2s, 148.9s to go
on time step 13455 (time=269.1), 0.0274133 s/step
Meep progress: 271.94/377.433631896973 = 72.0% done in 373.3s, 144.8s to go
on time step 13603 (time=272.06), 0.027173 s/step
Meep progress: 274.74/377.433631896973 = 72.8% done in 377.3s, 141.0s to go
on time step 13743 (time=274.86), 0.0287167 s/step
Meep progress: 277.72/377.433631896973 = 73.6% done in 381.3s, 136.9s to go
on time step 13892 (time=277.84), 0.0269166 s/step
Meep progress: 280.6/377.433631896973 = 74.3% done in 385.3s, 133.0s to go
on time step 14035 (time=280.7), 0.028026 s/step
Meep progress: 283.16/377.433631896973 = 75.0% done in 389.3s, 129.6s to go
on time step 14163 (time=283.26), 0.031419 s/step
Meep progress: 285.88/377.433631896973 = 75.7% done in 393.3s, 126.0s to go
on time step 14299 (time=285.98), 0.0294493 s/step
Meep progress: 288.74/377.433631896973 = 76.5% done in 397.4s, 122.1s to go
on time step 14442 (time=288.84), 0.0280576 s/step
Meep progress: 291.64/377.433631896973 = 77.3% done in 401.4s, 118.1s to go
on time step 14586 (time=291.72), 0.0278417 s/step
Meep progress: 294.38/377.433631896973 = 78.0% done in 405.4s, 114.4s to go
on time step 14723 (time=294.46), 0.0292335 s/step
Meep progress: 297.24/377.433631896973 = 78.8% done in 409.4s, 110.5s to go
on time step 14866 (time=297.32), 0.0280559 s/step
Meep progress: 299.94/377.433631896973 = 79.5% done in 413.4s, 106.8s to go
on time step 15000 (time=300), 0.0300954 s/step
Meep progress: 302.74/377.433631896973 = 80.2% done in 417.5s, 103.0s to go
on time step 15141 (time=302.82), 0.0284515 s/step
Meep progress: 306.0/377.433631896973 = 81.1% done in 421.5s, 98.4s to go
on time step 15304 (time=306.08), 0.0246646 s/step
Meep progress: 309.26/377.433631896973 = 81.9% done in 425.5s, 93.8s to go
on time step 15467 (time=309.34), 0.0245878 s/step
Meep progress: 312.48/377.433631896973 = 82.8% done in 429.5s, 89.3s to go
on time step 15628 (time=312.56), 0.0249056 s/step
Meep progress: 315.7/377.433631896973 = 83.6% done in 433.5s, 84.8s to go
on time step 15789 (time=315.78), 0.0248893 s/step
Meep progress: 318.92/377.433631896973 = 84.5% done in 437.5s, 80.3s to go
on time step 15950 (time=319), 0.024898 s/step
Meep progress: 322.16/377.433631896973 = 85.4% done in 441.5s, 75.8s to go
on time step 16112 (time=322.24), 0.0248326 s/step
Meep progress: 325.24/377.433631896973 = 86.2% done in 445.6s, 71.5s to go
on time step 16265 (time=325.3), 0.0261993 s/step
Meep progress: 328.12/377.433631896973 = 86.9% done in 449.6s, 67.6s to go
on time step 16409 (time=328.18), 0.0279704 s/step
Meep progress: 330.88/377.433631896973 = 87.7% done in 453.6s, 63.8s to go
on time step 16547 (time=330.94), 0.0290706 s/step
Meep progress: 333.72/377.433631896973 = 88.4% done in 457.6s, 59.9s to go
on time step 16689 (time=333.78), 0.0282865 s/step
Meep progress: 336.54/377.433631896973 = 89.2% done in 461.6s, 56.1s to go
on time step 16830 (time=336.6), 0.0284541 s/step
Meep progress: 339.32/377.433631896973 = 89.9% done in 465.7s, 52.3s to go
on time step 16969 (time=339.38), 0.0288925 s/step
Meep progress: 342.18/377.433631896973 = 90.7% done in 469.7s, 48.4s to go
on time step 17112 (time=342.24), 0.028018 s/step
Meep progress: 345.14/377.433631896973 = 91.4% done in 473.7s, 44.3s to go
on time step 17260 (time=345.2), 0.0271452 s/step
Meep progress: 348.08/377.433631896973 = 92.2% done in 477.7s, 40.3s to go
on time step 17408 (time=348.16), 0.0271708 s/step
Meep progress: 351.04/377.433631896973 = 93.0% done in 481.7s, 36.2s to go
on time step 17556 (time=351.12), 0.0271458 s/step
Meep progress: 353.9/377.433631896973 = 93.8% done in 485.7s, 32.3s to go
on time step 17698 (time=353.96), 0.0282173 s/step
Meep progress: 356.48/377.433631896973 = 94.4% done in 489.7s, 28.8s to go
on time step 17827 (time=356.54), 0.0311842 s/step
Meep progress: 359.42/377.433631896973 = 95.2% done in 493.8s, 24.7s to go
on time step 17974 (time=359.48), 0.0273137 s/step
Meep progress: 362.38/377.433631896973 = 96.0% done in 497.8s, 20.7s to go
on time step 18122 (time=362.44), 0.0270523 s/step
Meep progress: 365.26/377.433631896973 = 96.8% done in 501.8s, 16.7s to go
on time step 18266 (time=365.32), 0.0278872 s/step
Meep progress: 367.8/377.433631896973 = 97.4% done in 505.8s, 13.2s to go
on time step 18392 (time=367.84), 0.0317798 s/step
Meep progress: 370.5/377.433631896973 = 98.2% done in 509.8s, 9.5s to go
on time step 18527 (time=370.54), 0.029825 s/step
Meep progress: 373.42/377.433631896973 = 98.9% done in 513.8s, 5.5s to go
on time step 18673 (time=373.46), 0.0274426 s/step
Meep progress: 376.48/377.433631896973 = 99.7% done in 517.9s, 1.3s to go
on time step 18826 (time=376.52), 0.0261698 s/step
run 0 finished at t = 377.44 (18872 timesteps)
flux1:, 0.627777777777778, 1.15663274211924e-6, 1.15183876071478e-6, 1.16012069282809e-6, 1.13937059318609e-6, 1.12502558464106e-6, 1.14166942545103e-6, 1.13372523925562e-6, 1.11082368046039e-6, 1.12870564488809e-6, 1.13823085645109e-6, 1.11160829794845e-6, 1.12419838007978e-6, 1.15086685957776e-6, 1.12513854959577e-6, 1.12944146392495e-6, 1.1715953331639e-6, 1.1458769906153e-6, 1.14004975165944e-6, 1.20084695577865e-6, 1.16694178025634e-6, 1.14939485438192e-6, 1.23904131661481e-6, 1.17053756870599e-6, 1.17112260690289e-6, 1.27569664952482e-6, 1.11033125881044e-6, 1.33039475885725e-6, 1.02460590023988e-6, 1.42640677730177e-6, 1.45820907258122e-6, 9.66456708129112e-7, 6.84551248187882e-7, 1.0100051296605e-6, 1.23978363963467e-6, 9.30568740285363e-7, 1.1722040387349e-6, 9.99334855544493e-7, 1.10483474804545e-6, 1.11946293019436e-6, 1.0547806764231e-6, 1.17063900481263e-6, 1.15055313077138e-6, 1.12764833774945e-6, 1.20971812374077e-6, 1.19743292333452e-6, 1.16965168001929e-6, 1.21946424848949e-6, 1.22217488885964e-6, 1.19623184010316e-6, 1.22768956278016e-6, 1.25426694852237e-6, 1.25183419324868e-6, 1.27917995091266e-6, 1.31799033448816e-6, 1.33096116198467e-6, 1.34298399795113e-6, 1.35546717244808e-6, 1.3454060829632e-6, 1.32371260242099e-6, 1.29581987956567e-6, 1.25662520170164e-6
flux1:, 0.628040226681531, 1.31593248759499e-6, 1.31068840067519e-6, 1.31667615442071e-6, 1.28870528264064e-6, 1.2725682071493e-6, 1.29058951558797e-6, 1.27697447660482e-6, 1.25008103398715e-6, 1.27217215071969e-6, 1.28066435716601e-6, 1.24876936784031e-6, 1.26626750034148e-6, 1.29787942381061e-6, 1.26780284483141e-6, 1.27605320693372e-6, 1.32813407998398e-6, 1.30009815687038e-6, 1.29730687633927e-6, 1.37249956635306e-6, 1.33652489157974e-6, 1.32153114912811e-6, 1.43287466707724e-6, 1.35750214900419e-6, 1.36467617095087e-6, 1.49693728601142e-6, 1.30697904339688e-6, 1.58073551416817e-6, 1.21798731302912e-6, 1.71854770490281e-6, 1.7790637081535e-6, 1.18830241802076e-6, 8.53880030217848e-7, 1.26372346412759e-6, 1.4998214158287e-6, 1.12537350756103e-6, 1.37669734484178e-6, 1.17601613985783e-6, 1.25828933718033e-6, 1.28474593727536e-6, 1.20011063824227e-6, 1.3157832700609e-6, 1.30999226092403e-6, 1.27935283567869e-6, 1.3582764404274e-6, 1.3521767426661e-6, 1.31348209816506e-6, 1.34649896420238e-6, 1.3425814234791e-6, 1.30614539152707e-6, 1.32173920771835e-6, 1.34263658307343e-6, 1.34220115236464e-6, 1.36988904504904e-6, 1.41256982235209e-6, 1.43658589041783e-6, 1.45873320528289e-6, 1.47686791541465e-6, 1.47181181762979e-6, 1.45342579710314e-6, 1.42448627435141e-6, 1.38216190382935e-6
flux1:, 0.628302675585284, 1.49986763120205e-6, 1.49463576098759e-6, 1.49757043395607e-6, 1.46204079466203e-6, 1.44496649177333e-6, 1.46392695597606e-6, 1.44330879376008e-6, 1.41298269904922e-6, 1.43972799864293e-6, 1.4453607808777e-6, 1.40764167082239e-6, 1.43125812243833e-6, 1.46652775406409e-6, 1.43027051991487e-6, 1.44362132864532e-6, 1.50555231569845e-6, 1.47289634128859e-6, 1.47379859182758e-6, 1.56432768180246e-6, 1.5241590688643e-6, 1.51262327237329e-6, 1.64768351478726e-6, 1.56287209320127e-6, 1.57901558946955e-6, 1.74162698923337e-6, 1.52433728981891e-6, 1.85920190483305e-6, 1.43332772623151e-6, 2.04339525631619e-6, 2.14862520053411e-6, 1.45526584405621e-6, 1.06464243784684e-6, 1.56937194782974e-6, 1.81303457828064e-6, 1.375295036826e-6, 1.62720345480595e-6, 1.40057448556273e-6, 1.45126651923195e-6, 1.48121086843843e-6, 1.37868729662016e-6, 1.48383182767225e-6, 1.48957880374667e-6, 1.45618089525491e-6, 1.52685464299245e-6, 1.52595353205177e-6, 1.48228425574544e-6, 1.49551253247343e-6, 1.47936905287924e-6, 1.43247421415026e-6, 1.42780894645363e-6, 1.43299444228123e-6, 1.42853426022226e-6, 1.45281492888259e-6, 1.49253993617178e-6, 1.52277876251877e-6, 1.55608525032169e-6, 1.58211124942047e-6, 1.58379275794481e-6, 1.57353901036592e-6, 1.55089173825675e-6, 1.5109466423186e-6
flux1:, 0.628565124489038, 1.71416029745212e-6, 1.70934102091031e-6, 1.70867940336711e-6, 1.66574572805405e-6, 1.64852556737351e-6, 1.66771537785362e-6, 1.63906718548163e-6, 1.60598945090152e-6, 1.63721298920271e-6, 1.63789759841633e-6, 1.59401641734123e-6, 1.62435890975622e-6, 1.66106279202348e-6, 1.61671287217141e-6, 1.63595322121475e-6, 1.70633572024322e-6, 1.66610987228953e-6, 1.67104215520979e-6, 1.77634706214666e-6, 1.72884057767537e-6, 1.72122424710672e-6, 1.87989922982424e-6, 1.782009904428e-6, 1.80892115350159e-6, 2.00126857762366e-6, 1.754237088283e-6, 2.15272681601389e-6, 1.66064510711092e-6, 2.38081499656222e-6, 2.54272351279471e-6, 1.75079825543104e-6, 1.3031328489198e-6, 1.90425242734648e-6, 2.16328598303797e-6, 1.66966034673666e-6, 1.91753545527655e-6, 1.66786546954981e-6, 1.68710309184671e-6, 1.70888256778133e-6, 1.59376839922614e-6, 1.68125501324605e-6, 1.69170226361568e-6, 1.66241939100952e-6, 1.72312785254088e-6, 1.72494655582275e-6, 1.68462083127635e-6, 1.68081307866646e-6, 1.64881032074873e-6, 1.59347494720473e-6, 1.56898276971995e-6, 1.55067569102976e-6, 1.53544138439698e-6, 1.55290707006434e-6, 1.58273651282976e-6, 1.61166506217218e-6, 1.65454355865651e-6, 1.68944274572316e-6, 1.69804471738373e-6, 1.69918671343486e-6, 1.6897651346112e-6, 1.6578746362669e-6
flux1:, 0.628827573392791, 1.9646397736236e-6, 1.96058261055607e-6, 1.95618308486025e-6, 1.90645105757458e-6, 1.88966377814904e-6, 1.90828111896042e-6, 1.87104796103274e-6, 1.83582405154666e-6, 1.87073516676117e-6, 1.8644590410182e-6, 1.81425525285194e-6, 1.85112701134205e-6, 1.88640298172393e-6, 1.83219367179923e-6, 1.85749793428628e-6, 1.93368895472396e-6, 1.88262905078774e-6, 1.89144310704046e-6, 2.00937243432686e-6, 1.95063614915536e-6, 1.94674807615127e-6, 2.12662470343931e-6, 2.01125059482427e-6, 2.0497078306753e-6, 2.26766313494227e-6, 1.9889020564493e-6, 2.44792190620522e-6, 1.88987592784458e-6, 2.71010713480911e-6, 2.9332635425703e-6, 2.05302019456188e-6, 1.54999577557603e-6, 2.24006818511304e-6, 2.52997856587415e-6, 1.99096586992866e-6, 2.2381504500611e-6, 1.96776227569918e-6, 1.96598008172211e-6, 1.96644860462715e-6, 1.84578518582549e-6, 1.91397476023627e-6, 1.91856961420925e-6, 1.90052342281545e-6, 1.95408085750127e-6, 1.95498466606514e-6, 1.9272829831979e-6, 1.91570454687209e-6, 1.86774012494443e-6, 1.80811548619827e-6, 1.77010382483024e-6, 1.72520996642261e-6, 1.69321476851978e-6, 1.70158258590472e-6, 1.7159112282612e-6, 1.73437569217908e-6, 1.78233626540724e-6, 1.82520145383937e-6, 1.83896126988519e-6, 1.85221481995217e-6, 1.86093256734239e-6, 1.84173964123256e-6
flux1:, 0.629090022296544, 2.25655817017493e-6, 2.25363865874417e-6, 2.24591595023929e-6, 2.19031265142239e-6, 2.17425041740837e-6, 2.1916778324634e-6, 2.14587320502896e-6, 2.10884745967205e-6, 2.14624381435266e-6, 2.13146100299691e-6, 2.07485929921939e-6, 2.11724698987511e-6, 2.14811604805851e-6, 2.08262053028507e-6, 2.11339762985488e-6, 2.19192076685282e-6, 2.12687465218474e-6, 2.13882730214684e-6, 2.26593680219388e-6, 2.19179346074855e-6, 2.19065541453913e-6, 2.38738159850175e-6, 2.24984325169588e-6, 2.2992950996343e-6, 2.53587609404714e-6, 2.22371966911497e-6, 2.73524413572177e-6, 2.11407400517751e-6, 3.01611618599978e-6, 3.29560091023064e-6, 2.3399414050163e-6, 1.78458966635769e-6, 2.54991359400419e-6, 2.89354821978274e-6, 2.31903191575581e-6, 2.57924087475994e-6, 2.28805111924632e-6, 2.28559502367238e-6, 2.25263785098627e-6, 2.13282752606356e-6, 2.18676453081081e-6, 2.17241328043345e-6, 2.17077328296852e-6, 2.22459431571832e-6, 2.22034790894354e-6, 2.21356525554413e-6, 2.20928461909113e-6, 2.14974340675906e-6, 2.09181406979036e-6, 2.05231188755924e-6, 1.98409630269092e-6, 1.93163489122073e-6, 1.9303787883031e-6, 1.92621127613645e-6, 1.92497066701848e-6, 1.97095148709615e-6, 2.01868685507934e-6, 2.03385280327905e-6, 2.05688900677894e-6, 2.08538651776917e-6, 2.08146462575087e-6
flux1:, 0.629352471200297, 2.59393577086756e-6, 2.59269050546074e-6, 2.58269720103013e-6, 2.522273303565e-6, 2.50697765354972e-6, 2.52310736558461e-6, 2.4693074926171e-6, 2.4304439841856e-6, 2.4691035903881e-6, 2.44509418781638e-6, 2.38197558985308e-6, 2.42827668171942e-6, 2.45230577485022e-6, 2.37454902363213e-6, 2.40946131174819e-6, 2.48672489676986e-6, 2.40507995876627e-6, 2.41882200011861e-6, 2.55107866245592e-6, 2.45763207537373e-6, 2.45746710267221e-6, 2.66572076657093e-6, 2.50164532705517e-6, 2.56013113906826e-6, 2.80707875590941e-6, 2.45982566068745e-6, 3.01309926328444e-6, 2.33247932608006e-6, 3.2951777951025e-6, 3.61652124062759e-6, 2.59572134957953e-6, 1.99048000142488e-6, 2.81612046806308e-6, 3.24156275257323e-6, 2.63651562515018e-6, 2.93433489017951e-6, 2.6183324460872e-6, 2.64257095349312e-6, 2.56787029381874e-6, 2.45191717704512e-6, 2.50299245417771e-6, 2.45592452375507e-6, 2.47164322326012e-6, 2.53655813771898e-6, 2.52298466513656e-6, 2.54232637161143e-6, 2.56394589178128e-6, 2.50167295206755e-6, 2.45247069977124e-6, 2.42770406598551e-6, 2.34614778402743e-6, 2.27294835641301e-6, 2.26360403007887e-6, 2.24133060662325e-6, 2.21271988944144e-6, 2.24804635303078e-6, 2.29554732093006e-6, 2.30675319556618e-6, 2.3343738332178e-6, 2.38050087500822e-6, 2.39177343144992e-6
flux1:, 0.629614920104051, 2.97909236247841e-6, 2.98038573009792e-6, 2.96978645588886e-6, 2.90548588718341e-6, 2.89090352642182e-6, 2.90644090656063e-6, 2.84566246515269e-6, 2.80453801663487e-6, 2.84374208474487e-6, 2.81085001625751e-6, 2.74091885219018e-6, 2.7894069546267e-6, 2.80538031605543e-6, 2.71483061474684e-6, 2.75202586755932e-6, 2.82523988117667e-6, 2.72524489165318e-6, 2.73894541533358e-6, 2.87275935563669e-6, 2.75693448895363e-6, 2.75531110543759e-6, 2.97025863721644e-6, 2.77608713239055e-6, 2.84045938672244e-6, 3.09051795203958e-6, 2.70580668543995e-6, 3.29082467360085e-6, 2.55264609214574e-6, 3.55933546132506e-6, 3.90087298752415e-6, 2.81654126764336e-6, 2.16084307281115e-6, 3.03707337438549e-6, 3.57393815160358e-6, 2.93456511719132e-6, 3.30350630571871e-6, 2.95402404898367e-6, 3.03428630073717e-6, 2.91571223484019e-6, 2.80080579312295e-6, 2.86478015494689e-6, 2.77281375083714e-6, 2.80091305569517e-6, 2.88886495766674e-6, 2.86247590972095e-6, 2.90828856700321e-6, 2.97442806650908e-6, 2.92154453476323e-6, 2.88795037680264e-6, 2.89558920671104e-6, 2.81612321371165e-6, 2.72576544911963e-6, 2.71177955312929e-6, 2.67520737972749e-6, 2.6145491409628e-6, 2.63038469381941e-6, 2.67125073746893e-6, 2.6722928163335e-6, 2.69732053342535e-6, 2.75558784907835e-6, 2.77942123359354e-6
flux1:, 0.629877369007804, 3.41250923710263e-6, 3.41769043655375e-6, 3.40861169929231e-6, 3.34105374650045e-6, 3.32729093588627e-6, 3.34395596171335e-6, 3.27742601879216e-6, 3.23335863312533e-6, 3.27344231058315e-6, 3.2331136646663e-6, 3.15579974933704e-6, 3.20526601805124e-6, 3.21370602716655e-6, 3.11013467890362e-6, 3.14769180561952e-6, 3.21580455331644e-6, 3.09668962314892e-6, 3.1083115944476e-6, 3.24172029255427e-6, 3.1016311546409e-6, 3.09577263382551e-6, 3.31476590535019e-6, 3.0880225091261e-6, 3.15449174637111e-6, 3.40395402149818e-6, 2.97793322457495e-6, 3.58959642683768e-6, 2.79092680084712e-6, 3.83743886453812e-6, 4.17492154567425e-6, 3.01452470096991e-6, 2.30239256442953e-6, 3.23108708949134e-6, 3.90581164678079e-6, 3.21719284371862e-6, 3.69529119076056e-6, 3.29941457942383e-6, 3.4606717510158e-6, 3.30365442920711e-6, 3.17984993672086e-6, 3.27353768172201e-6, 3.12832449101094e-6, 3.15733595748261e-6, 3.27843255368973e-6, 3.23691265910531e-6, 3.30375810726695e-6, 3.42898630983418e-6, 3.39865762250509e-6, 3.38598631344917e-6, 3.44163048691884e-6, 3.3823052412465e-6, 3.28166613086834e-6, 3.26774562692767e-6, 3.2232920030394e-6, 3.12969424815304e-6, 3.11870333934038e-6, 3.14641045246561e-6, 3.13132047148633e-6, 3.14607767897104e-6, 3.20908904251311e-6, 3.24113036511239e-6
flux1:, 0.630139817911557, 3.89312140389907e-6, 3.9041239229529e-6, 3.89888618654181e-6, 3.82820451532244e-6, 3.81582841561716e-6, 3.83638371633436e-6, 3.76523464943716e-6, 3.71753841799254e-6, 3.76033960375472e-6, 3.71491717485562e-6, 3.62934957765484e-6, 3.67980203155788e-6, 3.68318826895629e-6, 3.56641892230488e-6, 3.60295558201203e-6, 3.6673917353462e-6, 3.52922701583572e-6, 3.53694023455032e-6, 3.67069712349045e-6, 3.5057162023627e-6, 3.492953295774e-6, 3.71710656923234e-6, 3.45629784508477e-6, 3.52125459557926e-6, 3.77218108975869e-6, 3.29861322574884e-6, 3.94067345383695e-6, 3.07091908207991e-6, 4.17230904841626e-6, 4.48501891558106e-6, 3.21839634803817e-6, 2.43660744398742e-6, 3.43591929722395e-6, 4.26703188594204e-6, 3.50308705571342e-6, 4.12665371729297e-6, 3.66883413928216e-6, 3.92549534186222e-6, 3.74285593351176e-6, 3.59343342446484e-6, 3.73072722960027e-6, 3.52949289189584e-6, 3.54247269809764e-6, 3.70212326019869e-6, 3.64460137236008e-6, 3.72157459375185e-6, 3.91274998592229e-6, 3.91632002330719e-6, 3.92698050332353e-6, 4.04061569981553e-6, 4.0181713107625e-6, 3.91587381976865e-6, 3.90689933728352e-6, 3.86204360689613e-6, 3.73833005831932e-6, 3.69617839272085e-6, 3.7055053165853e-6, 3.66973263100974e-6, 3.66782561304045e-6, 3.72844731689889e-6, 3.76409368056463e-6
flux1:, 0.63040226681531, 4.41906583874173e-6, 4.43840679904082e-6, 4.43917078387692e-6, 4.36494287485735e-6, 4.3552567381495e-6, 4.38331845543037e-6, 4.3082598553625e-6, 4.25658238422791e-6, 4.30565955217502e-6, 4.25793822660107e-6, 4.16301350594776e-6, 4.21627899957144e-6, 4.21885990709634e-6, 4.08846049715268e-6, 4.12380026578864e-6, 4.18878900625585e-6, 4.03208034414338e-6, 4.03476386083115e-6, 4.17305802139854e-6, 3.98351706587911e-6, 3.9618301111304e-6, 4.19707968158527e-6, 3.90116934102255e-6, 3.96216978100012e-6, 4.22366408513171e-6, 3.69316237137652e-6, 4.38097301107205e-6, 3.41994515551736e-6, 4.61403736778192e-6, 4.8911619872395e-6, 3.47020308962841e-6, 2.59754905040268e-6, 3.70341792349698e-6, 4.69798216874862e-6, 3.82407742885644e-6, 4.62080372847585e-6, 4.08539782439701e-6, 4.43676530545844e-6, 4.24675107430512e-6, 4.05046673136596e-6, 4.2386376487475e-6, 3.98497066864604e-6, 3.96217615813296e-6, 4.15913998274385e-6, 4.08623896361874e-6, 4.15870371503318e-6, 4.41274711854524e-6, 4.45689790887256e-6, 4.48947159987074e-6, 4.66274761604393e-6, 4.68839971428129e-6, 4.59249370197156e-6, 4.59217084160449e-6, 4.55344872064074e-6, 4.40514964016209e-6, 4.33145067483035e-6, 4.31984783620519e-6, 4.26131246821245e-6, 4.23933104140715e-6, 4.29313193089491e-6, 4.32933770164942e-6
flux1:, 0.630664715719064, 4.98882141553077e-6, 5.0194755704503e-6, 5.02785639080261e-6, 4.94913735466704e-6, 4.94435089070791e-6, 4.98398122391825e-6, 4.90501019224329e-6, 4.84967941874795e-6, 4.91020202783104e-6, 4.86280443485344e-6, 4.75735000073674e-6, 4.81741825033191e-6, 4.8245882698109e-6, 4.67958034510469e-6, 4.71534134934923e-6, 4.78768321429367e-6, 4.61276945319472e-6, 4.61052426900451e-6, 4.76109479671418e-6, 4.54763052461213e-6, 4.5161995353563e-6, 4.77350162980876e-6, 4.44101409897007e-6, 4.49776185186927e-6, 4.78580937494588e-6, 4.18543370773933e-6, 4.94664907763764e-6, 3.86415264140396e-6, 5.21049279376712e-6, 5.4562583412674e-6, 3.81832837263434e-6, 2.82632522122299e-6, 4.08999553501852e-6, 5.24238652747489e-6, 4.22024098810758e-6, 5.20324424782564e-6, 4.57736955574438e-6, 5.00610577340584e-6, 4.82874885954755e-6, 4.56369839705207e-6, 4.80094366833297e-6, 4.5043235207641e-6, 4.42721203061741e-6, 4.65326538039008e-6, 4.56698152285094e-6, 4.61958548651195e-6, 4.92351087154407e-6, 5.00821828452733e-6, 5.05727207775519e-6, 5.28238749261716e-6, 5.35833786656312e-6, 5.27367883797556e-6, 5.28318855422865e-6, 5.25414938965769e-6, 5.08769793903524e-6, 4.98609329116095e-6, 4.95463782281924e-6, 4.87440840244006e-6, 4.83312855817864e-6, 4.88049316778472e-6, 4.91749345274103e-6
flux1:, 0.630927164622817, 5.60258682825444e-6, 5.64773690228067e-6, 5.6644520949554e-6, 5.57990294210376e-6, 5.58313334309426e-6, 5.63826314892595e-6, 5.55447080435458e-6, 5.49676325667108e-6, 5.57503976082027e-6, 5.52971979588328e-6, 5.41272665348701e-6, 5.48570876681155e-6, 5.50302077042479e-6, 5.34168578899059e-6, 5.38164347791323e-6, 5.46987107392888e-6, 5.27624717886975e-6, 5.27081955876876e-6, 5.44432873741421e-6, 5.20698118254467e-6, 5.16664669133452e-6, 5.46111536356488e-6, 5.08903550559826e-6, 5.1441654388017e-6, 5.47981587502976e-6, 4.79322767458238e-6, 5.66595880881544e-6, 4.42327248574983e-6, 5.99700163750304e-6, 6.23314662483773e-6, 4.30801550922507e-6, 3.16312633901074e-6, 4.64480566417066e-6, 5.93863337814223e-6, 4.73250935541975e-6, 5.8969733385354e-6, 5.17285293066402e-6, 5.64725201756736e-6, 5.49957966321945e-6, 5.14788801906497e-6, 5.42288832203327e-6, 5.09686684402537e-6, 4.95265607444361e-6, 5.1942484147191e-6, 5.09774419108483e-6, 5.1182403806431e-6, 5.45182694450869e-6, 5.56980443668122e-6, 5.62664692361359e-6, 5.88735263778339e-6, 6.00499891350468e-6, 5.93094360086227e-6, 5.94789411729383e-6, 5.92748954240543e-6, 5.74797074959072e-6, 5.62520002179778e-6, 5.57881694088572e-6, 5.48121083092542e-6, 5.42596253403697e-6, 5.47328913256231e-6, 5.51578167892162e-6
flux1:, 0.63118961352657, 6.26367366418711e-6, 6.32636967669269e-6, 6.35098661145973e-6, 6.25906454916038e-6, 6.27413674387459e-6, 6.34791194397221e-6, 6.25742698616797e-6, 6.1996750924861e-6, 6.30236301052823e-6, 6.25937400029346e-6, 6.13024894416667e-6, 6.22389242219249e-6, 6.25586974137257e-6, 6.07571614934826e-6, 6.12581721600063e-6, 6.23883958576698e-6, 6.02456580126183e-6, 6.01957883726649e-6, 6.22825861511529e-6, 5.96551131371146e-6, 5.91904954881998e-6, 6.26805528148746e-6, 5.85078200040253e-6, 5.91026316203794e-6, 6.31631201767408e-6, 5.52460424003045e-6, 6.55308274336064e-6, 5.10631668829148e-6, 6.98768381716134e-6, 7.25230526072034e-6, 4.97143072638402e-6, 3.63850919729596e-6, 5.39835283796254e-6, 6.81174158588814e-6, 5.39439850361355e-6, 6.71812348969491e-6, 5.89407073456114e-6, 6.37409223525478e-6, 6.26506654630232e-6, 5.81724102015812e-6, 6.1110533120737e-6, 5.77027403994598e-6, 5.55599992421359e-6, 5.79777539427953e-6, 5.69516497450604e-6, 5.6782862991028e-6, 6.01915874140088e-6, 6.15720179698643e-6, 6.2116089277746e-6, 6.48640741437981e-6, 6.62693831817934e-6, 6.55599405644479e-6, 6.57395674800731e-6, 6.55576852026518e-6, 6.36470366251509e-6, 6.22874697782411e-6, 6.17550120589827e-6, 6.06749548917086e-6, 6.00752149081007e-6, 6.06708117823876e-6, 6.12448659697328e-6
flux1:, 0.631452062430323, 6.97966009312616e-6, 7.06244801047192e-6, 7.09328150199455e-6, 6.99244456723884e-6, 7.0235054580253e-6, 7.11768084093377e-6, 7.01776357971848e-6, 6.96324718678849e-6, 7.0963703294064e-6, 7.05403545413993e-6, 6.91280771274259e-6, 7.03560453036386e-6, 7.0845856706598e-6, 6.88250558678109e-6, 6.95046797072773e-6, 7.09592255607441e-6, 6.85727965507296e-6, 6.85819005979762e-6, 7.11394786969791e-6, 6.82194458448031e-6, 6.77408033534355e-6, 7.19457939892239e-6, 6.72322861511708e-6, 6.79625546031981e-6, 7.29297806896458e-6, 6.37616256602324e-6, 7.6045784451003e-6, 5.90945039047958e-6, 8.17088796674842e-6, 8.51344563806691e-6, 5.81970508545445e-6, 4.26602641673701e-6, 6.35452605013883e-6, 7.86818877048314e-6, 6.22490896775831e-6, 7.67336498696579e-6, 6.75277683921117e-6, 7.19886772884658e-6, 7.12513412719469e-6, 6.58279642286571e-6, 6.87283828804591e-6, 6.52934311992558e-6, 6.25426869344907e-6, 6.48378671234035e-6, 6.37995015393367e-6, 6.33043670350588e-6, 6.66066427460287e-6, 6.80286805874672e-6, 6.84557714277952e-6, 7.11267879438791e-6, 7.25023906808009e-6, 7.16816105892727e-6, 7.17698805335944e-6, 7.14953968522374e-6, 6.94321905806504e-6, 6.80083500295528e-6, 6.75029570004557e-6, 6.64026384842919e-6, 6.58711590179855e-6, 6.67544416159628e-6, 6.76104982535736e-6
flux1:, 0.631714511334077, 7.76306752335063e-6, 7.8676645586676e-6, 7.90184886723463e-6, 7.79072362457631e-6, 7.84173428446473e-6, 7.95624348614731e-6, 7.84351156563036e-6, 7.79612454062475e-6, 7.9640848544194e-6, 7.91867651410394e-6, 7.7660934729938e-6, 7.92611829563934e-6, 7.99139039422116e-6, 7.76398719995746e-6, 7.85850428163473e-6, 8.04114142755723e-6, 7.77265062900831e-6, 7.78638896308015e-6, 8.09871330080367e-6, 7.77087787972628e-6, 7.72799580757783e-6, 8.23358356046912e-6, 7.69590133262718e-6, 7.79422902179386e-6, 8.39504423958161e-6, 7.33401636375852e-6, 8.79973629262401e-6, 6.81689828967459e-6, 9.51049014014922e-6, 9.98366322915888e-6, 6.83923038834266e-6, 5.03823521505301e-6, 7.48855190670438e-6, 9.09532798782534e-6, 7.2245794020001e-6, 8.76006972186811e-6, 7.74823648860741e-6, 8.13116475177713e-6, 8.07467125308977e-6, 7.45059638299961e-6, 7.71591008308768e-6, 7.37538369398853e-6, 7.06081321180583e-6, 7.27335550423007e-6, 7.17374714859173e-6, 7.10766779715515e-6, 7.42045967581616e-6, 7.55277204886023e-6, 7.5783167393593e-6, 7.82143561052756e-6, 7.92842689205761e-6, 7.81596657132085e-6, 7.80294954662337e-6, 7.75111373690461e-6, 7.51989957317029e-6, 7.37407446679633e-6, 7.33498544964838e-6, 7.2309133585359e-6, 7.19615995933904e-6, 7.33121597200061e-6, 7.46026690013582e-6
flux1:, 0.63197696023783, 8.63138990345313e-6, 8.75848431707452e-6, 8.79221031444509e-6, 8.66968116043783e-6, 8.7438910134917e-6, 8.87669784995597e-6, 8.74743538466304e-6, 8.71117296179425e-6, 8.91597097947181e-6, 8.86194702873709e-6, 8.69941055377034e-6, 8.90310883002849e-6, 8.98055160798958e-6, 8.72457064218059e-6, 8.85423029113461e-6, 9.07469381840005e-6, 8.76954204302628e-6, 8.8038523630084e-6, 9.17795578162299e-6, 8.80517372460084e-6, 8.77473869573995e-6, 9.37305837396644e-6, 8.75409387698437e-6, 8.89087992182989e-6, 9.59897662710051e-6, 8.37762065720898e-6, 1.01053137836972e-5, 7.80509425212335e-6, 1.09535897883311e-5, 1.16035342192375e-5, 7.99370963439072e-6, 5.92751942414444e-6, 8.75214541173124e-6, 1.04660906004356e-5, 8.37607260033889e-6, 9.96956782683819e-6, 8.8686877830314e-6, 9.17815985123131e-6, 9.10644808062159e-6, 8.42138472562499e-6, 8.64795787679874e-6, 8.30664759196608e-6, 7.98268244572503e-6, 8.18482171644752e-6, 8.09516562865082e-6, 8.03892613660717e-6, 8.34374771805587e-6, 8.45886372885393e-6, 8.46815183493329e-6, 8.68190298686622e-6, 8.73539719727829e-6, 8.5715194315444e-6, 8.52328181886412e-6, 8.43054758130984e-6, 8.15937039446182e-6, 8.0072879779199e-6, 7.98499402835061e-6, 7.89245378084718e-6, 7.8851523545627e-6, 8.08282531007706e-6, 8.2698968560811e-6
flux1:, 0.632239409141583, 9.60641434137741e-6, 9.75564944052672e-6, 9.78452473594029e-6, 9.64972478090914e-6, 9.74925117617981e-6, 9.89653744841097e-6, 9.74701977636404e-6, 9.72538345920212e-6, 9.96624104949122e-6, 9.89681044046588e-6, 9.72613785668224e-6, 9.97732591424412e-6, 1.00596974674705e-5, 9.77245422105192e-6, 9.94456459075652e-6, 1.01988901193185e-5, 9.84970198977519e-6, 9.91226112593448e-6, 1.03479066322008e-5, 9.91930735339467e-6, 9.90905815803211e-6, 1.0600204247574e-5, 9.88372078627794e-6, 1.00720405859552e-5, 1.08789234799606e-5, 9.48591193679006e-6, 1.14840999717931e-5, 8.84948543797837e-6, 1.2443591637757e-5, 1.33007217797926e-5, 9.23219464942949e-6, 6.89210723006285e-6, 1.00854176099313e-5, 1.19483180045246e-5, 9.64962345701253e-6, 1.12929711710973e-5, 1.00963447410533e-5, 1.03462395926689e-5, 1.0215731720204e-5, 9.49226737205869e-6, 9.67706269094207e-6, 9.32005469840726e-6, 9.01951525610545e-6, 9.2302399005827e-6, 9.1559607014997e-6, 9.1428207425479e-6, 9.46739020954512e-6, 9.56872337509322e-6, 9.57069533976664e-6, 9.76429393512539e-6, 9.75212959774356e-6, 9.51812230024003e-6, 9.42297479565253e-6, 9.27413698403309e-6, 8.944145795666e-6, 8.77624383278643e-6, 8.77046621495857e-6, 8.69070979871274e-6, 8.71517742667815e-6, 8.98594860412069e-6, 9.24215079829078e-6
flux1:, 0.632501858045337, 1.07129038183695e-5, 1.08830712572258e-5, 1.09025361324486e-5, 1.07547475520081e-5, 1.08803752241102e-5, 1.10370526883331e-5, 1.0863814801472e-5, 1.08592656127186e-5, 1.1132776786393e-5, 1.10406916127912e-5, 1.0863727526237e-5, 1.11630532073364e-5, 1.12409175756591e-5, 1.09206028744417e-5, 1.11401656697649e-5, 1.14201954224638e-5, 1.10199955139936e-5, 1.11174495313669e-5, 1.1608811304166e-5, 1.11130419998391e-5, 1.11300703018408e-5, 1.19064822191531e-5, 1.10768871515152e-5, 1.13281717809657e-5, 1.2214758861942e-5, 1.06445705208758e-5, 1.29057350385208e-5, 9.93264551237517e-6, 1.39361596562802e-5, 1.50086939139511e-5, 1.0501845727941e-5, 7.88637968061743e-6, 1.1433269491605e-5, 1.351670940524e-5, 1.10124093249398e-5, 1.27282012801455e-5, 1.14150112653197e-5, 1.16436824789259e-5, 1.14056797045296e-5, 1.06602705723338e-5, 1.08128472602394e-5, 1.04141772480853e-5, 1.01646642777676e-5, 1.04133246279303e-5, 1.0358573233447e-5, 1.04230279475423e-5, 1.08111982839322e-5, 1.09146815672319e-5, 1.09264653656807e-5, 1.11246710855168e-5, 1.10497095017713e-5, 1.07333072034414e-5, 1.05836755943062e-5, 1.03674101993823e-5, 9.9584729814935e-6, 9.75896860787321e-6, 9.76254674699008e-6, 9.69110408383894e-6, 9.74547655063513e-6, 1.00920856281606e-5, 1.04227439569125e-5
flux1:, 0.63276430694909, 1.19768427991547e-5, 1.21662659442209e-5, 1.21719871555601e-5, 1.20104859121246e-5, 1.21617622867946e-5, 1.23222259314341e-5, 1.21222156955121e-5, 1.21358124375991e-5, 1.24366432132688e-5, 1.23150565837665e-5, 1.21332039196106e-5, 1.24782427461053e-5, 1.2541393775877e-5, 1.21871504574806e-5, 1.2456222558734e-5, 1.27509504840733e-5, 1.22940882570977e-5, 1.24311802566609e-5, 1.29679000351495e-5, 1.23946394169606e-5, 1.24444968857549e-5, 1.32925590027708e-5, 1.23369576944498e-5, 1.26596385368266e-5, 1.3600017016169e-5, 1.18527755009239e-5, 1.43574448172326e-5, 1.10518387248537e-5, 1.54144657115966e-5, 1.66865451895795e-5, 1.17627810561365e-5, 8.8733487913476e-6, 1.27625336807065e-5, 1.51643894945792e-5, 1.24397316003733e-5, 1.42862878850932e-5, 1.28185030682245e-5, 1.30836828235656e-5, 1.2692175940449e-5, 1.19271638718815e-5, 1.20683362026282e-5, 1.15930933711009e-5, 1.14087906157361e-5, 1.17298823181564e-5, 1.16960973645147e-5, 1.18670028578922e-5, 1.23724115015815e-5, 1.25052304216619e-5, 1.25504360833028e-5, 1.27912127203626e-5, 1.26725148070181e-5, 1.22710389249092e-5, 1.20655244728845e-5, 1.17763474818823e-5, 1.12699006045612e-5, 1.10188679320629e-5, 1.10179626916846e-5, 1.0944078263539e-5, 1.10199796681173e-5, 1.14367600869377e-5, 1.18401529990257e-5
flux1:, 0.633026755852843, 1.34235475182654e-5, 1.36305915240328e-5, 1.3618762361598e-5, 1.34426604265821e-5, 1.36183007556855e-5, 1.3777283267301e-5, 1.35478682928068e-5, 1.35792000941183e-5, 1.39012380162941e-5, 1.37444430057227e-5, 1.35582128392087e-5, 1.39442514672386e-5, 1.39833615333934e-5, 1.35950720229117e-5, 1.39127010934947e-5, 1.42103521604733e-5, 1.36931396603697e-5, 1.38721077506864e-5, 1.44414574087212e-5, 1.37828178110807e-5, 1.38688014328497e-5, 1.4771999834861e-5, 1.36818739944834e-5, 1.40804984599478e-5, 1.50478226656671e-5, 1.31277413153719e-5, 1.58520779907647e-5, 1.22240751941445e-5, 1.68998676853501e-5, 1.83351245140855e-5, 1.30015226165804e-5, 9.83636873273493e-6, 1.4075460331179e-5, 1.6910811389497e-5, 1.39251560053742e-5, 1.59949039255788e-5, 1.43175835821828e-5, 1.46867422397141e-5, 1.41066546217709e-5, 1.3304423513154e-5, 1.3462180864398e-5, 1.2870386038681e-5, 1.27455297138722e-5, 1.31711975157568e-5, 1.31552883150957e-5, 1.34490000340479e-5, 1.41253998459553e-5, 1.43214042883459e-5, 1.44265518001588e-5, 1.47556253749793e-5, 1.46259461523787e-5, 1.41475854790894e-5, 1.38922587469551e-5, 1.35315323224313e-5, 1.29132016439547e-5, 1.25899330785341e-5, 1.2565926817128e-5, 1.24730496340491e-5, 1.25564385410737e-5, 1.30306027487958e-5, 1.34981110401306e-5
flux1:, 0.633289204756596, 1.50759916114923e-5, 1.5299603941131e-5, 1.52671012189607e-5, 1.50752427292905e-5, 1.52737866301796e-5, 1.54271446527606e-5, 1.5165977591373e-5, 1.52134421187816e-5, 1.55511873307444e-5, 1.53550699482298e-5, 1.51637601073473e-5, 1.55851696951727e-5, 1.55933177387154e-5, 1.51711086502853e-5, 1.55339235057526e-5, 1.582438351598e-5, 1.52452344306254e-5, 1.54656259998299e-5, 1.60554273031394e-5, 1.53068685483431e-5, 1.54296137084975e-5, 1.63727267014702e-5, 1.5144742389826e-5, 1.56197478847865e-5, 1.65931849329185e-5, 1.45056695562084e-5, 1.74311896985884e-5, 1.3487089934046e-5, 1.84548198400018e-5, 2.00050158540737e-5, 1.42394826078444e-5, 1.0786996271035e-5, 1.54155668475363e-5, 1.88032936680863e-5, 1.54867080790734e-5, 1.78975780489382e-5, 1.594320524876e-5, 1.64814591482808e-5, 1.56957223768857e-5, 1.48169517929363e-5, 1.50206659177327e-5, 1.42723415477621e-5, 1.417817064639e-5, 1.47300816992171e-5, 1.47224976036267e-5, 1.51374372007448e-5, 1.60275667435393e-5, 1.63199258059941e-5, 1.65094140026096e-5, 1.6972660078428e-5, 1.6872525979416e-5, 1.63352429802388e-5, 1.60439005323441e-5, 1.56198088459023e-5, 1.48812958183653e-5, 1.44683527586811e-5, 1.44013234917433e-5, 1.42686924908995e-5, 1.43416660926608e-5, 1.48563176196381e-5, 1.53739971311129e-5
flux1:, 0.63355165366035, 1.69536807128331e-5, 1.71938534193143e-5, 1.7138235012884e-5, 1.69291886888786e-5, 1.71497840974681e-5, 1.72950546837058e-5, 1.69998366436635e-5, 1.70612379494188e-5, 1.74111581696735e-5, 1.71732555654797e-5, 1.69748517901046e-5, 1.74268118802075e-5, 1.74005459066422e-5, 1.69440893854553e-5, 1.7347490132095e-5, 1.76245851065035e-5, 1.69835409971457e-5, 1.72425217815354e-5, 1.78442674024553e-5, 1.70047121755394e-5, 1.71621772940461e-5, 1.8135685597132e-5, 1.6771266977346e-5, 1.73194793928904e-5, 1.82907269360542e-5, 1.60384870330786e-5, 1.9161889213534e-5, 1.48955275597115e-5, 2.0176396120938e-5, 2.17934581727904e-5, 1.55337906184119e-5, 1.17665622740327e-5, 1.68634142123441e-5, 2.09109078697317e-5, 1.71669658465305e-5, 2.00480345751599e-5, 1.77445727978644e-5, 1.85030564917319e-5, 1.75170352227393e-5, 1.65042531816249e-5, 1.67787982049872e-5, 1.58393766507751e-5, 1.57257898887688e-5, 1.64084633593685e-5, 1.63915780145635e-5, 1.69054849612728e-5, 1.80309406911078e-5, 1.84434105955302e-5, 1.8733827424122e-5, 1.936902025589e-5, 1.93385581468081e-5, 1.87666489618117e-5, 1.84599571230451e-5, 1.79866569868738e-5, 1.71265873304418e-5, 1.66137283475319e-5, 1.6486990610366e-5, 1.62921594019623e-5, 1.63352569788602e-5, 1.6873405973017e-5, 1.74246122005614e-5
flux1:, 0.633814102564103, 1.90723256540642e-5, 1.9330383756268e-5, 1.92497456203233e-5, 1.90219066068533e-5, 1.92650559872851e-5, 1.94016671660032e-5, 1.90698733539679e-5, 1.91432338222665e-5, 1.95047956870585e-5, 1.92239380515057e-5, 1.9015289081344e-5, 1.94955227971554e-5, 1.94351942030988e-5, 1.89429474417509e-5, 1.93827023157825e-5, 1.96458154148823e-5, 1.89434831919368e-5, 1.92366279345332e-5, 1.98481492735508e-5, 1.89191431359442e-5, 1.91070059453843e-5, 2.01107802728214e-5, 1.86143275141614e-5, 1.92301099410402e-5, 2.02079458558737e-5, 1.77867314448963e-5, 2.11275889377842e-5, 1.6512759375345e-5, 2.21810036557735e-5, 2.38297781269364e-5, 1.69694301311923e-5, 1.28403848535154e-5, 1.85222702570644e-5, 2.33114110712125e-5, 1.90263350180457e-5, 2.25004538794718e-5, 1.97818044515886e-5, 2.07895668277612e-5, 1.96318061792657e-5, 1.8418235888084e-5, 1.87798463063535e-5, 1.76249443393527e-5, 1.74271025262555e-5, 1.82247196142719e-5, 1.81720486223243e-5, 1.8742710524386e-5, 2.00973491636333e-5, 2.0636106503139e-5, 2.10309599831948e-5, 2.18607099742126e-5, 2.19311052513062e-5, 2.13500473817675e-5, 2.10537196527246e-5, 2.05500967775721e-5, 1.95738148274373e-5, 1.89609434543148e-5, 1.87658239529341e-5, 1.84877794054596e-5, 1.84821966061014e-5, 1.90306967271256e-5, 1.9599067934937e-5
flux1:, 0.634076551467856, 2.14444259358107e-5, 2.17230835182873e-5, 2.16158235587947e-5, 2.13676007555378e-5, 2.16357008959593e-5, 2.17647948170319e-5, 2.13934331608404e-5, 2.14778525768346e-5, 2.18539992922379e-5, 2.15296101150884e-5, 2.13068668242206e-5, 2.1817019225346e-5, 2.17262771362281e-5, 2.11948334209955e-5, 2.16687816253154e-5, 2.1923404421109e-5, 2.11594778218872e-5, 2.14819313913134e-5, 2.21090042877594e-5, 2.10929762392863e-5, 2.13053920425284e-5, 2.2350799917e-5, 2.07267381035189e-5, 2.14035858947727e-5, 2.24152177707575e-5, 1.98099648446649e-5, 2.34143465725942e-5, 1.83999382559525e-5, 2.45831863037746e-5, 2.62518150750988e-5, 1.86437973710967e-5, 1.40853747297332e-5, 2.04963402539962e-5, 2.60739898640656e-5, 2.11306290517549e-5, 2.52977969305518e-5, 2.21144893646321e-5, 2.33763207274991e-5, 2.20953089191855e-5, 2.06175947287784e-5, 2.10729747679468e-5, 1.96916285918853e-5, 1.93405473727078e-5, 2.02186402612978e-5, 2.00953761892108e-5, 2.06649431059329e-5, 2.22137823743063e-5, 2.28619484132271e-5, 2.3347982078832e-5, 2.43755704803524e-5, 2.45623361515362e-5, 2.39930787114218e-5, 2.37354357547231e-5, 2.32239938465879e-5, 2.21425732581987e-5, 2.14409998977137e-5, 2.11808362421661e-5, 2.08032196257823e-5, 2.07323667524709e-5, 2.12845908351987e-5, 2.18565307432739e-5
flux1:, 0.634339000371609, 2.40807081978315e-5, 2.43838878013907e-5, 2.42484378016262e-5, 2.39784682011461e-5, 2.42760140083416e-5, 2.43999279663175e-5, 2.39853875870691e-5, 2.40817569172017e-5, 2.44787185619517e-5, 2.41099292680527e-5, 2.3869171317348e-5, 2.44155188142266e-5, 2.43000406456049e-5, 2.3723755259813e-5, 2.42332671722074e-5, 2.44902964254645e-5, 2.36619562612865e-5, 2.40097714514074e-5, 2.4666244599257e-5, 2.3564149635677e-5, 2.37947599260611e-5, 2.49046321677426e-5, 2.31537832198734e-5, 2.38860732300164e-5, 2.49747031498376e-5, 2.2156881509097e-5, 2.60957962784851e-5, 2.0604804376413e-5, 2.74732757175695e-5, 2.91784336487158e-5, 2.06469097047881e-5, 1.55736267656846e-5, 2.28665968770217e-5, 2.92421868086925e-5, 2.35358518331624e-5, 2.84613148173744e-5, 2.47888389730301e-5, 2.62900722329055e-5, 2.49475453388499e-5, 2.31596749095585e-5, 2.37090671618398e-5, 2.21047672016266e-5, 2.15398189317037e-5, 2.24521301192151e-5, 2.22172926740603e-5, 2.27195052546331e-5, 2.44039685600821e-5, 2.51206082630579e-5, 2.56667071637639e-5, 2.68759870267073e-5, 2.71759977667427e-5, 2.66301382038152e-5, 2.64395351805951e-5, 2.59458713937825e-5, 2.47748163519276e-5, 2.40064592195673e-5, 2.36988360602659e-5, 2.32127025927481e-5, 2.30627155909758e-5, 2.36190054540442e-5, 2.41848620302472e-5
flux1:, 0.634601449275363, 2.69922009397312e-5, 2.73246696254409e-5, 2.71592516856477e-5, 2.68665624937368e-5, 2.71999612058198e-5, 2.73214898983014e-5, 2.68595048447617e-5, 2.69709036533973e-5, 2.73973776630699e-5, 2.69821572975982e-5, 2.67200755765156e-5, 2.73133898561331e-5, 2.71791058544739e-5, 2.65501058812189e-5, 2.71009818493414e-5, 2.73748504618831e-5, 2.64753990968212e-5, 2.68468104008459e-5, 2.75531510563269e-5, 2.6361958437117e-5, 2.66049970995997e-5, 2.78113558977859e-5, 2.5927348880381e-5, 2.67119263141276e-5, 2.79308096278752e-5, 2.48575973995355e-5, 2.92203489425752e-5, 2.31531179776862e-5, 3.08994941374363e-5, 3.2684819937469e-5, 2.30420106293647e-5, 1.7355968531724e-5, 2.5670540243696e-5, 3.28220054136935e-5, 2.62742927469454e-5, 3.19846285963013e-5, 2.78269948573451e-5, 2.95445344932382e-5, 2.82066099132574e-5, 2.60915831389226e-5, 2.67353673347631e-5, 2.49246106144752e-5, 2.41050928733568e-5, 2.50045331268236e-5, 2.46147054632749e-5, 2.49836793384925e-5, 2.67325616344767e-5, 2.74570950545847e-5, 2.80163895368123e-5, 2.93760536101393e-5, 2.97695342838267e-5, 2.92467770868615e-5, 2.91494187630304e-5, 2.87025018703775e-5, 2.74606641002626e-5, 2.66552558478459e-5, 2.63317447019612e-5, 2.57373155985324e-5, 2.54964174906794e-5, 2.60618594254735e-5, 2.66152841792061e-5
flux1:, 0.634863898179116, 3.01926000723792e-5, 3.05595221885754e-5, 3.03619640923702e-5, 3.00460053254373e-5, 3.04230444267632e-5, 3.05446557181442e-5, 3.00303687917959e-5, 3.01620431601558e-5, 3.06279332888145e-5, 3.01624280743e-5, 2.98769036888029e-5, 3.05314826169713e-5, 3.03826811492255e-5, 2.96912791430398e-5, 3.02938766329427e-5, 3.05998856258275e-5, 2.96179478165727e-5, 3.00143436169828e-5, 3.07948564045913e-5, 2.95054343748743e-5, 2.97567674814565e-5, 3.10967437452274e-5, 2.90632522162491e-5, 2.99005867192484e-5, 3.13047475150264e-5, 2.79203223763999e-5, 3.28041532427804e-5, 2.60452490790885e-5, 3.48595990961026e-5, 3.67872937009744e-5, 2.58517649860578e-5, 1.94499189175694e-5, 2.88919721710413e-5, 3.6779517585153e-5, 2.93462755744929e-5, 3.58351215456606e-5, 3.12220596197013e-5, 3.31391131127939e-5, 3.18670367130031e-5, 2.94428507834052e-5, 3.019005581395e-5, 2.8198570736696e-5, 2.7111348606834e-5, 2.79626926872913e-5, 2.73769011586074e-5, 2.75556815361515e-5, 2.92997328654794e-5, 2.99614902977591e-5, 3.04766810281319e-5, 3.19481867545241e-5, 3.24056811206271e-5, 3.1894557168285e-5, 3.19131445116011e-5, 3.15462698465827e-5, 3.02553778163526e-5, 2.94461973053445e-5, 2.91493137491926e-5, 2.84562880246904e-5, 2.81132254875439e-5, 2.86930115071003e-5, 2.92284521592125e-5
flux1:, 0.635126347082869, 3.37005171942943e-5, 3.41070458309706e-5, 3.38746569593683e-5, 3.35351553244056e-5, 3.39642617268755e-5, 3.40874437559467e-5, 3.35155176152315e-5, 3.36744375420925e-5, 3.4189451592786e-5, 3.36676714448665e-5, 3.33581033977188e-5, 3.4090181637997e-5, 3.39279217573788e-5, 3.31633496068589e-5, 3.38318972631707e-5, 3.41833254045062e-5, 3.31028369882554e-5, 3.35292498603633e-5, 3.4408552769555e-5, 3.3004458528004e-5, 3.32624155343753e-5, 3.47732475847454e-5, 3.25627272056714e-5, 3.34574821212327e-5, 3.50949289956601e-5, 3.13337248419042e-5, 3.68321925270045e-5, 2.92594002250191e-5, 3.93052501560863e-5, 4.14426356991828e-5, 2.90543570866993e-5, 2.18358536749937e-5, 3.24649366154766e-5, 4.105032192765e-5, 3.27209485644493e-5, 3.99638604885801e-5, 3.49414215003544e-5, 3.70621266170509e-5, 3.59045174953233e-5, 3.32219599675465e-5, 3.40981722243773e-5, 3.19553763742925e-5, 3.06161892331278e-5, 3.14072950263794e-5, 3.05921805049634e-5, 3.05392349894151e-5, 3.22261435880378e-5, 3.27574870062725e-5, 3.31687516577384e-5, 3.47162808787032e-5, 3.52093232223026e-5, 3.46914245928753e-5, 3.48449015471448e-5, 3.4596849062787e-5, 3.32817627819392e-5, 3.25007645658419e-5, 3.22784197386036e-5, 3.15046093579083e-5, 3.10466613480941e-5, 3.16400238293522e-5, 3.21488432956835e-5
flux1:, 0.635388795986622, 3.75412187377748e-5, 3.7992236937304e-5, 3.77217132428458e-5, 3.73583487347343e-5, 3.78478430075883e-5, 3.79727189522388e-5, 3.73374195852493e-5, 3.75315281567631e-5, 3.81039761539294e-5, 3.75178682345972e-5, 3.71851547093728e-5, 3.80110689522638e-5, 3.78322603397146e-5, 3.69835482631167e-5, 3.7734798907663e-5, 3.81404492603709e-5, 3.69414766474161e-5, 3.74065143379656e-5, 3.8406066375989e-5, 3.686357485585e-5, 3.71294796336515e-5, 3.88437644362025e-5, 3.64180653158875e-5, 3.737907542014e-5, 3.92836406813063e-5, 3.50749624745237e-5, 4.12680294541939e-5, 3.2761367128722e-5, 4.41593019792494e-5, 4.65636650304732e-5, 3.25916636919288e-5, 2.44634114707363e-5, 3.62926579849452e-5, 4.55602734017995e-5, 3.63474558025087e-5, 4.43231292456206e-5, 3.89390641777989e-5, 4.12988341547084e-5, 4.02869611644458e-5, 3.74184253742904e-5, 3.84702730942771e-5, 3.62028152833566e-5, 3.46501072869388e-5, 3.5398325430448e-5, 3.43324606663583e-5, 3.40246559007032e-5, 3.56307940416883e-5, 3.59811357897084e-5, 3.62353721987117e-5, 3.78356266813996e-5, 3.83487261157722e-5, 3.78058303806003e-5, 3.81102645363133e-5, 3.80259504007444e-5, 3.67153968906229e-5, 3.59887708183928e-5, 3.58870585061605e-5, 3.50553644684276e-5, 3.44665526050693e-5, 3.5060804759335e-5, 3.55269875284265e-5
flux1:, 0.635651244890376, 4.17475583629535e-5, 4.22476373563698e-5, 4.19349420772661e-5, 4.15469109074484e-5, 4.21044775235027e-5, 4.22297443683294e-5, 4.15249249205954e-5, 4.17622872414101e-5, 4.23983761126412e-5, 4.1738213725794e-5, 4.13843778051978e-5, 4.23189408426517e-5, 4.21162878780648e-5, 4.11730613576737e-5, 4.20246083933216e-5, 4.24873743804306e-5, 4.11476011416266e-5, 4.16628688118699e-5, 4.27983722816448e-5, 4.10877988828332e-5, 4.1366177630634e-5, 4.33085500070894e-5, 4.06213503220425e-5, 4.16611572888961e-5, 4.38488432785812e-5, 3.91218706601696e-5, 4.60705020430241e-5, 3.6519005787997e-5, 4.93428420516955e-5, 5.2048683273776e-5, 3.63886870226036e-5, 2.72676370844553e-5, 4.02783147589747e-5, 5.02536885694131e-5, 4.01750970125925e-5, 4.88884013665873e-5, 4.31751679827579e-5, 4.58433309249425e-5, 4.49902162406426e-5, 4.20109439893641e-5, 4.33048186302198e-5, 4.09301729114383e-5, 3.92120267942136e-5, 3.99632312098725e-5, 3.86393648943536e-5, 3.80707135211594e-5, 3.96064755431743e-5, 3.97539587909845e-5, 3.98137109781197e-5, 4.14632784118201e-5, 4.20042214917624e-5, 4.14268521925126e-5, 4.18972429062771e-5, 4.20271327009562e-5, 4.07543580203885e-5, 4.00994677407911e-5, 4.01550673283715e-5, 3.92890902115634e-5, 3.8549163025795e-5, 3.91155619950818e-5, 3.95122227613153e-5
flux1:, 0.635913693794129, 4.63599599660323e-5, 4.69135340967254e-5, 4.6553699721573e-5, 4.61392846061551e-5, 4.67718370035098e-5, 4.68949860898798e-5, 4.61139300027121e-5, 4.64020402314189e-5, 4.7105833434763e-5, 4.63607528728553e-5, 4.59883043002689e-5, 4.70438107148667e-5, 4.68065928234903e-5, 4.57595670756514e-5, 4.67282546965817e-5, 4.72450577569838e-5, 4.57415917544927e-5, 4.63207805089361e-5, 4.7601103308545e-5, 4.56891549547194e-5, 4.59876691949585e-5, 4.81737854648275e-5, 4.51743310906651e-5, 4.63085426599469e-5, 4.87785044564064e-5, 4.34665463565534e-5, 5.12136631136707e-5, 4.05181149276833e-5, 5.48058439247326e-5, 5.78184215786252e-5, 4.03802942567869e-5, 3.01916335889637e-5, 4.43608114838199e-5, 5.51225658440693e-5, 4.41783190535261e-5, 5.3679798209892e-5, 4.76389924093422e-5, 5.07121154260858e-5, 5.00152965441621e-5, 4.6980605896865e-5, 4.8594543290675e-5, 4.61155456473526e-5, 4.42720909289426e-5, 4.50913375954807e-5, 4.35155597287533e-5, 4.26919726527492e-5, 4.41988667625563e-5, 4.41566445081329e-5, 4.40069573640815e-5, 4.57254841798972e-5, 4.63310882728143e-5, 4.57265073658615e-5, 4.63791275885657e-5, 4.67769231939593e-5, 4.55795367410146e-5, 4.50038685408971e-5, 4.52375488240599e-5, 4.43563845377706e-5, 4.34409011823491e-5, 4.3933773888912e-5, 4.42216216046282e-5
flux1:, 0.636176142697882, 5.14254940552641e-5, 5.2037177363391e-5, 5.16239978934012e-5, 5.11803014713342e-5, 5.18943235813728e-5, 5.20120102338016e-5, 5.11471465375035e-5, 5.14926371267059e-5, 5.22666651726404e-5, 5.14251327825762e-5, 5.10363480310254e-5, 5.22224897371206e-5, 5.19379195508958e-5, 5.07789427848332e-5, 5.18798061396544e-5, 5.24429184174798e-5, 5.07539656548832e-5, 5.14118722641685e-5, 5.28397781451746e-5, 5.06923834131179e-5, 5.10215933419806e-5, 5.34597411162919e-5, 5.00969971965168e-5, 5.13437824583751e-5, 5.40839465651505e-5, 4.81268995054576e-5, 5.67049965522585e-5, 4.47756839176159e-5, 6.05536382584058e-5, 6.38513650035166e-5, 4.4538843775422e-5, 3.32102958808159e-5, 4.85463998155018e-5, 6.0229058104852e-5, 4.83803455603449e-5, 5.8777334128226e-5, 5.23694265640844e-5, 5.59562234054928e-5, 5.54030517221473e-5, 5.23266518094341e-5, 5.43361126662244e-5, 5.17370860990507e-5, 4.97821653246334e-5, 5.07370800204238e-5, 4.89244109973212e-5, 4.78556253588517e-5, 4.93952309054715e-5, 4.9210242593345e-5, 4.88619506395336e-5, 5.06903430790766e-5, 5.14257037105717e-5, 5.08232350635442e-5, 5.16780251114525e-5, 5.23966268105633e-5, 5.13150011112587e-5, 5.08172753171816e-5, 5.12298902356201e-5, 5.0342860269258e-5, 4.92243236565285e-5, 4.9584173248183e-5, 4.97126812444155e-5
flux1:, 0.636438591601635, 5.69962686452444e-5, 5.76711769918295e-5, 5.71968045042784e-5, 5.67197990140727e-5, 5.75221124766943e-5, 5.76304864461944e-5, 5.66730537525902e-5, 5.70819675960679e-5, 5.79282825437589e-5, 5.69782886549066e-5, 5.65746460837142e-5, 5.78993852138679e-5, 5.75541116492453e-5, 5.62757335043172e-5, 5.75217985588102e-5, 5.81211957934745e-5, 5.62271530367152e-5, 5.69789253864055e-5, 5.85534381731379e-5, 5.61383400982316e-5, 5.65114324806521e-5, 5.92063975555096e-5, 5.54325325236899e-5, 5.68125246494936e-5, 5.98085940591003e-5, 5.31529148912825e-5, 6.25968633531592e-5, 4.93466900108587e-5, 6.66616207678562e-5, 7.02076790017105e-5, 4.88952352344613e-5, 3.63486886038154e-5, 5.29268632148291e-5, 6.57140526451603e-5, 5.28686093471847e-5, 6.43249106649197e-5, 5.74672520989482e-5, 6.1668569291494e-5, 6.12422337526989e-5, 5.80811694561042e-5, 6.05414130491392e-5, 5.77861790266752e-5, 5.56926786550544e-5, 5.68328043207694e-5, 5.47994431577784e-5, 5.34899838278523e-5, 5.51270141816028e-5, 5.48707654433181e-5, 5.43593163976767e-5, 5.63534395551471e-5, 5.73042579046067e-5, 5.67562779413442e-5, 5.78388420742894e-5, 5.89252201886732e-5, 5.79991686823018e-5, 5.75722440569233e-5, 5.8144218011065e-5, 5.72463894670951e-5, 5.58959816267972e-5, 5.60562679107997e-5, 5.59676260319018e-5
flux1:, 0.636701040505389, 6.31274905864032e-5, 6.38714050964726e-5, 6.33259202726875e-5, 6.28109197068674e-5, 6.3709689912926e-5, 6.38044973713439e-5, 6.27442881578186e-5, 6.32229349858556e-5, 6.41442504942042e-5, 6.30731088245655e-5, 6.26551137721502e-5, 6.41262956020045e-5, 6.37075538128776e-5, 6.23022459506013e-5, 6.37053155825786e-5, 6.43314016657132e-5, 6.22150504001698e-5, 6.30759090662485e-5, 6.47956809769467e-5, 6.20840835702885e-5, 6.25166912681668e-5, 6.54748546986667e-5, 6.12470589458691e-5, 6.27838125658448e-5, 6.60293584197975e-5, 5.86254304345818e-5, 6.89873918597707e-5, 5.432191777106e-5, 7.32728984550356e-5, 7.70338681729383e-5, 5.35467653469231e-5, 3.9689242868185e-5, 5.76773551071529e-5, 7.17873648486873e-5, 5.77962877716398e-5, 7.05201298022402e-5, 6.30943704070727e-5, 6.79837186148195e-5, 6.76679626504411e-5, 6.43187951922239e-5, 6.72481078982488e-5, 6.42798212747348e-5, 6.19726486671029e-5, 6.33095887731988e-5, 6.10628752964948e-5, 5.95041571818199e-5, 6.12876363168239e-5, 6.10404072163778e-5, 6.04201484604741e-5, 6.26416932595946e-5, 6.39011030917823e-5, 6.34789526343931e-5, 6.482185110326e-5, 6.63120693212314e-5, 6.55760961506154e-5, 6.52108708743527e-5, 6.5905545926043e-5, 6.49748868499232e-5, 6.33640697838912e-5, 6.32602798568804e-5, 6.28954146993813e-5
flux1:, 0.636963489409142, 6.98756162928315e-5, 7.06948414108461e-5, 7.00659179613217e-5, 6.95084918821397e-5, 7.05141828276955e-5, 7.05905103444528e-5, 6.94158542292993e-5, 6.99721069954899e-5, 7.09726013637852e-5, 6.97663657436508e-5, 6.93339336238464e-5, 7.09611899972722e-5, 7.04571731388199e-5, 6.89164656681143e-5, 7.04887603398084e-5, 7.1134652893375e-5, 6.87803713154654e-5, 6.97659432954498e-5, 7.16326685551574e-5, 6.85994287114739e-5, 6.91096263176759e-5, 7.23438193536108e-5, 6.76238218318406e-5, 6.93447920888157e-5, 7.28495862013076e-5, 6.46470176961518e-5, 7.60094563079248e-5, 5.98164057644604e-5, 8.05775733734864e-5, 8.45445709428922e-5, 5.86479212385405e-5, 4.3364227306546e-5, 6.3031566536426e-5, 7.8699314218788e-5, 6.33671062969394e-5, 7.75902109496399e-5, 6.94579140203011e-5, 7.50687201287272e-5, 7.48495688854941e-5, 7.11581330139794e-5, 7.45268532837635e-5, 7.12693159989307e-5, 6.86285119359186e-5, 7.01222849050828e-5, 6.76501517766161e-5, 6.58155505828977e-5, 6.77630114338764e-5, 6.75946989036669e-5, 6.69294479236985e-5, 6.94364589726889e-5, 7.10894310652052e-5, 7.087471333432e-5, 7.2517949506784e-5, 7.44339672960776e-5, 7.39120260189725e-5, 7.36013258716002e-5, 7.43718100664907e-5, 7.33686906435679e-5, 7.14698688046613e-5, 7.10486647170437e-5, 7.03539232386921e-5
flux1:, 0.637225938312895, 7.72969887231574e-5, 7.81978228170341e-5, 7.74706330708766e-5, 7.68678699285608e-5, 7.79938200023797e-5, 7.80454608403879e-5, 7.67435900629481e-5, 7.73883257697194e-5, 7.84737358835971e-5, 7.71163972927699e-5, 7.66698385808164e-5, 7.84661979108153e-5, 7.78654308275891e-5, 7.61793096187954e-5, 7.79355785044886e-5, 7.85982004605908e-5, 7.59903959400049e-5, 7.71176335498533e-5, 7.91384471691541e-5, 7.57606666416871e-5, 7.63691579046009e-5, 7.99017136185198e-5, 7.46529394881704e-5, 7.65907581472151e-5, 8.03846680522424e-5, 7.13266573875896e-5, 8.38094783075191e-5, 6.59506348921329e-5, 8.87772216638114e-5, 9.29836894771239e-5, 6.43844046908334e-5, 4.75335039834474e-5, 6.92377562604126e-5, 8.66984029907687e-5, 6.98046439096896e-5, 8.57579259725175e-5, 7.67807950939064e-5, 8.3105616528762e-5, 8.29693058480689e-5, 7.87531975461145e-5, 8.24829332738623e-5, 7.88429106051968e-5, 7.57170854341684e-5, 7.72733545822642e-5, 7.45354774355862e-5, 7.2379428388086e-5, 7.44687351872605e-5, 7.4420703488257e-5, 7.3772186051271e-5, 7.66119281268622e-5, 7.87213375595194e-5, 7.87942809942363e-5, 8.07850882202763e-5, 8.31349572034025e-5, 8.28361751148918e-5, 8.25776854365006e-5, 8.33761554171233e-5, 8.22456518586677e-5, 8.00313106271955e-5, 7.92572339041677e-5, 7.81899530475802e-5
flux1:, 0.637488387216649, 8.54472544565912e-5, 8.64350912769852e-5, 8.55925905374541e-5, 8.49445077557788e-5, 8.62068450229214e-5, 8.62254020917622e-5, 8.47832792955766e-5, 8.55315737780383e-5, 8.6708372176038e-5, 8.51811251569811e-5, 8.47226182031827e-5, 8.67052482766335e-5, 8.59950376701617e-5, 8.41519412099192e-5, 8.61114790592414e-5, 8.67909716661958e-5, 8.39122005185514e-5, 8.52006831400779e-5, 8.73886630164654e-5, 8.36429820007785e-5, 8.43734162272162e-5, 8.82361906568044e-5, 8.24191740392374e-5, 8.46128469795526e-5, 8.87435412921733e-5, 7.87618107613483e-5, 9.25207897639296e-5, 7.28288311550754e-5, 9.80426481213527e-5, 1.02573007245801e-4, 7.09353150162487e-5, 5.23516156791515e-5, 7.650489130403e-5, 9.59842183606765e-5, 7.73117175960072e-5, 9.52046048118368e-5, 8.52640128234763e-5, 9.22683968360209e-5, 9.21959054945484e-5, 8.72754537612052e-5, 9.12510609764767e-5, 8.71211736665372e-5, 8.33488467002202e-5, 8.48296181119837e-5, 8.17524679858345e-5, 7.92135693425116e-5, 8.13853967733714e-5, 8.14578947703534e-5, 8.08740855820892e-5, 8.40803581951951e-5, 8.66787937241698e-5, 8.71062474163861e-5, 8.9498410682719e-5, 9.22809720776597e-5, 9.21979937197773e-5, 9.19956246327782e-5, 9.27835461953122e-5, 9.14606541646958e-5, 8.89008762033906e-5, 8.77584717018613e-5, 8.6289764749521e-5
flux1:, 0.637750836120402, 9.43816919744867e-5, 9.545988454752e-5, 9.44835592377423e-5, 9.37943765521761e-5, 9.52111218094863e-5, 9.51850834501588e-5, 9.35906687541593e-5, 9.44623491470152e-5, 9.57360427466096e-5, 9.40169693684585e-5, 9.35522512195476e-5, 9.57419295429959e-5, 9.49062763657761e-5, 9.28939233825162e-5, 9.50818749399151e-5, 9.57792835514355e-5, 9.26086911946994e-5, 9.40819635837204e-5, 9.64542959677358e-5, 9.23136092897967e-5, 9.31928957509942e-5, 9.74237498099895e-5, 9.09910081742817e-5, 9.34865947257716e-5, 9.80108401348714e-5, 8.70226575841059e-5, 1.02238394767434e-4, 8.05201208626201e-5, 1.08475921147398e-4, 1.13460973163459e-4, 7.84323368141593e-5, 5.79317400208905e-5, 8.49521525968934e-5, 1.06667262043401e-4, 8.60289072244183e-5, 1.06039003436943e-4, 9.50489613176606e-5, 1.02698913872625e-4, 1.02658744798171e-4, 9.68894707647383e-5, 1.00983537769081e-4, 9.62455145199053e-5, 9.16796668178936e-5, 9.29270132611038e-5, 8.94045138367487e-5, 8.64114884322681e-5, 8.85829296636406e-5, 8.87316757388545e-5, 8.82370936489466e-5, 9.18328603753042e-5, 9.49231024110628e-5, 9.57490158240072e-5, 9.86019618934377e-5, 1.01816172607025e-4, 1.01927504317382e-4, 1.01791086176593e-4, 1.02548631563372e-4, 1.00966087671234e-4, 9.80250021089382e-5, 9.65152928300129e-5, 9.4629022295651e-5
flux1:, 0.638013285024155, 1.04156393523199e-4, 1.05325108770639e-4, 1.0419618320012e-4, 1.03475150608737e-4, 1.05064546233576e-4, 1.0497864317101e-4, 1.03222454678181e-4, 1.0424171037211e-4, 1.05614570016885e-4, 1.03679052944717e-4, 1.03218945455847e-4, 1.05638152407544e-4, 1.04655754340933e-4, 1.02462837448385e-4, 1.04910273885091e-4, 1.05623960271718e-4, 1.02136682473378e-4, 1.03823211563533e-4, 1.06397197855301e-4, 1.01827788240977e-4, 1.02886238740995e-4, 1.07522429386231e-4, 1.00414347877238e-4, 1.0326473406161e-4, 1.08234873020973e-4, 9.61432933919869e-5, 1.13002483089696e-4, 8.90482622819023e-5, 1.20088021892991e-4, 1.2568602419345e-4, 8.69268291074757e-5, 6.4315970747058e-5, 9.45760403524268e-5, 1.18747220606934e-4, 9.60028452479192e-5, 1.18280501786513e-4, 1.06189151583453e-4, 1.14487151126928e-4, 1.14428940895278e-4, 1.07727220186682e-4, 1.11833575702002e-4, 1.06361955859083e-4, 1.00891814139725e-4, 1.01760850047367e-4, 9.76613963337022e-5, 9.41399089623584e-5, 9.62267020656332e-5, 9.63702560410078e-5, 9.59598220257249e-5, 9.99643775087383e-5, 1.03529334826034e-4, 1.0477010071134e-4, 1.08147836206382e-4, 1.11805562223349e-4, 1.12082522240363e-4, 1.12026257655651e-4, 1.12759357081076e-4, 1.10857350960527e-4, 1.07489713755145e-4, 1.05621514985409e-4, 1.03309497195598e-4
flux1:, 0.638275733927908, 1.14830067329434e-4, 1.16085410971473e-4, 1.14786396595192e-4, 1.14047914192257e-4, 1.15826224622119e-4, 1.15661370439843e-4, 1.13738079165209e-4, 1.14932020827148e-4, 1.16400774638743e-4, 1.14222812639979e-4, 1.13784166638709e-4, 1.16454065178178e-4, 1.15297132668594e-4, 1.12915667341757e-4, 1.15658170117153e-4, 1.16379845703064e-4, 1.12547835185137e-4, 1.14481195206178e-4, 1.17268927621434e-4, 1.12229042984147e-4, 1.13500176351776e-4, 1.18570074111027e-4, 1.10713309988344e-4, 1.13976855428365e-4, 1.19425685553813e-4, 1.06123399301981e-4, 1.24796638211007e-4, 9.83941056440244e-5, 1.32800742942989e-4, 1.39166848259729e-4, 9.63750930977166e-5, 7.14610165548629e-5, 1.05246587079465e-4, 1.32117886741528e-4, 1.07173846605779e-4, 1.31862505608682e-4, 1.18639629078167e-4, 1.27660833099376e-4, 1.27512691363354e-4, 1.19867051019838e-4, 1.23936983414954e-4, 1.17603658583445e-4, 1.11167872791861e-4, 1.11562406021963e-4, 1.06741780715183e-4, 1.02619785965668e-4, 1.04561995210793e-4, 1.04598932912915e-4, 1.04236176343011e-4, 1.08674446542951e-4, 1.12694676799316e-4, 1.14340523755953e-4, 1.18310221555373e-4, 1.22450022813758e-4, 1.22867723852641e-4, 1.2290820120765e-4, 1.23652126808636e-4, 1.21388821702525e-4, 1.17538352153922e-4, 1.15316588722929e-4, 1.12571349379961e-4
flux1:, 0.638538182831662, 1.26466100743697e-4, 1.27799777418766e-4, 1.26316142293363e-4, 1.25579025571214e-4, 1.27558229317243e-4, 1.27292252264476e-4, 1.25201980900226e-4, 1.2659828136209e-4, 1.28152414960036e-4, 1.25706796162351e-4, 1.25312500792114e-4, 1.28249413726659e-4, 1.26883925178137e-4, 1.24311805725335e-4, 1.27386645926831e-4, 1.28098172612864e-4, 1.23892575840206e-4, 1.2611060477594e-4, 1.29113649799257e-4, 1.23554299907353e-4, 1.25074191999135e-4, 1.30589462917241e-4, 1.21898916347953e-4, 1.25637008462005e-4, 1.31565278100139e-4, 1.16941493025768e-4, 1.37563479311209e-4, 1.08512019728834e-4, 1.46476069287331e-4, 1.53726401407419e-4, 1.06648617771388e-4, 7.924553401181e-5, 1.16737979477523e-4, 1.46600977644405e-4, 1.19388710936865e-4, 1.46657435584077e-4, 1.3226891432162e-4, 1.42187663033633e-4, 1.41859683335657e-4, 1.33322968889001e-4, 1.37396212700204e-4, 1.30076379257146e-4, 1.22663474994864e-4, 1.22566297737785e-4, 1.16884783662921e-4, 1.12094429648533e-4, 1.13878848881695e-4, 1.13711140208444e-4, 1.1333051889792e-4, 1.18240945129405e-4, 1.22715354425033e-4, 1.24737304589419e-4, 1.29367013536028e-4, 1.34065456650365e-4, 1.34615916801108e-4, 1.34770576698339e-4, 1.35589606918063e-4, 1.32951134886634e-4, 1.28552259704883e-4, 1.25966782055641e-4, 1.22774317397805e-4
flux1:, 0.638800631735415, 1.39134473897772e-4, 1.40534161547472e-4, 1.38855824883617e-4, 1.38141737136103e-4, 1.40327621374831e-4, 1.39936824955323e-4, 1.37685816170524e-4, 1.39309811851675e-4, 1.40931070435537e-4, 1.38196108083288e-4, 1.37873973967602e-4, 1.41086202019608e-4, 1.39473932161899e-4, 1.36717082133343e-4, 1.40159459720967e-4, 1.4083153730303e-4, 1.36226312077484e-4, 1.38769201021833e-4, 1.41974849130802e-4, 1.35843088810191e-4, 1.37649240450541e-4, 1.4359987771452e-4, 1.33984446675245e-4, 1.38258279989345e-4, 1.44629014942482e-4, 1.28577840770452e-4, 1.51236106949311e-4, 1.19357873230574e-4, 1.60969257438686e-4, 1.69148308198761e-4, 1.17570319053546e-4, 8.7500369212938e-5, 1.28790398483327e-4, 1.62003704637853e-4, 1.32438724294172e-4, 1.62519234262881e-4, 1.46893120171139e-4, 1.57990714958465e-4, 1.57385874190046e-4, 1.4804796270757e-4, 1.52270680960793e-4, 1.43850753353781e-4, 1.35485767789964e-4, 1.34975975090607e-4, 1.28316996034782e-4, 1.22792101099336e-4, 1.24464715725971e-4, 1.24021766105202e-4, 1.23533892895752e-4, 1.28971081535557e-4, 1.33934725213901e-4, 1.36294891377662e-4, 1.41649588772286e-4, 1.47026301720102e-4, 1.47730641909802e-4, 1.48017321308921e-4, 1.49000717053295e-4, 1.46009231112502e-4, 1.40993412169175e-4, 1.38012354575444e-4, 1.34347989054579e-4
flux1:, 0.639063080639168, 1.52913147664657e-4, 1.5436362101943e-4, 1.52485962517799e-4, 1.51817221509586e-4, 1.5420836523178e-4, 1.53669744114445e-4, 1.51270140859855e-4, 1.53141956469305e-4, 1.54805430070358e-4, 1.51765745587347e-4, 1.51546302694585e-4, 1.55032169540479e-4, 1.53134392000249e-4, 1.50207861410134e-4, 1.54046976218025e-4, 1.54640499780587e-4, 1.49616538787105e-4, 1.52524076128834e-4, 1.55904548882412e-4, 1.4914884992496e-4, 1.51278655897788e-4, 1.5763289047162e-4, 1.47004201374696e-4, 1.51871344771353e-4, 1.58614090160684e-4, 1.41042189238989e-4, 1.65779205321072e-4, 1.3092265534926e-4, 1.76194861723583e-4, 1.85255341393319e-4, 1.28970942814128e-4, 9.60570226347663e-5, 1.4119107927323e-4, 1.78187916224665e-4, 1.46116295131735e-4, 1.79334230514711e-4, 1.62326150497165e-4, 1.74974293993008e-4, 1.74006194989395e-4, 1.6395205979007e-4, 1.68576233199528e-4, 1.58963996243792e-4, 1.49683893070613e-4, 1.48936056218402e-4, 1.41223234010544e-4, 1.34892766602686e-4, 1.36556500223502e-4, 1.35813633595585e-4, 1.35111528238517e-4, 1.41140662196003e-4, 1.46673344696506e-4, 1.49335016815364e-4, 1.55470164716384e-4, 1.61683424386136e-4, 1.62599535914951e-4, 1.63037145153919e-4, 1.64292228823352e-4, 1.61010718166607e-4, 1.55317588033765e-4, 1.51888782749533e-4, 1.47719065401761e-4
flux1:, 0.639325529542921, 1.67888661364914e-4, 1.69373526793155e-4, 1.67297655527798e-4, 1.66694781691031e-4, 1.69282765251208e-4, 1.68576502485401e-4, 1.66045133747531e-4, 1.68177463436691e-4, 1.69854292936295e-4, 1.6650300582107e-4, 1.66416512398098e-4, 1.70164343139944e-4, 1.679466309011e-4, 1.64874116992083e-4, 1.69129996469098e-4, 1.69600273605562e-4, 1.64148998154354e-4, 1.67457434064064e-4, 1.70972880401605e-4, 1.63549527934323e-4, 1.66038539080281e-4, 1.72748712897304e-4, 1.61031037756867e-4, 1.66542491691008e-4, 1.73568432028851e-4, 1.54399463211378e-4, 1.81230177957688e-4, 1.4326342221747e-4, 1.92189908447859e-4, 2.01992285356424e-4, 1.40753585106083e-4, 1.04804133691204e-4, 1.53855788759511e-4, 1.95133903441607e-4, 1.6027793858074e-4, 1.97067885476523e-4, 1.78435016096199e-4, 1.93054704384135e-4, 1.91669711172956e-4, 1.80932206481177e-4, 1.86294734039612e-4, 1.75431508379082e-4, 1.6525540302683e-4, 1.64519479154682e-4, 1.55729213063907e-4, 1.48508672610257e-4, 1.50305066579275e-4, 1.49291123305398e-4, 1.48255427781868e-4, 1.54937271745899e-4, 1.61158151134157e-4, 1.64091658170971e-4, 1.71043666150045e-4, 1.78274832663911e-4, 1.79497179615464e-4, 1.80106858228986e-4, 1.81750307671647e-4, 1.78283227779553e-4, 1.71875496094064e-4, 1.67937810747574e-4, 1.63230339508029e-4
flux1:, 0.639587978446675, 1.84155841164582e-4, 1.85659585144299e-4, 1.83391734244681e-4, 1.82871200807315e-4, 1.85642132766417e-4, 1.84753868632824e-4, 1.82110133009456e-4, 1.8450723815536e-4, 1.86168579904904e-4, 1.82508281005762e-4, 1.82581459658455e-4, 1.86571817643538e-4, 1.8400896459099e-4, 1.80820509931329e-4, 1.85502462076069e-4, 1.85805752345273e-4, 1.79931063289977e-4, 1.83670225861915e-4, 1.87275485440777e-4, 1.79154443661269e-4, 1.82034696575164e-4, 1.89048816061864e-4, 1.76187716970563e-4, 1.82386150289467e-4, 1.89612380387739e-4, 1.68786125776257e-4, 1.97729319695028e-4, 1.56522753901748e-4, 2.09156888968556e-4, 2.19491811523524e-4, 1.52950436686596e-4, 1.13738239498952e-4, 1.66889207840529e-4, 2.12981108860604e-4, 1.74898122797953e-4, 2.15794537685049e-4, 1.95186730802829e-4, 2.12188641470549e-4, 2.10388391835112e-4, 1.98907842773056e-4, 2.05392466932723e-4, 1.93266406578343e-4, 1.82168853215522e-4, 1.81734501262255e-4, 1.71902039720858e-4, 1.63685727572647e-4, 1.65763418192113e-4, 1.64554546155777e-4, 1.63056035912578e-4, 1.70423877389767e-4, 1.7747037500341e-4, 1.80651375388051e-4, 1.88424956574176e-4, 1.96852352412526e-4, 1.98501831417783e-4, 1.99307322728127e-4, 2.01455833927144e-4, 1.97945151411135e-4, 1.90824964106824e-4, 1.86328931764049e-4, 1.8107014835723e-4
flux1:, 0.639850427350428, 2.0181670511944e-4, 2.03326653315085e-4, 2.0087673296455e-4, 2.00449375412082e-4, 2.0338653412575e-4, 2.02308870036031e-4, 1.99572014377629e-4, 2.02230285276325e-4, 2.03851813243399e-4, 1.99893873585243e-4, 2.001470175422e-4, 2.04357016328021e-4, 2.01436895268288e-4, 1.98164899825308e-4, 2.03272185541496e-4, 2.03373336884269e-4, 1.97091009917752e-4, 2.01282344440939e-4, 2.04936492439995e-4, 1.96105024075527e-4, 1.99403748780042e-4, 2.06680951521588e-4, 1.92648055015924e-4, 1.99567735839228e-4, 2.06946319314205e-4, 1.8441134042833e-4, 2.1552939143857e-4, 1.70929688167179e-4, 2.27472102392138e-4, 2.38103497249197e-4, 1.65755717862368e-4, 1.22994701274735e-4, 1.80605360928345e-4, 2.32031779943876e-4, 1.90099004135074e-4, 2.35700279404002e-4, 2.12673964732491e-4, 2.32391965557124e-4, 2.30251471761661e-4, 2.17854061970928e-4, 2.25843809620127e-4, 2.12502776207684e-4, 2.00398606109941e-4, 2.00551911807257e-4, 1.89770208817217e-4, 1.80427710007556e-4, 1.82904531038331e-4, 1.81604680765344e-4, 1.79503308795535e-4, 1.87535781799195e-4, 1.95529182981793e-4, 1.98927833092371e-4, 2.07481121047726e-4, 2.17246586735593e-4, 2.19450480780465e-4, 2.20476221771354e-4, 2.23237503555077e-4, 2.1985444872903e-4, 2.12077932751364e-4, 2.0701224198087e-4, 2.01230950689046e-4
flux1:, 0.640112876254181, 2.20978817510316e-4, 2.22486583090277e-4, 2.19866099522882e-4, 2.19536534769661e-4, 2.22623651802837e-4, 2.21356454469765e-4, 2.18542706817617e-4, 2.21452822083285e-4, 2.23018825001179e-4, 2.18780903189993e-4, 2.19225989748441e-4, 2.23634978133544e-4, 2.20360214597813e-4, 2.17034306852719e-4, 2.22559180245987e-4, 2.22438672483054e-4, 2.15772751281915e-4, 2.2042884633719e-4, 2.24105696666066e-4, 2.14568279144289e-4, 2.18307274038443e-4, 2.25834205825923e-4, 2.10626016291674e-4, 2.18294642998732e-4, 2.25840203704843e-4, 2.0154026980627e-4, 2.34979053531957e-4, 1.86778991274135e-4, 2.47651943652314e-4, 2.58373073526104e-4, 1.79522852525476e-4, 1.32848022714669e-4, 1.95497259498835e-4, 2.52711671231036e-4, 2.0614565771864e-4, 2.57055194090296e-4, 2.31110873106452e-4, 2.53743642902251e-4, 2.51420506156467e-4, 2.37824196962132e-4, 2.47655139323495e-4, 2.33217061728722e-4, 2.19964180089901e-4, 2.20947447355128e-4, 2.09359551797655e-4, 1.98739097978492e-4, 2.01667231842709e-4, 2.00379508817886e-4, 1.97520423486484e-4, 2.0611617361908e-4, 2.15120429613189e-4, 2.18682486010707e-4, 2.27911812279028e-4, 2.39085580580663e-4, 2.41950239330387e-4, 2.43215976076973e-4, 2.46680737595719e-4, 2.43614302603679e-4, 2.35300738244943e-4, 2.29718768784565e-4, 2.23510939501956e-4
flux1:, 0.640375325157934, 2.41753459911175e-4, 2.43255540828154e-4, 2.4047523078925e-4, 2.40242443207663e-4, 2.43466978540311e-4, 2.42016268225998e-4, 2.39136359634232e-4, 2.4228673161655e-4, 2.4379284931786e-4, 2.39294844945317e-4, 2.39935142585253e-4, 2.44530661325926e-4, 2.40917355076851e-4, 2.37559004226449e-4, 2.43491746334095e-4, 2.43150356287885e-4, 2.36126747228021e-4, 2.41252667397796e-4, 2.44949929045078e-4, 2.34723679484693e-4, 2.38919566876141e-4, 2.46724028079228e-4, 2.30353801642298e-4, 2.38796064560807e-4, 2.46605092573988e-4, 2.2046117346458e-4, 2.56480691010505e-4, 2.0439087783564e-4, 2.70279679088823e-4, 2.80970249169733e-4, 1.94721696764704e-4, 1.43677398857808e-4, 2.12156887623932e-4, 2.7549264923004e-4, 2.23404363366269e-4, 2.80159152361633e-4, 2.50797611299647e-4, 2.76373362215628e-4, 2.74105078660555e-4, 2.589557999023e-4, 2.70883576290001e-4, 2.55541955393967e-4, 2.40964339342546e-4, 2.4294965691713e-4, 2.30736584748061e-4, 2.18676358517065e-4, 2.22020300551544e-4, 2.20816205264285e-4, 2.17024368645286e-4, 2.259853079881e-4, 2.35968607095331e-4, 2.39592336821584e-4, 2.49319522353072e-4, 2.61870620445186e-4, 2.654519976939e-4, 2.66963661692027e-4, 2.71198994029557e-4, 2.68642890477812e-4, 2.59975530677275e-4, 2.54014891668765e-4, 2.47563826703573e-4
flux1:, 0.640637774061688, 2.642540266312e-4, 2.65751379450587e-4, 2.62818979915513e-4, 2.62677993505843e-4, 2.66033720911499e-4, 2.64409218737542e-4, 2.61466790668517e-4, 2.6484769062612e-4, 2.66301551955384e-4, 2.61560622240008e-4, 2.62392006138283e-4, 2.67174747543973e-4, 2.63248058484228e-4, 2.59865984486438e-4, 2.66201078225757e-4, 2.65660720626288e-4, 2.582988869465e-4, 2.63895297701385e-4, 2.67640114929449e-4, 2.56745899452764e-4, 2.61411358364492e-4, 2.69569771268182e-4, 2.520529890845e-4, 2.61295339529411e-4, 2.69551468476017e-4, 2.41442425777259e-4, 2.80429873278003e-4, 2.24058688292731e-4, 2.95905823065319e-4, 3.06576596667244e-4, 2.11861498635292e-4, 1.55901894116199e-4, 2.31159884226316e-4, 3.00792974987775e-4, 2.42271139277487e-4, 3.05273311814883e-4, 2.72060451605839e-4, 3.00435959527142e-4, 2.98524645432616e-4, 2.81457974726653e-4, 2.95646226366541e-4, 2.7966858997292e-4, 2.63596315364733e-4, 2.6668071746485e-4, 2.54047356320258e-4, 2.40393522707455e-4, 2.44028317593264e-4, 2.42923129295764e-4, 2.37998977500428e-4, 2.47028047250452e-4, 2.57837730614891e-4, 2.61352775023972e-4, 2.7131838561784e-4, 2.85097979635435e-4, 2.89376889888804e-4, 2.91114871716447e-4, 2.96159345059995e-4, 2.94299611834774e-4, 2.85516624777417e-4, 2.79405119686912e-4, 2.72990835573502e-4
flux1:, 0.640900222965441, 2.88595010122388e-4, 2.90091645619883e-4, 2.87010194354382e-4, 2.86954524605326e-4, 2.90442878199993e-4, 2.88654583341277e-4, 2.85645825598306e-4, 2.89253415659008e-4, 2.90672855143847e-4, 2.8569837311683e-4, 2.86712226351832e-4, 2.91698855476418e-4, 2.87485964363033e-4, 2.84073354501179e-4, 2.90815638552423e-4, 2.90115672106722e-4, 2.82419894779833e-4, 2.88487611936864e-4, 2.9233681978674e-4, 2.8078727367045e-4, 2.85933212569645e-4, 2.94569530183477e-4, 2.75905102225718e-4, 2.8598096244487e-4, 2.94943113846624e-4, 2.64689003123675e-4, 3.07149340565735e-4, 2.45996167414639e-4, 3.24943719298735e-4, 3.35756762150292e-4, 2.31394874931664e-4, 1.69898127740309e-4, 2.52940411865842e-4, 3.28879230302963e-4, 2.63086654148931e-4, 3.32555242249345e-4, 2.95182031370193e-4, 3.26080151702629e-4, 3.24866766164323e-4, 3.05583027288234e-4, 3.2211791031283e-4, 3.05835601307415e-4, 2.88153342665505e-4, 2.92377972207519e-4, 2.79539361407199e-4, 2.64167200816447e-4, 2.67899734943954e-4, 2.6684132300563e-4, 2.60560055378444e-4, 2.69276930957459e-4, 2.80636698579092e-4, 2.83792018109335e-4, 2.93658009370803e-4, 3.08401669559308e-4, 3.13270989920174e-4, 3.15178497507903e-4, 3.21039457869184e-4, 3.20045068845069e-4, 3.1142119487947e-4, 3.0546497451491e-4, 2.99457984009522e-4
flux1:, 0.641162671869194, 3.14891826075479e-4, 3.16392685497683e-4, 3.13159629200514e-4, 3.13184052950942e-4, 3.16813959476435e-4, 3.14868351853021e-4, 3.11782978959458e-4, 3.1562248927443e-4, 3.17031541395534e-4, 3.11820950494292e-4, 3.13008201915346e-4, 3.18231313011505e-4, 3.13752905502084e-4, 3.10287164086398e-4, 3.17456751278604e-4, 3.16646023821137e-4, 3.08597984186823e-4, 3.15143289313835e-4, 3.191777869397e-4, 3.06964356588324e-4, 3.12602863648898e-4, 3.21878308793875e-4, 3.02028915375009e-4, 3.12983497012305e-4, 3.22957501666679e-4, 2.90309353335424e-4, 3.36833382175355e-4, 2.70297609813569e-4, 3.57585845647662e-4, 3.68843400791913e-4, 2.53624874206829e-4, 1.85919481835336e-4, 2.77687511226387e-4, 3.59796749259848e-4, 2.86059387204543e-4, 3.62017325656853e-4, 3.20340905112185e-4, 3.53421927652664e-4, 3.53254570615302e-4, 3.31590169349305e-4, 3.5051848302527e-4, 3.3430713308111e-4, 3.14998685648515e-4, 3.20387610054272e-4, 3.07556945214444e-4, 2.90389563110106e-4, 2.93999609723991e-4, 2.92874777401594e-4, 2.84991182529152e-4, 2.92965608524387e-4, 3.04499718835496e-4, 3.06966918066828e-4, 3.16331265827739e-4, 3.31683119817586e-4, 3.36952796624367e-4, 3.38928223735812e-4, 3.45582130820546e-4, 3.45600712602784e-4, 3.37422562059023e-4, 3.31976133076142e-4, 3.26813664456563e-4
flux1:, 0.641425120772948, 3.43261560630034e-4, 3.44770083857489e-4, 3.41377282690472e-4, 3.41480423893686e-4, 3.45266696828075e-4, 3.43163251063505e-4, 3.39986655741957e-4, 3.44074142347979e-4, 3.45497515007491e-4, 3.40033891847007e-4, 3.41389506652535e-4, 3.4689460792744e-4, 3.42156446451388e-4, 3.38601734707395e-4, 3.46236717965477e-4, 3.45362632657088e-4, 3.36916975228324e-4, 3.43956880566536e-4, 3.48270840337594e-4, 3.35352434843627e-4, 3.41500250295125e-4, 3.51595364021155e-4, 3.30470945425428e-4, 3.42364978664127e-4, 3.53663252182943e-4, 3.18302245258735e-4, 3.6951766157569e-4, 2.969225059907e-4, 3.93764108889823e-4, 4.05866286613931e-4, 2.78639009240555e-4, 2.04037718071622e-4, 3.05292494288167e-4, 3.9335152027349e-4, 3.11219464702376e-4, 3.93524699495654e-4, 3.47579563459914e-4, 3.82533237804969e-4, 3.83735697386798e-4, 3.59712192682121e-4, 3.81093977430124e-4, 3.65345260498111e-4, 3.44520491905891e-4, 3.5112842278182e-4, 3.38506620862329e-4, 3.19524937808355e-4, 3.22816628137554e-4, 3.21474310718985e-4, 3.11733585413292e-4, 3.18531780034836e-4, 3.29814807632705e-4, 3.31210378822036e-4, 3.39634619755926e-4, 3.55192221603026e-4, 3.60614852655233e-4, 3.62512517342779e-4, 3.69909553978378e-4, 3.71069664941287e-4, 3.63609568453742e-4, 3.59032024994191e-4, 3.55178638358098e-4
flux1:, 0.641687569676701, 3.73824535094257e-4, 3.75340377604123e-4, 3.71774884895195e-4, 3.7196120531501e-4, 3.75921916905851e-4, 3.73650536128597e-4, 3.70366723213684e-4, 3.74729183957689e-4, 3.76186265111959e-4, 3.7043805875052e-4, 3.71965217379877e-4, 3.77805317086732e-4, 3.72791534247553e-4, 3.6910379855777e-4, 3.77260253891863e-4, 3.76356915792321e-4, 3.67440952495531e-4, 3.75007616492139e-4, 3.79694494521891e-4, 3.6599023983145e-4, 3.72672447463533e-4, 3.83764836443776e-4, 3.61212944806207e-4, 3.74124925663804e-4, 3.87022013696067e-4, 3.48569221493694e-4, 4.05084714149833e-4, 3.25711460911078e-4, 4.33168820923982e-4, 4.46548130636612e-4, 3.06289898772216e-4, 2.24124467267228e-4, 3.35367127828562e-4, 4.29155950183644e-4, 3.38420128302512e-4, 4.26840676521874e-4, 3.76814757938253e-4, 4.13453855470176e-4, 4.16300789003378e-4, 3.90136500753825e-4, 4.14098064754131e-4, 3.99184663671594e-4, 3.77077630191202e-4, 3.85031614268722e-4, 3.72796716695412e-4, 3.52035209491509e-4, 3.5488530693958e-4, 3.5317069637711e-4, 3.41323765881744e-4, 3.46559578057273e-4, 3.57183577345091e-4, 3.57109280607285e-4, 3.6415752802433e-4, 3.79531772519361e-4, 3.84847169631277e-4, 3.86490029388198e-4, 3.94564386024508e-4, 3.96984783996684e-4, 3.90479164304138e-4, 3.87085386744924e-4, 3.84984135986146e-4
flux1:, 0.641950018580454, 4.06706411714931e-4, 4.08223686954366e-4, 4.04469008512898e-4, 4.04749996505264e-4, 4.08903478272829e-4, 4.0644322229255e-4, 4.03037987634844e-4, 4.07712016841156e-4, 4.09211568124924e-4, 4.03134514557411e-4, 4.04847817241101e-4, 4.11076752594164e-4, 4.05746177150135e-4, 4.01879845337555e-4, 4.10629267437578e-4, 4.09707097973952e-4, 4.00225001862649e-4, 4.08368689316583e-4, 4.1350685799094e-4, 3.98894745373873e-4, 4.06148379120662e-4, 4.18390775095595e-4, 3.94196285751808e-4, 4.08223245630167e-4, 4.22916662170277e-4, 3.80952369250094e-4, 4.4330729536601e-4, 3.56432950554039e-4, 4.75327650469785e-4, 4.90374901499198e-4, 3.36232247372689e-4, 2.45881597759588e-4, 3.67336090100935e-4, 4.66735544006655e-4, 3.67392942213505e-4, 4.61715783901587e-4, 4.07894012302289e-4, 4.46228711439662e-4, 4.50932500732998e-4, 4.23009106492627e-4, 4.49780920227621e-4, 4.36017873866499e-4, 4.12950531491685e-4, 4.22470227543334e-4, 4.10763889780893e-4, 3.88288931174001e-4, 3.90677149245411e-4, 3.88466536675384e-4, 3.74286405432145e-4, 3.77666638079223e-4, 3.87311927352139e-4, 3.8540750311497e-4, 3.90692805150897e-4, 4.05573318095776e-4, 4.10565652963534e-4, 4.11771525041208e-4, 4.20458459460213e-4, 4.24263528047923e-4, 4.18901459963381e-4, 4.16919855683608e-4, 4.16943585138378e-4
flux1:, 0.642212467484207, 4.42040439174511e-4, 4.43546672022307e-4, 4.39584124185589e-4, 4.39978739268446e-4, 4.44340917537505e-4, 4.41660064371525e-4, 4.38123882615907e-4, 4.43153403028588e-4, 4.44689899584735e-4, 4.38230629208023e-4, 4.40157928936991e-4, 4.46823879082819e-4, 4.41110045519822e-4, 4.37025223233932e-4, 4.46450139588905e-4, 4.45489104246538e-4, 4.35329985201167e-4, 4.44120289196037e-4, 4.49761320728391e-4, 4.34083350648553e-4, 4.41960645427172e-4, 4.55464046018395e-4, 4.29358801188585e-4, 4.44615979098837e-4, 4.61201162062165e-4, 4.15290610129619e-4, 4.83922241605128e-4, 3.8885254449438e-4, 5.19730587694256e-4, 5.3672997166521e-4, 3.68012261938673e-4, 2.68917608547561e-4, 4.00587967575098e-4, 5.05676893672773e-4, 3.97848816901637e-4, 4.98003953808146e-4, 4.40689634383344e-4, 4.80965680825719e-4, 4.87677324742573e-4, 4.5846444023715e-4, 4.88391072009414e-4, 4.75997605573165e-4, 4.52311606199129e-4, 4.63696755091539e-4, 4.52605088053788e-4, 4.28476382918546e-4, 4.30485794660608e-4, 4.27709997391183e-4, 4.11004212289384e-4, 4.12357493038099e-4, 4.2085034527163e-4, 4.1684822465224e-4, 4.20079606931195e-4, 4.34293685990224e-4, 4.38850679170955e-4, 4.3947029469918e-4, 4.4873010321426e-4, 4.54069311633662e-4, 4.49995124380195e-4, 4.49543751339977e-4, 4.51957805011561e-4
flux1:, 0.642474916387961, 4.79969381971065e-4, 4.81445106936127e-4, 4.77254929165806e-4, 4.7778960931675e-4, 4.82372230929045e-4, 4.79429363009226e-4, 4.75759592230218e-4, 4.81193411514277e-4, 4.82745533872695e-4, 4.75846025246513e-4, 4.78028856785544e-4, 4.8516941381881e-4, 4.78984058594488e-4, 4.74652977875664e-4, 4.84841917594676e-4, 4.83789717744323e-4, 4.72838101884569e-4, 4.82363516369648e-4, 4.88525601080168e-4, 4.71598599398048e-4, 4.80169662313645e-4, 4.94995274087532e-4, 4.6667601918128e-4, 4.8329605757844e-4, 5.01761397182427e-4, 4.51482238758541e-4, 5.26718874309202e-4, 4.22809560778085e-4, 5.6597366151773e-4, 5.85063676927477e-4, 4.01191434863463e-4, 2.928546819755e-4, 4.34651657306129e-4, 5.45783645600548e-4, 4.29603070213586e-4, 5.35779200643002e-4, 4.75209388303628e-4, 5.17901428281949e-4, 5.26724415713674e-4, 4.96676181747762e-4, 5.30192254301542e-4, 5.19258677757641e-4, 4.95226400061536e-4, 5.08808128829172e-4, 4.98335515311651e-4, 4.72555344232074e-4, 4.74337516600226e-4, 4.70983138912212e-4, 4.51597060685013e-4, 4.50878134938154e-4, 4.58219593523625e-4, 4.51988514666434e-4, 4.5301028611705e-4, 4.66563360757857e-4, 4.70724604006985e-4, 4.70686070717862e-4, 4.80533464047213e-4, 4.87601633709415e-4, 4.84932301738388e-4, 4.86022398333961e-4, 4.90969222102618e-4
flux1:, 0.642737365291714, 5.2064670488633e-4, 5.2206540326845e-4, 5.17627440093735e-4, 5.1833613252755e-4, 5.23146105238443e-4, 5.19891653682429e-4, 5.16093919678469e-4, 5.21983847319813e-4, 5.23515030445913e-4, 5.16116922950539e-4, 5.18609862784302e-4, 5.26249593795229e-4, 5.19488618994743e-4, 5.14900312746009e-4, 5.2594342657222e-4, 5.24718826725553e-4, 5.12865501388621e-4, 5.23231754386902e-4, 5.29899521396985e-4, 5.11529489167313e-4, 5.20884205281621e-4, 5.37045825684461e-4, 5.06196836506199e-4, 5.24329139753724e-4, 5.44572424675292e-4, 4.89538584599866e-4, 5.71620629088919e-4, 4.58282647425399e-4, 6.13886573706499e-4, 6.35057695983254e-4, 4.35475637324271e-4, 3.17441140914272e-4, 4.69354345311821e-4, 5.87200383026999e-4, 4.62692833266601e-4, 5.75421397848469e-4, 5.11694596029661e-4, 5.57457486517522e-4, 5.68470271499188e-4, 5.37916637604843e-4, 5.75492325881794e-4, 5.65956523638147e-4, 5.41689577273723e-4, 5.57752670888156e-4, 5.47789817356752e-4, 5.2024862067337e-4, 5.21957268227583e-4, 5.18039926712851e-4, 4.95846534317443e-4, 4.93112577859114e-4, 4.99467734362748e-4, 4.91032236253418e-4, 4.89846686750214e-4, 5.02934689219476e-4, 5.06916458631743e-4, 5.06267258251796e-4, 5.16802518121555e-4, 5.25856987637469e-4, 5.24711233841238e-4, 5.27281476288965e-4, 5.34794069894651e-4
flux1:, 0.642999814195467, 5.64236689927436e-4, 5.65564612814003e-4, 5.60858623897461e-4, 5.61783296559331e-4, 5.66822942927956e-4, 5.63200541210521e-4, 5.59289459835835e-4, 5.65689473725566e-4, 5.67149834137106e-4, 5.59197749044646e-4, 5.62067304292317e-4, 5.70218018740301e-4, 5.62768332808996e-4, 5.57930987946453e-4, 5.69917370010929e-4, 5.68417553301895e-4, 5.55568655837396e-4, 5.66896393291702e-4, 5.7402678634087e-4, 5.54023784708528e-4, 5.64272784561178e-4, 5.81748604171391e-4, 5.48064221773054e-4, 5.67874882691096e-4, 5.89737202365963e-4, 5.29614497853083e-4, 6.1873833681315e-4, 4.95426804405595e-4, 6.63610258516998e-4, 6.86740958034589e-4, 4.70815993613491e-4, 3.42639773270187e-4, 5.04916972983964e-4, 6.30467356383768e-4, 4.97452377050474e-4, 6.17642579441389e-4, 5.50674645526479e-4, 6.00267058437986e-4, 6.13547429274318e-4, 5.82606541873122e-4, 6.24676099704369e-4, 6.16313509367963e-4, 5.91690407729422e-4, 6.10384120294801e-4, 6.00675046490724e-4, 5.71104328486753e-4, 5.72810948757594e-4, 5.68322232801455e-4, 5.43196687618592e-4, 5.38558313333393e-4, 5.44203989504355e-4, 5.33730150631071e-4, 5.30496016745293e-4, 5.43484748699751e-4, 5.4767192965767e-4, 5.46607417310751e-4, 5.5804355275136e-4, 5.69414248192065e-4, 5.69946602490125e-4, 5.73923801126636e-4, 5.83969121109956e-4
flux1:, 0.64326226309922, 6.10913332874799e-4, 6.12108764160649e-4, 6.07114680679712e-4, 6.08306587800098e-4, 6.13574213837575e-4, 6.09521349515586e-4, 6.0552099146717e-4, 6.12487514013088e-4, 6.13816083858825e-4, 6.05259497203147e-4, 6.08583193349646e-4, 6.17246317098623e-4, 6.08991819309733e-4, 6.03932879367302e-4, 6.16950069737435e-4, 6.15059877784427e-4, 6.01142553236831e-4, 6.13564946750808e-4, 6.21097201475458e-4, 5.99287630378592e-4, 6.10562131426431e-4, 6.29312382058314e-4, 5.92514650257877e-4, 6.14186909215525e-4, 6.37495394828342e-4, 5.72006084169977e-4, 6.68379092770365e-4, 5.34570136889061e-4, 7.15600422208794e-4, 7.40522444184022e-4, 5.0745205399088e-4, 3.68665676432652e-4, 5.41954703511407e-4, 6.7648225128432e-4, 5.34518155192285e-4, 6.63435915537219e-4, 5.92953187124314e-4, 6.47156212291683e-4, 6.62800218755983e-4, 6.31335471901205e-4, 6.78229889538935e-4, 6.70659729372518e-4, 6.45292847987284e-4, 6.66555295913146e-4, 6.56671372622603e-4, 6.24615205438202e-4, 6.26227823691947e-4, 6.2106654029842e-4, 5.92847404754357e-4, 5.86403173940994e-4, 5.91642352273459e-4, 5.79386625995321e-4, 5.74388745667185e-4, 5.87761489906754e-4, 5.92663186440284e-4, 5.91530568828722e-4, 6.04209094670315e-4, 6.18298109609504e-4, 6.2072857862597e-4, 6.26102634433763e-4, 6.38648891457643e-4
flux1:, 0.643524712002974, 6.60858073547123e-4, 6.61869773751448e-4, 6.56568407645073e-4, 6.58090046968962e-4, 6.63579989325608e-4, 6.59027781315907e-4, 6.54972393157928e-4, 6.62565237473874e-4, 6.63691373445971e-4, 6.54485136436003e-4, 6.58351313317965e-4, 6.67521093046345e-4, 6.58346426748389e-4, 6.5311110390325e-4, 6.67246491545111e-4, 6.64846918200062e-4, 6.49810764921511e-4, 6.63471401708551e-4, 6.71338021051518e-4, 6.47571819977275e-4, 6.60022125055462e-4, 6.80007261288297e-4, 6.39855109744723e-4, 6.63589777530949e-4, 6.8819788323851e-4, 6.17113933943172e-4, 7.21005128663377e-4, 5.76168194526746e-4, 7.70550776020548e-4, 7.97125322552437e-4, 5.4588032144845e-4, 3.95958034160127e-4, 5.81371788034302e-4, 7.26366575892998e-4, 5.7475015469401e-4, 7.13946511943236e-4, 6.39515273340411e-4, 6.99071216633846e-4, 7.17200712196415e-4, 6.84836516176367e-4, 7.36744102912012e-4, 7.29453064212209e-4, 7.02708099403077e-4, 7.26231190611088e-4, 7.15562664054483e-4, 6.80376884706591e-4, 6.81586345656825e-4, 6.75492307073085e-4, 6.43935484891315e-4, 6.35703482924937e-4, 6.40764646218651e-4, 6.26991157852288e-4, 6.20581313967742e-4, 6.34862372948285e-4, 6.41035413537173e-4, 6.40304880939777e-4, 6.54692445848155e-4, 6.71960983190143e-4, 6.76590315264181e-4, 6.8348505109482e-4, 6.9857989589251e-4
flux1:, 0.643787160906727, 7.14256624709575e-4, 7.1502153540638e-4, 7.09396284595924e-4, 7.11323576532044e-4, 7.17024918274105e-4, 7.11897304817703e-4, 7.07832714730489e-4, 7.1611584207298e-4, 7.16959004259608e-4, 7.07063159995062e-4, 7.11571616016714e-4, 7.21237552449569e-4, 7.11029049299379e-4, 7.0567829043292e-4, 7.21021396743404e-4, 7.17994955967427e-4, 7.01809606454603e-4, 7.16860666113876e-4, 7.24995968453805e-4, 6.99147634763906e-4, 7.12940056983965e-4, 7.34133816699399e-4, 6.90422528376138e-4, 7.16437342063496e-4, 7.42251605550086e-4, 6.65379281142667e-4, 7.77150321631885e-4, 6.20724997619046e-4, 8.29251116996206e-4, 8.57432483989098e-4, 5.86749902714663e-4, 4.2508664396997e-4, 6.24167868442986e-4, 7.81259210584664e-4, 6.1907680672346e-4, 7.7028296319861e-4, 6.91363830711026e-4, 7.56955519429655e-4, 7.7771158833613e-4, 7.43907428994941e-4, 8.00882267659944e-4, 7.93265088018467e-4, 7.64335051819495e-4, 7.89591727935688e-4, 7.77367411207728e-4, 7.38251157882644e-4, 7.38526796862702e-4, 7.31039742355279e-4, 6.95774967801305e-4, 6.85637109851891e-4, 6.90583313938662e-4, 6.75463783444345e-4, 6.67978214465778e-4, 6.83645381635829e-4, 6.91597710639176e-4, 6.91797741351498e-4, 7.08457150661699e-4, 7.29399417772983e-4, 7.36601657246578e-4, 7.45320468131141e-4, 7.63162016368159e-4
flux1:, 0.64404960981048, 7.71295343375526e-4, 7.71736044454446e-4, 7.6577597181102e-4, 7.68199829210025e-4, 7.74093305424352e-4, 7.68306371163789e-4, 7.64292220740701e-4, 7.73333259747607e-4, 7.7380101939982e-4, 7.6318093883839e-4, 7.68444074438765e-4, 7.78591151865566e-4, 7.67235427930711e-4, 7.61844424501028e-4, 7.78488557168458e-4, 7.74720134272833e-4, 7.57370382405139e-4, 7.739707231795e-4, 7.82314225859602e-4, 7.54278293515237e-4, 7.69590316603824e-4, 7.91983322242311e-4, 7.44535834331307e-4, 7.73062496736121e-4, 8.00048137032312e-4, 7.17208769796261e-4, 8.37314684844357e-4, 6.68699956301882e-4, 8.92415291330845e-4, 9.22279594127401e-4, 6.3070766664822e-4, 4.56612365463989e-4, 6.71199450203731e-4, 8.4208206063117e-4, 6.68292577597782e-4, 8.33306440567567e-4, 7.49313917224809e-4, 8.21592968735809e-4, 8.4511681884854e-4, 8.09282947497562e-4, 8.71310705206066e-4, 8.62725153812307e-4, 8.30747778682651e-4, 8.57091188665368e-4, 8.42434471475038e-4, 7.9849279053662e-4, 7.97140547790089e-4, 7.87605929476675e-4, 7.48107980840769e-4, 7.3578143022039e-4, 7.40455317232652e-4, 7.23972752330213e-4, 7.15637242931369e-4, 7.33039182700206e-4, 7.43131237245954e-4, 7.44752372424198e-4, 7.64284791141329e-4, 7.89390407084006e-4, 7.99578463657197e-4, 8.10605857849563e-4, 8.31586865865789e-4
flux1:, 0.644312058714234, 8.32157701940253e-4, 8.32180482180898e-4, 8.2588477977841e-4, 8.28911048858348e-4, 8.34964256212605e-4, 8.28426703414399e-4, 8.24539211968703e-4, 8.34406833637891e-4, 8.34391808378498e-4, 8.23019711974884e-4, 8.29163355085175e-4, 8.39769314972934e-4, 8.27150966836635e-4, 8.21808953538806e-4, 8.39850668123254e-4, 8.35223982346479e-4, 8.16704555683475e-4, 8.35017058540045e-4, 8.43510578002335e-4, 8.13193868530148e-4, 8.30207479559848e-4, 8.5379984951864e-4, 8.0245402068614e-4, 8.33731832030556e-4, 8.61895566888669e-4, 7.72908446182983e-4, 9.01865852081205e-4, 7.204259717515e-4, 9.60526773478909e-4, 9.92251193773604e-4, 6.782324455538e-4, 4.90936237771255e-4, 7.22958686530023e-4, 9.09336296872702e-4, 7.2285479761698e-4, 9.03445164287058e-4, 8.13789131499088e-4, 8.93445262451229e-4, 9.19852469909373e-4, 8.81476724801122e-4, 9.48591964112439e-4, 9.3842398436252e-4, 9.02619374848565e-4, 9.29446432879216e-4, 9.11470347256634e-4, 8.6180044197348e-4, 8.58082858676676e-4, 8.45719385480001e-4, 8.01306271441267e-4, 7.86351671767655e-4, 7.90377635199223e-4, 7.72258096795718e-4, 7.63095847625639e-4, 7.82390152461719e-4, 7.94755108098693e-4, 7.98134382067385e-4, 8.21094439699156e-4, 8.5080277989067e-4, 8.64368450835599e-4, 8.783157422884e-4, 9.03023929658559e-4
flux1:, 0.644574507617987, 8.97021439819526e-4, 8.9651603656143e-4, 8.89899381407903e-4, 8.93646222536777e-4, 8.99807972284486e-4, 8.92423721158909e-4, 8.8875821696271e-4, 8.99516961407831e-4, 8.98894151654171e-4, 8.86752720191246e-4, 8.93915527392465e-4, 9.0494549582593e-4, 8.90945962761508e-4, 8.85757375181422e-4, 9.05292657712283e-4, 8.99684125981995e-4, 8.79996272359729e-4, 9.00183749438813e-4, 9.08763293671483e-4, 8.76077351195841e-4, 8.94970718041628e-4, 9.19755849295511e-4, 8.64353410379744e-4, 8.98618985261461e-4, 9.27974711777702e-4, 8.32647454679044e-4, 9.70978284031293e-4, 7.76063888563634e-4, 0.00103375067456545, 0.00106754194804718, 7.29506356313321e-4, 5.28180194994851e-4, 7.79435594865112e-4, 9.82987546278514e-4, 7.82734019932196e-4, 9.80582618453504e-4, 8.8467156011549e-4, 9.72518235526454e-4, 0.00100187529744534, 9.6062320587755e-4, 0.00103305549905292, 0.00102078875247388, 9.80586443826328e-4, 0.00100753967080781, 9.8547605884963e-4, 9.29264731877517e-4, 9.22566527327601e-4, 9.06598172373864e-4, 8.56465836168019e-4, 8.38334770861072e-4, 8.41188446120337e-4, 8.2088311371522e-4, 8.10642661524536e-4, 8.31766794266963e-4, 8.46268917912077e-4, 8.51473888215493e-4, 8.78265331197537e-4, 9.12916667278326e-4, 9.30152797414952e-4, 9.47647518344186e-4, 9.76812072753696e-4
flux1:, 0.64483695652174, 9.66056896267633e-4, 9.64898876943466e-4, 9.57996656940402e-4, 9.62588843490006e-4, 9.68784161982894e-4, 9.60457682607156e-4, 9.5712977141423e-4, 9.68832707212363e-4, 9.67459156321972e-4, 9.54547200279067e-4, 9.62877552403754e-4, 9.74277513450079e-4, 9.5877716483117e-4, 9.53863390781095e-4, 9.74980430564136e-4, 9.68253546646677e-4, 9.47404965163171e-4, 9.69624204780841e-4, 9.78209935412856e-4, 9.43067196301289e-4, 9.64005196453615e-4, 9.89950510667646e-4, 9.30333402084795e-4, 9.67806913948346e-4, 9.98336496086396e-4, 8.96466047214878e-4, 0.00104463425821475, 8.3561133813753e-4, 0.00111194854447124, 0.00114793526063858, 7.84367705858505e-4, 5.68139811788158e-4, 8.40116240165763e-4, 0.00106248273045279, 8.4736675960355e-4, 0.00106405624170687, 9.61251654161725e-4, 0.00105829111383156, 0.00109060406782184, 0.00104635646810101, 0.00112466865370786, 0.00110995167338366, 0.00106507547948794, 0.0010922416684728, 0.00106559084415433, 0.00100220803016434, 9.9221677654718e-4, 9.72056494810835e-4, 9.15354130440922e-4, 8.93469795975409e-4, 8.94609845750681e-4, 8.71341923669512e-4, 8.59461443342777e-4, 8.82142419602575e-4, 8.98386489708222e-4, 9.05121647938666e-4, 9.35886974135974e-4, 9.75675992630226e-4, 9.96693807253921e-4, 0.00101822574533972, 0.00105261046234439
flux1:, 0.645099405425493, 0.00103942684515998, 0.00103748319457518, 0.00103035518437372, 0.00103591549197606, 0.00104204316233747, 0.00103268742529918, 0.00102983155509581, 0.00104251204693727, 0.00104023065694282, 0.00102656986287469, 0.0010362195816331, 0.00104791115256384, 0.00103079591700037, 0.0010262961264992, 0.00104906578950585, 0.00104106966551769, 0.00101907806358453, 0.00104347215101298, 0.00105196124431294, 0.00101427749711222, 0.00103740199519259, 0.00106443493891268, 0.00100045289011891, 0.00104132242253979, 0.00107294777801201, 9.64331723535287e-4, 0.00112269628841308, 8.98970837957045e-4, 0.00119480781671296, 0.00123292545228335, 8.42373403910858e-4, 6.10335451852318e-4, 9.04139372430563e-4, 0.00114691199998243, 9.15740324863141e-4, 0.00115278088492064, 0.00104230693179957, 0.00114973436619483, 0.00118495724044461, 0.00113776207371412, 0.00122293729106143, 0.00120564104845868, 0.00115612730613985, 0.00118418390142723, 0.00115286341433115, 0.00108193714331801, 0.0010687997172946, 0.00104425663694386, 9.80199155820736e-4, 9.54056509354933e-4, 9.53097444355096e-4, 9.25976035860874e-4, 9.11596083196688e-4, 9.35396825310223e-4, 9.5279152110276e-4, 9.60349349223333e-4, 9.9487116175769e-4, 0.00103980831049366, 0.00106446600669665, 0.00109021524701748, 0.00113047065825593
flux1:, 0.645361854329247, 0.00111728789394891, 0.00111442567105219, 0.00110715661577913, 0.00111379532918262, 0.00111972980301043, 0.00110927582149519, 0.00110704024686898, 0.00112070487425971, 0.00111735348424906, 0.0011029943398323, 0.00111410931430308, 0.00112598868943175, 0.00110716115130001, 0.00110323029181707, 0.0011276966208374, 0.00111827178163719, 0.0010951707747308, 0.00112186059595968, 0.00113012815694169, 0.0010898318456529, 0.00111525298930741, 0.00114326101593586, 0.00107479078461126, 0.00111919742979384, 0.00115177984776313, 0.00103623383684862, 0.00120504125384964, 9.66065508286203e-4, 0.00128206607382474, 0.00132197224766902, 9.0297191033154e-4, 6.54164643537242e-4, 9.70593139553334e-4, 0.00123529216525867, 9.86609593771355e-4, 0.0012454823198793, 0.00112631104758728, 0.00124542617490404, 0.00128349242001448, 0.00123342834691804, 0.00132686626545317, 0.00130712531674056, 0.00125326455355034, 0.00128352797100219, 0.00124799415916805, 0.0011694558605129, 0.00115387082565455, 0.00112534094249488, 0.00105334667596801, 0.0010226130933523, 0.00101950441247794, 9.87692472885538e-4, 9.69721919491981e-4, 9.94114371613184e-4, 0.00101198054268789, 0.00101925394871593, 0.0010568872874387, 0.00110677240627542, 0.00113463081247399, 0.00116431168713077, 0.00121080943058099
flux1:, 0.645624303233, 0.00119979320986159, 0.00119589026946234, 0.00118858609675721, 0.00119639048283727, 0.00120198938239397, 0.00119039542560879, 0.00118893320021669, 0.00120355825940054, 0.00119898380484293, 0.00118400821454476, 0.00119671700770495, 0.0012086605584487, 0.00118805370191149, 0.00118485591056058, 0.00121102980815274, 0.00120002264764205, 0.00117586726769396, 0.00120494388780069, 0.0012128558416312, 0.00116990218750177, 0.00119769224909978, 0.00122654337435463, 0.00115351576579645, 0.00120154279846997, 0.00123492030149171, 0.00111229409622737, 0.00129172672810837, 0.00103697492649292, 0.00137377901583639, 0.00141483585651587, 9.65756202083076e-4, 6.99130363134902e-4, 0.00103889113170879, 0.00132691181444092, 0.00105881118775276, 0.00134099699001635, 0.00121174305258592, 0.00134375755703281, 0.00138463131222333, 0.00133160615013977, 0.00143500411048385, 0.00141323569600354, 0.00135544660197298, 0.0013897920687513, 0.00135110773046506, 0.00126520273449541, 0.00124841788399565, 0.00121701375559248, 0.0011368477281417, 0.00110144381027798, 0.00109661366467485, 0.0010595225668485, 0.00103675309127354, 0.00106120215715172, 0.00107890549042059, 0.00108446820539122, 0.00112412093637806, 0.00117853194503664, 0.00120884910742641, 0.00124160595007213, 0.00129428596135407
flux1:, 0.645886752136753, 0.00128709604761737, 0.00128205198135371, 0.00127483103638292, 0.0012838571932573, 0.00128897451368314, 0.00127623246277202, 0.00127568901831596, 0.00129122285506912, 0.00128529881820756, 0.00126981691982152, 0.00128421940056748, 0.00129609719121616, 0.00127368732252927, 0.00127138382442199, 0.00129924319723636, 0.00128652797484969, 0.00126139618701442, 0.00129291636228927, 0.00130035551102387, 0.00125474094128695, 0.00128493227758554, 0.00131451819683968, 0.00123694492101095, 0.00128861443104502, 0.00132267859107392, 0.00119286165632753, 0.00138314507691125, 0.00111205284736408, 0.00147055863048373, 0.00151190794300151, 0.00103073782795563, 7.45093990915795e-4, 0.00110913422008093, 0.00142165255905313, 0.00113160977176315, 0.001438572359142, 0.00129743793858949, 0.00144319592892193, 0.00148693351762092, 0.00143046411653988, 0.0015455839252137, 0.00152248144040375, 0.00146114504165945, 0.00150179306776694, 0.00146161973599686, 0.00136888476340683, 0.00135258680177875, 0.00132016664897454, 0.00123206441650917, 0.00119220751535694, 0.00118663091458592, 0.00114410339630331, 0.00111535794859043, 0.00113939752238867, 0.00115647702736879, 0.00115872529976155, 0.00119889751922559, 0.001257194863953, 0.00128896428768339, 0.00132334898347557, 0.00138161175834314
flux1:, 0.646149201040506, 0.00137935333074737, 0.00137309819683999, 0.00136607790658487, 0.0013763474946211, 0.00138085118601314, 0.00136698741982726, 0.00136748634903183, 0.0013838589302079, 0.00137650274649235, 0.00136064217550488, 0.00137680091972505, 0.00138849748517551, 0.00136431182130414, 0.00136304377219145, 0.00139254264062971, 0.00137804707712158, 0.00135203380800399, 0.00138602101388965, 0.00139292367590297, 0.00134469440649054, 0.00137728286352016, 0.00140758034085588, 0.00132557015567741, 0.00138084979599634, 0.00141565154710373, 0.00127855990648406, 0.00148011562341763, 0.00119198646374126, 0.00157370203014371, 0.00161443829935238, 0.00109856591823144, 7.92485256585486e-4, 0.00118235160705245, 0.00152019381157181, 0.00120499260228492, 0.00153809408802732, 0.00138290138995009, 0.00154256108747181, 0.00158936830743248, 0.00152840383579649, 0.00165675508668263, 0.00163325509861407, 0.00156855132453156, 0.0016177469869421, 0.00157825080337943, 0.00147946643314929, 0.00146557300851945, 0.0014346443119452, 0.0013393899052377, 0.00129558972341753, 0.00129075270552551, 0.00124319199823857, 0.00120748401327637, 0.00123076759142415, 0.00124702879428348, 0.00124436386198951, 0.00128324780707666, 0.00134459329450813, 0.00137662157905728, 0.00141066940614528, 0.00147334054997477
flux1:, 0.64641164994426, 0.00147672843455243, 0.00146922672711084, 0.00146250727258813, 0.00147401113520038, 0.00147780229926888, 0.00146287108889449, 0.00146450068985799, 0.00148164040145524, 0.00147282644630086, 0.00145671374847649, 0.00147465111969906, 0.001486090632569, 0.0014602050477574, 0.00146007347939459, 0.00149116089830294, 0.00147488906209153, 0.00144809049559618, 0.00148454337135728, 0.00149094005178405, 0.0014401885263331, 0.00147514305130101, 0.00150628271428241, 0.00142003619002126, 0.00147885720370594, 0.0015147196469237, 0.00137025920797109, 0.00158387250927979, 0.00127776549522291, 0.00168514598601434, 0.00172456601648865, 0.00117061537780437, 8.42400342908333e-4, 0.00126052772461175, 0.00162402475038489, 0.00127982846507906, 0.00164017566254736, 0.00146850998222922, 0.00164126033668057, 0.00169152950551116, 0.00162438176131792, 0.00176688106139578, 0.00174410624964634, 0.00167590030940405, 0.00173554140555884, 0.00169921607420449, 0.00159534602489486, 0.00158573409793317, 0.00155922929806691, 0.00145816415142953, 0.00141116899974476, 0.00140891968538227, 0.00135732730345674, 0.00131400198905838, 0.00133631548854574, 0.00135186151757496, 0.00134288088106603, 0.00137851150617406, 0.00144189846695784, 0.00147290915574589, 0.00150431046656683, 0.0015696933395716
flux1:, 0.646674098848013, 0.00157939236851412, 0.00157064015689072, 0.00156428781174029, 0.00157699739772561, 0.00158002723853492, 0.00156409589972411, 0.0015668995893918, 0.00158475548716169, 0.00157451912436705, 0.00155825496688317, 0.00157795825504151, 0.00158912921547649, 0.00156165292590012, 0.0015626995628489, 0.00159534690415262, 0.00157739191289126, 0.00154988010502808, 0.00158878909530219, 0.00159483950704182, 0.0015416841033208, 0.00157896247189536, 0.00161128897078237, 0.00152106414901704, 0.00158334978381886, 0.00162095791927778, 0.00146896518249652, 0.00169592590742861, 0.00137054809843834, 0.00180721686167281, 0.00184509897801609, 0.00124888913078972, 8.96536194022143e-4, 0.0013463617699776, 0.00173522588595085, 0.00135782847940186, 0.00174607288519074, 0.00155553544743606, 0.0017394333848203, 0.00179374667558635, 0.00171817619095127, 0.00187486106011312, 0.00185404471843006, 0.0017818642255203, 0.00185315559332565, 0.00182258185449514, 0.00171471131950868, 0.00171093448600473, 0.00169188274328548, 0.00158683070865735, 0.00153753266132253, 0.0015398341364361, 0.00148573230826654, 0.00143456061416143, 0.00145579310875763, 0.00147097781369176, 0.00145463719878555, 0.00148507251455054, 0.00154936325533231, 0.00157810700250855, 0.00160445156267622, 0.00167046784078576
flux1:, 0.646936547751766, 0.0016875227693788, 0.00167753702438428, 0.00167157052483319, 0.00168545647135744, 0.0016877367393978, 0.00167086356952939, 0.0016748372077606, 0.00169340321242787, 0.00168183237419469, 0.00166546425491758, 0.00168689999755709, 0.00169787337758337, 0.00166891985644061, 0.00167111363161057, 0.00170534630427503, 0.00168588596510191, 0.00165767675162544, 0.00169904808630346, 0.00170505955594177, 0.00164960645254962, 0.00168917598089598, 0.00172328132746236, 0.00162932838742824, 0.00169502955632112, 0.00173546509689063, 0.00157563302227603, 0.0018178037923629, 0.00147143610938538, 0.00194219464906515, 0.00197904168903462, 0.00133571808198582, 9.5694246400407e-4, 0.0014427675844287, 0.00185603725212195, 0.00144128655966267, 0.0018574253013576, 0.00164596624102055, 0.00183797287235031, 0.00189706518737168, 0.0018105415247812, 0.0019804215306486, 0.00196282208360763, 0.00188594766129925, 0.00196916513016481, 0.0019467404546118, 0.00183602249874388, 0.0018390782542107, 0.0018302219855899, 0.00172332777790815, 0.00167264287103893, 0.00168126637796412, 0.00162650167705562, 0.00156770239409951, 0.001587779844711, 0.00160308303298632, 0.00157879226840843, 0.00160229418489348, 0.00166626057648716, 0.00169160906721895, 0.00171066187994767, 0.00177506227695295
flux1:, 0.647198996655519, 0.00180130047071667, 0.00179010114755255, 0.00178448454849247, 0.00179954005271585, 0.00180114325102807, 0.0017833512281834, 0.00178844959195432, 0.00180778584430917, 0.0017949987198346, 0.00177849651961826, 0.00180163330584826, 0.00181256813718527, 0.00178221489267739, 0.00178544908415359, 0.00182137669380858, 0.00180064777169381, 0.00177166782908436, 0.00181555210434759, 0.0018219716601947, 0.00176426244263669, 0.00180612349268317, 0.0018428374212247, 0.00174530826864135, 0.0018144413425332, 0.00185913690908488, 0.00169094014786655, 0.00195071445218084, 0.00158119893279584, 0.0020917628138723, 0.00212893771941332, 0.00143329232765988, 0.00102561648617246, 0.00155219088562954, 0.00198828907805995, 0.00153262919353858, 0.00197587083375671, 0.00174214516839821, 0.00193841049220179, 0.00200309481839706, 0.00190320858439332, 0.00208432073160577, 0.00207113657697956, 0.00198880167437453, 0.00208323648088641, 0.00207091800246844, 0.00195853097574982, 0.00196873379759606, 0.00197215616035011, 0.00186564911766724, 0.0018143930958968, 0.00183060763389405, 0.00177705651668056, 0.00171123222879081, 0.00173002791286669, 0.00174587071180479, 0.00171349633779216, 0.00172867932010735, 0.00179104312140247, 0.00181204664974745, 0.00182200325629432, 0.00188261513965711
flux1:, 0.647461445559273, 0.00192090385546144, 0.00190849104473306, 0.0019031358483525, 0.0019194009153762, 0.00192044804435829, 0.00190169895014838, 0.00190785209765548, 0.00192809826203662, 0.00191420859916297, 0.00189744906364399, 0.00192228604791212, 0.0019334179877039, 0.00190166131958096, 0.00190576511690756, 0.00194360298255723, 0.00192185404968711, 0.00189191504090808, 0.00193843593993268, 0.00194581037020652, 0.00188576385786861, 0.00192997306244765, 0.00197030073906952, 0.00186914758514085, 0.00194182798468411, 0.00199242896930269, 0.00181506693946221, 0.00209519846612014, 0.00170000681268086, 0.00225645977272918, 0.0022961541091092, 0.00154310713985674, 0.00110401164461446, 0.00167588224791594, 0.00213281951845652, 0.00163385629885914, 0.00210261812475071, 0.00184628845561501, 0.00204268682282703, 0.00211375555999062, 0.00199871669542598, 0.0021884175776199, 0.00218071300801264, 0.00209237840214827, 0.00219650173035445, 0.00219560724350481, 0.00208271901902234, 0.0020997162187166, 0.00211655113630644, 0.00201246063582004, 0.00196124060576609, 0.00198556214925371, 0.00193478214864172, 0.00186276925923313, 0.00188001058638424, 0.00189654509142831, 0.00185630940967702, 0.00186222720694892, 0.00192169814410034, 0.00193759432691355, 0.00193726314420235, 0.00199223186502494
flux1:, 0.647723894463026, 0.00204650164395372, 0.00203283166052543, 0.00202760958971436, 0.00204519128179691, 0.0020458272071758, 0.0020260017962687, 0.00203314007540251, 0.0020545160586219, 0.00203959077655387, 0.00202235648190313, 0.00204895295088981, 0.00206056429405683, 0.00202727792381233, 0.00203204391884614, 0.00207211921199593, 0.0020495472458376, 0.00201833552324676, 0.00206771308015573, 0.00207661749722398, 0.00201397816804819, 0.00206066780175519, 0.00210567537782131, 0.0020005588887808, 0.00207702404780237, 0.00213516619893745, 0.00194754309300228, 0.00225085506778311, 0.00182724395615207, 0.00243527048609739, 0.00248027471943195, 0.00166544478866267, 0.00119256444630739, 0.00181330101590408, 0.00228902884525707, 0.00174599436948648, 0.00223808299188509, 0.00195998810845365, 0.00215284899406389, 0.00223097347094321, 0.00210009552346794, 0.0022955742484875, 0.00229422595953482, 0.00219986804450793, 0.0023117103394906, 0.00232281524209832, 0.00221054407546009, 0.00223348161992368, 0.0022637688078133, 0.00216362943659784, 0.00211276727977735, 0.00214482479616348, 0.00209771209888406, 0.00202036169606244, 0.00203555506747521, 0.00205247306017493, 0.00200476083068302, 0.00200091114752647, 0.00205622251615071, 0.00206639504583764, 0.00205526549629593, 0.00210324457326429
flux1:, 0.647986343366779, 0.00217824512871993, 0.00216321039305164, 0.00215797620863441, 0.0021770599510289, 0.00217741919012887, 0.00215630890566648, 0.00216439325527608, 0.0021871846271704, 0.00217120118316097, 0.00215319760808919, 0.00218169772008691, 0.00219407119522663, 0.00215897891784771, 0.00216420481344113, 0.00220694254035442, 0.0021836234944362, 0.00215071238709273, 0.00220327503088641, 0.00221421787813007, 0.00214852496921026, 0.00219791493180251, 0.00224857550028877, 0.00213880603802656, 0.00221942250974719, 0.00228645502905441, 0.00208721193919516, 0.00241622569567928, 0.00196146574825244, 0.00262548880087496, 0.00267877446535722, 0.00179902706879775, 0.00129036020194014, 0.00196182460886169, 0.00245471070446678, 0.00186869844690637, 0.00238169341076692, 0.00208381556154559, 0.00227073789109644, 0.00235639257938134, 0.00221044568984518, 0.00240938818895395, 0.00241505894297983, 0.00231539557363511, 0.0024330850383812, 0.00245603792131643, 0.00234539704951132, 0.00237320789721729, 0.00241593212795505, 0.00232052336823466, 0.00227001914295679, 0.00230857558421417, 0.00226509644692958, 0.00218301849179809, 0.00219541132556007, 0.00221181903664717, 0.00215692504797314, 0.00214316713512594, 0.00219311035313465, 0.00219700964633983, 0.00217518632779866, 0.00221543922527565
flux1:, 0.648248792270532, 0.00231626105310549, 0.00229967871155182, 0.00229430028536408, 0.00231514826782014, 0.00231531654939786, 0.00229263090814472, 0.00230168332874364, 0.0023262114651841, 0.00230902398917034, 0.00228991517070507, 0.00232056181837201, 0.00233392455519301, 0.00229659619570823, 0.00230213551762144, 0.00234802295147905, 0.00232385016792068, 0.00228873840761575, 0.00234491904763882, 0.00235823847684059, 0.00228882849826797, 0.00234122803996157, 0.00239825197822978, 0.00228278542890639, 0.00236803730094747, 0.00244474005502755, 0.00223234608025051, 0.00258889479703707, 0.00210054113907818, 0.00282293998714234, 0.00288711004087304, 0.00194095643299322, 0.0013950448729246, 0.00211689395149245, 0.00262625589330969, 0.00200012362477749, 0.00253193896429694, 0.0022171340979896, 0.00239773098836999, 0.00249116694822508, 0.00233249009040266, 0.00253377872986027, 0.00254692043876171, 0.00244349924368576, 0.00256585943304364, 0.00259991796712516, 0.00249173322754236, 0.00252348893357522, 0.00257680916366508, 0.00248597421200282, 0.0024355090794282, 0.00247864666221105, 0.00243770414752774, 0.00235101928531616, 0.00235961179496072, 0.00237401011526171, 0.0023118786845213, 0.00228827690986653, 0.00233173761422136, 0.00232878675184937, 0.00229679786813925, 0.00232919008923081
flux1:, 0.648511241174286, 0.00246064628574413, 0.00244225955179942, 0.00243665045337401, 0.00245958514904549, 0.00245956391041206, 0.0024349551535219, 0.00244508323912841, 0.0024716633890781, 0.00245298643485107, 0.0024324458341366, 0.00246557868545263, 0.00248004606626777, 0.00243992286320242, 0.00244573640559894, 0.00249526885572265, 0.00246991431015069, 0.00243208909836427, 0.0024924027211195, 0.00250817414104304, 0.00243422490804044, 0.00249002248080935, 0.00255370418276291, 0.00243120645313649, 0.00252166545887509, 0.0026080198620655, 0.00238091748844201, 0.00276582701320016, 0.00224198427545236, 0.00302258330740913, 0.00309928773120232, 0.00208701542542168, 0.00150305034911535, 0.00227264335151374, 0.00279924847266417, 0.0021371394790258, 0.00268668937975626, 0.00235818969991892, 0.00253459607499334, 0.00263587941755525, 0.00246817701748523, 0.0026724811936307, 0.00269336466095282, 0.00258845853849887, 0.00271553724581493, 0.00275960296992291, 0.00265440004129318, 0.00268964537266362, 0.00275128169549807, 0.00266386245192748, 0.00261283322129588, 0.00265827922814577, 0.00261775803722132, 0.00252590650670003, 0.00252951668721348, 0.0025399095625958, 0.00246992626432161, 0.0024365502749545, 0.00247254891707387, 0.00246206545418288, 0.00242058249690655, 0.00244546426089495
flux1:, 0.648773690078039, 0.00261146515264742, 0.00259095938305811, 0.00258510797661896, 0.00261048149634332, 0.00261016302290068, 0.00258326632788418, 0.0025946758972958, 0.00262356936448734, 0.00260298598113972, 0.00258075538069642, 0.00261679049152276, 0.00263232132399429, 0.00258877174176639, 0.00259496965548474, 0.00264858481565737, 0.002621496100539, 0.00258051359210509, 0.00264551695723524, 0.00266349283869032, 0.00258410970455742, 0.00264375102300419, 0.00271386625779057, 0.00258284848626126, 0.00267912966094669, 0.00277420206571818, 0.00253098939178426, 0.00294390788781004, 0.00238343545161723, 0.00321942892443367, 0.00330886750559858, 0.00223232168639971, 0.00161013784348409, 0.00242295632246947, 0.00296938199057058, 0.00227588928934358, 0.00284374233592563, 0.00250449081402143, 0.00268148657426196, 0.0027906033686116, 0.00261840876855898, 0.00282852154404517, 0.00285728525443861, 0.00275357617846408, 0.00288697539275669, 0.00293988563994916, 0.00283775483177621, 0.00287674107351258, 0.00294445359144817, 0.00285836444866864, 0.00280593762992117, 0.00285147668022048, 0.00280848002037859, 0.00271013384917427, 0.00270750936636937, 0.00271164004103783, 0.00263253354647775, 0.0025892587911898, 0.00261699809485716, 0.00259816291011606, 0.00254769172756794, 0.00256569436676175
flux1:, 0.649036138981792, 0.00276874979235022, 0.00274578262624962, 0.00273977147835517, 0.00276792440597082, 0.0027670842934157, 0.00273756838295496, 0.00275055966948488, 0.00278192841480621, 0.00275892529597659, 0.00273487165047487, 0.00277426329598535, 0.00279063724168609, 0.00274303798291591, 0.00274990245072965, 0.00280791404681253, 0.00277835467678937, 0.00273392546696901, 0.00280416300205295, 0.00282376287059611, 0.00273809887157662, 0.0028020551598728, 0.00287783836078562, 0.0027368502183651, 0.00283955995272132, 0.00294154235962997, 0.00268116356965741, 0.00312060296171786, 0.00252320994726617, 0.00340962000165234, 0.00351025511192855, 0.00237225295811254, 0.00171219098913158, 0.00256277969523654, 0.00313353508511707, 0.00241261420062562, 0.0030014972995165, 0.00265341878273343, 0.00283807581887641, 0.00295508766741631, 0.00278294611463128, 0.00300375305112869, 0.00304045969928707, 0.0029405387038323, 0.0030834420245359, 0.00314426405348257, 0.00304472336255108, 0.00308847165005329, 0.0031605429245947, 0.00307298661719931, 0.00301815996119329, 0.00306205810806574, 0.00301331644295756, 0.0029064289043731, 0.00289639127867273, 0.00289208084663113, 0.00280197774620417, 0.0027483355007946, 0.00276725564893216, 0.00273915306748721, 0.00267976822076143, 0.00269155675897534
flux1:, 0.649298587885546, 0.00293250328638815, 0.00290674525603356, 0.00290075571005836, 0.00293197162888352, 0.00293028266973976, 0.00289790276869197, 0.00291284820264416, 0.00294672083963865, 0.00292074817396061, 0.0028949071228777, 0.00293809609811808, 0.00295492135741985, 0.00290275223354992, 0.0029107328630361, 0.00297327604011419, 0.00294040881655056, 0.00289247264114633, 0.00296841586400617, 0.00298877686675913, 0.00289616976233697, 0.00296489993247685, 0.00304511868351385, 0.00289297270968644, 0.00300265794156036, 0.00310908472497726, 0.00283099333020569, 0.00329460978293506, 0.00266080445249727, 0.00359146937432624, 0.00370004477812382, 0.00250348133853808, 0.00180612239496439, 0.00268944238641781, 0.00329078242529753, 0.00254458874568489, 0.0031596053699325, 0.00280294784939204, 0.00300379302499092, 0.00312901137747911, 0.00296050416492495, 0.00319853079895745, 0.0032432185887413, 0.00314897731737897, 0.00330582436602723, 0.00337409413164326, 0.00327598209213923, 0.0033261418138998, 0.0034017692748295, 0.00330957655761892, 0.00325124025490779, 0.0032926005221918, 0.00323499901640686, 0.00311700533187395, 0.00309860664314897, 0.00308414706900045, 0.00298079659846405, 0.0029159180883816, 0.00292575833239764, 0.00288749801203418, 0.00281868898663815, 0.00282472472218213
flux1:, 0.649561036789299, 0.00310270471225007, 0.0030738841775484, 0.00306818319795349, 0.00310264673171493, 0.00309971455459652, 0.00306435804345388, 0.00308166300231957, 0.00311792004823984, 0.00308846833529289, 0.00306106406912441, 0.00310841994354688, 0.00312517415007917, 0.00306811084996824, 0.00307778910657612, 0.00314478935449659, 0.00310779354526938, 0.00305656688547232, 0.00313855692017938, 0.003158644468163, 0.00305874717660585, 0.00313265899874684, 0.00321578552555978, 0.00305177449606041, 0.00316888207659011, 0.00327700735343042, 0.00298126628630267, 0.00346635993779816, 0.00279724302068809, 0.00376621795223308, 0.00387812759605685, 0.00262490707755847, 0.00189071140289785, 0.00280368566772874, 0.00344309724289306, 0.002670966871202, 0.00331942846764432, 0.00295231245990757, 0.00317809626629217, 0.00331223265214189, 0.00314901606617556, 0.0034115805630273, 0.00346429724785493, 0.00337632378270892, 0.00355215203214244, 0.00362800924705323, 0.00352944433581953, 0.00358795727312355, 0.00366747617931597, 0.00356753087565684, 0.00350452738682254, 0.00354350757776977, 0.00347465358214415, 0.0033428117946584, 0.0033154830013252, 0.003290022139729, 0.0031711749799799, 0.00309385946492346, 0.00309472237418846, 0.00304563526411076, 0.00296631403717544, 0.00296668135821127
flux1:, 0.649823485693052, 0.00327931480397914, 0.00324725945921423, 0.00324216896015485, 0.00327993536325738, 0.00327535184989654, 0.00323706715330353, 0.00325711855551457, 0.00329550193735206, 0.00326218358409488, 0.00323361802700566, 0.00328538497624429, 0.00330148592316399, 0.00323947281705266, 0.00325149740466631, 0.00332267166109285, 0.00328087646290658, 0.00322685963347978, 0.00331506304252903, 0.00333382873845575, 0.00322670719945062, 0.00330612310992281, 0.0033905827990328, 0.00321464756273237, 0.00333950136563855, 0.00344678607883051, 0.00313407575983932, 0.00363824067600898, 0.00293516243753711, 0.0039383093350161, 0.00404829111909039, 0.00273827421027725, 0.00196718005466734, 0.00291013395002757, 0.00359553597537488, 0.00279333113883317, 0.0034841625522185, 0.00310245238102555, 0.00336070489781484, 0.00350495216203347, 0.00334600626723643, 0.00364008872620895, 0.00370089998875692, 0.00361800885667912, 0.00381755809911904, 0.00390174913510421, 0.00380018935584277, 0.00386881816186691, 0.00395370756665451, 0.00384340292368418, 0.00377459139256223, 0.00381244154710362, 0.00373118095865305, 0.00358301571716351, 0.00354668846780021, 0.00351054108210901, 0.00337443286249986, 0.00328334652155037, 0.00327575875111874, 0.0032156404536434, 0.0031243279598309, 0.0031186682785965
flux1:, 0.650085934596805, 0.0034622807015213, 0.00342694770115029, 0.00342280000126846, 0.00346378294496723, 0.0034571894715575, 0.00341619088477058, 0.0034393014505853, 0.0034794490560173, 0.00344207009870637, 0.00341287952755217, 0.00346913582929937, 0.00348403224555992, 0.00341731894774223, 0.00343232002006263, 0.00350721328608934, 0.00346022433996078, 0.00340416078536533, 0.0034985476874868, 0.0035151105341422, 0.00340128568642068, 0.00348641856565395, 0.00357087742028549, 0.00338368634057838, 0.00351648664323249, 0.00362111498463954, 0.00329263450063851, 0.00381444894813522, 0.00307857973836102, 0.00411505203799097, 0.00421810907852077, 0.00284829025583301, 0.0020393456849769, 0.00301702165471062, 0.00375578272141559, 0.00291577851668182, 0.00365853859725134, 0.00325609850413455, 0.0035517200763448, 0.00370772830318966, 0.00354899285422069, 0.003880004762963, 0.00394897436082889, 0.00386799112710807, 0.00409472834408928, 0.00418847550190304, 0.0040808991104403, 0.00416071786178589, 0.00425338563540512, 0.00413104970071968, 0.00405538531585991, 0.00409429883465959, 0.00400109368546036, 0.00383488293264425, 0.00379007238673551, 0.00374490003852358, 0.00359076262250986, 0.00348474762222129, 0.0034697093016277, 0.00339906858035599, 0.00329423876134862, 0.00328181309338522
flux1:, 0.650348383500559, 0.00365153838894462, 0.00361302653511135, 0.00361011264717819, 0.0036540939829076, 0.00364524375411938, 0.00360188881949413, 0.00362824654058998, 0.00366974778779703, 0.00362835535028295, 0.00359913874963082, 0.00365977853297705, 0.00367304601174277, 0.00360217659257268, 0.0036206718325816, 0.00369872606625863, 0.00364652024192507, 0.00358930928045254, 0.00368965959519841, 0.0037034788766133, 0.00358389733065445, 0.00367484035620853, 0.00375848092873596, 0.00356139431024276, 0.00370223990122558, 0.00380356849305608, 0.00346083396825116, 0.00400045863045314, 0.00323234571439653, 0.00430565592203356, 0.00439804745601743, 0.00296215681714337, 0.00211326004185542, 0.00313513080653725, 0.00393305778152033, 0.00304446020724087, 0.00384810247672426, 0.00341743087707507, 0.00375158740635295, 0.00392131708807529, 0.00375583430356761, 0.00412651383186866, 0.00420365993970482, 0.00411954344874784, 0.00437480101210345, 0.00447956533743145, 0.00436277254708125, 0.00445373727952672, 0.00455712665766937, 0.00442235521352815, 0.00433899348102693, 0.00438180483976426, 0.00427890405393114, 0.00409413370754558, 0.00404197665688796, 0.00399079938135664, 0.00381930764036341, 0.00369775411425533, 0.00367676809062918, 0.00359702991432839, 0.00347755231143518, 0.00345742667032411
flux1:, 0.650610832404312, 0.00384701185917596, 0.00380555215822273, 0.00380407165938011, 0.00385073304720875, 0.003839540917853, 0.00379428198559001, 0.00382391434491621, 0.00386637826654771, 0.00382127260908822, 0.00379260208006939, 0.00385734455829523, 0.00386876913504953, 0.003794520939334, 0.00381682969511346, 0.00389747515420017, 0.00384044221911193, 0.00378301583911723, 0.00388895492329639, 0.00389996118723948, 0.00377589127550777, 0.00387262396586966, 0.00395535595698316, 0.00375026809270191, 0.00389919724131661, 0.00399804255054647, 0.00364260729437115, 0.00420216201265444, 0.00340135607088402, 0.00451976158746767, 0.00459987215977545, 0.00308853335685949, 0.0021963449152578, 0.00327606025428549, 0.00413653631651323, 0.00318660585217538, 0.00405817364728281, 0.00359133334278296, 0.00396089568932514, 0.00414635690989947, 0.00396495151056335, 0.0043746104691157, 0.00445984941354622, 0.00436617450648994, 0.00464859189561295, 0.00476578088448727, 0.00463679017414595, 0.00473750185829723, 0.00485460110462219, 0.00470844681052328, 0.00461687646393258, 0.00466667085317653, 0.00455803861135727, 0.0043557466986613, 0.00429799530444053, 0.00424502560273149, 0.0040585884407285, 0.00392180188372442, 0.00389687429398519, 0.00381048827438852, 0.0036760819674026, 0.00364740196836131
flux1:, 0.650873281308065, 0.00404860871930755, 0.00400453349262834, 0.00400455521144428, 0.00405352728842611, 0.00404009686190733, 0.00399341366752393, 0.00402617425826723, 0.00406929841431139, 0.00402100426877388, 0.00399333238856238, 0.00406175908592558, 0.00407139167211273, 0.00399467027851308, 0.00402085220729854, 0.00410360616166107, 0.004042524123433, 0.00398570676492931, 0.00409676645232752, 0.00410542171664386, 0.00397828585380066, 0.0040806959679595, 0.00416325500896607, 0.00395232951891538, 0.00410937225907789, 0.00420806360469722, 0.00384120261409602, 0.00442482279891211, 0.00358965210381029, 0.00476570317650018, 0.00483460237815276, 0.00323608036071233, 0.00229614371038691, 0.00345010664694568, 0.00437354971501612, 0.00334918157660499, 0.00429267087535964, 0.0037823670373557, 0.00418005158854558, 0.00438296646816438, 0.00417538812263429, 0.00461969012493754, 0.00471278369903896, 0.00460253480534455, 0.00490795022252392, 0.00503863586587729, 0.00489512241156195, 0.00500286241462675, 0.00513622192330765, 0.00498120648636843, 0.0048814033838383, 0.00494112184586925, 0.00483212761560732, 0.00461506869083758, 0.00455404390075074, 0.0045043634822077, 0.00430718662763859, 0.00415667428411988, 0.00413027933327344, 0.00404069636322479, 0.00389229644880583, 0.00385459530473423
flux1:, 0.651135730211818, 0.00425621272379703, 0.00420990763658036, 0.00421134909775918, 0.0042622701650147, 0.00424689153045581, 0.00419921592984383, 0.00423479754403062, 0.00427842496678166, 0.00422762431950073, 0.00420120538765997, 0.00427282062582198, 0.00428098968901221, 0.00420269577613653, 0.0042325274612618, 0.00431708249570539, 0.00425302511932476, 0.00419740080119235, 0.00431309690833661, 0.00432036625236255, 0.00419153418204836, 0.00429945263196665, 0.00438335829367587, 0.00416869485748512, 0.00433392677827195, 0.0044360914337515, 0.00405850434090397, 0.00467203269943803, 0.00379958122938887, 0.00504882827931087, 0.00511037719665211, 0.00341183396016456, 0.00241890390089194, 0.00366415318691415, 0.00464792341266031, 0.00353743027349007, 0.00455304960189048, 0.00399366563169432, 0.00440891074208766, 0.00463036084020554, 0.00438671387133545, 0.00485807573196787, 0.00495860015532898, 0.00482515604125, 0.00514701506090833, 0.00529172801584081, 0.00513243184742293, 0.00524349541729907, 0.00539485702379614, 0.00523479688533557, 0.00512737720449527, 0.00519950015766396, 0.00509641385042094, 0.00486899646811185, 0.00480750594477337, 0.00476663195003522, 0.00456451427426161, 0.00440311949238859, 0.00437812378224911, 0.00428962452950576, 0.00412957112142919, 0.00408304368616974
flux1:, 0.651398179115572, 0.0044696744178794, 0.0044215214287703, 0.00442415202907702, 0.00447672585492161, 0.00445984251651154, 0.00441148896368792, 0.00444946253621488, 0.004493615266278, 0.00444105142809062, 0.0044158923705493, 0.00449019752860424, 0.00449747450687199, 0.00441836531282791, 0.00445136236877418, 0.00453764712272157, 0.00447183526164846, 0.00441764750089952, 0.00453756122500376, 0.00454479361158266, 0.00441537124496676, 0.00452861504885257, 0.00461598414810742, 0.00439927185528763, 0.00457285926834802, 0.00468295602157563, 0.00429454460408359, 0.00494488302568123, 0.00403119374911632, 0.0053702212914033, 0.00543066053075864, 0.00361972670430729, 0.00256826431642163, 0.00392000454253407, 0.00495881758395671, 0.00375359682586885, 0.0048376032661611, 0.00422599806842503, 0.00464647061857901, 0.00488660524363314, 0.0045988168992932, 0.005087411086717, 0.00519476363187252, 0.0050329012685524, 0.00536314887082351, 0.00552180023034935, 0.00534682359076176, 0.00545711073970147, 0.00562723095226691, 0.00546689268092449, 0.00535323084159647, 0.00543960276834725, 0.00534897026212524, 0.00511695210610227, 0.00505817562104986, 0.00503158051297315, 0.00483144988221226, 0.0046632834871119, 0.00464282856329024, 0.00456021359481957, 0.00439220216407831, 0.0043378799022428
flux1:, 0.651660628019325, 0.00468880152203831, 0.00463912306405564, 0.00464259178562052, 0.00469663363832332, 0.00467878305421524, 0.00462989832391216, 0.00466977218632217, 0.00471465369248301, 0.0046610228104818, 0.00463687509505595, 0.00471344389993168, 0.00472056461443188, 0.00464113563850721, 0.00467661984728395, 0.00476481912655103, 0.00469843946100784, 0.00464554552181383, 0.0047693946551128, 0.00477812832117683, 0.00464878103900016, 0.00476719797986468, 0.00486043725135633, 0.00464265756662034, 0.00482488565529837, 0.00494755433026562, 0.00454732192433729, 0.0052415389533853, 0.00428202134974982, 0.00572612778207253, 0.00579318186462023, 0.0038595706090465, 0.00274432722663461, 0.00421355842953352, 0.00530037135974699, 0.00399613392323465, 0.00514133283873933, 0.00447723583556548, 0.00489073118028689, 0.00514861197660155, 0.00481166169872276, 0.00530687819417392, 0.00542033148328643, 0.00522705552673983, 0.00555737534509201, 0.00572933083340657, 0.00554025166203129, 0.00564601113747186, 0.00583471751948555, 0.00567934300853364, 0.00556161234546196, 0.0056634349337903, 0.00559142738913754, 0.00536138972872195, 0.00530873178017058, 0.00530138626869494, 0.00511062733665034, 0.00494077725017234, 0.00492812293372937, 0.00485630061047949, 0.00468507660086425, 0.00462485459951837
flux1:, 0.651923076923078, 0.00491335077103822, 0.00486236587570923, 0.00486624973235123, 0.0049217113995135, 0.00490344892457922, 0.00485399178884958, 0.00489528148865698, 0.00494124578269372, 0.00488709548763897, 0.00486349237254836, 0.00494203348389103, 0.00494978758576705, 0.00487019823456468, 0.00490740070868442, 0.00499792888024136, 0.00493195184828882, 0.00487984429878435, 0.00500753126801255, 0.00501925486578371, 0.00489010094913408, 0.00501360926841981, 0.00511503690062827, 0.00489627522643371, 0.00508755425260794, 0.00522689059539229, 0.00481299197758759, 0.00555733850917324, 0.00454731823880046, 0.00610826112280928, 0.00618989576822511, 0.00412675284580416, 0.00294334190085545, 0.0045350680690965, 0.00566231361642552, 0.00425961133233118, 0.00545648973238966, 0.00474239825060699, 0.0051388031966058, 0.00541244313632174, 0.00502510091265588, 0.00551722643984941, 0.00563603124620417, 0.00541105251563019, 0.00573423467689662, 0.00591853234469829, 0.00571828463608981, 0.00581686027996669, 0.00602332702656471, 0.00587808712971864, 0.00575918309055043, 0.00587716118731836, 0.00582899289989576, 0.00560765245918971, 0.0055645593082561, 0.00558055972311719, 0.0054062258570334, 0.0052402652053018, 0.00523860043143481, 0.00518212991522767, 0.0050129615603885, 0.00494945619905347
flux1:, 0.652185525826831, 0.00514302260034252, 0.00509082395873366, 0.00509468921962924, 0.00515165734380985, 0.00513347712390506, 0.00508323356294085, 0.00512552993963031, 0.00517302149303463, 0.00511867620932822, 0.00509501123423098, 0.00517540601848622, 0.00518451346878022, 0.00510457350766388, 0.00514275743721781, 0.00523618766081588, 0.00517121881170586, 0.00511911550941193, 0.00525074287972049, 0.0052666543662896, 0.00513725365941675, 0.0052658708936248, 0.00537733386908864, 0.00515674269609838, 0.00535759184336959, 0.00551648040204931, 0.00508642485909, 0.00588544137139507, 0.00482075839111297, 0.0065050078465501, 0.00660805870823204, 0.0044127697177807, 0.00315812001085518, 0.00487054652042331, 0.00603151712520919, 0.00453542288244308, 0.00577376396738876, 0.00501433976611828, 0.00538729408128004, 0.00567391675861734, 0.005238817767309, 0.00572063122685671, 0.00584415789859139, 0.00558989933521487, 0.00590107504567822, 0.00609674380869893, 0.0058892531014003, 0.00597966500706047, 0.00620284151194918, 0.00607228715846827, 0.00595560567249417, 0.00609019014654772, 0.00606968420439314, 0.0058631300913344, 0.0058328684824984, 0.0058751908690176, 0.00572321762127106, 0.00556657037327522, 0.00557880234009128, 0.00554146045660495, 0.0053794711625071, 0.00531572053774267
flux1:, 0.652447974730585, 0.00537745940832407, 0.00532401674022837, 0.00532748214990055, 0.00538614910120675, 0.00536841672671624, 0.00531704968003612, 0.00536007258363872, 0.00540954699440252, 0.00535507535143111, 0.00533070980609935, 0.00541301729134008, 0.00542401447789022, 0.00534323745724891, 0.00538181925628623, 0.00547877977033139, 0.00541497454237834, 0.00536196516808082, 0.00549781486894942, 0.00551862335563164, 0.00538806990454424, 0.00552192674709189, 0.00564448623404496, 0.00542041718856755, 0.00563143020689635, 0.00581106617690658, 0.00536204816647062, 0.00621794243690375, 0.0050954888972281, 0.00690336615593744, 0.00703230097768807, 0.00470656276854708, 0.00337916233518842, 0.00520413184201108, 0.00639427393505902, 0.00481322430306789, 0.00608394804142933, 0.00528500817318552, 0.00563293671557322, 0.00592943980944365, 0.0054524426345463, 0.00592042279527013, 0.00604832127876681, 0.00576941473107617, 0.00606690387219735, 0.00627331408032293, 0.00606292144730488, 0.00614613345526472, 0.00638522041363179, 0.00627280100142152, 0.00616186806555062, 0.00631351209802674, 0.00632286427234879, 0.00613582491725114, 0.00612122385270903, 0.00619162107625524, 0.00606616378263233, 0.00592341801949515, 0.00595195411219498, 0.00593639360426479, 0.005785868877758, 0.00572492075145216
flux1:, 0.652710423634338, 0.00561624726296562, 0.00556143746645694, 0.00556422782666579, 0.00562483962334193, 0.00560774971674111, 0.00555487561408651, 0.00559850280626858, 0.00565034234025367, 0.00559557470974428, 0.00556995555780768, 0.00565438245035256, 0.00566753985189201, 0.00558525706244984, 0.00562390382328762, 0.00572495943391582, 0.0056620208740302, 0.0056072465428228, 0.00574772568596964, 0.00577353590789194, 0.00564064404396726, 0.00577998158378803, 0.00591372990574774, 0.00568402109245789, 0.00590582159153373, 0.00610552461871997, 0.00563483107132847, 0.00654726421133781, 0.00536535925204092, 0.00729129004117562, 0.00744735887389725, 0.00499645364477466, 0.00359632817262373, 0.00552101863571998, 0.00673890011412768, 0.00508287386395656, 0.00637978767101957, 0.00554706959421927, 0.00587336159642527, 0.00617692443220769, 0.00566583901153816, 0.0061207383621081, 0.00625308947699388, 0.00595542578918326, 0.00624100514268593, 0.0064581700977, 0.00624892228810572, 0.00632770144050847, 0.00658255251028281, 0.0064902624250308, 0.00638824148751483, 0.00655757940470821, 0.00659733453088354, 0.00643258102564195, 0.00643574634330726, 0.00653477741532254, 0.00643777882265813, 0.00631205452668469, 0.00635859436670962, 0.00636614696036636, 0.00622994280526526, 0.00617439983804349
flux1:, 0.652972872538091, 0.00585892007245995, 0.00580257938076735, 0.00580455925460751, 0.00586734968147226, 0.00585091724961495, 0.00579619597048014, 0.00584046106658801, 0.00589490077893184, 0.00583949554976681, 0.00581226233156802, 0.00589910257714705, 0.00591439079304275, 0.00582990721783949, 0.00586859173466626, 0.00597413236243637, 0.00591139630944989, 0.00585423104466457, 0.00599979356127409, 0.00603009889883695, 0.00589365373675303, 0.00603880515638486, 0.00618285602477782, 0.00594523077090571, 0.00617842697692634, 0.00639579958318205, 0.00590122570110429, 0.00686757245473267, 0.00562609754706422, 0.00766000538218016, 0.00784097331556099, 0.0052723368986871, 0.00380075475346608, 0.0058104138483243, 0.00705817621029923, 0.00533652158453135, 0.00665766145695024, 0.00579559504791854, 0.00610786213110849, 0.0064166005559117, 0.00587950212818165, 0.00632615113246571, 0.00646357911479549, 0.0061530676837969, 0.00643157262113696, 0.0066603251573427, 0.00645524273585315, 0.00653359629947167, 0.00680493458278287, 0.00673313141146353, 0.00664226700010916, 0.00683014058494509, 0.00689935952578369, 0.00675733627076988, 0.00677935923550308, 0.00690651781811491, 0.0068375755182141, 0.00673005216547493, 0.00679540886003393, 0.00682606195828171, 0.00670522832202886, 0.00665683218387554
flux1:, 0.653235321441844, 0.00610496461472055, 0.00604695344844906, 0.00604813421778008, 0.00611325731226455, 0.00609734539568048, 0.00604056709373986, 0.00608562613108414, 0.00614270481856853, 0.00608625242578338, 0.00605731279845833, 0.006146867200245, 0.00616397948624572, 0.00607674414739171, 0.0061157459545979, 0.00622590366539983, 0.00616249920541001, 0.00610269996439867, 0.00625375812985234, 0.00628754852347199, 0.00614657788705695, 0.00629793821089352, 0.00645060062414418, 0.00620311015475658, 0.00644825875030093, 0.00667967825067874, 0.00615987848946271, 0.00717593793076432, 0.0058761993959217, 0.0080058404275226, 0.00820639326634552, 0.00552771350933305, 0.00398666184907059, 0.00606792900942081, 0.00735112301593643, 0.00557043165468852, 0.00691873191282826, 0.00602945919871698, 0.00633798044257289, 0.00665153118967587, 0.0060949703694676, 0.00654131960528705, 0.00668503906337946, 0.00636630134336887, 0.00664460352504462, 0.00688659431833862, 0.00668704566611213, 0.00676931168592744, 0.00705868822981267, 0.00700610320437063, 0.00692718530270689, 0.00713447916001477, 0.00723104536367734, 0.00710978831276311, 0.00715048142456356, 0.00730437771529908, 0.00726093185074044, 0.00717062032320406, 0.00725459016965638, 0.00730713557362804, 0.00720083144612028, 0.00716016320101866
flux1:, 0.653497770345598, 0.00635382459003826, 0.00629409291780955, 0.00629461136521907, 0.00636208516531399, 0.0063464642626961, 0.00628761642550909, 0.00633368869467077, 0.00639323460665018, 0.00633538050179637, 0.00630493927435086, 0.00639742990676603, 0.00641585868932355, 0.00632561773219695, 0.00636546837885209, 0.00648007966446066, 0.00641513753357687, 0.00635293376289109, 0.00650977598748921, 0.00654574528824271, 0.00639976372689053, 0.00655775304876171, 0.00671686437164363, 0.00645829516962771, 0.00671588150312492, 0.00695724921106705, 0.00641195864469084, 0.00747300109697494, 0.00611733793833757, 0.00833118150180968, 0.00854396584482264, 0.00576115269227615, 0.00415267547427243, 0.00629689411117551, 0.00762370883857701, 0.00578614464137675, 0.00716928585528982, 0.00625212907849294, 0.00656775494012383, 0.00688767219186787, 0.00631512748431735, 0.00677068375586577, 0.00692246303922581, 0.00659771155218476, 0.00688324364476637, 0.00714074384164934, 0.00694604563496967, 0.00703579465786449, 0.00734527355816748, 0.00730920933382364, 0.00724115630335242, 0.00746845370668547, 0.00758945169106263, 0.00748481320155762, 0.00754251554443553, 0.00772106487200963, 0.00769887306290067, 0.00762267938672803, 0.00772397756298729, 0.00779630042971601, 0.00770202331957344, 0.00766837770009528
flux1:, 0.653760219249351, 0.0066049021005434, 0.00654354256544992, 0.00654361462650931, 0.00661328727362329, 0.00659771561666036, 0.00653701696379204, 0.00658431091548272, 0.00664596572357773, 0.00658652907774482, 0.00655506399967152, 0.0066505596622793, 0.00666971392656122, 0.00657661679922211, 0.00661799811470416, 0.00673662005905889, 0.00666949125366766, 0.00660559509054397, 0.00676832558751836, 0.006805143167113, 0.00665432164823569, 0.00681934811464818, 0.00698271021931347, 0.00671287980373791, 0.00698331778508353, 0.00723093606209695, 0.00666101853411469, 0.00776298223698889, 0.00635418741207783, 0.00864431691489969, 0.00886144747275163, 0.00597685955016129, 0.00430237876956247, 0.00650826237253828, 0.00788827119462279, 0.00599069219143336, 0.00742012264682185, 0.00647161884278074, 0.00680352189982325, 0.00713339270603582, 0.00654427980382071, 0.0070182162771692, 0.00718025260786934, 0.00684858475058591, 0.00714768346723216, 0.00742321635556226, 0.00723054991836166, 0.00732951002553819, 0.00766112945249754, 0.00763781610609603, 0.00757746939760139, 0.00782459180595442, 0.00796668807639096, 0.00787284188012892, 0.00794433910636571, 0.00814492111190673, 0.0081387397946362, 0.0080718211580323, 0.00818809705428079, 0.00827754944704446, 0.0081916417910373, 0.0081631013417759
flux1:, 0.654022668153104, 0.00685755562830982, 0.00679483366220349, 0.00679469192177262, 0.00686623716580021, 0.00685054649320481, 0.00678844032145719, 0.00683707859014501, 0.00690035581131277, 0.00683942080403009, 0.00680760840297729, 0.0069059757423106, 0.00692531784675067, 0.00682995486567511, 0.00687356818868206, 0.00699554706494826, 0.0069259905251201, 0.00686152299163081, 0.00703003514112217, 0.00706663299702396, 0.00691185991275357, 0.0070842884580907, 0.00725012893712197, 0.00697001163151749, 0.00725366189971831, 0.00750507950265803, 0.00691238926854601, 0.00805300176398166, 0.00659366334504588, 0.00895814074602788, 0.00917290607932337, 0.00618418730033986, 0.00444393665689472, 0.0067190382110915, 0.00816167919340433, 0.00619575024093287, 0.00768502920373542, 0.00669954013253271, 0.00705324379265062, 0.00739847344197794, 0.0067879288210578, 0.00728722225436437, 0.00746193953820538, 0.00711920568275182, 0.0074355942409905, 0.00773146009127301, 0.0075361420237753, 0.00764337282087059, 0.00799848894049626, 0.00798354939930443, 0.00792574910034032, 0.00819128366336156, 0.00835105275527988, 0.00826121025853518, 0.00834180811726033, 0.00856137913779891, 0.00856573747480289, 0.00850210225886446, 0.0086300420276103, 0.00873383276738889, 0.00865217366357347, 0.00862587152394912
flux1:, 0.654285117056858, 0.0071110945248106, 0.00704744884350398, 0.00704727572428814, 0.00712021934066838, 0.00710438933198137, 0.00704149657414692, 0.00709145472821065, 0.00715582205822906, 0.00709378326266444, 0.00706238773405082, 0.00716327814347714, 0.00718245426642905, 0.00708581633033741, 0.00713224668426209, 0.00725682743613718, 0.00718513024322781, 0.00712147442480736, 0.00729546349702054, 0.00733128558886391, 0.00717410388599213, 0.007354235384652, 0.00752160850019997, 0.00723326255111408, 0.00753046306915109, 0.00778512932181156, 0.00717220674319815, 0.00835181059157043, 0.00684369780270071, 0.00928791294642689, 0.00949635841111547, 0.00639613527876683, 0.0045888181559545, 0.00694945221819877, 0.00846251531233803, 0.00641582462116085, 0.00797856577714122, 0.00694935735936487, 0.00732543220267615, 0.00769270816855324, 0.00705221984428635, 0.00758017325734185, 0.00776996836421231, 0.00740926833635061, 0.00774298596824444, 0.0080607720702271, 0.00785685539038294, 0.00796836337127654, 0.00834702113088132, 0.00833598469275888, 0.00827395344820891, 0.00855489244912208, 0.00872905313353457, 0.00863629017166705, 0.00872006444961226, 0.00895522747127857, 0.00896516784315922, 0.00889842998483692, 0.00903394585284799, 0.00914947948039575, 0.00906823336160694, 0.00904075821399517
flux1:, 0.654547565960611, 0.0073647710010765, 0.00730078346992705, 0.00730065316230505, 0.00737442584230215, 0.0073586322037253, 0.00729567227611045, 0.00734674362003401, 0.00741171383541319, 0.00734926565303175, 0.00731901121415897, 0.00742188702135449, 0.00744082608442502, 0.00734419194035158, 0.00739379263875971, 0.00752024962914504, 0.00744725504771017, 0.00738586124305303, 0.00756487478272417, 0.00760004112411153, 0.00744246911495511, 0.00763053250475632, 0.00779958367471248, 0.00750588737977282, 0.0078169874902309, 0.00807658717149838, 0.00744623997395972, 0.00866815112888674, 0.00711176468539533, 0.00964846719366049, 0.00985054374767177, 0.00662707748214762, 0.00474982124721991, 0.0072193674540528, 0.00880776467133947, 0.00666576353295277, 0.00831353783481952, 0.0072341266689342, 0.00762782349704508, 0.008024326562432, 0.00734312013168463, 0.00789856338898767, 0.00810553787752024, 0.007718278816219, 0.00806528831288191, 0.00840546592625391, 0.00818658613903835, 0.00829549791967254, 0.00869597939849544, 0.00868477807298136, 0.00861078848770287, 0.00890239627817787, 0.00908794959869041, 0.00898602636565089, 0.00906624754546958, 0.0093133029402386, 0.00932497285619112, 0.00924914456329456, 0.00938764107296265, 0.00951275320509098, 0.00942903567218073, 0.00939690628748565
flux1:, 0.654810014864364, 0.00761777136028972, 0.00755411114274866, 0.00755395187795241, 0.00762795898533998, 0.00761258503637078, 0.00755027893292656, 0.00760207293507567, 0.00766728616681036, 0.00760535687744404, 0.00757680755443801, 0.00768100358800894, 0.00769996511726789, 0.00760473551116229, 0.00765755524450569, 0.00778532026842634, 0.00771235598663439, 0.00765453332961469, 0.00783805036564208, 0.0078734036038739, 0.00771766895215783, 0.00791382640706709, 0.00808586829615966, 0.00779010866342095, 0.00811549655386807, 0.00838389478368343, 0.00773873835517649, 0.0090090500912928, 0.0074034271095762, 0.0100513815717564, 0.0102514217423082, 0.00689012883527231, 0.00493875237681874, 0.00754457532129118, 0.00920962066548476, 0.00695804211514304, 0.00869861344334685, 0.00756411995260115, 0.00796603106413645, 0.00839851286899312, 0.00766544915270871, 0.00824278416130271, 0.00846850347632964, 0.00804583944231962, 0.00839841724354124, 0.00876011565635951, 0.00852044689692033, 0.00861775174127679, 0.00903642599154194, 0.00902181331617138, 0.00892806008440968, 0.0092240462651749, 0.00941833149639589, 0.00930239049598821, 0.00937209195403537, 0.00962710297313919, 0.00963811461537091, 0.00954831534326067, 0.00968501296106285, 0.00981807392546319, 0.00973041170790693, 0.00969053687414231
flux1:, 0.655072463768117, 0.00786920852745632, 0.00780656048541609, 0.00780614500036348, 0.00787984025532343, 0.00786544881916651, 0.00780442254323468, 0.00785639814233697, 0.00792167983686705, 0.00786132151069207, 0.00783479122457426, 0.00793960107796288, 0.00795916202567583, 0.00786667046899616, 0.00792243713087231, 0.00805120093559178, 0.00797991872760386, 0.00792665081512987, 0.00811417555655257, 0.00815119958636619, 0.00799943272881765, 0.00820379559059938, 0.00838117878789489, 0.00808656460554492, 0.00842667936228559, 0.0087094784120631, 0.00805151714227251, 0.0093783668924494, 0.00772118323892031, 0.0105026512690463, 0.0107090564307087, 0.00719464237982996, 0.00516419418807067, 0.00793368690221586, 0.00967301890935945, 0.00730033129885201, 0.00913654138608299, 0.00794478259376048, 0.00834242295566573, 0.00881629994653609, 0.00802193311344918, 0.00861202865419816, 0.00885734838932382, 0.00839174122763472, 0.00873960263809091, 0.00912061926374765, 0.00885577933551794, 0.00893153871490547, 0.00936308087192523, 0.0093429256419726, 0.00922247913195176, 0.00951549775495812, 0.00971619899912379, 0.00958324623727158, 0.00963587574593906, 0.00989478226394004, 0.00990430138800861, 0.00979727634850296, 0.0099275640873444, 0.0100674520190039, 0.0099759557614561, 0.00992600044419054
flux1:, 0.655334912671871, 0.00811811769484763, 0.00805710815959517, 0.00805607485850743, 0.00812902420776525, 0.00811629428271905, 0.00805700080766707, 0.00810852920106955, 0.00817391270083385, 0.0081161668100548, 0.00809167700603048, 0.00819644854832287, 0.00821743074134942, 0.00812876534514136, 0.00818693018079448, 0.00831669863474914, 0.00824885364224929, 0.00820067152872913, 0.00839182444748725, 0.00843244879645418, 0.00828639023695466, 0.00849904159476497, 0.00868484165734461, 0.00839402796677204, 0.00874935069572737, 0.00905313437204924, 0.00838345922925782, 0.00977587948196689, 0.00806383598184524, 0.0110013188491962, 0.0112254915521609, 0.00754431972227837, 0.00542979158016174, 0.00838623232994425, 0.0101943914869419, 0.00769382868578765, 0.00962332949768473, 0.00837543183192683, 0.0087554498867541, 0.00927406743155113, 0.00841247260350789, 0.00900424828258489, 0.00926923724987726, 0.0087558466762366, 0.00908781193083211, 0.00948487221096388, 0.00919261826581461, 0.00923744133234865, 0.00967541416927578, 0.00964884012032759, 0.00949653282729318, 0.00977895801953289, 0.0099840995920442, 0.00983320942612433, 0.00986328118507791, 0.0101220831856757, 0.010130659617197, 0.0100050351055045, 0.0101248173929372, 0.0102707895497903, 0.010177016315711, 0.0101156154142065
flux1:, 0.655597361575624, 0.00836345615035099, 0.00830458976348278, 0.00830249120227462, 0.00837441504622319, 0.00836405458342325, 0.00830672903381398, 0.00835717489811812, 0.00842288439467945, 0.00836864770666354, 0.00834594069995763, 0.00845016359357683, 0.00847351488288806, 0.00838938373197146, 0.00844921792758792, 0.00858031260217511, 0.00851752209113758, 0.00847445735801442, 0.00866904710670925, 0.00871537261026465, 0.00857614635656957, 0.00879716521212688, 0.00899474285447108, 0.00870945249737769, 0.0090804756447264, 0.00941187697463594, 0.00873053351078005, 0.0101970900608161, 0.00842651468052472, 0.0115393404124628, 0.0117940420994277, 0.00793630864596598, 0.00573339575710488, 0.00889236109069583, 0.0107619107951499, 0.00813269651409618, 0.0101485711446604, 0.00884897624332376, 0.00919957749890559, 0.00976377286524799, 0.00883378961897912, 0.00941619261641612, 0.00970016676757039, 0.00913780330587726, 0.00944369879515448, 0.00985292968697097, 0.00953351917347067, 0.00954004033492725, 0.00997775390270045, 0.0099451180413697, 0.00975821591584509, 0.0100230794816164, 0.0102310419995853, 0.0100632701062126, 0.0100669240332801, 0.0103219355333786, 0.01033113311355, 0.0101873822120893, 0.0102933825444803, 0.0104448934617834, 0.0103514383836879, 0.0102782309169855
flux1:, 0.655859810479377, 0.00860410726572341, 0.00854772645968938, 0.00854409653875464, 0.00861488273753603, 0.00860753348128146, 0.0085521898029759, 0.00860099638297232, 0.00866739365886026, 0.00861730890629071, 0.00859591439625059, 0.00869928394988992, 0.00872593501614171, 0.00864659922240032, 0.008707325086522, 0.00884032866215946, 0.00878385407735478, 0.00874547961210612, 0.00894354298387918, 0.00899753927235946, 0.00886553248726343, 0.00909501450325404, 0.00930752989128334, 0.00902834010462235, 0.00941551908443613, 0.00978028126847304, 0.00908633099133132, 0.0106337953340287, 0.00880135216489697, 0.012102729306814, 0.0124001574998512, 0.00836147560741885, 0.00606724483062621, 0.00943423178057293, 0.0113572094057991, 0.00860474501220825, 0.0106968927798893, 0.00935274858532211, 0.00966587050349516, 0.0102739133504236, 0.0092795601290009, 0.00984356036185899, 0.0101452228636965, 0.00953667632201575, 0.00980911306465006, 0.0102266495137706, 0.00988279854672399, 0.0098468813533755, 0.0102783827164529, 0.0102411066281411, 0.010019645660022, 0.0102615767362024, 0.0104711503836288, 0.0102891847208421, 0.0102645649466115, 0.0105127146317475, 0.010524630483872, 0.0103647725069823, 0.0104547584449773, 0.0106112814851822, 0.0105211917505889, 0.0104366839920198
flux1:, 0.65612225938313, 0.00883888747587245, 0.00878516174199031, 0.00877958944374327, 0.00884927525718794, 0.00884542707568529, 0.00879189640352168, 0.0088386592411105, 0.00890616458226688, 0.00886055549786422, 0.00883989748555743, 0.00894234379477533, 0.0089730671299028, 0.00889835266875783, 0.00895928508851728, 0.00909494254504227, 0.00904553413287306, 0.00901108373358021, 0.00921288709284045, 0.00927611761535894, 0.00915098666877044, 0.00938905750945501, 0.00961902808808225, 0.0093453594058238, 0.00974905481907846, 0.010151256726522, 0.00944301930175277, 0.0110753174719522, 0.00917869337746188, 0.0126737704079072, 0.0130237066557061, 0.00880581357314265, 0.0064191593757431, 0.00998885138937892, 0.0119582758202565, 0.00909325917343099, 0.0112502796325869, 0.00987033083362046, 0.0101431548651155, 0.0107910779030866, 0.00974105110355809, 0.0102812765722754, 0.010598941066637, 0.00995061474633085, 0.0101863050332865, 0.0106089196263893, 0.0102453626471, 0.0101667972924053, 0.010587807082398, 0.0105480941959669, 0.0102948150773875, 0.0105108071366699, 0.0107212786591432, 0.0105288974338735, 0.0104762836348654, 0.0107154168156393, 0.0107321925397926, 0.0105592935968099, 0.010632194745687, 0.0107930981291057, 0.0107092361823488, 0.0106145346541812
flux1:, 0.656384708286884, 0.00906655419771672, 0.00901550046979944, 0.00900769682834803, 0.00907642399507788, 0.00907635415073382, 0.00902435701853954, 0.00906887341146341, 0.00913787594258027, 0.00909673752061827, 0.00907626121768752, 0.00917793929800942, 0.00921323622722959, 0.00914262055213819, 0.00920329273283345, 0.00934238762428627, 0.00930021873671443, 0.00926876198282326, 0.00947476503043945, 0.00954818969632901, 0.00942898914676016, 0.0096758081378179, 0.00992479046540717, 0.00965509745487648, 0.010075518614016, 0.0105171040481611, 0.00979253497408594, 0.0115101630741693, 0.00954860818791696, 0.0132338882168945, 0.013642256419471, 0.00925272339450496, 0.00677453262667185, 0.0105318387643575, 0.0125429944245234, 0.0095796420130915, 0.0117908639258094, 0.0103840549245991, 0.0106195718045824, 0.0113018348411964, 0.0102081834706311, 0.01072388914849, 0.0110557489455269, 0.0103766625121628, 0.0105770227620606, 0.0110026612852585, 0.0106253881519211, 0.0105079409095519, 0.0109165552070862, 0.0108770402201064, 0.0105969215486379, 0.0107867730808838, 0.0109980244166763, 0.0107994564743475, 0.0107211172703157, 0.010950240933103, 0.0109736601949084, 0.0107912324038741, 0.0108471347512922, 0.0110116458505563, 0.0109361353306006, 0.0108326130447454
flux1:, 0.656647157190637, 0.00928581228809488, 0.00923734173692567, 0.00922718819492232, 0.00929514049705683, 0.00929888829949805, 0.00924812640415334, 0.00929041250484872, 0.00936118701177694, 0.00932423110805168, 0.00930352588200996, 0.00940477001701939, 0.00944480591833583, 0.00937756121740317, 0.00943781214733571, 0.00958104173543851, 0.00954574263256509, 0.0095163815425117, 0.0097271714333557, 0.0098110616271423, 0.00969646991738234, 0.00995222380287144, 0.0102206753216209, 0.00995280136705037, 0.0103899619585923, 0.0108706529126957, 0.0101277874937051, 0.0119277947581608, 0.00990242243257283, 0.0137666245998935, 0.0142347205587522, 0.0096857354826683, 0.00711873869723068, 0.0110414038908058, 0.0130926697578959, 0.0100463844402741, 0.0123036667174196, 0.0108777262306855, 0.0110842574791854, 0.0117946286660977, 0.0106708549814435, 0.0111660511916408, 0.0115104496647258, 0.0108107948316062, 0.0109817209682721, 0.0114098429336863, 0.0110251483107173, 0.0108759427361021, 0.0112729585665905, 0.0112363414204862, 0.0109358022783483, 0.0111021317733176, 0.0113147161787638, 0.0111140088067371, 0.0110137902645518, 0.0112332032002842, 0.0112644438963552, 0.0110758518592837, 0.0111158669325247, 0.011283133755299, 0.0112170001432394, 0.0111059677073591
flux1:, 0.65690960609439, 0.0094953169674365, 0.00944929848091778, 0.00943686855097605, 0.00950420441161081, 0.0095115847108723, 0.00946183443184243, 0.00950210822641345, 0.00957475395535463, 0.00954149976203194, 0.00952039540725463, 0.00962164770096343, 0.00966624602597931, 0.00960161066898733, 0.0096616195537348, 0.00980949232379242, 0.00978027437007144, 0.00975232513150924, 0.00996853440698009, 0.0100625132653867, 0.00995111157820793, 0.0102160001124509, 0.0105033416672917, 0.0102349704535365, 0.0106886649307249, 0.0112062650108959, 0.0104436491621104, 0.0123201806597786, 0.0102339798444959, 0.014260163606106, 0.0147846865113966, 0.0100911536710572, 0.00743950093665868, 0.011501792790943, 0.0135948779392502, 0.0104798055811494, 0.0127787909151116, 0.0113390685047788, 0.0115288521733175, 0.0122613525909572, 0.0111202984607948, 0.0116030310578181, 0.0119586893256522, 0.0112482075483177, 0.0113990706117727, 0.0118307309688806, 0.0114442444171536, 0.011272581851772, 0.011661374998553, 0.0116300903615328, 0.0113159926011436, 0.0114638060252316, 0.0116789656453665, 0.0114794564801706, 0.0113621630006018, 0.0115734274928763, 0.0116129986109506, 0.0114209723949908, 0.0114469961353217, 0.0116162284875794, 0.0115593016713494, 0.0114417477556986
flux1:, 0.657172054998143, 0.00969367210515292, 0.0096499997288005, 0.00963555114264352, 0.00970234444434812, 0.00971299590411176, 0.00966418586805952, 0.0097028208168525, 0.00977723315162302, 0.00974712382552988, 0.0097257431638712, 0.00982747095013985, 0.00987616523456227, 0.00981351048099153, 0.00987377392723828, 0.0100265481495836, 0.0100023925624217, 0.00997551961567119, 0.0101977440815311, 0.0103009409630922, 0.0101914931123936, 0.0104657097078993, 0.0107705710865189, 0.0104996913649145, 0.0109694965462403, 0.0115205166313797, 0.0107375500592327, 0.0126828350570281, 0.0105404036879797, 0.0147089354621483, 0.0152827969941549, 0.0104601227049052, 0.00772877346707418, 0.011905556740009, 0.0140451222261421, 0.0108720525033278, 0.0132126691228236, 0.0117614403406579, 0.0119485702564719, 0.0126983194680163, 0.0115502350368935, 0.0120311756025055, 0.0123973425521741, 0.0116838254560592, 0.0118258865987011, 0.0122635453283213, 0.0118794120759975, 0.011695246838782, 0.0120812175444155, 0.0120571822212146, 0.0117357994363902, 0.0118716737689435, 0.0120912717101033, 0.0118952374082461, 0.0117658984794975, 0.0119716366265253, 0.0120194886048957, 0.0118258153392115, 0.0118402068989546, 0.0120108580186283, 0.0119619459660627, 0.0118383914036005
flux1:, 0.657434503901897, 0.00987942415719115, 0.00983807536740382, 0.00982201557379165, 0.00988821588764978, 0.00990167346811703, 0.00985393205436461, 0.00989139160110322, 0.00996727090513837, 0.00993979331801965, 0.00991855307569625, 0.0100211714906124, 0.0100733036032878, 0.01001226479067, 0.0100735236059157, 0.010231197193081, 0.0102110712689648, 0.0101853513034654, 0.0104140833876704, 0.0105253702469676, 0.0104170532217852, 0.0107007646103343, 0.0110213611910286, 0.0107466617774339, 0.0112319630406527, 0.01181244197167, 0.0110095782914353, 0.0130151683141604, 0.010822228820369, 0.0151140198261264, 0.0157277582771618, 0.0107897407583042, 0.00798378996992637, 0.0122542420517397, 0.0144470081391289, 0.0112219962713969, 0.0136081548249842, 0.0121445147528083, 0.0123426427793514, 0.013106465271621, 0.0119576136949893, 0.0124482493097567, 0.012824754347319, 0.012112939308039, 0.0122574936741142, 0.0127045933333624, 0.0123249449443639, 0.0121372952703196, 0.0125269826443461, 0.0125114491919473, 0.0121875754102765, 0.01231859725619, 0.0125449553021237, 0.0123534747588494, 0.0122166119044766, 0.0124201430770275, 0.012475904723709, 0.0122813321054445, 0.0122865544249113, 0.0124584920599371, 0.0124157762828982, 0.0122862577983561
flux1:, 0.65769695280565, 0.0100510535114572, 0.0100121274185049, 0.0099949602220599, 0.0100603794678159, 0.0100761563478881, 0.0100298213415312, 0.0100665877292452, 0.0101434823856127, 0.0101182673818365, 0.0100978295623143, 0.0102016439532259, 0.010256488564562, 0.0101970381722568, 0.0102601700168341, 0.0104225217306024, 0.0104055818710773, 0.010381489635632, 0.0106170790926671, 0.0107353421860892, 0.010627888438717, 0.0109212171866142, 0.0112557827234311, 0.0109769110643656, 0.0114769475927371, 0.0120833079170478, 0.0112620852060123, 0.0133201042265688, 0.0110829012377603, 0.0154823103483667, 0.0161258258058444, 0.0110830335613188, 0.00820710377516717, 0.0125574136370792, 0.0148109472557632, 0.011534881805353, 0.0139734714606434, 0.0124938168196035, 0.0127140629183051, 0.0134907638255899, 0.0123428028644991, 0.0128535852133917, 0.013240792754497, 0.0125318440547412, 0.0126884497727047, 0.0131488461641944, 0.0127736433649744, 0.0125892289445295, 0.0129892604781854, 0.0129827878403177, 0.0126591326702631, 0.0127917803624212, 0.0130274360966509, 0.012840466930728, 0.0126994760310426, 0.0129043450129421, 0.0129676170790038, 0.012771959747541, 0.0127702296423779, 0.012943846424471, 0.0129054036284335, 0.0127695734867808
flux1:, 0.657959401709403, 0.010206966127305, 0.0101706950367256, 0.0101529593727542, 0.0102172865029152, 0.0102349495759366, 0.0101905398279157, 0.0102270510931834, 0.0103044253719389, 0.0102813108387954, 0.0102624962739554, 0.0103676746091368, 0.0104245658562607, 0.0103670182025636, 0.0104329181163869, 0.0105995902999748, 0.0105853356975656, 0.0105636589141898, 0.0108063068213337, 0.0109307025077391, 0.0108244337254021, 0.0111274465510226, 0.0114746395602889, 0.0111922859395292, 0.0117062057831934, 0.0123359843733501, 0.0114988925299601, 0.0136030682702025, 0.0113277665674399, 0.015824647956065, 0.01648892234815, 0.0113478361009036, 0.00840564658904755, 0.0128302558720756, 0.0151516868825854, 0.0118208363599502, 0.0143202548432861, 0.0128192377530292, 0.0130686969344284, 0.0138589802230704, 0.0127092024615535, 0.0132480115728172, 0.0136466944786426, 0.0129383420676365, 0.0131134646294019, 0.0135908231551002, 0.0132180813865964, 0.013040430186959, 0.013456504637248, 0.0134590385229732, 0.0131360015836074, 0.0132751715876769, 0.013522590090073, 0.0133392210026908, 0.0131959652099882, 0.013405435679545, 0.0134760651033267, 0.0132784675005292, 0.013271461802281, 0.013447688135703, 0.0134120182305858, 0.0132693216314489
flux1:, 0.658221850613157, 0.01034548880288, 0.0103122220541366, 0.0102944347701612, 0.0103572745360942, 0.010376499747959, 0.0103346560815381, 0.0103712627255387, 0.0104485758261981, 0.010427623143667, 0.0104113056344486, 0.0105178846854377, 0.0105763219383318, 0.0105212731521629, 0.0105907451021706, 0.0107613505357166, 0.0107497028716295, 0.0107314068245959, 0.0109811919083976, 0.0111113409088218, 0.0110070948633228, 0.011319798267331, 0.01167900847776, 0.01139481291961, 0.0119217269823152, 0.0125740519013413, 0.0117242733590317, 0.0138705710084688, 0.0115627657524288, 0.0161533281400433, 0.0168318104347656, 0.0115948434007636, 0.00858902720771611, 0.0130902693907494, 0.0154851858833319, 0.0120925641498569, 0.0146610948519699, 0.0131328411399547, 0.013413943032882, 0.0142200132861182, 0.013062355206836, 0.0136335564141705, 0.0140447197324401, 0.0133319975694302, 0.0135283075356647, 0.0140255817843995, 0.0136519180227817, 0.0134810890174869, 0.0139171821397108, 0.0139282218975253, 0.0136040682799498, 0.0137524188843532, 0.0140137087333508, 0.0138325234914216, 0.0136871945147004, 0.0139037935871576, 0.0139820634825476, 0.0137813475644387, 0.0137700034726325, 0.013950208849734, 0.0139166521740895, 0.0137665301989161
flux1:, 0.65848429951691, 0.0104648709804366, 0.0104350354626831, 0.0104176484277731, 0.0104785757852957, 0.0104991743927979, 0.0104605825899303, 0.0104975308239434, 0.0105743120749281, 0.0105557762879779, 0.0105427784440613, 0.0106507006012801, 0.0107104157113726, 0.0106586351170603, 0.0107323140999168, 0.0109065457565357, 0.010897846112214, 0.0108839170327667, 0.011140846910332, 0.0112769357589079, 0.0111759083717459, 0.011498251440269, 0.0118697559458529, 0.0115860688786973, 0.0121250936661352, 0.0128008345912169, 0.0119419165324727, 0.0141286824234505, 0.0117931058060874, 0.0164794975648575, 0.0171689146710929, 0.0118352489003548, 0.00876743602206947, 0.0133537457722854, 0.0158254695936566, 0.0123627066535089, 0.0150070677967874, 0.0134464078044354, 0.0137572030851641, 0.0145821495570876, 0.0134087314192212, 0.0140129728334873, 0.0144376665900763, 0.0137140777788893, 0.0139305013106862, 0.0144495903615629, 0.0140709717586791, 0.0139039163935029, 0.0143618513696071, 0.014380668601497, 0.014052052884895, 0.0142097754393936, 0.014486462393616, 0.0143059378785606, 0.0141571954039926, 0.0143823887683642, 0.0144690839119493, 0.0142641011848016, 0.0142485345291632, 0.0144343298144431, 0.0144032847791629, 0.0142453497202457
flux1:, 0.658746748420663, 0.0105632947438586, 0.0105373408288452, 0.010520719129683, 0.0105793382628753, 0.0106012514731366, 0.0105665628914719, 0.0106040055557232, 0.0106799124603933, 0.0106641757220321, 0.0106551858726024, 0.0107643574583729, 0.0108253345817614, 0.01077763222757, 0.0108559490437809, 0.0110336720889872, 0.0110286030634107, 0.0110199016950438, 0.011283976919466, 0.011426755202328, 0.0113302950861184, 0.0116621778230721, 0.0120471286724581, 0.0117666826350308, 0.0123169645060165, 0.0130185520725274, 0.0121540773522619, 0.0143817015398602, 0.0120221667844703, 0.0168109564532855, 0.0175114361006994, 0.0120784557333192, 0.00894958671032662, 0.0136327215327373, 0.016182077401261, 0.0126413987008524, 0.0153657349177942, 0.0137692033653007, 0.0141044608951943, 0.0149515583468043, 0.013754422001914, 0.0143891628037053, 0.0148283219196654, 0.0140871816553394, 0.0143196486178987, 0.0148612899351312, 0.0144738321824557, 0.0143052917483287, 0.0147847398620062, 0.0148106085941999, 0.0144733322963933, 0.0146383755248331, 0.0149312784996377, 0.0147501410650574, 0.014595490686215, 0.0148295450063665, 0.0149258845576072, 0.0147158000519354, 0.0146953468788549, 0.0148883243301347, 0.0148612238124123, 0.0146953652621231
flux1:, 0.659009197324416, 0.0106388928518756, 0.0106172368296909, 0.0106016600595138, 0.0106576567949932, 0.0106809228091688, 0.0106506875776479, 0.0106887180863993, 0.0107635681947708, 0.0107510527747772, 0.010746576700616, 0.0108569347621255, 0.010919383849094, 0.0108764819948223, 0.0109596732898919, 0.0111409833150057, 0.0111404385768167, 0.0111375911087284, 0.0114088678687712, 0.0115595509045862, 0.0114689505024029, 0.0118102349959878, 0.0122104940133473, 0.0119360571318485, 0.0124967751910571, 0.0132277503174685, 0.0123610695837001, 0.0146312714059478, 0.0122508459845019, 0.0171507778786296, 0.0178653134416986, 0.0123303107640052, 0.00914110114752691, 0.0139329872467016, 0.0165585719314918, 0.0129344907600179, 0.0157399702696615, 0.0141063906239745, 0.0144592301398975, 0.0153312985678645, 0.0141039873524276, 0.0147645983566379, 0.0152189394506925, 0.0144546239737839, 0.014697320074994, 0.0152612244138203, 0.0148618863554903, 0.0146856209707707, 0.0151845094850605, 0.0152169089843458, 0.0148667576157527, 0.0150354414470411, 0.0153446757869856, 0.0151621557274368, 0.0149984845671156, 0.0152405386144903, 0.0153479994642723, 0.0151324575289288, 0.0151058253374301, 0.0153072891589038, 0.0152863489105965, 0.0151127496637389
flux1:, 0.65927164622817, 0.0106897727467506, 0.010672746801461, 0.0106584305477703, 0.0107116090275806, 0.0107363118746533, 0.0107109359739043, 0.0107496361434891, 0.010823409584361, 0.0108144897380681, 0.0108148428312411, 0.0109264163454627, 0.0109907105404043, 0.0109531441263408, 0.0110413007647797, 0.0112265398296031, 0.0112314721991994, 0.0112348162876753, 0.0115134545393445, 0.0116735590119656, 0.0115898840389912, 0.0119404053616694, 0.0123582709086999, 0.0120923513835716, 0.0126627010337279, 0.013427105118971, 0.0125611757370938, 0.0148760857343038, 0.0124774411114807, 0.0174969685003609, 0.0182303867385945, 0.0125921836796619, 0.00934363480623814, 0.0142534869090465, 0.0169523421571959, 0.0132427527305185, 0.0161277982596575, 0.0144583621687616, 0.0148220523751658, 0.0157209965373074, 0.01445967283632, 0.0151408412821019, 0.0156108321616671, 0.0148196956279723, 0.0150665319059503, 0.0156517162883729, 0.0152387665454335, 0.0150488547738085, 0.0155640770282147, 0.015602835855328, 0.0152363343273779, 0.0154042149142609, 0.0157293217438531, 0.0155452711065388, 0.0153694353137823, 0.0156177609822874, 0.0157378393262227, 0.0155169918220724, 0.0154824901402416, 0.0156932343050889, 0.0156810369018966, 0.0155001021295754
flux1:, 0.659534095131923, 0.0107140430178859, 0.0107018614634199, 0.0106889920858057, 0.0107392904078018, 0.0107655030505495, 0.0107452348247616, 0.0107847250820285, 0.0108575407091622, 0.0108524715199569, 0.0108578081618321, 0.0109707614578004, 0.0110373550970802, 0.0110054184435649, 0.0110985577575579, 0.0112882886248377, 0.0112995697111473, 0.0113091608252487, 0.0115954482023011, 0.0117665993725596, 0.0116905875345786, 0.0120501615583138, 0.0124880499633615, 0.0122327054074631, 0.0128118688398136, 0.0136136099877577, 0.0127509623932916, 0.0151122039785144, 0.0126980580677446, 0.0178431694216828, 0.0186008533525272, 0.0128610234278055, 0.00955487310292711, 0.0145871408162245, 0.0173556565024587, 0.0135621590851087, 0.0165232074550925, 0.0148210696717435, 0.015190608593482, 0.0161172136795547, 0.0148211223298096, 0.0155182446791774, 0.016004145861975, 0.0151849483767948, 0.0154309317163715, 0.0160361670477847, 0.01560935126733, 0.015401298271009, 0.0159295631004489, 0.0159749252441953, 0.0155898750806838, 0.0157526777588701, 0.016092851345493, 0.0159077200685175, 0.0157170742879576, 0.0159694717520463, 0.0161034421461984, 0.0158778516041506, 0.0158336603085364, 0.0160538412037521, 0.0160528535037794, 0.0158650787431596
flux1:, 0.659796544035676, 0.0107098382525861, 0.0107025847711003, 0.0106913582322202, 0.0107388424458075, 0.010766576936412, 0.0107515220434723, 0.0107920026850006, 0.0108640758743818, 0.0108629523060591, 0.0108733216846336, 0.0109879721551852, 0.0110573185863929, 0.0110310647413874, 0.0111292081783591, 0.0113241552563685, 0.0113424746421365, 0.011358145261911, 0.0116524924532973, 0.0118362439926681, 0.011768287580605, 0.012136713751348, 0.0125968620477349, 0.0123536421013987, 0.0129407547095152, 0.0137830799198446, 0.0129259044982786, 0.0153338648550926, 0.0129074213736518, 0.0181801801197317, 0.0189668329957056, 0.0131303142651413, 0.00976934152711974, 0.0149228282962386, 0.0177576658725544, 0.013885126758032, 0.0169177088257161, 0.0151872185561382, 0.0155603817852424, 0.0165143838617833, 0.0151856171672737, 0.0158958849397717, 0.0163978471621764, 0.0155516473637987, 0.0157938738790174, 0.0164181434040558, 0.0159785454619526, 0.0157499907119573, 0.016288626358254, 0.0163412350519205, 0.0159369478030504, 0.0160913787275864, 0.0164457425877523, 0.0162604359733726, 0.0160532121429625, 0.0163074579099586, 0.0164561862309722, 0.0162266428417486, 0.0161710726425483, 0.0164002038220805, 0.0164123372119411, 0.0162181552312849
flux1:, 0.660058992939429, 0.0106753388387849, 0.0106729747611379, 0.0106636300348252, 0.0107084703527351, 0.0107376454024702, 0.0107278033332687, 0.0107695780449852, 0.0108411712135732, 0.010843923289396, 0.0108593361125045, 0.0109761439289479, 0.011048630698797, 0.0110279184423264, 0.0111311562997226, 0.0113321276060543, 0.0113579490429265, 0.0113794030033761, 0.0116823121884403, 0.011880013372225, 0.0118202220408644, 0.0121972803702948, 0.0126815267463551, 0.0124515477750801, 0.0130456700667337, 0.0139308411785981, 0.0130811645187572, 0.0155345913020807, 0.013099888699687, 0.0184979285876502, 0.0193166364699526, 0.0133916692972864, 0.00997980481182467, 0.0152480378772095, 0.0181468744807175, 0.0142023849079073, 0.0173022649103113, 0.0155480243630006, 0.0159256993748528, 0.0169060909758434, 0.0155487608719511, 0.0162717279615704, 0.0167899185563441, 0.0159194986021524, 0.0161575871816188, 0.0168004546355274, 0.0163501077948238, 0.0161010178311098, 0.0166485635198245, 0.0167093729830227, 0.0162865802034895, 0.016430860857495, 0.0167987328443571, 0.016614394338277, 0.0163898718286418, 0.016644129861104, 0.0168079807312938, 0.0165752873585598, 0.016506990838703, 0.0167440604828579, 0.0167703694803645, 0.016570019796626
flux1:, 0.660321441843183, 0.010608784066682, 0.0106111733561732, 0.0106040127204259, 0.0106464491258393, 0.0106768810042446, 0.0106721923185852, 0.0107156694011903, 0.0107870467782287, 0.0107934687587783, 0.0108139582313541, 0.0109334915220714, 0.0110094052061779, 0.0109939792084566, 0.0111025082218073, 0.0113103150585398, 0.0113438936586097, 0.0113708121909278, 0.0116828253127218, 0.0118955571289047, 0.0118438809058015, 0.0122293237133994, 0.0127390006615587, 0.0125231239422666, 0.0131232269310105, 0.0140524472383792, 0.0132123504680919, 0.0157083321558957, 0.0132704406968447, 0.0187874391490145, 0.0196392077726712, 0.0136366794062042, 0.010178918226639, 0.0155515787791109, 0.0185135248407206, 0.0145050397026778, 0.0176691597893102, 0.0158951259426503, 0.0162809156318297, 0.0172864003701538, 0.0159054429082754, 0.0166429878350913, 0.0171777143001941, 0.0162866992859193, 0.0165226127229316, 0.0171844235065794, 0.0167257751322074, 0.0164581211979949, 0.0170145926376591, 0.0170847299692069, 0.0166452169326472, 0.0167792506612729, 0.0171603401021233, 0.016978113651021, 0.0167365673326226, 0.0169896836493474, 0.0171685384073724, 0.0169333196125626, 0.0168514222813987, 0.0170951070274024, 0.0171356869409383, 0.0169291441979323
flux1:, 0.660583890746936, 0.0105084794595856, 0.010515422930647, 0.0105108147583217, 0.0105511207035098, 0.0105825379759139, 0.0105829300607522, 0.0106286017314239, 0.0106999978612922, 0.0107098022998248, 0.0107354653376334, 0.0108583489126122, 0.0109378743429736, 0.0109274582765436, 0.0110415847040737, 0.0112569743983773, 0.0112984254432771, 0.0113305611468967, 0.0116521982187371, 0.011880783116796, 0.0118371647515592, 0.0122307047402705, 0.0127666525429382, 0.0125657177912109, 0.0131706865064519, 0.0141442672904502, 0.0133160940568828, 0.0158503954684166, 0.0134154377525604, 0.0190423777576928, 0.0199262044788568, 0.013858603387412, 0.0103607595204144, 0.0158257693088559, 0.0188513937201113, 0.0147863800022198, 0.0180134173001642, 0.0162222399180515, 0.0166214785292472, 0.0176509631908635, 0.0162508653903701, 0.0170065995070117, 0.0175584012465391, 0.016650289575744, 0.016887625974587, 0.0175695049698701, 0.0171048615441479, 0.0168218909039674, 0.0173886816645518, 0.0174692884229831, 0.0170153524098715, 0.0171405139008858, 0.0175350095146285, 0.017355834178488, 0.0170982920845925, 0.0173499200227819, 0.0175432944148099, 0.0173058743641754, 0.0172100111976077, 0.0174589390652701, 0.0175130359763907, 0.0173000168180425
flux1:, 0.660846339650689, 0.0103728020465318, 0.0103840720716521, 0.010382435751002, 0.0104208881406411, 0.0104529656160908, 0.010458386197033, 0.010506790843701, 0.0105783983352063, 0.0105912813878861, 0.0106222915334722, 0.0107491498021713, 0.010832400447207, 0.0108267819399441, 0.0109468907870109, 0.0111705033240072, 0.0112199029062489, 0.0112571426807206, 0.0115888413355985, 0.0118339146961557, 0.0117984368161205, 0.0121997336725879, 0.012762414835352, 0.0125774728708242, 0.0131861283525068, 0.0142038329413838, 0.0133903408338623, 0.0159579904992427, 0.0135329996607711, 0.0192598725031341, 0.0201732927875743, 0.0140535443841438, 0.010521917598678, 0.0160676648854779, 0.019158652543575, 0.0150430514102883, 0.018333494975185, 0.0165262198380099, 0.0169446645896607, 0.0179976772605366, 0.016581414736186, 0.0173597067548956, 0.0179293949524164, 0.0170067209113199, 0.0172496687650819, 0.0179533251575319, 0.0174843992329505, 0.0171896893129488, 0.0177691511608101, 0.017861235687678, 0.0173950993890995, 0.0175137185195183, 0.0179222508184509, 0.0177467280713812, 0.0174746066072553, 0.0177251473204225, 0.0179323752138371, 0.0176927487735752, 0.0175830095746503, 0.017836014589664, 0.0179023121758967, 0.017682359095671
flux1:, 0.661108788554442, 0.010200209554613, 0.0102155772462246, 0.0102173536769179, 0.0102542150450384, 0.0102866185363765, 0.0102970498685176, 0.0103487252598328, 0.0104207024023565, 0.0104364055629209, 0.0104729960469673, 0.0106044008522538, 0.0106914703756707, 0.0106905604116957, 0.0108170587228523, 0.0110494115615786, 0.0111069038582415, 0.0111492903156503, 0.0114913563504091, 0.0117534748803519, 0.0117264713381967, 0.0121351191093987, 0.0127247934961037, 0.012557286265066, 0.013168422213425, 0.0142298905016962, 0.0134343152743171, 0.0160302937471181, 0.0136229562571979, 0.0194404846567115, 0.020380431817281, 0.014220891473355, 0.0106619299300864, 0.0162791237530313, 0.0194376701801237, 0.0152753850240305, 0.0186311543536924, 0.0168073315655807, 0.0172498486817934, 0.0183267957515434, 0.0168952047115856, 0.0177000674150437, 0.018288706033945, 0.017352512040543, 0.0176047252104643, 0.0183321173419147, 0.0178597671551331, 0.017556286999649, 0.0181511008025045, 0.0182554280407741, 0.017778739016711, 0.0178934122917015, 0.0183169027297196, 0.0181452573347669, 0.0178599622475489, 0.0181103447674637, 0.0183307805518463, 0.0180886772542292, 0.0179654804786144, 0.018221794577266, 0.0182988034715041, 0.0180714238177093
flux1:, 0.661371237458196, 0.00998926060342528, 0.010008509908306, 0.0100141238030075, 0.0100496391460558, 0.0100820709690139, 0.0100975226225019, 0.0101529592206399, 0.0102254533875352, 0.0102438089204763, 0.0102862311144244, 0.0104226629242772, 0.0105136838563331, 0.0105175404153933, 0.0106507875529441, 0.0108922859199098, 0.010958172285639, 0.011005883205613, 0.0113584584136092, 0.0116382141032119, 0.0116203249945585, 0.0120358420326857, 0.0126527519387755, 0.0125046032358787, 0.0131170303226771, 0.0142221756081891, 0.0134481985043112, 0.0160680653548467, 0.0136864151608428, 0.01958740098938, 0.0205511590032818, 0.0143629807833307, 0.0107830165114118, 0.0164657764378053, 0.0196938760609079, 0.015486865322898, 0.0189105945465763, 0.0170687386411324, 0.0175382838057428, 0.0186405006587594, 0.017192197096112, 0.0180262988524715, 0.0186351337614845, 0.0176848493295576, 0.0179485012322823, 0.0187014437075087, 0.0182256474246752, 0.0179150354528369, 0.0185275254543366, 0.0186445619491537, 0.0181580813248292, 0.0182709743513374, 0.0187104090269037, 0.0185425421466696, 0.0182451241027732, 0.0184964826798487, 0.0187296733962956, 0.018484691264137, 0.0183486176687408, 0.018607960760832, 0.0186944158909069, 0.0184592398455207
flux1:, 0.661633686361949, 0.00973865253932395, 0.00976157919134066, 0.00977140062078775, 0.00980580758039551, 0.00983804335741249, 0.00985852658868976, 0.00991812914377002, 0.0099913084079983, 0.0100122604489476, 0.0100607280607624, 0.010202554967418, 0.0102977496560238, 0.010306564161181, 0.0104468037148388, 0.0106977677646325, 0.0107725584953936, 0.0108258531245259, 0.0111889021360156, 0.0114870111478417, 0.0114791745878449, 0.0119009970170083, 0.0125455128757146, 0.0124191149285307, 0.0130317043253587, 0.0141809879433029, 0.0134326178858465, 0.0160729405252104, 0.0137250748184143, 0.0197050870601734, 0.0206911103032829, 0.014484106989742, 0.0108892177010762, 0.0166352048696449, 0.0199340033701182, 0.0156829135562937, 0.0191770936368992, 0.0173153661246533, 0.0178124741340747, 0.018942073831296, 0.0174739027798367, 0.0183379233452349, 0.0189682783474597, 0.0180020052796317, 0.0182772267535272, 0.019057031686514, 0.0185770832036784, 0.0182592894318595, 0.0188908392568033, 0.0190207591342979, 0.0185242940635773, 0.0186365915413965, 0.0190927738975715, 0.0189283870873416, 0.0186193224067433, 0.0188726486303462, 0.0191184370605351, 0.0188702076939621, 0.0187218302016426, 0.0189843832080324, 0.019079556965316, 0.0188364733952623
flux1:, 0.661896135265702, 0.00944728155156564, 0.00947367853771463, 0.00948799062512372, 0.00952153848207884, 0.00955344845672905, 0.00957893916651535, 0.00964300204136539, 0.00971708581395115, 0.00974068513610189, 0.00979531686795588, 0.0099427911292033, 0.0100425026028624, 0.010056556022989, 0.010203862281744, 0.0104645589102397, 0.0105489778096372, 0.0106081252342236, 0.010981438471713, 0.011298781672981, 0.0113021692940376, 0.0117296479554611, 0.012402337677719, 0.012300442049112, 0.0129121602482767, 0.0141066833178574, 0.0133880830191689, 0.0160465849661589, 0.013740459609454, 0.0197977472752122, 0.0208061665260549, 0.0145891540124027, 0.0109851706249297, 0.016794796551338, 0.0201641523555897, 0.0158693062292366, 0.0194354979450399, 0.0175524403157289, 0.0180753092270186, 0.0192348791170998, 0.0177427577255005, 0.0186352171745532, 0.019288382696076, 0.0183034939679993, 0.0185883012872919, 0.0193955341851428, 0.0189103985278366, 0.0185837487346131, 0.0192344473656669, 0.0193771927949183, 0.0188697692522622, 0.0189813876587555, 0.0194547285353738, 0.0192934835605258, 0.0189726181960487, 0.0192284674764552, 0.0194870064212512, 0.0192353475138014, 0.0190750913308871, 0.0193413639387531, 0.0194452267902934, 0.0191944614883233
flux1:, 0.662158584169456, 0.00911432658682688, 0.00914396084385194, 0.00916293847942059, 0.00919590940742103, 0.00922746137566318, 0.00925786076537751, 0.00932655867467039, 0.00940183865384841, 0.00942821499766834, 0.00948898766402772, 0.00964225517505906, 0.00974695043350705, 0.0097665518264476, 0.00992079921420436, 0.0101914656243262, 0.0102864080443994, 0.0103516152465483, 0.0107348214739377, 0.0110724251462582, 0.0110883393187243, 0.0115207392360129, 0.0122223438416483, 0.0121478846315313, 0.0127578139124993, 0.0139992107811285, 0.013314505448386, 0.0159899212917506, 0.0137332597466419, 0.0198679600241078, 0.0209006781420605, 0.0146821840303823, 0.0110748270298902, 0.0169497860222034, 0.0203881292732574, 0.0160506128276877, 0.0196889137983654, 0.0177840579314723, 0.0183291707068956, 0.019521398650176, 0.0180013348849099, 0.0189189090235525, 0.019596049990645, 0.0185899436296318, 0.0188806458717418, 0.0197150475102866, 0.0192237817306864, 0.0188854220345512, 0.019554010182839, 0.0197093895738257, 0.0191896079867887, 0.019299220900119, 0.019789614667018, 0.0196312891888478, 0.0192979451003195, 0.0195562613882321, 0.0198279421896931, 0.0195729593857622, 0.019401017446706, 0.0196716459334842, 0.0197848449716756, 0.019526960420326
flux1:, 0.662421033073209, 0.00873935508685361, 0.00877194191559644, 0.00879564338525748, 0.00882836897978949, 0.00885961412935507, 0.00889471603667484, 0.0089681080032995, 0.00904495301772625, 0.00907427331829576, 0.00914099400424645, 0.00930010905448999, 0.00941035330963577, 0.00943577602837173, 0.00959663379325044, 0.00987748206785234, 0.00998393642320646, 0.01005529174428, 0.0104478717800907, 0.0108068303438227, 0.0108365870786712, 0.0112730878552383, 0.0120044081111151, 0.0119602971275869, 0.0125676394383415, 0.013857803201589, 0.0132109108651033, 0.015902603375799, 0.0137029230987731, 0.0199157942235165, 0.0209761763324998, 0.0147653138665582, 0.0111604117312542, 0.0171019246083927, 0.0206064283201303, 0.0162290116183017, 0.0199378905200443, 0.0180121122603997, 0.0185752168725061, 0.0198025401267232, 0.0182515809991696, 0.0191898037030332, 0.0198919077591408, 0.0188627304847702, 0.0191546962868125, 0.0200152822533981, 0.0195174186922158, 0.0191640143130011, 0.0198481301042714, 0.0200159310413411, 0.0194824090213015, 0.0195877613561837, 0.0200945760498346, 0.0199391795842233, 0.0195923860790699, 0.0198524791333125, 0.0201377984542375, 0.0198799132058453, 0.0196962285474459, 0.0199717538545254, 0.0200954241655205, 0.0198312398266234
flux1:, 0.662683481976962, 0.00832244563624429, 0.00835762749091145, 0.00838599773492395, 0.00841886495485618, 0.00844991140208401, 0.00848938312349312, 0.00856742434631286, 0.00864626612531135, 0.00867868905312692, 0.00875098976843802, 0.0089159263061531, 0.00903233237263812, 0.00906376181973121, 0.00923071009735835, 0.00952190631718261, 0.00964085516761864, 0.00971829752565207, 0.0101195908025121, 0.010500945043397, 0.0105457664622092, 0.0109854617994667, 0.0117471798473072, 0.011736115199334, 0.0123401809135705, 0.0136808872519144, 0.0130754013569988, 0.015782847513101, 0.0136475793007959, 0.0199385855054335, 0.0210308431330703, 0.0148381234749725, 0.0112418493206231, 0.0172490515952576, 0.0208160567782324, 0.0164037368418966, 0.0201802553652114, 0.0182358049002523, 0.0188129991675732, 0.0200773583557507, 0.0184942515280349, 0.0194484198508656, 0.0201762969873594, 0.0191234696370961, 0.0194120567712636, 0.0202973655319982, 0.0197931693066029, 0.0194216794304269, 0.0201183338482862, 0.0202984265993716, 0.0197502184702996, 0.0198486407081018, 0.0203708230699968, 0.0202186496615703, 0.0198574360524567, 0.0201181091325776, 0.0204175120985433, 0.0201574119196485, 0.0199617235586632, 0.0202424025183511, 0.0203778655217655, 0.0201083177818392
flux1:, 0.662945930880715, 0.00786432104545074, 0.00790165600619652, 0.00793453758084517, 0.00796798053989552, 0.00799896141925401, 0.00804234127406566, 0.00812489592208167, 0.00820619655370854, 0.00824183322981255, 0.00831918601112772, 0.00848983753173932, 0.00861299864946147, 0.00865050098109412, 0.00882285956561523, 0.00912447628287764, 0.00925679481824906, 0.00934011168387645, 0.00974930929084698, 0.0101539010351118, 0.0102148356752036, 0.0106567303960257, 0.0114492025984796, 0.0114735243259464, 0.0120737104081805, 0.01346622428018, 0.01290536448415, 0.0156276407726754, 0.0135642956361582, 0.0199313887268212, 0.0210598236379218, 0.0148977054951513, 0.0113167670019435, 0.0173856181654413, 0.0210111991412397, 0.016571252434552, 0.0204116029226803, 0.018451825508617, 0.0190404806727813, 0.0203432320684702, 0.0187286629866791, 0.0196947228065812, 0.02044905517547, 0.0193734869957807, 0.0196549102482187, 0.0205633379934246, 0.0200538850311388, 0.0196622270761711, 0.0203683896451664, 0.0205608010393396, 0.0199976952706127, 0.0200866865232688, 0.0206229559745725, 0.020474566585443, 0.0200982420531356, 0.0203580330305345, 0.0206717749151746, 0.0204103021711744, 0.0202022376527916, 0.0204879304527857, 0.0206363584062105, 0.0203623346998313
flux1:, 0.663208379784469, 0.00736648567171058, 0.00740544846737376, 0.00744259474463818, 0.00747707164704576, 0.00750811488243841, 0.00755482577655937, 0.00764167376232945, 0.00772587873666701, 0.00776476664694971, 0.0078465125046289, 0.00802267525253034, 0.0081530913200649, 0.00819660618469029, 0.00837356496003473, 0.00868551082577204, 0.00883187793474862, 0.00892072763142718, 0.0093368486874194, 0.0097651747495211, 0.00984305452816229, 0.0102860580152121, 0.011109118132217, 0.0111707294771405, 0.0117664933259412, 0.013211240599413, 0.0126978703720529, 0.0154332597327143, 0.013449588596716, 0.0198879672669079, 0.0210562646905466, 0.0149393112249208, 0.0113810429853569, 0.0175039929937722, 0.0211845227291559, 0.0167260750682587, 0.0206262905325468, 0.0186551239305019, 0.0192544312205144, 0.0205964303586866, 0.0189528034438628, 0.0199280086196332, 0.0207094376525765, 0.0196133949993686, 0.0198853328833517, 0.02081547618002, 0.0203025432383398, 0.0198899945521122, 0.0206031490842625, 0.0208080945672291, 0.0202307238852659, 0.0203084621324079, 0.0208575472885192, 0.0207136920059912, 0.0203220455257901, 0.0205795189767087, 0.020907581073964, 0.0206455914219878, 0.0204247801590144, 0.0207149373018631, 0.0208770684789327, 0.0205992569982748
flux1:, 0.663470828688222, 0.00683136280982163, 0.00687135837239901, 0.00691244335528388, 0.00694840058738696, 0.00697960604012218, 0.00702898082231244, 0.0071198132366124, 0.00720729585899746, 0.00724938873898001, 0.00733477124457518, 0.00751610897170457, 0.00765411531340452, 0.00770346920480328, 0.00788410959893377, 0.00820604354567296, 0.0083668746068942, 0.00846082271201637, 0.00888267455816391, 0.00933475910367023, 0.0094301909710581, 0.00987310661944635, 0.0107259119386347, 0.0108262665934708, 0.0114171018730756, 0.0129134665372872, 0.0124501601976858, 0.015195966976265, 0.0133000619149534, 0.0198020644745064, 0.0210128035190087, 0.0149574131463213, 0.0114297455054477, 0.0175962064959921, 0.0213287891584122, 0.0168620230481794, 0.0208186818500485, 0.0188400658601744, 0.0194510885966676, 0.0208329166722782, 0.0191637576862996, 0.0201469583474151, 0.0209561879556761, 0.0198428656394429, 0.0201046764925934, 0.0210556053112479, 0.0205414083458992, 0.0201086616510978, 0.0208272042284139, 0.0210450761112061, 0.0204548223590922, 0.0205204827025681, 0.0210813447184475, 0.020942848670112, 0.0205362239493798, 0.0207902413993658, 0.0211323215764632, 0.0208705499776205, 0.0206367285410055, 0.0209304755908536, 0.0211064495580141, 0.0208252426992832
flux1:, 0.663733277591975, 0.00626243106204989, 0.00630281797035981, 0.00634743826822159, 0.00638526563367547, 0.00641669265973385, 0.00646800490317449, 0.00656240553185812, 0.00665340882614635, 0.00669858074839118, 0.00678677488138544, 0.00697276707146318, 0.00711847191240218, 0.00717340358174915, 0.00735670330492603, 0.00768794223317669, 0.00786334506616963, 0.007961901769688, 0.00838802767588896, 0.00886332424776371, 0.00897670502910193, 0.00941821597621713, 0.010299155361254, 0.0104392939274812, 0.0110247130989185, 0.0125709863807885, 0.0121601170764806, 0.014912722274684, 0.013113022242749, 0.0196686531446336, 0.0209231417427559, 0.014946917689293, 0.0114582253067129, 0.017655706794694, 0.0214383824301409, 0.0169735800543735, 0.0209843361771827, 0.0190016844435956, 0.0196269196106059, 0.0210491908814016, 0.0193583330559858, 0.0203498421384102, 0.0211877334901219, 0.0200606445662274, 0.0203131594953044, 0.021284562417286, 0.0207714140000999, 0.0203202876090539, 0.0210436803185181, 0.0212750003342336, 0.0206737256302011, 0.0207275365795871, 0.0212995274278389, 0.0211671718285466, 0.0207464037599769, 0.0209963059177245, 0.0213518845993965, 0.0210908541450694, 0.0208439381783722, 0.0211402325052389, 0.0213295836204675, 0.021045060780656
flux1:, 0.663995726495728, 0.00566436150581354, 0.00570448090327869, 0.00575214754719717, 0.00579212950383456, 0.00582379480131255, 0.00587628819319887, 0.00597370168830887, 0.00606828279911878, 0.00611634098438012, 0.0062064699527853, 0.00639634838249606, 0.00654958110452437, 0.00660976782105152, 0.00679458566076922, 0.00713401395980783, 0.0073237620295403, 0.00742640769888953, 0.00785502787346837, 0.00835235250600737, 0.00848388931330066, 0.00892254118021092, 0.00982920694489385, 0.0100098137850075, 0.0105893392649194, 0.0121828085707989, 0.0118266245836301, 0.0145817551481812, 0.0128869400948716, 0.019484883078971, 0.0207833418216429, 0.0149042419138272, 0.0114631014394931, 0.0176787199234226, 0.0215104039211108, 0.0170570515798602, 0.0211208690071331, 0.0191367317967498, 0.019779300097739, 0.0212429708788747, 0.0195337308466548, 0.020534819193912, 0.0214024549017691, 0.0202647920987816, 0.0205097524520196, 0.0215019276730642, 0.0209919004106211, 0.0205247850895091, 0.0212534387862724, 0.0214987908473089, 0.0208884667379822, 0.0209314981154343, 0.0215144177191644, 0.0213888473767825, 0.0209550799402056, 0.021200736558413, 0.0215691995502113, 0.0213091971888548, 0.0210493035930878, 0.0213471198566536, 0.0215489275067067, 0.0212609241442893
flux1:, 0.664258175399482, 0.00504315875691463, 0.00508236375192533, 0.0051324840888834, 0.005174751558387, 0.00520663435250713, 0.00525954509760305, 0.00535923520831921, 0.00545721521969223, 0.00550791404449652, 0.00559905047536955, 0.00579173067630538, 0.00595199884473388, 0.00601707255190577, 0.00620211492811279, 0.00654810182820961, 0.00675161361959074, 0.00685780314575901, 0.00728675547079671, 0.00780424318829259, 0.00795396028571055, 0.0083881418499281, 0.00931735128975832, 0.00953879846061836, 0.010111961099558, 0.0117490935411658, 0.0114497536659724, 0.0142028905172138, 0.012621670107707, 0.0192505350118226, 0.0205925693098139, 0.0148280156136911, 0.0114429189932685, 0.0176649203491006, 0.0215451037783751, 0.0171112564164264, 0.0212282997269859, 0.0192442952422625, 0.0199069607912727, 0.0214135620360591, 0.0196881046980994, 0.0207002599852871, 0.0215989627199692, 0.0204530845094596, 0.0206923716446926, 0.021706073899324, 0.0212007519325232, 0.020719934727781, 0.0214548577817119, 0.0217148206261056, 0.0210971487855401, 0.0211308876467138, 0.0217249276898127, 0.0216066089516078, 0.0211610420496976, 0.0214027566199036, 0.0217835419593709, 0.0215246685687366, 0.0212520838925439, 0.0215505782352285, 0.0217637340840304, 0.0214719836710864
flux1:, 0.664520624303235, 0.00440630735139929, 0.00444398856322144, 0.0044958408573139, 0.00454032699170687, 0.0045723767736556, 0.00462494588019378, 0.00472594908514819, 0.00482686879703692, 0.0048799174656159, 0.00497106961237645, 0.0051650840270781, 0.005331534219537, 0.00540107951100951, 0.0055848546503122, 0.00593518222161027, 0.00615149388001136, 0.00626063560049615, 0.00668732174311756, 0.00722239263637942, 0.00739010883992371, 0.00781803146061013, 0.0087658726841384, 0.00902822133222669, 0.00959456203587465, 0.0112712170062908, 0.011030765392048, 0.0137775863659931, 0.0123184082137193, 0.018967917246456, 0.0203531505482207, 0.01471927142717, 0.0113983459747377, 0.0176172946726399, 0.0215455856489029, 0.0171376172750185, 0.0213088317484237, 0.019325856017783, 0.0200101081631913, 0.0215618429567055, 0.0198208809359696, 0.0208450151347123, 0.0217763158538182, 0.0206234740524615, 0.0208583213076557, 0.021894507356259, 0.0213948840220158, 0.0209019127003707, 0.0216442153603103, 0.021919313841296, 0.0212954310319298, 0.0213212495569075, 0.0219268380089892, 0.021816078524904, 0.0213597067961945, 0.0215979971404131, 0.0219907273848422, 0.0217330116857857, 0.0214481154680131, 0.021746723796793, 0.0219702485126504, 0.0216745670305622
flux1:, 0.664783073206988, 0.00376291947522526, 0.0037985240153796, 0.00385122911263429, 0.00389763079729245, 0.00392977241403928, 0.00398124774001211, 0.00408232836445796, 0.00418540865283498, 0.00424046691685474, 0.00433055428635971, 0.00452399288443651, 0.00469536930996053, 0.00476889976562877, 0.00494966783718919, 0.00530146946563033, 0.0055291896723881, 0.00564060039469266, 0.00606194118436005, 0.00661126066118059, 0.00679652824234727, 0.0072162045738402, 0.00817807750265771, 0.00848101772053633, 0.0090400862504776, 0.0107516883224528, 0.0105719625980965, 0.0133087140755953, 0.0119794277297037, 0.0186412767877057, 0.0200699840338844, 0.0145811134600638, 0.0113318917782294, 0.0175412769777222, 0.0215168958544134, 0.0171396625415912, 0.0213661465305869, 0.0193848046585277, 0.0200902098524382, 0.0216898892022387, 0.0199327770025633, 0.0209685709855513, 0.0219341326724922, 0.0207744964217544, 0.0210048691235734, 0.0220644055249382, 0.0215709484955993, 0.0210661844865838, 0.0218165583225199, 0.0221072467437699, 0.0214775842506681, 0.0214962254035362, 0.022113808120533, 0.0220108350034755, 0.0215442420776269, 0.0217795462142358, 0.022184111384393, 0.0219276622584177, 0.0216308245915942, 0.0219292664911639, 0.0221625973968793, 0.0218630703843506
flux1:, 0.665045522110741, 0.00312387110078944, 0.00315691441418432, 0.00320940961502583, 0.00325715504044216, 0.00328928698505173, 0.00333891772494251, 0.00343853021585245, 0.00354263475557053, 0.00359929434840772, 0.00368711957605374, 0.00387758194039816, 0.00405217800660658, 0.00412909258415249, 0.0043048205660883, 0.00465452789985105, 0.00489176897555062, 0.00500461149927231, 0.00541701336623023, 0.00597643440539798, 0.00617843929211238, 0.00658766151576048, 0.00755828917770495, 0.00790101412072598, 0.00845235884454201, 0.0101939761544106, 0.0100764567496445, 0.0128001706112018, 0.0116076859942016, 0.0182759069403671, 0.0197494934968202, 0.0144179781375882, 0.0112472432010268, 0.0174434018089785, 0.0214647477278948, 0.0171220893157701, 0.0214044037551087, 0.019425554205983, 0.0201495135806539, 0.0218003407519412, 0.0200255276367185, 0.0210710608580947, 0.0220725724294027, 0.0209055310801184, 0.0211298130269716, 0.0222132150731072, 0.0217260798457586, 0.0212085379751209, 0.0219668307188088, 0.0222735131429401, 0.0216378427387793, 0.0216490414907889, 0.0222788505260902, 0.0221839299207864, 0.0217071873217604, 0.0219395604030235, 0.0223561289862345, 0.0221012922684112, 0.0217927708547186, 0.0220909536296218, 0.022334132651354, 0.0220312646847667
flux1:, 0.665307971014495, 0.00250190227472235, 0.00253197436633484, 0.00258299447882666, 0.00263121633273505, 0.00266320032924166, 0.00271022859511404, 0.00280649140780479, 0.00291009008481864, 0.00296784337920973, 0.00305206786730917, 0.00323662896788893, 0.00341223009926127, 0.00349175578031711, 0.00366008438071116, 0.00400338066396175, 0.00424766683084404, 0.0043608793935692, 0.00476021193788751, 0.00532469437543789, 0.00554212615716942, 0.00593844382133142, 0.00691183998583368, 0.00729286552523626, 0.00783600920683279, 0.00960230940259325, 0.00954792969114791, 0.0122564435522678, 0.0112064168484195, 0.0178771932385087, 0.0193984069837215, 0.0142346905202786, 0.0111483989873628, 0.0173298218734373, 0.0213942054156928, 0.017089634075824, 0.0214272003145616, 0.0194524803853852, 0.0201904279692812, 0.0218956745930628, 0.0201013966039111, 0.0211531360918321, 0.022192196054953, 0.0210168583300092, 0.0212319053900364, 0.0223391647337305, 0.0218585028162071, 0.0213260056445355, 0.0220909845218547, 0.0224140673578052, 0.0217717215021412, 0.0217740445071431, 0.0224159040885443, 0.0223294758070538, 0.0218421705921735, 0.0220710397920452, 0.0224999925568123, 0.0222474780827447, 0.0219273403624125, 0.0222251819360129, 0.0224788977191503, 0.0221736934386847
flux1:, 0.665570419918248, 0.00191164589964775, 0.00193841506562655, 0.00198648470754186, 0.00203399873583747, 0.00206564162055459, 0.00210929657877463, 0.00219998062990523, 0.00230111387659979, 0.00235931482792703, 0.00243844470710315, 0.00261363540814845, 0.0027874558422443, 0.00286858569861392, 0.00302681301134699, 0.00335859252438506, 0.00360675351365399, 0.00371898135663622, 0.00410056532112967, 0.00466407656168754, 0.00489498357462758, 0.0052756813095533, 0.00624507518822779, 0.00666202911828179, 0.00719642844299965, 0.00898151725179889, 0.00899046123656462, 0.0116822488329667, 0.0107788176146436, 0.0174498374002893, 0.019022668707531, 0.0140355554966576, 0.011038821619112, 0.0172050513193289, 0.0213086444939892, 0.017046030599969, 0.0214367386693854, 0.0194689478105962, 0.0202149202448478, 0.021977559125183, 0.0201625987786336, 0.0212157337912485, 0.0222937434122899, 0.0211095072728894, 0.0213110401096799, 0.0224415741200447, 0.0219678614960241, 0.0214174620705518, 0.0221868108409718, 0.0225267744575881, 0.0218769884349979, 0.0218679223415142, 0.0225211328370504, 0.0224439304903296, 0.0219453159221534, 0.0221693460846865, 0.0226111456217294, 0.0223620979414307, 0.022030188583965, 0.0223273977494509, 0.0225928706006749, 0.0222868325846886
flux1:, 0.665832868822001, 0.00136954081815071, 0.00139275878565292, 0.00143619874631661, 0.00148148863278606, 0.00151252046478505, 0.0015520201356805, 0.00163455355333988, 0.00173080072189696, 0.00178862574220969, 0.00186101265120988, 0.00202281588172268, 0.00219143689369683, 0.0022728737744438, 0.00241795744675521, 0.00273229404526951, 0.00298035823250712, 0.00308989621777669, 0.00344850153390976, 0.00400391233361202, 0.0042455607039751, 0.00460763663807118, 0.00556537008799276, 0.00601478235572081, 0.00653977217723864, 0.00833695059947387, 0.0084084662795448, 0.0110823292834944, 0.0103279055919729, 0.016997438482641, 0.0186267374438892, 0.0138237000756642, 0.0109208087433698, 0.017071222524843, 0.0212092244323176, 0.0169932999536295, 0.0214333936555339, 0.0194766484748829, 0.0202240745426305, 0.0220464400581392, 0.0202107730190356, 0.0212598010931086, 0.0223778825241548, 0.0211849386208364, 0.0213681684400775, 0.0225208930311894, 0.0220552018042034, 0.0214837685764793, 0.0222543069989722, 0.0226117775672243, 0.0219540747790227, 0.0219303357863624, 0.0225936562441607, 0.022526786650192, 0.0220160227616992, 0.0222331200823952, 0.0226881435685854, 0.0224441431553866, 0.0221001076227685, 0.0223959708502905, 0.0226747057308856, 0.0223697536342416
flux1:, 0.666095317725754, 8.93582433363146e-4, 9.13094724707534e-4, 9.50044006404929e-4, 9.91255458191375e-4, 0.00102131014401375, 0.00105587476792349, 0.00112736513142671, 0.00121582322605213, 0.00127224086728976, 0.0013360996605241, 0.00147996420025822, 0.00163928519352206, 0.00171940047488306, 0.00184797792617082, 0.0021381095783196, 0.00238121437183059, 0.00248596700671637, 0.00281582205913981, 0.00335481796794853, 0.00360357353482111, 0.00394372013125385, 0.00488114397266899, 0.00535827037217171, 0.00587299691828881, 0.00767449473878182, 0.00780674733298987, 0.0104614494075919, 0.00985656823741982, 0.0165225091769104, 0.0182134134406263, 0.0136008088999996, 0.0107952226436367, 0.0169280059984958, 0.0210949731467711, 0.0169315256240086, 0.0214157630572673, 0.0194753936638117, 0.0202179096014884, 0.0221014462606875, 0.0202466280943317, 0.0212860437053865, 0.0224449910344205, 0.0212446438921169, 0.0214049754995477, 0.0225784728413622, 0.0221226242767878, 0.0215274493414588, 0.0222955123124561, 0.0226713138021463, 0.0220058481033656, 0.0219638365063488, 0.0226355624621979, 0.022580527009526, 0.0220569590481631, 0.0222644092694689, 0.0227327795828034, 0.0224957771320417, 0.0221391403382983, 0.0224323636085024, 0.0227258260604607, 0.0224241588252671
flux1:, 0.666357766629508, 5.02870030394659e-4, 5.18634559677474e-4, 5.47088919613019e-4, 5.82038010074041e-4, 6.10644062146372e-4, 6.39523377540497e-4, 6.96798929530588e-4, 7.7408077848468e-4, 8.278389526736e-4, 8.8128252796273e-4, 0.00100215821196254, 0.00114737449191539, 0.00122418933401212, 0.00133261463294678, 0.00159095431808402, 0.00182329201376115, 0.00192075432030866, 0.00221556966931097, 0.00272860172480305, 0.00297985068115776, 0.00329444076993215, 0.00420184185970236, 0.0047005484633399, 0.00520389825279903, 0.00700064924808475, 0.00719063052176943, 0.00982456280831693, 0.00936777669251527, 0.0160268899307854, 0.0177841951968968, 0.0133672903828963, 0.0106616220296162, 0.0167731752317501, 0.0209634310752635, 0.0168591425525201, 0.0213811676208168, 0.0194633853861201, 0.0201954880843599, 0.0221406244115166, 0.0202698375502492, 0.0212947580663668, 0.0224950205916804, 0.021289759352051, 0.0214234052706008, 0.0226161356632633, 0.0221727018740364, 0.0215519950422332, 0.0223138741725913, 0.0227090437081851, 0.0220368254835224, 0.0219731198376354, 0.0226512308649232, 0.0226098837380102, 0.0220733001325412, 0.0222680089213504, 0.0227494583571875, 0.0225216590500688, 0.0221519469140633, 0.0224405892211617, 0.0227498750866657, 0.0224538095893003
flux1:, 0.666620215533261, 2.16925707340987e-4, 2.29041398141928e-4, 2.46908941659813e-4, 2.7311152430863e-4, 2.99700681648298e-4, 3.22216060583283e-4, 3.61888311012611e-4, 4.24150845703767e-4, 4.73789027630195e-4, 5.14879569307082e-4, 6.07279755133304e-4, 7.32901029095238e-4, 8.04095099152114e-4, 8.88491643829787e-4, 0.0011066769446963, 0.00132149176556124, 0.00140875207456534, 0.00166176388428192, 0.0021380605107228, 0.00238617944204892, 0.00267126118364838, 0.00353784971410994, 0.00405057564009617, 0.00454110814684096, 0.00632262485421959, 0.0065661250298748, 0.00917707870286867, 0.00886488799889695, 0.015512423191048, 0.0173400337077829, 0.0131228022909628, 0.0105187401049913, 0.0166036426556372, 0.0208116687247361, 0.0167736429968378, 0.021326459816705, 0.0194378771006135, 0.0201552782261519, 0.0221614328795591, 0.0202791969117598, 0.0212857842753602, 0.0225274736524723, 0.0213207858806305, 0.021425154655525, 0.0226356529711663, 0.0222078098904094, 0.021560974648614, 0.0223133150901221, 0.0227290719696746, 0.0220520337724493, 0.0219638159300003, 0.022646152142211, 0.0226206030238699, 0.0220714216067244, 0.0222502044742652, 0.0227439964882007, 0.0225277205842806, 0.0221446038616427, 0.0224261190540076, 0.0227516878540912, 0.0224635104689466
flux1:, 0.666882664437014, 5.47849438274902e-5, 6.35308747022916e-5, 6.87054113037279e-5, 8.34351678993629e-5, 1.07375521377347e-4, 1.2297702372512e-4, 1.41528279665099e-4, 1.84541463076079e-4, 2.28433316916985e-4, 2.5524950951898e-4, 3.13348065000631e-4, 4.13269647058016e-4, 4.7621998954964e-4, 5.3254978195393e-4, 7.01543180554463e-4, 8.91190375109432e-4, 9.64954893711418e-4, 0.00116899447506058, 0.00159665058500936, 0.00183503067803591, 0.00208633576631835, 0.00290031355420539, 0.00341811793925915, 0.00389400989775265, 0.00564839552380618, 0.00594003491749129, 0.00852512549012553, 0.00835193792915187, 0.0149816885093063, 0.0168822572278233, 0.0128669796513392, 0.0103651707847976, 0.0164166861041636, 0.0206374086869452, 0.0166725050753856, 0.0212489323798069, 0.0193960437439669, 0.0200956692136305, 0.0221613665436073, 0.0202729934815184, 0.0212585866788995, 0.0225414947679991, 0.0213374773179931, 0.0214112597895139, 0.0226382629572508, 0.0222295304757506, 0.0215571742869585, 0.0222972356302182, 0.0227349036518554, 0.0220557992064478, 0.0219411235256394, 0.022625545412781, 0.0226180246623194, 0.0220573741342476, 0.0222172357798633, 0.0227221558791441, 0.022519704692789, 0.0221231405297829, 0.0223945208212957, 0.0227360455410321, 0.0224579072904966
flux1:, 0.667145113340768, 3.38909183380568e-5, 3.97754381343945e-5, 3.0228596089136e-5, 3.06105679547139e-5, 5.12687655496268e-5, 5.96068963019045e-5, 5.35069010274919e-5, 7.27717672678522e-5, 1.09201322804499e-4, 1.19922184106416e-4, 1.37692246966597e-4, 2.05326846018007e-4, 2.5717791576483e-4, 2.8133018772537e-4, 3.91579121644022e-4, 5.47650786461749e-4, 6.04289755067957e-4, 7.51885323204372e-4, 0.00111803556598495, 0.00133916034284171, 0.00155212967779504, 0.00230084711763542, 0.00281353497782035, 0.00327254278221243, 0.00498665007218485, 0.00531996055650814, 0.00787570882938043, 0.00783382889813545, 0.0144385899695933, 0.01641340565714, 0.0126001644028997, 0.0102000800526783, 0.0162110509538372, 0.0204399685181571, 0.0165541036458659, 0.0211471022101521, 0.0193358382312336, 0.0200155082866459, 0.0221385583883878, 0.0202494902336808, 0.0212124381156315, 0.0225360514142147, 0.0213389173465518, 0.0213818708425249, 0.0226243419241702, 0.0222382704713478, 0.0215419668056167, 0.0222676940749069, 0.0227285863375515, 0.0220507542645108, 0.0219086154999106, 0.0225931079696476, 0.022605818197725, 0.022035506474303, 0.0221738559628849, 0.0226882667844569, 0.0225018187228864, 0.0220921665125949, 0.0223501597606864, 0.0227065172012107, 0.0224403901163623
flux1:, 0.667407562244521, 1.68859515851817e-4, 1.72678048234678e-4, 1.46571118474243e-4, 1.29715204585702e-4, 1.46549577715079e-4, 1.47561649725995e-4, 1.13417054027195e-4, 1.04337374293564e-4, 1.31609526681825e-4, 1.24616737715679e-4, 9.60165120738639e-5, 1.24488901058845e-4, 1.62253738999074e-4, 1.50156978303449e-4, 1.91817323308899e-4, 3.05333104751617e-4, 3.40949097276213e-4, 4.24463752745004e-4, 7.15536497176391e-4, 9.11108349408486e-4, 0.0010809385289332, 0.00175113345528584, 0.00224744661947098, 0.00268689093061807, 0.00434660937312846, 0.00471415211086836, 0.00723668829216053, 0.00731634430317188, 0.0138886304367937, 0.0159377459386832, 0.0123239439190693, 0.010023760976324, 0.0159876565417536, 0.0202207953207614, 0.0164183768941661, 0.02102118413865, 0.0192566240803728, 0.0199145269836171, 0.0220922155140579, 0.0202074019812132, 0.0211466596942971, 0.0225101592100776, 0.0213237592525873, 0.0213362625252033, 0.0225933039878613, 0.022233175369251, 0.0215150525306621, 0.0222249520463139, 0.0227102350240927, 0.0220372870016826, 0.021867491197926, 0.0225501886298947, 0.0225851670357473, 0.0220075531236077, 0.0221223197066556, 0.0226442614315012, 0.0224758127729743, 0.0220539066014337, 0.0222952651272862, 0.0226646581444276, 0.0224123535931936
flux1:, 0.667670011148274, 4.70214079957727e-4, 4.73113893469627e-4, 4.28929606635784e-4, 3.92104616242355e-4, 4.0478798559387e-4, 3.98799053651691e-4, 3.33537406630404e-4, 2.9164408347647e-4, 3.08227876395578e-4, 2.82228982561535e-4, 2.01435709386132e-4, 1.83836236554727e-4, 2.04527998978909e-4, 1.52289135215467e-4, 1.15508653619325e-4, 1.77163569169508e-4, 1.87683232371813e-4, 1.9948940633165e-4, 4.01528315397524e-4, 5.62636666201655e-4, 6.84348960067615e-4, 0.00126244807067389, 0.00173030279094703, 0.00214707678436067, 0.00373770694694706, 0.00413121270969844, 0.00661654267019766, 0.00680596426071482, 0.0133387897109255, 0.015461327571034, 0.0120413602784486, 0.00983789644932605, 0.0157497427905634, 0.0199834704179705, 0.016267089947488, 0.020873150819123, 0.0191594364017053, 0.019793555111507, 0.0220227923536313, 0.0201462486919586, 0.0210608561244013, 0.0224630974901666, 0.0212905650101769, 0.0212730690265697, 0.0225437460836689, 0.0222123487463187, 0.0214746175958886, 0.0221674806951375, 0.0226780385087087, 0.022013544490752, 0.0218164334622333, 0.0224955638606455, 0.0225545749378478, 0.0219723805131288, 0.0220620203443197, 0.0225893291715199, 0.02244068138819, 0.022007850168332, 0.0222295645502652, 0.0226097383610711, 0.0223729716675908
flux1:, 0.667932460052027, 9.43212526113084e-4, 9.46762363247058e-4, 8.83454998173795e-4, 8.24298834212132e-4, 8.32866579945801e-4, 8.20704376814651e-4, 7.21790578116549e-4, 6.43011622542782e-4, 6.47712385347609e-4, 6.01886236556949e-4, 4.63573523136431e-4, 3.93260082965547e-4, 3.94052051944418e-4, 2.98124156799872e-4, 1.73374664148003e-4, 1.73831541788998e-4, 1.551219705039e-4, 8.78076518940197e-5, 1.86840248487919e-4, 3.04163129338209e-4, 3.72694283766082e-4, 8.45149577996225e-4, 0.00127190190305114, 0.00166250213435574, 0.00316916399956814, 0.00357968506729367, 0.0060239471479392, 0.00630950658826304, 0.0127970238563596, 0.0149915565676884, 0.0117567385554165, 0.009645470376419, 0.0155024355696986, 0.0197331951033153, 0.0161036404418399, 0.020706378272029, 0.0190468191744364, 0.0196544752526557, 0.0219318703230833, 0.0200665047921298, 0.0209550894590315, 0.0223945653692368, 0.0212381588285249, 0.0211906785360847, 0.0224737960350656, 0.0221733136860205, 0.0214178548225913, 0.0220924086025558, 0.0226287282114742, 0.0219759664618142, 0.0217520783269971, 0.0224258459653129, 0.0225103156514888, 0.0219264222917053, 0.0219898324765501, 0.0225202486987221, 0.022393031702711, 0.0219510679583239, 0.0221505454856313, 0.0225390415467083, 0.0223195152728706
flux1:, 0.668194908955781, 0.00158689929694723, 0.00159316114137509, 0.0015103204668565, 0.00142707652483036, 0.0014320924120673, 0.00141521413036498, 0.00128089210836947, 0.00116185473274863, 0.00115400847605265, 0.00108817135148388, 8.8781804294152e-4, 7.58750442904489e-4, 7.37160684246386e-4, 5.94536054034475e-4, 3.72975850499849e-4, 3.03186530964723e-4, 2.51195914537011e-4, 9.77927544768375e-5, 8.02212254798725e-5, 1.44251826643862e-4, 1.54563439209327e-4, 5.08193699560147e-4, 8.80916404950157e-4, 0.00124149347821992, 0.00264951633975636, 0.00306758318145058, 0.00546723212225457, 0.00583365869058528, 0.012271495399849, 0.0145363862954236, 0.0114751780008195, 0.00945035586784984, 0.0152518512434403, 0.0194758931025076, 0.0159324638707857, 0.0205249757453191, 0.0189222912026322, 0.0194999341009245, 0.0218217841537746, 0.0199695153624299, 0.0208299504828797, 0.0223047442203467, 0.0211659100947753, 0.0210876865141668, 0.02238157449657, 0.0221135978307625, 0.0213417079081639, 0.0219962880277889, 0.022558381702545, 0.0219202007893593, 0.0216699595752044, 0.0223364016704624, 0.0224473939167842, 0.0218646702286508, 0.0219010473691402, 0.0224322905693947, 0.022328002350379, 0.0218790893854787, 0.0220542518314073, 0.0224486385573117, 0.022248112197539
flux1:, 0.668457357859534, 0.00239350737074833, 0.00240510653742824, 0.00230312735107868, 0.00219489199400281, 0.00219762133520165, 0.00217824727657885, 0.00200779372625442, 0.00184613946456787, 0.0018258198484018, 0.00174060599491686, 0.00147481782511456, 0.0012819039885434, 0.00123599768734128, 0.00104441726590167, 7.18259927551328e-4, 5.69797339263751e-4, 4.80716335704665e-4, 2.34935212364927e-4, 8.79241305460189e-5, 8.92137928616219e-5, 3.64145332225124e-5, 2.58725175897121e-4, 5.6448450904743e-4, 8.90909828224988e-4, 0.00218616343622106, 0.00260194363474234, 0.00495382197320058, 0.00538449065972217, 0.0117697063587896, 0.0141033150405303, 0.011201831048791, 0.00925668628922214, 0.0150039677929069, 0.0192171523809596, 0.0157581911247948, 0.0203329699638553, 0.0187895809321959, 0.0193328841420543, 0.021695093662504, 0.0198572071538218, 0.0206865125348841, 0.0221942557406083, 0.0210738808043992, 0.0209632964513493, 0.0222656576871955, 0.0220312992020536, 0.0212436521005651, 0.0218759851291182, 0.0224633590984305, 0.0218421683006281, 0.0215656832447861, 0.0222225433422366, 0.0223607708353074, 0.021781961608293, 0.0217906525886381, 0.0223204527603667, 0.0222404925635359, 0.0217871056751559, 0.0219364008641489, 0.0223344310056914, 0.0221547485517357
flux1:, 0.668719806763287, 0.00334831020370753, 0.00336849826974019, 0.00324874325512743, 0.00311570500683028, 0.00311828211369171, 0.00309952737073363, 0.00289349867710194, 0.00268818821236289, 0.00265641293862509, 0.00255345744480869, 0.00222027705276655, 0.00195970755539309, 0.00188830590394917, 0.00164646985110863, 0.0012093326771192, 9.74714970083254e-4, 8.45150896389558e-4, 5.01607675870644e-4, 2.13445895718501e-4, 1.42854550936666e-4, 2.23276432320852e-5, 1.01789933667715e-4, 3.27915016293204e-4, 6.15859850324682e-4, 0.00178500621101326, 0.002188466172595, 0.00448975603189694, 0.00496704196917773, 0.0112977241212661, 0.0136984216106359, 0.010941142442538, 0.00906816344289519, 0.0147635374326441, 0.0189612588355694, 0.0155847648134405, 0.0201335415172105, 0.0186518209525835, 0.0191560667467855, 0.0215540322579739, 0.0197316704899237, 0.0205261808962642, 0.0220640297240131, 0.020962807514268, 0.0208175735313287, 0.0221254318259121, 0.02192550044309, 0.0211223235095859, 0.0217294779128545, 0.0223411472383081, 0.0217390189050971, 0.0214360427057663, 0.0220807000156287, 0.0222465544741901, 0.0216742449967647, 0.0216546361339636, 0.0221807230055809, 0.0221263980855164, 0.021671197546068, 0.0217935389816598, 0.0221932055865354, 0.0220362633854844
flux1:, 0.66898225566704, 0.00442998206809009, 0.00446268506380141, 0.00432762508165444, 0.00417127358788784, 0.00417684826975256, 0.00416283932494124, 0.00392328841124271, 0.00367487048371951, 0.00363379047436038, 0.00351589668248078, 0.00311507435772126, 0.00278462064271567, 0.00268750064638335, 0.0023952599112861, 0.00184246564822874, 0.00151545358049994, 0.00134260490775846, 8.97018641880739e-4, 4.57437391113868e-4, 3.06381499884687e-4, 1.1390901457593e-4, 4.018944824326e-5, 1.74530544087384e-4, 4.19554196804571e-4, 0.00145022129061007, 0.00183129244373234, 0.00407937326834645, 0.004585054051748, 0.0108596614699517, 0.0133256536874577, 0.0106962242952658, 0.00888746623133587, 0.0145332947580437, 0.018710542375622, 0.0154147232911001, 0.0199284902572225, 0.0185108957772809, 0.0189715574447674, 0.0214000633649206, 0.0195947161977127, 0.0203504751543336, 0.0219151163237974, 0.0208339286469823, 0.0206514953469121, 0.0219612600353505, 0.0217964407722175, 0.0209778531191613, 0.0215563761927323, 0.0221909176593756, 0.0216097579872429, 0.0212798112102026, 0.0219092921201187, 0.0221028774780075, 0.0215395252909346, 0.0214910030660864, 0.0220110680625818, 0.0219835622025896, 0.0215292938807783, 0.0216239577909608, 0.0220234484224341, 0.0218911011636548
flux1:, 0.669244704570794, 0.00561147249646989, 0.00566131463579227, 0.00551462820704482, 0.00533791046878495, 0.00535075683043842, 0.00534671617584864, 0.00507735395630507, 0.0047881726865456, 0.00474122453155509, 0.00461249396768065, 0.00414569150143612, 0.00374494389570328, 0.00362300967333925, 0.00328151607826711, 0.00261032497735405, 0.00218617465204083, 0.00196798973239937, 0.00141733765994222, 8.17772627063771e-4, 5.78459506817727e-4, 3.10335360921453e-4, 7.44754374808653e-5, 1.05648724873248e-4, 3.03293399630866e-4, 0.00118419046879181, 0.00153294082496725, 0.00372520296990613, 0.00424088471837975, 0.0104575055788001, 0.0129865155372156, 0.0104685036206726, 0.00871589237394985, 0.0143136331062533, 0.0184651722475994, 0.015248813309793, 0.0197180441961085, 0.0183670926216258, 0.0187804747935092, 0.0212336445538349, 0.0194475137729825, 0.0201607965286402, 0.0217484892241899, 0.0206887046095791, 0.0204667944557093, 0.0217744300417963, 0.021645416479509, 0.0208118380948658, 0.0213580513835112, 0.0220136802653577, 0.0214554100252239, 0.0210980367214453, 0.0217091153949768, 0.0219302694734625, 0.0213782783252549, 0.0213002743032044, 0.021811927331523, 0.0218122305332174, 0.0213616450566946, 0.0214281612332574, 0.0218257364942706, 0.0217196551807952
flux1:, 0.669507153474547, 0.00686134335658126, 0.00693363498509405, 0.00678024832954621, 0.00658765140091855, 0.0066132217493216, 0.00662550140727963, 0.00633177850417168, 0.00600609582569256, 0.00595809655807124, 0.00582399795489183, 0.00529490154170685, 0.00482542597147003, 0.00468083030092192, 0.00429262385554411, 0.00350237919095597, 0.00297803418768043, 0.00271333686946988, 0.00205595510883878, 0.00128974602581944, 9.55382738881636e-4, 6.08507883045455e-4, 2.03061400883747e-4, 1.20677423071339e-4, 2.66568028623376e-4, 9.87572605287562e-4, 0.00129438223263945, 0.00342805647488201, 0.00393559752847508, 0.0100913045995455, 0.0126802010135046, 0.0102577082447272, 0.00855330432865321, 0.0141028022820813, 0.0182234255767378, 0.0150860075326689, 0.0195010392759786, 0.0182191267947925, 0.01858291165266, 0.0210542453128371, 0.0192903935665978, 0.0199582338925994, 0.0215648863316289, 0.0205285020289109, 0.0202656374766513, 0.0215669041875463, 0.0214744467171927, 0.020626972472778, 0.0211373612025089, 0.0218120153228919, 0.0212787023999526, 0.0208937898702537, 0.0214831639562419, 0.021731460072038, 0.0211932608484391, 0.0210853703779373, 0.0215861151355033, 0.0216149252707751, 0.0211707200166239, 0.0212087904726664, 0.0216026314590193, 0.0215241399385267
flux1:, 0.6697696023783, 0.00814546345072879, 0.00824614148274597, 0.00809219251786675, 0.00788973572881583, 0.00793464344537951, 0.00797068855076413, 0.00765977721701362, 0.00730379180419394, 0.00726095592898714, 0.00712831222471999, 0.00654263723561505, 0.00600803429515317, 0.00584423037275882, 0.00541324761925855, 0.00450542567905291, 0.00387963586627047, 0.00356820254947809, 0.00280382760350781, 0.00186635366564953, 0.00143131909798024, 0.00100327494919386, 4.22413024290503e-4, 2.17284311063785e-4, 3.0723168854288e-4, 8.59479033057305e-4, 0.00111521507206786, 0.00318727203084554, 0.00366918080390355, 0.00975963659810413, 0.0124041107357225, 0.0100621736991596, 0.00839837477858928, 0.0138975537213454, 0.017982339516796, 0.0149239037134183, 0.0192754075559995, 0.0180645211740175, 0.0183780929568256, 0.0208606019272401, 0.0191228534945107, 0.0197434511925246, 0.0213647237351039, 0.0203543192168909, 0.0200502226580078, 0.0213409391335463, 0.0212857956653346, 0.0204264397944166, 0.0208980511084616, 0.0215894669847325, 0.0210833674774401, 0.0206714483883452, 0.0212359584009693, 0.0215106860978422, 0.020988789156078, 0.0208509336941152, 0.0213381802566908, 0.0213957961892112, 0.0209605778375512, 0.0209700465916104, 0.0213581224211636, 0.0213080454426023
flux1:, 0.670032051282053, 0.00942891323613035, 0.00956442370756536, 0.00941713800032346, 0.00921226354597302, 0.00928418170875899, 0.00935240869282737, 0.00903307220723739, 0.00865482303905613, 0.00862468553098859, 0.00850156397386943, 0.00786694383079924, 0.00727280045261235, 0.00709450869072675, 0.00662600432270934, 0.00560416854920419, 0.00487752761906432, 0.00452010557346723, 0.00364985869291666, 0.00253861179779191, 0.00199858278286449, 0.0014876821085167, 7.27275192495096e-4, 3.91596710378377e-4, 4.21702466464287e-4, 7.97699072606387e-4, 9.93883385845785e-4, 0.00300103666627724, 0.00344082635355889, 0.0094602246809898, 0.0121546055412155, 0.00987937865728641, 0.00824905594924919, 0.0136940557118373, 0.0177385706271006, 0.0147593928056752, 0.0190388406051562, 0.0179002357947842, 0.0181647108338577, 0.0206511371754478, 0.0189437605220387, 0.0195166782618138, 0.0211480997920716, 0.020166617066868, 0.0198223939576828, 0.0210986704918708, 0.0210814723613649, 0.0202132227962516, 0.0206439874687573, 0.0213497579462372, 0.0208732477970121, 0.02043570839061, 0.0209725593361384, 0.0212726910421944, 0.0207696833652277, 0.0206022744709193, 0.0210733979404899, 0.021159627556812, 0.0207358880176184, 0.0207167692289083, 0.0210967691191643, 0.0210753235021726
flux1:, 0.670294500185807, 0.0106779275605773, 0.0108550433660652, 0.0107225168742712, 0.0105238748736123, 0.0106313424432731, 0.0107409228964915, 0.0104232693172465, 0.0100324203878408, 0.0100236562515679, 0.00991915635478664, 0.00924491849360986, 0.00859865057356195, 0.00841173360904977, 0.00791211815863116, 0.00678178549594073, 0.00595668552968333, 0.00555495033913781, 0.00458127325275816, 0.00329587353225271, 0.00264790002841517, 0.00205321763366408, 0.00111089974984621, 6.38394905386742e-4, 6.05155305577519e-4, 7.98922523110722e-4, 9.2788370933638e-4, 0.00286670198679852, 0.0032491926283407, 0.00919053818486707, 0.0119278022863454, 0.0097065677221471, 0.00810314771290621, 0.0134888455741339, 0.0174892449786113, 0.0145894248281676, 0.0187894594505448, 0.017723388611277, 0.0179413488066579, 0.0204244365898066, 0.0187516913272376, 0.0192778019542472, 0.0209148840908268, 0.019965291787461, 0.0195833616553883, 0.0208417615710937, 0.0208628293356374, 0.0199894984340592, 0.0203784105175885, 0.0210960198789277, 0.020651428012779, 0.0201905698750315, 0.0206975133811647, 0.0210216693780662, 0.0205401456637723, 0.0203442074676049, 0.020796649105045, 0.0209107539572395, 0.0205008502256655, 0.0204534046427997, 0.0208227612679985, 0.0208295130754032
flux1:, 0.67055694908956, 0.0118617008779326, 0.0120872732474455, 0.0119781651143409, 0.0117952974208822, 0.0119474318622698, 0.0121079822958747, 0.0118031102367453, 0.0114106222891101, 0.0114327628302768, 0.0113567086052003, 0.0106535512269109, 0.00996414460781451, 0.00977539457652432, 0.00925200184886897, 0.00802043649645116, 0.00710094527832717, 0.0066574047288165, 0.00558396016860065, 0.00412611995274476, 0.00336864997061534, 0.00269003809145203, 0.0015652529548231, 9.51278566544584e-4, 8.51684027663527e-4, 8.5892014374215e-4, 9.13921857542333e-4, 0.00278102572194664, 0.00309259132630435, 0.00894823701932844, 0.0117202223247677, 0.00954130867831569, 0.00795882294057142, 0.0132795891798051, 0.0172325967034076, 0.0144116867712913, 0.0185263293431273, 0.017531894023468, 0.0177068905838981, 0.0201796646438239, 0.018545325928811, 0.0190265312241372, 0.0206648661228219, 0.0197497904759609, 0.0193335902861847, 0.0205711955138878, 0.0206303520154953, 0.0197562588184438, 0.0201033819491109, 0.020830221359089, 0.0204196008476475, 0.0199385392417138, 0.020413983625006, 0.0207604099354569, 0.0203028449837886, 0.0200800612424787, 0.0205114569552435, 0.0206521483124725, 0.0202582775399065, 0.0201831131150844, 0.0205391199324822, 0.0205730167052834
flux1:, 0.670819397993313, 0.0129538977076087, 0.0132345470518381, 0.0131576947719809, 0.0130006302754215, 0.0132067541237082, 0.0134279424804995, 0.0131474971817158, 0.0127652019311416, 0.0128282590836588, 0.0127908139181052, 0.0120704065162859, 0.0113480729082529, 0.0111649267889527, 0.0106257339947251, 0.00930168893508928, 0.00829336349643635, 0.00781122423159081, 0.00664277726976441, 0.00501622084716624, 0.00414908210381165, 0.00338717685580338, 0.00208120039147136, 0.00132280651670416, 0.00115443247245481, 9.72666658308261e-4, 9.48005885015431e-4, 0.0027403026568358, 0.00296906575990719, 0.00873136843454997, 0.0115291541356008, 0.00938185783015417, 0.00781498739730372, 0.0130654773947771, 0.0169682553830832, 0.0142250377990213, 0.0182497033469278, 0.0173248736115263, 0.0174608184563639, 0.0199168242277547, 0.0183237993868759, 0.0187625937446637, 0.0203979254324764, 0.0195193363377955, 0.0190728721569107, 0.0202872521527143, 0.0203836808918508, 0.0195132384433854, 0.0198195476425225, 0.0205529192936087, 0.0201778090046454, 0.0196802291992951, 0.0201232611822043, 0.0204898333644176, 0.020058419277502, 0.019811088435051, 0.0202194016406378, 0.0203848924043153, 0.0200090567507865, 0.0199072217280538, 0.0202472227622217, 0.0203066942543458
flux1:, 0.671081846897066, 0.0139337482923115, 0.0142755078698537, 0.014239485727531, 0.0141182679273568, 0.0143874661864533, 0.0146785565669615, 0.0144342236478848, 0.0140743248962578, 0.0141883462660383, 0.0141995790317612, 0.0134741163968358, 0.0127298890864161, 0.0125600984559403, 0.0120134279315061, 0.0106068573512731, 0.00951651419979414, 0.00899953405999307, 0.00774183016461329, 0.00595217776227519, 0.00497652860256103, 0.00413275386557489, 0.00264868453773439, 0.00174462883767957, 0.00150571344684869, 0.00113441684574423, 0.00102548850837559, 0.00274038806890789, 0.00287636526406811, 0.00853829792070376, 0.011352674685268, 0.009227263438177, 0.00767139940640527, 0.0128471870707361, 0.0166971364101023, 0.0140296139687876, 0.0179609505562539, 0.0171027551451697, 0.0172033381195659, 0.0196368051089028, 0.0180869311063309, 0.0184859164029006, 0.0201141816326029, 0.0192732055427342, 0.0188005596657827, 0.0199896647957738, 0.0201218505817863, 0.0192591512491864, 0.0195262553470694, 0.0202633765473318, 0.0199246084952601, 0.0194144335562748, 0.0198247547158912, 0.0202090155624527, 0.0198054973595085, 0.0195363999893287, 0.0199200336423538, 0.0201081392922791, 0.0197520999076566, 0.0196251374192496, 0.0199467495985589, 0.0200298567024121
flux1:, 0.67134429580082, 0.0147866598488982, 0.0151945931857777, 0.0152072419046278, 0.0151314164584028, 0.0154720506952009, 0.0158414167396195, 0.0156443875332134, 0.0153189209283912, 0.0154935078763625, 0.0155629455936396, 0.0148446883732179, 0.0140899888313058, 0.0139412776359441, 0.01339551052014, 0.0119172764328114, 0.0107527438030069, 0.0102050953258917, 0.00886474835466994, 0.00691937368253742, 0.00583763928930396, 0.00491421297029695, 0.00325692125406571, 0.00220764178364849, 0.00189714630391953, 0.00133776642538774, 0.00114109373742393, 0.00277665302514848, 0.00281185282417194, 0.0083674294295415, 0.0111893668928597, 0.00907720816107977, 0.00752853843616464, 0.0126264453973436, 0.0164209890128257, 0.0138265998065934, 0.017662204044155, 0.0168670550086674, 0.0169353121663879, 0.0193412205642445, 0.0178352843344892, 0.0181967483336535, 0.0198140893779321, 0.0190109878482313, 0.0185158930236864, 0.0196779093070553, 0.0198436784144934, 0.0189921667475722, 0.0192219806476639, 0.0199599987621096, 0.0196575956773481, 0.0191386374818022, 0.019516436379083, 0.0199156684082183, 0.0195412133323823, 0.0192534158573196, 0.0196112822859728, 0.0198195544284369, 0.0194847788394851, 0.0193347206682929, 0.0196360405591393, 0.0197406433489558
flux1:, 0.671606744704573, 0.0155043300291363, 0.0159821489824816, 0.0160501091229068, 0.0160282041940275, 0.0164474164725537, 0.016902059723199, 0.0167625052594979, 0.016482793349139, 0.016726620763502, 0.0168628252462533, 0.0161636599114829, 0.0154098696265339, 0.0152896159637985, 0.0147529449206387, 0.0132145390659169, 0.0119844181394317, 0.0114105863639911, 0.00999498501997019, 0.00790285629276963, 0.00671866654368289, 0.00571861148673301, 0.00389464283900084, 0.00270219665112355, 0.0023198453338757, 0.00157573974133709, 0.00128897235559255, 0.0028439341146314, 0.00277240430061827, 0.00821682590758927, 0.0110378492148742, 0.00893165849796278, 0.00738727523961604, 0.0124053329815441, 0.0161417391352168, 0.0136177458259481, 0.017355830855171, 0.0166199158287695, 0.0166580319548044, 0.019032082633771, 0.0175700513805438, 0.0178957010326484, 0.019498458138254, 0.0187327699531842, 0.0182183402055054, 0.0193515484023956, 0.0195482021200918, 0.0187105003878546, 0.018904943174055, 0.0196409690100026, 0.0193741554924139, 0.0188498215024879, 0.0191956147218871, 0.0196069408429404, 0.0192620696906888, 0.0189587018141047, 0.0192902379214171, 0.0195161082493324, 0.0192037191881323, 0.0190330105898923, 0.0193127609855688, 0.0194366748490901
flux1:, 0.671869193608326, 0.0160844031796869, 0.0166341169494992, 0.0167624001585363, 0.0168014351082794, 0.0173046792730777, 0.0178497906385867, 0.0177763808758115, 0.0175525218311667, 0.0178728999771196, 0.0180831029687104, 0.0174141504168773, 0.0166722217236002, 0.0165871963904103, 0.0160674370294503, 0.0144807348462241, 0.0131941944946858, 0.0125989251116672, 0.0111161605781476, 0.00888767475685615, 0.00760581683425415, 0.00653297522508734, 0.004550406250255, 0.00321838305176552, 0.00276468096141331, 0.00184094270602484, 0.00146282644173157, 0.00293654429455424, 0.00275436175816877, 0.00808386564987048, 0.0108962785321885, 0.00879043589821017, 0.00724844357863729, 0.0121855199078431, 0.0158608093905768, 0.0134047696938112, 0.0170438656520123, 0.0163635268686879, 0.0163728954889899, 0.0187114032009455, 0.0172928021158878, 0.0175837012868359, 0.0191683955197576, 0.0184392017085983, 0.0179078670407033, 0.0190105445133959, 0.0192350587454551, 0.0184129716457339, 0.018573755226908, 0.0193049170754941, 0.0190722415056841, 0.0185453536711964, 0.0188598330809465, 0.0192803326785411, 0.0189649278166771, 0.0186489756821434, 0.0189541027768077, 0.0191950144915134, 0.0189057498275095, 0.0187171135632698, 0.0189746996211136, 0.0191158134584972
flux1:, 0.67213164251208, 0.0165297544458028, 0.0171513800000931, 0.017343010540811, 0.01744806836988, 0.0180387067223975, 0.0186773065134985, 0.0186768074838267, 0.0185172340019767, 0.0189197494407986, 0.0192095733509509, 0.018580869005771, 0.0178610041002817, 0.0178171901058033, 0.0173216605346498, 0.0156987182453835, 0.0143653413873538, 0.0137536445821191, 0.0122124561910717, 0.00985927489993885, 0.00848566728320271, 0.00734471387865711, 0.00521296763784975, 0.00374638741623266, 0.00322261633600626, 0.00212580283562749, 0.00165612542655952, 0.00304839557937389, 0.00275358966122637, 0.0079650579807141, 0.0107619890056051, 0.00865283961747161, 0.00711243389052909, 0.0119676374188366, 0.0155785964187387, 0.0131888009331262, 0.0167275526343997, 0.0160995770550215, 0.0160810786033897, 0.018380822122004, 0.0170051643416501, 0.017261873837815, 0.0188251912258875, 0.018131435084798, 0.0175850760758469, 0.018655466263308, 0.0189047157155266, 0.0180993977355096, 0.0182279448686959, 0.0189514593792169, 0.0187509989675507, 0.0182237526002836, 0.0185076714420751, 0.0189344957504112, 0.0186478835765129, 0.018322035568978, 0.0186010747237977, 0.0188545826603516, 0.0185887752092767, 0.018385037232612, 0.0186205029404281, 0.0187768438989325
flux1:, 0.672394091415833, 0.0168475163373534, 0.0175388773936014, 0.0177946316283273, 0.0179685273354142, 0.0186475270376043, 0.0193802122874692, 0.0194571870038128, 0.0193683264029045, 0.0198565907512475, 0.0202298715118146, 0.0196501316033884, 0.0189615506869899, 0.0189640554102842, 0.018499522233304, 0.016852421523948, 0.0154821114111693, 0.0148593144490539, 0.0132690453312607, 0.0108039383134177, 0.00934562424417862, 0.0081420708491682, 0.00587170280999197, 0.00427690396504242, 0.00368509815413586, 0.00242289279061404, 0.00186240987582865, 0.00317325267440418, 0.00276565489659186, 0.00785609737271401, 0.0106313885061538, 0.00851743291672017, 0.00697891864202288, 0.0117509458058342, 0.0152942395805901, 0.0129700109677959, 0.0164071078647168, 0.0158288753897094, 0.0157832841652213, 0.0180413525098247, 0.0167085176279736, 0.0169313867493575, 0.0184701721422906, 0.0178109566266325, 0.0172511873127809, 0.0182875427581597, 0.0185585043079627, 0.0177707362822677, 0.0178682332588275, 0.0185814841510775, 0.0184110879732869, 0.0178851448748472, 0.0181392633206525, 0.0185697340650176, 0.018310823662927, 0.0179773925462038, 0.0182309551643105, 0.018494783811742, 0.0182523666491138, 0.018036274819714, 0.0182501732080692, 0.0184199156873344
flux1:, 0.672656540319586, 0.0170479743668187, 0.017804609554955, 0.0181228737431348, 0.0183659444836864, 0.0191317002754803, 0.0199565181692545, 0.020113148291931, 0.0200992061091931, 0.02067472950792, 0.0211334460781999, 0.0206099258739711, 0.0199607344214483, 0.0200137917885614, 0.0195864708372591, 0.0179272090204303, 0.0165301521747375, 0.015901982315499, 0.014272533831146, 0.0117092320483348, 0.0101743817143768, 0.00891456365179353, 0.00651703322698175, 0.00480155399071538, 0.00414445867958696, 0.00272530633245704, 0.00207565125953471, 0.00330509781009824, 0.00278611711512975, 0.00775217047507443, 0.0105001624107626, 0.00838205774278059, 0.00684678147707097, 0.0115333790251771, 0.0150057372097266, 0.0127475181086283, 0.0160817555454029, 0.0155512262656778, 0.015479630826971, 0.0176933008188525, 0.0164037748936414, 0.0165932997363329, 0.0181045644703332, 0.0174793585435632, 0.0169078731988863, 0.0179085586905846, 0.0181984553218495, 0.0174289544030984, 0.017496510771797, 0.0181971233572661, 0.0180546418609347, 0.0175313215721514, 0.0177564163088057, 0.0181880950691121, 0.0179555435006074, 0.0176164706717949, 0.0178453478715612, 0.0181174061806852, 0.0178979444949102, 0.0176720132291781, 0.0178652224457617, 0.0180466519210733
flux1:, 0.672918989223339, 0.0171434529904076, 0.0179586448756596, 0.0183354025471742, 0.0186454365339363, 0.0194937353973575, 0.0204061900325744, 0.0206422254312159, 0.0207051037778515, 0.0213672961452797, 0.0219115997591845, 0.0214500409378013, 0.0208471939258266, 0.0209542404526223, 0.0205698333150217, 0.0189102509770174, 0.0174969220981855, 0.0168695931539522, 0.0152113659684689, 0.0125644220530876, 0.0109623255711677, 0.00965336086413243, 0.00714080403182667, 0.00531325596040272, 0.00459427191462283, 0.00302703341766307, 0.00229061388784178, 0.00343855128885763, 0.00281088373120205, 0.00764846250937116, 0.0103637510999795, 0.00824408125432559, 0.00671426800599766, 0.0113119496520418, 0.0147103779002947, 0.0125195849609874, 0.0157500224288064, 0.015265580718188, 0.0151697056095862, 0.017336374356106, 0.0160913009892537, 0.0162484528652192, 0.0177293953645231, 0.017138105989291, 0.0165569946276786, 0.0175206218901902, 0.0178269840283714, 0.0170766681602792, 0.0171155313946429, 0.0178014307092615, 0.0176848860562887, 0.017165398871845, 0.0173623250848993, 0.0177930468154762, 0.0175854173978748, 0.0172423467966437, 0.0174474195430901, 0.0177257805627793, 0.0175285261803171, 0.0172949339037356, 0.0174684617019527, 0.0176599133081289
flux1:, 0.673181438127093, 0.0171472931949304, 0.0180122195785298, 0.0184411697828195, 0.0188134800053653, 0.01973761059388, 0.020730798572978, 0.0210436320590028, 0.0211829818015156, 0.0219292713644291, 0.0225575984343834, 0.0221622554559972, 0.0216116047851492, 0.0217754030218878, 0.0214391471455826, 0.0197908807837152, 0.018372065885041, 0.0177523384352924, 0.0160761494497465, 0.0133607990214675, 0.0117018285766827, 0.0103515423224346, 0.00773655842186566, 0.00580648772483405, 0.00502960495928952, 0.00332327045739702, 0.00250315504916324, 0.00356926912064964, 0.00283656237701697, 0.00754075534259569, 0.0102179938274259, 0.00810081647613516, 0.00657931927096694, 0.0110834084749489, 0.0144053766897228, 0.012284052176923, 0.0154102117019048, 0.0149704158859933, 0.0148527629496391, 0.0169699426919662, 0.0157709817197193, 0.0158974212063598, 0.0173454553870292, 0.0167883560500992, 0.0162003061418753, 0.0171258641359736, 0.0174465053216857, 0.0167166491631883, 0.016728411560772, 0.0173978546352822, 0.0173055224797207, 0.0167911821036356, 0.0169609637702308, 0.017388834987988, 0.0172047187329967, 0.0168591136131441, 0.0170412988441828, 0.0173241587779664, 0.0171481194536757, 0.0169086737042582, 0.0170634929039822, 0.0172632886975941
flux1:, 0.673443887030846, 0.0170729934677864, 0.0179769920870201, 0.0184497899616258, 0.0188774270479559, 0.0198684236740143, 0.0209332836862407, 0.0213181392451262, 0.0215315332003567, 0.0223575804606648, 0.0230668273072412, 0.0227405571979226, 0.0222469592583499, 0.0224697368999446, 0.022186447995437, 0.0205608925942135, 0.0191477017368726, 0.0185428894958184, 0.0168598571485147, 0.0140918714959566, 0.0123873918396967, 0.0110042016174736, 0.00829966278672224, 0.00627739421822672, 0.00544711717645774, 0.00361060596656938, 0.0027104043027504, 0.00369423488526382, 0.00286073821031056, 0.00742598257743223, 0.0100597860732282, 0.00795001424053789, 0.00644000367543062, 0.0108449928680077, 0.0140885580180376, 0.0120388955173683, 0.0150609363600857, 0.0146642407240414, 0.0145280171169755, 0.0165933833652413, 0.0154424192620001, 0.0155405434850288, 0.016953327311952, 0.0164308686521205, 0.0158392024724219, 0.0167261491969346, 0.0170590728406607, 0.016351322162617, 0.0163380623205566, 0.0169896400643148, 0.0169200356658609, 0.0164123986734494, 0.0165563171158447, 0.0169796858532971, 0.0168177667576025, 0.0164710352245697, 0.0166312733429302, 0.0169169072540031, 0.016760920566068, 0.0165170905932483, 0.0166540380806305, 0.0168604448432786
flux1:, 0.673706335934599, 0.0169335522983339, 0.0178644809453002, 0.0183710831931795, 0.0188451703198595, 0.0198921697363913, 0.0210178234666624, 0.0214680390053323, 0.0217512431929774, 0.0226512209826911, 0.0234369566910021, 0.0231813534894821, 0.0227488082832338, 0.0230323818056694, 0.0228064719744405, 0.0212147381775272, 0.0198185795972888, 0.0192364823505108, 0.0175578774640839, 0.0147533971465376, 0.0130156092584127, 0.0116083719061516, 0.00882725802288399, 0.0067237174728565, 0.00584498301550719, 0.00388704063617942, 0.00291078224913023, 0.00381187913145099, 0.00288211566554883, 0.00730261342669674, 0.00988759082131146, 0.00779030518017166, 0.00629494018806646, 0.0105950805841012, 0.0137589195502916, 0.0117827660641733, 0.0147015813981534, 0.0143460988434139, 0.0141949535372805, 0.0162064245425213, 0.0151051999682688, 0.0151780140639671, 0.0165534704138976, 0.016066025343599, 0.0154745649009161, 0.0163228567931132, 0.0166661256116025, 0.0159823735296082, 0.0159466934625153, 0.0165793036326662, 0.0165310880210275, 0.0160319886127921, 0.0161516409079528, 0.0165690502093315, 0.0164281095120352, 0.0160817057581199, 0.0162209842827443, 0.0165077140759309, 0.0163705157556702, 0.0161235180505514, 0.0162432727185853, 0.0164544949394906
flux1:, 0.673968784838352, 0.0167410183870282, 0.0176856855525965, 0.0182147763160325, 0.0187249392631826, 0.0198156198176582, 0.0209897768669562, 0.0214971572919364, 0.0218444701050502, 0.0228113775611824, 0.0236680729738027, 0.0234836272481758, 0.0231154195111913, 0.0234612773400667, 0.0232967396241564, 0.0217495921912024, 0.0203820854880619, 0.019830840939348, 0.0181679055106691, 0.0153432460906636, 0.0135849583432313, 0.0121627833754216, 0.00931804021204585, 0.00714455580746632, 0.0062226445490259, 0.00415183039452354, 0.00310384873821911, 0.00392199261689372, 0.0029004911104962, 0.0071707747831808, 0.00970167722859294, 0.00762148265938199, 0.00614360973462625, 0.0103335933485371, 0.0134169436648789, 0.0115153815297515, 0.0143325854234481, 0.0140159446813979, 0.0138535821255038, 0.0158094013757831, 0.0147591650322955, 0.0148100123063178, 0.0161463363506956, 0.0156939450010432, 0.0151067388661916, 0.0159167896400779, 0.0162683960319039, 0.0156105579984496, 0.0155555041671213, 0.0161683025356029, 0.0161401423382256, 0.0156516184700425, 0.0157489257898757, 0.0161590643932756, 0.0160379336500112, 0.0156934104545166, 0.0158128099142137, 0.0160989950807917, 0.0159792737487503, 0.0157301854459621, 0.0158333205674373, 0.0160475329005003
flux1:, 0.674231233742106, 0.0165062289100747, 0.0174508659600565, 0.0179903337738788, 0.0185251921492008, 0.019646260083216, 0.0208556581876554, 0.0214108717816106, 0.0218154975221413, 0.0228414776701114, 0.0237627328954744, 0.0236489980204072, 0.0233478144292205, 0.0237571449535753, 0.0236575032801998, 0.0221652716235921, 0.0208380881012959, 0.0203259486600056, 0.0186896899622043, 0.015861115341181, 0.0140954482616261, 0.0126674878072384, 0.00977190265680639, 0.00753998927486041, 0.0065804304915144, 0.00440517471037722, 0.00329000365116263, 0.00402544176598362, 0.002916557964719, 0.00703207999360005, 0.00950402387658109, 0.00744455630889809, 0.00598648086131955, 0.0100620590407992, 0.0130645871200502, 0.0112376765516159, 0.0139554790689894, 0.0136748043355841, 0.0135045720523869, 0.0154033667560634, 0.0144046165647392, 0.014436835091951, 0.0157324860950107, 0.0153146625855212, 0.0147356409614919, 0.0155082189430482, 0.0158659918660046, 0.015235739202879, 0.0151646244478712, 0.0157569652756364, 0.015747388787449, 0.0152715226857558, 0.0153486815946169, 0.0157503442541906, 0.0156478286057787, 0.0153068304322541, 0.015407573747544, 0.0156916281540599, 0.0155880621253424, 0.015337932902727, 0.0154250206683655, 0.0156404333845278
flux1:, 0.674493682645859, 0.016238699304098, 0.0171694441016478, 0.0177068784048924, 0.0182545605456096, 0.0193922475904521, 0.0206231008811122, 0.0212160914589059, 0.0216705153053193, 0.0227471516544914, 0.0237259102166232, 0.0236816600937974, 0.0234496641439017, 0.0239233262080069, 0.0238915573529206, 0.022464014577677, 0.0211886459468726, 0.020723699365586, 0.0191246707353438, 0.016308135840167, 0.0145481782970497, 0.0131234069801561, 0.0101894949742162, 0.00791063230082464, 0.00691910298781538, 0.00464780259000022, 0.00347009249993296, 0.00412373594325989, 0.00293158081352253, 0.00688919869616886, 0.00929790194200744, 0.00726156098515049, 0.00582492193984552, 0.00978332523463295, 0.0127049574920991, 0.01095168063642, 0.0135726775141695, 0.0133246875401681, 0.0131492377019391, 0.0149900343321129, 0.0140424099961829, 0.0140589987096125, 0.0153126784047835, 0.0149283234923224, 0.0143609623473508, 0.0150970498136927, 0.015458622804898, 0.0148571417779688, 0.0147733084280942, 0.0153446868342411, 0.0153519772470837, 0.014890693145313, 0.0149500769870601, 0.015342143105794, 0.0152569418500626, 0.0149211432156656, 0.0150046298385689, 0.0152850604427334, 0.0151963365697782, 0.0149462722646254, 0.0150180067701282, 0.0152329491640186
flux1:, 0.674756131549612, 0.0159466209163114, 0.0168499844995784, 0.0173731606395424, 0.0179218051108866, 0.0190623447796555, 0.0203007763857104, 0.0209211654016974, 0.0214175012035899, 0.0225360769049091, 0.0235648204394891, 0.0235881874952045, 0.0234270435840967, 0.02396548896858, 0.0240039288205257, 0.022650142041058, 0.0214376121393299, 0.0210274745956514, 0.0194755567967279, 0.0166864285440865, 0.0149448725931432, 0.0135318726979856, 0.0105717684677159, 0.00825718671057186, 0.00723940638290833, 0.00488052855128862, 0.00364498748422042, 0.00421852685071477, 0.00294700175965454, 0.00674525881019917, 0.00908722690776491, 0.00707516359416454, 0.00566092352558652, 0.00950099933163702, 0.0123417580563779, 0.0106601584579944, 0.0131870825452861, 0.0129682782234368, 0.0127893820272263, 0.0145715725184152, 0.0136739132349891, 0.0136772850433, 0.0148879084487853, 0.0145353446261136, 0.0139824140589804, 0.0146830603632043, 0.0150459092121761, 0.0144737433257354, 0.014380320266166, 0.014930327769577, 0.0149524831129169, 0.0145073534041896, 0.0145513827342103, 0.014932816612437, 0.0148634670405959, 0.0145344740306957, 0.0146022847655261, 0.0148777423382085, 0.0148025607457819, 0.0145537604786895, 0.0146110627531227, 0.0148240650775692
flux1:, 0.675018580453365, 0.0156369244873524, 0.0165002163510641, 0.016997540945786, 0.0175357517357865, 0.0186658079780098, 0.0198982480448727, 0.0205357043510835, 0.0210659938256263, 0.0222177058037101, 0.0232886278959659, 0.0233772148895158, 0.0232880637142772, 0.0238912303083841, 0.0240014795329685, 0.022729640367901, 0.0215901858095339, 0.0212417007983765, 0.0197458986214046, 0.0169986707530133, 0.0152874575758127, 0.0138942248355256, 0.0109195774449292, 0.00858006638042281, 0.0075416906723929, 0.00510385584635991, 0.00381521822665997, 0.00431113351172801, 0.00296405469876929, 0.006603206224369, 0.00887581838652473, 0.00688815628926339, 0.00549669836532499, 0.00921875169354545, 0.0119786335496782, 0.0103661023495181, 0.0128015920625331, 0.0126084829022131, 0.0124270370462491, 0.0141503027801871, 0.0133008460150008, 0.0132927214510491, 0.0144593881349409, 0.0141365038365877, 0.0135999524428281, 0.0142661530418351, 0.0146276943827941, 0.0140847048275685, 0.0139844106076782, 0.0145127113997091, 0.0145474828701511, 0.014119589385943, 0.0141505972201816, 0.0145204675823162, 0.0144653306378016, 0.0141445714942776, 0.0141984378645791, 0.0144677668708621, 0.014404838030714, 0.0141585788929894, 0.0142026538501735, 0.0144125089879894
flux1:, 0.675281029357119, 0.0153153754021292, 0.01612706837806, 0.0165879619195051, 0.0171051917197698, 0.0182122216699273, 0.0194257569891121, 0.0200703168547979, 0.0206267675581894, 0.0218028959626663, 0.022908056638098, 0.0230590204631657, 0.0230424171834185, 0.023709616459594, 0.023892460419276, 0.0227097095183109, 0.0216524621784673, 0.0213714377219995, 0.0199397055029583, 0.0172477276116233, 0.0155777369267721, 0.0142115203632142, 0.0112333934778162, 0.00887914907814355, 0.00782566673640386, 0.00531769330787655, 0.00398071454818012, 0.00440217911540129, 0.0029834589124045, 0.00646525257593784, 0.008666724780811, 0.00670294839123061, 0.00533425272199757, 0.00893964433199126, 0.0116185665661426, 0.010072198254911, 0.0124186323259224, 0.0122479467766418, 0.0120641639199146, 0.0137283757623943, 0.0129250412387859, 0.0129065002370806, 0.0140284740835914, 0.0137329386300594, 0.0132139310335955, 0.0138465571584213, 0.0142042850303859, 0.0136897342588806, 0.0135847652386172, 0.014091095536463, 0.0141360961086425, 0.0137259776985041, 0.0137460957683998, 0.0141036075934819, 0.0140609023482074, 0.0137495343741449, 0.0137912755551368, 0.0140535508050905, 0.0140015921801549, 0.0137591684524937, 0.0137914969626557, 0.0139972882819534
flux1:, 0.675543478260872, 0.0149866778670465, 0.0157366997613947, 0.0161518998776848, 0.0166387451665094, 0.017711286251118, 0.0188939525209858, 0.0195362782879831, 0.0201114367574069, 0.0213034758230891, 0.0224349391821, 0.0226450489139017, 0.0227008820690483, 0.0234307044548914, 0.0236860593439635, 0.0225983217764902, 0.0216310274744509, 0.0214220380523505, 0.0200611453029493, 0.0174363880436922, 0.0158171980638112, 0.0144843837962635, 0.0115131665884331, 0.00915368515993644, 0.00809032420729939, 0.0055212280019284, 0.00414069926760363, 0.0044914004972958, 0.00300524386897348, 0.00633251674843009, 0.00846174994824975, 0.00652116610244562, 0.00517502562508339, 0.00866563422677498, 0.0112634556233616, 0.00978038762363868, 0.012039817566965, 0.0118886504022594, 0.0117023819713657, 0.0133075006516468, 0.0125481872121812, 0.0125198580563504, 0.0135965615064774, 0.0133260580186606, 0.012825145830365, 0.0134249365250339, 0.0137765659507943, 0.0132892997897359, 0.0131813206359447, 0.0136655079946161, 0.013718366337102, 0.0133260617029342, 0.0133371481294333, 0.0136816771508671, 0.0136495583688983, 0.0133484130699213, 0.0133798514957903, 0.0136343926736522, 0.0135921310812204, 0.0133547654626597, 0.0133770315267081, 0.0135781216873295
flux1:, 0.675805927164625, 0.0146545765779925, 0.0153345218884096, 0.0156962980572333, 0.016144699753353, 0.0171725792141426, 0.0183135910878418, 0.0189451628887851, 0.0195320272823368, 0.0207317865902004, 0.0218817434511674, 0.0221474179785918, 0.0222748299043153, 0.023065087089631, 0.0233919795614554, 0.0224038283845513, 0.0215326318649464, 0.0213989014854313, 0.0201143462353402, 0.017567222795427, 0.016006958284486, 0.0147130026642175, 0.0117583389190119, 0.00940236231124704, 0.00833401159106087, 0.00571296392057293, 0.00429373780779087, 0.00457765346412067, 0.00302872741531564, 0.00620491837172216, 0.00826126878792955, 0.00634344054035942, 0.00501967270853684, 0.00839735236481419, 0.0109139573918494, 0.00949161983966335, 0.0116658067869371, 0.0115316758050718, 0.0113427862147888, 0.0128887869883165, 0.0121716118651801, 0.0121339445564947, 0.0131649696246129, 0.0129173922335705, 0.0124347684903908, 0.0130023814431192, 0.0133459678379044, 0.0128846494911764, 0.0127748786825304, 0.0132368736490048, 0.0132953983026363, 0.0129205698704242, 0.0129241883807184, 0.0132553083944952, 0.0132319706991754, 0.012941548807357, 0.0129644206732265, 0.0132107813375887, 0.0131769646354613, 0.012945714744226, 0.012959683784274, 0.0131556684823603
flux1:, 0.676068376068379, 0.0143219535916123, 0.014925214240593, 0.0152274922224355, 0.0156308451154467, 0.0166053161688272, 0.0176952335924992, 0.0183084743432455, 0.0189005567304864, 0.0201002419399225, 0.0212611177948327, 0.0215784502287488, 0.0217757784659991, 0.0226234938561648, 0.0230200760682783, 0.0221346392736019, 0.0213639564921305, 0.0213073274904553, 0.0201033007476856, 0.0176425593070653, 0.0161478334046463, 0.0148972459011534, 0.0119679885550604, 0.00962349690933669, 0.00855464865414529, 0.00589090437217998, 0.00443792041570859, 0.00465909635876892, 0.00305263678391151, 0.00608132373949226, 0.00806435080457026, 0.00616941863764765, 0.00486803430145862, 0.00813419031451043, 0.0105696102560682, 0.00920584082280264, 0.0112963781174018, 0.0111771869184446, 0.0109858895892967, 0.0124727287422147, 0.0117961575167199, 0.0117497111247094, 0.0127348451457642, 0.0125084188587451, 0.0120441893905652, 0.0125802931443639, 0.0129143034860717, 0.0124776431471047, 0.0123670045837594, 0.0128069145265031, 0.0128692320998179, 0.0125113382434807, 0.012508786925336, 0.0128262821265809, 0.0128100680096606, 0.0125305835800741, 0.0125464614830581, 0.0127843951360727, 0.0127578135524073, 0.012533496921256, 0.0125408726422453, 0.0127315111083905
flux1:, 0.676330824972132, 0.0139909235850261, 0.0145127423189613, 0.014751143442662, 0.0151043252747443, 0.0160181382006115, 0.0170489702089834, 0.0176373090995579, 0.0182286607089394, 0.0194209406987003, 0.0205854875976551, 0.0209502641857787, 0.021215018653559, 0.0221164679226205, 0.0225800650025439, 0.0217989866264984, 0.0211314732150016, 0.0211524539207514, 0.020031854385814, 0.0176645484051899, 0.016240491867496, 0.0150368635247369, 0.0121410594354595, 0.00981530165629012, 0.00875001912164177, 0.0060528295562778, 0.00457112877399682, 0.0047334994462487, 0.00307533354650299, 0.00595989010820039, 0.00786914193944279, 0.00599797970309365, 0.0047192830395251, 0.00787465320665827, 0.0102291906649537, 0.00892220615460775, 0.0109306895532064, 0.0108246167643892, 0.010631695366724, 0.0120593255228319, 0.0114221711676657, 0.0113678447117281, 0.0123071048257159, 0.012100407741896, 0.0116548131692065, 0.012160194167163, 0.0124835182165387, 0.0120704464425856, 0.0119597447760462, 0.012377859598779, 0.012442498227896, 0.012100971595992, 0.0120933481945493, 0.0123972065050389, 0.0123866949190624, 0.0121181561788215, 0.0121283980140992, 0.0123578088713192, 0.0123373231393071, 0.0121204784055175, 0.0121227699940448, 0.0123079086686168
flux1:, 0.676593273875885, 0.0136629322110348, 0.0141003859686796, 0.0142721920318183, 0.01457152820999, 0.015418946631321, 0.0163841959633013, 0.0169420795103745, 0.0175272926702993, 0.0187053566859287, 0.0198667265719422, 0.0202744471706877, 0.0206033308399437, 0.0215541258280843, 0.0220813091278807, 0.0214047692917434, 0.0208413811992738, 0.0209392565469893, 0.0199037508444585, 0.0176352849669575, 0.0162856464880651, 0.0151317160771994, 0.0122766217752861, 0.0099761697689892, 0.00891808152692036, 0.00619660635071812, 0.00469132653423445, 0.00479860633294596, 0.00309508588873455, 0.00583851570518805, 0.00767340139289749, 0.00582759538754535, 0.00457220540203997, 0.00761687895863177, 0.00989120325176716, 0.00863945554900873, 0.0105676535483527, 0.0104730058380656, 0.0102798747945318, 0.0116483039388455, 0.0110496068785234, 0.010988760100131, 0.0118824278922717, 0.0116943204022424, 0.0112678586082513, 0.0117435140722436, 0.0120554182741417, 0.0116651679316548, 0.0115552426147845, 0.0119520442729075, 0.0120179475392855, 0.0116923383902245, 0.0116806218524774, 0.0119710096280092, 0.0119650670315353, 0.0117073738078201, 0.0117131056934175, 0.011933994689283, 0.0119185658911736, 0.0117094584898231, 0.0117078864043622, 0.0118873926529219
flux1:, 0.676855722779638, 0.0133388605496125, 0.0136907836940554, 0.013794842177666, 0.0140380243067774, 0.0148147971400569, 0.015709450970808, 0.0162323130987439, 0.0168065117402211, 0.0179641167276949, 0.0191159136993051, 0.019561819199048, 0.0199507921753524, 0.0209459949113943, 0.0215326725437032, 0.0209594645345274, 0.0204995955377006, 0.0206725793643389, 0.0197226999602094, 0.0175569407331059, 0.0162842356867706, 0.0151819833054731, 0.012374107836333, 0.0101049193991216, 0.00905723898415945, 0.00632046702909722, 0.00479681475485773, 0.0048524697003928, 0.00311032763878845, 0.00571528790993391, 0.00747506347923292, 0.00565674270220526, 0.00442554375926401, 0.00735919172370085, 0.00955438157022585, 0.00835635168796618, 0.0102063311351915, 0.0101214038972788, 0.00993000214633349, 0.011239380780939, 0.0106782105520582, 0.0106126497127162, 0.0114612968149206, 0.0112907847255956, 0.0108842109195041, 0.011331403066875, 0.0116314425626547, 0.0112635283341961, 0.0111553496646479, 0.0115315013274997, 0.0115979745562588, 0.0112880290004655, 0.0112731548979439, 0.0115503774487398, 0.0115481624242339, 0.0113011974480095, 0.0113033305658845, 0.0115157473386943, 0.0115044625222286, 0.0113031323702946, 0.0112985908710629, 0.011472309989587
flux1:, 0.677118171683392, 0.0130191350998783, 0.0132859940194554, 0.0133225803152784, 0.0135085562125251, 0.0142118548215184, 0.0150323286897373, 0.0155165321886592, 0.0160753593825075, 0.0172068651708522, 0.0183431752588146, 0.0188222850894197, 0.0192666649399074, 0.0203009154246467, 0.0209424314947539, 0.020470087768896, 0.0201117607018748, 0.0203571673794958, 0.0194924382840424, 0.0174318723185336, 0.0162375553944362, 0.0151883123597086, 0.0124334792572426, 0.0102009564346608, 0.0091665231797348, 0.00642320659748446, 0.00488640707657125, 0.00489369689130469, 0.00311985321441878, 0.00558883283984732, 0.00727269940797131, 0.00548427425345616, 0.00427831659838495, 0.0071005588623069, 0.00921808268026106, 0.00807207745906507, 0.00984625295367879, 0.0097692376605924, 0.00958178900311059, 0.0108325033866332, 0.0103077395621076, 0.0102395766583922, 0.0110440736106672, 0.0108901465619377, 0.0105043592816343, 0.0109246164674085, 0.0112125289546907, 0.0108666388443391, 0.0107613258457766, 0.0111176412104369, 0.0111842474429165, 0.0108899081074109, 0.0108728189209178, 0.0111372740402092, 0.0111381975539511, 0.0109018920120085, 0.0109011657838688, 0.0111051750263255, 0.0110972633657957, 0.0109036024137428, 0.0108966830375079, 0.0110644252269491
flux1:, 0.677380620587145, 0.0127038389429616, 0.0128875702776708, 0.0128582236815053, 0.0129870738294832, 0.0136154024466313, 0.0143594460564855, 0.0148022072194671, 0.0153418142392321, 0.0164422032374606, 0.0175576022926611, 0.0180647626691676, 0.018559348791749, 0.0196269906269633, 0.0203182259527975, 0.0199431801167057, 0.0196832653843209, 0.0199976811934008, 0.0192167606171019, 0.0172626792996101, 0.0161473189373707, 0.0151518833025749, 0.0124553012560895, 0.0102643354324352, 0.00924567002956578, 0.00650427088284018, 0.00495950166842915, 0.00492156711937828, 0.00312291773511404, 0.00545850163192311, 0.00706578716773083, 0.00530966694051976, 0.00413004557980648, 0.00684085288420779, 0.00888249233683731, 0.00778650220750654, 0.00948759805522921, 0.00941656084714071, 0.00923526352838276, 0.0104280119174137, 0.00993816399150708, 0.00986958734521477, 0.0106310912418216, 0.0104925812807943, 0.0101284301419602, 0.0105234935297472, 0.0107991008242582, 0.010474934592643, 0.0103736950079723, 0.010711092577528, 0.0107775259317426, 0.0104988621663968, 0.0104805210914004, 0.0107326537279769, 0.0107363070394763, 0.0105106683408978, 0.0105077070676981, 0.0107033734486725, 0.0106982097296583, 0.0105120510581379, 0.0105031170035906, 0.0106646732215346
flux1:, 0.677643069490898, 0.0123928170181788, 0.012496641770885, 0.0124039903372659, 0.0124768016934366, 0.013029887736983, 0.0136964625742932, 0.0140957691048471, 0.0146128068435634, 0.0156776855876484, 0.0167672282806627, 0.017297169600109, 0.0178363771951411, 0.0189315686708284, 0.0196670380261503, 0.0193848071327378, 0.0192192434732865, 0.0195986836265055, 0.0188995129358234, 0.0170522028311305, 0.0160156410645497, 0.0150743896730018, 0.0124407211533929, 0.0102957218901753, 0.00929508886396084, 0.00656373370982374, 0.00501605184265327, 0.00493601432512847, 0.00311923646623694, 0.00532437294273332, 0.00685474970232575, 0.00513310457361343, 0.00398084512022547, 0.00658087318242761, 0.00854860849109596, 0.00750026431429784, 0.00913119966405816, 0.00906413588817917, 0.00889085696829484, 0.0100266902019635, 0.00956980347766753, 0.0095028166842523, 0.0102227373177153, 0.0100982348491716, 0.00975630314227183, 0.0101280302450131, 0.0103911692210623, 0.0100882695499003, 0.00999228139332649, 0.0103117315331876, 0.0103776989244758, 0.0101147904024424, 0.0100961572500901, 0.0103364225015191, 0.0103424913271134, 0.0101275910475478, 0.0101229591803201, 0.0103103501787224, 0.0103074451324099, 0.0101286437483347, 0.0101179340285513, 0.0102731126041889
flux1:, 0.677905518394651, 0.0120857677494887, 0.0121139928847648, 0.0119615792918408, 0.0119803229307229, 0.0124589927935311, 0.0130481321848217, 0.0134026619813122, 0.0138942729026917, 0.014919854816027, 0.0159790499276159, 0.0165264500468157, 0.0171044399492673, 0.0182212436852534, 0.0189951870432194, 0.0188005582557373, 0.0187245560237294, 0.0191645999801659, 0.0185445494479257, 0.0168034708215213, 0.0158449595443109, 0.0149579497934764, 0.0123913688277784, 0.0102962791081189, 0.00931574821312147, 0.00660218528895816, 0.00505645887611435, 0.00493750006781601, 0.00310890127675039, 0.00518709618092434, 0.00664077874124298, 0.00495539200234758, 0.00383136583803927, 0.00632214282288968, 0.00821802590326357, 0.00721466427821633, 0.00877839017805579, 0.00871333955486873, 0.00854938394667237, 0.0096297003092199, 0.00920337139094104, 0.00913956213702625, 0.00981951053093176, 0.00970735856118547, 0.00938777734351669, 0.00973802325518345, 0.00998851877421013, 0.00970614011991623, 0.00961640762565975, 0.00991888130793135, 0.00998401922715396, 0.00973682676732756, 0.00971880419334257, 0.00994764330540448, 0.00995582869094606, 0.00975175849250047, 0.00974600135711636, 0.00992520302944523, 0.00992418282041258, 0.00975267153764358, 0.00974040826988008, 0.00988907955946214
flux1:, 0.678167967298405, 0.0117823147199988, 0.0117401326118975, 0.0115322495050085, 0.0114996645724265, 0.0119057098985376, 0.012418372041504, 0.0127274176642608, 0.0131912252090139, 0.0141742966755361, 0.0151990752562412, 0.0157586244977123, 0.0163694182917467, 0.0175018685408432, 0.0183083358542763, 0.0181955435537277, 0.0182037585156768, 0.0186996626094185, 0.0181556663379928, 0.0165196078691102, 0.0156379198490876, 0.0148049768248033, 0.01230921072822, 0.010267515419906, 0.00930901495088399, 0.00662057012981529, 0.00508142430187398, 0.00492682242581007, 0.00309224847743328, 0.00504763494258282, 0.00642551003612941, 0.00477773785715518, 0.00368261835267877, 0.00606654818451045, 0.00789259041519237, 0.00693140769171561, 0.00843073497079801, 0.00836592683730324, 0.00821192906829782, 0.00923842391131583, 0.00883992148120422, 0.00878031150475538, 0.00942203795727132, 0.00932040503962141, 0.00902274509453306, 0.00935324640339859, 0.00959092737802156, 0.00932797578854172, 0.00924519732562836, 0.00953162453747122, 0.00959546722944791, 0.00936372585628928, 0.00934709125035586, 0.00956492198108431, 0.00957488525069511, 0.00938169587559108, 0.00937535734815109, 0.00954649529279337, 0.00954707459494988, 0.00938288531353827, 0.00936935865831758, 0.00951149380562853
flux1:, 0.678430416202158, 0.0114820552667058, 0.0113753496121413, 0.0111168890759458, 0.0110363725975556, 0.0113724118839448, 0.0118103353678915, 0.0120737363282618, 0.0125078288350364, 0.0134457033309435, 0.0144323865743546, 0.0149988503013952, 0.0156364248421009, 0.016778576711712, 0.0176115070688185, 0.0175743902951446, 0.0176610642613602, 0.0182078554296045, 0.0177365301536022, 0.0162037345981295, 0.0153972532499092, 0.0146180401911741, 0.0121963944516093, 0.0102111305334257, 0.00927648743632167, 0.00662001836267522, 0.00509180229068969, 0.00490491535791867, 0.00306971891083016, 0.00490698743851229, 0.00621064444467367, 0.00460147065657067, 0.00353573020938272, 0.00581592173259764, 0.00757401745861859, 0.00665227034121367, 0.00808972746408294, 0.00802371866613514, 0.00787967361227523, 0.00885425414956157, 0.00848071531903072, 0.00842572106331782, 0.00903105142640456, 0.00893806421030894, 0.0086613314065603, 0.00897361595474662, 0.00919836475288279, 0.00895342282596987, 0.0088779037867824, 0.00914914696115757, 0.00921114874019102, 0.00899431060903842, 0.00897965196588563, 0.00918687134805294, 0.00919821347565373, 0.00901585506469011, 0.00900947009640418, 0.00917272724760343, 0.00917468134311049, 0.00901793079440963, 0.00900354318152254, 0.00913923533530122
flux1:, 0.678692865105911, 0.0111845868564788, 0.0110197515392731, 0.0107160699379126, 0.0105915704458904, 0.010860910757208, 0.0112264802085142, 0.0114445630594527, 0.0118474704904532, 0.012737937345675, 0.0136832100856945, 0.014251485474758, 0.0149098460329845, 0.0160558141279991, 0.0169091105558076, 0.0169412454700812, 0.0171003172866208, 0.0176928740846954, 0.0172906190222804, 0.0158588808956339, 0.0151256758733701, 0.0143997477529936, 0.0120551173234574, 0.0101288934244562, 0.00921985752240973, 0.00660170900039907, 0.00508848594483744, 0.00487268749629574, 0.00304174687687505, 0.00476595761628536, 0.00599761286223321, 0.00442776303150408, 0.00339170038888196, 0.00557167414825315, 0.00726357072876987, 0.00637877103803706, 0.00775652191360525, 0.00768829267825474, 0.00755370791216451, 0.00847839063061203, 0.00812704631330647, 0.00807655245429811, 0.00864733107181176, 0.0085612335216417, 0.00830396730967081, 0.00859930591261042, 0.00881112348918333, 0.00858255317074387, 0.00851418461822002, 0.00877102885609473, 0.00883062988424852, 0.00862787101423263, 0.00861554350394437, 0.0088125384927798, 0.00882481518707152, 0.00865309566890216, 0.00864716205379888, 0.00880278644699348, 0.00880592747118536, 0.00865677488064136, 0.00864203722199471, 0.00877149859686988
flux1:, 0.678955314009665, 0.0108895158423194, 0.0106732908813656, 0.010330087721593, 0.0101660004145114, 0.0103725037891701, 0.0106686307314463, 0.0108421555250604, 0.0112128190916827, 0.0120540939677773, 0.0129549877959957, 0.0135201527915229, 0.0141933884067324, 0.015337383244347, 0.0162049841296298, 0.0162997910369854, 0.0165249862349101, 0.0171581132765624, 0.0168211905001995, 0.0154879315693676, 0.0148258273912381, 0.01415266860627, 0.0118875416261303, 0.010022571099814, 0.00914082323924936, 0.00656678971097555, 0.00507234702198406, 0.00483093247410692, 0.00300870148288027, 0.00462502961046602, 0.00578736245983781, 0.00425743002160309, 0.0032512111411282, 0.00533456178348102, 0.00696187496938945, 0.00611192973264063, 0.00743176567523233, 0.00736075003416859, 0.00723487516199861, 0.0081116859502246, 0.0077800639847324, 0.00773358583330549, 0.00827163152793573, 0.00819093273506985, 0.00795138323188009, 0.00823078915544313, 0.00842985529849272, 0.00821595266779672, 0.00815426001500466, 0.00839741819583375, 0.00845413303286332, 0.00826442147256229, 0.00825453587911548, 0.00844169613683988, 0.00845446112089083, 0.00829303390443996, 0.00828797270345693, 0.00843627148910292, 0.00844043246900416, 0.00829902263363912, 0.00828450734365227, 0.00840804191504814
flux1:, 0.679217762913418, 0.0105964557477932, 0.0103357821081899, 0.00995899005558364, 0.00976005198622498, 0.00990801052058948, 0.0101380316892538, 0.0102681427727129, 0.0106058793517884, 0.0113965625922235, 0.0122504501385065, 0.0128078041841761, 0.0134901316192969, 0.014626500728446, 0.0155024480896146, 0.0156532766069231, 0.0159381857242742, 0.0166066856809916, 0.0163312823751333, 0.0150936131175579, 0.0145002557386872, 0.0138793035110377, 0.0116957643440585, 0.00989391141471321, 0.00904105746032281, 0.00651635929256922, 0.00504423106057432, 0.00478031979505313, 0.00297088637513576, 0.0044843657692273, 0.00558030387267967, 0.00409084329769852, 0.00311453803422388, 0.00510463566719702, 0.00666889840724589, 0.00585216231025049, 0.0071155641629691, 0.00704160803721531, 0.0069236815791054, 0.00775457660869304, 0.00744063920865001, 0.00739753114878568, 0.00790460944342882, 0.00782818625367573, 0.00760452831367098, 0.00786879934105183, 0.00805550965864779, 0.00785467451896117, 0.0077989239143525, 0.00802905188447687, 0.00808255569496654, 0.00790476388861171, 0.00789721014675923, 0.00807493747807696, 0.00808779997873636, 0.00793618423993088, 0.00793230069804912, 0.0080736205671661, 0.00807864868538629, 0.00794505637959497, 0.00793132223535933, 0.0080492799991877
flux1:, 0.679480211817171, 0.0103050230086437, 0.0100069159423745, 0.00960259868597728, 0.00937378381424311, 0.00946780635500695, 0.0096353989849802, 0.00972357824554717, 0.0100280427528857, 0.0107670896132862, 0.0115716890831158, 0.0121167867345108, 0.0128025902658213, 0.0139258677929928, 0.0148043718301505, 0.0150045703809655, 0.0153427247528766, 0.0160414689864344, 0.0158237442848993, 0.0146785193212104, 0.0141514418416847, 0.0135820970707877, 0.0114818344202528, 0.00974466819671654, 0.00892222224840078, 0.00645150117897387, 0.005004993816477, 0.00472145222878527, 0.00292858645020089, 0.00434391378935252, 0.0053764144783675, 0.00392797073517504, 0.00298157169726264, 0.0048813700647282, 0.00638409599760708, 0.00559932670395269, 0.00680757708754243, 0.00673083466389199, 0.00662028940433956, 0.00740710878997298, 0.00710929868945966, 0.00706895832401204, 0.00754676950360347, 0.00747390234332004, 0.00726443882700896, 0.0075142277407674, 0.00768919562939789, 0.00750007692088114, 0.00744941428940819, 0.00766712978785758, 0.00771731898953108, 0.00755035321268027, 0.00754485397917306, 0.00771356451112992, 0.00772624426826476, 0.00758387282687912, 0.00758132901298443, 0.00771602683241031, 0.00772178497117971, 0.00759597504124217, 0.00758348488085829, 0.0076962080092352
flux1:, 0.679742660720924, 0.010014837016299, 0.0096862759644914, 0.00926053112384286, 0.0090069464745241, 0.00905185841116402, 0.00916096984196472, 0.0092089911695377, 0.00948014049250825, 0.0101668444091428, 0.0109202315311371, 0.0114489111552871, 0.0121327843643834, 0.0132377492176251, 0.0141132480073616, 0.0143562246767749, 0.0147411750897945, 0.0154651709223726, 0.0153012906999804, 0.0142451639526371, 0.0137818487553562, 0.013263475948943, 0.0112477991082618, 0.0095766467531499, 0.00878600758374222, 0.0063733433774014, 0.00495555433257507, 0.00465495858410312, 0.00288213751867124, 0.00420358036727785, 0.00517545320698687, 0.00376851854332082, 0.00285193603850683, 0.00466392425484057, 0.00610666552452073, 0.00535289717534485, 0.00650721265536442, 0.00642800585503404, 0.00632458806504506, 0.00706904604322705, 0.00678623856357201, 0.00674826114616037, 0.00719844064309123, 0.00712877757239571, 0.00693208951596933, 0.00716798375445231, 0.00733200471292263, 0.00715359036292178, 0.00710718200269854, 0.00731308107848456, 0.00736009260537105, 0.00720300949467882, 0.00719919203919026, 0.00735930965580847, 0.00737167425094337, 0.00723795741669334, 0.00723676450084113, 0.00736517446371497, 0.0073715481304731, 0.00725336074524269, 0.00724241354608469, 0.00735018646004545
flux1:, 0.680005109624678, 0.00972552873186573, 0.00937336084403746, 0.00893222625005525, 0.0086590114588031, 0.00865976751504902, 0.00871455514108997, 0.00872443976584565, 0.00896250137379512, 0.00959648854070027, 0.0102971119969777, 0.0108055222380946, 0.0114823154809274, 0.0125640545731673, 0.0134312676451576, 0.0137105485958823, 0.0141359477896269, 0.0148803982555046, 0.014766561312931, 0.0137960431419102, 0.0133939749044635, 0.012925892657698, 0.0109957554918644, 0.00939174452264576, 0.00863416908865809, 0.00628311512005205, 0.00489693715974328, 0.00458158339558663, 0.00283198992883524, 0.00406341389087335, 0.0049772169607144, 0.00361212905344206, 0.00272516484641429, 0.00445146133586878, 0.00583584395265279, 0.00511221402199043, 0.00621386476397692, 0.00613253813985388, 0.00603632023825328, 0.00674002713223986, 0.00647140751930047, 0.00643566056581941, 0.00685978615695264, 0.00679324705168119, 0.00660826356493888, 0.00683085460756916, 0.00698483954014371, 0.00681647398604549, 0.00677361926708352, 0.00696828551045286, 0.00701246964885866, 0.00686455433226061, 0.00686202551115921, 0.00701396766523895, 0.0070260420559196, 0.00690043238808358, 0.006900465403522, 0.00702286983597858, 0.00702977548964959, 0.00691893917212959, 0.00690963336815711, 0.00701264746811466
flux1:, 0.680267558528431, 0.00943675878945374, 0.00906761288094888, 0.00861697597575796, 0.00832920894067608, 0.00829081742217196, 0.00829559469568804, 0.00826956788820454, 0.00847501500176361, 0.00905624623946814, 0.0097029425506284, 0.0101875690092296, 0.0108524430643467, 0.0119064138999239, 0.0127603887520496, 0.0130696782841193, 0.0135293641220969, 0.0142897153750355, 0.0142221740158379, 0.0133336889045102, 0.0129903919595116, 0.0125718554279281, 0.0107278844427545, 0.00919196542085522, 0.00846854257936082, 0.00618217390637137, 0.00483028139572708, 0.00450223873656564, 0.00277874060847623, 0.00392373992416136, 0.00478176302020713, 0.00345857666428167, 0.00260088684027096, 0.00424343886535393, 0.00557116632581132, 0.00487674121289398, 0.00592713142361188, 0.00584393423414916, 0.00575522784420682, 0.00641973242037351, 0.00616463391784709, 0.00613124325976763, 0.00653084305859935, 0.00646748887453023, 0.00629347012853908, 0.00650339752829593, 0.00664828887468752, 0.00648961921784618, 0.00644981439227913, 0.00663381885647053, 0.0066756720073623, 0.00653646264063577, 0.00653487196914513, 0.00667903115720874, 0.00669097656085277, 0.00657301987504749, 0.00657405231430904, 0.00669066233916801, 0.00669805313367457, 0.00659422117441733, 0.00658645760510497, 0.00668479762242882
flux1:, 0.680530007432184, 0.00914824274483988, 0.00876845098678663, 0.00831396242247816, 0.00801657355676872, 0.0079440295212007, 0.00790321432941743, 0.00784366448899229, 0.00801719803927759, 0.00854597271422003, 0.00913797730921885, 0.00959567101279674, 0.0102441543753692, 0.0112662405273893, 0.0121023917695604, 0.0124356353129387, 0.0129237085964786, 0.0136956810967245, 0.0136707583266189, 0.0128606988482579, 0.0125737535666652, 0.0122039305709317, 0.0104464513134573, 0.00897939578973318, 0.00829102235269719, 0.00607198704300604, 0.00475680542497031, 0.00441799635212336, 0.00272311838740392, 0.00378520919308907, 0.00458953586721425, 0.00330790903211588, 0.00247897058886308, 0.00403979880676823, 0.00531262391411394, 0.00464626713530649, 0.00564696133728323, 0.00556198040040882, 0.0054811805454172, 0.00610801794177877, 0.00586576268028842, 0.00583502312265114, 0.00621157932532867, 0.00615147774973066, 0.00598792510864076, 0.00618588766311799, 0.00632257570227163, 0.00617344385915644, 0.00613638881601701, 0.00631028135792397, 0.00635035432670036, 0.00621961114588117, 0.00621869071544925, 0.00635541612467003, 0.00636748295965531, 0.00625684480911057, 0.00625859582155691, 0.00636954569696342, 0.00637741166837341, 0.00628021201614719, 0.00627373491355729, 0.00636738861862385
flux1:, 0.680792456335937, 0.00885977873050678, 0.00847530439245208, 0.00802229788421438, 0.00771999472664286, 0.00761821921287531, 0.00753628225784931, 0.00744572353432127, 0.00758825950455981, 0.00806521628523283, 0.00860216879211877, 0.00903017672887645, 0.00965822181766731, 0.010644775790897, 0.0114589173218591, 0.0118103658719337, 0.0123212558650076, 0.0131008577239441, 0.0131149624088647, 0.01237973391605, 0.0121467698553172, 0.011824712653542, 0.010153768284368, 0.00875614197356362, 0.0081035022477261, 0.00595406608755795, 0.00467773019630287, 0.00433001663382836, 0.00266592165191863, 0.00364874345015183, 0.00440136581927691, 0.00316049820641561, 0.00235959403812006, 0.00384101405820375, 0.00506068741570739, 0.00442100195813679, 0.00537369664482417, 0.0052868502461118, 0.0052142561061596, 0.00580498688586583, 0.00557476779448229, 0.00554700868965049, 0.00590195413065269, 0.00584507148978478, 0.0056915947458763, 0.00587833004846363, 0.00600758593580058, 0.00586789542042301, 0.00583344906354656, 0.00599774426956112, 0.00603654670772017, 0.00591417665392119, 0.00591375274401464, 0.00604333662619368, 0.00605580226021277, 0.00595226537275679, 0.0059544497108037, 0.00605980549546563, 0.00606816693070323, 0.00597725289514463, 0.00597171830084252, 0.00606060595629914
flux1:, 0.681054905239691, 0.00857127176696627, 0.00818764266239211, 0.00774106360561098, 0.00743826655414941, 0.00731204940051411, 0.0071934618471137, 0.00707450113882647, 0.00718716065004183, 0.00761327104845251, 0.00809521428462361, 0.00849121081284612, 0.00909524342689722, 0.0100431136047778, 0.0108314847689516, 0.0111957571218797, 0.0117242689763914, 0.0125077927502541, 0.0125574332464586, 0.0118934842654753, 0.0117121519704957, 0.011436767236887, 0.00985212455185147, 0.00852424109825071, 0.00790779033327561, 0.00582986681342879, 0.00459417671536615, 0.0042394295419365, 0.00260792139141446, 0.00351539281872917, 0.00421834250182811, 0.00301699180313667, 0.00224322460020534, 0.00364798731503519, 0.00481619671987773, 0.00420155359253027, 0.00510800734010806, 0.0050190954518926, 0.00495475573236897, 0.00551098539870081, 0.00529181459126216, 0.00526725924504566, 0.00560196644082899, 0.00554810735900258, 0.00540428667250083, 0.00558052803774289, 0.00570296550893266, 0.00557255526178241, 0.00554065669312408, 0.00569581901518315, 0.00573374050152657, 0.00561969800278559, 0.00561967610713494, 0.00574234836234092, 0.00575545358315751, 0.00565888870901806, 0.00566125942245419, 0.00576103947247678, 0.00576993414658635, 0.00568502372107173, 0.00568007878360238, 0.00576409454454872
flux1:, 0.681317354143444, 0.00828274949745429, 0.00790499812099109, 0.00746934338700346, 0.00717013237971741, 0.00702407717288984, 0.00687325839953638, 0.00672856695501084, 0.00681266590858629, 0.00718921848458896, 0.00761659180851474, 0.00797870845387512, 0.00855566524929369, 0.00946220642092936, 0.0102214932715489, 0.0105936313047378, 0.0111349722975384, 0.0119189793067939, 0.0120007754745886, 0.0114046109454484, 0.0112725384597307, 0.0110425584618821, 0.0095436995637919, 0.00828556466145546, 0.00770551648748514, 0.00570067772464209, 0.00450706178881174, 0.00414719654448383, 0.00254975282601242, 0.00338614161932759, 0.00404159907798629, 0.00287818064476675, 0.00213051910477177, 0.00346183513357873, 0.00458015184362889, 0.00398879525974266, 0.00485073969302243, 0.00475953276043506, 0.00470315447148778, 0.00522652880522686, 0.00501725990204382, 0.00499591631133134, 0.00531168114061728, 0.00526048459620058, 0.00512576286079326, 0.00529218758572696, 0.00540825814028106, 0.00528681171202777, 0.00525739098540679, 0.00540382389829969, 0.0054410872047528, 0.00533527576203038, 0.00533560670706431, 0.00545153928610951, 0.00546543711174764, 0.0053757557224022, 0.00537813181010067, 0.00547233422838027, 0.00548180088847744, 0.00540269589158755, 0.00539805086018276, 0.00547710621464384
flux1:, 0.681579803047197, 0.00799436592367013, 0.00762697833065047, 0.00720624910393985, 0.00691432043511896, 0.0067527915099171, 0.00657405895326135, 0.00640634806397481, 0.00646338338255403, 0.00679195866740518, 0.00716558699550651, 0.00749243727984841, 0.00803978760462022, 0.00890285720691614, 0.00963020974195264, 0.0100057220621012, 0.0105555070817367, 0.0113368052679917, 0.0114474984833837, 0.010915676151565, 0.0108304194397125, 0.0106443776442168, 0.00923047913977363, 0.00804173715209994, 0.00749805512476894, 0.00556752421051397, 0.00441701788442849, 0.00405398854295602, 0.00249182254418619, 0.00326171253553844, 0.0038720651824699, 0.00274481995227833, 0.00202217249799796, 0.00328361676485176, 0.00435346220103071, 0.0037836635365872, 0.00460272067063123, 0.00450906123940103, 0.00446000259228332, 0.00495218081635928, 0.00475159410207253, 0.0047332041155559, 0.00503122801150518, 0.00498221447675766, 0.00485584553680685, 0.0050130296462323, 0.00512304826342961, 0.00501005617907265, 0.00498295882357257, 0.00512100175842926, 0.00515765557527174, 0.00505985279219451, 0.00506049131804329, 0.00516981186319091, 0.00518453882402015, 0.00510163973709974, 0.00510391485980885, 0.00519254590525394, 0.00520260740842943, 0.00512918895285728, 0.00512466647362128, 0.00519872614861772
flux1:, 0.68184225195095, 0.00770639229509366, 0.00735326833979795, 0.00695093702459591, 0.00666956929471097, 0.00649664211670875, 0.00629416572620029, 0.00610616534557924, 0.00613779576581154, 0.00642023386076214, 0.00674131364975813, 0.00703200933854207, 0.0075477599967663, 0.008365704043605, 0.00905874964429514, 0.00943364006502515, 0.00998788017966947, 0.0107635021185861, 0.0108999629087971, 0.0104290765053711, 0.0103880743210283, 0.0102442885456454, 0.00891419364168238, 0.00779408868033006, 0.0072864823467729, 0.00543111232540253, 0.00432435797758764, 0.00396011137245823, 0.00243425468894563, 0.00314241855332582, 0.00371025273802859, 0.00261745135182705, 0.00191875540885699, 0.00311407771267875, 0.00413671849308906, 0.00358694048060438, 0.00436456854614422, 0.00426845865917862, 0.00422580482875762, 0.0046884182189357, 0.00449534290936355, 0.00447940063421157, 0.00476077577598709, 0.00471342846715714, 0.00459449095596641, 0.00474288296384616, 0.00484707488091453, 0.00474185408685333, 0.00471679821303729, 0.00484673305048289, 0.00488268202189498, 0.00479250352807067, 0.00479337141019135, 0.00489618357391539, 0.00491165794758683, 0.00483538052739205, 0.0048375134299713, 0.00492061121779925, 0.00493126087760713, 0.00486346351430567, 0.00485901610098964, 0.00492811938512039
flux1:, 0.682104700854704, 0.00741919697004105, 0.00708362447674698, 0.00670261578848619, 0.00643464424107295, 0.00625406160809468, 0.00603182526495098, 0.00582626400812911, 0.00583428472608728, 0.00607264873842587, 0.00634273167385669, 0.00659688724130744, 0.00707957108591408, 0.0078512044049399, 0.00850805687408104, 0.00887883604089743, 0.00943391639719788, 0.0102011032337656, 0.0103603364156085, 0.00994699190406262, 0.00994753482230733, 0.00984410052852173, 0.00859629184225638, 0.0075436525736996, 0.00707157883730635, 0.00529182694141803, 0.00422909590275977, 0.00386549899628495, 0.00237689032962131, 0.00302809916822974, 0.00355612858232083, 0.00249627075963613, 0.00182058135100434, 0.00295347052638982, 0.00393004244548795, 0.00339907418216453, 0.00413655537390249, 0.004038207866739, 0.00400090813213649, 0.00443551499619554, 0.00424895544548187, 0.00423478792146617, 0.00450048933464899, 0.00445434585702096, 0.00434181553748969, 0.00448173623420073, 0.00458029148570057, 0.00448205197399271, 0.00445862726942841, 0.00458069381596843, 0.00461575546313099, 0.00453266287531753, 0.00453362643027559, 0.00463003298518555, 0.0046460781181535, 0.00457617228435632, 0.00457816364785052, 0.00465581304590556, 0.0046670070148159, 0.00460477883965437, 0.0046004734100095, 0.0046647378081676
flux1:, 0.682367149758457, 0.00713321817858888, 0.0068178629833919, 0.00646054853565217, 0.00620834759591242, 0.0060234846259357, 0.00578525614229746, 0.00556484112234014, 0.00555115304223165, 0.00574769182756945, 0.00596866608781216, 0.0061863892032862, 0.00663504034822905, 0.00735962515639352, 0.00797888797300344, 0.00834256855639113, 0.00889522275545295, 0.00965141774906777, 0.00983056532574582, 0.00947135778933733, 0.00951057833448963, 0.00944537374005303, 0.00827795539872973, 0.00729120828336815, 0.00685387907751444, 0.00514978617983088, 0.00413101978061832, 0.00376977814573692, 0.00231934134339066, 0.00291815576821882, 0.00340910456084743, 0.00238107391612018, 0.00172763490685508, 0.0028014930283118, 0.00373304761443886, 0.00322007958204051, 0.00391855172652557, 0.00381839365115458, 0.0037854247002697, 0.00419347301305068, 0.00401270674323467, 0.00399959497384028, 0.00425048189725878, 0.00420521200448287, 0.00409807151435479, 0.00422973989386347, 0.00432286188044098, 0.00423080017056147, 0.00420850703298825, 0.00432292474470055, 0.004356897603879, 0.0042802449163175, 0.00428111230242754, 0.00437123674358122, 0.00438762209189072, 0.00432374073808583, 0.00432560384592466, 0.00439794082453137, 0.00440959795664143, 0.00435285688707716, 0.00434883299864699, 0.00440844149224426
flux1:, 0.68262959866221, 0.00684893471328121, 0.00655584741621215, 0.00622405254271238, 0.00598952701589347, 0.00580336771728046, 0.00555267794866147, 0.00532007329911452, 0.00528664885488644, 0.00544376197288337, 0.00561783007906652, 0.00579969732894645, 0.00621381686124333, 0.0068910421547543, 0.00747180407955245, 0.00782588183235388, 0.00837316916537336, 0.00911602174497456, 0.00931236417968662, 0.00900386256293352, 0.00907874923106695, 0.00904945272578601, 0.00796014919931982, 0.00703735947975639, 0.00663375670806811, 0.00500494089813434, 0.00402980385180914, 0.00367239116103045, 0.00226108725307265, 0.00281167668536461, 0.00326814594355018, 0.00227129090146715, 0.00163957570196861, 0.00265735341583908, 0.00354491572422214, 0.00304953953754009, 0.00371006245517488, 0.00360869112857616, 0.00357920698821016, 0.00396201352332219, 0.00378663767470533, 0.00377394745014385, 0.00401077423767996, 0.00396622472212988, 0.00386358170912396, 0.00398716064101814, 0.00407509781156661, 0.00398849218446979, 0.00396680939271267, 0.00407380115849859, 0.00410652726019333, 0.00403563144264415, 0.00403616975389378, 0.00412017263148133, 0.00413666173780903, 0.00407837556757011, 0.00408010889079878, 0.00414731509686058, 0.00415932406093144, 0.00410792082680034, 0.00410433488570176, 0.00415951175752141
flux1:, 0.682892047565963, 0.00656683946964189, 0.00629747839269169, 0.00599249965286116, 0.00577708551741145, 0.00559221289412837, 0.00533234336392323, 0.00509014699746588, 0.00503899524924567, 0.00515920185425882, 0.00528885358140905, 0.00543587220283104, 0.00581538842834589, 0.00644535064235493, 0.00698717180201527, 0.00732959605048347, 0.0078688858287316, 0.00859626422747916, 0.0088072209388861, 0.0085459659383347, 0.00865339935646811, 0.00865751839701457, 0.00764369472298335, 0.00678262946478783, 0.00641152776292992, 0.00485719784017938, 0.00392513551606766, 0.00357275040964747, 0.00220159373745206, 0.00270762137250207, 0.00313197043301984, 0.00216609884396618, 0.00155581382914742, 0.00251994053154439, 0.00336456493435499, 0.00288670083484947, 0.00351033990691156, 0.0034084434388376, 0.00338187798807199, 0.00374062832643642, 0.00357054489358751, 0.00355783612332244, 0.00378127086030799, 0.00373746805232534, 0.00363865230613711, 0.00375430298208387, 0.00383735785881201, 0.00375564180711436, 0.0037341047687705, 0.00383391813156895, 0.00386532578325017, 0.00379954278375362, 0.00379950991254339, 0.00387759743334515, 0.00389399138739491, 0.00384082100914693, 0.00384238956020077, 0.00390467995518372, 0.00391691181620341, 0.00387060804985674, 0.00386757810322707, 0.00391856047395775
flux1:, 0.683154496469717, 0.00628741957249284, 0.00604268808334624, 0.00576531985757025, 0.00556999569796599, 0.00538859600880724, 0.00512257353442666, 0.00487329253110927, 0.00480642635935319, 0.00489233831489556, 0.00498031714163475, 0.00509387498720678, 0.00543910156916879, 0.00602228506442834, 0.00652517217181447, 0.00685430978182577, 0.00738327406035373, 0.00809328236938302, 0.00831641230599073, 0.00809892969257678, 0.00823573515544485, 0.00827064459540898, 0.00732934884342231, 0.00652755276179295, 0.00618754992294873, 0.00470654022145182, 0.00381683150973008, 0.00347039104726351, 0.00214042722519289, 0.00260502052210023, 0.00299928962959592, 0.00206458376590287, 0.00147563547110775, 0.0023880536868516, 0.00319086584086315, 0.00273063748037046, 0.00331854345731737, 0.0032168054028628, 0.00319290675520554, 0.00352867530244755, 0.00336402068755247, 0.00335111081273291, 0.00356175823940659, 0.00351886964132414, 0.00342348655212896, 0.00353141907207137, 0.00360993491795339, 0.00353273235095797, 0.00351100237221722, 0.00360392420292077, 0.00363404294143117, 0.00357283053043508, 0.00357201332111158, 0.00364443747687129, 0.00366060444518948, 0.00361206101589208, 0.00361339053251071, 0.00367099811193413, 0.00368332152943592, 0.00364178736098623, 0.00363935179241767, 0.00368636430174421
flux1:, 0.68341694537347, 0.00601114492239343, 0.00579144019296084, 0.00554200889141173, 0.00536731865947224, 0.00519119891111444, 0.00492179523343056, 0.00466782104344667, 0.00458722879790778, 0.00464152702949235, 0.00469078920166303, 0.00477259624563468, 0.00508419038781233, 0.00562144506322993, 0.00608581542210504, 0.00640041195695014, 0.00691702498063749, 0.00760801930503059, 0.00784102223592647, 0.0076638504883443, 0.0078268584853914, 0.00788984535200893, 0.00701787018452478, 0.00627274355765073, 0.00596229757228831, 0.00455312098332776, 0.00370492044114733, 0.00336509038000995, 0.00207734192492477, 0.00250314735964107, 0.00286903714495411, 0.00196591233910029, 0.00139834677580307, 0.00226063509913255, 0.00302285240315474, 0.0025804393692311, 0.00313390530877626, 0.00303291568811009, 0.00301170914170815, 0.00332549357849118, 0.00316653082861493, 0.00315350014387088, 0.00335192474160496, 0.00331019118673873, 0.0032181205728624, 0.00331862949493361, 0.00339296039754933, 0.00332007661521173, 0.00329798485865262, 0.0033843470019833, 0.00341329392238918, 0.00335624745408863, 0.00335449650614816, 0.00342154771408791, 0.00343743319564997, 0.00339305768133259, 0.00339404216197678, 0.00344720386743919, 0.00345949969313754, 0.00342233051636063, 0.0034204296094042, 0.00346366814251984
flux1:, 0.683679394277223, 0.00573846488643976, 0.00554373448358439, 0.00532213905842677, 0.00516822605903101, 0.00499884238812449, 0.00472857681389557, 0.00447216201629881, 0.00437978508037939, 0.00440519739362443, 0.00441886376236752, 0.00447088904596385, 0.00474981052501581, 0.00524232355734038, 0.00566895876345445, 0.00596809961301213, 0.00647064002378408, 0.00714123854137651, 0.0073819572965329, 0.00724168540017073, 0.00742779096282912, 0.0075161021596704, 0.00671005904783469, 0.00601892789744062, 0.00573639867499014, 0.00439731109528494, 0.00358967730483726, 0.00325693096805113, 0.00201232306925066, 0.00240162458482426, 0.00274053374424914, 0.00186947422514621, 0.00132340174959822, 0.0021369511668465, 0.00285987964288154, 0.00243538120508308, 0.0029558638102957, 0.00285605586900859, 0.00283774915028493, 0.00313051067298441, 0.00297751036114307, 0.00296465142875823, 0.00315139676102095, 0.00311105288554716, 0.00302239578032475, 0.00311587348854122, 0.00318634725209329, 0.00311772081385307, 0.00309527753498935, 0.00317545292679826, 0.00320339652057688, 0.0031502512829707, 0.00314750401167431, 0.00320949860721075, 0.00322511606133777, 0.00318450839522009, 0.00318502812038322, 0.00323397514902268, 0.00324614758571368, 0.00321289532436923, 0.00321137850090407, 0.00325100602804817
flux1:, 0.683941843180977, 0.00546981105413365, 0.00529961358816305, 0.00510537115216171, 0.00497202206934721, 0.00481051564100067, 0.00454165915634863, 0.00428489770936248, 0.0041826143523862, 0.00418189281582143, 0.00416319493616063, 0.00418760288315827, 0.00443507362650732, 0.00488433305552132, 0.0052743245820391, 0.00555739760056455, 0.00604444834646918, 0.00669353135963094, 0.00693995476208015, 0.00683326403076943, 0.00703947683332254, 0.00715036619229599, 0.00640676392221166, 0.00576693547414523, 0.00551062863393137, 0.00423969615350283, 0.00347160688207436, 0.00314629839254133, 0.00194558098564225, 0.00230044861855197, 0.00261355760527887, 0.00177496503868364, 0.00125048603838459, 0.00201668470260009, 0.00270169585573774, 0.00229503434431551, 0.00278413603815674, 0.00268576084509448, 0.0026706179435254, 0.00294331785192289, 0.00279645446958966, 0.00278418067747744, 0.00295978217006496, 0.00292098463626316, 0.00283597263839986, 0.00292289885460106, 0.00298978313383165, 0.00292541278717858, 0.00290278115359353, 0.00297717188638668, 0.00300428441932987, 0.00295488675430171, 0.00295117351245668, 0.00300843915378561, 0.00302384530821622, 0.00298667789145018, 0.00298662263544199, 0.00303157676539139, 0.0030435592348941, 0.00301377049363681, 0.0030124256720013, 0.00304857992581894
flux1:, 0.68420429208473, 0.00520560288028203, 0.00505916924435838, 0.00489146459873434, 0.00477816124357727, 0.00462539784594347, 0.00435997788616726, 0.00410479059278959, 0.00399440546250707, 0.00397030197291249, 0.00392252519541263, 0.00392161476161539, 0.00413907807059751, 0.00454682746903361, 0.00490151734664503, 0.00516817732936569, 0.00563861850532279, 0.00626531667677802, 0.00651558245503335, 0.00643928564912344, 0.00666276540935151, 0.00679353691559122, 0.00610885581970992, 0.00551765625945026, 0.00528586605252108, 0.00408102636166296, 0.0033513842931623, 0.00303381974063861, 0.0018775020538335, 0.00219993328041016, 0.0024883119911534, 0.00168239590592083, 0.00117954090582237, 0.00189992412632166, 0.00254841959094822, 0.00215930040300278, 0.00261871785628675, 0.00252185919380179, 0.00251007450209261, 0.00276369918883865, 0.00262298440351219, 0.00261172113569801, 0.00277671111852252, 0.00273949088748136, 0.00265838040610576, 0.00273929169210882, 0.00280277222277042, 0.00274263801531657, 0.00272008010879023, 0.0027891004498217, 0.002815511771402, 0.00276976846431471, 0.00276520077424619, 0.00281806280664237, 0.00283332520802212, 0.00279933940347858, 0.00279863058420102, 0.00283980632380244, 0.00285156151150637, 0.0028248140253602, 0.00282341051054502, 0.00285622022801094
flux1:, 0.684466740988483, 0.00494625283845352, 0.00482254525101816, 0.0046802830055253, 0.00458625853485128, 0.00444286823182919, 0.00418267407928606, 0.00393080042031643, 0.00381403829218874, 0.00376927791853749, 0.0036957050640401, 0.00367185435176911, 0.00386093289054955, 0.00422911827345447, 0.004550038633734, 0.00480017308335388, 0.00525316446339558, 0.00585683582090016, 0.00610923249144497, 0.0060603043828758, 0.00629837955012965, 0.0064464243239537, 0.00581717913929137, 0.00527197484794755, 0.00506302337347806, 0.00392213494357343, 0.00322976971205181, 0.00292026166138512, 0.00180857187630509, 0.00210059359194485, 0.0023653070502765, 0.00159203379181265, 0.00111072703109855, 0.00178706113273299, 0.0024004348810634, 0.00202836550477043, 0.00245981774878832, 0.00236444020983305, 0.00235604216299207, 0.00259161183325982, 0.00245687581315417, 0.00244695998464198, 0.00260186558297908, 0.00256611371487351, 0.00248908935456324, 0.00256453670889269, 0.00262471287740339, 0.00256871057979411, 0.00254651911852275, 0.00261057724939159, 0.0026363415454538, 0.00259416145212422, 0.00258890560661115, 0.00263767676886212, 0.00265284232383237, 0.00262183075337271, 0.00262043690683149, 0.00265804770924553, 0.00266956257486923, 0.00264549245193078, 0.00264382616877336, 0.0026734306759582
flux1:, 0.684729189892236, 0.00469216837293534, 0.00458993532073909, 0.00447179309566037, 0.00439608893888394, 0.00426250286884619, 0.00400909227792633, 0.00376208895657402, 0.00364059103218158, 0.00357784387385416, 0.00348170332680568, 0.00343732128106704, 0.00359977351683408, 0.0039304854609474, 0.00421930069830834, 0.00445299595896508, 0.00488794831869044, 0.00546814675382838, 0.00572111340402151, 0.00569670899379302, 0.00594688017058777, 0.00610970576265884, 0.00553249272847022, 0.00503069955183751, 0.00484296994046789, 0.00376384589328006, 0.00310751848185008, 0.00280641439836998, 0.00173929098056581, 0.0020030026913733, 0.0022451911539997, 0.00150429267363165, 0.00104434202069731, 0.00167862918730506, 0.00225823648692329, 0.0019025928585571, 0.0023077459181775, 0.00221376195352166, 0.00220856609154507, 0.00242712667917383, 0.00229804666119557, 0.0022896564285602, 0.0024349923687207, 0.00240048024095439, 0.00232758765102429, 0.00239809238737686, 0.00245499076821638, 0.002402894164226, 0.0023813258228327, 0.0024408079554115, 0.00246589092056426, 0.00242713357190145, 0.0024213760386087, 0.00246635079313116, 0.00248142304755265, 0.00245320363001123, 0.00245114556164827, 0.00248541139155553, 0.0024966889527661, 0.00247500392295019, 0.00247293407094613, 0.00249950048547844
flux1:, 0.68499163879599, 0.0044437492223106, 0.00436157531194562, 0.00426605632700458, 0.00420757609476995, 0.00408405857886001, 0.00383876653287895, 0.00359801219999091, 0.00347333335067525, 0.00339518661959379, 0.00327960822789728, 0.00321709402438922, 0.0033547696959576, 0.00365018490344702, 0.00390863964334929, 0.00412614664175595, 0.0045426835203676, 0.00509912294700133, 0.00535124605650567, 0.00534870535267228, 0.0056086376220538, 0.0057838891901142, 0.00525541627762915, 0.00479450322704721, 0.00462646527171117, 0.00360689259411118, 0.00298530687051917, 0.0026929890430998, 0.00167010316518942, 0.0019076582964808, 0.00212857602247416, 0.00141960555705471, 9.80715379667649e-4, 0.00157512666476664, 0.00212226620712503, 0.00178238450447383, 0.00216278902942762, 0.00207012742415644, 0.00206774551400304, 0.00227034721187655, 0.00214651159358057, 0.00213963929473428, 0.00227589856096435, 0.00224232522968524, 0.0021734453582916, 0.00223946302905729, 0.00229306509352279, 0.00224452299671331, 0.00222374765971239, 0.00227900728476088, 0.00230329567525863, 0.00226773878286225, 0.00226165130876895, 0.0023031048360093, 0.00231803496566634, 0.00229242406636542, 0.0022897687525625, 0.00232092213078546, 0.0023319723273671, 0.00231244979909522, 0.00230991886195497, 0.00233365214307564
flux1:, 0.685254087699743, 0.00420138022221793, 0.00413773072368071, 0.00406321399410062, 0.00402077123432076, 0.00390744653300756, 0.00367139695333125, 0.00343810181581021, 0.0033117076124097, 0.00322064018796133, 0.0030886212954864, 0.00301033119094553, 0.00312512730714878, 0.00338745425869786, 0.00361732932986005, 0.00381902874988262, 0.0042169424526298, 0.00474946127691461, 0.00499946815593026, 0.00501630913148508, 0.005283818934161, 0.00546929276252141, 0.00498639502284956, 0.00456388882384517, 0.00441411648180455, 0.00345186442730836, 0.00286368806766074, 0.00258054961919794, 0.00160135159992762, 0.00181488954285205, 0.00201589742799432, 0.00133830929388054, 9.20108061078369e-4, 0.00147686844613151, 0.00199278001514959, 0.00166804781900176, 0.0020251018932606, 0.0019337612847569, 0.00193365932010361, 0.00212132798138951, 0.00200231695804203, 0.00199678721047613, 0.00212443260700476, 0.00209148621662529, 0.00202635239484566, 0.00208825188056756, 0.00213852889677762, 0.00209309501507087, 0.00207317053395315, 0.00212452414289744, 0.00214785411300333, 0.00211518645183047, 0.00210889828990809, 0.00214708910388762, 0.00216178184711669, 0.00213857345020766, 0.00213541852966268, 0.00216370678490901, 0.00217453864470603, 0.0021570109214636, 0.00215404452559094, 0.00217518767246595
flux1:, 0.685516536603496, 0.00396542107772665, 0.00391868147739414, 0.00386346792516777, 0.00383582562686529, 0.00373269971167642, 0.00350682050127714, 0.00328203900210431, 0.00315530199879154, 0.00305366366426838, 0.00290804614418083, 0.00281626698793948, 0.00291008652639919, 0.00314151934238041, 0.00334459675075807, 0.00353096426509891, 0.00391017117873757, 0.00441870124585691, 0.00466545025081707, 0.00469935372416029, 0.00497239595226357, 0.00516604642844893, 0.00472569069523768, 0.00433918593719067, 0.00420636702398203, 0.00329919042604367, 0.00274308441009223, 0.00246949129461533, 0.00153326954408506, 0.00172482237067233, 0.00190734092035517, 0.00126056827970461, 8.62640281079173e-4, 0.00138389920298733, 0.00186977503963842, 0.00155969822853468, 0.00189464071642416, 0.00180471669742726, 0.00180630360331286, 0.00198001240832155, 0.00186547399455267, 0.00186099821770587, 0.00198045729213621, 0.00194787516984348, 0.00188612446069013, 0.00194418527690346, 0.00199113214889314, 0.00194831830921537, 0.00192919371860417, 0.00197692277012192, 0.00199911912971775, 0.00196895871034994, 0.00196254123390475, 0.00199771567970322, 0.00201204770441571, 0.00199100343738197, 0.00198745627374104, 0.00201313888146429, 0.00202375560971964, 0.00200808730321312, 0.00200477546541184, 0.0020235997625755
flux1:, 0.685778985507249, 0.00373619549577141, 0.00370470662874502, 0.0036670597092932, 0.00365296072778487, 0.00355993912856347, 0.0033449802678967, 0.00312962484678118, 0.00300382021252776, 0.0028938171737337, 0.00273727478015868, 0.0026342031143535, 0.00270891879910393, 0.00291160210676696, 0.00308963883914132, 0.0032612117760002, 0.00362171221535217, 0.00410625513710553, 0.00434872342406628, 0.00439751471972381, 0.00467417441878324, 0.00487411593277678, 0.00447340011128794, 0.00412057695124284, 0.0040035160425975, 0.00314915947561362, 0.00262381250632888, 0.00236006383531443, 0.00146600329958711, 0.00163740554257419, 0.00180284352576296, 0.00118635140284404, 8.08262407065875e-4, 0.00129598380736344, 0.00175298851782309, 0.00145721823253809, 0.00177115049852113, 0.00168283211506627, 0.00168555523350796, 0.00184620331936325, 0.00173590660524146, 0.00173215752354248, 0.00184382219968203, 0.00181143581985771, 0.00175267892278351, 0.00180710536693319, 0.00185076595788367, 0.00181010444903912, 0.0017916478384703, 0.00183600538931246, 0.0018569218672679, 0.00182885329037905, 0.00182231905398027, 0.00185471575647857, 0.00186856111681865, 0.00184941288958658, 0.00184556923345813, 0.00186891048580344, 0.00187930817756316, 0.00186537212063693, 0.00186183771364746, 0.00187862537621803
flux1:, 0.686041434411003, 0.0035139822973135, 0.00349607162713065, 0.00347425154803047, 0.00347244038860949, 0.00338934344284088, 0.00318589714724534, 0.00298075125410743, 0.00285705230789363, 0.00274073957633192, 0.00257577360527168, 0.00246349927768977, 0.00252092448493481, 0.00269693029611329, 0.00285163985433563, 0.00300898715970555, 0.00335083401084497, 0.00381144609435922, 0.00404871615588692, 0.00411034834842436, 0.00438883927790116, 0.00459334455815103, 0.00422949638242851, 0.00390814460131821, 0.00380576055632067, 0.00300196788969746, 0.00250613019544656, 0.00225242843401862, 0.00139965710432015, 0.00155248404847532, 0.00170216270303216, 0.00111546237434373, 7.56771979403336e-4, 0.00121267019900891, 0.001641962392414, 0.00136027758670436, 0.00165420505320804, 0.00156774419631908, 0.00157116808102643, 0.00171957061316449, 0.0016134251694354, 0.0016101116863433, 0.00171434264295191, 0.00168209833706949, 0.00162598949541168, 0.00167693653623684, 0.00171741553485333, 0.00167851533125845, 0.00166055726860235, 0.0017017768408914, 0.00172132791354439, 0.00169494871799188, 0.00168826359998541, 0.00171811623384155, 0.00173137224425985, 0.00171383603396148, 0.00170976309191035, 0.00173102156077421, 0.00174119124358918, 0.00172884888264427, 0.00172521171349029, 0.00174023500850941
flux1:, 0.686303883314756, 0.00329901067611622, 0.00329302011052522, 0.00328531131185769, 0.00329454872871636, 0.0032211254134622, 0.00302964679681237, 0.00283537577345736, 0.00271485017851455, 0.00259413023119327, 0.00242307063628155, 0.00230356403543514, 0.00234543207782385, 0.00249674782976582, 0.00262978785387057, 0.00277348527464936, 0.00309676392655591, 0.00353354922681538, 0.00376479572219164, 0.00383733815710063, 0.00411600804291192, 0.00432350424417105, 0.00399388291905136, 0.00370192843960384, 0.00361324803657335, 0.00285777940540484, 0.00239028987250781, 0.00214672884547675, 0.00133434494898626, 0.00146989580859201, 0.00160498789982951, 0.00104761045946375, 7.07868396569098e-4, 0.00113340269885699, 0.0015361517866496, 0.00126840433203198, 0.00154328554276336, 0.00145894897751435, 0.00146280007118763, 0.00159969115039631, 0.00149773060050285, 0.00149465518373628, 0.00159178982825649, 0.00155974257769319, 0.0015060327064292, 0.0015536363196162, 0.00159109620263904, 0.00155368052423066, 0.00153606121050913, 0.00157436527223839, 0.00159254280431093, 0.00156750729392459, 0.00156061153209098, 0.00158814894970572, 0.00160075618503045, 0.00158455289198584, 0.00158028026703252, 0.00159969730129561, 0.00160962919957639, 0.00159871975181283, 0.00159506501690819, 0.00160856656707857
flux1:, 0.686566332218509, 0.00309146078987443, 0.003095771167278, 0.00310050334250676, 0.00311957581518006, 0.00305551689249422, 0.00287634331031682, 0.00269350236533197, 0.00257710965322295, 0.00245373574780573, 0.00227874463411627, 0.00215384693031686, 0.00218179888762476, 0.00231032429149569, 0.0024232885145085, 0.00255390054006279, 0.00285872044481089, 0.00327183011981279, 0.0034963084909955, 0.00357794245698627, 0.00385528267481223, 0.00406434617733508, 0.00376644821388663, 0.00350197662551904, 0.00342612561347944, 0.00271678090541376, 0.00227658246139681, 0.00204315581330993, 0.00127023370679469, 0.0013895635724063, 0.00151106146705982, 9.82499768015461e-4, 6.61228272328037e-4, 0.00105765319141178, 0.00143504669005382, 0.00118108493257384, 0.00143787525928073, 0.00135589245789926, 0.0013600619528528, 0.00148610860652835, 0.00138844518308269, 0.00138553173372209, 0.00147589382564972, 0.00144417802406954, 0.00139273984520598, 0.00143714420780743, 0.00147178941292433, 0.00143570751018167, 0.00141831613319511, 0.00145392200732034, 0.00147079403399757, 0.00144684458490205, 0.00143967690419452, 0.0014651204926341, 0.00147707248453264, 0.00146195037801173, 0.00145747028350364, 0.00147525996111714, 0.00148494841689814, 0.00147528853616453, 0.00147164667727661, 0.00148382511868016
flux1:, 0.686828781122262, 0.00289146962827447, 0.00290452178107228, 0.00292008523596507, 0.00294781150544206, 0.00289276212646993, 0.00272612946766326, 0.00255516861081947, 0.0024437593956393, 0.00231934127030932, 0.00214241608959641, 0.00201383213252889, 0.00202941228228896, 0.00213696175564223, 0.00223137479038969, 0.00234944413181685, 0.00263594029787877, 0.00302557570061337, 0.00324261376841902, 0.0033316351425363, 0.00360629126490177, 0.00381564173776824, 0.00354711012244493, 0.00330838166806652, 0.00324457418625672, 0.00257921960771381, 0.00216535997225965, 0.00194198717733222, 0.00120756535631626, 0.00131155722562745, 0.00142027601651245, 9.19912483294386e-4, 6.16580802288381e-4, 9.85035855782452e-4, 0.00133827546662923, 0.00109786656121033, 0.00133754627856475, 0.00125806623096637, 0.0012625741758108, 0.0013783972318456, 0.00128516055626028, 0.0012824489083591, 0.00136635763651405, 0.00133514377910779, 0.00128596547203646, 0.00132734094512265, 0.00135939414245486, 0.00132460684599026, 0.00130740456361141, 0.00134052649029751, 0.00135621985730927, 0.00133319946711349, 0.00132571837122577, 0.00134927729313381, 0.0013606182717191, 0.00134637157068878, 0.00134164748172366, 0.00135799001820748, 0.00136743748498935, 0.00135883046935447, 0.00135517219200421, 0.00136617587424385
flux1:, 0.687091230026016, 0.00269914091120916, 0.00271945308479068, 0.00274430957126168, 0.00277954608866493, 0.00273311746141665, 0.00257917210671132, 0.00242043845699555, 0.00231475527699165, 0.00219076484405628, 0.00201373950225112, 0.0018830332141586, 0.00188769022070919, 0.00197599757868778, 0.00205331153670962, 0.00215935596398212, 0.00242769719597314, 0.00279411407218089, 0.00300310728905398, 0.00309793417830069, 0.003368713539506, 0.00357720745911907, 0.00333584161571399, 0.0031212934503868, 0.00306882038283828, 0.00244541316709723, 0.0020570309673496, 0.00184359358531485, 0.00114665233435595, 0.00123611100890594, 0.00133272379362004, 8.59764924491155e-4, 5.73764166829971e-4, 9.15377933425851e-4, 0.00124566578538559, 0.00101843630836756, 0.00124201757557891, 0.00116508461071447, 0.00117001743996342, 0.00127621385056658, 0.00118748988233309, 0.00118510144001319, 0.00126287805917597, 0.00123232682663789, 0.00118547854929383, 0.00122402718391628, 0.00125370392487328, 0.00122024868005348, 0.00120327136842868, 0.00123411856568851, 0.0012487907680353, 0.00122663552359921, 0.00121883308171623, 0.00124069860563798, 0.00125151059093971, 0.00123799005538149, 0.00123297109364489, 0.00124801083853241, 0.0012572297502777, 0.00124948110189868, 0.00124572743520372, 0.0012556568487194
flux1:, 0.687353678929769, 0.0025145569035456, 0.00254073831876944, 0.00257342859206708, 0.00261507508383312, 0.00257685446556754, 0.0024356603371421, 0.00228939858421814, 0.00219007790792605, 0.00206785297065252, 0.00189239620111198, 0.00176098838158136, 0.00175607991442403, 0.0018268025996713, 0.00188839511580014, 0.00198291052646534, 0.00223331054653094, 0.00257682223539006, 0.00277723263872303, 0.00287641488770925, 0.00314228804313683, 0.00334891161038324, 0.00313267480306587, 0.00294090875789543, 0.00289912528451009, 0.00231573149029555, 0.0019520306160329, 0.00174840925457914, 0.00108784742433871, 0.00116359268782162, 0.00124868757701953, 8.02123792615969e-4, 5.32750207013458e-4, 8.48732036829954e-4, 0.00115725095725652, 9.42659793493273e-4, 0.00115117277163267, 0.00107672613715675, 0.00108216520217694, 0.00117932656013498, 0.0010951113238683, 0.00109319687374669, 0.00116516773417931, 0.00113539251220554, 0.00109097624837089, 0.00112692486346125, 0.00115441267778911, 0.00112235806651316, 0.00110570014685763, 0.0011344717617262, 0.00114827938168277, 0.00112699432273513, 0.00111890001192915, 0.0011392403443857, 0.00114962330427648, 0.00113673691467604, 0.00113137417716803, 0.00114522225504184, 0.00115423423004966, 0.00114716912530305, 0.00114321287593734, 0.00115213048588708
flux1:, 0.687616127833522, 0.00233778966857539, 0.00236855015444106, 0.00240769938795522, 0.00245470495952339, 0.00242426317323165, 0.00229580411251862, 0.00216215605768826, 0.00206973073404335, 0.00195047559880681, 0.00177808708181212, 0.00164725550982809, 0.00163405396460502, 0.00168877518912677, 0.00173594890913298, 0.00181941677120871, 0.00205214455411355, 0.00237312299743424, 0.00256448128785717, 0.00266670841830948, 0.00292680283899282, 0.00313066413711742, 0.00293768516232733, 0.00276744212265421, 0.00273575457775191, 0.00219055618085965, 0.00185077347377639, 0.0016568762539453, 0.00103149615507233, 0.00109443415019106, 0.00116857815789654, 7.47180882526587e-4, 4.93633458460318e-4, 7.85331047769227e-4, 0.0010732239968562, 8.70572975536597e-4, 0.00106503642944393, 9.9293237895751e-4, 9.98891751605762e-4, 0.00108761515623567, 0.00100779313497594, 0.00100647717009931, 0.00107297291315169, 0.00104401878071257, 0.00100211502338253, 0.00103569889271112, 0.00106114528317125, 0.00103054656552621, 0.00101433160767478, 0.00104121018108336, 0.00105428146360917, 0.0010339068720881, 0.0010255816246083, 0.00104453850201861, 0.00105458862858028, 0.00104229290116215, 0.00103655383470732, 0.00104929448299967, 0.00105812706493575, 0.00105160521729455, 0.0010473378094949, 0.00105528244539265
flux1:, 0.687878576737275, 0.00216890946892033, 0.00220306531915446, 0.00224738722219194, 0.00229875670524407, 0.00227565260768722, 0.0021598310689329, 0.00203883511473544, 0.0019537365054605, 0.00183851941145537, 0.00167052498542302, 0.00154140660121245, 0.00152110405166228, 0.00156133249197931, 0.00159531635513605, 0.00166821329648124, 0.00188359988146919, 0.00218247425984542, 0.00236438394271019, 0.00246848863097711, 0.00272207476917089, 0.00292239504291652, 0.00275096214896012, 0.00260108678909399, 0.00257893896371922, 0.00207022870081482, 0.0017536011493595, 0.00156937711632042, 9.7788386892211e-4, 0.00102904216091836, 0.00109283663161631, 6.9519507070012e-4, 4.56589736686013e-4, 7.25500717574264e-4, 9.93854363607666e-4, 8.02332844480717e-4, 9.83717943038408e-4, 9.13767856770802e-4, 9.20155888422106e-4, 0.0010010455222841, 9.25395923376144e-4, 9.24731376065241e-4, 9.86082974647133e-4, 9.57925549666933e-4, 9.18549885729979e-4, 9.49992052978438e-4, 9.73503309616777e-4, 9.44369178616569e-4, 9.28715603508916e-4, 9.53860941529064e-4, 9.66278391401341e-4, 9.46855106025193e-4, 9.38378018118256e-4, 9.5606587062802e-4, 9.6585705524987e-4, 9.54141663920084e-4, 9.4801940087043e-4, 9.59718356956144e-4, 9.68400130003703e-4, 9.6232453774637e-4, 9.57661498076601e-4, 9.64663716208419e-4
flux1:, 0.688141025641029, 0.00200798868040646, 0.00204446514131516, 0.00209276524743757, 0.00214756500716862, 0.00213134678530677, 0.00202798037418783, 0.0019195716304328, 0.00184213084981637, 0.00173187914208437, 0.00156942688674616, 0.00144302170988208, 0.00141673298589688, 0.00144390079015723, 0.00146585345182714, 0.00152866081538304, 0.00172710123060631, 0.00200435489678424, 0.00217649716047853, 0.00228145254356897, 0.00252792407750632, 0.00272402815543951, 0.00257257478210547, 0.00244197618575106, 0.00242883537734191, 0.00195500045814059, 0.00166073780596555, 0.00148617286698663, 9.27190527416814e-4, 9.67711997824205e-4, 0.00102182746270979, 6.46417947684305e-4, 4.2181658244758e-4, 6.69554336204337e-4, 9.19390329691466e-4, 7.38142200164949e-4, 9.07339181266164e-4, 8.39353977441471e-4, 8.45966120335633e-4, 9.19626289457401e-4, 8.47853511875557e-4, 8.47797055279348e-4, 9.04330035111711e-4, 8.76892536493505e-4, 8.39971676520037e-4, 8.69463512704882e-4, 8.91113515266764e-4, 8.63390626332908e-4, 8.48381232309947e-4, 8.71926361233728e-4, 8.83722349130822e-4, 8.65264096415014e-4, 8.5671576387354e-4, 8.73223656672549e-4, 8.82796067026151e-4, 8.71665743595207e-4, 8.65181779714956e-4, 8.75894814658367e-4, 8.84450106344476e-4, 8.78767929902839e-4, 8.73667202704197e-4, 8.79762207933569e-4
flux1:, 0.688403474544782, 0.00185510053219344, 0.00189293154576124, 0.00194410977178823, 0.00200147202491925, 0.00199167574780299, 0.00190049337389959, 0.00180450478390709, 0.00173495283544676, 0.00163044753274418, 0.00147450645150685, 0.00135168279224556, 0.00132044645384149, 0.00133590702713588, 0.00134692254043073, 0.00140013415004628, 0.00158208453759033, 0.00183825141538426, 0.00200038941566743, 0.00210530001469344, 0.00234415124675799, 0.00253545731778004, 0.00240254101976096, 0.00229015528122619, 0.00228549862956262, 0.00184499681422814, 0.00157226400246729, 0.00140736147443862, 8.79463935500785e-4, 9.10564793045926e-4, 9.55749044436173e-4, 6.01022419839472e-4, 3.89471411805597e-4, 6.17696395717684e-4, 8.49971693893391e-4, 6.78168771448616e-4, 8.35964661874803e-4, 7.69795057133431e-4, 7.76337251030244e-4, 8.43359627204493e-4, 7.75138847351441e-4, 7.75551082658728e-4, 8.27579534694209e-4, 8.00762237652307e-4, 7.66133556524881e-4, 7.93821368131615e-4, 8.13667240661432e-4, 7.87244228464855e-4, 7.72906557265466e-4, 7.94956834057547e-4, 8.06121856165286e-4, 7.88600146954216e-4, 7.80047020403951e-4, 7.95442967494671e-4, 8.04800628719516e-4, 7.94258555392761e-4, 7.87458865553906e-4, 7.97238770361331e-4, 8.05683200017285e-4, 8.00379022464026e-4, 7.94848522244276e-4, 8.00084185332045e-4
flux1:, 0.688665923448535, 0.0017103129987314, 0.00174863895487319, 0.0018016912614005, 0.00186081612173656, 0.00185696248581732, 0.00177760181168736, 0.00169376645746872, 0.00163223350260229, 0.00153410520571968, 0.00138546775102392, 0.00126696823447011, 0.00123174598088693, 0.00123677317745691, 0.00123788867089595, 0.00128201573605046, 0.0014479869558721, 0.00168364863584436, 0.00183563009407592, 0.00193971758355732, 0.00217052139479276, 0.00235653052828206, 0.00224080789212844, 0.00214556806791581, 0.00214886992892337, 0.00174020299236682, 0.00148811453266614, 0.00133286609780778, 8.34617178557073e-4, 8.57522483575498e-4, 8.94582578542859e-4, 5.59051578902289e-4, 3.59622591056253e-4, 5.69957941828564e-4, 7.85573175462879e-4, 6.22478645458855e-4, 7.69550894146634e-4, 7.05114892022393e-4, 7.11249479156056e-4, 7.72198419419303e-4, 7.07224430549429e-4, 7.0789292342283e-4, 7.55714780468242e-4, 7.29428626960385e-4, 6.9686133314764e-4, 7.22841944828189e-4, 7.40942078867666e-4, 7.15669975872223e-4, 7.01971315954001e-4, 7.2260694755412e-4, 7.33107229462202e-4, 7.16450846017179e-4, 7.07934345451938e-4, 7.22271118165971e-4, 7.31388122816033e-4, 7.21424255462353e-4, 7.14370478060422e-4, 7.23271385409289e-4, 7.31609242702522e-4, 7.26692729239651e-4, 7.20786404969467e-4, 7.2522534253729e-4
flux1:, 0.688928372352288, 0.0015736790286849, 0.0016117432985324, 0.00166576216804735, 0.00172591706261987, 0.00172750761511913, 0.00165951511941579, 0.0015874696996212, 0.00153398410579406, 0.00144271200997921, 0.0013020009324068, 0.00118844889362142, 0.00115012444046066, 0.00114591441994464, 0.00113811908821283, 0.00117369195053315, 0.00132424162653544, 0.00154002605450498, 0.00168178349342984, 0.00178436960037933, 0.00200675901805273, 0.00218704493682153, 0.00208724608615906, 0.0020080630818542, 0.00201878429960678, 0.00164047423049643, 0.00140810000495206, 0.00126245493116268, 7.92450039235947e-4, 8.08324380522555e-4, 8.38089479977526e-4, 5.20399005919288e-4, 3.32224355978204e-4, 5.26176860829362e-4, 7.25989840425556e-4, 5.70998876491108e-4, 7.07925543911296e-4, 6.45218223184508e-4, 6.50619583942028e-4, 7.0601949082397e-4, 6.44047210573455e-4, 6.447250517807e-4, 6.8861962623765e-4, 6.62815516585927e-4, 6.32046613354553e-4, 6.56372437446512e-4, 6.7280224353249e-4, 6.48524606561683e-4, 6.35381610046142e-4, 6.5466301823868e-4, 6.6446225670487e-4, 6.48569691364003e-4, 6.4010234000668e-4, 6.53423653946264e-4, 6.62256636808405e-4, 6.52842885157381e-4, 6.4560121297833e-4, 6.53679907762643e-4, 6.61903846333729e-4, 6.57394938849128e-4, 6.51199399367131e-4, 6.54915608793971e-4
flux1:, 0.689190821256042, 0.00144522484335075, 0.00148236977390932, 0.00153654327483544, 0.00159705993044374, 0.00160357415697332, 0.001546408584005, 0.00148569800125152, 0.00144018609075283, 0.00135610127744439, 0.00122378043867073, 0.00111568635221366, 0.00107506493811216, 0.00106274118088234, 0.00104698556943442, 0.00107455268670842, 0.00121027773914592, 0.00140685979393391, 0.00153840822952683, 0.00163889751019563, 0.00185255297070871, 0.00202675261844543, 0.00194165887226005, 0.00187741446757448, 0.00189499435961614, 0.00154556673563922, 0.00133194643103574, 0.00119578690722735, 7.526885453736e-4, 7.62579138269335e-4, 7.8585511782292e-4, 4.84823255860042e-4, 3.07119864265204e-4, 4.86024415246033e-4, 6.7086488823829e-4, 5.23515867737435e-4, 6.5079901331293e-4, 5.89884214717341e-4, 5.94290052092684e-4, 6.44617851274885e-4, 5.85485911540912e-4, 5.85935429849909e-4, 6.26163542621968e-4, 6.00850631209219e-4, 5.71625962573032e-4, 5.94317756386578e-4, 6.09179466078948e-4, 5.85763847940938e-4, 5.73063278440927e-4, 5.9103812608167e-4, 6.00117677311318e-4, 5.84877967323193e-4, 5.76446926729398e-4, 5.88792918616137e-4, 5.97296181701832e-4, 5.88388554944378e-4, 5.81019255667775e-4, 5.88333886139865e-4, 5.96426833006582e-4, 5.92341889203906e-4, 5.85957664964702e-4, 5.8902945131258e-4
flux1:, 0.689453270159795, 0.00132493820015801, 0.001360601075811, 0.00141421046812321, 0.00147448020255924, 0.0014853747006338, 0.00143841406958101, 0.00138849710500314, 0.00135078459468057, 0.001274077943274, 0.00115046601788903, 0.00104823377081584, 0.00100604322606866, 9.86664280701167e-4, 9.6386868580873e-4, 9.83993722011257e-4, 0.00110552496213147, 0.00128362854132176, 0.00140506091591272, 0.00150292597796738, 0.00170756904374292, 0.00187537442844829, 0.00180380188383936, 0.00175335268800007, 0.00177720435296298, 0.0014551814633134, 0.00125934335425652, 0.00113247185232507, 7.15032942993654e-4, 7.19837876442923e-4, 7.37365709117609e-4, 4.51990800333112e-4, 2.84069517960551e-4, 4.49068036573131e-4, 6.19749903310892e-4, 4.79706940738431e-4, 5.97803012400851e-4, 5.38790735763405e-4, 5.42037183805899e-4, 5.87721436235325e-4, 5.31355027866385e-4, 5.31386007438065e-4, 5.68192360432826e-4, 5.43441887805641e-4, 5.15552265674224e-4, 5.36616111800867e-4, 5.50040701638391e-4, 5.27403587836681e-4, 5.15028407699752e-4, 5.31738808136315e-4, 5.40111544585929e-4, 5.25427403488628e-4, 5.17003996487568e-4, 5.28415164343774e-4, 5.36554556998092e-4, 5.28100724114773e-4, 5.20650773835922e-4, 5.27257939870109e-4, 5.35196603032224e-4, 5.31538333690037e-4, 5.25060712732386e-4, 5.27562337230592e-4
flux1:, 0.689715719063548, 0.00121275831642169, 0.00124646757545719, 0.00129888366967126, 0.00135835209559576, 0.00137306266475669, 0.00133561447963617, 0.00129587063270028, 0.00126568660157264, 0.00119642078938027, 0.00108170634859181, 9.85639316452732e-4, 9.42533134558819e-4, 9.17101843543533e-4, 8.88162712759084e-4, 9.01420780621356e-4, 0.00100942030525291, 0.00116982096989423, 0.00128130195772759, 0.00137607297105374, 0.00157146591990796, 0.00173261757769272, 0.00167340806121575, 0.00163559728743528, 0.00166510651303187, 0.00136901045282098, 0.00118998982538702, 0.00107213112836453, 6.79203114739342e-4, 6.79670192954425e-4, 6.92098179794443e-4, 4.21535266664514e-4, 2.62795808787533e-4, 4.14852417578663e-4, 5.72180670854951e-4, 4.39194728517637e-4, 5.48544663802849e-4, 4.91560917039319e-4, 4.93594559242137e-4, 5.35020931949239e-4, 4.81415297579193e-4, 4.80909359293887e-4, 5.1452628087195e-4, 4.90461196967236e-4, 4.63765711374464e-4, 4.83210075663565e-4, 4.95351430287315e-4, 4.73471073365516e-4, 4.61325359294528e-4, 4.76813866012914e-4, 4.84528888436013e-4, 4.70336098002216e-4, 4.61888610002053e-4, 4.72407803496363e-4, 4.80170132911189e-4, 4.72119727461046e-4, 4.64620045284997e-4, 4.70571495420092e-4, 4.78330523175918e-4, 4.75083409580766e-4, 4.68587386722952e-4, 4.70581893622415e-4
flux1:, 0.689978167967302, 0.00110856868148976, 0.00113994046024344, 0.00119061918442613, 0.00124878155429656, 0.00126672850336047, 0.0012380424301681, 0.00120778010516123, 0.00118476398868668, 0.00112288834015335, 0.00101714474070422, 9.27451748384314e-4, 8.84014001036769e-4, 8.53486434272959e-4, 8.1927992759481e-4, 8.26253913788025e-4, 9.21415078336218e-4, 0.00106494199173731, 0.00116670097401226, 0.00125796025834311, 0.00144390991012736, 0.00159819214990228, 0.0015502114600017, 0.00152388439161604, 0.00155841205331797, 0.00128677577085661, 0.00112362893937089, 0.00101444575741517, 6.44971910239453e-4, 6.41725502898095e-4, 6.49601217227332e-4, 3.93117821369979e-4, 2.43032657199858e-4, 3.82977993017066e-4, 5.27749305762053e-4, 4.01609414724904e-4, 5.02661915735489e-4, 4.47818823906277e-4, 4.48684859916358e-4, 4.86206111386617e-4, 4.35396475715113e-4, 4.34313376989515e-4, 4.64964813045833e-4, 4.41738744864399e-4, 4.16171134808847e-4, 4.34020231828521e-4, 4.45043490777321e-4, 4.23958486272561e-4, 4.11985549586524e-4, 4.26298918495141e-4, 4.33436759614919e-4, 4.19715284759348e-4, 4.11221795613718e-4, 4.20894299719561e-4, 4.28290422815288e-4, 4.20605055989938e-4, 4.13072564471398e-4, 4.18412650956749e-4, 4.25968423791763e-4, 4.23099850196761e-4, 4.16632281970225e-4, 4.18167382034163e-4
flux1:, 0.690240616871055, 0.00101219339181797, 0.00104092829215922, 0.00108940607454715, 0.00114580433453674, 0.00116640074831, 0.00114568285171517, 0.00112414912381186, 0.00110786078808076, 0.00105322734413928, 9.56426127486943e-4, 8.73227448060812e-4, 8.29978844034996e-4, 7.95271089321758e-4, 7.56653388678558e-4, 7.57930949439143e-4, 8.4097986966554e-4, 9.68515767932679e-4, 0.0010608397447615, 0.00114822110468659, 0.00132458468694571, 0.00147182258212409, 0.00143396458910954, 0.00141798362783888, 0.00145687110456705, 0.00120825376380897, 0.00106006514619946, 9.59183016725573e-4, 6.12180482145409e-4, 6.05767037239632e-4, 6.09549548783974e-4, 3.66474468144385e-4, 2.24567124145392e-4, 3.53158267028075e-4, 4.86155932898646e-4, 3.66643239605575e-4, 4.59866931481491e-4, 4.07240036523195e-4, 4.07051629419951e-4, 4.40999284573249e-4, 3.93025612224166e-4, 3.91391948515785e-4, 4.19296617993807e-4, 3.97067865255477e-4, 3.72626211634611e-4, 3.88927148117298e-4, 3.98994374974985e-4, 3.78789409814849e-4, 3.66979624514397e-4, 3.80169936366617e-4, 3.86830197426129e-4, 3.73604918519445e-4, 3.65063190818721e-4, 3.73935338613995e-4, 3.80996775199446e-4, 3.7365712026858e-4, 3.66100651459754e-4, 3.70865330768603e-4, 3.78198548898084e-4, 3.75664533959866e-4, 3.69244543574853e-4, 3.70352449214738e-4
flux1:, 0.690503065774808, 9.2339706758358e-4, 9.49276928039208e-4, 9.95166514331613e-4, 0.001049388733576, 0.0010720509641664, 0.00105847861491807, 0.00104487076975255, 0.00103480326466411, 9.87182437022189e-4, 8.99204485606554e-4, 8.22538043336377e-4, 7.79942094461433e-4, 7.41933421898502e-4, 6.99737864556635e-4, 6.95909226406046e-4, 7.6760625770746e-4, 8.80084491793044e-4, 9.63311501743528e-4, 0.001046503053686, 0.00121319390314185, 0.00135325182472884, 0.0013244460969591, 0.00131770223159691, 0.00136027909677217, 0.00113328146719262, 9.99163140141193e-4, 9.06198331101402e-4, 5.80734495428098e-4, 5.7167343528126e-4, 5.71761355539223e-4, 3.41440334159331e-4, 2.07264233280389e-4, 3.25244122809359e-4, 4.47229482283598e-4, 3.3408490487381e-4, 4.19968146090596e-4, 3.69585395567296e-4, 3.68483293470026e-4, 3.99177979153333e-4, 3.54053307114787e-4, 3.51938259394035e-4, 3.77311201218405e-4, 3.56218013885735e-4, 3.32941902858273e-4, 3.47764794808136e-4, 3.57021444761213e-4, 3.37804536221673e-4, 3.26192117487861e-4, 3.38315485625034e-4, 3.44600471064634e-4, 3.31932117586016e-4, 3.23364509841703e-4, 3.31481509113403e-4, 3.38251986916695e-4, 3.31260288855869e-4, 3.23688492313997e-4, 3.27906138912757e-4, 3.35002741519635e-4, 3.32756209599883e-4, 3.26382785410244e-4, 3.27083785231535e-4
flux1:, 0.690765514678561, 8.41887964943884e-4, 8.64772367765877e-4, 9.0775954823595e-4, 9.59441841039816e-4, 9.83601175541795e-4, 9.76337901532755e-4, 9.69816801041411e-4, 9.65411023297215e-4, 9.24505549122327e-4, 8.45149904120489e-4, 7.74977810283354e-4, 7.33446015186338e-4, 6.92977650558235e-4, 6.48009211625006e-4, 6.39665477594949e-4, 7.00805042812038e-4, 7.99203243140578e-4, 8.73716559651432e-4, 9.52465244696487e-4, 0.00110945662322193, 0.00124223798326409, 0.00122145832945162, 0.00122287742930959, 0.00126847054971132, 0.00106174654653537, 9.40831620322899e-4, 8.55415426889452e-4, 5.50584756084699e-4, 5.3941111303569e-4, 5.36178441641995e-4, 3.17947387797177e-4, 1.91070510241968e-4, 2.99212252350639e-4, 4.10915471325237e-4, 3.03827426952272e-4, 3.82867593761927e-4, 3.34711255071666e-4, 3.32824277362713e-4, 3.60582246074109e-4, 3.18271582535348e-4, 3.15756996288882e-4, 3.38809204503865e-4, 3.18951628465716e-4, 2.96893444709937e-4, 3.10325451636779e-4, 3.18890596818843e-4, 3.00767707773661e-4, 2.89418324401352e-4, 3.00531939935483e-4, 3.06530476163148e-4, 2.94499621697366e-4, 2.85952319388207e-4, 2.93356044304732e-4, 2.99880475017793e-4, 2.93258122180645e-4, 2.85687185938642e-4, 2.89380957604826e-4, 2.96231367282765e-4, 2.94230547508843e-4, 2.87894635349731e-4, 2.88203248994191e-4
flux1:, 0.691027963582315, 7.67323645614897e-4, 7.87145902979759e-4, 8.26987351920942e-4, 8.75817838453232e-4, 9.00932186663794e-4, 8.99141971258769e-4, 8.98847073225838e-4, 8.99507356851806e-4, 8.64963867785937e-4, 7.93954726361848e-4, 7.30170208064353e-4, 6.90065401765198e-4, 6.47935036056496e-4, 6.00963013115203e-4, 5.88694372427652e-4, 6.40101841949091e-4, 7.25432344322773e-4, 7.91655392599526e-4, 8.65771271610192e-4, 0.00101309736569748, 0.00113854517174106, 0.00112481683060812, 0.00113336092143225, 0.00118130412239021, 9.93565924695836e-4, 8.84998522901796e-4, 8.06792639924445e-4, 5.21699258014924e-4, 5.08987426309451e-4, 5.0281782079989e-4, 2.95998749899174e-4, 1.75997371854393e-4, 2.75123786128716e-4, 3.77236762112989e-4, 2.75849945444487e-4, 3.48536324123141e-4, 3.02555825005707e-4, 2.9997159885126e-4, 3.25106087522055e-4, 2.8551962772109e-4, 2.82672335121916e-4, 3.03608680476031e-4, 2.85040141690756e-4, 2.64237824197328e-4, 2.76373390869014e-4, 2.84335498970435e-4, 2.67388422646093e-4, 2.563814527121e-4, 2.6654002181203e-4, 2.72315211985071e-4, 2.61003549497364e-4, 2.52540764798219e-4, 2.59268155684569e-4, 2.65581932521116e-4, 2.5936296366862e-4, 2.51822168843581e-4, 2.55013257677714e-4, 2.61610366626956e-4, 2.59825166822722e-4, 2.5352272329291e-4, 2.53454709050702e-4
flux1:, 0.691290412486068, 6.99318506530289e-4, 7.16080921036034e-4, 7.5260300998968e-4, 7.98326889173208e-4, 8.23891427404902e-4, 8.26752181352377e-4, 8.31817773376257e-4, 8.36927396882214e-4, 8.08345603148225e-4, 7.45338445476782e-4, 6.87773151968443e-4, 6.49410628420481e-4, 6.06363648197231e-4, 5.58113557293369e-4, 5.4250669630462e-4, 5.850316571284e-4, 6.58329354155156e-4, 7.16721021072412e-4, 7.86079770250249e-4, 9.23833810794035e-4, 0.00104193161873467, 0.0010343356427207, 0.00104900082409763, 0.0010986444312475, 9.28660434508163e-4, 8.31585739799344e-4, 7.60285886196203e-4, 4.94035122661064e-4, 4.80398511447161e-4, 4.71709601884321e-4, 2.75628165186022e-4, 1.62090282177131e-4, 2.53065914565899e-4, 3.46239260220036e-4, 2.50180219297574e-4, 3.16975721142994e-4, 2.7310697769338e-4, 2.69858937078469e-4, 2.92676371610244e-4, 2.55676976410836e-4, 2.52529923390175e-4, 2.71545967744449e-4, 2.5427512748159e-4, 2.34732580537844e-4, 2.4566283648815e-4, 2.5308142851011e-4, 2.37353442935854e-4, 2.26763509339197e-4, 2.36016164734461e-4, 2.41599548688468e-4, 2.31072875505961e-4, 2.22767736659538e-4, 2.2885021395455e-4, 2.34971387048206e-4, 2.29193704048425e-4, 2.21727499681831e-4, 2.24438413874569e-4, 2.3077501555183e-4, 2.29189962549568e-4, 2.22932536449914e-4, 2.22510938787639e-4
flux1:, 0.691552861389821, 6.37452558850457e-4, 6.51220826270673e-4, 6.84318941797909e-4, 7.26743474613594e-4, 7.52299430080705e-4, 7.59015518266006e-4, 7.68587475242527e-4, 7.77523216531623e-4, 7.54463313149737e-4, 6.99051275027569e-4, 6.47482884694323e-4, 6.11129459542524e-4, 5.6784851691326e-4, 5.18994184961133e-4, 5.00628314419919e-4, 5.35134326875871e-4, 5.97442962914715e-4, 6.48492816073817e-4, 7.13035456326193e-4, 8.41365618761307e-4, 9.52138501644659e-4, 9.49812925312762e-4, 9.69626493949502e-4, 0.00102034628568371, 8.66933027675647e-4, 7.80490664065306e-4, 7.1581864945319e-4, 4.67518190243941e-4, 4.53585860475693e-4, 4.42838160948984e-4, 2.56856081646244e-4, 1.4939253359863e-4, 2.3309233161794e-4, 3.17937102773929e-4, 2.26848598841312e-4, 2.8817522233003e-4, 2.46360878881619e-4, 2.42433008188284e-4, 2.63225323823875e-4, 2.28646805969541e-4, 2.25192734575777e-4, 2.42471269288541e-4, 2.26472212362264e-4, 2.0815106913337e-4, 2.17955216248863e-4, 2.24867334897314e-4, 2.10358814693927e-4, 2.00240884320416e-4, 2.08629423990287e-4, 2.14022270214225e-4, 2.04318744027698e-4, 1.96243157627735e-4, 2.01707159952966e-4, 2.07633134068222e-4, 2.02329567900966e-4, 1.94995776245166e-4, 1.97252849917068e-4, 2.03319310684125e-4, 2.01932647838022e-4, 1.95752977502803e-4, 1.95011775535799e-4
flux1:, 0.691815310293574, 5.81281001128643e-4, 5.92177700122112e-4, 6.21815354831445e-4, 6.60813526105908e-4, 6.85954620917066e-4, 6.95768382657683e-4, 7.09020576412601e-4, 7.21165708864404e-4, 7.03154998552088e-4, 6.54876485949028e-4, 6.09036503398658e-4, 5.74908205381285e-4, 5.32003029547703e-4, 4.83159693896918e-4, 4.62600902784986e-4, 4.89952549768557e-4, 5.42310602023376e-4, 5.86533521863773e-4, 6.46263146550182e-4, 7.65367310112734e-4, 8.68882517716173e-4, 8.710208959444e-4, 8.95040374304273e-4, 9.46245710185087e-4, 8.08256391412821e-4, 7.31579463595448e-4, 6.73266662314795e-4, 4.42035448922699e-4, 4.28412407852256e-4, 4.16101387002454e-4, 2.39653647753637e-4, 1.37913051768875e-4, 2.1517727053963e-4, 2.92270739358637e-4, 2.05845362798815e-4, 2.62076870612239e-4, 2.22282189045549e-4, 2.17628509449912e-4, 2.36663718001136e-4, 2.0433425983016e-4, 2.00532243843327e-4, 2.16240388052545e-4, 2.01467479440661e-4, 1.84290802504721e-4, 1.9303152626343e-4, 1.99460952090324e-4, 1.8613454649113e-4, 1.76515552470674e-4, 1.84074449765583e-4, 1.89255165803989e-4, 1.8038076970435e-4, 1.72596516343474e-4, 1.77464991399296e-4, 1.83174172944937e-4, 1.78365372882239e-4, 1.71230074898601e-4, 1.73064659439757e-4, 1.78847511512337e-4, 1.77667031158568e-4, 1.71618586334672e-4, 1.70603202877249e-4
flux1:, 0.692077759197328, 5.3034427706359e-4, 5.38541461368069e-4, 5.64748392598481e-4, 6.00260228937407e-4, 6.24636646717365e-4, 6.36838812622772e-4, 6.52988235171987e-4, 6.67743669284452e-4, 6.54283488380305e-4, 6.12631673272984e-4, 5.72213302063663e-4, 5.40472738882008e-4, 4.98471983789751e-4, 4.50190942783928e-4, 4.27984982087668e-4, 4.49033512026953e-4, 4.92460699143986e-4, 5.30390554454877e-4, 5.85366485667516e-4, 6.95486979783799e-4, 7.91854032160946e-4, 7.9770263760054e-4, 8.25018795828865e-4, 8.76159865607914e-4, 7.52472838879376e-4, 6.84693514027672e-4, 6.32460598523051e-4, 4.17441821824112e-4, 4.04663234293668e-4, 3.91297157722993e-4, 2.23923060804514e-4, 1.27605837393709e-4, 1.9919335138743e-4, 2.69087041302918e-4, 1.87091455446707e-4, 2.3855458084179e-4, 2.0077526641469e-4, 1.95347710519561e-4, 2.12861135153254e-4, 1.82625534741616e-4, 1.78417471295567e-4, 1.92704971147605e-4, 1.79108071307057e-4, 1.62973654701858e-4, 1.70697383288396e-4, 1.76664137294767e-4, 1.64456927900302e-4, 1.55334998122388e-4, 1.62093151316724e-4, 1.67028475281803e-4, 1.58959723824454e-4, 1.51512508571329e-4, 1.5580698043779e-4, 1.61264596889115e-4, 1.56955082863559e-4, 1.50085465824251e-4, 1.51533630606231e-4, 1.57015492967273e-4, 1.5605242020428e-4, 1.50203381812081e-4, 1.48968134249725e-4
flux1:, 0.692340208101081, 4.84178385603025e-4, 4.8988935691464e-4, 5.12757887239319e-4, 5.44788803046886e-4, 5.6810882875477e-4, 5.82047641587882e-4, 6.00367368254206e-4, 6.17160928648185e-4, 6.07734756109908e-4, 5.7216909521321e-4, 5.36835089995837e-4, 5.07589648022487e-4, 4.66936121793836e-4, 4.19701189174124e-4, 3.96365181208261e-4, 4.11934242881107e-4, 4.47419431236815e-4, 4.79601657189214e-4, 5.29931918151025e-4, 6.31351099753919e-4, 7.20721125617204e-4, 7.29576361234098e-4, 7.5932116323966e-4, 8.09895390570866e-4, 6.99405885361469e-4, 6.39666845732189e-4, 5.93205240513792e-4, 3.93579045351597e-4, 3.82069492135957e-4, 3.68138779154951e-4, 2.0949800851498e-4, 1.18365179824016e-4, 1.84916824355583e-4, 2.48144487121165e-4, 1.70428564367886e-4, 2.17411805191866e-4, 1.81672352879178e-4, 1.75449163697677e-4, 1.91637459343452e-4, 1.63372858817096e-4, 1.58704831428883e-4, 1.71703873503368e-4, 1.59240078462346e-4, 1.44038970521785e-4, 1.50780512379098e-4, 1.56308414262787e-4, 1.45147142338717e-4, 1.36497596299414e-4, 1.42481359296867e-4, 1.47138361958431e-4, 1.39830582622659e-4, 1.32747889909382e-4, 1.36490633067634e-4, 1.41657042919011e-4, 1.37834880892414e-4, 1.312917011986e-4, 1.32392657067403e-4, 1.37553533788677e-4, 1.3681611748381e-4, 1.31239588824846e-4, 1.29842894546917e-4
flux1:, 0.692602657004834, 4.42325196940053e-4, 4.45795594410147e-4, 4.65474769849616e-4, 4.94090803354631e-4, 5.16120475839891e-4, 5.31209217137343e-4, 5.51038523740418e-4, 5.69332552271509e-4, 5.63415745284651e-4, 5.33375145061729e-4, 5.02765572847644e-4, 4.76067460852662e-4, 4.37117413147175e-4, 3.91343176315337e-4, 3.67357044091e-4, 3.78229897475047e-4, 4.06720823116085e-4, 4.33704035156208e-4, 4.79537201200605e-4, 5.72574206861266e-4, 6.55138399184309e-4, 6.66345782663176e-4, 6.97704802529694e-4, 7.47262428104808e-4, 6.48879883729843e-4, 5.96349663042574e-4, 5.5530945642283e-4, 3.70301397673894e-4, 3.60348471111945e-4, 3.46293855402258e-4, 1.9616272916589e-4, 1.10036597507415e-4, 1.720568624191e-4, 2.29140192272003e-4, 1.55629333594737e-4, 1.9839659371436e-4, 1.64740162603526e-4, 1.57747488359992e-4, 1.72766792872039e-4, 1.46388691371282e-4, 1.41231375067214e-4, 1.53057858652212e-4, 1.41697290078905e-4, 1.27332385558749e-4, 1.33122421917518e-4, 1.38243210719779e-4, 1.28058436777537e-4, 1.19844210710707e-4, 1.25080965195385e-4, 1.2943702976566e-4, 1.22835453031685e-4, 1.16128092445517e-4, 1.19343967034593e-4, 1.24183358478842e-4, 1.2082302887768e-4, 1.14654299790941e-4, 1.15448055657958e-4, 1.20267714183458e-4, 1.19756083339972e-4, 1.14519075229174e-4, 1.13017694614721e-4
flux1:, 0.692865105908588, 4.04342437038904e-4, 4.05840836970747e-4, 4.22528215179709e-4, 4.47848500802684e-4, 4.68409695357117e-4, 4.8413225472028e-4, 5.04883481121698e-4, 5.24181042177181e-4, 5.21252092406367e-4, 4.96168919624236e-4, 4.69908777951908e-4, 4.45757556323127e-4, 4.08783967954653e-4, 3.64815677734693e-4, 3.40614228935152e-4, 3.47523452459737e-4, 3.69918339038054e-4, 3.92245372407261e-4, 4.33762758453919e-4, 5.18771221285411e-4, 5.94758338221675e-4, 6.0771384069946e-4, 6.39941434269169e-4, 6.88090215722403e-4, 6.00742182836947e-4, 5.5463160582751e-4, 5.18618865589277e-4, 3.47501541090442e-4, 3.39249173101026e-4, 3.25435692136075e-4, 1.83683782178095e-4, 1.02439653220743e-4, 1.60300035587723e-4, 2.11750608403451e-4, 1.42423644199569e-4, 1.81229035053293e-4, 1.49701817655478e-4, 1.42023440835007e-4, 1.55991981616442e-4, 1.31450036138594e-4, 1.25813056740978e-4, 1.36568952739056e-4, 1.26293937531856e-4, 1.12694041944763e-4, 1.17567369249697e-4, 1.22320906535882e-4, 1.13056768526497e-4, 1.05240158714793e-4, 1.09761603644711e-4, 1.13810345979666e-4, 1.07860933622536e-4, 1.0152734497244e-4, 1.04244967616162e-4, 1.08732461250342e-4, 1.0579980798913e-4, 1.00036913127992e-4, 1.00561816615664e-4, 1.05022695320779e-4, 1.04726075490548e-4, 9.98798792225183e-5, 9.83235971133563e-5
flux1:, 0.693127554812341, 3.69812880565164e-4, 3.69621159954408e-4, 3.8355252029714e-4, 4.05739731352887e-4, 4.24707070762336e-4, 4.40621208297456e-4, 4.61783279261493e-4, 4.81633214419837e-4, 4.81185892417628e-4, 4.60499783622141e-4, 4.38206422033345e-4, 4.1655416219248e-4, 3.81753344307556e-4, 3.39868187257708e-4, 3.15834743428208e-4, 3.19454954899522e-4, 3.36595862604872e-4, 3.54794810650454e-4, 3.92203639349545e-4, 4.69569713246962e-4, 5.39242606594928e-4, 5.53396354642183e-4, 5.85831032077167e-4, 6.32239875538418e-4, 5.54881873612698e-4, 5.14458685904806e-4, 4.83042767012047e-4, 3.25129986397781e-4, 3.18592048654778e-4, 3.05294029191295e-4, 1.71845980066229e-4, 9.53962469217143e-5, 1.49358199182221e-4, 1.95675178455119e-4, 1.30533455945177e-4, 1.65633622401484e-4, 1.36267748308117e-4, 1.28041181616897e-4, 1.41045655518939e-4, 1.18311316930777e-4, 1.12248383077794e-4, 1.22024612491251e-4, 1.12823366440426e-4, 9.99497402492359e-5, 1.0395214390356e-4, 1.08383235055414e-4, 1.00000995399823e-4, 9.25536744615604e-5, 9.63981228037855e-5, 1.00150408842996e-4, 9.48078284115618e-5, 8.88397162123504e-5, 9.10918157341308e-5, 9.52175591704346e-5, 9.26753735783211e-5, 8.73321632167807e-5, 8.76229392296047e-5, 9.17129282675336e-5, 9.16096358619513e-5, 8.71836410799651e-5, 8.56115570800368e-5
flux1:, 0.693390003716094, 3.38352196121587e-4, 3.36755973456967e-4, 3.48193584459742e-4, 3.6744330808966e-4, 3.84740219539801e-4, 4.00478278278115e-4, 4.21617097472893e-4, 4.41618063833621e-4, 4.4317343764483e-4, 4.26343831150103e-4, 4.0763409788307e-4, 3.88392807102108e-4, 3.5589319545825e-4, 3.16302707730895e-4, 2.92764958792657e-4, 2.93708553142709e-4, 3.06376182746224e-4, 3.20952081755948e-4, 3.54479865443695e-4, 4.24619677154721e-4, 4.88270888100204e-4, 5.03132477328906e-4, 5.35209686159577e-4, 5.79610918964559e-4, 5.11240285455172e-4, 4.75839568400386e-4, 4.48568671950467e-4, 3.03203492361113e-4, 2.98293625203909e-4, 2.8569295715219e-4, 1.60483573240254e-4, 8.87572102238614e-5, 1.3900821788675e-4, 1.80672489549924e-4, 1.19707380145331e-4, 1.51368653418119e-4, 1.24167683101824e-4, 1.15568297625167e-4, 1.27672581980941e-4, 1.06722401909819e-4, 1.00326527666738e-4, 1.09205753102192e-4, 1.0106298568494e-4, 8.89075309273721e-5, 9.2099675195489e-5, 9.62528162785155e-5, 8.8728178942767e-5, 8.16372301140291e-5, 8.48504702807233e-5, 8.83309516464061e-5, 8.35621600585458e-5, 7.79499280176686e-5, 7.97729183777965e-5, 8.35426064047905e-5, 8.13554571739192e-5, 7.64301783640838e-5, 7.65168904582936e-5, 8.02313869763423e-5, 8.029131635872e-5, 7.6291341117218e-5, 7.47304486361458e-5
flux1:, 0.693652452619847, 3.09614871966275e-4, 3.06894389625311e-4, 3.1611472668141e-4, 3.32644776465185e-4, 3.48238909860672e-4, 3.63505922211239e-4, 3.84262098502249e-4, 4.04065576945046e-4, 4.07182735674617e-4, 3.93699223941404e-4, 3.78196217467422e-4, 3.6124675312687e-4, 3.3111863686087e-4, 2.93972080215821e-4, 2.71200520059372e-4, 2.70016015295866e-4, 2.78925715142866e-4, 2.90353478961136e-4, 3.20243461149979e-4, 3.83599164340983e-4, 4.41545689746729e-4, 4.566898048344e-4, 4.87949727781518e-4, 5.30139680224608e-4, 4.69810614463075e-4, 4.3883956266009e-4, 4.15261048121229e-4, 2.81800537003536e-4, 2.7837091335097e-4, 2.66567774363058e-4, 1.49499595763814e-4, 8.24210447175547e-5, 1.29114902928784e-4, 1.66581195961324e-4, 1.09747060793166e-4, 1.38246249597303e-4, 1.13176373387082e-4, 1.04393954472353e-4, 1.15648347001994e-4, 9.64474687760086e-5, 8.98380362124512e-5, 9.78968676718291e-5, 9.07842831252992e-5, 7.93606596184876e-5, 8.18182274610016e-5, 8.57319525499473e-5, 7.90477194818506e-5, 7.2316676766393e-5, 7.49513012640007e-5, 7.81919129067696e-5, 7.39751189925376e-5, 6.87118488595258e-5, 7.01448007420691e-5, 7.35769444428573e-5, 7.17142517510082e-5, 6.71935650050465e-5, 6.71016456263886e-5, 7.04444782004396e-5, 7.0633240208279e-5, 6.70442975417784e-5, 6.55104250591843e-5
flux1:, 0.693914901523601, 2.83297746715407e-4, 2.7971958861529e-4, 2.87001499579028e-4, 3.01042045254889e-4, 3.14940183700486e-4, 3.29509549812219e-4, 3.49594065063986e-4, 3.68906194771468e-4, 3.7319060366419e-4, 3.62580528092613e-4, 3.49919785977882e-4, 3.35121252101197e-4, 3.07386298774077e-4, 2.72774895172936e-4, 2.50983828840427e-4, 2.48156175463698e-4, 2.53955020743431e-4, 2.62674080312102e-4, 2.89181317398813e-4, 3.4621522712288e-4, 3.98792627584761e-4, 4.13863446763197e-4, 4.4395232518734e-4, 4.83789939746116e-4, 4.30626787759064e-4, 4.03563628293982e-4, 3.83244760053305e-4, 2.61045093264677e-4, 2.58925555285356e-4, 2.47958114912645e-4, 1.38869650155177e-4, 7.6341054243784e-5, 1.19633297752231e-4, 1.53322303258504e-4, 1.00520145279044e-4, 1.26139429662419e-4, 1.03127906069681e-4, 9.43414669847492e-5, 1.0479073583486e-4, 8.72805988513349e-5, 8.05857937759589e-5, 8.78961222292126e-5, 8.17655450890414e-5, 7.10960859989132e-5, 7.29063587813297e-5, 7.66087796079183e-5, 7.07454314975532e-5, 6.43906570814454e-5, 6.65040969582288e-5, 6.95365222277271e-5, 6.58565056014039e-5, 6.093976039747e-5, 6.20230402022376e-5, 6.5144025886915e-5, 6.35809606262503e-5, 5.94449324877875e-5, 5.91961387882495e-5, 6.21792300495345e-5, 6.24628090801408e-5, 5.92552263588201e-5, 5.7755850299404e-5
flux1:, 0.694177350427354, 2.59140878441122e-4, 2.54950910966915e-4, 2.60565165227772e-4, 2.7235030985443e-4, 2.84592859687367e-4, 2.9830000885516e-4, 3.17488482534839e-4, 3.3607051018434e-4, 3.4117923779775e-4, 3.33012342067083e-4, 3.22847264329803e-4, 3.10045867748953e-4, 2.846856318568e-4, 2.5264760694528e-4, 2.31998388904224e-4, 2.27950558392207e-4, 2.31215531488257e-4, 2.37626418164536e-4, 2.61013993919099e-4, 3.12200746139473e-4, 3.59756832991422e-4, 3.7446985434471e-4, 4.03134538136976e-4, 4.40537870002762e-4, 3.93744203700221e-4, 3.70132172102942e-4, 3.52677210772812e-4, 2.41082554086317e-4, 2.40112391265983e-4, 2.2998044969549e-4, 1.28630388492828e-4, 7.05202119808591e-5, 1.10591695946207e-4, 1.40884126184918e-4, 9.19583036790607e-5, 1.14976075907033e-4, 9.39166597951306e-5, 8.52732567534245e-5, 9.49622442124852e-5, 7.90551218822537e-5, 7.23940454417561e-5, 7.9023470673055e-5, 7.38044158176971e-5, 6.39064275055843e-5, 6.51623170708416e-5, 6.86689815711189e-5, 6.35960221787192e-5, 5.76398595468242e-5, 5.92916145894791e-5, 6.21407374648406e-5, 5.89823208999781e-5, 5.44136892612434e-5, 5.51875504282975e-5, 5.80259216518716e-5, 5.67423215245484e-5, 5.29692125488226e-5, 5.25831392740766e-5, 5.52250592715008e-5, 5.55738696653145e-5, 5.27110301127946e-5, 5.12490797186362e-5
flux1:, 0.694439799331107, 2.36925775741507e-4, 2.32343649681645e-4, 2.36544596732212e-4, 2.46305724120436e-4, 2.5696087687424e-4, 2.6969550794077e-4, 2.87821666145976e-4, 3.05488816204275e-4, 3.11132328035035e-4, 3.0502266488248e-4, 2.97028961132966e-4, 2.86065490284024e-4, 2.63028518382392e-4, 2.33554912822641e-4, 2.14160839512252e-4, 2.09256134337163e-4, 2.10493568456016e-4, 2.14956441626259e-4, 2.35491397506008e-4, 2.81308581546922e-4, 3.24196974001736e-4, 3.38337382013263e-4, 3.6541400333308e-4, 4.00354692749458e-4, 3.59216743698348e-4, 3.3865485910676e-4, 3.23715546010814e-4, 2.22053198386502e-4, 2.22100371952214e-4, 2.12787633413779e-4, 1.18856526930648e-4, 6.49960696539894e-5, 1.0206120441572e-4, 1.29295186491332e-4, 8.40424289457776e-5, 1.04722722856278e-4, 8.548628816667e-5, 7.70881355616436e-5, 8.6064352714007e-5, 7.16454449360847e-5, 6.5113873541808e-5, 7.11254200277352e-5, 6.67276498710245e-5, 5.76024485103023e-5, 5.83954981968173e-5, 6.17100008401986e-5, 5.73804163001918e-5, 5.18431860070539e-5, 5.30918587995057e-5, 5.57717459773982e-5, 5.31134895837622e-5, 4.88963600213371e-5, 4.93997250250471e-5, 5.19811294221238e-5, 5.09591069315235e-5, 4.75289819341547e-5, 4.70246533879206e-5, 4.93484419681151e-5, 4.97399447013786e-5, 4.7185750681052e-5, 4.57633883915165e-5
flux1:, 0.69470224823486, 2.16471330723872e-4, 2.11686784758335e-4, 2.14706537890834e-4, 2.22667454196486e-4, 2.3182515629514e-4, 2.43522752486712e-4, 2.60471594180431e-4, 2.77090270047231e-4, 2.83030973566875e-4, 2.78636551835374e-4, 2.7251553091515e-4, 2.63230949496477e-4, 2.42438510047977e-4, 2.15479675777055e-4, 1.97411847943054e-4, 1.91956602428551e-4, 1.91603107614913e-4, 1.94438012769854e-4, 2.12386800539988e-4, 2.53304924784159e-4, 2.91878799374066e-4, 3.05296165291838e-4, 3.30694778674327e-4, 3.6319081981164e-4, 3.27075067680712e-4, 3.0920781786443e-4, 2.96486005064044e-4, 2.04068785436531e-4, 2.05034881832372e-4, 1.96525550089264e-4, 1.09632588108846e-4, 5.98201559063779e-5, 9.41202854126238e-5, 1.18592629251463e-4, 7.67799394221391e-5, 9.53631676797182e-5, 7.78107601681694e-5, 6.97126163225395e-5, 7.80260047076656e-5, 6.49619257344509e-5, 5.86244502506088e-5, 6.40759136559305e-5, 6.03962315294723e-5, 5.20232479208275e-5, 5.24372150805233e-5, 5.5554262964371e-5, 5.19034182369279e-5, 4.67963747656689e-5, 4.76970888401399e-5, 5.02102447699782e-5, 4.80201455976562e-5, 4.41565768974093e-5, 4.44261602982918e-5, 4.6770066873159e-5, 4.59912338493763e-5, 4.28878260694299e-5, 4.228491291661e-5, 4.43156694690152e-5, 4.47351580491354e-5, 4.24596123428153e-5, 4.10810963555114e-5
flux1:, 0.694964697138614, 1.9762807181512e-4, 1.92799141311262e-4, 1.94844353682053e-4, 2.01218011592027e-4, 2.08983937747658e-4, 2.19617247984683e-4, 2.35318254449616e-4, 2.50801645195278e-4, 2.56849796248583e-4, 2.53870616373443e-4, 2.49351205024023e-4, 2.41590241796772e-4, 2.2294101804633e-4, 1.98413636497039e-4, 1.81707130764334e-4, 1.75953717202643e-4, 1.74378764249811e-4, 1.75867253573468e-4, 1.91490796927886e-4, 2.2796367104041e-4, 2.62570024345469e-4, 2.75169837704529e-4, 2.98857380415455e-4, 3.28964730611385e-4, 2.97310621337937e-4, 2.81818544127981e-4, 2.71061547467406e-4, 1.87196768865701e-4, 1.8900946800375e-4, 1.81296719411236e-4, 1.0102624555427e-4, 5.50371867995041e-5, 8.68230639116688e-5, 1.08794013082666e-4, 7.01804308881183e-5, 8.68775617283058e-5, 7.08728907401976e-5, 6.30891139223339e-5, 7.07897570294715e-5, 5.89408502402214e-5, 5.28303619155854e-5, 5.77736717402921e-5, 5.47052117763383e-5, 4.70420197417901e-5, 4.71483578372052e-5, 5.00584138873651e-5, 4.70074514003088e-5, 4.23283471275748e-5, 4.293097753728e-5, 4.52707223729423e-5, 4.35049946725344e-5, 3.99926643672201e-5, 4.00624852818293e-5, 4.21812151626363e-5, 4.16244288949496e-5, 3.88351746852963e-5, 3.81545204219123e-5, 3.9917255057367e-5, 4.035690636707e-5, 3.83388490175523e-5, 3.70119115264844e-5
flux1:, 0.695227146042367, 1.80271536094747e-4, 1.75524611068988e-4, 1.76775589856493e-4, 1.81762044748345e-4, 1.88251822119275e-4, 1.97822899525844e-4, 2.12243489539944e-4, 2.26545844391533e-4, 2.32553704962173e-4, 2.30728851695707e-4, 2.27568326504847e-4, 2.21181302604908e-4, 2.04555535949667e-4, 1.82349902151308e-4, 1.67009721712575e-4, 1.611599653395e-4, 1.58670165974324e-4, 1.59057839605208e-4, 1.72606544468081e-4, 2.05063147340388e-4, 2.36037855250121e-4, 2.4777095524693e-4, 2.6975488780196e-4, 2.97558606400276e-4, 2.69868227655447e-4, 2.56460840218539e-4, 2.47451606319987e-4, 1.71454591211397e-4, 1.74052129771675e-4, 1.67138236058225e-4, 9.30691352144191e-5, 5.06689328101016e-5, 8.01784043079396e-5, 9.98787055222923e-5, 6.42356197969171e-5, 7.92268815343203e-5, 6.46457487568053e-5, 5.71642485054005e-5, 6.42991638820348e-5, 5.35324271449268e-5, 4.76561081390274e-5, 5.21370309690718e-5, 4.95788343675931e-5, 4.25664354550616e-5, 4.24224187882049e-5, 4.51167338286479e-5, 4.25793912947345e-5, 3.83114722377586e-5, 3.86598890232676e-5, 4.08149501446826e-5, 3.94200530824605e-5, 3.62501246001544e-5, 3.61513665741505e-5, 3.80513510313246e-5, 3.76916345703204e-5, 3.52062374566688e-5, 3.44695881184485e-5, 3.59877121134527e-5, 3.64444004674864e-5, 3.46712333593302e-5, 3.34068379349372e-5
flux1:, 0.69548959494612, 1.64295609542606e-4, 1.59727125621772e-4, 1.60338789105579e-4, 1.64124001103363e-4, 1.69457951080452e-4, 1.77991165299101e-4, 1.91130485808216e-4, 2.04240483966285e-4, 2.10095715381881e-4, 2.09200077684178e-4, 2.07183605873532e-4, 2.02026998840727e-4, 1.87290548197505e-4, 1.67277788223617e-4, 1.532842552992e-4, 1.47493446420697e-4, 1.44338371563276e-4, 1.43837905436312e-4, 1.5554711490596e-4, 1.84385777925229e-4, 2.12049662390569e-4, 2.22900957562169e-4, 2.43215490729238e-4, 2.68821135708655e-4, 2.44648046587461e-4, 2.33059793641784e-4, 2.25604853763373e-4, 1.56814103940266e-4, 1.60127541223176e-4, 1.54017420184341e-4, 8.57486974785469e-5, 4.6705998334603e-5, 7.41434780609231e-5, 9.17821683718326e-5, 5.89078247992655e-5, 7.23458276982694e-5, 5.90810009932275e-5, 5.18800112182129e-5, 5.84901914722959e-5, 4.86897866525516e-5, 4.30393454058269e-5, 4.70977155920502e-5, 4.49624954119658e-5, 3.85339988713565e-5, 3.8183543598814e-5, 4.06583996081828e-5, 3.8549399615662e-5, 3.46637278415304e-5, 3.47960091847125e-5, 3.67559619445309e-5, 3.56731830396844e-5, 3.28296004616763e-5, 3.25907163313848e-5, 3.42753589654974e-5, 3.40842537632797e-5, 3.18924374143591e-5, 3.11214872189867e-5, 3.24161300741123e-5, 3.28887326508199e-5, 3.13537042789532e-5, 3.01644633336069e-5
flux1:, 0.695752043849873, 1.49606591685908e-4, 1.45286002675457e-4, 1.4539005755599e-4, 1.4814520538511e-4, 1.52443845939484e-4, 1.59980077258104e-4, 1.71863152329369e-4, 1.83796900741864e-4, 1.89416086910257e-4, 1.89257099984473e-4, 1.88196289140819e-4, 1.84132645649889e-4, 1.711412680533e-4, 1.53180123254459e-4, 1.40493580191276e-4, 1.34875238603775e-4, 1.31254410905109e-4, 1.3004871134714e-4, 1.40135122318007e-4, 1.65720456173646e-4, 1.90376472244134e-4, 2.00354352285217e-4, 2.19050395703499e-4, 2.425763294547e-4, 2.21515592240208e-4, 2.1150466268671e-4, 2.05422955127603e-4, 1.43213948252583e-4, 1.47152826030104e-4, 1.41844143129019e-4, 7.90116876473932e-5, 4.31085605280838e-5, 6.86316980318057e-5, 8.44029888792633e-5, 5.41287026242098e-5, 6.61448210134198e-5, 5.41060965114663e-5, 4.71694966856911e-5, 5.32881224425973e-5, 4.43613359589348e-5, 3.89245005583759e-5, 4.25949944774258e-5, 4.08136008535245e-5, 3.49038274431917e-5, 3.43804352974386e-5, 3.66397171374229e-5, 3.48826512031268e-5, 3.13428503568289e-5, 3.12922196746387e-5, 3.30523406131493e-5, 3.22236456442727e-5, 2.96839480128948e-5, 2.93308847163402e-5, 3.0804079701894e-5, 3.0751269497825e-5, 2.88404844276059e-5, 2.80555228025655e-5, 2.91456502840207e-5, 2.9632593855333e-5, 2.83307309357397e-5, 2.72285683060747e-5
flux1:, 0.696014492753627, 1.3611853145495e-4, 1.32092123327443e-4, 1.31799832783996e-4, 1.33680912513967e-4, 1.37061396463701e-4, 1.43653418708947e-4, 1.54325659282142e-4, 1.65119872149215e-4, 1.70442835206871e-4, 1.70857441323752e-4, 1.70588176245188e-4, 1.67485947509427e-4, 1.56089869225559e-4, 1.40032703836403e-4, 1.28597560006325e-4, 1.23228977162505e-4, 1.19299511957023e-4, 1.17544751663506e-4, 1.26204195555227e-4, 1.48866722541026e-4, 1.70798268396681e-4, 1.799258434161e-4, 1.97064919682261e-4, 2.18635998429073e-4, 2.00316879730313e-4, 1.91666069774933e-4, 1.86781101118438e-4, 1.30576220523598e-4, 1.35021661034253e-4, 1.30495042584168e-4, 7.27771997786088e-5, 3.98148754842259e-5, 6.35314669146917e-5, 7.76194731953433e-5, 4.98072842313974e-5, 6.05194855889215e-5, 4.96298245113545e-5, 4.29575697361016e-5, 4.86098815212852e-5, 4.04877097463488e-5, 3.52580567861877e-5, 3.85713700933059e-5, 3.70933766269438e-5, 3.16469722427768e-5, 3.09778014786785e-5, 3.30334926973393e-5, 3.15664296659479e-5, 2.83344635400806e-5, 2.813058431575e-5, 2.96949670482376e-5, 2.90686143585778e-5, 2.6805972224646e-5, 2.6362402925275e-5, 2.76317035606034e-5, 2.76874149421153e-5, 2.6041172353196e-5, 2.52597041099017e-5, 2.61628283483405e-5, 2.66604608311553e-5, 2.55844233520457e-5, 2.45781948277646e-5
flux1:, 0.69627694165738, 1.23750100477405e-4, 1.20045177915558e-4, 1.19450187849536e-4, 1.20597793514482e-4, 1.2317135881288e-4, 1.28880260597166e-4, 1.38402353103517e-4, 1.4810820026913e-4, 1.53093462130822e-4, 1.53945313839797e-4, 1.54325195822712e-4, 1.52058909593353e-4, 1.42107519083249e-4, 1.27805288229558e-4, 1.17553555974406e-4, 1.12481960743207e-4, 1.08366251866136e-4, 1.06194666147475e-4, 1.13601440259067e-4, 1.33639467838699e-4, 1.53109715104677e-4, 1.61418547970159e-4, 1.77070107902856e-4, 1.96812989004554e-4, 1.80894963058034e-4, 1.73413379008152e-4, 1.69550079634783e-4, 1.18823217036544e-4, 1.23630135669572e-4, 1.19842580994838e-4, 6.69550406006498e-5, 3.67546317540834e-5, 5.87299600650935e-5, 7.13106589789843e-5, 4.5844206301745e-5, 5.53643670879387e-5, 4.55537861089234e-5, 3.91655700428168e-5, 4.4370386110711e-5, 3.70032810672734e-5, 3.19862328305361e-5, 3.49704156624275e-5, 3.37612043853451e-5, 2.87374870586747e-5, 2.79474172705557e-5, 2.9818142359093e-5, 2.85959045975886e-5, 2.56374076352862e-5, 2.53076487000133e-5, 2.66899707878383e-5, 2.62245743113496e-5, 2.4210482137434e-5, 2.36979697320058e-5, 2.47765961395622e-5, 2.49141104934818e-5, 2.35113742141981e-5, 2.27470697129734e-5, 2.34802289759917e-5, 2.39823089330855e-5, 2.31193020927523e-5, 2.22130249438444e-5
flux1:, 0.696539390561133, 1.1242297774719e-4, 1.09051988583222e-4, 1.08232845298455e-4, 1.0877213405363e-4, 1.10642531300804e-4, 1.15534934369182e-4, 1.23978159447604e-4, 1.32656132014162e-4, 1.37277563652852e-4, 1.38454379336281e-4, 1.39360073509483e-4, 1.3781102751632e-4, 1.29157347057762e-4, 1.16463385739583e-4, 1.07317880074862e-4, 1.025669014772e-4, 9.83597743370508e-5, 9.58822032590308e-5, 1.02189879671498e-4, 1.19872852799812e-4, 1.37124909615765e-4, 1.44651356850764e-4, 1.58892369469611e-4, 1.76932415746343e-4, 1.63104232333783e-4, 1.56628583196775e-4, 1.53614907473754e-4, 1.07890533848219e-4, 1.12898112328033e-4, 1.09781521876732e-4, 6.14644685089927e-5, 3.38633779399916e-5, 5.41355530688654e-5, 6.53760845092158e-5, 4.21478656175425e-5, 5.05869579867875e-5, 4.1786147284695e-5, 3.57182640942213e-5, 4.04906953152817e-5, 3.38410891817635e-5, 2.90551018222554e-5, 3.17367758722923e-5, 3.07722655923415e-5, 2.61460273995615e-5, 2.52607329852951e-5, 2.69689113707746e-5, 2.59618643381658e-5, 2.32498245292188e-5, 2.28201791371041e-5, 2.40421397027268e-5, 2.37083636806174e-5, 2.19153244182234e-5, 2.13533869445106e-5, 2.22606340023236e-5, 2.24582649936067e-5, 2.12740152188107e-5, 2.05362432518538e-5, 2.11169050959433e-5, 2.16151753102982e-5, 2.09456484251335e-5, 2.0137774207197e-5
flux1:, 0.696801839464887, 1.02061473201245e-4, 9.90257244918127e-5, 9.80479081439531e-5, 9.80888161854348e-5, 9.93515785425744e-5, 1.03497393522275e-4, 1.109394570554e-4, 1.18655417795166e-4, 1.22899868241323e-4, 1.24310809645002e-4, 1.25635553069357e-4, 1.24692979110058e-4, 1.17197502824382e-4, 1.05970138679159e-4, 9.78474813085887e-5, 9.34234676524607e-5, 8.91983453812695e-5, 8.65065778636259e-5, 9.18499780632813e-5, 1.07422429320033e-4, 1.22680096554247e-4, 1.29463869805616e-4, 1.42379334394247e-4, 1.58838873908317e-4, 1.46819751180541e-4, 1.41214249987822e-4, 1.38886402688844e-4, 9.77340783503122e-5, 1.02781580669111e-4, 1.00246806963211e-4, 5.62487561001706e-5, 3.10943894369846e-5, 4.96934953173063e-5, 5.97495485429186e-5, 3.86482170941522e-5, 4.6118450446819e-5, 3.82538811563416e-5, 3.2550903225741e-5, 3.6905542314175e-5, 3.09393438106791e-5, 2.6412599710303e-5, 2.88178239361964e-5, 2.80783987260826e-5, 2.38369591134752e-5, 2.28843732016941e-5, 2.44528114125641e-5, 2.36428609996728e-5, 2.11589980215527e-5, 2.06544745031439e-5, 2.174248350332e-5, 2.15222065658967e-5, 1.99258221976824e-5, 1.93319127972574e-5, 2.00919596781925e-5, 2.03340359599022e-5, 1.93408115693057e-5, 1.86348478178181e-5, 1.90814514947965e-5, 1.95669853607116e-5, 1.90653121672175e-5, 1.83491744364288e-5
flux1:, 0.69706428836864, 9.25929605849828e-5, 8.98857044343318e-5, 8.88031767988057e-5, 8.84409647979528e-5, 8.91833155678402e-5, 9.26538188629779e-5, 9.91752904012867e-5, 1.05997691003822e-4, 1.09863242194769e-4, 1.11436210149853e-4, 1.13087649618949e-4, 1.12650111823049e-4, 1.06183645116509e-4, 9.62877703482998e-5, 8.91012621942468e-5, 8.49989931975946e-5, 8.08128139292783e-5, 7.79818166570155e-5, 8.2479677023219e-5, 9.61649622527587e-5, 1.09633829892743e-4, 1.157180374521e-4, 1.27401179713515e-4, 1.42398732161671e-4, 1.3194034436429e-4, 1.27094718397288e-4, 1.25304117089842e-4, 8.83302517708071e-5, 9.32741226549314e-5, 9.12195016446803e-5, 5.12825111944423e-5, 2.84253354511468e-5, 4.53916213067363e-5, 5.44040457779548e-5, 3.53049678957783e-5, 4.19188163275905e-5, 3.49104906415227e-5, 2.96144620727342e-5, 3.35682606414464e-5, 2.82475004400691e-5, 2.40114868136544e-5, 2.61661371290157e-5, 2.56313261084623e-5, 2.17690141388238e-5, 2.07790381579018e-5, 2.2227822650897e-5, 2.16029065866701e-5, 1.93367281338213e-5, 1.87811889009675e-5, 1.97622508485788e-5, 1.96456686127815e-5, 1.82257622221793e-5, 1.76152041194041e-5, 1.82547209107848e-5, 1.85314015325946e-5, 1.77014036569524e-5, 1.70292365531051e-5, 1.73612152160984e-5, 1.78260606844361e-5, 1.74628732552044e-5, 1.68281364854683e-5
flux1:, 0.697326737272393, 8.39486426830665e-5, 8.15574465006793e-5, 8.04138368788639e-5, 7.97300109005174e-5, 8.00311756531216e-5, 8.28972739505901e-5, 8.85787138454319e-5, 9.45768060545311e-5, 9.80712710260086e-5, 9.97500870555225e-5, 1.01648518683756e-4, 1.01625211912104e-4, 9.60704912570382e-5, 8.73783268108303e-5, 8.10406648657504e-5, 7.7248068434251e-5, 7.31449097402613e-5, 7.02350108523379e-5, 7.39928094127838e-5, 8.59960372887884e-5, 9.78646922580723e-5, 1.03296477978007e-4, 1.13847775574386e-4, 1.27497803565148e-4, 1.18385711118335e-4, 1.14211376568994e-4, 1.12831225108612e-4, 7.96702472560639e-5, 8.43983971292075e-5, 8.27206718904728e-5, 4.65707444824771e-5, 2.5858634141771e-5, 4.12556308165743e-5, 4.93474878572518e-5, 3.21086294354283e-5, 3.79754484276577e-5, 3.17376345480609e-5, 2.68777964778235e-5, 3.04519815646035e-5, 2.57302471213417e-5, 2.18122164585495e-5, 2.37418688969777e-5, 2.3386951513378e-5, 1.98986881456099e-5, 1.89014559331266e-5, 2.0245835828554e-5, 1.97944114777659e-5, 1.7740499995069e-5, 1.71560690612013e-5, 1.80538999455391e-5, 1.80354882868564e-5, 1.67761605924191e-5, 1.61620868414325e-5, 1.67072908803976e-5, 1.70133472377946e-5, 1.63205895208204e-5, 1.56821067671444e-5, 1.59193810738832e-5, 1.63580042005703e-5, 1.61034700714604e-5, 1.55381734345036e-5
flux1:, 0.697589186176146, 7.60642297345935e-5, 7.39726700647783e-5, 7.28022828448668e-5, 7.1865875350718e-5, 7.17975800373041e-5, 7.41282228488027e-5, 7.90480395408882e-5, 8.42908086509055e-5, 8.74301643078697e-5, 8.91716923628548e-5, 9.12486843798412e-5, 9.15603022640171e-5, 8.68123726220574e-5, 7.92037041110106e-5, 7.36294464604816e-5, 7.01310859283508e-5, 6.61446499307698e-5, 6.32037075151922e-5, 6.63161801519057e-5, 7.6826051765471e-5, 8.72672224429683e-5, 9.20981933301982e-5, 1.01622903913014e-4, 1.14035688475538e-4, 1.06089167001459e-4, 1.02514112153017e-4, 1.01443761551841e-4, 7.17506850657274e-5, 7.61908355365942e-5, 7.47959516418321e-5, 4.21407531117873e-5, 2.34160194699317e-5, 3.73360405582168e-5, 4.46110858067523e-5, 2.90747895886505e-5, 3.42962425517315e-5, 2.87407423229285e-5, 2.43263604455374e-5, 2.75470263442093e-5, 2.33684567643749e-5, 1.97848246454765e-5, 2.15142476837794e-5, 2.13093421789272e-5, 1.81850227338672e-5, 1.72083547390338e-5, 1.84579858808645e-5, 1.81648431324482e-5, 1.63192918144987e-5, 1.57255472342387e-5, 1.65577986394005e-5, 1.6632239421037e-5, 1.55210291751116e-5, 1.49143693537061e-5, 1.53882563931926e-5, 1.57211995252808e-5, 1.51432285449373e-5, 1.45374932067224e-5, 1.46995665266006e-5, 1.51097045459258e-5, 1.49368715470738e-5, 1.44295511839439e-5
flux1:, 0.6978516350799, 6.88802478036906e-5, 6.70690592275437e-5, 6.58978809585309e-5, 6.47670084451254e-5, 6.43939943145109e-5, 6.62547738487689e-5, 7.0487795098035e-5, 7.50433136714452e-5, 7.78498997190453e-5, 7.96212348551732e-5, 8.18185469736082e-5, 8.23974813634453e-5, 7.83630093300231e-5, 7.17251651519217e-5, 6.68328125314749e-5, 6.36121055643286e-5, 5.97673569284656e-5, 5.68328923992533e-5, 5.93859143504626e-5, 6.85755061521255e-5, 7.77470401697651e-5, 8.20329201283734e-5, 9.06373154338771e-5, 1.01918669996965e-4, 9.49884256256557e-5, 9.19516581826064e-5, 9.11176396537827e-5, 6.45634192487304e-5, 6.86840252319577e-5, 6.74954973126482e-5, 3.80294988221346e-5, 2.11291834184853e-5, 3.36907103148558e-5, 4.02338475286993e-5, 2.62335782502372e-5, 3.08992570271041e-5, 2.59401657900406e-5, 2.19580116357479e-5, 2.48553681341537e-5, 2.11570241967524e-5, 1.79093129314694e-5, 1.9461754842086e-5, 1.93732674451069e-5, 1.65942540076305e-5, 1.5661071833492e-5, 1.68206237219819e-5, 1.66648721481335e-5, 1.50218862923045e-5, 1.44350863603825e-5, 1.52121933297793e-5, 1.53712535032184e-5, 1.43977622591404e-5, 1.38072997775344e-5, 1.42276650476746e-5, 1.45857241234476e-5, 1.41045815732752e-5, 1.3530909655632e-5, 1.36357892298698e-5, 1.40185191466113e-5, 1.39059209449403e-5, 1.34473216638174e-5
flux1:, 0.698114083983653, 6.23418672809124e-5, 6.07897262673706e-5, 5.96365536913457e-5, 5.83601136170371e-5, 5.77405689571466e-5, 5.91925917527474e-5, 6.28092714255902e-5, 6.67442046040913e-5, 6.92446814539831e-5, 7.10205697296706e-5, 7.32892472929663e-5, 7.40790298261632e-5, 7.06748855485503e-5, 6.4902671104158e-5, 6.06162419841457e-5, 5.76565631143883e-5, 5.39708699464606e-5, 5.1072103129269e-5, 5.31438075317776e-5, 6.11705870061431e-5, 6.92162328994337e-5, 7.30155205109731e-5, 8.08024381087009e-5, 9.10531300873177e-5, 8.50169901567863e-5, 8.2463482005044e-5, 8.18170013289886e-5, 5.80872258848535e-5, 6.18913418039571e-5, 6.08546426116017e-5, 3.42699608005559e-5, 1.90291100390251e-5, 3.03675213160121e-5, 3.62472258022798e-5, 2.36172612964774e-5, 2.78016925636893e-5, 2.33603459700091e-5, 1.97770979304746e-5, 2.23836721331671e-5, 1.91002957390566e-5, 1.61744423950456e-5, 1.75709274163335e-5, 1.75646683798309e-5, 1.51030347786523e-5, 1.42294377556719e-5, 1.53002378697627e-5, 1.52556822671764e-5, 1.38051971606468e-5, 1.32377581604252e-5, 1.39634846315773e-5, 1.41944952485086e-5, 1.33489148891464e-5, 1.2781416896225e-5, 1.31600346598489e-5, 1.35404805332057e-5, 1.31427884514145e-5, 1.26014129793522e-5, 1.26646127935794e-5, 1.30236659976496e-5, 1.2956640725775e-5, 1.25406722649365e-5
flux1:, 0.698376532887406, 5.63983084176872e-5, 5.50824343172272e-5, 5.39601613119721e-5, 5.2579505893223e-5, 5.1765386026982e-5, 5.28645046793366e-5, 5.59306343463446e-5, 5.93097089000195e-5, 6.15329057571328e-5, 6.32935530944807e-5, 6.55930743165811e-5, 6.65471344679663e-5, 6.36986515770878e-5, 5.86943670891385e-5, 5.49443909688204e-5, 5.2229353956291e-5, 4.87134566086461e-5, 4.58731552597446e-5, 4.75343556857711e-5, 5.45398653516151e-5, 6.15898917050006e-5, 6.49616440136432e-5, 7.20261723222703e-5, 8.13410774761902e-5, 7.60982672555658e-5, 7.39751779248585e-5, 7.34867245117936e-5, 5.22833297863693e-5, 5.57973811250075e-5, 5.48798519714283e-5, 3.08798294672166e-5, 1.71367634770814e-5, 2.73912875302098e-5, 3.26635030709927e-5, 2.12490478295503e-5, 2.50108145487987e-5, 2.10197013440537e-5, 1.77883172023124e-5, 2.01366197665506e-5, 1.72063266784892e-5, 1.45752706328795e-5, 1.58340917637322e-5, 1.58790286728319e-5, 1.36994513512009e-5, 1.28939241982395e-5, 1.38761039563899e-5, 1.39136045380354e-5, 1.26404151286041e-5, 1.21007790096872e-5, 1.27741230528212e-5, 1.30602361411254e-5, 1.23321771345658e-5, 1.1792581229916e-5, 1.21356026542714e-5, 1.25337756281314e-5, 1.22100396615824e-5, 1.17022655482826e-5, 1.17361138192492e-5, 1.20766599726292e-5, 1.20471999249185e-5, 1.16710070118227e-5
flux1:, 0.698638981791159, 5.10020036584758e-5, 4.98987225831396e-5, 4.88157395251817e-5, 4.73661733071011e-5, 4.64034379520058e-5, 4.71998979893792e-5, 4.97766615940214e-5, 5.26620141386966e-5, 5.46368821675572e-5, 5.6366263301753e-5, 5.86636479160651e-5, 5.9743599263337e-5, 5.7382908207351e-5, 5.30564836242997e-5, 4.97804090081639e-5, 4.72936948984305e-5, 4.39527365795985e-5, 4.11887938461684e-5, 4.25029284448326e-5, 4.86125922575964e-5, 5.47843200132515e-5, 5.77854512347939e-5, 6.42115392629051e-5, 7.2678676246826e-5, 6.81436172516425e-5, 6.63982536662805e-5, 6.60506002172221e-5, 4.70955897752105e-5, 5.03559898730029e-5, 4.95428331651529e-5, 2.7855000696174e-5, 1.54571938481062e-5, 2.47575534215334e-5, 2.94702363173815e-5, 1.91355844565694e-5, 2.2518699956984e-5, 1.89234914553175e-5, 1.59917459193414e-5, 1.81119833102253e-5, 1.54813690814713e-5, 1.31100487361153e-5, 1.42465769153263e-5, 1.43181512860567e-5, 1.23817005903718e-5, 1.16455990798251e-5, 1.2540149547016e-5, 1.2631112621829e-5, 1.15155733541866e-5, 1.100850050511e-5, 1.16263372175904e-5, 1.19482747005161e-5, 1.13261592507485e-5, 1.08177918590352e-5, 1.11271310193624e-5, 1.15363201314415e-5, 1.12797119565647e-5, 1.08075981092027e-5, 1.08209890510719e-5, 1.11482280173919e-5, 1.11535491353789e-5, 1.08167892219873e-5
flux1:, 0.698901430694913, 4.61077529832424e-5, 4.51931093329043e-5, 4.41547052987489e-5, 4.26666933246638e-5, 4.15955237270623e-5, 4.21340234227513e-5, 4.42782297147614e-5, 4.67286490332926e-5, 4.84825493889896e-5, 5.0167255492682e-5, 5.24360917965377e-5, 5.36098389397324e-5, 5.1674576267674e-5, 4.79437766511717e-5, 4.50858661889894e-5, 4.28109497140979e-5, 3.96456754856691e-5, 3.69723530195524e-5, 3.7995245087519e-5, 4.33186555214108e-5, 4.87169951870259e-5, 5.13996156545416e-5, 5.72581786413141e-5, 6.49578360924781e-5, 6.10544724519313e-5, 5.96340397255462e-5, 5.94151663705076e-5, 4.24549524092214e-5, 4.54956944775609e-5, 4.47834304097679e-5, 2.51689305082191e-5, 1.39780942441358e-5, 2.24340154942544e-5, 2.66313988113197e-5, 1.72644683107317e-5, 2.03015780606539e-5, 1.70609605081777e-5, 1.43800072343865e-5, 1.62983479213285e-5, 1.39257983105546e-5, 1.17771963682575e-5, 1.28040366336757e-5, 1.28861949684739e-5, 1.11548971019318e-5, 1.04840349903157e-5, 1.12942742582742e-5, 1.14142291542077e-5, 1.04341819480998e-5, 9.96140428032978e-6, 1.05211416307299e-5, 1.0859806148353e-5, 1.03309083612194e-5, 9.85570978168724e-6, 1.01309840290115e-5, 1.05430769848915e-5, 1.03480416648475e-5, 9.91375831448322e-6, 9.91237869751142e-6, 1.02302966445894e-5, 1.02706013536892e-5, 9.97420325968573e-6
flux1:, 0.699163879598666, 4.16720941299643e-5, 4.09225264725275e-5, 3.99321568332877e-5, 3.84321896253767e-5, 3.72872533336214e-5, 3.76073509750183e-5, 3.93717016714462e-5, 4.14418539658951e-5, 4.29993611220005e-5, 4.46279457570024e-5, 4.68473463141137e-5, 4.80873150421411e-5, 4.65198678667312e-5, 4.33104724538412e-5, 4.08213187151142e-5, 3.8741361186659e-5, 3.57494631460621e-5, 3.31782778314339e-5, 3.39580028107938e-5, 3.85898748466735e-5, 4.33079511841244e-5, 4.57172609449583e-5, 5.1066010975948e-5, 5.80701790243215e-5, 5.47276639526349e-5, 5.35804817725294e-5, 5.34778288387017e-5, 3.82867949722618e-5, 4.11305846820925e-5, 4.05197652453968e-5, 2.27774046978048e-5, 1.26726726888664e-5, 2.03684123269501e-5, 2.40941960915697e-5, 1.5606771170363e-5, 1.8323357408313e-5, 1.54069041500634e-5, 1.29379357879385e-5, 1.46756534559183e-5, 1.25322190186934e-5, 1.05729868088139e-5, 1.15004256434252e-5, 1.15859256587984e-5, 1.00269011246583e-5, 9.41381501030572e-6, 1.01459729417264e-5, 1.02772800552234e-5, 9.41059931849667e-6, 8.97169511073487e-6, 9.47330174497111e-6, 9.81246760412891e-6, 9.36350407927884e-6, 8.92224281848122e-6, 9.16275591455898e-6, 9.56939322036316e-6, 9.43042023602633e-6, 9.03549489299132e-6, 9.02244900051036e-6, 9.33302014265272e-6, 9.4090661850076e-6, 9.15383786633402e-6
flux1:, 0.699426328502419, 3.7653037187835e-5, 3.70460767111187e-5, 3.61063694496832e-5, 3.46174950131737e-5, 3.34283074498907e-5, 3.35650590885655e-5, 3.49983541960176e-5, 3.67381153227425e-5, 3.81204222076114e-5, 3.96831392514096e-5, 4.183667992665e-5, 4.31184169738203e-5, 4.18657054652362e-5, 3.91115505566894e-5, 3.69473780808448e-5, 3.50454262651035e-5, 3.22229134649129e-5, 2.97631912703943e-5, 3.03402648991845e-5, 3.43620457455236e-5, 3.84819638156335e-5, 4.06550767872835e-5, 4.55399378792166e-5, 5.19121978121516e-5, 4.90624184544643e-5, 4.814000617276e-5, 4.8137013815937e-5, 3.45192215413053e-5, 3.71736077434413e-5, 3.66625287374943e-5, 2.06270374782795e-5, 1.15056902330113e-5, 1.85003115722868e-5, 2.17992968881736e-5, 1.41233753314741e-5, 1.6541981866118e-5, 1.39267336618206e-5, 1.16444648053399e-5, 1.32180418815839e-5, 1.12858947888841e-5, 9.49034265756814e-6, 1.03269677472948e-5, 1.04159936340667e-5, 9.00421300828466e-6, 8.44056338340947e-6, 9.10344102263619e-6, 9.23649225935085e-6, 8.46354951200452e-6, 8.05686780159084e-6, 8.50386059875767e-6, 8.83222202695436e-6, 8.45026529563216e-6, 8.04273525246874e-6, 8.24904423268806e-6, 8.64291065877296e-6, 8.5537216536956e-6, 8.19839446592819e-6, 8.17507120783597e-6, 8.47804864472338e-6, 8.58911231883778e-6, 8.37456213184582e-6
flux1:, 0.699688777406172, 3.40102076105737e-5, 3.35251207383035e-5, 3.26385377805884e-5, 3.1180624947864e-5, 2.99720231813262e-5, 2.99567072966763e-5, 3.11039420471106e-5, 3.2557954910623e-5, 3.37828559577064e-5, 3.52716443512783e-5, 3.73463669879172e-5, 3.86476522742039e-5, 3.76613201534169e-5, 3.53041179808179e-5, 3.34260351274385e-5, 3.16855274462895e-5, 2.90279497622661e-5, 2.66871100091432e-5, 2.70950934926067e-5, 3.05770445231607e-5, 3.41708116239775e-5, 3.61366674482867e-5, 4.0594327560668e-5, 4.63902576374575e-5, 4.39672448566372e-5, 4.32265677427941e-5, 4.33018376236274e-5, 3.10903368951122e-5, 3.35489669283193e-5, 3.31296657903279e-5, 1.86651064049603e-5, 1.04408869305347e-5, 1.67735723514569e-5, 1.96916569624719e-5, 1.27731492107687e-5, 1.49167396808573e-5, 1.25833839546822e-5, 1.04759666195403e-5, 1.18980097910479e-5, 1.01670796895684e-5, 8.51883978677773e-6, 9.27218646413654e-6, 9.36972085539464e-6, 8.08886170649162e-6, 7.56745266993744e-6, 8.17134649019088e-6, 8.30406061887748e-6, 7.60950804367672e-6, 7.23297959800675e-6, 7.63226081537417e-6, 7.94434803922049e-6, 7.61777894332193e-6, 7.24298283741974e-6, 7.41774519341404e-6, 7.79363345063472e-6, 7.74690568349962e-6, 7.42976766827554e-6, 7.39675676024838e-6, 7.69003603871e-6, 7.83269495084306e-6, 7.65633921340204e-6
flux1:, 0.699951226309926, 3.07053331505749e-5, 3.03236209328691e-5, 2.94927524472017e-5, 2.80825834093794e-5, 2.68752903438209e-5, 2.67360798687013e-5, 2.76384384365905e-5, 2.88459741243386e-5, 2.9928304121328e-5, 3.13368689086914e-5, 3.33224303515811e-5, 3.46229220864268e-5, 3.38597228406852e-5, 3.18486155735401e-5, 3.0221946659396e-5, 2.86274137017409e-5, 2.61307755059477e-5, 2.39144341996225e-5, 2.41809238957267e-5, 2.71843822020182e-5, 3.03149602645159e-5, 3.2095242738446e-5, 3.6156215869001e-5, 4.14242646334533e-5, 3.93651338850091e-5, 3.87703623050465e-5, 3.88991425657204e-5, 2.79529557522136e-5, 3.02008672867976e-5, 2.98579930148151e-5, 1.68482694302901e-5, 9.44788093990011e-6, 1.51464517200783e-5, 1.77292866970952e-5, 1.15207770631247e-5, 1.34146385942843e-5, 1.13441632871812e-5, 9.41002493315111e-6, 1.06906748289092e-5, 9.15442905800834e-6, 7.64572419949672e-6, 8.32281431995779e-6, 8.43547438166835e-6, 7.27688207008968e-6, 6.79292722521523e-6, 7.34816810288627e-6, 7.48402751952735e-6, 6.8575344950025e-6, 6.50925099648699e-6, 6.86997870074099e-6, 7.16578439474536e-6, 6.88502272838713e-6, 6.54135039299455e-6, 6.68935779660282e-6, 7.04473295211459e-6, 7.03233317998709e-6, 6.75033522029999e-6, 6.70820970930063e-6, 6.98860960890903e-6, 7.15652305263969e-6, 7.01380472044091e-6
flux1:, 0.700213675213679, 2.77029258751141e-5, 2.74086101535588e-5, 2.66361436887917e-5, 2.52874418110313e-5, 2.40986694153124e-5, 2.38611437821596e-5, 2.45559331658055e-5, 2.55510753496525e-5, 2.65034182285614e-5, 2.78272829300263e-5, 2.97153136946455e-5, 3.099663465429e-5, 3.04187819393102e-5, 2.87096472652721e-5, 2.73034219867722e-5, 2.58412018238662e-5, 2.35024558139163e-5, 2.1414443200976e-5, 2.15623067746389e-5, 2.41418064413054e-5, 2.68642377261596e-5, 2.84750193433868e-5, 3.21665672943773e-5, 3.69492546348702e-5, 3.51960452530734e-5, 3.47193765950095e-5, 3.48765775142841e-5, 2.50759561912576e-5, 2.7096995799473e-5, 2.68093812099597e-5, 1.51482391993877e-5, 8.50696176079258e-6, 1.35972181315367e-5, 1.58880996782195e-5, 1.03423920180265e-5, 1.20144028301283e-5, 1.01858799709412e-5, 8.428639721245e-6, 9.57708252017856e-6, 8.22850966435401e-6, 6.85753386534193e-6, 7.46521546454837e-6, 7.59831967211293e-6, 6.55853403490118e-6, 6.11001350110759e-6, 6.62552648485013e-6, 6.77073886494202e-6, 6.20661424961556e-6, 5.88512247372624e-6, 6.21701334474933e-6, 6.50051030358175e-6, 6.25835008822436e-6, 5.94375945793013e-6, 6.07127135966674e-6, 6.40621773822895e-6, 6.41980253122225e-6, 6.16862342906267e-6, 6.11845617326121e-6, 6.38267552454496e-6, 6.56727939458839e-6, 6.45206002733109e-6
flux1:, 0.700476124117432, 2.49709688010869e-5, 2.47506316866928e-5, 2.4039089034742e-5, 2.27625726992613e-5, 2.16065985729788e-5, 2.129403968749e-5, 2.18146265040702e-5, 2.26267370728396e-5, 2.34602008802174e-5, 2.4696653171815e-5, 2.6480354284475e-5, 2.77264498062298e-5, 2.73017405085597e-5, 2.5856317275864e-5, 2.46429347542512e-5, 2.33017150058344e-5, 2.11188100234899e-5, 1.91611856298783e-5, 1.92098470288149e-5, 2.14148316557627e-5, 2.37773631913923e-5, 2.52310775278646e-5, 2.85794616566894e-5, 3.29147125014706e-5, 3.14163875861294e-5, 3.10377574485272e-5, 3.12014526217538e-5, 2.24423439675495e-5, 2.42265264289036e-5, 2.39706678605961e-5, 1.35534193077135e-5, 7.61087463229841e-6, 1.21244420248847e-5, 1.41621233260683e-5, 9.22790281868616e-6, 1.0707386635385e-5, 9.09719246890852e-6, 7.52012661114823e-6, 8.54584247764447e-6, 7.37452656184946e-6, 6.14182781803783e-6, 6.68688353194554e-6, 6.84238195465929e-6, 5.91998604599683e-6, 5.50716876553591e-6, 5.9894105787078e-6, 6.14993728991205e-6, 5.64585157942288e-6, 5.35017738299037e-6, 5.66173462786932e-6, 5.93872562885844e-6, 5.73022238024182e-6, 5.44242502337574e-6, 5.55607059406933e-6, 5.87267158697159e-6, 5.90444197356067e-6, 5.67911568352454e-6, 5.62267185506706e-6, 5.86816471741612e-6, 6.05998739893258e-6, 5.96543821675921e-6
[truncated: 28,830 more chars]
