# Supplementary material for: Spatial Resolution and Refractive Index Contrast of Resonant Photonic Crystal Surfaces for Biosensing
Source: IEEE Photonics J. Author manuscript; Available in PMC 2015 Sep 7. (PMC4561521; doi:10.1109/JPHOT.2015.2435699)
Supplement: fig6_data [file NIHMS64775-supplement-fig6_data.gz › Volumes/graham/MacBook_backup/PhD_folder_2015_06_02/paper_improvements/IEEE_J_Photonics/final_files/data_files/fig6/meep_data/2/ref.dat]

flux1:	0.627777777777778	9.00671370533567e-7	9.00661004550312e-7	9.00652156965181e-7	9.00654590892005e-7	9.00665829462752e-7	9.00673479354121e-7	9.00668781990726e-7	9.00656779564864e-7	9.00651232956029e-7	9.00658958316035e-7	9.00671125324253e-7	9.00672805860673e-7	9.00661265274803e-7	9.00650960007852e-7	9.00656300133093e-7	9.00671174735855e-7	9.00673855269639e-7	9.00657543302527e-7	9.00646687502365e-7	9.00664287463736e-7	9.00684979039512e-7	9.00662563509298e-7	9.00629241341828e-7	9.00669978206755e-7	9.00701079698031e-7	9.00618674400454e-7	9.00699516881549e-7	9.00612574747259e-7	9.00739355931705e-7	9.00645768733754e-7	9.0060135312628e-7	9.00645768733761e-7	9.00739355931712e-7	9.00612574747254e-7	9.00699516881556e-7	9.00618674400446e-7	9.00701079698034e-7	9.00669978206763e-7	9.00629241341831e-7	9.00662563509293e-7	9.00684979039503e-7	9.00664287463736e-7	9.00646687502376e-7	9.00657543302515e-7	9.00673855269641e-7	9.00671174735847e-7	9.0065630013309e-7	9.00650960007854e-7
flux1:	0.628040226681531	1.02817113858997e-6	1.02816007898033e-6	1.02815097166883e-6	1.02815396157624e-6	1.02816598966147e-6	1.0281737039315e-6	1.02816814689468e-6	1.02815529526248e-6	1.02814999878416e-6	1.02815895887659e-6	1.02817192879372e-6	1.02817282757805e-6	1.0281596250692e-6	1.02814885599862e-6	1.02815587404779e-6	1.02817269088069e-6	1.02817474085666e-6	1.02815546625728e-6	1.02814345859482e-6	1.02816431498337e-6	1.02818811450242e-6	1.0281622671364e-6	1.02812419514299e-6	1.02817045781255e-6	1.02820526649957e-6	1.02811166715774e-6	1.02820476274013e-6	1.02810546263029e-6	1.02825005089882e-6	1.0281425923497e-6	1.02809154904445e-6	1.02814259234971e-6	1.02825005089883e-6	1.02810546263029e-6	1.02820476274013e-6	1.02811166715774e-6	1.02820526649957e-6	1.02817045781255e-6	1.02812419514299e-6	1.0281622671364e-6	1.02818811450241e-6	1.02816431498336e-6	1.02814345859482e-6	1.02815546625727e-6	1.02817474085667e-6	1.02817269088069e-6	1.02815587404779e-6	1.02814885599863e-6
flux1:	0.628302675585284	1.17268123102121e-6	1.17266961251001e-6	1.17266044336138e-6	1.17266407041101e-6	1.17267676543242e-6	1.17268431454184e-6	1.17267777254175e-6	1.17266418804984e-6	1.1726594162424e-6	1.17266978559327e-6	1.17268343325739e-6	1.17268320733863e-6	1.17266811910868e-6	1.17265705783357e-6	1.17266620208804e-6	1.17268520607341e-6	1.17268631726699e-6	1.17266349687078e-6	1.17265021452869e-6	1.17267494001159e-6	1.17270238991148e-6	1.17267265684451e-6	1.17262913054424e-6	1.17268150667933e-6	1.17272037123579e-6	1.17261422267589e-6	1.17272143382582e-6	1.17260816872197e-6	1.17277285870381e-6	1.17264947546073e-6	1.17259081547775e-6	1.17264947546073e-6	1.17277285870382e-6	1.17260816872197e-6	1.17272143382582e-6	1.17261422267589e-6	1.17272037123579e-6	1.17268150667933e-6	1.17262913054423e-6	1.17267265684451e-6	1.17270238991147e-6	1.1726749400116e-6	1.1726502145287e-6	1.17266349687077e-6	1.17268631726698e-6	1.17268520607342e-6	1.17266620208804e-6	1.17265705783358e-6
flux1:	0.628565124489038	1.33631906395061e-6	1.3363070735408e-6	1.33629808696331e-6	1.33630242944313e-6	1.33631561815849e-6	1.33632272046692e-6	1.33631506390655e-6	1.33630091254172e-6	1.33629699874198e-6	1.33630896351228e-6	1.33632311345944e-6	1.33632135239911e-6	1.33630413644284e-6	1.33629300970306e-6	1.33630480758856e-6	1.33632626406981e-6	1.3363260587163e-6	1.33629901765933e-6	1.3362843326309e-6	1.33631363987866e-6	1.33634536251214e-6	1.33631123036286e-6	1.33626144850827e-6	1.33632058157191e-6	1.33636387717113e-6	1.3362436746445e-6	1.33636712317819e-6	1.33623808905377e-6	1.33642545102193e-6	1.33628380976112e-6	1.33621640843776e-6	1.33628380976113e-6	1.33642545102194e-6	1.33623808905375e-6	1.33636712317819e-6	1.3362436746445e-6	1.33636387717113e-6	1.33632058157192e-6	1.33626144850827e-6	1.33631123036286e-6	1.33634536251213e-6	1.33631363987866e-6	1.33628433263091e-6	1.33629901765932e-6	1.3363260587163e-6	1.33632626406981e-6	1.33630480758857e-6	1.33629300970306e-6
flux1:	0.628827573392791	1.52144439300359e-6	1.52143227457498e-6	1.52142376338783e-6	1.52142889425474e-6	1.52144234815974e-6	1.52144866728054e-6	1.52143976396494e-6	1.52142526599083e-6	1.52142260578005e-6	1.52143636276364e-6	1.52145078439474e-6	1.52144700590644e-6	1.52142740247725e-6	1.52141649758721e-6	1.5214315610922e-6	1.52145575532215e-6	1.52145377919572e-6	1.52142174463787e-6	1.52140552619073e-6	1.52144023756045e-6	1.52147693934455e-6	1.52143782605109e-6	1.52138088278722e-6	1.52144748261966e-6	1.52149561419935e-6	1.52135968487283e-6	1.52150177860826e-6	1.52135494940576e-6	1.52156786313625e-6	1.52140532193703e-6	1.52132790499595e-6	1.52140532193703e-6	1.52156786313626e-6	1.52135494940575e-6	1.52150177860826e-6	1.52135968487282e-6	1.52149561419934e-6	1.52144748261967e-6	1.52138088278721e-6	1.5214378260511e-6	1.52147693934453e-6	1.52144023756045e-6	1.52140552619074e-6	1.52142174463787e-6	1.52145377919573e-6	1.52145575532216e-6	1.52143156109219e-6	1.52141649758721e-6
flux1:	0.629090022296544	1.73068422325999e-6	1.73067228057991e-6	1.73066458710397e-6	1.73067057226686e-6	1.73068400456164e-6	1.73068914761482e-6	1.73067886385219e-6	1.73066429692688e-6	1.73066335058962e-6	1.73067910666446e-6	1.73069351085098e-6	1.7306871575092e-6	1.73066488932174e-6	1.73065455830061e-6	1.73067358825489e-6	1.73070082488392e-6	1.73069654145358e-6	1.7306586375441e-6	1.73064075513225e-6	1.73068181159365e-6	1.73072428551781e-6	1.7306795298977e-6	1.73061440787766e-6	1.73068926438119e-6	1.73074267057358e-6	1.73058915178169e-6	1.73075261197289e-6	1.73058571116034e-6	1.73082740453946e-6	1.73064098335777e-6	1.73055211250857e-6	1.73064098335778e-6	1.73082740453946e-6	1.73058571116033e-6	1.7307526119729e-6	1.73058915178168e-6	1.7307426705736e-6	1.73068926438119e-6	1.73061440787766e-6	1.7306795298977e-6	1.7307242855178e-6	1.73068181159366e-6	1.73064075513225e-6	1.73065863754409e-6	1.73069654145358e-6	1.73070082488392e-6	1.73067358825488e-6	1.73065455830061e-6
flux1:	0.629352471200297	1.96695992171646e-6	1.96694851941917e-6	1.96694203588622e-6	1.96694893378925e-6	1.96696199839217e-6	1.96696551513029e-6	1.96695371572936e-6	1.96693941599473e-6	1.9669407099207e-6	1.96695868237325e-6	1.96697272002166e-6	1.96696315719661e-6	1.9669379290335e-6	1.96692859091963e-6	1.96695237989379e-6	1.96698298268941e-6	1.96697576883872e-6	1.96693101324239e-6	1.96691133975377e-6	1.96695980861285e-6	1.96700893469281e-6	1.96695778469752e-6	1.96688334959702e-6	1.96696735009869e-6	1.96702650785793e-6	1.96685332155448e-6	1.96704121086644e-6	1.9668516791826e-6	1.96712577221457e-6	1.96691212269601e-6	1.966810180881e-6	1.96691212269603e-6	1.96712577221458e-6	1.96685167918261e-6	1.96704121086644e-6	1.96685332155448e-6	1.96702650785792e-6	1.96696735009869e-6	1.96688334959702e-6	1.96695778469752e-6	1.9670089346928e-6	1.96695980861285e-6	1.96691133975379e-6	1.96693101324239e-6	1.96697576883874e-6	1.96698298268942e-6	1.96695237989378e-6	1.96692859091964e-6
flux1:	0.629614920104051	2.23351668376716e-6	2.23350624591198e-6	2.23350141444282e-6	2.23350927759438e-6	2.23352157065753e-6	2.23352295332912e-6	2.23350949990812e-6	2.23349586054979e-6	2.23349998759992e-6	2.23352040582875e-6	2.23353366893225e-6	2.2335201840392e-6	2.23349168135197e-6	2.23348382216709e-6	2.23351325580068e-6	2.23354756789724e-6	2.23353671172292e-6	2.23348401399821e-6	2.23346242917196e-6	2.23351951011452e-6	2.23357625338678e-6	2.23351785305824e-6	2.23343284996648e-6	2.23352700083632e-6	2.23359243076642e-6	2.23339725357551e-6	2.23361300436514e-6	2.23339796335322e-6	2.23370851826224e-6	2.23346389314124e-6	2.23334706953302e-6	2.23346389314125e-6	2.23370851826226e-6	2.23339796335322e-6	2.23361300436514e-6	2.2333972535755e-6	2.23359243076642e-6	2.23352700083632e-6	2.23343284996648e-6	2.23351785305824e-6	2.23357625338678e-6	2.23351951011452e-6	2.23346242917197e-6	2.23348401399821e-6	2.23353671172293e-6	2.23354756789724e-6	2.23351325580067e-6	2.2334838221671e-6
flux1:	0.629877369007804	2.5339555105853e-6	2.5339465164981e-6	2.53394382904431e-6	2.53395270820238e-6	2.53396377251468e-6	2.53396245620105e-6	2.53394720315182e-6	2.53393466997235e-6	2.53394228894064e-6	2.53396539811903e-6	2.53397742380197e-6	2.53395922686412e-6	2.53392711288549e-6	2.53392128272236e-6	2.53395733935832e-6	2.53399572440004e-6	2.53398042560903e-6	2.53391858767924e-6	2.53389498147386e-6	2.53396201044013e-6	2.53402741612255e-6	2.53396079129813e-6	2.53386384348051e-6	2.53396929657023e-6	2.53404156892108e-6	2.53382179716506e-6	2.53406923986355e-6	2.53382545079229e-6	2.53417702894183e-6	2.53389725124851e-6	2.53376352609151e-6	2.53389725124853e-6	2.53417702894184e-6	2.53382545079228e-6	2.53406923986354e-6	2.53382179716506e-6	2.53404156892108e-6	2.53396929657024e-6	2.53386384348051e-6	2.53396079129812e-6	2.53402741612253e-6	2.53396201044013e-6	2.53389498147387e-6	2.53391858767926e-6	2.53398042560903e-6	2.53399572440005e-6	2.53395733935832e-6	2.53392128272236e-6
flux1:	0.630139817911557	2.87226785921725e-6	2.87226083646154e-6	2.87226083525798e-6	2.87227078700846e-6	2.87228011956067e-6	2.8722754825809e-6	2.87225826998937e-6	2.87224733362129e-6	2.87225916805073e-6	2.87228523538125e-6	2.8722955133814e-6	2.87227173879428e-6	2.87223564962322e-6	2.87223245637079e-6	2.87227620496563e-6	2.8723190495615e-6	2.87229842296068e-6	2.8722261418455e-6	2.8722004174892e-6	2.8722788679048e-6	2.87235405340428e-6	2.87227809625741e-6	2.87216770678142e-6	2.87228579121031e-6	2.87236553246832e-6	2.8721182415465e-6	2.87240163299557e-6	2.87212545077352e-6	2.8725231771409e-6	2.87220360938317e-6	2.87205073874364e-6	2.8722036093832e-6	2.87252317714091e-6	2.87212545077352e-6	2.87240163299558e-6	2.8721182415465e-6	2.87236553246833e-6	2.87228579121032e-6	2.87216770678143e-6	2.8722780962574e-6	2.87235405340427e-6	2.8722788679048e-6	2.87220041748923e-6	2.8722261418455e-6	2.87229842296067e-6	2.87231904956151e-6	2.87227620496563e-6	2.8722324563708e-6
flux1:	0.63040226681531	3.25287313160921e-6	3.2528686461179e-6	3.25287192533878e-6	3.25288302378318e-6	3.25289008661223e-6	3.25288145044637e-6	3.25286209326588e-6	3.25285327778247e-6	3.25287011453058e-6	3.25289943874676e-6	3.25290742267481e-6	3.2528771319349e-6	3.25283666902129e-6	3.25283676832297e-6	3.25288936471609e-6	3.2529370826653e-6	3.25291016517482e-6	3.25282603805037e-6	3.25279811446474e-6	3.25288959540153e-6	3.25297573893314e-6	3.25288919147585e-6	3.25276374815624e-6	3.25289600790409e-6	3.25298390785711e-6	3.25270580537162e-6	3.25302985705476e-6	3.25271717875923e-6	3.25316681469737e-6	3.2528023281017e-6	3.25262782854818e-6	3.25280232810171e-6	3.25316681469739e-6	3.25271717875923e-6	3.25302985705477e-6	3.2527058053716e-6	3.25298390785711e-6	3.25289600790408e-6	3.25276374815624e-6	3.25288919147586e-6	3.25297573893312e-6	3.25288959540153e-6	3.25279811446474e-6	3.25282603805036e-6	3.25291016517483e-6	3.2529370826653e-6	3.25288936471608e-6	3.25283676832297e-6
flux1:	0.630664715719064	3.68065917254061e-6	3.68065781616793e-6	3.68066502560649e-6	3.68067737879507e-6	3.68068161302086e-6	3.68066824106579e-6	3.68064651388817e-6	3.68064036174544e-6	3.68066304983525e-6	3.68069597458405e-6	3.68070109715053e-6	3.68066328217104e-6	3.68061800162604e-6	3.68062208279504e-6	3.68068476455209e-6	3.68073780331499e-6	3.68070356482972e-6	3.68060609636332e-6	3.6805759096238e-6	3.68068216055198e-6	3.68078048624502e-6	3.68068192295105e-6	3.68053970700451e-6	3.68068794466914e-6	3.68078476377774e-6	3.68047213585311e-6	3.68084204208705e-6	3.680488249755e-6	3.68099627474649e-6	3.68058121851878e-6	3.68038235169435e-6	3.6805812185188e-6	3.6809962747465e-6	3.680488249755e-6	3.68084204208705e-6	3.6804721358531e-6	3.68078476377773e-6	3.68068794466915e-6	3.68053970700451e-6	3.68068192295105e-6	3.68078048624501e-6	3.68068216055197e-6	3.68057590962382e-6	3.68060609636331e-6	3.6807035648297e-6	3.68073780331499e-6	3.68068476455207e-6	3.68062208279503e-6
flux1:	0.630927164622817	4.16102594945092e-6	4.16102832546261e-6	4.16104017714416e-6	4.16105394874031e-6	4.16105479146645e-6	4.16103588582317e-6	4.16101150270138e-6	4.16100855616892e-6	4.16103800659182e-6	4.16107493825849e-6	4.16107663045519e-6	4.16103021695279e-6	4.16097961515356e-6	4.16098838294554e-6	4.1610624631359e-6	4.16112131300897e-6	4.16107867127915e-6	4.16096628303921e-6	4.16093378653318e-6	4.16105666845703e-6	4.1611684279645e-6	4.16105623769339e-6	4.16089543638414e-6	4.16106176332833e-6	4.16116834018521e-6	4.16081699051368e-6	4.16123845682776e-6	4.1608383541892e-6	4.16141205724456e-6	4.16094022765203e-6	4.16071398462026e-6	4.16094022765205e-6	4.16141205724457e-6	4.16083835418919e-6	4.16123845682775e-6	4.16081699051368e-6	4.16116834018521e-6	4.16106176332833e-6	4.16089543638415e-6	4.16105623769339e-6	4.16116842796449e-6	4.16105666845703e-6	4.16093378653318e-6	4.16096628303921e-6	4.16107867127915e-6	4.16112131300897e-6	4.16106246313589e-6	4.16098838294555e-6
flux1:	0.63118961352657	4.69993258925461e-6	4.69993929655471e-6	4.69995657522873e-6	4.6999720116623e-6	4.69996891513562e-6	4.69994361055147e-6	4.69991619950828e-6	4.69991697901059e-6	4.69995416625648e-6	4.69999559665764e-6	4.69999331063458e-6	4.69993716093605e-6	4.69988065598668e-6	4.6998948083578e-6	4.69998166877786e-6	4.70004687517447e-6	4.69999471467124e-6	4.69986575625072e-6	4.69983091921732e-6	4.69997240216795e-6	4.70009885296326e-6	4.69997122037267e-6	4.69978994377973e-6	4.699976836721e-6	4.70009409533483e-6	4.69969927660231e-6	4.70017854873526e-6	4.69972629161264e-6	4.70037387288217e-6	4.69983848175323e-6	4.69958156690292e-6	4.69983848175326e-6	4.70037387288218e-6	4.69972629161266e-6	4.70017854873524e-6	4.69969927660229e-6	4.70009409533483e-6	4.699976836721e-6	4.69978994377973e-6	4.69997122037268e-6	4.70009885296325e-6	4.69997240216797e-6	4.69983091921734e-6	4.69986575625072e-6	4.69999471467123e-6	4.70004687517448e-6	4.69998166877784e-6	4.6998948083578e-6
flux1:	0.631452062430323	5.30394794834808e-6	5.30395956552155e-6	5.30398314394025e-6	5.30400060699997e-6	5.30399305912912e-6	5.30396041319655e-6	5.3039294853116e-6	5.30393446539816e-6	5.30398043156081e-6	5.30402696572426e-6	5.30402020081252e-6	5.30395311531582e-6	5.30389002408309e-6	5.30391022633875e-6	5.30401131084046e-6	5.30408348997206e-6	5.30402068444631e-6	5.30387344576486e-6	5.30383624996023e-6	5.30399839705059e-6	5.30414077778715e-6	5.30399566440597e-6	5.30379196624382e-6	5.30400233013805e-6	5.30413128673713e-6	5.30368762424784e-6	5.30423151843474e-6	5.30372053857981e-6	5.30445122163665e-6	5.30384486363047e-6	5.3035536778052e-6	5.30384486363048e-6	5.30445122163666e-6	5.30372053857982e-6	5.30423151843474e-6	5.30368762424783e-6	5.30413128673715e-6	5.30400233013806e-6	5.30379196624382e-6	5.30399566440597e-6	5.30414077778715e-6	5.3039983970506e-6	5.30383624996024e-6	5.30387344576483e-6	5.30402068444631e-6	5.30408348997206e-6	5.30401131084046e-6	5.30391022633878e-6
flux1:	0.631714511334077	5.98030489189738e-6	5.98032196240656e-6	5.98035282216768e-6	5.98037282659451e-6	5.98036037163434e-6	5.98031935039868e-6	5.98028426370448e-6	5.9802938476841e-6	5.98034971000878e-6	5.98040209897722e-6	5.98039042998112e-6	5.98031114642547e-6	5.980240657091e-6	5.9802675131517e-6	5.98038432187023e-6	5.9804641799599e-6	5.9803896180956e-6	5.98022234216687e-6	5.98018277650332e-6	5.98036772503317e-6	5.9805272285516e-6	5.98036235364294e-6	5.98013425582356e-6	5.98037149265984e-6	5.98051326168109e-6	5.98001466920443e-6	5.98063060470613e-6	5.98005352689879e-6	5.98087768200653e-6	5.98019229971606e-6	5.97986292209729e-6	5.98019229971607e-6	5.98087768200654e-6	5.98005352689879e-6	5.98063060470614e-6	5.98001466920443e-6	5.98051326168108e-6	5.98037149265985e-6	5.98013425582357e-6	5.98036235364295e-6	5.98052722855161e-6	5.98036772503317e-6	5.98018277650332e-6	5.98022234216684e-6	5.98038961809561e-6	5.9804641799599e-6	5.98038432187022e-6	5.98026751315174e-6
flux1:	0.63197696023783	6.73695845721282e-6	6.73698147729843e-6	6.73702073579476e-6	6.73704399097831e-6	6.73702624891027e-6	6.73697570718139e-6	6.73693562601354e-6	6.73695012060673e-6	6.73701708329712e-6	6.73707626153181e-6	6.73705936807144e-6	6.73696655773471e-6	6.73688769810112e-6	6.73692171996905e-6	6.73705580535145e-6	6.7371441612849e-6	6.73705677449696e-6	6.73686766977921e-6	6.73682572293625e-6	6.73703566336551e-6	6.73721340815276e-6	6.7370262294241e-6	6.73677174975401e-6	6.7370398326197e-6	6.73719563153477e-6	6.73663521964522e-6	6.73733125478644e-6	6.73667980707344e-6	6.73760908557858e-6	6.73683593120359e-6	6.73646409932286e-6	6.7368359312036e-6	6.73760908557862e-6	6.73667980707342e-6	6.73733125478644e-6	6.73663521964522e-6	6.73719563153477e-6	6.73703983261969e-6	6.736771749754e-6	6.73702622942409e-6	6.73721340815273e-6	6.73703566336551e-6	6.73682572293625e-6	6.7368676697792e-6	6.73705677449695e-6	6.73714416128492e-6	6.73705580535143e-6	6.73692171996906e-6
flux1:	0.632239409141583	7.58264807289141e-6	7.58267748386331e-6	7.58272642752635e-6	7.58275388189232e-6	7.58273056480469e-6	7.5826692207072e-6	7.58262307164043e-6	7.58264266330431e-6	7.58272203427316e-6	7.58278916080025e-6	7.58276685613014e-6	7.58265911610364e-6	7.58257071826123e-6	7.58261229515026e-6	7.58276526075342e-6	7.58286307178383e-6	7.58276186282149e-6	7.58254911411693e-6	7.58250476532809e-6	7.58274191930993e-6	7.5829389204345e-6	7.58272661453976e-6	7.58244379661349e-6	7.58274734811511e-6	7.58291850074781e-6	7.58228847821294e-6	7.58307335153692e-6	7.58233826854109e-6	7.58338574832607e-6	7.58251534029442e-6	7.58209642738143e-6	7.58251534029444e-6	7.58338574832611e-6	7.58233826854108e-6	7.58307335153696e-6	7.58228847821293e-6	7.58291850074781e-6	7.58274734811509e-6	7.58244379661348e-6	7.58272661453977e-6	7.5829389204345e-6	7.58274191930995e-6	7.5825047653281e-6	7.58254911411691e-6	7.5827618628215e-6	7.58286307178383e-6	7.58276526075344e-6	7.58261229515027e-6
flux1:	0.632501858045337	8.52696400112313e-6	8.52700018775449e-6	8.52706031130642e-6	8.52709319743047e-6	8.52706412104977e-6	8.52699052470551e-6	8.52693695074213e-6	8.52696168557788e-6	8.52705489859497e-6	8.52713140053847e-6	8.52710365793763e-6	8.52697949873146e-6	8.52688016112691e-6	8.52692953010702e-6	8.52710303314592e-6	8.52721142291153e-6	8.52709549352098e-6	8.52685727027172e-6	8.52681047874814e-6	8.52707707781683e-6	8.52729421857232e-6	8.5270536612007e-6	8.52674060518214e-6	8.52708497902595e-6	8.52727291704433e-6	8.5265644861366e-6	8.52744766464127e-6	8.52661858391517e-6	8.52779892562285e-6	8.52682099815598e-6	8.52634998685007e-6	8.52682099815602e-6	8.52779892562286e-6	8.52661858391516e-6	8.5274476646413e-6	8.5265644861366e-6	8.52727291704433e-6	8.52708497902598e-6	8.52674060518213e-6	8.5270536612007e-6	8.5272942185723e-6	8.52707707781684e-6	8.52681047874813e-6	8.52685727027173e-6	8.52709549352097e-6	8.52721142291156e-6	8.52710303314591e-6	8.52692953010702e-6
flux1:	0.63276430694909	9.58041816391914e-6	9.58046146054979e-6	9.58053451138441e-6	9.58057438931807e-6	9.58053947779155e-6	9.5804519744947e-6	9.5803892897442e-6	9.58041905908131e-6	9.58052770143946e-6	9.58061531803631e-6	9.58058229256987e-6	9.58044012049589e-6	9.5803281689413e-6	9.58038538931467e-6	9.58058114788816e-6	9.58070143559012e-6	9.58057001107447e-6	9.58030447182962e-6	9.58025516559404e-6	9.58055343252419e-6	9.58079143819422e-6	9.58051918334915e-6	9.58017407594075e-6	9.58056544020647e-6	9.58077170252557e-6	9.57997494947423e-6	9.58096668625758e-6	9.58003203769192e-6	9.58136165118749e-6	9.58026509441207e-6	9.57973654568469e-6	9.58026509441209e-6	9.58136165118751e-6	9.58003203769195e-6	9.58096668625758e-6	9.57997494947422e-6	9.58077170252555e-6	9.58056544020647e-6	9.58017407594073e-6	9.58051918334913e-6	9.58079143819423e-6	9.58055343252417e-6	9.58025516559404e-6	9.5803044718296e-6	9.58057001107451e-6	9.58070143559011e-6	9.58058114788813e-6	9.58038538931464e-6
flux1:	0.633026755852843	1.07545195056537e-5	1.07545702113439e-5	1.07546582374618e-5	1.07547070332328e-5	1.07546663153446e-5	1.07545630041733e-5	1.07544891518276e-5	1.07545236856678e-5	1.07546495310443e-5	1.07547503556645e-5	1.07547123988922e-5	1.07545504929613e-5	1.07544239426558e-5	1.0754488876616e-5	1.07547086824019e-5	1.07548424115242e-5	1.07546948596436e-5	1.075440015146e-5	1.07543482167249e-5	1.07546803519989e-5	1.07549397672985e-5	1.0754632025136e-5	1.07542531666359e-5	1.07546985870248e-5	1.07549248169407e-5	1.07540285990978e-5	1.07551400030912e-5	1.07540868914047e-5	1.07555841116903e-5	1.07543568995079e-5	1.07537649154646e-5	1.07543568995079e-5	1.07555841116903e-5	1.07540868914047e-5	1.07551400030912e-5	1.07540285990978e-5	1.07549248169407e-5	1.07546985870248e-5	1.07542531666359e-5	1.0754632025136e-5	1.07549397672984e-5	1.07546803519989e-5	1.07543482167249e-5	1.075440015146e-5	1.07546948596436e-5	1.07548424115242e-5	1.07547086824019e-5	1.0754488876616e-5
flux1:	0.633289204756596	1.2061854033593e-5	1.20619124372252e-5	1.20620178363747e-5	1.20620778721861e-5	1.20620314674235e-5	1.20619101569057e-5	1.20618226738505e-5	1.20618615443101e-5	1.20620065899594e-5	1.20621231070822e-5	1.2062080772161e-5	1.20618972556174e-5	1.20617537768125e-5	1.20618260791989e-5	1.20620718161884e-5	1.2062220780648e-5	1.20620566219475e-5	1.20617308735482e-5	1.20616761461687e-5	1.20620443223857e-5	1.20623254942186e-5	1.20619781065475e-5	1.20615639325049e-5	1.20620714536341e-5	1.20623193936211e-5	1.20613112252661e-5	1.20625543460551e-5	1.20613684263911e-5	1.20630536979423e-5	1.20616828005064e-5	1.20610209795702e-5	1.20616828005064e-5	1.20630536979423e-5	1.20613684263911e-5	1.20625543460551e-5	1.20613112252661e-5	1.20623193936211e-5	1.20620714536342e-5	1.20615639325049e-5	1.20619781065475e-5	1.20623254942186e-5	1.20620443223857e-5	1.20616761461687e-5	1.20617308735482e-5	1.20620566219475e-5	1.2062220780648e-5	1.20620718161884e-5	1.20618260791989e-5
flux1:	0.63355165366035	1.35161696649242e-5	1.35162360805241e-5	1.35163616473889e-5	1.351643565972e-5	1.35163837530135e-5	1.35162419162143e-5	1.35161379080666e-5	1.35161805447691e-5	1.35163470515503e-5	1.35164821651216e-5	1.35164361997414e-5	1.35162290068413e-5	1.3516065897323e-5	1.35161450174514e-5	1.35164186869757e-5	1.35165849520812e-5	1.35164038584538e-5	1.3516045166113e-5	1.35159874270679e-5	1.3516393794475e-5	1.35166968616574e-5	1.35163052739052e-5	1.351585436853e-5	1.35164330911944e-5	1.35167045754383e-5	1.35155705144762e-5	1.35169584454794e-5	1.35156237921098e-5	1.35175198603725e-5	1.35159911376988e-5	1.35152525205359e-5	1.35159911376988e-5	1.35175198603725e-5	1.35156237921098e-5	1.35169584454794e-5	1.35155705144761e-5	1.35167045754382e-5	1.35164330911944e-5	1.351585436853e-5	1.35163052739052e-5	1.35166968616574e-5	1.3516393794475e-5	1.35159874270679e-5	1.35160451661129e-5	1.35164038584538e-5	1.35165849520812e-5	1.35164186869757e-5	1.35161450174513e-5
flux1:	0.633814102564103	1.51324659930317e-5	1.51325408047807e-5	1.51326897722509e-5	1.5132780913923e-5	1.51327237184674e-5	1.51325584506435e-5	1.51324345813349e-5	1.51324803003458e-5	1.51326708333873e-5	1.51328278825339e-5	1.51327792072721e-5	1.51325460464804e-5	1.51323602145455e-5	1.5132445413132e-5	1.51327491650332e-5	1.5132935080141e-5	1.51327368582484e-5	1.51323432636087e-5	1.51322822408914e-5	1.51327289474822e-5	1.51330538390127e-5	1.51326130671468e-5	1.51321241653348e-5	1.51327843175781e-5	1.51330812624885e-5	1.51318058005798e-5	1.51333528040524e-5	1.51318517721312e-5	1.51339838807315e-5	1.51322819537209e-5	1.51314589581589e-5	1.51322819537209e-5	1.51339838807315e-5	1.51318517721311e-5	1.51333528040524e-5	1.51318058005798e-5	1.51330812624885e-5	1.51327843175781e-5	1.51321241653348e-5	1.51326130671468e-5	1.51330538390127e-5	1.51327289474822e-5	1.51322822408914e-5	1.51323432636087e-5	1.51327368582484e-5	1.5132935080141e-5	1.51327491650332e-5	1.5132445413132e-5
flux1:	0.634076551467856	1.69270890671416e-5	1.69271727825908e-5	1.69273488524237e-5	1.69274606747689e-5	1.69273983830922e-5	1.69272063658299e-5	1.69270588660033e-5	1.69271069133644e-5	1.69273243804445e-5	1.6927507138207e-5	1.69274568081974e-5	1.69271951236049e-5	1.69269830856165e-5	1.69270734697093e-5	1.6927409639006e-5	1.69276178383227e-5	1.69274023944508e-5	1.69269718538111e-5	1.69269072335123e-5	1.69273964633003e-5	1.69277429065795e-5	1.69272474971585e-5	1.69267194717897e-5	1.69274724716562e-5	1.69277968647776e-5	1.69263628236557e-5	1.69280844810821e-5	1.6926397561308e-5	1.69287936533865e-5	1.69269017483854e-5	1.69259860915163e-5	1.69269017483854e-5	1.69287936533866e-5	1.6926397561308e-5	1.69280844810821e-5	1.69263628236557e-5	1.69277968647775e-5	1.69274724716562e-5	1.69267194717898e-5	1.69272474971585e-5	1.69277429065795e-5	1.69273964633003e-5	1.69269072335124e-5	1.69269718538111e-5	1.69274023944508e-5	1.69276178383227e-5	1.6927409639006e-5	1.69270734697093e-5
flux1:	0.634339000371609	1.89178312578226e-5	1.89179245667516e-5	1.89181319243394e-5	1.89182683359481e-5	1.89182010603086e-5	1.89179785367523e-5	1.89178032351713e-5	1.89178528453796e-5	1.89181005293811e-5	1.89183131799872e-5	1.89182623282944e-5	1.89179692617235e-5	1.89177271586159e-5	1.89178217371516e-5	1.89181928850024e-5	1.89184262726306e-5	1.89181935556649e-5	1.89177239007012e-5	1.89176553504269e-5	1.89181893835081e-5	1.89185569236368e-5	1.89180009048689e-5	1.89174327359527e-5	1.89182912439181e-5	1.89186451318634e-5	1.8917033568708e-5	1.89189469601269e-5	1.89170526260531e-5	1.89197435480784e-5	1.89176433110768e-5	1.89166259167267e-5	1.89176433110768e-5	1.89197435480784e-5	1.89170526260531e-5	1.89189469601269e-5	1.8917033568708e-5	1.89186451318634e-5	1.89182912439181e-5	1.89174327359527e-5	1.8918000904869e-5	1.89185569236368e-5	1.89181893835081e-5	1.89176553504269e-5	1.89177239007012e-5	1.89181935556649e-5	1.89184262726307e-5	1.89181928850024e-5	1.89178217371516e-5
flux1:	0.634601449275363	2.11240362559742e-5	2.11241400912073e-5	2.11243833987944e-5	2.11245485979446e-5	2.11244763021671e-5	2.11242190685085e-5	2.11240114503409e-5	2.11240619192422e-5	2.11243435003952e-5	2.11245905906802e-5	2.11245403524501e-5	2.11242127093773e-5	2.11239363465769e-5	2.11240341087066e-5	2.11244430658588e-5	2.11247047809646e-5	2.11244547004772e-5	2.11239435908669e-5	2.11238707988967e-5	2.11244520967627e-5	2.11248401276513e-5	2.11242169490832e-5	2.11236076713976e-5	2.11245856307474e-5	2.11249711069647e-5	2.11231612316956e-5	2.11252851473269e-5	2.1123159694903e-5	2.11261794013558e-5	2.1123850678047e-5	2.11227215678686e-5	2.1123850678047e-5	2.11261794013558e-5	2.1123159694903e-5	2.11252851473269e-5	2.11231612316956e-5	2.11249711069647e-5	2.11245856307474e-5	2.11236076713976e-5	2.11242169490832e-5	2.11248401276513e-5	2.11244520967627e-5	2.11238707988967e-5	2.11239435908668e-5	2.11244547004772e-5	2.11247047809645e-5	2.11244430658588e-5	2.11240341087066e-5
flux1:	0.634863898179116	2.35667092247437e-5	2.35668248201259e-5	2.35671091827361e-5	2.35673075615405e-5	2.35672299875067e-5	2.35669334062436e-5	2.35666887014526e-5	2.35667394720162e-5	2.35670590351181e-5	2.35673453960586e-5	2.3567296813372e-5	2.35669310363958e-5	2.3566615951503e-5	2.35667159691458e-5	2.35671658794481e-5	2.3567459237385e-5	2.35671915543281e-5	2.35666364233258e-5	2.35665591570691e-5	2.35671904762599e-5	2.35675982837869e-5	2.35669007420608e-5	2.3566249368187e-5	2.35673620320136e-5	2.35677812253777e-5	2.35657503325654e-5	2.35681055197771e-5	2.35657228985254e-5	2.35691086559998e-5	2.35665292342246e-5	2.35652774008165e-5	2.35665292342247e-5	2.35691086559999e-5	2.35657228985254e-5	2.3568105519777e-5	2.35657503325655e-5	2.35677812253777e-5	2.35673620320136e-5	2.35662493681871e-5	2.35669007420607e-5	2.35675982837869e-5	2.35671904762599e-5	2.35665591570691e-5	2.35666364233258e-5	2.35671915543281e-5	2.3567459237385e-5	2.35671658794481e-5	2.35667159691457e-5
flux1:	0.635126347082869	2.62686320920394e-5	2.62687610317812e-5	2.62690919303953e-5	2.62693279499391e-5	2.62692445430369e-5	2.62689035835765e-5	2.62686168877034e-5	2.62686676460492e-5	2.6269029667538e-5	2.62693603025149e-5	2.62693142108847e-5	2.62689063649652e-5	2.62685479271459e-5	2.6268649482347e-5	2.62691438433102e-5	2.62694722487151e-5	2.62691864369545e-5	2.62685844315847e-5	2.6268502618869e-5	2.62691871554736e-5	2.62696139723185e-5	2.62688341203533e-5	2.6268139536473e-5	2.62694034805195e-5	2.62698585458806e-5	2.62675819636349e-5	2.62701914117594e-5	2.62675230467759e-5	2.62713156363364e-5	2.62684609479425e-5	2.62670742086373e-5	2.62684609479426e-5	2.62713156363365e-5	2.62675230467759e-5	2.62701914117594e-5	2.62675819636349e-5	2.62698585458806e-5	2.62694034805195e-5	2.6268139536473e-5	2.62688341203533e-5	2.62696139723185e-5	2.62691871554736e-5	2.6268502618869e-5	2.62685844315847e-5	2.62691864369545e-5	2.62694722487151e-5	2.62691438433102e-5	2.6268649482347e-5
flux1:	0.635388795986622	2.92544839359685e-5	2.92546281887836e-5	2.92550113760147e-5	2.92552894132604e-5	2.92551992521095e-5	2.92548085639955e-5	2.9254474992358e-5	2.92545257702927e-5	2.92549350799895e-5	2.92553150173826e-5	2.92552719159607e-5	2.92548176899804e-5	2.92544112343164e-5	2.92545139709213e-5	2.92550566678018e-5	2.92554234961136e-5	2.92551185739944e-5	2.9254466492161e-5	2.92543803286723e-5	2.92551218953422e-5	2.92555669664306e-5	2.92546960034277e-5	2.92539568359589e-5	2.92553899572311e-5	2.92558830691507e-5	2.92533341267955e-5	2.92562233915986e-5	2.92532379953303e-5	2.92574819124059e-5	2.92543246922701e-5	2.92527895225793e-5	2.92543246922701e-5	2.9257481912406e-5	2.92532379953303e-5	2.92562233915985e-5	2.92533341267955e-5	2.92558830691508e-5	2.92553899572311e-5	2.92539568359589e-5	2.92546960034277e-5	2.92555669664305e-5	2.92551218953422e-5	2.92543803286723e-5	2.9254466492161e-5	2.92551185739944e-5	2.92554234961136e-5	2.92550566678018e-5	2.92545139709213e-5
flux1:	0.635651244890376	3.25509663763529e-5	3.25511283073589e-5	3.25515696620418e-5	3.25518938310058e-5	3.25517955675958e-5	3.25513495909329e-5	3.25509644657042e-5	3.25510157449564e-5	3.2551477457575e-5	3.25519115666058e-5	3.25518714753602e-5	3.25513662046397e-5	3.25509072036581e-5	3.25510113015905e-5	3.25516066310872e-5	3.25520150756793e-5	3.25516894079939e-5	3.25509836354105e-5	3.25508937211457e-5	3.25516969572068e-5	3.25521596139435e-5	3.25511877538229e-5	3.25504022059213e-5	3.25520237078389e-5	3.25525570587613e-5	3.25497070743458e-5	3.25529046430217e-5	3.25495680155294e-5	3.25543116672416e-5	3.25508215681486e-5	3.25491229142919e-5	3.25508215681486e-5	3.25543116672417e-5	3.25495680155294e-5	3.25529046430217e-5	3.25497070743458e-5	3.25525570587612e-5	3.2552023707839e-5	3.25504022059213e-5	3.2551187753823e-5	3.25521596139435e-5	3.25516969572069e-5	3.25508937211457e-5	3.25509836354105e-5	3.2551689407994e-5	3.25520150756794e-5	3.25516066310872e-5	3.25510113015905e-5
flux1:	0.635913693794129	3.61869338425277e-5	3.61871161958682e-5	3.61876215346329e-5	3.61879954862072e-5	3.61878873031151e-5	3.6187380419594e-5	3.61869394874202e-5	3.61869922998413e-5	3.61875117120426e-5	3.61880044824083e-5	3.61879667907201e-5	3.61874055049093e-5	3.61868897781439e-5	3.61869961472393e-5	3.6187648826703e-5	3.61881017098747e-5	3.61877527819814e-5	3.61869892323581e-5	3.61868967392278e-5	3.61877673531395e-5	3.61882470938091e-5	3.61871634100863e-5	3.61863290682541e-5	3.61881594340722e-5	3.61887352381054e-5	3.6185553525805e-5	3.61890912222645e-5	3.61853660384249e-5	3.61906619390245e-5	3.61868051022793e-5	3.61849261727711e-5	3.61868051022793e-5	3.61906619390246e-5	3.61853660384248e-5	3.61890912222645e-5	3.61855535258051e-5	3.61887352381054e-5	3.61881594340722e-5	3.6186329068254e-5	3.61871634100863e-5	3.61882470938091e-5	3.61877673531395e-5	3.61868967392277e-5	3.61869892323581e-5	3.61877527819814e-5	3.61881017098747e-5	3.6187648826703e-5	3.61869961472392e-5
flux1:	0.636176142697882	4.01935285408074e-5	4.01937343864691e-5	4.01943092324891e-5	4.01947359391772e-5	4.01946155306671e-5	4.01940422569482e-5	4.0193541932774e-5	4.01935979500893e-5	4.01941803999657e-5	4.01947356877222e-5	4.01946989999571e-5	4.01940765001558e-5	4.01935004608894e-5	4.01936109498494e-5	4.01943261079508e-5	4.01948256554161e-5	4.01944498227918e-5	4.0193623885131e-5	4.01935307568293e-5	4.0194475798683e-5	4.01949723716027e-5	4.01937646173219e-5	4.01928782298318e-5	4.0194939187131e-5	4.01955596904364e-5	4.01920135866712e-5	4.01959270155848e-5	4.01917725974492e-5	4.01976775634961e-5	4.01934161465398e-5	4.01913381834583e-5	4.01934161465398e-5	4.01976775634961e-5	4.01917725974492e-5	4.01959270155849e-5	4.01920135866712e-5	4.01955596904364e-5	4.0194939187131e-5	4.01928782298318e-5	4.01937646173219e-5	4.01949723716027e-5	4.0194475798683e-5	4.01935307568294e-5	4.01936238851309e-5	4.01944498227917e-5	4.01948256554161e-5	4.01943261079508e-5	4.01936109498494e-5
flux1:	0.636438591601635	4.46043198942209e-5	4.46045525336671e-5	4.46052018453187e-5	4.46056833789583e-5	4.4605547962398e-5	4.46049031854875e-5	4.46043408161899e-5	4.46044024225391e-5	4.46050531100012e-5	4.46056738542824e-5	4.46056358388182e-5	4.46049468068067e-5	4.46043077431447e-5	4.46044253578115e-5	4.46052085029657e-5	4.46057560831915e-5	4.46053483013453e-5	4.46044547984317e-5	4.46043639823798e-5	4.46053921423689e-5	4.46059056276337e-5	4.46045600298212e-5	4.46036172603573e-5	4.46059317405357e-5	4.46065992389995e-5	4.46026541446583e-5	4.46069831712634e-5	4.46023552435706e-5	4.46089305916061e-5	4.46042222555222e-5	4.46019242868071e-5	4.46042222555222e-5	4.46089305916062e-5	4.46023552435706e-5	4.46069831712634e-5	4.46026541446584e-5	4.46065992389995e-5	4.46059317405357e-5	4.46036172603573e-5	4.46045600298213e-5	4.46059056276338e-5	4.4605392142369e-5	4.46043639823798e-5	4.46044547984317e-5	4.46053483013453e-5	4.46057560831915e-5	4.46052085029657e-5	4.46044253578115e-5
flux1:	0.636701040505389	4.94554481726453e-5	4.94557109997031e-5	4.94564388647297e-5	4.94569761768252e-5	4.94568225399172e-5	4.94561017916178e-5	4.94554759310095e-5	4.94555462716187e-5	4.94562700401961e-5	4.94569579576172e-5	4.9456915206467e-5	4.94561543475265e-5	4.9455450732703e-5	4.94555798565897e-5	4.9456436820128e-5	4.94570326518946e-5	4.94565861932516e-5	4.94556193554389e-5	4.94555350649891e-5	4.94566569918926e-5	4.94571878768928e-5	4.94556889060786e-5	4.94546840678937e-5	4.94572761657415e-5	4.94579930301513e-5	4.94536124646673e-5	4.94584017257663e-5	4.94532521524427e-5	4.9460563903172e-5	4.94553612647294e-5	4.94528198396731e-5	4.94553612647296e-5	4.9460563903172e-5	4.94532521524428e-5	4.94584017257663e-5	4.94536124646673e-5	4.94579930301513e-5	4.94572761657415e-5	4.94546840678937e-5	4.94556889060785e-5	4.94571878768928e-5	4.94566569918925e-5	4.94555350649891e-5	4.94556193554388e-5	4.94565861932516e-5	4.94570326518946e-5	4.9456436820128e-5	4.94555798565897e-5
flux1:	0.636963489409142	5.47857719727969e-5	5.47860682887313e-5	5.47868775925732e-5	5.47874703080086e-5	5.47872948957464e-5	5.47864946603513e-5	5.47858053452722e-5	5.47858883452126e-5	5.47866894282623e-5	5.4787444694139e-5	5.47873926005966e-5	5.4786554819558e-5	5.47857866439641e-5	5.47859332529126e-5	5.47868701050621e-5	5.47875129388866e-5	5.4787019104888e-5	5.47859725630239e-5	5.47859005662366e-5	5.47871291979733e-5	5.47876784413675e-5	5.47860085580388e-5	5.47849343359694e-5	5.47878292755313e-5	5.47885979838628e-5	5.47837436450964e-5	5.47890430850189e-5	5.47833195843779e-5	5.47914386787574e-5	5.478568873355e-5	5.47828776444923e-5	5.478568873355e-5	5.47914386787575e-5	5.47833195843781e-5	5.47890430850189e-5	5.47837436450965e-5	5.47885979838627e-5	5.47878292755314e-5	5.47849343359694e-5	5.47860085580387e-5	5.47876784413675e-5	5.47871291979733e-5	5.47859005662365e-5	5.47859725630239e-5	5.47870191048879e-5	5.47875129388868e-5	5.47868701050622e-5	5.47859332529127e-5
flux1:	0.637225938312895	6.06370191458553e-5	6.0637351930714e-5	6.06382440107371e-5	6.06388902462134e-5	6.06386892892285e-5	6.06378073354921e-5	6.0637056351185e-5	6.06371566993934e-5	6.06380384365537e-5	6.06388593642257e-5	6.06387920257849e-5	6.06378726336969e-5	6.06370417486347e-5	6.0637213610727e-5	6.06382365489136e-5	6.0638923330427e-5	6.06383711685894e-5	6.06372379693556e-5	6.06371858985338e-5	6.0638536794886e-5	6.06391058734093e-5	6.06372452548074e-5	6.06360924245926e-5	6.06393165385541e-5	6.06401397142036e-5	6.06347715361904e-5	6.06406369598325e-5	6.06342827961613e-5	6.0643285330242e-5	6.06369288554351e-5	6.06338188495582e-5	6.06369288554352e-5	6.0643285330242e-5	6.06342827961614e-5	6.06406369598325e-5	6.06347715361903e-5	6.06401397142036e-5	6.06393165385541e-5	6.06360924245926e-5	6.06372452548074e-5	6.06391058734092e-5	6.0638536794886e-5	6.06371858985338e-5	6.06372379693556e-5	6.06383711685895e-5	6.0638923330427e-5	6.06382365489135e-5	6.0637213610727e-5
flux1:	0.637488387216649	6.705394070425e-5	6.70543123502634e-5	6.7055286650503e-5	6.7055982868901e-5	6.70557525519862e-5	6.70547882771846e-5	6.7053979399133e-5	6.70541024947051e-5	6.70550670275422e-5	6.70559497589927e-5	6.70558599120823e-5	6.70548548582606e-5	6.70539653190375e-5	6.70541721704964e-5	6.70552873813438e-5	6.70560129072336e-5	6.70553889441697e-5	6.7054161590198e-5	6.70541392641027e-5	6.70556309298458e-5	6.70562218622751e-5	6.70541481146591e-5	6.70529052711353e-5	6.70564860018359e-5	6.70573664557285e-5	6.70514426544114e-5	6.70579362878581e-5	6.70508899371259e-5	6.70608574239803e-5	6.7053828371141e-5	6.70503868571195e-5	6.7053828371141e-5	6.70608574239804e-5	6.70508899371259e-5	6.70579362878581e-5	6.70514426544113e-5	6.70573664557284e-5	6.70564860018358e-5	6.70529052711353e-5	6.70541481146591e-5	6.70562218622751e-5	6.70556309298458e-5	6.70541392641028e-5	6.7054161590198e-5	6.70553889441697e-5	6.70560129072337e-5	6.70552873813439e-5	6.70541721704964e-5
flux1:	0.637750836120402	7.40844671703018e-5	7.40848791872185e-5	7.40859329307191e-5	7.40866738415932e-5	7.40864105077246e-5	7.40853652785376e-5	7.40845044775783e-5	7.40846563378219e-5	7.40857042968314e-5	7.40866425192461e-5	7.40865215110311e-5	7.40854276323716e-5	7.40844860261413e-5	7.40847397140956e-5	7.40859532126656e-5	7.40867097922958e-5	7.40859977945955e-5	7.40846683104781e-5	7.4084688058779e-5	7.40863422438066e-5	7.40869575866644e-5	7.40846454500286e-5	7.40832987577391e-5	7.4087264688579e-5	7.40882054620149e-5	7.4081682557232e-5	7.40888736050044e-5	7.40810683926041e-5	7.40920880610971e-5	7.40843129514096e-5	7.40805037064887e-5	7.40843129514097e-5	7.40920880610972e-5	7.40810683926041e-5	7.40888736050045e-5	7.4081682557232e-5	7.40882054620149e-5	7.40872646885791e-5	7.40832987577391e-5	7.40846454500287e-5	7.40869575866644e-5	7.40863422438066e-5	7.40846880587789e-5	7.40846683104781e-5	7.40859977945955e-5	7.40867097922958e-5	7.40859532126657e-5	7.40847397140955e-5
flux1:	0.638013285024155	8.17798667568779e-5	8.17803194633912e-5	8.17814473609992e-5	8.17822258754927e-5	8.17819262567844e-5	8.17808037289763e-5	8.17798993269424e-5	8.17800864597148e-5	8.17812166580084e-5	8.17822013617958e-5	8.1782039162367e-5	8.17808544387535e-5	8.17798701807182e-5	8.17801847643844e-5	8.17815022166866e-5	8.17822793547855e-5	8.17814601301131e-5	8.1780020153832e-5	8.17800971310394e-5	8.17819390927685e-5	8.1782581902916e-5	8.1780002957056e-5	8.17785359386028e-5	8.1782916864944e-5	8.1783921268931e-5	8.17767540691754e-5	8.17847192559254e-5	8.17760829646326e-5	8.17882481061014e-5	8.17796454419471e-5	8.1775428325728e-5	8.17796454419472e-5	8.17882481061014e-5	8.17760829646327e-5	8.17847192559254e-5	8.17767540691754e-5	8.1783921268931e-5	8.17829168649441e-5	8.17785359386029e-5	8.17800029570561e-5	8.1782581902916e-5	8.17819390927685e-5	8.17800971310394e-5	8.17800201538319e-5	8.17814601301131e-5	8.17822793547855e-5	8.17815022166865e-5	8.17801847643844e-5
flux1:	0.638275733927908	9.01949046946692e-5	9.01953969142822e-5	9.01965909296092e-5	9.01973981751829e-5	9.01970596380514e-5	9.01958660347982e-5	9.01949287992703e-5	9.01951580456736e-5	9.01963671975534e-5	9.01973864914458e-5	9.0197171747233e-5	9.01958955488481e-5	9.01948811291687e-5	9.01952729322863e-5	9.01966994697361e-5	9.01974835875112e-5	9.01965348381658e-5	9.01949757355665e-5	9.01951282095481e-5	9.0197186922034e-5	9.01978606822369e-5	9.01949830649414e-5	9.01933764437989e-5	9.01982034924858e-5	9.01992751380785e-5	9.01914166731343e-5	9.02002407566934e-5	9.01906952034322e-5	9.02041055784474e-5	9.01945852866357e-5	9.01899159684203e-5	9.01945852866358e-5	9.02041055784476e-5	9.01906952034321e-5	9.02002407566935e-5	9.01914166731342e-5	9.01992751380785e-5	9.01982034924859e-5	9.01933764437988e-5	9.01949830649414e-5	9.01978606822369e-5	9.0197186922034e-5	9.01951282095481e-5	9.01949757355665e-5	9.01965348381658e-5	9.01974835875112e-5	9.01966994697361e-5	9.01952729322863e-5
flux1:	0.638538182831662	9.93880029425246e-5	9.93885317259598e-5	9.93897809159323e-5	9.93906063124798e-5	9.93902271001507e-5	9.93889714275611e-5	9.93880145966311e-5	9.9388292953983e-5	9.93895754389781e-5	9.93906144370653e-5	9.93903345632456e-5	9.93889678727606e-5	9.93879390359999e-5	9.93884266452833e-5	9.93899666824966e-5	9.93907408959527e-5	9.93896371364025e-5	9.93879501342346e-5	9.93881997325665e-5	9.9390508026487e-5	9.93912165313078e-5	9.93880046812047e-5	9.93862362966527e-5	9.93915421028414e-5	9.93926849158378e-5	9.93840863013069e-5	9.93938625435272e-5	9.93833231240563e-5	9.93980854422197e-5	9.93875483650888e-5	9.93823780719907e-5	9.93875483650888e-5	9.93980854422198e-5	9.93833231240562e-5	9.93938625435274e-5	9.9384086301307e-5	9.93926849158378e-5	9.93915421028413e-5	9.93862362966528e-5	9.93880046812047e-5	9.93912165313078e-5	9.9390508026487e-5	9.93881997325666e-5	9.93879501342345e-5	9.93896371364025e-5	9.93907408959527e-5	9.93899666824966e-5	9.93884266452834e-5
flux1:	0.638800631735415	1.09421399436356e-4	1.09421959835622e-4	1.09423250284405e-4	1.09424081678681e-4	1.09423661130295e-4	1.0942235530846e-4	1.09421394539698e-4	1.09421728978705e-4	1.09423076673238e-4	1.09424117467015e-4	1.09423758773226e-4	1.09422304363442e-4	1.09421280202711e-4	1.09421884409619e-4	1.09423541479521e-4	1.09424285454507e-4	1.09422998002972e-4	1.09421174333724e-4	1.094215462298e-4	1.09424140847862e-4	1.09424888048867e-4	1.09421302486918e-4	1.09419347299041e-4	1.09425166248178e-4	1.09426384460383e-4	1.09416994677602e-4	1.09427825259448e-4	1.09416200460713e-4	1.09432428946858e-4	1.094207663978e-4	1.09415041690956e-4	1.094207663978e-4	1.09432428946858e-4	1.09416200460713e-4	1.09427825259449e-4	1.09416994677602e-4	1.09426384460383e-4	1.09425166248178e-4	1.09419347299041e-4	1.09421302486918e-4	1.09424888048867e-4	1.09424140847862e-4	1.094215462298e-4	1.09421174333724e-4	1.09422998002972e-4	1.09424285454507e-4	1.09423541479521e-4	1.09421884409619e-4
flux1:	0.639063080639168	1.20361305949333e-4	1.20361890870403e-4	1.20363205731392e-4	1.20364029581395e-4	1.20363568303736e-4	1.20362227192746e-4	1.20361280434791e-4	1.20361677728684e-4	1.2036307992813e-4	1.20364101653837e-4	1.20363649493751e-4	1.20362112039523e-4	1.20361114988853e-4	1.20361858675063e-4	1.20363635297593e-4	1.20364325200963e-4	1.20362822252982e-4	1.20360853302458e-4	1.20361376322551e-4	1.2036429787607e-4	1.2036508768722e-4	1.2036108485195e-4	1.20358915054229e-4	1.20365283595647e-4	1.20366581703952e-4	1.20356347278901e-4	1.20368343646883e-4	1.20355534527519e-4	1.20373351587534e-4	1.2036044498723e-4	1.20354107573257e-4	1.2036044498723e-4	1.20373351587534e-4	1.20355534527519e-4	1.20368343646884e-4	1.20356347278901e-4	1.20366581703952e-4	1.20365283595647e-4	1.20358915054229e-4	1.2036108485195e-4	1.2036508768722e-4	1.2036429787607e-4	1.20361376322551e-4	1.20360853302458e-4	1.20362822252982e-4	1.20364325200963e-4	1.20363635297593e-4	1.20361858675063e-4
flux1:	0.639325529542921	1.32278063551163e-4	1.32278663712606e-4	1.32279983368569e-4	1.322807849639e-4	1.32280284929484e-4	1.32278926232417e-4	1.32278013522623e-4	1.32278480109446e-4	1.32279923562685e-4	1.32280902570348e-4	1.3228034150188e-4	1.32278727604311e-4	1.32277783315239e-4	1.32278691285756e-4	1.32280588888234e-4	1.32281197453374e-4	1.32279444242423e-4	1.32277321688826e-4	1.32278028321419e-4	1.32281321135832e-4	1.32282157202062e-4	1.32277689354149e-4	1.32275274609858e-4	1.32282231646627e-4	1.32283614330432e-4	1.32272478896094e-4	1.32285762028431e-4	1.32271661668691e-4	1.32291198667509e-4	1.32276919276101e-4	1.32269905860409e-4	1.32276919276101e-4	1.32291198667509e-4	1.32271661668691e-4	1.32285762028431e-4	1.32272478896093e-4	1.32283614330432e-4	1.32282231646627e-4	1.32275274609858e-4	1.32277689354149e-4	1.32282157202062e-4	1.32281321135832e-4	1.32278028321419e-4	1.32277321688826e-4	1.32279444242423e-4	1.32281197453374e-4	1.32280588888234e-4	1.32278691285756e-4
flux1:	0.639587978446675	1.4524629456801e-4	1.4524689859144e-4	1.45248200936896e-4	1.45248964635462e-4	1.45248429179819e-4	1.45247073208802e-4	1.45246216405975e-4	1.45246758307862e-4	1.45248227384331e-4	1.45249137510113e-4	1.45248451449432e-4	1.45246769550614e-4	1.45245906642578e-4	1.45247005414232e-4	1.45249024322511e-4	1.45249521045208e-4	1.45247480091922e-4	1.4524519602332e-4	1.45246122313081e-4	1.45249834153065e-4	1.45250719587316e-4	1.45245734799013e-4	1.45243042615419e-4	1.45250629972738e-4	1.45252101959855e-4	1.4524000568826e-4	1.45254706271145e-4	1.4523919919441e-4	1.45260597357283e-4	1.45244806115799e-4	1.45237048303497e-4	1.45244806115799e-4	1.45260597357283e-4	1.4523919919441e-4	1.45254706271145e-4	1.4524000568826e-4	1.45252101959855e-4	1.45250629972738e-4	1.45243042615418e-4	1.45245734799013e-4	1.45250719587316e-4	1.45249834153065e-4	1.45246122313081e-4	1.45245196023319e-4	1.45247480091922e-4	1.45249521045208e-4	1.45249024322511e-4	1.45247005414232e-4
flux1:	0.639850427350428	1.59345049857608e-4	1.59345644512349e-4	1.59346905354946e-4	1.59347614811204e-4	1.59347048502891e-4	1.5934571780004e-4	1.59344940267171e-4	1.5934556309198e-4	1.59347040097592e-4	1.59347853035404e-4	1.59347025384793e-4	1.5934528555301e-4	1.59344535231905e-4	1.59345852788921e-4	1.59347992308552e-4	1.59348343785676e-4	1.59345975233145e-4	1.5934352222879e-4	1.5934470753974e-4	1.59348889208377e-4	1.59349826304606e-4	1.59344268548522e-4	1.59341264799622e-4	1.593495277713e-4	1.5935109364252e-4	1.59337972535381e-4	1.59354231042482e-4	1.59337192611328e-4	1.59360604057381e-4	1.59343151548954e-4	1.59334575797754e-4	1.59343151548954e-4	1.59360604057381e-4	1.59337192611327e-4	1.59354231042482e-4	1.59337972535381e-4	1.5935109364252e-4	1.593495277713e-4	1.59341264799622e-4	1.59344268548522e-4	1.59349826304606e-4	1.59348889208377e-4	1.5934470753974e-4	1.5934352222879e-4	1.59345975233145e-4	1.59348343785676e-4	1.59347992308552e-4	1.59345852788921e-4
flux1:	0.640112876254181	1.74657950126311e-4	1.7465852074498e-4	1.7465971431441e-4	1.74660352670008e-4	1.74659761029613e-4	1.74658479841765e-4	1.74657806099475e-4	1.74658515150257e-4	1.74659980803208e-4	1.74660666565308e-4	1.74659680292645e-4	1.74657893861124e-4	1.74657289406132e-4	1.7465885493821e-4	1.74661113543806e-4	1.74661283962557e-4	1.74658545990675e-4	1.74655917150896e-4	1.74657403786669e-4	1.74662108597673e-4	1.74663098529524e-4	1.74656907879404e-4	1.74653557483687e-4	1.74662545453086e-4	1.74664209376181e-4	1.74649994406743e-4	1.74667961078532e-4	1.7464925686919e-4	1.74674845783277e-4	1.74655572320977e-4	1.74646099948834e-4	1.74655572320977e-4	1.74674845783277e-4	1.7464925686919e-4	1.74667961078532e-4	1.74649994406743e-4	1.74664209376181e-4	1.74662545453086e-4	1.74653557483687e-4	1.74656907879404e-4	1.74663098529524e-4	1.74662108597673e-4	1.74657403786669e-4	1.74655917150896e-4	1.74658545990675e-4	1.74661283962557e-4	1.74661113543806e-4	1.7465885493821e-4
flux1:	0.640375325157934	1.91273319927557e-4	1.91273851001388e-4	1.91274950545616e-4	1.91275500550429e-4	1.91274889599593e-4	1.91273683214144e-4	1.91273138590852e-4	1.91273939106964e-4	1.91275373177599e-4	1.91275900627346e-4	1.91274738273791e-4	1.91272917320812e-4	1.91272493446346e-4	1.91274337088042e-4	1.91276712736627e-4	1.91276664516135e-4	1.91273513823272e-4	1.91270702732737e-4	1.91272535406434e-4	1.91277818533807e-4	1.91278861050468e-4	1.91271974003718e-4	1.9126824175816e-4	1.91278008886607e-4	1.91279774271705e-4	1.91264390375149e-4	1.91284225098807e-4	1.91263710258569e-4	1.91291654203728e-4	1.91270390047167e-4	1.91259937295238e-4	1.91270390047167e-4	1.91291654203728e-4	1.91263710258569e-4	1.91284225098807e-4	1.91264390375149e-4	1.91279774271705e-4	1.91278008886607e-4	1.9126824175816e-4	1.91271974003717e-4	1.91278861050468e-4	1.91277818533807e-4	1.91272535406434e-4	1.91270702732737e-4	1.91273513823272e-4	1.91276664516136e-4	1.91276712736628e-4	1.91274337088042e-4
flux1:	0.640637774061688	2.09284312894412e-4	2.09284788847248e-4	2.09285767287045e-4	2.09286211317554e-4	2.09285586946155e-4	2.09284480904563e-4	2.0928409121369e-4	2.09284988763726e-4	2.09286370874237e-4	2.0928670830775e-4	2.0928535190049e-4	2.09283508565096e-4	2.09283300671994e-4	2.09285453264798e-4	2.09287943845097e-4	2.09287638425128e-4	2.09284030760675e-4	2.09281031370989e-4	2.0928325652295e-4	2.09289174238269e-4	2.09290267370508e-4	2.0928261729821e-4	2.09278468863563e-4	2.09289074835618e-4	2.09290943905783e-4	2.09274308821227e-4	2.09296180916644e-4	2.09273699509368e-4	2.09304190877587e-4	2.09280756574957e-4	2.09269234724051e-4	2.09280756574957e-4	2.09304190877588e-4	2.09273699509368e-4	2.09296180916644e-4	2.09274308821227e-4	2.09290943905783e-4	2.09289074835619e-4	2.09278468863563e-4	2.0928261729821e-4	2.09290267370508e-4	2.09289174238269e-4	2.0928325652295e-4	2.09281031370989e-4	2.09284030760675e-4	2.09287638425128e-4	2.09287943845097e-4	2.09285453264798e-4
flux1:	0.640900222965441	2.28789026674185e-4	2.28789432802434e-4	2.28790263407095e-4	2.28790583350387e-4	2.28789950499197e-4	2.28788969714462e-4	2.28788760991845e-4	2.28789762032783e-4	2.28791072602954e-4	2.28791188350457e-4	2.28789619199328e-4	2.2878776483487e-4	2.28787808172627e-4	2.28790301072727e-4	2.28792904996951e-4	2.28792303760514e-4	2.28788194487464e-4	2.28785000907301e-4	2.28787665876114e-4	2.28794274689929e-4	2.28795414480095e-4	2.28786932205275e-4	2.28782335230696e-4	2.2879384604214e-4	2.28795819315518e-4	2.28777842289308e-4	2.28801930211953e-4	2.28777314557242e-4	2.28810562150955e-4	2.28784768996898e-4	2.28772084532728e-4	2.28784768996898e-4	2.28810562150955e-4	2.28777314557242e-4	2.28801930211953e-4	2.28777842289308e-4	2.28795819315518e-4	2.2879384604214e-4	2.28782335230696e-4	2.28786932205275e-4	2.28795414480095e-4	2.28794274689929e-4	2.28787665876115e-4	2.28785000907301e-4	2.28788194487464e-4	2.28792303760514e-4	2.28792904996951e-4	2.28790301072727e-4
flux1:	0.641162671869194	2.4989060595035e-4	2.4989092950334e-4	2.4989158654369e-4	2.49891763519365e-4	2.49891125186692e-4	2.498902930007e-4	2.49890291336332e-4	2.49891403945335e-4	2.49892625260119e-4	2.49892488272785e-4	2.49890686633488e-4	2.49888830810568e-4	2.4988915958004e-4	2.49892024535015e-4	2.49894741472818e-4	2.49893806780875e-4	2.49889151443717e-4	2.49885757628296e-4	2.49888909688353e-4	2.49896265418502e-4	2.4989744568837e-4	2.49888060187164e-4	2.49882985554733e-4	2.49895474325722e-4	2.49897550008979e-4	2.49878130376297e-4	2.49904621353274e-4	2.4987769136509e-4	2.4991392209588e-4	2.49885572688674e-4	2.49871627508236e-4	2.49885572688674e-4	2.4991392209588e-4	2.4987769136509e-4	2.49904621353274e-4	2.49878130376297e-4	2.49897550008979e-4	2.49895474325722e-4	2.49882985554733e-4	2.49888060187164e-4	2.4989744568837e-4	2.49896265418503e-4	2.49888909688353e-4	2.49885757628296e-4	2.49889151443717e-4	2.49893806780875e-4	2.49894741472818e-4	2.49892024535015e-4
flux1:	0.641425120772948	2.72697331858302e-4	2.72697563220148e-4	2.72698022550143e-4	2.72698036449308e-4	2.72697392542932e-4	2.72696729768396e-4	2.7269696126515e-4	2.72698196040434e-4	2.72699313404399e-4	2.72698893789012e-4	2.72696838381523e-4	2.72694987762431e-4	2.72695634195506e-4	2.72698903311912e-4	2.72701735057859e-4	2.72700431365426e-4	2.72695186235726e-4	2.72691585572248e-4	2.72695270859954e-4	2.72703427655771e-4	2.72704639825274e-4	2.72694279038704e-4	2.72688702200447e-4	2.72702249993231e-4	2.72704423289983e-4	2.72683448959795e-4	2.7271253858118e-4	2.7268310111153e-4	2.72722561796031e-4	2.72691450670301e-4	2.72676142318448e-4	2.72691450670301e-4	2.72722561796031e-4	2.7268310111153e-4	2.7271253858118e-4	2.72683448959795e-4	2.72704423289983e-4	2.72702249993231e-4	2.72688702200446e-4	2.72694279038704e-4	2.72704639825274e-4	2.72703427655771e-4	2.72695270859955e-4	2.72691585572248e-4	2.72695186235727e-4	2.72700431365426e-4	2.72701735057858e-4	2.72698903311912e-4
flux1:	0.641687569676701	2.97322696026852e-4	2.97322829947834e-4	2.97323069464121e-4	2.97322898294509e-4	2.97322244363964e-4	2.9732176836305e-4	2.97322259251043e-4	2.9732363036635e-4	2.97324633299516e-4	2.97323902761621e-4	2.97321570140395e-4	2.97319727258278e-4	2.97320720717158e-4	2.97324426537886e-4	2.97327377994259e-4	2.97325673008424e-4	2.97319795578657e-4	2.973159803705e-4	2.97320242730488e-4	2.97329252087529e-4	2.97330485055599e-4	2.97319076791969e-4	2.97312979164098e-4	2.97327675782216e-4	2.97329938124845e-4	2.97307284001474e-4	2.97339175794518e-4	2.97307023987444e-4	2.9734998321371e-4	2.973158975174e-4	2.97299119439478e-4	2.973158975174e-4	2.9734998321371e-4	2.97307023987444e-4	2.97339175794518e-4	2.97307284001474e-4	2.97329938124845e-4	2.97327675782216e-4	2.97312979164098e-4	2.97319076791969e-4	2.97330485055599e-4	2.97329252087529e-4	2.97320242730488e-4	2.973159803705e-4	2.97319795578657e-4	2.97325673008424e-4	2.97327377994259e-4	2.97324426537886e-4
flux1:	0.641950018580454	3.23885457409325e-4	3.23885494222972e-4	3.23885494153037e-4	3.23885113191994e-4	3.23884439090371e-4	3.23884162947292e-4	3.23884939875542e-4	3.23886466259542e-4	3.23887349679495e-4	3.23886281836467e-4	3.23883645618848e-4	3.23881807606242e-4	3.23883173749632e-4	3.23887349454985e-4	3.23890429701315e-4	3.23888295533491e-4	3.23881744929404e-4	3.2387770578916e-4	3.23882585581254e-4	3.23892495385919e-4	3.23893735481773e-4	3.23881208381512e-4	3.23874578753008e-4	3.23890523497071e-4	3.23892861715508e-4	3.23868388098382e-4	3.23903293117487e-4	3.23868205777841e-4	3.2391495580853e-4	3.23877675985557e-4	3.23859317778791e-4	3.23877675985557e-4	3.2391495580853e-4	3.23868205777841e-4	3.23903293117487e-4	3.23868388098383e-4	3.23892861715508e-4	3.2389052349707e-4	3.23874578753008e-4	3.23881208381512e-4	3.23893735481773e-4	3.23892495385919e-4	3.23882585581254e-4	3.2387770578916e-4	3.23881744929404e-4	3.23888295533491e-4	3.23890429701315e-4	3.23887349454985e-4
flux1:	0.642212467484207	3.52509680006424e-4	3.52509626758946e-4	3.52509369733616e-4	3.52508750505814e-4	3.52508039043806e-4	3.52507970890945e-4	3.5250906140823e-4	3.5251076800607e-4	3.52511533333291e-4	3.52510103862095e-4	3.52507133832901e-4	3.5250529115516e-4	3.52507051221347e-4	3.52511730960933e-4	3.5251495437073e-4	3.52512368628433e-4	3.52505105911588e-4	3.52500831081312e-4	3.52506363997962e-4	3.52517217644952e-4	3.5251844865419e-4	3.52504733180652e-4	3.5249756908641e-4	3.52514871440774e-4	3.52517266887422e-4	3.52490817898493e-4	3.52528954368334e-4	3.52490695348721e-4	3.52541554020818e-4	3.52500854453988e-4	3.52480802097407e-4	3.52500854453987e-4	3.52541554020818e-4	3.52490695348721e-4	3.52528954368334e-4	3.52490817898493e-4	3.52517266887422e-4	3.52514871440774e-4	3.5249756908641e-4	3.52504733180652e-4	3.5251844865419e-4	3.52517217644952e-4	3.52506363997963e-4	3.52500831081311e-4	3.52505105911588e-4	3.52512368628433e-4	3.5251495437073e-4	3.52511730960933e-4
flux1:	0.642474916387961	3.83324749530819e-4	3.83324620943226e-4	3.83324091818503e-4	3.83323200932179e-4	3.83322426599076e-4	3.83322569155102e-4	3.83324002379362e-4	3.8332592143948e-4	3.83326577557181e-4	3.83324764147775e-4	3.83321425270731e-4	3.83319560529725e-4	3.83321730786818e-4	3.83326950140714e-4	3.83330337495075e-4	3.83327284253009e-4	3.83319272588394e-4	3.83314747214401e-4	3.83320963166483e-4	3.83332798794012e-4	3.8333400205894e-4	3.83319031470537e-4	3.83311340473597e-4	3.83330120698379e-4	3.83332548354076e-4	3.83303950449548e-4	3.8334554350239e-4	3.83303861110229e-4	3.83359173684849e-4	3.83314823247639e-4	3.8329295928782e-4	3.83314823247639e-4	3.83359173684849e-4	3.83303861110229e-4	3.8334554350239e-4	3.83303950449547e-4	3.83332548354077e-4	3.83330120698379e-4	3.83311340473597e-4	3.83319031470537e-4	3.8333400205894e-4	3.83332798794012e-4	3.83320963166483e-4	3.833147472144e-4	3.83319272588394e-4	3.83327284253009e-4	3.83330337495075e-4	3.83326950140714e-4
flux1:	0.642737365291714	4.16465367020543e-4	4.16465186201778e-4	4.16464371608209e-4	4.16463169501685e-4	4.16462297337529e-4	4.16462647710857e-4	4.16464455171671e-4	4.1646662748761e-4	4.16467191484828e-4	4.16464973579287e-4	4.16461224959311e-4	4.16459311840743e-4	4.16461903251923e-4	4.16467699809378e-4	4.16471279346862e-4	4.16467749933915e-4	4.16458954602669e-4	4.16454160001427e-4	4.16461082137077e-4	4.16473932024865e-4	4.16475086612558e-4	4.16458797864205e-4	4.1645059868736e-4	4.16470988291661e-4	4.16473415883261e-4	4.16442476512257e-4	4.16487758062793e-4	4.16442384487775e-4	4.16502525398251e-4	4.16454287859322e-4	4.16430491527338e-4	4.16454287859322e-4	4.16502525398251e-4	4.16442384487775e-4	4.16487758062794e-4	4.16442476512257e-4	4.16473415883261e-4	4.16470988291662e-4	4.1645059868736e-4	4.16458797864205e-4	4.16475086612559e-4	4.16473932024865e-4	4.16461082137077e-4	4.16454160001427e-4	4.16458954602669e-4	4.16467749933915e-4	4.16471279346862e-4	4.16467699809378e-4
flux1:	0.642999814195467	4.52071517378258e-4	4.52071316210646e-4	4.52070203825497e-4	4.52068643493589e-4	4.52067628202583e-4	4.52068178004302e-4	4.52070394626377e-4	4.5207287065182e-4	4.52073368279578e-4	4.52070726588818e-4	4.52066520442516e-4	4.52064522885504e-4	4.52067541031641e-4	4.52073955064239e-4	4.52077763397611e-4	4.52073756935687e-4	4.52064145180037e-4	4.52059058140818e-4	4.52066702066742e-4	4.52080592239831e-4	4.52081675164919e-4	4.52064009680378e-4	4.52055333125287e-4	4.5207747520012e-4	4.52079862365536e-4	4.52046368842678e-4	4.52095577644567e-4	4.52046228404829e-4	4.52111602847198e-4	4.52059237068398e-4	4.52033384302129e-4	4.52059237068398e-4	4.52111602847199e-4	4.52046228404829e-4	4.52095577644568e-4	4.52046368842678e-4	4.52079862365536e-4	4.5207747520012e-4	4.52055333125287e-4	4.52064009680378e-4	4.52081675164919e-4	4.52080592239831e-4	4.52066702066742e-4	4.52059058140817e-4	4.52064145180037e-4	4.52073756935686e-4	4.52077763397611e-4	4.52073955064239e-4
flux1:	0.64326226309922	4.90288410795742e-4	4.90288229922649e-4	4.9028680748045e-4	4.90284833266917e-4	4.90283618663586e-4	4.90284354460569e-4	4.90287019638737e-4	4.90289860385133e-4	4.90290326160775e-4	4.90287241964951e-4	4.90282522668955e-4	4.90280394338661e-4	4.90283839632155e-4	4.9029091482631e-4	4.90294997649944e-4	4.90290521283e-4	4.90280061979326e-4	4.90274654157537e-4	4.90283027434596e-4	4.90297977511721e-4	4.90298963993911e-4	4.90279868246061e-4	4.90270757838119e-4	4.90294807231383e-4	4.90297104772473e-4	4.90260823433566e-4	4.90314205360852e-4	4.90260578764153e-4	4.90331624071536e-4	4.90274883939124e-4	4.90246847284911e-4	4.90274883939124e-4	4.90331624071536e-4	4.90260578764153e-4	4.90314205360852e-4	4.90260823433566e-4	4.90297104772473e-4	4.90294807231383e-4	4.90270757838119e-4	4.9027986824606e-4	4.90298963993911e-4	4.90297977511722e-4	4.90283027434597e-4	4.90274654157537e-4	4.90280061979326e-4	4.90290521283e-4	4.90294997649944e-4	4.9029091482631e-4
flux1:	0.643524712002974	5.31266395020635e-4	5.31266283380763e-4	5.31264537460238e-4	5.31262084016303e-4	5.31260602892011e-4	5.31261507013534e-4	5.31264665712497e-4	5.31267943333655e-4	5.31268420238031e-4	5.31264874492797e-4	5.31259577790121e-4	5.31257261932317e-4	5.31261130144444e-4	5.31268914346071e-4	5.31273326853728e-4	5.31268395611209e-4	5.31257058777407e-4	5.31251296239548e-4	5.31260398223708e-4	5.31276421542339e-4	5.31277285271665e-4	5.3125671110515e-4	5.31247223405154e-4	5.31273346726148e-4	5.31275495993308e-4	5.31236171703137e-4	5.31293980296763e-4	5.3123575691084e-4	5.31312943652622e-4	5.31251577682759e-4	5.31221226051071e-4	5.31251577682759e-4	5.31312943652621e-4	5.3123575691084e-4	5.31293980296763e-4	5.31236171703137e-4	5.31275495993308e-4	5.31273346726148e-4	5.31247223405154e-4	5.3125671110515e-4	5.31277285271665e-4	5.31276421542339e-4	5.31260398223708e-4	5.31251296239548e-4	5.31257058777407e-4	5.31268395611209e-4	5.31273326853727e-4	5.31268914346071e-4
flux1:	0.643787160906727	5.75160836437283e-4	5.75160850310175e-4	5.75158764959242e-4	5.75155756478049e-4	5.75153930965726e-4	5.7515498265624e-4	5.75158686452223e-4	5.75162484419992e-4	5.75163023146361e-4	5.75158995434245e-4	5.7515304788648e-4	5.75150477636659e-4	5.75154760746423e-4	5.75163306659342e-4	5.75168113591527e-4	5.75162749839645e-4	5.75150505994297e-4	5.75144348980484e-4	5.75154171076177e-4	5.75171275117337e-4	5.75171988493488e-4	5.75149893124363e-4	5.75140097653775e-4	5.75168473100884e-4	5.75170405555183e-4	5.75127761633309e-4	5.75190258947824e-4	5.75127101072152e-4	5.75210933820384e-4	5.75144684383955e-4	5.75111882635889e-4	5.75144684383955e-4	5.75210933820384e-4	5.75127101072152e-4	5.75190258947824e-4	5.75127761633309e-4	5.75170405555183e-4	5.75168473100884e-4	5.75140097653776e-4	5.75149893124363e-4	5.75171988493488e-4	5.75171275117337e-4	5.75154171076177e-4	5.75144348980484e-4	5.75150505994297e-4	5.75162749839645e-4	5.75168113591527e-4	5.75163306659342e-4
flux1:	0.64404960981048	6.22131967965073e-4	6.22132169517951e-4	6.22129724801454e-4	6.22126074642751e-4	6.22123817141817e-4	6.22124994029335e-4	6.22129301997623e-4	6.22133714777854e-4	6.22134372509678e-4	6.22129839893137e-4	6.22123158670231e-4	6.22120257878906e-4	6.22124945234787e-4	6.2213431100475e-4	6.22139586248268e-4	6.22133818695398e-4	6.22120638098145e-4	6.22114041070488e-4	6.22124567455575e-4	6.22142754580473e-4	6.22143288886716e-4	6.22119634516924e-4	6.22109613252283e-4	6.22140430264521e-4	6.22142067263483e-4	6.22095805887673e-4	6.22163263665907e-4	6.22094814795361e-4	6.22185832504934e-4	6.22114434623734e-4	6.22079042968264e-4	6.22114434623734e-4	6.22185832504934e-4	6.22094814795361e-4	6.22163263665906e-4	6.22095805887674e-4	6.22142067263483e-4	6.22140430264521e-4	6.22109613252283e-4	6.22119634516924e-4	6.22143288886717e-4	6.22142754580474e-4	6.22124567455575e-4	6.22114041070488e-4	6.22120638098145e-4	6.22133818695398e-4	6.22139586248268e-4	6.2213431100475e-4
flux1:	0.644312058714234	6.7234470182957e-4	6.72345157185277e-4	6.7234232776109e-4	6.72337938578298e-4	6.72335153279903e-4	6.72336433105065e-4	6.72341412447894e-4	6.7234654459717e-4	6.72347383314067e-4	6.72342319162975e-4	6.72334812261586e-4	6.7233149688162e-4	6.72336576649483e-4	6.72346826258416e-4	6.72352651928809e-4	6.72346514167365e-4	6.72332365981581e-4	6.72325278025953e-4	6.72336486895807e-4	6.72355755393307e-4	6.72356080861045e-4	6.72330833852151e-4	6.72320680256006e-4	6.72354138996863e-4	6.72355391848018e-4	6.7230519498535e-4	6.72377896179323e-4	6.72303780448954e-4	6.72402556404777e-4	6.72325736081092e-4	6.72287609267703e-4	6.72325736081092e-4	6.72402556404777e-4	6.72303780448954e-4	6.72377896179323e-4	6.7230519498535e-4	6.72355391848017e-4	6.72354138996862e-4	6.72320680256006e-4	6.72330833852151e-4	6.72356080861045e-4	6.72355755393307e-4	6.72336486895808e-4	6.72325278025953e-4	6.72332365981581e-4	6.72346514167365e-4	6.72352651928808e-4	6.72346826258415e-4
flux1:	0.644574507617987	7.25968405332935e-4	7.25969182211259e-4	7.25965936057217e-4	7.25960700529425e-4	7.25957285554798e-4	7.25958648081298e-4	7.25964374386606e-4	7.25970339007664e-4	7.25971423343761e-4	7.25965796224141e-4	7.25957363199401e-4	7.25953543260822e-4	7.25959004112335e-4	7.25970207503555e-4	7.25976672453833e-4	7.25970201039995e-4	7.25955052469857e-4	7.25947418113935e-4	7.25959283476557e-4	7.25979628906093e-4	7.25979714623437e-4	7.25952844184404e-4	7.25942661754938e-4	7.25978972444907e-4	7.25979742766869e-4	7.25925273669592e-4	7.2600351431436e-4	7.25923335913736e-4	7.26030477207777e-4	7.25947949262509e-4	7.25906935559714e-4	7.25947949262509e-4	7.26030477207777e-4	7.25923335913736e-4	7.2600351431436e-4	7.25925273669592e-4	7.2597974276687e-4	7.25978972444906e-4	7.25942661754937e-4	7.25952844184404e-4	7.25979714623436e-4	7.25979628906093e-4	7.25959283476558e-4	7.25947418113935e-4	7.25955052469856e-4	7.25970201039995e-4	7.25976672453833e-4	7.25970207503554e-4
flux1:	0.64483695652174	7.83176637843747e-4	7.83177802861887e-4	7.83174100287105e-4	7.83167902540812e-4	7.831637526736e-4	7.83165181678382e-4	7.83171738702037e-4	7.83178655219478e-4	7.83180049925166e-4	7.83173822646543e-4	7.83164355930008e-4	7.83159938103278e-4	7.83165771080552e-4	7.83178003935925e-4	7.83185201652801e-4	7.83178433746732e-4	7.8316224920995e-4	7.83154009711823e-4	7.83166503746601e-4	7.83187920545915e-4	7.8318773416332e-4	7.83159210521076e-4	7.83149110859959e-4	7.83188492982089e-4	7.83188673406039e-4	7.83129578692868e-4	7.83213670126509e-4	7.83127012672156e-4	7.83243159185512e-4	7.83154624596007e-4	7.83110564553413e-4	7.83154624596006e-4	7.83243159185511e-4	7.83127012672155e-4	7.8321367012651e-4	7.83129578692868e-4	7.83188673406039e-4	7.83188492982089e-4	7.83149110859959e-4	7.83159210521076e-4	7.83187734163318e-4	7.83187920545914e-4	7.83166503746601e-4	7.83154009711823e-4	7.8316224920995e-4	7.83178433746732e-4	7.83185201652801e-4	7.83178003935926e-4
flux1:	0.645099405425493	8.44146847340085e-4	8.44148463090328e-4	8.44144256167892e-4	8.44136973947496e-4	8.44131983906019e-4	8.44133469128608e-4	8.44140948002461e-4	8.44148939249719e-4	8.44150706334901e-4	8.4414383525946e-4	8.44133222117859e-4	8.44128112838608e-4	8.44134313313674e-4	8.44147656408805e-4	8.44155682279947e-4	8.44148652891903e-4	8.44131393296405e-4	8.44122488444876e-4	8.44135584414975e-4	8.44158067726568e-4	8.44157574914977e-4	8.44127366954302e-4	8.44117467372024e-4	8.44160148782203e-4	8.44159624016881e-4	8.44095536341002e-4	8.44185807749083e-4	8.44092233604372e-4	8.44218056484527e-4	8.4412319923214e-4	8.44075924232072e-4	8.44123199232141e-4	8.44218056484526e-4	8.44092233604373e-4	8.44185807749083e-4	8.44095536341002e-4	8.44159624016881e-4	8.44160148782203e-4	8.44117467372025e-4	8.44127366954302e-4	8.44157574914977e-4	8.44158067726569e-4	8.44135584414975e-4	8.44122488444876e-4	8.44131393296405e-4	8.44148652891903e-4	8.44155682279947e-4	8.44147656408805e-4
flux1:	0.645361854329247	9.09060024977077e-4	9.09062147028343e-4	9.09057379580988e-4	9.09048887193476e-4	9.09042955352399e-4	9.0904449426938e-4	9.0905299205474e-4	9.09062180697435e-4	9.09064376360316e-4	9.09056811077182e-4	9.09044936242153e-4	9.0903904534038e-4	9.09045614973569e-4	9.09060153047485e-4	9.09069101009976e-4	9.09061839920953e-4	9.09043462117338e-4	9.09033832567713e-4	9.09047508250864e-4	9.0907105590611e-4	9.09070219528553e-4	9.090382919089e-4	9.09028712608037e-4	9.090749285882e-4	9.09073576859203e-4	9.09004118142114e-4	9.0910091938886e-4	9.0899996892265e-4	9.09136168563516e-4	9.09034652021984e-4	9.08983982635869e-4	9.09034652021985e-4	9.09136168563516e-4	9.0899996892265e-4	9.0910091938886e-4	9.09004118142114e-4	9.09073576859203e-4	9.09074928588199e-4	9.09028712608037e-4	9.09038291908899e-4	9.09070219528553e-4	9.0907105590611e-4	9.09047508250864e-4	9.09033832567713e-4	9.09043462117338e-4	9.09061839920953e-4	9.09069101009976e-4	9.09060153047485e-4
flux1:	0.645624303233	9.78100316307742e-4	9.78102990300405e-4	9.78097598555333e-4	9.78087770574277e-4	9.78080803009648e-4	9.78082402293813e-4	9.78092019825352e-4	9.78102524183724e-4	9.78105195652192e-4	9.7809687911333e-4	9.78083628082585e-4	9.78076872828148e-4	9.78083821418843e-4	9.78099641510741e-4	9.78109600120979e-4	9.78102128569095e-4	9.78082585050567e-4	9.78072175197917e-4	9.78086416773236e-4	9.78111031359651e-4	9.78109810326031e-4	9.78076120107038e-4	9.78066981006019e-4	9.78116973303521e-4	9.78114668162674e-4	9.7803945334872e-4	9.78143158040641e-4	9.78034348818858e-4	9.78181652370606e-4	9.78073115289164e-4	9.78018859463927e-4	9.78073115289165e-4	9.78181652370606e-4	9.78034348818858e-4	9.78143158040641e-4	9.7803945334872e-4	9.78114668162674e-4	9.78116973303521e-4	9.78066981006019e-4	9.78076120107037e-4	9.78109810326031e-4	9.78111031359651e-4	9.78086416773236e-4	9.78072175197917e-4	9.78082585050567e-4	9.78102128569095e-4	9.78109600120979e-4	9.78099641510742e-4
flux1:	0.645886752136753	0.00105145458796752	0.0010514578469849	0.00105145176098812	0.00105144047665674	0.00105143239135588	0.00105143406788154	0.00105144490687962	0.00105145683625202	0.00105146001868288	0.0010514508878833	0.00105143615085882	0.00105142846030464	0.00105143580742228	0.00105145299664942	0.00105146404464729	0.00105145637189172	0.00105143561080857	0.00105142437217513	0.0010514391784757	0.00105146486940152	0.00105146321718851	0.00105142771002219	0.00105141912730437	0.00105147314320393	0.00105146975568734	0.00105138839694818	0.00105149940565933	0.00105138223156783	0.0010515413900243	0.00105142544218352	0.00105136739329349	0.00105142544218352	0.0010515413900243	0.00105138223156784	0.00105149940565933	0.00105138839694818	0.00105146975568734	0.00105147314320393	0.00105141912730437	0.00105142771002219	0.00105146321718851	0.00105146486940152	0.0010514391784757	0.00105142437217513	0.00105143561080858	0.00105145637189172	0.00105146404464729	0.00105145299664942
flux1:	0.646149201040506	0.00112931194883298	0.00112931581123655	0.00112930895708104	0.0011292961053057	0.00112928683635657	0.00112928861762416	0.0011293007770931	0.00112931422672144	0.00112931794031471	0.001129307927578	0.00112929160396867	0.00112928292344517	0.00112929069972879	0.00112930934250646	0.00112932154398012	0.00112931366387189	0.00112929162941816	0.00112927952450294	0.00112929491151641	0.00112932169697838	0.00112931955981182	0.0011292821657873	0.00112927424828107	0.00112933253975678	0.00112932794085117	0.00112924005214323	0.00112935879571571	0.00112923272601787	0.00112940451095114	0.00112928072859334	0.00112921866340354	0.00112928072859334	0.00112940451095114	0.00112923272601787	0.00112935879571571	0.00112924005214322	0.00112932794085117	0.00112933253975678	0.00112927424828107	0.0011292821657873	0.00112931955981182	0.00112932169697839	0.00112929491151641	0.00112927952450294	0.00112929162941816	0.00112931366387189	0.00112932154398012	0.00112930934250646
flux1:	0.64641164994426	0.00121186322488791	0.00121186769279446	0.00121185999567131	0.00121184548044807	0.00121183498200382	0.00121183690587854	0.00121185047785322	0.00121186552370758	0.00121186977119679	0.0012118588060983	0.00121184080947457	0.00121183110506485	0.00121183935308661	0.0012118595278224	0.00121187292711305	0.00121186481481492	0.00121184144803037	0.00121182845453866	0.00121184446001249	0.00121187236876844	0.00121186968348387	0.00121183031273844	0.00121182315825358	0.00121188598124682	0.00121188004460329	0.00121178524645592	0.00121191218927491	0.0012117766676136	0.00121196186764667	0.00121182978880657	0.00121176346540316	0.00121182978880657	0.00121196186764667	0.0012117766676136	0.00121191218927491	0.00121178524645592	0.00121188004460329	0.00121188598124682	0.00121182315825358	0.00121183031273844	0.00121186968348387	0.00121187236876844	0.00121184446001249	0.00121182845453866	0.00121184144803037	0.00121186481481492	0.00121187292711305	0.0012118595278224
flux1:	0.646674098848013	0.00129930038726995	0.00129930544582697	0.00129929683385543	0.00129928057992655	0.00129926882973242	0.00129927094342336	0.00129928600817456	0.0012993027017651	0.0012993074664395	0.00129929547836394	0.00129927574171178	0.00129926500451952	0.00129927377912201	0.00129929555445124	0.00129931017096829	0.00129930177997328	0.00129927701998486	0.00129926313532377	0.00129927982330908	0.00129930889615655	0.00129930558777486	0.00129926412601226	0.00129925781777335	0.00129932543163827	0.00129931803645222	0.00129921596084028	0.0012993516039712	0.00129920604733179	0.00129940546446131	0.00129926458434375	0.0012991937400966	0.00129926458434375	0.00129940546446131	0.00129920604733178	0.0012993516039712	0.00129921596084028	0.00129931803645222	0.00129932543163827	0.00129925781777335	0.00129926412601226	0.00129930558777486	0.00129930889615655	0.00129927982330908	0.00129926313532377	0.00129927701998486	0.00129930177997328	0.00129931017096829	0.00129929555445124
flux1:	0.646936547751766	0.0013918159332314	0.00139182155081127	0.00139181195954619	0.00139179391804318	0.00139178092031607	0.00139178327856365	0.00139179989942117	0.00139181826286895	0.00139182350726806	0.00139181042855769	0.00139178890964202	0.00139177715965374	0.00139178652769249	0.00139180995835832	0.00139182578150201	0.00139181704110067	0.00139179082680373	0.00139177607269939	0.00139179353784958	0.00139182382871721	0.00139181980779429	0.00139177611187613	0.0013917707152059	0.00139184338235722	0.00139183441631241	0.00139172471144626	0.00139186959551262	0.00139171339317153	0.00139192783907086	0.00139177760564158	0.00139170195527144	0.00139177760564158	0.00139192783907086	0.00139171339317153	0.00139186959551262	0.00139172471144626	0.00139183441631241	0.00139184338235722	0.0013917707152059	0.00139177611187613	0.00139181980779429	0.00139182382871721	0.00139179353784958	0.00139177607269938	0.00139179082680373	0.00139181704110067	0.00139182578150201	0.00139180995835832
flux1:	0.647198996655519	0.00148960222002314	0.00148960834940827	0.00148959772686295	0.00148957788066254	0.00148956366813054	0.00148956633061862	0.00148958454861766	0.00148960457022967	0.00148961023562538	0.00148959600523038	0.00148957269184516	0.00148955998118783	0.00148957002063878	0.00148959514315718	0.00148961212756637	0.00148960294090632	0.00148957521305909	0.00148955964012246	0.00148957801155076	0.00148960958811863	0.00148960474795208	0.00148955864174921	0.00148955420116151	0.00148963218694921	0.00148962154910549	0.00148950388395463	0.00148965859163013	0.00148949110412133	0.00148972139657033	0.00148956120654029	0.00148948044036934	0.00148956120654029	0.00148972139657033	0.00148949110412133	0.00148965859163013	0.00148950388395463	0.00148962154910549	0.00148963218694921	0.00148955420116151	0.00148955864174921	0.00148960474795208	0.00148960958811863	0.00148957801155076	0.00148955964012246	0.00148957521305909	0.00148960294090632	0.00148961212756637	0.00148959514315718
flux1:	0.647461445559273	0.00159285075200211	0.00159285733257364	0.0015928456445382	0.00159282401303894	0.00159280864797808	0.00159281167604262	0.00159283150464015	0.0015928531352352	0.00159285914198108	0.00159284370947816	0.00159281862433491	0.00159280503973878	0.00159281583816517	0.00159284266644991	0.00159286072780616	0.00159285097067262	0.00159282167434714	0.00159280536639117	0.00159282481088672	0.00159285775466762	0.00159285196846613	0.001592803239173	0.00159279977603565	0.00159288334885916	0.00159287095234651	0.00159274502070201	0.00159291017868935	0.00159273073682933	0.00159297769642899	0.00159280689182251	0.0015927206742904	0.00159280689182251	0.00159297769642899	0.00159273073682933	0.00159291017868935	0.00159274502070201	0.00159287095234651	0.00159288334885916	0.00159279977603565	0.001592803239173	0.00159285196846613	0.00159285775466762	0.00159282481088672	0.00159280536639117	0.00159282167434714	0.00159285097067262	0.00159286072780616	0.00159284266644992
flux1:	0.647723894463026	0.00170175142157087	0.00170175838244506	0.00170174561782814	0.00170172226085247	0.00170170583500221	0.00170170928776569	0.00170173070790576	0.0017017538581263	0.00170176010690987	0.00170174343671054	0.0017017166417012	0.00170170230599818	0.00170171395841014	0.00170174247956375	0.00170176149118596	0.00170175101160973	0.00170172009891208	0.00170170317680408	0.00170172390120962	0.00170175830704301	0.0017017514251859	0.00170169982031034	0.00170169733123227	0.00170178676289217	0.00170177253726116	0.00170163806113699	0.00170181434151003	0.00170162224552961	0.00170188669286615	0.00170170455836696	0.00170161252689582	0.00170170455836696	0.00170188669286615	0.00170162224552961	0.00170181434151003	0.00170163806113699	0.00170177253726116	0.00170178676289217	0.00170169733123226	0.00170169982031034	0.0017017514251859	0.00170175830704301	0.00170172390120962	0.00170170317680408	0.00170172009891209	0.00170175101160973	0.00170176149118596	0.00170174247956375
flux1:	0.647986343366779	0.00181649170487581	0.00181649896885962	0.00181648514473892	0.00181646016527929	0.00181644279857397	0.00181644672869241	0.00181646968452061	0.00181649422333942	0.00181650059732164	0.00181648267285109	0.00181645427241701	0.00181643934493567	0.00181645195111797	0.00181648212161892	0.00181650191207631	0.00181649053084552	0.00181645796378729	0.00181644058860943	0.00181646284117623	0.00181649881611155	0.00181649066364436	0.00181643588888692	0.00181643434497112	0.00181652991124043	0.00181651380431079	0.001816370536487	0.00181655865728182	0.00181635317611975	0.00181663592954416	0.00181644169080992	0.00181634345509956	0.00181644169080992	0.00181663592954416	0.00181635317611975	0.00181655865728182	0.001816370536487	0.00181651380431079	0.00181652991124043	0.00181643434497112	0.00181643588888692	0.00181649066364436	0.00181649881611155	0.00181646284117623	0.00181644058860943	0.00181645796378729	0.00181649053084552	0.00181650191207631	0.00181648212161892
flux1:	0.648248792270532	0.001937255813525	0.00193726330168827	0.00193724846772744	0.0019372220132874	0.00193720385140715	0.00193720830066979	0.00193723269620305	0.00193725845079337	0.00193726481856368	0.00193724564615809	0.00193721578950613	0.00193720046526559	0.00193721412669174	0.00193724586922406	0.00193726622117648	0.00193725373329197	0.00193721948666694	0.00193720186195546	0.00193722593251327	0.00193726359408687	0.00193725396861332	0.00193719568684318	0.00193719503392686	0.00193729701530683	0.00193727899435359	0.00193712671987544	0.00193732744482983	0.00193710781564886	0.0019374096898317	0.0019372025129568	0.00193709765478644	0.0019372025129568	0.0019374096898317	0.00193710781564886	0.00193732744482983	0.00193712671987544	0.00193727899435359	0.00193729701530683	0.00193719503392686	0.00193719568684318	0.00193725396861332	0.00193726359408687	0.00193722593251327	0.00193720186195546	0.00193721948666694	0.00193725373329197	0.00193726622117648	0.00193724586922406
flux1:	0.648511241174286	0.00206422380392842	0.00206423144052169	0.00206421568240088	0.00206418794473279	0.00206416915555005	0.00206417415061653	0.00206419984766439	0.00206422660474833	0.00206423282396562	0.00206421243621255	0.00206418131814276	0.00206416582579831	0.00206418064228997	0.0020642138434666	0.00206423449391072	0.0020642206709831	0.00206418473507902	0.00206416710792114	0.00206419332673204	0.00206423280067267	0.00206422147081165	0.00206415930232936	0.00206415946230544	0.00206426814491441	0.00206424819703505	0.00206408673350144	0.00206430087086216	0.00206406629885169	0.00206438810425992	0.00206416709654764	0.00206405517015165	0.00206416709654764	0.00206438810425992	0.00206406629885169	0.00206430087086216	0.00206408673350144	0.00206424819703505	0.00206426814491441	0.00206415946230544	0.00206415930232936	0.00206422147081165	0.00206423280067267	0.00206419332673204	0.00206416710792114	0.00206418473507902	0.0020642206709831	0.00206423449391072	0.00206421384346659
flux1:	0.648773690078039	0.00219757064622174	0.00219757836360901	0.00219756180512727	0.00219753301823595	0.00219751378730955	0.00219751933590234	0.00219754615350728	0.00219757366223142	0.00219757958376506	0.00219755804200127	0.00219752590214973	0.00219751050070025	0.00219752656702738	0.00219756107625106	0.00219758171830916	0.0021975663118499	0.00219752869480765	0.0021975113555946	0.00219754009079995	0.00219758150822892	0.0021975682128068	0.00219750173705724	0.00219750261033761	0.00219761828686482	0.00219759641838278	0.00219742561488636	0.00219765401522724	0.00219740367375842	0.00219774621718048	0.00219751042935819	0.00219739096243106	0.00219751042935819	0.00219774621718048	0.00219740367375842	0.00219765401522724	0.00219742561488635	0.00219759641838278	0.00219761828686482	0.00219750261033761	0.00219750173705724	0.0021975682128068	0.00219758150822892	0.00219754009079995	0.0021975113555946	0.00219752869480765	0.0021975663118499	0.00219758171830916	0.00219756107625106
flux1:	0.649036138981792	0.00233746525509719	0.00233747299832939	0.00233745580187035	0.00233742623823528	0.00233740676357791	0.00233741285146435	0.00233744056708162	0.00233746854339397	0.00233747401572827	0.00233745141141437	0.00233741853176734	0.0023374035060971	0.00233742090874326	0.00233745653842849	0.00233747682476314	0.0023374595702752	0.00233742029989769	0.00233740358056375	0.00233743523418137	0.00233747872840407	0.00233746317654574	0.002337391935408	0.00233739340454964	0.00233751637519252	0.00233749260997129	0.0023373123445898	0.00233755589761267	0.00233728892880985	0.00233765301502675	0.00233740144500296	0.00233727394037365	0.00233740144500296	0.00233765301502675	0.00233728892880985	0.00233755589761266	0.0023373123445898	0.00233749260997129	0.00233751637519252	0.00233739340454964	0.002337391935408	0.00233746317654574	0.00233747872840407	0.00233743523418137	0.00233740358056375	0.00233742029989769	0.00233745957027519	0.00233747682476314	0.00233745653842849
flux1:	0.649298587885546	0.00248406948524259	0.00248407721587345	0.00248405958098265	0.0024840295460456	0.00248401003245779	0.00248401662155377	0.00248404497412589	0.0024840731065477	0.00248407798017124	0.00248405443488441	0.00248402113548693	0.00248400679087802	0.00248402560521455	0.00248406213255806	0.00248408168043416	0.00248406230216171	0.00248402142697499	0.00248400569759536	0.00248404070007853	0.00248408640309252	0.0024840682753593	0.00248399177809338	0.00248399371256475	0.00248412428585634	0.00248409866242667	0.00248390883821041	0.00248416846853237	0.00248388398432106	0.00248427041898531	0.00248400201720468	0.00248386595520159	0.00248400201720468	0.00248427041898531	0.00248388398432106	0.00248416846853237	0.00248390883821041	0.00248409866242667	0.00248412428585634	0.00248399371256475	0.00248399177809338	0.0024840682753593	0.00248408640309251	0.00248404070007853	0.00248400569759536	0.00248402142697499	0.00248406230216171	0.00248408168043416	0.00248406213255806
flux1:	0.649561036789299	0.00263753709447191	0.00263754479321812	0.00263752695311975	0.00263749677818577	0.00263747743150464	0.00263748445940834	0.002637513154408	0.00263754111101163	0.0026375452424841	0.00263752090630985	0.00263748753916941	0.00263747419498322	0.00263749448310247	0.00263753165354113	0.00263755005148676	0.00263752826764091	0.00263748585702109	0.00263747152069567	0.00263751032412469	0.00263755836299343	0.00263753731369064	0.00263745504356596	0.00263745730558364	0.0026375957990103	0.0026375683664476	0.00263736890590086	0.00263764556786657	0.00263734265154985	0.00263775224529153	0.00263746592169454	0.00263732076320116	0.00263746592169454	0.00263775224529153	0.00263734265154985	0.00263764556786657	0.00263736890590086	0.0026375683664476	0.0026375957990103	0.00263745730558364	0.00263745504356596	0.00263753731369064	0.00263755836299343	0.00263751032412469	0.00263747152069567	0.00263748585702109	0.00263752826764091	0.00263755005148676	0.00263753165354112
flux1:	0.649823485693052	0.00279801267802506	0.00279802034590026	0.00279800256188058	0.00279797259568268	0.00279795361733192	0.00279796099854998	0.0027979897149696	0.00279801715129492	0.00279802040667143	0.00279799545483302	0.00279796239610463	0.00279795037888751	0.00279797218833808	0.00279800972076938	0.00279802653671335	0.00279800206495473	0.00279795820815708	0.00279794569417128	0.00279798876420914	0.00279803925746933	0.00279801491821186	0.00279792634077995	0.00279792879209829	0.00279807553240466	0.00279804634493707	0.00279783718304942	0.00279813185464227	0.00279780956304673	0.00279824313677737	0.00279793776931695	0.00279778295949483	0.00279793776931695	0.00279824313677737	0.00279780956304673	0.00279813185464227	0.00279783718304942	0.00279804634493707	0.00279807553240466	0.00279792879209829	0.00279792634077995	0.00279801491821186	0.00279803925746933	0.00279798876420915	0.00279794569417128	0.00279795820815708	0.00279800206495473	0.00279802653671335	0.00279800972076938
flux1:	0.650085934596805	0.00296563057791187	0.00296563823551944	0.00296562078921977	0.0029655913884944	0.0029655729707393	0.00296558059979906	0.0029656089989614	0.00296563556653205	0.00296563782383097	0.002965612451469	0.00296558009209848	0.00296556972841401	0.0029655930920574	0.00296563068582384	0.00296564547651225	0.00296561803944347	0.00296557284340559	0.00296556259873134	0.00296561040553616	0.00296566345981686	0.00296563544439773	0.00296554001730368	0.0029655425267922	0.00296569784987388	0.00296566696025038	0.00296544803619622	0.00296576171215873	0.00296541907837623	0.00296587746970822	0.00296555191431691	0.00296538688694765	0.00296555191431691	0.00296587746970822	0.00296541907837623	0.00296576171215873	0.00296544803619621	0.00296566696025038	0.00296569784987388	0.0029655425267922	0.00296554001730368	0.00296563544439774	0.00296566345981686	0.00296561040553616	0.00296556259873134	0.00296557284340559	0.00296561803944347	0.00296564547651225	0.00296563068582384
flux1:	0.650348383500559	0.00314051377158087	0.00314052145633468	0.00314050464012321	0.00314047615962879	0.00314045848193217	0.00314046623848435	0.00314049397443954	0.00314051932948318	0.00314052047991027	0.00314049489501376	0.00314046363010613	0.00314045523943095	0.00314048017660017	0.00314051752015433	0.003140529841576	0.00314049917198098	0.00314045275781856	0.00314044523709613	0.00314049824544007	0.00314055395247508	0.00314052186302965	0.00314041904718619	0.00314042149898556	0.00314058574927861	0.00314055320098078	0.00314032444866948	0.00314065813297752	0.00314029416971149	0.00314077824035455	0.00314043134219559	0.00314025552456829	0.00314043134219559	0.00314077824035454	0.00314029416971149	0.00314065813297752	0.00314032444866948	0.00314055320098078	0.00314058574927861	0.00314042149898556	0.00314041904718619	0.00314052186302965	0.00314055395247508	0.00314049824544007	0.00314044523709613	0.00314045275781856	0.00314049917198098	0.00314052984157601	0.00314051752015433
flux1:	0.650610832404312	0.00332277274459837	0.00332278050575045	0.00332276461147182	0.00332273739394895	0.00332272062078935	0.00332272837669865	0.00332275510786627	0.00332277891980309	0.00332277886749291	0.00332275328208255	0.00332272349934759	0.00332271738738687	0.00332274390647175	0.00332278068754941	0.00332279010603337	0.00332275595159708	0.00332270844976929	0.00332270410399004	0.00332276276288611	0.00332282119709244	0.00332278463149323	0.00332267390337026	0.00332267620537831	0.00332284973466988	0.00332281555310864	0.0033225768908313	0.00332293158869779	0.0033225452922022	0.00332305593614165	0.00332268654191736	0.00332249936016255	0.00332268654191736	0.00332305593614165	0.00332254529220221	0.00332293158869779	0.0033225768908313	0.00332281555310863	0.00332284973466988	0.00332267620537831	0.00332267390337026	0.00332278463149323	0.00332282119709244	0.00332276276288611	0.00332270410399004	0.00332270844976929	0.00332275595159708	0.00332279010603338	0.00332278068754941
flux1:	0.650873281308065	0.00351250435243318	0.0035125122439182	0.00351249755044588	0.00351247191706002	0.00351245619751105	0.00351246382581191	0.00351248922742785	0.00351251118667443	0.0035125098467786	0.00351248446654932	0.00351245653425202	0.00351245298703007	0.00351248108954483	0.0035125170065814	0.00351252311017362	0.00351248523742666	0.0035124367816149	0.00351243604580449	0.00351250077798404	0.00351256199476278	0.00351252055511604	0.00351240141983016	0.00351240351223716	0.00351258667784275	0.00351255086074021	0.00351230218021869	0.00351267888983028	0.00351226924440656	0.00351280739661236	0.00351241436764584	0.00351221525239319	0.00351241436764584	0.00351280739661236	0.00351226924440656	0.00351267888983028	0.00351230218021869	0.00351255086074021	0.00351258667784275	0.00351240351223716	0.00351240141983016	0.00351252055511604	0.00351256199476278	0.00351250077798404	0.00351243604580449	0.0035124367816149	0.00351248523742666	0.00351252311017362	0.0035125170065814
flux1:	0.651135730211818	0.00370979067684279	0.00370979874809564	0.00370978550822553	0.00370976175004496	0.00370974721932604	0.00370975460479351	0.00370977838163715	0.00370979820628009	0.00370979550131995	0.00370977051405754	0.00370974476896101	0.00370974404802309	0.00370977373412954	0.00370980850856605	0.00370981091824989	0.00370976911550901	0.00370971983532674	0.00370972311560138	0.00370979430721583	0.00370985834210305	0.00370981164415317	0.00370968364897984	0.00370968551254948	0.00370987867482932	0.0037098411820436	0.00370958233724198	0.00370998204145243	0.00370954802444526	0.00371011466980879	0.00370969689556276	0.00370948528777857	0.00370969689556276	0.00371011466980878	0.00370954802444526	0.00370998204145243	0.00370958233724198	0.0037098411820436	0.00370987867482932	0.00370968551254948	0.00370968364897984	0.00370981164415318	0.00370985834210305	0.00370979430721583	0.00370972311560138	0.00370971983532674	0.00370976911550901	0.00370981091824989	0.00370980850856606
flux1:	0.651398179115572	0.0039146978827505	0.00391470616780665	0.0039146945951228	0.00391467296616397	0.00391465974926002	0.00391466680021797	0.00391468869903244	0.00391470613996126	0.00391470199446534	0.00391467755765505	0.00391465429348449	0.00391465663250457	0.00391468790787365	0.00391472129691622	0.00391471967721627	0.00391467375633294	0.00391462376906175	0.00391463142949555	0.0039147094204316	0.00391477628918951	0.00391472397237221	0.00391458672025008	0.00391458838403063	0.00391479190324934	0.00391475264635401	0.00391448344245753	0.0039149071006759	0.00391444768788417	0.00391504387003367	0.00391460028168588	0.0039143756385283	0.00391460028168588	0.00391504387003367	0.00391444768788417	0.0039149071006759	0.00391448344245753	0.00391475264635401	0.00391479190324934	0.00391458838403063	0.00391458672025008	0.00391472397237222	0.00391477628918951	0.0039147094204316	0.00391463142949555	0.00391462376906175	0.00391467375633294	0.00391471967721627	0.00391472129691622
flux1:	0.651660628019325	0.00412727508188636	0.00412728358722597	0.00412727384363286	0.00412725455594942	0.0041272427732656	0.0041272494341348	0.00412726925511619	0.00412728409926697	0.00412727843282847	0.00412725466096593	0.00412723411793891	0.00412723972096667	0.00412727260476534	0.00412730441409308	0.00412729848259694	0.00412724827938169	0.00412719768100592	0.00412721003079918	0.00412729510599671	0.004127364805689	0.0041273065435132	0.00412715970606966	0.00412716125421966	0.00412737548678926	0.00412733431876708	0.00412705450176721	0.00412750304228443	0.00412701721367883	0.0041276440432872	0.00412717362694747	0.00412693542746371	0.00412717362694747	0.0041276440432872	0.00412701721367883	0.00412750304228443	0.00412705450176721	0.00412733431876708	0.00412737548678926	0.00412716125421966	0.00412715970606966	0.0041273065435132	0.004127364805689	0.00412729510599671	0.00412721003079918	0.00412719768100592	0.00412724827938169	0.00412729848259694	0.00412730441409308
flux1:	0.651923076923078	0.00434755320982115	0.00434756190155665	0.00434755408620088	0.00434753730740145	0.00434752708227544	0.00434753334625921	0.00434755095298659	0.00434756302443636	0.00434755574344444	0.0043475326956345	0.00434751505159351	0.00434752409309399	0.00434755862678936	0.00434758872265279	0.00434757825800153	0.00434752363125969	0.00434747248714539	0.00434748976861957	0.00434758215076412	0.00434765466180605	0.00434759017218978	0.00434743350179208	0.00434743507921822	0.00434766037340245	0.00434761707885079	0.00434732632619498	0.00434780063918896	0.00434728738480499	0.00434794604697687	0.00434744785610914	0.00434719560659107	0.00434744785610914	0.00434794604697687	0.00434728738480499	0.00434780063918896	0.00434732632619498	0.00434761707885079	0.00434766037340245	0.00434743507921822	0.00434743350179208	0.00434759017218977	0.00434765466180605	0.00434758215076412	0.00434748976861956	0.00434747248714539	0.00434752363125969	0.00434757825800154	0.00434758872265279
flux1:	0.652185525826831	0.00457554392335791	0.00457555271448116	0.00457554685477221	0.00457553270822972	0.00457552417597579	0.0045755300972006	0.00457554542440718	0.00457555458317057	0.00457554557158798	0.00457552324006959	0.0045755086037144	0.00457552123045778	0.00457555748704039	0.00457558580716198	0.00457557065510013	0.00457551148429168	0.00457545981992011	0.00457548219788126	0.00457558204180793	0.00457565733092373	0.00457558638606574	0.00457541972639411	0.00457542154292554	0.00457565823412211	0.00457561252039483	0.00457531043316309	0.00457581136460934	0.00457526969046461	0.00457596145077658	0.00457543461738131	0.00457516785619338	0.00457543461738131	0.00457596145077658	0.00457526969046461	0.00457581136460935	0.00457531043316309	0.00457561252039483	0.00457565823412211	0.00457542154292554	0.00457541972639411	0.00457558638606574	0.00457565733092372	0.00457558204180794	0.00457548219788126	0.00457545981992011	0.00457551148429168	0.00457557065510013	0.00457558580716198
flux1:	0.652447974730585	0.00481123852554172	0.00481124726403003	0.00481124330941351	0.00481123187727825	0.0048112251952939	0.00481123089967216	0.00481124395832446	0.00481125009683414	0.00481123920650207	0.00481121750676098	0.0048112059134119	0.00481122224816342	0.00481126034131346	0.00481128690399628	0.00481126698113327	0.00481120316275344	0.00481115095497206	0.00481117850797787	0.00481128589707112	0.00481136392103144	0.00481128635636975	0.00481110965102148	0.00481111198388446	0.00481136038963937	0.00481131187936151	0.00481099797641844	0.00481152632311103	0.00481095525697913	0.00481168146574821	0.00481112520986927	0.00481084351156764	0.00481112520986927	0.00481168146574821	0.00481095525697913	0.00481152632311102	0.00481099797641844	0.00481131187936151	0.00481136038963937	0.00481111198388446	0.00481110965102148	0.00481128635636975	0.00481136392103144	0.00481128589707112	0.00481117850797787	0.00481115095497206	0.00481120316275344	0.00481126698113327	0.00481128690399628
flux1:	0.652710423634338	0.00505460692580759	0.00505461538443077	0.00505461320346622	0.00505460453242533	0.005054599890762	0.00505460558483151	0.00505461646408364	0.00505461950147807	0.00505460654252223	0.00505458530564509	0.00505457671587404	0.00505459686272097	0.00505463695537943	0.00505466186625225	0.00505463716127088	0.0050545686041333	0.00505451577342156	0.00505454848745743	0.00505466343226284	0.00505474414221611	0.00505465986401041	0.00505447316267699	0.00505447635708542	0.00505473677202767	0.00505468499741642	0.00505435871195492	0.00505491521780999	0.00505431381467344	0.00505507590904648	0.0050544895461913	0.00505419252476474	0.0050544895461913	0.00505507590904648	0.00505431381467344	0.00505491521780999	0.00505435871195492	0.00505468499741642	0.00505473677202767	0.00505447635708542	0.00505447316267699	0.00505465986401041	0.00505474414221611	0.00505466343226284	0.00505454848745743	0.00505451577342156	0.0050545686041333	0.00505463716127089	0.00505466186625225
flux1:	0.652972872538091	0.00530559664299046	0.00530560451165427	0.00530560389280688	0.00530559800235147	0.00530559563404623	0.00530560161106957	0.00530561047679255	0.00530561035128125	0.00530559508326234	0.0053055740511424	0.00530556835248972	0.00530559240352827	0.00530563471529609	0.00530565817117504	0.00530562874332333	0.0053055553630104	0.00530550176727352	0.00530553953228749	0.00530566197146954	0.0053057453176262	0.00530565430870656	0.00530545777052013	0.00530546223826042	0.00530573492917362	0.00530567932857682	0.00530534000741903	0.00530592536119366	0.00530529270819252	0.00530609221168437	0.00530547515778924	0.00530516246887115	0.00530547515778924	0.00530609221168438	0.00530529270819252	0.00530592536119367	0.00530534000741903	0.00530567932857682	0.00530573492917362	0.00530546223826042	0.00530545777052013	0.00530565430870656	0.0053057453176262	0.00530566197146954	0.00530553953228749	0.00530550176727351	0.0053055553630104	0.00530562874332333	0.00530565817117504
flux1:	0.653235321441844	0.00556413185907297	0.00556413874047624	0.00556413939685269	0.00556413628963296	0.00556413648002572	0.00556414312270497	0.00556415021245154	0.0055641468721707	0.00556412899666092	0.00556410782058617	0.00556410483244304	0.00556413287544111	0.00556417768821669	0.005564199977645	0.00556416595246377	0.0055640876652842	0.00556403309567797	0.00556407570534608	0.00556420550903231	0.00556429144541545	0.00556419376866455	0.00556398766238457	0.00556399387834421	0.00556427907961241	0.00556421899663685	0.00556386590258894	0.00556448073709908	0.0055638159577959	0.00556465447695616	0.00556400625058734	0.00556367759251436	0.00556400625058734	0.00556465447695616	0.0055638159577959	0.00556448073709908	0.00556386590258894	0.00556421899663685	0.00556427907961241	0.00556399387834421	0.00556398766238457	0.00556419376866455	0.00556429144541545	0.00556420550903231	0.00556407570534608	0.00556403309567797	0.0055640876652842	0.00556416595246377	0.005564199977645
flux1:	0.653497770345598	0.0058301125316308	0.0058301179409015	0.00583011951895102	0.00583011919263009	0.0058301222868607	0.00583013006613874	0.00583013568058427	0.00583012907348411	0.00583010822875563	0.00583008647179529	0.00583008595337895	0.00583011807993717	0.00583016574122074	0.00583018724135694	0.00583014880372124	0.00583006552057669	0.00583000969983356	0.00583005685482407	0.00583019383027646	0.00583028231921563	0.00583017811839993	0.00582996281920516	0.0058299713158715	0.00583026922554827	0.00583020391109016	0.00582983622856142	0.00583048112143018	0.00582978337922168	0.00583066259717851	0.00582998281873659	0.00582963793236197	0.00582998281873659	0.00583066259717851	0.00582978337922168	0.00583048112143019	0.00582983622856142	0.00583020391109016	0.00583026922554827	0.0058299713158715	0.00582996281920516	0.00583017811839993	0.00583028231921563	0.00583019383027646	0.00583005685482406	0.00583000969983356	0.00583006552057669	0.00583014880372124	0.00583018724135693
flux1:	0.653760219249351	0.0061034135729567	0.00610341694176743	0.00610341903374441	0.00610342149361539	0.00610342790151028	0.00610343737108688	0.00610344186217802	0.00610343192559125	0.00610340768406573	0.00610338482752549	0.00610338648871567	0.00610342280237534	0.00610347372571882	0.00610349489537816	0.00610345228005941	0.00610336390066814	0.00610330648433273	0.00610335779921656	0.00610350169866788	0.00610359271469295	0.00610348221232599	0.00610325819508687	0.00610326955512301	0.00610358033187239	0.0061035089492868	0.00610312579328281	0.00610380126919156	0.00610306976971679	0.00610399143643165	0.00610327982421632	0.00610291849142438	0.00610327982421632	0.00610399143643165	0.00610306976971679	0.00610380126919156	0.00610312579328281	0.0061035089492868	0.00610358033187239	0.00610326955512301	0.00610325819508687	0.00610348221232599	0.00610359271469296	0.00610350169866788	0.00610335779921656	0.00610330648433272	0.00610336390066814	0.00610345228005941	0.00610349489537816
flux1:	0.654022668153104	0.00638388410378326	0.00638388478923799	0.00638388694899056	0.00638389222050924	0.00638390241813512	0.00638391420451735	0.00638391796075192	0.00638390461136846	0.00638387648039972	0.00638385193444318	0.0063838554490908	0.00638389607279005	0.0063839507349547	0.00638397210376315	0.00638392558384607	0.00638383199179465	0.00638377257269025	0.00638382758650745	0.0063839781168984	0.00638407164968556	0.00638395514169761	0.00638372297072847	0.00638373781781173	0.00638406157895742	0.00638398321250912	0.00638358364099599	0.00638429017535241	0.00638352416777437	0.00638449008693943	0.00638374645003454	0.00638336849094624	0.00638374645003454	0.00638449008693943	0.00638352416777437	0.00638429017535241	0.00638358364099598	0.00638398321250912	0.00638406157895742	0.00638373781781173	0.00638372297072847	0.00638395514169761	0.00638407164968556	0.0063839781168984	0.00638382758650745	0.00638377257269025	0.00638383199179466	0.00638392558384607	0.00638397210376315
flux1:	0.654285117056858	0.00667134678939654	0.00667134408773258	0.00667134584915962	0.00667135398947963	0.00667136851675834	0.0066713833048835	0.00667138673432733	0.00667136985933815	0.00667133728578275	0.00667131040412366	0.00667131542529686	0.00667136050756019	0.00667141944205902	0.00667144159584768	0.00667139146945373	0.00667129252854696	0.00667123064468331	0.00667128883502583	0.00667144566928664	0.00667154172532282	0.00667141957241843	0.00667117988784076	0.00667119887602584	0.00667153569691961	0.00667144936355026	0.00667103239306597	0.00667177041694306	0.00667096919401607	0.0066719812066363	0.00667120543468733	0.00667081070359325	0.00667120543468733	0.0066719812066363	0.00667096919401608	0.00667177041694306	0.00667103239306598	0.00667144936355027	0.00667153569691961	0.00667119887602584	0.00667117988784076	0.00667141957241843	0.00667154172532282	0.00667144566928665	0.00667128883502583	0.00667123064468331	0.00667129252854696	0.00667139146945373	0.00667144159584769
flux1:	0.654547565960611	0.00696559726571666	0.00696559043059635	0.00696559132791643	0.00696560243549909	0.00696562188944497	0.00696564040414983	0.0069656439159544	0.00696562336612298	0.00696558574499747	0.00696555584336447	0.00696556201986866	0.0069656117391341	0.00696567552598074	0.00696569908872446	0.0069656456645948	0.00696554121694651	0.00696547636294522	0.00696553716326396	0.00696569995270044	0.00696579855536664	0.00696567117107649	0.00696542467206215	0.00696544847399798	0.00696579838887911	0.0069657030532069	0.00696526767746983	0.00696603758361493	0.00696520048049308	0.00696626044531215	0.00696545249538501	0.00696504087549147	0.00696545249538501	0.00696626044531215	0.00696520048049308	0.00696603758361493	0.00696526767746983	0.0069657030532069	0.00696579838887911	0.00696544847399798	0.00696542467206215	0.00696567117107649	0.00696579855536664	0.00696569995270044	0.00696553716326396	0.00696547636294522	0.00696554121694651	0.0069656456645948	0.00696569908872445
flux1:	0.654810014864364	0.00726640366264069	0.00726639192752583	0.0072663915163409	0.00726640573775675	0.0072664307611073	0.00726645374495561	0.00726645773026814	0.00726643331563479	0.00726639000297065	0.00726635638084215	0.00726636337425236	0.00726641794079536	0.00726648719244811	0.00726651280522689	0.00726645638779788	0.00726634625404921	0.0072662778960138	0.00726634071570531	0.00726650910298483	0.00726661029081325	0.00726647812638237	0.00726622555168007	0.00726625484606638	0.00726661785053275	0.00726651244287341	0.0072660576540139	0.00726685980367571	0.00726598619546634	0.00726709596651754	0.00726625584734689	0.00726582724446926	0.00726625584734689	0.00726709596651753	0.00726598619546635	0.00726685980367571	0.00726605765401391	0.00726651244287341	0.00726661785053275	0.00726625484606638	0.00726622555168006	0.00726647812638237	0.00726661029081324	0.00726650910298483	0.00726634071570531	0.0072662778960138	0.00726634625404921	0.00726645638779788	0.0072665128052269
flux1:	0.655072463768117	0.00757350623157516	0.00757348883540502	0.00757348671343122	0.00757350424657529	0.00757353551182764	0.0075735637000386	0.00757356851327937	0.00757354000210459	0.00757349033189933	0.00757345229681256	0.00757345979819021	0.00757351945319647	0.00757359479687214	0.00757362309449875	0.00757356396915464	0.0075734479511233	0.00757337554471928	0.00757343979140491	0.00757361342359292	0.0075737172465244	0.00757358077292123	0.00757332287919812	0.00757335833791047	0.00757373439305851	0.00757361783012838	0.00757314264204868	0.00757397737232782	0.00757306667044796	0.0075742280721321	0.00757335582618358	0.00757291016156868	0.00757335582618358	0.0075742280721321	0.00757306667044796	0.00757397737232782	0.00757314264204868	0.00757361783012838	0.00757373439305851	0.00757335833791048	0.00757332287919812	0.00757358077292123	0.0075737172465244	0.00757361342359292	0.00757343979140491	0.00757337554471928	0.0075734479511233	0.00757356396915464	0.00757362309449875
flux1:	0.655334912671871	0.00788661708365273	0.00788659329879868	0.00788658912508686	0.00788661021819245	0.00788664840732427	0.00788668250075043	0.00788668844226553	0.00788665556367203	0.00788659886860833	0.00788655576217388	0.00788656350761788	0.00788662851908334	0.00788671057580817	0.00788674216191185	0.00788668058111919	0.00788655846707616	0.00788648147842042	0.00788654658170374	0.00788672512278036	0.00788683163633962	0.0078866913238133	0.00788642886245861	0.00788647113779622	0.00788686017601428	0.00788673138384854	0.00788623485710746	0.00788710248850359	0.00788615413595416	0.00788736893616284	0.00788646462004128	0.00788600182254426	0.00788646462004128	0.00788736893616284	0.00788615413595416	0.0078871024885036	0.00788623485710745	0.00788673138384854	0.00788686017601428	0.00788647113779622	0.00788642886245861	0.0078866913238133	0.00788683163633962	0.00788672512278037	0.00788654658170375	0.00788648147842041	0.00788655846707616	0.0078866805811192	0.00788674216191185
flux1:	0.655597361575624	0.00820542004463202	0.00820538920589589	0.00820538271738521	0.00820540766343608	0.00820545344386203	0.00820549408113358	0.00820550138220893	0.00820546383279732	0.00820539946817136	0.00820535069278404	0.00820535847698532	0.00820542913227944	0.0082055184932392	0.008205553914714	0.00820549008572783	0.00820536165836755	0.00820527958716409	0.00820534502304725	0.00820552816533957	0.00820563742274771	0.00820549371849921	0.0082052274116333	0.00820527712415145	0.00820567905647174	0.00820553699497122	0.00820501826249625	0.00820591910630351	0.00820493257203273	0.00820620245394207	0.00820526611777384	0.00820478611565407	0.00820526611777384	0.00820620245394206	0.00820493257203274	0.00820591910630351	0.00820501826249625	0.00820553699497122	0.00820567905647174	0.00820527712415145	0.0082052274116333	0.00820549371849921	0.0082056374227477	0.00820552816533957	0.00820534502304725	0.00820527958716409	0.00820536165836755	0.00820549008572783	0.008205553914714
flux1:	0.655859810479377	0.00852957063191653	0.00852953216519333	0.00852952318953151	0.00852955231593252	0.00852960631351084	0.00852965404358382	0.00852966285472472	0.00852962030921853	0.00852954767929853	0.00852949272443675	0.00852950041147404	0.00852957700658198	0.00852967420751562	0.00852971392932715	0.0085296480041073	0.00852951305113288	0.00852942545534006	0.00852949077040475	0.0085296782444023	0.00852979028675995	0.00852964359141841	0.00852937410792293	0.00852943183529897	0.0085298465601292	0.0085296902485437	0.00852914854139869	0.0085300829065938	0.00852905767917777	0.00853038421242828	0.00852941587892598	0.00852891859155601	0.00852941587892598	0.00853038421242828	0.00852905767917778	0.0085300829065938	0.00852914854139869	0.0085296902485437	0.0085298465601292	0.00852943183529897	0.00852937410792294	0.00852964359141841	0.00852979028675995	0.0085296782444023	0.00852949077040475	0.00852942545534006	0.00852951305113288	0.0085296480041073	0.00852971392932715
flux1:	0.65612225938313	0.00885869615852372	0.00885864960767265	0.0088586380714009	0.00885867172505422	0.00885873449519941	0.00885878975160404	0.00885880013484692	0.00885875226058273	0.00885867084642065	0.00885860931337731	0.00885861684410372	0.0088586996697595	0.00885880516430347	0.00885884954569014	0.00885878161357991	0.00885863994066963	0.00885854646185184	0.00885861129626864	0.00885880287835036	0.00885891772314169	0.00885876836684467	0.0088584962992742	0.0088585625666235	0.00885898997959579	0.00885881852216285	0.00885825319454998	0.00885922139382392	0.00885815697474278	0.00885954158679489	0.00885854123076935	0.0088580265605751	0.00885854123076935	0.00885954158679489	0.00885815697474278	0.00885922139382392	0.00885825319454998	0.00885881852216285	0.00885898997959579	0.0088585625666235	0.0088584962992742	0.00885876836684467	0.00885891772314169	0.00885880287835036	0.00885861129626864	0.00885854646185184	0.00885863994066963	0.00885878161357991	0.00885884954569014
flux1:	0.656384708286884	0.0091923959681767	0.00919234101865104	0.00919232695007902	0.00919236547831756	0.00919243747647362	0.00919250055455157	0.00919251248038288	0.00919245895521193	0.00919236834276816	0.00919229996666274	0.00919230736218807	0.00919239668731194	0.00919251082033351	0.00919256009343679	0.00919249017703698	0.00919234162280127	0.00919224201121261	0.00919230611963817	0.00919250163732373	0.00919261926560856	0.00919246748456819	0.00919219332781576	0.00919226859982198	0.00919270860441695	0.00919252121531077	0.00919193176796279	0.00919293412256736	0.00919183001940081	0.0091932739679036	0.00919224149702301	0.00919170932198355	0.00919224149702301	0.00919327396790361	0.00919183001940082	0.00919293412256736	0.00919193176796279	0.00919252121531077	0.00919270860441695	0.00919226859982197	0.00919219332781576	0.00919246748456818	0.00919261926560856	0.00919250163732373	0.00919230611963817	0.00919224201121262	0.00919234162280127	0.00919249017703698	0.00919256009343679
flux1:	0.656647157190637	0.00953024180500983	0.00953017830288683	0.00953016182926893	0.00953020555739698	0.00953028711026875	0.00953035814860982	0.00953037149783197	0.00953031203075414	0.00953021193808031	0.00953013660606694	0.00953014396702971	0.00953024002007845	0.00953036300212848	0.00953041725403517	0.00953034530855845	0.00953018976094574	0.00953008389932315	0.0095301471687813	0.00953034650322765	0.00953046684599874	0.00953031276048793	0.00953003689305588	0.00953012156820977	0.00953057408674094	0.00953037011344862	0.00952975621457547	0.00953079305769103	0.00952964877759186	0.0095311531246254	0.00953008836222757	0.00952953852926412	0.00953008836222757	0.0095311531246254	0.00952964877759186	0.00953079305769102	0.00952975621457546	0.00953037011344862	0.00953057408674094	0.00953012156820976	0.00953003689305588	0.00953031276048793	0.00953046684599875	0.00953034650322765	0.0095301471687813	0.00953008389932315	0.00953018976094574	0.00953034530855844	0.00953041725403518
flux1:	0.65690960609439	0.00987177832065622	0.00987170628588631	0.00987168762483513	0.00987173683130287	0.00987182811031968	0.00987190707745785	0.0098719216480726	0.00987185600169958	0.00987174630386492	0.00987166406857421	0.00987167157011631	0.00987177451913369	0.00987190640319313	0.00987196556227418	0.00987189147849526	0.00987172889196906	0.00987161681698047	0.00987167928090041	0.00987188236648996	0.00987200529076858	0.00987184888548031	0.00987157155415135	0.00987166596130737	0.00987213094579141	0.0098719098900279	0.00987127139301978	0.00987234307139878	0.00987115811522646	0.00987272370427143	0.00987162637501165	0.00987105869458384	0.00987162637501165	0.00987272370427143	0.00987115811522646	0.00987234307139878	0.00987127139301978	0.00987190989002791	0.00987213094579141	0.00987166596130737	0.00987157155415135	0.00987184888548031	0.00987200529076858	0.00987188236648996	0.00987167928090041	0.00987161681698047	0.00987172889196906	0.00987189147849526	0.00987196556227418
flux1:	0.657172054998143	0.0102165237207527	0.0102164433537052	0.0102164227991276	0.0102164776896013	0.0102165786880838	0.0102166653752968	0.0102166808941883	0.0102166089079409	0.0102164896583941	0.0102164007458265	0.0102164086284152	0.0102165185607204	0.0102166592224062	0.0102167230496902	0.010216646660424	0.0102164770731209	0.0102163589934281	0.0102164208411283	0.0102166276621335	0.010216752957454	0.0102165940651671	0.0102163153737796	0.0102164197711426	0.0102168972135368	0.0102166587488365	0.0102159957059964	0.0102171025796971	0.0102158764372036	0.0102175038736534	0.010216373592719	0.0102157878349215	0.010216373592719	0.0102175038736534	0.0102158764372036	0.0102171025796971	0.0102159957059964	0.0102166587488365	0.0102168972135368	0.0102164197711426	0.0102163153737795	0.0102165940651671	0.010216752957454	0.0102166276621335	0.0102164208411283	0.0102163589934281	0.0102164770731209	0.010216646660424	0.0102167230496902
flux1:	0.657434503901897	0.0105639705521397	0.010563882232849	0.0105638601360422	0.0105639208178071	0.010564031333224	0.0105641253540069	0.0105641414929151	0.0105640631057182	0.0105639345528482	0.0105638393641633	0.0105638479206439	0.0105639648232079	0.0105641139455382	0.0105641820316717	0.0105641031215225	0.0105639266715183	0.0105638029814749	0.0105638645625341	0.0105640751469876	0.0105642025129751	0.0105640408023996	0.0105637607053086	0.0105638752818585	0.0105643652231215	0.0105641092083074	0.0105634218799857	0.0105645643200795	0.010563296466534	0.0105649861024958	0.0105638223690344	0.0105632182614524	0.0105638223690344	0.0105649861024958	0.0105632964665339	0.0105645643200795	0.0105634218799857	0.0105641092083074	0.0105643652231215	0.0105638752818585	0.0105637607053086	0.0105640408023996	0.0105642025129751	0.0105640751469876	0.0105638645625341	0.0105638029814749	0.0105639266715183	0.0105641031215225	0.0105641820316717
flux1:	0.65769695280565	0.0109135866312764	0.0109134909111722	0.010913467658049	0.0109135341162837	0.0109136537388187	0.010913754535281	0.0109137709302781	0.0109136862014338	0.0109135487992382	0.0109134479061504	0.0109134574656414	0.0109135812072629	0.0109137382709604	0.0109138100390855	0.0109137283570263	0.0109135452967942	0.0109134165849064	0.0109134784080453	0.010913692819088	0.0109138218548564	0.0109136568234342	0.0109133751240881	0.0109135000033412	0.0109140025407721	0.0109137290285975	0.0109130178872312	0.010914196271443	0.0109128861660608	0.0109146380900917	0.0109134402853898	0.0109128175129235	0.0109134402853898	0.0109146380900917	0.0109128861660608	0.010914196271443	0.0109130178872312	0.0109137290285975	0.0109140025407721	0.0109135000033412	0.0109133751240881	0.0109136568234342	0.0109138218548564	0.010913692819088	0.0109134784080453	0.0109134165849064	0.0109135452967942	0.0109137283570263	0.0109138100390855
flux1:	0.657959401709403	0.0112648161136106	0.0112647136999285	0.0112646896856325	0.0112647617631097	0.0112648898715106	0.0112649967276014	0.0112650130010379	0.0112649221279427	0.0112647765399165	0.011264670673703	0.0112646815831499	0.0112648118995548	0.0112649761796879	0.0112650508943228	0.0112649661684958	0.0112647768766386	0.0112646439280708	0.0112647066543742	0.0112649249794901	0.0112650551755778	0.0112648861478747	0.0112646025027631	0.0112647377486652	0.0112652530409951	0.0112649622813851	0.0112642280100941	0.0112654427164175	0.0112640898029189	0.0112659038352139	0.0112646712260265	0.0112640294328361	0.0112646712260265	0.0112659038352139	0.0112640898029189	0.0112654427164175	0.0112642280100941	0.0112649622813851	0.0112652530409951	0.0112647377486652	0.0112646025027631	0.0112648861478747	0.0112650551755778	0.0112649249794901	0.0112647066543742	0.0112646439280708	0.0112647768766386	0.0112649661684958	0.0112650508943228
flux1:	0.658221850613157	0.0116170807028701	0.0116169724363576	0.0116169480387582	0.0116170254204507	0.0116171611858217	0.0116172732469243	0.0116172890306127	0.0116171923620468	0.011617039457673	0.0116169294921017	0.011616942096478	0.0116170785794118	0.0116172491489513	0.0116173259306976	0.0116172378846829	0.0116170428740667	0.0116169066666664	0.0116169710971989	0.0116171934358636	0.0116173241693809	0.011617150301536	0.0116168642295717	0.0116170098542179	0.0116175381239782	0.011617230561453	0.0116164740470208	0.0116177254454268	0.0116163291549988	0.011618204848394	0.0116169365956657	0.0116162753893251	0.0116169365956657	0.011618204848394	0.0116163291549988	0.0116177254454268	0.0116164740470208	0.011617230561453	0.0116175381239782	0.0116170098542179	0.0116168642295717	0.011617150301536	0.0116173241693809	0.0116171934358636	0.0116169710971989	0.0116169066666664	0.0116170428740667	0.0116172378846828	0.0116173259306976
flux1:	0.65848429951691	0.0119697809984479	0.0119696678253852	0.0119696433790893	0.0119697255829917	0.0119698679808165	0.0119699842789089	0.0119699992371779	0.0119698972810307	0.0119697381245637	0.0119696250533544	0.011969639675619	0.0119697817668944	0.0119699575074934	0.0119700353531354	0.0119699437228233	0.0119697436443333	0.0119696053378823	0.0119696723959761	0.0119698988463443	0.011970029379926	0.0119698496704221	0.0119695605676179	0.0119697165404062	0.0119702580731678	0.0119699343382171	0.0119691566584674	0.0119704451009086	0.011969004857768	0.0119709415047462	0.01196963667779	0.0119689556356612	0.0119696366777901	0.0119709415047462	0.011969004857768	0.0119704451009086	0.0119691566584674	0.0119699343382171	0.0119702580731678	0.0119697165404062	0.0119695605676179	0.0119698496704221	0.011970029379926	0.0119698988463443	0.0119696723959761	0.0119696053378823	0.0119697436443332	0.0119699437228233	0.0119700353531354
flux1:	0.658746748420663	0.0123222979782649	0.0123221809181781	0.0123221566907526	0.0123222430659698	0.0123223908962525	0.0123225103795097	0.0123225242306971	0.0123224176552016	0.0123222534867849	0.0123221383964949	0.0123221553184836	0.0123223023097709	0.0123224819297828	0.0123225597370919	0.0123224642872291	0.0123222599285047	0.0123221208471567	0.0123221915558762	0.0123224222012031	0.0123225516862443	0.012322364993036	0.0123220721521361	0.0123222384098942	0.012322793550069	0.0123224544444474	0.0123216568502197	0.0123229826592018	0.0123214978888782	0.012323494534571	0.0123221521305841	0.0123214508083487	0.0123221521305841	0.012323494534571	0.0123214978888782	0.0123229826592018	0.0123216568502197	0.0123224544444474	0.012322793550069	0.0123222384098942	0.0123220721521361	0.012322364993036	0.0123225516862443	0.0123224222012031	0.0123221915558762	0.0123221208471567	0.0123222599285047	0.0123224642872291	0.0123225597370919
flux1:	0.659009197324416	0.0126739946136825	0.0126738747244188	0.0126738508964676	0.0126739406292873	0.0126740925442741	0.0126742141097215	0.0126742266446972	0.0126741162725223	0.0126739484820387	0.012673832521512	0.0126738519669426	0.0126740030058727	0.0126741850653057	0.0126742616616387	0.0126741622010932	0.012673954479785	0.0126738160879225	0.0126738915434171	0.0126741264389441	0.0126742539234516	0.0126740589872528	0.0126737616217761	0.012673938079348	0.0126745072223628	0.0126741536984933	0.0126733375906168	0.012674701046671	0.0126731711870288	0.0126752266480121	0.0126738456166129	0.0126731235588209	0.0126738456166129	0.0126752266480121	0.0126731711870288	0.012674701046671	0.0126733375906168	0.0126741536984933	0.0126745072223628	0.012673938079348	0.0126737616217761	0.0126740589872528	0.0126742539234516	0.0126741264389441	0.0126738915434171	0.0126738160879225	0.012673954479785	0.0126741622010932	0.0126742616616387
flux1:	0.65927164622817	0.0130242176122173	0.0130240959542547	0.0130240726048429	0.0130241647331083	0.0130243192716453	0.0130244417992721	0.0130244528956826	0.0130243396905615	0.0130241697849781	0.0130240541326918	0.0130240762534	0.0130242303562739	0.0130244132980689	0.0130244874716592	0.0130243838664815	0.0130241738177847	0.0130240376898058	0.0130241190314492	0.0130243581924841	0.0130244826337022	0.0130242781069853	0.0130239753789617	0.013024161939716	0.0130247455205027	0.0130243786553943	0.0130235455572413	0.0130249468856867	0.0130233714006019	0.0130254842890743	0.0130240635613588	0.013023320313773	0.0130240635613588	0.0130254842890743	0.0130233714006019	0.0130249468856867	0.0130235455572413	0.0130243786553943	0.0130247455205027	0.013024161939716	0.0130239753789617	0.0130242781069854	0.0130244826337022	0.0130243581924841	0.0130241190314491	0.0130240376898058	0.0130241738177847	0.0130243838664815	0.0130244874716592
flux1:	0.659534095131923	0.0133722992829836	0.0133721768849439	0.0133721539836079	0.0133722474192648	0.0133724030464682	0.0133725254330935	0.0133725350642101	0.0133724201101489	0.0133722496754571	0.0133721355062281	0.0133721603726199	0.013372316443723	0.013372498630436	0.0133725691631346	0.0133724613465713	0.0133722501050395	0.0133721178898539	0.0133722062682178	0.0133724496601021	0.0133725699418754	0.013372354422898	0.0133720454734139	0.0133722420391344	0.0133728405170317	0.0133724614813362	0.0133716130077075	0.0133730523651254	0.0133714307606234	0.0133735995133619	0.0133721380347933	0.01337137315824	0.0133721380347933	0.0133735995133619	0.0133714307606234	0.0133730523651254	0.0133716130077075	0.0133724614813362	0.0133728405170317	0.0133722420391344	0.0133720454734139	0.013372354422898	0.0133725699418754	0.0133724496601021	0.0133722062682178	0.0133721178898539	0.0133722501050395	0.0133724613465713	0.0133725691631346
flux1:	0.659796544035676	0.013717559518933	0.0137174373462472	0.0137174147524847	0.0137175083117219	0.0137176634623137	0.0137177846534747	0.013717792890788	0.0137176773642893	0.0137175080234355	0.0137173964760113	0.0137174240725265	0.0137175809297187	0.0137177606844183	0.0137178263845544	0.0137177143633016	0.0137175031392057	0.0137173765204671	0.0137174730642868	0.0137177205948683	0.0137178355494992	0.0137176076204442	0.0137172916019903	0.0137174980816329	0.0137181119219499	0.0137177219449834	0.0137168597682291	0.0137183372290938	0.0137166690716457	0.0137188919829449	0.0137173887492263	0.0137166018345945	0.0137173887492263	0.0137188919829449	0.0137166690716457	0.0137183372290938	0.0137168597682291	0.0137177219449834	0.0137181119219499	0.0137174980816329	0.0137172916019903	0.0137176076204442	0.0137178355494992	0.0137177205948683	0.0137174730642868	0.0137173765204671	0.0137175031392056	0.0137177143633016	0.0137178263845544
flux1:	0.660058992939429	0.0140593078891034	0.0140591868176403	0.0140591642883592	0.0140592567283041	0.0140594098517252	0.0140595288699291	0.0140595358789604	0.0140594210150814	0.0140592543835275	0.0140591465305634	0.0140591767566993	0.0140593331626262	0.0140595088125852	0.0140595685465914	0.0140594524027497	0.0140592424535144	0.014059123106836	0.0140592288901875	0.0140594804053036	0.0140595888394475	0.014059347107569	0.0140590232170847	0.0140592395339381	0.0140598691865892	0.0140594695183303	0.0140585953327262	0.0140601108766396	0.0140583958132049	0.0140606710708438	0.0140591251657821	0.0140583158497575	0.0140591251657821	0.0140606710708438	0.0140583958132049	0.0140601108766396	0.0140585953327262	0.0140594695183303	0.0140598691865892	0.0140592395339381	0.0140590232170848	0.014059347107569	0.0140595888394475	0.0140594804053036	0.0140592288901875	0.014059123106836	0.0140592424535144	0.0140594524027497	0.0140595685465914
flux1:	0.660321441843183	0.0143968458332078	0.0143967266294204	0.0143967038343564	0.0143967938948782	0.0143969435001376	0.0143970594679929	0.0143970654971678	0.0143969525505989	0.0143967901913157	0.0143966870131425	0.0143967196902915	0.0143968743882541	0.0143970443098375	0.0143970970313264	0.0143969769197324	0.0143967695172425	0.0143966590658134	0.0143967750767312	0.01439703035907	0.0143971310830068	0.0143968742234998	0.0143965417349638	0.0143967678318236	0.014397413707595	0.0143970055788245	0.0143961210643134	0.0143976745642751	0.0143959123435855	0.0143982380667252	0.0143966487009807	0.0143958166820593	0.0143966487009807	0.0143982380667252	0.0143959123435855	0.0143976745642751	0.0143961210643134	0.0143970055788245	0.014397413707595	0.0143967678318236	0.0143965417349638	0.0143968742234998	0.0143971310830068	0.01439703035907	0.0143967750767312	0.0143966590658134	0.0143967695172425	0.0143969769197324	0.0143970970313264
flux1:	0.660583890746936	0.0147294689500218	0.0147293522588048	0.0147293288034294	0.0147294152522439	0.0147295599504229	0.014729672107424	0.0147296774702568	0.0147295676729279	0.014729411052707	0.0147293134161137	0.0147293483001577	0.0147295000533857	0.0147296627164367	0.0147297074915167	0.0147295836323639	0.0147293800271739	0.0147292799973156	0.0147294071090368	0.0147296658805771	0.0147297577400026	0.0147294845391993	0.0147291428346044	0.0147293786766685	0.0147300411218192	0.0147296257036814	0.0147287324901373	0.0147303237022502	0.0147285141967387	0.0147308884745524	0.0147292550240909	0.0147284000783874	0.0147292550240909	0.0147308884745524	0.0147285141967387	0.0147303237022503	0.0147287324901373	0.0147296257036814	0.0147300411218192	0.0147293786766685	0.0147291428346044	0.0147294845391993	0.0147297577400026	0.0147296658805771	0.0147294071090368	0.0147292799973156	0.0147293800271739	0.0147295836323639	0.0147297074915167
flux1:	0.660846339650689	0.0150564693701358	0.0150563557111445	0.0150563311660968	0.015056412845103	0.0150565513874987	0.0150566590995824	0.0150566641508262	0.0150565586678058	0.0150564091167656	0.0150563177597778	0.0150563545590425	0.0150565021918876	0.015056656201875	0.0150566922296614	0.0150565648965816	0.0150563662802671	0.0150562780585293	0.0150564170044522	0.0150566789324981	0.0150567608418178	0.0150564702392349	0.0150561188368295	0.0150563644121321	0.0150570436821487	0.0150566220464919	0.0150557216796698	0.015057350234635	0.0150554934623485	0.0150579143921186	0.0150562364351435	0.0150553584314943	0.0150562364351435	0.0150579143921186	0.0150554934623485	0.015057350234635	0.0150557216796698	0.0150566220464919	0.0150570436821487	0.0150563644121321	0.0150561188368295	0.0150564702392349	0.0150567608418178	0.0150566789324981	0.0150564170044522	0.0150562780585293	0.0150563662802671	0.0150565648965816	0.0150566922296614
flux1:	0.661108788554442	0.0153771382027744	0.0153770279754465	0.0153770019110747	0.0153770777816884	0.0153772090917704	0.0153773118531578	0.0153773169599691	0.0153772168455988	0.0153770755216526	0.0153769910449803	0.0153770294428333	0.0153771718822186	0.0153773160184573	0.0153773426459541	0.015377212149987	0.0153770196170367	0.0153769444104246	0.015377095763727	0.0153773604703654	0.0153774314463331	0.0153771225740802	0.0153767611528386	0.0153770164701684	0.0153777127035911	0.0153772857854705	0.0153763796957731	0.015378045092459	0.015376141238245	0.0153786069616413	0.015376884312784	0.0153759832266521	0.015376884312784	0.0153786069616413	0.015376141238245	0.015378045092459	0.0153763796957731	0.0153772857854705	0.0153777127035911	0.0153770164701684	0.0153767611528386	0.0153771225740802	0.0153774314463331	0.0153773604703654	0.015377095763727	0.0153769444104246	0.0153770196170367	0.015377212149987	0.0153773426459541
flux1:	0.661371237458196	0.0156907680455354	0.0156906615425178	0.0156906335667332	0.0156907027519415	0.0156908259495772	0.0156909233768625	0.0156909288863712	0.0156908350426616	0.0156907029025208	0.0156906257680012	0.0156906654490729	0.0156908017644311	0.015690935012817	0.015690951743606	0.0156908184137335	0.0156906329244866	0.0156905717253405	0.0156907358840095	0.0156910029586267	0.015691062153086	0.0156907343711833	0.0156903627905975	0.015690627874972	0.0156913410682708	0.0156909096319735	0.0156899991070859	0.0156917007083884	0.0156897501436201	0.0156922588798942	0.0156904916204873	0.0156895675461957	0.0156904916204873	0.0156922588798942	0.0156897501436201	0.0156917007083884	0.0156899991070859	0.0156909096319735	0.0156913410682708	0.015690627874972	0.0156903627905974	0.0156907343711833	0.015691062153086	0.0156910029586267	0.0156907358840095	0.0156905717253405	0.0156906329244866	0.0156908184137335	0.015690951743606
flux1:	0.661633686361949	0.0159966555450917	0.0159965529732434	0.0159965227705942	0.0159965845915365	0.0159966990083286	0.0159967908272241	0.0159967970321891	0.0159967101714842	0.0159965879494825	0.0159965184854725	0.0159965591642214	0.0159966886041339	0.0159968101830307	0.0159968166795021	0.0159966808406469	0.0159965031868231	0.0159964567437289	0.0159966339215334	0.0159969029358487	0.0159969496662885	0.01599660259254	0.0159962209069892	0.0159964957928913	0.0159972257773967	0.015996790387274	0.0159958765496041	0.0159976135807259	0.0159956168808329	0.0159981669557361	0.0159963554590799	0.015995408619938	0.0159963554590799	0.0159981669557361	0.0159956168808329	0.0159976135807259	0.015995876549604	0.015996790387274	0.0159972257773967	0.0159964957928913	0.0159962209069892	0.01599660259254	0.0159969496662885	0.0159969029358487	0.0159966339215334	0.0159964567437289	0.0159965031868231	0.0159966808406469	0.0159968166795021
flux1:	0.661896135265702	0.0162941039961486	0.0162940055037825	0.0162939728734802	0.0162940268785708	0.0162941320636026	0.0162942180891939	0.0162942251936215	0.0162941458074151	0.0162940340030907	0.0162939724163843	0.0162940138665243	0.0162941358903354	0.0162942452685237	0.0162942413476937	0.0162941032972664	0.0162939340716081	0.0162939028675187	0.0162940930912021	0.0162943636161188	0.016294397392766	0.0162940309259901	0.0162936393931413	0.0162939241158423	0.0162946705377269	0.0162942315349948	0.0162933153246997	0.0162950868738907	0.0162930448329898	0.0162956347023343	0.0162937796529965	0.0162928104089401	0.0162937796529965	0.0162956347023343	0.0162930448329898	0.0162950868738907	0.0162933153246997	0.0162942315349948	0.0162946705377269	0.0162939241158423	0.0162936393931413	0.0162940309259901	0.0162943973927661	0.0162943636161188	0.0162940930912021	0.0162939028675187	0.0162939340716081	0.0162941032972664	0.0162942413476937
flux1:	0.662158584169456	0.0165824259652604	0.0165823316738586	0.0165822965644369	0.0165823425493727	0.0165824382651602	0.0165825183769323	0.016582526463637	0.0165824547991965	0.0165823536741554	0.0165823000676396	0.0165823421508213	0.0165824564536534	0.0165825533595759	0.0165825389828498	0.016582398967067	0.0165822385385183	0.0165822227770056	0.0165824258897148	0.0165826975131584	0.016582718061396	0.0165823323970194	0.0165819314799314	0.0165822260653404	0.0165829883695901	0.016582545856086	0.0165816280202843	0.0165834330419926	0.0165813466839724	0.0165839749509118	0.0165820773572654	0.0165810862096994	0.0165820773572654	0.0165839749509118	0.0165813466839724	0.0165834330419926	0.0165816280202843	0.016582545856086	0.0165829883695901	0.0165822260653404	0.0165819314799314	0.0165823323970194	0.016582718061396	0.0165826975131584	0.0165824258897148	0.0165822227770056	0.0165822385385183	0.016582398967067	0.0165825389828498
flux1:	0.662421033073209	0.0168609459255282	0.0168608559638307	0.0168608185022034	0.0168608565196285	0.0168609427286036	0.0168610168418317	0.0168610258439153	0.0168609618900491	0.0168608714741936	0.016860825869133	0.0168608685612206	0.0168609750910463	0.0168610595129504	0.0168610347704878	0.0168608929617608	0.0168607414574418	0.0168607410577011	0.0168609567283992	0.0168612290732257	0.0168612363502422	0.0168608319875144	0.0168604223503544	0.0168607268039205	0.016861504223144	0.0168610580528128	0.0168601391413704	0.0168619764616678	0.0168598470471606	0.0168625124724641	0.0168605736718646	0.0168595612654778	0.0168605736718646	0.0168625124724641	0.0168598470471606	0.0168619764616678	0.0168601391413704	0.0168610580528128	0.016861504223144	0.0168607268039205	0.0168604223503544	0.0168608319875144	0.0168612363502422	0.0168612290732257	0.0168609567283992	0.0168607410577011	0.0168607414574418	0.0168608929617608	0.0168610347704878
flux1:	0.662683481976962	0.0171290028877128	0.0171289174258612	0.0171288779387695	0.0171289082968823	0.0171289851392469	0.0171290531746052	0.0171290628527086	0.017129006335613	0.0171289264423634	0.0171288888039323	0.0171289322172587	0.017129031182991	0.0171291033599623	0.0171290684505694	0.0171289249272776	0.0171287822222852	0.0171287968231782	0.0171290245615355	0.0171292973025385	0.01712929150729	0.0171288692476605	0.0171284517451784	0.0171287660404422	0.0171295575892336	0.0171291073678697	0.0171281877359234	0.0171300560599854	0.0171278850887694	0.0171305865935858	0.0171286082498159	0.0171275753712314	0.0171286082498159	0.0171305865935858	0.0171278850887694	0.0171300560599854	0.0171281877359234	0.0171291073678697	0.0171295575892336	0.0171287660404422	0.0171284517451784	0.0171288692476605	0.01712929150729	0.0171292973025385	0.0171290245615355	0.0171287968231782	0.0171287822222852	0.0171289249272776	0.0171290684505694
flux1:	0.662945930880715	0.0173859530129391	0.0173858722942868	0.0173858313204756	0.0173858545704254	0.0173859223346889	0.0173859841880786	0.0173859941150375	0.0173859445046981	0.0173858747543966	0.0173858450188824	0.0173858894189936	0.0173859812889225	0.0173860416931964	0.0173859969008927	0.017385851630802	0.0173857173465826	0.0173857463196553	0.0173859854956768	0.017386258374729	0.0173862399505092	0.0173858008870197	0.0173853765481652	0.0173857006155926	0.0173865050909951	0.0173860501844879	0.0173851300016345	0.0173870279229856	0.0173848171314909	0.0173875537923539	0.0173855378851982	0.0173844854584215	0.0173855378851982	0.0173875537923539	0.017384817131491	0.0173870279229856	0.0173851300016345	0.0173860501844879	0.0173865050909951	0.0173857006155926	0.0173853765481652	0.0173858008870197	0.0173862399505092	0.017386258374729	0.0173859854956768	0.0173857463196553	0.0173857173465826	0.0173858516308019	0.0173859969008927
flux1:	0.663208379784469	0.0176311721919452	0.0176310965602159	0.0176310548521386	0.0176310717646482	0.017631130852571	0.0176311863672026	0.0176311959214075	0.0176311524485364	0.0176310922988178	0.0176310704008049	0.0176311162164203	0.0176312017067299	0.0176312510180564	0.0176311966866268	0.0176310495150886	0.0176309230268041	0.0176309654978599	0.0176312153653142	0.0176314882037221	0.0176314578328952	0.0176310033307638	0.0176305733370449	0.0176309070537865	0.0176317230422066	0.0176312625932473	0.0176303418590949	0.0176322678702685	0.0176300192240065	0.017632790260095	0.0176307390671678	0.0176296681458893	0.0176307390671678	0.017632790260095	0.0176300192240065	0.0176322678702685	0.0176303418590949	0.0176312625932473	0.0176317230422066	0.0176309070537865	0.0176305733370449	0.0176310033307638	0.0176314578328952	0.0176314882037221	0.0176312153653142	0.0176309654978599	0.0176309230268041	0.0176310495150886	0.0176311966866268
flux1:	0.663470828688222	0.0178640585757623	0.0178639884954564	0.0178639470098538	0.0178639585420778	0.0178640094300548	0.0178640583727378	0.017864066741091	0.017864028424068	0.0178639772056383	0.0178639631034646	0.0178640109286698	0.0178640909822069	0.0178641300553882	0.0178640665623317	0.017863917206217	0.0178637976591603	0.0178638525376308	0.0178641122601871	0.0178643849674385	0.0178643435581763	0.0178638752270685	0.0178634408864476	0.0178637840676426	0.0178646099583459	0.017864142911255	0.0178632214768047	0.0178651739810276	0.0178628896619242	0.0178656944148673	0.0178636104860617	0.0178625222429828	0.0178636104860617	0.0178656944148673	0.0178628896619242	0.0178651739810276	0.0178632214768047	0.017864142911255	0.0178646099583459	0.0178637840676426	0.0178634408864477	0.0178638752270685	0.0178643435581763	0.0178643849674385	0.0178641122601871	0.0178638525376308	0.0178637976591603	0.017863917206217	0.0178640665623317
flux1:	0.663733277591975	0.0180840350427811	0.0180839711110905	0.0180839309883911	0.0180839382425484	0.0180839814416692	0.0180840234850567	0.018084029675941	0.0180839953567385	0.018083952312739	0.01808394601059	0.0180839965986325	0.0180840723545325	0.0180841021815596	0.0180840299128676	0.0180838779609425	0.0180837642956946	0.0180838303107357	0.0180840989896133	0.0180843715678384	0.0180843202330074	0.0180838398918001	0.0180834026090872	0.0180837550012742	0.0180845890063561	0.0180841141393974	0.0180831917335218	0.0180851690570039	0.018082851445786	0.0180856893525694	0.0180835754777422	0.0180824711911809	0.0180835754777422	0.0180856893525694	0.018082851445786	0.0180851690570039	0.0180831917335218	0.0180841141393974	0.0180845890063561	0.0180837550012741	0.0180834026090872	0.0180838398918001	0.0180843202330074	0.0180843715678384	0.0180840989896133	0.0180838303107358	0.0180837642956946	0.0180838779609425	0.0180840299128676
flux1:	0.663995726495728	0.0182905515874098	0.0182904945363701	0.0182904570694808	0.0182904612452558	0.018290497262349	0.018290531974575	0.0182905348407339	0.0182905032283549	0.0182904675553162	0.0182904691204957	0.018290523368956	0.0182905961241553	0.0182906177925966	0.0182905371197459	0.0182903820399103	0.0182902730255527	0.0182903487675258	0.0182906254694146	0.0182908980130679	0.0182908380417193	0.0182903476768471	0.0182899089216673	0.0182902701987787	0.0182911103792649	0.0182906263435391	0.0182897026036384	0.0182917030080458	0.0182893546619968	0.018292225221782	0.0182900843925176	0.0182889654306459	0.0182900843925176	0.018292225221782	0.0182893546619968	0.0182917030080458	0.0182897026036384	0.0182906263435391	0.0182911103792649	0.0182902701987787	0.0182899089216674	0.0182903476768471	0.0182908380417193	0.0182908980130678	0.0182906254694146	0.0182903487675258	0.0182902730255527	0.0182903820399103	0.0182905371197459
flux1:	0.664258175399482	0.0184830876159086	0.0184830383040898	0.0184830048977538	0.0184830072408041	0.0184830365427179	0.0184830633854579	0.0184830616561651	0.0184830313757378	0.018483002264066	0.0184830118382339	0.0184830707657725	0.0184831419298132	0.0184831565792703	0.0184830678396919	0.0184829089931778	0.0184828032675259	0.0184828872333091	0.0184831710173337	0.0184834437078126	0.0184833765300359	0.0184828782487472	0.0184824395222429	0.0184828092845501	0.0184836535820397	0.0184831589457998	0.0184822334515741	0.0184842551462713	0.018481878772837	0.0184847815087377	0.0184826168752333	0.0184814846783735	0.0184826168752333	0.0184847815087377	0.018481878772837	0.0184842551462713	0.0184822334515741	0.0184831589457998	0.0184836535820397	0.0184828092845501	0.0184824395222429	0.0184828782487472	0.0184833765300359	0.0184834437078126	0.0184831710173337	0.0184828872333091	0.0184828032675259	0.0184829089931778	0.0184830678396918
flux1:	0.664520624303235	0.0186611541355379	0.0186611135291938	0.018661085651646	0.0186610874007811	0.0186611103839588	0.0186611287194716	0.0186611210408546	0.0186610906862408	0.0186610673582146	0.0186610851617145	0.0186611498770258	0.0186612209218846	0.0186612297003971	0.018661133182488	0.0186609698447782	0.018660865960285	0.018660956600713	0.0186612465432789	0.0186615196384383	0.018661446784614	0.0186609427646651	0.0186605055661183	0.0186608833423574	0.0186617296154028	0.0186612229124265	0.0186602952215892	0.0186623363752679	0.018659934802146	0.0186628692192045	0.0186606840434886	0.0186595401049633	0.0186606840434886	0.0186628692192045	0.018659934802146	0.0186623363752679	0.0186602952215892	0.0186612229124265	0.0186617296154028	0.0186608833423574	0.0186605055661183	0.0186609427646651	0.0186614467846139	0.0186615196384383	0.0186612465432789	0.018660956600713	0.0186608659602851	0.0186609698447782	0.018661133182488
flux1:	0.664783073206988	0.0188242958238246	0.0188242649680704	0.0188242440971895	0.0188242464328627	0.0188242633999621	0.0188242725071496	0.0188242574890753	0.0188242256766549	0.0188242074200704	0.0188242337488499	0.0188243054128715	0.0188243778197891	0.0188243818420523	0.0188242777755511	0.0188241091634341	0.0188240056371493	0.0188241014047989	0.0188243966212904	0.018824670440059	0.0188245934957967	0.0188240859332452	0.0188236517277893	0.0188240369805508	0.018824883044763	0.0188243628252509	0.0188234325099466	0.0188254912613057	0.0188230674037851	0.0188260329445485	0.0188238305513722	0.0188226763974498	0.0188238305513722	0.0188260329445485	0.0188230674037851	0.0188254912613057	0.0188234325099466	0.0188243628252509	0.018824883044763	0.0188240369805508	0.0188236517277893	0.0188240859332452	0.0188245934957967	0.018824670440059	0.0188243966212904	0.0188241014047989	0.0188240056371493	0.0188241091634341	0.0188242777755511
flux1:	0.665045522110741	0.0189720929655621	0.0189720729467727	0.0189720605132818	0.018972064509973	0.0189720756548629	0.0189720747538482	0.0189720510213909	0.0189720164426203	0.0189720026384622	0.018972037853513	0.0189721176363103	0.0189721928417558	0.0189721931509044	0.0189720817031542	0.0189719070070129	0.0189718023727798	0.0189719017683244	0.0189722014307942	0.0189724763333435	0.0189723968915942	0.0189718879484301	0.0189714581369512	0.0189718502712584	0.018972693941959	0.0189721588243186	0.0189712255069865	0.0189732999741861	0.0189708568006141	0.018973852799825	0.0189716365266496	0.0189704736961576	0.0189716365266496	0.018973852799825	0.0189708568006141	0.0189732999741861	0.0189712255069865	0.0189721588243186	0.018972693941959	0.0189718502712584	0.0189714581369512	0.0189718879484301	0.0189723968915942	0.0189724763333435	0.0189722014307942	0.0189719017683244	0.0189718023727798	0.018971907007013	0.0189720817031542
flux1:	0.665307971014495	0.0191041632460591	0.0191041551472515	0.0191041524777339	0.0191041590625904	0.0191041644645604	0.0191041527487703	0.0191041189959884	0.0191040804663808	0.0191040706092422	0.0191041151189145	0.0191042041529739	0.0191042834959392	0.0191042810304611	0.0191041623087568	0.0191039807288935	0.0191038735898446	0.0191039752052702	0.0191042785554763	0.0191045549196329	0.019104474531608	0.0191039662849664	0.0191035421771861	0.0191039405520268	0.0191047796881381	0.0191042284099622	0.0191032917974104	0.0191053800860969	0.0191029205824338	0.0191059462224069	0.019103719369948	0.0191025493941384	0.019103719369948	0.0191059462224069	0.0191029205824338	0.0191053800860969	0.0191032917974104	0.0191042284099622	0.0191047796881381	0.0191039405520268	0.0191035421771861	0.0191039662849664	0.0191044745316081	0.0191045549196329	0.0191042785554763	0.0191039752052702	0.0191038735898446	0.0191039807288934	0.0191041623087568
flux1:	0.665570419918248	0.0192201633901588	0.0192201682415963	0.0192201765041522	0.0192201864239099	0.0192201860513826	0.0192201627256464	0.0192201177692215	0.0192200742715712	0.0192200679819416	0.0192201222179097	0.0192202215498099	0.0192203062225872	0.0192203017896599	0.0192201758495427	0.0192199866351019	0.0192198757144673	0.0192199782715934	0.0192202846289809	0.0192205628237803	0.0192204829503979	0.0192199773450393	0.0192195601366189	0.0192199640790434	0.0192207966268252	0.0192202280933787	0.01921928800791	0.0192213882176864	0.0192189153521582	0.0192219696204212	0.0192197354051925	0.0192185597884342	0.0192197354051925	0.0192219696204212	0.0192189153521582	0.0192213882176864	0.01921928800791	0.0192202280933787	0.0192207966268252	0.0192199640790434	0.0192195601366189	0.0192199773450393	0.0192204829503979	0.0192205628237803	0.0192202846289809	0.0192199782715934	0.0192198757144673	0.0192199866351019	0.0192201758495427
flux1:	0.665832868822001	0.0193197906376066	0.0193198093652103	0.0193198295204875	0.019319843318236	0.0193198370417025	0.019319801364486	0.0193197441947258	0.0193196949146808	0.0193196919426797	0.0193197563307187	0.0193198668732877	0.0193199578777382	0.0193199521339593	0.0193198189929825	0.0193196214818569	0.0193195056701392	0.0193196080531022	0.01931991681759	0.0193201971750443	0.0193201191406373	0.0193196179462554	0.0193192087005805	0.0193196175218401	0.0193204415570481	0.0193198548856506	0.0193189112921883	0.0193210215214884	0.0193185382103641	0.0193216198610903	0.0193193813713284	0.0193182015731723	0.0193193813713284	0.0193216198610903	0.0193185382103641	0.0193210215214884	0.0193189112921883	0.0193198548856506	0.0193204415570481	0.0193196175218401	0.0193192087005805	0.0193196179462555	0.0193201191406373	0.0193201971750443	0.01931991681759	0.0193196080531022	0.0193195056701392	0.0193196214818569	0.0193198189929825
flux1:	0.666095317725754	0.0194027840464599	0.0194028174208192	0.0194028501808938	0.0194028681837031	0.0194028557970508	0.0194028071246468	0.0194027369514315	0.0194026813039043	0.019402681524503	0.0194027564515642	0.0194028789386734	0.0194029770497632	0.0194029704898699	0.0194028301460532	0.0194026238040438	0.0194025022007434	0.0194026034813669	0.0194029141310591	0.0194031969173438	0.0194031218673147	0.0194026266420486	0.0194022262771467	0.0194026392902292	0.0194034530572907	0.0194028476161079	0.0194019006444247	0.0194040189938344	0.0194015280693303	0.019404635589984	0.0194023957462242	0.019401213165341	0.0194023957462242	0.019404635589984	0.0194015280693303	0.0194040189938344	0.0194019006444247	0.0194028476161079	0.0194034530572907	0.0194026392902292	0.0194022262771467	0.0194026266420486	0.0194031218673147	0.0194031969173438	0.0194029141310591	0.0194026034813669	0.0194025022007434	0.0194026238040438	0.0194028301460532
flux1:	0.666357766629508	0.0194689256173764	0.0194689742061879	0.0194690200033803	0.0194690423212056	0.019469023570097	0.019468961400418	0.0194688776918806	0.0194688153372411	0.0194688187374881	0.0194689045168109	0.0194690394628867	0.0194691452009416	0.0194691381547245	0.0194689906086393	0.0194687750661198	0.0194686470143916	0.0194687464696825	0.0194690585538862	0.019469343941222	0.0194692728052059	0.0194687848664949	0.0194683941473218	0.0194688106851506	0.0194696126320281	0.0194689880719696	0.0194680380332996	0.0194701626074463	0.0194676667887081	0.0194707983731701	0.0194685598945848	0.0194673758550097	0.0194685598945848	0.0194707983731701	0.0194676667887081	0.0194701626074463	0.0194680380332996	0.0194689880719696	0.0194696126320281	0.0194688106851506	0.0194683941473218	0.0194687848664949	0.0194692728052059	0.019469343941222	0.0194690585538862	0.0194687464696825	0.0194686470143916	0.0194687750661198	0.0194689906086393
flux1:	0.666620215533261	0.0195180412327665	0.0195181053594061	0.0195181643266052	0.0195181908622592	0.0195181654777953	0.0195180894913656	0.0195179920034182	0.0195179228529271	0.0195179295121232	0.0195180263482813	0.0195181740144521	0.0195182876271954	0.0195182802644087	0.0195181255436239	0.0195179006280071	0.0195177657409101	0.0195178628622576	0.0195181759904133	0.0195184640309478	0.0195183974928616	0.019517917896504	0.019517537432606	0.0195179568661109	0.0195187456736477	0.0195181019522988	0.0195171493498244	0.0195192782580274	0.0195167801260444	0.0195199336552794	0.0195176990327016	0.0195165147727426	0.0195176990327016	0.0195199336552794	0.0195167801260444	0.0195192782580274	0.0195171493498244	0.0195181019522988	0.0195187456736477	0.0195179568661109	0.019517537432606	0.019517917896504	0.0195183974928616	0.0195184640309478	0.0195181759904133	0.0195178628622576	0.0195177657409101	0.0195179006280071	0.0195181255436239
flux1:	0.666882664437014	0.0195500014059489	0.019550081116594	0.0195501530800617	0.0195501835494382	0.0195501512850093	0.0195500613808406	0.0195499501760873	0.0195498743865602	0.019549884450714	0.0195499924065514	0.0195501527750761	0.0195502742300819	0.0195502665727698	0.0195501047572312	0.0195498705196758	0.0195497286970063	0.0195498231910159	0.0195501370183542	0.0195504276212988	0.0195503660974121	0.0195498956253772	0.0195495258737233	0.0195499476289697	0.0195507222336862	0.0195500596304715	0.0195491051633917	0.0195512365193299	0.019548738496513	0.0195519115276044	0.0195496830039307	0.0195484996680047	0.0195496830039307	0.0195519115276045	0.019548738496513	0.0195512365193299	0.0195491051633917	0.0195500596304715	0.0195507222336862	0.0195499476289697	0.0195495258737233	0.0195498956253772	0.0195503660974121	0.0195504276212988	0.0195501370183542	0.0195498231910159	0.0195497286970063	0.0195498705196758	0.0195501047572312
flux1:	0.667145113340768	0.0195647218365788	0.019564816877871	0.0195649013628386	0.0195649353240136	0.01956489599304	0.0195647923172923	0.01956466777237	0.0195645857305941	0.0195645993827937	0.0195647183501589	0.0195648911084376	0.0195650200961648	0.0195650120374765	0.0195648432843207	0.0195646000193226	0.0195644514543991	0.0195645432356445	0.0195648574465341	0.0195651503597178	0.0195650939855914	0.0195646331428074	0.0195642744153798	0.0195646979889544	0.0195654575984797	0.0195647767205537	0.0195638212816748	0.0195659532023708	0.019563457537377	0.0195666473014784	0.0195644268599006	0.0195632454934651	0.0195644268599006	0.0195666473014784	0.019563457537377	0.0195659532023708	0.0195638212816748	0.0195647767205537	0.0195654575984797	0.0195646979889544	0.0195642744153798	0.0195646331428074	0.0195650939855914	0.0195651503597178	0.0195648574465341	0.0195645432356445	0.0195644514543991	0.0195646000193226	0.0195648432843207
flux1:	0.667407562244521	0.019562163769736	0.0195622735784211	0.0195623698271219	0.0195624067164829	0.019562360228675	0.0195622431943421	0.0195621059952883	0.0195620182932116	0.0195620357217558	0.019562165397794	0.0195623499328447	0.0195624858799514	0.0195624772082209	0.0195623017745252	0.0195620500313206	0.0195618952074926	0.0195619843837935	0.0195622986738536	0.0195625934706994	0.0195625420975109	0.0195620911175203	0.0195617435930715	0.0195621685649808	0.0195629126655496	0.0195622144442262	0.0195612591112391	0.0195633897156938	0.0195608984739023	0.0195641018833685	0.0195618912436201	0.0195607127912614	0.0195618912436201	0.0195641018833685	0.0195608984739023	0.0195633897156938	0.0195612591112391	0.0195622144442262	0.0195629126655496	0.0195621685649808	0.0195617435930715	0.0195620911175203	0.0195625420975109	0.0195625934706994	0.0195622986738536	0.0195619843837935	0.0195618952074926	0.0195620500313206	0.0195623017745252
flux1:	0.667670011148274	0.0195423341571418	0.0195424578624892	0.019542564863617	0.0195426040368115	0.0195425504306523	0.0195424207269464	0.0195422718527664	0.0195421792549154	0.0195422006211624	0.0195423404916754	0.0195425358954971	0.0195426779876894	0.0195426684143299	0.0195424866763816	0.019542227261417	0.0195420669384811	0.019542153789615	0.0195424678477119	0.0195427639204389	0.0195427171208666	0.0195422759799172	0.0195419397191574	0.0195423657625774	0.0195430941182957	0.0195423797961502	0.0195414258169776	0.0195435532248002	0.0195410682846593	0.019544281949313	0.0195420825718522	0.0195409078784883	0.0195420825718522	0.019544281949313	0.0195410682846593	0.0195435532248002	0.0195414258169776	0.0195423797961502	0.0195430941182957	0.0195423657625774	0.0195419397191574	0.0195422759799172	0.0195427171208666	0.0195427639204389	0.0195424678477119	0.019542153789615	0.0195420669384811	0.019542227261417	0.0195424866763816
flux1:	0.667932460052027	0.0195052856200295	0.0195054220591498	0.0195055385871461	0.0195055793624052	0.0195055188317604	0.0195053774223888	0.0195052181175619	0.0195051215224991	0.0195051469303837	0.0195052962614379	0.0195055013472	0.0195056485604605	0.0195056377500714	0.0195054502178985	0.019505184187996	0.0195050193791021	0.019505104330104	0.0195054178213481	0.0195057143809525	0.0195056714644352	0.0195052399032755	0.0195049148666407	0.0195053417539808	0.0195060543978523	0.0195053255069435	0.0195043742797351	0.0195064966101106	0.0195040196653711	0.0195072399175684	0.0195050530153573	0.0195038828304102	0.0195050530153573	0.0195072399175684	0.0195040196653711	0.0195064966101106	0.0195043742797351	0.0195053255069435	0.0195060543978523	0.0195053417539808	0.0195049148666407	0.0195052399032755	0.0195056714644352	0.0195057143809525	0.0195054178213481	0.019505104330104	0.0195050193791021	0.019505184187996	0.0195054502178985
flux1:	0.668194908955781	0.019451116214228	0.0194512639597111	0.0194513886217881	0.0194514303230971	0.0194513632361876	0.0194512113462726	0.0194510430834611	0.0194509434813491	0.0194509729504102	0.0194511307889765	0.0194513441174846	0.0194514952561797	0.0194514828572045	0.0194512901833338	0.0194510188295721	0.01945085076958	0.019450934359973	0.0194512469107605	0.0194515429940615	0.0194515030308994	0.0194510805832813	0.0194507666503668	0.019451194255254	0.0194518914722451	0.0194511498042012	0.0194502028527322	0.0194523182240455	0.0194498507916995	0.01945307371956	0.0194509002768559	0.0194497352611517	0.0194509002768559	0.01945307371956	0.0194498507916996	0.0194523182240455	0.0194502028527322	0.0194511498042012	0.0194518914722451	0.019451194255254	0.0194507666503669	0.0194510805832813	0.0194515030308994	0.0194515429940615	0.0194512469107605	0.019450934359973	0.01945085076958	0.0194510188295721	0.0194512901833338
flux1:	0.668457357859534	0.019379968999017	0.0193801263976551	0.0193802576860917	0.0193802996837371	0.0193802265931389	0.0193800656851142	0.0193798901197954	0.0193797885482721	0.0193798219918209	0.019379987175786	0.019380207091223	0.0193803608313199	0.0193803465056103	0.0193801494872998	0.0193798743100285	0.0193797044166011	0.0193797872670255	0.0193800984530558	0.0193803929367939	0.0193803547902285	0.0193799408169023	0.0193796378066158	0.019380066101579	0.0193807484042815	0.0193799959732615	0.0193790549186239	0.0193811614490232	0.01937870488257	0.0193819263704791	0.019379767167827	0.0193786079028983	0.019379767167827	0.0193819263704791	0.01937870488257	0.0193811614490232	0.0193790549186239	0.0193799959732615	0.0193807484042815	0.019380066101579	0.0193796378066158	0.0193799408169023	0.0193803547902285	0.0193803929367939	0.0193800984530558	0.0193797872670255	0.0193797044166011	0.0193798743100285	0.0193801494872998
flux1:	0.668719806763287	0.0192920314123082	0.0192921966330797	0.0192923329800945	0.0192923747263218	0.0192922963691662	0.0192921281085452	0.0192919470276522	0.0192918445282443	0.0192918817379996	0.019292052915425	0.0192922775889526	0.019292432524396	0.0192924159741481	0.0192922155486651	0.0192919382244473	0.0192917680534363	0.0192918508311999	0.0192921601692311	0.0192924517909111	0.019292414156032	0.0192920078828466	0.0192917155733571	0.0192921446231689	0.0192928127208805	0.0192920517206484	0.0192911182502344	0.0192932140593623	0.0192907695668398	0.0192939853420925	0.0192918409865205	0.0192906879859084	0.0192918409865205	0.0192939853420925	0.0192907695668398	0.0192932140593623	0.0192911182502344	0.0192920517206484	0.0192928127208805	0.0192921446231689	0.0192917155733571	0.0192920078828466	0.019292414156032	0.0192924517909111	0.0192921601692311	0.0192918508311999	0.0192917680534363	0.0192919382244474	0.019292215548665
flux1:	0.66898225566704	0.0191875344556766	0.0191877055446844	0.0191878453771213	0.0191878864349672	0.0191878037230713	0.019187629935498	0.0191874452024044	0.019187342779608	0.019187383417753	0.0191875590747967	0.0191877865542633	0.0191879412444778	0.0191879222351889	0.0191877194680493	0.0191874418096789	0.0191872730065621	0.0191873563916171	0.0191876633355173	0.0191879507204011	0.0191879121684761	0.0191875127270925	0.0191872308747075	0.019187660825529	0.0191883155878016	0.0191875483443339	0.0191866241791716	0.0191887073912282	0.0191862760572887	0.0191894817415502	0.0191873527008115	0.019186206422912	0.0191873527008115	0.0191894817415502	0.0191862760572887	0.0191887073912282	0.0191866241791716	0.0191875483443339	0.0191883155878016	0.019187660825529	0.0191872308747075	0.0191875127270925	0.0191879121684761	0.0191879507204011	0.0191876633355173	0.0191873563916171	0.0191872730065621	0.0191874418096789	0.0191877194680493
flux1:	0.669244704570794	0.0190667516937382	0.0190669266334489	0.0190670684245874	0.0190671084883912	0.0190670224886171	0.0190668451100519	0.0190666586083698	0.0190665571933187	0.0190666007925101	0.0190667792889912	0.0190670075527367	0.0190671605692329	0.0190671389475769	0.0190669350140192	0.0190666589250519	0.0190664931743009	0.0190665778270678	0.0190668817684926	0.0190671634618781	0.019067122488517	0.0190667289581945	0.0190664573143924	0.0190668883790518	0.0190675307949512	0.0190667597161206	0.0190658465776487	0.01906791532588	0.01906549813705	0.0190686893011618	0.0190665759407576	0.0190654368027079	0.0190665759407576	0.0190686893011618	0.01906549813705	0.01906791532588	0.0190658465776487	0.0190667597161206	0.0190675307949512	0.0190668883790518	0.0190664573143924	0.0190667289581945	0.019067122488517	0.0190671634618781	0.0190668817684926	0.0190665778270678	0.0190664931743009	0.0190666589250519	0.0190669350140192
flux1:	0.669507153474547	0.0189299980733341	0.0189301748432687	0.0189303171593076	0.018930356065921	0.018930267971618	0.018930088993849	0.0189299025725058	0.0189298029928427	0.0189298489642518	0.0189300285754558	0.0189302555880444	0.0189304055582192	0.0189303812640422	0.0189301774243494	0.0189299048498256	0.0189297438241204	0.0189298303564377	0.0189301306302117	0.018930405133905	0.0189303602093407	0.0189299716582671	0.0189297099842425	0.0189301424241492	0.0189307735586124	0.0189300010825661	0.018929100659915	0.0189311530925406	0.018928750964701	0.0189319231852642	0.0189298258069135	0.0189286941989991	0.0189298258069135	0.0189319231852642	0.018928750964701	0.0189311530925406	0.018929100659915	0.0189300010825661	0.0189307735586124	0.0189301424241492	0.0189297099842425	0.0189299716582671	0.0189303602093407	0.018930405133905	0.0189301306302117	0.0189298303564378	0.0189297438241204	0.0189299048498256	0.0189301774243494
flux1:	0.6697696023783	0.0187776285689453	0.0187778052049411	0.0187779467440635	0.0187779844743487	0.0187778955692273	0.0187777169831252	0.0187775324050635	0.0187774353622432	0.0187774830112608	0.0187776619742704	0.0187778857419259	0.0187780313883455	0.0187780044603153	0.0187778020299138	0.0187775349051055	0.0187773802162774	0.0187774691665494	0.018777765060587	0.018778030872285	0.0187779804919971	0.0187775960167124	0.0187773440949386	0.0187777781992891	0.0187783991480633	0.0187776276919197	0.018776741610715	0.0187787758982286	0.0187763897052801	0.0187795386214067	0.0187774575016126	0.018776333801665	0.0187774575016126	0.0187795386214067	0.0187763897052801	0.0187787758982286	0.018776741610715	0.0187776276919197	0.0187783991480633	0.0187777781992891	0.0187773440949386	0.0187775960167124	0.0187779804919971	0.018778030872285	0.018777765060587	0.0187774691665493	0.0187773802162774	0.0187775349051055	0.0187778020299138
flux1:	0.670032051282053	0.0186100366617236	0.0186102113110143	0.0186103509334209	0.0186103876042015	0.0186102992204157	0.0186101229594391	0.0186099418560391	0.0186098479108561	0.0186098964596686	0.0186100730222758	0.0186102916458461	0.0186104318195688	0.0186104023943697	0.0186102027099019	0.0186099429089999	0.0186097960624537	0.0186098878758358	0.0186101786451926	0.0186104342993602	0.0186103770332798	0.0186099957948689	0.0186097534373538	0.018610189500411	0.0186108013450929	0.0186100332555378	0.0186091630491495	0.018611177392855	0.0186088079955003	0.018611929364135	0.0186098647915238	0.0186087493787982	0.0186098647915238	0.018611929364135	0.0186088079955003	0.018611177392855	0.0186091630491495	0.0186100332555378	0.0186108013450929	0.018610189500411	0.0186097534373538	0.0186099957948689	0.0186103770332798	0.0186104342993602	0.0186101786451926	0.0186098878758358	0.0186097960624537	0.0186099429089999	0.0186102027099019
flux1:	0.670294500185807	0.0184276526604784	0.0184278236301226	0.0184279603779678	0.0184279962251573	0.0184279096976862	0.0184277375841116	0.0184275614170944	0.0184274709837539	0.0184275195996173	0.0184276920697481	0.0184279037931734	0.0184280375000085	0.0184280058053178	0.0184278101880964	0.0184275594747443	0.0184274218289254	0.0184275168431114	0.0184278017275399	0.0184280458362919	0.0184279803749085	0.0184276016308147	0.0184273686839007	0.018427806981224	0.0184284107459039	0.0184276482531614	0.0184267953372027	0.0184287879787725	0.0184264362523539	0.0184295260006398	0.0184274783108222	0.0184263715788707	0.0184274783108222	0.0184295260006398	0.0184264362523539	0.0184287879787725	0.0184267953372027	0.0184276482531614	0.0184284107459039	0.018427806981224	0.0184273686839007	0.0184276016308147	0.0184279803749085	0.0184280458362919	0.0184278017275399	0.0184275168431114	0.0184274218289254	0.0184275594747443	0.0184278101880964
flux1:	0.67055694908956	0.0182309418739041	0.0182311076705051	0.0182312407772689	0.0182312761314032	0.0182311927510227	0.0182310264472044	0.0182308564793473	0.0182307698279306	0.0182308176556645	0.0182309844492174	0.0182311877017189	0.0182313141206884	0.0182312804625031	0.0182310901808936	0.0182308501623902	0.0182307228946071	0.018230821331497	0.0182310995757001	0.0182313308681856	0.0182312560640174	0.0182308791945459	0.0182306555402797	0.0182310963048403	0.0182316929157815	0.018230938092285	0.0182301037430197	0.0182320729748055	0.018229739835179	0.0182327941084536	0.0182307637152775	0.0182296660833848	0.0182307637152775	0.0182327941084535	0.018229739835179	0.0182320729748055	0.0182301037430197	0.018230938092285	0.0182316929157815	0.0182310963048403	0.0182306555402797	0.0182308791945459	0.0182312560640174	0.0182313308681856	0.0182310995757001	0.018230821331497	0.0182307228946071	0.0182308501623902	0.0182310901808936
flux1:	0.670819397993313	0.0180204026442496	0.0180205620034241	0.0180206908928589	0.0180207261486807	0.0180206471158856	0.0180204880825692	0.0180203253580857	0.0180202426248071	0.0180202888218035	0.0180204485068873	0.0180206419374128	0.0180207604310806	0.018020725176249	0.0180205414085977	0.0180203134954187	0.0180201975750289	0.0180202995382728	0.0180205704139013	0.0180207877727376	0.0180207026758353	0.0180203272046558	0.0180201127589217	0.0180205561580569	0.0180211464077142	0.0180204011326068	0.0180195864697617	0.0180215306455394	0.018019217072047	0.0180222322762235	0.0180202196984338	0.0180191316212425	0.0180202196984338	0.0180222322762235	0.018019217072047	0.0180215306455394	0.0180195864697617	0.0180204011326068	0.0180211464077142	0.0180205561580569	0.0180201127589217	0.0180203272046558	0.0180207026758353	0.0180207877727376	0.0180205704139013	0.0180202995382728	0.0180201975750289	0.0180203134954187	0.0180205414085977
flux1:	0.671081846897066	0.0177965642535117	0.0177967161581647	0.0177968404335283	0.0177968760155868	0.0177968023977577	0.0177966518610874	0.0177964971960175	0.0177964184002715	0.0177964621721851	0.0177966135079131	0.0177967960107543	0.0177969061274847	0.0177968696825399	0.017796693482245	0.0177964788543038	0.0177963750239384	0.0177964805020775	0.0177967433304239	0.0177969458238423	0.0177968497102385	0.0177964753184604	0.0177962700262198	0.0177967161403574	0.017797300656872	0.0177965665872341	0.0177957725615382	0.0177976901073347	0.017795397162049	0.0177983699993386	0.017796375881844	0.0177952978568696	0.0177963758818441	0.0177983699993386	0.017795397162049	0.0177976901073347	0.0177957725615382	0.0177965665872341	0.017797300656872	0.0177967161403574	0.0177962700262198	0.0177964753184604	0.0177968497102385	0.0177969458238423	0.0177967433304239	0.0177964805020775	0.0177963750239384	0.0177964788543038	0.017796693482245
flux1:	0.67134429580082	0.0175599847140732	0.0175601284011508	0.0175602478259605	0.0175602841523786	0.0175602168463014	0.0175600757747041	0.01755992975715	0.017559854824012	0.0175598954592718	0.0175600374275388	0.0175602081584547	0.0175603096270385	0.0175602724145998	0.0175601046788397	0.0175599042596092	0.0175598130247621	0.0175599218994379	0.0175601760737381	0.0175603629822669	0.0175602553745738	0.017559881908231	0.017559685736339	0.0175601345403638	0.0175607137634567	0.0175599923129059	0.0175592196984998	0.0175611091231339	0.0175588379656922	0.0175617654628547	0.0175597905920096	0.017558723164826	0.0175597905920096	0.0175617654628547	0.0175588379656923	0.017561109123134	0.0175592196984998	0.0175599923129059	0.0175607137634567	0.0175601345403638	0.017559685736339	0.017559881908231	0.0175602553745738	0.0175603629822669	0.0175601760737381	0.017559921899438	0.0175598130247621	0.0175599042596092	0.0175601046788397
flux1:	0.671606744704573	0.0173112484564605	0.0173113834124866	0.0173114978844491	0.0173115353310747	0.0173114750326171	0.0173113441242375	0.0173112071238007	0.0173111359103975	0.0173111728117508	0.0173113046407545	0.0173114630233727	0.0173115557407983	0.0173115181749138	0.0173113596183799	0.0173111740576662	0.0173110956846199	0.0173112077431144	0.0173114527493795	0.0173116235861054	0.0173115042657706	0.017311131736814	0.0173109446649833	0.0173113960130176	0.0173119701769664	0.0173112625020033	0.0173105118936898	0.0173123717986574	0.0173101236961639	0.0173130032247327	0.0173110485372572	0.0173099923042207	0.0173110485372572	0.0173130032247327	0.0173101236961639	0.0173123717986574	0.0173105118936898	0.0173112625020033	0.0173119701769664	0.0173113960130176	0.0173109446649833	0.017311131736814	0.0173115042657706	0.0173116235861054	0.0173114527493795	0.0173112077431144	0.0173110956846199	0.0173111740576662	0.0173113596183799
flux1:	0.671869193608326	0.0170509639275813	0.0170510898738646	0.0170511993939541	0.0170512382610414	0.017051185443395	0.0170510651242259	0.0170509373095753	0.0170508696335886	0.0170509023450579	0.017051023523721	0.01705116924642	0.0170512532598545	0.0170512157216809	0.0170510668564409	0.0170508965222323	0.0170508310439602	0.0170509459951622	0.0170511814305266	0.0170513359542289	0.0170512049652773	0.0170508335464187	0.0170506555569663	0.0170511091712091	0.0170516782953306	0.0170509852895292	0.0170502571046692	0.0170520861930214	0.0170498625246791	0.0170526918128722	0.0170507583982642	0.0170497140067315	0.0170507583982642	0.0170526918128722	0.0170498625246791	0.0170520861930214	0.0170502571046692	0.0170509852895292	0.0170516782953306	0.0170511091712091	0.0170506555569663	0.0170508335464187	0.0170512049652773	0.0170513359542289	0.0170511814305266	0.0170509459951622	0.0170508310439603	0.0170508965222323	0.0170510668564409
flux1:	0.67213164251208	0.0167797611133789	0.0167798779822919	0.0167799826211361	0.0167800231045092	0.0167799780059416	0.0167798684382752	0.01677974980142	0.0167796854699376	0.0167797136978197	0.0167798239806921	0.016779956984577	0.0167800324688404	0.0167799952840116	0.0167798564063525	0.0167797013857986	0.0167796486151761	0.0167797661079559	0.0167799916956408	0.0167801299163692	0.0167799875607771	0.0167796175747441	0.0167794486417925	0.0167799041059035	0.0167804679926919	0.0167797902885694	0.0167790847732772	0.0167808818571715	0.0167786841134949	0.0167814612497938	0.0167795503463087	0.0167785184923932	0.0167795503463087	0.0167814612497938	0.0167786841134949	0.0167808818571715	0.0167790847732773	0.0167797902885694	0.0167804679926919	0.0167799041059035	0.0167794486417926	0.0167796175747441	0.0167799875607771	0.0167801299163692	0.0167799916956408	0.0167797661079559	0.0167796486151761	0.0167797013857986	0.0167798564063525
flux1:	0.672394091415833	0.0164982890002964	0.0164983969044416	0.0164984967682276	0.016498538936576	0.0164985015581322	0.0164984026584744	0.0164982930440553	0.0164982318810342	0.0164982555078947	0.0164983549105515	0.0164984753694967	0.0164985426014583	0.0164985060203752	0.0164983772051625	0.0164982373143724	0.0164981968637671	0.0164983165066822	0.0164985321068307	0.0164986542837904	0.0164985011089365	0.0164981330128839	0.0164979730916842	0.016498429849024	0.0164989880898254	0.0164983260679685	0.016497643307138	0.0164994073137882	0.0164972370904395	0.0164999605190796	0.0164980735035724	0.0164970549275643	0.0164980735035724	0.0164999605190796	0.0164972370904395	0.0164994073137882	0.016497643307138	0.0164983260679685	0.0164989880898254	0.016498429849024	0.0164979730916842	0.0164981330128839	0.0164985011089365	0.0164986542837904	0.0164985321068307	0.0164983165066822	0.0164981968637671	0.0164982373143724	0.0164983772051625
flux1:	0.672656540319586	0.0162072129902785	0.0162073121866524	0.016207407384686	0.0162074511642515	0.0162074212773266	0.0162073327424916	0.0162072318802439	0.0162071737509959	0.0162071928419774	0.0162072816273542	0.0162073899213904	0.0162074492527789	0.0162074134348757	0.0162072945376326	0.0162071693396414	0.0162071406457442	0.0162072620269952	0.0162074676428232	0.0162075742747245	0.0162074110536362	0.0162070454196023	0.0162068944366146	0.0162073517934632	0.0162079037813057	0.0162072575861099	0.01620659751669	0.0162083274925029	0.0162061864789827	0.0162088549878474	0.0162069933599654	0.0162059888396161	0.0162069933599654	0.0162088549878474	0.0162061864789827	0.0162083274925029	0.01620659751669	0.0162072575861099	0.0162079037813057	0.0162073517934632	0.0162068944366146	0.0162070454196023	0.0162074110536362	0.0162075742747245	0.0162074676428232	0.0162072620269953	0.0162071406457442	0.0162071693396414	0.0162072945376326
flux1:	0.672918989223339	0.0159072122842292	0.0159073031356507	0.0159073937515019	0.0159074389189649	0.0159074160821682	0.0159073374219377	0.0159072449604225	0.0159071897917642	0.0159072045929268	0.0159072832494235	0.015907379932971	0.0159074317630821	0.0159073967658907	0.0159072874324632	0.0159071762624125	0.0159071586150221	0.0159072813216291	0.0159074771005506	0.015907568908863	0.01590739661421	0.0159070341066065	0.0159068919509078	0.0159073490845918	0.0159078940335493	0.0159072635947288	0.0159066260216023	0.0159083211343523	0.0159062110979515	0.0159088237995792	0.0159069891609712	0.0159059995029128	0.0159069891609712	0.0159088237995792	0.0159062110979515	0.0159083211343523	0.0159066260216024	0.0159072635947288	0.0159078940335493	0.0159073490845918	0.0159068919509079	0.0159070341066065	0.01590739661421	0.015907568908863	0.0159074771005506	0.0159072813216291	0.015907158615022	0.0159071762624125	0.0159072874324632
flux1:	0.673181438127093	0.0155989772488828	0.0155990601849787	0.0155991462528354	0.0155991924367196	0.0155991760210022	0.0155991065954856	0.01559902213524	0.0155989699302442	0.0155989808590602	0.0155990500715847	0.0155991358381856	0.0155991805878748	0.0155991463614438	0.0155990460447937	0.0155989480411241	0.0155989406145101	0.0155990642497774	0.0155992504793935	0.0155993283852013	0.0155991481581767	0.0155987895093531	0.0155986560258552	0.0155991119975247	0.0155996489677852	0.0155990340266587	0.015598418640421	0.0156000781793914	0.0155980009449681	0.0156005572515754	0.0155987512809265	0.0155977773105459	0.0155987512809265	0.0156005572515754	0.0155980009449681	0.0156000781793914	0.015598418640421	0.0155990340266587	0.0155996489677852	0.0155991119975247	0.0155986560258552	0.0155987895093531	0.0155991481581767	0.0155993283852013	0.0155992504793935	0.0155990642497774	0.0155989406145101	0.0155989480411241	0.0155990460447937
flux1:	0.673443887030846	0.0152832067819446	0.0152832822618734	0.0152833637493364	0.0152834104397615	0.015283399660387	0.0152833387200895	0.0152832618444917	0.0152832126911263	0.0152832203196397	0.0152832809350358	0.0152833565802937	0.0152833946684936	0.015283361055429	0.0152832690387957	0.015283183179056	0.015283185064509	0.0152833092629877	0.0152834863620556	0.015283551457438	0.0152833645728062	0.0152830105577393	0.0152828855425835	0.0152833393142055	0.0152838672418378	0.0152832673812798	0.0152826737772029	0.0152842971512989	0.0152822545775789	0.015284754171151	0.0152829785959657	0.0152820211460969	0.0152829785959657	0.015284754171151	0.0152822545775789	0.0152842971512989	0.0152826737772029	0.0152832673812798	0.0152838672418378	0.0152833393142055	0.0152828855425835	0.0152830105577393	0.0152833645728062	0.015283551457438	0.0152834863620556	0.0152833092629877	0.015283185064509	0.015283183179056	0.0152832690387957
flux1:	0.673706335934599	0.014960605690103	0.0149606741689633	0.0149607509670672	0.0149607975332122	0.0149607914868591	0.0149607382134391	0.0149606685158214	0.0149606225891312	0.0149606276206437	0.0149606806091433	0.0149607469935581	0.0149607788173425	0.0149607455584392	0.014960660983858	0.0149605861236138	0.014960596361832	0.0149607208011609	0.0149608893058837	0.014960942820926	0.0149607506495933	0.0149604020607135	0.0149602852590922	0.0149607357140672	0.0149612534443486	0.0149606681212303	0.0149600958187048	0.0149616825526184	0.0149596765058247	0.0149621193044369	0.0149603758705658	0.0149594357693914	0.0149603758705658	0.0149621193044369	0.0149596765058247	0.0149616825526184	0.0149600958187048	0.0149606681212303	0.0149612534443486	0.0149607357140672	0.0149602852590922	0.0149604020607135	0.0149607506495933	0.014960942820926	0.0149608893058837	0.0149607208011609	0.014960596361832	0.0149605861236138	0.014960660983858
flux1:	0.673968784838352	0.0146318820941217	0.0146319439946617	0.0146320159154281	0.0146320616296525	0.0146320593347394	0.0146320128805196	0.0146319499863578	0.0146319075442294	0.0146319107846758	0.0146319571991225	0.0146320152124024	0.0146320411313711	0.0146320078765174	0.0146319297774736	0.0146318646907469	0.0146318823028067	0.0146320067120097	0.0146321672581908	0.0146322105248659	0.014632014495359	0.0146316721184504	0.014631563224965	0.0146320091916454	0.0146325155147272	0.0146319440936463	0.0146313925554317	0.014632942284012	0.0146309746097032	0.0146333607313015	0.01463165117125	0.0146307292298149	0.01463165117125	0.0146333607313015	0.0146309746097032	0.0146329422840119	0.0146313925554317	0.0146319440936463	0.0146325155147272	0.0146320091916454	0.014631563224965	0.0146316721184504	0.014632014495359	0.0146322105248659	0.0146321672581908	0.0146320067120097	0.0146318823028067	0.0146318646907469	0.0146319297774736
flux1:	0.674231233742106	0.0142977448746902	0.0142978005655222	0.01429786734688	0.0142979114141076	0.0142979118523465	0.0142978713768225	0.0142978149601856	0.0142977763330931	0.0142977786584982	0.0142978195931121	0.0142978701213709	0.0142978904468466	0.0142978567706253	0.0142977841074813	0.014297727527164	0.0142977515429756	0.0142978757069964	0.0142980290087782	0.0142980634230174	0.0142978649832213	0.0142975295752232	0.0142974282367616	0.014297868514046	0.0142983622016935	0.0142978039888165	0.0142972726394875	0.0142987851005334	0.0142968575945749	0.0142991873194681	0.0142975133205221	0.0142966103202592	0.0142975133205221	0.0142991873194681	0.0142968575945749	0.0142987851005334	0.0142972726394876	0.0142978039888165	0.0142983622016935	0.014297868514046	0.0142974282367616	0.0142975295752232	0.0142978649832213	0.0142980634230174	0.0142980290087782	0.0142978757069964	0.0142977515429756	0.014297727527164	0.0142977841074813
flux1:	0.674493682645859	0.0139589011720698	0.0139589509531338	0.0139590122705984	0.0139590538613169	0.0139590560185231	0.0139590207203766	0.0139589705141916	0.0139589360896504	0.0139589384112153	0.0139589749616058	0.0139590188586224	0.0139590338478614	0.0139589992690397	0.0139589309657922	0.0139588816225622	0.0139589111058969	0.0139590348663646	0.0139591816924074	0.0139592086757073	0.0139590092561363	0.0139586815255345	0.0139585873465197	0.0139590207306317	0.0139595005727842	0.0139589548486854	0.0139584430917427	0.0139599181174924	0.0139580324970924	0.013960306230382	0.013958669403555	0.0139577860842092	0.013958669403555	0.013960306230382	0.0139580324970924	0.0139599181174924	0.0139584430917427	0.0139589548486854	0.0139595005727842	0.0139590207306317	0.0139585873465197	0.0139586815255345	0.0139590092561363	0.0139592086757073	0.0139591816924074	0.0139590348663646	0.0139589111058969	0.0139588816225622	0.0139589309657922
flux1:	0.674756131549612	0.0136160539518199	0.0136160980473622	0.0136161535314774	0.0136161918165583	0.0136161947208706	0.0136161638643214	0.0136161196643866	0.0136160898671174	0.0136160930955511	0.013616126321543	0.013616164384984	0.0136161742403202	0.0136161382442458	0.0136160732251589	0.0136160298835649	0.01361606395296	0.0136161872053692	0.0136163283534295	0.0136163493153122	0.0136161502950591	0.0136158308854005	0.0136157434351475	0.013616168746677	0.0136166335866269	0.0136160996371099	0.0136156068703128	0.0136170443779462	0.0136152022536637	0.0136174204887803	0.0136158223395167	0.0136149593878247	0.0136158223395167	0.0136174204887803	0.0136152022536637	0.0136170443779462	0.0136156068703128	0.0136160996371099	0.0136166335866269	0.013616168746677	0.0136157434351475	0.0136158308854005	0.0136161502950591	0.0136163493153122	0.0136163283534295	0.0136161872053692	0.01361606395296	0.0136160298835649	0.0136160732251589
flux1:	0.675018580453365	0.0132698996480562	0.0132699382069231	0.013269987465159	0.013270021650658	0.0132700244065421	0.0132699973412414	0.0132699590042856	0.0132699342732968	0.0132699392839982	0.0132699701766263	0.0132700031298315	0.0132700080024063	0.013269970065203	0.0132699072899143	0.0132698687804868	0.0132699066255693	0.0132700293132432	0.0132701655841587	0.0132701818867218	0.0132699845630676	0.0132696740399637	0.0132695928617835	0.013270008972072	0.013270457739157	0.0132699348831735	0.0132694605117595	0.0132708604932582	0.0132690633428379	0.0132712266272469	0.0132696685287221	0.0132688265681664	0.0132696685287221	0.0132712266272469	0.0132690633428379	0.0132708604932582	0.0132694605117595	0.0132699348831735	0.013270457739157	0.013270008972072	0.0132695928617835	0.0132696740399637	0.0132699845630676	0.0132701818867218	0.0132701655841587	0.0132700293132432	0.0132699066255693	0.0132698687804868	0.0132699072899143
flux1:	0.675281029357119	0.0129211258947871	0.0129211589974027	0.0129212016389861	0.0129212309991458	0.0129212328158472	0.0129212089899063	0.01292117642631	0.0129211571902428	0.0129211647908417	0.0129211942446095	0.0129212227242273	0.0129212227217288	0.0129211823351207	0.0129211208309343	0.0129210860774086	0.0129211269704154	0.012921249075764	0.0129213812478634	0.0129213941735329	0.0129211997360075	0.0129208985778196	0.0129208231994304	0.0129212290554254	0.0129216607942579	0.0129211484081949	0.0129206918557544	0.0129220543674797	0.0129203035122831	0.0129224124162972	0.0129208955860329	0.0129200751679412	0.0129208955860329	0.0129224124162972	0.0129203035122831	0.0129220543674797	0.0129206918557544	0.0129211484081949	0.0129216607942579	0.0129212290554254	0.0129208231994303	0.0129208985778196	0.0129211997360075	0.0129213941735329	0.0129213812478634	0.012921249075764	0.0129211269704154	0.0129210860774086	0.0129211208309343
flux1:	0.675543478260872	0.012570409354927	0.0125704370259591	0.0125704726879934	0.0125704965948282	0.01257049680829	0.0125704757744258	0.0125704489364933	0.0125704355886253	0.0125704464902304	0.0125704752814231	0.0125704998308802	0.0125704950285278	0.0125704517241169	0.0125703906143607	0.0125703586553516	0.0125704019578587	0.0125705234915651	0.0125706522964801	0.0125706630199132	0.0125704725293851	0.0125701811216187	0.0125701110663707	0.0125705057131466	0.0125709196085674	0.0125704171463447	0.0125699778632291	0.0125713030155796	0.012569599600275	0.0125716546897486	0.0125701801701249	0.0125693817663298	0.0125701801701249	0.0125716546897486	0.012569599600275	0.0125713030155796	0.0125699778632291	0.0125704171463447	0.0125709196085674	0.0125705057131466	0.0125701110663707	0.0125701811216187	0.0125704725293851	0.0125706630199132	0.0125706522964801	0.0125705234915651	0.0125704019578587	0.0125703586553516	0.0125703906143607
flux1:	0.675805927164625	0.0122184136555988	0.0122184358810315	0.0122184642542506	0.0122184822023348	0.0122184802899789	0.0122184617051212	0.0122184405719952	0.0122184334462759	0.0122184482395477	0.0122184770110732	0.012218498079576	0.0122184885334514	0.0122184419053315	0.012218380432866	0.0122183504376026	0.0122183956026883	0.0122185165915312	0.0122186426923097	0.012218652257201	0.0122184666303508	0.0122181852636318	0.0122181200620249	0.0122185026622706	0.0122188980593945	0.0122184050679974	0.0122179825372445	0.0122192704847349	0.012217615460785	0.0122196172742935	0.0122181859173856	0.0122174099146032	0.0122181859173856	0.0122196172742935	0.012217615460785	0.0122192704847349	0.0122179825372445	0.0122184050679974	0.0122188980593945	0.0122185026622706	0.0122181200620249	0.0122181852636318	0.0122184666303508	0.012218652257201	0.0122186426923097	0.0122185165915312	0.0122183956026883	0.0122183504376026	0.012218380432866
flux1:	0.676068376068379	0.0118657874373475	0.011865804184488	0.0118658250370711	0.0118658366624597	0.0118658322506243	0.0118658158696514	0.0118658004300907	0.0118657997794823	0.0118658189163808	0.0118658481692829	0.0118658661158037	0.0118658518775501	0.0118658016022443	0.0118657391474523	0.0118657104254488	0.0118657569957041	0.0118658774697643	0.0118660014420656	0.0118660107433935	0.0118658307427086	0.0118655596140752	0.0118654988150445	0.011865868664946	0.0118662450838668	0.0118657612141221	0.0118653549549749	0.0118666058870557	0.0118650000003972	0.011866949031316	0.0118655614883256	0.0118648081843459	0.0118655614883256	0.011866949031316	0.0118650000003972	0.0118666058870557	0.0118653549549749	0.0118657612141221	0.0118662450838668	0.011865868664946	0.0118654988150445	0.0118655596140752	0.0118658307427086	0.0118660107433935	0.0118660014420656	0.0118658774697643	0.0118657569957041	0.0118657104254488	0.0118657391474523
flux1:	0.676330824972132	0.0115131625238859	0.0115131737627429	0.0115131869607929	0.0115131920533526	0.0115131849175608	0.0115131705820945	0.0115131608163878	0.0115131667946222	0.0115131905763774	0.0115132206678555	0.0115132357693518	0.0115132169012397	0.0115131627541077	0.0115130988469507	0.011513070851745	0.0115131184536989	0.011513238433695	0.0115133607507008	0.0115133705227253	0.0115131967519358	0.0115129359690663	0.0115128791505354	0.0115132356916252	0.0115135928365499	0.0115131178491319	0.011512727418316	0.0115139415512078	0.011512385334373	0.0115142820180789	0.0115129387334695	0.0115122083351945	0.0115129387334695	0.0115142820180789	0.011512385334373	0.0115139415512079	0.011512727418316	0.0115131178491319	0.0115135928365499	0.0115132356916252	0.0115128791505354	0.0115129359690663	0.0115131967519358	0.0115133705227253	0.0115133607507008	0.011513238433695	0.0115131184536989	0.011513070851745	0.0115130988469507
flux1:	0.676593273875885	0.0111611522180139	0.0111611579424944	0.0111611634660292	0.0111611619748364	0.0111611520334213	0.0111611396568048	0.0111611355190712	0.0111611481667167	0.0111611767382549	0.011161207885739	0.011161220348705	0.011161196938099	0.0111611388055464	0.0111610731315402	0.0111610454588675	0.0111610937945084	0.011161213279967	0.0111613343014718	0.0111613451115669	0.0111611780162515	0.0111609276041585	0.0111608743824054	0.0111612172091082	0.0111615549718914	0.0111610887387145	0.011160713729707	0.0111618912994751	0.0111603850682513	0.0111622297744822	0.011160930984775	0.0111602236080766	0.011160930984775	0.0111622297744822	0.0111603850682513	0.0111618912994751	0.011160713729707	0.0111610887387145	0.0111615549718914	0.0111612172091082	0.0111608743824054	0.0111609276041585	0.0111611780162515	0.0111613451115669	0.0111613343014718	0.011161213279967	0.0111610937945084	0.0111610454588675	0.0111610731315402
flux1:	0.676855722779638	0.0108103497283985	0.0108103499758729	0.0108103479294821	0.0108103399613177	0.0108103272632279	0.0108103168129321	0.0108103182149637	0.0108103374504392	0.0108103708011913	0.0108104030917763	0.0108104130661345	0.0108103852384758	0.0108103231255174	0.0108102555257368	0.0108102279067029	0.0108102767428521	0.0108103957017443	0.0108105156677049	0.0108105279158886	0.0108103677888081	0.0108101276984686	0.0108100777359142	0.010810406598679	0.0108107250569229	0.0108102675582255	0.010809907598805	0.0108110488558422	0.0108095927104172	0.0108113857406467	0.010810131477687	0.0108094471490056	0.010810131477687	0.0108113857406467	0.0108095927104172	0.0108110488558422	0.010809907598805	0.0108102675582255	0.0108107250569229	0.010810406598679	0.0108100777359142	0.0108101276984686	0.0108103677888081	0.0108105279158886	0.0108105156677049	0.0108103957017443	0.0108102767428521	0.0108102279067029	0.0108102555257368
flux1:	0.677118171683392	0.0104613267309628	0.0104613215989341	0.0104613122165936	0.0104612980279165	0.0104612827357662	0.0104612742145081	0.010461281012157	0.0104613066280543	0.010461344598779	0.0104613780031307	0.0104613855974372	0.0104613535269848	0.0104612875599397	0.0104612180254014	0.0104611903153861	0.0104612394717097	0.0104613578320835	0.0104614768607172	0.0104614907845411	0.0104613377751154	0.010461107893474	0.0104610609045861	0.010461375708654	0.0104616751187144	0.0104612264362695	0.0104608811846756	0.0104619863896971	0.0104605802201004	0.0104623218096198	0.0104611119079946	0.0104604505675477	0.0104611119079946	0.0104623218096198	0.0104605802201004	0.0104619863896971	0.0104608811846756	0.0104612264362695	0.0104616751187144	0.010461375708654	0.0104610609045861	0.010461107893474	0.0104613377751154	0.0104614907845411	0.0104614768607172	0.0104613578320835	0.0104612394717097	0.0104611903153861	0.0104612180254014
flux1:	0.677380620587145	0.0101146320677451	0.0101146217266105	0.0101146053704961	0.010114585353594	0.0101145677231838	0.0101145611500099	0.0101145731329184	0.0101146047977078	0.0101146470927096	0.0101146814824145	0.0101146867793743	0.0101146506971094	0.0101145811214366	0.0101145097824205	0.0101144819465575	0.0101145312829926	0.0101146489270059	0.0101147670173425	0.0101147827016257	0.0101146368288622	0.0101144169896418	0.010114372744738	0.0101146735447486	0.0101149543301415	0.010114514637133	0.0101141837771847	0.010115253198775	0.0101138966942955	0.0101155870185537	0.0101144211267299	0.0101137826331591	0.0101144211267299	0.0101155870185537	0.0101138966942955	0.010115253198775	0.0101141837771847	0.010114514637133	0.0101149543301415	0.0101146735447486	0.010114372744738	0.0101144169896418	0.0101146368288622	0.0101147827016257	0.0101147670173425	0.0101146489270059	0.0101145312829926	0.0101144819465575	0.0101145097824205
flux1:	0.677643069490898	0.00977079058522714	0.00977077528641539	0.00977075243990127	0.00977072710417452	0.00977070746179695	0.00977070285428307	0.0097707197395192	0.00977075700443879	0.00977080320834645	0.00977083837560452	0.00977084144696507	0.00977080164524592	0.0097707288187487	0.00977065592979182	0.00977062802594326	0.00977067743026917	0.00977079419089069	0.00977091122950717	0.00977092862025167	0.00977078978836413	0.00977057978313574	0.00977053810997193	0.00977082510074629	0.0097710878365773	0.00977065738475863	0.00977034062028707	0.00977137453397447	0.00977006719612507	0.00977170638076021	0.00977058397542176	0.00976996811167302	0.00977058397542176	0.00977170638076021	0.00977006719612507	0.00977137453397447	0.00977034062028707	0.00977065738475863	0.0097710878365773	0.00977082510074629	0.00977053810997193	0.00977057978313574	0.00977078978836413	0.00977092862025167	0.00977091122950717	0.00977079419089069	0.00977067743026917	0.00977062802594326	0.00977065592979182
flux1:	0.677905518394651	0.00943030211331057	0.00943028219240439	0.00943025344774463	0.00943022339726966	0.00943020211612555	0.00943019947468488	0.00943022090459123	0.00943026321526697	0.00943031281338308	0.00943034849192191	0.00943034941193303	0.00943030624568268	0.00943023062750893	0.00943015654893965	0.00943012870910947	0.00943017808531307	0.00943029374581197	0.00943040951732556	0.00943042843903819	0.00943029645495681	0.0094300960439698	0.00943005682709711	0.0094303303310573	0.0094305757251946	0.00943015482999302	0.00942985187893273	0.00943085056770652	0.00942959172621898	0.00943117986012075	0.00943010026311657	0.00942950674332346	0.00943010026311656	0.00943117986012074	0.00942959172621898	0.00943085056770652	0.00942985187893273	0.00943015482999302	0.0094305757251946	0.0094303303310573	0.00943005682709711	0.0094300960439698	0.00943029645495682	0.00943042843903818	0.00943040951732556	0.00943029374581197	0.00943017808531307	0.00943012870910947	0.00943015654893965
flux1:	0.678167967298405	0.00909364058532636	0.00909361646010664	0.00909358250156733	0.00909354841020642	0.00909352588719415	0.00909352518228469	0.00909355072658782	0.0090935974387197	0.00909364983984836	0.00909368572597905	0.0090936845827537	0.00909363846716415	0.00909356060319949	0.0090934857801615	0.00909345819127229	0.00909350744925484	0.00909362174545579	0.00909373594621908	0.00909375612179156	0.00909363071376535	0.00909343963609793	0.00909340281407403	0.00909366326585365	0.00909389213762968	0.0090934811618824	0.00909319175034372	0.00909415550647359	0.00909294433773442	0.0090944814884178	0.00909344388568967	0.00909287236281458	0.00909344388568967	0.0090944814884178	0.00909294433773442	0.00909415550647359	0.00909319175034372	0.0090934811618824	0.00909389213762968	0.00909366326585365	0.00909340281407403	0.00909343963609793	0.00909363071376535	0.00909375612179156	0.00909373594621908	0.00909362174545579	0.00909350744925484	0.00909345819127229	0.0090934857801615
flux1:	0.678430416202158	0.00876125329871737	0.00876122546237582	0.00876118704579645	0.00876114963116094	0.00876112626517728	0.0087611274279653	0.00876115658995089	0.00876120698822591	0.00876126154884762	0.00876129732167087	0.00876129422595955	0.00876124563087974	0.00876116613626339	0.00876109107622134	0.00876106396112089	0.00876111300816816	0.0087612256333123	0.00876133788765317	0.00876135895991519	0.0087612397964383	0.00876105777910881	0.00876102333973593	0.00876127126860887	0.00876148452587072	0.00876108386287055	0.0087608077194799	0.00876173684745103	0.00876057239474893	0.00876205862528523	0.00876106208712435	0.00876051216110674	0.00876106208712435	0.00876205862528523	0.00876057239474893	0.00876173684745103	0.0087608077194799	0.00876108386287055	0.00876148452587072	0.00876127126860887	0.00876102333973593	0.00876105777910881	0.0087612397964383	0.00876135895991519	0.00876133788765317	0.00876122563331229	0.00876111300816816	0.00876106396112089	0.00876109107622134
flux1:	0.678692865105911	0.00843356031529951	0.00843352932534616	0.00843348725525155	0.00843344725279711	0.00843342342551021	0.00843342634230059	0.00843345856863509	0.00843351188791362	0.00843356793659167	0.00843360327649492	0.00843359836757057	0.0084335478089169	0.0084334673485034	0.00843339259821213	0.00843336619768326	0.00843341493198818	0.00843352554391744	0.00843363542219842	0.00843365697625923	0.00843354368461369	0.0084333704503781	0.00843333842422149	0.0084335744350203	0.00843377305034981	0.00843338310684882	0.00843311995760045	0.00843401477793956	0.00843289597287201	0.00843433135961975	0.00843337486160667	0.00843284608776951	0.00843337486160666	0.00843433135961975	0.00843289597287201	0.00843401477793957	0.00843311995760045	0.00843338310684882	0.00843377305034981	0.0084335744350203	0.00843333842422149	0.0084333704503781	0.00843354368461369	0.00843365697625923	0.00843363542219842	0.00843352554391745	0.00843341493198818	0.00843336619768327	0.00843339259821213
flux1:	0.678955314009665	0.00811095399931887	0.00811092046293908	0.00811087556839614	0.00811083370683044	0.00811080976666916	0.00811081427716788	0.00811084897076543	0.00811090441852295	0.0081109612794958	0.00811099588424521	0.00811098933278542	0.00811093736145462	0.00811085662909448	0.00811078275196446	0.0081107573083923	0.00811080561478129	0.00811091384506205	0.00811102088279805	0.00811104246832873	0.00811093465211685	0.00811076992577173	0.0081107403782759	0.00811096513148849	0.00811115011838548	0.00811077129815192	0.00811052086196592	0.00811138171570603	0.00811030740009699	0.00811169205049798	0.00811077449450475	0.00811026639198176	0.00811077449450476	0.00811169205049798	0.00811030740009699	0.00811138171570603	0.00811052086196592	0.00811077129815192	0.00811115011838548	0.00811096513148849	0.0081107403782759	0.00811076992577173	0.00811093465211685	0.00811104246832873	0.00811102088279805	0.00811091384506205	0.00811080561478129	0.0081107573083923	0.00811078275196447
flux1:	0.679217762913418	0.00779379869084279	0.00779376324762878	0.00779371635804333	0.00779367333707413	0.00779364958694031	0.00779365548618213	0.00779369202137425	0.00779374880037368	0.00779380581540441	0.00779383941331997	0.00779383142135066	0.00779377861022526	0.00779369830774393	0.007793625862449	0.0077936016056606	0.0077936493535428	0.00779375481806527	0.00779385853533732	0.00779387968801142	0.00779377694315401	0.00779362045625373	0.00779359347882179	0.00779380767054627	0.00779398006031434	0.00779361274876911	0.00779337473389663	0.00779420198741424	0.00779317093511803	0.00779450500487133	0.00779362523955045	0.00779313729951384	0.00779362523955044	0.00779450500487133	0.00779317093511803	0.00779420198741424	0.00779337473389663	0.00779361274876911	0.00779398006031434	0.00779380767054627	0.00779359347882179	0.00779362045625373	0.00779377694315401	0.00779387968801143	0.00779385853533732	0.00779375481806527	0.0077936493535428	0.0077936016056606	0.007793625862449
flux1:	0.679480211817171	0.00748243051138375	0.0074823938144696	0.00748234573645372	0.00748230220770792	0.00748227889666961	0.00748228594024206	0.0074823236794171	0.00748238100963265	0.00748243755733645	0.00748246991723322	0.00748246071536182	0.00748240764506996	0.00748232846179114	0.00748225798284634	0.00748223511848879	0.00748228216192349	0.0074823844724609	0.00748248439289366	0.00748250465429718	0.00748240658308488	0.00748225807707091	0.0074822337775025	0.00748243811990563	0.00748259893990237	0.0074822434902774	0.00748201759164166	0.00748281164159371	0.00748182257960608	0.00748310628860092	0.00748226312884522	0.00748179482233855	0.00748226312884521	0.00748310628860092	0.00748182257960608	0.00748281164159371	0.00748201759164166	0.0074822434902774	0.00748259893990237	0.00748243811990563	0.0074822337775025	0.00748225807707091	0.00748240658308488	0.00748250465429718	0.00748248439289367	0.0074823844724609	0.00748228216192349	0.00748223511848879	0.00748225798284634
flux1:	0.679742660720924	0.00717715729802902	0.00717711999469568	0.0071770714910124	0.00717702804273014	0.00717700536171487	0.00717701327374136	0.00717705158458142	0.00717710872348528	0.00717716423553667	0.00717719517330699	0.00717718501560715	0.00717713225973473	0.00717705485332372	0.00717698683422089	0.00717696553489115	0.00717701171456298	0.00717711049075014	0.00717720615937881	0.00717722509481303	0.00717713131771772	0.00717699054553535	0.00717696903822865	0.00717716424109841	0.00717731449491729	0.00717697121628603	0.007176757113795	0.00717751839189159	0.00717657002024865	0.00717780366672223	0.00717699591165419	0.00717654669686312	0.00717699591165419	0.00717780366672223	0.00717657002024866	0.0071775183918916	0.007176757113795	0.00717697121628603	0.00717731449491729	0.0071771642410984	0.00717696903822865	0.00717699054553535	0.00717713131771772	0.00717722509481303	0.00717720615937881	0.00717711049075014	0.00717701171456298	0.00717696553489116	0.00717698683422089
flux1:	0.680005109624678	0.00687825866175949	0.00687822137454765	0.00687817314596936	0.00687813029183603	0.00687810837312174	0.00687811685634456	0.00687815512879851	0.00687821138925257	0.00687826536306563	0.00687829474495969	0.00687828390197689	0.00687823201242603	0.00687815699172699	0.00687809187106052	0.00687807227025287	0.0068781174170576	0.00687821229824876	0.00687830329768488	0.00687832051141149	0.00687823067648481	0.00687809740283071	0.00687807879914844	0.00687826555305578	0.00687840620309782	0.00687807535053043	0.00687787270834984	0.00687860168571498	0.00687769269573622	0.00687887666822109	0.00687810311735214	0.00687767244617669	0.00687810311735214	0.00687887666822109	0.00687769269573622	0.00687860168571499	0.00687787270834984	0.00687807535053043	0.00687840620309782	0.00687826555305578	0.00687807879914844	0.00687809740283071	0.00687823067648481	0.00687832051141149	0.00687830329768488	0.00687821229824876	0.0068781174170576	0.00687807227025286	0.00687809187106052
flux1:	0.680267558528431	0.00658598616507076	0.00658594947435238	0.00658590214506547	0.00658586031730334	0.00658583923741457	0.0065858479846427	0.00658588564683074	0.00658594041198485	0.00658599241965743	0.00658602016248129	0.00658600891289851	0.00658595840604982	0.00658588631646552	0.00658582446731963	0.00658580665611987	0.00658585059599972	0.00658594125249483	0.00658602721690139	0.00658604236451465	0.00658595615431412	0.00658583015471182	0.00658581455388614	0.00658599351538314	0.0065861254681602	0.00658580723515852	0.00658561570189063	0.00658631289278946	0.00658544198330564	0.00658657677003745	0.00658583623732603	0.00658542356115323	0.00658583623732603	0.00658657677003744	0.00658544198330564	0.00658631289278946	0.00658561570189062	0.00658580723515852	0.00658612546816021	0.00658599351538314	0.00658581455388614	0.00658583015471182	0.00658595615431412	0.00658604236451465	0.00658602721690139	0.00658594125249483	0.00658585059599972	0.00658580665611987	0.00658582446731963
flux1:	0.680530007432184	0.00630056361348264	0.00630052804230593	0.00630048214926891	0.00630044169588271	0.00630042148134924	0.00630043018750854	0.00630046671985062	0.00630051945462684	0.00630056914813072	0.00630059521671655	0.00630058383825686	0.00630053518252245	0.00630046649434349	0.00630040821705172	0.006300392243388	0.00630043480301672	0.0063005209461935	0.00630060157269612	0.00630061437044164	0.0063005315065322	0.00630041256547183	0.00630040004638385	0.00630057182556593	0.00630069591995763	0.0063003904332294	0.00630020964290846	0.00630087560765401	0.00630004149895145	0.00630112769451803	0.00630041902014505	0.00630002379475489	0.00630041902014506	0.00630112769451803	0.00630004149895145	0.00630087560765401	0.00630020964290846	0.0063003904332294	0.00630069591995763	0.00630057182556594	0.00630040004638385	0.00630041256547183	0.0063005315065322	0.00630061437044164	0.00630060157269612	0.0063005209461935	0.00630043480301672	0.006300392243388	0.00630040821705172
flux1:	0.680792456335937	0.00602218745503037	0.00602215345687861	0.006022109443312	0.00602207062918007	0.00602205126450766	0.00602205963854961	0.00602209458553939	0.00602214484446779	0.00602219195724214	0.00602221635964875	0.0060222051197926	0.00602215872505448	0.006022093824993	0.00602203934323071	0.00602202521339247	0.00602206622629504	0.00602214761725399	0.00602222267453786	0.00602223290552945	0.00602215315069964	0.00602204105910086	0.00602203167322085	0.006022196823876	0.00602231382244349	0.00602202113898765	0.00602185071277453	0.00602248605966584	0.00602168750497284	0.0060227258140959	0.00602204787386567	0.00602166956343563	0.00602204787386567	0.00602272581409589	0.00602168750497284	0.00602248605966585	0.00602185071277453	0.00602202113898765	0.00602231382244349	0.006022196823876	0.00602203167322085	0.00602204105910087	0.00602215315069964	0.00602223290552945	0.00602222267453786	0.00602214761725399	0.00602206622629503	0.00602202521339247	0.00602203934323071
flux1:	0.681054905239691	0.00575102728137704	0.00575099523128287	0.00575095344424642	0.00575091645558174	0.00575089789272497	0.00575090566871044	0.00575093864790689	0.00575098607926329	0.00575103042451979	0.00575105320549282	0.00575104235255776	0.00575099856187192	0.00575093774790504	0.00575088720793911	0.00575087489000043	0.0057509142027006	0.00575099065911289	0.00575105999308032	0.0057510675104884	0.00575099066889828	0.00575088522116419	0.0057508789868756	0.00575103799933834	0.00575114858268625	0.005750868689082	0.00575070823752131	0.00575131362370934	0.00575054941814265	0.0057515406565883	0.00575089236894661	0.00575053044915374	0.00575089236894661	0.0057515406565883	0.00575054941814265	0.00575131362370934	0.00575070823752132	0.005750868689082	0.00575114858268625	0.00575103799933834	0.0057508789868756	0.00575088522116419	0.00575099066889828	0.0057510675104884	0.00575105999308032	0.00575099065911289	0.0057509142027006	0.00575087489000043	0.00575088720793911
flux1:	0.681317354143444	0.00548722642379177	0.00548719661303935	0.00548715730485087	0.00548712225642948	0.00548710442504171	0.00548711137181073	0.00548714207978325	0.00548718642615125	0.0054872278923231	0.00548724912557834	0.00548723888065183	0.00548719796447441	0.00548714144395566	0.00548709491675987	0.00548708434549511	0.00548712182331318	0.00548719322425408	0.00548725676073921	0.005487261488132	0.00548718740366962	0.00548708839459254	0.00548708529305781	0.00548723858978192	0.00548734335385707	0.00548707616758182	0.00548692529327381	0.00548750142449638	0.00548677041147451	0.00548771550418745	0.00548709583492614	0.00548674979517303	0.00548709583492615	0.00548771550418745	0.0054867704114745	0.00548750142449638	0.00548692529327381	0.00548707616758182	0.00548734335385707	0.00548723858978192	0.00548708529305781	0.00548708839459254	0.00548718740366962	0.005487261488132	0.00548725676073921	0.00548719322425408	0.00548712182331318	0.00548708434549511	0.00548709491675987
flux1:	0.681579803047197	0.00523090263688924	0.00523087527132892	0.00523083860440687	0.00523080554887883	0.00523078836664353	0.0052307942956027	0.00523082251073236	0.00523086360626486	0.00523090215012131	0.00523092193001726	0.00523091248015247	0.00523087463321474	0.00523082252408045	0.00523078000993394	0.00523077109278795	0.00523080662495746	0.00523087291360499	0.0052309306582554	0.0052309325873659	0.00523086114052994	0.00523076836229149	0.00523076833494665	0.00523091626871561	0.00523101572484111	0.00523076109738823	0.00523061939792422	0.00523116702709733	0.00523046810230885	0.00523136807895096	0.00523077604373654	0.0052304453885541	0.00523077604373654	0.00523136807895095	0.00523046810230885	0.00523116702709733	0.00523061939792422	0.00523076109738824	0.00523101572484111	0.00523091626871561	0.00523076833494666	0.00523076836229149	0.00523086114052995	0.0052309325873659	0.0052309306582554	0.00523087291360499	0.00523080662495746	0.00523077109278795	0.00523078000993394
flux1:	0.68184225195095	0.00498214886274391	0.00498212406455184	0.00498209011912886	0.00498205905769081	0.00498204244010304	0.00498204721080089	0.00498207279299946	0.00498211055778235	0.00498214619578538	0.00498216462892274	0.00498215612191185	0.00498212146274367	0.00498207379752617	0.00498203523264509	0.00498202785632139	0.00498206136015349	0.00498212254432959	0.00498217457986418	0.00498217376612726	0.00498210486977707	0.00498201810925538	0.00498202105695126	0.00498216391155853	0.00498225848892739	0.00498201621045414	0.00498188328146849	0.00498240320616513	0.0049817353192519	0.00498259130740089	0.00498202597232144	0.00498171022202219	0.00498202597232145	0.00498259130740089	0.0049817353192519	0.00498240320616512	0.00498188328146849	0.00498201621045414	0.00498225848892739	0.00498216391155853	0.00498202105695126	0.00498201810925538	0.00498210486977707	0.00498217376612726	0.00498217457986418	0.00498212254432959	0.00498206136015349	0.00498202785632139	0.00498203523264509
flux1:	0.682104700854704	0.00474103406776696	0.0047410118803131	0.00474098066437468	0.0047409515580889	0.00474093542715263	0.00474093895045885	0.00474096183801205	0.00474099627002845	0.00474102906853012	0.00474104626576124	0.00474103880669474	0.00474100737967773	0.00474096411194484	0.00474092937665895	0.00474092341390912	0.00474095483780392	0.00474101098842637	0.00474105746956322	0.00474105402581868	0.00474098762013822	0.00474090665669734	0.00474091244043896	0.00474105043359778	0.004741140483892	0.0047409102891016	0.00474078572730349	0.00474127878619124	0.00474064094036717	0.00474145415668929	0.00474091463706023	0.00474061332773223	0.00474091463706024	0.0047414541566893	0.00474064094036717	0.00474127878619125	0.00474078572730349	0.0047409102891016	0.004741140483892	0.00474105043359778	0.00474091244043896	0.00474090665669734	0.00474098762013822	0.00474105402581868	0.00474105746956322	0.00474101098842637	0.00474095483780392	0.00474092341390912	0.00474092937665895
flux1:	0.682367149758457	0.00450760414458333	0.00450758453993611	0.0045075560006893	0.00450752878177976	0.00450751307320302	0.00450751531205304	0.00450753551591775	0.00450756668117524	0.00450759674604266	0.00450761281529942	0.00450760646501087	0.00450757824473765	0.00450753925751009	0.00450750818548169	0.00450750350171967	0.00450753282689708	0.00450758407449496	0.00450762522090885	0.00450761930969606	0.00450755535670844	0.00450747996060211	0.00450748840377751	0.00450762169196051	0.00450770749572076	0.00450748907067015	0.0045073724767339	0.0045078395450782	0.00450723079495189	0.00450800253470712	0.00450748799240789	0.00450720067535184	0.00450748799240789	0.00450800253470712	0.00450723079495189	0.0045078395450782	0.0045073724767339	0.00450748907067015	0.00450770749572076	0.00450762169196051	0.00450748840377751	0.00450747996060211	0.00450755535670844	0.00450761930969606	0.00450762522090885	0.00450758407449496	0.00450753282689709	0.00450750350171967	0.00450750818548169
flux1:	0.68262959866221	0.00428188287105813	0.00428186575955533	0.00428183979572439	0.00428181437825839	0.00428179904685905	0.00428180001466044	0.00428181761064233	0.00428184563205587	0.00428187309827167	0.00428188813853027	0.00428188291392095	0.00428185781154999	0.00428182292720602	0.00428179531519949	0.00428179177461794	0.00428181901551752	0.00428186554503297	0.00428190163274741	0.00428189345762769	0.00428183193557281	0.00428176186704855	0.00428177275898606	0.00428190144385244	0.00428198321820074	0.00428177620772555	0.00428166718893736	0.00428210917330707	0.00428152862121132	0.00428226024647655	0.00428176988611145	0.00428149612683066	0.00428176988611145	0.00428226024647656	0.00428152862121132	0.00428210917330707	0.00428166718893735	0.00428177620772555	0.00428198321820074	0.00428190144385244	0.00428177275898606	0.00428176186704855	0.00428183193557281	0.00428189345762769	0.00428190163274741	0.00428186554503297	0.00428181901551752	0.00428179177461794	0.00428179531519949
flux1:	0.682892047565963	0.00406387291860822	0.00406385815986576	0.00406383463414363	0.00406381092361004	0.0040637959467795	0.00406379570369675	0.00406381082300196	0.0040638358686231	0.00406386089034621	0.00406387498695044	0.00406387086309	0.00406384873431989	0.00406381772547945	0.00406379334322148	0.00406379081415163	0.00406381601752224	0.00406385806167887	0.0040638894133236	0.00406387920965765	0.00406382010751114	0.00406375511665438	0.00406376821730481	0.00406389235334607	0.00406397026065674	0.00406377427611664	0.00406367244869832	0.00406409028103257	0.00406353707218441	0.00406422999919256	0.0040637630633769	0.00406350244023188	0.0040637630633769	0.00406422999919256	0.00406353707218441	0.00406409028103257	0.00406367244869832	0.00406377427611664	0.00406397026065674	0.00406389235334607	0.00406376821730481	0.00406375511665438	0.00406382010751115	0.00406387920965765	0.0040638894133236	0.00406385806167887	0.00406381601752224	0.00406379081415163	0.00406379334322148
flux1:	0.683154496469717	0.00385355690198159	0.00385354431669435	0.00385352306774325	0.00385350096915836	0.00385348634836004	0.00385348499579134	0.00385349781448223	0.00385352008563564	0.00385354282712634	0.00385355604859031	0.00385355296240604	0.00385353361664985	0.00385350621753784	0.00385348481725726	0.00385348317658394	0.0038535064193502	0.00385354425090889	0.00385357122527983	0.00385355925086248	0.00385350256323021	0.00385344239054359	0.00385345743605361	0.00385357703907741	0.00385365119620068	0.00385346582327024	0.00385337081432283	0.00385376544553408	0.00385323876235679	0.00385389444834715	0.00385345021241614	0.00385320231505478	0.00385345021241613	0.00385389444834715	0.00385323876235678	0.00385376544553408	0.00385337081432283	0.00385346582327024	0.00385365119620068	0.00385357703907741	0.00385345743605361	0.00385344239054359	0.00385350256323021	0.00385355925086247	0.00385357122527983	0.00385354425090889	0.0038535064193502	0.00385348317658393	0.00385348481725726
flux1:	0.68341694537347	0.00365089846280885	0.00365088784471578	0.00365086869820232	0.0036508481225008	0.00365083388289985	0.00365083155653266	0.0036508422844246	0.00365086200425714	0.00365088263197774	0.00365089502829329	0.00365089288359229	0.00365087609391224	0.00365085201172895	0.00365083333702808	0.00365083247354349	0.00365085385959218	0.0036508877828386	0.0036509107641855	0.00365089729010104	0.00365084301267581	0.00365078739034883	0.00365080409927065	0.00365091915534713	0.00365098964301213	0.00365081444927113	0.00365072589830574	0.00365109829160191	0.00365059734753561	0.00365121727749506	0.00365079504392001	0.00365055947158823	0.00365079504392001	0.00365121727749507	0.00365059734753561	0.00365109829160191	0.00365072589830574	0.00365081444927113	0.00365098964301213	0.00365091915534713	0.00365080409927065	0.00365078739034883	0.00365084301267581	0.00365089729010105	0.0036509107641855	0.0036508877828386	0.00365085385959218	0.00365083247354349	0.00365083333702808
flux1:	0.683679394277223	0.00345584337940416	0.00345583450684397	0.00345581728510311	0.00345579815369991	0.00345578434212166	0.00345578120399779	0.00345579007351286	0.00345580747638637	0.00345582615249061	0.00345583775487707	0.00345583642839621	0.00345582194176043	0.00345580086763442	0.00345578466141503	0.0034557844780646	0.00345580413413889	0.00345583447595501	0.00345585386339336	0.00345583916540607	0.00345578729112116	0.00345573594491055	0.00345575402478598	0.00345586449929827	0.00345593137135593	0.00345576591346894	0.00345568347351348	0.003456034597623	0.00345555863073517	0.00345614430438191	0.00345574339715614	0.00345551975698635	0.00345574339715614	0.00345614430438191	0.00345555863073517	0.003456034597623	0.00345568347351348	0.00345576591346894	0.00345593137135593	0.00345586449929827	0.00345575402478598	0.00345573594491055	0.00345578729112116	0.00345583916540607	0.00345585386339336	0.00345583447595501	0.00345580413413889	0.0034557844780646	0.00345578466141503
flux1:	0.683941843180977	0.00326832069553075	0.00326831334209166	0.0032682978721354	0.00326828011966295	0.00326826680115792	0.00326826303119776	0.0032682702866457	0.0032682856087172	0.00326830248604327	0.00326831330800141	0.00326831265615111	0.00326830020359606	0.00326828182275504	0.0032682678339988	0.00326826824903655	0.00326828631995761	0.0032683134208211	0.00326832961822442	0.00326831396896086	0.00326826448492498	0.00326821713653857	0.00326823629059818	0.00326834213706824	0.00326840542927703	0.00326824925959122	0.00326817259788285	0.00326850342036061	0.00326805168704169	0.00326860460636685	0.00326822436559483	0.00326801227095725	0.00326822436559483	0.00326860460636685	0.00326805168704169	0.00326850342036061	0.00326817259788285	0.00326824925959122	0.00326840542927703	0.00326834213706823	0.00326823629059818	0.00326821713653857	0.00326826448492499	0.00326831396896086	0.00326832961822441	0.0032683134208211	0.00326828631995761	0.00326826824903655	0.0032682678339988
flux1:	0.68420429208473	0.00308824386112368	0.00308823780499051	0.00308822392469926	0.00308820750003101	0.00308819475337989	0.0030881905408067	0.00308819642849931	0.00308820989973616	0.0030882251183256	0.00308823515779851	0.00308823502375562	0.00308822433007682	0.00308820833094374	0.00308819632022281	0.00308819726735029	0.0030882139108045	0.00308823811603755	0.00308825152271349	0.00308823518483308	0.00308818807008248	0.0030881444399393	0.00308816437367068	0.00308826554207068	0.00308832528017796	0.00308817795260887	0.00308810675089913	0.00308841823167936	0.00308799000067614	0.00308851165831394	0.00308815143520245	0.00308795050419261	0.00308815143520245	0.00308851165831394	0.00308799000067614	0.00308841823167936	0.00308810675089913	0.00308817795260888	0.00308832528017796	0.00308826554207068	0.00308816437367068	0.0030881444399393	0.00308818807008248	0.00308823518483308	0.00308825152271349	0.00308823811603756	0.0030882139108045	0.00308819726735029	0.00308819632022281
flux1:	0.684466740988483	0.00291551187829215	0.00291550691000417	0.00291549447245725	0.00291547933821545	0.00291546725073872	0.0029154627858122	0.00291546754533851	0.0029154793831192	0.00291549306820113	0.0029155023106018	0.00291550253141567	0.0029154933240622	0.00291547940605992	0.00291546914972734	0.00291547057733537	0.0029154859584707	0.00291550761002573	0.00291551861242104	0.00291550183290849	0.00291545705696795	0.00291541686719589	0.00291543729455681	0.00291553373886264	0.00291558994578674	0.00291545102090328	0.0029153849754173	0.00291567806076249	0.00291527260776265	0.00291576447641034	0.00291542362882332	0.00291523348294398	0.00291542362882332	0.00291576447641034	0.00291527260776265	0.0029156780607625	0.0029153849754173	0.00291545102090328	0.00291558994578674	0.00291553373886264	0.00291543729455681	0.0029154168671959	0.00291545705696795	0.00291550183290849	0.00291551861242104	0.00291550761002573	0.0029154859584707	0.00291547057733537	0.00291546914972734
flux1:	0.684729189892236	0.00275001044628404	0.00275000637473139	0.00274999525073994	0.0027499813815513	0.00274997004359449	0.00274996551001295	0.00274996936691474	0.00274997977127213	0.00274999203258239	0.00275000045442276	0.0027500008678236	0.00274999288473483	0.00274998076466101	0.00274997205773678	0.00274997392740404	0.00274998821347156	0.00275000764249797	0.00275001660711373	0.00274999961276713	0.00274995713497409	0.00274992011250186	0.00274994076158383	0.00275003244637784	0.002750085148351	0.00274995419760991	0.00274989301871216	0.00275016863568531	0.00274978523862359	0.0027502487616804	0.00274992665037924	0.0027497469134608	0.00274992665037924	0.0027502487616804	0.00274978523862359	0.00275016863568531	0.00274989301871216	0.00274995419760991	0.002750085148351	0.00275003244637784	0.00274994076158383	0.00274992011250186	0.00274995713497409	0.00274999961276713	0.00275001660711373	0.00275000764249797	0.00274998821347156	0.00274997392740404	0.00274997205773678
flux1:	0.68499163879599	0.00259161309948113	0.00259160975608023	0.0025915998350765	0.00259158721488208	0.00259157671433176	0.00259157228259677	0.00259157544259354	0.00259158459307142	0.00259159552532202	0.00259160309817106	0.00259160354880752	0.00259159654499966	0.00259158596190919	0.00259157861973586	0.00259158090416055	0.00259159425941939	0.00259161177980511	0.00259161904744001	0.0025916020415712	0.00259156181108623	0.00259152769069022	0.00259154830867261	0.00259163521465657	0.00259168444624208	0.00259156105535894	0.00259150446698437	0.00259176351854809	0.00259140145375975	0.00259183803730115	0.0025915340229527	0.0025913643203412	0.0025915340229527	0.00259183803730115	0.00259140145375975	0.00259176351854809	0.00259150446698437	0.00259156105535894	0.00259168444624208	0.00259163521465657	0.00259154830867261	0.00259152769069022	0.00259156181108623	0.0025916020415712	0.00259161904744001	0.00259161177980512	0.00259159425941939	0.00259158090416055	0.00259157861973586
flux1:	0.685254087699743	0.00244018233290736	0.00244017957399849	0.00244017076350666	0.00244015938225146	0.00244014979940241	0.0024401456213648	0.00244014826618857	0.00244015632020808	0.00244016600448498	0.00244017269899136	0.00244017304387369	0.00244016679665502	0.00244015751525737	0.00244015137404567	0.00244015405459669	0.0024401666356735	0.00244018253870132	0.00244018842007811	0.00244017158039236	0.00244013353679604	0.00244010206397283	0.00244012242124595	0.00244020454957793	0.00244025035752594	0.00244013412900201	0.00244008186791536	0.00244032522873453	0.00243998376803689	0.00244039477418868	0.00244010821518484	0.0024399481732127	0.00244010821518484	0.00244039477418869	0.00243998376803689	0.00244032522873453	0.00244008186791536	0.00244013412900201	0.00244025035752594	0.00244020454957793	0.00244012242124595	0.00244010206397283	0.00244013353679604	0.00244017158039237	0.00244018842007811	0.00244018253870132	0.0024401666356735	0.00244015405459669	0.00244015137404567
flux1:	0.685516536603496	0.002295570710153	0.00229556841775228	0.00229556064171548	0.0022955504917411	0.00229554189478475	0.00229553809951206	0.00229554038432991	0.00229554747690262	0.00229555598274876	0.00229556177248628	0.00229556188546645	0.00229555619822986	0.00229554801087043	0.00229554292729084	0.00229554599136455	0.00229555794322416	0.00229557249342736	0.0022955772662	0.00229556074377884	0.00229552481814025	0.00229549575169077	0.00229551564506671	0.00229559302048731	0.00229563546644008	0.00229552602129144	0.00229547783623719	0.0022957063492351	0.00229538475797436	0.00229577149970271	0.00229550175080029	0.0022953509965414	0.00229550175080029	0.00229577149970271	0.00229538475797436	0.0022957063492351	0.00229547783623719	0.00229552602129144	0.00229563546644008	0.00229559302048731	0.00229551564506671	0.00229549575169077	0.00229552481814025	0.00229556074377884	0.0022955772662	0.00229557249342736	0.00229555794322416	0.00229554599136455	0.00229554292729084
flux1:	0.685778985507249	0.0021576219490518	0.00215762003016115	0.00215761322642722	0.00215760429886935	0.00215759674021319	0.00215759343123915	0.00215759548356935	0.00215760172814926	0.00215760911608523	0.00215761398101224	0.00215761375619194	0.00215760846079874	0.00215760118814457	0.00215759703814341	0.0021576004765012	0.0021576119291466	0.00215762536139507	0.00215762926848222	0.00215761318775914	0.0021575793040532	0.0021575524182849	0.00215757167325475	0.00215764434601522	0.0021576835081131	0.00215758048687103	0.00215753613767341	0.0021577506113644	0.00215744814742476	0.00215781188471405	0.0021575582964708	0.0021574164577707	0.0021575582964708	0.00215781188471405	0.00215744814742476	0.0021577506113644	0.00215753613767341	0.00215758048687103	0.0021576835081131	0.00215764434601522	0.00215757167325475	0.00215755241828491	0.0021575793040532	0.00215761318775914	0.00215762926848222	0.00215762536139507	0.0021576119291466	0.0021576004765012	0.00215759703814341
flux1:	0.686041434411003	0.00202617198087889	0.00202617036560923	0.00202616448288403	0.00202615676433954	0.00202615027790028	0.00202614753184311	0.00202614945181102	0.00202615494205015	0.00202616126629409	0.00202616519566001	0.00202616454967597	0.00202615950750262	0.00202615299809269	0.00202614967512263	0.0020261534793661	0.00202616454534459	0.0020261770631423	0.00202618031228906	0.00202616477188252	0.00202613284863322	0.00202610793510896	0.00202612640714359	0.00202619445379066	0.00202623042726411	0.00202613349033166	0.00202609274699853	0.00202629395359506	0.0020260098673308	0.00202635180468243	0.00202611372363836	0.00202598042939925	0.00202611372363836	0.00202635180468243	0.0020260098673308	0.00202629395359506	0.00202609274699853	0.00202613349033166	0.00202623042726411	0.00202619445379066	0.00202612640714359	0.00202610793510896	0.00202613284863322	0.00202616477188252	0.00202618031228906	0.0020261770631423	0.00202616454534459	0.0020261534793661	0.00202614967512263
flux1:	0.686303883314756	0.00190104997927139	0.00190104861806508	0.00190104361263	0.00190103708230957	0.0019010316818549	0.00190102954832452	0.00190103141005992	0.00190103622221965	0.00190104153339017	0.00190104452796824	0.0019010434011607	0.00190103850292861	0.00190103263177643	0.00190103004463164	0.00190103420494694	0.00190104497769831	0.00190105675262851	0.00190105951706341	0.00190104459131545	0.00190101454334725	0.00190099141213435	0.0019010089870607	0.00190107251016858	0.00190110540702807	0.00190101423448909	0.00190097687636599	0.00190116555063427	0.00190089908565474	0.00190122037080797	0.00190099714033782	0.00190087202103087	0.00190099714033782	0.00190122037080797	0.00190089908565474	0.00190116555063427	0.00190097687636599	0.0019010142344891	0.00190110540702807	0.00190107251016858	0.0019010089870607	0.00190099141213435	0.00190101454334725	0.00190104459131545	0.00190105951706341	0.00190105675262851	0.00190104497769831	0.00190103420494694	0.00190103004463164
flux1:	0.686566332218509	0.00178207935549613	0.00178207821574562	0.00178207404820753	0.00178206867573355	0.00178206435428165	0.00178206285694158	0.00178206471088931	0.00178206890666237	0.00178207325427867	0.001782075327853	0.0017820736843732	0.00178206884891968	0.0017820635153713	0.00178206158580827	0.00178206608908219	0.00178207664212513	0.00178208781434221	0.00178209023437069	0.00178207597543157	0.0017820477156223	0.00178202619601965	0.0017820427895357	0.00178210191650416	0.00178213186445907	0.00178204615544124	0.001782011970453	0.00178218880927143	0.00178193920398336	0.00178224092773357	0.00178203188947939	0.00178191457785001	0.00178203188947939	0.00178224092773357	0.00178193920398336	0.00178218880927143	0.001782011970453	0.00178204615544124	0.00178213186445907	0.00178210191650416	0.0017820427895357	0.00178202619601965	0.00178204771562229	0.00178207597543157	0.00178209023437069	0.00178208781434221	0.00178207664212513	0.00178206608908219	0.00178206158580827
flux1:	0.686828781122262	0.00166907871710591	0.00166907777945803	0.00166907441175949	0.00166907015570968	0.00166906688593652	0.00166906602454334	0.00166906790044492	0.00166907152995804	0.00166907496458955	0.00166907614467149	0.00166907397162691	0.00166906914380159	0.00166906426885668	0.00166906292916454	0.00166906775754329	0.00166907814446086	0.00166908882409815	0.00166909100945771	0.00166907744975721	0.00166905089070029	0.001669030831445	0.00166904638786183	0.00166910126892038	0.00166912840967017	0.00166904788136463	0.00166901666537212	0.00166918232792933	0.00166894881772197	0.00166923201469357	0.00166903651047397	0.00166892664240185	0.00166903651047397	0.00166923201469357	0.00166894881772197	0.00166918232792934	0.00166901666537212	0.00166904788136463	0.00166912840967017	0.00166910126892038	0.00166904638786183	0.001669030831445	0.00166905089070029	0.00166907744975721	0.00166909100945771	0.00166908882409815	0.00166907814446086	0.00166906775754329	0.00166906292916454
flux1:	0.687091230026016	0.00156186278742642	0.0015618620420389	0.00156185943490699	0.00156185624214567	0.00156185397769957	0.00156185373091498	0.00156185564121864	0.00156185874601113	0.00156186132097012	0.00156186164876313	0.00156185895453291	0.001561854102419	0.0015618496257163	0.0015618488163777	0.0015618539463077	0.00156186420146201	0.00156187447080332	0.00156187650359829	0.00156186365855139	0.00156183871405247	0.00156181998302942	0.00156183447334877	0.0015618852789205	0.00156190976596589	0.00156183415240269	0.00156180570869231	0.00156196081724872	0.00156174263719443	0.0015620082874138	0.00156182566149978	0.00156172287697311	0.00156182566149978	0.0015620082874138	0.00156174263719443	0.00156196081724872	0.00156180570869231	0.00156183415240269	0.00156190976596589	0.0015618852789205	0.00156183447334877	0.00156181998302942	0.00156183871405247	0.00156186365855139	0.00156187650359829	0.00156187447080332	0.00156186420146201	0.0015618539463077	0.0015618488163777
flux1:	0.687353678929769	0.00146024328370782	0.00146024272668851	0.00146024083764766	0.00146023864343215	0.00146023732101588	0.00146023764977156	0.00146023959324029	0.00146024220904676	0.0014602439815597	0.00146024351122999	0.00146024032310706	0.00146023543477109	0.00146023131142521	0.0014602309789815	0.0014602363807412	0.00146024652062257	0.00146025643687287	0.00146025837490788	0.00146024624571494	0.00146022283206699	0.00146020531556325	0.00146021873501299	0.00146026565259751	0.00146028764871859	0.00146021669939047	0.00146019083830454	0.00146033597943133	0.0014601323673673	0.00146038139847657	0.00146021100012155	0.00146011494428428	0.00146021100012155	0.00146038139847657	0.0014601323673673	0.00146033597943133	0.00146019083830454	0.00146021669939047	0.00146028764871859	0.00146026565259751	0.00146021873501299	0.00146020531556325	0.00146022283206699	0.00146024624571494	0.00146025837490788	0.00146025643687287	0.00146024652062257	0.0014602363807412	0.0014602309789815
flux1:	0.687616127833522	0.00136402975214694	0.00136402938236254	0.00136402816438246	0.00136402689318485	0.00136402643523779	0.00136402728643191	0.00136402925174165	0.00136403141094518	0.00136403244277885	0.00136403124012083	0.00136402760145082	0.00136402268141901	0.00136401887887411	0.00136401897407961	0.00136402461178369	0.00136403463688186	0.00136404423536758	0.00136404611570696	0.00136403469212568	0.00136401272912572	0.00136399633068738	0.00136400869584464	0.00136405192657951	0.00136407160112086	0.00136400507953813	0.00136398161824509	0.00136411734444958	0.00136392754430511	0.00136416083425822	0.00136400202037227	0.00136391234460444	0.00136400202037227	0.00136416083425822	0.0013639275443051	0.00136411734444958	0.00136398161824509	0.00136400507953813	0.00136407160112086	0.00136405192657951	0.00136400869584464	0.00136399633068737	0.00136401272912572	0.00136403469212568	0.00136404611570696	0.00136404423536758	0.00136403463688186	0.00136402461178369	0.00136401897407961
flux1:	0.687878576737275	0.00127303035834712	0.0012730301747383	0.00127302957553672	0.00127302914248302	0.00127302946028082	0.0012730307705951	0.00127303273974581	0.00127303447340726	0.00127303483096293	0.00127303297157131	0.00127302893856334	0.00127302400420831	0.00127302049924799	0.00127302097556886	0.00127302680760272	0.00127303670467602	0.00127304600230859	0.00127304784490354	0.00127303710788959	0.00127301651957869	0.00127300115853917	0.00127301250417337	0.00127305225922657	0.00127306978531819	0.00127300746756627	0.00127298622996207	0.00127311306160583	0.00127293632684392	0.00127315470693277	0.00127300684479722	0.00127292320779056	0.00127300684479723	0.00127315470693277	0.00127293632684392	0.00127311306160583	0.00127298622996207	0.00127300746756627	0.00127306978531819	0.00127305225922657	0.00127301250417337	0.00127300115853917	0.00127301651957869	0.00127303710788959	0.00127304784490354	0.00127304600230859	0.00127303670467602	0.00127302680760272	0.00127302097556886
flux1:	0.688141025641029	0.00118705263212253	0.00118705263161195	0.00118705259358618	0.00118705290638668	0.00118705390337223	0.00118705560301858	0.00118705755441613	0.00118705889382515	0.00118705864774529	0.00118705621482115	0.00118705185320044	0.00118704693120212	0.00118704370722565	0.00118704451971021	0.00118705049953411	0.00118706024414809	0.00118706924299343	0.0011870710542375	0.00118706097837248	0.00118704169349782	0.00118702730325419	0.00118703767901885	0.00118707417595384	0.00118708972778194	0.0011870314011404	0.00118701221786559	0.00118713064528382	0.00118696624233346	0.00118717050040273	0.00118703297033023	0.00118695503912519	0.00118703297033023	0.00118717050040273	0.00118696624233346	0.00118713064528382	0.00118701221786559	0.0011870314011404	0.00118708972778194	0.00118707417595384	0.00118703767901884	0.00118702730325419	0.00118704169349782	0.00118706097837248	0.0011870710542375	0.00118706924299343	0.00118706024414809	0.00118705049953411	0.00118704451971021
flux1:	0.688403474544782	0.00110590416588177	0.00110590434191225	0.00110590480263536	0.00110590576386305	0.00110590733902979	0.00110590935526273	0.00110591126636805	0.00110591224409813	0.00110591146845515	0.0011059085503797	0.00110590393204063	0.0011058990550589	0.00110589609970353	0.00110589720422602	0.00110590328147431	0.00110591284068283	0.00110592153149437	0.00110592330759013	0.00110591386323756	0.00110589581544999	0.00110588234156753	0.00110589180866195	0.00110592526790104	0.00110593901812585	0.00110588447979453	0.00110586718834694	0.00110597767408176	0.00110582488564974	0.00110601576937304	0.00110588796722977	0.00110581541818424	0.00110588796722977	0.00110601576937304	0.00110582488564974	0.00110597767408176	0.00110586718834694	0.00110588447979453	0.00110593901812585	0.00110592526790104	0.00110589180866195	0.00110588234156753	0.00110589581544999	0.00110591386323756	0.00110592330759013	0.00110592153149437	0.00110591284068283	0.0011059032814743	0.00110589720422602
flux1:	0.688665923448535	0.00102939326613497	0.00102939360783077	0.00102939450101891	0.00102939601058586	0.00102939806175045	0.00102940032201432	0.00102940217149447	0.00102940282197681	0.00102940159313139	0.00102939828094021	0.00102939348073981	0.00102938868440832	0.00102938598756798	0.00102938734042521	0.00102939346221823	0.00102940279726692	0.00102941116285868	0.00102941289290247	0.00102940404805356	0.00102938717586652	0.00102937457409155	0.00102938320200207	0.00102941384349579	0.00102942596089443	0.00102937501685969	0.00102935946177877	0.00102946244284617	0.00102932057101178	0.00102949879111847	0.00102938013063868	0.00102931265030362	0.00102938013063868	0.00102949879111847	0.00102932057101177	0.00102946244284617	0.00102935946177877	0.00102937501685969	0.00102942596089443	0.00102941384349579	0.00102938320200207	0.00102937457409155	0.00102938717586652	0.00102940404805356	0.00102941289290247	0.00102941116285868	0.00102940279726692	0.00102939346221823	0.00102938734042521
flux1:	0.688928372352288	9.5732955795998e-4	9.57330049866142e-4	9.57331306704075e-4	9.57333264388955e-4	9.57335691213438e-4	9.57338125828437e-4	9.57339895180619e-4	9.5734025483919e-4	9.57338650065909e-4	9.57335034948708e-4	9.57330127758208e-4	9.57325448078948e-4	9.57323000341507e-4	9.5732455816453e-4	9.57330670547687e-4	9.57339739491177e-4	9.57347757848984e-4	9.57349426565312e-4	9.57341148356436e-4	9.57325394901216e-4	9.57313629158532e-4	9.57321492574346e-4	9.57349532764308e-4	9.57360180158244e-4	9.57312644219602e-4	9.57298677316959e-4	9.57394567436391e-4	9.57262936448728e-4	9.5742916980929e-4	9.57319084646112e-4	9.57256370528901e-4	9.57319084646113e-4	9.5742916980929e-4	9.57262936448728e-4	9.57394567436391e-4	9.57298677316959e-4	9.57312644219602e-4	9.57360180158245e-4	9.57349532764307e-4	9.57321492574345e-4	9.57313629158532e-4	9.57325394901217e-4	9.57341148356435e-4	9.57349426565312e-4	9.57347757848984e-4	9.57339739491177e-4	9.57330670547687e-4	9.57324558164529e-4
flux1:	0.689190821256042	8.89524542540842e-4	8.89525164866126e-4	8.89526715568009e-4	8.89529023459039e-4	8.89531730110789e-4	8.89534274437796e-4	8.8953594909032e-4	8.89536056100551e-4	8.89534152082563e-4	8.89530323019783e-4	8.89525381126319e-4	8.89520852314742e-4	8.89518643815558e-4	8.89520363745402e-4	8.89526413171503e-4	8.89535173311258e-4	8.89542820363544e-4	8.89544410444485e-4	8.89536666345893e-4	8.8952197896433e-4	8.89511019409415e-4	8.89518195391546e-4	8.89543844533153e-4	8.89553177040392e-4	8.89508870007091e-4	8.89496350617232e-4	8.89585542343293e-4	8.89463501058887e-4	8.89618393555638e-4	8.89516339027095e-4	8.89458100228535e-4	8.89516339027095e-4	8.89618393555638e-4	8.89463501058887e-4	8.89585542343293e-4	8.89496350617232e-4	8.89508870007091e-4	8.89553177040392e-4	8.89543844533153e-4	8.89518195391546e-4	8.89511019409414e-4	8.8952197896433e-4	8.89536666345893e-4	8.89544410444484e-4	8.89542820363545e-4	8.89535173311259e-4	8.89526413171503e-4	8.89520363745402e-4
flux1:	0.689453270159795	8.25792108149699e-4	8.25792837417287e-4	8.25794612898857e-4	8.2579717763468e-4	8.2580007500315e-4	8.25802671061258e-4	8.25804240983026e-4	8.25804134731124e-4	8.25802006022528e-4	8.25798047652768e-4	8.25793138576253e-4	8.25788791379337e-4	8.25786811048084e-4	8.25788651116261e-4	8.257945858933e-4	8.25802995960038e-4	8.25810247953139e-4	8.25811741981018e-4	8.25804500670896e-4	8.25790830390184e-4	8.25780651577138e-4	8.25787217041507e-4	8.25810676932128e-4	8.25818840566755e-4	8.25777589623956e-4	8.25766384850374e-4	8.25849251557336e-4	8.25736175473516e-4	8.25880344602843e-4	8.25785799106026e-4	8.2573175682243e-4	8.25785799106026e-4	8.25880344602844e-4	8.25736175473515e-4	8.25849251557336e-4	8.25766384850373e-4	8.25777589623956e-4	8.25818840566755e-4	8.25810676932129e-4	8.25787217041507e-4	8.25780651577139e-4	8.25790830390185e-4	8.25804500670897e-4	8.25811741981017e-4	8.2581024795314e-4	8.25802995960039e-4	8.25794585893299e-4	8.2578865111626e-4
flux1:	0.689715719063548	7.65948995185609e-4	7.6594980518399e-4	7.6595173872921e-4	7.65954473442927e-4	7.65957480863654e-4	7.65960078405456e-4	7.65961538277666e-4	7.65961258604815e-4	7.65958976151406e-4	7.65954966942652e-4	7.65950151706545e-4	7.65946012191145e-4	7.65944247352312e-4	7.65946167003161e-4	7.65951938638851e-4	7.65959960662796e-4	7.6596679610871e-4	7.65968178060102e-4	7.65961410010204e-4	7.65948710944667e-4	7.65939290160676e-4	7.65945319718053e-4	7.65966781856086e-4	7.65973912481607e-4	7.65935550717865e-4	7.65925535651592e-4	7.66002433333632e-4	7.65897726190771e-4	7.66031763361236e-4	7.65944229441353e-4	7.65894117327989e-4	7.65944229441353e-4	7.66031763361236e-4	7.65897726190771e-4	7.66002433333632e-4	7.65925535651592e-4	7.65935550717865e-4	7.65973912481607e-4	7.65966781856086e-4	7.65945319718053e-4	7.65939290160676e-4	7.65948710944667e-4	7.65961410010204e-4	7.65968178060101e-4	7.6596679610871e-4	7.65959960662796e-4	7.65951938638851e-4	7.6594616700316e-4
flux1:	0.689978167967302	7.09815216106382e-4	7.09816079028997e-4	7.09818107847643e-4	7.09820933745015e-4	7.0982398021181e-4	7.09826537287844e-4	7.09827886307237e-4	7.09827472624353e-4	7.0982510242095e-4	7.09821113196842e-4	7.09816445066256e-4	7.09812533853822e-4	7.09810970129849e-4	7.09812930821999e-4	7.09818495208089e-4	7.09826096039545e-4	7.09832497225231e-4	7.0983375357179e-4	7.0982743137952e-4	7.09815660102421e-4	7.09806975907819e-4	7.09812540085877e-4	7.09832184267908e-4	7.09838406896528e-4	7.09802772977882e-4	7.09793830869001e-4	7.09865099730574e-4	7.09768194672787e-4	7.09892667180603e-4	7.09811672253967e-4	7.09765236650778e-4	7.09811672253967e-4	7.09892667180603e-4	7.09768194672787e-4	7.09865099730575e-4	7.09793830869001e-4	7.09802772977882e-4	7.09838406896528e-4	7.09832184267908e-4	7.09812540085878e-4	7.09806975907819e-4	7.09815660102421e-4	7.0982743137952e-4	7.0983375357179e-4	7.09832497225231e-4	7.09826096039545e-4	7.09818495208089e-4	7.09812930821999e-4
flux1:	0.690240616871055	6.57214431296318e-4	6.57215318962469e-4	6.5721738555322e-4	6.57220233082754e-4	6.57223257956416e-4	6.57225741021379e-4	6.57226982413907e-4	6.57226472768848e-4	6.57224074715977e-4	6.57220167566078e-4	6.57215691244166e-4	6.57212023151095e-4	6.57210644609533e-4	6.57212610437842e-4	6.57217928830624e-4	6.57225081292085e-4	6.57231035358401e-4	6.57232155794036e-4	6.57226254301401e-4	6.57215369225962e-4	6.57207400226887e-4	6.57212564083163e-4	6.57230557429838e-4	6.57235985848076e-4	6.57202923819629e-4	6.57194946185743e-4	6.5726091200784e-4	6.57171272306841e-4	6.57286724985601e-4	6.57211821726595e-4	6.57168821751074e-4	6.57211821726595e-4	6.57286724985601e-4	6.57171272306841e-4	6.5726091200784e-4	6.57194946185742e-4	6.57202923819629e-4	6.57235985848077e-4	6.57230557429838e-4	6.57212564083163e-4	6.57207400226887e-4	6.57215369225962e-4	6.57226254301401e-4	6.57232155794036e-4	6.57231035358401e-4	6.57225081292085e-4	6.57217928830624e-4	6.57212610437842e-4
flux1:	0.690503065774808	6.07974282098672e-4	6.07975167158214e-4	6.07977220413026e-4	6.07980030011571e-4	6.07982983257348e-4	6.0798536688606e-4	6.07986507213442e-4	6.07985937384128e-4	6.07983564389696e-4	6.07979791971737e-4	6.0797554322607e-4	6.07972127256319e-4	6.07970916739697e-4	6.07972855025496e-4	6.07977894793025e-4	6.07984578461485e-4	6.07990078075884e-4	6.07991055910416e-4	6.0798555215306e-4	6.07975512956304e-4	6.07968236825187e-4	6.079730589447e-4	6.07989555332224e-4	6.0799429202383e-4	6.07963651216779e-4	6.07956537876832e-4	6.08017513155138e-4	6.07934632515151e-4	6.08041589069797e-4	6.07972355481175e-4	6.07932562996568e-4	6.07972355481175e-4	6.08041589069797e-4	6.07934632515151e-4	6.08017513155139e-4	6.07956537876831e-4	6.07963651216778e-4	6.0799429202383e-4	6.07989555332224e-4	6.079730589447e-4	6.07968236825187e-4	6.07975512956303e-4	6.0798555215306e-4	6.07991055910415e-4	6.07990078075884e-4	6.07984578461485e-4	6.07977894793025e-4	6.07972855025496e-4
flux1:	0.690765514678561	5.61926682410135e-4	5.61927539449185e-4	5.61929535457228e-4	5.61932257878648e-4	5.61935099883504e-4	5.61937366174137e-4	5.61938414514228e-4	5.61937817189754e-4	5.61935514543534e-4	5.61931919766555e-4	5.61927925441907e-4	5.61924765070481e-4	5.61923704648155e-4	5.61925586454578e-4	5.61930321575039e-4	5.61936523208579e-4	5.61941566868531e-4	5.61942399135234e-4	5.61937272164973e-4	5.61928039281499e-4	5.6192143202926e-4	5.61925963887781e-4	5.61941103750707e-4	5.61945240080969e-4	5.61916875101722e-4	5.61910534127816e-4	5.61966818988045e-4	5.61890221460649e-4	5.61989185506607e-4	5.61925224699933e-4	5.61888424169719e-4	5.61925224699934e-4	5.61989185506608e-4	5.61890221460649e-4	5.61966818988046e-4	5.61910534127816e-4	5.61916875101722e-4	5.61945240080969e-4	5.61941103750707e-4	5.61925963887781e-4	5.6192143202926e-4	5.61928039281499e-4	5.61937272164974e-4	5.61942399135234e-4	5.61941566868531e-4	5.6193652320858e-4	5.61930321575039e-4	5.61925586454578e-4
flux1:	0.691027963582315	5.18908070381834e-4	5.18908876864664e-4	5.18910779396283e-4	5.18913375651332e-4	5.18916076685958e-4	5.18918214432104e-4	5.18919181507983e-4	5.18918585606099e-4	5.18916390637656e-4	5.18913006698766e-4	5.18909285061415e-4	5.18906378743566e-4	5.18905450228766e-4	5.18907250767863e-4	5.18911662076849e-4	5.18917375712471e-4	5.18921967726139e-4	5.18922655054646e-4	5.18917885676893e-4	5.18909419882572e-4	5.18903455376267e-4	5.18907741039577e-4	5.18921651502123e-4	5.1892526812323e-4	5.18899038901282e-4	5.18893386485533e-4	5.18945269388887e-4	5.18874508935441e-4	5.18965964772426e-4	5.18906904491052e-4	5.1887289273253e-4	5.18906904491052e-4	5.18965964772427e-4	5.18874508935441e-4	5.18945269388887e-4	5.18893386485533e-4	5.18899038901281e-4	5.1892526812323e-4	5.18921651502122e-4	5.18907741039577e-4	5.18903455376266e-4	5.18909419882572e-4	5.18917885676893e-4	5.18922655054646e-4	5.1892196772614e-4	5.18917375712471e-4	5.18911662076849e-4	5.18907250767862e-4
flux1:	0.691290412486068	4.78759621900772e-4	4.78760358902434e-4	4.78762139574337e-4	4.78764580526319e-4	4.78767119925273e-4	4.78769123637492e-4	4.78770020960891e-4	4.78769451115613e-4	4.78767393130438e-4	4.78764243864987e-4	4.78760805216653e-4	4.78758147057471e-4	4.78757332539119e-4	4.78759031448103e-4	4.78763106644395e-4	4.78768333404273e-4	4.78772483601152e-4	4.78773029908337e-4	4.78768600372144e-4	4.78760862470479e-4	4.78755512181311e-4	4.78759588302729e-4	4.7877238359029e-4	4.78775551025066e-4	4.78751322897469e-4	4.78746283134932e-4	4.78794041392989e-4	4.78728701138712e-4	4.78813114294619e-4	4.78758606215491e-4	4.78727192066711e-4	4.78758606215492e-4	4.78813114294619e-4	4.78728701138711e-4	4.78794041392989e-4	4.78746283134932e-4	4.78751322897469e-4	4.78775551025066e-4	4.7877238359029e-4	4.78759588302729e-4	4.78755512181312e-4	4.78760862470479e-4	4.78768600372144e-4	4.78773029908336e-4	4.78772483601152e-4	4.78768333404273e-4	4.78763106644395e-4	4.78759031448103e-4
flux1:	0.691552861389821	4.41327427633281e-4	4.41328080337102e-4	4.41329718477912e-4	4.41331984150839e-4	4.41334349287771e-4	4.4133621814012e-4	4.4133705722307e-4	4.41336533461508e-4	4.41334633936495e-4	4.41331734432071e-4	4.41328581928338e-4	4.41326162450695e-4	4.41325444797626e-4	4.41327026272069e-4	4.41330759701563e-4	4.41335507352188e-4	4.4133923057951e-4	4.41339642629633e-4	4.41335536303078e-4	4.41328486919944e-4	4.41323719879443e-4	4.41327615952179e-4	4.41339398031545e-4	4.41342177392792e-4	4.41319821205033e-4	4.41315325797398e-4	4.41359225920325e-4	4.41298917148199e-4	4.4137673473251e-4	4.41326453585092e-4	4.41297457499979e-4	4.41326453585092e-4	4.4137673473251e-4	4.41298917148199e-4	4.41359225920325e-4	4.41315325797397e-4	4.41319821205033e-4	4.41342177392792e-4	4.41339398031545e-4	4.41327615952178e-4	4.41323719879443e-4	4.41328486919944e-4	4.41335536303078e-4	4.41339642629633e-4	4.4133923057951e-4	4.41335507352188e-4	4.41330759701563e-4	4.41327026272069e-4
flux1:	0.691815310293574	4.06462635501495e-4	4.06463193454014e-4	4.06464675704046e-4	4.06466754367306e-4	4.06468939501155e-4	4.06470676269732e-4	4.06471467945414e-4	4.06471005559062e-4	4.06469278567368e-4	4.06466635986252e-4	4.06463766594782e-4	4.06461573549269e-4	4.06460936853618e-4	4.06462389635185e-4	4.06465781880619e-4	4.0647006419372e-4	4.06473379654705e-4	4.0647366653665e-4	4.06469867594543e-4	4.06463467080649e-4	4.06459250017346e-4	4.06462988835015e-4	4.06473848231212e-4	4.06476292035242e-4	4.06455684241083e-4	4.06451672128927e-4	4.06491970034093e-4	4.06436330968742e-4	4.06507981876406e-4	4.06461624417563e-4	4.06434878004263e-4	4.06461624417562e-4	4.06507981876406e-4	4.06436330968742e-4	4.06491970034093e-4	4.06451672128927e-4	4.06455684241083e-4	4.06476292035242e-4	4.06473848231211e-4	4.06462988835015e-4	4.06459250017346e-4	4.06463467080649e-4	4.06469867594543e-4	4.0647366653665e-4	4.06473379654706e-4	4.0647006419372e-4	4.06465781880619e-4	4.06462389635185e-4
flux1:	0.692077759197328	3.74021560532155e-4	3.74022017664379e-4	3.74023337354186e-4	3.74025224450827e-4	3.74027229514009e-4	3.74028839563832e-4	3.74029593444107e-4	3.74029203047656e-4	3.74027655874866e-4	3.74025270427194e-4	3.74022675964356e-4	3.74020695132583e-4	3.74020125068547e-4	3.74021442293543e-4	3.7402449960344e-4	3.74028335569294e-4	3.74031266057134e-4	3.74031438621584e-4	3.74027931766309e-4	3.74022140201112e-4	3.74018437826446e-4	3.74022036104028e-4	3.74032052842988e-4	3.74034205878894e-4	3.74015228624746e-4	3.74011645558537e-4	3.74048586668238e-4	3.73997281099951e-4	3.74063176106589e-4	3.74020459989439e-4	3.73995805506444e-4	3.74020459989439e-4	3.74063176106589e-4	3.73997281099951e-4	3.74048586668238e-4	3.74011645558537e-4	3.74015228624746e-4	3.74034205878894e-4	3.74032052842988e-4	3.74022036104028e-4	3.74018437826447e-4	3.74022140201112e-4	3.7402793176631e-4	3.74031438621584e-4	3.74031266057134e-4	3.74028335569294e-4	3.7402449960344e-4	3.74021442293543e-4
flux1:	0.692340208101081	3.43865764067813e-4	3.43866118505173e-4	3.43867274864335e-4	3.43868971848959e-4	3.43870801240627e-4	3.43872291604944e-4	3.4387301568935e-4	3.43872703449761e-4	3.43871337358105e-4	3.43869203368714e-4	3.43866871559137e-4	3.43865087510569e-4	3.43864571594042e-4	3.43865750516276e-4	3.43868484109955e-4	3.43871897053073e-4	3.43874468130354e-4	3.43874538423643e-4	3.43871308653749e-4	3.43866085940034e-4	3.4386286135029e-4	3.43866330458704e-4	3.43875575088132e-4	3.43877475308241e-4	3.43860016490924e-4	3.43856814552787e-4	3.43890633810071e-4	3.43843349607465e-4	3.43903881394914e-4	3.43864543967619e-4	3.43841833791524e-4	3.43864543967619e-4	3.43903881394915e-4	3.43843349607465e-4	3.43890633810071e-4	3.43856814552787e-4	3.43860016490924e-4	3.4387747530824e-4	3.43875575088132e-4	3.43866330458704e-4	3.43862861350291e-4	3.43866085940034e-4	3.43871308653749e-4	3.43874538423643e-4	3.43874468130354e-4	3.43871897053073e-4	3.43868484109955e-4	3.43865750516276e-4
flux1:	0.692602657004834	3.15862104362303e-4	3.15862358055847e-4	3.15863355306361e-4	3.15864868454285e-4	3.15866529891709e-4	3.15867908475222e-4	3.15868608914307e-4	3.15868376925126e-4	3.15867188020218e-4	3.15865295035539e-4	3.15863210546642e-4	3.15861607318606e-4	3.15861135061776e-4	3.15862176668751e-4	3.15864601955714e-4	3.15867618600058e-4	3.15869857767688e-4	3.15869838492292e-4	3.15866870927642e-4	3.15862176962489e-4	3.15859392123251e-4	3.15862738893345e-4	3.15871273538536e-4	3.15872952940181e-4	3.15856906230238e-4	3.15854043319553e-4	3.15884965150212e-4	3.15841412706936e-4	3.15896955855055e-4	3.15860752922601e-4	3.15839849000125e-4	3.15860752922601e-4	3.15896955855056e-4	3.15841412706936e-4	3.15884965150212e-4	3.15854043319553e-4	3.15856906230238e-4	3.15872952940181e-4	3.15871273538536e-4	3.15862738893345e-4	3.15859392123251e-4	3.15862176962489e-4	3.15866870927642e-4	3.15869838492292e-4	3.15869857767689e-4	3.15867618600058e-4	3.15864601955714e-4	3.15862176668751e-4
flux1:	0.692865105908588	2.89882760596166e-4	2.8988291881433e-4	2.89883765202504e-4	2.89885104444677e-4	2.89886607914387e-4	2.8988788283952e-4	2.8988856384545e-4	2.89888410615943e-4	2.89887390770864e-4	2.89885724657652e-4	2.89883870069984e-4	2.89882431749872e-4	2.89881994712386e-4	2.89882903257712e-4	2.89885039009072e-4	2.89887688535646e-4	2.89889624428594e-4	2.89889528453282e-4	2.89886808220213e-4	2.89882603125819e-4	2.89880219406509e-4	2.89883446962166e-4	2.89891326378965e-4	2.89892811852818e-4	2.89878076678594e-4	2.89875515974942e-4	2.89903754221905e-4	2.89863664878568e-4	2.89914575855153e-4	2.89881280433526e-4	2.89862053729079e-4	2.89881280433526e-4	2.89914575855154e-4	2.89863664878568e-4	2.89903754221905e-4	2.89875515974943e-4	2.89878076678595e-4	2.89892811852818e-4	2.89891326378964e-4	2.89883446962165e-4	2.89880219406509e-4	2.8988260312582e-4	2.89886808220212e-4	2.89889528453282e-4	2.89889624428594e-4	2.89887688535646e-4	2.89885039009072e-4	2.89882903257712e-4
flux1:	0.693127554812341	2.65805232346717e-4	2.6580530307031e-4	2.65806009887559e-4	2.65807187716712e-4	2.65808544555292e-4	2.65809723659245e-4	2.65810387548499e-4	2.65810308574275e-4	2.65809446368399e-4	2.65807990363186e-4	2.65806347046631e-4	2.6580505824424e-4	2.65804649988788e-4	2.65805432465776e-4	2.65807299973208e-4	2.65809613107131e-4	2.65811274747068e-4	2.65811114682912e-4	2.65808626858357e-4	2.65804871254933e-4	2.65802849983297e-4	2.65805958568257e-4	2.65813231161382e-4	2.65814545286827e-4	2.65801026777425e-4	2.6579873619424e-4	2.65824494047851e-4	2.65787618525351e-4	2.65834235701218e-4	2.65803636789349e-4	2.6578596673791e-4	2.65803636789349e-4	2.65834235701218e-4	2.6578761852535e-4	2.65824494047851e-4	2.6579873619424e-4	2.65801026777426e-4	2.65814545286826e-4	2.65813231161382e-4	2.65805958568257e-4	2.65802849983297e-4	2.65804871254933e-4	2.65808626858358e-4	2.65811114682912e-4	2.65811274747068e-4	2.65809613107132e-4	2.65807299973208e-4	2.65805432465776e-4
flux1:	0.693390003716094	2.43512316529932e-4	2.43512309793382e-4	2.43512890430355e-4	2.43513920913807e-4	2.43515143036593e-4	2.43516233517021e-4	2.4351688086413e-4	2.43516869245316e-4	2.43516150879757e-4	2.43514886555827e-4	2.43513435430989e-4	2.4351228163694e-4	2.43511897601862e-4	2.43512563183848e-4	2.43514185437937e-4	2.43516193595748e-4	2.43517609723196e-4	2.43517397575246e-4	2.43515127185064e-4	2.43511782487878e-4	2.43510085497461e-4	2.43513073266091e-4	2.43519782047329e-4	2.4352094382053e-4	2.43508552708177e-4	2.43506504349744e-4	2.43529974294218e-4	2.43496081169128e-4	2.43538724880261e-4	2.43510626270736e-4	2.43494400244134e-4	2.43510626270736e-4	2.43538724880261e-4	2.43496081169128e-4	2.43529974294218e-4	2.43506504349744e-4	2.43508552708177e-4	2.43520943820531e-4	2.43519782047329e-4	2.43513073266091e-4	2.43510085497462e-4	2.43511782487878e-4	2.43515127185064e-4	2.43517397575246e-4	2.43517609723196e-4	2.43516193595748e-4	2.43514185437937e-4	2.43512563183848e-4
flux1:	0.693652452619847	2.22892063801479e-4	2.22891991020862e-4	2.22892460091912e-4	2.22893358015792e-4	2.22894457301185e-4	2.22895465500182e-4	2.22896095377755e-4	2.22896142452139e-4	2.22895552609415e-4	2.22894460736579e-4	2.22893182909434e-4	2.22892150742413e-4	2.22891788047263e-4	2.22892347519243e-4	2.22893748434598e-4	2.22895482955603e-4	2.22896681457055e-4	2.22896428355813e-4	2.22894360419775e-4	2.22891389143176e-4	2.22889979290745e-4	2.22892843038832e-4	2.22899026505894e-4	2.22900051991094e-4	2.22888704475486e-4	2.22886874108841e-4	2.22908237901522e-4	2.22877112148424e-4	2.22916084821818e-4	2.22890303967028e-4	2.22875416760123e-4	2.22890303967028e-4	2.22916084821818e-4	2.22877112148424e-4	2.22908237901522e-4	2.22886874108841e-4	2.22888704475486e-4	2.22900051991094e-4	2.22899026505894e-4	2.22892843038832e-4	2.22889979290745e-4	2.22891389143176e-4	2.22894360419775e-4	2.22896428355813e-4	2.22896681457055e-4	2.22895482955603e-4	2.22893748434598e-4	2.22892347519243e-4
flux1:	0.693914901523601	2.03837716360998e-4	2.03837589684981e-4	2.03837962251298e-4	2.03838742410811e-4	2.03839730238474e-4	2.03840661548428e-4	2.03841271827082e-4	2.03841367788671e-4	2.03840890410847e-4	2.03839951691617e-4	2.0383882895737e-4	2.03837906308507e-4	2.03837563510287e-4	2.03838028714476e-4	2.03839232423677e-4	2.03840723902381e-4	2.03841731341052e-4	2.03841447353021e-4	2.03839566967105e-4	2.03836933019763e-4	2.03835774653933e-4	2.03838510471583e-4	2.03844203394462e-4	2.03845106293423e-4	2.03834723872233e-4	2.0383309042398e-4	2.03852519120292e-4	2.03823960740171e-4	2.03859547094768e-4	2.03835914040896e-4	2.03822267382541e-4	2.03835914040896e-4	2.03859547094768e-4	2.03823960740171e-4	2.03852519120293e-4	2.0383309042398e-4	2.03834723872233e-4	2.03845106293423e-4	2.03844203394461e-4	2.03838510471583e-4	2.03835774653933e-4	2.03836933019763e-4	2.03839566967105e-4	2.03841447353021e-4	2.03841731341053e-4	2.03840723902381e-4	2.03839232423677e-4	2.03838028714476e-4
flux1:	0.694177350427354	1.86247629051074e-4	1.86247460764794e-4	1.86247751675658e-4	1.86248428316464e-4	1.86249315250045e-4	1.8625017412081e-4	1.86250761802833e-4	1.86250896280516e-4	1.86250515247071e-4	1.86249710920745e-4	1.86248726139669e-4	1.86247902226349e-4	1.86247579044704e-4	1.86247962359602e-4	1.86248992592589e-4	1.8625027032256e-4	1.86251111575545e-4	1.862508055882e-4	1.86249098033801e-4	1.86246766991544e-4	1.86245826358369e-4	1.86248430192847e-4	1.86253664300024e-4	1.86254456438429e-4	1.86244965709179e-4	1.86243510795611e-4	1.86261164828767e-4	1.8623498757706e-4	1.86267454906335e-4	1.86245811303567e-4	1.86233313395778e-4	1.86245811303566e-4	1.86267454906336e-4	1.8623498757706e-4	1.86261164828767e-4	1.86243510795611e-4	1.86244965709179e-4	1.8625445643843e-4	1.86253664300024e-4	1.86248430192847e-4	1.8624582635837e-4	1.86246766991544e-4	1.86249098033801e-4	1.862508055882e-4	1.86251111575545e-4	1.8625027032256e-4	1.86248992592589e-4	1.86247962359602e-4
flux1:	0.694439799331107	1.70025175579518e-4	1.70024977584434e-4	1.70025200947335e-4	1.70025787354883e-4	1.70026582954047e-4	1.70027372978625e-4	1.70027934540991e-4	1.70028097117067e-4	1.70027796810712e-4	1.70027109123971e-4	1.70026246477475e-4	1.70025511821629e-4	1.7002520885064e-4	1.70025522719603e-4	1.70026402279555e-4	1.70027493813052e-4	1.70028191812492e-4	1.70027871486084e-4	1.70026322355558e-4	1.70024261700597e-4	1.70023507276376e-4	1.7002597539808e-4	1.70030779959896e-4	1.7003147169273e-4	1.70022804131982e-4	1.70021511628975e-4	1.70037540949884e-4	1.70013571172616e-4	1.70043169710842e-4	1.70023367904581e-4	1.70011932991961e-4	1.70023367904581e-4	1.70043169710842e-4	1.70013571172616e-4	1.70037540949884e-4	1.70021511628975e-4	1.70022804131982e-4	1.7003147169273e-4	1.70030779959895e-4	1.7002597539808e-4	1.70023507276376e-4	1.70024261700597e-4	1.70026322355558e-4	1.70027871486084e-4	1.70028191812492e-4	1.70027493813052e-4	1.70026402279555e-4	1.70025522719603e-4
flux1:	0.69470224823486	1.55078641623862e-4	1.55078425009295e-4	1.55078593791588e-4	1.55079102018481e-4	1.55079814761001e-4	1.55080538816513e-4	1.55081070541783e-4	1.55081251195631e-4	1.55081016950906e-4	1.55080429499585e-4	1.55079674638925e-4	1.55079020986185e-4	1.55078739408835e-4	1.55078995930219e-4	1.55079746271619e-4	1.55080677093993e-4	1.55081252665778e-4	1.55080924442315e-4	1.55079519770716e-4	1.55077699088802e-4	1.550771018346e-4	1.55079431204198e-4	1.550838335149e-4	1.55084434055418e-4	1.55076525781464e-4	1.55075381438745e-4	1.55089925718205e-4	1.55068001299961e-4	1.55094964670346e-4	1.55076866874997e-4	1.55066414845263e-4	1.55076866874997e-4	1.55094964670346e-4	1.55068001299961e-4	1.55089925718205e-4	1.55075381438745e-4	1.55076525781464e-4	1.55084434055418e-4	1.550838335149e-4	1.55079431204198e-4	1.550771018346e-4	1.55077699088802e-4	1.55079519770716e-4	1.55080924442315e-4	1.55081252665778e-4	1.55080677093993e-4	1.55079746271619e-4	1.55078995930219e-4
flux1:	0.694964697138614	1.41321106500288e-4	1.41320881215086e-4	1.41321006972928e-4	1.41321447689225e-4	1.41322084981679e-4	1.41322745403381e-4	1.41323243680891e-4	1.41323433148584e-4	1.41323251583938e-4	1.41322749535519e-4	1.41322089638362e-4	1.41321509834708e-4	1.41321251153859e-4	1.41321461740694e-4	1.4132210265051e-4	1.41322895963873e-4	1.41323367754246e-4	1.4132303691289e-4	1.41321763306743e-4	1.41320154436544e-4	1.41319687972863e-4	1.41321876511747e-4	1.41325902275192e-4	1.41326419954012e-4	1.41319211479154e-4	1.41318202581658e-4	1.41331391473908e-4	1.41311360897415e-4	1.41335906636969e-4	1.413193841911e-4	1.4130984020659e-4	1.413193841911e-4	1.41335906636969e-4	1.41311360897415e-4	1.41331391473908e-4	1.41318202581658e-4	1.41319211479154e-4	1.41326419954012e-4	1.41325902275192e-4	1.41321876511746e-4	1.41319687972863e-4	1.41320154436544e-4	1.41321763306743e-4	1.41323036912889e-4	1.41323367754246e-4	1.41322895963873e-4	1.4132210265051e-4	1.41321461740694e-4
flux1:	0.695227146042367	1.28670314998344e-4	1.28670089624483e-4	1.28670182349071e-4	1.28670564796998e-4	1.28671133051965e-4	1.28671731820232e-4	1.28672193404188e-4	1.28672383450146e-4	1.28672242689269e-4	1.28671812899288e-4	1.28671236650906e-4	1.28670724492683e-4	1.2867049028966e-4	1.28670665402896e-4	1.28671214781513e-4	1.28671891388655e-4	1.28672275866956e-4	1.28671946614669e-4	1.28670791369958e-4	1.28669368501699e-4	1.28669009205161e-4	1.28671055974794e-4	1.28674729601456e-4	1.28675172063615e-4	1.28668608041774e-4	1.28667723119061e-4	1.28679676583227e-4	1.28661398096859e-4	1.28683728250259e-4	1.28668660949802e-4	1.2865995510896e-4	1.28668660949802e-4	1.2868372825026e-4	1.28661398096859e-4	1.28679676583227e-4	1.28667723119061e-4	1.28668608041774e-4	1.28675172063615e-4	1.28674729601456e-4	1.28671055974794e-4	1.28669009205161e-4	1.28669368501699e-4	1.28670791369958e-4	1.28671946614669e-4	1.28672275866956e-4	1.28671891388655e-4	1.28671214781513e-4	1.28670665402896e-4
flux1:	0.69548959494612	1.17048540897669e-4	1.17048322521793e-4	1.17048390588684e-4	1.17048722621293e-4	1.17049227379696e-4	1.17049766302918e-4	1.17050188518505e-4	1.17050372120043e-4	1.17050261912174e-4	1.17049892950173e-4	1.17049390466451e-4	1.17048940538106e-4	1.17048732267063e-4	1.17048881222762e-4	1.17049354957867e-4	1.17049933234752e-4	1.17050244759285e-4	1.17049920345844e-4	1.17048871549047e-4	1.17047611271956e-4	1.17047338298734e-4	1.17049243597152e-4	1.17052588421966e-4	1.17052962770538e-4	1.17046991745351e-4	1.17046220328438e-4	1.1705704900229e-4	1.17040389889177e-4	1.17060691661906e-4	1.17046967166269e-4	1.17039034193516e-4	1.17046967166269e-4	1.17060691661906e-4	1.17040389889177e-4	1.1705704900229e-4	1.17046220328438e-4	1.17046991745351e-4	1.17052962770538e-4	1.17052588421966e-4	1.17049243597151e-4	1.17047338298734e-4	1.17047611271956e-4	1.17048871549047e-4	1.17049920345844e-4	1.17050244759285e-4	1.17049933234751e-4	1.17049354957867e-4	1.17048881222761e-4
flux1:	0.695752043849873	1.06382443595747e-4	1.06382237769948e-4	1.06382287974409e-4	1.06382576157311e-4	1.06383022236389e-4	1.06383503116235e-4	1.06383884009088e-4	1.06384055458762e-4	1.06383967210664e-4	1.06383649312561e-4	1.06383212021499e-4	1.06382819533377e-4	1.06382638356595e-4	1.06382769204268e-4	1.06383181128138e-4	1.06383677071662e-4	1.06383928005243e-4	1.06383610852499e-4	1.06382657460205e-4	1.06381538760567e-4	1.06381334003615e-4	1.06383099389216e-4	1.06386137821039e-4	1.06386450716159e-4	1.06381024873965e-4	1.06380357297567e-4	1.06390162916442e-4	1.06374998856787e-4	1.06393445316515e-4	1.06380958621314e-4	1.06373737583191e-4	1.06380958621314e-4	1.06393445316515e-4	1.06374998856787e-4	1.06390162916442e-4	1.06380357297567e-4	1.06381024873965e-4	1.06386450716159e-4	1.06386137821039e-4	1.06383099389216e-4	1.06381334003615e-4	1.06381538760566e-4	1.06382657460205e-4	1.06383610852499e-4	1.06383928005243e-4	1.06383677071662e-4	1.06383181128138e-4	1.06382769204268e-4
flux1:	0.696014492753627	9.66029191863968e-5	9.66027299660822e-5	9.66027676260114e-5	9.66030173820603e-5	9.6603409032055e-5	9.66038338012754e-5	9.66041722296141e-5	9.6604327163476e-5	9.66042538976272e-5	9.66039788616366e-5	9.66035993587183e-5	9.66032599948535e-5	9.66031066613125e-5	9.66032261279506e-5	9.66035880467168e-5	9.6604015383532e-5	9.66042162455161e-5	9.66039080820108e-5	9.66030399763797e-5	9.66020441898872e-5	9.66018921786756e-5	9.66035204326645e-5	9.66062740466495e-5	9.66065317686307e-5	9.66016066999539e-5	9.66010339469728e-5	9.66099097995736e-5	9.65961243164292e-5	9.66128751308737e-5	9.66015281001468e-5	9.65949621453617e-5	9.66015281001469e-5	9.66128751308737e-5	9.65961243164292e-5	9.66099097995736e-5	9.66010339469727e-5	9.6601606699954e-5	9.66065317686306e-5	9.66062740466494e-5	9.66035204326645e-5	9.66018921786757e-5	9.66020441898871e-5	9.66030399763797e-5	9.66039080820108e-5	9.66042162455162e-5	9.6604015383532e-5	9.66035880467168e-5	9.66032261279505e-5
flux1:	0.69627694165738	8.764494723969e-5	8.76447772841114e-5	8.7644806391859e-5	8.76450221704215e-5	8.76453632261929e-5	8.76457340528354e-5	8.76460297249024e-5	8.7646165087107e-5	8.76461013415408e-5	8.76458623841387e-5	8.76455342751103e-5	8.76452440584448e-5	8.76451188254394e-5	8.76452323177423e-5	8.76455541000703e-5	8.76459244421874e-5	8.76460840846254e-5	8.76457860780226e-5	8.76449940970175e-5	8.76441048205929e-5	8.76439925731444e-5	8.76454876125267e-5	8.76479771967328e-5	8.76481856814986e-5	8.76437201537492e-5	8.76432337379805e-5	8.76512651501566e-5	8.76387491281074e-5	8.76539513274061e-5	8.76436522778375e-5	8.76376883986573e-5	8.76436522778375e-5	8.76539513274062e-5	8.76387491281074e-5	8.76512651501566e-5	8.76432337379804e-5	8.7643720153749e-5	8.76481856814986e-5	8.76479771967328e-5	8.76454876125267e-5	8.76439925731444e-5	8.7644104820593e-5	8.76449940970176e-5	8.76457860780226e-5	8.76460840846254e-5	8.76459244421873e-5	8.76455541000703e-5	8.76452323177422e-5
flux1:	0.696539390561133	7.94474344438107e-5	7.94472851637912e-5	7.94473085691003e-5	7.94474940239796e-5	7.94477880411059e-5	7.94481073964016e-5	7.9448360858546e-5	7.94484748142126e-5	7.94484164994034e-5	7.94482080865107e-5	7.94479258289197e-5	7.94476810088862e-5	7.94475836042796e-5	7.94476952601945e-5	7.94479849723992e-5	7.94483080058395e-5	7.94484338026098e-5	7.9448146684009e-5	7.94474226267732e-5	7.94466255961002e-5	7.94465424336448e-5	7.94479091866583e-5	7.94501547537791e-5	7.94503196080549e-5	7.94462753513675e-5	7.9445867233773e-5	7.94531320711388e-5	7.9441783337074e-5	7.94555720889876e-5	7.94462354186066e-5	7.94408242310157e-5	7.94462354186067e-5	7.94555720889877e-5	7.94417833370739e-5	7.94531320711388e-5	7.9445867233773e-5	7.94462753513676e-5	7.9450319608055e-5	7.94501547537789e-5	7.94479091866582e-5	7.94465424336448e-5	7.94466255961002e-5	7.94474226267732e-5	7.9448146684009e-5	7.94484338026099e-5	7.94483080058395e-5	7.94479849723992e-5	7.94476952601945e-5
flux1:	0.696801839464887	7.19530561814591e-5	7.19529279188285e-5	7.19529475267986e-5	7.19531056897714e-5	7.19533560580139e-5	7.19536267481746e-5	7.19538393309117e-5	7.19539311397357e-5	7.19538753671987e-5	7.19536930339245e-5	7.19534517863682e-5	7.19532487514716e-5	7.19531783724557e-5	7.19532911523289e-5	7.19535552271575e-5	7.1953838920947e-5	7.19539369602698e-5	7.19536611360205e-5	7.19529977450117e-5	7.19522806846903e-5	7.19522180192713e-5	7.19534622746355e-5	7.19554830488941e-5	7.19556095517421e-5	7.19519510590733e-5	7.19516135926031e-5	7.19581827730368e-5	7.19479057283847e-5	7.19604051152939e-5	7.19519509693767e-5	7.19470465094955e-5	7.19519509693767e-5	7.19604051152939e-5	7.19479057283847e-5	7.19581827730368e-5	7.1951613592603e-5	7.19519510590733e-5	7.19556095517421e-5	7.19554830488941e-5	7.19534622746353e-5	7.19522180192712e-5	7.19522806846903e-5	7.19529977450117e-5	7.19536611360204e-5	7.19539369602699e-5	7.19538389209472e-5	7.19535552271574e-5	7.1953291152329e-5
flux1:	0.69706428836864	6.51080970256942e-5	6.51079892498236e-5	6.5108006220102e-5	6.51081396601144e-5	6.51083496902287e-5	6.51085748548318e-5	6.51087485854439e-5	6.51088184484578e-5	6.51087633443707e-5	6.51086035145004e-5	6.51083990001658e-5	6.51082342161269e-5	6.51081895591021e-5	6.51083053665126e-5	6.51085487935572e-5	6.51087996177962e-5	6.51088748902087e-5	6.5108610538357e-5	6.51080014608414e-5	6.51073539143361e-5	6.51073050193057e-5	6.51084332597872e-5	6.51102476479821e-5	6.51103407442359e-5	6.5107035086148e-5	6.51067609839894e-5	6.51126989915074e-5	6.51034042858693e-5	6.51147280735012e-5	6.51070820408807e-5	6.51026415752894e-5	6.51070820408808e-5	6.51147280735012e-5	6.51034042858693e-5	6.51126989915075e-5	6.51067609839892e-5	6.51070350861478e-5	6.5110340744236e-5	6.5110247647982e-5	6.51084332597871e-5	6.51073050193057e-5	6.51073539143361e-5	6.51080014608414e-5	6.5108610538357e-5	6.51088748902087e-5	6.51087996177962e-5	6.51085487935572e-5	6.51083053665125e-5
flux1:	0.697326737272393	5.88622910549171e-5	5.88622025633216e-5	5.88622174993604e-5	5.88623284604794e-5	5.88625014431196e-5	5.88626845245753e-5	5.88628220154042e-5	5.88628709065459e-5	5.88628154219301e-5	5.8862675236034e-5	5.88625036248187e-5	5.88623735971627e-5	5.88623529125676e-5	5.88624727351608e-5	5.88626992619988e-5	5.88629224053978e-5	5.88629789810163e-5	5.88627261308999e-5	5.88621658631063e-5	5.88615790095904e-5	5.88615387821712e-5	5.88625580118015e-5	5.88641835662325e-5	5.88642478563627e-5	5.8861264510347e-5	5.88610468325351e-5	5.88664122247925e-5	5.88580164617524e-5	5.88682688507472e-5	5.88613616843998e-5	5.88573455322321e-5	5.88613616843998e-5	5.88682688507473e-5	5.88580164617524e-5	5.88664122247926e-5	5.88610468325351e-5	5.8861264510347e-5	5.88642478563626e-5	5.88641835662325e-5	5.88625580118015e-5	5.88615387821712e-5	5.88615790095905e-5	5.88621658631064e-5	5.88627261308999e-5	5.88629789810164e-5	5.88629224053977e-5	5.88626992619988e-5	5.88624727351607e-5
flux1:	0.697589186176146	5.31686628036681e-5	5.3168591915677e-5	5.31686050357068e-5	5.31686955497794e-5	5.31688347875056e-5	5.31689794773455e-5	5.31690837988755e-5	5.3169113291811e-5	5.31690570188007e-5	5.316893417752e-5	5.31687919889809e-5	5.31686932475985e-5	5.31686944131819e-5	5.31688184744763e-5	5.31690308090661e-5	5.31692303881403e-5	5.3169271578742e-5	5.31690301734384e-5	5.31685139911105e-5	5.31679804559369e-5	5.31679451800153e-5	5.31688627529405e-5	5.31703161326166e-5	5.31703558625315e-5	5.31676665562471e-5	5.31674987098517e-5	5.31723446124238e-5	5.31647700793639e-5	5.31740464321281e-5	5.31678137886649e-5	5.31641851535905e-5	5.31678137886649e-5	5.31740464321281e-5	5.31647700793639e-5	5.31723446124239e-5	5.31674987098516e-5	5.3167666556247e-5	5.31703558625315e-5	5.31703161326166e-5	5.31688627529404e-5	5.31679451800152e-5	5.31679804559369e-5	5.31685139911105e-5	5.31690301734384e-5	5.3169271578742e-5	5.31692303881403e-5	5.3169030809066e-5	5.31688184744762e-5
flux1:	0.6978516350799	4.79833695852923e-5	4.79833143201346e-5	4.79833256042251e-5	4.7983397576738e-5	4.79835063919046e-5	4.79836165602623e-5	4.79836911075536e-5	4.79837032066626e-5	4.79836462082377e-5	4.79835388351047e-5	4.79834228627145e-5	4.79833519650046e-5	4.79833725710799e-5	4.79835004851943e-5	4.79837004916507e-5	4.79838797455782e-5	4.7983908248606e-5	4.79836781909321e-5	4.7983202070204e-5	4.79827157351279e-5	4.79826828512534e-5	4.79835063087479e-5	4.79848032439143e-5	4.79848222972603e-5	4.79824008647029e-5	4.79822766131957e-5	4.79866511948529e-5	4.79798256097863e-5	4.79882131464762e-5	4.7982595339999e-5	4.79793201505013e-5	4.7982595339999e-5	4.79882131464763e-5	4.79798256097863e-5	4.79866511948529e-5	4.79822766131956e-5	4.79824008647029e-5	4.79848222972604e-5	4.79848032439143e-5	4.79835063087479e-5	4.79826828512535e-5	4.79827157351279e-5	4.79832020702041e-5	4.7983678190932e-5	4.7983908248606e-5	4.79838797455782e-5	4.79837004916507e-5	4.79835004851943e-5
flux1:	0.698114083983653	4.32655458451032e-5	4.32655040781559e-5	4.32655133882972e-5	4.32655686580188e-5	4.32656503805524e-5	4.32657299953432e-5	4.32657783554325e-5	4.32657753381126e-5	4.32657179965745e-5	4.32656245227323e-5	4.32655317785059e-5	4.32654853271361e-5	4.3265522767737e-5	4.32656536901636e-5	4.32658425717155e-5	4.32660040386149e-5	4.32660220616303e-5	4.32658032451366e-5	4.3265363777614e-5	4.32649195961158e-5	4.32648874843877e-5	4.32656244050964e-5	4.32667796688255e-5	4.32667815634644e-5	4.32646038128629e-5	4.32645172907741e-5	4.32684642150684e-5	4.32623204847311e-5	4.32698989436226e-5	4.32648407102573e-5	4.32618874668929e-5	4.32648407102573e-5	4.32698989436226e-5	4.32623204847311e-5	4.32684642150684e-5	4.32645172907741e-5	4.32646038128629e-5	4.32667815634644e-5	4.32667796688254e-5	4.32656244050963e-5	4.32648874843876e-5	4.32649195961157e-5	4.32653637776139e-5	4.32658032451366e-5	4.32660220616304e-5	4.32660040386148e-5	4.32658425717155e-5	4.32656536901636e-5
flux1:	0.698376532887406	3.89771501281237e-5	3.89771197214338e-5	3.8977126893784e-5	3.89771672684185e-5	3.89772252082082e-5	3.89772782502016e-5	3.89773040768696e-5	3.89772883525133e-5	3.89772312399883e-5	3.89771503114699e-5	3.89770779889504e-5	3.897705266005e-5	3.89771042245394e-5	3.89772369933999e-5	3.89774154579882e-5	3.89775611299786e-5	3.89775704952784e-5	3.8977362822221e-5	3.89769571279244e-5	3.89765509500855e-5	3.89765187302957e-5	3.89771765973458e-5	3.89782039867238e-5	3.89781918763385e-5	3.89762354684178e-5	3.89761811979619e-5	3.89797400475722e-5	3.89742160322533e-5	3.8981058291114e-5	3.89765085613548e-5	3.89738481899698e-5	3.89765085613549e-5	3.89810582911141e-5	3.89742160322533e-5	3.89797400475722e-5	3.89761811979618e-5	3.89762354684178e-5	3.89781918763385e-5	3.89782039867239e-5	3.89771765973457e-5	3.89765187302957e-5	3.89765509500855e-5	3.89769571279244e-5	3.8977362822221e-5	3.89775704952784e-5	3.89775611299787e-5	3.89774154579883e-5	3.89772369933999e-5
flux1:	0.698638981791159	3.5082815174433e-5	3.50827940797638e-5	3.5082798990063e-5	3.50828262612909e-5	3.50828636701706e-5	3.50828940495078e-5	3.50829009504407e-5	3.50828749396568e-5	3.5082818712145e-5	3.50827491189771e-5	3.50826945718463e-5	3.50826871495173e-5	3.50827501100207e-5	3.50828833735897e-5	3.50830517791219e-5	3.50831832349546e-5	3.50831854650358e-5	3.50829888536212e-5	3.50826144950805e-5	3.50822429055202e-5	3.50822102576321e-5	3.50827963449374e-5	3.50837086733019e-5	3.5083685354439e-5	3.50819296896715e-5	3.50819025966206e-5	3.50851092679934e-5	3.50801475497547e-5	3.50863202061125e-5	3.5082231882889e-5	3.50798375930212e-5	3.5082231882889e-5	3.50863202061125e-5	3.50801475497548e-5	3.50851092679934e-5	3.50819025966207e-5	3.50819296896714e-5	3.50836853544391e-5	3.50837086733019e-5	3.50827963449373e-5	3.50822102576321e-5	3.50822429055202e-5	3.50826144950805e-5	3.50829888536212e-5	3.50831854650358e-5	3.50831832349546e-5	3.50830517791219e-5	3.50828833735897e-5
flux1:	0.698901430694913	3.15497015873731e-5	3.15496879218898e-5	3.15496905264368e-5	3.15497064684192e-5	3.15497264966004e-5	3.15497379754119e-5	3.15497294153554e-5	3.15496954513645e-5	3.15496407663398e-5	3.15495813916829e-5	3.15495421248602e-5	3.15495495381962e-5	3.15496212291491e-5	3.15497535567508e-5	3.15499120344467e-5	3.15500305496877e-5	3.15500269349833e-5	3.15498413183131e-5	3.15494962186115e-5	3.15491563900356e-5	3.1549123396885e-5	3.15496446757873e-5	3.15504537765533e-5	3.15504217009339e-5	3.15488478144242e-5	3.15488432411171e-5	3.15517303079589e-5	3.15472779599825e-5	3.15528418693248e-5	3.15491716103994e-5	3.15470187583412e-5	3.15491716103994e-5	3.15528418693249e-5	3.15472779599825e-5	3.15517303079589e-5	3.15488432411171e-5	3.15488478144242e-5	3.15504217009339e-5	3.15504537765532e-5	3.15496446757873e-5	3.15491233968851e-5	3.15491563900355e-5	3.15494962186115e-5	3.15498413183132e-5	3.15500269349833e-5	3.15500305496877e-5	3.15499120344467e-5	3.15497535567508e-5
flux1:	0.699163879598666	2.83473554558896e-5	2.83473475520997e-5	2.8347347907681e-5	2.83473542633834e-5	2.83473599147545e-5	2.83473560395062e-5	2.8347335261617e-5	2.83472955143009e-5	2.83472429706632e-5	2.83471927574599e-5	2.83471664274217e-5	2.83471857867146e-5	2.83472636737822e-5	2.83473936483911e-5	2.83475422038753e-5	2.83476488395884e-5	2.83476404903971e-5	2.83474658095021e-5	2.83471481765354e-5	2.83468377405349e-5	2.8346804753559e-5	2.8347267819932e-5	2.83479845617857e-5	2.83479458533395e-5	2.83465363160961e-5	2.83465500300554e-5	2.8349147075156e-5	2.83451554309106e-5	2.83501662028626e-5	2.83468742067743e-5	2.83449401629672e-5	2.83468742067743e-5	2.83501662028626e-5	2.83451554309106e-5	2.8349147075156e-5	2.83465500300554e-5	2.83465363160961e-5	2.83479458533395e-5	2.83479845617856e-5	2.8347267819932e-5	2.83468047535591e-5	2.83468377405348e-5	2.83471481765354e-5	2.83474658095022e-5	2.83476404903972e-5	2.83476488395885e-5	2.83475422038753e-5	2.83473936483911e-5
flux1:	0.699426328502419	2.54475702517938e-5	2.54475666844857e-5	2.5447564951213e-5	2.54475634108477e-5	2.54475575008986e-5	2.54475415470039e-5	2.54475115133222e-5	2.54474679351928e-5	2.54474180334617e-5	2.54473759656428e-5	2.54473603868095e-5	2.54473890162141e-5	2.54474707527949e-5	2.54475970447661e-5	2.54477356375754e-5	2.54478313091764e-5	2.54478191940187e-5	2.54476553872118e-5	2.54473636458473e-5	2.54470805817385e-5	2.54470481096011e-5	2.54474591307175e-5	2.54480934433706e-5	2.54480499192072e-5	2.54467887446959e-5	2.54468169418661e-5	2.54491508575344e-5	2.54455752792776e-5	2.54500837326398e-5	2.54471335279171e-5	2.5445397548522e-5	2.54471335279172e-5	2.54500837326399e-5	2.54455752792776e-5	2.54491508575344e-5	2.54468169418661e-5	2.54467887446959e-5	2.54480499192071e-5	2.54480934433706e-5	2.54474591307174e-5	2.54470481096011e-5	2.54470805817385e-5	2.54473636458473e-5	2.54476553872119e-5	2.54478191940187e-5	2.54478313091764e-5	2.54477356375754e-5	2.54475970447661e-5
flux1:	0.699688777406172	2.28242532661568e-5	2.28242528598346e-5	2.28242492910559e-5	2.28242414665917e-5	2.28242265859382e-5	2.28242015161086e-5	2.28241648669573e-5	2.28241191593613e-5	2.2824072279396e-5	2.28240373745185e-5	2.28240305288349e-5	2.28240659934287e-5	2.28241494638367e-5	2.28242708861272e-5	2.2824399489088e-5	2.28244850175401e-5	2.28244699902951e-5	2.28243169808148e-5	2.28240497140712e-5	2.28237922558177e-5	2.28237608750353e-5	2.28241255548356e-5	2.28246864641053e-5	2.28246396584944e-5	2.2823512213545e-5	2.28235515156579e-5	2.28256467737247e-5	2.28224464205181e-5	2.28264989987339e-5	2.28238572365007e-5	2.28223003391235e-5	2.28238572365007e-5	2.2826498998734e-5	2.28224464205181e-5	2.28256467737247e-5	2.28235515156578e-5	2.28235122135449e-5	2.28246396584944e-5	2.28246864641053e-5	2.28241255548356e-5	2.28237608750353e-5	2.28237922558177e-5	2.28240497140713e-5	2.28243169808148e-5	2.28244699902951e-5	2.28244850175401e-5	2.2824399489088e-5	2.28242708861271e-5
flux1:	0.699951226309926	2.04532967960747e-5	2.04532986167809e-5	2.04532935401412e-5	2.04532809393013e-5	2.04532594249229e-5	2.04532278617485e-5	2.04531868929465e-5	2.04531404901335e-5	2.0453096883324e-5	2.04530681935697e-5	2.04530682408166e-5	2.04531083666598e-5	2.04531917158725e-5	2.04533072618628e-5	2.04534259023731e-5	2.04535020501905e-5	2.04534848683399e-5	2.04533425519333e-5	2.04530984517644e-5	2.04528650123924e-5	2.04528352984528e-5	2.0453158859386e-5	2.04536545300882e-5	2.04536057204642e-5	2.04525986397885e-5	2.04526460857741e-5	2.04545249786584e-5	2.04516625746007e-5	2.04553017237389e-5	2.0452937974143e-5	2.0451542817792e-5	2.0452937974143e-5	2.04553017237389e-5	2.04516625746006e-5	2.04545249786584e-5	2.0452646085774e-5	2.04525986397885e-5	2.04536057204642e-5	2.04536545300881e-5	2.0453158859386e-5	2.04528352984527e-5	2.04528650123924e-5	2.04530984517644e-5	2.04533425519332e-5	2.04534848683399e-5	2.04535020501906e-5	2.04534259023731e-5	2.04533072618628e-5
flux1:	0.700213675213679	1.83124542440697e-5	1.831245757958e-5	1.83124513729699e-5	1.83124353754684e-5	1.83124092909397e-5	1.83123735033383e-5	1.83123301594101e-5	1.83122842276579e-5	1.83122440204259e-5	1.8312220639117e-5	1.83122259259782e-5	1.8312268812418e-5	1.83123504629429e-5	1.8312459328537e-5	1.83125681141506e-5	1.83126356087926e-5	1.83126169449658e-5	1.83124851787092e-5	1.8312263006492e-5	1.83120521188949e-5	1.83120245959138e-5	1.83123117752057e-5	1.83127495601982e-5	1.83126997942259e-5	1.83118008979995e-5	1.83118539297164e-5	1.83135367844592e-5	1.83109783882085e-5	1.83142428999256e-5	1.83121294530269e-5	1.83108802224423e-5	1.8312129453027e-5	1.83142428999256e-5	1.83109783882084e-5	1.83135367844592e-5	1.83118539297163e-5	1.83118008979994e-5	1.83126997942259e-5	1.83127495601982e-5	1.83123117752057e-5	1.83120245959138e-5	1.83120521188949e-5	1.8312263006492e-5	1.83124851787092e-5	1.83126169449659e-5	1.83126356087926e-5	1.83125681141506e-5	1.8312459328537e-5
flux1:	0.700476124117432	1.63812212470854e-5	1.63812255792983e-5	1.63812186449283e-5	1.63812004829864e-5	1.63811716081951e-5	1.63811335106723e-5	1.63810893917529e-5	1.6381044840542e-5	1.63810080460866e-5	1.63809891172101e-5	1.6380998183632e-5	1.63810422076748e-5	1.63811208646139e-5	1.63812224566842e-5	1.63813215875894e-5	1.63813811347999e-5	1.63813615835823e-5	1.63812401768793e-5	1.6381038733294e-5	1.63808490059366e-5	1.63808241126094e-5	1.63810791706456e-5	1.63814656643195e-5	1.63814157871326e-5	1.63806140012682e-5	1.63806704440946e-5	1.6382175811551e-5	1.63798905884573e-5	1.63828159106317e-5	1.63809275825125e-5	1.63798098770531e-5	1.63809275825125e-5	1.63828159106318e-5	1.63798905884573e-5	1.6382175811551e-5	1.63806704440946e-5	1.63806140012682e-5	1.63814157871326e-5	1.63814656643195e-5	1.63810791706455e-5	1.63808241126094e-5	1.63808490059366e-5	1.6381038733294e-5	1.63812401768792e-5	1.63813615835824e-5	1.63813811347999e-5	1.63813215875894e-5	1.63812224566841e-5
flux1:	0.700738573021185	1.46407219105025e-5	1.4640726883484e-5	1.46407196227217e-5	1.46407003671835e-5	1.46406701973508e-5	1.46406313604959e-5	1.46405877403489e-5	1.4640545242568e-5	1.4640511778025e-5	1.46404965066874e-5	1.46405080885783e-5	1.46405519016405e-5	1.46406265474237e-5	1.46407204808892e-5	1.46408102519025e-5	1.46408625414031e-5	1.46408426230991e-5	1.46407313314499e-5	1.46405494351014e-5	1.46403795208693e-5	1.46403575903154e-5	1.46405843287899e-5	1.46409254233579e-5	1.46408761041903e-5	1.46401613830973e-5	1.46402194221269e-5	1.46415642436746e-5	1.46395242419676e-5	1.46421427598221e-5	1.46404567047336e-5	1.46394574320123e-5	1.46404567047336e-5	1.46421427598221e-5	1.46395242419676e-5	1.46415642436747e-5	1.46402194221269e-5	1.46401613830973e-5	1.46408761041902e-5	1.46409254233579e-5	1.46405843287899e-5	1.46403575903154e-5	1.46403795208693e-5	1.46405494351014e-5	1.46407313314499e-5	1.46408426230991e-5	1.46408625414031e-5	1.46408102519025e-5	1.46407204808892e-5
flux1:	0.701001021924939	1.30736001848702e-5	1.30736055715199e-5	1.30735983624737e-5	1.30735789151827e-5	1.30735486684487e-5	1.30735103387414e-5	1.30734681912156e-5	1.30734282095325e-5	1.30733979160692e-5	1.30733855782544e-5	1.30733986060341e-5	1.30734411237795e-5	1.30735110042845e-5	1.30735970901878e-5	1.30736778847921e-5	1.30737235905104e-5	1.30737037532426e-5	1.30736022750715e-5	1.30734387489486e-5	1.30732873252357e-5	1.30732685762987e-5	1.30734703638375e-5	1.30737713068844e-5	1.3073723064452e-5	1.30730863162141e-5	1.30731444689291e-5	1.3074344223126e-5	1.3072524155623e-5	1.30748654461643e-5	1.30733609755148e-5	1.30724682499695e-5	1.30733609755148e-5	1.30748654461644e-5	1.30725241556229e-5	1.3074344223126e-5	1.3073144468929e-5	1.30730863162141e-5	1.30737230644519e-5	1.30737713068844e-5	1.30734703638375e-5	1.30732685762987e-5	1.30732873252357e-5	1.30734387489486e-5	1.30736022750715e-5	1.30737037532426e-5	1.30737235905105e-5	1.30736778847921e-5	1.30735970901878e-5
flux1:	0.701263470828692	1.16639163887856e-5	1.1663922058521e-5	1.16639152377181e-5	1.16638963302301e-5	1.16638669626523e-5	1.16638300894739e-5	1.16637901207862e-5	1.16637529375939e-5	1.16637256013669e-5	1.1663715551828e-5	1.16637291447528e-5	1.1663769531011e-5	1.16638341349124e-5	1.16639123618118e-5	1.16639846405726e-5	1.16640244173011e-5	1.16640050385249e-5	1.16639130150779e-5	1.16637666797743e-5	1.16636324378489e-5	1.16636169754806e-5	1.16637967785949e-5	1.16640622305267e-5	1.16640154566607e-5	1.16634484706726e-5	1.16635055570345e-5	1.16645743886387e-5	1.16629514213875e-5	1.16650424839229e-5	1.16637008928525e-5	1.1662903939415e-5	1.16637008928525e-5	1.16650424839229e-5	1.16629514213876e-5	1.16645743886387e-5	1.16635055570345e-5	1.16634484706726e-5	1.16640154566607e-5	1.16640622305267e-5	1.16637967785949e-5	1.16636169754806e-5	1.16636324378488e-5	1.16637666797743e-5	1.16639130150779e-5	1.1664005038525e-5	1.16640244173011e-5	1.16639846405726e-5	1.16639123618117e-5
flux1:	0.701525919732445	1.03970488508491e-5	1.03970547401041e-5	1.0397048589013e-5	1.03970307872519e-5	1.03970030137908e-5	1.03969682814991e-5	1.03969309659179e-5	1.03968967146199e-5	1.03968720869657e-5	1.03968637645086e-5	1.03968772210309e-5	1.03969148669741e-5	1.03969739001777e-5	1.0397044411025e-5	1.03971086964595e-5	1.03971431745282e-5	1.0397124562738e-5	1.03970415808556e-5	1.03969112533764e-5	1.03967928951024e-5	1.03967807176043e-5	1.03969411350326e-5	1.03971752252525e-5	1.03971302064306e-5	1.03966255836201e-5	1.03966806945327e-5	1.03976315282095e-5	1.0396185077349e-5	1.03980505427083e-5	1.03968549449042e-5	1.03961440078935e-5	1.03968549449042e-5	1.03980505427083e-5	1.0396185077349e-5	1.03976315282095e-5	1.03966806945326e-5	1.03966255836201e-5	1.03971302064306e-5	1.03971752252525e-5	1.03969411350326e-5	1.03967807176044e-5	1.03967928951024e-5	1.03969112533764e-5	1.03970415808557e-5	1.0397124562738e-5	1.03971431745282e-5	1.03971086964595e-5	1.0397044411025e-5
flux1:	0.701788368636199	9.25960061623298e-6	9.25960670298475e-6	9.25960143961744e-6	9.25958515371674e-6	9.25955947364622e-6	9.25952733665864e-6	9.25949295344641e-6	9.25946164924665e-6	9.25943946490887e-6	9.25943239470989e-6	9.25944517938557e-6	9.25947967923526e-6	9.25953303617298e-6	9.25959610262802e-6	9.25965296229493e-6	9.25968274151812e-6	9.25966513865591e-6	9.25959073605366e-6	9.25947523300632e-6	9.25937147310084e-6	9.25936248419879e-6	9.25950578293838e-6	9.25971216379672e-6	9.25966910035707e-6	9.2592201861688e-6	9.25927265122832e-6	9.26011729213166e-6	9.25882883008368e-6	9.26049115099472e-6	9.25942632227703e-6	9.25879257959991e-6	9.25942632227704e-6	9.26049115099471e-6	9.25882883008369e-6	9.26011729213167e-6	9.25927265122828e-6	9.25922018616879e-6	9.25966910035708e-6	9.2597121637967e-6	9.25950578293833e-6	9.25936248419876e-6	9.25937147310084e-6	9.25947523300632e-6	9.25959073605364e-6	9.25966513865593e-6	9.2596827415181e-6	9.25965296229493e-6	9.25959610262801e-6
flux1:	0.702050817539952	8.23931113957513e-6	8.23931742258078e-6	8.23931319798366e-6	8.2392986963223e-6	8.2392754214755e-6	8.23924614049078e-6	8.23921481029894e-6	8.23918637908357e-6	8.23916637169066e-6	8.23916016460606e-6	8.23917189224014e-6	8.23920301677914e-6	8.23925075018772e-6	8.23930674604807e-6	8.23935677530199e-6	8.23938241915183e-6	8.23936600399559e-6	8.23929967657764e-6	8.23919782057424e-6	8.23910739274045e-6	8.23910141671661e-6	8.2392295683119e-6	8.23941146609173e-6	8.23937048903495e-6	8.2389713093787e-6	8.23902066476278e-6	8.23976988798675e-6	8.23862275988994e-6	8.24010238473779e-6	8.23915461581275e-6	8.23859009850403e-6	8.23915461581276e-6	8.2401023847378e-6	8.23862275988996e-6	8.23976988798676e-6	8.23902066476277e-6	8.23897130937872e-6	8.23937048903493e-6	8.23941146609172e-6	8.2392295683119e-6	8.2391014167166e-6	8.23910739274044e-6	8.23919782057425e-6	8.23929967657766e-6	8.23936600399561e-6	8.23938241915182e-6	8.23935677530196e-6	8.23930674604806e-6
flux1:	0.702313266443705	7.32497286498158e-6	7.32497934794317e-6	7.32497624706612e-6	7.32496367337423e-6	7.32494295771431e-6	7.32491663545667e-6	7.32488835474138e-6	7.32486265904148e-6	7.32484457341207e-6	7.32483892249402e-6	7.32484934031355e-6	7.32487700941362e-6	7.32491930001537e-6	7.32496867514876e-6	7.32501248067785e-6	7.32503451134705e-6	7.32501940396171e-6	7.32496061463055e-6	7.32487124280608e-6	7.3247929082794e-6	7.32478970665114e-6	7.32490442257758e-6	7.32506468498474e-6	7.32502587037727e-6	7.32467107074931e-6	7.32471702799012e-6	7.32538065868136e-6	7.32435990975009e-6	7.32567544172173e-6	7.32483240035196e-6	7.32432991743883e-6	7.32483240035196e-6	7.32567544172175e-6	7.32435990975008e-6	7.32538065868136e-6	7.32471702799009e-6	7.3246710707493e-6	7.32502587037729e-6	7.32506468498473e-6	7.32490442257755e-6	7.32478970665112e-6	7.32479290827941e-6	7.32487124280609e-6	7.32496061463054e-6	7.32501940396172e-6	7.32503451134701e-6	7.32501248067784e-6	7.32496867514875e-6
flux1:	0.702575715347458	6.50635257605548e-6	6.50635925655908e-6	6.50635730277118e-6	6.50634669515279e-6	6.50632856431102e-6	6.50630517947363e-6	6.50627985186962e-6	6.50625671327647e-6	6.50624031443602e-6	6.50623498904989e-6	6.50624395772187e-6	6.50626821298183e-6	6.50630534025067e-6	6.50634859610826e-6	6.50638678106681e-6	6.50640567583264e-6	6.50639194301716e-6	6.50634013142319e-6	6.50626210508742e-6	6.50619466235058e-6	6.50619395086208e-6	6.50629671611048e-6	6.50643785593239e-6	6.50640123700922e-6	6.50608602497501e-6	6.50612844125049e-6	6.50671542694464e-6	6.50580764121146e-6	6.50697598458228e-6	6.50622658728446e-6	6.50577965590873e-6	6.50622658728448e-6	6.50697598458232e-6	6.50580764121145e-6	6.50671542694464e-6	6.50612844125046e-6	6.50608602497498e-6	6.50640123700923e-6	6.50643785593241e-6	6.50629671611044e-6	6.5061939508621e-6	6.50619466235057e-6	6.50626210508744e-6	6.50634013142318e-6	6.50639194301717e-6	6.50640567583265e-6	6.50638678106681e-6	6.50634859610827e-6
flux1:	0.702838164251212	5.77411738371461e-6	5.77412424650483e-6	5.77412340890473e-6	5.77411471967429e-6	5.77409909929989e-6	5.77407853768054e-6	5.77405600163083e-6	5.77403521936092e-6	5.7740202983986e-6	5.7740151364532e-6	5.77402261074302e-6	5.77404358917287e-6	5.77407590411423e-6	5.77411357161299e-6	5.77414672287829e-6	5.77416291196461e-6	5.77415057352465e-6	5.77410516621529e-6	5.77403738079405e-6	5.77397967544551e-6	5.77398114040787e-6	5.77407324462224e-6	5.77419747938936e-6	5.77416305651953e-6	5.7738831477176e-6	5.77392199816664e-6	5.77444047468195e-6	5.77363362535788e-6	5.77467012044194e-6	5.77400441368357e-6	5.77360719436717e-6	5.77400441368358e-6	5.77467012044194e-6	5.77363362535788e-6	5.77444047468195e-6	5.77392199816662e-6	5.77388314771757e-6	5.77416305651952e-6	5.77419747938936e-6	5.77407324462222e-6	5.77398114040788e-6	5.77397967544551e-6	5.77403738079408e-6	5.7741051662153e-6	5.77415057352468e-6	5.77416291196461e-6	5.77414672287829e-6	5.77411357161298e-6
flux1:	0.703100613154965	5.11976520702767e-6	5.11977222099024e-6	5.11977242361757e-6	5.11976553896099e-6	5.11975228096705e-6	5.11973436309689e-6	5.11971441535659e-6	5.11969578094273e-6	5.11968215801652e-6	5.11967705687721e-6	5.11968306666872e-6	5.11970097617614e-6	5.11972887680232e-6	5.11976149708813e-6	5.11979017492885e-6	5.11980404089396e-6	5.11979307649604e-6	5.11975349697296e-6	5.11969489154439e-6	5.11964582553033e-6	5.11964913879848e-6	5.11973170454686e-6	5.11984099217798e-6	5.11980874090335e-6	5.11956030868557e-6	5.11959566112302e-6	5.12005301312436e-6	5.11933632460143e-6	5.12025487265805e-6	5.11966392340073e-6	5.11931116030068e-6	5.11966392340075e-6	5.12025487265806e-6	5.11933632460144e-6	5.12005301312436e-6	5.11959566112302e-6	5.11956030868556e-6	5.11980874090333e-6	5.11984099217795e-6	5.11973170454684e-6	5.1196491387985e-6	5.1196458255303e-6	5.1196948915444e-6	5.11975349697296e-6	5.11979307649606e-6	5.11980404089396e-6	5.11979017492883e-6	5.11976149708811e-6
flux1:	0.703363062058718	4.53555959212832e-6	4.5355667102423e-6	4.53556784233072e-6	4.53556260095642e-6	4.53555150699223e-6	4.53553601184955e-6	4.53551842676134e-6	4.53550173506124e-6	4.53548925998105e-6	4.53548416663954e-6	4.53548879893557e-6	4.53550389618289e-6	4.53552780612393e-6	4.53555591448786e-6	4.53558064472678e-6	4.53559252327429e-6	4.53558287960856e-6	4.53554855786638e-6	4.53549812375315e-6	4.53545666338717e-6	4.53546149549345e-6	4.53553550344497e-6	4.53563157397603e-6	4.53560145136079e-6	4.5353810801368e-6	4.5354130724204e-6	4.5358159895545e-6	4.53517981088764e-6	4.53599299007044e-6	4.53546878539585e-6	4.53515575135613e-6	4.53546878539587e-6	4.53599299007044e-6	4.53517981088764e-6	4.53581598955451e-6	4.53541307242039e-6	4.53538108013679e-6	4.53560145136079e-6	4.53563157397604e-6	4.53553550344496e-6	4.53546149549345e-6	4.53545666338717e-6	4.53549812375317e-6	4.53554855786638e-6	4.53558287960858e-6	4.53559252327428e-6	4.53558064472678e-6	4.53555591448787e-6
flux1:	0.703625510962471	4.01446870631711e-6	4.0144758678082e-6	4.01447779430043e-6	4.01447400443043e-6	4.01446484615284e-6	4.01445153081173e-6	4.01443607547683e-6	4.01442113234971e-6	4.01440968323087e-6	4.01440458427326e-6	4.01440796667143e-6	4.01442053768177e-6	4.01444088815944e-6	4.01446500117349e-6	4.01448626976773e-6	4.01449645178929e-6	4.01448804976145e-6	4.01445843096247e-6	4.0144152189921e-6	4.01438040138099e-6	4.01438643254299e-6	4.01445274349063e-6	4.0145371270811e-6	4.01450907662188e-6	4.01431371892104e-6	4.01434253910587e-6	4.01469706841921e-6	4.0141327579622e-6	4.01485193120359e-6	4.01438728666699e-6	4.01410973284676e-6	4.01438728666699e-6	4.0148519312036e-6	4.01413275796219e-6	4.0146970684192e-6	4.01434253910586e-6	4.01431371892104e-6	4.01450907662189e-6	4.0145371270811e-6	4.0144527434906e-6	4.01438643254301e-6	4.01438040138096e-6	4.0144152189921e-6	4.01445843096247e-6	4.01448804976146e-6	4.01449645178928e-6	4.01448626976773e-6	4.01446500117349e-6
flux1:	0.703887959866225	3.55010833851056e-6	3.55011547245886e-6	3.55011804412872e-6	3.55011549836582e-6	3.55010803430708e-6	3.55009664958559e-6	3.55008309522809e-6	3.5500697223317e-6	3.55005920283173e-6	3.55005411467854e-6	3.55005640068539e-6	3.55006674440434e-6	3.55008395960911e-6	3.55010456538143e-6	3.5501228152258e-6	3.55013154982995e-6	3.55012429152163e-6	3.55009884354789e-6	3.5500619697338e-6	3.55003290739861e-6	3.5500398362902e-6	3.55009921008732e-6	3.55017326156297e-6	3.55014721690723e-6	3.54997415412201e-6	3.55000002343308e-6	3.55031161861511e-6	3.54981143934878e-6	3.55044685491428e-6	3.55003533119506e-6	3.54978944102731e-6	3.55003533119507e-6	3.5504468549143e-6	3.54981143934877e-6	3.55031161861513e-6	3.55000002343306e-6	3.54997415412199e-6	3.55014721690723e-6	3.55017326156297e-6	3.55009921008731e-6	3.55003983629022e-6	3.5500329073986e-6	3.5500619697338e-6	3.55009884354789e-6	3.55012429152163e-6	3.55013154982996e-6	3.55012281522581e-6	3.55010456538143e-6
flux1:	0.704150408769978	3.136688733078e-6	3.13669576280635e-6	3.13669882547118e-6	3.13669731326674e-6	3.13669130228814e-6	3.13668160463446e-6	3.13666973457689e-6	3.13665777179128e-6	3.13664810742164e-6	3.13664306723163e-6	3.13664442364419e-6	3.13665283850565e-6	3.13666732426565e-6	3.13668487559113e-6	3.13670050526811e-6	3.13670800352698e-6	3.13670177869867e-6	3.13667999840996e-6	3.13664864793177e-6	3.13662453155742e-6	3.1366320818651e-6	3.13668519344595e-6	3.13675011368144e-6	3.13672600138956e-6	3.13657280811262e-6	3.13659596667818e-6	3.13686953452777e-6	3.13642655951525e-6	3.13698744481911e-6	3.13662327218244e-6	3.13640561940363e-6	3.13662327218246e-6	3.13698744481911e-6	3.13642655951524e-6	3.13686953452778e-6	3.13659596667818e-6	3.13657280811261e-6	3.13672600138955e-6	3.13675011368144e-6	3.13668519344595e-6	3.13663208186512e-6	3.1366245315574e-6	3.13664864793178e-6	3.13667999840997e-6	3.13670177869869e-6	3.13670800352699e-6	3.1367005052681e-6	3.13668487559114e-6
flux1:	0.704412857673731	2.76896508163096e-6	2.7689719292991e-6	2.76897533175629e-6	2.76897464936923e-6	2.7689698608527e-6	2.76896162083145e-6	2.76895123557267e-6	2.76894054156765e-6	2.76893167552627e-6	2.76892673305952e-6	2.76892732952127e-6	2.7689341029363e-6	2.76894623844674e-6	2.76896114854042e-6	2.76897451269614e-6	2.76898095184186e-6	2.76897564379811e-6	2.76895706190662e-6	2.76893049137622e-6	2.76891059073754e-6	2.7689185156303e-6	2.7689659683534e-6	2.76902282281998e-6	2.76900056438474e-6	2.76886507620975e-6	2.76888577142421e-6	2.76912571581917e-6	2.76873374314373e-6	2.76922839230612e-6	2.76890640235281e-6	2.76871391283158e-6	2.76890640235283e-6	2.76922839230613e-6	2.76873374314372e-6	2.76912571581917e-6	2.76888577142419e-6	2.76886507620974e-6	2.76900056438475e-6	2.76902282281998e-6	2.7689659683534e-6	2.7689185156303e-6	2.76891059073753e-6	2.76893049137623e-6	2.76895706190663e-6	2.76897564379813e-6	2.76898095184185e-6	2.76897451269613e-6	2.76896114854043e-6
flux1:	0.704675306577484	2.44219149630583e-6	2.44219808725572e-6	2.44220168772024e-6	2.44220164570437e-6	2.44219786675408e-6	2.44219087457674e-6	2.44218179449345e-6	2.44217224593664e-6	2.44216413483975e-6	2.44215934547963e-6	2.44215934620718e-6	2.4421647467882e-6	2.44217487908795e-6	2.44218751953482e-6	2.44219893054291e-6	2.44220445836414e-6	2.4421999490517e-6	2.44218413359959e-6	2.44216167168627e-6	2.4421453348894e-6	2.44215341960211e-6	2.44219575620055e-6	2.44224549100969e-6	2.44222500432153e-6	2.44210528893845e-6	2.44212376626658e-6	2.44233402982019e-6	2.44198750631321e-6	2.44242336184781e-6	2.44213892600831e-6	2.4419688431011e-6	2.44213892600832e-6	2.44242336184782e-6	2.4419875063132e-6	2.44233402982019e-6	2.44212376626658e-6	2.44210528893844e-6	2.44222500432153e-6	2.4422454910097e-6	2.44219575620055e-6	2.44215341960212e-6	2.44214533488939e-6	2.44216167168626e-6	2.44218413359959e-6	2.4421999490517e-6	2.44220445836414e-6	2.44219893054291e-6	2.44218751953483e-6
flux1:	0.704937755481238	2.15207828837173e-6	2.15208455489044e-6	2.15208822584214e-6	2.15208865421499e-6	2.15208569422761e-6	2.15207976281259e-6	2.15207182900163e-6	2.15206331885618e-6	2.15205592867308e-6	2.15205134771452e-6	2.15205090529989e-6	2.15205517755671e-6	2.1520636183827e-6	2.15207431891471e-6	2.15208404949563e-6	2.15208878871791e-6	2.15208496297849e-6	2.15207152146658e-6	2.1520525680237e-6	2.15203921926169e-6	2.15204728204243e-6	2.15208499348691e-6	2.15212844925219e-6	2.15210964966865e-6	2.15200398105421e-6	2.15202047704821e-6	2.1522045805651e-6	2.15189853360463e-6	2.15228226255725e-6	2.15203123678027e-6	2.15188108993985e-6	2.15203123678028e-6	2.15228226255726e-6	2.15189853360462e-6	2.15220458056511e-6	2.1520204770482e-6	2.1520039810542e-6	2.15210964966865e-6	2.15212844925219e-6	2.1520849934869e-6	2.15204728204244e-6	2.1520392192617e-6	2.15205256802369e-6	2.15207152146658e-6	2.15208496297849e-6	2.15208878871791e-6	2.15208404949563e-6	2.15207431891471e-6
flux1:	0.705200204384991	1.89475237742422e-6	1.89475826171203e-6	1.89476189317244e-6	1.89476264450599e-6	1.8947603375162e-6	1.89475530357287e-6	1.89474837731922e-6	1.89474081262032e-6	1.89473411503372e-6	1.89472979326296e-6	1.89472904438481e-6	1.89473240557668e-6	1.89473943020369e-6	1.89474847991463e-6	1.8947567664015e-6	1.89476081887326e-6	1.89475756782114e-6	1.89474614808979e-6	1.89473017197146e-6	1.894719308035e-6	1.89472719972965e-6	1.89476073231478e-6	1.89479865613565e-6	1.89478145728401e-6	1.89468829276557e-6	1.89470303003934e-6	1.89486410983064e-6	1.89459408648691e-6	1.89493165129587e-6	1.89471032638839e-6	1.89457790276029e-6	1.8947103263884e-6	1.89493165129588e-6	1.8945940864869e-6	1.89486410983065e-6	1.89470303003932e-6	1.89468829276557e-6	1.89478145728402e-6	1.89479865613564e-6	1.89476073231476e-6	1.89472719972965e-6	1.89471930803499e-6	1.89473017197147e-6	1.8947461480898e-6	1.89475756782113e-6	1.89476081887326e-6	1.89475676640149e-6	1.89474847991463e-6
flux1:	0.705462653288744	1.66672065883124e-6	1.666726115068e-6	1.66672961641594e-6	1.66673056714645e-6	1.66672877237492e-6	1.66672449598436e-6	1.66671845728988e-6	1.66671175671675e-6	1.66670572605612e-6	1.66670170657851e-6	1.66670076940436e-6	1.6667034082057e-6	1.66670925587584e-6	1.66671690550533e-6	1.66672395148195e-6	1.66672740203128e-6	1.66672462556905e-6	1.6667149155687e-6	1.66670145135679e-6	1.66669263715857e-6	1.66670023971373e-6	1.66673000066715e-6	1.66676305651301e-6	1.66674737092551e-6	1.66666533088135e-6	1.66667851477436e-6	1.66681935785811e-6	1.66658137067521e-6	1.66687809498995e-6	1.66668315208229e-6	1.66656647083247e-6	1.6666831520823e-6	1.66687809498995e-6	1.66658137067521e-6	1.66681935785812e-6	1.66667851477435e-6	1.66666533088137e-6	1.66674737092551e-6	1.66676305651301e-6	1.66673000066714e-6	1.66670023971373e-6	1.66669263715857e-6	1.6667014513568e-6	1.66671491556869e-6	1.66672462556906e-6	1.66672740203127e-6	1.66672395148194e-6	1.66671690550533e-6
flux1:	0.705725102192497	1.46483616037821e-6	1.46484115587384e-6	1.46484445637358e-6	1.46484550665781e-6	1.46484410767921e-6	1.46484047080686e-6	1.4648352163508e-6	1.46482930783956e-6	1.46482391866477e-6	1.46482023488199e-6	1.46481920791175e-6	1.46482128454232e-6	1.46482616010572e-6	1.46483262505695e-6	1.46483860513682e-6	1.4648415250056e-6	1.46483913352718e-6	1.46483086014204e-6	1.46481950401638e-6	1.46481236739171e-6	1.46481959154747e-6	1.46484595344163e-6	1.46487473118481e-6	1.46486047083955e-6	1.4647883207915e-6	1.4648001374523e-6	1.4649232146457e-6	1.46471369337603e-6	1.46497432304825e-6	1.46480279368299e-6	1.46470008281296e-6	1.46480279368299e-6	1.46497432304825e-6	1.46471369337603e-6	1.4649232146457e-6	1.4648001374523e-6	1.4647883207915e-6	1.46486047083954e-6	1.4648747311848e-6	1.46484595344162e-6	1.46481959154747e-6	1.4648123673917e-6	1.46481950401638e-6	1.46483086014205e-6	1.4648391335272e-6	1.4648415250056e-6	1.46483860513681e-6	1.46483262505696e-6
flux1:	0.705987551096251	1.28626682304968e-6	1.28627133853548e-6	1.28627438679247e-6	1.28627545924286e-6	1.2862743621662e-6	1.28627126648574e-6	1.28626670732087e-6	1.2862615258923e-6	1.28625675124605e-6	1.28625342584576e-6	1.2862523879329e-6	1.28625403541478e-6	1.28625811183409e-6	1.2862635756322e-6	1.28626863919157e-6	1.28627108899387e-6	1.28626900435072e-6	1.28626193145243e-6	1.28625233643736e-6	1.28624656247219e-6	1.28625334489719e-6	1.28627664911599e-6	1.28630167243013e-6	1.28628874924793e-6	1.28622538410206e-6	1.28623599973005e-6	1.28634349663208e-6	1.28615924527761e-6	1.2863880047283e-6	1.28623723510194e-6	1.28614691052201e-6	1.28623723510194e-6	1.2863880047283e-6	1.2861592452776e-6	1.28634349663208e-6	1.28623599973004e-6	1.28622538410206e-6	1.28628874924793e-6	1.28630167243013e-6	1.28627664911597e-6	1.2862533448972e-6	1.28624656247219e-6	1.28625233643735e-6	1.28626193145243e-6	1.28626900435073e-6	1.28627108899386e-6	1.28626863919156e-6	1.2862635756322e-6
flux1:	0.706250000000004	1.12846674549378e-6	1.12847077466351e-6	1.12847353724277e-6	1.12847457486197e-6	1.12847370587159e-6	1.12847107021905e-6	1.12846712943725e-6	1.12846261535096e-6	1.12845842565056e-6	1.12845547044663e-6	1.1284544817347e-6	1.12845580796195e-6	1.12845922937293e-6	1.1284638473193e-6	1.12846812204257e-6	1.12847015422784e-6	1.12846831005401e-6	1.12846223596531e-6	1.12845410677552e-6	1.12844943189203e-6	1.1284557319858e-6	1.12847629146648e-6	1.12849802477653e-6	1.12848635110351e-6	1.12843078130039e-6	1.12844034229987e-6	1.12853418816559e-6	1.12837234672533e-6	1.12857299088565e-6	1.12844060980617e-6	1.12836125645302e-6	1.12844060980618e-6	1.12857299088565e-6	1.12837234672534e-6	1.12853418816559e-6	1.12844034229986e-6	1.12843078130039e-6	1.12848635110351e-6	1.12849802477653e-6	1.12847629146647e-6	1.1284557319858e-6	1.12844943189203e-6	1.12845410677552e-6	1.12846223596531e-6	1.12846831005402e-6	1.12847015422784e-6	1.12846812204257e-6	1.1284638473193e-6
[truncated: 13 more columns]
