# Supplementary material for: Spatial Resolution and Refractive Index Contrast of Resonant Photonic Crystal Surfaces for Biosensing
Source: IEEE Photonics J. Author manuscript; Available in PMC 2015 Sep 7. (PMC4561521; doi:10.1109/JPHOT.2015.2435699)
Supplement: fig6_data [file NIHMS64775-supplement-fig6_data.gz › Volumes/graham/MacBook_backup/PhD_folder_2015_06_02/paper_improvements/IEEE_J_Photonics/final_files/data_files/fig6/meep_data/2/ref.out]

-----------
Initializing structure...
Working in 2D dimensions.
Computational cell is 150 x 10 x 0 with resolution 25
     block, center = (0,-2.56637,0)
          size (150,4.86726,1e+20)
          axes (1,0,0), (0,1,0), (0,0,1)
          dielectric constant epsilon diagonal = (2.0736,2.0736,2.0736)
     block, center = (0,2.43363,0)
          size (150,5.13274,1e+20)
          axes (1,0,0), (0,1,0), (0,0,1)
          dielectric constant epsilon diagonal = (1.77689,1.77689,1.77689)
     block, center = (-37.5,0.309735,0)
          size (75,0.884956,1e+20)
          axes (1,0,0), (0,1,0), (0,0,1)
          dielectric constant epsilon diagonal = (1.77689,1.77689,1.77689)
     block, center = (74.5,0,0)
          size (0.65,0.265487,1e+20)
          axes (1,0,0), (0,1,0), (0,0,1)
          dielectric constant epsilon diagonal = (1.77689,1.77689,1.77689)
     block, center = (73.5,0,0)
          size (0.65,0.265487,1e+20)
          axes (1,0,0), (0,1,0), (0,0,1)
          dielectric constant epsilon diagonal = (1.77689,1.77689,1.77689)
     block, center = (72.5,0,0)
          size (0.65,0.265487,1e+20)
          axes (1,0,0), (0,1,0), (0,0,1)
          dielectric constant epsilon diagonal = (1.77689,1.77689,1.77689)
     block, center = (71.5,0,0)
          size (0.65,0.265487,1e+20)
          axes (1,0,0), (0,1,0), (0,0,1)
          dielectric constant epsilon diagonal = (1.77689,1.77689,1.77689)
     block, center = (70.5,0,0)
          size (0.65,0.265487,1e+20)
          axes (1,0,0), (0,1,0), (0,0,1)
          dielectric constant epsilon diagonal = (1.77689,1.77689,1.77689)
     block, center = (69.5,0,0)
          size (0.65,0.265487,1e+20)
          axes (1,0,0), (0,1,0), (0,0,1)
          dielectric constant epsilon diagonal = (1.77689,1.77689,1.77689)
     block, center = (68.5,0,0)
          size (0.65,0.265487,1e+20)
          axes (1,0,0), (0,1,0), (0,0,1)
          dielectric constant epsilon diagonal = (1.77689,1.77689,1.77689)
     block, center = (67.5,0,0)
          size (0.65,0.265487,1e+20)
          axes (1,0,0), (0,1,0), (0,0,1)
          dielectric constant epsilon diagonal = (1.77689,1.77689,1.77689)
     block, center = (66.5,0,0)
          size (0.65,0.265487,1e+20)
          axes (1,0,0), (0,1,0), (0,0,1)
          dielectric constant epsilon diagonal = (1.77689,1.77689,1.77689)
     block, center = (65.5,0,0)
          size (0.65,0.265487,1e+20)
          axes (1,0,0), (0,1,0), (0,0,1)
          dielectric constant epsilon diagonal = (1.77689,1.77689,1.77689)
     block, center = (64.5,0,0)
          size (0.65,0.265487,1e+20)
          axes (1,0,0), (0,1,0), (0,0,1)
          dielectric constant epsilon diagonal = (1.77689,1.77689,1.77689)
     block, center = (63.5,0,0)
          size (0.65,0.265487,1e+20)
          axes (1,0,0), (0,1,0), (0,0,1)
          dielectric constant epsilon diagonal = (1.77689,1.77689,1.77689)
     block, center = (62.5,0,0)
          size (0.65,0.265487,1e+20)
          axes (1,0,0), (0,1,0), (0,0,1)
          dielectric constant epsilon diagonal = (1.77689,1.77689,1.77689)
     block, center = (61.5,0,0)
          size (0.65,0.265487,1e+20)
          axes (1,0,0), (0,1,0), (0,0,1)
          dielectric constant epsilon diagonal = (1.77689,1.77689,1.77689)
     block, center = (60.5,0,0)
          size (0.65,0.265487,1e+20)
          axes (1,0,0), (0,1,0), (0,0,1)
          dielectric constant epsilon diagonal = (1.77689,1.77689,1.77689)
     block, center = (59.5,0,0)
          size (0.65,0.265487,1e+20)
          axes (1,0,0), (0,1,0), (0,0,1)
          dielectric constant epsilon diagonal = (1.77689,1.77689,1.77689)
     block, center = (58.5,0,0)
          size (0.65,0.265487,1e+20)
          axes (1,0,0), (0,1,0), (0,0,1)
          dielectric constant epsilon diagonal = (1.77689,1.77689,1.77689)
     block, center = (57.5,0,0)
          size (0.65,0.265487,1e+20)
          axes (1,0,0), (0,1,0), (0,0,1)
          dielectric constant epsilon diagonal = (1.77689,1.77689,1.77689)
     block, center = (56.5,0,0)
          size (0.65,0.265487,1e+20)
          axes (1,0,0), (0,1,0), (0,0,1)
          dielectric constant epsilon diagonal = (1.77689,1.77689,1.77689)
     block, center = (55.5,0,0)
          size (0.65,0.265487,1e+20)
          axes (1,0,0), (0,1,0), (0,0,1)
          dielectric constant epsilon diagonal = (1.77689,1.77689,1.77689)
     block, center = (54.5,0,0)
          size (0.65,0.265487,1e+20)
          axes (1,0,0), (0,1,0), (0,0,1)
          dielectric constant epsilon diagonal = (1.77689,1.77689,1.77689)
     block, center = (53.5,0,0)
          size (0.65,0.265487,1e+20)
          axes (1,0,0), (0,1,0), (0,0,1)
          dielectric constant epsilon diagonal = (1.77689,1.77689,1.77689)
     block, center = (52.5,0,0)
          size (0.65,0.265487,1e+20)
          axes (1,0,0), (0,1,0), (0,0,1)
          dielectric constant epsilon diagonal = (1.77689,1.77689,1.77689)
     block, center = (51.5,0,0)
          size (0.65,0.265487,1e+20)
          axes (1,0,0), (0,1,0), (0,0,1)
          dielectric constant epsilon diagonal = (1.77689,1.77689,1.77689)
     block, center = (50.5,0,0)
          size (0.65,0.265487,1e+20)
          axes (1,0,0), (0,1,0), (0,0,1)
          dielectric constant epsilon diagonal = (1.77689,1.77689,1.77689)
     block, center = (49.5,0,0)
          size (0.65,0.265487,1e+20)
          axes (1,0,0), (0,1,0), (0,0,1)
          dielectric constant epsilon diagonal = (1.77689,1.77689,1.77689)
     block, center = (48.5,0,0)
          size (0.65,0.265487,1e+20)
          axes (1,0,0), (0,1,0), (0,0,1)
          dielectric constant epsilon diagonal = (1.77689,1.77689,1.77689)
     block, center = (47.5,0,0)
          size (0.65,0.265487,1e+20)
          axes (1,0,0), (0,1,0), (0,0,1)
          dielectric constant epsilon diagonal = (1.77689,1.77689,1.77689)
     block, center = (46.5,0,0)
          size (0.65,0.265487,1e+20)
          axes (1,0,0), (0,1,0), (0,0,1)
          dielectric constant epsilon diagonal = (1.77689,1.77689,1.77689)
     block, center = (45.5,0,0)
          size (0.65,0.265487,1e+20)
          axes (1,0,0), (0,1,0), (0,0,1)
          dielectric constant epsilon diagonal = (1.77689,1.77689,1.77689)
     block, center = (44.5,0,0)
          size (0.65,0.265487,1e+20)
          axes (1,0,0), (0,1,0), (0,0,1)
          dielectric constant epsilon diagonal = (1.77689,1.77689,1.77689)
     block, center = (43.5,0,0)
          size (0.65,0.265487,1e+20)
          axes (1,0,0), (0,1,0), (0,0,1)
          dielectric constant epsilon diagonal = (1.77689,1.77689,1.77689)
     block, center = (42.5,0,0)
          size (0.65,0.265487,1e+20)
          axes (1,0,0), (0,1,0), (0,0,1)
          dielectric constant epsilon diagonal = (1.77689,1.77689,1.77689)
     block, center = (41.5,0,0)
          size (0.65,0.265487,1e+20)
          axes (1,0,0), (0,1,0), (0,0,1)
          dielectric constant epsilon diagonal = (1.77689,1.77689,1.77689)
     block, center = (40.5,0,0)
          size (0.65,0.265487,1e+20)
          axes (1,0,0), (0,1,0), (0,0,1)
          dielectric constant epsilon diagonal = (1.77689,1.77689,1.77689)
     block, center = (39.5,0,0)
          size (0.65,0.265487,1e+20)
          axes (1,0,0), (0,1,0), (0,0,1)
          dielectric constant epsilon diagonal = (1.77689,1.77689,1.77689)
     block, center = (38.5,0,0)
          size (0.65,0.265487,1e+20)
          axes (1,0,0), (0,1,0), (0,0,1)
          dielectric constant epsilon diagonal = (1.77689,1.77689,1.77689)
     block, center = (37.5,0,0)
          size (0.65,0.265487,1e+20)
          axes (1,0,0), (0,1,0), (0,0,1)
          dielectric constant epsilon diagonal = (1.77689,1.77689,1.77689)
     block, center = (36.5,0,0)
          size (0.65,0.265487,1e+20)
          axes (1,0,0), (0,1,0), (0,0,1)
          dielectric constant epsilon diagonal = (1.77689,1.77689,1.77689)
     block, center = (35.5,0,0)
          size (0.65,0.265487,1e+20)
          axes (1,0,0), (0,1,0), (0,0,1)
          dielectric constant epsilon diagonal = (1.77689,1.77689,1.77689)
     block, center = (34.5,0,0)
          size (0.65,0.265487,1e+20)
          axes (1,0,0), (0,1,0), (0,0,1)
          dielectric constant epsilon diagonal = (1.77689,1.77689,1.77689)
     block, center = (33.5,0,0)
          size (0.65,0.265487,1e+20)
          axes (1,0,0), (0,1,0), (0,0,1)
          dielectric constant epsilon diagonal = (1.77689,1.77689,1.77689)
     block, center = (32.5,0,0)
          size (0.65,0.265487,1e+20)
          axes (1,0,0), (0,1,0), (0,0,1)
          dielectric constant epsilon diagonal = (1.77689,1.77689,1.77689)
     block, center = (31.5,0,0)
          size (0.65,0.265487,1e+20)
          axes (1,0,0), (0,1,0), (0,0,1)
          dielectric constant epsilon diagonal = (1.77689,1.77689,1.77689)
     block, center = (30.5,0,0)
          size (0.65,0.265487,1e+20)
          axes (1,0,0), (0,1,0), (0,0,1)
          dielectric constant epsilon diagonal = (1.77689,1.77689,1.77689)
     block, center = (29.5,0,0)
          size (0.65,0.265487,1e+20)
          axes (1,0,0), (0,1,0), (0,0,1)
          dielectric constant epsilon diagonal = (1.77689,1.77689,1.77689)
     block, center = (28.5,0,0)
          size (0.65,0.265487,1e+20)
          axes (1,0,0), (0,1,0), (0,0,1)
          dielectric constant epsilon diagonal = (1.77689,1.77689,1.77689)
     block, center = (27.5,0,0)
          size (0.65,0.265487,1e+20)
          axes (1,0,0), (0,1,0), (0,0,1)
          dielectric constant epsilon diagonal = (1.77689,1.77689,1.77689)
     block, center = (26.5,0,0)
          size (0.65,0.265487,1e+20)
          axes (1,0,0), (0,1,0), (0,0,1)
          dielectric constant epsilon diagonal = (1.77689,1.77689,1.77689)
     block, center = (25.5,0,0)
          size (0.65,0.265487,1e+20)
          axes (1,0,0), (0,1,0), (0,0,1)
          dielectric constant epsilon diagonal = (1.77689,1.77689,1.77689)
     block, center = (24.5,0,0)
          size (0.65,0.265487,1e+20)
          axes (1,0,0), (0,1,0), (0,0,1)
          dielectric constant epsilon diagonal = (1.77689,1.77689,1.77689)
     block, center = (23.5,0,0)
          size (0.65,0.265487,1e+20)
          axes (1,0,0), (0,1,0), (0,0,1)
          dielectric constant epsilon diagonal = (1.77689,1.77689,1.77689)
     block, center = (22.5,0,0)
          size (0.65,0.265487,1e+20)
          axes (1,0,0), (0,1,0), (0,0,1)
          dielectric constant epsilon diagonal = (1.77689,1.77689,1.77689)
     block, center = (21.5,0,0)
          size (0.65,0.265487,1e+20)
          axes (1,0,0), (0,1,0), (0,0,1)
          dielectric constant epsilon diagonal = (1.77689,1.77689,1.77689)
     block, center = (20.5,0,0)
          size (0.65,0.265487,1e+20)
          axes (1,0,0), (0,1,0), (0,0,1)
          dielectric constant epsilon diagonal = (1.77689,1.77689,1.77689)
     block, center = (19.5,0,0)
          size (0.65,0.265487,1e+20)
          axes (1,0,0), (0,1,0), (0,0,1)
          dielectric constant epsilon diagonal = (1.77689,1.77689,1.77689)
     block, center = (18.5,0,0)
          size (0.65,0.265487,1e+20)
          axes (1,0,0), (0,1,0), (0,0,1)
          dielectric constant epsilon diagonal = (1.77689,1.77689,1.77689)
     block, center = (17.5,0,0)
          size (0.65,0.265487,1e+20)
          axes (1,0,0), (0,1,0), (0,0,1)
          dielectric constant epsilon diagonal = (1.77689,1.77689,1.77689)
     block, center = (16.5,0,0)
          size (0.65,0.265487,1e+20)
          axes (1,0,0), (0,1,0), (0,0,1)
          dielectric constant epsilon diagonal = (1.77689,1.77689,1.77689)
     block, center = (15.5,0,0)
          size (0.65,0.265487,1e+20)
          axes (1,0,0), (0,1,0), (0,0,1)
          dielectric constant epsilon diagonal = (1.77689,1.77689,1.77689)
     block, center = (14.5,0,0)
          size (0.65,0.265487,1e+20)
          axes (1,0,0), (0,1,0), (0,0,1)
          dielectric constant epsilon diagonal = (1.77689,1.77689,1.77689)
     block, center = (13.5,0,0)
          size (0.65,0.265487,1e+20)
          axes (1,0,0), (0,1,0), (0,0,1)
          dielectric constant epsilon diagonal = (1.77689,1.77689,1.77689)
     block, center = (12.5,0,0)
          size (0.65,0.265487,1e+20)
          axes (1,0,0), (0,1,0), (0,0,1)
          dielectric constant epsilon diagonal = (1.77689,1.77689,1.77689)
     block, center = (11.5,0,0)
          size (0.65,0.265487,1e+20)
          axes (1,0,0), (0,1,0), (0,0,1)
          dielectric constant epsilon diagonal = (1.77689,1.77689,1.77689)
     block, center = (10.5,0,0)
          size (0.65,0.265487,1e+20)
          axes (1,0,0), (0,1,0), (0,0,1)
          dielectric constant epsilon diagonal = (1.77689,1.77689,1.77689)
     block, center = (9.5,0,0)
          size (0.65,0.265487,1e+20)
          axes (1,0,0), (0,1,0), (0,0,1)
          dielectric constant epsilon diagonal = (1.77689,1.77689,1.77689)
     block, center = (8.5,0,0)
          size (0.65,0.265487,1e+20)
          axes (1,0,0), (0,1,0), (0,0,1)
          dielectric constant epsilon diagonal = (1.77689,1.77689,1.77689)
     block, center = (7.5,0,0)
          size (0.65,0.265487,1e+20)
          axes (1,0,0), (0,1,0), (0,0,1)
          dielectric constant epsilon diagonal = (1.77689,1.77689,1.77689)
     block, center = (6.5,0,0)
          size (0.65,0.265487,1e+20)
          axes (1,0,0), (0,1,0), (0,0,1)
          dielectric constant epsilon diagonal = (1.77689,1.77689,1.77689)
     block, center = (5.5,0,0)
          size (0.65,0.265487,1e+20)
          axes (1,0,0), (0,1,0), (0,0,1)
          dielectric constant epsilon diagonal = (1.77689,1.77689,1.77689)
     block, center = (4.5,0,0)
          size (0.65,0.265487,1e+20)
          axes (1,0,0), (0,1,0), (0,0,1)
          dielectric constant epsilon diagonal = (1.77689,1.77689,1.77689)
     block, center = (3.5,0,0)
          size (0.65,0.265487,1e+20)
          axes (1,0,0), (0,1,0), (0,0,1)
          dielectric constant epsilon diagonal = (1.77689,1.77689,1.77689)
     block, center = (2.5,0,0)
          size (0.65,0.265487,1e+20)
          axes (1,0,0), (0,1,0), (0,0,1)
          dielectric constant epsilon diagonal = (1.77689,1.77689,1.77689)
     block, center = (1.5,0,0)
          size (0.65,0.265487,1e+20)
          axes (1,0,0), (0,1,0), (0,0,1)
          dielectric constant epsilon diagonal = (1.77689,1.77689,1.77689)
     block, center = (0.5,0,0)
          size (0.65,0.265487,1e+20)
          axes (1,0,0), (0,1,0), (0,0,1)
          dielectric constant epsilon diagonal = (1.77689,1.77689,1.77689)
     block, center = (-0.5,0,0)
          size (0.65,0.265487,1e+20)
          axes (1,0,0), (0,1,0), (0,0,1)
          dielectric constant epsilon diagonal = (1.77689,1.77689,1.77689)
     block, center = (-1.5,0,0)
          size (0.65,0.265487,1e+20)
          axes (1,0,0), (0,1,0), (0,0,1)
          dielectric constant epsilon diagonal = (1.77689,1.77689,1.77689)
     block, center = (-2.5,0,0)
          size (0.65,0.265487,1e+20)
          axes (1,0,0), (0,1,0), (0,0,1)
          dielectric constant epsilon diagonal = (1.77689,1.77689,1.77689)
     block, center = (-3.5,0,0)
          size (0.65,0.265487,1e+20)
          axes (1,0,0), (0,1,0), (0,0,1)
          dielectric constant epsilon diagonal = (1.77689,1.77689,1.77689)
     block, center = (-4.5,0,0)
          size (0.65,0.265487,1e+20)
          axes (1,0,0), (0,1,0), (0,0,1)
          dielectric constant epsilon diagonal = (1.77689,1.77689,1.77689)
     block, center = (-5.5,0,0)
          size (0.65,0.265487,1e+20)
          axes (1,0,0), (0,1,0), (0,0,1)
          dielectric constant epsilon diagonal = (1.77689,1.77689,1.77689)
     block, center = (-6.5,0,0)
          size (0.65,0.265487,1e+20)
          axes (1,0,0), (0,1,0), (0,0,1)
          dielectric constant epsilon diagonal = (1.77689,1.77689,1.77689)
     block, center = (-7.5,0,0)
          size (0.65,0.265487,1e+20)
          axes (1,0,0), (0,1,0), (0,0,1)
          dielectric constant epsilon diagonal = (1.77689,1.77689,1.77689)
     block, center = (-8.5,0,0)
          size (0.65,0.265487,1e+20)
          axes (1,0,0), (0,1,0), (0,0,1)
          dielectric constant epsilon diagonal = (1.77689,1.77689,1.77689)
     block, center = (-9.5,0,0)
          size (0.65,0.265487,1e+20)
          axes (1,0,0), (0,1,0), (0,0,1)
          dielectric constant epsilon diagonal = (1.77689,1.77689,1.77689)
     block, center = (-10.5,0,0)
          size (0.65,0.265487,1e+20)
          axes (1,0,0), (0,1,0), (0,0,1)
          dielectric constant epsilon diagonal = (1.77689,1.77689,1.77689)
     block, center = (-11.5,0,0)
          size (0.65,0.265487,1e+20)
          axes (1,0,0), (0,1,0), (0,0,1)
          dielectric constant epsilon diagonal = (1.77689,1.77689,1.77689)
     block, center = (-12.5,0,0)
          size (0.65,0.265487,1e+20)
          axes (1,0,0), (0,1,0), (0,0,1)
          dielectric constant epsilon diagonal = (1.77689,1.77689,1.77689)
     block, center = (-13.5,0,0)
          size (0.65,0.265487,1e+20)
          axes (1,0,0), (0,1,0), (0,0,1)
          dielectric constant epsilon diagonal = (1.77689,1.77689,1.77689)
     block, center = (-14.5,0,0)
          size (0.65,0.265487,1e+20)
          axes (1,0,0), (0,1,0), (0,0,1)
          dielectric constant epsilon diagonal = (1.77689,1.77689,1.77689)
     block, center = (-15.5,0,0)
          size (0.65,0.265487,1e+20)
          axes (1,0,0), (0,1,0), (0,0,1)
          dielectric constant epsilon diagonal = (1.77689,1.77689,1.77689)
     block, center = (-16.5,0,0)
          size (0.65,0.265487,1e+20)
          axes (1,0,0), (0,1,0), (0,0,1)
          dielectric constant epsilon diagonal = (1.77689,1.77689,1.77689)
     block, center = (-17.5,0,0)
          size (0.65,0.265487,1e+20)
          axes (1,0,0), (0,1,0), (0,0,1)
          dielectric constant epsilon diagonal = (1.77689,1.77689,1.77689)
     block, center = (-18.5,0,0)
          size (0.65,0.265487,1e+20)
          axes (1,0,0), (0,1,0), (0,0,1)
          dielectric constant epsilon diagonal = (1.77689,1.77689,1.77689)
     block, center = (-19.5,0,0)
          size (0.65,0.265487,1e+20)
          axes (1,0,0), (0,1,0), (0,0,1)
          dielectric constant epsilon diagonal = (1.77689,1.77689,1.77689)
     block, center = (-20.5,0,0)
          size (0.65,0.265487,1e+20)
          axes (1,0,0), (0,1,0), (0,0,1)
          dielectric constant epsilon diagonal = (1.77689,1.77689,1.77689)
     block, center = (-21.5,0,0)
          size (0.65,0.265487,1e+20)
          axes (1,0,0), (0,1,0), (0,0,1)
          dielectric constant epsilon diagonal = (1.77689,1.77689,1.77689)
     block, center = (-22.5,0,0)
          size (0.65,0.265487,1e+20)
          axes (1,0,0), (0,1,0), (0,0,1)
          dielectric constant epsilon diagonal = (1.77689,1.77689,1.77689)
     block, center = (-23.5,0,0)
          size (0.65,0.265487,1e+20)
          axes (1,0,0), (0,1,0), (0,0,1)
          dielectric constant epsilon diagonal = (1.77689,1.77689,1.77689)
     block, center = (-24.5,0,0)
          size (0.65,0.265487,1e+20)
          axes (1,0,0), (0,1,0), (0,0,1)
          dielectric constant epsilon diagonal = (1.77689,1.77689,1.77689)
     block, center = (-25.5,0,0)
          size (0.65,0.265487,1e+20)
          axes (1,0,0), (0,1,0), (0,0,1)
          dielectric constant epsilon diagonal = (1.77689,1.77689,1.77689)
     block, center = (-26.5,0,0)
          size (0.65,0.265487,1e+20)
          axes (1,0,0), (0,1,0), (0,0,1)
          dielectric constant epsilon diagonal = (1.77689,1.77689,1.77689)
     block, center = (-27.5,0,0)
          size (0.65,0.265487,1e+20)
          axes (1,0,0), (0,1,0), (0,0,1)
          dielectric constant epsilon diagonal = (1.77689,1.77689,1.77689)
     block, center = (-28.5,0,0)
          size (0.65,0.265487,1e+20)
          axes (1,0,0), (0,1,0), (0,0,1)
          dielectric constant epsilon diagonal = (1.77689,1.77689,1.77689)
     block, center = (-29.5,0,0)
          size (0.65,0.265487,1e+20)
          axes (1,0,0), (0,1,0), (0,0,1)
          dielectric constant epsilon diagonal = (1.77689,1.77689,1.77689)
     block, center = (-30.5,0,0)
          size (0.65,0.265487,1e+20)
          axes (1,0,0), (0,1,0), (0,0,1)
          dielectric constant epsilon diagonal = (1.77689,1.77689,1.77689)
     block, center = (-31.5,0,0)
          size (0.65,0.265487,1e+20)
          axes (1,0,0), (0,1,0), (0,0,1)
          dielectric constant epsilon diagonal = (1.77689,1.77689,1.77689)
     block, center = (-32.5,0,0)
          size (0.65,0.265487,1e+20)
          axes (1,0,0), (0,1,0), (0,0,1)
          dielectric constant epsilon diagonal = (1.77689,1.77689,1.77689)
     block, center = (-33.5,0,0)
          size (0.65,0.265487,1e+20)
          axes (1,0,0), (0,1,0), (0,0,1)
          dielectric constant epsilon diagonal = (1.77689,1.77689,1.77689)
     block, center = (-34.5,0,0)
          size (0.65,0.265487,1e+20)
          axes (1,0,0), (0,1,0), (0,0,1)
          dielectric constant epsilon diagonal = (1.77689,1.77689,1.77689)
     block, center = (-35.5,0,0)
          size (0.65,0.265487,1e+20)
          axes (1,0,0), (0,1,0), (0,0,1)
          dielectric constant epsilon diagonal = (1.77689,1.77689,1.77689)
     block, center = (-36.5,0,0)
          size (0.65,0.265487,1e+20)
          axes (1,0,0), (0,1,0), (0,0,1)
          dielectric constant epsilon diagonal = (1.77689,1.77689,1.77689)
     block, center = (-37.5,0,0)
          size (0.65,0.265487,1e+20)
          axes (1,0,0), (0,1,0), (0,0,1)
          dielectric constant epsilon diagonal = (1.77689,1.77689,1.77689)
     block, center = (-38.5,0,0)
          size (0.65,0.265487,1e+20)
          axes (1,0,0), (0,1,0), (0,0,1)
          dielectric constant epsilon diagonal = (1.77689,1.77689,1.77689)
     block, center = (-39.5,0,0)
          size (0.65,0.265487,1e+20)
          axes (1,0,0), (0,1,0), (0,0,1)
          dielectric constant epsilon diagonal = (1.77689,1.77689,1.77689)
     block, center = (-40.5,0,0)
          size (0.65,0.265487,1e+20)
          axes (1,0,0), (0,1,0), (0,0,1)
          dielectric constant epsilon diagonal = (1.77689,1.77689,1.77689)
     block, center = (-41.5,0,0)
          size (0.65,0.265487,1e+20)
          axes (1,0,0), (0,1,0), (0,0,1)
          dielectric constant epsilon diagonal = (1.77689,1.77689,1.77689)
     block, center = (-42.5,0,0)
          size (0.65,0.265487,1e+20)
          axes (1,0,0), (0,1,0), (0,0,1)
          dielectric constant epsilon diagonal = (1.77689,1.77689,1.77689)
     block, center = (-43.5,0,0)
          size (0.65,0.265487,1e+20)
          axes (1,0,0), (0,1,0), (0,0,1)
          dielectric constant epsilon diagonal = (1.77689,1.77689,1.77689)
     block, center = (-44.5,0,0)
          size (0.65,0.265487,1e+20)
          axes (1,0,0), (0,1,0), (0,0,1)
          dielectric constant epsilon diagonal = (1.77689,1.77689,1.77689)
     block, center = (-45.5,0,0)
          size (0.65,0.265487,1e+20)
          axes (1,0,0), (0,1,0), (0,0,1)
          dielectric constant epsilon diagonal = (1.77689,1.77689,1.77689)
     block, center = (-46.5,0,0)
          size (0.65,0.265487,1e+20)
          axes (1,0,0), (0,1,0), (0,0,1)
          dielectric constant epsilon diagonal = (1.77689,1.77689,1.77689)
     block, center = (-47.5,0,0)
          size (0.65,0.265487,1e+20)
          axes (1,0,0), (0,1,0), (0,0,1)
          dielectric constant epsilon diagonal = (1.77689,1.77689,1.77689)
     block, center = (-48.5,0,0)
          size (0.65,0.265487,1e+20)
          axes (1,0,0), (0,1,0), (0,0,1)
          dielectric constant epsilon diagonal = (1.77689,1.77689,1.77689)
     block, center = (-49.5,0,0)
          size (0.65,0.265487,1e+20)
          axes (1,0,0), (0,1,0), (0,0,1)
          dielectric constant epsilon diagonal = (1.77689,1.77689,1.77689)
     block, center = (-50.5,0,0)
          size (0.65,0.265487,1e+20)
          axes (1,0,0), (0,1,0), (0,0,1)
          dielectric constant epsilon diagonal = (1.77689,1.77689,1.77689)
     block, center = (-51.5,0,0)
          size (0.65,0.265487,1e+20)
          axes (1,0,0), (0,1,0), (0,0,1)
          dielectric constant epsilon diagonal = (1.77689,1.77689,1.77689)
     block, center = (-52.5,0,0)
          size (0.65,0.265487,1e+20)
          axes (1,0,0), (0,1,0), (0,0,1)
          dielectric constant epsilon diagonal = (1.77689,1.77689,1.77689)
     block, center = (-53.5,0,0)
          size (0.65,0.265487,1e+20)
          axes (1,0,0), (0,1,0), (0,0,1)
          dielectric constant epsilon diagonal = (1.77689,1.77689,1.77689)
     block, center = (-54.5,0,0)
          size (0.65,0.265487,1e+20)
          axes (1,0,0), (0,1,0), (0,0,1)
          dielectric constant epsilon diagonal = (1.77689,1.77689,1.77689)
     block, center = (-55.5,0,0)
          size (0.65,0.265487,1e+20)
          axes (1,0,0), (0,1,0), (0,0,1)
          dielectric constant epsilon diagonal = (1.77689,1.77689,1.77689)
     block, center = (-56.5,0,0)
          size (0.65,0.265487,1e+20)
          axes (1,0,0), (0,1,0), (0,0,1)
          dielectric constant epsilon diagonal = (1.77689,1.77689,1.77689)
     block, center = (-57.5,0,0)
          size (0.65,0.265487,1e+20)
          axes (1,0,0), (0,1,0), (0,0,1)
          dielectric constant epsilon diagonal = (1.77689,1.77689,1.77689)
     block, center = (-58.5,0,0)
          size (0.65,0.265487,1e+20)
          axes (1,0,0), (0,1,0), (0,0,1)
          dielectric constant epsilon diagonal = (1.77689,1.77689,1.77689)
     block, center = (-59.5,0,0)
          size (0.65,0.265487,1e+20)
          axes (1,0,0), (0,1,0), (0,0,1)
          dielectric constant epsilon diagonal = (1.77689,1.77689,1.77689)
     block, center = (-60.5,0,0)
          size (0.65,0.265487,1e+20)
          axes (1,0,0), (0,1,0), (0,0,1)
          dielectric constant epsilon diagonal = (1.77689,1.77689,1.77689)
     block, center = (-61.5,0,0)
          size (0.65,0.265487,1e+20)
          axes (1,0,0), (0,1,0), (0,0,1)
          dielectric constant epsilon diagonal = (1.77689,1.77689,1.77689)
     block, center = (-62.5,0,0)
          size (0.65,0.265487,1e+20)
          axes (1,0,0), (0,1,0), (0,0,1)
          dielectric constant epsilon diagonal = (1.77689,1.77689,1.77689)
     block, center = (-63.5,0,0)
          size (0.65,0.265487,1e+20)
          axes (1,0,0), (0,1,0), (0,0,1)
          dielectric constant epsilon diagonal = (1.77689,1.77689,1.77689)
     block, center = (-64.5,0,0)
          size (0.65,0.265487,1e+20)
          axes (1,0,0), (0,1,0), (0,0,1)
          dielectric constant epsilon diagonal = (1.77689,1.77689,1.77689)
     block, center = (-65.5,0,0)
          size (0.65,0.265487,1e+20)
          axes (1,0,0), (0,1,0), (0,0,1)
          dielectric constant epsilon diagonal = (1.77689,1.77689,1.77689)
     block, center = (-66.5,0,0)
          size (0.65,0.265487,1e+20)
          axes (1,0,0), (0,1,0), (0,0,1)
          dielectric constant epsilon diagonal = (1.77689,1.77689,1.77689)
     block, center = (-67.5,0,0)
          size (0.65,0.265487,1e+20)
          axes (1,0,0), (0,1,0), (0,0,1)
          dielectric constant epsilon diagonal = (1.77689,1.77689,1.77689)
     block, center = (-68.5,0,0)
          size (0.65,0.265487,1e+20)
          axes (1,0,0), (0,1,0), (0,0,1)
          dielectric constant epsilon diagonal = (1.77689,1.77689,1.77689)
     block, center = (-69.5,0,0)
          size (0.65,0.265487,1e+20)
          axes (1,0,0), (0,1,0), (0,0,1)
          dielectric constant epsilon diagonal = (1.77689,1.77689,1.77689)
     block, center = (-70.5,0,0)
          size (0.65,0.265487,1e+20)
          axes (1,0,0), (0,1,0), (0,0,1)
          dielectric constant epsilon diagonal = (1.77689,1.77689,1.77689)
     block, center = (-71.5,0,0)
          size (0.65,0.265487,1e+20)
          axes (1,0,0), (0,1,0), (0,0,1)
          dielectric constant epsilon diagonal = (1.77689,1.77689,1.77689)
     block, center = (-72.5,0,0)
          size (0.65,0.265487,1e+20)
          axes (1,0,0), (0,1,0), (0,0,1)
          dielectric constant epsilon diagonal = (1.77689,1.77689,1.77689)
     block, center = (-73.5,0,0)
          size (0.65,0.265487,1e+20)
          axes (1,0,0), (0,1,0), (0,0,1)
          dielectric constant epsilon diagonal = (1.77689,1.77689,1.77689)
     block, center = (-74.5,0,0)
          size (0.65,0.265487,1e+20)
          axes (1,0,0), (0,1,0), (0,0,1)
          dielectric constant epsilon diagonal = (1.77689,1.77689,1.77689)
time for set_epsilon = 10.5384 s
-----------
Meep: using output directory "ref-out"
creating output file "ref-out/eps-000000.00.h5"...
Meep progress: 1.76/377.433631896973 = 0.5% done in 4.0s, 860.6s to go
on time step 92 (time=1.84), 0.0437869 s/step
Meep progress: 3.86/377.433631896973 = 1.0% done in 8.0s, 777.9s to go
on time step 198 (time=3.96), 0.0380677 s/step
Meep progress: 6.02/377.433631896973 = 1.6% done in 12.0s, 742.7s to go
on time step 306 (time=6.12), 0.0370401 s/step
Meep progress: 8.1/377.433631896973 = 2.1% done in 16.0s, 731.6s to go
on time step 411 (time=8.22), 0.0383653 s/step
Meep progress: 10.38/377.433631896973 = 2.8% done in 20.1s, 709.7s to go
on time step 525 (time=10.5), 0.0353292 s/step
Meep progress: 12.74/377.433631896973 = 3.4% done in 24.1s, 690.0s to go
on time step 642 (time=12.84), 0.0343669 s/step
Meep progress: 14.86/377.433631896973 = 3.9% done in 28.1s, 686.4s to go
on time step 748 (time=14.96), 0.0380746 s/step
Meep progress: 16.72/377.433631896973 = 4.4% done in 32.1s, 693.5s to go
on time step 841 (time=16.82), 0.0436692 s/step
Meep progress: 18.48/377.433631896973 = 4.9% done in 36.2s, 702.4s to go
on time step 929 (time=18.58), 0.0455529 s/step
Meep progress: 20.12/377.433631896973 = 5.3% done in 40.2s, 713.8s to go
on time step 1011 (time=20.22), 0.0493135 s/step
Meep progress: 21.74/377.433631896973 = 5.8% done in 44.2s, 723.6s to go
on time step 1092 (time=21.84), 0.049528 s/step
Meep progress: 23.3/377.433631896973 = 6.2% done in 48.3s, 733.3s to go
on time step 1170 (time=23.4), 0.0518534 s/step
Meep progress: 24.88/377.433631896973 = 6.6% done in 52.3s, 741.2s to go
on time step 1248 (time=24.96), 0.0519138 s/step
Meep progress: 26.18/377.433631896973 = 6.9% done in 56.3s, 755.6s to go
on time step 1314 (time=26.28), 0.0609105 s/step
Meep progress: 27.66/377.433631896973 = 7.3% done in 60.4s, 763.5s to go
on time step 1387 (time=27.74), 0.0555148 s/step
Meep progress: 28.98/377.433631896973 = 7.7% done in 64.4s, 774.1s to go
on time step 1454 (time=29.08), 0.0605342 s/step
Meep progress: 30.24/377.433631896973 = 8.0% done in 68.4s, 785.4s to go
on time step 1517 (time=30.34), 0.0644751 s/step
Meep progress: 31.52/377.433631896973 = 8.4% done in 72.4s, 795.0s to go
on time step 1581 (time=31.62), 0.0627167 s/step
Meep progress: 32.78/377.433631896973 = 8.7% done in 76.5s, 803.9s to go
on time step 1644 (time=32.88), 0.0635403 s/step
Meep progress: 34.08/377.433631896973 = 9.0% done in 80.5s, 811.2s to go
on time step 1708 (time=34.16), 0.0628993 s/step
Meep progress: 35.52/377.433631896973 = 9.4% done in 84.5s, 813.8s to go
on time step 1781 (time=35.62), 0.0548812 s/step
Meep progress: 37.14/377.433631896973 = 9.8% done in 88.6s, 811.5s to go
on time step 1862 (time=37.24), 0.0497435 s/step
Meep progress: 38.74/377.433631896973 = 10.3% done in 92.6s, 809.7s to go
on time step 1942 (time=38.84), 0.0502219 s/step
Meep progress: 40.4/377.433631896973 = 10.7% done in 96.7s, 806.3s to go
on time step 2024 (time=40.48), 0.0491842 s/step
Meep progress: 41.86/377.433631896973 = 11.1% done in 100.7s, 807.3s to go
on time step 2097 (time=41.94), 0.0551225 s/step
Meep progress: 43.24/377.433631896973 = 11.5% done in 104.7s, 809.5s to go
on time step 2166 (time=43.32), 0.0584159 s/step
Meep progress: 44.84/377.433631896973 = 11.9% done in 108.7s, 806.5s to go
on time step 2246 (time=44.92), 0.0500805 s/step
Meep progress: 46.38/377.433631896973 = 12.3% done in 112.8s, 805.0s to go
on time step 2323 (time=46.46), 0.0524127 s/step
Meep progress: 47.92/377.433631896973 = 12.7% done in 116.8s, 803.2s to go
on time step 2399 (time=47.98), 0.0529776 s/step
Meep progress: 49.22/377.433631896973 = 13.0% done in 120.8s, 805.8s to go
on time step 2464 (time=49.28), 0.0617538 s/step
Meep progress: 50.58/377.433631896973 = 13.4% done in 124.9s, 806.9s to go
on time step 2532 (time=50.64), 0.059321 s/step
Meep progress: 51.98/377.433631896973 = 13.8% done in 128.9s, 807.0s to go
on time step 2602 (time=52.04), 0.0572831 s/step
Meep progress: 53.26/377.433631896973 = 14.1% done in 132.9s, 809.1s to go
on time step 2666 (time=53.32), 0.0631755 s/step
Meep progress: 54.6/377.433631896973 = 14.5% done in 137.0s, 809.8s to go
on time step 2733 (time=54.66), 0.0598028 s/step
Meep progress: 56.12/377.433631896973 = 14.9% done in 141.0s, 807.1s to go
on time step 2809 (time=56.18), 0.0528724 s/step
Meep progress: 57.54/377.433631896973 = 15.2% done in 145.0s, 806.1s to go
on time step 2880 (time=57.6), 0.0571365 s/step
Meep progress: 58.86/377.433631896973 = 15.6% done in 149.0s, 806.6s to go
on time step 2946 (time=58.92), 0.0610722 s/step
Meep progress: 60.16/377.433631896973 = 15.9% done in 153.1s, 807.2s to go
on time step 3011 (time=60.22), 0.0620501 s/step
Meep progress: 61.46/377.433631896973 = 16.3% done in 157.1s, 807.6s to go
on time step 3076 (time=61.52), 0.0618908 s/step
Meep progress: 62.74/377.433631896973 = 16.6% done in 161.1s, 808.0s to go
on time step 3140 (time=62.8), 0.0629837 s/step
Meep progress: 64.08/377.433631896973 = 17.0% done in 165.1s, 807.4s to go
on time step 3208 (time=64.16), 0.0595669 s/step
Meep progress: 65.38/377.433631896973 = 17.3% done in 169.1s, 807.3s to go
on time step 3273 (time=65.46), 0.0619682 s/step
Meep progress: 66.72/377.433631896973 = 17.7% done in 173.2s, 806.6s to go
on time step 3339 (time=66.78), 0.0606821 s/step
Meep progress: 68.04/377.433631896973 = 18.0% done in 177.2s, 805.8s to go
on time step 3406 (time=68.12), 0.0605976 s/step
Meep progress: 69.36/377.433631896973 = 18.4% done in 181.3s, 805.1s to go
on time step 3471 (time=69.42), 0.0616531 s/step
Meep progress: 70.66/377.433631896973 = 18.7% done in 185.3s, 804.4s to go
on time step 3536 (time=70.72), 0.0619441 s/step
Meep progress: 72.2/377.433631896973 = 19.1% done in 189.3s, 800.3s to go
on time step 3614 (time=72.28), 0.0519003 s/step
Meep progress: 73.76/377.433631896973 = 19.5% done in 193.3s, 795.9s to go
on time step 3693 (time=73.86), 0.051207 s/step
Meep progress: 75.4/377.433631896973 = 20.0% done in 197.4s, 790.6s to go
on time step 3775 (time=75.5), 0.0491035 s/step
Meep progress: 76.98/377.433631896973 = 20.4% done in 201.4s, 786.1s to go
on time step 3853 (time=77.06), 0.0520233 s/step
Meep progress: 78.32/377.433631896973 = 20.8% done in 205.5s, 784.7s to go
on time step 3921 (time=78.42), 0.0593879 s/step
Meep progress: 79.82/377.433631896973 = 21.1% done in 209.5s, 781.0s to go
on time step 3996 (time=79.92), 0.0536446 s/step
Meep progress: 81.26/377.433631896973 = 21.5% done in 213.5s, 778.1s to go
on time step 4068 (time=81.36), 0.0559178 s/step
Meep progress: 82.62/377.433631896973 = 21.9% done in 217.5s, 776.1s to go
on time step 4135 (time=82.7), 0.0598426 s/step
Meep progress: 84.0/377.433631896973 = 22.3% done in 221.5s, 773.8s to go
on time step 4204 (time=84.08), 0.0582816 s/step
Meep progress: 85.16/377.433631896973 = 22.6% done in 225.5s, 774.1s to go
on time step 4262 (time=85.24), 0.0691516 s/step
Meep progress: 86.48/377.433631896973 = 22.9% done in 229.6s, 772.4s to go
on time step 4328 (time=86.56), 0.0611065 s/step
Meep progress: 87.78/377.433631896973 = 23.3% done in 233.6s, 770.8s to go
on time step 4393 (time=87.86), 0.0618582 s/step
Meep progress: 89.1/377.433631896973 = 23.6% done in 237.6s, 769.0s to go
on time step 4459 (time=89.18), 0.0613003 s/step
Meep progress: 90.38/377.433631896973 = 23.9% done in 241.7s, 767.5s to go
on time step 4523 (time=90.46), 0.0627689 s/step
Meep progress: 91.66/377.433631896973 = 24.3% done in 245.7s, 766.0s to go
on time step 4587 (time=91.74), 0.063475 s/step
Meep progress: 92.9/377.433631896973 = 24.6% done in 249.7s, 764.8s to go
on time step 4649 (time=92.98), 0.0645246 s/step
Meep progress: 94.18/377.433631896973 = 25.0% done in 253.8s, 763.2s to go
on time step 4713 (time=94.26), 0.0632989 s/step
Meep progress: 95.38/377.433631896973 = 25.3% done in 257.8s, 762.3s to go
on time step 4773 (time=95.46), 0.0669568 s/step
Meep progress: 96.92/377.433631896973 = 25.7% done in 261.8s, 757.7s to go
on time step 4851 (time=97.02), 0.0515643 s/step
Meep progress: 98.44/377.433631896973 = 26.1% done in 265.9s, 753.5s to go
on time step 4926 (time=98.52), 0.0534374 s/step
Meep progress: 99.98/377.433631896973 = 26.5% done in 269.9s, 749.0s to go
on time step 5003 (time=100.06), 0.05232 s/step
Meep progress: 101.5/377.433631896973 = 26.9% done in 273.9s, 744.6s to go
on time step 5079 (time=101.58), 0.0532034 s/step
Meep progress: 103.0/377.433631896973 = 27.3% done in 277.9s, 740.4s to go
on time step 5155 (time=103.1), 0.0529317 s/step
Meep progress: 104.54/377.433631896973 = 27.7% done in 281.9s, 735.9s to go
on time step 5232 (time=104.64), 0.05197 s/step
Meep progress: 106.04/377.433631896973 = 28.1% done in 285.9s, 731.7s to go
on time step 5307 (time=106.14), 0.0536094 s/step
Meep progress: 107.56/377.433631896973 = 28.5% done in 289.9s, 727.4s to go
on time step 5383 (time=107.66), 0.0526612 s/step
Meep progress: 109.02/377.433631896973 = 28.9% done in 293.9s, 723.7s to go
on time step 5456 (time=109.12), 0.0552351 s/step
Meep progress: 110.52/377.433631896973 = 29.3% done in 298.0s, 719.6s to go
on time step 5531 (time=110.62), 0.0534041 s/step
Meep progress: 112.02/377.433631896973 = 29.7% done in 302.0s, 715.5s to go
on time step 5606 (time=112.12), 0.0538622 s/step
Meep progress: 113.54/377.433631896973 = 30.1% done in 306.0s, 711.3s to go
on time step 5682 (time=113.64), 0.0529416 s/step
Meep progress: 115.08/377.433631896973 = 30.5% done in 310.1s, 706.9s to go
on time step 5759 (time=115.18), 0.0525792 s/step
Meep progress: 116.62/377.433631896973 = 30.9% done in 314.1s, 702.4s to go
on time step 5836 (time=116.72), 0.0519737 s/step
Meep progress: 118.16/377.433631896973 = 31.3% done in 318.1s, 698.0s to go
on time step 5912 (time=118.24), 0.0526872 s/step
Meep progress: 119.68/377.433631896973 = 31.7% done in 322.1s, 693.7s to go
on time step 5989 (time=119.78), 0.0521062 s/step
Meep progress: 121.24/377.433631896973 = 32.1% done in 326.1s, 689.2s to go
on time step 6065 (time=121.3), 0.0531759 s/step
Meep progress: 122.78/377.433631896973 = 32.5% done in 330.2s, 684.8s to go
on time step 6144 (time=122.88), 0.0508572 s/step
Meep progress: 124.36/377.433631896973 = 32.9% done in 334.2s, 680.1s to go
on time step 6223 (time=124.46), 0.0510543 s/step
Meep progress: 125.82/377.433631896973 = 33.3% done in 338.2s, 676.3s to go
on time step 6296 (time=125.92), 0.0548375 s/step
Meep progress: 127.32/377.433631896973 = 33.7% done in 342.2s, 672.3s to go
on time step 6371 (time=127.42), 0.0537081 s/step
Meep progress: 128.9/377.433631896973 = 34.2% done in 346.3s, 667.7s to go
on time step 6449 (time=128.98), 0.0514215 s/step
Meep progress: 130.52/377.433631896973 = 34.6% done in 350.3s, 662.7s to go
on time step 6530 (time=130.6), 0.0497162 s/step
Meep progress: 132.08/377.433631896973 = 35.0% done in 354.3s, 658.2s to go
on time step 6609 (time=132.18), 0.0512011 s/step
Meep progress: 133.62/377.433631896973 = 35.4% done in 358.3s, 653.8s to go
on time step 6686 (time=133.72), 0.0523585 s/step
Meep progress: 135.1/377.433631896973 = 35.8% done in 362.4s, 650.0s to go
on time step 6760 (time=135.2), 0.0546821 s/step
Meep progress: 136.6/377.433631896973 = 36.2% done in 366.4s, 646.0s to go
on time step 6835 (time=136.7), 0.0538056 s/step
Meep progress: 138.04/377.433631896973 = 36.6% done in 370.4s, 642.4s to go
on time step 6907 (time=138.14), 0.0557456 s/step
Meep progress: 139.66/377.433631896973 = 37.0% done in 374.4s, 637.5s to go
on time step 6989 (time=139.78), 0.0491043 s/step
Meep progress: 141.28/377.433631896973 = 37.4% done in 378.5s, 632.6s to go
on time step 7070 (time=141.4), 0.0497867 s/step
Meep progress: 142.94/377.433631896973 = 37.9% done in 382.5s, 627.4s to go
on time step 7153 (time=143.06), 0.0484648 s/step
Meep progress: 144.56/377.433631896973 = 38.3% done in 386.5s, 622.6s to go
on time step 7234 (time=144.68), 0.049634 s/step
Meep progress: 146.14/377.433631896973 = 38.7% done in 390.5s, 618.1s to go
on time step 7313 (time=146.26), 0.0512467 s/step
Meep progress: 147.74/377.433631896973 = 39.1% done in 394.5s, 613.4s to go
on time step 7393 (time=147.86), 0.0501734 s/step
Meep progress: 149.28/377.433631896973 = 39.6% done in 398.6s, 609.1s to go
on time step 7470 (time=149.4), 0.0519576 s/step
Meep progress: 150.9/377.433631896973 = 40.0% done in 402.6s, 604.4s to go
on time step 7551 (time=151.02), 0.0498386 s/step
Meep progress: 152.48/377.433631896973 = 40.4% done in 406.6s, 599.8s to go
on time step 7631 (time=152.62), 0.0504089 s/step
Meep progress: 154.12/377.433631896973 = 40.8% done in 410.6s, 595.0s to go
on time step 7713 (time=154.26), 0.0493167 s/step
Meep progress: 155.74/377.433631896973 = 41.3% done in 414.7s, 590.3s to go
on time step 7794 (time=155.88), 0.049762 s/step
Meep progress: 157.4/377.433631896973 = 41.7% done in 418.7s, 585.3s to go
on time step 7877 (time=157.54), 0.0485423 s/step
Meep progress: 159.06/377.433631896973 = 42.1% done in 422.7s, 580.4s to go
on time step 7959 (time=159.18), 0.0489613 s/step
Meep progress: 160.68/377.433631896973 = 42.6% done in 426.8s, 575.7s to go
on time step 8040 (time=160.8), 0.0495808 s/step
Meep progress: 162.32/377.433631896973 = 43.0% done in 430.8s, 570.9s to go
on time step 8122 (time=162.44), 0.048795 s/step
Meep progress: 164.0/377.433631896973 = 43.5% done in 434.8s, 565.9s to go
on time step 8206 (time=164.12), 0.0480579 s/step
Meep progress: 165.68/377.433631896973 = 43.9% done in 438.8s, 560.8s to go
on time step 8290 (time=165.8), 0.0477406 s/step
Meep progress: 167.32/377.433631896973 = 44.3% done in 442.8s, 556.1s to go
on time step 8372 (time=167.44), 0.0492349 s/step
Meep progress: 168.86/377.433631896973 = 44.7% done in 446.9s, 552.0s to go
on time step 8449 (time=168.98), 0.0524038 s/step
Meep progress: 170.52/377.433631896973 = 45.2% done in 450.9s, 547.1s to go
on time step 8532 (time=170.64), 0.0481956 s/step
Meep progress: 172.14/377.433631896973 = 45.6% done in 454.9s, 542.6s to go
on time step 8612 (time=172.24), 0.0500376 s/step
Meep progress: 173.82/377.433631896973 = 46.1% done in 459.0s, 537.7s to go
on time step 8695 (time=173.9), 0.0484817 s/step
Meep progress: 175.42/377.433631896973 = 46.5% done in 463.0s, 533.2s to go
on time step 8776 (time=175.52), 0.0498193 s/step
Meep progress: 177.04/377.433631896973 = 46.9% done in 467.0s, 528.6s to go
on time step 8857 (time=177.14), 0.0499072 s/step
Meep progress: 178.66/377.433631896973 = 47.3% done in 471.1s, 524.1s to go
on time step 8938 (time=178.76), 0.0495941 s/step
Meep progress: 180.28/377.433631896973 = 47.8% done in 475.1s, 519.6s to go
on time step 9018 (time=180.36), 0.0501573 s/step
Meep progress: 181.88/377.433631896973 = 48.2% done in 479.1s, 515.1s to go
on time step 9098 (time=181.96), 0.0500316 s/step
Meep progress: 183.56/377.433631896973 = 48.6% done in 483.1s, 510.3s to go
on time step 9182 (time=183.64), 0.0477177 s/step
Meep progress: 185.18/377.433631896973 = 49.1% done in 487.2s, 505.8s to go
on time step 9261 (time=185.22), 0.051463 s/step
Meep progress: 186.44/377.433631896973 = 49.4% done in 491.3s, 503.3s to go
on time step 9325 (time=186.5), 0.0631025 s/step
Meep progress: 187.8/377.433631896973 = 49.8% done in 495.3s, 500.1s to go
on time step 9393 (time=187.86), 0.0595366 s/step
Meep progress: 189.18/377.433631896973 = 50.1% done in 499.3s, 496.9s to go
on time step 9462 (time=189.24), 0.0584994 s/step
Meep progress: 190.54/377.433631896973 = 50.5% done in 503.3s, 493.7s to go
on time step 9530 (time=190.6), 0.0593748 s/step
Meep progress: 191.78/377.433631896973 = 50.8% done in 507.4s, 491.2s to go
on time step 9593 (time=191.86), 0.0643877 s/step
Meep progress: 193.14/377.433631896973 = 51.2% done in 511.4s, 488.0s to go
on time step 9661 (time=193.22), 0.0594411 s/step
Meep progress: 194.56/377.433631896973 = 51.5% done in 515.4s, 484.5s to go
on time step 9731 (time=194.62), 0.0573034 s/step
Meep progress: 195.98/377.433631896973 = 51.9% done in 519.5s, 481.0s to go
on time step 9803 (time=196.06), 0.0563421 s/step
Meep progress: 197.26/377.433631896973 = 52.3% done in 523.5s, 478.1s to go
on time step 9867 (time=197.34), 0.0626595 s/step
Meep progress: 198.56/377.433631896973 = 52.6% done in 527.5s, 475.2s to go
on time step 9932 (time=198.64), 0.0618425 s/step
Meep progress: 199.88/377.433631896973 = 53.0% done in 531.6s, 472.2s to go
on time step 9997 (time=199.94), 0.061671 s/step
Meep progress: 201.18/377.433631896973 = 53.3% done in 535.6s, 469.3s to go
on time step 10061 (time=201.22), 0.0626379 s/step
Meep progress: 202.4/377.433631896973 = 53.6% done in 539.6s, 466.7s to go
on time step 10122 (time=202.44), 0.0655837 s/step
Meep progress: 203.72/377.433631896973 = 54.0% done in 543.7s, 463.6s to go
on time step 10188 (time=203.76), 0.0615475 s/step
Meep progress: 205.0/377.433631896973 = 54.3% done in 547.7s, 460.7s to go
on time step 10252 (time=205.04), 0.063095 s/step
Meep progress: 206.26/377.433631896973 = 54.6% done in 551.8s, 457.9s to go
on time step 10315 (time=206.3), 0.0640595 s/step
Meep progress: 207.5/377.433631896973 = 55.0% done in 555.8s, 455.2s to go
on time step 10377 (time=207.54), 0.0649776 s/step
Meep progress: 208.72/377.433631896973 = 55.3% done in 559.8s, 452.5s to go
on time step 10438 (time=208.76), 0.0661209 s/step
Meep progress: 209.9/377.433631896973 = 55.6% done in 563.9s, 450.1s to go
on time step 10497 (time=209.94), 0.068556 s/step
Meep progress: 211.08/377.433631896973 = 55.9% done in 567.9s, 447.6s to go
on time step 10556 (time=211.12), 0.0680221 s/step
Meep progress: 212.54/377.433631896973 = 56.3% done in 571.9s, 443.7s to go
on time step 10629 (time=212.58), 0.0554024 s/step
Meep progress: 213.98/377.433631896973 = 56.7% done in 576.0s, 440.0s to go
on time step 10701 (time=214.02), 0.0562333 s/step
Meep progress: 215.46/377.433631896973 = 57.1% done in 580.0s, 436.0s to go
on time step 10775 (time=215.5), 0.0541446 s/step
Meep progress: 216.94/377.433631896973 = 57.5% done in 584.0s, 432.1s to go
on time step 10849 (time=216.98), 0.054446 s/step
Meep progress: 218.44/377.433631896973 = 57.9% done in 588.1s, 428.0s to go
on time step 10924 (time=218.48), 0.0537079 s/step
Meep progress: 220.0/377.433631896973 = 58.3% done in 592.1s, 423.7s to go
on time step 11002 (time=220.04), 0.0517464 s/step
Meep progress: 221.56/377.433631896973 = 58.7% done in 596.1s, 419.4s to go
on time step 11080 (time=221.6), 0.0516025 s/step
Meep progress: 223.1/377.433631896973 = 59.1% done in 600.1s, 415.2s to go
on time step 11157 (time=223.14), 0.0520032 s/step
Meep progress: 224.68/377.433631896973 = 59.5% done in 604.2s, 410.7s to go
on time step 11236 (time=224.72), 0.0506854 s/step
Meep progress: 226.26/377.433631896973 = 59.9% done in 608.2s, 406.4s to go
on time step 11315 (time=226.3), 0.0510101 s/step
Meep progress: 227.86/377.433631896973 = 60.4% done in 612.2s, 401.9s to go
on time step 11395 (time=227.9), 0.0506445 s/step
Meep progress: 229.36/377.433631896973 = 60.8% done in 616.2s, 397.8s to go
on time step 11470 (time=229.4), 0.0538002 s/step
Meep progress: 230.66/377.433631896973 = 61.1% done in 620.3s, 394.7s to go
on time step 11535 (time=230.7), 0.0622213 s/step
Meep progress: 231.96/377.433631896973 = 61.5% done in 624.3s, 391.5s to go
on time step 11601 (time=232.02), 0.0614895 s/step
Meep progress: 233.28/377.433631896973 = 61.8% done in 628.3s, 388.2s to go
on time step 11667 (time=233.34), 0.0607285 s/step
Meep progress: 234.76/377.433631896973 = 62.2% done in 632.3s, 384.3s to go
on time step 11742 (time=234.84), 0.0538119 s/step
Meep progress: 236.02/377.433631896973 = 62.5% done in 636.3s, 381.3s to go
on time step 11804 (time=236.08), 0.0650654 s/step
Meep progress: 237.36/377.433631896973 = 62.9% done in 640.3s, 377.9s to go
on time step 11872 (time=237.44), 0.0590212 s/step
Meep progress: 238.72/377.433631896973 = 63.2% done in 644.4s, 374.4s to go
on time step 11939 (time=238.78), 0.0599726 s/step
Meep progress: 240.1/377.433631896973 = 63.6% done in 648.4s, 370.9s to go
on time step 12008 (time=240.16), 0.0580611 s/step
Meep progress: 241.52/377.433631896973 = 64.0% done in 652.4s, 367.2s to go
on time step 12079 (time=241.58), 0.0566217 s/step
Meep progress: 242.92/377.433631896973 = 64.4% done in 656.5s, 363.5s to go
on time step 12149 (time=242.98), 0.0573986 s/step
Meep progress: 244.32/377.433631896973 = 64.7% done in 660.5s, 359.8s to go
on time step 12219 (time=244.38), 0.0572121 s/step
Meep progress: 245.62/377.433631896973 = 65.1% done in 664.5s, 356.6s to go
on time step 12284 (time=245.68), 0.0618716 s/step
Meep progress: 246.98/377.433631896973 = 65.4% done in 668.5s, 353.1s to go
on time step 12352 (time=247.04), 0.0596606 s/step
Meep progress: 248.32/377.433631896973 = 65.8% done in 672.5s, 349.7s to go
on time step 12419 (time=248.38), 0.0599558 s/step
Meep progress: 249.68/377.433631896973 = 66.2% done in 676.6s, 346.2s to go
on time step 12487 (time=249.74), 0.0590749 s/step
Meep progress: 251.06/377.433631896973 = 66.5% done in 680.6s, 342.6s to go
on time step 12556 (time=251.12), 0.0586342 s/step
Meep progress: 252.44/377.433631896973 = 66.9% done in 684.6s, 339.0s to go
on time step 12625 (time=252.5), 0.0586037 s/step
Meep progress: 253.82/377.433631896973 = 67.2% done in 688.7s, 335.4s to go
on time step 12694 (time=253.88), 0.0581707 s/step
Meep progress: 255.18/377.433631896973 = 67.6% done in 692.7s, 331.9s to go
on time step 12763 (time=255.26), 0.0585917 s/step
Meep progress: 256.7/377.433631896973 = 68.0% done in 696.7s, 327.7s to go
on time step 12838 (time=256.76), 0.0540465 s/step
Meep progress: 258.04/377.433631896973 = 68.4% done in 700.7s, 324.2s to go
on time step 12906 (time=258.12), 0.0593655 s/step
Meep progress: 259.4/377.433631896973 = 68.7% done in 704.7s, 320.7s to go
on time step 12974 (time=259.48), 0.0588447 s/step
Meep progress: 260.7/377.433631896973 = 69.1% done in 708.8s, 317.4s to go
on time step 13039 (time=260.78), 0.061639 s/step
Meep progress: 262.0/377.433631896973 = 69.4% done in 712.8s, 314.0s to go
on time step 13104 (time=262.08), 0.0621794 s/step
Meep progress: 263.22/377.433631896973 = 69.7% done in 716.8s, 311.0s to go
on time step 13166 (time=263.32), 0.0654662 s/step
Meep progress: 264.62/377.433631896973 = 70.1% done in 720.8s, 307.3s to go
on time step 13237 (time=264.74), 0.0568225 s/step
Meep progress: 266.16/377.433631896973 = 70.5% done in 724.9s, 303.0s to go
on time step 13313 (time=266.26), 0.0529983 s/step
Meep progress: 267.58/377.433631896973 = 70.9% done in 728.9s, 299.3s to go
on time step 13383 (time=267.66), 0.0575763 s/step
Meep progress: 268.7/377.433631896973 = 71.2% done in 732.9s, 296.6s to go
on time step 13439 (time=268.78), 0.0720791 s/step
Meep progress: 269.74/377.433631896973 = 71.5% done in 736.9s, 294.2s to go
on time step 13491 (time=269.82), 0.0774989 s/step
Meep progress: 270.82/377.433631896973 = 71.8% done in 741.0s, 291.7s to go
on time step 13545 (time=270.9), 0.0752454 s/step
Meep progress: 271.94/377.433631896973 = 72.0% done in 745.0s, 289.0s to go
on time step 13601 (time=272.02), 0.0717207 s/step
Meep progress: 273.12/377.433631896973 = 72.4% done in 749.1s, 286.1s to go
on time step 13660 (time=273.2), 0.0681893 s/step
Meep progress: 274.48/377.433631896973 = 72.7% done in 753.1s, 282.5s to go
on time step 13728 (time=274.56), 0.0591538 s/step
Meep progress: 275.84/377.433631896973 = 73.1% done in 757.2s, 278.9s to go
on time step 13796 (time=275.92), 0.0594962 s/step
Meep progress: 276.92/377.433631896973 = 73.4% done in 761.2s, 276.3s to go
on time step 13851 (time=277.02), 0.0734645 s/step
Meep progress: 278.58/377.433631896973 = 73.8% done in 765.2s, 271.5s to go
on time step 13935 (time=278.7), 0.0477078 s/step
Meep progress: 280.32/377.433631896973 = 74.3% done in 769.2s, 266.5s to go
on time step 14022 (time=280.44), 0.0464874 s/step
Meep progress: 282.0/377.433631896973 = 74.7% done in 773.3s, 261.7s to go
on time step 14105 (time=282.1), 0.0488352 s/step
Meep progress: 283.34/377.433631896973 = 75.1% done in 777.3s, 258.1s to go
on time step 14173 (time=283.46), 0.0598141 s/step
Meep progress: 284.7/377.433631896973 = 75.4% done in 781.3s, 254.5s to go
on time step 14240 (time=284.8), 0.060129 s/step
Meep progress: 286.12/377.433631896973 = 75.8% done in 785.4s, 250.6s to go
on time step 14312 (time=286.24), 0.0563404 s/step
Meep progress: 287.5/377.433631896973 = 76.2% done in 789.4s, 246.9s to go
on time step 14381 (time=287.62), 0.058415 s/step
Meep progress: 288.88/377.433631896973 = 76.5% done in 793.4s, 243.2s to go
on time step 14452 (time=289.04), 0.0568652 s/step
Meep progress: 290.26/377.433631896973 = 76.9% done in 797.4s, 239.5s to go
on time step 14519 (time=290.38), 0.0597244 s/step
Meep progress: 291.58/377.433631896973 = 77.3% done in 801.4s, 236.0s to go
on time step 14586 (time=291.72), 0.0604503 s/step
Meep progress: 292.8/377.433631896973 = 77.6% done in 805.4s, 232.8s to go
on time step 14647 (time=292.94), 0.0661313 s/step
Meep progress: 293.94/377.433631896973 = 77.9% done in 809.5s, 229.9s to go
on time step 14703 (time=294.06), 0.0719313 s/step
Meep progress: 295.24/377.433631896973 = 78.2% done in 813.6s, 226.5s to go
on time step 14768 (time=295.36), 0.062028 s/step
Meep progress: 296.82/377.433631896973 = 78.6% done in 817.6s, 222.1s to go
on time step 14848 (time=296.96), 0.0501227 s/step
Meep progress: 298.48/377.433631896973 = 79.1% done in 821.6s, 217.3s to go
on time step 14931 (time=298.62), 0.0485951 s/step
Meep progress: 300.08/377.433631896973 = 79.5% done in 825.6s, 212.8s to go
on time step 15012 (time=300.24), 0.0494401 s/step
Meep progress: 301.78/377.433631896973 = 80.0% done in 829.6s, 208.0s to go
on time step 15097 (time=301.94), 0.04726 s/step
Meep progress: 303.5/377.433631896973 = 80.4% done in 833.6s, 203.1s to go
on time step 15183 (time=303.66), 0.0467618 s/step
Meep progress: 305.18/377.433631896973 = 80.9% done in 837.7s, 198.3s to go
on time step 15266 (time=305.32), 0.0484591 s/step
Meep progress: 306.9/377.433631896973 = 81.3% done in 841.7s, 193.5s to go
on time step 15351 (time=307.02), 0.0475198 s/step
Meep progress: 308.58/377.433631896973 = 81.8% done in 845.8s, 188.7s to go
on time step 15436 (time=308.72), 0.0471296 s/step
Meep progress: 310.3/377.433631896973 = 82.2% done in 849.8s, 183.9s to go
on time step 15522 (time=310.44), 0.0469696 s/step
Meep progress: 312.02/377.433631896973 = 82.7% done in 853.8s, 179.0s to go
on time step 15608 (time=312.16), 0.0467988 s/step
Meep progress: 313.66/377.433631896973 = 83.1% done in 857.9s, 174.4s to go
on time step 15688 (time=313.76), 0.0508301 s/step
Meep progress: 314.78/377.433631896973 = 83.4% done in 861.9s, 171.6s to go
on time step 15745 (time=314.9), 0.0717479 s/step
Meep progress: 316.36/377.433631896973 = 83.8% done in 865.9s, 167.2s to go
on time step 15827 (time=316.54), 0.0494423 s/step
Meep progress: 317.98/377.433631896973 = 84.2% done in 869.9s, 162.6s to go
on time step 15910 (time=318.2), 0.0486483 s/step
Meep progress: 319.78/377.433631896973 = 84.7% done in 873.9s, 157.6s to go
on time step 16000 (time=320), 0.0446923 s/step
Meep progress: 321.52/377.433631896973 = 85.2% done in 877.9s, 152.7s to go
on time step 16088 (time=321.76), 0.045694 s/step
Meep progress: 323.22/377.433631896973 = 85.6% done in 881.9s, 147.9s to go
on time step 16173 (time=323.46), 0.0473649 s/step
Meep progress: 325.08/377.433631896973 = 86.1% done in 886.0s, 142.7s to go
on time step 16265 (time=325.3), 0.0436998 s/step
Meep progress: 326.82/377.433631896973 = 86.6% done in 890.0s, 137.8s to go
on time step 16352 (time=327.04), 0.0461084 s/step
Meep progress: 328.58/377.433631896973 = 87.1% done in 894.0s, 132.9s to go
on time step 16440 (time=328.8), 0.0456164 s/step
Meep progress: 330.28/377.433631896973 = 87.5% done in 898.1s, 128.2s to go
on time step 16525 (time=330.5), 0.047503 s/step
Meep progress: 331.9/377.433631896973 = 87.9% done in 902.1s, 123.8s to go
on time step 16603 (time=332.06), 0.0521365 s/step
Meep progress: 333.26/377.433631896973 = 88.3% done in 906.2s, 120.1s to go
on time step 16672 (time=333.44), 0.0582643 s/step
Meep progress: 334.72/377.433631896973 = 88.7% done in 910.2s, 116.1s to go
on time step 16747 (time=334.94), 0.0536119 s/step
Meep progress: 336.5/377.433631896973 = 89.2% done in 914.2s, 111.2s to go
on time step 16836 (time=336.72), 0.0454041 s/step
Meep progress: 338.18/377.433631896973 = 89.6% done in 918.2s, 106.6s to go
on time step 16920 (time=338.4), 0.0480752 s/step
Meep progress: 339.96/377.433631896973 = 90.1% done in 922.2s, 101.7s to go
on time step 17011 (time=340.22), 0.0442589 s/step
Meep progress: 341.98/377.433631896973 = 90.6% done in 926.2s, 96.0s to go
on time step 17111 (time=342.22), 0.0401799 s/step
Meep progress: 343.92/377.433631896973 = 91.1% done in 930.3s, 90.7s to go
on time step 17209 (time=344.18), 0.0410099 s/step
Meep progress: 345.84/377.433631896973 = 91.6% done in 934.3s, 85.4s to go
on time step 17304 (time=346.08), 0.042297 s/step
Meep progress: 347.74/377.433631896973 = 92.1% done in 938.3s, 80.1s to go
on time step 17400 (time=348), 0.0418241 s/step
Meep progress: 349.68/377.433631896973 = 92.6% done in 942.3s, 74.8s to go
on time step 17497 (time=349.94), 0.0414488 s/step
Meep progress: 351.62/377.433631896973 = 93.2% done in 946.3s, 69.5s to go
on time step 17594 (time=351.88), 0.0412957 s/step
Meep progress: 353.54/377.433631896973 = 93.7% done in 950.4s, 64.2s to go
on time step 17686 (time=353.72), 0.0435212 s/step
Meep progress: 355.42/377.433631896973 = 94.2% done in 954.4s, 59.1s to go
on time step 17784 (time=355.68), 0.0410968 s/step
Meep progress: 357.42/377.433631896973 = 94.7% done in 958.4s, 53.7s to go
on time step 17883 (time=357.66), 0.0404121 s/step
Meep progress: 359.34/377.433631896973 = 95.2% done in 962.4s, 48.5s to go
on time step 17979 (time=359.58), 0.0417507 s/step
Meep progress: 361.32/377.433631896973 = 95.7% done in 966.4s, 43.1s to go
on time step 18078 (time=361.56), 0.0405537 s/step
Meep progress: 363.3/377.433631896973 = 96.3% done in 970.5s, 37.8s to go
on time step 18177 (time=363.54), 0.0406617 s/step
Meep progress: 365.18/377.433631896973 = 96.8% done in 974.5s, 32.7s to go
on time step 18269 (time=365.38), 0.0436714 s/step
Meep progress: 367.04/377.433631896973 = 97.2% done in 978.5s, 27.7s to go
on time step 18363 (time=367.26), 0.0427947 s/step
Meep progress: 368.96/377.433631896973 = 97.8% done in 982.5s, 22.6s to go
on time step 18460 (time=369.2), 0.0416446 s/step
Meep progress: 370.84/377.433631896973 = 98.3% done in 986.6s, 17.5s to go
on time step 18554 (time=371.08), 0.0426874 s/step
Meep progress: 372.8/377.433631896973 = 98.8% done in 990.6s, 12.3s to go
on time step 18650 (time=373), 0.041728 s/step
Meep progress: 374.74/377.433631896973 = 99.3% done in 994.6s, 7.1s to go
on time step 18749 (time=374.98), 0.040453 s/step
Meep progress: 376.72/377.433631896973 = 99.8% done in 998.6s, 1.9s to go
on time step 18847 (time=376.94), 0.0410515 s/step
run 0 finished at t = 377.44 (18872 timesteps)
flux1:, 0.627777777777778, 9.00671370533567e-7, 9.00661004550312e-7, 9.00652156965181e-7, 9.00654590892005e-7, 9.00665829462752e-7, 9.00673479354121e-7, 9.00668781990726e-7, 9.00656779564864e-7, 9.00651232956029e-7, 9.00658958316035e-7, 9.00671125324253e-7, 9.00672805860673e-7, 9.00661265274803e-7, 9.00650960007852e-7, 9.00656300133093e-7, 9.00671174735855e-7, 9.00673855269639e-7, 9.00657543302527e-7, 9.00646687502365e-7, 9.00664287463736e-7, 9.00684979039512e-7, 9.00662563509298e-7, 9.00629241341828e-7, 9.00669978206755e-7, 9.00701079698031e-7, 9.00618674400454e-7, 9.00699516881549e-7, 9.00612574747259e-7, 9.00739355931705e-7, 9.00645768733754e-7, 9.0060135312628e-7, 9.00645768733761e-7, 9.00739355931712e-7, 9.00612574747254e-7, 9.00699516881556e-7, 9.00618674400446e-7, 9.00701079698034e-7, 9.00669978206763e-7, 9.00629241341831e-7, 9.00662563509293e-7, 9.00684979039503e-7, 9.00664287463736e-7, 9.00646687502376e-7, 9.00657543302515e-7, 9.00673855269641e-7, 9.00671174735847e-7, 9.0065630013309e-7, 9.00650960007854e-7, 9.00661265274802e-7, 9.00672805860671e-7, 9.00671125324251e-7, 9.00658958316038e-7, 9.00651232956023e-7, 9.00656779564868e-7, 9.0066878199072e-7, 9.0067347935411e-7, 9.00665829462751e-7, 9.00654590892001e-7, 9.00652156965176e-7, 9.00661004550318e-7, 9.00671370533585e-7
flux1:, 0.628040226681531, 1.02817113858997e-6, 1.02816007898033e-6, 1.02815097166883e-6, 1.02815396157624e-6, 1.02816598966147e-6, 1.0281737039315e-6, 1.02816814689468e-6, 1.02815529526248e-6, 1.02814999878416e-6, 1.02815895887659e-6, 1.02817192879372e-6, 1.02817282757805e-6, 1.0281596250692e-6, 1.02814885599862e-6, 1.02815587404779e-6, 1.02817269088069e-6, 1.02817474085666e-6, 1.02815546625728e-6, 1.02814345859482e-6, 1.02816431498337e-6, 1.02818811450242e-6, 1.0281622671364e-6, 1.02812419514299e-6, 1.02817045781255e-6, 1.02820526649957e-6, 1.02811166715774e-6, 1.02820476274013e-6, 1.02810546263029e-6, 1.02825005089882e-6, 1.0281425923497e-6, 1.02809154904445e-6, 1.02814259234971e-6, 1.02825005089883e-6, 1.02810546263029e-6, 1.02820476274013e-6, 1.02811166715774e-6, 1.02820526649957e-6, 1.02817045781255e-6, 1.02812419514299e-6, 1.0281622671364e-6, 1.02818811450241e-6, 1.02816431498336e-6, 1.02814345859482e-6, 1.02815546625727e-6, 1.02817474085667e-6, 1.02817269088069e-6, 1.02815587404779e-6, 1.02814885599863e-6, 1.0281596250692e-6, 1.02817282757805e-6, 1.02817192879371e-6, 1.02815895887658e-6, 1.02814999878415e-6, 1.02815529526248e-6, 1.02816814689468e-6, 1.0281737039315e-6, 1.02816598966147e-6, 1.02815396157624e-6, 1.02815097166882e-6, 1.02816007898034e-6, 1.02817113858998e-6
flux1:, 0.628302675585284, 1.17268123102121e-6, 1.17266961251001e-6, 1.17266044336138e-6, 1.17266407041101e-6, 1.17267676543242e-6, 1.17268431454184e-6, 1.17267777254175e-6, 1.17266418804984e-6, 1.1726594162424e-6, 1.17266978559327e-6, 1.17268343325739e-6, 1.17268320733863e-6, 1.17266811910868e-6, 1.17265705783357e-6, 1.17266620208804e-6, 1.17268520607341e-6, 1.17268631726699e-6, 1.17266349687078e-6, 1.17265021452869e-6, 1.17267494001159e-6, 1.17270238991148e-6, 1.17267265684451e-6, 1.17262913054424e-6, 1.17268150667933e-6, 1.17272037123579e-6, 1.17261422267589e-6, 1.17272143382582e-6, 1.17260816872197e-6, 1.17277285870381e-6, 1.17264947546073e-6, 1.17259081547775e-6, 1.17264947546073e-6, 1.17277285870382e-6, 1.17260816872197e-6, 1.17272143382582e-6, 1.17261422267589e-6, 1.17272037123579e-6, 1.17268150667933e-6, 1.17262913054423e-6, 1.17267265684451e-6, 1.17270238991147e-6, 1.1726749400116e-6, 1.1726502145287e-6, 1.17266349687077e-6, 1.17268631726698e-6, 1.17268520607342e-6, 1.17266620208804e-6, 1.17265705783358e-6, 1.17266811910869e-6, 1.17268320733863e-6, 1.17268343325739e-6, 1.17266978559328e-6, 1.17265941624239e-6, 1.17266418804984e-6, 1.17267777254176e-6, 1.17268431454184e-6, 1.17267676543242e-6, 1.17266407041101e-6, 1.17266044336138e-6, 1.17266961251e-6, 1.17268123102122e-6
flux1:, 0.628565124489038, 1.33631906395061e-6, 1.3363070735408e-6, 1.33629808696331e-6, 1.33630242944313e-6, 1.33631561815849e-6, 1.33632272046692e-6, 1.33631506390655e-6, 1.33630091254172e-6, 1.33629699874198e-6, 1.33630896351228e-6, 1.33632311345944e-6, 1.33632135239911e-6, 1.33630413644284e-6, 1.33629300970306e-6, 1.33630480758856e-6, 1.33632626406981e-6, 1.3363260587163e-6, 1.33629901765933e-6, 1.3362843326309e-6, 1.33631363987866e-6, 1.33634536251214e-6, 1.33631123036286e-6, 1.33626144850827e-6, 1.33632058157191e-6, 1.33636387717113e-6, 1.3362436746445e-6, 1.33636712317819e-6, 1.33623808905377e-6, 1.33642545102193e-6, 1.33628380976112e-6, 1.33621640843776e-6, 1.33628380976113e-6, 1.33642545102194e-6, 1.33623808905375e-6, 1.33636712317819e-6, 1.3362436746445e-6, 1.33636387717113e-6, 1.33632058157192e-6, 1.33626144850827e-6, 1.33631123036286e-6, 1.33634536251213e-6, 1.33631363987866e-6, 1.33628433263091e-6, 1.33629901765932e-6, 1.3363260587163e-6, 1.33632626406981e-6, 1.33630480758857e-6, 1.33629300970306e-6, 1.33630413644285e-6, 1.33632135239912e-6, 1.33632311345943e-6, 1.33630896351228e-6, 1.33629699874199e-6, 1.33630091254172e-6, 1.33631506390655e-6, 1.33632272046691e-6, 1.33631561815848e-6, 1.33630242944312e-6, 1.33629808696331e-6, 1.33630707354081e-6, 1.33631906395061e-6
flux1:, 0.628827573392791, 1.52144439300359e-6, 1.52143227457498e-6, 1.52142376338783e-6, 1.52142889425474e-6, 1.52144234815974e-6, 1.52144866728054e-6, 1.52143976396494e-6, 1.52142526599083e-6, 1.52142260578005e-6, 1.52143636276364e-6, 1.52145078439474e-6, 1.52144700590644e-6, 1.52142740247725e-6, 1.52141649758721e-6, 1.5214315610922e-6, 1.52145575532215e-6, 1.52145377919572e-6, 1.52142174463787e-6, 1.52140552619073e-6, 1.52144023756045e-6, 1.52147693934455e-6, 1.52143782605109e-6, 1.52138088278722e-6, 1.52144748261966e-6, 1.52149561419935e-6, 1.52135968487283e-6, 1.52150177860826e-6, 1.52135494940576e-6, 1.52156786313625e-6, 1.52140532193703e-6, 1.52132790499595e-6, 1.52140532193703e-6, 1.52156786313626e-6, 1.52135494940575e-6, 1.52150177860826e-6, 1.52135968487282e-6, 1.52149561419934e-6, 1.52144748261967e-6, 1.52138088278721e-6, 1.5214378260511e-6, 1.52147693934453e-6, 1.52144023756045e-6, 1.52140552619074e-6, 1.52142174463787e-6, 1.52145377919573e-6, 1.52145575532216e-6, 1.52143156109219e-6, 1.52141649758721e-6, 1.52142740247726e-6, 1.52144700590646e-6, 1.52145078439474e-6, 1.52143636276364e-6, 1.52142260578004e-6, 1.52142526599083e-6, 1.52143976396494e-6, 1.52144866728053e-6, 1.52144234815975e-6, 1.52142889425472e-6, 1.52142376338784e-6, 1.52143227457498e-6, 1.5214443930036e-6
flux1:, 0.629090022296544, 1.73068422325999e-6, 1.73067228057991e-6, 1.73066458710397e-6, 1.73067057226686e-6, 1.73068400456164e-6, 1.73068914761482e-6, 1.73067886385219e-6, 1.73066429692688e-6, 1.73066335058962e-6, 1.73067910666446e-6, 1.73069351085098e-6, 1.7306871575092e-6, 1.73066488932174e-6, 1.73065455830061e-6, 1.73067358825489e-6, 1.73070082488392e-6, 1.73069654145358e-6, 1.7306586375441e-6, 1.73064075513225e-6, 1.73068181159365e-6, 1.73072428551781e-6, 1.7306795298977e-6, 1.73061440787766e-6, 1.73068926438119e-6, 1.73074267057358e-6, 1.73058915178169e-6, 1.73075261197289e-6, 1.73058571116034e-6, 1.73082740453946e-6, 1.73064098335777e-6, 1.73055211250857e-6, 1.73064098335778e-6, 1.73082740453946e-6, 1.73058571116033e-6, 1.7307526119729e-6, 1.73058915178168e-6, 1.7307426705736e-6, 1.73068926438119e-6, 1.73061440787766e-6, 1.7306795298977e-6, 1.7307242855178e-6, 1.73068181159366e-6, 1.73064075513225e-6, 1.73065863754409e-6, 1.73069654145358e-6, 1.73070082488392e-6, 1.73067358825488e-6, 1.73065455830061e-6, 1.73066488932175e-6, 1.7306871575092e-6, 1.73069351085097e-6, 1.73067910666445e-6, 1.73066335058961e-6, 1.73066429692688e-6, 1.73067886385219e-6, 1.73068914761481e-6, 1.73068400456165e-6, 1.73067057226685e-6, 1.73066458710396e-6, 1.73067228057992e-6, 1.73068422325999e-6
flux1:, 0.629352471200297, 1.96695992171646e-6, 1.96694851941917e-6, 1.96694203588622e-6, 1.96694893378925e-6, 1.96696199839217e-6, 1.96696551513029e-6, 1.96695371572936e-6, 1.96693941599473e-6, 1.9669407099207e-6, 1.96695868237325e-6, 1.96697272002166e-6, 1.96696315719661e-6, 1.9669379290335e-6, 1.96692859091963e-6, 1.96695237989379e-6, 1.96698298268941e-6, 1.96697576883872e-6, 1.96693101324239e-6, 1.96691133975377e-6, 1.96695980861285e-6, 1.96700893469281e-6, 1.96695778469752e-6, 1.96688334959702e-6, 1.96696735009869e-6, 1.96702650785793e-6, 1.96685332155448e-6, 1.96704121086644e-6, 1.9668516791826e-6, 1.96712577221457e-6, 1.96691212269601e-6, 1.966810180881e-6, 1.96691212269603e-6, 1.96712577221458e-6, 1.96685167918261e-6, 1.96704121086644e-6, 1.96685332155448e-6, 1.96702650785792e-6, 1.96696735009869e-6, 1.96688334959702e-6, 1.96695778469752e-6, 1.9670089346928e-6, 1.96695980861285e-6, 1.96691133975379e-6, 1.96693101324239e-6, 1.96697576883874e-6, 1.96698298268942e-6, 1.96695237989378e-6, 1.96692859091964e-6, 1.96693792903351e-6, 1.96696315719661e-6, 1.96697272002165e-6, 1.96695868237324e-6, 1.96694070992069e-6, 1.96693941599473e-6, 1.96695371572935e-6, 1.96696551513027e-6, 1.96696199839216e-6, 1.96694893378925e-6, 1.96694203588623e-6, 1.96694851941918e-6, 1.96695992171647e-6
flux1:, 0.629614920104051, 2.23351668376716e-6, 2.23350624591198e-6, 2.23350141444282e-6, 2.23350927759438e-6, 2.23352157065753e-6, 2.23352295332912e-6, 2.23350949990812e-6, 2.23349586054979e-6, 2.23349998759992e-6, 2.23352040582875e-6, 2.23353366893225e-6, 2.2335201840392e-6, 2.23349168135197e-6, 2.23348382216709e-6, 2.23351325580068e-6, 2.23354756789724e-6, 2.23353671172292e-6, 2.23348401399821e-6, 2.23346242917196e-6, 2.23351951011452e-6, 2.23357625338678e-6, 2.23351785305824e-6, 2.23343284996648e-6, 2.23352700083632e-6, 2.23359243076642e-6, 2.23339725357551e-6, 2.23361300436514e-6, 2.23339796335322e-6, 2.23370851826224e-6, 2.23346389314124e-6, 2.23334706953302e-6, 2.23346389314125e-6, 2.23370851826226e-6, 2.23339796335322e-6, 2.23361300436514e-6, 2.2333972535755e-6, 2.23359243076642e-6, 2.23352700083632e-6, 2.23343284996648e-6, 2.23351785305824e-6, 2.23357625338678e-6, 2.23351951011452e-6, 2.23346242917197e-6, 2.23348401399821e-6, 2.23353671172293e-6, 2.23354756789724e-6, 2.23351325580067e-6, 2.2334838221671e-6, 2.23349168135199e-6, 2.2335201840392e-6, 2.23353366893224e-6, 2.23352040582875e-6, 2.23349998759992e-6, 2.23349586054979e-6, 2.23350949990812e-6, 2.23352295332911e-6, 2.23352157065751e-6, 2.23350927759437e-6, 2.23350141444282e-6, 2.233506245912e-6, 2.23351668376718e-6
flux1:, 0.629877369007804, 2.5339555105853e-6, 2.5339465164981e-6, 2.53394382904431e-6, 2.53395270820238e-6, 2.53396377251468e-6, 2.53396245620105e-6, 2.53394720315182e-6, 2.53393466997235e-6, 2.53394228894064e-6, 2.53396539811903e-6, 2.53397742380197e-6, 2.53395922686412e-6, 2.53392711288549e-6, 2.53392128272236e-6, 2.53395733935832e-6, 2.53399572440004e-6, 2.53398042560903e-6, 2.53391858767924e-6, 2.53389498147386e-6, 2.53396201044013e-6, 2.53402741612255e-6, 2.53396079129813e-6, 2.53386384348051e-6, 2.53396929657023e-6, 2.53404156892108e-6, 2.53382179716506e-6, 2.53406923986355e-6, 2.53382545079229e-6, 2.53417702894183e-6, 2.53389725124851e-6, 2.53376352609151e-6, 2.53389725124853e-6, 2.53417702894184e-6, 2.53382545079228e-6, 2.53406923986354e-6, 2.53382179716506e-6, 2.53404156892108e-6, 2.53396929657024e-6, 2.53386384348051e-6, 2.53396079129812e-6, 2.53402741612253e-6, 2.53396201044013e-6, 2.53389498147387e-6, 2.53391858767926e-6, 2.53398042560903e-6, 2.53399572440005e-6, 2.53395733935832e-6, 2.53392128272236e-6, 2.53392711288551e-6, 2.53395922686413e-6, 2.53397742380195e-6, 2.53396539811902e-6, 2.53394228894064e-6, 2.53393466997234e-6, 2.53394720315183e-6, 2.53396245620106e-6, 2.53396377251467e-6, 2.53395270820237e-6, 2.53394382904432e-6, 2.5339465164981e-6, 2.5339555105853e-6
flux1:, 0.630139817911557, 2.87226785921725e-6, 2.87226083646154e-6, 2.87226083525798e-6, 2.87227078700846e-6, 2.87228011956067e-6, 2.8722754825809e-6, 2.87225826998937e-6, 2.87224733362129e-6, 2.87225916805073e-6, 2.87228523538125e-6, 2.8722955133814e-6, 2.87227173879428e-6, 2.87223564962322e-6, 2.87223245637079e-6, 2.87227620496563e-6, 2.8723190495615e-6, 2.87229842296068e-6, 2.8722261418455e-6, 2.8722004174892e-6, 2.8722788679048e-6, 2.87235405340428e-6, 2.87227809625741e-6, 2.87216770678142e-6, 2.87228579121031e-6, 2.87236553246832e-6, 2.8721182415465e-6, 2.87240163299557e-6, 2.87212545077352e-6, 2.8725231771409e-6, 2.87220360938317e-6, 2.87205073874364e-6, 2.8722036093832e-6, 2.87252317714091e-6, 2.87212545077352e-6, 2.87240163299558e-6, 2.8721182415465e-6, 2.87236553246833e-6, 2.87228579121032e-6, 2.87216770678143e-6, 2.8722780962574e-6, 2.87235405340427e-6, 2.8722788679048e-6, 2.87220041748923e-6, 2.8722261418455e-6, 2.87229842296067e-6, 2.87231904956151e-6, 2.87227620496563e-6, 2.8722324563708e-6, 2.87223564962323e-6, 2.87227173879429e-6, 2.87229551338137e-6, 2.87228523538126e-6, 2.87225916805073e-6, 2.8722473336213e-6, 2.87225826998938e-6, 2.87227548258089e-6, 2.87228011956067e-6, 2.87227078700844e-6, 2.87226083525798e-6, 2.87226083646154e-6, 2.87226785921727e-6
flux1:, 0.63040226681531, 3.25287313160921e-6, 3.2528686461179e-6, 3.25287192533878e-6, 3.25288302378318e-6, 3.25289008661223e-6, 3.25288145044637e-6, 3.25286209326588e-6, 3.25285327778247e-6, 3.25287011453058e-6, 3.25289943874676e-6, 3.25290742267481e-6, 3.2528771319349e-6, 3.25283666902129e-6, 3.25283676832297e-6, 3.25288936471609e-6, 3.2529370826653e-6, 3.25291016517482e-6, 3.25282603805037e-6, 3.25279811446474e-6, 3.25288959540153e-6, 3.25297573893314e-6, 3.25288919147585e-6, 3.25276374815624e-6, 3.25289600790409e-6, 3.25298390785711e-6, 3.25270580537162e-6, 3.25302985705476e-6, 3.25271717875923e-6, 3.25316681469737e-6, 3.2528023281017e-6, 3.25262782854818e-6, 3.25280232810171e-6, 3.25316681469739e-6, 3.25271717875923e-6, 3.25302985705477e-6, 3.2527058053716e-6, 3.25298390785711e-6, 3.25289600790408e-6, 3.25276374815624e-6, 3.25288919147586e-6, 3.25297573893312e-6, 3.25288959540153e-6, 3.25279811446474e-6, 3.25282603805036e-6, 3.25291016517483e-6, 3.2529370826653e-6, 3.25288936471608e-6, 3.25283676832297e-6, 3.2528366690213e-6, 3.25287713193491e-6, 3.25290742267479e-6, 3.25289943874675e-6, 3.25287011453058e-6, 3.25285327778248e-6, 3.25286209326589e-6, 3.25288145044636e-6, 3.25289008661222e-6, 3.25288302378317e-6, 3.25287192533878e-6, 3.2528686461179e-6, 3.25287313160921e-6
flux1:, 0.630664715719064, 3.68065917254061e-6, 3.68065781616793e-6, 3.68066502560649e-6, 3.68067737879507e-6, 3.68068161302086e-6, 3.68066824106579e-6, 3.68064651388817e-6, 3.68064036174544e-6, 3.68066304983525e-6, 3.68069597458405e-6, 3.68070109715053e-6, 3.68066328217104e-6, 3.68061800162604e-6, 3.68062208279504e-6, 3.68068476455209e-6, 3.68073780331499e-6, 3.68070356482972e-6, 3.68060609636332e-6, 3.6805759096238e-6, 3.68068216055198e-6, 3.68078048624502e-6, 3.68068192295105e-6, 3.68053970700451e-6, 3.68068794466914e-6, 3.68078476377774e-6, 3.68047213585311e-6, 3.68084204208705e-6, 3.680488249755e-6, 3.68099627474649e-6, 3.68058121851878e-6, 3.68038235169435e-6, 3.6805812185188e-6, 3.6809962747465e-6, 3.680488249755e-6, 3.68084204208705e-6, 3.6804721358531e-6, 3.68078476377773e-6, 3.68068794466915e-6, 3.68053970700451e-6, 3.68068192295105e-6, 3.68078048624501e-6, 3.68068216055197e-6, 3.68057590962382e-6, 3.68060609636331e-6, 3.6807035648297e-6, 3.68073780331499e-6, 3.68068476455207e-6, 3.68062208279503e-6, 3.68061800162605e-6, 3.68066328217106e-6, 3.68070109715051e-6, 3.68069597458404e-6, 3.68066304983525e-6, 3.68064036174544e-6, 3.68064651388817e-6, 3.68066824106578e-6, 3.68068161302085e-6, 3.68067737879507e-6, 3.68066502560649e-6, 3.68065781616793e-6, 3.68065917254062e-6
flux1:, 0.630927164622817, 4.16102594945092e-6, 4.16102832546261e-6, 4.16104017714416e-6, 4.16105394874031e-6, 4.16105479146645e-6, 4.16103588582317e-6, 4.16101150270138e-6, 4.16100855616892e-6, 4.16103800659182e-6, 4.16107493825849e-6, 4.16107663045519e-6, 4.16103021695279e-6, 4.16097961515356e-6, 4.16098838294554e-6, 4.1610624631359e-6, 4.16112131300897e-6, 4.16107867127915e-6, 4.16096628303921e-6, 4.16093378653318e-6, 4.16105666845703e-6, 4.1611684279645e-6, 4.16105623769339e-6, 4.16089543638414e-6, 4.16106176332833e-6, 4.16116834018521e-6, 4.16081699051368e-6, 4.16123845682776e-6, 4.1608383541892e-6, 4.16141205724456e-6, 4.16094022765203e-6, 4.16071398462026e-6, 4.16094022765205e-6, 4.16141205724457e-6, 4.16083835418919e-6, 4.16123845682775e-6, 4.16081699051368e-6, 4.16116834018521e-6, 4.16106176332833e-6, 4.16089543638415e-6, 4.16105623769339e-6, 4.16116842796449e-6, 4.16105666845703e-6, 4.16093378653318e-6, 4.16096628303921e-6, 4.16107867127915e-6, 4.16112131300897e-6, 4.16106246313589e-6, 4.16098838294555e-6, 4.16097961515359e-6, 4.16103021695281e-6, 4.16107663045517e-6, 4.16107493825849e-6, 4.16103800659183e-6, 4.16100855616893e-6, 4.1610115027014e-6, 4.16103588582317e-6, 4.16105479146643e-6, 4.1610539487403e-6, 4.16104017714414e-6, 4.16102832546263e-6, 4.16102594945093e-6
flux1:, 0.63118961352657, 4.69993258925461e-6, 4.69993929655471e-6, 4.69995657522873e-6, 4.6999720116623e-6, 4.69996891513562e-6, 4.69994361055147e-6, 4.69991619950828e-6, 4.69991697901059e-6, 4.69995416625648e-6, 4.69999559665764e-6, 4.69999331063458e-6, 4.69993716093605e-6, 4.69988065598668e-6, 4.6998948083578e-6, 4.69998166877786e-6, 4.70004687517447e-6, 4.69999471467124e-6, 4.69986575625072e-6, 4.69983091921732e-6, 4.69997240216795e-6, 4.70009885296326e-6, 4.69997122037267e-6, 4.69978994377973e-6, 4.699976836721e-6, 4.70009409533483e-6, 4.69969927660231e-6, 4.70017854873526e-6, 4.69972629161264e-6, 4.70037387288217e-6, 4.69983848175323e-6, 4.69958156690292e-6, 4.69983848175326e-6, 4.70037387288218e-6, 4.69972629161266e-6, 4.70017854873524e-6, 4.69969927660229e-6, 4.70009409533483e-6, 4.699976836721e-6, 4.69978994377973e-6, 4.69997122037268e-6, 4.70009885296325e-6, 4.69997240216797e-6, 4.69983091921734e-6, 4.69986575625072e-6, 4.69999471467123e-6, 4.70004687517448e-6, 4.69998166877784e-6, 4.6998948083578e-6, 4.6998806559867e-6, 4.69993716093606e-6, 4.69999331063457e-6, 4.69999559665764e-6, 4.69995416625649e-6, 4.69991697901058e-6, 4.69991619950829e-6, 4.69994361055147e-6, 4.69996891513562e-6, 4.6999720116623e-6, 4.69995657522873e-6, 4.69993929655474e-6, 4.69993258925463e-6
flux1:, 0.631452062430323, 5.30394794834808e-6, 5.30395956552155e-6, 5.30398314394025e-6, 5.30400060699997e-6, 5.30399305912912e-6, 5.30396041319655e-6, 5.3039294853116e-6, 5.30393446539816e-6, 5.30398043156081e-6, 5.30402696572426e-6, 5.30402020081252e-6, 5.30395311531582e-6, 5.30389002408309e-6, 5.30391022633875e-6, 5.30401131084046e-6, 5.30408348997206e-6, 5.30402068444631e-6, 5.30387344576486e-6, 5.30383624996023e-6, 5.30399839705059e-6, 5.30414077778715e-6, 5.30399566440597e-6, 5.30379196624382e-6, 5.30400233013805e-6, 5.30413128673713e-6, 5.30368762424784e-6, 5.30423151843474e-6, 5.30372053857981e-6, 5.30445122163665e-6, 5.30384486363047e-6, 5.3035536778052e-6, 5.30384486363048e-6, 5.30445122163666e-6, 5.30372053857982e-6, 5.30423151843474e-6, 5.30368762424783e-6, 5.30413128673715e-6, 5.30400233013806e-6, 5.30379196624382e-6, 5.30399566440597e-6, 5.30414077778715e-6, 5.3039983970506e-6, 5.30383624996024e-6, 5.30387344576483e-6, 5.30402068444631e-6, 5.30408348997206e-6, 5.30401131084046e-6, 5.30391022633878e-6, 5.30389002408311e-6, 5.30395311531583e-6, 5.30402020081252e-6, 5.30402696572426e-6, 5.30398043156082e-6, 5.30393446539818e-6, 5.30392948531161e-6, 5.30396041319654e-6, 5.30399305912912e-6, 5.30400060699996e-6, 5.30398314394022e-6, 5.30395956552157e-6, 5.30394794834809e-6
flux1:, 0.631714511334077, 5.98030489189738e-6, 5.98032196240656e-6, 5.98035282216768e-6, 5.98037282659451e-6, 5.98036037163434e-6, 5.98031935039868e-6, 5.98028426370448e-6, 5.9802938476841e-6, 5.98034971000878e-6, 5.98040209897722e-6, 5.98039042998112e-6, 5.98031114642547e-6, 5.980240657091e-6, 5.9802675131517e-6, 5.98038432187023e-6, 5.9804641799599e-6, 5.9803896180956e-6, 5.98022234216687e-6, 5.98018277650332e-6, 5.98036772503317e-6, 5.9805272285516e-6, 5.98036235364294e-6, 5.98013425582356e-6, 5.98037149265984e-6, 5.98051326168109e-6, 5.98001466920443e-6, 5.98063060470613e-6, 5.98005352689879e-6, 5.98087768200653e-6, 5.98019229971606e-6, 5.97986292209729e-6, 5.98019229971607e-6, 5.98087768200654e-6, 5.98005352689879e-6, 5.98063060470614e-6, 5.98001466920443e-6, 5.98051326168108e-6, 5.98037149265985e-6, 5.98013425582357e-6, 5.98036235364295e-6, 5.98052722855161e-6, 5.98036772503317e-6, 5.98018277650332e-6, 5.98022234216684e-6, 5.98038961809561e-6, 5.9804641799599e-6, 5.98038432187022e-6, 5.98026751315174e-6, 5.980240657091e-6, 5.98031114642549e-6, 5.98039042998112e-6, 5.98040209897724e-6, 5.98034971000878e-6, 5.9802938476841e-6, 5.98028426370449e-6, 5.98031935039869e-6, 5.98036037163434e-6, 5.98037282659448e-6, 5.98035282216768e-6, 5.98032196240658e-6, 5.9803048918974e-6
flux1:, 0.63197696023783, 6.73695845721282e-6, 6.73698147729843e-6, 6.73702073579476e-6, 6.73704399097831e-6, 6.73702624891027e-6, 6.73697570718139e-6, 6.73693562601354e-6, 6.73695012060673e-6, 6.73701708329712e-6, 6.73707626153181e-6, 6.73705936807144e-6, 6.73696655773471e-6, 6.73688769810112e-6, 6.73692171996905e-6, 6.73705580535145e-6, 6.7371441612849e-6, 6.73705677449696e-6, 6.73686766977921e-6, 6.73682572293625e-6, 6.73703566336551e-6, 6.73721340815276e-6, 6.7370262294241e-6, 6.73677174975401e-6, 6.7370398326197e-6, 6.73719563153477e-6, 6.73663521964522e-6, 6.73733125478644e-6, 6.73667980707344e-6, 6.73760908557858e-6, 6.73683593120359e-6, 6.73646409932286e-6, 6.7368359312036e-6, 6.73760908557862e-6, 6.73667980707342e-6, 6.73733125478644e-6, 6.73663521964522e-6, 6.73719563153477e-6, 6.73703983261969e-6, 6.736771749754e-6, 6.73702622942409e-6, 6.73721340815273e-6, 6.73703566336551e-6, 6.73682572293625e-6, 6.7368676697792e-6, 6.73705677449695e-6, 6.73714416128492e-6, 6.73705580535143e-6, 6.73692171996906e-6, 6.73688769810114e-6, 6.73696655773473e-6, 6.73705936807142e-6, 6.73707626153181e-6, 6.73701708329712e-6, 6.73695012060674e-6, 6.73693562601353e-6, 6.73697570718139e-6, 6.73702624891027e-6, 6.7370439909783e-6, 6.73702073579475e-6, 6.73698147729844e-6, 6.73695845721286e-6
flux1:, 0.632239409141583, 7.58264807289141e-6, 7.58267748386331e-6, 7.58272642752635e-6, 7.58275388189232e-6, 7.58273056480469e-6, 7.5826692207072e-6, 7.58262307164043e-6, 7.58264266330431e-6, 7.58272203427316e-6, 7.58278916080025e-6, 7.58276685613014e-6, 7.58265911610364e-6, 7.58257071826123e-6, 7.58261229515026e-6, 7.58276526075342e-6, 7.58286307178383e-6, 7.58276186282149e-6, 7.58254911411693e-6, 7.58250476532809e-6, 7.58274191930993e-6, 7.5829389204345e-6, 7.58272661453976e-6, 7.58244379661349e-6, 7.58274734811511e-6, 7.58291850074781e-6, 7.58228847821294e-6, 7.58307335153692e-6, 7.58233826854109e-6, 7.58338574832607e-6, 7.58251534029442e-6, 7.58209642738143e-6, 7.58251534029444e-6, 7.58338574832611e-6, 7.58233826854108e-6, 7.58307335153696e-6, 7.58228847821293e-6, 7.58291850074781e-6, 7.58274734811509e-6, 7.58244379661348e-6, 7.58272661453977e-6, 7.5829389204345e-6, 7.58274191930995e-6, 7.5825047653281e-6, 7.58254911411691e-6, 7.5827618628215e-6, 7.58286307178383e-6, 7.58276526075344e-6, 7.58261229515027e-6, 7.58257071826125e-6, 7.58265911610363e-6, 7.5827668561301e-6, 7.58278916080027e-6, 7.58272203427316e-6, 7.58264266330431e-6, 7.58262307164044e-6, 7.58266922070716e-6, 7.58273056480467e-6, 7.58275388189232e-6, 7.58272642752635e-6, 7.58267748386331e-6, 7.5826480728914e-6
flux1:, 0.632501858045337, 8.52696400112313e-6, 8.52700018775449e-6, 8.52706031130642e-6, 8.52709319743047e-6, 8.52706412104977e-6, 8.52699052470551e-6, 8.52693695074213e-6, 8.52696168557788e-6, 8.52705489859497e-6, 8.52713140053847e-6, 8.52710365793763e-6, 8.52697949873146e-6, 8.52688016112691e-6, 8.52692953010702e-6, 8.52710303314592e-6, 8.52721142291153e-6, 8.52709549352098e-6, 8.52685727027172e-6, 8.52681047874814e-6, 8.52707707781683e-6, 8.52729421857232e-6, 8.5270536612007e-6, 8.52674060518214e-6, 8.52708497902595e-6, 8.52727291704433e-6, 8.5265644861366e-6, 8.52744766464127e-6, 8.52661858391517e-6, 8.52779892562285e-6, 8.52682099815598e-6, 8.52634998685007e-6, 8.52682099815602e-6, 8.52779892562286e-6, 8.52661858391516e-6, 8.5274476646413e-6, 8.5265644861366e-6, 8.52727291704433e-6, 8.52708497902598e-6, 8.52674060518213e-6, 8.5270536612007e-6, 8.5272942185723e-6, 8.52707707781684e-6, 8.52681047874813e-6, 8.52685727027173e-6, 8.52709549352097e-6, 8.52721142291156e-6, 8.52710303314591e-6, 8.52692953010702e-6, 8.52688016112694e-6, 8.52697949873146e-6, 8.52710365793764e-6, 8.52713140053847e-6, 8.52705489859497e-6, 8.52696168557787e-6, 8.52693695074213e-6, 8.52699052470549e-6, 8.52706412104977e-6, 8.52709319743045e-6, 8.5270603113064e-6, 8.52700018775451e-6, 8.52696400112315e-6
flux1:, 0.63276430694909, 9.58041816391914e-6, 9.58046146054979e-6, 9.58053451138441e-6, 9.58057438931807e-6, 9.58053947779155e-6, 9.5804519744947e-6, 9.5803892897442e-6, 9.58041905908131e-6, 9.58052770143946e-6, 9.58061531803631e-6, 9.58058229256987e-6, 9.58044012049589e-6, 9.5803281689413e-6, 9.58038538931467e-6, 9.58058114788816e-6, 9.58070143559012e-6, 9.58057001107447e-6, 9.58030447182962e-6, 9.58025516559404e-6, 9.58055343252419e-6, 9.58079143819422e-6, 9.58051918334915e-6, 9.58017407594075e-6, 9.58056544020647e-6, 9.58077170252557e-6, 9.57997494947423e-6, 9.58096668625758e-6, 9.58003203769192e-6, 9.58136165118749e-6, 9.58026509441207e-6, 9.57973654568469e-6, 9.58026509441209e-6, 9.58136165118751e-6, 9.58003203769195e-6, 9.58096668625758e-6, 9.57997494947422e-6, 9.58077170252555e-6, 9.58056544020647e-6, 9.58017407594073e-6, 9.58051918334913e-6, 9.58079143819423e-6, 9.58055343252417e-6, 9.58025516559404e-6, 9.5803044718296e-6, 9.58057001107451e-6, 9.58070143559011e-6, 9.58058114788813e-6, 9.58038538931464e-6, 9.58032816894131e-6, 9.58044012049588e-6, 9.58058229256985e-6, 9.5806153180363e-6, 9.58052770143948e-6, 9.58041905908132e-6, 9.5803892897442e-6, 9.5804519744947e-6, 9.58053947779156e-6, 9.58057438931805e-6, 9.58053451138442e-6, 9.58046146054978e-6, 9.58041816391916e-6
flux1:, 0.633026755852843, 1.07545195056537e-5, 1.07545702113439e-5, 1.07546582374618e-5, 1.07547070332328e-5, 1.07546663153446e-5, 1.07545630041733e-5, 1.07544891518276e-5, 1.07545236856678e-5, 1.07546495310443e-5, 1.07547503556645e-5, 1.07547123988922e-5, 1.07545504929613e-5, 1.07544239426558e-5, 1.0754488876616e-5, 1.07547086824019e-5, 1.07548424115242e-5, 1.07546948596436e-5, 1.075440015146e-5, 1.07543482167249e-5, 1.07546803519989e-5, 1.07549397672985e-5, 1.0754632025136e-5, 1.07542531666359e-5, 1.07546985870248e-5, 1.07549248169407e-5, 1.07540285990978e-5, 1.07551400030912e-5, 1.07540868914047e-5, 1.07555841116903e-5, 1.07543568995079e-5, 1.07537649154646e-5, 1.07543568995079e-5, 1.07555841116903e-5, 1.07540868914047e-5, 1.07551400030912e-5, 1.07540285990978e-5, 1.07549248169407e-5, 1.07546985870248e-5, 1.07542531666359e-5, 1.0754632025136e-5, 1.07549397672984e-5, 1.07546803519989e-5, 1.07543482167249e-5, 1.075440015146e-5, 1.07546948596436e-5, 1.07548424115242e-5, 1.07547086824019e-5, 1.0754488876616e-5, 1.07544239426558e-5, 1.07545504929613e-5, 1.07547123988922e-5, 1.07547503556645e-5, 1.07546495310443e-5, 1.07545236856679e-5, 1.07544891518276e-5, 1.07545630041732e-5, 1.07546663153446e-5, 1.07547070332328e-5, 1.07546582374618e-5, 1.07545702113439e-5, 1.07545195056537e-5
flux1:, 0.633289204756596, 1.2061854033593e-5, 1.20619124372252e-5, 1.20620178363747e-5, 1.20620778721861e-5, 1.20620314674235e-5, 1.20619101569057e-5, 1.20618226738505e-5, 1.20618615443101e-5, 1.20620065899594e-5, 1.20621231070822e-5, 1.2062080772161e-5, 1.20618972556174e-5, 1.20617537768125e-5, 1.20618260791989e-5, 1.20620718161884e-5, 1.2062220780648e-5, 1.20620566219475e-5, 1.20617308735482e-5, 1.20616761461687e-5, 1.20620443223857e-5, 1.20623254942186e-5, 1.20619781065475e-5, 1.20615639325049e-5, 1.20620714536341e-5, 1.20623193936211e-5, 1.20613112252661e-5, 1.20625543460551e-5, 1.20613684263911e-5, 1.20630536979423e-5, 1.20616828005064e-5, 1.20610209795702e-5, 1.20616828005064e-5, 1.20630536979423e-5, 1.20613684263911e-5, 1.20625543460551e-5, 1.20613112252661e-5, 1.20623193936211e-5, 1.20620714536342e-5, 1.20615639325049e-5, 1.20619781065475e-5, 1.20623254942186e-5, 1.20620443223857e-5, 1.20616761461687e-5, 1.20617308735482e-5, 1.20620566219475e-5, 1.2062220780648e-5, 1.20620718161884e-5, 1.20618260791989e-5, 1.20617537768125e-5, 1.20618972556174e-5, 1.2062080772161e-5, 1.20621231070822e-5, 1.20620065899595e-5, 1.20618615443101e-5, 1.20618226738505e-5, 1.20619101569057e-5, 1.20620314674235e-5, 1.2062077872186e-5, 1.20620178363746e-5, 1.20619124372252e-5, 1.2061854033593e-5
flux1:, 0.63355165366035, 1.35161696649242e-5, 1.35162360805241e-5, 1.35163616473889e-5, 1.351643565972e-5, 1.35163837530135e-5, 1.35162419162143e-5, 1.35161379080666e-5, 1.35161805447691e-5, 1.35163470515503e-5, 1.35164821651216e-5, 1.35164361997414e-5, 1.35162290068413e-5, 1.3516065897323e-5, 1.35161450174514e-5, 1.35164186869757e-5, 1.35165849520812e-5, 1.35164038584538e-5, 1.3516045166113e-5, 1.35159874270679e-5, 1.3516393794475e-5, 1.35166968616574e-5, 1.35163052739052e-5, 1.351585436853e-5, 1.35164330911944e-5, 1.35167045754383e-5, 1.35155705144762e-5, 1.35169584454794e-5, 1.35156237921098e-5, 1.35175198603725e-5, 1.35159911376988e-5, 1.35152525205359e-5, 1.35159911376988e-5, 1.35175198603725e-5, 1.35156237921098e-5, 1.35169584454794e-5, 1.35155705144761e-5, 1.35167045754382e-5, 1.35164330911944e-5, 1.351585436853e-5, 1.35163052739052e-5, 1.35166968616574e-5, 1.3516393794475e-5, 1.35159874270679e-5, 1.35160451661129e-5, 1.35164038584538e-5, 1.35165849520812e-5, 1.35164186869757e-5, 1.35161450174513e-5, 1.3516065897323e-5, 1.35162290068413e-5, 1.35164361997414e-5, 1.35164821651215e-5, 1.35163470515503e-5, 1.35161805447691e-5, 1.35161379080666e-5, 1.35162419162143e-5, 1.35163837530135e-5, 1.351643565972e-5, 1.3516361647389e-5, 1.35162360805241e-5, 1.35161696649243e-5
flux1:, 0.633814102564103, 1.51324659930317e-5, 1.51325408047807e-5, 1.51326897722509e-5, 1.5132780913923e-5, 1.51327237184674e-5, 1.51325584506435e-5, 1.51324345813349e-5, 1.51324803003458e-5, 1.51326708333873e-5, 1.51328278825339e-5, 1.51327792072721e-5, 1.51325460464804e-5, 1.51323602145455e-5, 1.5132445413132e-5, 1.51327491650332e-5, 1.5132935080141e-5, 1.51327368582484e-5, 1.51323432636087e-5, 1.51322822408914e-5, 1.51327289474822e-5, 1.51330538390127e-5, 1.51326130671468e-5, 1.51321241653348e-5, 1.51327843175781e-5, 1.51330812624885e-5, 1.51318058005798e-5, 1.51333528040524e-5, 1.51318517721312e-5, 1.51339838807315e-5, 1.51322819537209e-5, 1.51314589581589e-5, 1.51322819537209e-5, 1.51339838807315e-5, 1.51318517721311e-5, 1.51333528040524e-5, 1.51318058005798e-5, 1.51330812624885e-5, 1.51327843175781e-5, 1.51321241653348e-5, 1.51326130671468e-5, 1.51330538390127e-5, 1.51327289474822e-5, 1.51322822408914e-5, 1.51323432636087e-5, 1.51327368582484e-5, 1.5132935080141e-5, 1.51327491650332e-5, 1.5132445413132e-5, 1.51323602145455e-5, 1.51325460464804e-5, 1.5132779207272e-5, 1.51328278825339e-5, 1.51326708333873e-5, 1.51324803003458e-5, 1.51324345813349e-5, 1.51325584506435e-5, 1.51327237184674e-5, 1.5132780913923e-5, 1.51326897722509e-5, 1.51325408047807e-5, 1.51324659930317e-5
flux1:, 0.634076551467856, 1.69270890671416e-5, 1.69271727825908e-5, 1.69273488524237e-5, 1.69274606747689e-5, 1.69273983830922e-5, 1.69272063658299e-5, 1.69270588660033e-5, 1.69271069133644e-5, 1.69273243804445e-5, 1.6927507138207e-5, 1.69274568081974e-5, 1.69271951236049e-5, 1.69269830856165e-5, 1.69270734697093e-5, 1.6927409639006e-5, 1.69276178383227e-5, 1.69274023944508e-5, 1.69269718538111e-5, 1.69269072335123e-5, 1.69273964633003e-5, 1.69277429065795e-5, 1.69272474971585e-5, 1.69267194717897e-5, 1.69274724716562e-5, 1.69277968647776e-5, 1.69263628236557e-5, 1.69280844810821e-5, 1.6926397561308e-5, 1.69287936533865e-5, 1.69269017483854e-5, 1.69259860915163e-5, 1.69269017483854e-5, 1.69287936533866e-5, 1.6926397561308e-5, 1.69280844810821e-5, 1.69263628236557e-5, 1.69277968647775e-5, 1.69274724716562e-5, 1.69267194717898e-5, 1.69272474971585e-5, 1.69277429065795e-5, 1.69273964633003e-5, 1.69269072335124e-5, 1.69269718538111e-5, 1.69274023944508e-5, 1.69276178383227e-5, 1.6927409639006e-5, 1.69270734697093e-5, 1.69269830856165e-5, 1.69271951236049e-5, 1.69274568081974e-5, 1.6927507138207e-5, 1.69273243804444e-5, 1.69271069133644e-5, 1.69270588660034e-5, 1.69272063658299e-5, 1.69273983830922e-5, 1.69274606747689e-5, 1.69273488524237e-5, 1.69271727825909e-5, 1.69270890671417e-5
flux1:, 0.634339000371609, 1.89178312578226e-5, 1.89179245667516e-5, 1.89181319243394e-5, 1.89182683359481e-5, 1.89182010603086e-5, 1.89179785367523e-5, 1.89178032351713e-5, 1.89178528453796e-5, 1.89181005293811e-5, 1.89183131799872e-5, 1.89182623282944e-5, 1.89179692617235e-5, 1.89177271586159e-5, 1.89178217371516e-5, 1.89181928850024e-5, 1.89184262726306e-5, 1.89181935556649e-5, 1.89177239007012e-5, 1.89176553504269e-5, 1.89181893835081e-5, 1.89185569236368e-5, 1.89180009048689e-5, 1.89174327359527e-5, 1.89182912439181e-5, 1.89186451318634e-5, 1.8917033568708e-5, 1.89189469601269e-5, 1.89170526260531e-5, 1.89197435480784e-5, 1.89176433110768e-5, 1.89166259167267e-5, 1.89176433110768e-5, 1.89197435480784e-5, 1.89170526260531e-5, 1.89189469601269e-5, 1.8917033568708e-5, 1.89186451318634e-5, 1.89182912439181e-5, 1.89174327359527e-5, 1.8918000904869e-5, 1.89185569236368e-5, 1.89181893835081e-5, 1.89176553504269e-5, 1.89177239007012e-5, 1.89181935556649e-5, 1.89184262726307e-5, 1.89181928850024e-5, 1.89178217371516e-5, 1.8917727158616e-5, 1.89179692617235e-5, 1.89182623282944e-5, 1.89183131799872e-5, 1.89181005293811e-5, 1.89178528453796e-5, 1.89178032351713e-5, 1.89179785367523e-5, 1.89182010603086e-5, 1.89182683359481e-5, 1.89181319243394e-5, 1.89179245667516e-5, 1.89178312578226e-5
flux1:, 0.634601449275363, 2.11240362559742e-5, 2.11241400912073e-5, 2.11243833987944e-5, 2.11245485979446e-5, 2.11244763021671e-5, 2.11242190685085e-5, 2.11240114503409e-5, 2.11240619192422e-5, 2.11243435003952e-5, 2.11245905906802e-5, 2.11245403524501e-5, 2.11242127093773e-5, 2.11239363465769e-5, 2.11240341087066e-5, 2.11244430658588e-5, 2.11247047809646e-5, 2.11244547004772e-5, 2.11239435908669e-5, 2.11238707988967e-5, 2.11244520967627e-5, 2.11248401276513e-5, 2.11242169490832e-5, 2.11236076713976e-5, 2.11245856307474e-5, 2.11249711069647e-5, 2.11231612316956e-5, 2.11252851473269e-5, 2.1123159694903e-5, 2.11261794013558e-5, 2.1123850678047e-5, 2.11227215678686e-5, 2.1123850678047e-5, 2.11261794013558e-5, 2.1123159694903e-5, 2.11252851473269e-5, 2.11231612316956e-5, 2.11249711069647e-5, 2.11245856307474e-5, 2.11236076713976e-5, 2.11242169490832e-5, 2.11248401276513e-5, 2.11244520967627e-5, 2.11238707988967e-5, 2.11239435908668e-5, 2.11244547004772e-5, 2.11247047809645e-5, 2.11244430658588e-5, 2.11240341087066e-5, 2.11239363465769e-5, 2.11242127093773e-5, 2.11245403524501e-5, 2.11245905906802e-5, 2.11243435003951e-5, 2.11240619192423e-5, 2.11240114503409e-5, 2.11242190685085e-5, 2.11244763021671e-5, 2.11245485979446e-5, 2.11243833987944e-5, 2.11241400912073e-5, 2.11240362559743e-5
flux1:, 0.634863898179116, 2.35667092247437e-5, 2.35668248201259e-5, 2.35671091827361e-5, 2.35673075615405e-5, 2.35672299875067e-5, 2.35669334062436e-5, 2.35666887014526e-5, 2.35667394720162e-5, 2.35670590351181e-5, 2.35673453960586e-5, 2.3567296813372e-5, 2.35669310363958e-5, 2.3566615951503e-5, 2.35667159691458e-5, 2.35671658794481e-5, 2.3567459237385e-5, 2.35671915543281e-5, 2.35666364233258e-5, 2.35665591570691e-5, 2.35671904762599e-5, 2.35675982837869e-5, 2.35669007420608e-5, 2.3566249368187e-5, 2.35673620320136e-5, 2.35677812253777e-5, 2.35657503325654e-5, 2.35681055197771e-5, 2.35657228985254e-5, 2.35691086559998e-5, 2.35665292342246e-5, 2.35652774008165e-5, 2.35665292342247e-5, 2.35691086559999e-5, 2.35657228985254e-5, 2.3568105519777e-5, 2.35657503325655e-5, 2.35677812253777e-5, 2.35673620320136e-5, 2.35662493681871e-5, 2.35669007420607e-5, 2.35675982837869e-5, 2.35671904762599e-5, 2.35665591570691e-5, 2.35666364233258e-5, 2.35671915543281e-5, 2.3567459237385e-5, 2.35671658794481e-5, 2.35667159691457e-5, 2.35666159515031e-5, 2.35669310363958e-5, 2.3567296813372e-5, 2.35673453960586e-5, 2.35670590351181e-5, 2.35667394720162e-5, 2.35666887014527e-5, 2.35669334062435e-5, 2.35672299875067e-5, 2.35673075615405e-5, 2.35671091827362e-5, 2.35668248201259e-5, 2.35667092247437e-5
flux1:, 0.635126347082869, 2.62686320920394e-5, 2.62687610317812e-5, 2.62690919303953e-5, 2.62693279499391e-5, 2.62692445430369e-5, 2.62689035835765e-5, 2.62686168877034e-5, 2.62686676460492e-5, 2.6269029667538e-5, 2.62693603025149e-5, 2.62693142108847e-5, 2.62689063649652e-5, 2.62685479271459e-5, 2.6268649482347e-5, 2.62691438433102e-5, 2.62694722487151e-5, 2.62691864369545e-5, 2.62685844315847e-5, 2.6268502618869e-5, 2.62691871554736e-5, 2.62696139723185e-5, 2.62688341203533e-5, 2.6268139536473e-5, 2.62694034805195e-5, 2.62698585458806e-5, 2.62675819636349e-5, 2.62701914117594e-5, 2.62675230467759e-5, 2.62713156363364e-5, 2.62684609479425e-5, 2.62670742086373e-5, 2.62684609479426e-5, 2.62713156363365e-5, 2.62675230467759e-5, 2.62701914117594e-5, 2.62675819636349e-5, 2.62698585458806e-5, 2.62694034805195e-5, 2.6268139536473e-5, 2.62688341203533e-5, 2.62696139723185e-5, 2.62691871554736e-5, 2.6268502618869e-5, 2.62685844315847e-5, 2.62691864369545e-5, 2.62694722487151e-5, 2.62691438433102e-5, 2.6268649482347e-5, 2.6268547927146e-5, 2.62689063649651e-5, 2.62693142108847e-5, 2.62693603025149e-5, 2.62690296675381e-5, 2.62686676460491e-5, 2.62686168877033e-5, 2.62689035835764e-5, 2.6269244543037e-5, 2.62693279499391e-5, 2.62690919303953e-5, 2.62687610317813e-5, 2.62686320920393e-5
flux1:, 0.635388795986622, 2.92544839359685e-5, 2.92546281887836e-5, 2.92550113760147e-5, 2.92552894132604e-5, 2.92551992521095e-5, 2.92548085639955e-5, 2.9254474992358e-5, 2.92545257702927e-5, 2.92549350799895e-5, 2.92553150173826e-5, 2.92552719159607e-5, 2.92548176899804e-5, 2.92544112343164e-5, 2.92545139709213e-5, 2.92550566678018e-5, 2.92554234961136e-5, 2.92551185739944e-5, 2.9254466492161e-5, 2.92543803286723e-5, 2.92551218953422e-5, 2.92555669664306e-5, 2.92546960034277e-5, 2.92539568359589e-5, 2.92553899572311e-5, 2.92558830691507e-5, 2.92533341267955e-5, 2.92562233915986e-5, 2.92532379953303e-5, 2.92574819124059e-5, 2.92543246922701e-5, 2.92527895225793e-5, 2.92543246922701e-5, 2.9257481912406e-5, 2.92532379953303e-5, 2.92562233915985e-5, 2.92533341267955e-5, 2.92558830691508e-5, 2.92553899572311e-5, 2.92539568359589e-5, 2.92546960034277e-5, 2.92555669664305e-5, 2.92551218953422e-5, 2.92543803286723e-5, 2.9254466492161e-5, 2.92551185739944e-5, 2.92554234961136e-5, 2.92550566678018e-5, 2.92545139709213e-5, 2.92544112343164e-5, 2.92548176899804e-5, 2.92552719159606e-5, 2.92553150173826e-5, 2.92549350799896e-5, 2.92545257702927e-5, 2.9254474992358e-5, 2.92548085639954e-5, 2.92551992521095e-5, 2.92552894132603e-5, 2.92550113760147e-5, 2.92546281887837e-5, 2.92544839359686e-5
flux1:, 0.635651244890376, 3.25509663763529e-5, 3.25511283073589e-5, 3.25515696620418e-5, 3.25518938310058e-5, 3.25517955675958e-5, 3.25513495909329e-5, 3.25509644657042e-5, 3.25510157449564e-5, 3.2551477457575e-5, 3.25519115666058e-5, 3.25518714753602e-5, 3.25513662046397e-5, 3.25509072036581e-5, 3.25510113015905e-5, 3.25516066310872e-5, 3.25520150756793e-5, 3.25516894079939e-5, 3.25509836354105e-5, 3.25508937211457e-5, 3.25516969572068e-5, 3.25521596139435e-5, 3.25511877538229e-5, 3.25504022059213e-5, 3.25520237078389e-5, 3.25525570587613e-5, 3.25497070743458e-5, 3.25529046430217e-5, 3.25495680155294e-5, 3.25543116672416e-5, 3.25508215681486e-5, 3.25491229142919e-5, 3.25508215681486e-5, 3.25543116672417e-5, 3.25495680155294e-5, 3.25529046430217e-5, 3.25497070743458e-5, 3.25525570587612e-5, 3.2552023707839e-5, 3.25504022059213e-5, 3.2551187753823e-5, 3.25521596139435e-5, 3.25516969572069e-5, 3.25508937211457e-5, 3.25509836354105e-5, 3.2551689407994e-5, 3.25520150756794e-5, 3.25516066310872e-5, 3.25510113015905e-5, 3.25509072036581e-5, 3.25513662046397e-5, 3.25518714753602e-5, 3.25519115666058e-5, 3.25514774575751e-5, 3.25510157449564e-5, 3.25509644657042e-5, 3.25513495909329e-5, 3.25517955675957e-5, 3.25518938310058e-5, 3.25515696620419e-5, 3.25511283073589e-5, 3.25509663763529e-5
flux1:, 0.635913693794129, 3.61869338425277e-5, 3.61871161958682e-5, 3.61876215346329e-5, 3.61879954862072e-5, 3.61878873031151e-5, 3.6187380419594e-5, 3.61869394874202e-5, 3.61869922998413e-5, 3.61875117120426e-5, 3.61880044824083e-5, 3.61879667907201e-5, 3.61874055049093e-5, 3.61868897781439e-5, 3.61869961472393e-5, 3.6187648826703e-5, 3.61881017098747e-5, 3.61877527819814e-5, 3.61869892323581e-5, 3.61868967392278e-5, 3.61877673531395e-5, 3.61882470938091e-5, 3.61871634100863e-5, 3.61863290682541e-5, 3.61881594340722e-5, 3.61887352381054e-5, 3.6185553525805e-5, 3.61890912222645e-5, 3.61853660384249e-5, 3.61906619390245e-5, 3.61868051022793e-5, 3.61849261727711e-5, 3.61868051022793e-5, 3.61906619390246e-5, 3.61853660384248e-5, 3.61890912222645e-5, 3.61855535258051e-5, 3.61887352381054e-5, 3.61881594340722e-5, 3.6186329068254e-5, 3.61871634100863e-5, 3.61882470938091e-5, 3.61877673531395e-5, 3.61868967392277e-5, 3.61869892323581e-5, 3.61877527819814e-5, 3.61881017098747e-5, 3.6187648826703e-5, 3.61869961472392e-5, 3.61868897781439e-5, 3.61874055049093e-5, 3.61879667907201e-5, 3.61880044824084e-5, 3.61875117120427e-5, 3.61869922998414e-5, 3.61869394874202e-5, 3.61873804195939e-5, 3.61878873031151e-5, 3.61879954862071e-5, 3.6187621534633e-5, 3.61871161958683e-5, 3.61869338425277e-5
flux1:, 0.636176142697882, 4.01935285408074e-5, 4.01937343864691e-5, 4.01943092324891e-5, 4.01947359391772e-5, 4.01946155306671e-5, 4.01940422569482e-5, 4.0193541932774e-5, 4.01935979500893e-5, 4.01941803999657e-5, 4.01947356877222e-5, 4.01946989999571e-5, 4.01940765001558e-5, 4.01935004608894e-5, 4.01936109498494e-5, 4.01943261079508e-5, 4.01948256554161e-5, 4.01944498227918e-5, 4.0193623885131e-5, 4.01935307568293e-5, 4.0194475798683e-5, 4.01949723716027e-5, 4.01937646173219e-5, 4.01928782298318e-5, 4.0194939187131e-5, 4.01955596904364e-5, 4.01920135866712e-5, 4.01959270155848e-5, 4.01917725974492e-5, 4.01976775634961e-5, 4.01934161465398e-5, 4.01913381834583e-5, 4.01934161465398e-5, 4.01976775634961e-5, 4.01917725974492e-5, 4.01959270155849e-5, 4.01920135866712e-5, 4.01955596904364e-5, 4.0194939187131e-5, 4.01928782298318e-5, 4.01937646173219e-5, 4.01949723716027e-5, 4.0194475798683e-5, 4.01935307568294e-5, 4.01936238851309e-5, 4.01944498227917e-5, 4.01948256554161e-5, 4.01943261079508e-5, 4.01936109498494e-5, 4.01935004608894e-5, 4.01940765001558e-5, 4.01946989999571e-5, 4.01947356877222e-5, 4.01941803999657e-5, 4.01935979500893e-5, 4.01935419327741e-5, 4.01940422569482e-5, 4.0194615530667e-5, 4.01947359391773e-5, 4.01943092324891e-5, 4.01937343864691e-5, 4.01935285408075e-5
flux1:, 0.636438591601635, 4.46043198942209e-5, 4.46045525336671e-5, 4.46052018453187e-5, 4.46056833789583e-5, 4.4605547962398e-5, 4.46049031854875e-5, 4.46043408161899e-5, 4.46044024225391e-5, 4.46050531100012e-5, 4.46056738542824e-5, 4.46056358388182e-5, 4.46049468068067e-5, 4.46043077431447e-5, 4.46044253578115e-5, 4.46052085029657e-5, 4.46057560831915e-5, 4.46053483013453e-5, 4.46044547984317e-5, 4.46043639823798e-5, 4.46053921423689e-5, 4.46059056276337e-5, 4.46045600298212e-5, 4.46036172603573e-5, 4.46059317405357e-5, 4.46065992389995e-5, 4.46026541446583e-5, 4.46069831712634e-5, 4.46023552435706e-5, 4.46089305916061e-5, 4.46042222555222e-5, 4.46019242868071e-5, 4.46042222555222e-5, 4.46089305916062e-5, 4.46023552435706e-5, 4.46069831712634e-5, 4.46026541446584e-5, 4.46065992389995e-5, 4.46059317405357e-5, 4.46036172603573e-5, 4.46045600298213e-5, 4.46059056276338e-5, 4.4605392142369e-5, 4.46043639823798e-5, 4.46044547984317e-5, 4.46053483013453e-5, 4.46057560831915e-5, 4.46052085029657e-5, 4.46044253578115e-5, 4.46043077431446e-5, 4.46049468068067e-5, 4.46056358388181e-5, 4.46056738542824e-5, 4.46050531100013e-5, 4.46044024225391e-5, 4.46043408161899e-5, 4.46049031854875e-5, 4.46055479623979e-5, 4.46056833789582e-5, 4.46052018453187e-5, 4.46045525336672e-5, 4.46043198942209e-5
flux1:, 0.636701040505389, 4.94554481726453e-5, 4.94557109997031e-5, 4.94564388647297e-5, 4.94569761768252e-5, 4.94568225399172e-5, 4.94561017916178e-5, 4.94554759310095e-5, 4.94555462716187e-5, 4.94562700401961e-5, 4.94569579576172e-5, 4.9456915206467e-5, 4.94561543475265e-5, 4.9455450732703e-5, 4.94555798565897e-5, 4.9456436820128e-5, 4.94570326518946e-5, 4.94565861932516e-5, 4.94556193554389e-5, 4.94555350649891e-5, 4.94566569918926e-5, 4.94571878768928e-5, 4.94556889060786e-5, 4.94546840678937e-5, 4.94572761657415e-5, 4.94579930301513e-5, 4.94536124646673e-5, 4.94584017257663e-5, 4.94532521524427e-5, 4.9460563903172e-5, 4.94553612647294e-5, 4.94528198396731e-5, 4.94553612647296e-5, 4.9460563903172e-5, 4.94532521524428e-5, 4.94584017257663e-5, 4.94536124646673e-5, 4.94579930301513e-5, 4.94572761657415e-5, 4.94546840678937e-5, 4.94556889060785e-5, 4.94571878768928e-5, 4.94566569918925e-5, 4.94555350649891e-5, 4.94556193554388e-5, 4.94565861932516e-5, 4.94570326518946e-5, 4.9456436820128e-5, 4.94555798565897e-5, 4.94554507327031e-5, 4.94561543475265e-5, 4.9456915206467e-5, 4.94569579576172e-5, 4.94562700401961e-5, 4.94555462716186e-5, 4.94554759310095e-5, 4.94561017916177e-5, 4.94568225399172e-5, 4.94569761768252e-5, 4.94564388647297e-5, 4.94557109997032e-5, 4.94554481726453e-5
flux1:, 0.636963489409142, 5.47857719727969e-5, 5.47860682887313e-5, 5.47868775925732e-5, 5.47874703080086e-5, 5.47872948957464e-5, 5.47864946603513e-5, 5.47858053452722e-5, 5.47858883452126e-5, 5.47866894282623e-5, 5.4787444694139e-5, 5.47873926005966e-5, 5.4786554819558e-5, 5.47857866439641e-5, 5.47859332529126e-5, 5.47868701050621e-5, 5.47875129388866e-5, 5.4787019104888e-5, 5.47859725630239e-5, 5.47859005662366e-5, 5.47871291979733e-5, 5.47876784413675e-5, 5.47860085580388e-5, 5.47849343359694e-5, 5.47878292755313e-5, 5.47885979838628e-5, 5.47837436450964e-5, 5.47890430850189e-5, 5.47833195843779e-5, 5.47914386787574e-5, 5.478568873355e-5, 5.47828776444923e-5, 5.478568873355e-5, 5.47914386787575e-5, 5.47833195843781e-5, 5.47890430850189e-5, 5.47837436450965e-5, 5.47885979838627e-5, 5.47878292755314e-5, 5.47849343359694e-5, 5.47860085580387e-5, 5.47876784413675e-5, 5.47871291979733e-5, 5.47859005662365e-5, 5.47859725630239e-5, 5.47870191048879e-5, 5.47875129388868e-5, 5.47868701050622e-5, 5.47859332529127e-5, 5.47857866439642e-5, 5.4786554819558e-5, 5.47873926005966e-5, 5.4787444694139e-5, 5.47866894282624e-5, 5.47858883452127e-5, 5.47858053452722e-5, 5.47864946603512e-5, 5.47872948957464e-5, 5.47874703080087e-5, 5.47868775925733e-5, 5.47860682887314e-5, 5.47857719727969e-5
flux1:, 0.637225938312895, 6.06370191458553e-5, 6.0637351930714e-5, 6.06382440107371e-5, 6.06388902462134e-5, 6.06386892892285e-5, 6.06378073354921e-5, 6.0637056351185e-5, 6.06371566993934e-5, 6.06380384365537e-5, 6.06388593642257e-5, 6.06387920257849e-5, 6.06378726336969e-5, 6.06370417486347e-5, 6.0637213610727e-5, 6.06382365489136e-5, 6.0638923330427e-5, 6.06383711685894e-5, 6.06372379693556e-5, 6.06371858985338e-5, 6.0638536794886e-5, 6.06391058734093e-5, 6.06372452548074e-5, 6.06360924245926e-5, 6.06393165385541e-5, 6.06401397142036e-5, 6.06347715361904e-5, 6.06406369598325e-5, 6.06342827961613e-5, 6.0643285330242e-5, 6.06369288554351e-5, 6.06338188495582e-5, 6.06369288554352e-5, 6.0643285330242e-5, 6.06342827961614e-5, 6.06406369598325e-5, 6.06347715361903e-5, 6.06401397142036e-5, 6.06393165385541e-5, 6.06360924245926e-5, 6.06372452548074e-5, 6.06391058734092e-5, 6.0638536794886e-5, 6.06371858985338e-5, 6.06372379693556e-5, 6.06383711685895e-5, 6.0638923330427e-5, 6.06382365489135e-5, 6.0637213610727e-5, 6.06370417486347e-5, 6.06378726336969e-5, 6.06387920257848e-5, 6.06388593642257e-5, 6.06380384365538e-5, 6.06371566993934e-5, 6.0637056351185e-5, 6.0637807335492e-5, 6.06386892892285e-5, 6.06388902462133e-5, 6.06382440107371e-5, 6.0637351930714e-5, 6.06370191458553e-5
flux1:, 0.637488387216649, 6.705394070425e-5, 6.70543123502634e-5, 6.7055286650503e-5, 6.7055982868901e-5, 6.70557525519862e-5, 6.70547882771846e-5, 6.7053979399133e-5, 6.70541024947051e-5, 6.70550670275422e-5, 6.70559497589927e-5, 6.70558599120823e-5, 6.70548548582606e-5, 6.70539653190375e-5, 6.70541721704964e-5, 6.70552873813438e-5, 6.70560129072336e-5, 6.70553889441697e-5, 6.7054161590198e-5, 6.70541392641027e-5, 6.70556309298458e-5, 6.70562218622751e-5, 6.70541481146591e-5, 6.70529052711353e-5, 6.70564860018359e-5, 6.70573664557285e-5, 6.70514426544114e-5, 6.70579362878581e-5, 6.70508899371259e-5, 6.70608574239803e-5, 6.7053828371141e-5, 6.70503868571195e-5, 6.7053828371141e-5, 6.70608574239804e-5, 6.70508899371259e-5, 6.70579362878581e-5, 6.70514426544113e-5, 6.70573664557284e-5, 6.70564860018358e-5, 6.70529052711353e-5, 6.70541481146591e-5, 6.70562218622751e-5, 6.70556309298458e-5, 6.70541392641028e-5, 6.7054161590198e-5, 6.70553889441697e-5, 6.70560129072337e-5, 6.70552873813439e-5, 6.70541721704964e-5, 6.70539653190375e-5, 6.70548548582606e-5, 6.70558599120822e-5, 6.70559497589926e-5, 6.70550670275422e-5, 6.70541024947052e-5, 6.7053979399133e-5, 6.70547882771846e-5, 6.70557525519861e-5, 6.7055982868901e-5, 6.70552866505031e-5, 6.70543123502634e-5, 6.70539407042501e-5
flux1:, 0.637750836120402, 7.40844671703018e-5, 7.40848791872185e-5, 7.40859329307191e-5, 7.40866738415932e-5, 7.40864105077246e-5, 7.40853652785376e-5, 7.40845044775783e-5, 7.40846563378219e-5, 7.40857042968314e-5, 7.40866425192461e-5, 7.40865215110311e-5, 7.40854276323716e-5, 7.40844860261413e-5, 7.40847397140956e-5, 7.40859532126656e-5, 7.40867097922958e-5, 7.40859977945955e-5, 7.40846683104781e-5, 7.4084688058779e-5, 7.40863422438066e-5, 7.40869575866644e-5, 7.40846454500286e-5, 7.40832987577391e-5, 7.4087264688579e-5, 7.40882054620149e-5, 7.4081682557232e-5, 7.40888736050044e-5, 7.40810683926041e-5, 7.40920880610971e-5, 7.40843129514096e-5, 7.40805037064887e-5, 7.40843129514097e-5, 7.40920880610972e-5, 7.40810683926041e-5, 7.40888736050045e-5, 7.4081682557232e-5, 7.40882054620149e-5, 7.40872646885791e-5, 7.40832987577391e-5, 7.40846454500287e-5, 7.40869575866644e-5, 7.40863422438066e-5, 7.40846880587789e-5, 7.40846683104781e-5, 7.40859977945955e-5, 7.40867097922958e-5, 7.40859532126657e-5, 7.40847397140955e-5, 7.40844860261414e-5, 7.40854276323716e-5, 7.40865215110311e-5, 7.40866425192461e-5, 7.40857042968315e-5, 7.40846563378218e-5, 7.40845044775783e-5, 7.40853652785375e-5, 7.40864105077246e-5, 7.40866738415932e-5, 7.40859329307192e-5, 7.40848791872186e-5, 7.40844671703018e-5
flux1:, 0.638013285024155, 8.17798667568779e-5, 8.17803194633912e-5, 8.17814473609992e-5, 8.17822258754927e-5, 8.17819262567844e-5, 8.17808037289763e-5, 8.17798993269424e-5, 8.17800864597148e-5, 8.17812166580084e-5, 8.17822013617958e-5, 8.1782039162367e-5, 8.17808544387535e-5, 8.17798701807182e-5, 8.17801847643844e-5, 8.17815022166866e-5, 8.17822793547855e-5, 8.17814601301131e-5, 8.1780020153832e-5, 8.17800971310394e-5, 8.17819390927685e-5, 8.1782581902916e-5, 8.1780002957056e-5, 8.17785359386028e-5, 8.1782916864944e-5, 8.1783921268931e-5, 8.17767540691754e-5, 8.17847192559254e-5, 8.17760829646326e-5, 8.17882481061014e-5, 8.17796454419471e-5, 8.1775428325728e-5, 8.17796454419472e-5, 8.17882481061014e-5, 8.17760829646327e-5, 8.17847192559254e-5, 8.17767540691754e-5, 8.1783921268931e-5, 8.17829168649441e-5, 8.17785359386029e-5, 8.17800029570561e-5, 8.1782581902916e-5, 8.17819390927685e-5, 8.17800971310394e-5, 8.17800201538319e-5, 8.17814601301131e-5, 8.17822793547855e-5, 8.17815022166865e-5, 8.17801847643844e-5, 8.17798701807183e-5, 8.17808544387536e-5, 8.17820391623669e-5, 8.17822013617958e-5, 8.17812166580085e-5, 8.17800864597149e-5, 8.17798993269424e-5, 8.17808037289761e-5, 8.17819262567844e-5, 8.17822258754926e-5, 8.17814473609991e-5, 8.17803194633912e-5, 8.17798667568779e-5
flux1:, 0.638275733927908, 9.01949046946692e-5, 9.01953969142822e-5, 9.01965909296092e-5, 9.01973981751829e-5, 9.01970596380514e-5, 9.01958660347982e-5, 9.01949287992703e-5, 9.01951580456736e-5, 9.01963671975534e-5, 9.01973864914458e-5, 9.0197171747233e-5, 9.01958955488481e-5, 9.01948811291687e-5, 9.01952729322863e-5, 9.01966994697361e-5, 9.01974835875112e-5, 9.01965348381658e-5, 9.01949757355665e-5, 9.01951282095481e-5, 9.0197186922034e-5, 9.01978606822369e-5, 9.01949830649414e-5, 9.01933764437989e-5, 9.01982034924858e-5, 9.01992751380785e-5, 9.01914166731343e-5, 9.02002407566934e-5, 9.01906952034322e-5, 9.02041055784474e-5, 9.01945852866357e-5, 9.01899159684203e-5, 9.01945852866358e-5, 9.02041055784476e-5, 9.01906952034321e-5, 9.02002407566935e-5, 9.01914166731342e-5, 9.01992751380785e-5, 9.01982034924859e-5, 9.01933764437988e-5, 9.01949830649414e-5, 9.01978606822369e-5, 9.0197186922034e-5, 9.01951282095481e-5, 9.01949757355665e-5, 9.01965348381658e-5, 9.01974835875112e-5, 9.01966994697361e-5, 9.01952729322863e-5, 9.01948811291687e-5, 9.0195895548848e-5, 9.01971717472329e-5, 9.01973864914458e-5, 9.01963671975534e-5, 9.01951580456738e-5, 9.01949287992703e-5, 9.01958660347981e-5, 9.01970596380514e-5, 9.01973981751829e-5, 9.01965909296091e-5, 9.01953969142822e-5, 9.01949046946692e-5
flux1:, 0.638538182831662, 9.93880029425246e-5, 9.93885317259598e-5, 9.93897809159323e-5, 9.93906063124798e-5, 9.93902271001507e-5, 9.93889714275611e-5, 9.93880145966311e-5, 9.9388292953983e-5, 9.93895754389781e-5, 9.93906144370653e-5, 9.93903345632456e-5, 9.93889678727606e-5, 9.93879390359999e-5, 9.93884266452833e-5, 9.93899666824966e-5, 9.93907408959527e-5, 9.93896371364025e-5, 9.93879501342346e-5, 9.93881997325665e-5, 9.9390508026487e-5, 9.93912165313078e-5, 9.93880046812047e-5, 9.93862362966527e-5, 9.93915421028414e-5, 9.93926849158378e-5, 9.93840863013069e-5, 9.93938625435272e-5, 9.93833231240563e-5, 9.93980854422197e-5, 9.93875483650888e-5, 9.93823780719907e-5, 9.93875483650888e-5, 9.93980854422198e-5, 9.93833231240562e-5, 9.93938625435274e-5, 9.9384086301307e-5, 9.93926849158378e-5, 9.93915421028413e-5, 9.93862362966528e-5, 9.93880046812047e-5, 9.93912165313078e-5, 9.9390508026487e-5, 9.93881997325666e-5, 9.93879501342345e-5, 9.93896371364025e-5, 9.93907408959527e-5, 9.93899666824966e-5, 9.93884266452834e-5, 9.93879390359998e-5, 9.93889678727605e-5, 9.93903345632456e-5, 9.93906144370652e-5, 9.93895754389781e-5, 9.9388292953983e-5, 9.93880145966313e-5, 9.9388971427561e-5, 9.93902271001507e-5, 9.93906063124797e-5, 9.93897809159323e-5, 9.93885317259599e-5, 9.93880029425246e-5
flux1:, 0.638800631735415, 1.09421399436356e-4, 1.09421959835622e-4, 1.09423250284405e-4, 1.09424081678681e-4, 1.09423661130295e-4, 1.0942235530846e-4, 1.09421394539698e-4, 1.09421728978705e-4, 1.09423076673238e-4, 1.09424117467015e-4, 1.09423758773226e-4, 1.09422304363442e-4, 1.09421280202711e-4, 1.09421884409619e-4, 1.09423541479521e-4, 1.09424285454507e-4, 1.09422998002972e-4, 1.09421174333724e-4, 1.094215462298e-4, 1.09424140847862e-4, 1.09424888048867e-4, 1.09421302486918e-4, 1.09419347299041e-4, 1.09425166248178e-4, 1.09426384460383e-4, 1.09416994677602e-4, 1.09427825259448e-4, 1.09416200460713e-4, 1.09432428946858e-4, 1.094207663978e-4, 1.09415041690956e-4, 1.094207663978e-4, 1.09432428946858e-4, 1.09416200460713e-4, 1.09427825259449e-4, 1.09416994677602e-4, 1.09426384460383e-4, 1.09425166248178e-4, 1.09419347299041e-4, 1.09421302486918e-4, 1.09424888048867e-4, 1.09424140847862e-4, 1.094215462298e-4, 1.09421174333724e-4, 1.09422998002972e-4, 1.09424285454507e-4, 1.09423541479521e-4, 1.09421884409619e-4, 1.09421280202711e-4, 1.09422304363442e-4, 1.09423758773226e-4, 1.09424117467015e-4, 1.09423076673238e-4, 1.09421728978705e-4, 1.09421394539698e-4, 1.0942235530846e-4, 1.09423661130295e-4, 1.09424081678681e-4, 1.09423250284405e-4, 1.09421959835621e-4, 1.09421399436356e-4
flux1:, 0.639063080639168, 1.20361305949333e-4, 1.20361890870403e-4, 1.20363205731392e-4, 1.20364029581395e-4, 1.20363568303736e-4, 1.20362227192746e-4, 1.20361280434791e-4, 1.20361677728684e-4, 1.2036307992813e-4, 1.20364101653837e-4, 1.20363649493751e-4, 1.20362112039523e-4, 1.20361114988853e-4, 1.20361858675063e-4, 1.20363635297593e-4, 1.20364325200963e-4, 1.20362822252982e-4, 1.20360853302458e-4, 1.20361376322551e-4, 1.2036429787607e-4, 1.2036508768722e-4, 1.2036108485195e-4, 1.20358915054229e-4, 1.20365283595647e-4, 1.20366581703952e-4, 1.20356347278901e-4, 1.20368343646883e-4, 1.20355534527519e-4, 1.20373351587534e-4, 1.2036044498723e-4, 1.20354107573257e-4, 1.2036044498723e-4, 1.20373351587534e-4, 1.20355534527519e-4, 1.20368343646884e-4, 1.20356347278901e-4, 1.20366581703952e-4, 1.20365283595647e-4, 1.20358915054229e-4, 1.2036108485195e-4, 1.2036508768722e-4, 1.2036429787607e-4, 1.20361376322551e-4, 1.20360853302458e-4, 1.20362822252982e-4, 1.20364325200963e-4, 1.20363635297593e-4, 1.20361858675063e-4, 1.20361114988853e-4, 1.20362112039523e-4, 1.20363649493751e-4, 1.20364101653837e-4, 1.2036307992813e-4, 1.20361677728684e-4, 1.20361280434791e-4, 1.20362227192746e-4, 1.20363568303736e-4, 1.20364029581395e-4, 1.20363205731392e-4, 1.20361890870403e-4, 1.20361305949333e-4
flux1:, 0.639325529542921, 1.32278063551163e-4, 1.32278663712606e-4, 1.32279983368569e-4, 1.322807849639e-4, 1.32280284929484e-4, 1.32278926232417e-4, 1.32278013522623e-4, 1.32278480109446e-4, 1.32279923562685e-4, 1.32280902570348e-4, 1.3228034150188e-4, 1.32278727604311e-4, 1.32277783315239e-4, 1.32278691285756e-4, 1.32280588888234e-4, 1.32281197453374e-4, 1.32279444242423e-4, 1.32277321688826e-4, 1.32278028321419e-4, 1.32281321135832e-4, 1.32282157202062e-4, 1.32277689354149e-4, 1.32275274609858e-4, 1.32282231646627e-4, 1.32283614330432e-4, 1.32272478896094e-4, 1.32285762028431e-4, 1.32271661668691e-4, 1.32291198667509e-4, 1.32276919276101e-4, 1.32269905860409e-4, 1.32276919276101e-4, 1.32291198667509e-4, 1.32271661668691e-4, 1.32285762028431e-4, 1.32272478896093e-4, 1.32283614330432e-4, 1.32282231646627e-4, 1.32275274609858e-4, 1.32277689354149e-4, 1.32282157202062e-4, 1.32281321135832e-4, 1.32278028321419e-4, 1.32277321688826e-4, 1.32279444242423e-4, 1.32281197453374e-4, 1.32280588888234e-4, 1.32278691285756e-4, 1.32277783315239e-4, 1.32278727604311e-4, 1.3228034150188e-4, 1.32280902570347e-4, 1.32279923562685e-4, 1.32278480109446e-4, 1.32278013522623e-4, 1.32278926232417e-4, 1.32280284929484e-4, 1.322807849639e-4, 1.32279983368569e-4, 1.32278663712606e-4, 1.32278063551163e-4
flux1:, 0.639587978446675, 1.4524629456801e-4, 1.4524689859144e-4, 1.45248200936896e-4, 1.45248964635462e-4, 1.45248429179819e-4, 1.45247073208802e-4, 1.45246216405975e-4, 1.45246758307862e-4, 1.45248227384331e-4, 1.45249137510113e-4, 1.45248451449432e-4, 1.45246769550614e-4, 1.45245906642578e-4, 1.45247005414232e-4, 1.45249024322511e-4, 1.45249521045208e-4, 1.45247480091922e-4, 1.4524519602332e-4, 1.45246122313081e-4, 1.45249834153065e-4, 1.45250719587316e-4, 1.45245734799013e-4, 1.45243042615419e-4, 1.45250629972738e-4, 1.45252101959855e-4, 1.4524000568826e-4, 1.45254706271145e-4, 1.4523919919441e-4, 1.45260597357283e-4, 1.45244806115799e-4, 1.45237048303497e-4, 1.45244806115799e-4, 1.45260597357283e-4, 1.4523919919441e-4, 1.45254706271145e-4, 1.4524000568826e-4, 1.45252101959855e-4, 1.45250629972738e-4, 1.45243042615418e-4, 1.45245734799013e-4, 1.45250719587316e-4, 1.45249834153065e-4, 1.45246122313081e-4, 1.45245196023319e-4, 1.45247480091922e-4, 1.45249521045208e-4, 1.45249024322511e-4, 1.45247005414232e-4, 1.45245906642578e-4, 1.45246769550614e-4, 1.45248451449432e-4, 1.45249137510113e-4, 1.45248227384332e-4, 1.45246758307862e-4, 1.45246216405975e-4, 1.45247073208802e-4, 1.45248429179819e-4, 1.45248964635463e-4, 1.45248200936896e-4, 1.4524689859144e-4, 1.4524629456801e-4
flux1:, 0.639850427350428, 1.59345049857608e-4, 1.59345644512349e-4, 1.59346905354946e-4, 1.59347614811204e-4, 1.59347048502891e-4, 1.5934571780004e-4, 1.59344940267171e-4, 1.5934556309198e-4, 1.59347040097592e-4, 1.59347853035404e-4, 1.59347025384793e-4, 1.5934528555301e-4, 1.59344535231905e-4, 1.59345852788921e-4, 1.59347992308552e-4, 1.59348343785676e-4, 1.59345975233145e-4, 1.5934352222879e-4, 1.5934470753974e-4, 1.59348889208377e-4, 1.59349826304606e-4, 1.59344268548522e-4, 1.59341264799622e-4, 1.593495277713e-4, 1.5935109364252e-4, 1.59337972535381e-4, 1.59354231042482e-4, 1.59337192611328e-4, 1.59360604057381e-4, 1.59343151548954e-4, 1.59334575797754e-4, 1.59343151548954e-4, 1.59360604057381e-4, 1.59337192611327e-4, 1.59354231042482e-4, 1.59337972535381e-4, 1.5935109364252e-4, 1.593495277713e-4, 1.59341264799622e-4, 1.59344268548522e-4, 1.59349826304606e-4, 1.59348889208377e-4, 1.5934470753974e-4, 1.5934352222879e-4, 1.59345975233145e-4, 1.59348343785676e-4, 1.59347992308552e-4, 1.59345852788921e-4, 1.59344535231905e-4, 1.5934528555301e-4, 1.59347025384793e-4, 1.59347853035404e-4, 1.59347040097593e-4, 1.5934556309198e-4, 1.59344940267171e-4, 1.59345717800039e-4, 1.59347048502891e-4, 1.59347614811204e-4, 1.59346905354946e-4, 1.59345644512349e-4, 1.59345049857608e-4
flux1:, 0.640112876254181, 1.74657950126311e-4, 1.7465852074498e-4, 1.7465971431441e-4, 1.74660352670008e-4, 1.74659761029613e-4, 1.74658479841765e-4, 1.74657806099475e-4, 1.74658515150257e-4, 1.74659980803208e-4, 1.74660666565308e-4, 1.74659680292645e-4, 1.74657893861124e-4, 1.74657289406132e-4, 1.7465885493821e-4, 1.74661113543806e-4, 1.74661283962557e-4, 1.74658545990675e-4, 1.74655917150896e-4, 1.74657403786669e-4, 1.74662108597673e-4, 1.74663098529524e-4, 1.74656907879404e-4, 1.74653557483687e-4, 1.74662545453086e-4, 1.74664209376181e-4, 1.74649994406743e-4, 1.74667961078532e-4, 1.7464925686919e-4, 1.74674845783277e-4, 1.74655572320977e-4, 1.74646099948834e-4, 1.74655572320977e-4, 1.74674845783277e-4, 1.7464925686919e-4, 1.74667961078532e-4, 1.74649994406743e-4, 1.74664209376181e-4, 1.74662545453086e-4, 1.74653557483687e-4, 1.74656907879404e-4, 1.74663098529524e-4, 1.74662108597673e-4, 1.74657403786669e-4, 1.74655917150896e-4, 1.74658545990675e-4, 1.74661283962557e-4, 1.74661113543806e-4, 1.7465885493821e-4, 1.74657289406132e-4, 1.74657893861125e-4, 1.74659680292645e-4, 1.74660666565308e-4, 1.74659980803208e-4, 1.74658515150257e-4, 1.74657806099475e-4, 1.74658479841765e-4, 1.74659761029613e-4, 1.74660352670008e-4, 1.7465971431441e-4, 1.7465852074498e-4, 1.74657950126311e-4
flux1:, 0.640375325157934, 1.91273319927557e-4, 1.91273851001388e-4, 1.91274950545616e-4, 1.91275500550429e-4, 1.91274889599593e-4, 1.91273683214144e-4, 1.91273138590852e-4, 1.91273939106964e-4, 1.91275373177599e-4, 1.91275900627346e-4, 1.91274738273791e-4, 1.91272917320812e-4, 1.91272493446346e-4, 1.91274337088042e-4, 1.91276712736627e-4, 1.91276664516135e-4, 1.91273513823272e-4, 1.91270702732737e-4, 1.91272535406434e-4, 1.91277818533807e-4, 1.91278861050468e-4, 1.91271974003718e-4, 1.9126824175816e-4, 1.91278008886607e-4, 1.91279774271705e-4, 1.91264390375149e-4, 1.91284225098807e-4, 1.91263710258569e-4, 1.91291654203728e-4, 1.91270390047167e-4, 1.91259937295238e-4, 1.91270390047167e-4, 1.91291654203728e-4, 1.91263710258569e-4, 1.91284225098807e-4, 1.91264390375149e-4, 1.91279774271705e-4, 1.91278008886607e-4, 1.9126824175816e-4, 1.91271974003717e-4, 1.91278861050468e-4, 1.91277818533807e-4, 1.91272535406434e-4, 1.91270702732737e-4, 1.91273513823272e-4, 1.91276664516136e-4, 1.91276712736628e-4, 1.91274337088042e-4, 1.91272493446347e-4, 1.91272917320812e-4, 1.91274738273791e-4, 1.91275900627346e-4, 1.91275373177599e-4, 1.91273939106964e-4, 1.91273138590852e-4, 1.91273683214144e-4, 1.91274889599593e-4, 1.91275500550429e-4, 1.91274950545616e-4, 1.91273851001388e-4, 1.91273319927557e-4
flux1:, 0.640637774061688, 2.09284312894412e-4, 2.09284788847248e-4, 2.09285767287045e-4, 2.09286211317554e-4, 2.09285586946155e-4, 2.09284480904563e-4, 2.0928409121369e-4, 2.09284988763726e-4, 2.09286370874237e-4, 2.0928670830775e-4, 2.0928535190049e-4, 2.09283508565096e-4, 2.09283300671994e-4, 2.09285453264798e-4, 2.09287943845097e-4, 2.09287638425128e-4, 2.09284030760675e-4, 2.09281031370989e-4, 2.0928325652295e-4, 2.09289174238269e-4, 2.09290267370508e-4, 2.0928261729821e-4, 2.09278468863563e-4, 2.09289074835618e-4, 2.09290943905783e-4, 2.09274308821227e-4, 2.09296180916644e-4, 2.09273699509368e-4, 2.09304190877587e-4, 2.09280756574957e-4, 2.09269234724051e-4, 2.09280756574957e-4, 2.09304190877588e-4, 2.09273699509368e-4, 2.09296180916644e-4, 2.09274308821227e-4, 2.09290943905783e-4, 2.09289074835619e-4, 2.09278468863563e-4, 2.0928261729821e-4, 2.09290267370508e-4, 2.09289174238269e-4, 2.0928325652295e-4, 2.09281031370989e-4, 2.09284030760675e-4, 2.09287638425128e-4, 2.09287943845097e-4, 2.09285453264798e-4, 2.09283300671994e-4, 2.09283508565096e-4, 2.0928535190049e-4, 2.0928670830775e-4, 2.09286370874237e-4, 2.09284988763726e-4, 2.0928409121369e-4, 2.09284480904563e-4, 2.09285586946155e-4, 2.09286211317553e-4, 2.09285767287045e-4, 2.09284788847248e-4, 2.09284312894412e-4
flux1:, 0.640900222965441, 2.28789026674185e-4, 2.28789432802434e-4, 2.28790263407095e-4, 2.28790583350387e-4, 2.28789950499197e-4, 2.28788969714462e-4, 2.28788760991845e-4, 2.28789762032783e-4, 2.28791072602954e-4, 2.28791188350457e-4, 2.28789619199328e-4, 2.2878776483487e-4, 2.28787808172627e-4, 2.28790301072727e-4, 2.28792904996951e-4, 2.28792303760514e-4, 2.28788194487464e-4, 2.28785000907301e-4, 2.28787665876114e-4, 2.28794274689929e-4, 2.28795414480095e-4, 2.28786932205275e-4, 2.28782335230696e-4, 2.2879384604214e-4, 2.28795819315518e-4, 2.28777842289308e-4, 2.28801930211953e-4, 2.28777314557242e-4, 2.28810562150955e-4, 2.28784768996898e-4, 2.28772084532728e-4, 2.28784768996898e-4, 2.28810562150955e-4, 2.28777314557242e-4, 2.28801930211953e-4, 2.28777842289308e-4, 2.28795819315518e-4, 2.2879384604214e-4, 2.28782335230696e-4, 2.28786932205275e-4, 2.28795414480095e-4, 2.28794274689929e-4, 2.28787665876115e-4, 2.28785000907301e-4, 2.28788194487464e-4, 2.28792303760514e-4, 2.28792904996951e-4, 2.28790301072727e-4, 2.28787808172627e-4, 2.2878776483487e-4, 2.28789619199328e-4, 2.28791188350457e-4, 2.28791072602954e-4, 2.28789762032783e-4, 2.28788760991845e-4, 2.28788969714462e-4, 2.28789950499197e-4, 2.28790583350387e-4, 2.28790263407095e-4, 2.28789432802434e-4, 2.28789026674185e-4
flux1:, 0.641162671869194, 2.4989060595035e-4, 2.4989092950334e-4, 2.4989158654369e-4, 2.49891763519365e-4, 2.49891125186692e-4, 2.498902930007e-4, 2.49890291336332e-4, 2.49891403945335e-4, 2.49892625260119e-4, 2.49892488272785e-4, 2.49890686633488e-4, 2.49888830810568e-4, 2.4988915958004e-4, 2.49892024535015e-4, 2.49894741472818e-4, 2.49893806780875e-4, 2.49889151443717e-4, 2.49885757628296e-4, 2.49888909688353e-4, 2.49896265418502e-4, 2.4989744568837e-4, 2.49888060187164e-4, 2.49882985554733e-4, 2.49895474325722e-4, 2.49897550008979e-4, 2.49878130376297e-4, 2.49904621353274e-4, 2.4987769136509e-4, 2.4991392209588e-4, 2.49885572688674e-4, 2.49871627508236e-4, 2.49885572688674e-4, 2.4991392209588e-4, 2.4987769136509e-4, 2.49904621353274e-4, 2.49878130376297e-4, 2.49897550008979e-4, 2.49895474325722e-4, 2.49882985554733e-4, 2.49888060187164e-4, 2.4989744568837e-4, 2.49896265418503e-4, 2.49888909688353e-4, 2.49885757628296e-4, 2.49889151443717e-4, 2.49893806780875e-4, 2.49894741472818e-4, 2.49892024535015e-4, 2.4988915958004e-4, 2.49888830810568e-4, 2.49890686633488e-4, 2.49892488272786e-4, 2.49892625260119e-4, 2.49891403945336e-4, 2.49890291336332e-4, 2.498902930007e-4, 2.49891125186692e-4, 2.49891763519365e-4, 2.4989158654369e-4, 2.4989092950334e-4, 2.4989060595035e-4
flux1:, 0.641425120772948, 2.72697331858302e-4, 2.72697563220148e-4, 2.72698022550143e-4, 2.72698036449308e-4, 2.72697392542932e-4, 2.72696729768396e-4, 2.7269696126515e-4, 2.72698196040434e-4, 2.72699313404399e-4, 2.72698893789012e-4, 2.72696838381523e-4, 2.72694987762431e-4, 2.72695634195506e-4, 2.72698903311912e-4, 2.72701735057859e-4, 2.72700431365426e-4, 2.72695186235726e-4, 2.72691585572248e-4, 2.72695270859954e-4, 2.72703427655771e-4, 2.72704639825274e-4, 2.72694279038704e-4, 2.72688702200447e-4, 2.72702249993231e-4, 2.72704423289983e-4, 2.72683448959795e-4, 2.7271253858118e-4, 2.7268310111153e-4, 2.72722561796031e-4, 2.72691450670301e-4, 2.72676142318448e-4, 2.72691450670301e-4, 2.72722561796031e-4, 2.7268310111153e-4, 2.7271253858118e-4, 2.72683448959795e-4, 2.72704423289983e-4, 2.72702249993231e-4, 2.72688702200446e-4, 2.72694279038704e-4, 2.72704639825274e-4, 2.72703427655771e-4, 2.72695270859955e-4, 2.72691585572248e-4, 2.72695186235727e-4, 2.72700431365426e-4, 2.72701735057858e-4, 2.72698903311912e-4, 2.72695634195506e-4, 2.72694987762431e-4, 2.72696838381524e-4, 2.72698893789012e-4, 2.726993134044e-4, 2.72698196040434e-4, 2.7269696126515e-4, 2.72696729768396e-4, 2.72697392542932e-4, 2.72698036449308e-4, 2.72698022550143e-4, 2.72697563220148e-4, 2.72697331858301e-4
flux1:, 0.641687569676701, 2.97322696026852e-4, 2.97322829947834e-4, 2.97323069464121e-4, 2.97322898294509e-4, 2.97322244363964e-4, 2.9732176836305e-4, 2.97322259251043e-4, 2.9732363036635e-4, 2.97324633299516e-4, 2.97323902761621e-4, 2.97321570140395e-4, 2.97319727258278e-4, 2.97320720717158e-4, 2.97324426537886e-4, 2.97327377994259e-4, 2.97325673008424e-4, 2.97319795578657e-4, 2.973159803705e-4, 2.97320242730488e-4, 2.97329252087529e-4, 2.97330485055599e-4, 2.97319076791969e-4, 2.97312979164098e-4, 2.97327675782216e-4, 2.97329938124845e-4, 2.97307284001474e-4, 2.97339175794518e-4, 2.97307023987444e-4, 2.9734998321371e-4, 2.973158975174e-4, 2.97299119439478e-4, 2.973158975174e-4, 2.9734998321371e-4, 2.97307023987444e-4, 2.97339175794518e-4, 2.97307284001474e-4, 2.97329938124845e-4, 2.97327675782216e-4, 2.97312979164098e-4, 2.97319076791969e-4, 2.97330485055599e-4, 2.97329252087529e-4, 2.97320242730488e-4, 2.973159803705e-4, 2.97319795578657e-4, 2.97325673008424e-4, 2.97327377994259e-4, 2.97324426537886e-4, 2.97320720717158e-4, 2.97319727258279e-4, 2.97321570140395e-4, 2.97323902761621e-4, 2.97324633299516e-4, 2.9732363036635e-4, 2.97322259251043e-4, 2.9732176836305e-4, 2.97322244363964e-4, 2.97322898294509e-4, 2.97323069464122e-4, 2.97322829947835e-4, 2.97322696026852e-4
flux1:, 0.641950018580454, 3.23885457409325e-4, 3.23885494222972e-4, 3.23885494153037e-4, 3.23885113191994e-4, 3.23884439090371e-4, 3.23884162947292e-4, 3.23884939875542e-4, 3.23886466259542e-4, 3.23887349679495e-4, 3.23886281836467e-4, 3.23883645618848e-4, 3.23881807606242e-4, 3.23883173749632e-4, 3.23887349454985e-4, 3.23890429701315e-4, 3.23888295533491e-4, 3.23881744929404e-4, 3.2387770578916e-4, 3.23882585581254e-4, 3.23892495385919e-4, 3.23893735481773e-4, 3.23881208381512e-4, 3.23874578753008e-4, 3.23890523497071e-4, 3.23892861715508e-4, 3.23868388098382e-4, 3.23903293117487e-4, 3.23868205777841e-4, 3.2391495580853e-4, 3.23877675985557e-4, 3.23859317778791e-4, 3.23877675985557e-4, 3.2391495580853e-4, 3.23868205777841e-4, 3.23903293117487e-4, 3.23868388098383e-4, 3.23892861715508e-4, 3.2389052349707e-4, 3.23874578753008e-4, 3.23881208381512e-4, 3.23893735481773e-4, 3.23892495385919e-4, 3.23882585581254e-4, 3.2387770578916e-4, 3.23881744929404e-4, 3.23888295533491e-4, 3.23890429701315e-4, 3.23887349454985e-4, 3.23883173749632e-4, 3.23881807606242e-4, 3.23883645618848e-4, 3.23886281836467e-4, 3.23887349679495e-4, 3.23886466259542e-4, 3.23884939875542e-4, 3.23884162947292e-4, 3.23884439090371e-4, 3.23885113191994e-4, 3.23885494153037e-4, 3.23885494222972e-4, 3.23885457409325e-4
flux1:, 0.642212467484207, 3.52509680006424e-4, 3.52509626758946e-4, 3.52509369733616e-4, 3.52508750505814e-4, 3.52508039043806e-4, 3.52507970890945e-4, 3.5250906140823e-4, 3.5251076800607e-4, 3.52511533333291e-4, 3.52510103862095e-4, 3.52507133832901e-4, 3.5250529115516e-4, 3.52507051221347e-4, 3.52511730960933e-4, 3.5251495437073e-4, 3.52512368628433e-4, 3.52505105911588e-4, 3.52500831081312e-4, 3.52506363997962e-4, 3.52517217644952e-4, 3.5251844865419e-4, 3.52504733180652e-4, 3.5249756908641e-4, 3.52514871440774e-4, 3.52517266887422e-4, 3.52490817898493e-4, 3.52528954368334e-4, 3.52490695348721e-4, 3.52541554020818e-4, 3.52500854453988e-4, 3.52480802097407e-4, 3.52500854453987e-4, 3.52541554020818e-4, 3.52490695348721e-4, 3.52528954368334e-4, 3.52490817898493e-4, 3.52517266887422e-4, 3.52514871440774e-4, 3.5249756908641e-4, 3.52504733180652e-4, 3.5251844865419e-4, 3.52517217644952e-4, 3.52506363997963e-4, 3.52500831081311e-4, 3.52505105911588e-4, 3.52512368628433e-4, 3.5251495437073e-4, 3.52511730960933e-4, 3.52507051221347e-4, 3.5250529115516e-4, 3.52507133832902e-4, 3.52510103862095e-4, 3.52511533333291e-4, 3.52510768006069e-4, 3.5250906140823e-4, 3.52507970890945e-4, 3.52508039043807e-4, 3.52508750505814e-4, 3.52509369733616e-4, 3.52509626758946e-4, 3.52509680006425e-4
flux1:, 0.642474916387961, 3.83324749530819e-4, 3.83324620943226e-4, 3.83324091818503e-4, 3.83323200932179e-4, 3.83322426599076e-4, 3.83322569155102e-4, 3.83324002379362e-4, 3.8332592143948e-4, 3.83326577557181e-4, 3.83324764147775e-4, 3.83321425270731e-4, 3.83319560529725e-4, 3.83321730786818e-4, 3.83326950140714e-4, 3.83330337495075e-4, 3.83327284253009e-4, 3.83319272588394e-4, 3.83314747214401e-4, 3.83320963166483e-4, 3.83332798794012e-4, 3.8333400205894e-4, 3.83319031470537e-4, 3.83311340473597e-4, 3.83330120698379e-4, 3.83332548354076e-4, 3.83303950449548e-4, 3.8334554350239e-4, 3.83303861110229e-4, 3.83359173684849e-4, 3.83314823247639e-4, 3.8329295928782e-4, 3.83314823247639e-4, 3.83359173684849e-4, 3.83303861110229e-4, 3.8334554350239e-4, 3.83303950449547e-4, 3.83332548354077e-4, 3.83330120698379e-4, 3.83311340473597e-4, 3.83319031470537e-4, 3.8333400205894e-4, 3.83332798794012e-4, 3.83320963166483e-4, 3.833147472144e-4, 3.83319272588394e-4, 3.83327284253009e-4, 3.83330337495075e-4, 3.83326950140714e-4, 3.83321730786818e-4, 3.83319560529725e-4, 3.8332142527073e-4, 3.83324764147775e-4, 3.83326577557181e-4, 3.83325921439479e-4, 3.83324002379362e-4, 3.83322569155102e-4, 3.83322426599076e-4, 3.83323200932179e-4, 3.83324091818503e-4, 3.83324620943226e-4, 3.83324749530819e-4
flux1:, 0.642737365291714, 4.16465367020543e-4, 4.16465186201778e-4, 4.16464371608209e-4, 4.16463169501685e-4, 4.16462297337529e-4, 4.16462647710857e-4, 4.16464455171671e-4, 4.1646662748761e-4, 4.16467191484828e-4, 4.16464973579287e-4, 4.16461224959311e-4, 4.16459311840743e-4, 4.16461903251923e-4, 4.16467699809378e-4, 4.16471279346862e-4, 4.16467749933915e-4, 4.16458954602669e-4, 4.16454160001427e-4, 4.16461082137077e-4, 4.16473932024865e-4, 4.16475086612558e-4, 4.16458797864205e-4, 4.1645059868736e-4, 4.16470988291661e-4, 4.16473415883261e-4, 4.16442476512257e-4, 4.16487758062793e-4, 4.16442384487775e-4, 4.16502525398251e-4, 4.16454287859322e-4, 4.16430491527338e-4, 4.16454287859322e-4, 4.16502525398251e-4, 4.16442384487775e-4, 4.16487758062794e-4, 4.16442476512257e-4, 4.16473415883261e-4, 4.16470988291662e-4, 4.1645059868736e-4, 4.16458797864205e-4, 4.16475086612559e-4, 4.16473932024865e-4, 4.16461082137077e-4, 4.16454160001427e-4, 4.16458954602669e-4, 4.16467749933915e-4, 4.16471279346862e-4, 4.16467699809378e-4, 4.16461903251923e-4, 4.16459311840742e-4, 4.16461224959311e-4, 4.16464973579287e-4, 4.16467191484828e-4, 4.1646662748761e-4, 4.16464455171671e-4, 4.16462647710857e-4, 4.16462297337529e-4, 4.16463169501685e-4, 4.16464371608209e-4, 4.16465186201778e-4, 4.16465367020543e-4
flux1:, 0.642999814195467, 4.52071517378258e-4, 4.52071316210646e-4, 4.52070203825497e-4, 4.52068643493589e-4, 4.52067628202583e-4, 4.52068178004302e-4, 4.52070394626377e-4, 4.5207287065182e-4, 4.52073368279578e-4, 4.52070726588818e-4, 4.52066520442516e-4, 4.52064522885504e-4, 4.52067541031641e-4, 4.52073955064239e-4, 4.52077763397611e-4, 4.52073756935687e-4, 4.52064145180037e-4, 4.52059058140818e-4, 4.52066702066742e-4, 4.52080592239831e-4, 4.52081675164919e-4, 4.52064009680378e-4, 4.52055333125287e-4, 4.5207747520012e-4, 4.52079862365536e-4, 4.52046368842678e-4, 4.52095577644567e-4, 4.52046228404829e-4, 4.52111602847198e-4, 4.52059237068398e-4, 4.52033384302129e-4, 4.52059237068398e-4, 4.52111602847199e-4, 4.52046228404829e-4, 4.52095577644568e-4, 4.52046368842678e-4, 4.52079862365536e-4, 4.5207747520012e-4, 4.52055333125287e-4, 4.52064009680378e-4, 4.52081675164919e-4, 4.52080592239831e-4, 4.52066702066742e-4, 4.52059058140817e-4, 4.52064145180037e-4, 4.52073756935686e-4, 4.52077763397611e-4, 4.52073955064239e-4, 4.52067541031641e-4, 4.52064522885504e-4, 4.52066520442516e-4, 4.52070726588818e-4, 4.52073368279578e-4, 4.52072870651819e-4, 4.52070394626377e-4, 4.52068178004302e-4, 4.52067628202583e-4, 4.52068643493589e-4, 4.52070203825498e-4, 4.52071316210646e-4, 4.52071517378258e-4
flux1:, 0.64326226309922, 4.90288410795742e-4, 4.90288229922649e-4, 4.9028680748045e-4, 4.90284833266917e-4, 4.90283618663586e-4, 4.90284354460569e-4, 4.90287019638737e-4, 4.90289860385133e-4, 4.90290326160775e-4, 4.90287241964951e-4, 4.90282522668955e-4, 4.90280394338661e-4, 4.90283839632155e-4, 4.9029091482631e-4, 4.90294997649944e-4, 4.90290521283e-4, 4.90280061979326e-4, 4.90274654157537e-4, 4.90283027434596e-4, 4.90297977511721e-4, 4.90298963993911e-4, 4.90279868246061e-4, 4.90270757838119e-4, 4.90294807231383e-4, 4.90297104772473e-4, 4.90260823433566e-4, 4.90314205360852e-4, 4.90260578764153e-4, 4.90331624071536e-4, 4.90274883939124e-4, 4.90246847284911e-4, 4.90274883939124e-4, 4.90331624071536e-4, 4.90260578764153e-4, 4.90314205360852e-4, 4.90260823433566e-4, 4.90297104772473e-4, 4.90294807231383e-4, 4.90270757838119e-4, 4.9027986824606e-4, 4.90298963993911e-4, 4.90297977511722e-4, 4.90283027434597e-4, 4.90274654157537e-4, 4.90280061979326e-4, 4.90290521283e-4, 4.90294997649944e-4, 4.9029091482631e-4, 4.90283839632155e-4, 4.90280394338662e-4, 4.90282522668955e-4, 4.90287241964952e-4, 4.90290326160775e-4, 4.90289860385132e-4, 4.90287019638738e-4, 4.90284354460569e-4, 4.90283618663586e-4, 4.90284833266917e-4, 4.90286807480449e-4, 4.90288229922649e-4, 4.90288410795741e-4
flux1:, 0.643524712002974, 5.31266395020635e-4, 5.31266283380763e-4, 5.31264537460238e-4, 5.31262084016303e-4, 5.31260602892011e-4, 5.31261507013534e-4, 5.31264665712497e-4, 5.31267943333655e-4, 5.31268420238031e-4, 5.31264874492797e-4, 5.31259577790121e-4, 5.31257261932317e-4, 5.31261130144444e-4, 5.31268914346071e-4, 5.31273326853728e-4, 5.31268395611209e-4, 5.31257058777407e-4, 5.31251296239548e-4, 5.31260398223708e-4, 5.31276421542339e-4, 5.31277285271665e-4, 5.3125671110515e-4, 5.31247223405154e-4, 5.31273346726148e-4, 5.31275495993308e-4, 5.31236171703137e-4, 5.31293980296763e-4, 5.3123575691084e-4, 5.31312943652622e-4, 5.31251577682759e-4, 5.31221226051071e-4, 5.31251577682759e-4, 5.31312943652621e-4, 5.3123575691084e-4, 5.31293980296763e-4, 5.31236171703137e-4, 5.31275495993308e-4, 5.31273346726148e-4, 5.31247223405154e-4, 5.3125671110515e-4, 5.31277285271665e-4, 5.31276421542339e-4, 5.31260398223708e-4, 5.31251296239548e-4, 5.31257058777407e-4, 5.31268395611209e-4, 5.31273326853727e-4, 5.31268914346071e-4, 5.31261130144444e-4, 5.31257261932317e-4, 5.31259577790121e-4, 5.31264874492797e-4, 5.31268420238031e-4, 5.31267943333655e-4, 5.31264665712497e-4, 5.31261507013534e-4, 5.31260602892011e-4, 5.31262084016303e-4, 5.31264537460238e-4, 5.31266283380763e-4, 5.31266395020635e-4
flux1:, 0.643787160906727, 5.75160836437283e-4, 5.75160850310175e-4, 5.75158764959242e-4, 5.75155756478049e-4, 5.75153930965726e-4, 5.7515498265624e-4, 5.75158686452223e-4, 5.75162484419992e-4, 5.75163023146361e-4, 5.75158995434245e-4, 5.7515304788648e-4, 5.75150477636659e-4, 5.75154760746423e-4, 5.75163306659342e-4, 5.75168113591527e-4, 5.75162749839645e-4, 5.75150505994297e-4, 5.75144348980484e-4, 5.75154171076177e-4, 5.75171275117337e-4, 5.75171988493488e-4, 5.75149893124363e-4, 5.75140097653775e-4, 5.75168473100884e-4, 5.75170405555183e-4, 5.75127761633309e-4, 5.75190258947824e-4, 5.75127101072152e-4, 5.75210933820384e-4, 5.75144684383955e-4, 5.75111882635889e-4, 5.75144684383955e-4, 5.75210933820384e-4, 5.75127101072152e-4, 5.75190258947824e-4, 5.75127761633309e-4, 5.75170405555183e-4, 5.75168473100884e-4, 5.75140097653776e-4, 5.75149893124363e-4, 5.75171988493488e-4, 5.75171275117337e-4, 5.75154171076177e-4, 5.75144348980484e-4, 5.75150505994297e-4, 5.75162749839645e-4, 5.75168113591527e-4, 5.75163306659342e-4, 5.75154760746423e-4, 5.75150477636659e-4, 5.7515304788648e-4, 5.75158995434245e-4, 5.75163023146361e-4, 5.75162484419991e-4, 5.75158686452223e-4, 5.75154982656239e-4, 5.75153930965726e-4, 5.7515575647805e-4, 5.75158764959243e-4, 5.75160850310175e-4, 5.75160836437283e-4
flux1:, 0.64404960981048, 6.22131967965073e-4, 6.22132169517951e-4, 6.22129724801454e-4, 6.22126074642751e-4, 6.22123817141817e-4, 6.22124994029335e-4, 6.22129301997623e-4, 6.22133714777854e-4, 6.22134372509678e-4, 6.22129839893137e-4, 6.22123158670231e-4, 6.22120257878906e-4, 6.22124945234787e-4, 6.2213431100475e-4, 6.22139586248268e-4, 6.22133818695398e-4, 6.22120638098145e-4, 6.22114041070488e-4, 6.22124567455575e-4, 6.22142754580473e-4, 6.22143288886716e-4, 6.22119634516924e-4, 6.22109613252283e-4, 6.22140430264521e-4, 6.22142067263483e-4, 6.22095805887673e-4, 6.22163263665907e-4, 6.22094814795361e-4, 6.22185832504934e-4, 6.22114434623734e-4, 6.22079042968264e-4, 6.22114434623734e-4, 6.22185832504934e-4, 6.22094814795361e-4, 6.22163263665906e-4, 6.22095805887674e-4, 6.22142067263483e-4, 6.22140430264521e-4, 6.22109613252283e-4, 6.22119634516924e-4, 6.22143288886717e-4, 6.22142754580474e-4, 6.22124567455575e-4, 6.22114041070488e-4, 6.22120638098145e-4, 6.22133818695398e-4, 6.22139586248268e-4, 6.2213431100475e-4, 6.22124945234787e-4, 6.22120257878906e-4, 6.22123158670231e-4, 6.22129839893137e-4, 6.22134372509678e-4, 6.22133714777853e-4, 6.22129301997623e-4, 6.22124994029335e-4, 6.22123817141818e-4, 6.2212607464275e-4, 6.22129724801455e-4, 6.22132169517951e-4, 6.22131967965073e-4
flux1:, 0.644312058714234, 6.7234470182957e-4, 6.72345157185277e-4, 6.7234232776109e-4, 6.72337938578298e-4, 6.72335153279903e-4, 6.72336433105065e-4, 6.72341412447894e-4, 6.7234654459717e-4, 6.72347383314067e-4, 6.72342319162975e-4, 6.72334812261586e-4, 6.7233149688162e-4, 6.72336576649483e-4, 6.72346826258416e-4, 6.72352651928809e-4, 6.72346514167365e-4, 6.72332365981581e-4, 6.72325278025953e-4, 6.72336486895807e-4, 6.72355755393307e-4, 6.72356080861045e-4, 6.72330833852151e-4, 6.72320680256006e-4, 6.72354138996863e-4, 6.72355391848018e-4, 6.7230519498535e-4, 6.72377896179323e-4, 6.72303780448954e-4, 6.72402556404777e-4, 6.72325736081092e-4, 6.72287609267703e-4, 6.72325736081092e-4, 6.72402556404777e-4, 6.72303780448954e-4, 6.72377896179323e-4, 6.7230519498535e-4, 6.72355391848017e-4, 6.72354138996862e-4, 6.72320680256006e-4, 6.72330833852151e-4, 6.72356080861045e-4, 6.72355755393307e-4, 6.72336486895808e-4, 6.72325278025953e-4, 6.72332365981581e-4, 6.72346514167365e-4, 6.72352651928808e-4, 6.72346826258415e-4, 6.72336576649483e-4, 6.7233149688162e-4, 6.72334812261586e-4, 6.72342319162975e-4, 6.72347383314067e-4, 6.7234654459717e-4, 6.72341412447894e-4, 6.72336433105065e-4, 6.72335153279903e-4, 6.72337938578298e-4, 6.7234232776109e-4, 6.72345157185277e-4, 6.7234470182957e-4
flux1:, 0.644574507617987, 7.25968405332935e-4, 7.25969182211259e-4, 7.25965936057217e-4, 7.25960700529425e-4, 7.25957285554798e-4, 7.25958648081298e-4, 7.25964374386606e-4, 7.25970339007664e-4, 7.25971423343761e-4, 7.25965796224141e-4, 7.25957363199401e-4, 7.25953543260822e-4, 7.25959004112335e-4, 7.25970207503555e-4, 7.25976672453833e-4, 7.25970201039995e-4, 7.25955052469857e-4, 7.25947418113935e-4, 7.25959283476557e-4, 7.25979628906093e-4, 7.25979714623437e-4, 7.25952844184404e-4, 7.25942661754938e-4, 7.25978972444907e-4, 7.25979742766869e-4, 7.25925273669592e-4, 7.2600351431436e-4, 7.25923335913736e-4, 7.26030477207777e-4, 7.25947949262509e-4, 7.25906935559714e-4, 7.25947949262509e-4, 7.26030477207777e-4, 7.25923335913736e-4, 7.2600351431436e-4, 7.25925273669592e-4, 7.2597974276687e-4, 7.25978972444906e-4, 7.25942661754937e-4, 7.25952844184404e-4, 7.25979714623436e-4, 7.25979628906093e-4, 7.25959283476558e-4, 7.25947418113935e-4, 7.25955052469856e-4, 7.25970201039995e-4, 7.25976672453833e-4, 7.25970207503554e-4, 7.25959004112335e-4, 7.25953543260823e-4, 7.25957363199401e-4, 7.25965796224141e-4, 7.25971423343761e-4, 7.25970339007664e-4, 7.25964374386605e-4, 7.25958648081298e-4, 7.25957285554799e-4, 7.25960700529425e-4, 7.25965936057217e-4, 7.25969182211259e-4, 7.25968405332935e-4
flux1:, 0.64483695652174, 7.83176637843747e-4, 7.83177802861887e-4, 7.83174100287105e-4, 7.83167902540812e-4, 7.831637526736e-4, 7.83165181678382e-4, 7.83171738702037e-4, 7.83178655219478e-4, 7.83180049925166e-4, 7.83173822646543e-4, 7.83164355930008e-4, 7.83159938103278e-4, 7.83165771080552e-4, 7.83178003935925e-4, 7.83185201652801e-4, 7.83178433746732e-4, 7.8316224920995e-4, 7.83154009711823e-4, 7.83166503746601e-4, 7.83187920545915e-4, 7.8318773416332e-4, 7.83159210521076e-4, 7.83149110859959e-4, 7.83188492982089e-4, 7.83188673406039e-4, 7.83129578692868e-4, 7.83213670126509e-4, 7.83127012672156e-4, 7.83243159185512e-4, 7.83154624596007e-4, 7.83110564553413e-4, 7.83154624596006e-4, 7.83243159185511e-4, 7.83127012672155e-4, 7.8321367012651e-4, 7.83129578692868e-4, 7.83188673406039e-4, 7.83188492982089e-4, 7.83149110859959e-4, 7.83159210521076e-4, 7.83187734163318e-4, 7.83187920545914e-4, 7.83166503746601e-4, 7.83154009711823e-4, 7.8316224920995e-4, 7.83178433746732e-4, 7.83185201652801e-4, 7.83178003935926e-4, 7.83165771080552e-4, 7.83159938103278e-4, 7.83164355930008e-4, 7.83173822646543e-4, 7.83180049925167e-4, 7.83178655219478e-4, 7.83171738702037e-4, 7.83165181678382e-4, 7.83163752673601e-4, 7.83167902540811e-4, 7.83174100287104e-4, 7.83177802861886e-4, 7.83176637843747e-4
flux1:, 0.645099405425493, 8.44146847340085e-4, 8.44148463090328e-4, 8.44144256167892e-4, 8.44136973947496e-4, 8.44131983906019e-4, 8.44133469128608e-4, 8.44140948002461e-4, 8.44148939249719e-4, 8.44150706334901e-4, 8.4414383525946e-4, 8.44133222117859e-4, 8.44128112838608e-4, 8.44134313313674e-4, 8.44147656408805e-4, 8.44155682279947e-4, 8.44148652891903e-4, 8.44131393296405e-4, 8.44122488444876e-4, 8.44135584414975e-4, 8.44158067726568e-4, 8.44157574914977e-4, 8.44127366954302e-4, 8.44117467372024e-4, 8.44160148782203e-4, 8.44159624016881e-4, 8.44095536341002e-4, 8.44185807749083e-4, 8.44092233604372e-4, 8.44218056484527e-4, 8.4412319923214e-4, 8.44075924232072e-4, 8.44123199232141e-4, 8.44218056484526e-4, 8.44092233604373e-4, 8.44185807749083e-4, 8.44095536341002e-4, 8.44159624016881e-4, 8.44160148782203e-4, 8.44117467372025e-4, 8.44127366954302e-4, 8.44157574914977e-4, 8.44158067726569e-4, 8.44135584414975e-4, 8.44122488444876e-4, 8.44131393296405e-4, 8.44148652891903e-4, 8.44155682279947e-4, 8.44147656408805e-4, 8.44134313313674e-4, 8.44128112838608e-4, 8.44133222117859e-4, 8.44143835259461e-4, 8.44150706334901e-4, 8.44148939249719e-4, 8.44140948002461e-4, 8.44133469128608e-4, 8.4413198390602e-4, 8.44136973947496e-4, 8.44144256167891e-4, 8.44148463090329e-4, 8.44146847340086e-4
flux1:, 0.645361854329247, 9.09060024977077e-4, 9.09062147028343e-4, 9.09057379580988e-4, 9.09048887193476e-4, 9.09042955352399e-4, 9.0904449426938e-4, 9.0905299205474e-4, 9.09062180697435e-4, 9.09064376360316e-4, 9.09056811077182e-4, 9.09044936242153e-4, 9.0903904534038e-4, 9.09045614973569e-4, 9.09060153047485e-4, 9.09069101009976e-4, 9.09061839920953e-4, 9.09043462117338e-4, 9.09033832567713e-4, 9.09047508250864e-4, 9.0907105590611e-4, 9.09070219528553e-4, 9.090382919089e-4, 9.09028712608037e-4, 9.090749285882e-4, 9.09073576859203e-4, 9.09004118142114e-4, 9.0910091938886e-4, 9.0899996892265e-4, 9.09136168563516e-4, 9.09034652021984e-4, 9.08983982635869e-4, 9.09034652021985e-4, 9.09136168563516e-4, 9.0899996892265e-4, 9.0910091938886e-4, 9.09004118142114e-4, 9.09073576859203e-4, 9.09074928588199e-4, 9.09028712608037e-4, 9.09038291908899e-4, 9.09070219528553e-4, 9.0907105590611e-4, 9.09047508250864e-4, 9.09033832567713e-4, 9.09043462117338e-4, 9.09061839920953e-4, 9.09069101009976e-4, 9.09060153047485e-4, 9.0904561497357e-4, 9.0903904534038e-4, 9.09044936242153e-4, 9.09056811077183e-4, 9.09064376360316e-4, 9.09062180697435e-4, 9.09052992054739e-4, 9.0904449426938e-4, 9.090429553524e-4, 9.09048887193476e-4, 9.09057379580989e-4, 9.09062147028343e-4, 9.09060024977077e-4
flux1:, 0.645624303233, 9.78100316307742e-4, 9.78102990300405e-4, 9.78097598555333e-4, 9.78087770574277e-4, 9.78080803009648e-4, 9.78082402293813e-4, 9.78092019825352e-4, 9.78102524183724e-4, 9.78105195652192e-4, 9.7809687911333e-4, 9.78083628082585e-4, 9.78076872828148e-4, 9.78083821418843e-4, 9.78099641510741e-4, 9.78109600120979e-4, 9.78102128569095e-4, 9.78082585050567e-4, 9.78072175197917e-4, 9.78086416773236e-4, 9.78111031359651e-4, 9.78109810326031e-4, 9.78076120107038e-4, 9.78066981006019e-4, 9.78116973303521e-4, 9.78114668162674e-4, 9.7803945334872e-4, 9.78143158040641e-4, 9.78034348818858e-4, 9.78181652370606e-4, 9.78073115289164e-4, 9.78018859463927e-4, 9.78073115289165e-4, 9.78181652370606e-4, 9.78034348818858e-4, 9.78143158040641e-4, 9.7803945334872e-4, 9.78114668162674e-4, 9.78116973303521e-4, 9.78066981006019e-4, 9.78076120107037e-4, 9.78109810326031e-4, 9.78111031359651e-4, 9.78086416773236e-4, 9.78072175197917e-4, 9.78082585050567e-4, 9.78102128569095e-4, 9.78109600120979e-4, 9.78099641510742e-4, 9.78083821418844e-4, 9.78076872828148e-4, 9.78083628082585e-4, 9.7809687911333e-4, 9.78105195652192e-4, 9.78102524183724e-4, 9.78092019825352e-4, 9.78082402293814e-4, 9.78080803009648e-4, 9.78087770574278e-4, 9.78097598555333e-4, 9.78102990300406e-4, 9.78100316307742e-4
flux1:, 0.645886752136753, 0.00105145458796752, 0.0010514578469849, 0.00105145176098812, 0.00105144047665674, 0.00105143239135588, 0.00105143406788154, 0.00105144490687962, 0.00105145683625202, 0.00105146001868288, 0.0010514508878833, 0.00105143615085882, 0.00105142846030464, 0.00105143580742228, 0.00105145299664942, 0.00105146404464729, 0.00105145637189172, 0.00105143561080857, 0.00105142437217513, 0.0010514391784757, 0.00105146486940152, 0.00105146321718851, 0.00105142771002219, 0.00105141912730437, 0.00105147314320393, 0.00105146975568734, 0.00105138839694818, 0.00105149940565933, 0.00105138223156783, 0.0010515413900243, 0.00105142544218352, 0.00105136739329349, 0.00105142544218352, 0.0010515413900243, 0.00105138223156784, 0.00105149940565933, 0.00105138839694818, 0.00105146975568734, 0.00105147314320393, 0.00105141912730437, 0.00105142771002219, 0.00105146321718851, 0.00105146486940152, 0.0010514391784757, 0.00105142437217513, 0.00105143561080858, 0.00105145637189172, 0.00105146404464729, 0.00105145299664942, 0.00105143580742228, 0.00105142846030464, 0.00105143615085882, 0.0010514508878833, 0.00105146001868288, 0.00105145683625202, 0.00105144490687962, 0.00105143406788154, 0.00105143239135588, 0.00105144047665674, 0.00105145176098812, 0.0010514578469849, 0.00105145458796752
flux1:, 0.646149201040506, 0.00112931194883298, 0.00112931581123655, 0.00112930895708104, 0.0011292961053057, 0.00112928683635657, 0.00112928861762416, 0.0011293007770931, 0.00112931422672144, 0.00112931794031471, 0.001129307927578, 0.00112929160396867, 0.00112928292344517, 0.00112929069972879, 0.00112930934250646, 0.00112932154398012, 0.00112931366387189, 0.00112929162941816, 0.00112927952450294, 0.00112929491151641, 0.00112932169697838, 0.00112931955981182, 0.0011292821657873, 0.00112927424828107, 0.00112933253975678, 0.00112932794085117, 0.00112924005214323, 0.00112935879571571, 0.00112923272601787, 0.00112940451095114, 0.00112928072859334, 0.00112921866340354, 0.00112928072859334, 0.00112940451095114, 0.00112923272601787, 0.00112935879571571, 0.00112924005214322, 0.00112932794085117, 0.00112933253975678, 0.00112927424828107, 0.0011292821657873, 0.00112931955981182, 0.00112932169697839, 0.00112929491151641, 0.00112927952450294, 0.00112929162941816, 0.00112931366387189, 0.00112932154398012, 0.00112930934250646, 0.00112929069972879, 0.00112928292344518, 0.00112929160396867, 0.001129307927578, 0.00112931794031471, 0.00112931422672144, 0.0011293007770931, 0.00112928861762416, 0.00112928683635657, 0.0011292961053057, 0.00112930895708104, 0.00112931581123655, 0.00112931194883298
flux1:, 0.64641164994426, 0.00121186322488791, 0.00121186769279446, 0.00121185999567131, 0.00121184548044807, 0.00121183498200382, 0.00121183690587854, 0.00121185047785322, 0.00121186552370758, 0.00121186977119679, 0.0012118588060983, 0.00121184080947457, 0.00121183110506485, 0.00121183935308661, 0.0012118595278224, 0.00121187292711305, 0.00121186481481492, 0.00121184144803037, 0.00121182845453866, 0.00121184446001249, 0.00121187236876844, 0.00121186968348387, 0.00121183031273844, 0.00121182315825358, 0.00121188598124682, 0.00121188004460329, 0.00121178524645592, 0.00121191218927491, 0.0012117766676136, 0.00121196186764667, 0.00121182978880657, 0.00121176346540316, 0.00121182978880657, 0.00121196186764667, 0.0012117766676136, 0.00121191218927491, 0.00121178524645592, 0.00121188004460329, 0.00121188598124682, 0.00121182315825358, 0.00121183031273844, 0.00121186968348387, 0.00121187236876844, 0.00121184446001249, 0.00121182845453866, 0.00121184144803037, 0.00121186481481492, 0.00121187292711305, 0.0012118595278224, 0.00121183935308661, 0.00121183110506485, 0.00121184080947457, 0.0012118588060983, 0.00121186977119679, 0.00121186552370758, 0.00121185047785321, 0.00121183690587854, 0.00121183498200383, 0.00121184548044807, 0.00121185999567131, 0.00121186769279446, 0.00121186322488791
flux1:, 0.646674098848013, 0.00129930038726995, 0.00129930544582697, 0.00129929683385543, 0.00129928057992655, 0.00129926882973242, 0.00129927094342336, 0.00129928600817456, 0.0012993027017651, 0.0012993074664395, 0.00129929547836394, 0.00129927574171178, 0.00129926500451952, 0.00129927377912201, 0.00129929555445124, 0.00129931017096829, 0.00129930177997328, 0.00129927701998486, 0.00129926313532377, 0.00129927982330908, 0.00129930889615655, 0.00129930558777486, 0.00129926412601226, 0.00129925781777335, 0.00129932543163827, 0.00129931803645222, 0.00129921596084028, 0.0012993516039712, 0.00129920604733179, 0.00129940546446131, 0.00129926458434375, 0.0012991937400966, 0.00129926458434375, 0.00129940546446131, 0.00129920604733178, 0.0012993516039712, 0.00129921596084028, 0.00129931803645222, 0.00129932543163827, 0.00129925781777335, 0.00129926412601226, 0.00129930558777486, 0.00129930889615655, 0.00129927982330908, 0.00129926313532377, 0.00129927701998486, 0.00129930177997328, 0.00129931017096829, 0.00129929555445124, 0.00129927377912201, 0.00129926500451952, 0.00129927574171178, 0.00129929547836394, 0.0012993074664395, 0.0012993027017651, 0.00129928600817456, 0.00129927094342336, 0.00129926882973242, 0.00129928057992655, 0.00129929683385543, 0.00129930544582697, 0.00129930038726995
flux1:, 0.646936547751766, 0.0013918159332314, 0.00139182155081127, 0.00139181195954619, 0.00139179391804318, 0.00139178092031607, 0.00139178327856365, 0.00139179989942117, 0.00139181826286895, 0.00139182350726806, 0.00139181042855769, 0.00139178890964202, 0.00139177715965374, 0.00139178652769249, 0.00139180995835832, 0.00139182578150201, 0.00139181704110067, 0.00139179082680373, 0.00139177607269939, 0.00139179353784958, 0.00139182382871721, 0.00139181980779429, 0.00139177611187613, 0.0013917707152059, 0.00139184338235722, 0.00139183441631241, 0.00139172471144626, 0.00139186959551262, 0.00139171339317153, 0.00139192783907086, 0.00139177760564158, 0.00139170195527144, 0.00139177760564158, 0.00139192783907086, 0.00139171339317153, 0.00139186959551262, 0.00139172471144626, 0.00139183441631241, 0.00139184338235722, 0.0013917707152059, 0.00139177611187613, 0.00139181980779429, 0.00139182382871721, 0.00139179353784958, 0.00139177607269938, 0.00139179082680373, 0.00139181704110067, 0.00139182578150201, 0.00139180995835832, 0.00139178652769248, 0.00139177715965375, 0.00139178890964202, 0.00139181042855769, 0.00139182350726806, 0.00139181826286895, 0.00139179989942117, 0.00139178327856365, 0.00139178092031607, 0.00139179391804318, 0.00139181195954619, 0.00139182155081127, 0.0013918159332314
flux1:, 0.647198996655519, 0.00148960222002314, 0.00148960834940827, 0.00148959772686295, 0.00148957788066254, 0.00148956366813054, 0.00148956633061862, 0.00148958454861766, 0.00148960457022967, 0.00148961023562538, 0.00148959600523038, 0.00148957269184516, 0.00148955998118783, 0.00148957002063878, 0.00148959514315718, 0.00148961212756637, 0.00148960294090632, 0.00148957521305909, 0.00148955964012246, 0.00148957801155076, 0.00148960958811863, 0.00148960474795208, 0.00148955864174921, 0.00148955420116151, 0.00148963218694921, 0.00148962154910549, 0.00148950388395463, 0.00148965859163013, 0.00148949110412133, 0.00148972139657033, 0.00148956120654029, 0.00148948044036934, 0.00148956120654029, 0.00148972139657033, 0.00148949110412133, 0.00148965859163013, 0.00148950388395463, 0.00148962154910549, 0.00148963218694921, 0.00148955420116151, 0.00148955864174921, 0.00148960474795208, 0.00148960958811863, 0.00148957801155076, 0.00148955964012246, 0.00148957521305909, 0.00148960294090632, 0.00148961212756637, 0.00148959514315718, 0.00148957002063878, 0.00148955998118783, 0.00148957269184516, 0.00148959600523037, 0.00148961023562538, 0.00148960457022967, 0.00148958454861767, 0.00148956633061862, 0.00148956366813054, 0.00148957788066254, 0.00148959772686295, 0.00148960834940827, 0.00148960222002313
flux1:, 0.647461445559273, 0.00159285075200211, 0.00159285733257364, 0.0015928456445382, 0.00159282401303894, 0.00159280864797808, 0.00159281167604262, 0.00159283150464015, 0.0015928531352352, 0.00159285914198108, 0.00159284370947816, 0.00159281862433491, 0.00159280503973878, 0.00159281583816517, 0.00159284266644991, 0.00159286072780616, 0.00159285097067262, 0.00159282167434714, 0.00159280536639117, 0.00159282481088672, 0.00159285775466762, 0.00159285196846613, 0.001592803239173, 0.00159279977603565, 0.00159288334885916, 0.00159287095234651, 0.00159274502070201, 0.00159291017868935, 0.00159273073682933, 0.00159297769642899, 0.00159280689182251, 0.0015927206742904, 0.00159280689182251, 0.00159297769642899, 0.00159273073682933, 0.00159291017868935, 0.00159274502070201, 0.00159287095234651, 0.00159288334885916, 0.00159279977603565, 0.001592803239173, 0.00159285196846613, 0.00159285775466762, 0.00159282481088672, 0.00159280536639117, 0.00159282167434714, 0.00159285097067262, 0.00159286072780616, 0.00159284266644992, 0.00159281583816517, 0.00159280503973878, 0.00159281862433491, 0.00159284370947816, 0.00159285914198108, 0.0015928531352352, 0.00159283150464015, 0.00159281167604262, 0.00159280864797808, 0.00159282401303893, 0.0015928456445382, 0.00159285733257364, 0.00159285075200211
flux1:, 0.647723894463026, 0.00170175142157087, 0.00170175838244506, 0.00170174561782814, 0.00170172226085247, 0.00170170583500221, 0.00170170928776569, 0.00170173070790576, 0.0017017538581263, 0.00170176010690987, 0.00170174343671054, 0.0017017166417012, 0.00170170230599818, 0.00170171395841014, 0.00170174247956375, 0.00170176149118596, 0.00170175101160973, 0.00170172009891208, 0.00170170317680408, 0.00170172390120962, 0.00170175830704301, 0.0017017514251859, 0.00170169982031034, 0.00170169733123227, 0.00170178676289217, 0.00170177253726116, 0.00170163806113699, 0.00170181434151003, 0.00170162224552961, 0.00170188669286615, 0.00170170455836696, 0.00170161252689582, 0.00170170455836696, 0.00170188669286615, 0.00170162224552961, 0.00170181434151003, 0.00170163806113699, 0.00170177253726116, 0.00170178676289217, 0.00170169733123226, 0.00170169982031034, 0.0017017514251859, 0.00170175830704301, 0.00170172390120962, 0.00170170317680408, 0.00170172009891209, 0.00170175101160973, 0.00170176149118596, 0.00170174247956375, 0.00170171395841014, 0.00170170230599818, 0.0017017166417012, 0.00170174343671054, 0.00170176010690987, 0.0017017538581263, 0.00170173070790576, 0.00170170928776569, 0.00170170583500221, 0.00170172226085247, 0.00170174561782814, 0.00170175838244506, 0.00170175142157087
flux1:, 0.647986343366779, 0.00181649170487581, 0.00181649896885962, 0.00181648514473892, 0.00181646016527929, 0.00181644279857397, 0.00181644672869241, 0.00181646968452061, 0.00181649422333942, 0.00181650059732164, 0.00181648267285109, 0.00181645427241701, 0.00181643934493567, 0.00181645195111797, 0.00181648212161892, 0.00181650191207631, 0.00181649053084552, 0.00181645796378729, 0.00181644058860943, 0.00181646284117623, 0.00181649881611155, 0.00181649066364436, 0.00181643588888692, 0.00181643434497112, 0.00181652991124043, 0.00181651380431079, 0.001816370536487, 0.00181655865728182, 0.00181635317611975, 0.00181663592954416, 0.00181644169080992, 0.00181634345509956, 0.00181644169080992, 0.00181663592954416, 0.00181635317611975, 0.00181655865728182, 0.001816370536487, 0.00181651380431079, 0.00181652991124043, 0.00181643434497112, 0.00181643588888692, 0.00181649066364436, 0.00181649881611155, 0.00181646284117623, 0.00181644058860943, 0.00181645796378729, 0.00181649053084552, 0.00181650191207631, 0.00181648212161892, 0.00181645195111797, 0.00181643934493567, 0.00181645427241701, 0.00181648267285109, 0.00181650059732164, 0.00181649422333942, 0.00181646968452061, 0.00181644672869241, 0.00181644279857397, 0.00181646016527929, 0.00181648514473893, 0.00181649896885962, 0.00181649170487581
flux1:, 0.648248792270532, 0.001937255813525, 0.00193726330168827, 0.00193724846772744, 0.0019372220132874, 0.00193720385140715, 0.00193720830066979, 0.00193723269620305, 0.00193725845079337, 0.00193726481856368, 0.00193724564615809, 0.00193721578950613, 0.00193720046526559, 0.00193721412669174, 0.00193724586922406, 0.00193726622117648, 0.00193725373329197, 0.00193721948666694, 0.00193720186195546, 0.00193722593251327, 0.00193726359408687, 0.00193725396861332, 0.00193719568684318, 0.00193719503392686, 0.00193729701530683, 0.00193727899435359, 0.00193712671987544, 0.00193732744482983, 0.00193710781564886, 0.0019374096898317, 0.0019372025129568, 0.00193709765478644, 0.0019372025129568, 0.0019374096898317, 0.00193710781564886, 0.00193732744482983, 0.00193712671987544, 0.00193727899435359, 0.00193729701530683, 0.00193719503392686, 0.00193719568684318, 0.00193725396861332, 0.00193726359408687, 0.00193722593251327, 0.00193720186195546, 0.00193721948666694, 0.00193725373329197, 0.00193726622117648, 0.00193724586922406, 0.00193721412669174, 0.00193720046526559, 0.00193721578950613, 0.00193724564615809, 0.00193726481856369, 0.00193725845079337, 0.00193723269620305, 0.00193720830066979, 0.00193720385140715, 0.0019372220132874, 0.00193724846772744, 0.00193726330168827, 0.001937255813525
flux1:, 0.648511241174286, 0.00206422380392842, 0.00206423144052169, 0.00206421568240088, 0.00206418794473279, 0.00206416915555005, 0.00206417415061653, 0.00206419984766439, 0.00206422660474833, 0.00206423282396562, 0.00206421243621255, 0.00206418131814276, 0.00206416582579831, 0.00206418064228997, 0.0020642138434666, 0.00206423449391072, 0.0020642206709831, 0.00206418473507902, 0.00206416710792114, 0.00206419332673204, 0.00206423280067267, 0.00206422147081165, 0.00206415930232936, 0.00206415946230544, 0.00206426814491441, 0.00206424819703505, 0.00206408673350144, 0.00206430087086216, 0.00206406629885169, 0.00206438810425992, 0.00206416709654764, 0.00206405517015165, 0.00206416709654764, 0.00206438810425992, 0.00206406629885169, 0.00206430087086216, 0.00206408673350144, 0.00206424819703505, 0.00206426814491441, 0.00206415946230544, 0.00206415930232936, 0.00206422147081165, 0.00206423280067267, 0.00206419332673204, 0.00206416710792114, 0.00206418473507902, 0.0020642206709831, 0.00206423449391072, 0.00206421384346659, 0.00206418064228997, 0.00206416582579831, 0.00206418131814276, 0.00206421243621255, 0.00206423282396562, 0.00206422660474833, 0.00206419984766439, 0.00206417415061653, 0.00206416915555005, 0.00206418794473279, 0.00206421568240088, 0.00206423144052169, 0.00206422380392842
flux1:, 0.648773690078039, 0.00219757064622174, 0.00219757836360901, 0.00219756180512727, 0.00219753301823595, 0.00219751378730955, 0.00219751933590234, 0.00219754615350728, 0.00219757366223142, 0.00219757958376506, 0.00219755804200127, 0.00219752590214973, 0.00219751050070025, 0.00219752656702738, 0.00219756107625106, 0.00219758171830916, 0.0021975663118499, 0.00219752869480765, 0.0021975113555946, 0.00219754009079995, 0.00219758150822892, 0.0021975682128068, 0.00219750173705724, 0.00219750261033761, 0.00219761828686482, 0.00219759641838278, 0.00219742561488636, 0.00219765401522724, 0.00219740367375842, 0.00219774621718048, 0.00219751042935819, 0.00219739096243106, 0.00219751042935819, 0.00219774621718048, 0.00219740367375842, 0.00219765401522724, 0.00219742561488635, 0.00219759641838278, 0.00219761828686482, 0.00219750261033761, 0.00219750173705724, 0.0021975682128068, 0.00219758150822892, 0.00219754009079995, 0.0021975113555946, 0.00219752869480765, 0.0021975663118499, 0.00219758171830916, 0.00219756107625106, 0.00219752656702738, 0.00219751050070025, 0.00219752590214973, 0.00219755804200127, 0.00219757958376505, 0.00219757366223142, 0.00219754615350728, 0.00219751933590234, 0.00219751378730955, 0.00219753301823595, 0.00219756180512727, 0.00219757836360901, 0.00219757064622174
flux1:, 0.649036138981792, 0.00233746525509719, 0.00233747299832939, 0.00233745580187035, 0.00233742623823528, 0.00233740676357791, 0.00233741285146435, 0.00233744056708162, 0.00233746854339397, 0.00233747401572827, 0.00233745141141437, 0.00233741853176734, 0.0023374035060971, 0.00233742090874326, 0.00233745653842849, 0.00233747682476314, 0.0023374595702752, 0.00233742029989769, 0.00233740358056375, 0.00233743523418137, 0.00233747872840407, 0.00233746317654574, 0.002337391935408, 0.00233739340454964, 0.00233751637519252, 0.00233749260997129, 0.0023373123445898, 0.00233755589761267, 0.00233728892880985, 0.00233765301502675, 0.00233740144500296, 0.00233727394037365, 0.00233740144500296, 0.00233765301502675, 0.00233728892880985, 0.00233755589761266, 0.0023373123445898, 0.00233749260997129, 0.00233751637519252, 0.00233739340454964, 0.002337391935408, 0.00233746317654574, 0.00233747872840407, 0.00233743523418137, 0.00233740358056375, 0.00233742029989769, 0.00233745957027519, 0.00233747682476314, 0.00233745653842849, 0.00233742090874326, 0.0023374035060971, 0.00233741853176734, 0.00233745141141437, 0.00233747401572827, 0.00233746854339397, 0.00233744056708161, 0.00233741285146435, 0.00233740676357791, 0.00233742623823528, 0.00233745580187035, 0.00233747299832939, 0.00233746525509719
flux1:, 0.649298587885546, 0.00248406948524259, 0.00248407721587345, 0.00248405958098265, 0.0024840295460456, 0.00248401003245779, 0.00248401662155377, 0.00248404497412589, 0.0024840731065477, 0.00248407798017124, 0.00248405443488441, 0.00248402113548693, 0.00248400679087802, 0.00248402560521455, 0.00248406213255806, 0.00248408168043416, 0.00248406230216171, 0.00248402142697499, 0.00248400569759536, 0.00248404070007853, 0.00248408640309252, 0.0024840682753593, 0.00248399177809338, 0.00248399371256475, 0.00248412428585634, 0.00248409866242667, 0.00248390883821041, 0.00248416846853237, 0.00248388398432106, 0.00248427041898531, 0.00248400201720468, 0.00248386595520159, 0.00248400201720468, 0.00248427041898531, 0.00248388398432106, 0.00248416846853237, 0.00248390883821041, 0.00248409866242667, 0.00248412428585634, 0.00248399371256475, 0.00248399177809338, 0.0024840682753593, 0.00248408640309251, 0.00248404070007853, 0.00248400569759536, 0.00248402142697499, 0.00248406230216171, 0.00248408168043416, 0.00248406213255806, 0.00248402560521455, 0.00248400679087802, 0.00248402113548693, 0.00248405443488441, 0.00248407798017124, 0.0024840731065477, 0.0024840449741259, 0.00248401662155377, 0.00248401003245779, 0.0024840295460456, 0.00248405958098265, 0.00248407721587345, 0.00248406948524259
flux1:, 0.649561036789299, 0.00263753709447191, 0.00263754479321812, 0.00263752695311975, 0.00263749677818577, 0.00263747743150464, 0.00263748445940834, 0.002637513154408, 0.00263754111101163, 0.0026375452424841, 0.00263752090630985, 0.00263748753916941, 0.00263747419498322, 0.00263749448310247, 0.00263753165354113, 0.00263755005148676, 0.00263752826764091, 0.00263748585702109, 0.00263747152069567, 0.00263751032412469, 0.00263755836299343, 0.00263753731369064, 0.00263745504356596, 0.00263745730558364, 0.0026375957990103, 0.0026375683664476, 0.00263736890590086, 0.00263764556786657, 0.00263734265154985, 0.00263775224529153, 0.00263746592169454, 0.00263732076320116, 0.00263746592169454, 0.00263775224529153, 0.00263734265154985, 0.00263764556786657, 0.00263736890590086, 0.0026375683664476, 0.0026375957990103, 0.00263745730558364, 0.00263745504356596, 0.00263753731369064, 0.00263755836299343, 0.00263751032412469, 0.00263747152069567, 0.00263748585702109, 0.00263752826764091, 0.00263755005148676, 0.00263753165354112, 0.00263749448310247, 0.00263747419498322, 0.00263748753916941, 0.00263752090630985, 0.0026375452424841, 0.00263754111101163, 0.002637513154408, 0.00263748445940834, 0.00263747743150464, 0.00263749677818577, 0.00263752695311975, 0.00263754479321812, 0.00263753709447191
flux1:, 0.649823485693052, 0.00279801267802506, 0.00279802034590026, 0.00279800256188058, 0.00279797259568268, 0.00279795361733192, 0.00279796099854998, 0.0027979897149696, 0.00279801715129492, 0.00279802040667143, 0.00279799545483302, 0.00279796239610463, 0.00279795037888751, 0.00279797218833808, 0.00279800972076938, 0.00279802653671335, 0.00279800206495473, 0.00279795820815708, 0.00279794569417128, 0.00279798876420914, 0.00279803925746933, 0.00279801491821186, 0.00279792634077995, 0.00279792879209829, 0.00279807553240466, 0.00279804634493707, 0.00279783718304942, 0.00279813185464227, 0.00279780956304673, 0.00279824313677737, 0.00279793776931695, 0.00279778295949483, 0.00279793776931695, 0.00279824313677737, 0.00279780956304673, 0.00279813185464227, 0.00279783718304942, 0.00279804634493707, 0.00279807553240466, 0.00279792879209829, 0.00279792634077995, 0.00279801491821186, 0.00279803925746933, 0.00279798876420915, 0.00279794569417128, 0.00279795820815708, 0.00279800206495473, 0.00279802653671335, 0.00279800972076938, 0.00279797218833808, 0.00279795037888751, 0.00279796239610463, 0.00279799545483302, 0.00279802040667143, 0.00279801715129492, 0.0027979897149696, 0.00279796099854998, 0.00279795361733192, 0.00279797259568268, 0.00279800256188058, 0.00279802034590026, 0.00279801267802506
flux1:, 0.650085934596805, 0.00296563057791187, 0.00296563823551944, 0.00296562078921977, 0.0029655913884944, 0.0029655729707393, 0.00296558059979906, 0.0029656089989614, 0.00296563556653205, 0.00296563782383097, 0.002965612451469, 0.00296558009209848, 0.00296556972841401, 0.0029655930920574, 0.00296563068582384, 0.00296564547651225, 0.00296561803944347, 0.00296557284340559, 0.00296556259873134, 0.00296561040553616, 0.00296566345981686, 0.00296563544439773, 0.00296554001730368, 0.0029655425267922, 0.00296569784987388, 0.00296566696025038, 0.00296544803619622, 0.00296576171215873, 0.00296541907837623, 0.00296587746970822, 0.00296555191431691, 0.00296538688694765, 0.00296555191431691, 0.00296587746970822, 0.00296541907837623, 0.00296576171215873, 0.00296544803619621, 0.00296566696025038, 0.00296569784987388, 0.0029655425267922, 0.00296554001730368, 0.00296563544439774, 0.00296566345981686, 0.00296561040553616, 0.00296556259873134, 0.00296557284340559, 0.00296561803944347, 0.00296564547651225, 0.00296563068582384, 0.0029655930920574, 0.00296556972841401, 0.00296558009209848, 0.002965612451469, 0.00296563782383097, 0.00296563556653205, 0.0029656089989614, 0.00296558059979906, 0.0029655729707393, 0.0029655913884944, 0.00296562078921977, 0.00296563823551944, 0.00296563057791187
flux1:, 0.650348383500559, 0.00314051377158087, 0.00314052145633468, 0.00314050464012321, 0.00314047615962879, 0.00314045848193217, 0.00314046623848435, 0.00314049397443954, 0.00314051932948318, 0.00314052047991027, 0.00314049489501376, 0.00314046363010613, 0.00314045523943095, 0.00314048017660017, 0.00314051752015433, 0.003140529841576, 0.00314049917198098, 0.00314045275781856, 0.00314044523709613, 0.00314049824544007, 0.00314055395247508, 0.00314052186302965, 0.00314041904718619, 0.00314042149898556, 0.00314058574927861, 0.00314055320098078, 0.00314032444866948, 0.00314065813297752, 0.00314029416971149, 0.00314077824035455, 0.00314043134219559, 0.00314025552456829, 0.00314043134219559, 0.00314077824035454, 0.00314029416971149, 0.00314065813297752, 0.00314032444866948, 0.00314055320098078, 0.00314058574927861, 0.00314042149898556, 0.00314041904718619, 0.00314052186302965, 0.00314055395247508, 0.00314049824544007, 0.00314044523709613, 0.00314045275781856, 0.00314049917198098, 0.00314052984157601, 0.00314051752015433, 0.00314048017660017, 0.00314045523943095, 0.00314046363010612, 0.00314049489501376, 0.00314052047991027, 0.00314051932948318, 0.00314049397443954, 0.00314046623848435, 0.00314045848193217, 0.00314047615962879, 0.00314050464012321, 0.00314052145633468, 0.00314051377158087
flux1:, 0.650610832404312, 0.00332277274459837, 0.00332278050575045, 0.00332276461147182, 0.00332273739394895, 0.00332272062078935, 0.00332272837669865, 0.00332275510786627, 0.00332277891980309, 0.00332277886749291, 0.00332275328208255, 0.00332272349934759, 0.00332271738738687, 0.00332274390647175, 0.00332278068754941, 0.00332279010603337, 0.00332275595159708, 0.00332270844976929, 0.00332270410399004, 0.00332276276288611, 0.00332282119709244, 0.00332278463149323, 0.00332267390337026, 0.00332267620537831, 0.00332284973466988, 0.00332281555310864, 0.0033225768908313, 0.00332293158869779, 0.0033225452922022, 0.00332305593614165, 0.00332268654191736, 0.00332249936016255, 0.00332268654191736, 0.00332305593614165, 0.00332254529220221, 0.00332293158869779, 0.0033225768908313, 0.00332281555310863, 0.00332284973466988, 0.00332267620537831, 0.00332267390337026, 0.00332278463149323, 0.00332282119709244, 0.00332276276288611, 0.00332270410399004, 0.00332270844976929, 0.00332275595159708, 0.00332279010603338, 0.00332278068754941, 0.00332274390647175, 0.00332271738738687, 0.00332272349934759, 0.00332275328208255, 0.00332277886749291, 0.00332277891980309, 0.00332275510786627, 0.00332272837669865, 0.00332272062078936, 0.00332273739394895, 0.00332276461147182, 0.00332278050575045, 0.00332277274459837
flux1:, 0.650873281308065, 0.00351250435243318, 0.0035125122439182, 0.00351249755044588, 0.00351247191706002, 0.00351245619751105, 0.00351246382581191, 0.00351248922742785, 0.00351251118667443, 0.0035125098467786, 0.00351248446654932, 0.00351245653425202, 0.00351245298703007, 0.00351248108954483, 0.0035125170065814, 0.00351252311017362, 0.00351248523742666, 0.0035124367816149, 0.00351243604580449, 0.00351250077798404, 0.00351256199476278, 0.00351252055511604, 0.00351240141983016, 0.00351240351223716, 0.00351258667784275, 0.00351255086074021, 0.00351230218021869, 0.00351267888983028, 0.00351226924440656, 0.00351280739661236, 0.00351241436764584, 0.00351221525239319, 0.00351241436764584, 0.00351280739661236, 0.00351226924440656, 0.00351267888983028, 0.00351230218021869, 0.00351255086074021, 0.00351258667784275, 0.00351240351223716, 0.00351240141983016, 0.00351252055511604, 0.00351256199476278, 0.00351250077798404, 0.00351243604580449, 0.0035124367816149, 0.00351248523742666, 0.00351252311017362, 0.0035125170065814, 0.00351248108954483, 0.00351245298703008, 0.00351245653425202, 0.00351248446654932, 0.0035125098467786, 0.00351251118667443, 0.00351248922742785, 0.00351246382581191, 0.00351245619751105, 0.00351247191706002, 0.00351249755044588, 0.0035125122439182, 0.00351250435243318
flux1:, 0.651135730211818, 0.00370979067684279, 0.00370979874809564, 0.00370978550822553, 0.00370976175004496, 0.00370974721932604, 0.00370975460479351, 0.00370977838163715, 0.00370979820628009, 0.00370979550131995, 0.00370977051405754, 0.00370974476896101, 0.00370974404802309, 0.00370977373412954, 0.00370980850856605, 0.00370981091824989, 0.00370976911550901, 0.00370971983532674, 0.00370972311560138, 0.00370979430721583, 0.00370985834210305, 0.00370981164415317, 0.00370968364897984, 0.00370968551254948, 0.00370987867482932, 0.0037098411820436, 0.00370958233724198, 0.00370998204145243, 0.00370954802444526, 0.00371011466980879, 0.00370969689556276, 0.00370948528777857, 0.00370969689556276, 0.00371011466980878, 0.00370954802444526, 0.00370998204145243, 0.00370958233724198, 0.0037098411820436, 0.00370987867482932, 0.00370968551254948, 0.00370968364897984, 0.00370981164415318, 0.00370985834210305, 0.00370979430721583, 0.00370972311560138, 0.00370971983532674, 0.00370976911550901, 0.00370981091824989, 0.00370980850856606, 0.00370977373412955, 0.0037097440480231, 0.00370974476896101, 0.00370977051405754, 0.00370979550131995, 0.00370979820628009, 0.00370977838163716, 0.00370975460479351, 0.00370974721932604, 0.00370976175004496, 0.00370978550822553, 0.00370979874809564, 0.00370979067684279
flux1:, 0.651398179115572, 0.0039146978827505, 0.00391470616780665, 0.0039146945951228, 0.00391467296616397, 0.00391465974926002, 0.00391466680021797, 0.00391468869903244, 0.00391470613996126, 0.00391470199446534, 0.00391467755765505, 0.00391465429348449, 0.00391465663250457, 0.00391468790787365, 0.00391472129691622, 0.00391471967721627, 0.00391467375633294, 0.00391462376906175, 0.00391463142949555, 0.0039147094204316, 0.00391477628918951, 0.00391472397237221, 0.00391458672025008, 0.00391458838403063, 0.00391479190324934, 0.00391475264635401, 0.00391448344245753, 0.0039149071006759, 0.00391444768788417, 0.00391504387003367, 0.00391460028168588, 0.0039143756385283, 0.00391460028168588, 0.00391504387003367, 0.00391444768788417, 0.0039149071006759, 0.00391448344245753, 0.00391475264635401, 0.00391479190324934, 0.00391458838403063, 0.00391458672025008, 0.00391472397237222, 0.00391477628918951, 0.0039147094204316, 0.00391463142949555, 0.00391462376906175, 0.00391467375633294, 0.00391471967721627, 0.00391472129691622, 0.00391468790787365, 0.00391465663250457, 0.00391465429348449, 0.00391467755765505, 0.00391470199446534, 0.00391470613996126, 0.00391468869903244, 0.00391466680021797, 0.00391465974926002, 0.00391467296616396, 0.0039146945951228, 0.00391470616780665, 0.00391469788275051
flux1:, 0.651660628019325, 0.00412727508188636, 0.00412728358722597, 0.00412727384363286, 0.00412725455594942, 0.0041272427732656, 0.0041272494341348, 0.00412726925511619, 0.00412728409926697, 0.00412727843282847, 0.00412725466096593, 0.00412723411793891, 0.00412723972096667, 0.00412727260476534, 0.00412730441409308, 0.00412729848259694, 0.00412724827938169, 0.00412719768100592, 0.00412721003079918, 0.00412729510599671, 0.004127364805689, 0.0041273065435132, 0.00412715970606966, 0.00412716125421966, 0.00412737548678926, 0.00412733431876708, 0.00412705450176721, 0.00412750304228443, 0.00412701721367883, 0.0041276440432872, 0.00412717362694747, 0.00412693542746371, 0.00412717362694747, 0.0041276440432872, 0.00412701721367883, 0.00412750304228443, 0.00412705450176721, 0.00412733431876708, 0.00412737548678926, 0.00412716125421966, 0.00412715970606966, 0.0041273065435132, 0.004127364805689, 0.00412729510599671, 0.00412721003079918, 0.00412719768100592, 0.00412724827938169, 0.00412729848259694, 0.00412730441409308, 0.00412727260476534, 0.00412723972096667, 0.00412723411793891, 0.00412725466096592, 0.00412727843282847, 0.00412728409926698, 0.00412726925511619, 0.0041272494341348, 0.0041272427732656, 0.00412725455594942, 0.00412727384363286, 0.00412728358722597, 0.00412727508188635
flux1:, 0.651923076923078, 0.00434755320982115, 0.00434756190155665, 0.00434755408620088, 0.00434753730740145, 0.00434752708227544, 0.00434753334625921, 0.00434755095298659, 0.00434756302443636, 0.00434755574344444, 0.0043475326956345, 0.00434751505159351, 0.00434752409309399, 0.00434755862678936, 0.00434758872265279, 0.00434757825800153, 0.00434752363125969, 0.00434747248714539, 0.00434748976861957, 0.00434758215076412, 0.00434765466180605, 0.00434759017218978, 0.00434743350179208, 0.00434743507921822, 0.00434766037340245, 0.00434761707885079, 0.00434732632619498, 0.00434780063918896, 0.00434728738480499, 0.00434794604697687, 0.00434744785610914, 0.00434719560659107, 0.00434744785610914, 0.00434794604697687, 0.00434728738480499, 0.00434780063918896, 0.00434732632619498, 0.00434761707885079, 0.00434766037340245, 0.00434743507921822, 0.00434743350179208, 0.00434759017218977, 0.00434765466180605, 0.00434758215076412, 0.00434748976861956, 0.00434747248714539, 0.00434752363125969, 0.00434757825800154, 0.00434758872265279, 0.00434755862678936, 0.00434752409309399, 0.00434751505159352, 0.0043475326956345, 0.00434755574344444, 0.00434756302443637, 0.00434755095298658, 0.00434753334625921, 0.00434752708227544, 0.00434753730740145, 0.00434755408620087, 0.00434756190155665, 0.00434755320982115
flux1:, 0.652185525826831, 0.00457554392335791, 0.00457555271448116, 0.00457554685477221, 0.00457553270822972, 0.00457552417597579, 0.0045755300972006, 0.00457554542440718, 0.00457555458317057, 0.00457554557158798, 0.00457552324006959, 0.0045755086037144, 0.00457552123045778, 0.00457555748704039, 0.00457558580716198, 0.00457557065510013, 0.00457551148429168, 0.00457545981992011, 0.00457548219788126, 0.00457558204180793, 0.00457565733092373, 0.00457558638606574, 0.00457541972639411, 0.00457542154292554, 0.00457565823412211, 0.00457561252039483, 0.00457531043316309, 0.00457581136460934, 0.00457526969046461, 0.00457596145077658, 0.00457543461738131, 0.00457516785619338, 0.00457543461738131, 0.00457596145077658, 0.00457526969046461, 0.00457581136460935, 0.00457531043316309, 0.00457561252039483, 0.00457565823412211, 0.00457542154292554, 0.00457541972639411, 0.00457558638606574, 0.00457565733092372, 0.00457558204180794, 0.00457548219788126, 0.00457545981992011, 0.00457551148429168, 0.00457557065510013, 0.00457558580716198, 0.0045755574870404, 0.00457552123045778, 0.0045755086037144, 0.00457552324006959, 0.00457554557158797, 0.00457555458317057, 0.00457554542440718, 0.0045755300972006, 0.00457552417597579, 0.00457553270822972, 0.00457554685477221, 0.00457555271448116, 0.00457554392335791
flux1:, 0.652447974730585, 0.00481123852554172, 0.00481124726403003, 0.00481124330941351, 0.00481123187727825, 0.0048112251952939, 0.00481123089967216, 0.00481124395832446, 0.00481125009683414, 0.00481123920650207, 0.00481121750676098, 0.0048112059134119, 0.00481122224816342, 0.00481126034131346, 0.00481128690399628, 0.00481126698113327, 0.00481120316275344, 0.00481115095497206, 0.00481117850797787, 0.00481128589707112, 0.00481136392103144, 0.00481128635636975, 0.00481110965102148, 0.00481111198388446, 0.00481136038963937, 0.00481131187936151, 0.00481099797641844, 0.00481152632311103, 0.00481095525697913, 0.00481168146574821, 0.00481112520986927, 0.00481084351156764, 0.00481112520986927, 0.00481168146574821, 0.00481095525697913, 0.00481152632311102, 0.00481099797641844, 0.00481131187936151, 0.00481136038963937, 0.00481111198388446, 0.00481110965102148, 0.00481128635636975, 0.00481136392103144, 0.00481128589707112, 0.00481117850797787, 0.00481115095497206, 0.00481120316275344, 0.00481126698113327, 0.00481128690399628, 0.00481126034131346, 0.00481122224816342, 0.0048112059134119, 0.00481121750676098, 0.00481123920650207, 0.00481125009683414, 0.00481124395832446, 0.00481123089967216, 0.0048112251952939, 0.00481123187727824, 0.00481124330941351, 0.00481124726403003, 0.00481123852554172
flux1:, 0.652710423634338, 0.00505460692580759, 0.00505461538443077, 0.00505461320346622, 0.00505460453242533, 0.005054599890762, 0.00505460558483151, 0.00505461646408364, 0.00505461950147807, 0.00505460654252223, 0.00505458530564509, 0.00505457671587404, 0.00505459686272097, 0.00505463695537943, 0.00505466186625225, 0.00505463716127088, 0.0050545686041333, 0.00505451577342156, 0.00505454848745743, 0.00505466343226284, 0.00505474414221611, 0.00505465986401041, 0.00505447316267699, 0.00505447635708542, 0.00505473677202767, 0.00505468499741642, 0.00505435871195492, 0.00505491521780999, 0.00505431381467344, 0.00505507590904648, 0.0050544895461913, 0.00505419252476474, 0.0050544895461913, 0.00505507590904648, 0.00505431381467344, 0.00505491521780999, 0.00505435871195492, 0.00505468499741642, 0.00505473677202767, 0.00505447635708542, 0.00505447316267699, 0.00505465986401041, 0.00505474414221611, 0.00505466343226284, 0.00505454848745743, 0.00505451577342156, 0.0050545686041333, 0.00505463716127089, 0.00505466186625225, 0.00505463695537943, 0.00505459686272097, 0.00505457671587404, 0.00505458530564509, 0.00505460654252223, 0.00505461950147807, 0.00505461646408364, 0.00505460558483151, 0.005054599890762, 0.00505460453242533, 0.00505461320346622, 0.00505461538443077, 0.00505460692580759
flux1:, 0.652972872538091, 0.00530559664299046, 0.00530560451165427, 0.00530560389280688, 0.00530559800235147, 0.00530559563404623, 0.00530560161106957, 0.00530561047679255, 0.00530561035128125, 0.00530559508326234, 0.0053055740511424, 0.00530556835248972, 0.00530559240352827, 0.00530563471529609, 0.00530565817117504, 0.00530562874332333, 0.0053055553630104, 0.00530550176727352, 0.00530553953228749, 0.00530566197146954, 0.0053057453176262, 0.00530565430870656, 0.00530545777052013, 0.00530546223826042, 0.00530573492917362, 0.00530567932857682, 0.00530534000741903, 0.00530592536119366, 0.00530529270819252, 0.00530609221168437, 0.00530547515778924, 0.00530516246887115, 0.00530547515778924, 0.00530609221168438, 0.00530529270819252, 0.00530592536119367, 0.00530534000741903, 0.00530567932857682, 0.00530573492917362, 0.00530546223826042, 0.00530545777052013, 0.00530565430870656, 0.0053057453176262, 0.00530566197146954, 0.00530553953228749, 0.00530550176727351, 0.0053055553630104, 0.00530562874332333, 0.00530565817117504, 0.00530563471529609, 0.00530559240352827, 0.00530556835248972, 0.0053055740511424, 0.00530559508326234, 0.00530561035128125, 0.00530561047679255, 0.00530560161106957, 0.00530559563404623, 0.00530559800235147, 0.00530560389280688, 0.00530560451165427, 0.00530559664299047
flux1:, 0.653235321441844, 0.00556413185907297, 0.00556413874047624, 0.00556413939685269, 0.00556413628963296, 0.00556413648002572, 0.00556414312270497, 0.00556415021245154, 0.0055641468721707, 0.00556412899666092, 0.00556410782058617, 0.00556410483244304, 0.00556413287544111, 0.00556417768821669, 0.005564199977645, 0.00556416595246377, 0.0055640876652842, 0.00556403309567797, 0.00556407570534608, 0.00556420550903231, 0.00556429144541545, 0.00556419376866455, 0.00556398766238457, 0.00556399387834421, 0.00556427907961241, 0.00556421899663685, 0.00556386590258894, 0.00556448073709908, 0.0055638159577959, 0.00556465447695616, 0.00556400625058734, 0.00556367759251436, 0.00556400625058734, 0.00556465447695616, 0.0055638159577959, 0.00556448073709908, 0.00556386590258894, 0.00556421899663685, 0.00556427907961241, 0.00556399387834421, 0.00556398766238457, 0.00556419376866455, 0.00556429144541545, 0.00556420550903231, 0.00556407570534608, 0.00556403309567797, 0.0055640876652842, 0.00556416595246377, 0.005564199977645, 0.00556417768821668, 0.00556413287544111, 0.00556410483244304, 0.00556410782058617, 0.00556412899666093, 0.0055641468721707, 0.00556415021245154, 0.00556414312270497, 0.00556413648002572, 0.00556413628963296, 0.00556413939685269, 0.00556413874047624, 0.00556413185907298
flux1:, 0.653497770345598, 0.0058301125316308, 0.0058301179409015, 0.00583011951895102, 0.00583011919263009, 0.0058301222868607, 0.00583013006613874, 0.00583013568058427, 0.00583012907348411, 0.00583010822875563, 0.00583008647179529, 0.00583008595337895, 0.00583011807993717, 0.00583016574122074, 0.00583018724135694, 0.00583014880372124, 0.00583006552057669, 0.00583000969983356, 0.00583005685482407, 0.00583019383027646, 0.00583028231921563, 0.00583017811839993, 0.00582996281920516, 0.0058299713158715, 0.00583026922554827, 0.00583020391109016, 0.00582983622856142, 0.00583048112143018, 0.00582978337922168, 0.00583066259717851, 0.00582998281873659, 0.00582963793236197, 0.00582998281873659, 0.00583066259717851, 0.00582978337922168, 0.00583048112143019, 0.00582983622856142, 0.00583020391109016, 0.00583026922554827, 0.0058299713158715, 0.00582996281920516, 0.00583017811839993, 0.00583028231921563, 0.00583019383027646, 0.00583005685482406, 0.00583000969983356, 0.00583006552057669, 0.00583014880372124, 0.00583018724135693, 0.00583016574122074, 0.00583011807993717, 0.00583008595337895, 0.00583008647179528, 0.00583010822875563, 0.00583012907348411, 0.00583013568058427, 0.00583013006613874, 0.00583012228686071, 0.00583011919263009, 0.00583011951895102, 0.0058301179409015, 0.0058301125316308
flux1:, 0.653760219249351, 0.0061034135729567, 0.00610341694176743, 0.00610341903374441, 0.00610342149361539, 0.00610342790151028, 0.00610343737108688, 0.00610344186217802, 0.00610343192559125, 0.00610340768406573, 0.00610338482752549, 0.00610338648871567, 0.00610342280237534, 0.00610347372571882, 0.00610349489537816, 0.00610345228005941, 0.00610336390066814, 0.00610330648433273, 0.00610335779921656, 0.00610350169866788, 0.00610359271469295, 0.00610348221232599, 0.00610325819508687, 0.00610326955512301, 0.00610358033187239, 0.0061035089492868, 0.00610312579328281, 0.00610380126919156, 0.00610306976971679, 0.00610399143643165, 0.00610327982421632, 0.00610291849142438, 0.00610327982421632, 0.00610399143643165, 0.00610306976971679, 0.00610380126919156, 0.00610312579328281, 0.0061035089492868, 0.00610358033187239, 0.00610326955512301, 0.00610325819508687, 0.00610348221232599, 0.00610359271469296, 0.00610350169866788, 0.00610335779921656, 0.00610330648433272, 0.00610336390066814, 0.00610345228005941, 0.00610349489537816, 0.00610347372571882, 0.00610342280237534, 0.00610338648871567, 0.00610338482752549, 0.00610340768406573, 0.00610343192559125, 0.00610344186217802, 0.00610343737108688, 0.00610342790151028, 0.00610342149361539, 0.00610341903374441, 0.00610341694176743, 0.0061034135729567
flux1:, 0.654022668153104, 0.00638388410378326, 0.00638388478923799, 0.00638388694899056, 0.00638389222050924, 0.00638390241813512, 0.00638391420451735, 0.00638391796075192, 0.00638390461136846, 0.00638387648039972, 0.00638385193444318, 0.0063838554490908, 0.00638389607279005, 0.0063839507349547, 0.00638397210376315, 0.00638392558384607, 0.00638383199179465, 0.00638377257269025, 0.00638382758650745, 0.0063839781168984, 0.00638407164968556, 0.00638395514169761, 0.00638372297072847, 0.00638373781781173, 0.00638406157895742, 0.00638398321250912, 0.00638358364099599, 0.00638429017535241, 0.00638352416777437, 0.00638449008693943, 0.00638374645003454, 0.00638336849094624, 0.00638374645003454, 0.00638449008693943, 0.00638352416777437, 0.00638429017535241, 0.00638358364099598, 0.00638398321250912, 0.00638406157895742, 0.00638373781781173, 0.00638372297072847, 0.00638395514169761, 0.00638407164968556, 0.0063839781168984, 0.00638382758650745, 0.00638377257269025, 0.00638383199179466, 0.00638392558384607, 0.00638397210376315, 0.0063839507349547, 0.00638389607279005, 0.0063838554490908, 0.00638385193444318, 0.00638387648039972, 0.00638390461136846, 0.00638391796075192, 0.00638391420451735, 0.00638390241813512, 0.00638389222050924, 0.00638388694899056, 0.00638388478923799, 0.00638388410378325
flux1:, 0.654285117056858, 0.00667134678939654, 0.00667134408773258, 0.00667134584915962, 0.00667135398947963, 0.00667136851675834, 0.0066713833048835, 0.00667138673432733, 0.00667136985933815, 0.00667133728578275, 0.00667131040412366, 0.00667131542529686, 0.00667136050756019, 0.00667141944205902, 0.00667144159584768, 0.00667139146945373, 0.00667129252854696, 0.00667123064468331, 0.00667128883502583, 0.00667144566928664, 0.00667154172532282, 0.00667141957241843, 0.00667117988784076, 0.00667119887602584, 0.00667153569691961, 0.00667144936355026, 0.00667103239306597, 0.00667177041694306, 0.00667096919401607, 0.0066719812066363, 0.00667120543468733, 0.00667081070359325, 0.00667120543468733, 0.0066719812066363, 0.00667096919401608, 0.00667177041694306, 0.00667103239306598, 0.00667144936355027, 0.00667153569691961, 0.00667119887602584, 0.00667117988784076, 0.00667141957241843, 0.00667154172532282, 0.00667144566928665, 0.00667128883502583, 0.00667123064468331, 0.00667129252854696, 0.00667139146945373, 0.00667144159584769, 0.00667141944205902, 0.00667136050756019, 0.00667131542529686, 0.00667131040412366, 0.00667133728578275, 0.00667136985933815, 0.00667138673432733, 0.0066713833048835, 0.00667136851675834, 0.00667135398947963, 0.00667134584915962, 0.00667134408773258, 0.00667134678939654
flux1:, 0.654547565960611, 0.00696559726571666, 0.00696559043059635, 0.00696559132791643, 0.00696560243549909, 0.00696562188944497, 0.00696564040414983, 0.0069656439159544, 0.00696562336612298, 0.00696558574499747, 0.00696555584336447, 0.00696556201986866, 0.0069656117391341, 0.00696567552598074, 0.00696569908872446, 0.0069656456645948, 0.00696554121694651, 0.00696547636294522, 0.00696553716326396, 0.00696569995270044, 0.00696579855536664, 0.00696567117107649, 0.00696542467206215, 0.00696544847399798, 0.00696579838887911, 0.0069657030532069, 0.00696526767746983, 0.00696603758361493, 0.00696520048049308, 0.00696626044531215, 0.00696545249538501, 0.00696504087549147, 0.00696545249538501, 0.00696626044531215, 0.00696520048049308, 0.00696603758361493, 0.00696526767746983, 0.0069657030532069, 0.00696579838887911, 0.00696544847399798, 0.00696542467206215, 0.00696567117107649, 0.00696579855536664, 0.00696569995270044, 0.00696553716326396, 0.00696547636294522, 0.00696554121694651, 0.0069656456645948, 0.00696569908872445, 0.00696567552598074, 0.0069656117391341, 0.00696556201986866, 0.00696555584336447, 0.00696558574499747, 0.00696562336612298, 0.0069656439159544, 0.00696564040414983, 0.00696562188944497, 0.00696560243549908, 0.00696559132791644, 0.00696559043059635, 0.00696559726571666
flux1:, 0.654810014864364, 0.00726640366264069, 0.00726639192752583, 0.0072663915163409, 0.00726640573775675, 0.0072664307611073, 0.00726645374495561, 0.00726645773026814, 0.00726643331563479, 0.00726639000297065, 0.00726635638084215, 0.00726636337425236, 0.00726641794079536, 0.00726648719244811, 0.00726651280522689, 0.00726645638779788, 0.00726634625404921, 0.0072662778960138, 0.00726634071570531, 0.00726650910298483, 0.00726661029081325, 0.00726647812638237, 0.00726622555168007, 0.00726625484606638, 0.00726661785053275, 0.00726651244287341, 0.0072660576540139, 0.00726685980367571, 0.00726598619546634, 0.00726709596651754, 0.00726625584734689, 0.00726582724446926, 0.00726625584734689, 0.00726709596651753, 0.00726598619546635, 0.00726685980367571, 0.00726605765401391, 0.00726651244287341, 0.00726661785053275, 0.00726625484606638, 0.00726622555168006, 0.00726647812638237, 0.00726661029081324, 0.00726650910298483, 0.00726634071570531, 0.0072662778960138, 0.00726634625404921, 0.00726645638779788, 0.0072665128052269, 0.00726648719244811, 0.00726641794079536, 0.00726636337425236, 0.00726635638084215, 0.00726639000297065, 0.0072664333156348, 0.00726645773026814, 0.00726645374495561, 0.0072664307611073, 0.00726640573775675, 0.0072663915163409, 0.00726639192752583, 0.00726640366264069
flux1:, 0.655072463768117, 0.00757350623157516, 0.00757348883540502, 0.00757348671343122, 0.00757350424657529, 0.00757353551182764, 0.0075735637000386, 0.00757356851327937, 0.00757354000210459, 0.00757349033189933, 0.00757345229681256, 0.00757345979819021, 0.00757351945319647, 0.00757359479687214, 0.00757362309449875, 0.00757356396915464, 0.0075734479511233, 0.00757337554471928, 0.00757343979140491, 0.00757361342359292, 0.0075737172465244, 0.00757358077292123, 0.00757332287919812, 0.00757335833791047, 0.00757373439305851, 0.00757361783012838, 0.00757314264204868, 0.00757397737232782, 0.00757306667044796, 0.0075742280721321, 0.00757335582618358, 0.00757291016156868, 0.00757335582618358, 0.0075742280721321, 0.00757306667044796, 0.00757397737232782, 0.00757314264204868, 0.00757361783012838, 0.00757373439305851, 0.00757335833791048, 0.00757332287919812, 0.00757358077292123, 0.0075737172465244, 0.00757361342359292, 0.00757343979140491, 0.00757337554471928, 0.0075734479511233, 0.00757356396915464, 0.00757362309449875, 0.00757359479687214, 0.00757351945319647, 0.0075734597981902, 0.00757345229681256, 0.00757349033189933, 0.00757354000210459, 0.00757356851327937, 0.0075735637000386, 0.00757353551182764, 0.00757350424657528, 0.00757348671343122, 0.00757348883540502, 0.00757350623157516
flux1:, 0.655334912671871, 0.00788661708365273, 0.00788659329879868, 0.00788658912508686, 0.00788661021819245, 0.00788664840732427, 0.00788668250075043, 0.00788668844226553, 0.00788665556367203, 0.00788659886860833, 0.00788655576217388, 0.00788656350761788, 0.00788662851908334, 0.00788671057580817, 0.00788674216191185, 0.00788668058111919, 0.00788655846707616, 0.00788648147842042, 0.00788654658170374, 0.00788672512278036, 0.00788683163633962, 0.0078866913238133, 0.00788642886245861, 0.00788647113779622, 0.00788686017601428, 0.00788673138384854, 0.00788623485710746, 0.00788710248850359, 0.00788615413595416, 0.00788736893616284, 0.00788646462004128, 0.00788600182254426, 0.00788646462004128, 0.00788736893616284, 0.00788615413595416, 0.0078871024885036, 0.00788623485710745, 0.00788673138384854, 0.00788686017601428, 0.00788647113779622, 0.00788642886245861, 0.0078866913238133, 0.00788683163633962, 0.00788672512278037, 0.00788654658170375, 0.00788648147842041, 0.00788655846707616, 0.0078866805811192, 0.00788674216191185, 0.00788671057580817, 0.00788662851908334, 0.00788656350761787, 0.00788655576217388, 0.00788659886860833, 0.00788665556367203, 0.00788668844226554, 0.00788668250075043, 0.00788664840732427, 0.00788661021819245, 0.00788658912508686, 0.00788659329879868, 0.00788661708365273
flux1:, 0.655597361575624, 0.00820542004463202, 0.00820538920589589, 0.00820538271738521, 0.00820540766343608, 0.00820545344386203, 0.00820549408113358, 0.00820550138220893, 0.00820546383279732, 0.00820539946817136, 0.00820535069278404, 0.00820535847698532, 0.00820542913227944, 0.0082055184932392, 0.008205553914714, 0.00820549008572783, 0.00820536165836755, 0.00820527958716409, 0.00820534502304725, 0.00820552816533957, 0.00820563742274771, 0.00820549371849921, 0.0082052274116333, 0.00820527712415145, 0.00820567905647174, 0.00820553699497122, 0.00820501826249625, 0.00820591910630351, 0.00820493257203273, 0.00820620245394207, 0.00820526611777384, 0.00820478611565407, 0.00820526611777384, 0.00820620245394206, 0.00820493257203274, 0.00820591910630351, 0.00820501826249625, 0.00820553699497122, 0.00820567905647174, 0.00820527712415145, 0.0082052274116333, 0.00820549371849921, 0.0082056374227477, 0.00820552816533957, 0.00820534502304725, 0.00820527958716409, 0.00820536165836755, 0.00820549008572783, 0.008205553914714, 0.0082055184932392, 0.00820542913227944, 0.00820535847698532, 0.00820535069278404, 0.00820539946817136, 0.00820546383279732, 0.00820550138220893, 0.00820549408113358, 0.00820545344386203, 0.00820540766343608, 0.00820538271738521, 0.00820538920589589, 0.00820542004463202
flux1:, 0.655859810479377, 0.00852957063191653, 0.00852953216519333, 0.00852952318953151, 0.00852955231593252, 0.00852960631351084, 0.00852965404358382, 0.00852966285472472, 0.00852962030921853, 0.00852954767929853, 0.00852949272443675, 0.00852950041147404, 0.00852957700658198, 0.00852967420751562, 0.00852971392932715, 0.0085296480041073, 0.00852951305113288, 0.00852942545534006, 0.00852949077040475, 0.0085296782444023, 0.00852979028675995, 0.00852964359141841, 0.00852937410792293, 0.00852943183529897, 0.0085298465601292, 0.0085296902485437, 0.00852914854139869, 0.0085300829065938, 0.00852905767917777, 0.00853038421242828, 0.00852941587892598, 0.00852891859155601, 0.00852941587892598, 0.00853038421242828, 0.00852905767917778, 0.0085300829065938, 0.00852914854139869, 0.0085296902485437, 0.0085298465601292, 0.00852943183529897, 0.00852937410792294, 0.00852964359141841, 0.00852979028675995, 0.0085296782444023, 0.00852949077040475, 0.00852942545534006, 0.00852951305113288, 0.0085296480041073, 0.00852971392932715, 0.00852967420751562, 0.00852957700658198, 0.00852950041147404, 0.00852949272443675, 0.00852954767929853, 0.00852962030921853, 0.00852966285472473, 0.00852965404358382, 0.00852960631351084, 0.00852955231593253, 0.00852952318953151, 0.00852953216519332, 0.00852957063191653
flux1:, 0.65612225938313, 0.00885869615852372, 0.00885864960767265, 0.0088586380714009, 0.00885867172505422, 0.00885873449519941, 0.00885878975160404, 0.00885880013484692, 0.00885875226058273, 0.00885867084642065, 0.00885860931337731, 0.00885861684410372, 0.0088586996697595, 0.00885880516430347, 0.00885884954569014, 0.00885878161357991, 0.00885863994066963, 0.00885854646185184, 0.00885861129626864, 0.00885880287835036, 0.00885891772314169, 0.00885876836684467, 0.0088584962992742, 0.0088585625666235, 0.00885898997959579, 0.00885881852216285, 0.00885825319454998, 0.00885922139382392, 0.00885815697474278, 0.00885954158679489, 0.00885854123076935, 0.0088580265605751, 0.00885854123076935, 0.00885954158679489, 0.00885815697474278, 0.00885922139382392, 0.00885825319454998, 0.00885881852216285, 0.00885898997959579, 0.0088585625666235, 0.0088584962992742, 0.00885876836684467, 0.00885891772314169, 0.00885880287835036, 0.00885861129626864, 0.00885854646185184, 0.00885863994066963, 0.00885878161357991, 0.00885884954569014, 0.00885880516430347, 0.00885869966975949, 0.00885861684410372, 0.00885860931337731, 0.00885867084642066, 0.00885875226058273, 0.00885880013484692, 0.00885878975160403, 0.00885873449519941, 0.00885867172505422, 0.0088586380714009, 0.00885864960767265, 0.00885869615852372
flux1:, 0.656384708286884, 0.0091923959681767, 0.00919234101865104, 0.00919232695007902, 0.00919236547831756, 0.00919243747647362, 0.00919250055455157, 0.00919251248038288, 0.00919245895521193, 0.00919236834276816, 0.00919229996666274, 0.00919230736218807, 0.00919239668731194, 0.00919251082033351, 0.00919256009343679, 0.00919249017703698, 0.00919234162280127, 0.00919224201121261, 0.00919230611963817, 0.00919250163732373, 0.00919261926560856, 0.00919246748456819, 0.00919219332781576, 0.00919226859982198, 0.00919270860441695, 0.00919252121531077, 0.00919193176796279, 0.00919293412256736, 0.00919183001940081, 0.0091932739679036, 0.00919224149702301, 0.00919170932198355, 0.00919224149702301, 0.00919327396790361, 0.00919183001940082, 0.00919293412256736, 0.00919193176796279, 0.00919252121531077, 0.00919270860441695, 0.00919226859982197, 0.00919219332781576, 0.00919246748456818, 0.00919261926560856, 0.00919250163732373, 0.00919230611963817, 0.00919224201121262, 0.00919234162280127, 0.00919249017703698, 0.00919256009343679, 0.00919251082033351, 0.00919239668731194, 0.00919230736218806, 0.00919229996666274, 0.00919236834276816, 0.00919245895521193, 0.00919251248038288, 0.00919250055455156, 0.00919243747647362, 0.00919236547831756, 0.00919232695007902, 0.00919234101865104, 0.0091923959681767
flux1:, 0.656647157190637, 0.00953024180500983, 0.00953017830288683, 0.00953016182926893, 0.00953020555739698, 0.00953028711026875, 0.00953035814860982, 0.00953037149783197, 0.00953031203075414, 0.00953021193808031, 0.00953013660606694, 0.00953014396702971, 0.00953024002007845, 0.00953036300212848, 0.00953041725403517, 0.00953034530855845, 0.00953018976094574, 0.00953008389932315, 0.0095301471687813, 0.00953034650322765, 0.00953046684599874, 0.00953031276048793, 0.00953003689305588, 0.00953012156820977, 0.00953057408674094, 0.00953037011344862, 0.00952975621457547, 0.00953079305769103, 0.00952964877759186, 0.0095311531246254, 0.00953008836222757, 0.00952953852926412, 0.00953008836222757, 0.0095311531246254, 0.00952964877759186, 0.00953079305769102, 0.00952975621457546, 0.00953037011344862, 0.00953057408674094, 0.00953012156820976, 0.00953003689305588, 0.00953031276048793, 0.00953046684599875, 0.00953034650322765, 0.0095301471687813, 0.00953008389932315, 0.00953018976094574, 0.00953034530855844, 0.00953041725403518, 0.00953036300212847, 0.00953024002007845, 0.00953014396702972, 0.00953013660606694, 0.00953021193808031, 0.00953031203075415, 0.00953037149783198, 0.00953035814860981, 0.00953028711026876, 0.00953020555739698, 0.00953016182926893, 0.00953017830288683, 0.00953024180500983
flux1:, 0.65690960609439, 0.00987177832065622, 0.00987170628588631, 0.00987168762483513, 0.00987173683130287, 0.00987182811031968, 0.00987190707745785, 0.0098719216480726, 0.00987185600169958, 0.00987174630386492, 0.00987166406857421, 0.00987167157011631, 0.00987177451913369, 0.00987190640319313, 0.00987196556227418, 0.00987189147849526, 0.00987172889196906, 0.00987161681698047, 0.00987167928090041, 0.00987188236648996, 0.00987200529076858, 0.00987184888548031, 0.00987157155415135, 0.00987166596130737, 0.00987213094579141, 0.0098719098900279, 0.00987127139301978, 0.00987234307139878, 0.00987115811522646, 0.00987272370427143, 0.00987162637501165, 0.00987105869458384, 0.00987162637501165, 0.00987272370427143, 0.00987115811522646, 0.00987234307139878, 0.00987127139301978, 0.00987190989002791, 0.00987213094579141, 0.00987166596130737, 0.00987157155415135, 0.00987184888548031, 0.00987200529076858, 0.00987188236648996, 0.00987167928090041, 0.00987161681698047, 0.00987172889196906, 0.00987189147849526, 0.00987196556227418, 0.00987190640319313, 0.00987177451913369, 0.00987167157011631, 0.0098716640685742, 0.00987174630386493, 0.00987185600169957, 0.0098719216480726, 0.00987190707745785, 0.00987182811031968, 0.00987173683130288, 0.00987168762483513, 0.00987170628588631, 0.00987177832065622
flux1:, 0.657172054998143, 0.0102165237207527, 0.0102164433537052, 0.0102164227991276, 0.0102164776896013, 0.0102165786880838, 0.0102166653752968, 0.0102166808941883, 0.0102166089079409, 0.0102164896583941, 0.0102164007458265, 0.0102164086284152, 0.0102165185607204, 0.0102166592224062, 0.0102167230496902, 0.010216646660424, 0.0102164770731209, 0.0102163589934281, 0.0102164208411283, 0.0102166276621335, 0.010216752957454, 0.0102165940651671, 0.0102163153737796, 0.0102164197711426, 0.0102168972135368, 0.0102166587488365, 0.0102159957059964, 0.0102171025796971, 0.0102158764372036, 0.0102175038736534, 0.010216373592719, 0.0102157878349215, 0.010216373592719, 0.0102175038736534, 0.0102158764372036, 0.0102171025796971, 0.0102159957059964, 0.0102166587488365, 0.0102168972135368, 0.0102164197711426, 0.0102163153737795, 0.0102165940651671, 0.010216752957454, 0.0102166276621335, 0.0102164208411283, 0.0102163589934281, 0.0102164770731209, 0.010216646660424, 0.0102167230496902, 0.0102166592224062, 0.0102165185607204, 0.0102164086284152, 0.0102164007458265, 0.0102164896583941, 0.0102166089079409, 0.0102166808941883, 0.0102166653752968, 0.0102165786880838, 0.0102164776896013, 0.0102164227991276, 0.0102164433537052, 0.0102165237207527
flux1:, 0.657434503901897, 0.0105639705521397, 0.010563882232849, 0.0105638601360422, 0.0105639208178071, 0.010564031333224, 0.0105641253540069, 0.0105641414929151, 0.0105640631057182, 0.0105639345528482, 0.0105638393641633, 0.0105638479206439, 0.0105639648232079, 0.0105641139455382, 0.0105641820316717, 0.0105641031215225, 0.0105639266715183, 0.0105638029814749, 0.0105638645625341, 0.0105640751469876, 0.0105642025129751, 0.0105640408023996, 0.0105637607053086, 0.0105638752818585, 0.0105643652231215, 0.0105641092083074, 0.0105634218799857, 0.0105645643200795, 0.010563296466534, 0.0105649861024958, 0.0105638223690344, 0.0105632182614524, 0.0105638223690344, 0.0105649861024958, 0.0105632964665339, 0.0105645643200795, 0.0105634218799857, 0.0105641092083074, 0.0105643652231215, 0.0105638752818585, 0.0105637607053086, 0.0105640408023996, 0.0105642025129751, 0.0105640751469876, 0.0105638645625341, 0.0105638029814749, 0.0105639266715183, 0.0105641031215225, 0.0105641820316717, 0.0105641139455382, 0.0105639648232079, 0.0105638479206439, 0.0105638393641633, 0.0105639345528482, 0.0105640631057182, 0.0105641414929151, 0.0105641253540069, 0.010564031333224, 0.0105639208178071, 0.0105638601360422, 0.010563882232849, 0.0105639705521397
flux1:, 0.65769695280565, 0.0109135866312764, 0.0109134909111722, 0.010913467658049, 0.0109135341162837, 0.0109136537388187, 0.010913754535281, 0.0109137709302781, 0.0109136862014338, 0.0109135487992382, 0.0109134479061504, 0.0109134574656414, 0.0109135812072629, 0.0109137382709604, 0.0109138100390855, 0.0109137283570263, 0.0109135452967942, 0.0109134165849064, 0.0109134784080453, 0.010913692819088, 0.0109138218548564, 0.0109136568234342, 0.0109133751240881, 0.0109135000033412, 0.0109140025407721, 0.0109137290285975, 0.0109130178872312, 0.010914196271443, 0.0109128861660608, 0.0109146380900917, 0.0109134402853898, 0.0109128175129235, 0.0109134402853898, 0.0109146380900917, 0.0109128861660608, 0.010914196271443, 0.0109130178872312, 0.0109137290285975, 0.0109140025407721, 0.0109135000033412, 0.0109133751240881, 0.0109136568234342, 0.0109138218548564, 0.010913692819088, 0.0109134784080453, 0.0109134165849064, 0.0109135452967942, 0.0109137283570263, 0.0109138100390855, 0.0109137382709604, 0.0109135812072629, 0.0109134574656414, 0.0109134479061504, 0.0109135487992382, 0.0109136862014338, 0.0109137709302781, 0.010913754535281, 0.0109136537388187, 0.0109135341162837, 0.010913467658049, 0.0109134909111722, 0.0109135866312764
flux1:, 0.657959401709403, 0.0112648161136106, 0.0112647136999285, 0.0112646896856325, 0.0112647617631097, 0.0112648898715106, 0.0112649967276014, 0.0112650130010379, 0.0112649221279427, 0.0112647765399165, 0.011264670673703, 0.0112646815831499, 0.0112648118995548, 0.0112649761796879, 0.0112650508943228, 0.0112649661684958, 0.0112647768766386, 0.0112646439280708, 0.0112647066543742, 0.0112649249794901, 0.0112650551755778, 0.0112648861478747, 0.0112646025027631, 0.0112647377486652, 0.0112652530409951, 0.0112649622813851, 0.0112642280100941, 0.0112654427164175, 0.0112640898029189, 0.0112659038352139, 0.0112646712260265, 0.0112640294328361, 0.0112646712260265, 0.0112659038352139, 0.0112640898029189, 0.0112654427164175, 0.0112642280100941, 0.0112649622813851, 0.0112652530409951, 0.0112647377486652, 0.0112646025027631, 0.0112648861478747, 0.0112650551755778, 0.0112649249794901, 0.0112647066543742, 0.0112646439280708, 0.0112647768766386, 0.0112649661684958, 0.0112650508943228, 0.0112649761796879, 0.0112648118995548, 0.0112646815831499, 0.011264670673703, 0.0112647765399165, 0.0112649221279427, 0.0112650130010379, 0.0112649967276014, 0.0112648898715106, 0.0112647617631097, 0.0112646896856325, 0.0112647136999285, 0.0112648161136106
flux1:, 0.658221850613157, 0.0116170807028701, 0.0116169724363576, 0.0116169480387582, 0.0116170254204507, 0.0116171611858217, 0.0116172732469243, 0.0116172890306127, 0.0116171923620468, 0.011617039457673, 0.0116169294921017, 0.011616942096478, 0.0116170785794118, 0.0116172491489513, 0.0116173259306976, 0.0116172378846829, 0.0116170428740667, 0.0116169066666664, 0.0116169710971989, 0.0116171934358636, 0.0116173241693809, 0.011617150301536, 0.0116168642295717, 0.0116170098542179, 0.0116175381239782, 0.011617230561453, 0.0116164740470208, 0.0116177254454268, 0.0116163291549988, 0.011618204848394, 0.0116169365956657, 0.0116162753893251, 0.0116169365956657, 0.011618204848394, 0.0116163291549988, 0.0116177254454268, 0.0116164740470208, 0.011617230561453, 0.0116175381239782, 0.0116170098542179, 0.0116168642295717, 0.011617150301536, 0.0116173241693809, 0.0116171934358636, 0.0116169710971989, 0.0116169066666664, 0.0116170428740667, 0.0116172378846828, 0.0116173259306976, 0.0116172491489513, 0.0116170785794118, 0.011616942096478, 0.0116169294921017, 0.011617039457673, 0.0116171923620468, 0.0116172890306127, 0.0116172732469243, 0.0116171611858217, 0.0116170254204507, 0.0116169480387582, 0.0116169724363575, 0.0116170807028701
flux1:, 0.65848429951691, 0.0119697809984479, 0.0119696678253852, 0.0119696433790893, 0.0119697255829917, 0.0119698679808165, 0.0119699842789089, 0.0119699992371779, 0.0119698972810307, 0.0119697381245637, 0.0119696250533544, 0.011969639675619, 0.0119697817668944, 0.0119699575074934, 0.0119700353531354, 0.0119699437228233, 0.0119697436443333, 0.0119696053378823, 0.0119696723959761, 0.0119698988463443, 0.011970029379926, 0.0119698496704221, 0.0119695605676179, 0.0119697165404062, 0.0119702580731678, 0.0119699343382171, 0.0119691566584674, 0.0119704451009086, 0.011969004857768, 0.0119709415047462, 0.01196963667779, 0.0119689556356612, 0.0119696366777901, 0.0119709415047462, 0.011969004857768, 0.0119704451009086, 0.0119691566584674, 0.0119699343382171, 0.0119702580731678, 0.0119697165404062, 0.0119695605676179, 0.0119698496704221, 0.011970029379926, 0.0119698988463443, 0.0119696723959761, 0.0119696053378823, 0.0119697436443332, 0.0119699437228233, 0.0119700353531354, 0.0119699575074934, 0.0119697817668944, 0.011969639675619, 0.0119696250533544, 0.0119697381245637, 0.0119698972810307, 0.0119699992371779, 0.0119699842789089, 0.0119698679808165, 0.0119697255829917, 0.0119696433790893, 0.0119696678253852, 0.0119697809984479
flux1:, 0.658746748420663, 0.0123222979782649, 0.0123221809181781, 0.0123221566907526, 0.0123222430659698, 0.0123223908962525, 0.0123225103795097, 0.0123225242306971, 0.0123224176552016, 0.0123222534867849, 0.0123221383964949, 0.0123221553184836, 0.0123223023097709, 0.0123224819297828, 0.0123225597370919, 0.0123224642872291, 0.0123222599285047, 0.0123221208471567, 0.0123221915558762, 0.0123224222012031, 0.0123225516862443, 0.012322364993036, 0.0123220721521361, 0.0123222384098942, 0.012322793550069, 0.0123224544444474, 0.0123216568502197, 0.0123229826592018, 0.0123214978888782, 0.012323494534571, 0.0123221521305841, 0.0123214508083487, 0.0123221521305841, 0.012323494534571, 0.0123214978888782, 0.0123229826592018, 0.0123216568502197, 0.0123224544444474, 0.012322793550069, 0.0123222384098942, 0.0123220721521361, 0.012322364993036, 0.0123225516862443, 0.0123224222012031, 0.0123221915558762, 0.0123221208471567, 0.0123222599285047, 0.0123224642872291, 0.0123225597370919, 0.0123224819297828, 0.0123223023097709, 0.0123221553184836, 0.0123221383964949, 0.0123222534867849, 0.0123224176552016, 0.0123225242306971, 0.0123225103795097, 0.0123223908962525, 0.0123222430659698, 0.0123221566907526, 0.0123221809181781, 0.0123222979782649
flux1:, 0.659009197324416, 0.0126739946136825, 0.0126738747244188, 0.0126738508964676, 0.0126739406292873, 0.0126740925442741, 0.0126742141097215, 0.0126742266446972, 0.0126741162725223, 0.0126739484820387, 0.012673832521512, 0.0126738519669426, 0.0126740030058727, 0.0126741850653057, 0.0126742616616387, 0.0126741622010932, 0.012673954479785, 0.0126738160879225, 0.0126738915434171, 0.0126741264389441, 0.0126742539234516, 0.0126740589872528, 0.0126737616217761, 0.012673938079348, 0.0126745072223628, 0.0126741536984933, 0.0126733375906168, 0.012674701046671, 0.0126731711870288, 0.0126752266480121, 0.0126738456166129, 0.0126731235588209, 0.0126738456166129, 0.0126752266480121, 0.0126731711870288, 0.012674701046671, 0.0126733375906168, 0.0126741536984933, 0.0126745072223628, 0.012673938079348, 0.0126737616217761, 0.0126740589872528, 0.0126742539234516, 0.0126741264389441, 0.0126738915434171, 0.0126738160879225, 0.012673954479785, 0.0126741622010932, 0.0126742616616387, 0.0126741850653057, 0.0126740030058727, 0.0126738519669426, 0.012673832521512, 0.0126739484820387, 0.0126741162725223, 0.0126742266446972, 0.0126742141097215, 0.0126740925442741, 0.0126739406292873, 0.0126738508964676, 0.0126738747244188, 0.0126739946136825
flux1:, 0.65927164622817, 0.0130242176122173, 0.0130240959542547, 0.0130240726048429, 0.0130241647331083, 0.0130243192716453, 0.0130244417992721, 0.0130244528956826, 0.0130243396905615, 0.0130241697849781, 0.0130240541326918, 0.0130240762534, 0.0130242303562739, 0.0130244132980689, 0.0130244874716592, 0.0130243838664815, 0.0130241738177847, 0.0130240376898058, 0.0130241190314492, 0.0130243581924841, 0.0130244826337022, 0.0130242781069853, 0.0130239753789617, 0.013024161939716, 0.0130247455205027, 0.0130243786553943, 0.0130235455572413, 0.0130249468856867, 0.0130233714006019, 0.0130254842890743, 0.0130240635613588, 0.013023320313773, 0.0130240635613588, 0.0130254842890743, 0.0130233714006019, 0.0130249468856867, 0.0130235455572413, 0.0130243786553943, 0.0130247455205027, 0.013024161939716, 0.0130239753789617, 0.0130242781069854, 0.0130244826337022, 0.0130243581924841, 0.0130241190314491, 0.0130240376898058, 0.0130241738177847, 0.0130243838664815, 0.0130244874716592, 0.0130244132980689, 0.0130242303562739, 0.0130240762534, 0.0130240541326918, 0.0130241697849781, 0.0130243396905615, 0.0130244528956826, 0.0130244417992721, 0.0130243192716453, 0.0130241647331083, 0.0130240726048429, 0.0130240959542547, 0.0130242176122173
flux1:, 0.659534095131923, 0.0133722992829836, 0.0133721768849439, 0.0133721539836079, 0.0133722474192648, 0.0133724030464682, 0.0133725254330935, 0.0133725350642101, 0.0133724201101489, 0.0133722496754571, 0.0133721355062281, 0.0133721603726199, 0.013372316443723, 0.013372498630436, 0.0133725691631346, 0.0133724613465713, 0.0133722501050395, 0.0133721178898539, 0.0133722062682178, 0.0133724496601021, 0.0133725699418754, 0.013372354422898, 0.0133720454734139, 0.0133722420391344, 0.0133728405170317, 0.0133724614813362, 0.0133716130077075, 0.0133730523651254, 0.0133714307606234, 0.0133735995133619, 0.0133721380347933, 0.01337137315824, 0.0133721380347933, 0.0133735995133619, 0.0133714307606234, 0.0133730523651254, 0.0133716130077075, 0.0133724614813362, 0.0133728405170317, 0.0133722420391344, 0.0133720454734139, 0.013372354422898, 0.0133725699418754, 0.0133724496601021, 0.0133722062682178, 0.0133721178898539, 0.0133722501050395, 0.0133724613465713, 0.0133725691631346, 0.013372498630436, 0.013372316443723, 0.0133721603726199, 0.0133721355062281, 0.0133722496754571, 0.0133724201101489, 0.0133725350642101, 0.0133725254330935, 0.0133724030464682, 0.0133722474192648, 0.0133721539836079, 0.0133721768849439, 0.0133722992829836
flux1:, 0.659796544035676, 0.013717559518933, 0.0137174373462472, 0.0137174147524847, 0.0137175083117219, 0.0137176634623137, 0.0137177846534747, 0.013717792890788, 0.0137176773642893, 0.0137175080234355, 0.0137173964760113, 0.0137174240725265, 0.0137175809297187, 0.0137177606844183, 0.0137178263845544, 0.0137177143633016, 0.0137175031392057, 0.0137173765204671, 0.0137174730642868, 0.0137177205948683, 0.0137178355494992, 0.0137176076204442, 0.0137172916019903, 0.0137174980816329, 0.0137181119219499, 0.0137177219449834, 0.0137168597682291, 0.0137183372290938, 0.0137166690716457, 0.0137188919829449, 0.0137173887492263, 0.0137166018345945, 0.0137173887492263, 0.0137188919829449, 0.0137166690716457, 0.0137183372290938, 0.0137168597682291, 0.0137177219449834, 0.0137181119219499, 0.0137174980816329, 0.0137172916019903, 0.0137176076204442, 0.0137178355494992, 0.0137177205948683, 0.0137174730642868, 0.0137173765204671, 0.0137175031392056, 0.0137177143633016, 0.0137178263845544, 0.0137177606844183, 0.0137175809297186, 0.0137174240725265, 0.0137173964760113, 0.0137175080234355, 0.0137176773642893, 0.013717792890788, 0.0137177846534747, 0.0137176634623137, 0.0137175083117219, 0.0137174147524847, 0.0137174373462472, 0.013717559518933
flux1:, 0.660058992939429, 0.0140593078891034, 0.0140591868176403, 0.0140591642883592, 0.0140592567283041, 0.0140594098517252, 0.0140595288699291, 0.0140595358789604, 0.0140594210150814, 0.0140592543835275, 0.0140591465305634, 0.0140591767566993, 0.0140593331626262, 0.0140595088125852, 0.0140595685465914, 0.0140594524027497, 0.0140592424535144, 0.014059123106836, 0.0140592288901875, 0.0140594804053036, 0.0140595888394475, 0.014059347107569, 0.0140590232170847, 0.0140592395339381, 0.0140598691865892, 0.0140594695183303, 0.0140585953327262, 0.0140601108766396, 0.0140583958132049, 0.0140606710708438, 0.0140591251657821, 0.0140583158497575, 0.0140591251657821, 0.0140606710708438, 0.0140583958132049, 0.0140601108766396, 0.0140585953327262, 0.0140594695183303, 0.0140598691865892, 0.0140592395339381, 0.0140590232170848, 0.014059347107569, 0.0140595888394475, 0.0140594804053036, 0.0140592288901875, 0.014059123106836, 0.0140592424535144, 0.0140594524027497, 0.0140595685465914, 0.0140595088125852, 0.0140593331626262, 0.0140591767566993, 0.0140591465305634, 0.0140592543835275, 0.0140594210150814, 0.0140595358789604, 0.0140595288699291, 0.0140594098517252, 0.0140592567283041, 0.0140591642883592, 0.0140591868176402, 0.0140593078891034
flux1:, 0.660321441843183, 0.0143968458332078, 0.0143967266294204, 0.0143967038343564, 0.0143967938948782, 0.0143969435001376, 0.0143970594679929, 0.0143970654971678, 0.0143969525505989, 0.0143967901913157, 0.0143966870131425, 0.0143967196902915, 0.0143968743882541, 0.0143970443098375, 0.0143970970313264, 0.0143969769197324, 0.0143967695172425, 0.0143966590658134, 0.0143967750767312, 0.01439703035907, 0.0143971310830068, 0.0143968742234998, 0.0143965417349638, 0.0143967678318236, 0.014397413707595, 0.0143970055788245, 0.0143961210643134, 0.0143976745642751, 0.0143959123435855, 0.0143982380667252, 0.0143966487009807, 0.0143958166820593, 0.0143966487009807, 0.0143982380667252, 0.0143959123435855, 0.0143976745642751, 0.0143961210643134, 0.0143970055788245, 0.014397413707595, 0.0143967678318236, 0.0143965417349638, 0.0143968742234998, 0.0143971310830068, 0.01439703035907, 0.0143967750767312, 0.0143966590658134, 0.0143967695172425, 0.0143969769197324, 0.0143970970313264, 0.0143970443098375, 0.0143968743882541, 0.0143967196902915, 0.0143966870131425, 0.0143967901913157, 0.0143969525505989, 0.0143970654971678, 0.0143970594679929, 0.0143969435001376, 0.0143967938948782, 0.0143967038343563, 0.0143967266294204, 0.0143968458332078
flux1:, 0.660583890746936, 0.0147294689500218, 0.0147293522588048, 0.0147293288034294, 0.0147294152522439, 0.0147295599504229, 0.014729672107424, 0.0147296774702568, 0.0147295676729279, 0.014729411052707, 0.0147293134161137, 0.0147293483001577, 0.0147295000533857, 0.0147296627164367, 0.0147297074915167, 0.0147295836323639, 0.0147293800271739, 0.0147292799973156, 0.0147294071090368, 0.0147296658805771, 0.0147297577400026, 0.0147294845391993, 0.0147291428346044, 0.0147293786766685, 0.0147300411218192, 0.0147296257036814, 0.0147287324901373, 0.0147303237022502, 0.0147285141967387, 0.0147308884745524, 0.0147292550240909, 0.0147284000783874, 0.0147292550240909, 0.0147308884745524, 0.0147285141967387, 0.0147303237022503, 0.0147287324901373, 0.0147296257036814, 0.0147300411218192, 0.0147293786766685, 0.0147291428346044, 0.0147294845391993, 0.0147297577400026, 0.0147296658805771, 0.0147294071090368, 0.0147292799973156, 0.0147293800271739, 0.0147295836323639, 0.0147297074915167, 0.0147296627164368, 0.0147295000533857, 0.0147293483001577, 0.0147293134161137, 0.014729411052707, 0.0147295676729279, 0.0147296774702568, 0.014729672107424, 0.0147295599504228, 0.0147294152522439, 0.0147293288034294, 0.0147293522588048, 0.0147294689500218
flux1:, 0.660846339650689, 0.0150564693701358, 0.0150563557111445, 0.0150563311660968, 0.015056412845103, 0.0150565513874987, 0.0150566590995824, 0.0150566641508262, 0.0150565586678058, 0.0150564091167656, 0.0150563177597778, 0.0150563545590425, 0.0150565021918876, 0.015056656201875, 0.0150566922296614, 0.0150565648965816, 0.0150563662802671, 0.0150562780585293, 0.0150564170044522, 0.0150566789324981, 0.0150567608418178, 0.0150564702392349, 0.0150561188368295, 0.0150563644121321, 0.0150570436821487, 0.0150566220464919, 0.0150557216796698, 0.015057350234635, 0.0150554934623485, 0.0150579143921186, 0.0150562364351435, 0.0150553584314943, 0.0150562364351435, 0.0150579143921186, 0.0150554934623485, 0.015057350234635, 0.0150557216796698, 0.0150566220464919, 0.0150570436821487, 0.0150563644121321, 0.0150561188368295, 0.0150564702392349, 0.0150567608418178, 0.0150566789324981, 0.0150564170044522, 0.0150562780585293, 0.0150563662802671, 0.0150565648965816, 0.0150566922296614, 0.015056656201875, 0.0150565021918876, 0.0150563545590425, 0.0150563177597778, 0.0150564091167656, 0.0150565586678058, 0.0150566641508262, 0.0150566590995824, 0.0150565513874988, 0.015056412845103, 0.0150563311660968, 0.0150563557111445, 0.0150564693701357
flux1:, 0.661108788554442, 0.0153771382027744, 0.0153770279754465, 0.0153770019110747, 0.0153770777816884, 0.0153772090917704, 0.0153773118531578, 0.0153773169599691, 0.0153772168455988, 0.0153770755216526, 0.0153769910449803, 0.0153770294428333, 0.0153771718822186, 0.0153773160184573, 0.0153773426459541, 0.015377212149987, 0.0153770196170367, 0.0153769444104246, 0.015377095763727, 0.0153773604703654, 0.0153774314463331, 0.0153771225740802, 0.0153767611528386, 0.0153770164701684, 0.0153777127035911, 0.0153772857854705, 0.0153763796957731, 0.015378045092459, 0.015376141238245, 0.0153786069616413, 0.015376884312784, 0.0153759832266521, 0.015376884312784, 0.0153786069616413, 0.015376141238245, 0.015378045092459, 0.0153763796957731, 0.0153772857854705, 0.0153777127035911, 0.0153770164701684, 0.0153767611528386, 0.0153771225740802, 0.0153774314463331, 0.0153773604703654, 0.015377095763727, 0.0153769444104246, 0.0153770196170367, 0.015377212149987, 0.0153773426459541, 0.0153773160184573, 0.0153771718822186, 0.0153770294428333, 0.0153769910449803, 0.0153770755216526, 0.0153772168455988, 0.0153773169599691, 0.0153773118531578, 0.0153772090917704, 0.0153770777816884, 0.0153770019110747, 0.0153770279754465, 0.0153771382027744
flux1:, 0.661371237458196, 0.0156907680455354, 0.0156906615425178, 0.0156906335667332, 0.0156907027519415, 0.0156908259495772, 0.0156909233768625, 0.0156909288863712, 0.0156908350426616, 0.0156907029025208, 0.0156906257680012, 0.0156906654490729, 0.0156908017644311, 0.015690935012817, 0.015690951743606, 0.0156908184137335, 0.0156906329244866, 0.0156905717253405, 0.0156907358840095, 0.0156910029586267, 0.015691062153086, 0.0156907343711833, 0.0156903627905975, 0.015690627874972, 0.0156913410682708, 0.0156909096319735, 0.0156899991070859, 0.0156917007083884, 0.0156897501436201, 0.0156922588798942, 0.0156904916204873, 0.0156895675461957, 0.0156904916204873, 0.0156922588798942, 0.0156897501436201, 0.0156917007083884, 0.0156899991070859, 0.0156909096319735, 0.0156913410682708, 0.015690627874972, 0.0156903627905974, 0.0156907343711833, 0.015691062153086, 0.0156910029586267, 0.0156907358840095, 0.0156905717253405, 0.0156906329244866, 0.0156908184137335, 0.015690951743606, 0.015690935012817, 0.0156908017644311, 0.0156906654490729, 0.0156906257680011, 0.0156907029025208, 0.0156908350426616, 0.0156909288863712, 0.0156909233768625, 0.0156908259495772, 0.0156907027519415, 0.0156906335667332, 0.0156906615425178, 0.0156907680455354
flux1:, 0.661633686361949, 0.0159966555450917, 0.0159965529732434, 0.0159965227705942, 0.0159965845915365, 0.0159966990083286, 0.0159967908272241, 0.0159967970321891, 0.0159967101714842, 0.0159965879494825, 0.0159965184854725, 0.0159965591642214, 0.0159966886041339, 0.0159968101830307, 0.0159968166795021, 0.0159966808406469, 0.0159965031868231, 0.0159964567437289, 0.0159966339215334, 0.0159969029358487, 0.0159969496662885, 0.01599660259254, 0.0159962209069892, 0.0159964957928913, 0.0159972257773967, 0.015996790387274, 0.0159958765496041, 0.0159976135807259, 0.0159956168808329, 0.0159981669557361, 0.0159963554590799, 0.015995408619938, 0.0159963554590799, 0.0159981669557361, 0.0159956168808329, 0.0159976135807259, 0.015995876549604, 0.015996790387274, 0.0159972257773967, 0.0159964957928913, 0.0159962209069892, 0.01599660259254, 0.0159969496662885, 0.0159969029358487, 0.0159966339215334, 0.0159964567437289, 0.0159965031868231, 0.0159966808406469, 0.0159968166795021, 0.0159968101830307, 0.0159966886041339, 0.0159965591642214, 0.0159965184854725, 0.0159965879494825, 0.0159967101714842, 0.0159967970321891, 0.0159967908272241, 0.0159966990083286, 0.0159965845915365, 0.0159965227705942, 0.0159965529732434, 0.0159966555450917
flux1:, 0.661896135265702, 0.0162941039961486, 0.0162940055037825, 0.0162939728734802, 0.0162940268785708, 0.0162941320636026, 0.0162942180891939, 0.0162942251936215, 0.0162941458074151, 0.0162940340030907, 0.0162939724163843, 0.0162940138665243, 0.0162941358903354, 0.0162942452685237, 0.0162942413476937, 0.0162941032972664, 0.0162939340716081, 0.0162939028675187, 0.0162940930912021, 0.0162943636161188, 0.016294397392766, 0.0162940309259901, 0.0162936393931413, 0.0162939241158423, 0.0162946705377269, 0.0162942315349948, 0.0162933153246997, 0.0162950868738907, 0.0162930448329898, 0.0162956347023343, 0.0162937796529965, 0.0162928104089401, 0.0162937796529965, 0.0162956347023343, 0.0162930448329898, 0.0162950868738907, 0.0162933153246997, 0.0162942315349948, 0.0162946705377269, 0.0162939241158423, 0.0162936393931413, 0.0162940309259901, 0.0162943973927661, 0.0162943636161188, 0.0162940930912021, 0.0162939028675187, 0.0162939340716081, 0.0162941032972664, 0.0162942413476937, 0.0162942452685237, 0.0162941358903354, 0.0162940138665243, 0.0162939724163844, 0.0162940340030907, 0.0162941458074151, 0.0162942251936215, 0.0162942180891939, 0.0162941320636026, 0.0162940268785708, 0.0162939728734802, 0.0162940055037824, 0.0162941039961486
flux1:, 0.662158584169456, 0.0165824259652604, 0.0165823316738586, 0.0165822965644369, 0.0165823425493727, 0.0165824382651602, 0.0165825183769323, 0.016582526463637, 0.0165824547991965, 0.0165823536741554, 0.0165823000676396, 0.0165823421508213, 0.0165824564536534, 0.0165825533595759, 0.0165825389828498, 0.016582398967067, 0.0165822385385183, 0.0165822227770056, 0.0165824258897148, 0.0165826975131584, 0.016582718061396, 0.0165823323970194, 0.0165819314799314, 0.0165822260653404, 0.0165829883695901, 0.016582545856086, 0.0165816280202843, 0.0165834330419926, 0.0165813466839724, 0.0165839749509118, 0.0165820773572654, 0.0165810862096994, 0.0165820773572654, 0.0165839749509118, 0.0165813466839724, 0.0165834330419926, 0.0165816280202843, 0.016582545856086, 0.0165829883695901, 0.0165822260653404, 0.0165819314799314, 0.0165823323970194, 0.016582718061396, 0.0165826975131584, 0.0165824258897148, 0.0165822227770056, 0.0165822385385183, 0.016582398967067, 0.0165825389828498, 0.0165825533595759, 0.0165824564536534, 0.0165823421508213, 0.0165823000676396, 0.0165823536741554, 0.0165824547991965, 0.016582526463637, 0.0165825183769323, 0.0165824382651602, 0.0165823425493727, 0.0165822965644369, 0.0165823316738586, 0.0165824259652604
flux1:, 0.662421033073209, 0.0168609459255282, 0.0168608559638307, 0.0168608185022034, 0.0168608565196285, 0.0168609427286036, 0.0168610168418317, 0.0168610258439153, 0.0168609618900491, 0.0168608714741936, 0.016860825869133, 0.0168608685612206, 0.0168609750910463, 0.0168610595129504, 0.0168610347704878, 0.0168608929617608, 0.0168607414574418, 0.0168607410577011, 0.0168609567283992, 0.0168612290732257, 0.0168612363502422, 0.0168608319875144, 0.0168604223503544, 0.0168607268039205, 0.016861504223144, 0.0168610580528128, 0.0168601391413704, 0.0168619764616678, 0.0168598470471606, 0.0168625124724641, 0.0168605736718646, 0.0168595612654778, 0.0168605736718646, 0.0168625124724641, 0.0168598470471606, 0.0168619764616678, 0.0168601391413704, 0.0168610580528128, 0.016861504223144, 0.0168607268039205, 0.0168604223503544, 0.0168608319875144, 0.0168612363502422, 0.0168612290732257, 0.0168609567283992, 0.0168607410577011, 0.0168607414574418, 0.0168608929617608, 0.0168610347704878, 0.0168610595129504, 0.0168609750910463, 0.0168608685612206, 0.016860825869133, 0.0168608714741936, 0.0168609618900491, 0.0168610258439152, 0.0168610168418317, 0.0168609427286036, 0.0168608565196285, 0.0168608185022034, 0.0168608559638307, 0.0168609459255282
flux1:, 0.662683481976962, 0.0171290028877128, 0.0171289174258612, 0.0171288779387695, 0.0171289082968823, 0.0171289851392469, 0.0171290531746052, 0.0171290628527086, 0.017129006335613, 0.0171289264423634, 0.0171288888039323, 0.0171289322172587, 0.017129031182991, 0.0171291033599623, 0.0171290684505694, 0.0171289249272776, 0.0171287822222852, 0.0171287968231782, 0.0171290245615355, 0.0171292973025385, 0.01712929150729, 0.0171288692476605, 0.0171284517451784, 0.0171287660404422, 0.0171295575892336, 0.0171291073678697, 0.0171281877359234, 0.0171300560599854, 0.0171278850887694, 0.0171305865935858, 0.0171286082498159, 0.0171275753712314, 0.0171286082498159, 0.0171305865935858, 0.0171278850887694, 0.0171300560599854, 0.0171281877359234, 0.0171291073678697, 0.0171295575892336, 0.0171287660404422, 0.0171284517451784, 0.0171288692476605, 0.01712929150729, 0.0171292973025385, 0.0171290245615355, 0.0171287968231782, 0.0171287822222852, 0.0171289249272776, 0.0171290684505694, 0.0171291033599623, 0.017129031182991, 0.0171289322172587, 0.0171288888039323, 0.0171289264423634, 0.017129006335613, 0.0171290628527086, 0.0171290531746052, 0.0171289851392469, 0.0171289082968823, 0.0171288779387695, 0.0171289174258612, 0.0171290028877128
flux1:, 0.662945930880715, 0.0173859530129391, 0.0173858722942868, 0.0173858313204756, 0.0173858545704254, 0.0173859223346889, 0.0173859841880786, 0.0173859941150375, 0.0173859445046981, 0.0173858747543966, 0.0173858450188824, 0.0173858894189936, 0.0173859812889225, 0.0173860416931964, 0.0173859969008927, 0.017385851630802, 0.0173857173465826, 0.0173857463196553, 0.0173859854956768, 0.017386258374729, 0.0173862399505092, 0.0173858008870197, 0.0173853765481652, 0.0173857006155926, 0.0173865050909951, 0.0173860501844879, 0.0173851300016345, 0.0173870279229856, 0.0173848171314909, 0.0173875537923539, 0.0173855378851982, 0.0173844854584215, 0.0173855378851982, 0.0173875537923539, 0.017384817131491, 0.0173870279229856, 0.0173851300016345, 0.0173860501844879, 0.0173865050909951, 0.0173857006155926, 0.0173853765481652, 0.0173858008870197, 0.0173862399505092, 0.017386258374729, 0.0173859854956768, 0.0173857463196553, 0.0173857173465826, 0.0173858516308019, 0.0173859969008927, 0.0173860416931964, 0.0173859812889225, 0.0173858894189936, 0.0173858450188824, 0.0173858747543966, 0.0173859445046981, 0.0173859941150376, 0.0173859841880786, 0.0173859223346889, 0.0173858545704254, 0.0173858313204756, 0.0173858722942868, 0.0173859530129391
flux1:, 0.663208379784469, 0.0176311721919452, 0.0176310965602159, 0.0176310548521386, 0.0176310717646482, 0.017631130852571, 0.0176311863672026, 0.0176311959214075, 0.0176311524485364, 0.0176310922988178, 0.0176310704008049, 0.0176311162164203, 0.0176312017067299, 0.0176312510180564, 0.0176311966866268, 0.0176310495150886, 0.0176309230268041, 0.0176309654978599, 0.0176312153653142, 0.0176314882037221, 0.0176314578328952, 0.0176310033307638, 0.0176305733370449, 0.0176309070537865, 0.0176317230422066, 0.0176312625932473, 0.0176303418590949, 0.0176322678702685, 0.0176300192240065, 0.017632790260095, 0.0176307390671678, 0.0176296681458893, 0.0176307390671678, 0.017632790260095, 0.0176300192240065, 0.0176322678702685, 0.0176303418590949, 0.0176312625932473, 0.0176317230422066, 0.0176309070537865, 0.0176305733370449, 0.0176310033307638, 0.0176314578328952, 0.0176314882037221, 0.0176312153653142, 0.0176309654978599, 0.0176309230268041, 0.0176310495150886, 0.0176311966866268, 0.0176312510180564, 0.0176312017067299, 0.0176311162164203, 0.0176310704008049, 0.0176310922988178, 0.0176311524485364, 0.0176311959214075, 0.0176311863672026, 0.017631130852571, 0.0176310717646482, 0.0176310548521386, 0.0176310965602159, 0.0176311721919452
flux1:, 0.663470828688222, 0.0178640585757623, 0.0178639884954564, 0.0178639470098538, 0.0178639585420778, 0.0178640094300548, 0.0178640583727378, 0.017864066741091, 0.017864028424068, 0.0178639772056383, 0.0178639631034646, 0.0178640109286698, 0.0178640909822069, 0.0178641300553882, 0.0178640665623317, 0.017863917206217, 0.0178637976591603, 0.0178638525376308, 0.0178641122601871, 0.0178643849674385, 0.0178643435581763, 0.0178638752270685, 0.0178634408864476, 0.0178637840676426, 0.0178646099583459, 0.017864142911255, 0.0178632214768047, 0.0178651739810276, 0.0178628896619242, 0.0178656944148673, 0.0178636104860617, 0.0178625222429828, 0.0178636104860617, 0.0178656944148673, 0.0178628896619242, 0.0178651739810276, 0.0178632214768047, 0.017864142911255, 0.0178646099583459, 0.0178637840676426, 0.0178634408864477, 0.0178638752270685, 0.0178643435581763, 0.0178643849674385, 0.0178641122601871, 0.0178638525376308, 0.0178637976591603, 0.017863917206217, 0.0178640665623317, 0.0178641300553882, 0.0178640909822069, 0.0178640109286698, 0.0178639631034646, 0.0178639772056383, 0.017864028424068, 0.017864066741091, 0.0178640583727378, 0.0178640094300548, 0.0178639585420778, 0.0178639470098538, 0.0178639884954564, 0.0178640585757623
flux1:, 0.663733277591975, 0.0180840350427811, 0.0180839711110905, 0.0180839309883911, 0.0180839382425484, 0.0180839814416692, 0.0180840234850567, 0.018084029675941, 0.0180839953567385, 0.018083952312739, 0.01808394601059, 0.0180839965986325, 0.0180840723545325, 0.0180841021815596, 0.0180840299128676, 0.0180838779609425, 0.0180837642956946, 0.0180838303107357, 0.0180840989896133, 0.0180843715678384, 0.0180843202330074, 0.0180838398918001, 0.0180834026090872, 0.0180837550012742, 0.0180845890063561, 0.0180841141393974, 0.0180831917335218, 0.0180851690570039, 0.018082851445786, 0.0180856893525694, 0.0180835754777422, 0.0180824711911809, 0.0180835754777422, 0.0180856893525694, 0.018082851445786, 0.0180851690570039, 0.0180831917335218, 0.0180841141393974, 0.0180845890063561, 0.0180837550012741, 0.0180834026090872, 0.0180838398918001, 0.0180843202330074, 0.0180843715678384, 0.0180840989896133, 0.0180838303107358, 0.0180837642956946, 0.0180838779609425, 0.0180840299128676, 0.0180841021815596, 0.0180840723545325, 0.0180839965986325, 0.01808394601059, 0.018083952312739, 0.0180839953567385, 0.018084029675941, 0.0180840234850568, 0.0180839814416692, 0.0180839382425484, 0.0180839309883911, 0.0180839711110905, 0.0180840350427811
flux1:, 0.663995726495728, 0.0182905515874098, 0.0182904945363701, 0.0182904570694808, 0.0182904612452558, 0.018290497262349, 0.018290531974575, 0.0182905348407339, 0.0182905032283549, 0.0182904675553162, 0.0182904691204957, 0.018290523368956, 0.0182905961241553, 0.0182906177925966, 0.0182905371197459, 0.0182903820399103, 0.0182902730255527, 0.0182903487675258, 0.0182906254694146, 0.0182908980130679, 0.0182908380417193, 0.0182903476768471, 0.0182899089216673, 0.0182902701987787, 0.0182911103792649, 0.0182906263435391, 0.0182897026036384, 0.0182917030080458, 0.0182893546619968, 0.018292225221782, 0.0182900843925176, 0.0182889654306459, 0.0182900843925176, 0.018292225221782, 0.0182893546619968, 0.0182917030080458, 0.0182897026036384, 0.0182906263435391, 0.0182911103792649, 0.0182902701987787, 0.0182899089216674, 0.0182903476768471, 0.0182908380417193, 0.0182908980130678, 0.0182906254694146, 0.0182903487675258, 0.0182902730255527, 0.0182903820399103, 0.0182905371197459, 0.0182906177925966, 0.0182905961241553, 0.018290523368956, 0.0182904691204957, 0.0182904675553162, 0.0182905032283549, 0.0182905348407339, 0.018290531974575, 0.018290497262349, 0.0182904612452558, 0.0182904570694808, 0.0182904945363701, 0.0182905515874098
flux1:, 0.664258175399482, 0.0184830876159086, 0.0184830383040898, 0.0184830048977538, 0.0184830072408041, 0.0184830365427179, 0.0184830633854579, 0.0184830616561651, 0.0184830313757378, 0.018483002264066, 0.0184830118382339, 0.0184830707657725, 0.0184831419298132, 0.0184831565792703, 0.0184830678396919, 0.0184829089931778, 0.0184828032675259, 0.0184828872333091, 0.0184831710173337, 0.0184834437078126, 0.0184833765300359, 0.0184828782487472, 0.0184824395222429, 0.0184828092845501, 0.0184836535820397, 0.0184831589457998, 0.0184822334515741, 0.0184842551462713, 0.018481878772837, 0.0184847815087377, 0.0184826168752333, 0.0184814846783735, 0.0184826168752333, 0.0184847815087377, 0.018481878772837, 0.0184842551462713, 0.0184822334515741, 0.0184831589457998, 0.0184836535820397, 0.0184828092845501, 0.0184824395222429, 0.0184828782487472, 0.0184833765300359, 0.0184834437078126, 0.0184831710173337, 0.0184828872333091, 0.0184828032675259, 0.0184829089931778, 0.0184830678396918, 0.0184831565792703, 0.0184831419298132, 0.0184830707657725, 0.0184830118382339, 0.018483002264066, 0.0184830313757378, 0.0184830616561651, 0.0184830633854579, 0.0184830365427179, 0.0184830072408041, 0.0184830048977538, 0.0184830383040898, 0.0184830876159086
flux1:, 0.664520624303235, 0.0186611541355379, 0.0186611135291938, 0.018661085651646, 0.0186610874007811, 0.0186611103839588, 0.0186611287194716, 0.0186611210408546, 0.0186610906862408, 0.0186610673582146, 0.0186610851617145, 0.0186611498770258, 0.0186612209218846, 0.0186612297003971, 0.018661133182488, 0.0186609698447782, 0.018660865960285, 0.018660956600713, 0.0186612465432789, 0.0186615196384383, 0.018661446784614, 0.0186609427646651, 0.0186605055661183, 0.0186608833423574, 0.0186617296154028, 0.0186612229124265, 0.0186602952215892, 0.0186623363752679, 0.018659934802146, 0.0186628692192045, 0.0186606840434886, 0.0186595401049633, 0.0186606840434886, 0.0186628692192045, 0.018659934802146, 0.0186623363752679, 0.0186602952215892, 0.0186612229124265, 0.0186617296154028, 0.0186608833423574, 0.0186605055661183, 0.0186609427646651, 0.0186614467846139, 0.0186615196384383, 0.0186612465432789, 0.018660956600713, 0.0186608659602851, 0.0186609698447782, 0.018661133182488, 0.0186612297003972, 0.0186612209218846, 0.0186611498770258, 0.0186610851617145, 0.0186610673582146, 0.0186610906862408, 0.0186611210408546, 0.0186611287194716, 0.0186611103839588, 0.0186610874007811, 0.018661085651646, 0.0186611135291938, 0.0186611541355379
flux1:, 0.664783073206988, 0.0188242958238246, 0.0188242649680704, 0.0188242440971895, 0.0188242464328627, 0.0188242633999621, 0.0188242725071496, 0.0188242574890753, 0.0188242256766549, 0.0188242074200704, 0.0188242337488499, 0.0188243054128715, 0.0188243778197891, 0.0188243818420523, 0.0188242777755511, 0.0188241091634341, 0.0188240056371493, 0.0188241014047989, 0.0188243966212904, 0.018824670440059, 0.0188245934957967, 0.0188240859332452, 0.0188236517277893, 0.0188240369805508, 0.018824883044763, 0.0188243628252509, 0.0188234325099466, 0.0188254912613057, 0.0188230674037851, 0.0188260329445485, 0.0188238305513722, 0.0188226763974498, 0.0188238305513722, 0.0188260329445485, 0.0188230674037851, 0.0188254912613057, 0.0188234325099466, 0.0188243628252509, 0.018824883044763, 0.0188240369805508, 0.0188236517277893, 0.0188240859332452, 0.0188245934957967, 0.018824670440059, 0.0188243966212904, 0.0188241014047989, 0.0188240056371493, 0.0188241091634341, 0.0188242777755511, 0.0188243818420522, 0.0188243778197891, 0.0188243054128715, 0.0188242337488498, 0.0188242074200704, 0.0188242256766549, 0.0188242574890753, 0.0188242725071496, 0.0188242633999621, 0.0188242464328627, 0.0188242440971895, 0.0188242649680704, 0.0188242958238246
flux1:, 0.665045522110741, 0.0189720929655621, 0.0189720729467727, 0.0189720605132818, 0.018972064509973, 0.0189720756548629, 0.0189720747538482, 0.0189720510213909, 0.0189720164426203, 0.0189720026384622, 0.018972037853513, 0.0189721176363103, 0.0189721928417558, 0.0189721931509044, 0.0189720817031542, 0.0189719070070129, 0.0189718023727798, 0.0189719017683244, 0.0189722014307942, 0.0189724763333435, 0.0189723968915942, 0.0189718879484301, 0.0189714581369512, 0.0189718502712584, 0.018972693941959, 0.0189721588243186, 0.0189712255069865, 0.0189732999741861, 0.0189708568006141, 0.018973852799825, 0.0189716365266496, 0.0189704736961576, 0.0189716365266496, 0.018973852799825, 0.0189708568006141, 0.0189732999741861, 0.0189712255069865, 0.0189721588243186, 0.018972693941959, 0.0189718502712584, 0.0189714581369512, 0.0189718879484301, 0.0189723968915942, 0.0189724763333435, 0.0189722014307942, 0.0189719017683244, 0.0189718023727798, 0.018971907007013, 0.0189720817031542, 0.0189721931509045, 0.0189721928417558, 0.0189721176363103, 0.018972037853513, 0.0189720026384622, 0.0189720164426203, 0.0189720510213909, 0.0189720747538482, 0.0189720756548629, 0.018972064509973, 0.0189720605132818, 0.0189720729467727, 0.0189720929655621
flux1:, 0.665307971014495, 0.0191041632460591, 0.0191041551472515, 0.0191041524777339, 0.0191041590625904, 0.0191041644645604, 0.0191041527487703, 0.0191041189959884, 0.0191040804663808, 0.0191040706092422, 0.0191041151189145, 0.0191042041529739, 0.0191042834959392, 0.0191042810304611, 0.0191041623087568, 0.0191039807288935, 0.0191038735898446, 0.0191039752052702, 0.0191042785554763, 0.0191045549196329, 0.019104474531608, 0.0191039662849664, 0.0191035421771861, 0.0191039405520268, 0.0191047796881381, 0.0191042284099622, 0.0191032917974104, 0.0191053800860969, 0.0191029205824338, 0.0191059462224069, 0.019103719369948, 0.0191025493941384, 0.019103719369948, 0.0191059462224069, 0.0191029205824338, 0.0191053800860969, 0.0191032917974104, 0.0191042284099622, 0.0191047796881381, 0.0191039405520268, 0.0191035421771861, 0.0191039662849664, 0.0191044745316081, 0.0191045549196329, 0.0191042785554763, 0.0191039752052702, 0.0191038735898446, 0.0191039807288934, 0.0191041623087568, 0.0191042810304611, 0.0191042834959392, 0.0191042041529739, 0.0191041151189145, 0.0191040706092422, 0.0191040804663808, 0.0191041189959884, 0.0191041527487703, 0.0191041644645604, 0.0191041590625904, 0.0191041524777339, 0.0191041551472515, 0.0191041632460591
flux1:, 0.665570419918248, 0.0192201633901588, 0.0192201682415963, 0.0192201765041522, 0.0192201864239099, 0.0192201860513826, 0.0192201627256464, 0.0192201177692215, 0.0192200742715712, 0.0192200679819416, 0.0192201222179097, 0.0192202215498099, 0.0192203062225872, 0.0192203017896599, 0.0192201758495427, 0.0192199866351019, 0.0192198757144673, 0.0192199782715934, 0.0192202846289809, 0.0192205628237803, 0.0192204829503979, 0.0192199773450393, 0.0192195601366189, 0.0192199640790434, 0.0192207966268252, 0.0192202280933787, 0.01921928800791, 0.0192213882176864, 0.0192189153521582, 0.0192219696204212, 0.0192197354051925, 0.0192185597884342, 0.0192197354051925, 0.0192219696204212, 0.0192189153521582, 0.0192213882176864, 0.01921928800791, 0.0192202280933787, 0.0192207966268252, 0.0192199640790434, 0.0192195601366189, 0.0192199773450393, 0.0192204829503979, 0.0192205628237803, 0.0192202846289809, 0.0192199782715934, 0.0192198757144673, 0.0192199866351019, 0.0192201758495427, 0.0192203017896599, 0.0192203062225872, 0.0192202215498099, 0.0192201222179097, 0.0192200679819416, 0.0192200742715712, 0.0192201177692215, 0.0192201627256464, 0.0192201860513826, 0.0192201864239099, 0.0192201765041521, 0.0192201682415963, 0.0192201633901588
flux1:, 0.665832868822001, 0.0193197906376066, 0.0193198093652103, 0.0193198295204875, 0.019319843318236, 0.0193198370417025, 0.019319801364486, 0.0193197441947258, 0.0193196949146808, 0.0193196919426797, 0.0193197563307187, 0.0193198668732877, 0.0193199578777382, 0.0193199521339593, 0.0193198189929825, 0.0193196214818569, 0.0193195056701392, 0.0193196080531022, 0.01931991681759, 0.0193201971750443, 0.0193201191406373, 0.0193196179462554, 0.0193192087005805, 0.0193196175218401, 0.0193204415570481, 0.0193198548856506, 0.0193189112921883, 0.0193210215214884, 0.0193185382103641, 0.0193216198610903, 0.0193193813713284, 0.0193182015731723, 0.0193193813713284, 0.0193216198610903, 0.0193185382103641, 0.0193210215214884, 0.0193189112921883, 0.0193198548856506, 0.0193204415570481, 0.0193196175218401, 0.0193192087005805, 0.0193196179462555, 0.0193201191406373, 0.0193201971750443, 0.01931991681759, 0.0193196080531022, 0.0193195056701392, 0.0193196214818569, 0.0193198189929825, 0.0193199521339593, 0.0193199578777382, 0.0193198668732877, 0.0193197563307187, 0.0193196919426797, 0.0193196949146809, 0.0193197441947258, 0.019319801364486, 0.0193198370417025, 0.019319843318236, 0.0193198295204875, 0.0193198093652103, 0.0193197906376066
flux1:, 0.666095317725754, 0.0194027840464599, 0.0194028174208192, 0.0194028501808938, 0.0194028681837031, 0.0194028557970508, 0.0194028071246468, 0.0194027369514315, 0.0194026813039043, 0.019402681524503, 0.0194027564515642, 0.0194028789386734, 0.0194029770497632, 0.0194029704898699, 0.0194028301460532, 0.0194026238040438, 0.0194025022007434, 0.0194026034813669, 0.0194029141310591, 0.0194031969173438, 0.0194031218673147, 0.0194026266420486, 0.0194022262771467, 0.0194026392902292, 0.0194034530572907, 0.0194028476161079, 0.0194019006444247, 0.0194040189938344, 0.0194015280693303, 0.019404635589984, 0.0194023957462242, 0.019401213165341, 0.0194023957462242, 0.019404635589984, 0.0194015280693303, 0.0194040189938344, 0.0194019006444247, 0.0194028476161079, 0.0194034530572907, 0.0194026392902292, 0.0194022262771467, 0.0194026266420486, 0.0194031218673147, 0.0194031969173438, 0.0194029141310591, 0.0194026034813669, 0.0194025022007434, 0.0194026238040438, 0.0194028301460532, 0.0194029704898699, 0.0194029770497632, 0.0194028789386734, 0.0194027564515642, 0.019402681524503, 0.0194026813039043, 0.0194027369514314, 0.0194028071246468, 0.0194028557970508, 0.0194028681837031, 0.0194028501808938, 0.0194028174208191, 0.0194027840464599
flux1:, 0.666357766629508, 0.0194689256173764, 0.0194689742061879, 0.0194690200033803, 0.0194690423212056, 0.019469023570097, 0.019468961400418, 0.0194688776918806, 0.0194688153372411, 0.0194688187374881, 0.0194689045168109, 0.0194690394628867, 0.0194691452009416, 0.0194691381547245, 0.0194689906086393, 0.0194687750661198, 0.0194686470143916, 0.0194687464696825, 0.0194690585538862, 0.019469343941222, 0.0194692728052059, 0.0194687848664949, 0.0194683941473218, 0.0194688106851506, 0.0194696126320281, 0.0194689880719696, 0.0194680380332996, 0.0194701626074463, 0.0194676667887081, 0.0194707983731701, 0.0194685598945848, 0.0194673758550097, 0.0194685598945848, 0.0194707983731701, 0.0194676667887081, 0.0194701626074463, 0.0194680380332996, 0.0194689880719696, 0.0194696126320281, 0.0194688106851506, 0.0194683941473218, 0.0194687848664949, 0.0194692728052059, 0.019469343941222, 0.0194690585538862, 0.0194687464696825, 0.0194686470143916, 0.0194687750661198, 0.0194689906086393, 0.0194691381547245, 0.0194691452009416, 0.0194690394628868, 0.0194689045168109, 0.0194688187374881, 0.0194688153372411, 0.0194688776918806, 0.019468961400418, 0.019469023570097, 0.0194690423212056, 0.0194690200033803, 0.0194689742061879, 0.0194689256173764
flux1:, 0.666620215533261, 0.0195180412327665, 0.0195181053594061, 0.0195181643266052, 0.0195181908622592, 0.0195181654777953, 0.0195180894913656, 0.0195179920034182, 0.0195179228529271, 0.0195179295121232, 0.0195180263482813, 0.0195181740144521, 0.0195182876271954, 0.0195182802644087, 0.0195181255436239, 0.0195179006280071, 0.0195177657409101, 0.0195178628622576, 0.0195181759904133, 0.0195184640309478, 0.0195183974928616, 0.019517917896504, 0.019517537432606, 0.0195179568661109, 0.0195187456736477, 0.0195181019522988, 0.0195171493498244, 0.0195192782580274, 0.0195167801260444, 0.0195199336552794, 0.0195176990327016, 0.0195165147727426, 0.0195176990327016, 0.0195199336552794, 0.0195167801260444, 0.0195192782580274, 0.0195171493498244, 0.0195181019522988, 0.0195187456736477, 0.0195179568661109, 0.019517537432606, 0.019517917896504, 0.0195183974928616, 0.0195184640309478, 0.0195181759904133, 0.0195178628622576, 0.0195177657409101, 0.0195179006280071, 0.0195181255436239, 0.0195182802644087, 0.0195182876271954, 0.0195181740144521, 0.0195180263482813, 0.0195179295121232, 0.0195179228529271, 0.0195179920034182, 0.0195180894913656, 0.0195181654777953, 0.0195181908622592, 0.0195181643266052, 0.0195181053594061, 0.0195180412327665
flux1:, 0.666882664437014, 0.0195500014059489, 0.019550081116594, 0.0195501530800617, 0.0195501835494382, 0.0195501512850093, 0.0195500613808406, 0.0195499501760873, 0.0195498743865602, 0.019549884450714, 0.0195499924065514, 0.0195501527750761, 0.0195502742300819, 0.0195502665727698, 0.0195501047572312, 0.0195498705196758, 0.0195497286970063, 0.0195498231910159, 0.0195501370183542, 0.0195504276212988, 0.0195503660974121, 0.0195498956253772, 0.0195495258737233, 0.0195499476289697, 0.0195507222336862, 0.0195500596304715, 0.0195491051633917, 0.0195512365193299, 0.019548738496513, 0.0195519115276044, 0.0195496830039307, 0.0195484996680047, 0.0195496830039307, 0.0195519115276045, 0.019548738496513, 0.0195512365193299, 0.0195491051633917, 0.0195500596304715, 0.0195507222336862, 0.0195499476289697, 0.0195495258737233, 0.0195498956253772, 0.0195503660974121, 0.0195504276212988, 0.0195501370183542, 0.0195498231910159, 0.0195497286970063, 0.0195498705196758, 0.0195501047572312, 0.0195502665727698, 0.0195502742300819, 0.0195501527750761, 0.0195499924065514, 0.019549884450714, 0.0195498743865602, 0.0195499501760873, 0.0195500613808405, 0.0195501512850093, 0.0195501835494382, 0.0195501530800617, 0.019550081116594, 0.0195500014059489
flux1:, 0.667145113340768, 0.0195647218365788, 0.019564816877871, 0.0195649013628386, 0.0195649353240136, 0.01956489599304, 0.0195647923172923, 0.01956466777237, 0.0195645857305941, 0.0195645993827937, 0.0195647183501589, 0.0195648911084376, 0.0195650200961648, 0.0195650120374765, 0.0195648432843207, 0.0195646000193226, 0.0195644514543991, 0.0195645432356445, 0.0195648574465341, 0.0195651503597178, 0.0195650939855914, 0.0195646331428074, 0.0195642744153798, 0.0195646979889544, 0.0195654575984797, 0.0195647767205537, 0.0195638212816748, 0.0195659532023708, 0.019563457537377, 0.0195666473014784, 0.0195644268599006, 0.0195632454934651, 0.0195644268599006, 0.0195666473014784, 0.019563457537377, 0.0195659532023708, 0.0195638212816748, 0.0195647767205537, 0.0195654575984797, 0.0195646979889544, 0.0195642744153798, 0.0195646331428074, 0.0195650939855914, 0.0195651503597178, 0.0195648574465341, 0.0195645432356445, 0.0195644514543991, 0.0195646000193226, 0.0195648432843207, 0.0195650120374765, 0.0195650200961648, 0.0195648911084376, 0.0195647183501589, 0.0195645993827937, 0.0195645857305941, 0.01956466777237, 0.0195647923172923, 0.01956489599304, 0.0195649353240136, 0.0195649013628386, 0.019564816877871, 0.0195647218365788
flux1:, 0.667407562244521, 0.019562163769736, 0.0195622735784211, 0.0195623698271219, 0.0195624067164829, 0.019562360228675, 0.0195622431943421, 0.0195621059952883, 0.0195620182932116, 0.0195620357217558, 0.019562165397794, 0.0195623499328447, 0.0195624858799514, 0.0195624772082209, 0.0195623017745252, 0.0195620500313206, 0.0195618952074926, 0.0195619843837935, 0.0195622986738536, 0.0195625934706994, 0.0195625420975109, 0.0195620911175203, 0.0195617435930715, 0.0195621685649808, 0.0195629126655496, 0.0195622144442262, 0.0195612591112391, 0.0195633897156938, 0.0195608984739023, 0.0195641018833685, 0.0195618912436201, 0.0195607127912614, 0.0195618912436201, 0.0195641018833685, 0.0195608984739023, 0.0195633897156938, 0.0195612591112391, 0.0195622144442262, 0.0195629126655496, 0.0195621685649808, 0.0195617435930715, 0.0195620911175203, 0.0195625420975109, 0.0195625934706994, 0.0195622986738536, 0.0195619843837935, 0.0195618952074926, 0.0195620500313206, 0.0195623017745252, 0.0195624772082209, 0.0195624858799514, 0.0195623499328447, 0.0195621653977941, 0.0195620357217558, 0.0195620182932116, 0.0195621059952883, 0.0195622431943421, 0.019562360228675, 0.0195624067164829, 0.0195623698271219, 0.0195622735784211, 0.019562163769736
flux1:, 0.667670011148274, 0.0195423341571418, 0.0195424578624892, 0.019542564863617, 0.0195426040368115, 0.0195425504306523, 0.0195424207269464, 0.0195422718527664, 0.0195421792549154, 0.0195422006211624, 0.0195423404916754, 0.0195425358954971, 0.0195426779876894, 0.0195426684143299, 0.0195424866763816, 0.019542227261417, 0.0195420669384811, 0.019542153789615, 0.0195424678477119, 0.0195427639204389, 0.0195427171208666, 0.0195422759799172, 0.0195419397191574, 0.0195423657625774, 0.0195430941182957, 0.0195423797961502, 0.0195414258169776, 0.0195435532248002, 0.0195410682846593, 0.019544281949313, 0.0195420825718522, 0.0195409078784883, 0.0195420825718522, 0.019544281949313, 0.0195410682846593, 0.0195435532248002, 0.0195414258169776, 0.0195423797961502, 0.0195430941182957, 0.0195423657625774, 0.0195419397191574, 0.0195422759799172, 0.0195427171208666, 0.0195427639204389, 0.0195424678477119, 0.019542153789615, 0.0195420669384811, 0.019542227261417, 0.0195424866763816, 0.0195426684143299, 0.0195426779876894, 0.0195425358954971, 0.0195423404916754, 0.0195422006211624, 0.0195421792549154, 0.0195422718527664, 0.0195424207269464, 0.0195425504306523, 0.0195426040368115, 0.019542564863617, 0.0195424578624892, 0.0195423341571418
flux1:, 0.667932460052027, 0.0195052856200295, 0.0195054220591498, 0.0195055385871461, 0.0195055793624052, 0.0195055188317604, 0.0195053774223888, 0.0195052181175619, 0.0195051215224991, 0.0195051469303837, 0.0195052962614379, 0.0195055013472, 0.0195056485604605, 0.0195056377500714, 0.0195054502178985, 0.019505184187996, 0.0195050193791021, 0.019505104330104, 0.0195054178213481, 0.0195057143809525, 0.0195056714644352, 0.0195052399032755, 0.0195049148666407, 0.0195053417539808, 0.0195060543978523, 0.0195053255069435, 0.0195043742797351, 0.0195064966101106, 0.0195040196653711, 0.0195072399175684, 0.0195050530153573, 0.0195038828304102, 0.0195050530153573, 0.0195072399175684, 0.0195040196653711, 0.0195064966101106, 0.0195043742797351, 0.0195053255069435, 0.0195060543978523, 0.0195053417539808, 0.0195049148666407, 0.0195052399032755, 0.0195056714644352, 0.0195057143809525, 0.0195054178213481, 0.019505104330104, 0.0195050193791021, 0.019505184187996, 0.0195054502178985, 0.0195056377500714, 0.0195056485604605, 0.0195055013472, 0.0195052962614379, 0.0195051469303837, 0.0195051215224991, 0.0195052181175619, 0.0195053774223888, 0.0195055188317604, 0.0195055793624052, 0.0195055385871461, 0.0195054220591498, 0.0195052856200295
flux1:, 0.668194908955781, 0.019451116214228, 0.0194512639597111, 0.0194513886217881, 0.0194514303230971, 0.0194513632361876, 0.0194512113462726, 0.0194510430834611, 0.0194509434813491, 0.0194509729504102, 0.0194511307889765, 0.0194513441174846, 0.0194514952561797, 0.0194514828572045, 0.0194512901833338, 0.0194510188295721, 0.01945085076958, 0.019450934359973, 0.0194512469107605, 0.0194515429940615, 0.0194515030308994, 0.0194510805832813, 0.0194507666503668, 0.019451194255254, 0.0194518914722451, 0.0194511498042012, 0.0194502028527322, 0.0194523182240455, 0.0194498507916995, 0.01945307371956, 0.0194509002768559, 0.0194497352611517, 0.0194509002768559, 0.01945307371956, 0.0194498507916996, 0.0194523182240455, 0.0194502028527322, 0.0194511498042012, 0.0194518914722451, 0.019451194255254, 0.0194507666503669, 0.0194510805832813, 0.0194515030308994, 0.0194515429940615, 0.0194512469107605, 0.019450934359973, 0.01945085076958, 0.0194510188295721, 0.0194512901833338, 0.0194514828572045, 0.0194514952561797, 0.0194513441174846, 0.0194511307889765, 0.0194509729504102, 0.0194509434813491, 0.0194510430834611, 0.0194512113462726, 0.0194513632361876, 0.0194514303230971, 0.0194513886217882, 0.0194512639597111, 0.019451116214228
flux1:, 0.668457357859534, 0.019379968999017, 0.0193801263976551, 0.0193802576860917, 0.0193802996837371, 0.0193802265931389, 0.0193800656851142, 0.0193798901197954, 0.0193797885482721, 0.0193798219918209, 0.019379987175786, 0.019380207091223, 0.0193803608313199, 0.0193803465056103, 0.0193801494872998, 0.0193798743100285, 0.0193797044166011, 0.0193797872670255, 0.0193800984530558, 0.0193803929367939, 0.0193803547902285, 0.0193799408169023, 0.0193796378066158, 0.019380066101579, 0.0193807484042815, 0.0193799959732615, 0.0193790549186239, 0.0193811614490232, 0.01937870488257, 0.0193819263704791, 0.019379767167827, 0.0193786079028983, 0.019379767167827, 0.0193819263704791, 0.01937870488257, 0.0193811614490232, 0.0193790549186239, 0.0193799959732615, 0.0193807484042815, 0.019380066101579, 0.0193796378066158, 0.0193799408169023, 0.0193803547902285, 0.0193803929367939, 0.0193800984530558, 0.0193797872670255, 0.0193797044166011, 0.0193798743100285, 0.0193801494872998, 0.0193803465056103, 0.0193803608313199, 0.019380207091223, 0.019379987175786, 0.0193798219918209, 0.0193797885482721, 0.0193798901197954, 0.0193800656851142, 0.0193802265931389, 0.0193802996837371, 0.0193802576860917, 0.0193801263976551, 0.019379968999017
flux1:, 0.668719806763287, 0.0192920314123082, 0.0192921966330797, 0.0192923329800945, 0.0192923747263218, 0.0192922963691662, 0.0192921281085452, 0.0192919470276522, 0.0192918445282443, 0.0192918817379996, 0.019292052915425, 0.0192922775889526, 0.019292432524396, 0.0192924159741481, 0.0192922155486651, 0.0192919382244473, 0.0192917680534363, 0.0192918508311999, 0.0192921601692311, 0.0192924517909111, 0.019292414156032, 0.0192920078828466, 0.0192917155733571, 0.0192921446231689, 0.0192928127208805, 0.0192920517206484, 0.0192911182502344, 0.0192932140593623, 0.0192907695668398, 0.0192939853420925, 0.0192918409865205, 0.0192906879859084, 0.0192918409865205, 0.0192939853420925, 0.0192907695668398, 0.0192932140593623, 0.0192911182502344, 0.0192920517206484, 0.0192928127208805, 0.0192921446231689, 0.0192917155733571, 0.0192920078828466, 0.019292414156032, 0.0192924517909111, 0.0192921601692311, 0.0192918508311999, 0.0192917680534363, 0.0192919382244474, 0.019292215548665, 0.0192924159741481, 0.019292432524396, 0.0192922775889526, 0.019292052915425, 0.0192918817379996, 0.0192918445282443, 0.0192919470276522, 0.0192921281085452, 0.0192922963691662, 0.0192923747263218, 0.0192923329800945, 0.0192921966330797, 0.0192920314123082
flux1:, 0.66898225566704, 0.0191875344556766, 0.0191877055446844, 0.0191878453771213, 0.0191878864349672, 0.0191878037230713, 0.019187629935498, 0.0191874452024044, 0.019187342779608, 0.019187383417753, 0.0191875590747967, 0.0191877865542633, 0.0191879412444778, 0.0191879222351889, 0.0191877194680493, 0.0191874418096789, 0.0191872730065621, 0.0191873563916171, 0.0191876633355173, 0.0191879507204011, 0.0191879121684761, 0.0191875127270925, 0.0191872308747075, 0.019187660825529, 0.0191883155878016, 0.0191875483443339, 0.0191866241791716, 0.0191887073912282, 0.0191862760572887, 0.0191894817415502, 0.0191873527008115, 0.019186206422912, 0.0191873527008115, 0.0191894817415502, 0.0191862760572887, 0.0191887073912282, 0.0191866241791716, 0.0191875483443339, 0.0191883155878016, 0.019187660825529, 0.0191872308747075, 0.0191875127270925, 0.0191879121684761, 0.0191879507204011, 0.0191876633355173, 0.0191873563916171, 0.0191872730065621, 0.0191874418096789, 0.0191877194680493, 0.0191879222351889, 0.0191879412444777, 0.0191877865542633, 0.0191875590747967, 0.0191873834177531, 0.019187342779608, 0.0191874452024044, 0.019187629935498, 0.0191878037230713, 0.0191878864349672, 0.0191878453771213, 0.0191877055446844, 0.0191875344556766
flux1:, 0.669244704570794, 0.0190667516937382, 0.0190669266334489, 0.0190670684245874, 0.0190671084883912, 0.0190670224886171, 0.0190668451100519, 0.0190666586083698, 0.0190665571933187, 0.0190666007925101, 0.0190667792889912, 0.0190670075527367, 0.0190671605692329, 0.0190671389475769, 0.0190669350140192, 0.0190666589250519, 0.0190664931743009, 0.0190665778270678, 0.0190668817684926, 0.0190671634618781, 0.019067122488517, 0.0190667289581945, 0.0190664573143924, 0.0190668883790518, 0.0190675307949512, 0.0190667597161206, 0.0190658465776487, 0.01906791532588, 0.01906549813705, 0.0190686893011618, 0.0190665759407576, 0.0190654368027079, 0.0190665759407576, 0.0190686893011618, 0.01906549813705, 0.01906791532588, 0.0190658465776487, 0.0190667597161206, 0.0190675307949512, 0.0190668883790518, 0.0190664573143924, 0.0190667289581945, 0.019067122488517, 0.0190671634618781, 0.0190668817684926, 0.0190665778270678, 0.0190664931743009, 0.0190666589250519, 0.0190669350140192, 0.0190671389475769, 0.0190671605692328, 0.0190670075527367, 0.0190667792889912, 0.0190666007925101, 0.0190665571933187, 0.0190666586083698, 0.0190668451100519, 0.0190670224886171, 0.0190671084883912, 0.0190670684245874, 0.0190669266334489, 0.0190667516937382
flux1:, 0.669507153474547, 0.0189299980733341, 0.0189301748432687, 0.0189303171593076, 0.018930356065921, 0.018930267971618, 0.018930088993849, 0.0189299025725058, 0.0189298029928427, 0.0189298489642518, 0.0189300285754558, 0.0189302555880444, 0.0189304055582192, 0.0189303812640422, 0.0189301774243494, 0.0189299048498256, 0.0189297438241204, 0.0189298303564377, 0.0189301306302117, 0.018930405133905, 0.0189303602093407, 0.0189299716582671, 0.0189297099842425, 0.0189301424241492, 0.0189307735586124, 0.0189300010825661, 0.018929100659915, 0.0189311530925406, 0.018928750964701, 0.0189319231852642, 0.0189298258069135, 0.0189286941989991, 0.0189298258069135, 0.0189319231852642, 0.018928750964701, 0.0189311530925406, 0.018929100659915, 0.0189300010825661, 0.0189307735586124, 0.0189301424241492, 0.0189297099842425, 0.0189299716582671, 0.0189303602093407, 0.018930405133905, 0.0189301306302117, 0.0189298303564378, 0.0189297438241204, 0.0189299048498256, 0.0189301774243494, 0.0189303812640422, 0.0189304055582192, 0.0189302555880444, 0.0189300285754558, 0.0189298489642518, 0.0189298029928427, 0.0189299025725058, 0.018930088993849, 0.018930267971618, 0.018930356065921, 0.0189303171593076, 0.0189301748432687, 0.0189299980733341
flux1:, 0.6697696023783, 0.0187776285689453, 0.0187778052049411, 0.0187779467440635, 0.0187779844743487, 0.0187778955692273, 0.0187777169831252, 0.0187775324050635, 0.0187774353622432, 0.0187774830112608, 0.0187776619742704, 0.0187778857419259, 0.0187780313883455, 0.0187780044603153, 0.0187778020299138, 0.0187775349051055, 0.0187773802162774, 0.0187774691665494, 0.018777765060587, 0.018778030872285, 0.0187779804919971, 0.0187775960167124, 0.0187773440949386, 0.0187777781992891, 0.0187783991480633, 0.0187776276919197, 0.018776741610715, 0.0187787758982286, 0.0187763897052801, 0.0187795386214067, 0.0187774575016126, 0.018776333801665, 0.0187774575016126, 0.0187795386214067, 0.0187763897052801, 0.0187787758982286, 0.018776741610715, 0.0187776276919197, 0.0187783991480633, 0.0187777781992891, 0.0187773440949386, 0.0187775960167124, 0.0187779804919971, 0.018778030872285, 0.018777765060587, 0.0187774691665493, 0.0187773802162774, 0.0187775349051055, 0.0187778020299138, 0.0187780044603153, 0.0187780313883455, 0.0187778857419259, 0.0187776619742704, 0.0187774830112608, 0.0187774353622432, 0.0187775324050635, 0.0187777169831252, 0.0187778955692273, 0.0187779844743486, 0.0187779467440635, 0.0187778052049411, 0.0187776285689453
flux1:, 0.670032051282053, 0.0186100366617236, 0.0186102113110143, 0.0186103509334209, 0.0186103876042015, 0.0186102992204157, 0.0186101229594391, 0.0186099418560391, 0.0186098479108561, 0.0186098964596686, 0.0186100730222758, 0.0186102916458461, 0.0186104318195688, 0.0186104023943697, 0.0186102027099019, 0.0186099429089999, 0.0186097960624537, 0.0186098878758358, 0.0186101786451926, 0.0186104342993602, 0.0186103770332798, 0.0186099957948689, 0.0186097534373538, 0.018610189500411, 0.0186108013450929, 0.0186100332555378, 0.0186091630491495, 0.018611177392855, 0.0186088079955003, 0.018611929364135, 0.0186098647915238, 0.0186087493787982, 0.0186098647915238, 0.018611929364135, 0.0186088079955003, 0.018611177392855, 0.0186091630491495, 0.0186100332555378, 0.0186108013450929, 0.018610189500411, 0.0186097534373538, 0.0186099957948689, 0.0186103770332798, 0.0186104342993602, 0.0186101786451926, 0.0186098878758358, 0.0186097960624537, 0.0186099429089999, 0.0186102027099019, 0.0186104023943697, 0.0186104318195688, 0.0186102916458461, 0.0186100730222758, 0.0186098964596686, 0.0186098479108561, 0.0186099418560391, 0.0186101229594391, 0.0186102992204157, 0.0186103876042015, 0.0186103509334209, 0.0186102113110143, 0.0186100366617236
flux1:, 0.670294500185807, 0.0184276526604784, 0.0184278236301226, 0.0184279603779678, 0.0184279962251573, 0.0184279096976862, 0.0184277375841116, 0.0184275614170944, 0.0184274709837539, 0.0184275195996173, 0.0184276920697481, 0.0184279037931734, 0.0184280375000085, 0.0184280058053178, 0.0184278101880964, 0.0184275594747443, 0.0184274218289254, 0.0184275168431114, 0.0184278017275399, 0.0184280458362919, 0.0184279803749085, 0.0184276016308147, 0.0184273686839007, 0.018427806981224, 0.0184284107459039, 0.0184276482531614, 0.0184267953372027, 0.0184287879787725, 0.0184264362523539, 0.0184295260006398, 0.0184274783108222, 0.0184263715788707, 0.0184274783108222, 0.0184295260006398, 0.0184264362523539, 0.0184287879787725, 0.0184267953372027, 0.0184276482531614, 0.0184284107459039, 0.018427806981224, 0.0184273686839007, 0.0184276016308147, 0.0184279803749085, 0.0184280458362919, 0.0184278017275399, 0.0184275168431114, 0.0184274218289254, 0.0184275594747443, 0.0184278101880964, 0.0184280058053178, 0.0184280375000085, 0.0184279037931734, 0.0184276920697481, 0.0184275195996173, 0.0184274709837539, 0.0184275614170944, 0.0184277375841116, 0.0184279096976862, 0.0184279962251573, 0.0184279603779678, 0.0184278236301226, 0.0184276526604784
flux1:, 0.67055694908956, 0.0182309418739041, 0.0182311076705051, 0.0182312407772689, 0.0182312761314032, 0.0182311927510227, 0.0182310264472044, 0.0182308564793473, 0.0182307698279306, 0.0182308176556645, 0.0182309844492174, 0.0182311877017189, 0.0182313141206884, 0.0182312804625031, 0.0182310901808936, 0.0182308501623902, 0.0182307228946071, 0.018230821331497, 0.0182310995757001, 0.0182313308681856, 0.0182312560640174, 0.0182308791945459, 0.0182306555402797, 0.0182310963048403, 0.0182316929157815, 0.018230938092285, 0.0182301037430197, 0.0182320729748055, 0.018229739835179, 0.0182327941084536, 0.0182307637152775, 0.0182296660833848, 0.0182307637152775, 0.0182327941084535, 0.018229739835179, 0.0182320729748055, 0.0182301037430197, 0.018230938092285, 0.0182316929157815, 0.0182310963048403, 0.0182306555402797, 0.0182308791945459, 0.0182312560640174, 0.0182313308681856, 0.0182310995757001, 0.018230821331497, 0.0182307228946071, 0.0182308501623902, 0.0182310901808936, 0.0182312804625031, 0.0182313141206884, 0.0182311877017189, 0.0182309844492174, 0.0182308176556645, 0.0182307698279306, 0.0182308564793473, 0.0182310264472044, 0.0182311927510227, 0.0182312761314032, 0.0182312407772689, 0.0182311076705051, 0.0182309418739041
flux1:, 0.670819397993313, 0.0180204026442496, 0.0180205620034241, 0.0180206908928589, 0.0180207261486807, 0.0180206471158856, 0.0180204880825692, 0.0180203253580857, 0.0180202426248071, 0.0180202888218035, 0.0180204485068873, 0.0180206419374128, 0.0180207604310806, 0.018020725176249, 0.0180205414085977, 0.0180203134954187, 0.0180201975750289, 0.0180202995382728, 0.0180205704139013, 0.0180207877727376, 0.0180207026758353, 0.0180203272046558, 0.0180201127589217, 0.0180205561580569, 0.0180211464077142, 0.0180204011326068, 0.0180195864697617, 0.0180215306455394, 0.018019217072047, 0.0180222322762235, 0.0180202196984338, 0.0180191316212425, 0.0180202196984338, 0.0180222322762235, 0.018019217072047, 0.0180215306455394, 0.0180195864697617, 0.0180204011326068, 0.0180211464077142, 0.0180205561580569, 0.0180201127589217, 0.0180203272046558, 0.0180207026758353, 0.0180207877727376, 0.0180205704139013, 0.0180202995382728, 0.0180201975750289, 0.0180203134954187, 0.0180205414085977, 0.018020725176249, 0.0180207604310805, 0.0180206419374128, 0.0180204485068873, 0.0180202888218035, 0.0180202426248071, 0.0180203253580857, 0.0180204880825692, 0.0180206471158856, 0.0180207261486807, 0.0180206908928589, 0.0180205620034241, 0.0180204026442496
flux1:, 0.671081846897066, 0.0177965642535117, 0.0177967161581647, 0.0177968404335283, 0.0177968760155868, 0.0177968023977577, 0.0177966518610874, 0.0177964971960175, 0.0177964184002715, 0.0177964621721851, 0.0177966135079131, 0.0177967960107543, 0.0177969061274847, 0.0177968696825399, 0.017796693482245, 0.0177964788543038, 0.0177963750239384, 0.0177964805020775, 0.0177967433304239, 0.0177969458238423, 0.0177968497102385, 0.0177964753184604, 0.0177962700262198, 0.0177967161403574, 0.017797300656872, 0.0177965665872341, 0.0177957725615382, 0.0177976901073347, 0.017795397162049, 0.0177983699993386, 0.017796375881844, 0.0177952978568696, 0.0177963758818441, 0.0177983699993386, 0.017795397162049, 0.0177976901073347, 0.0177957725615382, 0.0177965665872341, 0.017797300656872, 0.0177967161403574, 0.0177962700262198, 0.0177964753184604, 0.0177968497102385, 0.0177969458238423, 0.0177967433304239, 0.0177964805020775, 0.0177963750239384, 0.0177964788543038, 0.017796693482245, 0.0177968696825399, 0.0177969061274847, 0.0177967960107543, 0.0177966135079131, 0.0177964621721851, 0.0177964184002715, 0.0177964971960174, 0.0177966518610874, 0.0177968023977577, 0.0177968760155868, 0.0177968404335283, 0.0177967161581647, 0.0177965642535117
flux1:, 0.67134429580082, 0.0175599847140732, 0.0175601284011508, 0.0175602478259605, 0.0175602841523786, 0.0175602168463014, 0.0175600757747041, 0.01755992975715, 0.017559854824012, 0.0175598954592718, 0.0175600374275388, 0.0175602081584547, 0.0175603096270385, 0.0175602724145998, 0.0175601046788397, 0.0175599042596092, 0.0175598130247621, 0.0175599218994379, 0.0175601760737381, 0.0175603629822669, 0.0175602553745738, 0.017559881908231, 0.017559685736339, 0.0175601345403638, 0.0175607137634567, 0.0175599923129059, 0.0175592196984998, 0.0175611091231339, 0.0175588379656922, 0.0175617654628547, 0.0175597905920096, 0.017558723164826, 0.0175597905920096, 0.0175617654628547, 0.0175588379656923, 0.017561109123134, 0.0175592196984998, 0.0175599923129059, 0.0175607137634567, 0.0175601345403638, 0.017559685736339, 0.017559881908231, 0.0175602553745738, 0.0175603629822669, 0.0175601760737381, 0.017559921899438, 0.0175598130247621, 0.0175599042596092, 0.0175601046788397, 0.0175602724145998, 0.0175603096270385, 0.0175602081584547, 0.0175600374275388, 0.0175598954592718, 0.017559854824012, 0.01755992975715, 0.0175600757747041, 0.0175602168463014, 0.0175602841523786, 0.0175602478259605, 0.0175601284011508, 0.0175599847140732
flux1:, 0.671606744704573, 0.0173112484564605, 0.0173113834124866, 0.0173114978844491, 0.0173115353310747, 0.0173114750326171, 0.0173113441242375, 0.0173112071238007, 0.0173111359103975, 0.0173111728117508, 0.0173113046407545, 0.0173114630233727, 0.0173115557407983, 0.0173115181749138, 0.0173113596183799, 0.0173111740576662, 0.0173110956846199, 0.0173112077431144, 0.0173114527493795, 0.0173116235861054, 0.0173115042657706, 0.017311131736814, 0.0173109446649833, 0.0173113960130176, 0.0173119701769664, 0.0173112625020033, 0.0173105118936898, 0.0173123717986574, 0.0173101236961639, 0.0173130032247327, 0.0173110485372572, 0.0173099923042207, 0.0173110485372572, 0.0173130032247327, 0.0173101236961639, 0.0173123717986574, 0.0173105118936898, 0.0173112625020033, 0.0173119701769664, 0.0173113960130176, 0.0173109446649833, 0.017311131736814, 0.0173115042657706, 0.0173116235861054, 0.0173114527493795, 0.0173112077431144, 0.0173110956846199, 0.0173111740576662, 0.0173113596183799, 0.0173115181749139, 0.0173115557407983, 0.0173114630233728, 0.0173113046407545, 0.0173111728117508, 0.0173111359103975, 0.0173112071238007, 0.0173113441242375, 0.0173114750326171, 0.0173115353310747, 0.0173114978844491, 0.0173113834124866, 0.0173112484564605
flux1:, 0.671869193608326, 0.0170509639275813, 0.0170510898738646, 0.0170511993939541, 0.0170512382610414, 0.017051185443395, 0.0170510651242259, 0.0170509373095753, 0.0170508696335886, 0.0170509023450579, 0.017051023523721, 0.01705116924642, 0.0170512532598545, 0.0170512157216809, 0.0170510668564409, 0.0170508965222323, 0.0170508310439602, 0.0170509459951622, 0.0170511814305266, 0.0170513359542289, 0.0170512049652773, 0.0170508335464187, 0.0170506555569663, 0.0170511091712091, 0.0170516782953306, 0.0170509852895292, 0.0170502571046692, 0.0170520861930214, 0.0170498625246791, 0.0170526918128722, 0.0170507583982642, 0.0170497140067315, 0.0170507583982642, 0.0170526918128722, 0.0170498625246791, 0.0170520861930214, 0.0170502571046692, 0.0170509852895292, 0.0170516782953306, 0.0170511091712091, 0.0170506555569663, 0.0170508335464187, 0.0170512049652773, 0.0170513359542289, 0.0170511814305266, 0.0170509459951622, 0.0170508310439603, 0.0170508965222323, 0.0170510668564409, 0.0170512157216809, 0.0170512532598545, 0.01705116924642, 0.017051023523721, 0.0170509023450579, 0.0170508696335886, 0.0170509373095753, 0.0170510651242259, 0.017051185443395, 0.0170512382610414, 0.0170511993939541, 0.0170510898738646, 0.0170509639275813
flux1:, 0.67213164251208, 0.0167797611133789, 0.0167798779822919, 0.0167799826211361, 0.0167800231045092, 0.0167799780059416, 0.0167798684382752, 0.01677974980142, 0.0167796854699376, 0.0167797136978197, 0.0167798239806921, 0.016779956984577, 0.0167800324688404, 0.0167799952840116, 0.0167798564063525, 0.0167797013857986, 0.0167796486151761, 0.0167797661079559, 0.0167799916956408, 0.0167801299163692, 0.0167799875607771, 0.0167796175747441, 0.0167794486417925, 0.0167799041059035, 0.0167804679926919, 0.0167797902885694, 0.0167790847732772, 0.0167808818571715, 0.0167786841134949, 0.0167814612497938, 0.0167795503463087, 0.0167785184923932, 0.0167795503463087, 0.0167814612497938, 0.0167786841134949, 0.0167808818571715, 0.0167790847732773, 0.0167797902885694, 0.0167804679926919, 0.0167799041059035, 0.0167794486417926, 0.0167796175747441, 0.0167799875607771, 0.0167801299163692, 0.0167799916956408, 0.0167797661079559, 0.0167796486151761, 0.0167797013857986, 0.0167798564063525, 0.0167799952840116, 0.0167800324688404, 0.016779956984577, 0.0167798239806921, 0.0167797136978197, 0.0167796854699376, 0.01677974980142, 0.0167798684382752, 0.0167799780059416, 0.0167800231045092, 0.0167799826211361, 0.0167798779822919, 0.0167797611133789
flux1:, 0.672394091415833, 0.0164982890002964, 0.0164983969044416, 0.0164984967682276, 0.016498538936576, 0.0164985015581322, 0.0164984026584744, 0.0164982930440553, 0.0164982318810342, 0.0164982555078947, 0.0164983549105515, 0.0164984753694967, 0.0164985426014583, 0.0164985060203752, 0.0164983772051625, 0.0164982373143724, 0.0164981968637671, 0.0164983165066822, 0.0164985321068307, 0.0164986542837904, 0.0164985011089365, 0.0164981330128839, 0.0164979730916842, 0.016498429849024, 0.0164989880898254, 0.0164983260679685, 0.016497643307138, 0.0164994073137882, 0.0164972370904395, 0.0164999605190796, 0.0164980735035724, 0.0164970549275643, 0.0164980735035724, 0.0164999605190796, 0.0164972370904395, 0.0164994073137882, 0.016497643307138, 0.0164983260679685, 0.0164989880898254, 0.016498429849024, 0.0164979730916842, 0.0164981330128839, 0.0164985011089365, 0.0164986542837904, 0.0164985321068307, 0.0164983165066822, 0.0164981968637671, 0.0164982373143724, 0.0164983772051625, 0.0164985060203752, 0.0164985426014583, 0.0164984753694967, 0.0164983549105515, 0.0164982555078947, 0.0164982318810342, 0.0164982930440553, 0.0164984026584744, 0.0164985015581322, 0.016498538936576, 0.0164984967682275, 0.0164983969044416, 0.0164982890002964
flux1:, 0.672656540319586, 0.0162072129902785, 0.0162073121866524, 0.016207407384686, 0.0162074511642515, 0.0162074212773266, 0.0162073327424916, 0.0162072318802439, 0.0162071737509959, 0.0162071928419774, 0.0162072816273542, 0.0162073899213904, 0.0162074492527789, 0.0162074134348757, 0.0162072945376326, 0.0162071693396414, 0.0162071406457442, 0.0162072620269952, 0.0162074676428232, 0.0162075742747245, 0.0162074110536362, 0.0162070454196023, 0.0162068944366146, 0.0162073517934632, 0.0162079037813057, 0.0162072575861099, 0.01620659751669, 0.0162083274925029, 0.0162061864789827, 0.0162088549878474, 0.0162069933599654, 0.0162059888396161, 0.0162069933599654, 0.0162088549878474, 0.0162061864789827, 0.0162083274925029, 0.01620659751669, 0.0162072575861099, 0.0162079037813057, 0.0162073517934632, 0.0162068944366146, 0.0162070454196023, 0.0162074110536362, 0.0162075742747245, 0.0162074676428232, 0.0162072620269953, 0.0162071406457442, 0.0162071693396414, 0.0162072945376326, 0.0162074134348757, 0.0162074492527789, 0.0162073899213904, 0.0162072816273542, 0.0162071928419773, 0.0162071737509959, 0.0162072318802439, 0.0162073327424916, 0.0162074212773266, 0.0162074511642515, 0.016207407384686, 0.0162073121866524, 0.0162072129902785
flux1:, 0.672918989223339, 0.0159072122842292, 0.0159073031356507, 0.0159073937515019, 0.0159074389189649, 0.0159074160821682, 0.0159073374219377, 0.0159072449604225, 0.0159071897917642, 0.0159072045929268, 0.0159072832494235, 0.015907379932971, 0.0159074317630821, 0.0159073967658907, 0.0159072874324632, 0.0159071762624125, 0.0159071586150221, 0.0159072813216291, 0.0159074771005506, 0.015907568908863, 0.01590739661421, 0.0159070341066065, 0.0159068919509078, 0.0159073490845918, 0.0159078940335493, 0.0159072635947288, 0.0159066260216023, 0.0159083211343523, 0.0159062110979515, 0.0159088237995792, 0.0159069891609712, 0.0159059995029128, 0.0159069891609712, 0.0159088237995792, 0.0159062110979515, 0.0159083211343523, 0.0159066260216024, 0.0159072635947288, 0.0159078940335493, 0.0159073490845918, 0.0159068919509079, 0.0159070341066065, 0.01590739661421, 0.015907568908863, 0.0159074771005506, 0.0159072813216291, 0.015907158615022, 0.0159071762624125, 0.0159072874324632, 0.0159073967658907, 0.0159074317630821, 0.0159073799329711, 0.0159072832494235, 0.0159072045929268, 0.0159071897917642, 0.0159072449604225, 0.0159073374219377, 0.0159074160821682, 0.0159074389189649, 0.0159073937515019, 0.0159073031356507, 0.0159072122842292
flux1:, 0.673181438127093, 0.0155989772488828, 0.0155990601849787, 0.0155991462528354, 0.0155991924367196, 0.0155991760210022, 0.0155991065954856, 0.01559902213524, 0.0155989699302442, 0.0155989808590602, 0.0155990500715847, 0.0155991358381856, 0.0155991805878748, 0.0155991463614438, 0.0155990460447937, 0.0155989480411241, 0.0155989406145101, 0.0155990642497774, 0.0155992504793935, 0.0155993283852013, 0.0155991481581767, 0.0155987895093531, 0.0155986560258552, 0.0155991119975247, 0.0155996489677852, 0.0155990340266587, 0.015598418640421, 0.0156000781793914, 0.0155980009449681, 0.0156005572515754, 0.0155987512809265, 0.0155977773105459, 0.0155987512809265, 0.0156005572515754, 0.0155980009449681, 0.0156000781793914, 0.015598418640421, 0.0155990340266587, 0.0155996489677852, 0.0155991119975247, 0.0155986560258552, 0.0155987895093531, 0.0155991481581767, 0.0155993283852013, 0.0155992504793935, 0.0155990642497774, 0.0155989406145101, 0.0155989480411241, 0.0155990460447937, 0.0155991463614438, 0.0155991805878748, 0.0155991358381855, 0.0155990500715847, 0.0155989808590602, 0.0155989699302442, 0.01559902213524, 0.0155991065954855, 0.0155991760210022, 0.0155991924367196, 0.0155991462528354, 0.0155990601849787, 0.0155989772488828
flux1:, 0.673443887030846, 0.0152832067819446, 0.0152832822618734, 0.0152833637493364, 0.0152834104397615, 0.015283399660387, 0.0152833387200895, 0.0152832618444917, 0.0152832126911263, 0.0152832203196397, 0.0152832809350358, 0.0152833565802937, 0.0152833946684936, 0.015283361055429, 0.0152832690387957, 0.015283183179056, 0.015283185064509, 0.0152833092629877, 0.0152834863620556, 0.015283551457438, 0.0152833645728062, 0.0152830105577393, 0.0152828855425835, 0.0152833393142055, 0.0152838672418378, 0.0152832673812798, 0.0152826737772029, 0.0152842971512989, 0.0152822545775789, 0.015284754171151, 0.0152829785959657, 0.0152820211460969, 0.0152829785959657, 0.015284754171151, 0.0152822545775789, 0.0152842971512989, 0.0152826737772029, 0.0152832673812798, 0.0152838672418378, 0.0152833393142055, 0.0152828855425835, 0.0152830105577393, 0.0152833645728062, 0.015283551457438, 0.0152834863620556, 0.0152833092629877, 0.015283185064509, 0.015283183179056, 0.0152832690387957, 0.015283361055429, 0.0152833946684936, 0.0152833565802937, 0.0152832809350358, 0.0152832203196397, 0.0152832126911263, 0.0152832618444917, 0.0152833387200895, 0.015283399660387, 0.0152834104397615, 0.0152833637493364, 0.0152832822618734, 0.0152832067819446
flux1:, 0.673706335934599, 0.014960605690103, 0.0149606741689633, 0.0149607509670672, 0.0149607975332122, 0.0149607914868591, 0.0149607382134391, 0.0149606685158214, 0.0149606225891312, 0.0149606276206437, 0.0149606806091433, 0.0149607469935581, 0.0149607788173425, 0.0149607455584392, 0.014960660983858, 0.0149605861236138, 0.014960596361832, 0.0149607208011609, 0.0149608893058837, 0.014960942820926, 0.0149607506495933, 0.0149604020607135, 0.0149602852590922, 0.0149607357140672, 0.0149612534443486, 0.0149606681212303, 0.0149600958187048, 0.0149616825526184, 0.0149596765058247, 0.0149621193044369, 0.0149603758705658, 0.0149594357693914, 0.0149603758705658, 0.0149621193044369, 0.0149596765058247, 0.0149616825526184, 0.0149600958187048, 0.0149606681212303, 0.0149612534443486, 0.0149607357140672, 0.0149602852590922, 0.0149604020607135, 0.0149607506495933, 0.014960942820926, 0.0149608893058837, 0.0149607208011609, 0.014960596361832, 0.0149605861236138, 0.014960660983858, 0.0149607455584392, 0.0149607788173425, 0.0149607469935581, 0.0149606806091433, 0.0149606276206437, 0.0149606225891312, 0.0149606685158214, 0.0149607382134391, 0.0149607914868591, 0.0149607975332122, 0.0149607509670672, 0.0149606741689633, 0.014960605690103
flux1:, 0.673968784838352, 0.0146318820941217, 0.0146319439946617, 0.0146320159154281, 0.0146320616296525, 0.0146320593347394, 0.0146320128805196, 0.0146319499863578, 0.0146319075442294, 0.0146319107846758, 0.0146319571991225, 0.0146320152124024, 0.0146320411313711, 0.0146320078765174, 0.0146319297774736, 0.0146318646907469, 0.0146318823028067, 0.0146320067120097, 0.0146321672581908, 0.0146322105248659, 0.014632014495359, 0.0146316721184504, 0.014631563224965, 0.0146320091916454, 0.0146325155147272, 0.0146319440936463, 0.0146313925554317, 0.014632942284012, 0.0146309746097032, 0.0146333607313015, 0.01463165117125, 0.0146307292298149, 0.01463165117125, 0.0146333607313015, 0.0146309746097032, 0.0146329422840119, 0.0146313925554317, 0.0146319440936463, 0.0146325155147272, 0.0146320091916454, 0.014631563224965, 0.0146316721184504, 0.014632014495359, 0.0146322105248659, 0.0146321672581908, 0.0146320067120097, 0.0146318823028067, 0.0146318646907469, 0.0146319297774736, 0.0146320078765175, 0.0146320411313711, 0.0146320152124024, 0.0146319571991225, 0.0146319107846758, 0.0146319075442294, 0.0146319499863578, 0.0146320128805196, 0.0146320593347394, 0.0146320616296525, 0.0146320159154281, 0.0146319439946617, 0.0146318820941217
flux1:, 0.674231233742106, 0.0142977448746902, 0.0142978005655222, 0.01429786734688, 0.0142979114141076, 0.0142979118523465, 0.0142978713768225, 0.0142978149601856, 0.0142977763330931, 0.0142977786584982, 0.0142978195931121, 0.0142978701213709, 0.0142978904468466, 0.0142978567706253, 0.0142977841074813, 0.014297727527164, 0.0142977515429756, 0.0142978757069964, 0.0142980290087782, 0.0142980634230174, 0.0142978649832213, 0.0142975295752232, 0.0142974282367616, 0.014297868514046, 0.0142983622016935, 0.0142978039888165, 0.0142972726394875, 0.0142987851005334, 0.0142968575945749, 0.0142991873194681, 0.0142975133205221, 0.0142966103202592, 0.0142975133205221, 0.0142991873194681, 0.0142968575945749, 0.0142987851005334, 0.0142972726394876, 0.0142978039888165, 0.0142983622016935, 0.014297868514046, 0.0142974282367616, 0.0142975295752232, 0.0142978649832213, 0.0142980634230174, 0.0142980290087782, 0.0142978757069964, 0.0142977515429756, 0.014297727527164, 0.0142977841074813, 0.0142978567706253, 0.0142978904468466, 0.0142978701213709, 0.0142978195931121, 0.0142977786584982, 0.0142977763330931, 0.0142978149601856, 0.0142978713768225, 0.0142979118523465, 0.0142979114141076, 0.01429786734688, 0.0142978005655222, 0.0142977448746902
flux1:, 0.674493682645859, 0.0139589011720698, 0.0139589509531338, 0.0139590122705984, 0.0139590538613169, 0.0139590560185231, 0.0139590207203766, 0.0139589705141916, 0.0139589360896504, 0.0139589384112153, 0.0139589749616058, 0.0139590188586224, 0.0139590338478614, 0.0139589992690397, 0.0139589309657922, 0.0139588816225622, 0.0139589111058969, 0.0139590348663646, 0.0139591816924074, 0.0139592086757073, 0.0139590092561363, 0.0139586815255345, 0.0139585873465197, 0.0139590207306317, 0.0139595005727842, 0.0139589548486854, 0.0139584430917427, 0.0139599181174924, 0.0139580324970924, 0.013960306230382, 0.013958669403555, 0.0139577860842092, 0.013958669403555, 0.013960306230382, 0.0139580324970924, 0.0139599181174924, 0.0139584430917427, 0.0139589548486854, 0.0139595005727842, 0.0139590207306317, 0.0139585873465197, 0.0139586815255345, 0.0139590092561363, 0.0139592086757073, 0.0139591816924074, 0.0139590348663646, 0.0139589111058969, 0.0139588816225622, 0.0139589309657922, 0.0139589992690397, 0.0139590338478614, 0.0139590188586224, 0.0139589749616058, 0.0139589384112153, 0.0139589360896504, 0.0139589705141916, 0.0139590207203766, 0.0139590560185231, 0.0139590538613169, 0.0139590122705984, 0.0139589509531338, 0.0139589011720698
flux1:, 0.674756131549612, 0.0136160539518199, 0.0136160980473622, 0.0136161535314774, 0.0136161918165583, 0.0136161947208706, 0.0136161638643214, 0.0136161196643866, 0.0136160898671174, 0.0136160930955511, 0.013616126321543, 0.013616164384984, 0.0136161742403202, 0.0136161382442458, 0.0136160732251589, 0.0136160298835649, 0.01361606395296, 0.0136161872053692, 0.0136163283534295, 0.0136163493153122, 0.0136161502950591, 0.0136158308854005, 0.0136157434351475, 0.013616168746677, 0.0136166335866269, 0.0136160996371099, 0.0136156068703128, 0.0136170443779462, 0.0136152022536637, 0.0136174204887803, 0.0136158223395167, 0.0136149593878247, 0.0136158223395167, 0.0136174204887803, 0.0136152022536637, 0.0136170443779462, 0.0136156068703128, 0.0136160996371099, 0.0136166335866269, 0.013616168746677, 0.0136157434351475, 0.0136158308854005, 0.0136161502950591, 0.0136163493153122, 0.0136163283534295, 0.0136161872053692, 0.01361606395296, 0.0136160298835649, 0.0136160732251589, 0.0136161382442458, 0.0136161742403202, 0.013616164384984, 0.013616126321543, 0.0136160930955511, 0.0136160898671174, 0.0136161196643866, 0.0136161638643214, 0.0136161947208706, 0.0136161918165583, 0.0136161535314774, 0.0136160980473622, 0.0136160539518199
flux1:, 0.675018580453365, 0.0132698996480562, 0.0132699382069231, 0.013269987465159, 0.013270021650658, 0.0132700244065421, 0.0132699973412414, 0.0132699590042856, 0.0132699342732968, 0.0132699392839982, 0.0132699701766263, 0.0132700031298315, 0.0132700080024063, 0.013269970065203, 0.0132699072899143, 0.0132698687804868, 0.0132699066255693, 0.0132700293132432, 0.0132701655841587, 0.0132701818867218, 0.0132699845630676, 0.0132696740399637, 0.0132695928617835, 0.013270008972072, 0.013270457739157, 0.0132699348831735, 0.0132694605117595, 0.0132708604932582, 0.0132690633428379, 0.0132712266272469, 0.0132696685287221, 0.0132688265681664, 0.0132696685287221, 0.0132712266272469, 0.0132690633428379, 0.0132708604932582, 0.0132694605117595, 0.0132699348831735, 0.013270457739157, 0.013270008972072, 0.0132695928617835, 0.0132696740399637, 0.0132699845630676, 0.0132701818867218, 0.0132701655841587, 0.0132700293132432, 0.0132699066255693, 0.0132698687804868, 0.0132699072899143, 0.013269970065203, 0.0132700080024063, 0.0132700031298315, 0.0132699701766263, 0.0132699392839982, 0.0132699342732968, 0.0132699590042856, 0.0132699973412414, 0.0132700244065421, 0.013270021650658, 0.013269987465159, 0.0132699382069231, 0.0132698996480562
flux1:, 0.675281029357119, 0.0129211258947871, 0.0129211589974027, 0.0129212016389861, 0.0129212309991458, 0.0129212328158472, 0.0129212089899063, 0.01292117642631, 0.0129211571902428, 0.0129211647908417, 0.0129211942446095, 0.0129212227242273, 0.0129212227217288, 0.0129211823351207, 0.0129211208309343, 0.0129210860774086, 0.0129211269704154, 0.012921249075764, 0.0129213812478634, 0.0129213941735329, 0.0129211997360075, 0.0129208985778196, 0.0129208231994304, 0.0129212290554254, 0.0129216607942579, 0.0129211484081949, 0.0129206918557544, 0.0129220543674797, 0.0129203035122831, 0.0129224124162972, 0.0129208955860329, 0.0129200751679412, 0.0129208955860329, 0.0129224124162972, 0.0129203035122831, 0.0129220543674797, 0.0129206918557544, 0.0129211484081949, 0.0129216607942579, 0.0129212290554254, 0.0129208231994303, 0.0129208985778196, 0.0129211997360075, 0.0129213941735329, 0.0129213812478634, 0.012921249075764, 0.0129211269704154, 0.0129210860774086, 0.0129211208309343, 0.0129211823351207, 0.0129212227217288, 0.0129212227242273, 0.0129211942446095, 0.0129211647908417, 0.0129211571902428, 0.01292117642631, 0.0129212089899063, 0.0129212328158472, 0.0129212309991458, 0.0129212016389861, 0.0129211589974027, 0.0129211258947871
flux1:, 0.675543478260872, 0.012570409354927, 0.0125704370259591, 0.0125704726879934, 0.0125704965948282, 0.01257049680829, 0.0125704757744258, 0.0125704489364933, 0.0125704355886253, 0.0125704464902304, 0.0125704752814231, 0.0125704998308802, 0.0125704950285278, 0.0125704517241169, 0.0125703906143607, 0.0125703586553516, 0.0125704019578587, 0.0125705234915651, 0.0125706522964801, 0.0125706630199132, 0.0125704725293851, 0.0125701811216187, 0.0125701110663707, 0.0125705057131466, 0.0125709196085674, 0.0125704171463447, 0.0125699778632291, 0.0125713030155796, 0.012569599600275, 0.0125716546897486, 0.0125701801701249, 0.0125693817663298, 0.0125701801701249, 0.0125716546897486, 0.012569599600275, 0.0125713030155796, 0.0125699778632291, 0.0125704171463447, 0.0125709196085674, 0.0125705057131466, 0.0125701110663707, 0.0125701811216187, 0.0125704725293851, 0.0125706630199132, 0.0125706522964801, 0.0125705234915651, 0.0125704019578587, 0.0125703586553516, 0.0125703906143607, 0.0125704517241169, 0.0125704950285278, 0.0125704998308802, 0.0125704752814231, 0.0125704464902304, 0.0125704355886253, 0.0125704489364933, 0.0125704757744258, 0.01257049680829, 0.0125704965948282, 0.0125704726879934, 0.0125704370259591, 0.012570409354927
flux1:, 0.675805927164625, 0.0122184136555988, 0.0122184358810315, 0.0122184642542506, 0.0122184822023348, 0.0122184802899789, 0.0122184617051212, 0.0122184405719952, 0.0122184334462759, 0.0122184482395477, 0.0122184770110732, 0.012218498079576, 0.0122184885334514, 0.0122184419053315, 0.012218380432866, 0.0122183504376026, 0.0122183956026883, 0.0122185165915312, 0.0122186426923097, 0.012218652257201, 0.0122184666303508, 0.0122181852636318, 0.0122181200620249, 0.0122185026622706, 0.0122188980593945, 0.0122184050679974, 0.0122179825372445, 0.0122192704847349, 0.012217615460785, 0.0122196172742935, 0.0122181859173856, 0.0122174099146032, 0.0122181859173856, 0.0122196172742935, 0.012217615460785, 0.0122192704847349, 0.0122179825372445, 0.0122184050679974, 0.0122188980593945, 0.0122185026622706, 0.0122181200620249, 0.0122181852636318, 0.0122184666303508, 0.012218652257201, 0.0122186426923097, 0.0122185165915312, 0.0122183956026883, 0.0122183504376026, 0.012218380432866, 0.0122184419053315, 0.0122184885334514, 0.012218498079576, 0.0122184770110732, 0.0122184482395477, 0.0122184334462759, 0.0122184405719952, 0.0122184617051212, 0.0122184802899789, 0.0122184822023348, 0.0122184642542506, 0.0122184358810315, 0.0122184136555988
flux1:, 0.676068376068379, 0.0118657874373475, 0.011865804184488, 0.0118658250370711, 0.0118658366624597, 0.0118658322506243, 0.0118658158696514, 0.0118658004300907, 0.0118657997794823, 0.0118658189163808, 0.0118658481692829, 0.0118658661158037, 0.0118658518775501, 0.0118658016022443, 0.0118657391474523, 0.0118657104254488, 0.0118657569957041, 0.0118658774697643, 0.0118660014420656, 0.0118660107433935, 0.0118658307427086, 0.0118655596140752, 0.0118654988150445, 0.011865868664946, 0.0118662450838668, 0.0118657612141221, 0.0118653549549749, 0.0118666058870557, 0.0118650000003972, 0.011866949031316, 0.0118655614883256, 0.0118648081843459, 0.0118655614883256, 0.011866949031316, 0.0118650000003972, 0.0118666058870557, 0.0118653549549749, 0.0118657612141221, 0.0118662450838668, 0.011865868664946, 0.0118654988150445, 0.0118655596140752, 0.0118658307427086, 0.0118660107433935, 0.0118660014420656, 0.0118658774697643, 0.0118657569957041, 0.0118657104254488, 0.0118657391474523, 0.0118658016022443, 0.0118658518775501, 0.0118658661158037, 0.0118658481692829, 0.0118658189163808, 0.0118657997794823, 0.0118658004300907, 0.0118658158696514, 0.0118658322506243, 0.0118658366624598, 0.0118658250370711, 0.011865804184488, 0.0118657874373475
flux1:, 0.676330824972132, 0.0115131625238859, 0.0115131737627429, 0.0115131869607929, 0.0115131920533526, 0.0115131849175608, 0.0115131705820945, 0.0115131608163878, 0.0115131667946222, 0.0115131905763774, 0.0115132206678555, 0.0115132357693518, 0.0115132169012397, 0.0115131627541077, 0.0115130988469507, 0.011513070851745, 0.0115131184536989, 0.011513238433695, 0.0115133607507008, 0.0115133705227253, 0.0115131967519358, 0.0115129359690663, 0.0115128791505354, 0.0115132356916252, 0.0115135928365499, 0.0115131178491319, 0.011512727418316, 0.0115139415512078, 0.011512385334373, 0.0115142820180789, 0.0115129387334695, 0.0115122083351945, 0.0115129387334695, 0.0115142820180789, 0.011512385334373, 0.0115139415512079, 0.011512727418316, 0.0115131178491319, 0.0115135928365499, 0.0115132356916252, 0.0115128791505354, 0.0115129359690663, 0.0115131967519358, 0.0115133705227253, 0.0115133607507008, 0.011513238433695, 0.0115131184536989, 0.011513070851745, 0.0115130988469507, 0.0115131627541077, 0.0115132169012397, 0.0115132357693518, 0.0115132206678555, 0.0115131905763774, 0.0115131667946222, 0.0115131608163878, 0.0115131705820945, 0.0115131849175608, 0.0115131920533526, 0.0115131869607929, 0.0115131737627429, 0.0115131625238859
flux1:, 0.676593273875885, 0.0111611522180139, 0.0111611579424944, 0.0111611634660292, 0.0111611619748364, 0.0111611520334213, 0.0111611396568048, 0.0111611355190712, 0.0111611481667167, 0.0111611767382549, 0.011161207885739, 0.011161220348705, 0.011161196938099, 0.0111611388055464, 0.0111610731315402, 0.0111610454588675, 0.0111610937945084, 0.011161213279967, 0.0111613343014718, 0.0111613451115669, 0.0111611780162515, 0.0111609276041585, 0.0111608743824054, 0.0111612172091082, 0.0111615549718914, 0.0111610887387145, 0.011160713729707, 0.0111618912994751, 0.0111603850682513, 0.0111622297744822, 0.011160930984775, 0.0111602236080766, 0.011160930984775, 0.0111622297744822, 0.0111603850682513, 0.0111618912994751, 0.011160713729707, 0.0111610887387145, 0.0111615549718914, 0.0111612172091082, 0.0111608743824054, 0.0111609276041585, 0.0111611780162515, 0.0111613451115669, 0.0111613343014718, 0.011161213279967, 0.0111610937945084, 0.0111610454588675, 0.0111610731315402, 0.0111611388055464, 0.011161196938099, 0.011161220348705, 0.011161207885739, 0.0111611767382549, 0.0111611481667168, 0.0111611355190712, 0.0111611396568048, 0.0111611520334213, 0.0111611619748364, 0.0111611634660292, 0.0111611579424944, 0.0111611522180139
flux1:, 0.676855722779638, 0.0108103497283985, 0.0108103499758729, 0.0108103479294821, 0.0108103399613177, 0.0108103272632279, 0.0108103168129321, 0.0108103182149637, 0.0108103374504392, 0.0108103708011913, 0.0108104030917763, 0.0108104130661345, 0.0108103852384758, 0.0108103231255174, 0.0108102555257368, 0.0108102279067029, 0.0108102767428521, 0.0108103957017443, 0.0108105156677049, 0.0108105279158886, 0.0108103677888081, 0.0108101276984686, 0.0108100777359142, 0.010810406598679, 0.0108107250569229, 0.0108102675582255, 0.010809907598805, 0.0108110488558422, 0.0108095927104172, 0.0108113857406467, 0.010810131477687, 0.0108094471490056, 0.010810131477687, 0.0108113857406467, 0.0108095927104172, 0.0108110488558422, 0.010809907598805, 0.0108102675582255, 0.0108107250569229, 0.010810406598679, 0.0108100777359142, 0.0108101276984686, 0.0108103677888081, 0.0108105279158886, 0.0108105156677049, 0.0108103957017443, 0.0108102767428521, 0.0108102279067029, 0.0108102555257368, 0.0108103231255174, 0.0108103852384758, 0.0108104130661345, 0.0108104030917763, 0.0108103708011913, 0.0108103374504392, 0.0108103182149637, 0.0108103168129321, 0.0108103272632279, 0.0108103399613177, 0.0108103479294821, 0.0108103499758729, 0.0108103497283985
flux1:, 0.677118171683392, 0.0104613267309628, 0.0104613215989341, 0.0104613122165936, 0.0104612980279165, 0.0104612827357662, 0.0104612742145081, 0.010461281012157, 0.0104613066280543, 0.010461344598779, 0.0104613780031307, 0.0104613855974372, 0.0104613535269848, 0.0104612875599397, 0.0104612180254014, 0.0104611903153861, 0.0104612394717097, 0.0104613578320835, 0.0104614768607172, 0.0104614907845411, 0.0104613377751154, 0.010461107893474, 0.0104610609045861, 0.010461375708654, 0.0104616751187144, 0.0104612264362695, 0.0104608811846756, 0.0104619863896971, 0.0104605802201004, 0.0104623218096198, 0.0104611119079946, 0.0104604505675477, 0.0104611119079946, 0.0104623218096198, 0.0104605802201004, 0.0104619863896971, 0.0104608811846756, 0.0104612264362695, 0.0104616751187144, 0.010461375708654, 0.0104610609045861, 0.010461107893474, 0.0104613377751154, 0.0104614907845411, 0.0104614768607172, 0.0104613578320835, 0.0104612394717097, 0.0104611903153861, 0.0104612180254014, 0.0104612875599397, 0.0104613535269848, 0.0104613855974372, 0.0104613780031307, 0.010461344598779, 0.0104613066280543, 0.010461281012157, 0.0104612742145081, 0.0104612827357662, 0.0104612980279165, 0.0104613122165936, 0.0104613215989341, 0.0104613267309628
flux1:, 0.677380620587145, 0.0101146320677451, 0.0101146217266105, 0.0101146053704961, 0.010114585353594, 0.0101145677231838, 0.0101145611500099, 0.0101145731329184, 0.0101146047977078, 0.0101146470927096, 0.0101146814824145, 0.0101146867793743, 0.0101146506971094, 0.0101145811214366, 0.0101145097824205, 0.0101144819465575, 0.0101145312829926, 0.0101146489270059, 0.0101147670173425, 0.0101147827016257, 0.0101146368288622, 0.0101144169896418, 0.010114372744738, 0.0101146735447486, 0.0101149543301415, 0.010114514637133, 0.0101141837771847, 0.010115253198775, 0.0101138966942955, 0.0101155870185537, 0.0101144211267299, 0.0101137826331591, 0.0101144211267299, 0.0101155870185537, 0.0101138966942955, 0.010115253198775, 0.0101141837771847, 0.010114514637133, 0.0101149543301415, 0.0101146735447486, 0.010114372744738, 0.0101144169896418, 0.0101146368288622, 0.0101147827016257, 0.0101147670173425, 0.0101146489270059, 0.0101145312829926, 0.0101144819465575, 0.0101145097824205, 0.0101145811214366, 0.0101146506971094, 0.0101146867793743, 0.0101146814824145, 0.0101146470927096, 0.0101146047977078, 0.0101145731329184, 0.0101145611500099, 0.0101145677231838, 0.010114585353594, 0.0101146053704961, 0.0101146217266105, 0.0101146320677451
flux1:, 0.677643069490898, 0.00977079058522714, 0.00977077528641539, 0.00977075243990127, 0.00977072710417452, 0.00977070746179695, 0.00977070285428307, 0.0097707197395192, 0.00977075700443879, 0.00977080320834645, 0.00977083837560452, 0.00977084144696507, 0.00977080164524592, 0.0097707288187487, 0.00977065592979182, 0.00977062802594326, 0.00977067743026917, 0.00977079419089069, 0.00977091122950717, 0.00977092862025167, 0.00977078978836413, 0.00977057978313574, 0.00977053810997193, 0.00977082510074629, 0.0097710878365773, 0.00977065738475863, 0.00977034062028707, 0.00977137453397447, 0.00977006719612507, 0.00977170638076021, 0.00977058397542176, 0.00976996811167302, 0.00977058397542176, 0.00977170638076021, 0.00977006719612507, 0.00977137453397447, 0.00977034062028707, 0.00977065738475863, 0.0097710878365773, 0.00977082510074629, 0.00977053810997193, 0.00977057978313574, 0.00977078978836413, 0.00977092862025167, 0.00977091122950717, 0.00977079419089069, 0.00977067743026917, 0.00977062802594326, 0.00977065592979182, 0.0097707288187487, 0.00977080164524592, 0.00977084144696508, 0.00977083837560453, 0.00977080320834646, 0.00977075700443879, 0.00977071973951921, 0.00977070285428307, 0.00977070746179695, 0.00977072710417452, 0.00977075243990127, 0.00977077528641539, 0.00977079058522714
flux1:, 0.677905518394651, 0.00943030211331057, 0.00943028219240439, 0.00943025344774463, 0.00943022339726966, 0.00943020211612555, 0.00943019947468488, 0.00943022090459123, 0.00943026321526697, 0.00943031281338308, 0.00943034849192191, 0.00943034941193303, 0.00943030624568268, 0.00943023062750893, 0.00943015654893965, 0.00943012870910947, 0.00943017808531307, 0.00943029374581197, 0.00943040951732556, 0.00943042843903819, 0.00943029645495681, 0.0094300960439698, 0.00943005682709711, 0.0094303303310573, 0.0094305757251946, 0.00943015482999302, 0.00942985187893273, 0.00943085056770652, 0.00942959172621898, 0.00943117986012075, 0.00943010026311657, 0.00942950674332346, 0.00943010026311656, 0.00943117986012074, 0.00942959172621898, 0.00943085056770652, 0.00942985187893273, 0.00943015482999302, 0.0094305757251946, 0.0094303303310573, 0.00943005682709711, 0.0094300960439698, 0.00943029645495682, 0.00943042843903818, 0.00943040951732556, 0.00943029374581197, 0.00943017808531307, 0.00943012870910947, 0.00943015654893965, 0.00943023062750893, 0.00943030624568268, 0.00943034941193303, 0.00943034849192192, 0.00943031281338308, 0.00943026321526697, 0.00943022090459123, 0.00943019947468489, 0.00943020211612555, 0.00943022339726966, 0.00943025344774463, 0.00943028219240439, 0.00943030211331057
flux1:, 0.678167967298405, 0.00909364058532636, 0.00909361646010664, 0.00909358250156733, 0.00909354841020642, 0.00909352588719415, 0.00909352518228469, 0.00909355072658782, 0.0090935974387197, 0.00909364983984836, 0.00909368572597905, 0.0090936845827537, 0.00909363846716415, 0.00909356060319949, 0.0090934857801615, 0.00909345819127229, 0.00909350744925484, 0.00909362174545579, 0.00909373594621908, 0.00909375612179156, 0.00909363071376535, 0.00909343963609793, 0.00909340281407403, 0.00909366326585365, 0.00909389213762968, 0.0090934811618824, 0.00909319175034372, 0.00909415550647359, 0.00909294433773442, 0.0090944814884178, 0.00909344388568967, 0.00909287236281458, 0.00909344388568967, 0.0090944814884178, 0.00909294433773442, 0.00909415550647359, 0.00909319175034372, 0.0090934811618824, 0.00909389213762968, 0.00909366326585365, 0.00909340281407403, 0.00909343963609793, 0.00909363071376535, 0.00909375612179156, 0.00909373594621908, 0.00909362174545579, 0.00909350744925484, 0.00909345819127229, 0.0090934857801615, 0.00909356060319949, 0.00909363846716416, 0.0090936845827537, 0.00909368572597905, 0.00909364983984835, 0.0090935974387197, 0.00909355072658782, 0.00909352518228469, 0.00909352588719415, 0.00909354841020643, 0.00909358250156733, 0.00909361646010664, 0.00909364058532636
flux1:, 0.678430416202158, 0.00876125329871737, 0.00876122546237582, 0.00876118704579645, 0.00876114963116094, 0.00876112626517728, 0.0087611274279653, 0.00876115658995089, 0.00876120698822591, 0.00876126154884762, 0.00876129732167087, 0.00876129422595955, 0.00876124563087974, 0.00876116613626339, 0.00876109107622134, 0.00876106396112089, 0.00876111300816816, 0.0087612256333123, 0.00876133788765317, 0.00876135895991519, 0.0087612397964383, 0.00876105777910881, 0.00876102333973593, 0.00876127126860887, 0.00876148452587072, 0.00876108386287055, 0.0087608077194799, 0.00876173684745103, 0.00876057239474893, 0.00876205862528523, 0.00876106208712435, 0.00876051216110674, 0.00876106208712435, 0.00876205862528523, 0.00876057239474893, 0.00876173684745103, 0.0087608077194799, 0.00876108386287055, 0.00876148452587072, 0.00876127126860887, 0.00876102333973593, 0.00876105777910881, 0.0087612397964383, 0.00876135895991519, 0.00876133788765317, 0.00876122563331229, 0.00876111300816816, 0.00876106396112089, 0.00876109107622134, 0.00876116613626339, 0.00876124563087975, 0.00876129422595954, 0.00876129732167086, 0.00876126154884762, 0.00876120698822591, 0.00876115658995089, 0.0087611274279653, 0.00876112626517728, 0.00876114963116094, 0.00876118704579645, 0.00876122546237581, 0.00876125329871737
flux1:, 0.678692865105911, 0.00843356031529951, 0.00843352932534616, 0.00843348725525155, 0.00843344725279711, 0.00843342342551021, 0.00843342634230059, 0.00843345856863509, 0.00843351188791362, 0.00843356793659167, 0.00843360327649492, 0.00843359836757057, 0.0084335478089169, 0.0084334673485034, 0.00843339259821213, 0.00843336619768326, 0.00843341493198818, 0.00843352554391744, 0.00843363542219842, 0.00843365697625923, 0.00843354368461369, 0.0084333704503781, 0.00843333842422149, 0.0084335744350203, 0.00843377305034981, 0.00843338310684882, 0.00843311995760045, 0.00843401477793956, 0.00843289597287201, 0.00843433135961975, 0.00843337486160667, 0.00843284608776951, 0.00843337486160666, 0.00843433135961975, 0.00843289597287201, 0.00843401477793957, 0.00843311995760045, 0.00843338310684882, 0.00843377305034981, 0.0084335744350203, 0.00843333842422149, 0.0084333704503781, 0.00843354368461369, 0.00843365697625923, 0.00843363542219842, 0.00843352554391745, 0.00843341493198818, 0.00843336619768327, 0.00843339259821213, 0.00843346734850341, 0.0084335478089169, 0.00843359836757057, 0.00843360327649492, 0.00843356793659166, 0.00843351188791362, 0.00843345856863509, 0.00843342634230059, 0.00843342342551021, 0.0084334472527971, 0.00843348725525156, 0.00843352932534616, 0.00843356031529951
flux1:, 0.678955314009665, 0.00811095399931887, 0.00811092046293908, 0.00811087556839614, 0.00811083370683044, 0.00811080976666916, 0.00811081427716788, 0.00811084897076543, 0.00811090441852295, 0.0081109612794958, 0.00811099588424521, 0.00811098933278542, 0.00811093736145462, 0.00811085662909448, 0.00811078275196446, 0.0081107573083923, 0.00811080561478129, 0.00811091384506205, 0.00811102088279805, 0.00811104246832873, 0.00811093465211685, 0.00811076992577173, 0.0081107403782759, 0.00811096513148849, 0.00811115011838548, 0.00811077129815192, 0.00811052086196592, 0.00811138171570603, 0.00811030740009699, 0.00811169205049798, 0.00811077449450475, 0.00811026639198176, 0.00811077449450476, 0.00811169205049798, 0.00811030740009699, 0.00811138171570603, 0.00811052086196592, 0.00811077129815192, 0.00811115011838548, 0.00811096513148849, 0.0081107403782759, 0.00811076992577173, 0.00811093465211685, 0.00811104246832873, 0.00811102088279805, 0.00811091384506205, 0.00811080561478129, 0.0081107573083923, 0.00811078275196447, 0.00811085662909449, 0.00811093736145462, 0.00811098933278542, 0.00811099588424521, 0.0081109612794958, 0.00811090441852295, 0.00811084897076543, 0.00811081427716788, 0.00811080976666915, 0.00811083370683044, 0.00811087556839615, 0.00811092046293908, 0.00811095399931887
flux1:, 0.679217762913418, 0.00779379869084279, 0.00779376324762878, 0.00779371635804333, 0.00779367333707413, 0.00779364958694031, 0.00779365548618213, 0.00779369202137425, 0.00779374880037368, 0.00779380581540441, 0.00779383941331997, 0.00779383142135066, 0.00779377861022526, 0.00779369830774393, 0.007793625862449, 0.0077936016056606, 0.0077936493535428, 0.00779375481806527, 0.00779385853533732, 0.00779387968801142, 0.00779377694315401, 0.00779362045625373, 0.00779359347882179, 0.00779380767054627, 0.00779398006031434, 0.00779361274876911, 0.00779337473389663, 0.00779420198741424, 0.00779317093511803, 0.00779450500487133, 0.00779362523955045, 0.00779313729951384, 0.00779362523955044, 0.00779450500487133, 0.00779317093511803, 0.00779420198741424, 0.00779337473389663, 0.00779361274876911, 0.00779398006031434, 0.00779380767054627, 0.00779359347882179, 0.00779362045625373, 0.00779377694315401, 0.00779387968801143, 0.00779385853533732, 0.00779375481806527, 0.0077936493535428, 0.0077936016056606, 0.007793625862449, 0.00779369830774393, 0.00779377861022526, 0.00779383142135066, 0.00779383941331996, 0.00779380581540441, 0.00779374880037368, 0.00779369202137424, 0.00779365548618213, 0.0077936495869403, 0.00779367333707413, 0.00779371635804334, 0.00779376324762878, 0.00779379869084279
flux1:, 0.679480211817171, 0.00748243051138375, 0.0074823938144696, 0.00748234573645372, 0.00748230220770792, 0.00748227889666961, 0.00748228594024206, 0.0074823236794171, 0.00748238100963265, 0.00748243755733645, 0.00748246991723322, 0.00748246071536182, 0.00748240764506996, 0.00748232846179114, 0.00748225798284634, 0.00748223511848879, 0.00748228216192349, 0.0074823844724609, 0.00748248439289366, 0.00748250465429718, 0.00748240658308488, 0.00748225807707091, 0.0074822337775025, 0.00748243811990563, 0.00748259893990237, 0.0074822434902774, 0.00748201759164166, 0.00748281164159371, 0.00748182257960608, 0.00748310628860092, 0.00748226312884522, 0.00748179482233855, 0.00748226312884521, 0.00748310628860092, 0.00748182257960608, 0.00748281164159371, 0.00748201759164166, 0.0074822434902774, 0.00748259893990237, 0.00748243811990563, 0.0074822337775025, 0.00748225807707091, 0.00748240658308488, 0.00748250465429718, 0.00748248439289367, 0.0074823844724609, 0.00748228216192349, 0.00748223511848879, 0.00748225798284634, 0.00748232846179114, 0.00748240764506996, 0.00748246071536182, 0.00748246991723322, 0.00748243755733645, 0.00748238100963265, 0.0074823236794171, 0.00748228594024206, 0.00748227889666961, 0.00748230220770792, 0.00748234573645372, 0.0074823938144696, 0.00748243051138375
flux1:, 0.679742660720924, 0.00717715729802902, 0.00717711999469568, 0.0071770714910124, 0.00717702804273014, 0.00717700536171487, 0.00717701327374136, 0.00717705158458142, 0.00717710872348528, 0.00717716423553667, 0.00717719517330699, 0.00717718501560715, 0.00717713225973473, 0.00717705485332372, 0.00717698683422089, 0.00717696553489115, 0.00717701171456298, 0.00717711049075014, 0.00717720615937881, 0.00717722509481303, 0.00717713131771772, 0.00717699054553535, 0.00717696903822865, 0.00717716424109841, 0.00717731449491729, 0.00717697121628603, 0.007176757113795, 0.00717751839189159, 0.00717657002024865, 0.00717780366672223, 0.00717699591165419, 0.00717654669686312, 0.00717699591165419, 0.00717780366672223, 0.00717657002024866, 0.0071775183918916, 0.007176757113795, 0.00717697121628603, 0.00717731449491729, 0.0071771642410984, 0.00717696903822865, 0.00717699054553535, 0.00717713131771772, 0.00717722509481303, 0.00717720615937881, 0.00717711049075014, 0.00717701171456298, 0.00717696553489116, 0.00717698683422089, 0.00717705485332372, 0.00717713225973473, 0.00717718501560714, 0.00717719517330699, 0.00717716423553667, 0.00717710872348528, 0.00717705158458142, 0.00717701327374135, 0.00717700536171487, 0.00717702804273015, 0.00717707149101241, 0.00717711999469567, 0.00717715729802902
flux1:, 0.680005109624678, 0.00687825866175949, 0.00687822137454765, 0.00687817314596936, 0.00687813029183603, 0.00687810837312174, 0.00687811685634456, 0.00687815512879851, 0.00687821138925257, 0.00687826536306563, 0.00687829474495969, 0.00687828390197689, 0.00687823201242603, 0.00687815699172699, 0.00687809187106052, 0.00687807227025287, 0.0068781174170576, 0.00687821229824876, 0.00687830329768488, 0.00687832051141149, 0.00687823067648481, 0.00687809740283071, 0.00687807879914844, 0.00687826555305578, 0.00687840620309782, 0.00687807535053043, 0.00687787270834984, 0.00687860168571498, 0.00687769269573622, 0.00687887666822109, 0.00687810311735214, 0.00687767244617669, 0.00687810311735214, 0.00687887666822109, 0.00687769269573622, 0.00687860168571499, 0.00687787270834984, 0.00687807535053043, 0.00687840620309782, 0.00687826555305578, 0.00687807879914844, 0.00687809740283071, 0.00687823067648481, 0.00687832051141149, 0.00687830329768488, 0.00687821229824876, 0.0068781174170576, 0.00687807227025286, 0.00687809187106052, 0.00687815699172699, 0.00687823201242603, 0.00687828390197688, 0.00687829474495969, 0.00687826536306563, 0.00687821138925258, 0.00687815512879851, 0.00687811685634456, 0.00687810837312174, 0.00687813029183603, 0.00687817314596936, 0.00687822137454765, 0.00687825866175949
flux1:, 0.680267558528431, 0.00658598616507076, 0.00658594947435238, 0.00658590214506547, 0.00658586031730334, 0.00658583923741457, 0.0065858479846427, 0.00658588564683074, 0.00658594041198485, 0.00658599241965743, 0.00658602016248129, 0.00658600891289851, 0.00658595840604982, 0.00658588631646552, 0.00658582446731963, 0.00658580665611987, 0.00658585059599972, 0.00658594125249483, 0.00658602721690139, 0.00658604236451465, 0.00658595615431412, 0.00658583015471182, 0.00658581455388614, 0.00658599351538314, 0.0065861254681602, 0.00658580723515852, 0.00658561570189063, 0.00658631289278946, 0.00658544198330564, 0.00658657677003745, 0.00658583623732603, 0.00658542356115323, 0.00658583623732603, 0.00658657677003744, 0.00658544198330564, 0.00658631289278946, 0.00658561570189062, 0.00658580723515852, 0.00658612546816021, 0.00658599351538314, 0.00658581455388614, 0.00658583015471182, 0.00658595615431412, 0.00658604236451465, 0.00658602721690139, 0.00658594125249483, 0.00658585059599972, 0.00658580665611987, 0.00658582446731963, 0.00658588631646552, 0.00658595840604982, 0.00658600891289851, 0.00658602016248129, 0.00658599241965743, 0.00658594041198485, 0.00658588564683074, 0.00658584798464271, 0.00658583923741457, 0.00658586031730334, 0.00658590214506547, 0.00658594947435238, 0.00658598616507076
flux1:, 0.680530007432184, 0.00630056361348264, 0.00630052804230593, 0.00630048214926891, 0.00630044169588271, 0.00630042148134924, 0.00630043018750854, 0.00630046671985062, 0.00630051945462684, 0.00630056914813072, 0.00630059521671655, 0.00630058383825686, 0.00630053518252245, 0.00630046649434349, 0.00630040821705172, 0.006300392243388, 0.00630043480301672, 0.0063005209461935, 0.00630060157269612, 0.00630061437044164, 0.0063005315065322, 0.00630041256547183, 0.00630040004638385, 0.00630057182556593, 0.00630069591995763, 0.0063003904332294, 0.00630020964290846, 0.00630087560765401, 0.00630004149895145, 0.00630112769451803, 0.00630041902014505, 0.00630002379475489, 0.00630041902014506, 0.00630112769451803, 0.00630004149895145, 0.00630087560765401, 0.00630020964290846, 0.0063003904332294, 0.00630069591995763, 0.00630057182556594, 0.00630040004638385, 0.00630041256547183, 0.0063005315065322, 0.00630061437044164, 0.00630060157269612, 0.0063005209461935, 0.00630043480301672, 0.006300392243388, 0.00630040821705172, 0.00630046649434348, 0.00630053518252245, 0.00630058383825686, 0.00630059521671655, 0.00630056914813072, 0.00630051945462684, 0.00630046671985062, 0.00630043018750854, 0.00630042148134924, 0.00630044169588271, 0.00630048214926891, 0.00630052804230592, 0.00630056361348264
flux1:, 0.680792456335937, 0.00602218745503037, 0.00602215345687861, 0.006022109443312, 0.00602207062918007, 0.00602205126450766, 0.00602205963854961, 0.00602209458553939, 0.00602214484446779, 0.00602219195724214, 0.00602221635964875, 0.0060222051197926, 0.00602215872505448, 0.006022093824993, 0.00602203934323071, 0.00602202521339247, 0.00602206622629504, 0.00602214761725399, 0.00602222267453786, 0.00602223290552945, 0.00602215315069964, 0.00602204105910086, 0.00602203167322085, 0.006022196823876, 0.00602231382244349, 0.00602202113898765, 0.00602185071277453, 0.00602248605966584, 0.00602168750497284, 0.0060227258140959, 0.00602204787386567, 0.00602166956343563, 0.00602204787386567, 0.00602272581409589, 0.00602168750497284, 0.00602248605966585, 0.00602185071277453, 0.00602202113898765, 0.00602231382244349, 0.006022196823876, 0.00602203167322085, 0.00602204105910087, 0.00602215315069964, 0.00602223290552945, 0.00602222267453786, 0.00602214761725399, 0.00602206622629503, 0.00602202521339247, 0.00602203934323071, 0.006022093824993, 0.00602215872505448, 0.0060222051197926, 0.00602221635964875, 0.00602219195724214, 0.00602214484446779, 0.00602209458553939, 0.00602205963854961, 0.00602205126450766, 0.00602207062918007, 0.006022109443312, 0.00602215345687861, 0.00602218745503037
flux1:, 0.681054905239691, 0.00575102728137704, 0.00575099523128287, 0.00575095344424642, 0.00575091645558174, 0.00575089789272497, 0.00575090566871044, 0.00575093864790689, 0.00575098607926329, 0.00575103042451979, 0.00575105320549282, 0.00575104235255776, 0.00575099856187192, 0.00575093774790504, 0.00575088720793911, 0.00575087489000043, 0.0057509142027006, 0.00575099065911289, 0.00575105999308032, 0.0057510675104884, 0.00575099066889828, 0.00575088522116419, 0.0057508789868756, 0.00575103799933834, 0.00575114858268625, 0.005750868689082, 0.00575070823752131, 0.00575131362370934, 0.00575054941814265, 0.0057515406565883, 0.00575089236894661, 0.00575053044915374, 0.00575089236894661, 0.0057515406565883, 0.00575054941814265, 0.00575131362370934, 0.00575070823752132, 0.005750868689082, 0.00575114858268625, 0.00575103799933834, 0.0057508789868756, 0.00575088522116419, 0.00575099066889828, 0.0057510675104884, 0.00575105999308032, 0.00575099065911289, 0.0057509142027006, 0.00575087489000043, 0.00575088720793911, 0.00575093774790504, 0.00575099856187192, 0.00575104235255776, 0.00575105320549282, 0.00575103042451979, 0.00575098607926329, 0.00575093864790689, 0.00575090566871044, 0.00575089789272496, 0.00575091645558174, 0.00575095344424642, 0.00575099523128287, 0.00575102728137704
flux1:, 0.681317354143444, 0.00548722642379177, 0.00548719661303935, 0.00548715730485087, 0.00548712225642948, 0.00548710442504171, 0.00548711137181073, 0.00548714207978325, 0.00548718642615125, 0.0054872278923231, 0.00548724912557834, 0.00548723888065183, 0.00548719796447441, 0.00548714144395566, 0.00548709491675987, 0.00548708434549511, 0.00548712182331318, 0.00548719322425408, 0.00548725676073921, 0.005487261488132, 0.00548718740366962, 0.00548708839459254, 0.00548708529305781, 0.00548723858978192, 0.00548734335385707, 0.00548707616758182, 0.00548692529327381, 0.00548750142449638, 0.00548677041147451, 0.00548771550418745, 0.00548709583492614, 0.00548674979517303, 0.00548709583492615, 0.00548771550418745, 0.0054867704114745, 0.00548750142449638, 0.00548692529327381, 0.00548707616758182, 0.00548734335385707, 0.00548723858978192, 0.00548708529305781, 0.00548708839459254, 0.00548718740366962, 0.005487261488132, 0.00548725676073921, 0.00548719322425408, 0.00548712182331318, 0.00548708434549511, 0.00548709491675987, 0.00548714144395566, 0.00548719796447441, 0.00548723888065183, 0.00548724912557834, 0.0054872278923231, 0.00548718642615125, 0.00548714207978325, 0.00548711137181073, 0.00548710442504171, 0.00548712225642948, 0.00548715730485087, 0.00548719661303935, 0.00548722642379176
flux1:, 0.681579803047197, 0.00523090263688924, 0.00523087527132892, 0.00523083860440687, 0.00523080554887883, 0.00523078836664353, 0.0052307942956027, 0.00523082251073236, 0.00523086360626486, 0.00523090215012131, 0.00523092193001726, 0.00523091248015247, 0.00523087463321474, 0.00523082252408045, 0.00523078000993394, 0.00523077109278795, 0.00523080662495746, 0.00523087291360499, 0.0052309306582554, 0.0052309325873659, 0.00523086114052994, 0.00523076836229149, 0.00523076833494665, 0.00523091626871561, 0.00523101572484111, 0.00523076109738823, 0.00523061939792422, 0.00523116702709733, 0.00523046810230885, 0.00523136807895096, 0.00523077604373654, 0.0052304453885541, 0.00523077604373654, 0.00523136807895095, 0.00523046810230885, 0.00523116702709733, 0.00523061939792422, 0.00523076109738824, 0.00523101572484111, 0.00523091626871561, 0.00523076833494666, 0.00523076836229149, 0.00523086114052995, 0.0052309325873659, 0.0052309306582554, 0.00523087291360499, 0.00523080662495746, 0.00523077109278795, 0.00523078000993394, 0.00523082252408045, 0.00523087463321474, 0.00523091248015247, 0.00523092193001726, 0.00523090215012131, 0.00523086360626486, 0.00523082251073236, 0.0052307942956027, 0.00523078836664353, 0.00523080554887883, 0.00523083860440687, 0.00523087527132892, 0.00523090263688924
flux1:, 0.68184225195095, 0.00498214886274391, 0.00498212406455184, 0.00498209011912886, 0.00498205905769081, 0.00498204244010304, 0.00498204721080089, 0.00498207279299946, 0.00498211055778235, 0.00498214619578538, 0.00498216462892274, 0.00498215612191185, 0.00498212146274367, 0.00498207379752617, 0.00498203523264509, 0.00498202785632139, 0.00498206136015349, 0.00498212254432959, 0.00498217457986418, 0.00498217376612726, 0.00498210486977707, 0.00498201810925538, 0.00498202105695126, 0.00498216391155853, 0.00498225848892739, 0.00498201621045414, 0.00498188328146849, 0.00498240320616513, 0.0049817353192519, 0.00498259130740089, 0.00498202597232144, 0.00498171022202219, 0.00498202597232145, 0.00498259130740089, 0.0049817353192519, 0.00498240320616512, 0.00498188328146849, 0.00498201621045414, 0.00498225848892739, 0.00498216391155853, 0.00498202105695126, 0.00498201810925538, 0.00498210486977707, 0.00498217376612726, 0.00498217457986418, 0.00498212254432959, 0.00498206136015349, 0.00498202785632139, 0.00498203523264509, 0.00498207379752617, 0.00498212146274367, 0.00498215612191184, 0.00498216462892274, 0.00498214619578538, 0.00498211055778235, 0.00498207279299946, 0.00498204721080089, 0.00498204244010304, 0.00498205905769081, 0.00498209011912886, 0.00498212406455184, 0.00498214886274391
flux1:, 0.682104700854704, 0.00474103406776696, 0.0047410118803131, 0.00474098066437468, 0.0047409515580889, 0.00474093542715263, 0.00474093895045885, 0.00474096183801205, 0.00474099627002845, 0.00474102906853012, 0.00474104626576124, 0.00474103880669474, 0.00474100737967773, 0.00474096411194484, 0.00474092937665895, 0.00474092341390912, 0.00474095483780392, 0.00474101098842637, 0.00474105746956322, 0.00474105402581868, 0.00474098762013822, 0.00474090665669734, 0.00474091244043896, 0.00474105043359778, 0.004741140483892, 0.0047409102891016, 0.00474078572730349, 0.00474127878619124, 0.00474064094036717, 0.00474145415668929, 0.00474091463706023, 0.00474061332773223, 0.00474091463706024, 0.0047414541566893, 0.00474064094036717, 0.00474127878619125, 0.00474078572730349, 0.0047409102891016, 0.004741140483892, 0.00474105043359778, 0.00474091244043896, 0.00474090665669734, 0.00474098762013822, 0.00474105402581868, 0.00474105746956322, 0.00474101098842637, 0.00474095483780392, 0.00474092341390912, 0.00474092937665895, 0.00474096411194484, 0.00474100737967773, 0.00474103880669474, 0.00474104626576124, 0.00474102906853012, 0.00474099627002845, 0.00474096183801205, 0.00474093895045885, 0.00474093542715262, 0.0047409515580889, 0.00474098066437468, 0.0047410118803131, 0.00474103406776696
flux1:, 0.682367149758457, 0.00450760414458333, 0.00450758453993611, 0.0045075560006893, 0.00450752878177976, 0.00450751307320302, 0.00450751531205304, 0.00450753551591775, 0.00450756668117524, 0.00450759674604266, 0.00450761281529942, 0.00450760646501087, 0.00450757824473765, 0.00450753925751009, 0.00450750818548169, 0.00450750350171967, 0.00450753282689708, 0.00450758407449496, 0.00450762522090885, 0.00450761930969606, 0.00450755535670844, 0.00450747996060211, 0.00450748840377751, 0.00450762169196051, 0.00450770749572076, 0.00450748907067015, 0.0045073724767339, 0.0045078395450782, 0.00450723079495189, 0.00450800253470712, 0.00450748799240789, 0.00450720067535184, 0.00450748799240789, 0.00450800253470712, 0.00450723079495189, 0.0045078395450782, 0.0045073724767339, 0.00450748907067015, 0.00450770749572076, 0.00450762169196051, 0.00450748840377751, 0.00450747996060211, 0.00450755535670844, 0.00450761930969606, 0.00450762522090885, 0.00450758407449496, 0.00450753282689709, 0.00450750350171967, 0.00450750818548169, 0.00450753925751009, 0.00450757824473765, 0.00450760646501087, 0.00450761281529942, 0.00450759674604266, 0.00450756668117524, 0.00450753551591775, 0.00450751531205304, 0.00450751307320302, 0.00450752878177976, 0.0045075560006893, 0.00450758453993611, 0.00450760414458333
flux1:, 0.68262959866221, 0.00428188287105813, 0.00428186575955533, 0.00428183979572439, 0.00428181437825839, 0.00428179904685905, 0.00428180001466044, 0.00428181761064233, 0.00428184563205587, 0.00428187309827167, 0.00428188813853027, 0.00428188291392095, 0.00428185781154999, 0.00428182292720602, 0.00428179531519949, 0.00428179177461794, 0.00428181901551752, 0.00428186554503297, 0.00428190163274741, 0.00428189345762769, 0.00428183193557281, 0.00428176186704855, 0.00428177275898606, 0.00428190144385244, 0.00428198321820074, 0.00428177620772555, 0.00428166718893736, 0.00428210917330707, 0.00428152862121132, 0.00428226024647655, 0.00428176988611145, 0.00428149612683066, 0.00428176988611145, 0.00428226024647656, 0.00428152862121132, 0.00428210917330707, 0.00428166718893735, 0.00428177620772555, 0.00428198321820074, 0.00428190144385244, 0.00428177275898606, 0.00428176186704855, 0.00428183193557281, 0.00428189345762769, 0.00428190163274741, 0.00428186554503297, 0.00428181901551752, 0.00428179177461794, 0.00428179531519949, 0.00428182292720602, 0.00428185781154999, 0.00428188291392095, 0.00428188813853027, 0.00428187309827167, 0.00428184563205587, 0.00428181761064233, 0.00428180001466044, 0.00428179904685905, 0.00428181437825839, 0.00428183979572439, 0.00428186575955533, 0.00428188287105813
flux1:, 0.682892047565963, 0.00406387291860822, 0.00406385815986576, 0.00406383463414363, 0.00406381092361004, 0.0040637959467795, 0.00406379570369675, 0.00406381082300196, 0.0040638358686231, 0.00406386089034621, 0.00406387498695044, 0.00406387086309, 0.00406384873431989, 0.00406381772547945, 0.00406379334322148, 0.00406379081415163, 0.00406381601752224, 0.00406385806167887, 0.0040638894133236, 0.00406387920965765, 0.00406382010751114, 0.00406375511665438, 0.00406376821730481, 0.00406389235334607, 0.00406397026065674, 0.00406377427611664, 0.00406367244869832, 0.00406409028103257, 0.00406353707218441, 0.00406422999919256, 0.0040637630633769, 0.00406350244023188, 0.0040637630633769, 0.00406422999919256, 0.00406353707218441, 0.00406409028103257, 0.00406367244869832, 0.00406377427611664, 0.00406397026065674, 0.00406389235334607, 0.00406376821730481, 0.00406375511665438, 0.00406382010751115, 0.00406387920965765, 0.0040638894133236, 0.00406385806167887, 0.00406381601752224, 0.00406379081415163, 0.00406379334322148, 0.00406381772547945, 0.00406384873431989, 0.00406387086309, 0.00406387498695044, 0.00406386089034621, 0.0040638358686231, 0.00406381082300196, 0.00406379570369675, 0.0040637959467795, 0.00406381092361004, 0.00406383463414363, 0.00406385815986576, 0.00406387291860822
flux1:, 0.683154496469717, 0.00385355690198159, 0.00385354431669435, 0.00385352306774325, 0.00385350096915836, 0.00385348634836004, 0.00385348499579134, 0.00385349781448223, 0.00385352008563564, 0.00385354282712634, 0.00385355604859031, 0.00385355296240604, 0.00385353361664985, 0.00385350621753784, 0.00385348481725726, 0.00385348317658394, 0.0038535064193502, 0.00385354425090889, 0.00385357122527983, 0.00385355925086248, 0.00385350256323021, 0.00385344239054359, 0.00385345743605361, 0.00385357703907741, 0.00385365119620068, 0.00385346582327024, 0.00385337081432283, 0.00385376544553408, 0.00385323876235679, 0.00385389444834715, 0.00385345021241614, 0.00385320231505478, 0.00385345021241613, 0.00385389444834715, 0.00385323876235678, 0.00385376544553408, 0.00385337081432283, 0.00385346582327024, 0.00385365119620068, 0.00385357703907741, 0.00385345743605361, 0.00385344239054359, 0.00385350256323021, 0.00385355925086247, 0.00385357122527983, 0.00385354425090889, 0.0038535064193502, 0.00385348317658393, 0.00385348481725726, 0.00385350621753785, 0.00385353361664985, 0.00385355296240604, 0.00385355604859031, 0.00385354282712635, 0.00385352008563564, 0.00385349781448223, 0.00385348499579135, 0.00385348634836004, 0.00385350096915835, 0.00385352306774325, 0.00385354431669435, 0.00385355690198159
flux1:, 0.68341694537347, 0.00365089846280885, 0.00365088784471578, 0.00365086869820232, 0.0036508481225008, 0.00365083388289985, 0.00365083155653266, 0.0036508422844246, 0.00365086200425714, 0.00365088263197774, 0.00365089502829329, 0.00365089288359229, 0.00365087609391224, 0.00365085201172895, 0.00365083333702808, 0.00365083247354349, 0.00365085385959218, 0.0036508877828386, 0.0036509107641855, 0.00365089729010104, 0.00365084301267581, 0.00365078739034883, 0.00365080409927065, 0.00365091915534713, 0.00365098964301213, 0.00365081444927113, 0.00365072589830574, 0.00365109829160191, 0.00365059734753561, 0.00365121727749506, 0.00365079504392001, 0.00365055947158823, 0.00365079504392001, 0.00365121727749507, 0.00365059734753561, 0.00365109829160191, 0.00365072589830574, 0.00365081444927113, 0.00365098964301213, 0.00365091915534713, 0.00365080409927065, 0.00365078739034883, 0.00365084301267581, 0.00365089729010105, 0.0036509107641855, 0.0036508877828386, 0.00365085385959218, 0.00365083247354349, 0.00365083333702808, 0.00365085201172895, 0.00365087609391224, 0.00365089288359229, 0.00365089502829329, 0.00365088263197774, 0.00365086200425714, 0.0036508422844246, 0.00365083155653265, 0.00365083388289985, 0.0036508481225008, 0.00365086869820232, 0.00365088784471578, 0.00365089846280885
flux1:, 0.683679394277223, 0.00345584337940416, 0.00345583450684397, 0.00345581728510311, 0.00345579815369991, 0.00345578434212166, 0.00345578120399779, 0.00345579007351286, 0.00345580747638637, 0.00345582615249061, 0.00345583775487707, 0.00345583642839621, 0.00345582194176043, 0.00345580086763442, 0.00345578466141503, 0.0034557844780646, 0.00345580413413889, 0.00345583447595501, 0.00345585386339336, 0.00345583916540607, 0.00345578729112116, 0.00345573594491055, 0.00345575402478598, 0.00345586449929827, 0.00345593137135593, 0.00345576591346894, 0.00345568347351348, 0.003456034597623, 0.00345555863073517, 0.00345614430438191, 0.00345574339715614, 0.00345551975698635, 0.00345574339715614, 0.00345614430438191, 0.00345555863073517, 0.003456034597623, 0.00345568347351348, 0.00345576591346894, 0.00345593137135593, 0.00345586449929827, 0.00345575402478598, 0.00345573594491055, 0.00345578729112116, 0.00345583916540607, 0.00345585386339336, 0.00345583447595501, 0.00345580413413889, 0.0034557844780646, 0.00345578466141503, 0.00345580086763442, 0.00345582194176043, 0.00345583642839621, 0.00345583775487707, 0.00345582615249061, 0.00345580747638637, 0.00345579007351286, 0.00345578120399779, 0.00345578434212166, 0.00345579815369991, 0.00345581728510311, 0.00345583450684397, 0.00345584337940416
flux1:, 0.683941843180977, 0.00326832069553075, 0.00326831334209166, 0.0032682978721354, 0.00326828011966295, 0.00326826680115792, 0.00326826303119776, 0.0032682702866457, 0.0032682856087172, 0.00326830248604327, 0.00326831330800141, 0.00326831265615111, 0.00326830020359606, 0.00326828182275504, 0.0032682678339988, 0.00326826824903655, 0.00326828631995761, 0.0032683134208211, 0.00326832961822442, 0.00326831396896086, 0.00326826448492498, 0.00326821713653857, 0.00326823629059818, 0.00326834213706824, 0.00326840542927703, 0.00326824925959122, 0.00326817259788285, 0.00326850342036061, 0.00326805168704169, 0.00326860460636685, 0.00326822436559483, 0.00326801227095725, 0.00326822436559483, 0.00326860460636685, 0.00326805168704169, 0.00326850342036061, 0.00326817259788285, 0.00326824925959122, 0.00326840542927703, 0.00326834213706823, 0.00326823629059818, 0.00326821713653857, 0.00326826448492499, 0.00326831396896086, 0.00326832961822441, 0.0032683134208211, 0.00326828631995761, 0.00326826824903655, 0.0032682678339988, 0.00326828182275504, 0.00326830020359606, 0.00326831265615111, 0.00326831330800141, 0.00326830248604327, 0.0032682856087172, 0.00326827028664569, 0.00326826303119776, 0.00326826680115792, 0.00326828011966295, 0.0032682978721354, 0.00326831334209166, 0.00326832069553075
flux1:, 0.68420429208473, 0.00308824386112368, 0.00308823780499051, 0.00308822392469926, 0.00308820750003101, 0.00308819475337989, 0.0030881905408067, 0.00308819642849931, 0.00308820989973616, 0.0030882251183256, 0.00308823515779851, 0.00308823502375562, 0.00308822433007682, 0.00308820833094374, 0.00308819632022281, 0.00308819726735029, 0.0030882139108045, 0.00308823811603755, 0.00308825152271349, 0.00308823518483308, 0.00308818807008248, 0.0030881444399393, 0.00308816437367068, 0.00308826554207068, 0.00308832528017796, 0.00308817795260887, 0.00308810675089913, 0.00308841823167936, 0.00308799000067614, 0.00308851165831394, 0.00308815143520245, 0.00308795050419261, 0.00308815143520245, 0.00308851165831394, 0.00308799000067614, 0.00308841823167936, 0.00308810675089913, 0.00308817795260888, 0.00308832528017796, 0.00308826554207068, 0.00308816437367068, 0.0030881444399393, 0.00308818807008248, 0.00308823518483308, 0.00308825152271349, 0.00308823811603756, 0.0030882139108045, 0.00308819726735029, 0.00308819632022281, 0.00308820833094374, 0.00308822433007682, 0.00308823502375562, 0.00308823515779851, 0.0030882251183256, 0.00308820989973616, 0.00308819642849931, 0.0030881905408067, 0.00308819475337989, 0.00308820750003101, 0.00308822392469926, 0.00308823780499051, 0.00308824386112368
flux1:, 0.684466740988483, 0.00291551187829215, 0.00291550691000417, 0.00291549447245725, 0.00291547933821545, 0.00291546725073872, 0.0029154627858122, 0.00291546754533851, 0.0029154793831192, 0.00291549306820113, 0.0029155023106018, 0.00291550253141567, 0.0029154933240622, 0.00291547940605992, 0.00291546914972734, 0.00291547057733537, 0.0029154859584707, 0.00291550761002573, 0.00291551861242104, 0.00291550183290849, 0.00291545705696795, 0.00291541686719589, 0.00291543729455681, 0.00291553373886264, 0.00291558994578674, 0.00291545102090328, 0.0029153849754173, 0.00291567806076249, 0.00291527260776265, 0.00291576447641034, 0.00291542362882332, 0.00291523348294398, 0.00291542362882332, 0.00291576447641034, 0.00291527260776265, 0.0029156780607625, 0.0029153849754173, 0.00291545102090328, 0.00291558994578674, 0.00291553373886264, 0.00291543729455681, 0.0029154168671959, 0.00291545705696795, 0.00291550183290849, 0.00291551861242104, 0.00291550761002573, 0.0029154859584707, 0.00291547057733537, 0.00291546914972734, 0.00291547940605992, 0.0029154933240622, 0.00291550253141567, 0.0029155023106018, 0.00291549306820113, 0.0029154793831192, 0.00291546754533851, 0.0029154627858122, 0.00291546725073872, 0.00291547933821545, 0.00291549447245725, 0.00291550691000417, 0.00291551187829215
flux1:, 0.684729189892236, 0.00275001044628404, 0.00275000637473139, 0.00274999525073994, 0.0027499813815513, 0.00274997004359449, 0.00274996551001295, 0.00274996936691474, 0.00274997977127213, 0.00274999203258239, 0.00275000045442276, 0.0027500008678236, 0.00274999288473483, 0.00274998076466101, 0.00274997205773678, 0.00274997392740404, 0.00274998821347156, 0.00275000764249797, 0.00275001660711373, 0.00274999961276713, 0.00274995713497409, 0.00274992011250186, 0.00274994076158383, 0.00275003244637784, 0.002750085148351, 0.00274995419760991, 0.00274989301871216, 0.00275016863568531, 0.00274978523862359, 0.0027502487616804, 0.00274992665037924, 0.0027497469134608, 0.00274992665037924, 0.0027502487616804, 0.00274978523862359, 0.00275016863568531, 0.00274989301871216, 0.00274995419760991, 0.002750085148351, 0.00275003244637784, 0.00274994076158383, 0.00274992011250186, 0.00274995713497409, 0.00274999961276713, 0.00275001660711373, 0.00275000764249797, 0.00274998821347156, 0.00274997392740404, 0.00274997205773678, 0.00274998076466101, 0.00274999288473483, 0.0027500008678236, 0.00275000045442276, 0.00274999203258239, 0.00274997977127213, 0.00274996936691474, 0.00274996551001295, 0.00274997004359449, 0.0027499813815513, 0.00274999525073994, 0.00275000637473139, 0.00275001044628404
flux1:, 0.68499163879599, 0.00259161309948113, 0.00259160975608023, 0.0025915998350765, 0.00259158721488208, 0.00259157671433176, 0.00259157228259677, 0.00259157544259354, 0.00259158459307142, 0.00259159552532202, 0.00259160309817106, 0.00259160354880752, 0.00259159654499966, 0.00259158596190919, 0.00259157861973586, 0.00259158090416055, 0.00259159425941939, 0.00259161177980511, 0.00259161904744001, 0.0025916020415712, 0.00259156181108623, 0.00259152769069022, 0.00259154830867261, 0.00259163521465657, 0.00259168444624208, 0.00259156105535894, 0.00259150446698437, 0.00259176351854809, 0.00259140145375975, 0.00259183803730115, 0.0025915340229527, 0.0025913643203412, 0.0025915340229527, 0.00259183803730115, 0.00259140145375975, 0.00259176351854809, 0.00259150446698437, 0.00259156105535894, 0.00259168444624208, 0.00259163521465657, 0.00259154830867261, 0.00259152769069022, 0.00259156181108623, 0.0025916020415712, 0.00259161904744001, 0.00259161177980512, 0.00259159425941939, 0.00259158090416055, 0.00259157861973586, 0.00259158596190919, 0.00259159654499966, 0.00259160354880752, 0.00259160309817106, 0.00259159552532202, 0.00259158459307142, 0.00259157544259354, 0.00259157228259677, 0.00259157671433176, 0.00259158721488208, 0.0025915998350765, 0.00259160975608023, 0.00259161309948113
flux1:, 0.685254087699743, 0.00244018233290736, 0.00244017957399849, 0.00244017076350666, 0.00244015938225146, 0.00244014979940241, 0.0024401456213648, 0.00244014826618857, 0.00244015632020808, 0.00244016600448498, 0.00244017269899136, 0.00244017304387369, 0.00244016679665502, 0.00244015751525737, 0.00244015137404567, 0.00244015405459669, 0.0024401666356735, 0.00244018253870132, 0.00244018842007811, 0.00244017158039236, 0.00244013353679604, 0.00244010206397283, 0.00244012242124595, 0.00244020454957793, 0.00244025035752594, 0.00244013412900201, 0.00244008186791536, 0.00244032522873453, 0.00243998376803689, 0.00244039477418868, 0.00244010821518484, 0.0024399481732127, 0.00244010821518484, 0.00244039477418869, 0.00243998376803689, 0.00244032522873453, 0.00244008186791536, 0.00244013412900201, 0.00244025035752594, 0.00244020454957793, 0.00244012242124595, 0.00244010206397283, 0.00244013353679604, 0.00244017158039237, 0.00244018842007811, 0.00244018253870132, 0.0024401666356735, 0.00244015405459669, 0.00244015137404567, 0.00244015751525737, 0.00244016679665502, 0.00244017304387369, 0.00244017269899136, 0.00244016600448498, 0.00244015632020808, 0.00244014826618856, 0.0024401456213648, 0.00244014979940241, 0.00244015938225146, 0.00244017076350666, 0.00244017957399849, 0.00244018233290736
flux1:, 0.685516536603496, 0.002295570710153, 0.00229556841775228, 0.00229556064171548, 0.0022955504917411, 0.00229554189478475, 0.00229553809951206, 0.00229554038432991, 0.00229554747690262, 0.00229555598274876, 0.00229556177248628, 0.00229556188546645, 0.00229555619822986, 0.00229554801087043, 0.00229554292729084, 0.00229554599136455, 0.00229555794322416, 0.00229557249342736, 0.0022955772662, 0.00229556074377884, 0.00229552481814025, 0.00229549575169077, 0.00229551564506671, 0.00229559302048731, 0.00229563546644008, 0.00229552602129144, 0.00229547783623719, 0.0022957063492351, 0.00229538475797436, 0.00229577149970271, 0.00229550175080029, 0.0022953509965414, 0.00229550175080029, 0.00229577149970271, 0.00229538475797436, 0.0022957063492351, 0.00229547783623719, 0.00229552602129144, 0.00229563546644008, 0.00229559302048731, 0.00229551564506671, 0.00229549575169077, 0.00229552481814025, 0.00229556074377884, 0.0022955772662, 0.00229557249342736, 0.00229555794322416, 0.00229554599136455, 0.00229554292729084, 0.00229554801087043, 0.00229555619822986, 0.00229556188546645, 0.00229556177248628, 0.00229555598274876, 0.00229554747690262, 0.00229554038432991, 0.00229553809951206, 0.00229554189478475, 0.0022955504917411, 0.00229556064171548, 0.00229556841775228, 0.002295570710153
flux1:, 0.685778985507249, 0.0021576219490518, 0.00215762003016115, 0.00215761322642722, 0.00215760429886935, 0.00215759674021319, 0.00215759343123915, 0.00215759548356935, 0.00215760172814926, 0.00215760911608523, 0.00215761398101224, 0.00215761375619194, 0.00215760846079874, 0.00215760118814457, 0.00215759703814341, 0.0021576004765012, 0.0021576119291466, 0.00215762536139507, 0.00215762926848222, 0.00215761318775914, 0.0021575793040532, 0.0021575524182849, 0.00215757167325475, 0.00215764434601522, 0.0021576835081131, 0.00215758048687103, 0.00215753613767341, 0.0021577506113644, 0.00215744814742476, 0.00215781188471405, 0.0021575582964708, 0.0021574164577707, 0.0021575582964708, 0.00215781188471405, 0.00215744814742476, 0.0021577506113644, 0.00215753613767341, 0.00215758048687103, 0.0021576835081131, 0.00215764434601522, 0.00215757167325475, 0.00215755241828491, 0.0021575793040532, 0.00215761318775914, 0.00215762926848222, 0.00215762536139507, 0.0021576119291466, 0.0021576004765012, 0.00215759703814341, 0.00215760118814457, 0.00215760846079875, 0.00215761375619194, 0.00215761398101224, 0.00215760911608523, 0.00215760172814926, 0.00215759548356935, 0.00215759343123916, 0.00215759674021319, 0.00215760429886935, 0.00215761322642722, 0.00215762003016116, 0.0021576219490518
flux1:, 0.686041434411003, 0.00202617198087889, 0.00202617036560923, 0.00202616448288403, 0.00202615676433954, 0.00202615027790028, 0.00202614753184311, 0.00202614945181102, 0.00202615494205015, 0.00202616126629409, 0.00202616519566001, 0.00202616454967597, 0.00202615950750262, 0.00202615299809269, 0.00202614967512263, 0.0020261534793661, 0.00202616454534459, 0.0020261770631423, 0.00202618031228906, 0.00202616477188252, 0.00202613284863322, 0.00202610793510896, 0.00202612640714359, 0.00202619445379066, 0.00202623042726411, 0.00202613349033166, 0.00202609274699853, 0.00202629395359506, 0.0020260098673308, 0.00202635180468243, 0.00202611372363836, 0.00202598042939925, 0.00202611372363836, 0.00202635180468243, 0.0020260098673308, 0.00202629395359506, 0.00202609274699853, 0.00202613349033166, 0.00202623042726411, 0.00202619445379066, 0.00202612640714359, 0.00202610793510896, 0.00202613284863322, 0.00202616477188252, 0.00202618031228906, 0.0020261770631423, 0.00202616454534459, 0.0020261534793661, 0.00202614967512263, 0.00202615299809269, 0.00202615950750262, 0.00202616454967597, 0.00202616519566001, 0.00202616126629409, 0.00202615494205015, 0.00202614945181102, 0.00202614753184311, 0.00202615027790028, 0.00202615676433954, 0.00202616448288403, 0.00202617036560923, 0.00202617198087889
flux1:, 0.686303883314756, 0.00190104997927139, 0.00190104861806508, 0.00190104361263, 0.00190103708230957, 0.0019010316818549, 0.00190102954832452, 0.00190103141005992, 0.00190103622221965, 0.00190104153339017, 0.00190104452796824, 0.0019010434011607, 0.00190103850292861, 0.00190103263177643, 0.00190103004463164, 0.00190103420494694, 0.00190104497769831, 0.00190105675262851, 0.00190105951706341, 0.00190104459131545, 0.00190101454334725, 0.00190099141213435, 0.0019010089870607, 0.00190107251016858, 0.00190110540702807, 0.00190101423448909, 0.00190097687636599, 0.00190116555063427, 0.00190089908565474, 0.00190122037080797, 0.00190099714033782, 0.00190087202103087, 0.00190099714033782, 0.00190122037080797, 0.00190089908565474, 0.00190116555063427, 0.00190097687636599, 0.0019010142344891, 0.00190110540702807, 0.00190107251016858, 0.0019010089870607, 0.00190099141213435, 0.00190101454334725, 0.00190104459131545, 0.00190105951706341, 0.00190105675262851, 0.00190104497769831, 0.00190103420494694, 0.00190103004463164, 0.00190103263177643, 0.00190103850292861, 0.0019010434011607, 0.00190104452796824, 0.00190104153339017, 0.00190103622221965, 0.00190103141005992, 0.00190102954832452, 0.0019010316818549, 0.00190103708230957, 0.00190104361263, 0.00190104861806508, 0.00190104997927139
flux1:, 0.686566332218509, 0.00178207935549613, 0.00178207821574562, 0.00178207404820753, 0.00178206867573355, 0.00178206435428165, 0.00178206285694158, 0.00178206471088931, 0.00178206890666237, 0.00178207325427867, 0.001782075327853, 0.0017820736843732, 0.00178206884891968, 0.0017820635153713, 0.00178206158580827, 0.00178206608908219, 0.00178207664212513, 0.00178208781434221, 0.00178209023437069, 0.00178207597543157, 0.0017820477156223, 0.00178202619601965, 0.0017820427895357, 0.00178210191650416, 0.00178213186445907, 0.00178204615544124, 0.001782011970453, 0.00178218880927143, 0.00178193920398336, 0.00178224092773357, 0.00178203188947939, 0.00178191457785001, 0.00178203188947939, 0.00178224092773357, 0.00178193920398336, 0.00178218880927143, 0.001782011970453, 0.00178204615544124, 0.00178213186445907, 0.00178210191650416, 0.0017820427895357, 0.00178202619601965, 0.00178204771562229, 0.00178207597543157, 0.00178209023437069, 0.00178208781434221, 0.00178207664212513, 0.00178206608908219, 0.00178206158580827, 0.0017820635153713, 0.00178206884891968, 0.0017820736843732, 0.001782075327853, 0.00178207325427867, 0.00178206890666237, 0.00178206471088931, 0.00178206285694159, 0.00178206435428165, 0.00178206867573355, 0.00178207404820753, 0.00178207821574562, 0.00178207935549613
flux1:, 0.686828781122262, 0.00166907871710591, 0.00166907777945803, 0.00166907441175949, 0.00166907015570968, 0.00166906688593652, 0.00166906602454334, 0.00166906790044492, 0.00166907152995804, 0.00166907496458955, 0.00166907614467149, 0.00166907397162691, 0.00166906914380159, 0.00166906426885668, 0.00166906292916454, 0.00166906775754329, 0.00166907814446086, 0.00166908882409815, 0.00166909100945771, 0.00166907744975721, 0.00166905089070029, 0.001669030831445, 0.00166904638786183, 0.00166910126892038, 0.00166912840967017, 0.00166904788136463, 0.00166901666537212, 0.00166918232792933, 0.00166894881772197, 0.00166923201469357, 0.00166903651047397, 0.00166892664240185, 0.00166903651047397, 0.00166923201469357, 0.00166894881772197, 0.00166918232792934, 0.00166901666537212, 0.00166904788136463, 0.00166912840967017, 0.00166910126892038, 0.00166904638786183, 0.001669030831445, 0.00166905089070029, 0.00166907744975721, 0.00166909100945771, 0.00166908882409815, 0.00166907814446086, 0.00166906775754329, 0.00166906292916454, 0.00166906426885668, 0.00166906914380159, 0.00166907397162691, 0.00166907614467149, 0.00166907496458955, 0.00166907152995804, 0.00166906790044491, 0.00166906602454334, 0.00166906688593652, 0.00166907015570968, 0.00166907441175949, 0.00166907777945803, 0.00166907871710591
flux1:, 0.687091230026016, 0.00156186278742642, 0.0015618620420389, 0.00156185943490699, 0.00156185624214567, 0.00156185397769957, 0.00156185373091498, 0.00156185564121864, 0.00156185874601113, 0.00156186132097012, 0.00156186164876313, 0.00156185895453291, 0.001561854102419, 0.0015618496257163, 0.0015618488163777, 0.0015618539463077, 0.00156186420146201, 0.00156187447080332, 0.00156187650359829, 0.00156186365855139, 0.00156183871405247, 0.00156181998302942, 0.00156183447334877, 0.0015618852789205, 0.00156190976596589, 0.00156183415240269, 0.00156180570869231, 0.00156196081724872, 0.00156174263719443, 0.0015620082874138, 0.00156182566149978, 0.00156172287697311, 0.00156182566149978, 0.0015620082874138, 0.00156174263719443, 0.00156196081724872, 0.00156180570869231, 0.00156183415240269, 0.00156190976596589, 0.0015618852789205, 0.00156183447334877, 0.00156181998302942, 0.00156183871405247, 0.00156186365855139, 0.00156187650359829, 0.00156187447080332, 0.00156186420146201, 0.0015618539463077, 0.0015618488163777, 0.0015618496257163, 0.001561854102419, 0.00156185895453291, 0.00156186164876313, 0.00156186132097012, 0.00156185874601113, 0.00156185564121864, 0.00156185373091498, 0.00156185397769957, 0.00156185624214567, 0.00156185943490699, 0.0015618620420389, 0.00156186278742642
flux1:, 0.687353678929769, 0.00146024328370782, 0.00146024272668851, 0.00146024083764766, 0.00146023864343215, 0.00146023732101588, 0.00146023764977156, 0.00146023959324029, 0.00146024220904676, 0.0014602439815597, 0.00146024351122999, 0.00146024032310706, 0.00146023543477109, 0.00146023131142521, 0.0014602309789815, 0.0014602363807412, 0.00146024652062257, 0.00146025643687287, 0.00146025837490788, 0.00146024624571494, 0.00146022283206699, 0.00146020531556325, 0.00146021873501299, 0.00146026565259751, 0.00146028764871859, 0.00146021669939047, 0.00146019083830454, 0.00146033597943133, 0.0014601323673673, 0.00146038139847657, 0.00146021100012155, 0.00146011494428428, 0.00146021100012155, 0.00146038139847657, 0.0014601323673673, 0.00146033597943133, 0.00146019083830454, 0.00146021669939047, 0.00146028764871859, 0.00146026565259751, 0.00146021873501299, 0.00146020531556325, 0.00146022283206699, 0.00146024624571494, 0.00146025837490788, 0.00146025643687287, 0.00146024652062257, 0.0014602363807412, 0.0014602309789815, 0.00146023131142521, 0.00146023543477109, 0.00146024032310706, 0.00146024351122999, 0.0014602439815597, 0.00146024220904676, 0.00146023959324029, 0.00146023764977156, 0.00146023732101588, 0.00146023864343215, 0.00146024083764766, 0.00146024272668851, 0.00146024328370782
flux1:, 0.687616127833522, 0.00136402975214694, 0.00136402938236254, 0.00136402816438246, 0.00136402689318485, 0.00136402643523779, 0.00136402728643191, 0.00136402925174165, 0.00136403141094518, 0.00136403244277885, 0.00136403124012083, 0.00136402760145082, 0.00136402268141901, 0.00136401887887411, 0.00136401897407961, 0.00136402461178369, 0.00136403463688186, 0.00136404423536758, 0.00136404611570696, 0.00136403469212568, 0.00136401272912572, 0.00136399633068738, 0.00136400869584464, 0.00136405192657951, 0.00136407160112086, 0.00136400507953813, 0.00136398161824509, 0.00136411734444958, 0.00136392754430511, 0.00136416083425822, 0.00136400202037227, 0.00136391234460444, 0.00136400202037227, 0.00136416083425822, 0.0013639275443051, 0.00136411734444958, 0.00136398161824509, 0.00136400507953813, 0.00136407160112086, 0.00136405192657951, 0.00136400869584464, 0.00136399633068737, 0.00136401272912572, 0.00136403469212568, 0.00136404611570696, 0.00136404423536758, 0.00136403463688186, 0.00136402461178369, 0.00136401897407961, 0.00136401887887411, 0.00136402268141901, 0.00136402760145082, 0.00136403124012083, 0.00136403244277885, 0.00136403141094518, 0.00136402925174165, 0.00136402728643191, 0.00136402643523779, 0.00136402689318485, 0.00136402816438246, 0.00136402938236253, 0.00136402975214694
flux1:, 0.687878576737275, 0.00127303035834712, 0.0012730301747383, 0.00127302957553672, 0.00127302914248302, 0.00127302946028082, 0.0012730307705951, 0.00127303273974581, 0.00127303447340726, 0.00127303483096293, 0.00127303297157131, 0.00127302893856334, 0.00127302400420831, 0.00127302049924799, 0.00127302097556886, 0.00127302680760272, 0.00127303670467602, 0.00127304600230859, 0.00127304784490354, 0.00127303710788959, 0.00127301651957869, 0.00127300115853917, 0.00127301250417337, 0.00127305225922657, 0.00127306978531819, 0.00127300746756627, 0.00127298622996207, 0.00127311306160583, 0.00127293632684392, 0.00127315470693277, 0.00127300684479722, 0.00127292320779056, 0.00127300684479723, 0.00127315470693277, 0.00127293632684392, 0.00127311306160583, 0.00127298622996207, 0.00127300746756627, 0.00127306978531819, 0.00127305225922657, 0.00127301250417337, 0.00127300115853917, 0.00127301651957869, 0.00127303710788959, 0.00127304784490354, 0.00127304600230859, 0.00127303670467602, 0.00127302680760272, 0.00127302097556886, 0.00127302049924799, 0.00127302400420831, 0.00127302893856334, 0.00127303297157131, 0.00127303483096293, 0.00127303447340726, 0.00127303273974581, 0.0012730307705951, 0.00127302946028082, 0.00127302914248302, 0.00127302957553672, 0.0012730301747383, 0.00127303035834712
flux1:, 0.688141025641029, 0.00118705263212253, 0.00118705263161195, 0.00118705259358618, 0.00118705290638668, 0.00118705390337223, 0.00118705560301858, 0.00118705755441613, 0.00118705889382515, 0.00118705864774529, 0.00118705621482115, 0.00118705185320044, 0.00118704693120212, 0.00118704370722565, 0.00118704451971021, 0.00118705049953411, 0.00118706024414809, 0.00118706924299343, 0.0011870710542375, 0.00118706097837248, 0.00118704169349782, 0.00118702730325419, 0.00118703767901885, 0.00118707417595384, 0.00118708972778194, 0.0011870314011404, 0.00118701221786559, 0.00118713064528382, 0.00118696624233346, 0.00118717050040273, 0.00118703297033023, 0.00118695503912519, 0.00118703297033023, 0.00118717050040273, 0.00118696624233346, 0.00118713064528382, 0.00118701221786559, 0.0011870314011404, 0.00118708972778194, 0.00118707417595384, 0.00118703767901884, 0.00118702730325419, 0.00118704169349782, 0.00118706097837248, 0.0011870710542375, 0.00118706924299343, 0.00118706024414809, 0.00118705049953411, 0.00118704451971021, 0.00118704370722565, 0.00118704693120212, 0.00118705185320044, 0.00118705621482115, 0.00118705864774529, 0.00118705889382515, 0.00118705755441613, 0.00118705560301858, 0.00118705390337223, 0.00118705290638668, 0.00118705259358618, 0.00118705263161195, 0.00118705263212253
flux1:, 0.688403474544782, 0.00110590416588177, 0.00110590434191225, 0.00110590480263536, 0.00110590576386305, 0.00110590733902979, 0.00110590935526273, 0.00110591126636805, 0.00110591224409813, 0.00110591146845515, 0.0011059085503797, 0.00110590393204063, 0.0011058990550589, 0.00110589609970353, 0.00110589720422602, 0.00110590328147431, 0.00110591284068283, 0.00110592153149437, 0.00110592330759013, 0.00110591386323756, 0.00110589581544999, 0.00110588234156753, 0.00110589180866195, 0.00110592526790104, 0.00110593901812585, 0.00110588447979453, 0.00110586718834694, 0.00110597767408176, 0.00110582488564974, 0.00110601576937304, 0.00110588796722977, 0.00110581541818424, 0.00110588796722977, 0.00110601576937304, 0.00110582488564974, 0.00110597767408176, 0.00110586718834694, 0.00110588447979453, 0.00110593901812585, 0.00110592526790104, 0.00110589180866195, 0.00110588234156753, 0.00110589581544999, 0.00110591386323756, 0.00110592330759013, 0.00110592153149437, 0.00110591284068283, 0.0011059032814743, 0.00110589720422602, 0.00110589609970353, 0.0011058990550589, 0.00110590393204063, 0.0011059085503797, 0.00110591146845515, 0.00110591224409813, 0.00110591126636805, 0.00110590935526273, 0.00110590733902979, 0.00110590576386305, 0.00110590480263536, 0.00110590434191225, 0.00110590416588177
flux1:, 0.688665923448535, 0.00102939326613497, 0.00102939360783077, 0.00102939450101891, 0.00102939601058586, 0.00102939806175045, 0.00102940032201432, 0.00102940217149447, 0.00102940282197681, 0.00102940159313139, 0.00102939828094021, 0.00102939348073981, 0.00102938868440832, 0.00102938598756798, 0.00102938734042521, 0.00102939346221823, 0.00102940279726692, 0.00102941116285868, 0.00102941289290247, 0.00102940404805356, 0.00102938717586652, 0.00102937457409155, 0.00102938320200207, 0.00102941384349579, 0.00102942596089443, 0.00102937501685969, 0.00102935946177877, 0.00102946244284617, 0.00102932057101178, 0.00102949879111847, 0.00102938013063868, 0.00102931265030362, 0.00102938013063868, 0.00102949879111847, 0.00102932057101177, 0.00102946244284617, 0.00102935946177877, 0.00102937501685969, 0.00102942596089443, 0.00102941384349579, 0.00102938320200207, 0.00102937457409155, 0.00102938717586652, 0.00102940404805356, 0.00102941289290247, 0.00102941116285868, 0.00102940279726692, 0.00102939346221823, 0.00102938734042521, 0.00102938598756798, 0.00102938868440832, 0.00102939348073981, 0.00102939828094021, 0.00102940159313139, 0.00102940282197681, 0.00102940217149447, 0.00102940032201432, 0.00102939806175045, 0.00102939601058586, 0.00102939450101891, 0.00102939360783077, 0.00102939326613497
flux1:, 0.688928372352288, 9.5732955795998e-4, 9.57330049866142e-4, 9.57331306704075e-4, 9.57333264388955e-4, 9.57335691213438e-4, 9.57338125828437e-4, 9.57339895180619e-4, 9.5734025483919e-4, 9.57338650065909e-4, 9.57335034948708e-4, 9.57330127758208e-4, 9.57325448078948e-4, 9.57323000341507e-4, 9.5732455816453e-4, 9.57330670547687e-4, 9.57339739491177e-4, 9.57347757848984e-4, 9.57349426565312e-4, 9.57341148356436e-4, 9.57325394901216e-4, 9.57313629158532e-4, 9.57321492574346e-4, 9.57349532764308e-4, 9.57360180158244e-4, 9.57312644219602e-4, 9.57298677316959e-4, 9.57394567436391e-4, 9.57262936448728e-4, 9.5742916980929e-4, 9.57319084646112e-4, 9.57256370528901e-4, 9.57319084646113e-4, 9.5742916980929e-4, 9.57262936448728e-4, 9.57394567436391e-4, 9.57298677316959e-4, 9.57312644219602e-4, 9.57360180158245e-4, 9.57349532764307e-4, 9.57321492574345e-4, 9.57313629158532e-4, 9.57325394901217e-4, 9.57341148356435e-4, 9.57349426565312e-4, 9.57347757848984e-4, 9.57339739491177e-4, 9.57330670547687e-4, 9.57324558164529e-4, 9.57323000341506e-4, 9.57325448078948e-4, 9.57330127758208e-4, 9.57335034948708e-4, 9.57338650065909e-4, 9.5734025483919e-4, 9.57339895180619e-4, 9.57338125828436e-4, 9.57335691213438e-4, 9.57333264388955e-4, 9.57331306704076e-4, 9.57330049866142e-4, 9.57329557959979e-4
flux1:, 0.689190821256042, 8.89524542540842e-4, 8.89525164866126e-4, 8.89526715568009e-4, 8.89529023459039e-4, 8.89531730110789e-4, 8.89534274437796e-4, 8.8953594909032e-4, 8.89536056100551e-4, 8.89534152082563e-4, 8.89530323019783e-4, 8.89525381126319e-4, 8.89520852314742e-4, 8.89518643815558e-4, 8.89520363745402e-4, 8.89526413171503e-4, 8.89535173311258e-4, 8.89542820363544e-4, 8.89544410444485e-4, 8.89536666345893e-4, 8.8952197896433e-4, 8.89511019409415e-4, 8.89518195391546e-4, 8.89543844533153e-4, 8.89553177040392e-4, 8.89508870007091e-4, 8.89496350617232e-4, 8.89585542343293e-4, 8.89463501058887e-4, 8.89618393555638e-4, 8.89516339027095e-4, 8.89458100228535e-4, 8.89516339027095e-4, 8.89618393555638e-4, 8.89463501058887e-4, 8.89585542343293e-4, 8.89496350617232e-4, 8.89508870007091e-4, 8.89553177040392e-4, 8.89543844533153e-4, 8.89518195391546e-4, 8.89511019409414e-4, 8.8952197896433e-4, 8.89536666345893e-4, 8.89544410444484e-4, 8.89542820363545e-4, 8.89535173311259e-4, 8.89526413171503e-4, 8.89520363745402e-4, 8.89518643815557e-4, 8.89520852314743e-4, 8.89525381126319e-4, 8.89530323019783e-4, 8.89534152082563e-4, 8.89536056100551e-4, 8.8953594909032e-4, 8.89534274437796e-4, 8.89531730110788e-4, 8.8952902345904e-4, 8.89526715568009e-4, 8.89525164866126e-4, 8.89524542540842e-4
flux1:, 0.689453270159795, 8.25792108149699e-4, 8.25792837417287e-4, 8.25794612898857e-4, 8.2579717763468e-4, 8.2580007500315e-4, 8.25802671061258e-4, 8.25804240983026e-4, 8.25804134731124e-4, 8.25802006022528e-4, 8.25798047652768e-4, 8.25793138576253e-4, 8.25788791379337e-4, 8.25786811048084e-4, 8.25788651116261e-4, 8.257945858933e-4, 8.25802995960038e-4, 8.25810247953139e-4, 8.25811741981018e-4, 8.25804500670896e-4, 8.25790830390184e-4, 8.25780651577138e-4, 8.25787217041507e-4, 8.25810676932128e-4, 8.25818840566755e-4, 8.25777589623956e-4, 8.25766384850374e-4, 8.25849251557336e-4, 8.25736175473516e-4, 8.25880344602843e-4, 8.25785799106026e-4, 8.2573175682243e-4, 8.25785799106026e-4, 8.25880344602844e-4, 8.25736175473515e-4, 8.25849251557336e-4, 8.25766384850373e-4, 8.25777589623956e-4, 8.25818840566755e-4, 8.25810676932129e-4, 8.25787217041507e-4, 8.25780651577139e-4, 8.25790830390185e-4, 8.25804500670897e-4, 8.25811741981017e-4, 8.2581024795314e-4, 8.25802995960039e-4, 8.25794585893299e-4, 8.2578865111626e-4, 8.25786811048084e-4, 8.25788791379338e-4, 8.25793138576253e-4, 8.25798047652768e-4, 8.25802006022527e-4, 8.25804134731124e-4, 8.25804240983027e-4, 8.25802671061258e-4, 8.25800075003149e-4, 8.2579717763468e-4, 8.25794612898857e-4, 8.25792837417287e-4, 8.25792108149699e-4
flux1:, 0.689715719063548, 7.65948995185609e-4, 7.6594980518399e-4, 7.6595173872921e-4, 7.65954473442927e-4, 7.65957480863654e-4, 7.65960078405456e-4, 7.65961538277666e-4, 7.65961258604815e-4, 7.65958976151406e-4, 7.65954966942652e-4, 7.65950151706545e-4, 7.65946012191145e-4, 7.65944247352312e-4, 7.65946167003161e-4, 7.65951938638851e-4, 7.65959960662796e-4, 7.6596679610871e-4, 7.65968178060102e-4, 7.65961410010204e-4, 7.65948710944667e-4, 7.65939290160676e-4, 7.65945319718053e-4, 7.65966781856086e-4, 7.65973912481607e-4, 7.65935550717865e-4, 7.65925535651592e-4, 7.66002433333632e-4, 7.65897726190771e-4, 7.66031763361236e-4, 7.65944229441353e-4, 7.65894117327989e-4, 7.65944229441353e-4, 7.66031763361236e-4, 7.65897726190771e-4, 7.66002433333632e-4, 7.65925535651592e-4, 7.65935550717865e-4, 7.65973912481607e-4, 7.65966781856086e-4, 7.65945319718053e-4, 7.65939290160676e-4, 7.65948710944667e-4, 7.65961410010204e-4, 7.65968178060101e-4, 7.6596679610871e-4, 7.65959960662796e-4, 7.65951938638851e-4, 7.6594616700316e-4, 7.65944247352312e-4, 7.65946012191145e-4, 7.65950151706545e-4, 7.65954966942653e-4, 7.65958976151406e-4, 7.65961258604814e-4, 7.65961538277666e-4, 7.65960078405456e-4, 7.65957480863654e-4, 7.65954473442927e-4, 7.6595173872921e-4, 7.6594980518399e-4, 7.65948995185609e-4
flux1:, 0.689978167967302, 7.09815216106382e-4, 7.09816079028997e-4, 7.09818107847643e-4, 7.09820933745015e-4, 7.0982398021181e-4, 7.09826537287844e-4, 7.09827886307237e-4, 7.09827472624353e-4, 7.0982510242095e-4, 7.09821113196842e-4, 7.09816445066256e-4, 7.09812533853822e-4, 7.09810970129849e-4, 7.09812930821999e-4, 7.09818495208089e-4, 7.09826096039545e-4, 7.09832497225231e-4, 7.0983375357179e-4, 7.0982743137952e-4, 7.09815660102421e-4, 7.09806975907819e-4, 7.09812540085877e-4, 7.09832184267908e-4, 7.09838406896528e-4, 7.09802772977882e-4, 7.09793830869001e-4, 7.09865099730574e-4, 7.09768194672787e-4, 7.09892667180603e-4, 7.09811672253967e-4, 7.09765236650778e-4, 7.09811672253967e-4, 7.09892667180603e-4, 7.09768194672787e-4, 7.09865099730575e-4, 7.09793830869001e-4, 7.09802772977882e-4, 7.09838406896528e-4, 7.09832184267908e-4, 7.09812540085878e-4, 7.09806975907819e-4, 7.09815660102421e-4, 7.0982743137952e-4, 7.0983375357179e-4, 7.09832497225231e-4, 7.09826096039545e-4, 7.09818495208089e-4, 7.09812930821999e-4, 7.09810970129849e-4, 7.09812533853822e-4, 7.09816445066256e-4, 7.09821113196842e-4, 7.0982510242095e-4, 7.09827472624353e-4, 7.09827886307237e-4, 7.09826537287844e-4, 7.0982398021181e-4, 7.09820933745016e-4, 7.09818107847643e-4, 7.09816079028997e-4, 7.09815216106382e-4
flux1:, 0.690240616871055, 6.57214431296318e-4, 6.57215318962469e-4, 6.5721738555322e-4, 6.57220233082754e-4, 6.57223257956416e-4, 6.57225741021379e-4, 6.57226982413907e-4, 6.57226472768848e-4, 6.57224074715977e-4, 6.57220167566078e-4, 6.57215691244166e-4, 6.57212023151095e-4, 6.57210644609533e-4, 6.57212610437842e-4, 6.57217928830624e-4, 6.57225081292085e-4, 6.57231035358401e-4, 6.57232155794036e-4, 6.57226254301401e-4, 6.57215369225962e-4, 6.57207400226887e-4, 6.57212564083163e-4, 6.57230557429838e-4, 6.57235985848076e-4, 6.57202923819629e-4, 6.57194946185743e-4, 6.5726091200784e-4, 6.57171272306841e-4, 6.57286724985601e-4, 6.57211821726595e-4, 6.57168821751074e-4, 6.57211821726595e-4, 6.57286724985601e-4, 6.57171272306841e-4, 6.5726091200784e-4, 6.57194946185742e-4, 6.57202923819629e-4, 6.57235985848077e-4, 6.57230557429838e-4, 6.57212564083163e-4, 6.57207400226887e-4, 6.57215369225962e-4, 6.57226254301401e-4, 6.57232155794036e-4, 6.57231035358401e-4, 6.57225081292085e-4, 6.57217928830624e-4, 6.57212610437842e-4, 6.57210644609533e-4, 6.57212023151095e-4, 6.57215691244167e-4, 6.57220167566078e-4, 6.57224074715979e-4, 6.57226472768848e-4, 6.57226982413907e-4, 6.57225741021379e-4, 6.57223257956416e-4, 6.57220233082754e-4, 6.5721738555322e-4, 6.57215318962469e-4, 6.57214431296318e-4
flux1:, 0.690503065774808, 6.07974282098672e-4, 6.07975167158214e-4, 6.07977220413026e-4, 6.07980030011571e-4, 6.07982983257348e-4, 6.0798536688606e-4, 6.07986507213442e-4, 6.07985937384128e-4, 6.07983564389696e-4, 6.07979791971737e-4, 6.0797554322607e-4, 6.07972127256319e-4, 6.07970916739697e-4, 6.07972855025496e-4, 6.07977894793025e-4, 6.07984578461485e-4, 6.07990078075884e-4, 6.07991055910416e-4, 6.0798555215306e-4, 6.07975512956304e-4, 6.07968236825187e-4, 6.079730589447e-4, 6.07989555332224e-4, 6.0799429202383e-4, 6.07963651216779e-4, 6.07956537876832e-4, 6.08017513155138e-4, 6.07934632515151e-4, 6.08041589069797e-4, 6.07972355481175e-4, 6.07932562996568e-4, 6.07972355481175e-4, 6.08041589069797e-4, 6.07934632515151e-4, 6.08017513155139e-4, 6.07956537876831e-4, 6.07963651216778e-4, 6.0799429202383e-4, 6.07989555332224e-4, 6.079730589447e-4, 6.07968236825187e-4, 6.07975512956303e-4, 6.0798555215306e-4, 6.07991055910415e-4, 6.07990078075884e-4, 6.07984578461485e-4, 6.07977894793025e-4, 6.07972855025496e-4, 6.07970916739696e-4, 6.07972127256319e-4, 6.0797554322607e-4, 6.07979791971737e-4, 6.07983564389696e-4, 6.07985937384128e-4, 6.07986507213442e-4, 6.0798536688606e-4, 6.07982983257348e-4, 6.07980030011571e-4, 6.07977220413026e-4, 6.07975167158214e-4, 6.07974282098672e-4
flux1:, 0.690765514678561, 5.61926682410135e-4, 5.61927539449185e-4, 5.61929535457228e-4, 5.61932257878648e-4, 5.61935099883504e-4, 5.61937366174137e-4, 5.61938414514228e-4, 5.61937817189754e-4, 5.61935514543534e-4, 5.61931919766555e-4, 5.61927925441907e-4, 5.61924765070481e-4, 5.61923704648155e-4, 5.61925586454578e-4, 5.61930321575039e-4, 5.61936523208579e-4, 5.61941566868531e-4, 5.61942399135234e-4, 5.61937272164973e-4, 5.61928039281499e-4, 5.6192143202926e-4, 5.61925963887781e-4, 5.61941103750707e-4, 5.61945240080969e-4, 5.61916875101722e-4, 5.61910534127816e-4, 5.61966818988045e-4, 5.61890221460649e-4, 5.61989185506607e-4, 5.61925224699933e-4, 5.61888424169719e-4, 5.61925224699934e-4, 5.61989185506608e-4, 5.61890221460649e-4, 5.61966818988046e-4, 5.61910534127816e-4, 5.61916875101722e-4, 5.61945240080969e-4, 5.61941103750707e-4, 5.61925963887781e-4, 5.6192143202926e-4, 5.61928039281499e-4, 5.61937272164974e-4, 5.61942399135234e-4, 5.61941566868531e-4, 5.6193652320858e-4, 5.61930321575039e-4, 5.61925586454578e-4, 5.61923704648155e-4, 5.61924765070482e-4, 5.61927925441907e-4, 5.61931919766556e-4, 5.61935514543534e-4, 5.61937817189754e-4, 5.61938414514228e-4, 5.61937366174137e-4, 5.61935099883504e-4, 5.61932257878648e-4, 5.61929535457228e-4, 5.61927539449185e-4, 5.61926682410135e-4
flux1:, 0.691027963582315, 5.18908070381834e-4, 5.18908876864664e-4, 5.18910779396283e-4, 5.18913375651332e-4, 5.18916076685958e-4, 5.18918214432104e-4, 5.18919181507983e-4, 5.18918585606099e-4, 5.18916390637656e-4, 5.18913006698766e-4, 5.18909285061415e-4, 5.18906378743566e-4, 5.18905450228766e-4, 5.18907250767863e-4, 5.18911662076849e-4, 5.18917375712471e-4, 5.18921967726139e-4, 5.18922655054646e-4, 5.18917885676893e-4, 5.18909419882572e-4, 5.18903455376267e-4, 5.18907741039577e-4, 5.18921651502123e-4, 5.1892526812323e-4, 5.18899038901282e-4, 5.18893386485533e-4, 5.18945269388887e-4, 5.18874508935441e-4, 5.18965964772426e-4, 5.18906904491052e-4, 5.1887289273253e-4, 5.18906904491052e-4, 5.18965964772427e-4, 5.18874508935441e-4, 5.18945269388887e-4, 5.18893386485533e-4, 5.18899038901281e-4, 5.1892526812323e-4, 5.18921651502122e-4, 5.18907741039577e-4, 5.18903455376266e-4, 5.18909419882572e-4, 5.18917885676893e-4, 5.18922655054646e-4, 5.1892196772614e-4, 5.18917375712471e-4, 5.18911662076849e-4, 5.18907250767862e-4, 5.18905450228766e-4, 5.18906378743566e-4, 5.18909285061415e-4, 5.18913006698766e-4, 5.18916390637656e-4, 5.18918585606099e-4, 5.18919181507983e-4, 5.18918214432104e-4, 5.18916076685958e-4, 5.18913375651332e-4, 5.18910779396283e-4, 5.18908876864664e-4, 5.18908070381834e-4
flux1:, 0.691290412486068, 4.78759621900772e-4, 4.78760358902434e-4, 4.78762139574337e-4, 4.78764580526319e-4, 4.78767119925273e-4, 4.78769123637492e-4, 4.78770020960891e-4, 4.78769451115613e-4, 4.78767393130438e-4, 4.78764243864987e-4, 4.78760805216653e-4, 4.78758147057471e-4, 4.78757332539119e-4, 4.78759031448103e-4, 4.78763106644395e-4, 4.78768333404273e-4, 4.78772483601152e-4, 4.78773029908337e-4, 4.78768600372144e-4, 4.78760862470479e-4, 4.78755512181311e-4, 4.78759588302729e-4, 4.7877238359029e-4, 4.78775551025066e-4, 4.78751322897469e-4, 4.78746283134932e-4, 4.78794041392989e-4, 4.78728701138712e-4, 4.78813114294619e-4, 4.78758606215491e-4, 4.78727192066711e-4, 4.78758606215492e-4, 4.78813114294619e-4, 4.78728701138711e-4, 4.78794041392989e-4, 4.78746283134932e-4, 4.78751322897469e-4, 4.78775551025066e-4, 4.7877238359029e-4, 4.78759588302729e-4, 4.78755512181312e-4, 4.78760862470479e-4, 4.78768600372144e-4, 4.78773029908336e-4, 4.78772483601152e-4, 4.78768333404273e-4, 4.78763106644395e-4, 4.78759031448103e-4, 4.78757332539119e-4, 4.78758147057471e-4, 4.78760805216653e-4, 4.78764243864987e-4, 4.78767393130438e-4, 4.78769451115612e-4, 4.78770020960891e-4, 4.78769123637492e-4, 4.78767119925273e-4, 4.7876458052632e-4, 4.78762139574337e-4, 4.78760358902434e-4, 4.78759621900772e-4
flux1:, 0.691552861389821, 4.41327427633281e-4, 4.41328080337102e-4, 4.41329718477912e-4, 4.41331984150839e-4, 4.41334349287771e-4, 4.4133621814012e-4, 4.4133705722307e-4, 4.41336533461508e-4, 4.41334633936495e-4, 4.41331734432071e-4, 4.41328581928338e-4, 4.41326162450695e-4, 4.41325444797626e-4, 4.41327026272069e-4, 4.41330759701563e-4, 4.41335507352188e-4, 4.4133923057951e-4, 4.41339642629633e-4, 4.41335536303078e-4, 4.41328486919944e-4, 4.41323719879443e-4, 4.41327615952179e-4, 4.41339398031545e-4, 4.41342177392792e-4, 4.41319821205033e-4, 4.41315325797398e-4, 4.41359225920325e-4, 4.41298917148199e-4, 4.4137673473251e-4, 4.41326453585092e-4, 4.41297457499979e-4, 4.41326453585092e-4, 4.4137673473251e-4, 4.41298917148199e-4, 4.41359225920325e-4, 4.41315325797397e-4, 4.41319821205033e-4, 4.41342177392792e-4, 4.41339398031545e-4, 4.41327615952178e-4, 4.41323719879443e-4, 4.41328486919944e-4, 4.41335536303078e-4, 4.41339642629633e-4, 4.4133923057951e-4, 4.41335507352188e-4, 4.41330759701563e-4, 4.41327026272069e-4, 4.41325444797626e-4, 4.41326162450695e-4, 4.41328581928338e-4, 4.41331734432071e-4, 4.41334633936496e-4, 4.41336533461508e-4, 4.4133705722307e-4, 4.4133621814012e-4, 4.41334349287771e-4, 4.41331984150839e-4, 4.41329718477912e-4, 4.41328080337102e-4, 4.41327427633281e-4
flux1:, 0.691815310293574, 4.06462635501495e-4, 4.06463193454014e-4, 4.06464675704046e-4, 4.06466754367306e-4, 4.06468939501155e-4, 4.06470676269732e-4, 4.06471467945414e-4, 4.06471005559062e-4, 4.06469278567368e-4, 4.06466635986252e-4, 4.06463766594782e-4, 4.06461573549269e-4, 4.06460936853618e-4, 4.06462389635185e-4, 4.06465781880619e-4, 4.0647006419372e-4, 4.06473379654705e-4, 4.0647366653665e-4, 4.06469867594543e-4, 4.06463467080649e-4, 4.06459250017346e-4, 4.06462988835015e-4, 4.06473848231212e-4, 4.06476292035242e-4, 4.06455684241083e-4, 4.06451672128927e-4, 4.06491970034093e-4, 4.06436330968742e-4, 4.06507981876406e-4, 4.06461624417563e-4, 4.06434878004263e-4, 4.06461624417562e-4, 4.06507981876406e-4, 4.06436330968742e-4, 4.06491970034093e-4, 4.06451672128927e-4, 4.06455684241083e-4, 4.06476292035242e-4, 4.06473848231211e-4, 4.06462988835015e-4, 4.06459250017346e-4, 4.06463467080649e-4, 4.06469867594543e-4, 4.0647366653665e-4, 4.06473379654706e-4, 4.0647006419372e-4, 4.06465781880619e-4, 4.06462389635185e-4, 4.06460936853618e-4, 4.06461573549269e-4, 4.06463766594782e-4, 4.06466635986252e-4, 4.06469278567368e-4, 4.06471005559062e-4, 4.06471467945414e-4, 4.06470676269732e-4, 4.06468939501155e-4, 4.06466754367306e-4, 4.06464675704046e-4, 4.06463193454014e-4, 4.06462635501495e-4
flux1:, 0.692077759197328, 3.74021560532155e-4, 3.74022017664379e-4, 3.74023337354186e-4, 3.74025224450827e-4, 3.74027229514009e-4, 3.74028839563832e-4, 3.74029593444107e-4, 3.74029203047656e-4, 3.74027655874866e-4, 3.74025270427194e-4, 3.74022675964356e-4, 3.74020695132583e-4, 3.74020125068547e-4, 3.74021442293543e-4, 3.7402449960344e-4, 3.74028335569294e-4, 3.74031266057134e-4, 3.74031438621584e-4, 3.74027931766309e-4, 3.74022140201112e-4, 3.74018437826446e-4, 3.74022036104028e-4, 3.74032052842988e-4, 3.74034205878894e-4, 3.74015228624746e-4, 3.74011645558537e-4, 3.74048586668238e-4, 3.73997281099951e-4, 3.74063176106589e-4, 3.74020459989439e-4, 3.73995805506444e-4, 3.74020459989439e-4, 3.74063176106589e-4, 3.73997281099951e-4, 3.74048586668238e-4, 3.74011645558537e-4, 3.74015228624746e-4, 3.74034205878894e-4, 3.74032052842988e-4, 3.74022036104028e-4, 3.74018437826447e-4, 3.74022140201112e-4, 3.7402793176631e-4, 3.74031438621584e-4, 3.74031266057134e-4, 3.74028335569294e-4, 3.7402449960344e-4, 3.74021442293543e-4, 3.74020125068547e-4, 3.74020695132583e-4, 3.74022675964356e-4, 3.74025270427194e-4, 3.74027655874866e-4, 3.74029203047656e-4, 3.74029593444107e-4, 3.74028839563832e-4, 3.74027229514009e-4, 3.74025224450826e-4, 3.74023337354186e-4, 3.74022017664379e-4, 3.74021560532154e-4
flux1:, 0.692340208101081, 3.43865764067813e-4, 3.43866118505173e-4, 3.43867274864335e-4, 3.43868971848959e-4, 3.43870801240627e-4, 3.43872291604944e-4, 3.4387301568935e-4, 3.43872703449761e-4, 3.43871337358105e-4, 3.43869203368714e-4, 3.43866871559137e-4, 3.43865087510569e-4, 3.43864571594042e-4, 3.43865750516276e-4, 3.43868484109955e-4, 3.43871897053073e-4, 3.43874468130354e-4, 3.43874538423643e-4, 3.43871308653749e-4, 3.43866085940034e-4, 3.4386286135029e-4, 3.43866330458704e-4, 3.43875575088132e-4, 3.43877475308241e-4, 3.43860016490924e-4, 3.43856814552787e-4, 3.43890633810071e-4, 3.43843349607465e-4, 3.43903881394914e-4, 3.43864543967619e-4, 3.43841833791524e-4, 3.43864543967619e-4, 3.43903881394915e-4, 3.43843349607465e-4, 3.43890633810071e-4, 3.43856814552787e-4, 3.43860016490924e-4, 3.4387747530824e-4, 3.43875575088132e-4, 3.43866330458704e-4, 3.43862861350291e-4, 3.43866085940034e-4, 3.43871308653749e-4, 3.43874538423643e-4, 3.43874468130354e-4, 3.43871897053073e-4, 3.43868484109955e-4, 3.43865750516276e-4, 3.43864571594042e-4, 3.43865087510569e-4, 3.43866871559137e-4, 3.43869203368714e-4, 3.43871337358105e-4, 3.43872703449761e-4, 3.4387301568935e-4, 3.43872291604944e-4, 3.43870801240627e-4, 3.43868971848959e-4, 3.43867274864335e-4, 3.43866118505173e-4, 3.43865764067814e-4
flux1:, 0.692602657004834, 3.15862104362303e-4, 3.15862358055847e-4, 3.15863355306361e-4, 3.15864868454285e-4, 3.15866529891709e-4, 3.15867908475222e-4, 3.15868608914307e-4, 3.15868376925126e-4, 3.15867188020218e-4, 3.15865295035539e-4, 3.15863210546642e-4, 3.15861607318606e-4, 3.15861135061776e-4, 3.15862176668751e-4, 3.15864601955714e-4, 3.15867618600058e-4, 3.15869857767688e-4, 3.15869838492292e-4, 3.15866870927642e-4, 3.15862176962489e-4, 3.15859392123251e-4, 3.15862738893345e-4, 3.15871273538536e-4, 3.15872952940181e-4, 3.15856906230238e-4, 3.15854043319553e-4, 3.15884965150212e-4, 3.15841412706936e-4, 3.15896955855055e-4, 3.15860752922601e-4, 3.15839849000125e-4, 3.15860752922601e-4, 3.15896955855056e-4, 3.15841412706936e-4, 3.15884965150212e-4, 3.15854043319553e-4, 3.15856906230238e-4, 3.15872952940181e-4, 3.15871273538536e-4, 3.15862738893345e-4, 3.15859392123251e-4, 3.15862176962489e-4, 3.15866870927642e-4, 3.15869838492292e-4, 3.15869857767689e-4, 3.15867618600058e-4, 3.15864601955714e-4, 3.15862176668751e-4, 3.15861135061776e-4, 3.15861607318606e-4, 3.15863210546642e-4, 3.15865295035539e-4, 3.15867188020218e-4, 3.15868376925126e-4, 3.15868608914307e-4, 3.15867908475222e-4, 3.15866529891709e-4, 3.15864868454285e-4, 3.15863355306361e-4, 3.15862358055847e-4, 3.15862104362302e-4
flux1:, 0.692865105908588, 2.89882760596166e-4, 2.8988291881433e-4, 2.89883765202504e-4, 2.89885104444677e-4, 2.89886607914387e-4, 2.8988788283952e-4, 2.8988856384545e-4, 2.89888410615943e-4, 2.89887390770864e-4, 2.89885724657652e-4, 2.89883870069984e-4, 2.89882431749872e-4, 2.89881994712386e-4, 2.89882903257712e-4, 2.89885039009072e-4, 2.89887688535646e-4, 2.89889624428594e-4, 2.89889528453282e-4, 2.89886808220213e-4, 2.89882603125819e-4, 2.89880219406509e-4, 2.89883446962166e-4, 2.89891326378965e-4, 2.89892811852818e-4, 2.89878076678594e-4, 2.89875515974942e-4, 2.89903754221905e-4, 2.89863664878568e-4, 2.89914575855153e-4, 2.89881280433526e-4, 2.89862053729079e-4, 2.89881280433526e-4, 2.89914575855154e-4, 2.89863664878568e-4, 2.89903754221905e-4, 2.89875515974943e-4, 2.89878076678595e-4, 2.89892811852818e-4, 2.89891326378964e-4, 2.89883446962165e-4, 2.89880219406509e-4, 2.8988260312582e-4, 2.89886808220212e-4, 2.89889528453282e-4, 2.89889624428594e-4, 2.89887688535646e-4, 2.89885039009072e-4, 2.89882903257712e-4, 2.89881994712386e-4, 2.89882431749872e-4, 2.89883870069984e-4, 2.89885724657652e-4, 2.89887390770863e-4, 2.89888410615943e-4, 2.8988856384545e-4, 2.8988788283952e-4, 2.89886607914387e-4, 2.89885104444676e-4, 2.89883765202504e-4, 2.8988291881433e-4, 2.89882760596166e-4
flux1:, 0.693127554812341, 2.65805232346717e-4, 2.6580530307031e-4, 2.65806009887559e-4, 2.65807187716712e-4, 2.65808544555292e-4, 2.65809723659245e-4, 2.65810387548499e-4, 2.65810308574275e-4, 2.65809446368399e-4, 2.65807990363186e-4, 2.65806347046631e-4, 2.6580505824424e-4, 2.65804649988788e-4, 2.65805432465776e-4, 2.65807299973208e-4, 2.65809613107131e-4, 2.65811274747068e-4, 2.65811114682912e-4, 2.65808626858357e-4, 2.65804871254933e-4, 2.65802849983297e-4, 2.65805958568257e-4, 2.65813231161382e-4, 2.65814545286827e-4, 2.65801026777425e-4, 2.6579873619424e-4, 2.65824494047851e-4, 2.65787618525351e-4, 2.65834235701218e-4, 2.65803636789349e-4, 2.6578596673791e-4, 2.65803636789349e-4, 2.65834235701218e-4, 2.6578761852535e-4, 2.65824494047851e-4, 2.6579873619424e-4, 2.65801026777426e-4, 2.65814545286826e-4, 2.65813231161382e-4, 2.65805958568257e-4, 2.65802849983297e-4, 2.65804871254933e-4, 2.65808626858358e-4, 2.65811114682912e-4, 2.65811274747068e-4, 2.65809613107132e-4, 2.65807299973208e-4, 2.65805432465776e-4, 2.65804649988788e-4, 2.6580505824424e-4, 2.6580634704663e-4, 2.65807990363187e-4, 2.658094463684e-4, 2.65810308574275e-4, 2.65810387548499e-4, 2.65809723659245e-4, 2.65808544555292e-4, 2.65807187716712e-4, 2.65806009887559e-4, 2.6580530307031e-4, 2.65805232346716e-4
flux1:, 0.693390003716094, 2.43512316529932e-4, 2.43512309793382e-4, 2.43512890430355e-4, 2.43513920913807e-4, 2.43515143036593e-4, 2.43516233517021e-4, 2.4351688086413e-4, 2.43516869245316e-4, 2.43516150879757e-4, 2.43514886555827e-4, 2.43513435430989e-4, 2.4351228163694e-4, 2.43511897601862e-4, 2.43512563183848e-4, 2.43514185437937e-4, 2.43516193595748e-4, 2.43517609723196e-4, 2.43517397575246e-4, 2.43515127185064e-4, 2.43511782487878e-4, 2.43510085497461e-4, 2.43513073266091e-4, 2.43519782047329e-4, 2.4352094382053e-4, 2.43508552708177e-4, 2.43506504349744e-4, 2.43529974294218e-4, 2.43496081169128e-4, 2.43538724880261e-4, 2.43510626270736e-4, 2.43494400244134e-4, 2.43510626270736e-4, 2.43538724880261e-4, 2.43496081169128e-4, 2.43529974294218e-4, 2.43506504349744e-4, 2.43508552708177e-4, 2.43520943820531e-4, 2.43519782047329e-4, 2.43513073266091e-4, 2.43510085497462e-4, 2.43511782487878e-4, 2.43515127185064e-4, 2.43517397575246e-4, 2.43517609723196e-4, 2.43516193595748e-4, 2.43514185437937e-4, 2.43512563183848e-4, 2.43511897601863e-4, 2.4351228163694e-4, 2.43513435430989e-4, 2.43514886555828e-4, 2.43516150879757e-4, 2.43516869245316e-4, 2.4351688086413e-4, 2.43516233517021e-4, 2.43515143036593e-4, 2.43513920913806e-4, 2.43512890430355e-4, 2.43512309793382e-4, 2.43512316529931e-4
flux1:, 0.693652452619847, 2.22892063801479e-4, 2.22891991020862e-4, 2.22892460091912e-4, 2.22893358015792e-4, 2.22894457301185e-4, 2.22895465500182e-4, 2.22896095377755e-4, 2.22896142452139e-4, 2.22895552609415e-4, 2.22894460736579e-4, 2.22893182909434e-4, 2.22892150742413e-4, 2.22891788047263e-4, 2.22892347519243e-4, 2.22893748434598e-4, 2.22895482955603e-4, 2.22896681457055e-4, 2.22896428355813e-4, 2.22894360419775e-4, 2.22891389143176e-4, 2.22889979290745e-4, 2.22892843038832e-4, 2.22899026505894e-4, 2.22900051991094e-4, 2.22888704475486e-4, 2.22886874108841e-4, 2.22908237901522e-4, 2.22877112148424e-4, 2.22916084821818e-4, 2.22890303967028e-4, 2.22875416760123e-4, 2.22890303967028e-4, 2.22916084821818e-4, 2.22877112148424e-4, 2.22908237901522e-4, 2.22886874108841e-4, 2.22888704475486e-4, 2.22900051991094e-4, 2.22899026505894e-4, 2.22892843038832e-4, 2.22889979290745e-4, 2.22891389143176e-4, 2.22894360419775e-4, 2.22896428355813e-4, 2.22896681457055e-4, 2.22895482955603e-4, 2.22893748434598e-4, 2.22892347519243e-4, 2.22891788047263e-4, 2.22892150742413e-4, 2.22893182909434e-4, 2.22894460736579e-4, 2.22895552609414e-4, 2.22896142452139e-4, 2.22896095377755e-4, 2.22895465500182e-4, 2.22894457301185e-4, 2.22893358015792e-4, 2.22892460091913e-4, 2.22891991020862e-4, 2.22892063801479e-4
flux1:, 0.693914901523601, 2.03837716360998e-4, 2.03837589684981e-4, 2.03837962251298e-4, 2.03838742410811e-4, 2.03839730238474e-4, 2.03840661548428e-4, 2.03841271827082e-4, 2.03841367788671e-4, 2.03840890410847e-4, 2.03839951691617e-4, 2.0383882895737e-4, 2.03837906308507e-4, 2.03837563510287e-4, 2.03838028714476e-4, 2.03839232423677e-4, 2.03840723902381e-4, 2.03841731341052e-4, 2.03841447353021e-4, 2.03839566967105e-4, 2.03836933019763e-4, 2.03835774653933e-4, 2.03838510471583e-4, 2.03844203394462e-4, 2.03845106293423e-4, 2.03834723872233e-4, 2.0383309042398e-4, 2.03852519120292e-4, 2.03823960740171e-4, 2.03859547094768e-4, 2.03835914040896e-4, 2.03822267382541e-4, 2.03835914040896e-4, 2.03859547094768e-4, 2.03823960740171e-4, 2.03852519120293e-4, 2.0383309042398e-4, 2.03834723872233e-4, 2.03845106293423e-4, 2.03844203394461e-4, 2.03838510471583e-4, 2.03835774653933e-4, 2.03836933019763e-4, 2.03839566967105e-4, 2.03841447353021e-4, 2.03841731341053e-4, 2.03840723902381e-4, 2.03839232423677e-4, 2.03838028714476e-4, 2.03837563510286e-4, 2.03837906308507e-4, 2.0383882895737e-4, 2.03839951691617e-4, 2.03840890410847e-4, 2.03841367788671e-4, 2.03841271827082e-4, 2.03840661548428e-4, 2.03839730238474e-4, 2.03838742410811e-4, 2.03837962251298e-4, 2.03837589684982e-4, 2.03837716360998e-4
flux1:, 0.694177350427354, 1.86247629051074e-4, 1.86247460764794e-4, 1.86247751675658e-4, 1.86248428316464e-4, 1.86249315250045e-4, 1.8625017412081e-4, 1.86250761802833e-4, 1.86250896280516e-4, 1.86250515247071e-4, 1.86249710920745e-4, 1.86248726139669e-4, 1.86247902226349e-4, 1.86247579044704e-4, 1.86247962359602e-4, 1.86248992592589e-4, 1.8625027032256e-4, 1.86251111575545e-4, 1.862508055882e-4, 1.86249098033801e-4, 1.86246766991544e-4, 1.86245826358369e-4, 1.86248430192847e-4, 1.86253664300024e-4, 1.86254456438429e-4, 1.86244965709179e-4, 1.86243510795611e-4, 1.86261164828767e-4, 1.8623498757706e-4, 1.86267454906335e-4, 1.86245811303567e-4, 1.86233313395778e-4, 1.86245811303566e-4, 1.86267454906336e-4, 1.8623498757706e-4, 1.86261164828767e-4, 1.86243510795611e-4, 1.86244965709179e-4, 1.8625445643843e-4, 1.86253664300024e-4, 1.86248430192847e-4, 1.8624582635837e-4, 1.86246766991544e-4, 1.86249098033801e-4, 1.862508055882e-4, 1.86251111575545e-4, 1.8625027032256e-4, 1.86248992592589e-4, 1.86247962359602e-4, 1.86247579044704e-4, 1.86247902226349e-4, 1.86248726139668e-4, 1.86249710920745e-4, 1.86250515247071e-4, 1.86250896280516e-4, 1.86250761802833e-4, 1.8625017412081e-4, 1.86249315250045e-4, 1.86248428316464e-4, 1.86247751675658e-4, 1.86247460764794e-4, 1.86247629051074e-4
flux1:, 0.694439799331107, 1.70025175579518e-4, 1.70024977584434e-4, 1.70025200947335e-4, 1.70025787354883e-4, 1.70026582954047e-4, 1.70027372978625e-4, 1.70027934540991e-4, 1.70028097117067e-4, 1.70027796810712e-4, 1.70027109123971e-4, 1.70026246477475e-4, 1.70025511821629e-4, 1.7002520885064e-4, 1.70025522719603e-4, 1.70026402279555e-4, 1.70027493813052e-4, 1.70028191812492e-4, 1.70027871486084e-4, 1.70026322355558e-4, 1.70024261700597e-4, 1.70023507276376e-4, 1.7002597539808e-4, 1.70030779959896e-4, 1.7003147169273e-4, 1.70022804131982e-4, 1.70021511628975e-4, 1.70037540949884e-4, 1.70013571172616e-4, 1.70043169710842e-4, 1.70023367904581e-4, 1.70011932991961e-4, 1.70023367904581e-4, 1.70043169710842e-4, 1.70013571172616e-4, 1.70037540949884e-4, 1.70021511628975e-4, 1.70022804131982e-4, 1.7003147169273e-4, 1.70030779959895e-4, 1.7002597539808e-4, 1.70023507276376e-4, 1.70024261700597e-4, 1.70026322355558e-4, 1.70027871486084e-4, 1.70028191812492e-4, 1.70027493813052e-4, 1.70026402279555e-4, 1.70025522719603e-4, 1.7002520885064e-4, 1.70025511821629e-4, 1.70026246477475e-4, 1.70027109123971e-4, 1.70027796810712e-4, 1.70028097117067e-4, 1.70027934540991e-4, 1.70027372978625e-4, 1.70026582954047e-4, 1.70025787354884e-4, 1.70025200947335e-4, 1.70024977584434e-4, 1.70025175579518e-4
flux1:, 0.69470224823486, 1.55078641623862e-4, 1.55078425009295e-4, 1.55078593791588e-4, 1.55079102018481e-4, 1.55079814761001e-4, 1.55080538816513e-4, 1.55081070541783e-4, 1.55081251195631e-4, 1.55081016950906e-4, 1.55080429499585e-4, 1.55079674638925e-4, 1.55079020986185e-4, 1.55078739408835e-4, 1.55078995930219e-4, 1.55079746271619e-4, 1.55080677093993e-4, 1.55081252665778e-4, 1.55080924442315e-4, 1.55079519770716e-4, 1.55077699088802e-4, 1.550771018346e-4, 1.55079431204198e-4, 1.550838335149e-4, 1.55084434055418e-4, 1.55076525781464e-4, 1.55075381438745e-4, 1.55089925718205e-4, 1.55068001299961e-4, 1.55094964670346e-4, 1.55076866874997e-4, 1.55066414845263e-4, 1.55076866874997e-4, 1.55094964670346e-4, 1.55068001299961e-4, 1.55089925718205e-4, 1.55075381438745e-4, 1.55076525781464e-4, 1.55084434055418e-4, 1.550838335149e-4, 1.55079431204198e-4, 1.550771018346e-4, 1.55077699088802e-4, 1.55079519770716e-4, 1.55080924442315e-4, 1.55081252665778e-4, 1.55080677093993e-4, 1.55079746271619e-4, 1.55078995930219e-4, 1.55078739408835e-4, 1.55079020986185e-4, 1.55079674638925e-4, 1.55080429499585e-4, 1.55081016950906e-4, 1.55081251195631e-4, 1.55081070541783e-4, 1.55080538816513e-4, 1.55079814761001e-4, 1.55079102018481e-4, 1.55078593791588e-4, 1.55078425009295e-4, 1.55078641623862e-4
flux1:, 0.694964697138614, 1.41321106500288e-4, 1.41320881215086e-4, 1.41321006972928e-4, 1.41321447689225e-4, 1.41322084981679e-4, 1.41322745403381e-4, 1.41323243680891e-4, 1.41323433148584e-4, 1.41323251583938e-4, 1.41322749535519e-4, 1.41322089638362e-4, 1.41321509834708e-4, 1.41321251153859e-4, 1.41321461740694e-4, 1.4132210265051e-4, 1.41322895963873e-4, 1.41323367754246e-4, 1.4132303691289e-4, 1.41321763306743e-4, 1.41320154436544e-4, 1.41319687972863e-4, 1.41321876511747e-4, 1.41325902275192e-4, 1.41326419954012e-4, 1.41319211479154e-4, 1.41318202581658e-4, 1.41331391473908e-4, 1.41311360897415e-4, 1.41335906636969e-4, 1.413193841911e-4, 1.4130984020659e-4, 1.413193841911e-4, 1.41335906636969e-4, 1.41311360897415e-4, 1.41331391473908e-4, 1.41318202581658e-4, 1.41319211479154e-4, 1.41326419954012e-4, 1.41325902275192e-4, 1.41321876511746e-4, 1.41319687972863e-4, 1.41320154436544e-4, 1.41321763306743e-4, 1.41323036912889e-4, 1.41323367754246e-4, 1.41322895963873e-4, 1.4132210265051e-4, 1.41321461740694e-4, 1.41321251153859e-4, 1.41321509834708e-4, 1.41322089638362e-4, 1.41322749535519e-4, 1.41323251583939e-4, 1.41323433148584e-4, 1.41323243680891e-4, 1.41322745403381e-4, 1.41322084981679e-4, 1.41321447689225e-4, 1.41321006972928e-4, 1.41320881215086e-4, 1.41321106500288e-4
flux1:, 0.695227146042367, 1.28670314998344e-4, 1.28670089624483e-4, 1.28670182349071e-4, 1.28670564796998e-4, 1.28671133051965e-4, 1.28671731820232e-4, 1.28672193404188e-4, 1.28672383450146e-4, 1.28672242689269e-4, 1.28671812899288e-4, 1.28671236650906e-4, 1.28670724492683e-4, 1.2867049028966e-4, 1.28670665402896e-4, 1.28671214781513e-4, 1.28671891388655e-4, 1.28672275866956e-4, 1.28671946614669e-4, 1.28670791369958e-4, 1.28669368501699e-4, 1.28669009205161e-4, 1.28671055974794e-4, 1.28674729601456e-4, 1.28675172063615e-4, 1.28668608041774e-4, 1.28667723119061e-4, 1.28679676583227e-4, 1.28661398096859e-4, 1.28683728250259e-4, 1.28668660949802e-4, 1.2865995510896e-4, 1.28668660949802e-4, 1.2868372825026e-4, 1.28661398096859e-4, 1.28679676583227e-4, 1.28667723119061e-4, 1.28668608041774e-4, 1.28675172063615e-4, 1.28674729601456e-4, 1.28671055974794e-4, 1.28669009205161e-4, 1.28669368501699e-4, 1.28670791369958e-4, 1.28671946614669e-4, 1.28672275866956e-4, 1.28671891388655e-4, 1.28671214781513e-4, 1.28670665402896e-4, 1.2867049028966e-4, 1.28670724492683e-4, 1.28671236650906e-4, 1.28671812899288e-4, 1.28672242689269e-4, 1.28672383450146e-4, 1.28672193404188e-4, 1.28671731820232e-4, 1.28671133051965e-4, 1.28670564796998e-4, 1.28670182349071e-4, 1.28670089624483e-4, 1.28670314998344e-4
flux1:, 0.69548959494612, 1.17048540897669e-4, 1.17048322521793e-4, 1.17048390588684e-4, 1.17048722621293e-4, 1.17049227379696e-4, 1.17049766302918e-4, 1.17050188518505e-4, 1.17050372120043e-4, 1.17050261912174e-4, 1.17049892950173e-4, 1.17049390466451e-4, 1.17048940538106e-4, 1.17048732267063e-4, 1.17048881222762e-4, 1.17049354957867e-4, 1.17049933234752e-4, 1.17050244759285e-4, 1.17049920345844e-4, 1.17048871549047e-4, 1.17047611271956e-4, 1.17047338298734e-4, 1.17049243597152e-4, 1.17052588421966e-4, 1.17052962770538e-4, 1.17046991745351e-4, 1.17046220328438e-4, 1.1705704900229e-4, 1.17040389889177e-4, 1.17060691661906e-4, 1.17046967166269e-4, 1.17039034193516e-4, 1.17046967166269e-4, 1.17060691661906e-4, 1.17040389889177e-4, 1.1705704900229e-4, 1.17046220328438e-4, 1.17046991745351e-4, 1.17052962770538e-4, 1.17052588421966e-4, 1.17049243597151e-4, 1.17047338298734e-4, 1.17047611271956e-4, 1.17048871549047e-4, 1.17049920345844e-4, 1.17050244759285e-4, 1.17049933234751e-4, 1.17049354957867e-4, 1.17048881222761e-4, 1.17048732267063e-4, 1.17048940538106e-4, 1.17049390466451e-4, 1.17049892950173e-4, 1.17050261912174e-4, 1.17050372120043e-4, 1.17050188518505e-4, 1.17049766302918e-4, 1.17049227379696e-4, 1.17048722621293e-4, 1.17048390588684e-4, 1.17048322521793e-4, 1.1704854089767e-4
flux1:, 0.695752043849873, 1.06382443595747e-4, 1.06382237769948e-4, 1.06382287974409e-4, 1.06382576157311e-4, 1.06383022236389e-4, 1.06383503116235e-4, 1.06383884009088e-4, 1.06384055458762e-4, 1.06383967210664e-4, 1.06383649312561e-4, 1.06383212021499e-4, 1.06382819533377e-4, 1.06382638356595e-4, 1.06382769204268e-4, 1.06383181128138e-4, 1.06383677071662e-4, 1.06383928005243e-4, 1.06383610852499e-4, 1.06382657460205e-4, 1.06381538760567e-4, 1.06381334003615e-4, 1.06383099389216e-4, 1.06386137821039e-4, 1.06386450716159e-4, 1.06381024873965e-4, 1.06380357297567e-4, 1.06390162916442e-4, 1.06374998856787e-4, 1.06393445316515e-4, 1.06380958621314e-4, 1.06373737583191e-4, 1.06380958621314e-4, 1.06393445316515e-4, 1.06374998856787e-4, 1.06390162916442e-4, 1.06380357297567e-4, 1.06381024873965e-4, 1.06386450716159e-4, 1.06386137821039e-4, 1.06383099389216e-4, 1.06381334003615e-4, 1.06381538760566e-4, 1.06382657460205e-4, 1.06383610852499e-4, 1.06383928005243e-4, 1.06383677071662e-4, 1.06383181128138e-4, 1.06382769204268e-4, 1.06382638356595e-4, 1.06382819533377e-4, 1.06383212021499e-4, 1.06383649312561e-4, 1.06383967210664e-4, 1.06384055458763e-4, 1.06383884009088e-4, 1.06383503116235e-4, 1.06383022236389e-4, 1.06382576157311e-4, 1.06382287974409e-4, 1.06382237769948e-4, 1.06382443595747e-4
flux1:, 0.696014492753627, 9.66029191863968e-5, 9.66027299660822e-5, 9.66027676260114e-5, 9.66030173820603e-5, 9.6603409032055e-5, 9.66038338012754e-5, 9.66041722296141e-5, 9.6604327163476e-5, 9.66042538976272e-5, 9.66039788616366e-5, 9.66035993587183e-5, 9.66032599948535e-5, 9.66031066613125e-5, 9.66032261279506e-5, 9.66035880467168e-5, 9.6604015383532e-5, 9.66042162455161e-5, 9.66039080820108e-5, 9.66030399763797e-5, 9.66020441898872e-5, 9.66018921786756e-5, 9.66035204326645e-5, 9.66062740466495e-5, 9.66065317686307e-5, 9.66016066999539e-5, 9.66010339469728e-5, 9.66099097995736e-5, 9.65961243164292e-5, 9.66128751308737e-5, 9.66015281001468e-5, 9.65949621453617e-5, 9.66015281001469e-5, 9.66128751308737e-5, 9.65961243164292e-5, 9.66099097995736e-5, 9.66010339469727e-5, 9.6601606699954e-5, 9.66065317686306e-5, 9.66062740466494e-5, 9.66035204326645e-5, 9.66018921786757e-5, 9.66020441898871e-5, 9.66030399763797e-5, 9.66039080820108e-5, 9.66042162455162e-5, 9.6604015383532e-5, 9.66035880467168e-5, 9.66032261279505e-5, 9.66031066613126e-5, 9.66032599948535e-5, 9.66035993587185e-5, 9.66039788616366e-5, 9.66042538976272e-5, 9.66043271634761e-5, 9.66041722296141e-5, 9.66038338012754e-5, 9.66034090320549e-5, 9.66030173820602e-5, 9.66027676260112e-5, 9.66027299660821e-5, 9.66029191863969e-5
flux1:, 0.69627694165738, 8.764494723969e-5, 8.76447772841114e-5, 8.7644806391859e-5, 8.76450221704215e-5, 8.76453632261929e-5, 8.76457340528354e-5, 8.76460297249024e-5, 8.7646165087107e-5, 8.76461013415408e-5, 8.76458623841387e-5, 8.76455342751103e-5, 8.76452440584448e-5, 8.76451188254394e-5, 8.76452323177423e-5, 8.76455541000703e-5, 8.76459244421874e-5, 8.76460840846254e-5, 8.76457860780226e-5, 8.76449940970175e-5, 8.76441048205929e-5, 8.76439925731444e-5, 8.76454876125267e-5, 8.76479771967328e-5, 8.76481856814986e-5, 8.76437201537492e-5, 8.76432337379805e-5, 8.76512651501566e-5, 8.76387491281074e-5, 8.76539513274061e-5, 8.76436522778375e-5, 8.76376883986573e-5, 8.76436522778375e-5, 8.76539513274062e-5, 8.76387491281074e-5, 8.76512651501566e-5, 8.76432337379804e-5, 8.7643720153749e-5, 8.76481856814986e-5, 8.76479771967328e-5, 8.76454876125267e-5, 8.76439925731444e-5, 8.7644104820593e-5, 8.76449940970176e-5, 8.76457860780226e-5, 8.76460840846254e-5, 8.76459244421873e-5, 8.76455541000703e-5, 8.76452323177422e-5, 8.76451188254395e-5, 8.76452440584449e-5, 8.76455342751104e-5, 8.76458623841389e-5, 8.76461013415409e-5, 8.76461650871069e-5, 8.76460297249023e-5, 8.76457340528354e-5, 8.76453632261929e-5, 8.76450221704215e-5, 8.7644806391859e-5, 8.76447772841114e-5, 8.76449472396901e-5
flux1:, 0.696539390561133, 7.94474344438107e-5, 7.94472851637912e-5, 7.94473085691003e-5, 7.94474940239796e-5, 7.94477880411059e-5, 7.94481073964016e-5, 7.9448360858546e-5, 7.94484748142126e-5, 7.94484164994034e-5, 7.94482080865107e-5, 7.94479258289197e-5, 7.94476810088862e-5, 7.94475836042796e-5, 7.94476952601945e-5, 7.94479849723992e-5, 7.94483080058395e-5, 7.94484338026098e-5, 7.9448146684009e-5, 7.94474226267732e-5, 7.94466255961002e-5, 7.94465424336448e-5, 7.94479091866583e-5, 7.94501547537791e-5, 7.94503196080549e-5, 7.94462753513675e-5, 7.9445867233773e-5, 7.94531320711388e-5, 7.9441783337074e-5, 7.94555720889876e-5, 7.94462354186066e-5, 7.94408242310157e-5, 7.94462354186067e-5, 7.94555720889877e-5, 7.94417833370739e-5, 7.94531320711388e-5, 7.9445867233773e-5, 7.94462753513676e-5, 7.9450319608055e-5, 7.94501547537789e-5, 7.94479091866582e-5, 7.94465424336448e-5, 7.94466255961002e-5, 7.94474226267732e-5, 7.9448146684009e-5, 7.94484338026099e-5, 7.94483080058395e-5, 7.94479849723992e-5, 7.94476952601945e-5, 7.94475836042797e-5, 7.94476810088864e-5, 7.94479258289197e-5, 7.94482080865107e-5, 7.94484164994036e-5, 7.94484748142126e-5, 7.9448360858546e-5, 7.94481073964016e-5, 7.94477880411059e-5, 7.94474940239796e-5, 7.94473085691003e-5, 7.94472851637912e-5, 7.94474344438107e-5
flux1:, 0.696801839464887, 7.19530561814591e-5, 7.19529279188285e-5, 7.19529475267986e-5, 7.19531056897714e-5, 7.19533560580139e-5, 7.19536267481746e-5, 7.19538393309117e-5, 7.19539311397357e-5, 7.19538753671987e-5, 7.19536930339245e-5, 7.19534517863682e-5, 7.19532487514716e-5, 7.19531783724557e-5, 7.19532911523289e-5, 7.19535552271575e-5, 7.1953838920947e-5, 7.19539369602698e-5, 7.19536611360205e-5, 7.19529977450117e-5, 7.19522806846903e-5, 7.19522180192713e-5, 7.19534622746355e-5, 7.19554830488941e-5, 7.19556095517421e-5, 7.19519510590733e-5, 7.19516135926031e-5, 7.19581827730368e-5, 7.19479057283847e-5, 7.19604051152939e-5, 7.19519509693767e-5, 7.19470465094955e-5, 7.19519509693767e-5, 7.19604051152939e-5, 7.19479057283847e-5, 7.19581827730368e-5, 7.1951613592603e-5, 7.19519510590733e-5, 7.19556095517421e-5, 7.19554830488941e-5, 7.19534622746353e-5, 7.19522180192712e-5, 7.19522806846903e-5, 7.19529977450117e-5, 7.19536611360204e-5, 7.19539369602699e-5, 7.19538389209472e-5, 7.19535552271574e-5, 7.1953291152329e-5, 7.19531783724558e-5, 7.19532487514716e-5, 7.19534517863682e-5, 7.19536930339246e-5, 7.19538753671987e-5, 7.19539311397357e-5, 7.19538393309118e-5, 7.19536267481746e-5, 7.19533560580139e-5, 7.19531056897714e-5, 7.19529475267987e-5, 7.19529279188284e-5, 7.19530561814592e-5
flux1:, 0.69706428836864, 6.51080970256942e-5, 6.51079892498236e-5, 6.5108006220102e-5, 6.51081396601144e-5, 6.51083496902287e-5, 6.51085748548318e-5, 6.51087485854439e-5, 6.51088184484578e-5, 6.51087633443707e-5, 6.51086035145004e-5, 6.51083990001658e-5, 6.51082342161269e-5, 6.51081895591021e-5, 6.51083053665126e-5, 6.51085487935572e-5, 6.51087996177962e-5, 6.51088748902087e-5, 6.5108610538357e-5, 6.51080014608414e-5, 6.51073539143361e-5, 6.51073050193057e-5, 6.51084332597872e-5, 6.51102476479821e-5, 6.51103407442359e-5, 6.5107035086148e-5, 6.51067609839894e-5, 6.51126989915074e-5, 6.51034042858693e-5, 6.51147280735012e-5, 6.51070820408807e-5, 6.51026415752894e-5, 6.51070820408808e-5, 6.51147280735012e-5, 6.51034042858693e-5, 6.51126989915075e-5, 6.51067609839892e-5, 6.51070350861478e-5, 6.5110340744236e-5, 6.5110247647982e-5, 6.51084332597871e-5, 6.51073050193057e-5, 6.51073539143361e-5, 6.51080014608414e-5, 6.5108610538357e-5, 6.51088748902087e-5, 6.51087996177962e-5, 6.51085487935572e-5, 6.51083053665125e-5, 6.51081895591023e-5, 6.51082342161269e-5, 6.51083990001658e-5, 6.51086035145003e-5, 6.51087633443708e-5, 6.51088184484578e-5, 6.51087485854439e-5, 6.51085748548318e-5, 6.51083496902287e-5, 6.51081396601145e-5, 6.5108006220102e-5, 6.51079892498236e-5, 6.51080970256941e-5
[truncated: 45,738 more chars]
