# Supplementary material for: Spatial Resolution and Refractive Index Contrast of Resonant Photonic Crystal Surfaces for Biosensing
Source: IEEE Photonics J. Author manuscript; Available in PMC 2015 Sep 7. (PMC4561521; doi:10.1109/JPHOT.2015.2435699)
Supplement: fig6_data [file NIHMS64775-supplement-fig6_data.gz › Volumes/graham/MacBook_backup/PhD_folder_2015_06_02/paper_improvements/IEEE_J_Photonics/final_files/data_files/fig6/meep_data/2/t.dat]

flux1:	0.627777777777778	7.43043235295139e-7	7.40760419663466e-7	7.36911517135723e-7	7.31540915962448e-7	7.27095500338134e-7	7.26197695985806e-7	7.29019701928367e-7	7.32930677062858e-7	7.34997626019782e-7	7.35000365599253e-7	7.35966181744196e-7	7.41238823607582e-7	7.50571433078513e-7	7.59649611189529e-7	7.64402661472143e-7	7.65968558955737e-7	7.70314964192382e-7	7.81068192655586e-7	7.93079886191423e-7	7.97311792381588e-7	7.94758774997231e-7	7.99474121423885e-7	8.15778205698536e-7	8.19315357935311e-7	8.03378872331149e-7	8.2252009615626e-7	8.28965181778191e-7	7.9811542590402e-7	8.33861373440859e-7	8.95233334689995e-7	8.01975406744638e-7	7.21125028424754e-7	7.82322753290744e-7	7.80043213453401e-7	7.63793465555786e-7	7.48225612467955e-7	7.57184700351971e-7	7.49825710594561e-7	7.4544303399672e-7	7.5058596798724e-7	7.57675627235417e-7	7.62967679308136e-7	7.68048210501401e-7	7.74589661568089e-7	7.81937192730103e-7	7.88170083124333e-7	7.91840865168634e-7	7.92521945226419e-7
flux1:	0.628040226681531	8.5492258634954e-7	8.51606984114533e-7	8.46420747145237e-7	8.39426751463087e-7	8.33369780777355e-7	8.31151433176038e-7	8.32892185433622e-7	8.35632245362108e-7	8.36240564303513e-7	8.34749328186058e-7	8.34704844780733e-7	8.39655796045814e-7	8.48910220982635e-7	8.57484729103949e-7	8.61260097133836e-7	8.62208849122195e-7	8.67136051779354e-7	8.79258752423143e-7	8.91881007854344e-7	8.95323250072398e-7	8.92436144481609e-7	8.99449366012141e-7	9.18578327542786e-7	9.20579208684937e-7	9.02243963049134e-7	9.26815537582579e-7	9.31836981662564e-7	8.99305575671979e-7	9.36841865734301e-7	1.00794165573728e-6	9.05658667407824e-7	8.17536352118131e-7	8.8834524635265e-7	8.94448239830741e-7	8.76904866270365e-7	8.66093416016917e-7	8.74220048907501e-7	8.66968724353952e-7	8.64676499845106e-7	8.68579135623669e-7	8.72574280203522e-7	8.76136186812615e-7	8.80708035528752e-7	8.86421832826076e-7	8.9247600972714e-7	8.98008507243229e-7	9.02204186785275e-7	9.04282069537012e-7
flux1:	0.628302675585284	9.87059967007233e-7	9.82666148430858e-7	9.76043341711273e-7	9.67203789299245e-7	9.59149308255002e-7	9.55071199848426e-7	9.55095760680658e-7	9.56008592368138e-7	9.54527081048502e-7	9.50913873182125e-7	9.49142496485415e-7	9.52879124658085e-7	9.61018103176991e-7	9.68087820452233e-7	9.70111412796751e-7	9.69877517301467e-7	9.74751136742073e-7	9.87295861824326e-7	9.99455120912972e-7	1.00146060941457e-6	9.98221167274071e-7	1.00745532542865e-6	1.02856360641987e-6	1.02830539402644e-6	1.00829707988979e-6	1.03858618699197e-6	1.04146679646222e-6	1.00865455593084e-6	1.04754087312966e-6	1.12897105098804e-6	1.01760377178017e-6	9.22529968279748e-7	1.00630419034834e-6	1.02523906021727e-6	1.00613508242642e-6	1.0031029443582e-6	1.0122583423499e-6	1.00436808547695e-6	1.00504345090161e-6	1.00846219048472e-6	1.00820456450544e-6	1.00801982592753e-6	1.01046778794106e-6	1.01406116632149e-6	1.01726663831095e-6	1.02022489570104e-6	1.02323045201497e-6	1.02559187672588e-6
flux1:	0.628565124489038	1.14209040361877e-6	1.13669244034284e-6	1.12859943348932e-6	1.11767718993825e-6	1.10718581363205e-6	1.10069430865553e-6	1.09843719688142e-6	1.0969875316958e-6	1.09286976206544e-6	1.08648487705954e-6	1.08215682740388e-6	1.08368137187664e-6	1.08966845255655e-6	1.09433280413118e-6	1.09390803378293e-6	1.09185254082304e-6	1.09582877079405e-6	1.10768295476133e-6	1.11834298254666e-6	1.11841003146154e-6	1.1147644359934e-6	1.12586520867325e-6	1.14801251726838e-6	1.14513121530631e-6	1.12429351851923e-6	1.16027208685955e-6	1.16088875841884e-6	1.12902004507785e-6	1.1696425547928e-6	1.26219523822998e-6	1.14116178674073e-6	1.03899223279539e-6	1.13961306490044e-6	1.174875138843e-6	1.15409497326612e-6	1.16092532694221e-6	1.17354354040254e-6	1.16409240887634e-6	1.16806361412825e-6	1.17183833394894e-6	1.16644550378846e-6	1.16037895872745e-6	1.15866237759367e-6	1.15844345452094e-6	1.15695275359359e-6	1.15511921408186e-6	1.15469328944388e-6	1.15554728691159e-6
flux1:	0.628827573392791	1.32191463770408e-6	1.3157327912881e-6	1.30621527882748e-6	1.29298788697713e-6	1.27964020950368e-6	1.27028598561973e-6	1.26538527952617e-6	1.26127042799487e-6	1.25413199503531e-6	1.24437553104131e-6	1.23665954769668e-6	1.23503868805623e-6	1.23802825966625e-6	1.23963225116536e-6	1.2362123098915e-6	1.2316723690966e-6	1.23381083845368e-6	1.24389188871034e-6	1.25223056240119e-6	1.25004211263907e-6	1.24584562381687e-6	1.25823747538664e-6	1.28060468173958e-6	1.27513829532129e-6	1.25417884111471e-6	1.29558750034008e-6	1.29449156415775e-6	1.26429524569808e-6	1.30799635526046e-6	1.41280638951561e-6	1.28080062639922e-6	1.17070683769206e-6	1.2922140681629e-6	1.3457940867872e-6	1.32345810656355e-6	1.34093038799449e-6	1.35966254446984e-6	1.34775559591713e-6	1.35474679314799e-6	1.35961869867134e-6	1.34858234668625e-6	1.3346857553035e-6	1.32660141476686e-6	1.32064275692792e-6	1.3124826463925e-6	1.30353212578897e-6	1.29716913158828e-6	1.29424569500655e-6
flux1:	0.629090022296544	1.52747604021968e-6	1.52088221082725e-6	1.51007666973733e-6	1.49439033957337e-6	1.4778954004832e-6	1.46547130962054e-6	1.45789262484126e-6	1.45112843573582e-6	1.44081339703638e-6	1.42723005043422e-6	1.41545068783477e-6	1.41001752259791e-6	1.4095379304888e-6	1.40778311747417e-6	1.40102521987405e-6	1.39339285751758e-6	1.39282610867503e-6	1.40030180247978e-6	1.40585099899524e-6	1.40126291530381e-6	1.3962386173365e-6	1.4092455816715e-6	1.43133511880954e-6	1.42364185005328e-6	1.40285904803652e-6	1.44935426281804e-6	1.44765653174003e-6	1.41910047012194e-6	1.46806647280546e-6	1.58669759740729e-6	1.44155098868274e-6	1.32186551884541e-6	1.46801721375763e-6	1.54016318296424e-6	1.51662648867253e-6	1.54414078894461e-6	1.5714216490616e-6	1.55640727436547e-6	1.56565974389759e-6	1.57214553354242e-6	1.55538807049309e-6	1.53222766757145e-6	1.51578845050147e-6	1.50222177367582e-6	1.48555320949406e-6	1.46736505161721e-6	1.45266155593554e-6	1.44355948123138e-6
flux1:	0.629352471200297	1.75871058409018e-6	1.75220855034366e-6	1.74035307307517e-6	1.72219867763027e-6	1.70252258258076e-6	1.68719369496557e-6	1.67731538281702e-6	1.66827768630278e-6	1.65490654517333e-6	1.63729638934027e-6	1.62111599492144e-6	1.61166734750464e-6	1.60775789406238e-6	1.60275670738641e-6	1.59255580951367e-6	1.58138454516349e-6	1.57752038174877e-6	1.58200978176816e-6	1.58472498197247e-6	1.5777089693985e-6	1.57144280040797e-6	1.5844573894982e-6	1.60622631608742e-6	1.59678395954381e-6	1.57584582184977e-6	1.62718128210886e-6	1.62623869758059e-6	1.59838649251451e-6	1.65528349093085e-6	1.7897161723295e-6	1.62834085367466e-6	1.49648966601087e-6	1.67034509389898e-6	1.75971249743501e-6	1.73544140634798e-6	1.77126181652655e-6	1.80888536302132e-6	1.79051575411937e-6	1.80106554459903e-6	1.80942969118771e-6	1.78731125263786e-6	1.75425094294352e-6	1.72811717142239e-6	1.70552786399281e-6	1.67897881565556e-6	1.64998844448717e-6	1.62506165262949e-6	1.60769906040947e-6
flux1:	0.629614920104051	2.014719845814e-6	2.00890173796657e-6	1.99634764365322e-6	1.97594875767181e-6	1.95343850418485e-6	1.93583257765206e-6	1.9244672171957e-6	1.91387746450968e-6	1.89787182111508e-6	1.8764028497808e-6	1.85599518083902e-6	1.84294029541359e-6	1.83620777223347e-6	1.82847007247038e-6	1.81497482776794e-6	1.80010455269825e-6	1.79282388985787e-6	1.7945317594191e-6	1.79477281462037e-6	1.78533475802768e-6	1.77732423183029e-6	1.78999294643531e-6	1.81187833246657e-6	1.80100782640578e-6	1.77885466825091e-6	1.83505609062619e-6	1.8360132270793e-6	1.80705312414626e-6	1.87447099465902e-6	2.02698726437935e-6	1.84540262172223e-6	1.69792965582064e-6	1.90156285515193e-6	2.0057361266629e-6	1.98105227090612e-6	2.02281523904052e-6	2.07161245483257e-6	2.05007826438523e-6	2.06111804041696e-6	2.07145648027051e-6	2.04472964327126e-6	2.00210001816851e-6	1.96597128186952e-6	1.93382486783248e-6	1.89684982694239e-6	1.85638740697365e-6	1.82027441106437e-6	1.79336438107213e-6
flux1:	0.629877369007804	2.29418102309425e-6	2.28966714412625e-6	2.27689121613888e-6	2.2547865595546e-6	2.23025756961728e-6	2.21148589200404e-6	2.19982326279487e-6	2.18867794273954e-6	2.17075982872799e-6	2.14606164138146e-6	2.12223662673771e-6	2.10665535550592e-6	2.09822924671096e-6	2.08858484860337e-6	2.07220200844157e-6	2.0538833038455e-6	2.04368829171331e-6	2.04343464446363e-6	2.0418604762604e-6	2.0299660993463e-6	2.0197284452998e-6	2.03211212177928e-6	2.05493238412345e-6	2.0425200145613e-6	2.01744424852872e-6	2.078933442574e-6	2.08222485961877e-6	2.04968605452697e-6	2.12951643869483e-6	2.30250965808058e-6	2.09593928679493e-6	1.92860996304832e-6	2.16304919070771e-6	2.27931732807506e-6	2.25403619933624e-6	2.2993899989347e-6	2.35908706271278e-6	2.33487737873515e-6	2.34609082217143e-6	2.35850268890423e-6	2.3282177476173e-6	2.27731394625905e-6	2.23217766121285e-6	2.19118232076339e-6	2.14438043910653e-6	2.09293544614744e-6	2.04589472572968e-6	2.00934976226104e-6
flux1:	0.630139817911557	2.59596285451801e-6	2.59333644262012e-6	2.58095091767516e-6	2.55804791909869e-6	2.53280324974999e-6	2.51439094877138e-6	2.50386277331995e-6	2.49331797974276e-6	2.47448411854135e-6	2.44769805124502e-6	2.42193736651162e-6	2.40551806284536e-6	2.39690366238878e-6	2.3863793556444e-6	2.36777300158666e-6	2.34676393543069e-6	2.33483213065153e-6	2.33395764211705e-6	2.33136062212838e-6	2.31690310577249e-6	2.30413148125125e-6	2.31679670056551e-6	2.34154448909672e-6	2.32685352744842e-6	2.29677242499179e-6	2.36440393760188e-6	2.36935716937175e-6	2.33048418125667e-6	2.42340284862121e-6	2.61917027982213e-6	2.38218440391279e-6	2.19013986945628e-6	2.45558931566008e-6	2.58177767010492e-6	2.55480838587058e-6	2.60199764669769e-6	2.67129792244818e-6	2.64487801735162e-6	2.65662277909121e-6	2.67141218094064e-6	2.63878144805821e-6	2.58166245901703e-6	2.52980847385095e-6	2.48210811679655e-6	2.42742035265166e-6	2.36677188952954e-6	2.31041655886993e-6	2.26558552801632e-6
flux1:	0.63040226681531	2.91987028219301e-6	2.91962075064138e-6	2.90837492894619e-6	2.88594963410168e-6	2.86170593200664e-6	2.84542673209922e-6	2.83751073963395e-6	2.82874320465712e-6	2.81021549411807e-6	2.78297658005392e-6	2.75734923196898e-6	2.74219772127801e-6	2.73504917133321e-6	2.72472957559412e-6	2.70481792609215e-6	2.68242192183097e-6	2.67053376749265e-6	2.67068820787006e-6	2.66781256215342e-6	2.65064859399001e-6	2.63538601496687e-6	2.6493920870892e-6	2.6769669760733e-6	2.65862276854261e-6	2.62151015918356e-6	2.69650179077763e-6	2.70118247571254e-6	2.65339343437546e-6	2.75862344757733e-6	2.97921754083939e-6	2.70589077143977e-6	2.48381705473154e-6	2.78015677151552e-6	2.91528051028962e-6	2.8842863182919e-6	2.93249069376078e-6	3.0093757759953e-6	2.98072990293951e-6	2.99396922168082e-6	3.01179782319855e-6	2.97803321277372e-6	2.91713775165704e-6	2.86188812247814e-6	2.81099637532784e-6	2.75170666672345e-6	2.68487214188024e-6	2.62208798401148e-6	2.57175053970329e-6
flux1:	0.630664715719064	3.26740333220615e-6	3.26989007655564e-6	3.26065468675796e-6	3.24027754206721e-6	3.21898762125118e-6	3.20661819329343e-6	3.20261469361261e-6	3.19668606725309e-6	3.17983943589864e-6	3.1541711955834e-6	3.13111709343835e-6	3.11945492417382e-6	3.11531043930333e-6	3.10621557246727e-6	3.0861613233504e-6	3.06417638946049e-6	3.05450467052768e-6	3.05735390111784e-6	3.05475093783879e-6	3.03481270326891e-6	3.01759727435596e-6	3.03436181920124e-6	3.06531565699151e-6	3.04151538289231e-6	2.99590648941945e-6	3.07967053369167e-6	3.08107372541908e-6	3.02239476038585e-6	3.13788542640623e-6	3.38509824278643e-6	3.06915517820863e-6	2.81143329434177e-6	3.13892287041934e-6	3.28345259549467e-6	3.24468651406693e-6	3.29397449406569e-6	3.3761690200302e-6	3.34431165618496e-6	3.36025606844272e-6	3.38216889369655e-6	3.34831292113208e-6	3.28595467573623e-6	3.23111971731846e-6	3.18154844801547e-6	3.12203795075653e-6	3.05301696079285e-6	2.98765425407015e-6	2.9357387697137e-6
flux1:	0.630927164622817	3.64239615825688e-6	3.64784012972434e-6	3.64156462293716e-6	3.62494236572602e-6	3.60852505376275e-6	3.60155461800257e-6	3.60237882584511e-6	3.60012920508929e-6	3.58639717447728e-6	3.56451184342997e-6	3.54650705707315e-6	3.54030444503943e-6	3.54033847040711e-6	3.53334545406963e-6	3.51452766612345e-6	3.49508673295353e-6	3.4898649957896e-6	3.49677572936019e-6	3.49474309523226e-6	3.47220727890692e-6	3.45413451005968e-6	3.47518680939614e-6	3.50956306118513e-6	3.47850611474623e-6	3.42394951258627e-6	3.51785937934607e-6	3.5124764867163e-6	3.44183259180729e-6	3.56490189820056e-6	3.84043264389397e-6	3.47536335099155e-6	3.1761775081799e-6	3.53622505225941e-6	3.69184480397623e-6	3.6402633701738e-6	3.69112620681543e-6	3.7766308551106e-6	3.73923180230264e-6	3.75874095881743e-6	3.78601681765358e-6	3.7527926646117e-6	3.69063965050376e-6	3.63978415479525e-6	3.59638586795309e-6	3.54163167979184e-6	3.47495481318685e-6	3.41132505650284e-6	3.36236998090534e-6
flux1:	0.63118961352657	4.05140711399179e-6	4.05990990115885e-6	4.05754479270056e-6	4.04628492770844e-6	4.03629596680112e-6	4.0356429500951e-6	4.04167757883402e-6	4.04366691916868e-6	4.03442469439774e-6	4.01843826150525e-6	4.00758391291577e-6	4.0081941268858e-6	4.01304182863616e-6	4.00886424110419e-6	3.99281360788825e-6	3.9781130773381e-6	3.97923005008688e-6	3.99100401853425e-6	3.98963588176839e-6	3.96510306848592e-6	3.94775597514629e-6	3.97441617732963e-6	4.01175183068903e-6	3.97221954562592e-6	3.90953477904276e-6	4.01468496363756e-6	3.9993764557452e-6	3.91663626477869e-6	4.0450056511923e-6	4.35081637264085e-6	3.92995722357893e-6	3.58335565090666e-6	3.97917397464197e-6	4.14805235376878e-6	4.07776916697706e-6	4.13033545931197e-6	4.21791398136177e-6	4.17119536429062e-6	4.19408589449091e-6	4.22791719468856e-6	4.19562757142929e-6	4.13429490262738e-6	4.08996533074314e-6	4.05708493347715e-6	4.0119495488865e-6	3.95207823755435e-6	3.8943266928381e-6	3.85276136105275e-6
flux1:	0.631452062430323	4.50376236777663e-6	4.51534423120781e-6	4.51772607399495e-6	4.51304977445269e-6	4.51034818865466e-6	4.51614299196027e-6	4.52718662376454e-6	4.53369004736201e-6	4.53011591680779e-6	4.52170699668925e-6	4.51930863402234e-6	4.52718015623598e-6	4.53687680001484e-6	4.53609580785358e-6	4.52437390140671e-6	4.51631099170602e-6	4.52490327938803e-6	4.54162902793827e-6	4.54097235711194e-6	4.5155893326062e-6	4.50080677532436e-6	4.53385426752637e-6	4.5733785242302e-6	4.52532871710321e-6	4.45654686511917e-6	4.57357632191145e-6	4.54657780210781e-6	4.45229658749762e-6	4.58532194870902e-6	4.92412981280197e-6	4.44071801069202e-6	4.04063940427973e-6	4.47761084022969e-6	4.66136673984833e-6	4.56643964720392e-6	4.61960503633521e-6	4.70912133818448e-6	4.64815680066024e-6	4.67263891046064e-6	4.71371235381069e-6	4.68221788062253e-6	4.62110064028042e-6	4.58420645738268e-6	4.56480715050999e-6	4.53322172218931e-6	4.48387845441451e-6	4.43533208139153e-6	4.40469870095238e-6
flux1:	0.631714511334077	5.01121083283338e-6	5.02585223680918e-6	5.03355756824622e-6	5.03600551432463e-6	5.04048267284096e-6	5.05197078582531e-6	5.06729899652256e-6	5.07834704609574e-6	5.08126624155861e-6	5.08132679493114e-6	5.08754642447646e-6	5.10208303045349e-6	5.1161359726047e-6	5.11925751950045e-6	5.11326681104293e-6	5.11303209873094e-6	5.12916125946259e-6	5.15023111431859e-6	5.15050711439039e-6	5.12595842816202e-6	5.11544550982054e-6	5.15485464814262e-6	5.19586807871317e-6	5.14086890431164e-6	5.06878889033652e-6	5.19783378232771e-6	5.1596439782974e-6	5.05451937258323e-6	5.19432319204476e-6	5.57012331282332e-6	5.01734095774172e-6	4.55763299041446e-6	5.04325058833132e-6	5.24193432577886e-6	5.11739644998526e-6	5.16819565284507e-6	5.26073598433963e-6	5.18021141793484e-6	5.20270734937993e-6	5.25081955784412e-6	5.21962327751082e-6	5.15706131237906e-6	5.12660518756313e-6	5.12157623236463e-6	5.10576627785989e-6	5.06929725678319e-6	5.03189782089163e-6	5.01415984699807e-6
flux1:	0.63197696023783	5.58721854418455e-6	5.60488645173392e-6	5.6180718508469e-6	5.62726097364843e-6	5.63770008834871e-6	5.65330201093345e-6	5.67183338693462e-6	5.6872748591293e-6	5.6969961038832e-6	5.70533604918005e-6	5.71899954562164e-6	5.7386155501448e-6	5.75619447760212e-6	5.76369241055449e-6	5.76441834572845e-6	5.77211271744265e-6	5.79461012892423e-6	5.81891467940044e-6	5.82073348544911e-6	5.79904291157985e-6	5.79386911186752e-6	5.83868963906309e-6	5.88105140001207e-6	5.82237646889036e-6	5.7497557034699e-6	5.89057552307128e-6	5.84444507193474e-6	5.72857987323696e-6	5.88074787449448e-6	6.299224413337e-6	5.67024648909273e-6	5.14470578570089e-6	5.68804854782452e-6	5.8995333160072e-6	5.74249571168317e-6	5.78605978654963e-6	5.88383525823149e-6	5.77922401737959e-6	5.79478526923234e-6	5.8486652829312e-6	5.81711893336991e-6	5.75092018897645e-6	5.72422339169946e-6	5.73207753133087e-6	5.73200063307818e-6	5.70887919903161e-6	5.68279927346416e-6	5.67787474569929e-6
flux1:	0.632239409141583	6.24600335564413e-6	6.26664549976639e-6	6.28490149781533e-6	6.29939448879313e-6	6.31351397585994e-6	6.33104967585546e-6	6.35158290717529e-6	6.37114001612239e-6	6.38730309318395e-6	6.40247567188808e-6	6.42110124934283e-6	6.44348240419171e-6	6.46368133439382e-6	6.47598276269856e-6	6.48369044228904e-6	6.49804944162273e-6	6.52459091180359e-6	6.55086033592119e-6	6.5553411216187e-6	6.53845964613217e-6	6.53853220576581e-6	6.58697251256268e-6	6.63157570303449e-6	6.57382770824833e-6	6.50232619911527e-6	6.65460987687077e-6	6.60638775895288e-6	6.47852509798429e-6	6.65206947513135e-6	7.12074900741735e-6	6.40879798524621e-6	5.81125037329956e-6	6.42206867055355e-6	6.64222185183962e-6	6.45281473898381e-6	6.48317300753467e-6	6.58926433377081e-6	6.45824688032402e-6	6.46167756847871e-6	6.51918324979853e-6	6.48681228460896e-6	6.41507552756618e-6	6.38854830238178e-6	6.40566446627269e-6	6.41881562022058e-6	6.40738093453805e-6	6.39088716638462e-6	6.39650714996621e-6
flux1:	0.632501858045337	7.00147129102484e-6	7.02496923949437e-6	7.04722338715918e-6	7.06456408606843e-6	7.07926954383998e-6	7.09632037349421e-6	7.11778773949465e-6	7.14107401370651e-6	7.16253506587012e-6	7.18184221959428e-6	7.20192168284325e-6	7.22445809014559e-6	7.24655871191839e-6	7.2639383270138e-6	7.27787037686898e-6	7.29617823850249e-6	7.32361175198652e-6	7.35083213522879e-6	7.35954746893358e-6	7.34875778590804e-6	7.35238910545409e-6	7.40212430192655e-6	7.4512149712684e-6	7.39943701163202e-6	7.32852689184813e-6	7.49233947431241e-6	7.44954398931716e-6	7.30648230587762e-6	7.5128988094454e-6	8.04093693658504e-6	7.23932680617148e-6	6.56374318486524e-6	7.2513522556602e-6	7.47521721871226e-6	7.2571167744163e-6	7.26892087666275e-6	7.38698196692674e-6	7.2308275529834e-6	7.21845035392864e-6	7.2772478386571e-6	7.24416685085119e-6	7.16625511741952e-6	7.13663154335818e-6	7.15809629495133e-6	7.17978414200636e-6	7.17627602968509e-6	7.16585548092444e-6	7.17778338984852e-6
flux1:	0.63276430694909	7.86625038676046e-6	7.89233441702188e-6	7.91684042347916e-6	7.93378599931187e-6	7.94561632692167e-6	7.95996348731419e-6	7.98163608207753e-6	8.00811765179801e-6	8.03290495279357e-6	8.05262071833794e-6	8.07013886745039e-6	8.09045393769675e-6	8.11411143002525e-6	8.13648573495783e-6	8.15462866344394e-6	8.17288576273545e-6	8.19778585033459e-6	8.22558986283089e-6	8.24028531267513e-6	8.23551343790664e-6	8.23921156322521e-6	8.28789061301784e-6	8.34509535288781e-6	8.30345413223498e-6	8.22956656322435e-6	8.40585235271267e-6	8.37600247381541e-6	8.21239493980469e-6	8.46383819576083e-6	9.06140683732919e-6	8.16353653995386e-6	7.40414827919422e-6	8.17642180043086e-6	8.40040211070862e-6	8.16072402760191e-6	8.15171879576406e-6	8.28578075188593e-6	8.11033781751698e-6	8.08213773553933e-6	8.14086460246793e-6	8.10822601985295e-6	8.02567001788263e-6	7.99148878361307e-6	8.01245304660198e-6	8.03656418188656e-6	8.03546623764933e-6	8.0261781490646e-6	8.03874831077321e-6
flux1:	0.633026755852843	8.85101676082012e-6	8.8791598110701e-6	8.90360313460178e-6	8.91655041835071e-6	8.9222607122904e-6	8.93231438328529e-6	8.95389929305744e-6	8.98279861925757e-6	9.00817226186114e-6	9.02398875621909e-6	9.0351156121936e-6	9.05158454859809e-6	9.07686842083447e-6	9.10351460501188e-6	9.12251138087243e-6	9.13588226274464e-6	9.15525243687363e-6	9.18417632612286e-6	9.20627048003915e-6	9.20544860878567e-6	9.20404168428893e-6	9.24991768156234e-6	9.31989234496278e-6	9.29015053715686e-6	9.20633723869794e-6	9.39736326632276e-6	9.38580334247971e-6	9.19449059503142e-6	9.50132521825192e-6	1.01786717140649e-5	9.17790971877064e-6	8.32925663562921e-6	9.19204900407033e-6	9.41679171512609e-6	9.16522416134045e-6	9.13901898041805e-6	9.2935190275438e-6	9.10945862326862e-6	9.07115463366785e-6	9.13092556249559e-6	9.10131776428938e-6	9.01839485945882e-6	8.98139463799056e-6	8.9987176269569e-6	9.01888054036941e-6	9.01352812681828e-6	8.99949758092194e-6	9.00635855183298e-6
flux1:	0.633289204756596	9.96426779403292e-6	9.99358844250545e-6	1.00153232660058e-5	1.00208867663061e-5	1.00180729678857e-5	1.00231971180495e-5	1.00447872920319e-5	1.00749509297467e-5	1.00975927244952e-5	1.01052520579617e-5	1.01070977538638e-5	1.01192388950376e-5	1.01464925541695e-5	1.01757523098526e-5	1.0191032891685e-5	1.01945513729682e-5	1.02065529548741e-5	1.02380707159729e-5	1.02680068283476e-5	1.0266662148895e-5	1.02538187528733e-5	1.02963848710086e-5	1.0384077842854e-5	1.0364182010942e-5	1.02605065922418e-5	1.0470121016414e-5	1.0477753353208e-5	1.0250673380987e-5	1.06188759622378e-5	1.13852339722519e-5	1.02746301674286e-5	9.33145424108539e-6	1.0288738609913e-5	1.05221282950074e-5	1.02693155991228e-5	1.02377893319444e-5	1.04178879666017e-5	1.02399268581092e-5	1.02044048059874e-5	1.02703736351528e-5	1.02480671384474e-5	1.01718224610526e-5	1.0137866563016e-5	1.01517009160294e-5	1.01626572877636e-5	1.01460159731831e-5	1.01209595041293e-5	1.01158579224371e-5
flux1:	0.63355165366035	1.1212623390335e-5	1.1241835018246e-5	1.12582443998884e-5	1.12539049007907e-5	1.12415518865516e-5	1.12422008907871e-5	1.12640717156302e-5	1.12938445385065e-5	1.13101881669317e-5	1.13062215064963e-5	1.1297515246745e-5	1.13061528493058e-5	1.1335681342408e-5	1.13647373496278e-5	1.13709129742115e-5	1.13603639208802e-5	1.13649261101296e-5	1.14012160026794e-5	1.14377991164557e-5	1.1429037475024e-5	1.13981696624017e-5	1.14386612113112e-5	1.15482844470524e-5	1.15314474025324e-5	1.13961936529552e-5	1.16297933279315e-5	1.16512508950615e-5	1.1380832206054e-5	1.18098635399028e-5	1.26724817807848e-5	1.14442562397145e-5	1.04011550065257e-5	1.14560393584827e-5	1.17155173466561e-5	1.14708688511777e-5	1.14554411787155e-5	1.16675953182239e-5	1.15125914714793e-5	1.15001299005678e-5	1.15827127291437e-5	1.15736522340239e-5	1.15132098751128e-5	1.14923850249513e-5	1.15073003409632e-5	1.15062143445749e-5	1.14716991312507e-5	1.14293735238672e-5	1.14068026402259e-5
flux1:	0.633814102564103	1.26016405178543e-5	1.26290822889897e-5	1.26380257912101e-5	1.26227395750802e-5	1.26015728669704e-5	1.25991876827864e-5	1.26214737999963e-5	1.26486347949239e-5	1.26553217089507e-5	1.26377821448769e-5	1.2619333024408e-5	1.26264704533254e-5	1.26581164787833e-5	1.26829388517918e-5	1.26744608080503e-5	1.26473059733862e-5	1.26464760780109e-5	1.26899370107468e-5	1.27298322133916e-5	1.27048361353452e-5	1.26502826789768e-5	1.26919111304503e-5	1.28258090741573e-5	1.28004364888546e-5	1.26220446203058e-5	1.2886194879413e-5	1.29089986771622e-5	1.25898000373785e-5	1.30715879710591e-5	1.4035178435961e-5	1.2679971228505e-5	1.1530752314684e-5	1.26873430138961e-5	1.30007272471001e-5	1.27699807464287e-5	1.28010563085543e-5	1.30537079970704e-5	1.29377495813263e-5	1.2974610732553e-5	1.30899391840751e-5	1.31014008661988e-5	1.30665478552093e-5	1.30722059024687e-5	1.30974782110162e-5	1.30848871988847e-5	1.30270829053408e-5	1.29615792340785e-5	1.29171497653733e-5
flux1:	0.634076551467856	1.41370264658914e-5	1.41607999165739e-5	1.41610863461832e-5	1.41357339428677e-5	1.41082791111411e-5	1.41049384947571e-5	1.41272612480592e-5	1.41490751184313e-5	1.41434920254704e-5	1.41125492657692e-5	1.40873721911029e-5	1.40957738578672e-5	1.41284853062014e-5	1.41440300809126e-5	1.41160553023986e-5	1.40722351392361e-5	1.40701624335599e-5	1.41227652473029e-5	1.41603382819913e-5	1.41094081178917e-5	1.40277095553504e-5	1.40755303545127e-5	1.42332058161062e-5	1.41838965309993e-5	1.3953346828359e-5	1.42550677640815e-5	1.42601967586872e-5	1.38904426001127e-5	1.44099848162649e-5	1.54768572625502e-5	1.39827760113296e-5	1.27195084893641e-5	1.39853648296523e-5	1.43895087167054e-5	1.41724883851331e-5	1.42866474309057e-5	1.4590795932992e-5	1.45256555060983e-5	1.46408939723348e-5	1.48101336374577e-5	1.48500133207708e-5	1.4849205878729e-5	1.4895923550532e-5	1.49447452041056e-5	1.49248928342191e-5	1.48400559224015e-5	1.47459158174233e-5	1.46763817538397e-5
flux1:	0.634339000371609	1.58260526165419e-5	1.58442662781776e-5	1.58360694449482e-5	1.58036347783608e-5	1.57739364361743e-5	1.5771813794737e-5	1.57929543141016e-5	1.58063759797632e-5	1.57872004396614e-5	1.57454692184927e-5	1.5718512178131e-5	1.57310595802724e-5	1.57625752075162e-5	1.57632752328254e-5	1.57126199531756e-5	1.56550553418819e-5	1.56575636997386e-5	1.57201790435962e-5	1.57478207248712e-5	1.5661868566186e-5	1.55528836728296e-5	1.56132627264972e-5	1.57908373077608e-5	1.57004858378996e-5	1.54136848078818e-5	1.57594989408502e-5	1.57235585106781e-5	1.53061664253737e-5	1.58439825320441e-5	1.70150208936653e-5	1.53665839607195e-5	1.39784157410183e-5	1.53671297963709e-5	1.59041248794401e-5	1.56931673634328e-5	1.59281129878454e-5	1.62974932585631e-5	1.62870381522682e-5	1.65077618784141e-5	1.67551061383404e-5	1.68308717474694e-5	1.68689794939167e-5	1.69696662572784e-5	1.70572420357161e-5	1.70376397722764e-5	1.69239101094414e-5	1.67961077505344e-5	1.66990812516791e-5
flux1:	0.634601449275363	1.76789213363466e-5	1.76900183105945e-5	1.76751467849653e-5	1.76405538965429e-5	1.76135709190122e-5	1.76142982958637e-5	1.76320157211776e-5	1.76340525132076e-5	1.76017110778457e-5	1.75542145013977e-5	1.75316963207102e-5	1.75506436612953e-5	1.75774178221976e-5	1.75579431123139e-5	1.74839558618427e-5	1.74186000479743e-5	1.7432383601124e-5	1.75042583084445e-5	1.75132497864296e-5	1.73855308703679e-5	1.72531250042726e-5	1.73328489373697e-5	1.75231896371419e-5	1.73759700750572e-5	1.70356007953945e-5	1.74305097525365e-5	1.73293516521293e-5	1.6872081125695e-5	1.74083545057101e-5	1.86848160689276e-5	1.68619451168699e-5	1.53338340174694e-5	1.68671325796223e-5	1.75782808335769e-5	1.73577402184351e-5	1.77455459856568e-5	1.81961620848015e-5	1.82334442063787e-5	1.85791763620096e-5	1.8928592200055e-5	1.90460139912669e-5	1.91222448134091e-5	1.92848808698362e-5	1.94256366754008e-5	1.94158581535051e-5	1.92731771885236e-5	1.91070712583889e-5	1.89805647911035e-5
flux1:	0.634863898179116	1.97098362816992e-5	1.97129516949881e-5	1.96948935812324e-5	1.96644848748236e-5	1.96452483544012e-5	1.96493235651246e-5	1.96603982046731e-5	1.96485925210583e-5	1.96055279400199e-5	1.95592500103299e-5	1.95476975526314e-5	1.95739909524656e-5	1.95914403606115e-5	1.95476316013668e-5	1.94527922868419e-5	1.93881446721268e-5	1.94197025361222e-5	1.94982488405191e-5	1.94801077792535e-5	1.93078718977854e-5	1.91599439808948e-5	1.92651013934754e-5	1.94587339756496e-5	1.92434965746159e-5	1.8859807405091e-5	1.93064120895546e-5	1.91196971420123e-5	1.86341746127235e-5	1.91539996197915e-5	2.05399104282766e-5	1.85171606038209e-5	1.68287310491921e-5	1.8537478236345e-5	1.94558392660409e-5	1.92029206586203e-5	1.97626440156404e-5	2.03115111901435e-5	2.03772584255715e-5	2.08544022850637e-5	2.13255176304297e-5	2.1487367450437e-5	2.15938672218852e-5	2.18185421604852e-5	2.20229292579093e-5	2.203282556999e-5	2.18626309316209e-5	2.16540273292785e-5	2.1496039529407e-5
flux1:	0.635126347082869	2.19375744479542e-5	2.19328480988573e-5	2.19165400302973e-5	2.18972482944681e-5	2.18899292631514e-5	2.18963103561111e-5	2.18968489215499e-5	2.18698013423813e-5	2.18204570203566e-5	2.17835083156427e-5	2.17886528281809e-5	2.18214826281408e-5	2.18245722067391e-5	2.17543841141373e-5	2.16444482431701e-5	2.15905313278726e-5	2.16450247984021e-5	2.17260376972608e-5	2.16741582737959e-5	2.14598528647999e-5	2.13075619754672e-5	2.1442389354638e-5	2.16291580398186e-5	2.13425815208819e-5	2.09327218379025e-5	2.14307069534189e-5	2.11465905683575e-5	2.06461722285711e-5	2.11449555435408e-5	2.26496807829448e-5	2.03958956413364e-5	1.85206634430026e-5	2.04442711170346e-5	2.15870994368433e-5	2.12740325233512e-5	2.2005141703645e-5	2.26682653081658e-5	2.27313386767739e-5	2.3328945887423e-5	2.39327620479012e-5	2.4137730209579e-5	2.42593020180136e-5	2.45362934438177e-5	2.48078618944275e-5	2.48455549293337e-5	2.46503830836877e-5	2.43958468020353e-5	2.42042354274402e-5
flux1:	0.635388795986622	2.43854497852375e-5	2.43742106860281e-5	2.43655239968386e-5	2.43638576061261e-5	2.43709283578391e-5	2.43769361513879e-5	2.43629176388171e-5	2.43207379351833e-5	2.42712011971946e-5	2.4251696705964e-5	2.42774346825104e-5	2.43141576140181e-5	2.42982606274866e-5	2.42025092952402e-5	2.40860707954667e-5	2.40529756903985e-5	2.4133228205305e-5	2.42115616519498e-5	2.41228528984341e-5	2.38745319303279e-5	2.37307263505609e-5	2.38966464925043e-5	2.40678982237397e-5	2.37166667382311e-5	2.33024255423112e-5	2.38485878335834e-5	2.34675289145488e-5	2.29642157685345e-5	2.34520679564899e-5	2.50925045054626e-5	2.25710375569282e-5	2.04762264774575e-5	2.26602520834992e-5	2.40229459283401e-5	2.36202350214598e-5	2.44984230131294e-5	2.52882555590673e-5	2.53083289380736e-5	2.59963382741946e-5	2.67316519797491e-5	2.697374930628e-5	2.70889794898293e-5	2.73985220282076e-5	2.77320047401422e-5	2.78021276270723e-5	2.75852890725215e-5	2.72827954220885e-5	2.70556398780182e-5
flux1:	0.635651244890376	2.70806766696552e-5	2.70654252766607e-5	2.70704151426092e-5	2.70914275647488e-5	2.71131025336309e-5	2.71146983489288e-5	2.70826765268966e-5	2.70272380628824e-5	2.69845365424576e-5	2.69893507688754e-5	2.70369828845086e-5	2.70734830447651e-5	2.70353705961917e-5	2.69180763126998e-5	2.6805515399109e-5	2.6801720767265e-5	2.69075760381113e-5	2.69782037046885e-5	2.68543706166153e-5	2.6585067823148e-5	2.64620862313535e-5	2.66571574875492e-5	2.68080668126e-5	2.64094175687881e-5	2.60135438730813e-5	2.66024565422256e-5	2.61391657588362e-5	2.56400354774522e-5	2.61440053035244e-5	2.79458194159867e-5	2.51153754980458e-5	2.2762474792831e-5	2.52545651155851e-5	2.68077418324728e-5	2.62879725114398e-5	2.72647239907821e-5	2.81875466618637e-5	2.81198517644179e-5	2.88506648670527e-5	2.97021259810676e-5	2.99708055664875e-5	3.00546350719406e-5	3.03687758379378e-5	3.07498317145498e-5	3.08525040644557e-5	3.06179873940208e-5	3.02679128204324e-5	3.00044588331137e-5
flux1:	0.635913693794129	3.00532637826808e-5	3.00374058274678e-5	3.00614215499135e-5	3.01078597147789e-5	3.0141964616972e-5	3.01343949239422e-5	3.00822212707841e-5	3.00171101982629e-5	2.99882206414402e-5	3.00218279838454e-5	3.00897545828018e-5	3.01212207265261e-5	3.00599773283506e-5	2.99281401862229e-5	2.98300413926674e-5	2.98607842957643e-5	2.9988987743349e-5	3.00482710711254e-5	2.9896394061914e-5	2.96223967819143e-5	2.95295710751319e-5	2.97485090717714e-5	2.98800577237345e-5	2.94602817497655e-5	2.91019045350206e-5	2.97271910545193e-5	2.92099730863077e-5	2.87137832076326e-5	2.9277066796919e-5	3.12745089288412e-5	2.80905379413372e-5	2.54366255480131e-5	2.82813811236071e-5	2.99723213423985e-5	2.93138241406846e-5	3.03205479657423e-5	3.13743660455922e-5	3.11758974342865e-5	3.18896099923744e-5	3.28281818071182e-5	3.31093250695577e-5	3.31368040280252e-5	3.34233503230899e-5	3.38303549338473e-5	3.39612859929183e-5	3.37139941363307e-5	3.33203310593709e-5	3.30224476826727e-5
flux1:	0.636176142697882	3.33346697013178e-5	3.33219997255048e-5	3.33687952575063e-5	3.34406079792264e-5	3.34829527101972e-5	3.34616696705508e-5	3.33890730115349e-5	3.33191690385432e-5	3.33098636732895e-5	3.33734802008085e-5	3.34574563458365e-5	3.34794562531107e-5	3.33970991327453e-5	3.32598375243394e-5	3.31850861593457e-5	3.32510921674763e-5	3.33957708909011e-5	3.34426807542372e-5	3.32748412778424e-5	3.30130249651925e-5	3.29543312610798e-5	3.31891674122235e-5	3.33092843303776e-5	3.29001316098514e-5	3.25900788109007e-5	3.32461397622605e-5	3.27133273073853e-5	3.22080223342857e-5	3.28857998016816e-5	3.51198691864961e-5	3.15363135330023e-5	2.85360138489443e-5	3.17697129674187e-5	3.3528699353939e-5	3.27183171135659e-5	3.36750243799837e-5	3.48485985112284e-5	3.44847834384812e-5	3.5117674820465e-5	3.61039022210223e-5	3.63816735522721e-5	3.63323419519126e-5	3.65604461501673e-5	3.69683227280512e-5	3.71202313258437e-5	3.68665620088894e-5	3.64381258928423e-5	3.61120231298719e-5
flux1:	0.636438591601635	3.69565085953261e-5	3.69504943391819e-5	3.70214973642221e-5	3.71158331504515e-5	3.7161066448329e-5	3.71227610974351e-5	3.70316272489541e-5	3.69623223806823e-5	3.69760310126599e-5	3.70672411796337e-5	3.71611901716041e-5	3.71708422446534e-5	3.70724529722407e-5	3.69395617069024e-5	3.68934286514617e-5	3.69902804416009e-5	3.71439822194036e-5	3.71809923860167e-5	3.70128581429794e-5	3.67774693394771e-5	3.6749816156546e-5	3.69911353012751e-5	3.71146046913178e-5	3.67479845237308e-5	3.64849537855455e-5	3.71688774111968e-5	3.6662634356477e-5	3.61244208708587e-5	3.69766538642057e-5	3.9491724050448e-5	3.54628074993329e-5	3.20705954004386e-5	3.57169366597495e-5	3.74680591021661e-5	3.65023641288296e-5	3.73299014459451e-5	3.86034279721433e-5	3.80540261879661e-5	3.85491589264902e-5	3.95391303984396e-5	3.97985334488105e-5	3.96606464243795e-5	3.98071339062159e-5	4.01927544054305e-5	4.03580106040921e-5	4.01066806193108e-5	3.96579912592963e-5	3.93157889477846e-5
flux1:	0.636701040505389	4.09495938390068e-5	4.09525640749332e-5	4.10464522997055e-5	4.11581918331975e-5	4.12010123227919e-5	4.11445528985059e-5	4.10387926185781e-5	4.09749361478586e-5	4.10118288610327e-5	4.11248089748905e-5	4.12220795490084e-5	4.12190773909766e-5	4.11123354607924e-5	4.09924574808497e-5	4.09750367832251e-5	4.10933732055706e-5	4.12485070524454e-5	4.128191069245e-5	4.1130406643769e-5	4.0929863979569e-5	4.09224539803433e-5	4.11610299063639e-5	4.13079804860492e-5	4.10097716603345e-5	4.07782775064802e-5	4.14915948767013e-5	4.10499731037776e-5	4.04444055659035e-5	4.15266411382311e-5	4.43660319464587e-5	3.98477106780077e-5	3.60201498246972e-5	4.00881741535432e-5	4.17631584510778e-5	4.06477156143895e-5	4.12816503643975e-5	4.26293524531952e-5	4.18923344192902e-5	4.22104873072718e-5	4.31637884909001e-5	4.33935850249246e-5	4.31673068422627e-5	4.32225370683367e-5	4.35707869379365e-5	4.37448698525805e-5	4.35077741601965e-5	4.30592655526156e-5	4.27199162391984e-5
flux1:	0.636963489409142	4.53435466286236e-5	4.53559230931824e-5	4.54686158693099e-5	4.55913820871768e-5	4.562789267319e-5	4.5554957538365e-5	4.54399288020675e-5	4.5384664069642e-5	4.54411497190249e-5	4.55674987867917e-5	4.56623507507125e-5	4.5649602155046e-5	4.55437295296368e-5	4.54424534795211e-5	4.54478051903328e-5	4.55744063438465e-5	4.57248302794726e-5	4.57643252562971e-5	4.56447355922083e-5	4.54791069252265e-5	4.54741581223686e-5	4.57027064707592e-5	4.589577300874e-5	4.56798704518471e-5	4.54506628461977e-5	4.62006019102245e-5	4.58492403401107e-5	4.51344122756067e-5	4.64882271851049e-5	4.96895375143023e-5	4.46402372360693e-5	4.03376841874238e-5	4.48227852025106e-5	4.63755434489227e-5	4.5122179569903e-5	4.55257900847167e-5	4.69203190983586e-5	4.60127112184681e-5	4.61415227626758e-5	4.7029941089819e-5	4.72254567270525e-5	4.69242224973384e-5	4.68961701647604e-5	4.72054642702545e-5	4.73905613594847e-5	4.71833815207104e-5	4.67606452473704e-5	4.64497317315332e-5
flux1:	0.637225938312895	5.01670861225263e-5	5.01868143270543e-5	5.03119204880621e-5	5.04394078217558e-5	5.0468349023739e-5	5.03835870544464e-5	5.02651345702914e-5	5.02188470854771e-5	5.02876326933418e-5	5.04177073366648e-5	5.0506745357574e-5	5.04904467345308e-5	5.0394707603154e-5	5.03129729801859e-5	5.03292372375908e-5	5.04488868900077e-5	5.05913349497701e-5	5.06488653871979e-5	5.05718880536583e-5	5.04316636854745e-5	5.04065455746963e-5	5.06212619768523e-5	5.08818084885402e-5	5.07456491695226e-5	5.04788887586781e-5	5.12788463718588e-5	5.10239769510961e-5	5.01554957219909e-5	5.18005328913312e-5	5.53917493997916e-5	4.97720967516079e-5	4.49594364012685e-5	4.9847877669234e-5	5.12669879853037e-5	4.98894406430835e-5	5.00630711842301e-5	5.14812087194993e-5	5.04363738661182e-5	5.03956235465226e-5	5.12110021285704e-5	5.1376277645534e-5	5.10257744038687e-5	5.09411819132711e-5	5.12271315036492e-5	5.14350452613224e-5	5.12773023346422e-5	5.0909202462515e-5	5.06572711361847e-5
flux1:	0.637488387216649	5.54489785909977e-5	5.54712957308796e-5	5.56009749950278e-5	5.57283601151471e-5	5.5751957530844e-5	5.56625941472964e-5	5.5545865358002e-5	5.55054767201265e-5	5.55762464520246e-5	5.57007910118695e-5	5.57840531250218e-5	5.57731258582951e-5	5.56951477861453e-5	5.5628336901956e-5	5.56389316107371e-5	5.57367861678671e-5	5.58718312525428e-5	5.59598351261796e-5	5.59291987203705e-5	5.57958055793477e-5	5.57263727981433e-5	5.592793553494e-5	5.6271984385241e-5	5.61946632341976e-5	5.58456127489992e-5	5.67146935738348e-5	5.65390762914024e-5	5.54760950632797e-5	5.740558401233e-5	6.14029868087564e-5	5.51744032228988e-5	4.98205120735911e-5	5.50972125079817e-5	5.64135725002527e-5	5.49222691556999e-5	5.49066734405305e-5	5.63354538718997e-5	5.5196923317365e-5	5.50383720014902e-5	5.57979328175844e-5	5.5946711639231e-5	5.55813316889928e-5	5.54832190428184e-5	5.57793332768276e-5	5.60328652747805e-5	5.59471656183452e-5	5.56628643103774e-5	5.5502208327993e-5
flux1:	0.637750836120402	6.12194840076028e-5	6.12371140663706e-5	6.13632245851263e-5	6.14883825210247e-5	6.15125991925712e-5	6.14275188529091e-5	6.13157893298162e-5	6.12745975850815e-5	6.13352595622247e-5	6.1447046939637e-5	6.15285000601505e-5	6.15334473676107e-5	6.1477708777512e-5	6.14157201201086e-5	6.14015364993075e-5	6.14656026631514e-5	6.15979185329267e-5	6.17272791887853e-5	6.17385000036174e-5	6.15867084664386e-5	6.14513507732509e-5	6.16451452725366e-5	6.2079805896973e-5	6.20235081754709e-5	6.15499549760482e-5	6.25115996459349e-5	6.23746158013157e-5	6.10858914512976e-5	6.32670711957898e-5	6.76757380935858e-5	6.07979761664557e-5	5.48738235418293e-5	6.05324659514727e-5	6.18199904988956e-5	6.02169665336692e-5	6.00891806406448e-5	6.15313116680384e-5	6.03439843041033e-5	6.01450862748425e-5	6.08928068830166e-5	6.10479891856294e-5	6.0705093880513e-5	6.06465614291811e-5	6.10013208350123e-5	6.13334946155172e-5	6.13438438884547e-5	6.11690135394775e-5	6.11291468437652e-5
flux1:	0.638013285024155	6.75120290496889e-5	6.75158214891363e-5	6.76311572142779e-5	6.7755420770931e-5	6.77895100880804e-5	6.77179638361322e-5	6.76117363952795e-5	6.75599212995569e-5	6.75982553511286e-5	6.7693426302059e-5	6.77807205991503e-5	6.78120950750772e-5	6.77789360373976e-5	6.77073738207923e-5	6.7649677203478e-5	6.76729380065859e-5	6.78107437597857e-5	6.79888421380497e-5	6.80295378335053e-5	6.783154865216e-5	6.76152772794425e-5	6.78107340907372e-5	6.83319230101829e-5	6.82468137479211e-5	6.76169887645965e-5	6.86968980339044e-5	6.85393297004096e-5	6.70081468021416e-5	6.93881745120002e-5	7.42054559474527e-5	6.66333833362267e-5	6.01089418050479e-5	6.61628493993294e-5	6.75312383654114e-5	6.58062725193126e-5	6.5667901539695e-5	6.71453201853269e-5	6.59454557701341e-5	6.57974041010675e-5	6.66006302166545e-5	6.67920605741174e-5	6.6504871267792e-5	6.65398836456158e-5	6.70101857282851e-5	6.74610341946458e-5	6.75902789627622e-5	6.75430024644487e-5	6.76454047940759e-5
flux1:	0.638275733927908	7.43647800186233e-5	7.43447215505633e-5	7.44441057546312e-5	7.45723744917039e-5	7.46277652975041e-5	7.45779492292128e-5	7.44745680020956e-5	7.44003604132911e-5	7.44058029031056e-5	7.44846212767818e-5	7.4588091985425e-5	7.46548656811207e-5	7.46403132378559e-5	7.45427177461865e-5	7.44262874797781e-5	7.44080380417643e-5	7.45617610825579e-5	7.47910473685652e-5	7.48429520717805e-5	7.45735844539719e-5	7.427139012081e-5	7.4480495556384e-5	7.50725681000965e-5	7.49045929498814e-5	7.4104102612472e-5	7.53278211991928e-5	7.5080949584007e-5	7.33078453826257e-5	7.58247146426954e-5	8.10464776405303e-5	7.27266042078706e-5	6.55669989513438e-5	7.20588531205137e-5	7.36389534120962e-5	7.17678474980536e-5	7.17271836631199e-5	7.32817862635686e-5	7.20876038571313e-5	7.20793655874331e-5	7.30206910077185e-5	7.32814462203789e-5	7.30717507351927e-5	7.32442992800202e-5	7.3886032610703e-5	7.44971564178837e-5	7.47638219437494e-5	7.48508463741479e-5	7.51038360085543e-5
flux1:	0.638538182831662	8.18218014238564e-5	8.17682471088416e-5	8.18492534380911e-5	8.19893715522392e-5	8.20780577980944e-5	8.20558615070644e-5	8.19498032824234e-5	8.1841182675864e-5	8.18064278739989e-5	8.18732558488007e-5	8.20043091846536e-5	8.21124845566849e-5	8.21090457385156e-5	8.19698677283543e-5	8.17858101841889e-5	8.17318745619362e-5	8.19122242976919e-5	8.21896597846384e-5	8.22321492784742e-5	8.1874260224921e-5	8.14930377051113e-5	8.17282451600258e-5	8.23658366944027e-5	8.2066236537365e-5	8.11025516916264e-5	8.24931695477607e-5	8.20909054420056e-5	8.00934530424073e-5	8.26903645355766e-5	8.83191930176276e-5	7.9186547347345e-5	7.1348073750342e-5	7.83565223543012e-5	8.02803692462535e-5	7.82259371844681e-5	7.83767438888616e-5	8.00677609627799e-5	7.88725079136782e-5	7.90734976122569e-5	8.02388944900422e-5	8.06005490664458e-5	8.0472587537458e-5	8.08061372504978e-5	8.16633387018809e-5	8.24709501229284e-5	8.28859340862153e-5	8.30999992732377e-5	8.34947326334813e-5
flux1:	0.638800631735415	8.99335654319987e-5	8.98384738283334e-5	8.99015968174118e-5	9.00630572699081e-5	9.01957800756854e-5	9.02039972425336e-5	9.00878787985605e-5	8.99345390325985e-5	8.98566366033381e-5	8.99190650735622e-5	9.00882144793304e-5	9.02399907986816e-5	9.02383786549735e-5	9.0046215076255e-5	8.97938870639633e-5	8.97155724931417e-5	8.99313449945172e-5	9.02489133215261e-5	9.02635140190719e-5	8.98126339670697e-5	8.93711753555577e-5	8.96430807220362e-5	9.0295034550774e-5	8.98299006315291e-5	8.87332737538379e-5	9.0309708629214e-5	8.97017176261025e-5	8.75111302311637e-5	9.01518846765238e-5	9.6205904011282e-5	8.61818613658871e-5	7.7608590708322e-5	8.52501660894564e-5	8.76290837403763e-5	8.53449009008354e-5	8.57456811485376e-5	8.76437688047206e-5	8.64128056830798e-5	8.68574030346826e-5	8.83224500441059e-5	8.88100566875769e-5	8.87468723131536e-5	8.92361766200281e-5	9.03307099154781e-5	9.13583043960132e-5	9.19220137658092e-5	9.22408971233988e-5	9.27494502104302e-5
flux1:	0.639063080639168	9.8756709002204e-5	9.86146417824003e-5	9.8662828832862e-5	9.88549973416455e-5	9.90395708422279e-5	9.90777930163892e-5	9.89439872478887e-5	9.87392263562927e-5	9.86199179661526e-5	9.86871406889166e-5	9.89020427703621e-5	9.90957581846817e-5	9.90873147850591e-5	9.88378165546952e-5	9.85254136569896e-5	9.84372881729727e-5	9.86932937925841e-5	9.90395711694773e-5	9.90146655322191e-5	9.84818829161377e-5	9.80087691049031e-5	9.8323985463849e-5	9.89588064948852e-5	9.8316822948053e-5	9.71370943328936e-5	9.89133297967905e-5	9.80767099186248e-5	9.57316300800301e-5	9.84141565721978e-5	1.04934847223172e-4	9.39263795534843e-5	8.45480224504155e-5	9.29735198276477e-5	9.58783863352983e-5	9.33147802444612e-5	9.39726435505361e-5	9.61514243904135e-5	9.48242085600654e-5	9.55012835624978e-5	9.73179240968674e-5	9.79455954185929e-5	9.79087929805597e-5	9.85159303779596e-5	9.98397640001852e-5	1.01091805896859e-4	1.01792349643639e-4	1.02180049080438e-4	1.02756286819957e-4
flux1:	0.639325529542921	1.08353092411792e-4	1.08161760981465e-4	1.08199332733477e-4	1.08429491511838e-4	1.08669617796554e-4	1.08734906847041e-4	1.08577521907689e-4	1.08319689562729e-4	1.08164848486381e-4	1.08245516040996e-4	1.08509372459095e-4	1.08740292181111e-4	1.08719700700772e-4	1.08417567778114e-4	1.08061151006227e-4	1.07977962803855e-4	1.08273466333128e-4	1.08636014077848e-4	1.08570832208728e-4	1.07983209851941e-4	1.07512821657374e-4	1.07872477604627e-4	1.08464387890425e-4	1.07661091723659e-4	1.06460599269752e-4	1.08446078967871e-4	1.07393207860821e-4	1.04931625953245e-4	1.0769685699986e-4	1.14754227062477e-4	1.02654800550575e-4	9.23863023221455e-5	1.01771748789502e-4	1.05219475960596e-4	1.02330730468122e-4	1.0319344623671e-4	1.05719820395194e-4	1.04216772714813e-4	1.05066688838268e-4	1.0725310174185e-4	1.08021072456277e-4	1.07954364208269e-4	1.08610219588598e-4	1.10122109498488e-4	1.11580103836631e-4	1.12393056284674e-4	1.12803199753117e-4	1.13386709738649e-4
flux1:	0.639587978446675	1.18788361758297e-4	1.18548572209887e-4	1.18579676997395e-4	1.18851240414292e-4	1.19146079392952e-4	1.19234356760537e-4	1.1905123212953e-4	1.18744420058931e-4	1.1856261749397e-4	1.18662519300327e-4	1.18973154629139e-4	1.19234999562424e-4	1.19202775880204e-4	1.18862381001158e-4	1.18483400567095e-4	1.18416646204756e-4	1.18744629071258e-4	1.19112777351863e-4	1.19019819988696e-4	1.18418046748413e-4	1.17985299170179e-4	1.1838448882866e-4	1.18918958131567e-4	1.17996388943466e-4	1.16839973128133e-4	1.19041126033181e-4	1.17821848921967e-4	1.15272532125466e-4	1.1820652102714e-4	1.25900354562822e-4	1.12592381844791e-4	1.01335410347932e-4	1.11868804664501e-4	1.15818184988142e-4	1.12569595430078e-4	1.13528105397755e-4	1.16453033346896e-4	1.14686305544979e-4	1.15606609376608e-4	1.18142413478332e-4	1.19036281579178e-4	1.18872510197135e-4	1.19483980909619e-4	1.21111691283865e-4	1.22733712021647e-4	1.23623743051825e-4	1.24004919524132e-4	1.24527742716587e-4
flux1:	0.639850427350428	1.30130326366928e-4	1.29845279922716e-4	1.29872127127812e-4	1.30183365640517e-4	1.30527984719084e-4	1.30635918099246e-4	1.30430254827776e-4	1.30084037518966e-4	1.2988442963718e-4	1.30004405036443e-4	1.30354209290085e-4	1.30641153648019e-4	1.30605405126697e-4	1.30249820259836e-4	1.29871494420734e-4	1.29826246898057e-4	1.30173655724205e-4	1.30541130318631e-4	1.30446407372339e-4	1.2987990683308e-4	1.29514602884633e-4	1.29942948693386e-4	1.30420588048399e-4	1.29442019415812e-4	1.28385756036063e-4	1.30808393287192e-4	1.29505697540587e-4	1.26880702349244e-4	1.30109056381302e-4	1.38565606668418e-4	1.23924030420906e-4	1.11570140840975e-4	1.23436054685871e-4	1.27794502840003e-4	1.2416784435181e-4	1.25069607880078e-4	1.2842113865629e-4	1.26307458647762e-4	1.27166846470566e-4	1.29995012009738e-4	1.30987518992792e-4	1.30658159555964e-4	1.3112027804492e-4	1.32768501568696e-4	1.34492690310804e-4	1.35417048470642e-4	1.357193727423e-4	1.3611470420111e-4
flux1:	0.640112876254181	1.42447505201476e-4	1.42121535722876e-4	1.42142711165826e-4	1.4248623531389e-4	1.42872887484315e-4	1.42999932098179e-4	1.42781215105965e-4	1.42409421552081e-4	1.42199298695409e-4	1.42333757570694e-4	1.42710517975149e-4	1.4301926613684e-4	1.42996310667649e-4	1.42654809850721e-4	1.42297969084682e-4	1.42270568895136e-4	1.42619531243984e-4	1.42986367208179e-4	1.42927223557198e-4	1.42447457736003e-4	1.42169294787553e-4	1.42612576999123e-4	1.43050531097229e-4	1.42090924516712e-4	1.41171579327102e-4	1.43823710022717e-4	1.42543256874551e-4	1.39832986325216e-4	1.43508153034786e-4	1.52872499585369e-4	1.36768811765586e-4	1.23203709405985e-4	1.36568412209237e-4	1.41209058407232e-4	1.37205248555196e-4	1.37876663039723e-4	1.41656699254995e-4	1.39129942240826e-4	1.39788427392058e-4	1.42824063801647e-4	1.43879328702111e-4	1.43324925505476e-4	1.43536069025612e-4	1.4509911155778e-4	1.46850939049599e-4	1.47764424432119e-4	1.47946354648116e-4	1.48157925609075e-4
flux1:	0.640375325157934	1.5580816332279e-4	1.55445112471071e-4	1.55454282238029e-4	1.55817399091181e-4	1.56237402022991e-4	1.56387593511222e-4	1.56171579447848e-4	1.55790269471937e-4	1.55572701611914e-4	1.55709041224644e-4	1.56097513120984e-4	1.56429023953131e-4	1.56442661872062e-4	1.56147082664645e-4	1.55826238808639e-4	1.55803325215344e-4	1.56133127582958e-4	1.56506424744963e-4	1.56527190817362e-4	1.56180302392967e-4	1.55995503877655e-4	1.56438103814018e-4	1.56868524668004e-4	1.56002237104099e-4	1.55229422995621e-4	1.58123927205017e-4	1.56979047946317e-4	1.54150901189e-4	1.58434308785123e-4	1.68859483054834e-4	1.51165334262001e-4	1.36273384699546e-4	1.51273241350505e-4	1.56059721278902e-4	1.51697945753888e-4	1.51972151007896e-4	1.5615783247879e-4	1.53178879312224e-4	1.5351071337744e-4	1.56655563609277e-4	1.57735212060803e-4	1.569149226835e-4	1.56792543053409e-4	1.58169833221683e-4	1.59872164237578e-4	1.60732906978164e-4	1.60767196296192e-4	1.6075778948786e-4
flux1:	0.640637774061688	1.7028005554969e-4	1.69881574861013e-4	1.69866828316294e-4	1.70232714828235e-4	1.7067856557073e-4	1.70861682295158e-4	1.70669398242096e-4	1.70294389993595e-4	1.70066417463905e-4	1.70185469808139e-4	1.70569387139735e-4	1.70929861916679e-4	1.71009350924715e-4	1.70789949422548e-4	1.70510356861124e-4	1.70469490603319e-4	1.70758963738084e-4	1.71152252834988e-4	1.71298408205908e-4	1.71118545996361e-4	1.71018832610753e-4	1.71446572531019e-4	1.71912322140485e-4	1.71200239407275e-4	1.70552844951383e-4	1.73709444738972e-4	1.72804198981467e-4	1.69805211424386e-4	1.74847419217589e-4	1.86482142231168e-4	1.67071712189404e-4	1.50739734447616e-4	1.67475173264864e-4	1.72289747499131e-4	1.67602988082517e-4	1.67348051133726e-4	1.71897802562581e-4	1.6845965126829e-4	1.68374786116808e-4	1.71535050857365e-4	1.72605271223856e-4	1.71503745618295e-4	1.70997773138378e-4	1.72109562700724e-4	1.73693937705654e-4	1.74469074147573e-4	1.74346798124281e-4	1.74104363579373e-4
flux1:	0.640900222965441	1.85930940874854e-4	1.85495047824411e-4	1.85439023968253e-4	1.85788498883855e-4	1.86255790573921e-4	1.86487605685337e-4	1.86343499158721e-4	1.85987909567892e-4	1.85739656247072e-4	1.85817116514697e-4	1.86181249987609e-4	1.86582132245774e-4	1.86759179249172e-4	1.86640752474977e-4	1.86397082023349e-4	1.86308923955932e-4	1.86538798444641e-4	1.86970063360309e-4	1.87281939744497e-4	1.87286551770528e-4	1.87250748440211e-4	1.87653624743932e-4	1.88201926450995e-4	1.87680435815305e-4	1.87108143276685e-4	1.90554231548905e-4	1.89967644819356e-4	1.867307521958e-4	1.9265334862025e-4	2.0563064579982e-4	1.84381140100054e-4	1.66500599894558e-4	1.8503701177999e-4	1.89806726074121e-4	1.84834352590232e-4	1.83976459157181e-4	1.88839841880831e-4	1.84966780089131e-4	1.8442669971065e-4	1.87531002523038e-4	1.8856930486568e-4	1.87199532394945e-4	1.86300879494878e-4	1.87101284413047e-4	1.88518470830875e-4	1.89188738969027e-4	1.8892060313801e-4	1.88460753570913e-4
flux1:	0.641162671869194	2.02829760502046e-4	2.02349951169635e-4	2.02230753848853e-4	2.0254430629494e-4	2.03033033081897e-4	2.03334544125703e-4	2.0326410321519e-4	2.02936391817335e-4	2.02651327786755e-4	2.02659934340002e-4	2.02991790855662e-4	2.03448718333564e-4	2.03754015324773e-4	2.03753052182509e-4	2.03530017721777e-4	2.0336173499225e-4	2.03516534711423e-4	2.040052189566e-4	2.04512414538897e-4	2.04700465671034e-4	2.04698539221502e-4	2.05072858128646e-4	2.05748073865906e-4	2.05422054411244e-4	2.048518108628e-4	2.08621913286227e-4	2.08396422036719e-4	2.04849253646056e-4	2.11732087961973e-4	2.26161038075154e-4	2.02951021245945e-4	1.83418015252316e-4	2.03793684489649e-4	2.08509397518161e-4	2.03288109735609e-4	2.0182510185864e-4	2.06954820501369e-4	2.02695596210877e-4	2.01720242457016e-4	2.04734327467844e-4	2.05734742731618e-4	2.04136194392274e-4	2.02878588199536e-4	2.03363463979031e-4	2.04591333662899e-4	2.05153722257771e-4	2.04768284301488e-4	2.0413251913205e-4
flux1:	0.641425120772948	2.21048221825929e-4	2.20513356871416e-4	2.20306119987808e-4	2.20565795867097e-4	2.21080740077369e-4	2.21476463844483e-4	2.21503748539861e-4	2.21206684960191e-4	2.20863062459369e-4	2.2077515770181e-4	2.21065982952048e-4	2.21596843986327e-4	2.22056788261871e-4	2.22180238709715e-4	2.21955151548955e-4	2.21674482718348e-4	2.21743616527603e-4	2.2230716936676e-4	2.23024755877751e-4	2.23378284446296e-4	2.23377120327126e-4	2.2372665668803e-4	2.24563606061034e-4	2.24404925322018e-4	2.23751258953182e-4	2.27885174197337e-4	2.28021592109583e-4	2.24096160451794e-4	2.31972597624918e-4	2.47935003632587e-4	2.22640712068248e-4	2.01353555467723e-4	2.2359337768109e-4	2.28317673162175e-4	2.22872466653652e-4	2.20874779379376e-4	2.2623869520039e-4	2.21654820715261e-4	2.2031895113983e-4	2.23254164773525e-4	2.24229826735669e-4	2.22462078861094e-4	2.20916655722427e-4	2.21124671172628e-4	2.22171856634464e-4	2.22639733004401e-4	2.22178698775959e-4	2.21428439142464e-4
flux1:	0.641687569676701	2.40662433948484e-4	2.40057481000467e-4	2.3973632346911e-4	2.39927094314678e-4	2.4047716635485e-4	2.40992777747559e-4	2.41138339922162e-4	2.40869154704936e-4	2.40442422941967e-4	2.40232451857679e-4	2.40477336481734e-4	2.41099770273887e-4	2.41733992063204e-4	2.41979940435248e-4	2.41726787688755e-4	2.41306061842177e-4	2.41283937572299e-4	2.41934574472484e-4	2.42861857123637e-4	2.43350628456057e-4	2.43320484208502e-4	2.43656474398264e-4	2.44675668285991e-4	2.44627647958092e-4	2.43804934073826e-4	2.48344866724375e-4	2.48804964143531e-4	2.44446391253356e-4	2.53307785427309e-4	2.7086069185292e-4	2.4335090527591e-4	2.20205622750119e-4	2.44338208300603e-4	2.49200282181345e-4	2.43537169474946e-4	2.41135628429803e-4	2.46726545471732e-4	2.41877887623979e-4	2.402972399063e-4	2.43210934612957e-4	2.44193413125519e-4	2.42326296944274e-4	2.40589770657238e-4	2.40596294719635e-4	2.41500811213351e-4	2.41901378369452e-4	2.41412654568402e-4	2.40619932459132e-4
flux1:	0.641950018580454	2.61754219966387e-4	2.61061778765794e-4	2.60601815611837e-4	2.60712155889814e-4	2.6130876721515e-4	2.6196850132997e-4	2.62248108781751e-4	2.61999864487282e-4	2.61465679030267e-4	2.61112194316156e-4	2.61309264929709e-4	2.62038065056668e-4	2.62858234839024e-4	2.63218384591069e-4	2.62912713741674e-4	2.62332118204595e-4	2.6221730488896e-4	2.62959637010803e-4	2.64081731661711e-4	2.64670108736681e-4	2.64590509798291e-4	2.64930521147838e-4	2.66136351649175e-4	2.66123502018588e-4	2.65057852209719e-4	2.70045063389555e-4	2.70761354863267e-4	2.65933920594061e-4	2.75742696042643e-4	2.94926576571208e-4	2.65056969537727e-4	2.39941443293776e-4	2.66016483063039e-4	2.71194659225795e-4	2.6529657636189e-4	2.6265914885182e-4	2.68500508391874e-4	2.63430935378934e-4	2.61740626267182e-4	2.64728147009678e-4	2.65763477652777e-4	2.63865481901231e-4	2.62043974883658e-4	2.61948783739702e-4	2.6277174760273e-4	2.6314116767762e-4	2.62670774317946e-4	2.61907056752163e-4
flux1:	0.642212467484207	2.84411793380884e-4	2.83614180856747e-4	2.82993247504475e-4	2.8301480588216e-4	2.8366955436552e-4	2.84493848022134e-4	2.84918275575241e-4	2.84682253663061e-4	2.84019574804882e-4	2.83506414132908e-4	2.83655276424617e-4	2.84500181299807e-4	2.85510311131286e-4	2.85973811795672e-4	2.85597522948483e-4	2.84847054915896e-4	2.84640717752228e-4	2.85470744376878e-4	2.86762664080529e-4	2.87417332642535e-4	2.8728124768829e-4	2.87647192188385e-4	2.89029558954803e-4	2.88970819284657e-4	2.87609297967067e-4	2.93080904116066e-4	2.93971771700526e-4	2.88661070033729e-4	2.99370047274491e-4	3.20221365207632e-4	2.87829429958981e-4	2.6061727702327e-4	2.8871993127213e-4	2.94414988950032e-4	2.88241706423151e-4	2.85543602734601e-4	2.91689991504926e-4	2.86415915676072e-4	2.84745141558369e-4	2.87924719767366e-4	2.8906669563924e-4	2.87193710797874e-4	2.85385243296418e-4	2.85296306703852e-4	2.86111849099393e-4	2.86488824060358e-4	2.86073000256414e-4	2.8539801006817e-4
flux1:	0.642474916387961	3.08729618464503e-4	3.07811180083713e-4	3.0701098480477e-4	3.06937419919623e-4	3.07659511613328e-4	3.08663318244158e-4	3.09239254604914e-4	3.09007943613962e-4	3.08201693118526e-4	3.07518157538567e-4	3.07617910391386e-4	3.08582185006272e-4	3.09780324822351e-4	3.10338178615262e-4	3.09883322705894e-4	3.08963117687227e-4	3.08667103615734e-4	3.09572789534783e-4	3.11005204125669e-4	3.1170217206531e-4	3.11517616152739e-4	3.11933347887501e-4	3.13472517967745e-4	3.13295506640449e-4	3.11610882870081e-4	3.17597407808623e-4	3.18584562733907e-4	3.12795315910416e-4	3.24369598887541e-4	3.46935536818643e-4	3.11837117158051e-4	2.82382475239113e-4	3.12642084114755e-4	3.19046535340519e-4	3.12538589622921e-4	3.09931581656147e-4	3.16463985072494e-4	3.10968125276642e-4	3.0941609147371e-4	3.12909433855875e-4	3.14211266951895e-4	3.12397714103431e-4	3.10676675226564e-4	3.10693122734385e-4	3.11576391388773e-4	3.1199532069337e-4	3.11654145099671e-4	3.11106575066499e-4
flux1:	0.642737365291714	3.34807449174429e-4	3.33756714525891e-4	3.32763248508761e-4	3.32588471262228e-4	3.33382359800541e-4	3.34574435338175e-4	3.35306321660591e-4	3.35076459501654e-4	3.34119285453564e-4	3.33259346484345e-4	3.33306571459165e-4	3.34386616696974e-4	3.35767544557768e-4	3.36416686922235e-4	3.35887550326257e-4	3.34806604925689e-4	3.34421631981676e-4	3.35384964998673e-4	3.36930429480751e-4	3.37659826648321e-4	3.37448535570086e-4	3.37937552403712e-4	3.39611388009218e-4	3.39264929381432e-4	3.37255058828695e-4	3.4377919058643e-4	3.44803945686841e-4	3.38553899347405e-4	3.50991045510469e-4	3.75343710776097e-4	3.37331910740854e-4	3.05466172783084e-4	3.38057691136545e-4	3.45327085068504e-4	3.38412917634224e-4	3.36000028372791e-4	3.43016833300676e-4	3.37248507529247e-4	3.35866379557158e-4	3.3977868318861e-4	3.41284491485376e-4	3.39538422712296e-4	3.3794500597176e-4	3.38142609334307e-4	3.39158193514427e-4	3.39643157986145e-4	3.39376744674109e-4	3.38968430642566e-4
flux1:	0.642999814195467	3.62748720031645e-4	3.61560046694896e-4	3.6036322958904e-4	3.60079415099074e-4	3.60943095175307e-4	3.62326348890731e-4	3.63218763466798e-4	3.62993862649394e-4	3.61886734828508e-4	3.60847491573181e-4	3.60834622869762e-4	3.620206276041e-4	3.63578909583929e-4	3.64325102280351e-4	3.63738194168353e-4	3.62511826322914e-4	3.62036210189793e-4	3.63036322624389e-4	3.64674649778057e-4	3.65442275642191e-4	3.65235676922151e-4	3.65819418824935e-4	3.67611607840187e-4	3.67074129698552e-4	3.64756156145456e-4	3.71832908836141e-4	3.7286793283354e-4	3.66179055951377e-4	3.7952353743272e-4	4.05770998361274e-4	3.64617775689502e-4	3.3014894581174e-4	3.65286962689036e-4	3.73518976302176e-4	3.66123788923255e-4	3.63944500349254e-4	3.71550143664722e-4	3.65432090907378e-4	3.64214623868729e-4	3.68617953089134e-4	3.70355604572481e-4	3.68658578020776e-4	3.6719519962945e-4	3.67617261551018e-4	3.6881035688556e-4	3.69371071362448e-4	3.69158937481255e-4	3.68873413366568e-4
flux1:	0.64326226309922	3.9265860526806e-4	3.91333052349939e-4	3.89925743255981e-4	3.89521519930577e-4	3.9044577217644e-4	3.92018548078267e-4	3.93078626201484e-4	3.92870504659122e-4	3.91622094835474e-4	3.90401851796629e-4	3.90316248019148e-4	3.91593673844682e-4	3.93326377406479e-4	3.9418528222494e-4	3.93567264135723e-4	3.92213911853764e-4	3.91643151514657e-4	3.92659863678884e-4	3.94381479573859e-4	3.95206704069075e-4	3.95039959111135e-4	3.95737062617534e-4	3.97644762976487e-4	3.96926996500819e-4	3.94327637211717e-4	4.01965822668052e-4	4.0301995532152e-4	3.95908723757837e-4	4.10257821402315e-4	4.38549926814723e-4	3.94010138145449e-4	3.56724955705665e-4	3.94651673560062e-4	4.03877201462112e-4	3.9593166076701e-4	3.93960659968238e-4	4.02254329435487e-4	3.95694719114752e-4	3.9458328895154e-4	3.99506642094464e-4	4.01483261089847e-4	3.99794837298469e-4	3.98430149892955e-4	3.9908562852395e-4	4.00477760812178e-4	4.01108304375557e-4	4.00911925204037e-4	4.00707450308528e-4
flux1:	0.643524712002974	4.24642136552663e-4	4.23187459429739e-4	4.21564087800266e-4	4.21023268754091e-4	4.2199194923891e-4	4.2374990063754e-4	4.24989259495387e-4	4.24818295074195e-4	4.2344334075177e-4	4.22039750676763e-4	4.21863639896645e-4	4.23215149788821e-4	4.25123559269921e-4	4.26119731553988e-4	4.25503750745981e-4	4.24041844069293e-4	4.23369208090038e-4	4.24386263915211e-4	4.26192806332286e-4	4.27103190413464e-4	4.27008480985388e-4	4.2783513861718e-4	4.29874555911075e-4	4.29016153085659e-4	4.26160157511138e-4	4.34364795891888e-4	4.35479944812001e-4	4.27948672277725e-4	4.4344870499656e-4	4.73976677325684e-4	4.25793823207621e-4	3.85462225927149e-4	4.26432026814122e-4	4.36620005226035e-4	4.28066946235542e-4	4.26226603624132e-4	4.35293401864639e-4	4.28200605604957e-4	4.27097027460903e-4	4.32525103737246e-4	4.34726052545107e-4	4.32991825897307e-4	4.31671377979507e-4	4.3254060428418e-4	4.34130839574243e-4	4.34811468160739e-4	4.34579452050016e-4	4.34395745342015e-4
flux1:	0.643787160906727	4.58802756454786e-4	4.57232586998007e-4	4.553877289709e-4	4.54688831590709e-4	4.55680074914675e-4	4.57618163274007e-4	4.5905389629875e-4	4.58947980671203e-4	4.57465035589693e-4	4.5587373370598e-4	4.55585020514751e-4	4.5699237269518e-4	4.59082267760229e-4	4.60246244935372e-4	4.59667462632834e-4	4.58113081309104e-4	4.57331125113589e-4	4.58338463566603e-4	4.6024047846442e-4	4.61264183729361e-4	4.61264575015833e-4	4.62235904188629e-4	4.6444474660668e-4	4.63505710872311e-4	4.60404974301106e-4	4.69180078994061e-4	4.70420896211973e-4	4.62451844232484e-4	4.79285658697577e-4	5.12275720183624e-4	4.60188257683869e-4	4.1656925423715e-4	4.60833196845567e-4	4.71908003126e-4	4.62705697326265e-4	4.60889541424012e-4	4.707960043318e-4	4.63093116860253e-4	4.61881383468318e-4	4.67762292277271e-4	4.70153774736496e-4	4.68315141950314e-4	4.66976342753653e-4	4.68023104308736e-4	4.6979455946223e-4	4.70496326196836e-4	4.70171173607721e-4	4.69938386988963e-4
flux1:	0.64404960981048	4.95241585308969e-4	4.93574021262131e-4	4.91501249965456e-4	4.90617879654048e-4	4.91605890898907e-4	4.93720011819942e-4	4.95374507758167e-4	4.95366941009168e-4	4.93796036294164e-4	4.92010085772366e-4	4.91583833646956e-4	4.93029282808407e-4	4.95309657376938e-4	4.96673724364311e-4	4.96164992558685e-4	4.94530844812459e-4	4.93633592362863e-4	4.94628220088035e-4	4.96640453819373e-4	4.97798000221986e-4	4.97903091870953e-4	4.9903519176312e-4	5.01471601513428e-4	5.0052052974514e-4	4.97166209171539e-4	5.06517313763414e-4	5.07955903533666e-4	4.99509296178382e-4	5.17877791620068e-4	5.5358031529672e-4	4.97327253844902e-4	4.50174965119825e-4	4.97968572427192e-4	5.09836156701546e-4	4.99957443762654e-4	4.98059502590869e-4	5.08854418518338e-4	5.00490559408367e-4	4.99061956165393e-4	5.05322260597113e-4	5.07856987143346e-4	5.05860518309054e-4	5.04448651341064e-4	5.05636057191774e-4	5.07566419215342e-4	5.08257787505359e-4	5.07782940558855e-4	5.0743100278238e-4
flux1:	0.644312058714234	5.34057513554288e-4	5.32313452791024e-4	5.30004726050905e-4	5.28906718473928e-4	5.29863711040893e-4	5.32151534458676e-4	5.34051123811859e-4	5.34177906043386e-4	5.32538654208307e-4	5.30548949462055e-4	5.29959222539702e-4	5.31426099613934e-4	5.3390655151578e-4	5.35500051248437e-4	5.35088647135475e-4	5.33384607712421e-4	5.32369990565622e-4	5.33355344170779e-4	5.35490677613937e-4	5.36787771642093e-4	5.36991967077685e-4	5.38304182716443e-4	5.41042488484451e-4	5.40144301248758e-4	5.36503639612711e-4	5.46439510815079e-4	5.48138507362045e-4	5.39154724155491e-4	5.59256454972656e-4	5.97933058288457e-4	5.37257673486805e-4	4.86326256266202e-4	5.37863252160317e-4	5.50440279523689e-4	5.39867758837103e-4	5.3781131985824e-4	5.49531621916783e-4	5.40487729518295e-4	5.38764061015527e-4	5.45328012795283e-4	5.47952766114887e-4	5.4575716026886e-4	5.44238954897398e-4	5.455456605161e-4	5.47619559936112e-4	5.48273804196754e-4	5.47599699135117e-4	5.47066152173651e-4
flux1:	0.644574507617987	5.75348035559903e-4	5.73549631070342e-4	5.70995361324211e-4	5.69650425255956e-4	5.70548247463094e-4	5.7300903980064e-4	5.75181721473553e-4	5.75478813588942e-4	5.73789379189414e-4	5.71585949988282e-4	5.70807643591815e-4	5.72279994506683e-4	5.74967326086541e-4	5.76812482292523e-4	5.76518562360744e-4	5.74753652665227e-4	5.73625745699963e-4	5.7460978474215e-4	5.76873184853472e-4	5.78296133300105e-4	5.78579793265523e-4	5.8009664816462e-4	5.83220955149021e-4	5.82426890245478e-4	5.7844543947809e-4	5.88978624980738e-4	5.90976352192724e-4	5.81381658511139e-4	6.03394952996445e-4	6.45306361701092e-4	5.79957236659645e-4	5.25003643277945e-4	5.80477017765953e-4	5.937166629775e-4	5.8243500713225e-4	5.80194424085443e-4	5.92874779780191e-4	5.83162784836853e-4	5.81112858041967e-4	5.8792180402005e-4	5.90585380251427e-4	5.88164537676314e-4	5.86536321873832e-4	5.87969574963712e-4	5.90190230066566e-4	5.90792262303669e-4	5.8988036537034e-4	5.8911520195495e-4
flux1:	0.64483695652174	6.19210557866504e-4	6.1738012802556e-4	6.1456993329738e-4	6.12945448266927e-4	6.13756536556328e-4	6.16389970887786e-4	6.18862668712762e-4	6.19363782857791e-4	6.17640939532207e-4	6.15214908088625e-4	6.1422522855426e-4	6.15686634694373e-4	6.18581400200247e-4	6.20690504354851e-4	6.20527540649586e-4	6.18712896733531e-4	6.17483534426873e-4	6.18476108431223e-4	6.20860003676584e-4	6.22374687454938e-4	6.22707806008179e-4	6.24460120795874e-4	6.28057202268961e-4	6.27399332054217e-4	6.23008093260045e-4	6.34154243298551e-4	6.36455233086053e-4	6.26169633831133e-4	6.50241087783989e-4	6.95638389558608e-4	6.25367550281951e-4	5.66151558345905e-4	6.2574175547172e-4	6.39650564504711e-4	6.27637659235469e-4	6.25248320161876e-4	6.38932177698875e-4	6.28587865410749e-4	6.26233848307191e-4	6.33261774593903e-4	6.35921730253223e-4	6.33263343543604e-4	6.31551964771785e-4	6.33154573833087e-4	6.35552232007417e-4	6.36103606170457e-4	6.34927886279474e-4	6.33894601537622e-4
flux1:	0.645099405425493	6.65743786410911e-4	6.63903400460907e-4	6.60827394089556e-4	6.58892013567288e-4	6.59589493880787e-4	6.62393696743692e-4	6.65189593224889e-4	6.6592493381828e-4	6.64185170518526e-4	6.61530976642186e-4	6.60310340204334e-4	6.61742262603626e-4	6.64836032005809e-4	6.67210537899842e-4	6.67187532904379e-4	6.6533966272736e-4	6.64029152783484e-4	6.65039367443365e-4	6.67521572406738e-4	6.69076193877012e-4	6.69423680893792e-4	6.71448553456527e-4	6.75601626975937e-4	6.75093137742118e-4	6.70219065973482e-4	6.81995277517994e-4	6.84568263958403e-4	6.73513608115782e-4	6.99755371378119e-4	7.48876486455456e-4	6.73435019181544e-4	6.09716585495874e-4	6.7360505993814e-4	6.88247327430849e-4	6.75466214839408e-4	6.73020379368247e-4	6.87769849809339e-4	6.76841074165104e-4	6.74253576885547e-4	6.81515625122978e-4	6.84142550792435e-4	6.81242620098526e-4	6.79498891915158e-4	6.81348496019225e-4	6.83983834522224e-4	6.84505045125175e-4	6.83050912490781e-4	6.81723853985415e-4
flux1:	0.645361854329247	7.15048754309009e-4	7.13220549446921e-4	7.09870920776784e-4	7.07595713038733e-4	7.0815270249928e-4	7.1112197673498e-4	7.14258445273463e-4	7.15254582733239e-4	7.13515967932363e-4	7.10633423764635e-4	7.09165705774438e-4	7.10545839679524e-4	7.13819809084437e-4	7.16451442510419e-4	7.16576289810313e-4	7.14719825405148e-4	7.13356668542163e-4	7.14390994003819e-4	7.16935772351198e-4	7.18466774290896e-4	7.18794072085959e-4	7.21133620494776e-4	7.25918351739951e-4	7.25559514978459e-4	7.20137106209708e-4	7.32559798670882e-4	7.35343670097356e-4	7.23450097700298e-4	7.51946380566119e-4	8.05018366457153e-4	7.24150453591448e-4	6.55685068962292e-4	7.24070288974491e-4	7.39559260315264e-4	7.2595269797532e-4	7.23582053477602e-4	7.39484210060017e-4	7.28017110663476e-4	7.25300333598548e-4	7.32852696968114e-4	7.35431308620488e-4	7.32285904818443e-4	7.30571975076437e-4	7.32772637177338e-4	7.35734321203305e-4	7.36264054810785e-4	7.34525348569269e-4	7.32884298177864e-4
flux1:	0.645624303233	7.67229106534265e-4	7.65436216232118e-4	7.61808807497433e-4	7.59167812933509e-4	7.59556197320928e-4	7.62678953276774e-4	7.66166463270693e-4	7.6744723645163e-4	7.65731554729553e-4	7.62627332389896e-4	7.6089957446456e-4	7.62200735548183e-4	7.65626029863254e-4	7.68499554237929e-4	7.68782617690974e-4	7.66951844867347e-4	7.65571578432653e-4	7.6663328998318e-4	7.69195470911015e-4	7.70635338177148e-4	7.70913024135965e-4	7.73612037879219e-4	7.79095566091891e-4	7.78884027701318e-4	7.72865483974898e-4	7.85948464658638e-4	7.88864906678163e-4	7.76074128600314e-4	8.06895255808018e-4	8.64141700157981e-4	7.77578361739222e-4	7.04111565662945e-4	7.7722401515778e-4	7.93702270590623e-4	7.79191149597383e-4	7.7703992678589e-4	7.94207855044957e-4	7.82234119504415e-4	7.79504622486171e-4	7.8743616639947e-4	7.89963234385986e-4	7.86559464204191e-4	7.84932845542567e-4	7.876006469168e-4	7.90997459307215e-4	7.91589064072187e-4	7.89564082883776e-4	7.87587643261633e-4
flux1:	0.645886752136753	8.22390401181837e-4	8.2065822373993e-4	8.16753829522496e-4	8.13724089688855e-4	8.13913214432628e-4	8.17170612359838e-4	8.21012744734035e-4	8.22600819092637e-4	8.20935404722539e-4	8.17623688660844e-4	8.15625521690119e-4	8.1681549974361e-4	8.20355146327258e-4	8.23452034073743e-4	8.23908928687251e-4	8.22147613021458e-4	8.20791075973995e-4	8.21881327819207e-4	8.24412730660085e-4	8.25697984649559e-4	8.25904238665974e-4	8.29007093385711e-4	8.35250137034745e-4	8.35193147002944e-4	8.28554957096885e-4	8.4230833673587e-4	8.4527842939495e-4	8.31543078260382e-4	8.64763686508789e-4	9.2641523222779e-4	8.33869126507585e-4	7.55131567435811e-4	8.33244541831212e-4	8.5085846346585e-4	8.35344477318177e-4	8.3353912579203e-4	8.52107202058036e-4	8.39635121995801e-4	8.36999186890591e-4	8.45417010253883e-4	8.47896876270971e-4	8.44205203853731e-4	8.42702956170219e-4	8.45948570044622e-4	8.49897660661117e-4	8.5061364112368e-4	8.48301388437153e-4	8.45961032297145e-4
flux1:	0.646149201040506	8.80638389651832e-4	8.78995835797548e-4	8.74821034958777e-4	8.71382312260468e-4	8.7133808491008e-4	8.74703742557263e-4	8.78898178925494e-4	8.80816697884296e-4	8.79235427627911e-4	8.75737650793486e-4	8.73460781360068e-4	8.74503409653352e-4	8.78115595603477e-4	8.81417631529149e-4	8.82070329887013e-4	8.80429703474441e-4	8.79141131809013e-4	8.80261603725365e-4	8.82718530197597e-4	8.83796207490807e-4	8.83916506637967e-4	8.87463827428214e-4	8.9452517480869e-4	8.94650909220629e-4	8.87395513989333e-4	9.01825983726321e-4	9.04787162260752e-4	8.90066382265766e-4	9.2578339350199e-4	9.92088662111122e-4	8.93251058602992e-4	8.08955396219361e-4	8.92389346867312e-4	9.11264014349454e-4	8.94636027827587e-4	8.93258275383141e-4	9.13372434503682e-4	9.0038358117177e-4	8.97918433721295e-4	9.06930966133561e-4	9.09369967289983e-4	9.05339769718589e-4	9.03966303699364e-4	9.0787817807729e-4	9.12491781063057e-4	9.13397485805343e-4	9.10795206600675e-4	9.0805171140696e-4
flux1:	0.64641164994426	9.42076456541203e-4	9.405568066093e-4	9.36124262664584e-4	9.32258779919955e-4	9.31943622562626e-4	9.35384504948208e-4	9.39924604449871e-4	9.42198307336455e-4	9.40741374350465e-4	9.37085162503389e-4	9.34523278527e-4	9.35380719367027e-4	9.39022664745476e-4	9.42514506714792e-4	9.43390238859846e-4	9.41925392560453e-4	9.40750773388545e-4	9.41907481140539e-4	9.4425782115411e-4	9.45089101482262e-4	9.45113139604778e-4	9.49138720751473e-4	9.57080812954201e-4	9.57446117004587e-4	9.49598464773671e-4	9.64711176422364e-4	9.6763092809011e-4	9.5188327095857e-4	9.90229309521684e-4	0.00106146332807748	9.56003865980951e-4	8.65844417810556e-4	9.54964066052798e-4	9.75184920249392e-4	9.57327667271447e-4	9.56397064352635e-4	9.78201949840134e-4	9.64653951513656e-4	9.62397194808678e-4	9.72098991090704e-4	9.74500386808898e-4	9.70059925635802e-4	9.68781103427688e-4	9.73412733828789e-4	9.7878598705171e-4	9.79943756726376e-4	9.77046496298782e-4	9.73849956138253e-4
flux1:	0.646674098848013	0.00100680258590776	0.00100544366428128	0.00100077196938828	9.96464527652152e-4	9.9583844887024e-4	9.99316784861726e-4	0.00100419319750558	0.00100684845735359	0.00100556079703489	0.00100177842337059	9.98927799698003e-4	9.99563795851879e-4	0.00100319544704835	0.00100686539581124	0.00100799328395639	0.00100675854034617	0.00100574457613451	0.00100695218095523	0.00100918079867731	0.00100974113322546	0.001009657608162	0.00101418600989672	0.00102308002483097	0.00102377269747375	0.00101537267670509	0.00103117463631195	0.00103405810165288	0.0010172334572632	0.00105838241931747	0.0011348501614513	0.00102241935416977	9.26074772415906e-4	0.00102127985550683	0.00104288598814711	0.0010236892191099	0.00102315914481138	0.00104678475409183	0.00103261919745047	0.00103056888294658	0.00104103088684595	0.00104339180033137	0.0010384528309204	0.00103719764711659	0.00104256149584762	0.00104876370094653	0.0010502285615844	0.00104703095698036	0.00104332475228225
flux1:	0.646936547751766	0.00107490633120895	0.00107374985261183	0.00106886311037167	0.00106410188240457	0.00106312469687996	0.00106660052237329	0.00107180224756242	0.001074865692044	0.00107379421499897	0.00106992097808989	0.00106678192141375	0.00106716556710689	0.00107075237071515	0.00107459100677179	0.00107599687364364	0.00107504092204172	0.00107423480182966	0.00107552065185597	0.00107763214901302	0.00107790808332651	0.00107769850219341	0.00108274356935362	0.00109267248996847	0.00109380746289202	0.00108490015362002	0.0011014047176024	0.00110429481673432	0.00108632737417192	0.00113049067524232	0.00121252439349374	0.00109275818353006	9.89896746575914e-4	0.00109160869810898	0.0011145999876333	0.00109396610984506	0.00109373415946459	0.0011192847316886	0.00110443797058483	0.00110256322471391	0.00111383100340332	0.00111614245591196	0.00111060868619673	0.00110927813110155	0.00111534725429602	0.00112241810116482	0.00112423566347346	0.00112073560195944	0.00111646379579303
flux1:	0.647198996655519	0.00114646627439385	0.00114555640157696	0.00114048381681866	0.0011352619751468	0.00113389644010902	0.00113733020870964	0.00114284460590644	0.00114634028060078	0.00114553032467184	0.00114160328135781	0.00113818237829688	0.00113829186798618	0.00114180611506189	0.00114580295490812	0.00114750315272534	0.00114686476192283	0.00114631473885808	0.00114772195004546	0.00114974054467663	0.00114972423617671	0.00114935714101915	0.00115492146614185	0.00116598005230177	0.00116769020821762	0.00115831639618996	0.00117554822129875	0.0011785187032122	0.00115932274445319	0.00120673695351996	0.00129468737213644	0.00116721253353701	0.00105749901175988	0.00116614678437339	0.00119050389901959	0.00116835252990004	0.00116828291285955	0.00119583031757948	0.00118024424633668	0.00117850385594761	0.00119060443588753	0.00119285485929884	0.00118663263723179	0.00118511375657981	0.00119183047107695	0.00119978160006077	0.00120198825580782	0.0011981915333986	0.00119330835443795
flux1:	0.647461445559273	0.00122154836012731	0.0012209296944534	0.00121570544695105	0.00121002360099173	0.00120823902324694	0.00121159369249221	0.00121740516950261	0.00122135051969614	0.00122084210396942	0.00121689951022652	0.00121321247208031	0.0012130383120132	0.00121645889317344	0.00122059768655494	0.00122259301785123	0.00122229799543772	0.00122205457419161	0.00122364369151715	0.00122561065210728	0.00122529366006014	0.00122472061024485	0.00123079574672443	0.0012430870319209	0.00124551063823994	0.0012356999640353	0.00125369966061178	0.00125684316399556	0.0012363128779474	0.00128722149094525	0.00138144432969338	0.00124588328138042	0.00112898593765583	0.00124499433090826	0.00127070759682288	0.00124697619465008	0.00124692901004321	0.0012765118877095	0.00126014169923127	0.00125850612372889	0.00127146201115671	0.00127364382340079	0.00126665296637372	0.0012648350021082	0.00127212435744101	0.00128094540876089	0.00128357033106673	0.00127949513303613	0.00127397468269728
flux1:	0.647723894463026	0.00130020530264825	0.00129992066676933	0.0012945842878667	0.00128845351692859	0.00128622926430679	0.00128947137035897	0.00129555876703285	0.00129995998111215	0.00129978449020284	0.00129586614362976	0.00129194091385032	0.00129148822323855	0.001294799024802	0.0012990526487817	0.00130132343678013	0.00130138320857333	0.00130150059594664	0.00130334971093259	0.00130531938027726	0.00130468751508649	0.00130384178940128	0.00131040885967281	0.00132403760055472	0.00132730511580611	0.00131707359571828	0.00133590139102749	0.00133931581148788	0.00131732941953053	0.00137196295215278	0.00147280333868012	0.00132877703566776	0.0012043732475848	0.00132815646603147	0.00135525746085307	0.001329898140461	0.00132975881950606	0.00136138742844248	0.00134420404878575	0.00134267543248297	0.00135652265182369	0.00135864074926282	0.00135082343446199	0.00134861252274749	0.00135639730306062	0.0013660645897289	0.00136913258150664	0.00136481255922347	0.00135865676332434
flux1:	0.647986343366779	0.00138247702457938	0.0013825654575459	0.00137716281642648	0.00137060793853814	0.00136793629582753	0.00137103575193114	0.00137736873858189	0.00138221615169508	0.00138239398632959	0.00137854245813295	0.00137442219102947	0.00137371194147029	0.00137689944908344	0.00138122547368863	0.00138372858959175	0.00138414039578682	0.00138467779639911	0.00138688135242109	0.00138891713745211	0.0013879479394473	0.00138674632191123	0.00139377659894941	0.00140884083003766	0.00141306398450108	0.00140241658340523	0.00142215450478424	0.00142593139592663	0.00140235890826643	0.00146091795604177	0.00156869580107809	0.00141582379893051	0.00128360306883802	0.00141556494638331	0.00144415394155733	0.00141712750214146	0.00141682969940937	0.00145049514008587	0.0014324812642646	0.00143110639498216	0.00144591233893075	0.0014479928661274	0.00143931897496592	0.00143664828834491	0.00144486200130454	0.00145534737814885	0.00145888138282847	0.00145436633133136	0.00144760947284048
flux1:	0.648248792270532	0.001468391850941	0.00146888720487787	0.00146347206929783	0.00145653471430245	0.00145342265721414	0.00145635130261708	0.00146288635494807	0.00146815061930331	0.0014686901384369	0.0014649526755428	0.00146069821759058	0.00145976750668219	0.00146281838434006	0.00146715625771671	0.00146982448157184	0.00147057281499051	0.00147159517672416	0.00147426198206396	0.00147643368785468	0.00147509750600449	0.00147344483094218	0.00148089991482879	0.00149748223205816	0.00150274775082175	0.00149168545349796	0.00151243784267133	0.00151665612586243	0.00149136922814084	0.00155401452952452	0.00166901375920029	0.00150691121068448	0.00136657490520947	0.00150711558831492	0.00153737881922247	0.00150864769005366	0.00150818449128616	0.00154387001099808	0.00152501017918968	0.00152388291082335	0.00153975972124781	0.00154185733704759	0.00153232547741124	0.00152915883537651	0.00153775371888461	0.00154903124403437	0.00155305339432957	0.00154840699405699	0.00154111584228011
flux1:	0.648511241174286	0.0015579680009409	0.00155889840938553	0.00155353440504388	0.00154627548082444	0.00154274517289848	0.00154547439343924	0.00155215103321227	0.00155778061794752	0.00155867841491984	0.00155510912945996	0.00155080072948841	0.00154970239661032	0.00155260182554457	0.00155687228117157	0.00155961586183258	0.00156067449533843	0.0015622524202611	0.00156550353911301	0.00156788708034954	0.00156615187311547	0.00156394738672092	0.00157177874238701	0.00158993904420867	0.00159630828923002	0.00158483799501816	0.00160673049527847	0.00161145751071179	0.00158433960656299	0.00165119158374157	0.00177365528161837	0.00160192737560471	0.0014531852803232	0.00160271254871394	0.00163492555976728	0.00160444764262073	0.00160386878174958	0.00164156044499053	0.00162182704316275	0.00162107911969383	0.00163818924181231	0.0016403913482385	0.00163002576937919	0.00162635434115393	0.00163530270575089	0.00164735130410188	0.00165188173079564	0.00164717640394982	0.00163944584282198
flux1:	0.648773690078039	0.00165121483768574	0.00165260314298693	0.00164736582660275	0.00163986707419552	0.00163595516738657	0.0016384531382321	0.00164519111079977	0.00165111143141415	0.00165235369567158	0.00164901557533352	0.00164475369205955	0.0016435557087485	0.00164628709608656	0.0016503939004823	0.00165310370919828	0.00165443754093929	0.00165664625103492	0.00166061341687134	0.00166329332501756	0.00166113240556774	0.00165827659920571	0.0016664244341228	0.00168619556011738	0.00169370997056643	0.00168185479380613	0.00170503223403724	0.00171033241768268	0.00168128683985515	0.00175243493945169	0.00188256713881514	0.00170080215701802	0.00154336667297991	0.00170230887462356	0.00173682534806031	0.0017045505315802	0.00170394671784317	0.00174364096625679	0.00172297907071134	0.00172276100000963	0.00174131327279146	0.00174374025829618	0.00173258479024376	0.00172841819840035	0.00173770712498274	0.00175050852874828	0.00175556170896132	0.00175087122590253	0.00174281617774237
flux1:	0.649036138981792	0.00174813337423132	0.00174999839379017	0.00174497710014805	0.00173734160056567	0.00173309767542986	0.00173532688595084	0.00174202478469442	0.00174813893921942	0.00174970342236882	0.00174666970903628	0.0017425749389272	0.00174136001237848	0.00174390635376103	0.00174774000445409	0.00175029135869807	0.00175185737588682	0.00175477481950758	0.00175959981875715	0.00176267422191391	0.00176007543148013	0.00175647591448117	0.00176486760750795	0.00178625469733914	0.00179494553318614	0.0017827529097843	0.00180737667771374	0.00181332630228635	0.00178228115900209	0.00185780107294177	0.00199577446238589	0.00180353705119024	0.00163711642250237	0.00180593350034255	0.00184316229303416	0.00180903277513214	0.00180851141675207	0.00185021788862348	0.00182853225168838	0.00182898824471123	0.0018492250166752	0.00185202635810542	0.00184013713216807	0.00183549163398792	0.00184511276118739	0.00185864527399151	0.00186422434313891	0.00185961526724294	0.00185136040486862
flux1:	0.649298587885546	0.00184871568951046	0.00185107401292969	0.00184637314594397	0.00183872482806392	0.00183420948282138	0.00183612516581906	0.00184266074517889	0.00184885152569987	0.00185070950988255	0.0018480641019285	0.00184427638060734	0.00184314209506605	0.00184548887588079	0.00184893144801823	0.00185118759541233	0.00185293450596412	0.00185663886607527	0.0018624740207581	0.00186606108354937	0.00186303547923997	0.00185861071172584	0.00186715920299524	0.00189014279742292	0.00190004266749807	0.00188758809699521	0.00191383360927761	0.00192053851887592	0.00188744745850189	0.00196742250356605	0.00211339001374115	0.00191021634049835	0.00173450854859908	0.00191369796807312	0.00195407376259638	0.00191802838757213	0.00191768719376896	0.00196142643056681	0.00193857352792026	0.00193981597928054	0.00196199377770403	0.00196534066693581	0.0019527795561533	0.00194766669934126	0.00195760415112717	0.00197183395877265	0.00197792399531422	0.00197344727654085	0.00196511635880863
flux1:	0.649561036789299	0.00195294314918933	0.00195581103153789	0.0019515505396603	0.00194403289950012	0.0019393160465288	0.00194086595574008	0.00194709805986135	0.00195323068503263	0.0019553483711935	0.00195318508206419	0.00194986238893757	0.00194892200457643	0.00195106114763926	0.00195399127358975	0.00195580569394063	0.00195767214439366	0.00196223912425877	0.0019692486389478	0.0019734929807673	0.00197008116934067	0.00196476141437898	0.00197336408467769	0.00199790619478181	0.00200905942577048	0.00199644462486456	0.00202449936024909	0.00203211181973593	0.00199695098290301	0.00208149298727709	0.00223560042240509	0.00202099658194477	0.00183568540709605	0.00202578088892653	0.00206973526548209	0.00203171707954355	0.00203162268326143	0.00207741972068962	0.00205320672970456	0.00205529591250931	0.0020796636658807	0.00208373949021506	0.00207056990315802	0.00206498894171186	0.00207520903976458	0.00209008158854538	0.00209664326911189	0.00209232724124253	0.00208403382115692
flux1:	0.649823485693052	0.00206078360297324	0.00206417848125367	0.00206049337118897	0.00205326771013764	0.00204842755112387	0.00204955325230799	0.00205532499762822	0.00206124992615625	0.00206358881565527	0.00206200952792459	0.0020593263310236	0.00205871011500821	0.00206064422086574	0.00206294122429714	0.00206415829333361	0.00206606999511131	0.0020715702859308	0.00207993190800864	0.00208500938882369	0.00208128412361871	0.00207500967942121	0.00208354825726366	0.00210960002769073	0.00212206921332043	0.00210941470309995	0.00213947700075989	0.00214820787252713	0.00211097022082948	0.00220023543575117	0.00236263219489416	0.00213607661431116	0.00194083087266856	0.0021423934456693	0.00219033295008497	0.00215029834010498	0.00215047602339964	0.00219835201448451	0.00217254310814285	0.00217547662816372	0.00220225599455842	0.00220724635294363	0.00219353229250288	0.00218746872115229	0.00219791484094886	0.00221334902265984	0.00222031414295376	0.00221615986534632	0.00220800063366217
flux1:	0.650085934596805	0.00217218797943759	0.00217612919844511	0.00217316807240617	0.00216641157385704	0.00216153452175529	0.00216217404842285	0.00216731670246719	0.00217287195867475	0.00217538805778702	0.00217450000128789	0.00217264561955259	0.0021725023616654	0.00217424840691105	0.00217579489451266	0.00217624896485231	0.00217811539288605	0.00218461266553679	0.0021945189186406	0.00220063843150812	0.00219670290809509	0.00218942038039665	0.00219776231132882	0.00222527164232952	0.00223913864297732	0.00222657204622347	0.00225885054766006	0.00226897398865209	0.00222966283018524	0.00232385962269439	0.00249470515528454	0.00225565495089545	0.00205013117739988	0.0022637338164388	0.0023160297738921	0.00227395708214952	0.00227439512814298	0.00232435979008121	0.00229668855847213	0.00230040291352364	0.00232977476315151	0.00233585866314511	0.00232166699671762	0.00231509802822134	0.00232569284214112	0.0023415802961683	0.00234885043087647	0.00234482982080557	0.0023368810847355
flux1:	0.650348383500559	0.00228708686321798	0.00229159534038361	0.00228951806290111	0.00228342195359613	0.00227860350056651	0.00227869494976687	0.00228303189015638	0.00228804454292032	0.00229068651605713	0.0022905990289055	0.00228977598101603	0.00229027420395709	0.00229186598540851	0.00229254865918854	0.0022920621285174	0.00229377365263437	0.00230132327724764	0.00231298151605729	0.0023203830026447	0.00231636524999434	0.00230802315441568	0.00231602467048065	0.00234494230482929	0.00236030333130554	0.00234794562103582	0.00238265892923972	0.00239450844674201	0.0023531321648919	0.00245251926528108	0.00263198408296199	0.00237988453542692	0.00216373257206183	0.00238994116433669	0.00244693299140981	0.00240282851231139	0.00240349723936124	0.00245554488458524	0.00242573040615548	0.00243011423859555	0.00246221388881854	0.00246955735365919	0.00245496226653128	0.00244786829409229	0.00245852394758209	0.00247473479851972	0.00248218387474134	0.00247824052051358	0.00247055746670622
flux1:	0.650610832404312	0.00240538767487338	0.00241048442991463	0.00240945911661548	0.00240422702322679	0.00239957328587577	0.00239905875842962	0.00240240898821769	0.00240669572247852	0.00240940238625482	0.00241022356041246	0.00241064584320669	0.00241197419385482	0.00241346310488217	0.00241317208440367	0.0024115534104312	0.00241297971935418	0.00242162823435116	0.00243525894136842	0.00244420761891323	0.00244025225922343	0.00243079747231105	0.00243830835091304	0.00246859144132319	0.00248554733028497	0.00247349971508848	0.00251087563420557	0.00252483226561648	0.00248140194791476	0.00258627834368781	0.0027745398844558	0.00250883560190326	0.00228170586300186	0.00252106009905075	0.0025830704112568	0.00253697017966299	0.00253785215164055	0.00259196334707069	0.00255972673107729	0.00256464269740342	0.00259956444203209	0.00260831706517722	0.00259340492511731	0.00258578440669417	0.00259641928609803	0.00261281429847782	0.00262029518887153	0.00261634724953584	0.00260896491451026
flux1:	0.650873281308065	0.0025269729653589	0.00253267664667235	0.00253287620510542	0.0025287226568857	0.00252435213139264	0.00252318139617583	0.00252536231059371	0.0025287293432199	0.00253142706596311	0.00253326062674619	0.00253515175680071	0.00253751816868868	0.00253897229738322	0.00253759970440247	0.00253464249066532	0.00253563296508554	0.00254541813357838	0.00256125119695082	0.00257202877059019	0.00256828800089214	0.00255766444439846	0.00256453419693668	0.00259614712309932	0.00261479114228382	0.00260312508919044	0.00264339874646634	0.00265987388085482	0.00261440480774132	0.0027250944376643	0.00292232949133673	0.00264247556973899	0.00240402636172928	0.00265702416906834	0.00272438090279161	0.00267634756623878	0.00267747267098434	0.00273362232347336	0.00269870060167646	0.00270401085149776	0.002741820151447	0.00275211433653524	0.00273698687334963	0.00272887103518942	0.00273943015173909	0.00275587790480121	0.00276323245517945	0.0027591767537624	0.00275211120598419
flux1:	0.651135730211818	0.00265170010115245	0.00265802381218079	0.00265962225176926	0.00265677114170589	0.00265281612366751	0.00265094951359038	0.00265177890455866	0.00265402174605957	0.00265662235381668	0.00265956499009594	0.00266315557933381	0.00266678500612528	0.00266828695526781	0.00266572579579422	0.00266120996372937	0.00266159629079842	0.00267254743936594	0.00269081654077768	0.00270371078647151	0.00270033657509319	0.00268848704378237	0.00269457207666479	0.00272748509348958	0.00274789130346498	0.00273664342651596	0.00278005368684274	0.00279947020690054	0.00275198716866439	0.00286882287411908	0.0030751992825912	0.00278067091413252	0.00253057419023121	0.0027976625069298	0.00287072133200441	0.00282083645809523	0.0028223141890545	0.00288048536642165	0.00284264041361953	0.00284822994051811	0.00288897987235383	0.00290093178652049	0.00288570567677753	0.00287716922070481	0.00288764424478452	0.00290404082714416	0.0029111121704954	0.00290682854214862	0.00290007677693522
flux1:	0.651398179115572	0.00277940229912108	0.00278635012815139	0.00278951880296969	0.00278820154275368	0.00278480873222461	0.00278221902947915	0.00278151660484537	0.00278242029180392	0.00278481997224965	0.00278895915472238	0.00279448379345337	0.00279961457963581	0.00280125872410797	0.00279740312939326	0.00279109882711455	0.00279069970505033	0.00280283797104255	0.00282377358210544	0.00283906797486444	0.00283620712607002	0.00282307845927105	0.00282824964240932	0.00286243661099825	0.00288465178390021	0.00287382414975493	0.00292060799394231	0.00294338370670414	0.00289392910767291	0.00301724051945287	0.00323291120726561	0.00292321070216555	0.00266115504294348	0.00294272825716131	0.00302188824454921	0.00297024140319803	0.00297228311484862	0.00303248453161729	0.00299150604893826	0.00299729883312262	0.00304104645676833	0.00305475728212523	0.00303955889674316	0.00303072357693537	0.00304116845322749	0.0030574566061791	0.00306410230284572	0.00305945747223373	0.00305299494189
flux1:	0.651660628019325	0.00290989064002167	0.0029174543064742	0.00292235818014381	0.00292281129260363	0.00292014130035075	0.0029168146785059	0.00291440358872619	0.00291374397502661	0.0029158234398486	0.00292123558379552	0.00292892887495566	0.00293580809001683	0.00293769812850237	0.00293244577233716	0.00292412012832604	0.00292274748854442	0.00293608562399882	0.00295990737138699	0.00297787233045728	0.00297566532706209	0.00296121634096806	0.00296536642000523	0.00300080323148784	0.00302484458379525	0.00301440968765272	0.00306479458575504	0.00309133125702458	0.00303997418397863	0.00317008329426262	0.00339518526776703	0.00306984622315978	0.0027955365624425	0.0030919421711968	0.00317764910741397	0.00312432575297071	0.00312725181014471	0.00318953596636337	0.00314523914016317	0.0031512038991366	0.00319802234031782	0.00321357834742675	0.00319853342319479	0.00318956278842158	0.00320010168150944	0.00321628641409736	0.00322239095876968	0.00321724163313914	0.00321101708412967
flux1:	0.651923076923078	0.00304295642125878	0.00305111237214673	0.0030579063219677	0.00306036831017276	0.00305859405955684	0.0030545304418096	0.00305023939020796	0.00304778589260956	0.00304941176161247	0.00305616045408579	0.00306625216688112	0.00307513042064713	0.00307737800688607	0.00307063505295601	0.00306006128696005	0.00305752716107735	0.00307206865069021	0.00309897790421726	0.00311986475599754	0.00311844831782339	0.00310265924237323	0.00310570963452027	0.00314237488953018	0.00316823459569501	0.00315814315680213	0.00321233785143415	0.00324301771668403	0.00318986178688614	0.00332708808900702	0.00356174795158148	0.00322033713841237	0.00293349163142163	0.00324504102226506	0.00333777561611012	0.00328284601431378	0.00328707612565368	0.00335155481681608	0.0033037746830737	0.00330991973108733	0.00335990295580175	0.0033773732680797	0.00336259237600019	0.00335367782727698	0.0033645037055014	0.00338066214175451	0.00338614768045648	0.00338034304617688	0.00337427123409565
flux1:	0.652185525826831	0.00317837306906223	0.0031870802133823	0.00319590534208414	0.00320061283543511	0.00319991714586041	0.00319513053603087	0.00318879697323136	0.00318431686092094	0.00318534393909834	0.00319347789489253	0.00320618735808961	0.00321731369185544	0.00322003865967169	0.00321172701510905	0.00319869490790481	0.00319481796032282	0.00321055538514707	0.00324072883072242	0.00326476686704064	0.00326427919662854	0.0032471609581019	0.00324906764855224	0.00328694670542589	0.00331460262618172	0.00330479171370256	0.00336297615334375	0.00339816589298216	0.00334335385063688	0.00348802856372238	0.00373237458018854	0.00337449281994517	0.00307483806665244	0.00340181919777277	0.00350207104197956	0.00344558218873642	0.00345161101068159	0.00351846539951708	0.00346705084667157	0.00347341038818452	0.003526669598475	0.00354610119286157	0.00353166284013705	0.00352300300156883	0.00353436710365711	0.0035506515275421	0.00355548614840548	0.00354887041500686	0.0035428240971287
flux1:	0.652447974730585	0.0033158968586278	0.00332509495300624	0.00333607486522411	0.00334325822951574	0.00334383109646647	0.00333835048692905	0.00332982516691723	0.00332308913606503	0.00332336304039388	0.00333291349446842	0.00334844349652028	0.00336206088917255	0.00336539317741219	0.00335545927212673	0.00333978569151579	0.00333439655294079	0.00335130933387069	0.0033848940428909	0.0034122902559614	0.0034128772184979	0.00339447887546069	0.00339523733699667	0.0034343300917061	0.00346376074087817	0.00345415972908995	0.00351647508872136	0.0035565353837834	0.00350024905359265	0.00365273565118674	0.0039069148128041	0.00353219850230251	0.00321946489244222	0.00356215331507503	0.00367038498647041	0.00361235672070012	0.0036207201329896	0.0036902036843503	0.00363501418472322	0.00364163064004335	0.00369828347392175	0.00371969381340365	0.00370562760773129	0.0036974044176993	0.00370959870837898	0.00372623315827743	0.00373043672305191	0.00372285264361625	0.00371665579976387
flux1:	0.652710423634338	0.00345526589320833	0.00346487443394499	0.00347811146429797	0.00348799022654723	0.00349002641723462	0.00348389775576961	0.00347305060774396	0.00346383907339012	0.00346319858428637	0.00347417596574887	0.00349270653971382	0.00350904839470947	0.00351313132986028	0.00350155523787352	0.00348309339388395	0.00347603824296219	0.0034940900858569	0.00353120025147619	0.0035621406565956	0.00356396083994184	0.00354437382823915	0.00354402307045109	0.00358435495727479	0.00361555578338943	0.00360608826039776	0.00367262801567686	0.00371792539735157	0.00366038058381689	0.00382109717116288	0.00408529444023063	0.0036934193483556	0.00336733844255796	0.00372600365848032	0.0038426119158786	0.00378303741589709	0.00379427690094481	0.0038667109686951	0.00380761848637356	0.00381452660201244	0.00387468232615812	0.00389805084024068	0.00388432322666137	0.00387667879673588	0.00389001486622924	0.00390728686765572	0.0039109348815377	0.00390222920450821	0.00389565356316603
flux1:	0.652972872538091	0.00359619713546801	0.00360611451119114	0.00362168595429196	0.00363446448956615	0.00363816201859993	0.00363145144511111	0.00361817836483263	0.00360628770853892	0.00360456629643548	0.00361695623381507	0.00363863875729397	0.00365792648840514	0.00366292070169663	0.00364972426746793	0.00362837063267009	0.00361951291065973	0.00363864940862058	0.00367936457698269	0.00371401565986276	0.00371724246387722	0.00369660095746243	0.0036952269296801	0.00373686184212988	0.00376985964671775	0.00376044051824795	0.00383124339659463	0.00388216051553121	0.00382359752682633	0.003993035971643	0.00426749222829307	0.00385818072669123	0.00351848628252759	0.00389339172908467	0.00401867376585927	0.00395752358239517	0.00397215638994157	0.00404791975555798	0.00398481697709488	0.00399203520610462	0.00405578035010176	0.00408104056834789	0.00406754520187963	0.00406056321355788	0.0040753515950593	0.00409360141347361	0.00409682775229674	0.00408685930126693	0.00407962590011983
flux1:	0.653235321441844	0.00373838169822158	0.00374848434120078	0.00376643881487971	0.00378230274243666	0.00378786258361087	0.00378066078608806	0.00376489065455776	0.00375013863634866	0.00374716483433448	0.00376092377033775	0.00378587579567381	0.00380831736809848	0.00381440440249243	0.00379965716979064	0.00377535548948354	0.00376457609414667	0.00378472299411921	0.00382908736368016	0.00386759620937152	0.00387241578037113	0.00385089327687737	0.00384863187236376	0.0038916851887471	0.00392654800669764	0.00391707637920161	0.00399212173141292	0.00404906255139366	0.00398973396826189	0.00416847124954821	0.00445349658376063	0.0040265286809222	0.00367296223388242	0.00406435892539772	0.00419849079411149	0.00413571876484673	0.00415421993920563	0.00423373477336219	0.00416654914980443	0.00417408213701729	0.00424147120781073	0.00426850555792184	0.00425505950618355	0.00424875379216651	0.00426528724397155	0.00428489720239407	0.0042878965441894	0.00427654712177178	0.00426833387148683
flux1:	0.653497770345598	0.0038814789976751	0.00389162034773628	0.00391197449840107	0.00393108813253665	0.00393871520417925	0.00393114237386717	0.00391284344114069	0.00389507312967624	0.00389066974133396	0.00390572063737732	0.00393402179131308	0.00395981086394857	0.00396719551849147	0.00395101765035103	0.00392376006587511	0.00391095674597425	0.00393201934604114	0.00398004160562396	0.00402253368083905	0.00402913848198638	0.00400694148504406	0.00400398131765675	0.00404863109954932	0.00408547200975543	0.00407582167974666	0.00415502746355401	0.00421841514641583	0.00415857302462895	0.00434727189990887	0.00464325176419698	0.00419847936910953	0.00383080034389682	0.00423891594742515	0.00438194777884865	0.00431749678772057	0.00434029605819676	0.00442401332700328	0.00435272479618639	0.00436057814545976	0.00443163311041972	0.00446027215245416	0.00444661803795564	0.00444092930085927	0.00445947233815964	0.00448085824489134	0.00448388877704722	0.00447107644939136	0.00446153165511577
flux1:	0.653760219249351	0.00402511065936733	0.00403511990727532	0.00405785572031752	0.00408036073717181	0.00409026584192871	0.0040824764182711	0.00406166118989309	0.00404074305588642	0.00403472553181908	0.00405095427249707	0.00408264344623417	0.00411195865106611	0.00412086931760876	0.00410343124999378	0.00407325712316139	0.00405834399337172	0.00408020801273017	0.00413186126354329	0.0041784355352142	0.00418701439385198	0.00416437460544245	0.00416095957203283	0.00420745431558013	0.00424642915792704	0.00423643937169384	0.00431966259314583	0.00438992968996223	0.00432981444315035	0.0045292128623873	0.00483660601881544	0.00437396898807782	0.00399196836294725	0.00441699481635849	0.00456886388849087	0.00450266957447635	0.00453016230479847	0.00461854944029802	0.00454320850913964	0.00455141397039191	0.0046261343121064	0.0046561615350448	0.00464197468370003	0.00463677445536071	0.00465755963752534	0.00468116533962896	0.00468455180120815	0.00467024548094234	0.00465900622692119
flux1:	0.654022668153104	0.00416885517310953	0.00417853594585307	0.00420359893923834	0.00422961419515829	0.00424201628496353	0.00423420254368924	0.00421093048225634	0.00418676267273806	0.00417893728034662	0.00419619041438389	0.00423126433092891	0.00426426824103482	0.0042749548607861	0.00425647401700286	0.00422346743878877	0.00420637550672505	0.00422890958838817	0.0042841311245851	0.00433485302993818	0.00434557937335976	0.00432274599779885	0.00431917743797043	0.00436783942264301	0.00440913990507102	0.00439860927363272	0.00448564846880752	0.00456322102368727	0.00450305376825931	0.00471394492868846	0.00503327374957279	0.00455281568129283	0.00415633148412818	0.00459841484107261	0.00475897376343383	0.00469096491861084	0.00472353270988946	0.00481706546343026	0.00473780786594292	0.00474645438642866	0.00482483714642256	0.00485599953912002	0.00484089844505666	0.0048359978373073	0.00485922746521484	0.00488552224906599	0.00488965875116532	0.00487389250284852	0.00486060595026957
flux1:	0.654285117056858	0.00431224418329477	0.00432137352569885	0.00434867207473403	0.00437829429641561	0.00439342224576443	0.00438581583730092	0.00436019350770578	0.00433270068910647	0.00432286326921304	0.0043409476368211	0.00437936075988539	0.00441619823093264	0.00442892794497486	0.00440966331289441	0.00437395041028366	0.0043546297564988	0.00437768956045165	0.00443638060322909	0.00449127413209118	0.00450429459909842	0.00448152814865347	0.00447816621722046	0.00452939035431789	0.00457323517369709	0.00456192116753761	0.00465252038041026	0.00473779920668742	0.00467777847562142	0.00490098542615352	0.00523282055241675	0.0047347021301194	0.0043236346898623	0.0047828705448506	0.00495192471738183	0.00488202009298688	0.00492005412914025	0.00501921315369912	0.00493626768687357	0.00494553207729269	0.00502759898030128	0.00505962260711804	0.00504318072777297	0.00503834065241957	0.00506419107348007	0.00509366841006777	0.00509901991860287	0.00508190517731095	0.00506625034781887
flux1:	0.654547565960611	0.00445476098765846	0.00446308913541135	0.00449249510413747	0.00452580001565561	0.00454389306999271	0.00453676385574825	0.00450894253297735	0.00447807397542932	0.00446601008452505	0.00448469469582917	0.0045263603550729	0.00456715613905135	0.004582207119402	0.00456245274702471	0.00452419973824244	0.00450262357385055	0.00452605723606099	0.00458808303903663	0.00464712365695283	0.00466254923257438	0.00464011766337225	0.00463738138933537	0.00469163031677911	0.00473825740916554	0.00472588281495595	0.00481973655856633	0.00491307985941683	0.00485338252083804	0.00508973230486068	0.00543467458571419	0.00491918259525521	0.00449350759514422	0.00496994426785463	0.00514729109907219	0.00507539342611075	0.00511931287503267	0.00522458408568673	0.00513827138592491	0.00514844207755063	0.00523426911592058	0.00526687809621756	0.00524863521555921	0.00524357477305702	0.00527219980196393	0.00530537510532281	0.00531247612640512	0.00529421010548252	0.00527591771861493
flux1:	0.654810014864364	0.00459584136171871	0.00460309285179869	0.00463444360290711	0.00467148699547522	0.00469279322567041	0.00468644513902236	0.00465661627816194	0.00462234398793343	0.00460783106131434	0.00462685134180438	0.00467164390435492	0.00471649967127401	0.0047341538983255	0.00471423233853899	0.00467364487166643	0.00464981521466577	0.00467346981980219	0.00473866079755657	0.00480177100374766	0.00481967227224272	0.00479784950463773	0.00479621496249706	0.00485401176127239	0.00490367451620076	0.00488994085331239	0.00498669971420042	0.00508841116369056	0.00502919637625263	0.00527949859026879	0.00563816140814483	0.0051057122862929	0.0046654902401731	0.00515914015208345	0.00534460267914194	0.00527059164262159	0.00532085059771514	0.00543272712080823	0.00534344881680323	0.00535493741288308	0.00544468158334844	0.00547761837676044	0.0054570904483882	0.00545149109667689	0.00548302132443664	0.00552042618843474	0.00552987517719433	0.00551074413363356	0.00548961252118078
flux1:	0.655072463768117	0.00473487632581319	0.00474075293121909	0.00477385466861871	0.00481467296765188	0.00483944537261935	0.00483420946953198	0.00480259872739623	0.00476491638978906	0.00474772826212501	0.00476679251705321	0.0048145504344498	0.00486354153539185	0.00488407736883059	0.00486433381471901	0.00482165756394236	0.00479561184000398	0.00481934050491415	0.00488749511258812	0.00495454406277786	0.00497495123881982	0.00495401732009453	0.00495401340445383	0.00501593357758181	0.00506890286008127	0.00505350935169916	0.00515278616174836	0.00526311154290221	0.00520452589095577	0.00546955926529953	0.00584255375883667	0.00529369151963877	0.00483907318261931	0.00534993095383765	0.00554338045266221	0.00546710690555244	0.00552418621221877	0.00564316907690995	0.00555138855584358	0.00556472633013872	0.00565864472097571	0.00569168956104178	0.00566837688401455	0.00566188157473094	0.00569641750932557	0.00573858839229846	0.00575103674852243	0.00573141339416135	0.00570731930741513
flux1:	0.655334912671871	0.00487121604194529	0.004875401851529	0.00491003413599613	0.00495464416238302	0.00498313445119562	0.00497935971809364	0.00494622035442945	0.00490514363819323	0.00488505738826959	0.00490385510897834	0.00495438470073726	0.00500755711259615	0.00503124237200833	0.00501203975006949	0.00496756168110605	0.00493937927320375	0.00496304846882138	0.00503393844858584	0.00510474635813041	0.00512765366278398	0.00510789521236204	0.00511009668114098	0.00517676088096759	0.00523333323970058	0.00521599884081252	0.00531737562421442	0.0054365093745306	0.00537869112403711	0.00565919961514912	0.00604712410980917	0.00548251350763855	0.00501374172158671	0.00554180590655245	0.00574317132869319	0.00566445505283804	0.0057288392366761	0.00585543407090204	0.00576165160712581	0.00577747119955171	0.00587592920777557	0.00590891690491421	0.00588231144190674	0.00587451975588911	0.0059121185412079	0.00595957898766585	0.00597571415830526	0.00595604922319828	0.00592895328310828
flux1:	0.655597361575624	0.00500417377468422	0.00500634249172347	0.00504226367638488	0.00509066149756832	0.00512311196239983	0.00512115473018564	0.00508676117875158	0.00504232962589869	0.0050191343511098	0.00503734583392573	0.00509042571567756	0.00514779359703477	0.00517487956538563	0.0051565943230128	0.00511064362056941	0.00508045133429733	0.00510394817227245	0.00517732649998898	0.00525167364395331	0.00527704660718783	0.0052587559063223	0.00526377361480247	0.00533584207596223	0.00539635292845839	0.00537683838560275	0.0054798745145439	0.00560797546825415	0.00555105622296141	0.00584775366538319	0.00625118711772909	0.00567160370897012	0.00518901302810025	0.00573430748298242	0.00594357329898828	0.00586220609905938	0.00593434956323618	0.00606905742537276	0.00597378329678552	0.00599278886728081	0.0060962566070152	0.00612908965345618	0.00609868301463337	0.0060891449740326	0.00612980243362773	0.0061830394115891	0.00620356246812698	0.00618437109151173	0.00615431848168484
flux1:	0.655859810479377	0.00513302884554896	0.00513285309421989	0.00516980636375906	0.00522196533486847	0.0052585995116688	0.00525881242711604	0.00522345462893108	0.00517573498763052	0.0051492418378816	0.00516654853396785	0.00522193463991645	0.00528347880297433	0.00531419517519338	0.00529721305371833	0.00525016054120829	0.0052181361356742	0.00524137548429678	0.00531698695778772	0.00539462621514076	0.00542240985304697	0.00540588108368733	0.00541434962721359	0.00549251850079524	0.00555735776047724	0.00553548483406747	0.00563972693045832	0.0057769406581072	0.0057210434956155	0.00603462369692202	0.00645412154233003	0.00586044071411958	0.00536445664456229	0.00592704750146579	0.00614424483236811	0.00605999979794911	0.00614028952127424	0.00628359143517939	0.00618732069790622	0.00621025201069991	0.00631929041017975	0.00635194818086652	0.00631724206605974	0.00630545431904323	0.00634908577444194	0.00640852222324083	0.00643412115058455	0.00641596526349056	0.00638308283350695
flux1:	0.65612225938313	0.00525702777088839	0.00525418993030258	0.00529190960014362	0.00534777785556428	0.00538879079883687	0.00539151221290097	0.00535549099820422	0.00530458153555131	0.00527463420096534	0.00529072926394601	0.00534816043426004	0.00541382783378279	0.00544837826083999	0.00543308910874606	0.00538534413370769	0.00535171745004537	0.00537464888480073	0.00545224288274059	0.00553291413959021	0.00556303983134364	0.00554856151346654	0.00556112477904677	0.00564612376587132	0.00571575063157425	0.00569141640353514	0.00579641046844318	0.00594289434306218	0.00588812857875282	0.00621927638606943	0.00665536621821445	0.00604855316998229	0.00553969286274416	0.00611969798289539	0.00634489592755222	0.00625754253245293	0.00634626591631483	0.0064986023428261	0.00640179415587034	0.00642939095648002	0.00654463105053502	0.00657717568775218	0.00653769631017361	0.00652310449492055	0.00656952878346868	0.00663549565230671	0.00666681629656865	0.00665028438408302	0.00661477549302205
flux1:	0.656384708286884	0.00537538325421023	0.00536958713490537	0.00540780487262634	0.00546730260678814	0.00551285155526679	0.00551839593304407	0.00548201940154104	0.00542805452907536	0.00539453940262328	0.00540913802781753	0.00546834212308423	0.00553804623518099	0.00557660386396031	0.005563394587398	0.00551539876938502	0.00548045047966963	0.00550306517913986	0.00558240978069593	0.00566585426292406	0.00569824357509952	0.00568608708137445	0.00570338242857498	0.00579597248202925	0.00587092612958437	0.00584411154546784	0.00594941758138548	0.00610536434130066	0.00605181814350813	0.00640121680200363	0.00685439106180044	0.00623549317914434	0.00571436892905767	0.0063119583049459	0.00654526259525731	0.00645458618845783	0.00655191210151096	0.00671366007266355	0.00661672306696097	0.00664969548425582	0.00677181551476935	0.00680439561244578	0.00675971285793492	0.00674172309109754	0.00679065419242746	0.00686336581760611	0.00690098284786013	0.00688666842072165	0.00684880659089444
flux1:	0.656647157190637	0.00548727130412271	0.00547825387844506	0.00551670454337009	0.0055797214019869	0.0056299174051282	0.00563856701376872	0.00560214757661096	0.00554530207637564	0.00550815748371302	0.00552100679925354	0.00558170726707567	0.0056553290403108	0.0056980313933112	0.00568727646361896	0.00563949430885666	0.00560355278907887	0.00562589052644376	0.00570678699154918	0.00579275979547639	0.00582732437081415	0.00581772932415723	0.005840371237296	0.00594134081170276	0.00602224450475917	0.00599301765409895	0.00609822670234531	0.0062638829065163	0.00621161580316391	0.00657994692001178	0.00705065031191709	0.00642079250177687	0.00588811853886603	0.00650350603059871	0.00674507048287333	0.00665089391631696	0.00675687248800025	0.00692832408486027	0.0068316076115561	0.00687061633926893	0.00700032122324837	0.00703317456034405	0.0069829255309774	0.0069609263030986	0.00701197594698695	0.00709151241956706	0.00713590268616938	0.00712438250283516	0.00708450436404268
flux1:	0.65690960609439	0.00559182733158157	0.0055793697430447	0.00561779659336089	0.00568418939547141	0.00573909016757986	0.0057510879476238	0.00571493952716981	0.00565543178234518	0.00561465593500981	0.00562554436406486	0.00568746712632258	0.0057648560874193	0.00581179878663207	0.0058038482570547	0.00575675529262568	0.00572019247630895	0.00574234881409392	0.00582464541970395	0.00591292509602315	0.00594956283042562	0.00594272099904142	0.00597128505948571	0.0060814434976727	0.00616900098339442	0.0061375167686676	0.00624226987812447	0.00641794709499159	0.00636698476488684	0.00675491914656129	0.00724352971454384	0.00660391229590194	0.00606051431964929	0.00669394288413408	0.00694399594208633	0.00684620075836184	0.00696078365403621	0.00714212968387183	0.00704591927394831	0.00709156646299631	0.00722957300697951	0.00726302929014456	0.00720694469128086	0.00718033835535548	0.00723303114091547	0.00731933038738142	0.0073708507151872	0.00736266338482274	0.00732116064943079
flux1:	0.657172054998143	0.00568814250266716	0.00567207970196108	0.00571023878385568	0.00577982964688147	0.00583943360154737	0.00585497686449383	0.00581941173682524	0.00575750561159649	0.00571316322327542	0.00572192934459032	0.00578480981217531	0.00586578492764737	0.00591701411121676	0.005912179713175	0.00586624932719895	0.00582947653221137	0.00585161020481511	0.00593521460357382	0.00602560947379808	0.0060641982790735	0.00606023808478103	0.00609524601084843	0.00621541317015896	0.00631039781908255	0.00627689631894259	0.00638090457070418	0.00656698304207059	0.0065173165785887	0.00692549664805166	0.00743230104645473	0.00678419896017804	0.00623102491767327	0.00688274869725994	0.00714163343471547	0.00704017826808211	0.0071632569401717	0.0073545790078801	0.00725909340956692	0.00731192224567895	0.00745895148536511	0.00749343543030284	0.00743136626483691	0.00739960725118451	0.0074534075654709	0.00754626840315114	0.00760513923338379	0.00760076443357343	0.00755807397423816
flux1:	0.657434503901897	0.00577526177220876	0.00575549032913674	0.00579315393286451	0.00586572872729815	0.0059299699073055	0.00594920439537848	0.00591452930431719	0.00585053461592779	0.00580276234853267	0.00580930330987107	0.00587289328038016	0.00595724331208506	0.00601274704028392	0.00601128748554617	0.00596697794892114	0.00593044255119967	0.00595278283584537	0.00603767239621472	0.00613002413237232	0.00617041535860179	0.00616938918785164	0.00621129550809022	0.0063422874960913	0.00644552610046792	0.00641033193611898	0.00651339634725133	0.00671032275236733	0.00666191386293101	0.00709093068887285	0.00761609579007733	0.00696085742067928	0.00639898740698129	0.0070692544031264	0.00733747662012148	0.00723241118177833	0.00736386693697811	0.00756513975381592	0.00747052673295182	0.00753102532882148	0.00768780106674782	0.0077238353465047	0.00765577681914769	0.00761841217197326	0.00767276005892206	0.00777185581920453	0.00783815136035384	0.00783798965028242	0.00779458036443082
flux1:	0.65769695280565	0.00585218484472587	0.00582866872116971	0.00586562786001155	0.0059409348271276	0.00600967835165824	0.0060326922724831	0.00599920370261871	0.00593347550486125	0.0058824865211277	0.00588676599813621	0.00595084016377967	0.00603832347845671	0.00609802286909297	0.00610012984322461	0.00605787296135856	0.00602205643900373	0.00604491010537062	0.00613114002319361	0.00622532568416123	0.00626733956094348	0.00626921569406857	0.00631839639992179	0.00646100814129297	0.00657336225456436	0.0065368866207134	0.00663891659699933	0.0068471989432767	0.00679999146935229	0.00725036108046443	0.0077939052825758	0.00713294920287144	0.00656360223102555	0.00725264072392857	0.0075309171382923	0.00742239118092411	0.00756214869608611	0.00777325273638913	0.00767958148134471	0.00774818557493809	0.00791543616733685	0.00795364300351821	0.00787975255411557	0.0078364597158527	0.00789081129305457	0.00799571209711798	0.00806935693705526	0.00807371012688939	0.00803006530878686
flux1:	0.657959401709403	0.00591787082488687	0.00589064511440752	0.00592671105092972	0.00600445941201885	0.00607749714349629	0.00610431503340195	0.00607229383513039	0.00600523091413818	0.00595131877660847	0.00595337433248917	0.0060177361271951	0.00610808017309614	0.00617182133689865	0.00617760774311083	0.00613780024733838	0.00610321761681104	0.00612697485090696	0.00621468410152626	0.00631061812492018	0.00635404330045904	0.00635870353866776	0.0064154468524359	0.00657043292901304	0.00669278088313374	0.00665552677033114	0.00675655580079726	0.00697675904141446	0.00693069600019049	0.00740284020728833	0.00796460834346273	0.00729941680974244	0.00672395260614936	0.00743196314637723	0.0077212608032843	0.00760952853952659	0.00775760420798006	0.00797834711267656	0.00788559642436438	0.00796268574420256	0.00814114497391295	0.00818224465727036	0.008102851646506	0.00805346876463582	0.008107336154669	0.008217536902426	0.00829830852430693	0.00830736079983314	0.00826395524331772
flux1:	0.658221850613157	0.00597124663034798	0.00594041943196046	0.00597542433901385	0.0060552828195443	0.00613232919009484	0.00616290580281355	0.00613261163471571	0.00606465465716835	0.00600819663824078	0.00600814616170387	0.00607263270796546	0.00616553359290752	0.00623308157419164	0.00624257335526178	0.00620557157354855	0.00617277170458651	0.0061979102651353	0.00628732561977243	0.00638496313894075	0.00642956161307514	0.00643680475484596	0.00650130399113505	0.00666935961195325	0.00680258183711252	0.00676515163578729	0.00686534911438795	0.00709809469849643	0.00705313903284131	0.00754737529899479	0.0081270207728383	0.00745912969833515	0.00687904454265443	0.00760619757882257	0.00790775670223779	0.00779317802558667	0.00794971625246659	0.00817986007981471	0.00808790322148466	0.00817378818245952	0.00836419097377507	0.00840899552834058	0.00832460116780053	0.00826914647499425	0.0083221326273907	0.00843708342204725	0.00852461985027958	0.00853842030135408	0.00849569224983369
flux1:	0.65848429951691	0.00601121850526139	0.00597697117480986	0.00601076807306807	0.0060923634426175	0.00617305171490531	0.00620726648736427	0.00617893270845082	0.00611056234833258	0.006052021947576	0.00605006867425504	0.00611455464525316	0.0062096773845861	0.00628071321568086	0.00629384559818058	0.00625996327953504	0.00622952913517115	0.00625661595362899	0.006348054277581	0.00644739660143284	0.00649291424893281	0.00650246466217503	0.00657481308413938	0.00675655705124311	0.00690152617954796	0.00686462965468063	0.0069643080378013	0.00721027933273892	0.00716643594200397	0.00768297908286134	0.00827995582617988	0.00761094203080983	0.00702785878158546	0.00777429624810271	0.00808963159261972	0.00797267190928457	0.00813796574329553	0.00837725657078369	0.00828584528123502	0.00838074348112071	0.00858381331160426	0.00863321391762523	0.00854448133993868	0.00848316005462751	0.0085349851527574	0.00865412126184372	0.00874793315416562	0.0087663809058875	0.00872470007655586
flux1:	0.658746748420663	0.006036685377779	0.00599927138430556	0.00603173353980816	0.00611464948595518	0.006198529066136	0.00623618198360007	0.00621001164352856	0.00614174677499018	0.00608167494885894	0.00607811045238989	0.00614251073280144	0.0062394907489773	0.00631361241772856	0.00633023080005564	0.00629973936552013	0.00627228697586139	0.00630197647093242	0.00639584536420663	0.00649694765797248	0.00654312938423081	0.00655464924425025	0.00663483682795371	0.0068307979663053	0.00698837371560032	0.00695283358065921	0.00705245048089372	0.00731240417724942	0.00726974072110751	0.00780871680092848	0.0084222821160638	0.00775374962927586	0.00716940319410326	0.00793524110870552	0.00826612077349979	0.00814735119454275	0.00832184765411922	0.00857004425359206	0.00847879557912374	0.00858280069389302	0.00879922759188791	0.00885417519901803	0.00876191082311759	0.00869511008489137	0.00874562811278443	0.00886839751634092	0.00896788434174914	0.00899071799020017	0.00895035199144314
flux1:	0.659009197324416	0.00604655251574244	0.00600629503886115	0.00603731502869297	0.00612109188259848	0.00620762755833618	0.00624843734883641	0.00622460077853173	0.00615699652022338	0.00609603089498571	0.00609123540601579	0.00615550650392534	0.00625395284704876	0.006330680523983	0.0063505456112785	0.00632367570829646	0.00629985071236591	0.00633287925351259	0.00642967583989416	0.00653265618007919	0.00657926381708044	0.00659236728116532	0.00668027938819409	0.00689088720286686	0.00706191457892198	0.00702866677811001	0.00712882198326406	0.00740360364866841	0.00736226807221091	0.00792373835898768	0.00855296603202849	0.00788653386680637	0.00730275422372086	0.00808808286530878	0.00843648758540052	0.0083165866728432	0.00850088079666616	0.00875778004713578	0.00866617001866266	0.00877921837466243	0.00900962887965959	0.00907110851274451	0.00897623681125584	0.00890451092317238	0.00895371693546758	0.00907960474918539	0.00918407511071314	0.00921086846937805	0.00917195076234478
flux1:	0.65927164622817	0.0060397440563113	0.00599703232856385	0.00602652098700229	0.00611065694201294	0.00619923100708755	0.006242836498724	0.00622147072658255	0.0061551158354747	0.00609397706514342	0.00608841655832773	0.00615255678048578	0.0062520573266053	0.00633084270240441	0.00635363901571277	0.0063305821518276	0.00631105302973104	0.00634822922880988	0.00644853662868655	0.00655358489475088	0.00660041544909189	0.00661468317003489	0.00671010125675824	0.00693568073982539	0.00712098902463171	0.00709107539836356	0.00719250312354822	0.00748306348257934	0.00744329707593541	0.00802728792046833	0.00867108956559236	0.0080083835143229	0.00742707876641398	0.00823195745281571	0.00860002663935313	0.00847978399212213	0.00867460809466375	0.00894006619373538	0.00884743384536767	0.00896927551002534	0.0092141983182054	0.00928319867799621	0.00918673291473458	0.00911078221788447	0.00915881242576704	0.00928736266054857	0.00939605916783588	0.00942622531886016	0.00938872825414122
flux1:	0.659534095131923	0.00601521352989168	0.00597049779969008	0.00599838323967609	0.00608233770865399	0.00617225581639646	0.00621822099785327	0.00619943086988566	0.00613494378671525	0.00607442827499542	0.00606864795034511	0.00613269639659364	0.00623282501511791	0.00631306416608115	0.00633841081864336	0.00631932006036254	0.00630476766515592	0.00634695846235131	0.00645143928574164	0.00655882397470897	0.00660572588942485	0.00662071877844804	0.00672332339463058	0.00696409312943918	0.00716449270238115	0.00713904484141345	0.00724260172399756	0.00755000939442114	0.0075121552487878	0.00811868871875683	0.00877584045995178	0.00811849103423654	0.00754163279265791	0.00836607755923549	0.00875605007579692	0.00863637101210676	0.00884258623772851	0.00911653624126305	0.0090221001272687	0.00915228140338327	0.00941211405162145	0.00948959490441603	0.00939260631863624	0.00931325316026404	0.0093603807408947	0.00949121664183199	0.00960334585569275	0.00963615111744105	0.00959986740790588
flux1:	0.659796544035676	0.00597195237540144	0.00592573728462308	0.00595196415234772	0.00603516377797469	0.00612566504632345	0.00617348793535995	0.00615734848086905	0.00609537128114333	0.0060363397129657	0.0060309537601896	0.00609498821691584	0.00619531363740617	0.00627636255177835	0.00630382522675506	0.00628881440768958	0.00627991798219385	0.00632803077497825	0.00643741691406038	0.006547488017875	0.00659437367708607	0.00660964556299866	0.00671902196520234	0.00697509414754811	0.00719136851549758	0.00717158304805364	0.0072782324604453	0.0076036789742264	0.00756818666104459	0.00819730691345896	0.0088664784006973	0.00821612612688726	0.00764573881501181	0.00848970310617726	0.00890386058198045	0.00878577028500009	0.0090043661720851	0.0092868335355232	0.00918972103704706	0.00932758372818884	0.00960256618169909	0.00968942652233066	0.00959301386674876	0.00951117836186084	0.00955780774441843	0.00969065211832271	0.00980541987772482	0.00984000857027052	0.00980454386005285
flux1:	0.660058992939429	0.0059089974723333	0.00586183363935245	0.00588636270866507	0.00596821028901756	0.00605848171650436	0.00610760665303799	0.00609416598919508	0.00603535561535973	0.0059787171035038	0.00597439493027649	0.00603852874713293	0.00613862465029739	0.00621981645513053	0.00624891979949266	0.00623806126453778	0.00623548166183792	0.00629044295796616	0.0064055210757025	0.00651870763147775	0.0065655612636526	0.00658067085349803	0.00669631754062955	0.00696769836915405	0.00720058977724243	0.00718769675235924	0.00729848994683988	0.00764328390346259	0.0076107118413257	0.00826250348526992	0.008942286859747	0.00830059494414659	0.00773874956992988	0.00860209996188791	0.00904271846501387	0.00892736343672317	0.00915946816876712	0.00945058647049893	0.00934987419818457	0.00949457426671886	0.00978477452784158	0.00988182448696235	0.00978708496766714	0.00970376184159506	0.00975042319091178	0.00988511962174137	0.0100017715058855	0.0100372014177638	0.0100019795052055
flux1:	0.660321441843183	0.00582543966309358	0.00577791334873001	0.00580072150501001	0.00588060776859199	0.00596980250482545	0.00601963504848477	0.00600891701631146	0.00595393344125391	0.0059006255201081	0.00589807489405392	0.00596245291464323	0.0060619086555915	0.00614257167421115	0.00617281174561404	0.00616613321095145	0.00617049440827398	0.00623322563060872	0.00635481802000616	0.00647161971203979	0.00651850088739998	0.00653302400161968	0.00665436434927126	0.00694095345186456	0.00719114186276828	0.00718636897157823	0.00730242342222214	0.00766797231705646	0.00763898944245121	0.00831358618752978	0.00900252375241728	0.00837119690711172	0.00782000871800406	0.00870249923150242	0.00917181190480404	0.00906045655965996	0.00930735665127235	0.00960738540111966	0.00950214732738922	0.00965269221630495	0.00995800722232603	0.0100659461830854	0.00997394795686307	0.00989018410262698	0.00993752811000184	0.0100740628949483	0.0101919287442304	0.0102272161302171	0.0101914971094674
flux1:	0.660583890746936	0.00572043587627049	0.00567315677534788	0.00569423738391655	0.00577155520695272	0.00585881375892881	0.00590873707931094	0.00590074287571321	0.00585023422335561	0.00580119933300464	0.00580114708342899	0.00586594067147868	0.0059643720220988	0.00604384801093399	0.00607470484661507	0.00607218633393674	0.00608405645804657	0.00615544757320028	0.00628438844329397	0.0064053615101372	0.00645240530751054	0.00646594857344436	0.00659234550157655	0.00689393358397256	0.00716201030348187	0.00716654618343788	0.00728902130767225	0.00767680154621126	0.00765218953257876	0.00834977371113161	0.00904638439690286	0.00842719163619821	0.00788882012810762	0.00879006949009243	0.00929023913851394	0.00918425588387564	0.00944742021342086	0.00975676564302594	0.00964612459351858	0.00980142529196845	0.0101215978347908	0.0102410003475188	0.0101527560632638	0.0100696270234467	0.0101184183748656	0.0102569416614361	0.0103754821329755	0.0104096540782078	0.0103725644208001
flux1:	0.660846339650689	0.00559322761659526	0.00554681502879822	0.00556617863723796	0.00564033900736726	0.00572481214844885	0.00577420371091951	0.00576891201324919	0.005723497064466	0.00567965648594821	0.00568282750093949	0.00574822866073885	0.00584528801310058	0.00592295018731695	0.00595390087580539	0.00595547278475734	0.00597534573258728	0.00605622732181831	0.00619333496637753	0.00631907342877265	0.00636648883676397	0.00637870579996387	0.00650947908014301	0.00682574365419237	0.00711218208330694	0.00712714178473617	0.00725721207175405	0.00766872945942976	0.00764938592826832	0.00837018144240924	0.00907298730042572	0.00846778598572268	0.00794443521312444	0.00886391128863793	0.00939700883571556	0.00929786092469319	0.00957896125465912	0.0098981994968459	0.00978137748838643	0.00994030910534857	0.010274958858386	0.0104062688959834	0.010322709516058	0.0102412923176724	0.010292398833993	0.0104332421571981	0.0105520944186119	0.0105842456464403	0.010544818265658
flux1:	0.661108788554442	0.00544316819535403	0.0053982360388531	0.00541591132774279	0.00548636017503711	0.0055672322165945	0.0056154797014323	0.00561284512384042	0.00557309398666203	0.00553532035732851	0.00554241558349092	0.00560863011896444	0.00570401568443005	0.00577928635145766	0.00580981908381445	0.00581536227166112	0.00584364065664011	0.00593475492221613	0.00608080055476025	0.00621191424431387	0.00625998233145698	0.00627059231491867	0.00640503775363936	0.00673553743672007	0.00704066405745032	0.0070670589845622	0.00720588448224207	0.00764262866090601	0.00762957079941155	0.00837383318847862	0.0090813877762184	0.00849214619919342	0.00798606334987935	0.00892307791728117	0.00949106091103869	0.00940027851068786	0.00970119765050085	0.0100310981167575	0.00990746173737857	0.0100689254047691	0.0104175899722245	0.010561123084305	0.0104830714707318	0.0104044113555972	0.0104587851967159	0.0106024717609662	0.0107214908236913	0.0107508416095374	0.0107080633774675
flux1:	0.661371237458196	0.00526976020040169	0.00522690148964042	0.00524293635879468	0.00530917132364378	0.00538568252115821	0.00543219823293035	0.00543214833503861	0.0053985622922784	0.00536765182732476	0.0053793258470321	0.00544656544052899	0.00554002906426277	0.00561239676873618	0.00564202619081807	0.00565137448287185	0.00568835416267773	0.00579032520778251	0.00594599943001712	0.00608309035607587	0.00613216319830784	0.00614097233712298	0.00627838171688812	0.00662255001404862	0.00694651862141819	0.00698523209920149	0.00713392624924704	0.00759732287871151	0.00759168987813143	0.0083596972492577	0.00907061769340003	0.0084994340038948	0.00801290474339189	0.00896662007006859	0.00957130546271887	0.00949045650076559	0.00981327635247802	0.0101548218234736	0.0100239201963872	0.0101868997105368	0.0105490803843741	0.0107050325880295	0.0106331770349506	0.0105582466645882	0.0106168943849414	0.0107641382738103	0.0108834302808557	0.0109093820954678	0.0108622461515893
flux1:	0.661633686361949	0.00507270353309279	0.00503247500587655	0.00504693765510974	0.00510852393678741	0.00517999109241781	0.00522422454181774	0.00522665595063248	0.00519964757932044	0.00517629296930615	0.00519313153013431	0.00526160455472293	0.00535295780393885	0.00542199381143085	0.00545027762566467	0.00546322259851199	0.00550907856991168	0.00562238215341175	0.00578826003022343	0.00593189827145523	0.00598239869845765	0.0059893216033459	0.00612900197952821	0.00648614154752441	0.00682891295277402	0.00688068131159673	0.00704027628240601	0.007531640193625	0.00753469220172511	0.00832673971355143	0.00903974344486969	0.00848885958547555	0.00802419959150012	0.00899364628159488	0.00963667352957726	0.00956733172027173	0.00991429639224794	0.0102686956916224	0.0101302901914886	0.0102938987057136	0.0106691055518962	0.0108375674673125	0.0107724363302616	0.0107020877965384	0.0107660274154361	0.0109177185550082	0.0110376626322422	0.0110598484312309	0.0110074088598959
flux1:	0.661896135265702	0.00485195313485774	0.00481486066004695	0.00482784048471682	0.00488442507803676	0.00495025978900225	0.00499170856010545	0.0049964829974973	0.00497635758210514	0.0049611222780444	0.00498361993136107	0.00505352074731258	0.00514263890391266	0.00520801262694517	0.0052345688938492	0.00525086620446128	0.00530563930882582	0.00543057220170082	0.00560707775843962	0.00575777740983197	0.00581019855764899	0.00581527823820173	0.00595656902259788	0.00632584713900177	0.00668717528199396	0.0067525732989972	0.0069239832281371	0.00744447447768171	0.00745758550052685	0.00827398420987848	0.00898793003375011	0.00845974028761768	0.00801928343360827	0.00900338721806473	0.00968617089563796	0.00962988372091881	0.0100033370382481	0.0103720263584467	0.0102261127397627	0.0103896275114375	0.0107774194463783	0.010958394265188	0.0109003338233653	0.0108352458721231	0.0109054512226313	0.0110626242979423	0.0111838803209443	0.0112022069163629	0.0111436338202195
flux1:	0.662158584169456	0.00460778456489235	0.00457426979294407	0.00458587785714109	0.00463720168152797	0.00469692606658576	0.00473514541872075	0.00474208650714135	0.00472902557593249	0.0047223198856096	0.00475085770991409	0.00482235414893463	0.00490917764818817	0.00497067030351356	0.00499519439632435	0.00501457051778305	0.00507815427618939	0.00521480336336786	0.00540217405831364	0.00556036898614279	0.00561527169391446	0.00561869489118467	0.00576098112785513	0.00614142651314231	0.00652085044310499	0.00660027937456298	0.00678426225513948	0.00733484533622822	0.0073594878010182	0.00820056645233499	0.00891449806807319	0.00841155258795314	0.00799763710927414	0.00899525103036003	0.0097189258324151	0.00967718509674291	0.010079486236472	0.0104641162203085	0.0103109408045656	0.0104738267682946	0.0108738440976176	0.011067268369267	0.0110164267837664	0.0109570515751124	0.0110343865837432	0.0111981739726934	0.0113216746724606	0.0113363552255297	0.0112709886819546
flux1:	0.662421033073209	0.00434086508200792	0.00431129354580884	0.00432166231877246	0.00436756991462348	0.00442082993327282	0.00445544175319494	0.00446433339401366	0.00445838095267834	0.00446044012971437	0.00449526341489739	0.00456848213910301	0.00465301487512008	0.00471053034219333	0.00473281013938796	0.00475496821012483	0.00482709523267684	0.00497530661986389	0.00517355806326791	0.00533957653437886	0.00539758204085223	0.00539968709100813	0.00554240744705527	0.00593290785605236	0.00632974771443242	0.00642342411382845	0.00662054338411727	0.00720194823235497	0.00723966768049147	0.00810577400228475	0.00881896269061057	0.00834396673099427	0.00795892116590614	0.00896885921991499	0.00973422352002672	0.0097084404563342	0.0101418650974321	0.0105442724449296	0.0103843442615665	0.010546269334864	0.010958258296678	0.0111640250563091	0.0111203455269597	0.0110668605539222	0.0111520082694193	0.0113235790638349	0.0114505061149658	0.0114620813390977	0.0113894830075579
flux1:	0.662683481976962	0.00405232790171981	0.00402697848661877	0.00403626043966285	0.00407670700490665	0.00412328359951001	0.00415398528321475	0.00416457219210337	0.00416562397803818	0.00417648834981395	0.0042176841294062	0.00429269358149222	0.00437499739404016	0.00442856901301167	0.00444849676727353	0.00447312039913001	0.00455334815768509	0.00471269674119171	0.00492158772487872	0.00509562457416932	0.00515739990922246	0.00515867469369407	0.00530132292402102	0.00570062222127669	0.00611397648817484	0.00622192049939387	0.00643250766188569	0.00704518995023745	0.00709756940460778	0.00798906618900008	0.00870104849182472	0.00825685789423075	0.00790298848293679	0.00892405726231034	0.00973152345283209	0.00972300939082107	0.0101896458931145	0.0106118102074135	0.0104459104523448	0.0106067564467662	0.0110305870677073	0.0112485712926979	0.0112117971435203	0.0111640682853755	0.0112574609538017	0.0114379499049105	0.0115696948143408	0.0115790418759633	0.0114990429988606
flux1:	0.662945930880715	0.00374384774116812	0.00372290318555752	0.00373126776774772	0.00376632331429321	0.00380614153487729	0.00383271515563879	0.00384470585154397	0.00385250174510132	0.0038719989295619	0.00391947337534694	0.0039962641256615	0.00407644874345445	0.00412624072139906	0.00414382015711652	0.00417057443585735	0.00425827066510157	0.00442803086735848	0.00464702871033921	0.0048291137135155	0.00489534767129316	0.00489641601011205	0.00503853497088035	0.00544522791559266	0.00587396894628111	0.00599599162203935	0.00622011137398717	0.00686420922003467	0.00693282393271214	0.00785007495101218	0.00856068099309936	0.00815029379937859	0.00782987433911079	0.00886090037972732	0.00971046051007488	0.00972041305246231	0.0102220633525444	0.0106660517493706	0.0104952407749743	0.0106551133577286	0.0110907929219952	0.0113208794967182	0.0112905729436651	0.0112481339264962	0.0113498908920908	0.0115403223303674	0.0116784339089748	0.0116867622271823	0.011599506406421
flux1:	0.663208379784469	0.00341771635301413	0.00340125427857627	0.00340888274934125	0.00343873309003987	0.00347186913827674	0.00349419090988925	0.0035072631552909	0.00352138279909711	0.00354911220185902	0.00360256812307922	0.00368103057795026	0.00375923836575563	0.00380554059121909	0.00382088812924408	0.00384941757380574	0.00394374605206177	0.00412286466906267	0.00435111101291993	0.00454107256381228	0.00461244108970982	0.00461403693419821	0.00475520456853123	0.00516772739508795	0.00561049270564029	0.00574618287067118	0.00598360223935915	0.00665888696119805	0.00674525125969749	0.00768859299321891	0.00839796168934996	0.00802450474216154	0.00773976877398221	0.00877962081891105	0.00967083445017873	0.00970032817709926	0.0102384213816039	0.0107063246947355	0.0105319453000693	0.0106911847668328	0.0111388691584755	0.0113809833235555	0.0113565582404809	0.011318610135487	0.0114284897475195	0.0116297020003125	0.0117758228573316	0.0117846560737633	0.0116906345915084
flux1:	0.663470828688222	0.00307691708770091	0.00306490104187003	0.0030719786716355	0.00309692285043575	0.00312360868091233	0.00314165834431113	0.00315546678917633	0.00317532849217852	0.00321064852033104	0.00326956350564143	0.00334946317293487	0.00342584824095984	0.00346906363539643	0.00348240314320208	0.00351232692821491	0.00361223476518408	0.00379930706831351	0.00403558456385079	0.00423300853951697	0.00431012956775691	0.00431305934776007	0.00445286640963536	0.00486948155825104	0.00532465929594079	0.00547337127500963	0.00572353410864938	0.00642935396803013	0.00653486259369279	0.00750455965002384	0.00821313826984617	0.0078798465720896	0.0076329804745807	0.00868058728932091	0.00961259533216822	0.00966257546602848	0.0102380990592549	0.0107319640431715	0.0105556384998056	0.0107148306459313	0.0111748347730802	0.0114289744204905	0.0114097417644733	0.0113751738973319	0.0114925440762195	0.011705119626889	0.0118609144686288	0.011872057892606	0.0117721346540814
flux1:	0.663733277591975	0.00272519718957324	0.00271746733689453	0.00272417262332099	0.0027446163416314	0.00276524118822071	0.00277911063567115	0.00279329627374756	0.00281815939303643	0.00286017811485569	0.00292378417886955	0.00300473498838374	0.00307943657685332	0.00312006059529518	0.00313171160448922	0.00316261676214625	0.00326682449663408	0.0034600748473785	0.0037027756118929	0.00390696028997746	0.00399033929280336	0.00399543359740103	0.00413345319382219	0.00455222719199131	0.0050179355080918	0.00517877944618206	0.00544078733408091	0.00617600501977515	0.00630187160049027	0.00729805613798591	0.00800658328561287	0.00771676904544797	0.00750990344991245	0.00856426877469062	0.00953583307032218	0.00960711039320485	0.0102205603985951	0.0107423221108693	0.0105659395296954	0.0107259233242019	0.0111987300656077	0.0114649983168826	0.0114502212936765	0.0114176525122175	0.0115414825215166	0.0117656882719167	0.0119327668847493	0.0119482598592417	0.0118436825008968
flux1:	0.663995726495728	0.00236713520209411	0.00236339861916454	0.00236988942540738	0.00238633406603697	0.00240144212213376	0.00241134241113751	0.00242554343720642	0.00245451459645537	0.00250208485439314	0.00256935076370356	0.00265078730254453	0.0027238978344613	0.00276249030213922	0.00277285012040361	0.00280428363477303	0.00291127938869948	0.00310854765032533	0.00335564486608919	0.00356555374856633	0.00365552228317015	0.00366357859685137	0.00379932791693094	0.00421810232845055	0.00469216366907484	0.00486400007199605	0.00513660039770939	0.00589952694013014	0.00604672208570491	0.00706932006338941	0.00777879272242345	0.0075358006928404	0.00737099691635996	0.00843121335878109	0.00944077778553902	0.00953402340916082	0.0101853716919578	0.0107367893787427	0.0105624799778493	0.0107243467765415	0.0112106119031726	0.0114892473766219	0.0114782021955457	0.0114460393100543	0.0115749130461249	0.0118106538291673	0.0119904916106831	0.0120125446340095	0.0119049381975122
flux1:	0.664258175399482	0.00200819842540883	0.00200801939698646	0.00201441629912676	0.00202744335841175	0.00203772690923131	0.00204399285928818	0.00205785661367736	0.00208990028179465	0.00214162047577538	0.00221123820317091	0.00229238813558772	0.00236391690231163	0.00240106697192148	0.00241058747628794	0.00244204814854854	0.00255008682813851	0.00274882180881729	0.00299784629401021	0.00321206151541367	0.00330871173766718	0.00332043020657081	0.00345332509604209	0.00386968148353632	0.00434959386208406	0.0045310334069992	0.00481261483366521	0.00560094429614863	0.00577013537537083	0.00681878447267218	0.00753041104387794	0.007337557163631	0.00721678529402617	0.00828204838894782	0.00932781418593125	0.00944355342442227	0.010132228391212	0.0107148269976059	0.0105449206736838	0.0107099989436634	0.0112105478383764	0.0115019491294098	0.011493986513036	0.0114604952530267	0.0115926444427331	0.0118394316950021	0.0120332906081582	0.0120642077830952	0.0119555477861654
flux1:	0.664520624303235	0.00165478203864793	0.00165757325524785	0.00166394086475728	0.00167419199326612	0.00168047960786084	0.0016835714235043	0.00169676729543199	0.00173072136698115	0.00178494323308511	0.00185532020842833	0.00193517858734061	0.00200501265265338	0.00204129823818714	0.00205045836088271	0.00208138911750761	0.00218849729065923	0.00238575836399242	0.00263378230661403	0.00285046184589056	0.00295358026639279	0.00296949451639471	0.00309879789078489	0.00351001871355836	0.00399292664680906	0.00418233541176319	0.0044709307224814	0.00528168105230732	0.00547317519750492	0.00654714043027258	0.00726228242861251	0.00712277392811178	0.00704787986122133	0.00811750230809796	0.00919750872348586	0.00933611412861511	0.0100609908157694	0.0106760090659977	0.0105129773003546	0.0106827975765518	0.0111986088170696	0.011503349236774	0.011497951797978	0.0114613350158149	0.011594689428535	0.0118516259442294	0.0120604789146499	0.0121025674020852	0.0119951302227829
flux1:	0.664783073206988	0.00131421781096235	0.00131923385081697	0.00132556140744293	0.00133371480734596	0.00133695472427536	0.00133745650857972	0.0013496898977464	0.00138428695780931	0.00143913166621467	0.00150839065537936	0.00158569827599023	0.00165356281176675	0.00168950637683377	0.00169878143162174	0.00172856248973267	0.00183254922540302	0.00202501719231089	0.00226864745170367	0.00248548958751909	0.00259449334968514	0.00261489837110369	0.00273966388597533	0.00314269203932856	0.00362535996285976	0.00382086924872368	0.00411416517184393	0.00494363082745284	0.00515732231544272	0.00625541554827889	0.00697552076865334	0.00689235770402751	0.00686501774118556	0.00793844230443744	0.00905064384290309	0.00921232821505929	0.00997172514726681	0.0106200703235328	0.0104664525851089	0.0106426895911751	0.0111748608981197	0.0114936896288314	0.0114905207638352	0.0114489988424345	0.0115812501079331	0.0118470312113046	0.0120714933018012	0.0121269628557085	0.0120232530429538
flux1:	0.665045522110741	9.94737112304552e-4	0.00100107197191442	0.00100725501724547	0.00101399958572208	0.00101523909518796	0.00101385463514365	0.00102488229274828	0.00105877720411959	0.0011121610042604	0.00117814955636154	0.0012513779211779	0.00131679878163405	0.00135282183766949	0.00136265097190122	0.00139059411262004	0.00148906786576761	0.00167306608430425	0.00190844952039105	0.00212266791035285	0.00223654672267682	0.00226142594350781	0.00238043888554291	0.00277183909722133	0.00325062979572522	0.00345014893199418	0.00374550240809451	0.00458922379907152	0.00482454682851743	0.00594505562764265	0.00667158524562487	0.00664744561217149	0.00666910894519261	0.00774591709900839	0.00888825037947966	0.00907306107147854	0.00986474383971635	0.0105469531465912	0.0104052711868769	0.0105896633305162	0.0111393570610363	0.0114731836735793	0.011472124594977	0.0114240138735025	0.0115526896690053	0.011825620966708	0.0120658910863586	0.0121367482729165	0.0120394045323124
flux1:	0.665307971014495	7.05371196226596e-4	7.11961845445169e-4	7.17787212888292e-4	7.23796460045463e-4	7.24158786700029e-4	7.21705512875448e-4	7.31352756711905e-4	7.63157086613011e-4	8.12827562937428e-4	8.73139019074791e-4	9.40484838805038e-4	0.00100275670184825	0.00103913582333786	0.00104988911416808	0.00107523337101463	0.00116562501607092	0.0013371518462554	0.00155999504262846	0.00176830755915747	0.00188557428480058	0.00191452830398471	0.00202624632860496	0.0024021718443775	0.00287303190467723	0.00307426206219525	0.00336872236671121	0.00422147590877802	0.0044773639917464	0.00561799386487892	0.00635234535620476	0.00638945816817719	0.00646127939209396	0.00754119192640123	0.00871162792639731	0.00891944388290437	0.00974063832673114	0.0104568470917446	0.0103295124309586	0.0105237625748011	0.0110921306198335	0.0114419913026324	0.0114431640367493	0.0113869502158981	0.0115094961798964	0.0117875281409166	0.012043345431369	0.0121312885503884	0.0120429724606443
flux1:	0.665570419918248	4.55772437667404e-4	4.61410372111585e-4	4.66546992210788e-4	4.72455289068267e-4	4.73116090318182e-4	4.70518546216711e-4	4.78698940263395e-4	5.07022567811364e-4	5.50606359154755e-4	6.02614396503156e-4	6.62006789846556e-4	7.20170600001016e-4	7.56998201067946e-4	7.6894530616226e-4	7.90854711997752e-4	8.70447078712259e-4	0.00102522074355343	0.00123082626303235	0.0014294603836447	0.00154811330678391	0.00158029338967967	0.00168279046027695	0.00203895841086051	0.00249741213551182	0.00269785932670548	0.00298819553133204	0.00384400650674657	0.00411886016235477	0.00527669260344076	0.00602011985209108	0.00612013250314073	0.00624289786851275	0.00732576365230127	0.00852234415519696	0.00875287684492913	0.00960029708581142	0.0103502148556622	0.0102394359736204	0.0104451007312135	0.0110331918674147	0.0114001975643785	0.0114039729387673	0.0113383774948977	0.0114522448775021	0.0117330245847772	0.0120036437695047	0.0121099655358074	0.0120332392037217
flux1:	0.665832868822001	2.55944099778942e-4	2.59296628621831e-4	2.63294689613765e-4	2.69678713252982e-4	2.71844715531258e-4	2.70129142747999e-4	2.76867234148649e-4	3.00367267796993e-4	3.35429852639648e-4	3.76338407728453e-4	4.25462017416445e-4	4.78295699486376e-4	5.15449219213265e-4	5.28732038129132e-4	5.46296657028118e-4	6.12261330365439e-4	7.45778315746244e-4	9.29099270566015e-4	0.00111381646433542	0.00123131644458545	0.00126536671569533	0.00135628429929133	0.0016879629136853	0.00212911570241384	0.00232610180731596	0.0026088352008517	0.00346101394619327	0.00375267896991911	0.0049241462888536	0.00567767808711524	0.00584152562595546	0.00601557779741129	0.00710134783208147	0.00832220744491529	0.0085750062129665	0.00944490374656841	0.0102278002797584	0.0101354963301183	0.0103538734579102	0.0109625292989556	0.0113477979709642	0.0113547886401175	0.0112788269632511	0.0113815643756011	0.0116625046181404	0.0119466942902216	0.0120721997535065	0.0120094002947623
flux1:	0.666095317725754	1.15873553104605e-4	1.15516105119461e-4	1.17816888881066e-4	1.25185149199571e-4	1.30077568460858e-4	1.30369276090053e-4	1.35826886307354e-4	1.53263778178614e-4	1.77381615929529e-4	2.04291729981676e-4	2.40628762827493e-4	2.86655165833685e-4	3.23778611441382e-4	3.38391023247119e-4	3.50633188812975e-4	4.00075749668644e-4	5.07683754542313e-4	6.63397968489503e-4	8.29539142681845e-4	9.4280514553697e-4	9.76818255598974e-4	0.0010533283642284	0.00135533884980601	0.00177389086826624	0.00196456252458376	0.00223600375984744	0.00307720426424962	0.00338296332688817	0.00456384031914403	0.00532819880894609	0.00555598329441739	0.00578114976468151	0.00686983544305425	0.00811321203690357	0.008387673580166	0.00927591270138601	0.0100906165511037	0.0100183437816201	0.0102503680725676	0.010880116150042	0.0112846932564231	0.0112957325586377	0.0112087626812325	0.0112981101133963	0.0115764753154318	0.0118725422168731	0.0120174890302691	0.0119706087088396
flux1:	0.666357766629508	4.50743523385769e-5	3.95344403622304e-5	3.94926609759769e-5	4.82856754385162e-5	5.71308700404821e-5	6.06558954511393e-5	6.51622660212242e-5	7.54627223394036e-5	8.63076197786356e-5	9.63022025230348e-5	1.17195844289539e-4	1.54711532614429e-4	1.91213413376255e-4	2.06991658331509e-4	2.12879934568499e-4	2.4289504618548e-4	3.19881136689582e-4	4.42485478422947e-4	5.8503907379061e-4	6.90465726917239e-4	7.21957351932692e-4	7.80742235428411e-4	0.00104747772650287	0.00143774873359487	0.00161908502160159	0.00187537584594229	0.00269767482090103	0.00301425529838189	0.0041996675367968	0.00497518899530266	0.00526607679582094	0.0055416068093805	0.00663322361285237	0.00789746020705184	0.00819284105232476	0.0090950030326377	0.00993991551267105	0.00988881114888847	0.0101349684448926	0.0107859221579742	0.0112106949150197	0.0112268028188376	0.0111285632572071	0.0112025457358912	0.0114755529573054	0.0117813937126626	0.0119454606424856	0.011916041556018
flux1:	0.666620215533261	5.20552094712222e-5	3.98679086455708e-5	3.67876281708744e-5	4.73906580949454e-5	6.14199482911327e-5	6.95121418137151e-5	7.35979341716128e-5	7.59238519490938e-5	7.13588304810264e-5	6.16054747550681e-5	6.43461543554896e-5	9.14738949667009e-5	1.26545295478703e-4	1.43172744214286e-4	1.41646374332209e-4	1.49383968517492e-4	1.91077886929697e-4	2.75002405318997e-4	3.88696024958969e-4	4.82196638619982e-4	5.08104201360873e-4	5.45357255767677e-4	7.70820742172982e-4	0.0011267871314059	0.00129560789248218	0.00153276730270434	0.00232776123467951	0.00265136181024113	0.00383581064870737	0.00462237219795963	0.00497451607571396	0.00529903008119084	0.00639353035268904	0.00767707045396385	0.00799250069137293	0.0089040148219911	0.0097771414414334	0.00974788787101641	0.0100081546050599	0.0106799295821495	0.0111255413882253	0.0111478790549548	0.0110385136573677	0.0110955306652035	0.0113604621385131	0.0116736417287497	0.0118559293006835	0.0118449806325628
flux1:	0.666882664437014	1.43747120841401e-4	1.23521037185914e-4	1.16705256564596e-4	1.29474569310633e-4	1.49934369754056e-4	1.64048474601318e-4	1.68483207554088e-4	1.62305369636213e-4	1.40490482996838e-4	1.08361233508988e-4	9.029577513184e-5	1.05062301803863e-4	1.37718041619819e-4	1.54747727879571e-4	1.44754025199803e-4	1.27497175886241e-4	1.29388658522647e-4	1.69128908960702e-4	2.4854429544754e-4	3.25621958175665e-4	3.42332222347286e-4	3.53783885816422e-4	5.31646434389262e-4	8.46991685367111e-4	9.99968804079975e-4	0.00121394331379867	0.00197286085818066	0.002299198502287	0.00347660350989295	0.00427356050407013	0.00468405178400602	0.0050555062981759	0.00615270674337428	0.00745408343312227	0.00778857967754383	0.00870487439689486	0.00960387432567865	0.00959668436945448	0.00987049691011758	0.0105621517783299	0.0110289233052557	0.0110587379957331	0.0109388051116455	0.010977710524365	0.0112320321773184	0.0115498858977838	0.0117489504932438	0.011756894661438
flux1:	0.667145113340768	3.24931750811257e-4	2.95423527546725e-4	2.84236402127236e-4	2.99538844664337e-4	3.27711258801187e-4	3.49441842292279e-4	3.55273805814747e-4	3.40448396771501e-4	2.9995385868656e-4	2.43159246626158e-4	2.01821066708653e-4	2.0225990690399e-4	2.31404311426799e-4	2.48301542370584e-4	2.28847682850543e-4	1.8410153660313e-4	1.41969032432681e-4	1.32233451354996e-4	1.71943103414862e-4	2.2779087853007e-4	2.31199455671244e-4	2.12170503683897e-4	3.35850321140646e-4	6.04029964695503e-4	7.37703891005461e-4	9.24421313754954e-4	0.00163824846472007	0.00196262594658343	0.00312638607083704	0.00393252569678339	0.00439738002350364	0.00481304962711384	0.00591256041563948	0.00723037772472289	0.00758285341777176	0.00849951631875698	0.00942176831413459	0.00943639053856531	0.00972264518232752	0.0104326521556826	0.0109205150228776	0.0109590773445469	0.0108295404536424	0.0108497067066708	0.0110911852453094	0.0114109383176992	0.0116248581626022	0.0116515098847697
flux1:	0.667407562244521	5.97722588760789e-4	5.57917055317261e-4	5.41856427817841e-4	5.60120771305465e-4	5.97353661628342e-4	6.28458916605148e-4	6.37055917196844e-4	6.13901064917663e-4	5.5382371307799e-4	4.70556485710602e-4	4.03812751919544e-4	3.88089628578578e-4	4.12606382886711e-4	4.28811953077279e-4	3.99030967682206e-4	3.24620424725381e-4	2.34666901983679e-4	1.70534345508528e-4	1.65256110790926e-4	1.94885039748443e-4	1.80488447975962e-4	1.25971250293156e-4	1.88733158596363e-4	4.03054892071507e-4	5.13858093636391e-4	6.69283867565965e-4	0.00132889943804243	0.00164629174226587	0.00278936665463659	0.00360288332122611	0.00411706169857683	0.00457353893162144	0.005674701450434	0.00700760545377587	0.00737687715881579	0.00828980973218968	0.00923249060661508	0.00926823228354927	0.00956531366891804	0.0102915612356918	0.0108000090434264	0.0108485449555527	0.0107107424019592	0.0107121023002326	0.0109389121311805	0.01125780892297	0.0114842775971767	0.0115288572344156
flux1:	0.667670011148274	9.61153569326851e-4	9.10345715925255e-4	8.89122366801691e-4	9.10899498227082e-4	9.58643844802316e-4	0.00100107235256309	0.00101416083141003	9.83529363217961e-4	9.03607000859629e-4	7.92688954075207e-4	6.98898197985132e-4	6.65453914531108e-4	6.84316904069106e-4	6.99329050217328e-4	6.58557663526088e-4	5.52729591602159e-4	4.11719389063567e-4	2.88800173565635e-4	2.33563933916428e-4	2.31954721844313e-4	1.94972706344292e-4	9.97388437675798e-5	9.48125437159817e-5	2.48531247842745e-4	3.32819309471948e-4	4.53013987660561e-4	0.00104933287916457	0.0013544890687638	0.00246950159786903	0.00328799877169242	0.00384546393713265	0.00433867725753294	0.00544051667887064	0.00678715378474526	0.00717194296140155	0.00807749520091674	0.0090376648318134	0.00909342941093935	0.00939926291353153	0.0101390897827948	0.0106671497901111	0.0107267703693811	0.0105823631532523	0.0105654234896571	0.0107762344247897	0.0110916677444806	0.011328108430321	0.0113892882669595
flux1:	0.667932460052027	0.00141092655749209	0.00134880065556581	0.00132241942265456	0.00134844710891087	0.00140829826751994	0.00146421583353862	0.00148391499397518	0.00144725851047139	0.00134797519491877	0.0012089985855757	0.00108716990374827	0.00103487293805445	0.00104727215273774	0.00106074267935671	0.00100860631765071	8.70130257390122e-4	6.75519464962012e-4	4.90111691237367e-4	3.80430080294944e-4	3.42701402469816e-4	2.78224182655129e-4	1.36954595249177e-4	5.76687416851405e-5	1.44094925089699e-4	1.98184898111166e-4	2.7936108773484e-4	8.03482521929476e-4	0.00109103801451794	0.00217039722575912	0.00299091848162218	0.0035847252686938	0.00410997498986763	0.00521117203755506	0.00657013331759283	0.0069690640231393	0.00786413576056821	0.00883882130386583	0.00891315710743481	0.00922527966941359	0.00997553652063523	0.0105217636401266	0.010593396275144	0.0104442948721943	0.0104101179106003	0.0106041554559909	0.0109137859222627	0.0111574778960673	0.0112334575401152
flux1:	0.668194908955781	0.0019393589879938	0.00186605942814685	0.00183489623710385	0.00186616296258688	0.00193990130254408	0.00201171399964995	0.00204056066775567	0.00199997903198125	0.00188265314767845	0.00171610660577268	0.00156604961112146	0.00149434822288853	0.0014998220878637	0.00151165947697072	0.00144815768586568	0.00127641763751888	0.00102646958661683	7.75701506479204e-4	6.07734876189431e-4	5.29318721925928e-4	4.32471159451892e-4	2.39903003553918e-4	7.98307392732007e-5	9.24495598418475e-5	1.12664187489162e-4	1.51241025942927e-4	5.9459835506356e-4	8.59191538245588e-4	0.00189523399401057	0.00271432339987459	0.00333674056541456	0.00388875267224295	0.00498763665047888	0.00635738955174339	0.00676898341290713	0.00765108320615177	0.00863735492072777	0.00872851204857494	0.00904415586730225	0.00980128966726971	0.0103637829150012	0.0104481081901732	0.0102963818108459	0.0102465335563761	0.0104236056601257	0.010725461821777	0.0109736698653422	0.0110622749402376
flux1:	0.668457357859534	0.0025355566523299	0.00245174451597469	0.00241661249901857	0.0024544138813203	0.00254403930388215	0.0026344079705295	0.00267536712146943	0.00263363673265167	0.00250048295451791	0.00230785093577737	0.00213030437175838	0.00203936625530631	0.00203792959382961	0.00204839984956291	0.00197398394373545	0.00176905325046044	0.00146293063349292	0.00114487963525403	9.1558464917424e-4	7.92397542146109e-4	6.58510398480365e-4	4.09593313726856e-4	1.6270369815166e-4	9.53004406834598e-5	7.8016286395153e-5	7.0669558007941e-5	4.25177579405297e-4	6.61564366952172e-4	0.00164670871693263	0.00246049766671893	0.00310315761137895	0.0036761553573418	0.0047707180777723	0.00614952993164555	0.00657220038625348	0.00743945822210098	0.008434490268269	0.00854048318922021	0.00885666745718965	0.0096168222796879	0.0101932625044024	0.0102906613572925	0.010138435488093	0.0100749031134724	0.0102353903184643	0.0105279419823522	0.0107780395186375	0.0108768364131139
flux1:	0.668719806763287	0.0031858157700289	0.00309270489424008	0.00305490228197801	0.00310088291677312	0.00320863703389486	0.00332047780067447	0.00337693318168048	0.00333750716986653	0.0031916634426439	0.00297548833374144	0.00277221504926691	0.00266304181513121	0.00265529748039305	0.0026651123850143	0.00258074675265986	0.00234343855272829	0.00198126465279181	0.00159504433207863	0.00130229596066783	0.00113089468125421	9.55672504392792e-4	6.45726258643099e-4	3.06535191149452e-4	1.53322182573055e-4	9.50196031411758e-5	3.87258552519847e-5	2.96920907975134e-4	5.00081280249054e-4	0.00142698903508672	0.00223130379305011	0.00288537556793909	0.0034731685399659	0.00456109666675247	0.00594695730466071	0.00637900540358416	0.00723014136395506	0.00823125297945943	0.00834992674951694	0.00866355376500948	0.00942268206713746	0.0100103887505987	0.010120904360008	0.00997025436704864	0.00989533863430554	0.0100401482328402	0.0103223481124571	0.0105719258887182	0.0106783446070368
flux1:	0.66898225566704	0.00387423548469227	0.00377360194828863	0.00373493443368963	0.00379110783938085	0.00391947726267965	0.00405594237463596	0.00413166162983546	0.00409863557123348	0.00394414719652703	0.003708044399714	0.00348188142785601	0.00335638576307144	0.00334360813551695	0.00335399081618898	0.00326119011640112	0.00299307740161759	0.00257596093048752	0.00212176976259277	0.00176444826149522	0.00154216004564898	0.00132183594187266	9.46701547536374e-4	5.10415505490825e-4	2.66155124974967e-4	1.63468455991469e-4	5.55419507410269e-5	2.10709673896544e-4	3.7594136249803e-4	0.00123767497348361	0.00202815701620742	0.00268453690174788	0.00328062661413788	0.0043593484640518	0.00574990119056266	0.00618951512558739	0.00702377139492534	0.00802844661757009	0.00815754492645726	0.00846549792050825	0.00921947682637894	0.00981548098512186	0.00993879915127087	0.00979164874608356	0.00970784015740541	0.0098383286281715	0.010109620588386	0.0103565744647426	0.0104680315668373
flux1:	0.669244704570794	0.00458349967616363	0.00447765935732173	0.00444043028445412	0.0045091700459563	0.00466086444977498	0.00482529788786982	0.00492436721418976	0.00490240526924346	0.00474416019663214	0.00449277894183408	0.00424763381539792	0.00410866919320424	0.00409284939314682	0.00410556872970313	0.00400640524191736	0.00370980711432647	0.00323982808377142	0.00271895631537649	0.0022969939026057	0.00202201390991768	0.0017534834207533	0.00130966077917044	7.72307071707554e-4	4.32425848457443e-4	2.8219295970523e-4	1.20314933975683e-4	1.66600590984173e-4	2.89596647156498e-4	0.00107976524907773	0.00185199538926185	0.00250150815091894	0.00309920812034074	0.004165950267246	0.00555844082852299	0.00600370083996955	0.00682074806558999	0.00782663514658102	0.00796386837091557	0.00826310896108067	0.00900785693363941	0.00960898660053387	0.00974443709709146	0.00960247030064182	0.00951231951279245	0.00963019066777506	0.00989048606777923	0.0101330796654157	0.0102470938368855
flux1:	0.669507153474547	0.00529576840537837	0.00518751864134862	0.00515448176975241	0.00523847814194361	0.00541637767202495	0.00561224101247157	0.00573896577280205	0.00573318433476546	0.005576796753083	0.00531572291688829	0.00505651099518429	0.00490784721677611	0.00489169296545514	0.00490906127934688	0.00480613965800169	0.00448407361428109	0.00396423118108083	0.00337902639345157	0.00289341244978777	0.00256486518544562	0.00224579436414135	0.00173056113165204	0.00108909940327769	6.49789130367968e-4	4.49100411717871e-4	2.31340810840321e-4	1.63837628420959e-4	2.40746373684481e-4	9.53629977500235e-4	0.001703247428633	0.00233685019762108	0.00292941693466594	0.00398126605753093	0.0053725178162886	0.00582140733437423	0.00662123782619206	0.007626132101976	0.00776924326760386	0.00805690638756528	0.00878849641098121	0.00939147075582788	0.00953805036819214	0.00940264421625034	0.00930863763453863	0.00941582603480946	0.00966545252071637	0.00990235285221873	0.0100166466866282
flux1:	0.6697696023783	0.00599360692840378	0.00588613039312658	0.00586040218040219	0.00596258038451473	0.00616964869654396	0.00640041438628343	0.00655918431152376	0.00657499324318245	0.00642663636873824	0.00616223795584609	0.00589476014405938	0.00574100251247434	0.00572788978116122	0.00575272207204552	0.0056491223025353	0.00530522584123188	0.0047393527084379	0.00409314856787603	0.0035458966708083	0.00316386237013198	0.0027927684145723	0.00220427681229042	0.00145668808102366	9.14991214372065e-4	6.61238774616959e-4	3.86071255279835e-4	2.00883288854245e-4	2.28350790760576e-4	8.5899534783879e-4	0.00158180429245651	0.00219078408369309	0.00277155374143456	0.00380551984828583	0.00519194028879417	0.00564236322125034	0.0064251827086272	0.0074269984901881	0.00757382464815141	0.00784730818126222	0.00856207401815728	0.00916360182131809	0.00932001774680892	0.00919220055153851	0.00909665091896238	0.00919520093712182	0.00943483014738481	0.00966511661367318	0.00977769959041121
flux1:	0.670032051282053	0.00666087574972059	0.00655760741367603	0.00654253870501722	0.00666593793530264	0.00690509969724059	0.007174111477533	0.0073692320220868	0.00741213713980023	0.00727833036495166	0.00701755111262106	0.00674831646939939	0.0065947715308336	0.0065886499280632	0.00662418712303058	0.00652338002188605	0.00616180803626361	0.00555445922849909	0.0048514756173798	0.00424555984105013	0.00381107080814788	0.00338737665253162	0.00272472700907112	0.00187007834859185	0.00122395641946185	9.14884562878296e-4	5.81196011445771e-4	2.75473528482884e-4	2.50670031489601e-4	7.94948419906969e-4	0.00148700698823049	0.00206316240679283	0.00262568629318396	0.00363876447671621	0.00501638396041462	0.00546618711992193	0.00623231416592466	0.0072290518667955	0.00737757805444407	0.00763462349056904	0.00832925566829561	0.00892613357496444	0.00909086383150456	0.0089713007439932	0.00887626017057798	0.00896821052446727	0.00919877232463486	0.00942192139014969	0.00953115064933034
flux1:	0.670294500185807	0.00728350927664366	0.00718797057225555	0.00718698113456109	0.00733459677509565	0.00760858176717297	0.00791888522788053	0.00815438009305151	0.00822975439769489	0.00811711425399712	0.00786722553285336	0.00760322830218879	0.00745572421245028	0.00746098281830945	0.00751078543616344	0.00741652802167509	0.00704183480415378	0.00639816094659432	0.0056433863373718	0.00498265726000645	0.00449767204235874	0.00402173856935889	0.00328503013497022	0.0023235149013894	0.00157189993855286	0.00120565767406357	8.12753672061703e-4	3.84700765535195e-4	3.05333291897123e-4	7.5997050990971e-4	0.00141765989440073	0.00195345784700137	0.00249162901409419	0.00348085794993305	0.00484539714221893	0.00529239606251567	0.00604217453053919	0.00703188873974296	0.00718029162085234	0.00741905125373073	0.00809067928258599	0.00867988507539681	0.00885125084863481	0.00874025526853172	0.00864745494471713	0.00873473678440302	0.00895732779229964	0.00917317709086393	0.00927779430623458
flux1:	0.67055694908956	0.00785012275401765	0.00776573056904545	0.00778211378387845	0.0079567092705396	0.00826786903738433	0.00862201897276001	0.00890141244715105	0.0090142472820387	0.00892921549312926	0.00869754073935266	0.00844600568429408	0.00831067968694857	0.00833198406575524	0.00839980576602464	0.00831602576136784	0.00793304161211028	0.00725865782685234	0.00645772591335891	0.00574681806675103	0.00521418257401498	0.00468732316898099	0.00387768387985699	0.00281063883308932	0.00195346860958649	0.00152866404396616	0.00107627159614133	5.25127489976235e-4	3.8944108321507e-4	7.520052928931e-4	0.00137207947579238	0.0018607788745835	0.0023689418717192	0.00333145810864935	0.00467841660578666	0.00512042253914059	0.00585414864977467	0.00683492136868318	0.00698159996335579	0.00720068585300948	0.00784694301696558	0.00842571913270154	0.00860196285116625	0.00849952943004244	0.0084103468096628	0.00849470088696247	0.00871049430161595	0.00891919081559328	0.00901833512277862
flux1:	0.670819397993313	0.00835240567436873	0.00828226716240515	0.00831897600822701	0.0085228747811153	0.00887298175846971	0.00927283673017471	0.00959892789265194	0.00975357827611526	0.00970214304737881	0.00949577185394402	0.00926388483596289	0.00914695345273674	0.00918906726688871	0.00927871947859929	0.00920939879032747	0.008823110990309	0.00812397197012834	0.00728304392152395	0.00652728567490224	0.00595068965188336	0.00537517151273013	0.00449476875139189	0.00332467028884918	0.00236290843807574	0.00187866356719411	0.00136693201283501	6.92929096020242e-4	4.99698998193682e-4	7.68563062493919e-4	0.00134818181656914	0.00178391838495891	0.00225695519939329	0.00319004276692249	0.00451479895287727	0.00494964473504647	0.0056675071307174	0.00663742833966993	0.00678102001503316	0.00697953045183431	0.00759859761359975	0.00816452039646076	0.00834388293361833	0.00824973595317177	0.00816518706346396	0.00824810264274981	0.00845826499802662	0.00866020231137358	0.00875340075395285
flux1:	0.671081846897066	0.00878528230884397	0.00873198930373889	0.00879141804658777	0.00902628964294261	0.00941633230916369	0.00986285011950165	0.0102374936460316	0.0104374340556273	0.0104248622755497	0.0102503725955851	0.0100450147006017	0.0099525435795653	0.010020149192096	0.0101353681553432	0.0100844343244154	0.00969988063323408	0.00898217039788395	0.00810783166852086	0.00731316581427085	0.00669710057493595	0.00607613563469389	0.00512816962658983	0.00385861151902634	0.00279425321958665	0.00225025614996564	0.00167975658730417	8.8405945340803e-4	6.32576056270068e-4	8.06856465427905e-4	0.00134360554803516	0.00172143478847116	0.00215482199633363	0.00305595695063509	0.00435386848950478	0.00477943120411283	0.00548146069451643	0.00643861630550812	0.00657799734426274	0.00675551796881731	0.00734614342762253	0.00789717424320538	0.00807796505426098	0.00799161508825424	0.00791236730954993	0.00799504279239162	0.00820066154005941	0.00839641107442634	0.00848354929564418
flux1:	0.67134429580082	0.00914684346835953	0.00911228207570626	0.00919606036052836	0.00946271737048806	0.00989270771772885	0.0103857578415152	0.0108096677152665	0.011057275256434	0.011087873217833	0.0109510796773981	0.0107785826220339	0.0107162723621028	0.0108138039318342	0.0109581300636143	0.0109293625931979	0.0105515427284619	0.00982158430563902	0.00892076106122399	0.0080936801040833	0.00744339962084127	0.0067811255239075	0.00576980600214456	0.00440546054140822	0.003241523716702	0.00263807408013245	0.00200979697320106	0.00109442755261376	7.84475443249863e-4	8.63956794700799e-4	0.00135585945323534	0.00167175832041237	0.00206159332202188	0.00292848266460826	0.00419497835675357	0.00460919727851879	0.00529522282688015	0.00623768840568641	0.0063719598485337	0.00652853877402832	0.00709003242048441	0.00762454779030261	0.00780520291927241	0.00772600494968934	0.00765240439439665	0.0077357275412416	0.00793775165365231	0.00812799237705777	0.00820926924424042
flux1:	0.671606744704573	0.00943807514951751	0.00942326648519679	0.00953208334137775	0.00983030719368596	0.0102991181596156	0.0108373281127351	0.0113099206150495	0.0116063015978131	0.0116832201208677	0.0115889642110405	0.0114549023175839	0.0114279040808907	0.0115594041003908	0.0117360809102321	0.0117330364305103	0.0113668436340174	0.0106310299476336	0.0097109254810039	0.00885842059309343	0.00817990369825294	0.00748135258273692	0.00641185805383022	0.00495842158761958	0.00369892268522851	0.00303696529317206	0.00235231534698901	0.00132006957329818	9.51901587840638e-4	9.36955009691066e-4	0.00138247815003888	0.00163330956102463	0.00197630708039391	0.00280692118890089	0.00403757783573207	0.00443846688954525	0.0051080757526425	0.00603391352031498	0.00616237437600278	0.00629847328860263	0.00683067506918426	0.00734747439310926	0.00752659893861794	0.00745380631949592	0.0073859138781355	0.00747045826601979	0.00766965260327047	0.00785510308461968	0.00793097354630097
flux1:	0.671869193608326	0.00966242682857943	0.00966741363894842	0.00980088797811773	0.0101293009650743	0.0106345510168664	0.0112152028232411	0.0117344935958388	0.0120793670562339	0.012204463645271	0.0121564578034078	0.0120654878210472	0.0120782585370483	0.0122472649887476	0.0124591613250857	0.0124851182974907	0.0121352896601581	0.0114000329023976	0.0104680797218334	0.00959759747215808	0.00889750499172855	0.00816855553623524	0.00704697328275991	0.00551109603473772	0.00416100876879538	0.00344215063616439	0.00270293765591992	0.00155729903269534	0.00113160605405894	0.00102310925131661	0.00142116618989932	0.00160461370179047	0.00189807697667424	0.0026906744772314	0.00388127622051368	0.00426693104481874	0.00491943327444447	0.00582668997633777	0.00594880108184723	0.00606522688983169	0.00656845171502271	0.00706674281782887	0.00724313635817233	0.00717594686974888	0.00711357790131256	0.00719961190698062	0.00739652508143377	0.00757788106849687	0.00764899179932918
flux1:	0.67213164251208	0.00982527308014713	0.00984906406158749	0.0100056754484118	0.0103616738659082	0.0108996734922362	0.0115186637238806	0.012081230454404	0.012472878270486	0.0126466444858773	0.0126473772224406	0.0126031322300834	0.0126593342943503	0.0128688012430818	0.0131183570667859	0.0131762777346604	0.0128473590146432	0.0121190524028766	0.0111828718340064	0.0103022691019707	0.00958788708729412	0.0088351939930909	0.00766843824844029	0.00605763746274451	0.00462283271098571	0.00384933954943877	0.00305776393951735	0.00180281892860663	0.00132069624415232	0.00111996142429683	0.00146991147333399	0.00158439379924879	0.00182616754107877	0.00257931158202346	0.00372589304259322	0.00409449356784236	0.00472889358004852	0.00561559775210489	0.00573094035384767	0.00582876402491672	0.00630372740103644	0.00678309189149049	0.0069557572538669	0.0068933495487373	0.00683611372242481	0.00692361872606228	0.00711856366020188	0.00729644366946628	0.00736356597374174
flux1:	0.672394091415833	0.00993332612083748	0.00997390533587089	0.0101509942934708	0.0105307531499244	0.0110965236670275	0.0117483960997573	0.0123494137242045	0.0127847020430984	0.0130062590881659	0.0130569629472719	0.0130620011764859	0.0131644464875664	0.0134166967014702	0.0137058894725655	0.0137983945390668	0.0134947132506696	0.0127796969101277	0.0118470557922034	0.0109645415174164	0.0102437010241165	0.00947459625149578	0.00827030208919615	0.00659285722118561	0.00508002274976022	0.00425479279499129	0.00341342463985387	0.00205378404534073	0.00151669535771637	0.00122540943983757	0.00152705311151611	0.00157162926937761	0.00176004308180652	0.00247260831257741	0.00357148590877124	0.00392129604092747	0.00453627589874019	0.00540043456432509	0.00550866796329725	0.00558913833234341	0.00603686879260128	0.00649721084265542	0.00666534820275917	0.00660690880978277	0.00655424832387686	0.00664294371229891	0.00683598995221816	0.00701089072344613	0.00707485479129837
flux1:	0.672656540319586	0.00999405402507436	0.0100484572922468	0.0102422985577644	0.0106408523626133	0.0112282215360995	0.0119062756696229	0.0125396253378852	0.0130140965395844	0.0132812567054349	0.0133819355997362	0.0134377399782403	0.0135883736745555	0.0138850784287113	0.0142154050513401	0.014344755453242	0.0140703953343008	0.0133749174861349	0.0124536713343087	0.0115777243814959	0.0108586897593435	0.0100810515713013	0.00884744312408781	0.00711227223627467	0.00552881210436481	0.00465532743815064	0.00376707870376558	0.00230780823925663	0.00171754877242801	0.00133772828048956	0.00159129600561197	0.00156557162703526	0.00169938286176872	0.00237055305246375	0.00341835050248598	0.00374771694571078	0.00434163677839744	0.00518123323711625	0.0052820555772199	0.00534651590972238	0.00576826143073269	0.00620974485206294	0.00637273428656807	0.00631747669627036	0.00626870259690445	0.00635807616660569	0.00654905313031747	0.00672131622748709	0.00678295023808095
flux1:	0.672918989223339	0.0100151508337609	0.0100796049409043	0.0102855505301137	0.0106969478294614	0.0112987199720947	0.0119951921136332	0.0126536391136611	0.013161668055445	0.0134710547024761	0.0136205626372881	0.013727582811029	0.0139274987802424	0.0142696778348418	0.0146421462219069	0.0148102264934034	0.0145689971502336	0.0138991629307707	0.0129971768843874	0.0121364323097717	0.0114277535679941	0.0106498425885755	0.00939557621093882	0.00761209396886333	0.00596600919649988	0.00504826717473808	0.0041163573745545	0.00256291942859664	0.0019215798385758	0.00145554095317094	0.00166167310088083	0.00156571681646008	0.00164406077047392	0.00227331781057038	0.00326699173679614	0.00357434413808512	0.0041452644334325	0.00495826009010151	0.00505137564421038	0.0051011896221062	0.0054983254221536	0.00592130466276369	0.00607868086381758	0.0060258589083967	0.00598018620421329	0.00606952940543556	0.00625803992659771	0.00642783024456493	0.00648790707068055
flux1:	0.673181438127093	0.0100040923261812	0.0100742070879483	0.0102868895252823	0.0107044119108693	0.0113126031401949	0.0120189101993503	0.0126943402483414	0.0132293436340396	0.0135765583257704	0.0137727182054141	0.013930444212169	0.0141799227365828	0.0145679568267107	0.0149830815553432	0.015191380526597	0.0149867779408237	0.0143484808397463	0.0134735235331236	0.012636624466033	0.0119469544049228	0.0111772200117576	0.00991120568156449	0.00808916523559376	0.00638891931456849	0.0054313489009021	0.00445926543528839	0.00281747274332581	0.00212740559429491	0.00157774814548349	0.00173746481202071	0.00157174093876138	0.00159409405435019	0.00218119987135309	0.00311806974976703	0.0034019241781005	0.00394765259501352	0.00473199634011363	0.00481709160996792	0.00485358341140103	0.00522752778953381	0.00563247859526807	0.00578390150751387	0.0057328192716399	0.00568940185199774	0.00577784974862663	0.00596329335294372	0.00613058978778792	0.00618978326076116
flux1:	0.673443887030846	0.00996779692327739	0.0100387951968379	0.0102523756263575	0.0106688057750636	0.0112749288776667	0.0119819592648711	0.0126656577127569	0.0132203416226445	0.0136001642510093	0.0138399136403614	0.0140469694978638	0.0143455273754728	0.0147791763507712	0.0152369743723989	0.0154865610061597	0.0153217172916153	0.014720551912155	0.01388016244667	0.0130755808051955	0.0124134633775242	0.0116603281415268	0.0103915353519986	0.00854085862804356	0.00679523334909863	0.00580260271014992	0.00479405784607676	0.00307003840565639	0.00233382872796426	0.0017034315416679	0.00181809186766777	0.0015834122911574	0.00154957101073492	0.00209454457101043	0.00297232848490531	0.00323129578479312	0.003749458041964	0.00450310632682393	0.00457983610372928	0.00460424678495026	0.00495639010917599	0.00534384508971892	0.00548906984291194	0.00543908984376677	0.00539705589783459	0.00548363165453636	0.00566523686709815	0.00582983490232747	0.00588868681974274
flux1:	0.673706335934599	0.00991239709233442	0.00997936451104635	0.0101878063543187	0.0105957250672359	0.0111911037333172	0.0118895355198225	0.0125724906349065	0.0131391189166461	0.0135457253867235	0.0138252758631531	0.0140795220491227	0.0144259670050043	0.0149043887022562	0.0154043732439778	0.0156958678275369	0.0155734916367839	0.0150146505972689	0.0142159841792773	0.013451819452526	0.0128254612049762	0.0120970949972903	0.0108343521135967	0.00896495520113433	0.00718290369092975	0.00616022608373254	0.00511911304166546	0.0033192842688364	0.00253972517507468	0.00183174917488425	0.00190300153508283	0.00160049623569753	0.00151057091616016	0.00201366277147059	0.00283051724909277	0.00306331708814568	0.00355144802651033	0.00427239749255911	0.00434038090551823	0.00435384084169344	0.00468549071424683	0.00505598401239775	0.00519483284333569	0.00514538343645211	0.005103871326404	0.00518753452879558	0.00536439912720987	0.00552592456666166	0.00558482292218541
flux1:	0.673968784838352	0.00984311446972984	0.00990124929340027	0.0100985961976099	0.0104906860166608	0.0110667757049273	0.0117474000303094	0.0124206100371249	0.0129912756047398	0.0134184579136561	0.0137334558521456	0.0140320916948692	0.0144245754429839	0.0149463429635001	0.0154875161051127	0.0158210592888201	0.0157433710356829	0.0152315326224519	0.0144811951986897	0.0137649654555707	0.0131820059113802	0.0124861040022339	0.0112379020362341	0.00935952401440082	0.00755002853173419	0.00650247322261368	0.00543282397643433	0.00356387292916962	0.00274394650760084	0.00196184133849273	0.00199156725092993	0.00162266990408668	0.00147709026804844	0.00193875702959368	0.00269331644709758	0.00289879699832415	0.00335444480951215	0.0040407773655766	0.00409960301305245	0.00410311815640308	0.00441546154584673	0.00476948540256908	0.00490182344994575	0.00485240561223949	0.00481059925179819	0.00489029659097215	0.00506143414698541	0.00521936669793303	0.00527853501302462
flux1:	0.674231233742106	0.00976422292222376	0.00980906720909941	0.00998970448414316	0.0103590375903293	0.0109077302917423	0.0115617581679432	0.0122165222402608	0.0127834043693958	0.0132247795715492	0.0135704585398263	0.0139101184262516	0.0143461857772886	0.0149093034935606	0.0154901499237252	0.0158653737898434	0.0158340418838	0.0153732578609248	0.0146771433686212	0.0140155855806912	0.0134828843002438	0.0128264647451752	0.0116007773187459	0.00972282162619939	0.00789476340698848	0.00682757719501608	0.00573352433285432	0.00380238998139478	0.00294525285254855	0.00209276254916481	0.00208301823198895	0.00164946116093197	0.00144898763623862	0.00186986832196789	0.00256127759561894	0.00273843987167554	0.00315927436904984	0.00380921236256404	0.00385845096517505	0.00385289944413486	0.00414698055697445	0.00448495500903596	0.00461067106621018	0.00456086409932203	0.0045180261170238	0.00459274216613983	0.00475713257898764	0.00491083748615721	0.00497033463249712
flux1:	0.674493682645859	0.00967907851046148	0.00970671466617869	0.00986559616211508	0.0102058868678746	0.0107197795392607	0.0113391126572692	0.0119672885379359	0.0125228818007309	0.0129720791022821	0.013343397063088	0.0137202375377522	0.0141968718580744	0.0147987926461589	0.0154172783901927	0.0158332845408715	0.0158493697742435	0.0154429640632932	0.0148061091131174	0.0142050062476319	0.0137284636567111	0.0131176982551223	0.0119218289329237	0.0100532260357538	0.00821527331808271	0.00713371643381784	0.00601946081272331	0.00403331397666282	0.0031422861551955	0.00222344955041317	0.00217640948135493	0.00168022123786625	0.00142595553402799	0.00180685105482559	0.00243478502837556	0.00258281004371957	0.00296672514471994	0.00357869221357236	0.00361791485501482	0.00360405008836582	0.00388076126535899	0.00420301673021395	0.00432200935441315	0.00427147477201974	0.00422697532509506	0.00429578054504703	0.00445242171694028	0.00460118721570693	0.00466091672194749
flux1:	0.674756131549612	0.00959019376464559	0.00959739500718651	0.00973022202595122	0.0100360288738685	0.0105086399376734	0.0110860904833013	0.0116803054701644	0.0122176096743311	0.0126684283444822	0.0130601860834294	0.0134699638019535	0.0139836313762228	0.0146212788570214	0.0152748591010762	0.0157302085519375	0.0157941234976274	0.0154446120331189	0.0148710817277098	0.0143351317754567	0.0139195577366507	0.0133596479379461	0.0122001140962235	0.0103492127063372	0.00850973118928437	0.00741902922977068	0.00628881429151208	0.00425503111155711	0.00333358631290478	0.00235272849824038	0.00227063502867256	0.00171413409977659	0.00140752260010907	0.00174937888716045	0.00231404300084159	0.00243231930185498	0.00277752070738287	0.00335020246740331	0.00337900237374024	0.00335745933069657	0.00361754147481761	0.00392431276027558	0.00403648161254243	0.00398496454795277	0.00393830371558619	0.00400039663349161	0.00414835411822654	0.00429143216479246	0.00435115967978712
flux1:	0.675018580453365	0.00949933528477034	0.00948366404635111	0.00958700874018949	0.0098538773230018	0.0102798017101501	0.0108092519309498	0.0113630591047697	0.0118757240221098	0.0123222585026053	0.0127291986693146	0.013167341340756	0.0137140384162574	0.0143838381953034	0.0150694776896481	0.0155621962246906	0.0156736850683233	0.0153827250863831	0.0148755404262071	0.014408277948617	0.0140573169526811	0.0135524216730822	0.0124348808501392	0.0106093724646356	0.00877636015538141	0.0076816716471205	0.0065397642965204	0.00446589001023536	0.0035176453799791	0.00247935759135118	0.0023644797207573	0.00175025918035595	0.00139308408103215	0.00169697867914912	0.00219908790875419	0.00228723668320356	0.00259230788892586	0.00312470611635092	0.00314272199160869	0.00311402425095733	0.00335807324993055	0.0036495027047474	0.00375474463719247	0.00370207245601217	0.00365289466818401	0.00370763546174847	0.00384608693516007	0.00398273452902748	0.00404211184628856
flux1:	0.675281029357119	0.0094076275503351	0.00936748155286899	0.0094388535007251	0.0096633977462042	0.0100383976368752	0.0105148962002854	0.0110228733286454	0.0115052965933481	0.011942028700343	0.0123589172119647	0.0128205908500498	0.0133958972150587	0.0140938202755763	0.014808028364749	0.0153356291995806	0.0154937711218736	0.0152621448102449	0.0148232573070148	0.0144270319872784	0.014143147573273	0.0136963646114953	0.0126255852786136	0.0108324636920552	0.0090135097261954	0.00791990717636724	0.00677058422083662	0.00466428550326189	0.00369298895103158	0.00260209571410431	0.00245669876128484	0.00178759880720006	0.00138195411123324	0.00164908560476549	0.00208982174912016	0.00214771676804689	0.00241165958071433	0.00290313410291342	0.00291007321710843	0.00287463973234425	0.00310311590867483	0.00337926305848099	0.00347747224701577	0.00342355053121728	0.00337165035379876	0.00341858381685431	0.00354685560909766	0.00367637407870161	0.00373496790502118
flux1:	0.675543478260872	0.00931565093783392	0.00925026185408551	0.00928812226106914	0.00946804815509127	0.00978908293440167	0.0102088811574096	0.0106666750130272	0.0111140558231208	0.0115359169021675	0.0119576099968039	0.0124377859455932	0.0130369279265531	0.0137585477029809	0.0144974281334117	0.015056951611268	0.0152601880721646	0.0150878214724976	0.0147181350000276	0.0143941450801789	0.0141786596490566	0.0137920570206294	0.0127719314725452	0.0110174856097326	0.00921975052251332	0.00813221162000239	0.0069797500726603	0.00484875610230603	0.00385826993593586	0.00271978404403357	0.00254611045098156	0.00182517828535208	0.00137343034180197	0.00160510980710054	0.00198606032281449	0.00201384039162084	0.002236089467702	0.00268638347710584	0.00268204293165221	0.00264019455640741	0.00285343313770193	0.00311428820588208	0.00320535950802809	0.0031501660299338	0.00309548562598088	0.00313435255417275	0.0032519462100092	0.00337371609277547	0.00343103957540842
flux1:	0.675805927164625	0.00922352730885726	0.00913292089275349	0.00913665336936374	0.00927073409643494	0.0095359382643745	0.00989647433186384	0.010300797604136	0.0107091523252971	0.0111115603798696	0.0115330612636334	0.012026585711853	0.0126445097717263	0.0133850724035927	0.0141443861033009	0.014732454113055	0.0149786376471731	0.0148646516352908	0.014564086130816	0.0143124585833482	0.0141656391387212	0.0138403279525329	0.0128739211352942	0.0111637565361044	0.00939396986954027	0.00831737490011403	0.00716604405480009	0.00501807848776862	0.00401235874621236	0.00283142646102911	0.00263168662755562	0.00186212561654146	0.00136686042667076	0.00156450420334848	0.00188758830959149	0.00188566066431751	0.00206607464707304	0.00247532131281108	0.00245960615526419	0.00241157276178334	0.00260979444547806	0.00285529355507782	0.00293912821889742	0.00288270581086652	0.00282532531108086	0.00285606253432735	0.00296267032482773	0.00307617991892346	0.00313172485344516
flux1:	0.676068376068379	0.00913099133762321	0.00901592022163521	0.0089857698368397	0.00907378450337322	0.00928240575079268	0.00958224850995121	0.00993083960019829	0.0102969877274847	0.0106758657585313	0.0110923746483933	0.0115940419927394	0.0122254981034543	0.0129800033894989	0.0137552407893576	0.0143681220065982	0.0146545818713824	0.0145973686093994	0.014364955865633	0.0141848606164305	0.0141060369604507	0.0138422740717982	0.0129318991721457	0.0112709811431894	0.00953545132866398	0.00847458282256167	0.00732863594917712	0.00517134378347531	0.00415441540202538	0.00293625590190858	0.00271262700160819	0.00189773909792784	0.00136170068075843	0.00152682403666034	0.0017942132781928	0.0017632473565763	0.00190208148327518	0.00227079214210136	0.00224372926315224	0.0021896585639727	0.00237298020424864	0.0026030206696143	0.00267953351204385	0.0026219827862955	0.00256210544409838	0.00258483582942803	0.00268034518140128	0.00278521143477327	0.0028384790914884
flux1:	0.676330824972132	0.00903744944634125	0.0088993102842589	0.0088363033216052	0.00887895251313216	0.00903126358837448	0.00927002910396376	0.00956158661544468	0.00988311662958153	0.0102348986904439	0.0106418593084175	0.0111464891418108	0.0117861212396906	0.0125494102850856	0.0133358687552519	0.0139695499199479	0.0142931684895981	0.0142904844714389	0.0141244835845747	0.0140142667042464	0.0140019667378508	0.0137992737344458	0.0129465836290517	0.0113392937378448	0.0096439249016343	0.00860346590069601	0.00746712965038764	0.00530800419672334	0.00428393275064932	0.00303377702071039	0.00278840730822412	0.00193153405046407	0.00135755947419062	0.00149177107487098	0.00170581173177762	0.00164672383368521	0.00174459013781774	0.00207362655996148	0.00203537359528244	0.00197534257007914	0.00214378866255988	0.00235824347083687	0.00242737068011672	0.0023688433657387	0.00230677763841485	0.00232179221032065	0.00240627999295705	0.00250226106486833	0.00255278972567641
flux1:	0.676593273875885	0.00894203054531556	0.00878277594107604	0.00868863162004878	0.00868744209603648	0.00878463946379438	0.00896289322664867	0.00919699685616531	0.00947222131937049	0.00979385221353166	0.0101869966879455	0.0106895127424668	0.0113319522395626	0.012098796998684	0.0128916587602751	0.0135419171245982	0.0138992104798469	0.0139482764814114	0.0138462958710028	0.0138036166153457	0.0138557037637816	0.0137129889950873	0.0129190723731634	0.0113692697053853	0.00971958030577284	0.00870410824810668	0.00758156831424651	0.00542788389140991	0.0044007450373575	0.00312377985238533	0.0028587960279716	0.00196326389660028	0.00135422099715215	0.00145921834224083	0.00162236208209355	0.00153629244718398	0.00159411384367099	0.00188464871211103	0.00183549750841439	0.00176952678571552	0.00192304268916375	0.00212177391726957	0.00218348072478859	0.00212417403693962	0.0020603146147694	0.00206804937712506	0.00214176775505291	0.00222876726653059	0.00227615487348642
flux1:	0.676855722779638	0.00884363372095526	0.00866568680572153	0.00854272955866146	0.00849995779222482	0.00854405776125139	0.0086632135168698	0.00884024151207662	0.00906814944460682	0.00935708276696108	0.00973247570172887	0.0102279840590397	0.0108679418151035	0.0116331317903694	0.01242753821877	0.013090010977804	0.0134772077056425	0.0135748066383527	0.0135339208913776	0.0135558796131358	0.0136696797683543	0.0135853519480473	0.012850824023334	0.0113619033825032	0.00976304223918015	0.00877701615323942	0.00767239829188369	0.00553115370459049	0.00450500151944815	0.00320632376055564	0.00292383939027068	0.0019929149010761	0.00135164824289843	0.00142921429388736	0.00154396158693712	0.00143224620257315	0.00145120997975854	0.00170468055123015	0.00164505514574852	0.00157312600894089	0.00171159374564965	0.00189446516399745	0.00194875278629922	0.00188890483997155	0.00182371422059995	0.00182472428928289	0.00188808032993885	0.0019661439440691	0.00201006471978915
flux1:	0.677118171683392	0.00874097775841715	0.00854715392288373	0.00839823125352163	0.00831677189791213	0.00831051143709797	0.00837273451594539	0.0084937852483113	0.0086739976988585	0.00892819529105863	0.00928227669245869	0.00976614014999322	0.0103984925677194	0.0111569147607135	0.0119480341592758	0.0126182819325983	0.0130313955503654	0.0131739611786099	0.0131908139120825	0.0132740616441268	0.0134464708310013	0.0134185358213979	0.0127436157799172	0.0113185565651301	0.00977531271019776	0.00882305208139808	0.00774039814017258	0.00561827452219458	0.00459710974597429	0.00328169500154083	0.00298381861084401	0.00202067738902307	0.0013499668314026	0.0014019678842726	0.00147082640176289	0.00133496628892117	0.0013164811478209	0.00153454101540277	0.0014649905036465	0.00138706360657927	0.00151032072590124	0.00167721015193185	0.00172412162329527	0.00166400757146624	0.00159799918780434	0.00159293251568616	0.00164646389796643	0.0017157693812271	0.00175598385651625
flux1:	0.677380620587145	0.0086326562208657	0.00842609302550153	0.00825450023143109	0.00813780167709866	0.00808454724653685	0.00809266663441974	0.00815948863591205	0.00829222077617309	0.0085101548953996	0.00883978084545821	0.00930768650986313	0.00992755237927092	0.0106742619780145	0.0114573493984143	0.0121309123890793	0.0125658047420741	0.0127494970332602	0.0128203848879264	0.0129612100387953	0.0131887785353613	0.0132149146999075	0.0125994849785737	0.0112408865220919	0.0097576902466273	0.00884334453453382	0.00778658358495612	0.00568991802853517	0.00467765683501477	0.00335034421398416	0.00303918627655108	0.00204689869614651	0.00134943325892037	0.00137781774000374	0.00140327571652346	0.00124490646006429	0.00119056560496788	0.00137503866657216	0.0012962257517933	0.00121226031123017	0.00132012182441127	0.00147093389260938	0.00151055867280717	0.00145048707824817	0.00138421039466478	0.00137378281141601	0.00141813185125402	0.00147897412301519	0.00151533263946989
flux1:	0.677643069490898	0.00851720007253275	0.0083012933636692	0.00811070316780632	0.00796268886311967	0.0078663529573277	0.00782378277046301	0.00783871431572967	0.00792474474878095	0.00810540258104918	0.00840788208124905	0.00885589993229971	0.0094587060587169	0.010188986962162	0.0109594361643507	0.0116318831787612	0.0120843182587517	0.0123050842461807	0.0124260212704747	0.0126204135281891	0.01289940662488	0.0129770179970232	0.0124206636738347	0.0111307650230203	0.00971167843471871	0.00883918680981338	0.00781210178347263	0.00574687570177575	0.0047473191733378	0.00341281180186933	0.00309049027060495	0.0020720243256819	0.0013503921856892	0.00135718956479816	0.00134170233203457	0.00116256622804859	0.00107411745935681	0.00122695686362051	0.00113964323176702	0.00104961548481995	0.00114189842083101	0.00127657834974632	0.00130905586030505	0.00124936483957618	0.00118339236915919	0.00116836501514122	0.00120425287584921	0.00125702573583669	0.00128946610387232
flux1:	0.677905518394651	0.00839314785587219	0.00817149009700193	0.0079658830449456	0.00779087477201821	0.00765583709269315	0.00756650517159541	0.00753242164124837	0.00757306728429347	0.0077159560668499	0.00798908233238731	0.00841371344816624	0.00899524861938273	0.00970466440196373	0.0104580532878577	0.0111250250770607	0.0115907146005523	0.0118443365007372	0.0120111018379394	0.0122547972820521	0.012581236572099	0.0127074864739784	0.0122095160045224	0.010990200195146	0.00963889652742166	0.00881193803541828	0.00781812843860973	0.00578996727415102	0.0048067713795918	0.00346964956118011	0.0031382937498036	0.00209653390588433	0.00135322756870716	0.00134054612450676	0.00128653295654145	0.00108845541742011	9.6777794732996e-4	0.00109103126197339	9.96061143531516e-4	8.99981181157209e-4	9.76530970005414e-4	0.00109507967109246	0.00112060213294515	0.00106165501544403	9.96570961049957e-4	9.777306050064e-4	0.00100593309329291	0.00105110932835476	0.00107964983269493
flux1:	0.678167967298405	0.00825912149922397	0.0080354375650321	0.00781902822076111	0.00762166639835687	0.00745269502888641	0.0073209744376885	0.00724123965053858	0.00723833282959537	0.00734348291771709	0.00758555751147096	0.00798377162008546	0.00854022977333937	0.00922466678460917	0.00995679838859149	0.0106140475650968	0.0110886910300866	0.0113708255034526	0.0115789998895753	0.0118675139121176	0.0122372054884673	0.0124090357145981	0.0119684865916175	0.0108212711669136	0.00954100302121542	0.00876293814221661	0.00780577951877559	0.00581995866053028	0.00485660433686815	0.00352134626311081	0.00318309879247385	0.00212087787252517	0.00135831206483158	0.00132833394295484	0.00123818203604207	0.00102305295452588	8.72139869574712e-4	9.67920319861931e-4	8.66203635107458e-4	7.64130219711377e-4	8.24847920683094e-4	9.27338459370076e-4	9.46153520601855e-4	8.88334067260447e-4	8.24724260949016e-4	8.02866552393757e-4	8.24192412276167e-4	8.62303844435363e-4	8.87033128879739e-4
flux1:	0.678430416202158	0.00811390416966041	0.00789198038429511	0.00766913494229708	0.00745429135093677	0.00725645913095523	0.00708709764075187	0.00696551431859044	0.00692137778074581	0.00698934056767891	0.00719918902790297	0.00756845182780337	0.00809646611284266	0.00875217090399472	0.00945911217722357	0.0101025421725654	0.0105818647889917	0.0108880783676666	0.011133076160807	0.0114617318314422	0.0118702888085932	0.0120844308303007	0.0117000652334543	0.0106260820032921	0.00941963970970697	0.008693445192659	0.00777604609638364	0.00583749704566257	0.00489726002765296	0.00356826361131795	0.0032252798759381	0.00214541972878434	0.0013659584778763	0.00132093045978846	0.00119700316685287	9.66762958354705e-4	7.87707876144662e-4	8.58170486191881e-4	7.50666804060234e-4	6.42720274107278e-4	6.87589612538266e-4	7.74184651429833e-4	7.86598265764039e-4	7.30305784772638e-4	6.6874873924506e-4	6.44664198436826e-4	6.59936382034874e-4	6.91555162688801e-4	7.12620647913758e-4
flux1:	0.678692865105911	0.00795651536891443	0.00774011920661446	0.00751526192275499	0.00728794182794294	0.007066534210813	0.00686457733790019	0.00670533191686599	0.00662274738358311	0.0066545850557972	0.00683156299843525	0.00716985411788701	0.00766652378947684	0.00829013691299316	0.00896825711907069	0.00959396228925265	0.0100737540966937	0.0103995598319924	0.0106766630828389	0.011040622103924	0.0114834885342634	0.0117364733459853	0.0114067694109764	0.0104067372041639	0.00927639956952313	0.00860459945576815	0.00772975685515432	0.00584306795783385	0.00492898827985688	0.00361058739445553	0.00326503172389637	0.00217038760188193	0.00137637636207421	0.00131859505966882	0.00116324215678067	9.19871343103329e-4	7.14857750415252e-4	7.62178725805372e-4	6.49882919793574e-4	5.36256607448107e-4	5.65369806088052e-4	6.36339282580116e-4	6.42719115319244e-4	5.88363992886174e-4	5.29423087628239e-4	5.03885561554424e-4	5.1392562265596e-4	5.39647742902652e-4	5.57244123316768e-4
flux1:	0.678955314009665	0.00778627781943981	0.00757906804820192	0.00735657645989828	0.00712180955110538	0.00688222225030793	0.00665292690135873	0.00646052491353709	0.00634269150073285	0.00633995612371884	0.00648394512141601	0.00678976762036137	0.00725267934714743	0.00784126687923614	0.00848727655683325	0.00909158472747246	0.00956774345369999	0.00990864286914101	0.0102130425223835	0.0106073442079377	0.0110798259901301	0.0113679983575351	0.0110911424043957	0.0101653369033969	0.00911281774282351	0.00849741453684685	0.00766756885155052	0.00583697625524723	0.00495182780714427	0.00364829702716571	0.00330233456391176	0.00219583783640961	0.00138963636932715	0.00132142715134745	0.00113699563915297	8.82506247643756e-4	6.53798122321868e-4	6.80155845052369e-4	5.64085862283854e-4	4.45056488975796e-4	4.58637908685942e-4	5.14375867912858e-4	5.15155189904228e-4	4.63155352574886e-4	4.07372349444382e-4	3.81129701190003e-4	3.86745233935348e-4	4.07176849493942e-4	4.21535903041697e-4
flux1:	0.679217762913418	0.00760287067412748	0.00740830032932387	0.00719239205803327	0.00695511440231666	0.00670274164086415	0.00645147953582417	0.0062306695031049	0.00608114965034008	0.00604584993008021	0.00615724275624535	0.00642962476944407	0.00685686916144079	0.00740795224957923	0.00801894259795213	0.00859846024919409	0.00906703921342795	0.00941857196122405	0.00974541905432999	0.0101650303072539	0.0106623365001329	0.0109818777648192	0.0107557618791191	0.00990398663561844	0.00893038154516868	0.00837279237558728	0.00758998373608538	0.00581935039392598	0.00496561143924126	0.00368115515400792	0.00333693855878221	0.00222163259381706	0.00140564454852332	0.00132933429718835	0.00111817879031536	8.54605609730104e-4	6.0453809173241e-4	6.1209454712034e-4	4.93281206975585e-4	3.69218453905596e-4	3.67645041456385e-4	4.0868429825907e-4	4.04365938385328e-4	3.55144563491619e-4	3.03034696972293e-4	2.76801569237559e-4	2.78776480840294e-4	2.94523279582583e-4	3.05905765841437e-4
flux1:	0.679480211817171	0.00740636422594563	0.00722758115393752	0.00702219761643251	0.0067871294025443	0.00652724607577524	0.00625939845449787	0.00601508432846052	0.00583773656915979	0.00577229169387926	0.00585196678072998	0.00609045540321441	0.00648063857269872	0.00699222017201744	0.00756570161064643	0.00811736074476616	0.0085746216244309	0.00893242320704995	0.00927689040460279	0.00971676699482606	0.0102340625150727	0.0105810241129555	0.0104032521316839	0.00962481463818796	0.00873055329712923	0.0082315564396753	0.00749738421717347	0.005790167345805	0.00496999338404976	0.00370871760304906	0.00336836807684241	0.00224743278325755	0.0014241284681412	0.00134201311865893	0.001106505114215	8.35894994516644e-4	5.66864006353608e-4	5.57746137769157e-4	4.37224441709432e-4	3.08599391958118e-4	2.92416857906434e-4	3.19440031028928e-4	3.1059957650937e-4	2.64584011373948e-4	2.16632789841432e-4	1.91085319603332e-4	1.90172647235834e-4	2.01832149347259e-4	2.10522046255992e-4
flux1:	0.679742660720924	0.00719723255198335	0.00703698394000366	0.00684567807986386	0.00661720383283533	0.00635484692783412	0.00607569418196542	0.00581283846689403	0.00561173816186386	0.0055189192635119	0.00556820449404204	0.00577285150691911	0.00612510055500266	0.00659568754838777	0.00712962530596733	0.00765073001983738	0.00809319884985017	0.00845306477639812	0.00881041623189603	0.00926557328450374	0.00979804170339445	0.0101683895175154	0.0100362930033247	0.00932998930726145	0.00851479900744234	0.00807449613705349	0.00739008421381618	0.00574929414480676	0.00496449480623593	0.00373036266677227	0.00339594541212027	0.00227270697330835	0.00144463657969607	0.00135894515817955	0.00110148039830949	8.25878260393574e-4	5.40328073630063e-4	5.16609251849979e-4	3.9541040125768e-4	2.62801967974576e-4	2.32735519381494e-4	2.46580993752957e-4	2.33868145294601e-4	1.91489574200538e-4	1.48151178751427e-4	1.23923496272573e-4	1.20840417632594e-4	1.28996816795126e-4	1.35297642115085e-4
flux1:	0.680005109624678	0.00697634229225985	0.00683689031761087	0.00666272620360725	0.00644478506353829	0.00618464091420841	0.00589925237651403	0.00562277385699774	0.0054021246434654	0.0052849855026675	0.00530561178244324	0.00547695049399034	0.00579091119725548	0.0062195295038767	0.00671237356148475	0.00720064362162143	0.00762516721972519	0.00798312035925288	0.00834878611774857	0.00881437396483163	0.00935728734741582	0.00974695523987086	0.00965761966361797	0.00902173048392783	0.00828461640111035	0.00790241529160079	0.00726838581268287	0.00569654119275266	0.00494856291808417	0.0037453373954885	0.00341883242115109	0.00229675607533833	0.00146655152822636	0.00137940894126126	0.00110241181234513	8.23842742587474e-4	5.24250590764835e-4	4.87932905598906e-4	3.67076142930692e-4	2.31174119433404e-4	1.88132522033791e-4	1.89794067889124e-4	1.73930950643288e-4	1.35623975543405e-4	9.73208200517456e-5	7.50030385096075e-5	7.04276587339162e-5	7.56486040716448e-5	7.98811631480942e-5
flux1:	0.680267558528431	0.00674491786110096	0.00662797324719408	0.00647344496850057	0.00626943842616854	0.00601574265026116	0.00572887259352274	0.00544354380155108	0.0052075837656414	0.00506938331158492	0.00506342877985215	0.00520244125046865	0.0054782660695725	0.00586446625381461	0.00631517287959302	0.00676878126594746	0.00717258054683222	0.00752493744833054	0.00789458761855875	0.00836596823576288	0.00891475986370727	0.00931970942201436	0.00927000967191083	0.00870231030841467	0.00804155715755716	0.00771617824592497	0.00713263659618303	0.00563172203901825	0.00492163809210723	0.00375281729970202	0.00343608725038452	0.00231875247531551	0.00148911708742051	0.00140250814353133	0.00110843177777649	8.28879383775734e-4	5.17736405722888e-4	4.70734722342982e-4	3.51218242161732e-4	2.12821403731557e-4	1.57893231942911e-4	1.48512345913034e-4	1.30287693109852e-4	9.64887774540913e-5	6.3611494115569e-5	4.37487212134007e-5	3.83181409480744e-5	4.11527339334594e-5	4.36533878757415e-5
flux1:	0.680530007432184	0.00650448558336638	0.00641116452327775	0.00627814034124215	0.0060908635797575	0.00584731984590329	0.00556331570938666	0.00527366576586126	0.00502657308710253	0.00487069293615193	0.00484051918129905	0.00494859346781305	0.00518691836438225	0.00553076967392575	0.00593881213488215	0.00635641360688364	0.00673713004305273	0.00708056170917399	0.00745017548964106	0.0079229946319824	0.00847333005429693	0.0088896128428685	0.00887625641197879	0.00837404190555859	0.00778724006893202	0.00751674845495	0.00698328185852266	0.0055547142489718	0.0048832231663882	0.00375197464403851	0.00344673194923507	0.00233779097239109	0.00151147710942169	0.00142721414699102	0.00111853481184799	8.39916764778759e-4	5.19704889059073e-4	4.63833532615455e-4	3.46624017074721e-4	2.06631876696704e-4	1.41073098551672e-4	1.21923616279595e-4	1.02182082725636e-4	7.33258205238256e-5	4.62327563390614e-5	2.93244970403427e-5	2.36335930042928e-5	2.46108356560671e-5	2.57293211165327e-5
flux1:	0.680792456335937	0.00625680126999528	0.00618760910649133	0.00607730456465286	0.00590890550920611	0.00567862777653689	0.00540135580700748	0.00511158403662726	0.0048573870233381	0.00468724770873938	0.00463542991851288	0.0047143076778045	0.00491621704435283	0.0052182886444053	0.00558365538504185	0.00596440359038673	0.00632013538817977	0.00665171837540206	0.00701764360193797	0.00748789432936175	0.00803573640967598	0.00845955483289796	0.00847913060067624	0.00803925660015969	0.0075233537191713	0.00730521599368771	0.00682090741303102	0.00546551613573505	0.00483294910703382	0.00374204953116324	0.00344982548378104	0.0023529475347894	0.00153272350722597	0.00145241960693679	0.00113162422989989	8.55766490273382e-4	5.28931363086922e-4	4.65893960131249e-4	3.51914705460051e-4	2.11312089217748e-4	1.3652465607309e-4	1.08989781269897e-4	8.86161649366984e-5	6.51285977202358e-5	4.4143918923857e-5	3.06431552817581e-5	2.52434648789556e-5	2.48704448464715e-5	2.49663933515628e-5
flux1:	0.681054905239691	0.00600376732885357	0.00595860990250522	0.005871590923344	0.00572355859749378	0.00550903942819404	0.00524183146757688	0.00495573630230342	0.00469823236465326	0.00451721201627059	0.00444646555146671	0.00449818126628261	0.0046651613885073	0.0049264906569676	0.00524967016518149	0.0055932215694361	0.00592254686518747	0.00623980148769259	0.00659880145536118	0.0070628757619623	0.00760454007647248	0.00803230325228368	0.00808133361070783	0.00770027225807813	0.00725164888611539	0.00708281196020332	0.00664626992467074	0.00536429454577041	0.00477063154199869	0.00372241742283452	0.00344453574824867	0.00236334076564956	0.00155194908277004	0.00147699824679027	0.0011465645724135	8.7517610591033e-4	5.44096783635028e-4	4.75479316138249e-4	3.65597340378164e-4	2.25431815774097e-4	1.42933654106664e-4	1.08476197071119e-4	8.83749667102533e-5	7.06636379989437e-5	5.60733637313265e-5	4.63846446218071e-5	4.17827724694744e-5	4.05420011565168e-5	3.99795692167251e-5
flux1:	0.681317354143444	0.00574734642274408	0.00572556749323246	0.00566178180867707	0.00553496302218538	0.00533806831383096	0.00508369163547997	0.00480461796351304	0.00454730525400223	0.00435866430079064	0.00427177064269314	0.00429858469903007	0.00443246736620566	0.0046545162742296	0.00493646886315078	0.00524297270852769	0.00554495811035282	0.00584587173483924	0.00619515736273593	0.00664988383475988	0.00718208173183615	0.00761045341167967	0.00768544750738356	0.00735935644224601	0.00697392199211617	0.00685090914272461	0.00646031287674587	0.00525141959983983	0.00469631342940807	0.00369264681960534	0.00343020388321642	0.00236819035735678	0.00156830024129723	0.00149986524278249	0.00116223508188988	8.96884889818438e-4	5.63841669287633e-4	4.91108329985284e-4	3.86121197257844e-4	2.47474392599854e-4	1.58862038267499e-4	1.18989283798308e-4	1.0006042473996e-4	8.85014433264258e-5	8.05471347349715e-5	7.5023204246173e-5	7.16782842604736e-5	7.00238042113515e-5	6.91641821039719e-5
flux1:	0.681579803047197	0.00548947879576568	0.00548991975387176	0.00544875269679229	0.00534339380407102	0.00516538214552866	0.00492603231229612	0.00465683881881342	0.00440286315149346	0.00420967817245275	0.00410941346498635	0.00411374212874368	0.00421664106225276	0.00440124269428984	0.00464336037357076	0.00491343485345556	0.0051876287943579	0.00547066350135152	0.00580791019906939	0.00625057679969229	0.00677044448392008	0.00719638088948866	0.00729388687872163	0.00701868830718532	0.00669199153675788	0.00661100946743858	0.0062641673800523	0.00512748333821399	0.00461029029532042	0.00365254163818185	0.00340639473972605	0.00236686691237473	0.0015810244988561	0.00152003245789515	0.00117757959110826	9.19677629562825e-4	5.86819944637839e-4	5.11311050205347e-4	4.11934344675241e-4	2.7588913284121e-4	1.82795073399949e-4	1.39020223810581e-4	1.22132917860438e-4	1.17055877862956e-4	1.15926215034227e-4	1.14863033081202e-4	1.13182989435033e-4	1.11535118377727e-4	1.10727073588378e-4
flux1:	0.68184225195095	0.00523200966490615	0.00525308614991176	0.00523343515178261	0.00514924389477619	0.0049908069839233	0.00476812193246586	0.00451116834664921	0.00426328674953563	0.00406839594107556	0.0039574653512596	0.00394181119458644	0.00401605468962798	0.0041653527057222	0.00436940908676418	0.00460410483595389	0.00485051630755365	0.00511460136624152	0.00543795103619948	0.00586631309704315	0.00637142611242072	0.00679220245728674	0.00690885684378362	0.00668032266521265	0.0064076696264366	0.00636471965404856	0.006059138080731	0.00499330060370781	0.00451311603936687	0.00360216437730505	0.00337292872011422	0.00235892840206688	0.00158950828357281	0.00153665349673221	0.00119164880298087	9.42431913776797e-4	6.11748555110653e-4	5.34679659361115e-4	4.41536060448983e-4	3.09142248093002e-4	2.13189696564447e-4	1.66992187118766e-4	1.52958151329794e-4	1.54630209082524e-4	1.60451188860886e-4	1.64081595022381e-4	1.64418229499794e-4	1.63157085582185e-4	1.62726056647478e-4
flux1:	0.682104700854704	0.0049766316137018	0.00501642078302909	0.00501678202709985	0.00495300346772074	0.00481432281954783	0.00460941497024615	0.00436656768468746	0.00412712870074058	0.00393309062195383	0.00381407143507266	0.0037809578414767	0.00382902129672459	0.00394540552132254	0.00411349823038539	0.00431425099213577	0.00453331517083441	0.00477782569692916	0.00508587507059328	0.0054981492967308	0.00598652267461439	0.00639974799567169	0.0065323203197128	0.00634615870479605	0.00612273062806383	0.00611371721978117	0.00584667544695468	0.00484989214683133	0.00440558915204902	0.00354183829292223	0.00332989234467228	0.00234414013983067	0.00159330179319976	0.0015490549790737	0.00120363204358093	9.64155463149525e-4	6.37449384085837e-4	5.59910856419291e-4	4.7352161448525e-4	3.45763036409269e-4	2.48521218862563e-4	2.01308327527843e-4	1.90856703367663e-4	1.99467347601926e-4	2.1229222227528e-4	2.20778884587926e-4	2.23422135032022e-4	2.22880360092006e-4	2.23116899421458e-4
flux1:	0.682367149758457	0.00472484494047968	0.00478117702945113	0.00479973761239738	0.00475523789739329	0.00463605249179598	0.00444955476782743	0.00422220818150387	0.00399314794083194	0.0038022143124746	0.00367751006726784	0.00362942307040122	0.0036538648876441	0.00373990620902506	0.00387439454775272	0.00404296943224121	0.00423550241241666	0.00446022619600391	0.00475200315107077	0.00514684893285167	0.00561692400828773	0.00602054468141523	0.00616597605923789	0.00601791473702268	0.00583887878632152	0.00585970952880943	0.00562833670807362	0.00469845170019776	0.00428872112548452	0.00347212922349852	0.00327762743925841	0.00232247722284584	0.00159212940018444	0.00155675232415068	0.00121287696854444	9.84011418769181e-4	6.62881043036721e-4	5.85837693243249e-4	5.06617026955041e-4	3.84382741881048e-4	2.87325759553695e-4	2.40397808664724e-4	2.34153316046907e-4	2.4980134579662e-4	2.69601612568518e-4	2.83030203803992e-4	2.88202212437788e-4	2.88657543668499e-4	2.89806081919985e-4
flux1:	0.68262959866221	0.00447793669700358	0.00454848506744183	0.00458321462052071	0.00455656672424211	0.00445624626962054	0.00428836752205486	0.00407747775804173	0.00386032998537843	0.00367443242484766	0.00354623953485759	0.00348557947347082	0.00348898320357531	0.00354737063665127	0.0036508112478844	0.00378924131966337	0.00395638660204409	0.00416148141906475	0.00443641112785963	0.00481290076625747	0.00526352025428521	0.00565581317888975	0.00581124748056327	0.00569710936867454	0.00555771648222457	0.00560438899544439	0.00540573862554643	0.00454030042459677	0.00416369062565332	0.00339381004805402	0.00321670140572686	0.00229411060112679	0.00158588598989998	0.00155945036323587	0.00121889716539477	0.00100133104989414	6.87159341549231e-4	6.1145008801339e-4	5.39702689151599e-4	4.23764353754541e-4	3.28236266818764e-4	2.82757355848394e-4	2.81223047890609e-4	3.03907006039774e-4	3.30565711267736e-4	3.48939398987989e-4	3.56789241847079e-4	3.58457743828751e-4	3.60706699945058e-4
flux1:	0.682892047565963	0.00423697702751141	0.00431934196226513	0.00436807878683646	0.00435764528263786	0.0042752643009881	0.00412584974090705	0.00393197711593205	0.00372789465558104	0.00354864439758713	0.0034189316959932	0.00334797612095151	0.0033329008408752	0.00336638303956874	0.00344146615122083	0.00355198818085305	0.00369515774191687	0.00388110156329318	0.0041389643858722	0.00449654406217421	0.00492691744120272	0.00530647434280779	0.00546928116892297	0.00538504883696216	0.00528071473020939	0.00534938779252826	0.00518050598920068	0.00437683343143942	0.00403178837321124	0.003307812647621	0.00314786319467486	0.00225937988286266	0.00157462134273303	0.00155703090101223	0.00122136888712735	0.00101561477684877	7.09566484060385e-4	6.35904463908908e-4	5.71825976148546e-4	4.62822571470989e-4	3.70010609713315e-4	3.26986276075243e-4	3.30531725597051e-4	3.60144589774275e-4	3.93452943670664e-4	4.16689232308282e-4	4.27289244147788e-4	4.30320075534921e-4	4.33794268597146e-4
flux1:	0.683154496469717	0.00400282968200646	0.0040946125229911	0.00415514067650536	0.00415914979240351	0.00409355861114505	0.00396215134657496	0.00378550807244681	0.00359529320897186	0.00342399215134341	0.0032944927630713	0.00321537087841077	0.00318431077019157	0.00319564359074859	0.0032451320792466	0.00333012219267951	0.00345093492607491	0.00361847139906388	0.00385935446213946	0.00419779798558394	0.00460745957323602	0.00497316419923169	0.0051409532805581	0.00508281995709984	0.00500918749132225	0.00509623544136085	0.00495422013027138	0.00420946381797145	0.00389435843832022	0.00321517337232674	0.00307199098898044	0.0022187573504745	0.00155851593163072	0.00154953063213892	0.0012201190898945	0.00102652350744636	7.2955010677915e-4	6.58523907254516e-4	6.02204003976952e-4	5.00634088145788e-4	4.1155095004111e-4	3.71813506195802e-4	3.80668714966271e-4	4.16997119816328e-4	4.56654987741388e-4	4.84585716685447e-4	4.97930273977237e-4	5.0240280954332e-4	5.07158956899816e-4
flux1:	0.68341694537347	0.00377617245460781	0.00387503808719504	0.00394515328974272	0.00396176580404594	0.0039116555993167	0.00379755613124579	0.0036380561175969	0.00346219691398548	0.00329985778990217	0.00317207180675919	0.00308674964153398	0.00304210277391942	0.00303400380016928	0.00306067689580589	0.00312258859308849	0.00322280872419602	0.0033728902021025	0.00359713466795373	0.00391649224599906	0.0043052545759355	0.00465625475749726	0.00482688193770094	0.0047912881783371	0.00474427134618992	0.00484632241272732	0.00472837171550103	0.00403956967536697	0.00375274167017564	0.00311697822544307	0.00299003801562723	0.00217280823303761	0.00153785211225117	0.0015371134145272	0.00121510742670894	0.00103386292045801	7.46714031323768e-4	6.78790809452985e-4	6.3021836776079e-4	5.36439126534708e-4	4.51914344360168e-4	4.16115975519593e-4	4.30370809439e-4	4.73098572430597e-4	5.18718910531881e-4	5.51093836089258e-4	5.67101237408108e-4	5.73025194907889e-4	5.79051029516001e-4
flux1:	0.683679394277223	0.00355752289920391	0.00366124987111486	0.00373881340368786	0.0037661791580499	0.00373013927499893	0.00363246068134273	0.00348976887515825	0.00332847889125706	0.0031758520375213	0.00305105776317512	0.00296133240650391	0.00290537792972337	0.00288048826458219	0.00288709126463278	0.00292839790169553	0.0030098756884945	0.00314360598111473	0.00335175212900357	0.00365229660862322	0.00402020181202117	0.00435587844245711	0.00452744396328272	0.00451110048140143	0.00448691192851835	0.00460087232048791	0.00450432157913523	0.00386844882587864	0.00360822625374994	0.00301431326891611	0.0029029823133888	0.00212215201219836	0.00151298458309747	0.00152004078176947	0.00120640486417065	0.00103756346595897	7.60803008014682e-4	6.96334138203912e-4	6.55403996273459e-4	5.69635718877345e-4	4.90315206480094e-4	4.58928322145004e-4	4.7853690613908e-4	5.27252244208911e-4	5.78369081018003e-4	6.14863024671567e-4	6.33380765384615e-4	6.4069971301534e-4	6.47916949576314e-4
flux1:	0.683941843180977	0.00334726498562492	0.00345378358501649	0.00353676439382815	0.00357306822228948	0.00354963497389398	0.00346735237556771	0.00334093170783734	0.00319419074426446	0.00305179482600275	0.00293106594623666	0.00283856663714349	0.00277344907718081	0.00273430223582873	0.00272350313590836	0.00274664651340638	0.00281126320637775	0.00292984213097569	0.00312257451527556	0.0034047476874748	0.00375201952872153	0.00407195446796888	0.00424279478872465	0.00424269311086934	0.00423785819225455	0.00436092445668506	0.00428327238676555	0.00369728472377508	0.00346200904242673	0.00290822430762319	0.0028117848683903	0.00206742855269716	0.00148431328305182	0.00149864386564715	0.0011941712246082	0.00103765856045983	7.71683760162724e-4	7.10913337055985e-4	6.77434204689052e-4	5.99768518686944e-4	5.26120809951292e-4	4.99444694095671e-4	5.24233983308058e-4	5.78439595294913e-4	6.34518812936097e-4	6.74741927395174e-4	6.95555259819168e-4	7.04153535538851e-4	7.12424588943018e-4
flux1:	0.68420429208473	0.00314567324844858	0.00325309258969755	0.00333959853887422	0.00338309616806342	0.00337079310280631	0.00330278676502414	0.00319194138964995	0.00305953527343016	0.00292768943492615	0.00281191538651246	0.00271810907206876	0.00264582817930024	0.00259482560589223	0.00256917913187466	0.00257652535355	0.00262614402340958	0.00273081573596387	0.00290891078091019	0.00317327235500883	0.00350027134930864	0.00380421610709734	0.00397289087922799	0.00398630426786543	0.00399766504730093	0.00412732737408597	0.00406625261868142	0.00352712523859291	0.00331516958909702	0.00279968802647068	0.00271735861089926	0.00200927140069089	0.00145226078405309	0.00147329882392397	0.00117863335852047	0.00103426288035887	7.79324390884684e-4	7.22400490647335e-4	6.96103713488594e-4	6.26513976925922e-4	5.58841377686905e-4	5.37013916245947e-4	5.6669559323291e-4	6.25820753276092e-4	6.86272744418839e-4	7.29783109119353e-4	7.52626378114016e-4	7.62339081097217e-4	7.71477120553668e-4
flux1:	0.684466740988483	0.0029529322305786	0.0030595578043804	0.00314785743554102	0.00319690239314393	0.00319427258642997	0.00313936460231544	0.00304327864707153	0.00292483649196298	0.0028036917074667	0.00269359874844045	0.00259979788369797	0.00252220252367137	0.00246159508193479	0.00242351422009774	0.00241731750368932	0.00245374097111852	0.00254574790838026	0.002710026267142	0.00295720794446041	0.00326439159188128	0.00355223837293944	0.00371751439124655	0.00374199179898223	0.00376670418779472	0.00390074309363256	0.00385411289507225	0.00335887422081826	0.00316865698379589	0.00268959480207032	0.00262054874188409	0.00194828900921051	0.00141725499868739	0.00144440670331213	0.00116006499180124	0.00102755197993571	7.83773784497966e-4	7.30761947755116e-4	7.11310953230469e-4	6.49663553435182e-4	5.88116468075812e-4	5.71129652876708e-4	6.05314551361098e-4	6.68728477768261e-4	7.32921756572293e-4	7.79239318773135e-4	8.03809232774804e-4	8.14434600850534e-4	8.24216236193336e-4
flux1:	0.684729189892236	0.00276915037867484	0.00287349365953958	0.00296202996934043	0.00301509277569315	0.00302072404219318	0.00297770895446873	0.00289548042951716	0.00279050823505022	0.00268007609107679	0.00257624705492955	0.00248361783951228	0.00240240264251656	0.00233427736843089	0.00228601216034508	0.00226838683396708	0.00229332355175291	0.00237386756990199	0.00252515334837527	0.00275582002508238	0.00304370965113686	0.00331546597850912	0.00347629990696566	0.00350965559403676	0.00354518215000309	0.00368166045587831	0.00364753326396877	0.00319329413310856	0.00302328799933052	0.00257874173986843	0.00252212311038615	0.00188505325120386	0.00137971692353123	0.00141237766736867	0.00113876872098004	0.00101774384769027	7.85142144595645e-4	7.36040184382897e-4	7.23040519324345e-4	6.69106337963265e-4	6.13699329349663e-4	6.01417316179317e-4	6.39631688764949e-4	7.06657656734608e-4	7.73932651643439e-4	8.22553498197676e-4	8.48523289455205e-4	8.59836504194029e-4	8.70016172659155e-4
flux1:	0.68499163879599	0.00259436876220821	0.00269515040311707	0.00278254811102456	0.00283822907652351	0.00285077315086956	0.00281844310246609	0.00274911292694382	0.00265702280414673	0.00255720050123439	0.00246009185599079	0.0023696616766528	0.00228636549938488	0.00221263691185132	0.00215626000977624	0.00212916052649675	0.00214419886922608	0.00221441079208778	0.00235349928564797	0.00256831880390293	0.00283747384714881	0.0030932415404388	0.00324876296524599	0.0032890639140634	0.00333316390646953	0.00347041530225888	0.00344703895212056	0.00303101686846176	0.00287975388870892	0.0024678333624578	0.00242277018247532	0.00182009361313078	0.00134005238307198	0.00137761886329952	0.00111506024881173	0.00100508258558017	7.83583363494836e-4	7.38336395558547e-4	7.31346278270047e-4	6.84812102521484e-4	6.35440689425442e-4	6.27619371987953e-4	6.69322445971232e-4	7.39252324458853e-4	8.08934815869513e-4	8.59344879465226e-4	8.86378253355454e-4	8.98145556780101e-4	9.08470531387105e-4
flux1:	0.685254087699743	0.00242856587279315	0.0025247138336054	0.00260978145863185	0.00266681832919756	0.00268500506624889	0.00266217016534817	0.00260474649357241	0.0025248812069162	0.0024354721617615	0.00234542768735959	0.00225809114714062	0.00217409675728114	0.00209650206498892	0.00203390033862764	0.0019991088061909	0.00200569981685657	0.00206661810128326	0.0021942530354966	0.00239387513876069	0.00264487503846254	0.00288483385111975	0.00303432978988952	0.00307988233304627	0.00313059976502978	0.00326721468594891	0.00325302140546205	0.0028725593254333	0.00273863261129797	0.00235748692518138	0.00232310167163571	0.00175389505048697	0.00129864642630031	0.00134052496091929	0.00108925479498422	9.89824196543195e-4	7.79279580124551e-4	7.37794157528475e-4	7.36335411532822e-4	6.96815468438317e-4	6.53273129985723e-4	6.4958041787434e-4	6.94182773832235e-4	7.66291818972625e-4	8.37705731813067e-4	8.89393260878855e-4	9.17157132975313e-4	9.29149120399105e-4	9.39374012212734e-4
flux1:	0.685516536603496	0.00227166021161789	0.00236230393652986	0.00244403179932856	0.00250130333961123	0.00252395089245845	0.00250945547482406	0.00246293365556724	0.0023945865365486	0.00231531653195742	0.00223257757593174	0.0021491010368004	0.00206563574092625	0.00198573333636361	0.00191860468680154	0.00187772514697997	0.00187717338314611	0.00192973200098344	0.00204659247340685	0.00223163679986872	0.00246506998925114	0.00268946574983133	0.00283236721954098	0.00288170353330844	0.0029373531007192	0.00307216223548337	0.00306576130147968	0.00271834039943089	0.00260040330935721	0.00224823954095836	0.00222365711592845	0.00168689761769769	0.00125585914309743	0.00130147052992136	0.00106165564851985	9.72224470578712e-4	7.72428078512864e-4	7.34584482160106e-4	7.38153618276544e-4	7.05201596766893e-4	6.67196823905911e-4	6.67233022221103e-4	7.14115358881184e-4	7.87677146612506e-4	8.60156600623351e-4	9.12622994898154e-4	9.40798239418255e-4	9.52801314520854e-4	9.62700999933984e-4
flux1:	0.685778985507249	0.00212351238257274	0.00220797391575798	0.00228552897799384	0.00234205540068988	0.002368077189558	0.00236081260345065	0.00232419121206255	0.00226662181586631	0.00219715112967406	0.00212186392192015	0.00204288889734232	0.00196102605364669	0.00188019673746075	0.00181005121034941	0.00176450971721365	0.00175797145180139	0.00180299643745758	0.00190969293092803	0.00208074510905345	0.00229720408616315	0.00250634079123456	0.00264221150238615	0.0026940759675031	0.00275322655347399	0.00288528211658723	0.00288545058326242	0.00256869668424732	0.00246546041772465	0.00214055500601861	0.00212490842243949	0.00161949652505421	0.00121202209512463	0.00126080379868912	0.00103254496671192	9.52529086891592e-4	7.63230588806743e-4	7.28892636765887e-4	7.36971742251502e-4	7.10093621630059e-4	6.7726705506391e-4	6.80584893343505e-4	7.29116708871739e-4	8.03418030546275e-4	8.76318647194535e-4	9.29087520570433e-4	9.57377258311326e-4	9.69202480362521e-4	9.78582549865718e-4
flux1:	0.686041434411003	0.00198392805588884	0.00206171079443163	0.00213442906645196	0.00218937003437133	0.00221777915784515	0.0022166936185218	0.00218898707819156	0.00214143320516265	0.00208136550673725	0.00201358635922152	0.00193963233225884	0.0018602938111977	0.00177974424189366	0.00170790853648504	0.00165895797440304	0.00164744566627219	0.0016856591663588	0.00178273726185682	0.00194035155847027	0.00214043264361921	0.00233466765636149	0.00246319444840494	0.00251652946204786	0.00257798475404508	0.0027065396776048	0.00271221133399333	0.00242389516906197	0.00233412568458558	0.00203482919480488	0.00202726339580828	0.00155204201505043	0.0011674351199263	0.00121884178511028	0.00100217706719991	9.30966191867851e-4	7.51885031196245e-4	7.20907154025572e-4	7.32974173040227e-4	7.11641937945807e-4	6.83583637515944e-4	6.89707567926166e-4	7.39265214540988e-4	8.13620618675375e-4	8.86330073180531e-4	9.38954603666237e-4	9.67089885164291e-4	9.7857876668034e-4	9.87282849382516e-4
flux1:	0.686303883314756	0.00185266259085227	0.00192343823111401	0.00199081533004467	0.00204346609085392	0.00207337767638126	0.00207748366017693	0.00205773202076429	0.00201941889299937	0.00196830790135155	0.00190800727178708	0.00183947458635564	0.00176343427837452	0.00168420219958972	0.00161182673457689	0.00156055528058648	0.00154494696997483	0.0015769771397061	0.00166492700489613	0.00180963359561534	0.00199393982043874	0.00217368116639293	0.00229466550145844	0.0023485961929522	0.00241137230995108	0.00253585768793789	0.00254611030428464	0.00228414232325664	0.00220665738595628	0.00193139387382902	0.00193106824327102	0.00148483916175907	0.00112236378037813	0.00117586713918062	9.7077451352999e-4	9.07741771144764e-4	7.3857973457253e-4	7.10811444315855e-4	7.26349424843935e-4	7.10015402990149e-4	6.86282136054183e-4	6.94726522842208e-4	7.44710015834989e-4	8.1847550925031e-4	8.90423221495103e-4	9.42491958747255e-4	9.70234994497833e-4	9.81262170546516e-4	9.89175812039892e-4
flux1:	0.686566332218509	0.00172942746994826	0.00179302160407077	0.00185470192514967	0.00190448799375946	0.00193511985099151	0.0019434994329391	0.00193077590000861	0.0019009233575285	0.00185827830263388	0.00180534467723063	0.00174251808694861	0.0016704065354326	0.00159336740178382	0.00152143520897124	0.00146877737270094	0.00144982950502396	0.00147622429323573	0.00155549373394243	0.00168780855274513	0.00185695415761808	0.00202265888558359	0.00213600861132681	0.00218982605430898	0.00225312656377404	0.00237312792964478	0.00238716891903999	0.00214958994894583	0.00208325691443317	0.00183051954484931	0.0018366097661673	0.00141814819071313	0.00107703804478461	0.00113212717062751	9.38527205974319e-4	8.83038047242369e-4	7.23490119361888e-4	6.98778308462481e-4	7.17283261009597e-4	7.05394481192318e-4	6.85526669517401e-4	6.95812452091126e-4	7.45660376818399e-4	8.1824566150573e-4	8.88911386697323e-4	9.40052709482761e-4	9.67198020911026e-4	9.77671054944155e-4	9.84722177222611e-4
flux1:	0.686828781122262	0.00161389815145546	0.00167027490400374	0.00172603977188765	0.00177251045480781	0.00180318228903336	0.00181499077279952	0.00180840756743795	0.00178623612269402	0.00175152695524768	0.00170577134311947	0.00164882465186218	0.00158113484353519	0.00150700954789984	0.00143634640220891	0.00138309565967421	0.00136145781689438	0.00138270060673528	0.0014537094687584	0.00157414473560334	0.00172875994648182	0.00188093262572879	0.00198665330090785	0.00203979615164041	0.00210298538416574	0.00221821863146659	0.00223536943735474	0.00202033886675984	0.00196407354978377	0.00173241832417327	0.00174411826487161	0.00135218608507254	0.00103165281807884	0.0010878354115755	9.0559445512548e-4	8.57014894199849e-4	7.06777733351074e-4	6.84967430318489e-4	7.05954585273453e-4	6.97966321266857e-4	6.81504039641347e-4	6.93173410367319e-4	7.42375304535776e-4	8.13253877387737e-4	8.82174841885087e-4	9.32060212179092e-4	9.58434200767517e-4	9.68291067814597e-4	9.74447374979953e-4
flux1:	0.687091230026016	0.00150572260090897	0.00155496864984335	0.00160472373867066	0.00164754469992979	0.00167767606463598	0.00169214420361395	0.00169085727771155	0.0016755937468395	0.00164825683184301	0.00160941841426063	0.00155842045610818	0.00149551475640827	0.0014248782513791	0.00135616359062493	0.0013029857542032	0.00127921587947061	0.00129574110698669	0.00135889508050512	0.00146796894957213	0.00160870400807203	0.00174789463255269	0.00184607994086426	0.00189811485404309	0.00196069083872151	0.00207097873163403	0.002090658483134	0.00189644178829292	0.00184920849170196	0.00163724785973723	0.00165377207662331	0.00128713007788943	9.86370709204012e-4	0.0010431757252844	8.7210968224138e-4	8.29813913287011e-4	6.88591374328238e-4	6.69525638432122e-4	6.92534074190899e-4	6.87921683780419e-4	6.74418946119402e-4	6.87047580847231e-4	7.35153290352497e-4	8.03869803971817e-4	8.70645983123e-4	9.18992065432587e-4	9.44451520360294e-4	9.53656481702019e-4	9.58920450681101e-4
flux1:	0.687353678929769	0.00140452966120298	0.00144683795358801	0.00149060020326719	0.00152954520466064	0.00155865232032096	0.00157508737735558	0.00157830040747785	0.00156918363918359	0.00154862838753897	0.00151638158319305	0.00147130360963709	0.00141342180137936	0.00134671249442257	0.0012804908161674	0.00122793743900579	0.00120251636367561	0.00121472358648767	0.00127042592801343	0.00136867016315329	0.00149619793161123	0.00162299875581967	0.0017138198480727	0.00176442140671712	0.00182598994300146	0.00193124016753518	0.00195294934641416	0.0017779066208516	0.00173871915894665	0.00154511694539523	0.0015657042208074	0.00122312321252763	9.41326997157814e-4	9.98308522156972e-4	8.38187038842891e-4	8.0156444395924e-4	6.69069853242972e-4	6.52589422333669e-4	6.77185224877794e-4	6.75453532098569e-4	6.64490092253001e-4	6.7769653531975e-4	7.24322244456156e-4	7.90496720485344e-4	8.54793903449018e-4	9.0136354573926e-4	9.25793549082129e-4	9.34332187102581e-4	9.38734462832241e-4
flux1:	0.687616127833522	0.00130993655045527	0.0013455899969965	0.00138347421025901	0.00141841612155816	0.00144610765900426	0.00146389349533109	0.00147086143823184	0.0014671484151452	0.00145276500186625	0.00142672794216163	0.00138745233888052	0.00133472070996679	0.00127225058135716	0.00120894311278707	0.0011574643984954	0.00113080879090613	0.00113907415929024	0.00118773441319098	0.00127569949148573	0.00139071628842391	0.00150575738265711	0.00158945130751358	0.00163838245050684	0.00169863375402966	0.00179881932585288	0.00182212429751957	0.0016647010354948	0.00163262441599133	0.00145609295170307	0.00148001100843001	0.00116028162729124	8.96636279274699e-4	9.53378219112992e-4	8.03928961174636e-4	7.72390490380696e-4	6.48345790796313e-4	6.34288938412667e-4	6.60067202831004e-4	6.60756974170443e-4	6.51947027689796e-4	6.65398973546313e-4	7.10229868589561e-4	7.73558641242786e-4	8.35109075209811e-4	8.79711112626284e-4	9.03022685447403e-4	9.10896807951995e-4	9.14488885998224e-4
flux1:	0.687878576737275	0.00122155506869811	0.00125091048109156	0.00128311576391024	0.00131401693127562	0.00133998884868219	0.00135858517072332	0.00136861750142908	0.00136958983053132	0.00136075786357646	0.00134050205430984	0.00130683220928388	0.0012592736303371	0.00120123906221818	0.00114115557451973	0.00109111243891726	0.00106358564969678	0.00106827026165995	0.00111030963461366	0.00118856712296549	0.00129179171887881	0.00139573526354066	0.00147259290239385	0.00151968688110143	0.00157837590991744	0.0016735185094247	0.00169803774790025	0.00155675855385156	0.00153091090853697	0.0013702106259974	0.00139676187459737	0.00109870274772884	8.52399890339768e-4	9.0852080488265e-4	7.69433550492862e-4	7.4241741021438e-4	6.26549744542582e-4	6.14752600610612e-4	6.41338662836803e-4	6.44030123141498e-4	6.3702759741381e-4	6.50445016459803e-4	6.93234815085961e-4	7.53488408984989e-4	8.12089037136237e-4	8.54576897803426e-4	8.76704595618175e-4	8.83927568893295e-4	8.86774592273702e-4
flux1:	0.688141025641029	0.00113899645192631	0.0011624689729127	0.00118926518044753	0.00121616726022058	0.00124019678852208	0.00125913761941926	0.00127160121209641	0.00127657178887311	0.00127266956639916	0.00125773036303015	0.00122940144878755	0.00118694637079791	0.00113343967685676	0.00107679035692564	0.00102846545500239	0.00100038608736789	0.00100184120619936	0.00103769473658043	0.00110683712334674	0.00119900801802074	0.00129254152868059	0.00136289559162463	0.00140804032648094	0.00146497138560605	0.00155512788495327	0.00158052056396572	0.00145398583664857	0.00143354021573381	0.0012874813801943	0.00131600928408818	0.00103847328675393	8.08712981674672e-4	8.63870335167195e-4	7.34800739288382e-4	7.11777285145235e-4	6.03813965650512e-4	5.94111355775504e-4	6.21161632800696e-4	6.25475362186388e-4	6.19975864106444e-4	6.33131160693918e-4	6.73698983078282e-4	7.30717432661122e-4	7.86225991167411e-4	8.26495152955573e-4	8.47394697742075e-4	8.53987563643309e-4	8.56161901120354e-4
flux1:	0.688403474544782	0.001061875134411	0.00107992340089566	0.00110163776835025	0.00112465117095218	0.00114659005858236	0.00116548144828256	0.0011798029266665	0.00118812238612756	0.00118853623724392	0.00117842368461131	0.00115511408788616	0.00111761236134686	0.00106863396954273	0.00101554127389405	9.69148950222548e-4	9.40797291550054e-4	9.3936680138306e-4	9.69482812493281e-4	0.00103012118123637	0.00111199238987079	0.00119582116406906	0.00126003481238354	0.00130316019194863	0.00135817583795654	0.0014434279767275	0.00146938533305449	0.00135627042951683	0.00134045618080707	0.00120790199009651	0.00123779744555882	9.79675935007207e-4	7.65670200481073e-4	8.19563396756638e-4	7.00136460773511e-4	6.80612167146271e-4	5.80275194733218e-4	5.72501893722107e-4	5.99704618260691e-4	6.05300479455826e-4	6.01040350927588e-4	6.13755975504594e-4	6.51981206165142e-4	7.0566754503114e-4	7.57997010261086e-4	7.95981460621689e-4	8.15627412267301e-4	8.21615928858407e-4	8.23191972089386e-4
flux1:	0.688665923448535	9.89811887315216e-4	0.00100292415790594	0.00101992832179956	0.00103922145521365	0.00105898860418446	0.00107750555687205	0.0010931728577191	0.00110423533831451	0.00110836849356163	0.00110257806998697	0.00108392118784572	0.0010511545532116	0.00100662572703898	9.57136134252754e-4	9.12831368850988e-4	8.8445404710307e-4	8.80474776674386e-4	9.05312284356448e-4	9.58072295888211e-4	0.00103040790827261	0.00110524701457853	0.00116370356351658	0.00120477180960231	0.00125774555067717	0.00133819245878042	0.00136443201018606	0.00126348802974608	0.00125159163671568	0.00113146171044732	0.00116216876890087	9.22393872840638e-4	7.23369198556011e-4	7.75740999901873e-4	6.65554432763911e-4	6.49074816304251e-4	5.56076108813962e-4	5.50068306799417e-4	5.77144293098249e-4	5.83719196480685e-4	5.80472428472488e-4	5.9261655098543e-4	6.28432417443977e-4	6.7874516445799e-4	7.27857193076555e-4	7.63525152614561e-4	7.81908586053759e-4	7.87321143292758e-4	7.88371503253939e-4
flux1:	0.688928372352288	9.22436850578377e-4	9.31118313945896e-4	9.43815952035167e-4	9.59604493083449e-4	9.77178139393514e-4	9.95060727521207e-4	0.00101162360202593	0.00102487135533828	0.00103215183381444	0.00103017467960311	0.00101577079139437	9.87465819923267e-4	9.47241721763649e-4	9.0133728078556e-4	8.59223777596254e-4	8.31037133082975e-4	8.24837777365068e-4	8.44862549952868e-4	8.90379182274469e-4	9.53946954055183e-4	0.00102051305967302	0.00107360702252217	0.00111260582932835	0.00116343773722504	0.00123919083093509	0.00126545321028089	0.00117550840434718	0.00116687381442381	0.00105814712702893	0.00108916744878817	8.66712681478223e-4	6.8191165195083e-4	7.32547882399577e-4	6.31175613434348e-4	6.17327024597173e-4	5.31365288287682e-4	5.26962037893952e-4	5.5366544759319e-4	5.60950744795146e-4	5.58524660330978e-4	5.70005614583233e-4	6.03392182923379e-4	6.50337614218993e-4	6.96235663704746e-4	7.29584917702967e-4	7.46711080277436e-4	7.51577311555527e-4	7.52170356003674e-4
flux1:	0.689190821256042	8.59392866425943e-4	8.64154318740028e-4	8.7296964327129e-4	8.8550608546622e-4	9.00915693117758e-4	9.17964346481033e-4	9.35033573978644e-4	9.49960047551743e-4	9.59847161059948e-4	9.61179445349596e-4	9.50607360506082e-4	9.26448547027567e-4	8.90331368485628e-4	8.47940919675136e-4	8.08078517772784e-4	7.80271204223184e-4	7.72170533594527e-4	7.87850413168194e-4	8.26761839560557e-4	8.82326056203409e-4	9.41329335190533e-4	9.89458849487095e-4	0.00102639667986355	0.00107501085686001	0.00114619055979309	0.0011722384660964	0.00109219937309112	0.00108622796820296	9.87944525349479e-4	0.0010188401312383	8.127197569224e-4	6.41401976205759e-4	6.90129711516776e-4	5.9712578991368e-4	5.85536051764743e-4	5.06295832466547e-4	5.03340273491941e-4	5.2945920627391e-4	5.37218331042953e-4	5.35448939948093e-4	5.46209151439835e-4	5.77186323026007e-4	6.20811160880302e-4	6.63533908148057e-4	6.94587124465284e-4	7.10473087703314e-4	7.14822939558504e-4	7.15021431813898e-4
flux1:	0.689453270159795	8.00339296545348e-4	8.01687329287692e-4	8.07054648532146e-4	8.16618369504494e-4	8.299364158208e-4	8.4600641986989e-4	8.63251615935526e-4	8.79402797908068e-4	8.91392033217617e-4	8.95543204775272e-4	8.88371380354065e-4	8.68014022813601e-4	8.35765848947293e-4	7.96775779318137e-4	7.59187358551279e-4	7.31922620820911e-4	7.22227525286756e-4	7.34027465890302e-4	7.66968372294813e-4	8.15282217768854e-4	8.67418522599125e-4	9.10979007242516e-4	9.45881757128561e-4	9.9222464277677e-4	0.00105895839953115	0.00108457700695028	0.00101342868010377	0.00100957909627867	9.20840031893802e-4	9.5123417094763e-4	7.60501804016987e-4	6.01944354311379e-4	6.4862903442236e-4	5.63532037936836e-4	5.53869993296384e-4	4.81022963493523e-4	4.79363188722582e-4	5.04719837304846e-4	5.12746537806524e-4	5.11494302892963e-4	5.2150431874229e-4	5.50125236139372e-4	5.90510147095593e-4	6.30125655929689e-4	6.5892604049308e-4	6.7359841192241e-4	6.77461446564198e-4	6.77321946701358e-4
flux1:	0.689715719063548	7.44956226867348e-4	7.43384999104402e-4	7.45739512424052e-4	7.52627569700977e-4	7.63961398807663e-4	7.78956701125666e-4	7.96102748009383e-4	8.13076759220641e-4	8.26702978142844e-4	8.33202742022999e-4	8.28999568497376e-4	8.12082031118844e-4	7.83437080957165e-4	7.47701467719609e-4	7.12379476500895e-4	6.85797421318524e-4	6.74801141886412e-4	6.8317825544607e-4	7.10772841813896e-4	7.5257051723429e-4	7.98513952214708e-4	8.37892723613299e-4	8.70800970446452e-4	9.14839693213578e-4	9.77260824652938e-4	0.00100225894926709	9.3906400269512e-4	9.36851982333531e-4	8.56818161452481e-4	8.86394382827063e-4	7.10141297936536e-4	5.63638958411788e-4	6.08180975770723e-4	5.30518890143273e-4	5.22492999933299e-4	4.55701081782965e-4	4.55190591584318e-4	4.79640694662567e-4	4.87757897832722e-4	4.86904378621113e-4	4.96157449602909e-4	5.22502521660601e-4	5.59756551568078e-4	5.96357413643119e-4	6.22964969092422e-4	6.36457772605174e-4	6.39862545145665e-4	6.3943522485786e-4
flux1:	0.689978167967302	6.92948708006145e-4	6.8893329392378e-4	6.88703209876783e-4	6.9322201577173e-4	7.02705927566315e-4	7.16572423473023e-4	7.3339470735224e-4	7.50839823690683e-4	7.65678888671369e-4	7.74082842364207e-4	7.72425820251943e-4	7.58580781074417e-4	7.33256681437962e-4	7.00606679041488e-4	6.67519342807772e-4	6.41739356858553e-4	6.29720056860463e-4	6.35118822741151e-4	6.5797371471424e-4	6.93962586294833e-4	7.34358603470214e-4	7.69930152347114e-4	8.00896368204607e-4	8.42616676017438e-4	9.00863739044572e-4	9.25075133519321e-4	8.68971682468579e-4	8.67970049786904e-4	7.95859600422512e-4	8.24359347312262e-4	6.61712881957625e-4	5.26578289868853e-4	5.68909590511414e-4	4.98204963360466e-4	4.91561163315007e-4	4.30480753621636e-4	4.30978527933621e-4	4.54409928546736e-4	4.62469018367033e-4	4.61914540651162e-4	4.70421998046416e-4	4.94593573272701e-4	5.28849411844019e-4	5.62548850498269e-4	5.87037376240562e-4	5.99390228046917e-4	6.02363676879366e-4	6.01692267505976e-4
flux1:	0.690240616871055	6.44050509627254e-4	6.38041722674913e-4	6.35641699175411e-4	6.380996541584e-4	6.45887379913638e-4	6.58605913870355e-4	6.74924691737158e-4	6.92536143196237e-4	7.08205210108228e-4	7.18099154030998e-4	7.18582733320231e-4	7.07447067590582e-4	6.85154868806382e-4	6.55407202859561e-4	6.2450439132123e-4	5.99627701718208e-4	5.86847367865853e-4	5.89695080811487e-4	6.08392395384898e-4	6.39245494253433e-4	6.74704641513597e-4	7.06826337423873e-4	7.35911722315783e-4	7.75315379055653e-4	8.29531808417935e-4	8.52816107852521e-4	8.03014939111434e-4	8.02853651456709e-4	7.37939041297642e-4	7.65158227349196e-4	6.15280520361129e-4	4.90844390941877e-4	5.30925488388356e-4	4.66700555792993e-4	4.61219611522528e-4	4.05506029749059e-4	4.06876309789091e-4	4.29206561576463e-4	4.3708669598856e-4	4.3674890444935e-4	4.44536369644715e-4	4.66653954869046e-4	4.98063761729913e-4	5.28992491003219e-4	5.51447320218503e-4	5.62704013523227e-4	5.65270898986149e-4	5.64392612122394e-4
flux1:	0.690503065774808	5.9802682284513e-4	5.90447336104977e-4	5.86273152627414e-4	5.86974245425634e-4	5.93231941218861e-4	6.04811307182707e-4	6.20485621341099e-4	6.38001618894627e-4	6.54158423227181e-4	6.65161427571567e-4	6.67403356749334e-4	6.58626400287516e-4	6.39079122009951e-4	6.12043567142696e-4	5.8326222257348e-4	5.59374467534718e-4	5.46078028530713e-4	5.46780535562485e-4	5.61871380442154e-4	5.88220611063714e-4	6.19313089146308e-4	6.48321212369417e-4	6.75592116705639e-4	7.12693949808408e-4	7.63027851215317e-4	7.85270888543799e-4	7.41052315051324e-4	7.41418396533432e-4	6.83023683136214e-4	7.08808742859053e-4	5.70895898417548e-4	4.56507352610009e-4	4.94324938770049e-4	4.36106400898329e-4	4.31600995906641e-4	3.8091234121861e-4	3.8302425288011e-4	4.04197379864173e-4	4.11804442648873e-4	4.11617388360081e-4	4.18721688775875e-4	4.38917544694844e-4	4.67649007515301e-4	4.95952518375957e-4	5.16468858451626e-4	5.26676424752261e-4	5.28858922040609e-4	5.2780431890039e-4
flux1:	0.690765514678561	5.5467543402274e-4	5.45916957281359e-4	5.40341258869111e-4	5.39579584279728e-4	5.4447945247927e-4	5.54949693801546e-4	5.69871287522505e-4	5.87068760830205e-4	6.03410252403703e-4	6.15176613159567e-4	6.18822738392544e-4	6.12072795938064e-4	5.94992385844355e-4	5.70478123090228e-4	5.43747095713956e-4	5.20920697851883e-4	5.07335214514091e-4	5.06273010761593e-4	5.18271727939613e-4	5.40702148590099e-4	5.67953363081868e-4	5.94159523385915e-4	6.19683707520727e-4	6.54508678168586e-4	7.01112698988132e-4	7.22226101564548e-4	6.82936920268393e-4	6.83573967848359e-4	6.3107269585792e-4	6.55316522264503e-4	5.28598152897585e-4	4.23625149495242e-4	4.5919024908758e-4	4.06513438636281e-4	4.02825188488445e-4	3.56825038242916e-4	3.59552204177736e-4	3.79534872029464e-4	3.86799749792307e-4	3.86713079445677e-4	3.9317964681356e-4	4.11594595349713e-4	4.37826929372959e-4	4.6366284850858e-4	4.82344501058154e-4	4.91552748653508e-4	4.93370328423073e-4	4.92163232248662e-4
flux1:	0.691027963582315	5.13826092757826e-4	5.04247342429247e-4	4.97616257982786e-4	4.95671370133836e-4	4.99385999069277e-4	5.08792292117857e-4	5.2287995090179e-4	5.39570438829137e-4	5.55831096495879e-4	5.68051346279195e-4	5.72778901697328e-4	5.6774799517449e-4	5.52870678699555e-4	5.30691451994979e-4	5.05935563998219e-4	4.84231683143365e-4	4.70565489409034e-4	4.68090282294697e-4	4.77469748847594e-4	4.96515253469923e-4	5.20402562431272e-4	5.44090706455195e-4	5.67933869332155e-4	6.00514586523589e-4	6.43545813068365e-4	6.63465946901094e-4	6.28516759484352e-4	6.2922365694011e-4	5.82037604645789e-4	6.0467562760215e-4	4.88414635670209e-4	3.92244476747315e-4	4.25590891461611e-4	3.78003214333998e-4	3.74999733484136e-4	3.33358474745757e-4	3.36578756279815e-4	3.55356218848415e-4	3.62232273304979e-4	3.62210126554255e-4	3.68090632982511e-4	3.84869970699267e-4	4.08789686581127e-4	4.32324916737068e-4	4.49283117361238e-4	4.57544572956036e-4	4.59014281539947e-4	4.57671898570883e-4
flux1:	0.691290412486068	4.75338059671897e-4	4.65263274468166e-4	4.57893714795646e-4	4.55026728669265e-4	4.57724221858384e-4	4.66121578211801e-4	4.79316234007393e-4	4.95342268358947e-4	5.11292360378709e-4	5.23693513429092e-4	5.29213035374208e-4	5.25620005610994e-4	5.12700089069489e-4	4.9267811173008e-4	4.69821285209511e-4	4.49291168441339e-4	4.35732907416838e-4	4.32164792681658e-4	4.3935305091303e-4	4.55493702502926e-4	4.76444545551033e-4	4.97868840457432e-4	5.20091904526231e-4	5.50466926514289e-4	5.90086755421887e-4	6.08773177401013e-4	5.77636107017936e-4	5.78264606831151e-4	5.35863273879498e-4	5.56869737035511e-4	4.50362154503317e-4	3.62402031227951e-4	3.93584704126431e-4	3.50648394921042e-4	3.48220467300737e-4	3.10615433640681e-4	3.14210922227312e-4	3.31783142348847e-4	3.38242960231399e-4	3.38262321153206e-4	3.43612357760475e-4	3.58901861546535e-4	3.80698288167173e-4	4.02105769519119e-4	4.174579089415e-4	4.24828022495321e-4	4.25965209692845e-4	4.24498633222252e-4
flux1:	0.691552861389821	4.3909608802314e-4	4.288138993477e-4	4.20991382273521e-4	4.17441757144899e-4	4.19281705166182e-4	4.26730651415921e-4	4.38991458611902e-4	4.54223641031668e-4	4.69667604409974e-4	4.82012809729758e-4	4.88068876872408e-4	4.85661042541115e-4	4.74473297097748e-4	4.56441899449747e-4	4.35409235574368e-4	4.16094865621132e-4	4.02812444421749e-4	3.98437846230559e-4	4.03816248234863e-4	4.17477395740021e-4	4.35868938616126e-4	4.55252825349039e-4	4.75910388199709e-4	5.04123485881706e-4	5.40497406049711e-4	5.57931012002431e-4	5.30137625147035e-4	5.30588562397643e-4	4.92489022407432e-4	5.11873336987585e-4	4.14448056556123e-4	3.34125619875254e-4	3.63218544059835e-4	3.24512921217819e-4	3.22571759871491e-4	2.88686656519372e-4	2.92544002170888e-4	3.08922303080096e-4	3.14953992632972e-4	3.15002435756315e-4	3.19879136547006e-4	3.33821244680575e-4	3.53681952890291e-4	3.73137046401181e-4	3.87005104389518e-4	3.93542534797245e-4	3.94361987402076e-4	3.92777206614597e-4
flux1:	0.691815310293574	4.05005311932984e-4	3.94767863379016e-4	3.86744783589784e-4	3.82727759913009e-4	3.83858088404391e-4	3.90421390971695e-4	4.01722835854817e-4	4.16057654925897e-4	4.30832665473233e-4	4.42920419148293e-4	4.49291456463472e-4	4.47845085639965e-4	4.38185882820521e-4	4.21990942128734e-4	4.02709721841657e-4	3.84643771422608e-4	3.71783329809664e-4	3.66853831003076e-4	3.70756759553629e-4	3.82309928276852e-4	3.9847026918095e-4	4.16006900015861e-4	4.35147081053489e-4	4.61247430290627e-4	4.9454464549206e-4	5.10725673476285e-4	4.85864757873246e-4	4.86082826396909e-4	4.51849409075717e-4	4.69652344795733e-4	3.80670629144472e-4	3.07434594627124e-4	3.34527990626142e-4	2.99651475403538e-4	2.9812601574424e-4	2.6765028696749e-4	2.71661411257661e-4	2.86865904781627e-4	2.92469322478682e-4	2.92542289692586e-4	2.97001919923543e-4	3.09732247783545e-4	3.27838641502687e-4	3.45515288106532e-4	3.58023911115884e-4	3.63790699944238e-4	3.64308045873771e-4	3.62607481566515e-4
flux1:	0.692077759197328	3.7298564246008e-4	3.63007950969371e-4	3.5500229444697e-4	3.50706997959495e-4	3.51261702366716e-4	3.57002110191124e-4	3.67332074386056e-4	3.80690370555874e-4	3.94665081411933e-4	4.06328112431314e-4	4.12825496819378e-4	4.12145357788996e-4	4.03832750313883e-4	3.89333001983942e-4	3.71732679617585e-4	3.54937886697334e-4	3.42622920676217e-4	3.37355050315651e-4	3.40071138640273e-4	3.49836539054481e-4	3.64047409200604e-4	3.79901537078328e-4	3.97567207656187e-4	4.21610285716543e-4	4.52003116006983e-4	4.6694910159282e-4	4.44663900387254e-4	4.44631119172578e-4	4.13874372612664e-4	4.30163818156886e-4	3.49018548655482e-4	2.82339364190094e-4	3.07536030340184e-4	2.76108186051452e-4	2.74942350592946e-4	2.47571140291511e-4	2.51634335975332e-4	2.65692221226095e-4	2.70875530196813e-4	2.70973423609201e-4	2.75069056086246e-4	2.86713442959952e-4	3.03236839708853e-4	3.19303759502278e-4	3.3057801911776e-4	3.3563948361175e-4	3.35872657425976e-4	3.34057126048774e-4
flux1:	0.692340208101081	3.42966292273102e-4	3.334259346352e-4	3.25620511915285e-4	3.21208771837814e-4	3.21306522243854e-4	3.2628541559918e-4	3.35644000453609e-4	3.47969881595328e-4	3.61043234884388e-4	3.72147134203181e-4	3.7861380719985e-4	3.78532042210211e-4	3.71404991643001e-4	3.5847138168566e-4	3.42482745108698e-4	3.26970912445444e-4	3.15301707074813e-4	3.09877672821117e-4	3.116523149015e-4	3.1990268834761e-4	3.3240345584218e-4	3.46714658487275e-4	3.62945802790489e-4	3.84994632151675e-4	4.12657657236994e-4	4.26401366805324e-4	4.06385937841104e-4	4.06114127887872e-4	3.78488642166406e-4	3.93354735524317e-4	3.19469436216875e-4	2.5884004534902e-4	2.82250999633919e-4	2.53914753272446e-4	2.53064653110082e-4	2.28499841730069e-4	2.3252121137556e-4	2.45465876329878e-4	2.50242760279303e-4	2.50368205155435e-4	2.54147674403616e-4	2.64819948434325e-4	2.79918453341274e-4	2.94535695406674e-4	3.04698655133083e-4	3.09122885256869e-4	3.09093409078367e-4	3.07164304768571e-4
flux1:	0.692602657004834	3.14880965674254e-4	3.05918239203458e-4	2.98460560378712e-4	2.94066501508942e-4	2.93810069396923e-4	2.98086839134355e-4	3.06485687260113e-4	3.17745640446416e-4	3.29845613210729e-4	3.40287230938147e-4	3.4659597002072e-4	3.4697049063837e-4	3.40887441441558e-4	3.29401737024846e-4	3.1495549382228e-4	3.00726370884643e-4	2.89779877505854e-4	2.84349147731735e-4	2.85387991256268e-4	2.92353421357455e-4	3.03346094433805e-4	3.16233033563241e-4	3.3106979763184e-4	3.51196133083902e-4	3.7630507890732e-4	3.88892391932519e-4	3.70886928944719e-4	3.70409671985444e-4	3.45610584354055e-4	3.5916015881068e-4	2.91987887977898e-4	2.36924606143561e-4	2.58664335207514e-4	2.33088387227049e-4	2.32519478518834e-4	2.10471993258311e-4	2.14367128159003e-4	2.26237850140482e-4	2.30625558289512e-4	2.30781169041821e-4	2.34285507733706e-4	2.44086103594929e-4	2.57902497739855e-4	2.71218628648685e-4	2.80388904674746e-4	2.84245821715165e-4	2.8397966563774e-4	2.81941074364162e-4
flux1:	0.692865105908588	2.88664089091799e-4	2.80382820541867e-4	2.73385745649709e-4	2.69116200907768e-4	2.68592626027166e-4	2.72224571145732e-4	2.7968639993096e-4	2.89868338886456e-4	3.00950473655655e-4	3.10656072118916e-4	3.16707510902224e-4	3.17420060964483e-4	3.12257053910396e-4	3.02109972657248e-4	2.89135076263376e-4	2.76175395037363e-4	2.66005644855834e-4	2.60687217638525e-4	2.61160279667583e-4	2.67033556528746e-4	2.76688398313352e-4	2.88253671326125e-4	3.01739556274014e-4	3.20024651084128e-4	3.42755063192567e-4	3.54242750805455e-4	3.3802792706324e-4	3.3739256073766e-4	3.15150850549275e-4	3.27501328722424e-4	2.66523557914824e-4	2.16567045998042e-4	2.36748811875349e-4	2.13630063717476e-4	2.13314340859252e-4	1.93507603630942e-4	1.97203356280521e-4	2.08045312564504e-4	2.12063533032275e-4	2.1225041592224e-4	2.15512939143167e-4	2.24528420245015e-4	2.37189158109892e-4	2.49339296201125e-4	2.57628815311703e-4	2.60988828058437e-4	2.60516670326086e-4	2.58377109461523e-4
flux1:	0.693127554812341	2.64248256591075e-4	2.56717412648732e-4	2.50260679962715e-4	2.46196430990242e-4	2.45477814136893e-4	2.48520339011713e-4	2.55078426502087e-4	2.64190453806891e-4	2.74236044054248e-4	2.83159172074185e-4	2.88879605862855e-4	2.89833591085096e-4	2.85482100272969e-4	2.76571241257444e-4	2.64993284055558e-4	2.53276192630807e-4	2.43915282737584e-4	2.38800439371929e-4	2.38846485790357e-4	2.43788618428734e-4	2.52249945011021e-4	2.62585012115042e-4	2.7476967043278e-4	2.91304366671216e-4	3.11830149995068e-4	3.22283509634578e-4	3.07674128115143e-4	3.06934334117334e-4	2.87011283385931e-4	2.98284333610592e-4	2.43009930009528e-4	1.97726207573899e-4	2.16457905407154e-4	1.95523586608502e-4	1.95436949831079e-4	1.77611027531055e-4	1.81047192755266e-4	1.90911473234131e-4	1.94581869483703e-4	1.94798947908259e-4	1.9784506995322e-4	2.06148512057133e-4	2.17763783470794e-4	2.28868569068395e-4	2.36380705085309e-4	2.39313070016673e-4	2.38669869052873e-4	2.36443385662098e-4
flux1:	0.693390003716094	2.41562867345656e-4	2.3481905664251e-4	2.2895172369255e-4	2.25149519122742e-4	2.24294300016045e-4	2.26801213515788e-4	2.32498639676005e-4	2.40567375798016e-4	2.49581220795737e-4	2.57700271281633e-4	2.63039249647246e-4	2.64157401037718e-4	2.60522068164048e-4	2.5274992210393e-4	2.42489891476974e-4	2.31974967557918e-4	2.23434599095877e-4	2.18589934171372e-4	2.18320812740975e-4	2.22466337450533e-4	2.29858080893503e-4	2.39047758433251e-4	2.49988951797875e-4	2.64872987749624e-4	2.83364913513652e-4	2.92855262071719e-4	2.79693666070297e-4	2.78903130752756e-4	2.61084512871673e-4	2.71399915370218e-4	2.21364312599728e-4	1.80345713138297e-4	1.97726715828719e-4	1.78735815124687e-4	1.788557825982e-4	1.62771604411596e-4	1.65902303604978e-4	1.74845662657672e-4	1.78191798229118e-4	1.7843588882087e-4	1.81283654227766e-4	1.8893575938897e-4	1.99600448199856e-4	2.0976591490116e-4	2.16594133037885e-4	2.19165175829688e-4	2.18389075882992e-4	2.16095530294147e-4
flux1:	0.693652452619847	2.20533773255478e-4	2.14584635587256e-4	2.09328376605038e-4	2.0582361190251e-4	2.04878174772547e-4	2.06901935666463e-4	2.11790466763248e-4	2.18858888192463e-4	2.26866591265444e-4	2.34182021071068e-4	2.3910971948031e-4	2.40331644410573e-4	2.37328069573325e-4	2.30600350321756e-4	2.21573973231069e-4	2.12207915692613e-4	2.04481416517843e-4	1.99951962067768e-4	1.994566609759e-4	2.02918476680169e-4	2.09349152982122e-4	2.17475250524184e-4	2.2723969708254e-4	2.40580275370941e-4	2.57204557357409e-4	2.6580664363238e-4	2.53956419277876e-4	2.53163906628892e-4	2.37254531826149e-4	2.46724754208071e-4	2.01489349587493e-4	1.64355293603739e-4	1.8047457626832e-4	1.63218198710989e-4	1.63522131190477e-4	1.48965079223022e-4	1.51759646037373e-4	1.59843825719424e-4	1.62891168670224e-4	1.63157606490816e-4	1.65818815492562e-4	1.72869560156655e-4	1.82664847803087e-4	1.91983053315868e-4	1.9821012369814e-4	2.00481503546178e-4	1.99612202340225e-4	1.97276691386859e-4
flux1:	0.693914901523601	2.01083658079835e-4	1.95912029333232e-4	1.91265136293855e-4	1.88075018875608e-4	1.87075465065011e-4	1.88667272871814e-4	1.92805866900424e-4	1.98930686251754e-4	2.05975534812857e-4	2.12506759603158e-4	2.17011137180137e-4	2.18290815060388e-4	2.15843542588403e-4	2.10068019484995e-4	2.02185822722516e-4	1.93903827195641e-4	1.86968558543057e-4	1.82780866425664e-4	1.82129166208192e-4	1.85002726118135e-4	1.90569545261018e-4	1.9771337119482e-4	2.0637641147106e-4	2.18286193639699e-4	2.33203218621735e-4	2.40992672152387e-4	2.30333144320877e-4	2.29579145538289e-4	2.15398327013325e-4	2.24124266203096e-4	1.83276031415237e-4	1.4967348846309e-4	1.646091289221e-4	1.48909514942128e-4	1.49373481883119e-4	1.36155751618061e-4	1.38598950046597e-4	1.4588952728067e-4	1.48665269571498e-4	1.48948806052928e-4	1.51430536191089e-4	1.57921124731922e-4	1.66916453763602e-4	1.75466659769217e-4	1.81164432362908e-4	1.83191626057068e-4	1.82268416641716e-4	1.79919927713347e-4
flux1:	0.694177350427354	1.83132841697786e-4	1.78701483127164e-4	1.74643334631668e-4	1.71770315566011e-4	1.707442536602e-4	1.71953941900348e-4	1.75406933324463e-4	1.80655630826868e-4	1.86795155929935e-4	1.92577176997377e-4	1.96660960759624e-4	1.97964253151174e-4	1.9600506170674e-4	1.91090990345758e-4	1.84259092947396e-4	1.76986831121138e-4	1.70806860572623e-4	1.66971961350357e-4	1.66217638197012e-4	1.68584424103083e-4	1.73376399542569e-4	1.79620038458462e-4	1.87264241087854e-4	1.97859007207844e-4	2.112222735184e-4	2.18273244265889e-4	2.08695139982802e-4	2.08010082607771e-4	1.95388411696973e-4	2.03456629960655e-4	1.66607878769396e-4	1.36211409904819e-4	1.5003135304411e-4	1.35739483317736e-4	1.36337829268627e-4	1.24299169022187e-4	1.26390635618029e-4	1.32955464641506e-4	1.35487996055294e-4	1.35783686097881e-4	1.38089971411883e-4	1.44054868641657e-4	1.52309998609079e-4	1.60160166364403e-4	1.65389842617665e-4	1.67220995033681e-4	1.66280740423275e-4	1.63950246455513e-4
flux1:	0.694439799331107	1.66600236329708e-4	1.62856842817475e-4	1.5935255169129e-4	1.5678778920309e-4	1.55756017806861e-4	1.56631758729494e-4	1.59466839891606e-4	1.63914508189193e-4	1.69216867460488e-4	1.74296733145989e-4	1.77974309884682e-4	1.79276568806717e-4	1.77743137119489e-4	1.73601296044619e-4	1.67722844777538e-4	1.61378898157703e-4	1.55907817275098e-4	1.52424021687285e-4	1.51607628729217e-4	1.53537916847455e-4	1.5763795663813e-4	1.63064398561373e-4	1.69777375541821e-4	1.79173604144519e-4	1.91128886509988e-4	1.97512037146891e-4	1.8891449726412e-4	1.8831833859913e-4	1.77095913890579e-4	1.8457750633506e-4	1.51365735445893e-4	1.23877050065278e-4	1.36640845636088e-4	1.23632777330719e-4	1.24338359542883e-4	1.13345081703249e-4	1.15097966649597e-4	1.21005379910935e-4	1.23323390421905e-4	1.23627240248853e-4	1.25760672937186e-4	1.3122952142658e-4	1.38796466258474e-4	1.4600485540207e-4	1.50817655211543e-4	1.52492893843679e-4	1.51568195188082e-4	1.49286479864673e-4
flux1:	0.69470224823486	1.51404256450128e-4	1.48286423392925e-4	1.45291359813659e-4	1.43017993291372e-4	1.41995986173135e-4	1.42583855750772e-4	1.44870003992958e-4	1.48596192056203e-4	1.53136547212286e-4	1.57569789457466e-4	1.60864122856062e-4	1.62147987751783e-4	1.60982963075311e-4	1.5752621894162e-4	1.52503292985038e-4	1.47001847857445e-4	1.42185617944918e-4	1.39041158386987e-4	1.38192449976141e-4	1.39747437172261e-4	1.43233510489714e-4	1.47925857181578e-4	1.53797641560295e-4	1.6211023246899e-4	1.72794959425441e-4	1.78575945904388e-4	1.708648508451e-4	1.70367766642888e-4	1.60393765916915e-4	1.67344783777202e-4	1.37432494596958e-4	1.12579512344254e-4	1.24340620366381e-4	1.12512907519926e-4	1.13297887523267e-4	1.03240335350306e-4	1.04679211168525e-4	1.09996190575577e-4	1.12127503896487e-4	1.12436749739146e-4	1.14399812440188e-4	1.193990931223e-4	1.26323807259015e-4	1.3294051763665e-4	1.37378626139881e-4	1.38929878712803e-4	1.3804765755652e-4	1.35843186155692e-4
flux1:	0.694964697138614	1.37463576088361e-4	1.3490341403537e-4	1.32367328099724e-4	1.30363381656959e-4	1.29362524517459e-4	1.2970600001761e-4	1.31511503228192e-4	1.34597241088276e-4	1.38454307369504e-4	1.42301515951534e-4	1.45241228117476e-4	1.46494695871087e-4	1.45645146194635e-4	1.42789402440933e-4	1.3852516077015e-4	1.33778755113369e-4	1.29558474334942e-4	1.26733994081326e-4	1.25874065710998e-4	1.27107459410118e-4	1.3005301626608e-4	1.34093081914216e-4	1.39213432719897e-4	1.46553729622164e-4	1.560965391692e-4	1.61335060817868e-4	1.54422445411872e-4	1.54026266781822e-4	1.45159536046199e-4	1.51622695516982e-4	1.24697114118762e-4	1.02232582243628e-4	1.13040805087989e-4	1.02305503669323e-4	1.03142504637934e-4	9.39313962038824e-5	9.50895936152213e-5	9.98801239009725e-5	1.01850456853506e-4	1.02163458850639e-4	1.03959466713846e-4	1.08513822198053e-4	1.14837582668549e-4	1.20905945820402e-4	1.25003630036017e-4	1.26454925759974e-4	1.25635568048933e-4	1.23532690578741e-4
flux1:	0.695227146042367	1.24697712597737e-4	1.22625849800333e-4	1.20496379701796e-4	1.18737173953212e-4	1.1776574077575e-4	1.17905209804067e-4	1.19295922920667e-4	1.21821081803812e-4	1.25074012182157e-4	1.28397710325567e-4	1.31014467113997e-4	1.32229299096149e-4	1.3164648832601e-4	1.29311831704242e-4	1.2571266160818e-4	1.21634785339873e-4	1.17949281684532e-4	1.15420170753749e-4	1.14563370626919e-4	1.1552255696711e-4	1.17996426895789e-4	1.21463080272214e-4	1.25919028825564e-4	1.32393220580898e-4	1.40913653714195e-4	1.45663082992602e-4	1.39467285973059e-4	1.3916733522792e-4	1.31277536888418e-4	1.37284802619088e-4	1.130574377177e-4	9.27572053015327e-5	1.02660850351503e-4	9.29406658713753e-5	9.38040678376205e-5	8.53662788848447e-5	8.62828816805469e-5	9.06066541633826e-5	9.24385316188085e-5	9.27543690609808e-5	9.43879829971765e-5	9.85211808110554e-5	1.04281677433085e-4	1.09839468104236e-4	1.13624271987691e-4	1.14992457062009e-4	1.14249575943628e-4	1.12267274368357e-4
flux1:	0.69548959494612	1.13027477185306e-4	1.11376272535042e-4	1.09601709802922e-4	1.08061728592148e-4	1.07125618039634e-4	1.07097969648537e-4	1.08135897966132e-4	1.10176997765216e-4	1.12902733020161e-4	1.15764697250245e-4	1.18091014249001e-4	1.19261512228893e-4	1.1890090610417e-4	1.17012756069554e-4	1.13990202443427e-4	1.10497584779231e-4	1.07285750885969e-4	1.05024306460196e-4	1.04179944825658e-4	1.04906843234914e-4	1.06972848766589e-4	1.09940414561071e-4	1.13814272782915e-4	1.19522182173307e-4	1.27130481815954e-4	1.31438011183711e-4	1.25884157438022e-4	1.25671177728394e-4	1.1864000990771e-4	1.24215578030777e-4	1.02421585423042e-4	8.40826688144062e-5	9.31301537783694e-5	8.43542455651784e-5	8.52213891774069e-5	7.74957594334435e-5	7.82125315533263e-5	8.21240940034862e-5	8.38361229247743e-5	8.41540436852806e-5	8.56313924863711e-5	8.93669514108827e-5	9.45991370477557e-5	9.96796218864765e-5	1.03173571988433e-4	1.04469334459493e-4	1.03810117616051e-4	1.01961405263759e-4
flux1:	0.695752043849873	1.02375360972565e-4	1.01081248254461e-4	9.96125243348916e-5	9.82667481785079e-5	9.73700228742153e-5	9.72083722139011e-5	9.79506328885969e-5	9.95791592112258e-5	1.01850331148503e-4	1.04309458448739e-4	1.06377003136135e-4	1.07499147902868e-4	1.07320542095494e-4	1.05810629115521e-4	1.03282934568965e-4	1.00297399262858e-4	9.75001974380063e-5	9.54775634442364e-5	9.46514149877793e-5	9.51831104611023e-5	9.68996076242624e-5	9.94365698876142e-5	1.02804509891423e-4	1.07838729749688e-4	1.1463572991188e-4	1.18542913805059e-4	1.13563362989498e-4	1.1342531117424e-4	1.07147378493037e-4	1.12310601904058e-4	9.27079518582627e-5	7.61465352614517e-5	8.43872920141454e-5	7.64881149562327e-5	7.73402207746078e-5	7.02738805571723e-5	7.08324014707052e-5	7.43807671064197e-5	7.59873964834594e-5	7.63062933792498e-5	7.76347988779198e-5	8.0996331025576e-5	8.57330958629871e-5	9.03659591123863e-5	9.35867346522735e-5	9.48158155846461e-5	9.4241846470697e-5	9.25338164985011e-5
flux1:	0.696014492753627	9.26659220033527e-5	9.16709041774167e-5	9.04628475320965e-5	8.92876176179975e-5	8.84328995217025e-5	8.81664726925436e-5	8.86646418971259e-5	8.99458859712415e-5	9.18293114755844e-5	9.39400844393508e-5	9.57784977058364e-5	9.68494078351286e-5	9.68170707205177e-5	9.56241149292309e-5	9.35172691228745e-5	9.09670919177677e-5	8.85291724138736e-5	8.67169969961876e-5	8.59125701711253e-5	8.62817938791074e-5	8.77013038569791e-5	8.9869454562516e-5	9.28006639455188e-5	9.72459791444044e-5	1.03323089205808e-4	1.06866624054683e-4	1.02401120656833e-4	1.02324679658608e-4	9.67077378527122e-5	1.01475625473908e-4	8.38440917783765e-5	6.88935931467955e-5	7.63782735062203e-5	6.92896453085773e-5	7.01123213351829e-5	6.36578668277482e-5	6.40971151168829e-5	6.73257698434211e-5	6.88375583084307e-5	6.9155618908975e-5	7.03436469360635e-5	7.33549808553341e-5	7.7627703662016e-5	8.18398882695876e-5	8.48019245321499e-5	8.59663915159804e-5	8.54747838100144e-5	8.39092057838676e-5
flux1:	0.69627694165738	8.38262119462271e-5	8.30786061639193e-5	8.2090583534365e-5	8.10640927782874e-5	8.02528666840396e-5	7.99070470796918e-5	8.02068633639398e-5	8.11992559142027e-5	8.27550105837767e-5	8.45665547629813e-5	8.62027615974476e-5	8.72204020476397e-5	8.73031420917551e-5	8.63731635734027e-5	8.46214335907331e-5	8.24421887477156e-5	8.03130831689524e-5	7.86848313650966e-5	7.79043727136593e-5	7.81398823069256e-5	7.93089173689953e-5	8.11629899714217e-5	8.37193273618776e-5	8.76523646372639e-5	9.30916695490328e-5	9.6304249274055e-5	9.22996470996505e-5	9.22713961953994e-5	8.72358708784265e-5	9.16249289320501e-5	7.57649320243646e-5	6.22742319591861e-5	6.90543411393753e-5	6.27107120704758e-5	6.34940036177887e-5	5.76076437436304e-5	5.79621999277546e-5	6.09093964201744e-5	6.23337034721798e-5	6.26483192314655e-5	6.37047786259775e-5	6.63899275309825e-5	7.02289324067402e-5	7.40454159889269e-5	7.67609172210944e-5	7.78603898790857e-5	7.74450560788581e-5	7.60193515601463e-5
flux1:	0.696539390561133	7.57862440336808e-5	7.52408335289286e-5	7.44369256963298e-5	7.35394445330355e-5	7.27723114282996e-5	7.23688272572957e-5	7.25101957420998e-5	7.32650743244145e-5	7.45460917987582e-5	7.6101767651748e-5	7.75597019219573e-5	7.85227580056605e-5	7.86938556548071e-5	7.79801104806008e-5	7.65260902419764e-5	7.46610183867663e-5	7.27958936168166e-5	7.13277682000715e-5	7.05729803758711e-5	7.06998762809068e-5	7.1659001086281e-5	7.32467417102172e-5	7.54827721400464e-5	7.89718396117869e-5	8.38463432852878e-5	8.67574503291019e-5	8.31670245331335e-5	8.31742712651253e-5	7.8652123434824e-5	8.26794596315287e-5	6.84108013163415e-5	5.62426896964515e-5	6.23698501632658e-5	5.67065653514428e-5	5.74445824812273e-5	5.20851845636587e-5	5.23841349101841e-5	5.50833425685951e-5	5.64252781412222e-5	5.67332224659014e-5	5.76672098752586e-5	6.00502391254861e-5	6.34851595745542e-5	6.69296582305994e-5	6.94094973329314e-5	7.04422384291314e-5	7.00951258048016e-5	6.88035241344104e-5
flux1:	0.696801839464887	6.84794692157566e-5	6.80972422458576e-5	6.74461121269676e-5	6.66600485984033e-5	6.59369550483699e-5	6.5494172794539e-5	6.55114011359824e-5	6.60731307634451e-5	6.71252417908325e-5	6.84626739899431e-5	6.97633131196301e-5	7.06711466441931e-5	7.09081268966565e-5	7.03707179402597e-5	6.91649842877736e-5	6.75649479097276e-5	6.59249333119669e-5	6.45963872022685e-5	6.38688626865678e-5	6.39088664023486e-5	6.46929827346785e-5	6.60555531055434e-5	6.8018833201039e-5	7.11239363330043e-5	7.54979702155887e-5	7.81345056600662e-5	7.49169771920128e-5	7.49482964906902e-5	7.08814384145024e-5	7.45651889556284e-5	6.1725714624284e-5	5.07555656696264e-5	5.62806376247002e-5	5.12348536803642e-5	5.19250774648495e-5	4.70538919110782e-5	4.73204207932182e-5	4.98008115648152e-5	5.10642397548678e-5	5.13620533606791e-5	5.2182602458232e-5	5.42874370645994e-5	5.73474701288656e-5	6.04430399157754e-5	6.26975207785573e-5	6.36613358159455e-5	6.33734994072575e-5	6.22081839908149e-5
flux1:	0.69706428836864	6.18432057943843e-5	6.1590855776884e-5	6.10654491819493e-5	6.03753210018711e-5	5.96957741250434e-5	5.92290557007852e-5	5.91512502551933e-5	5.95576089547009e-5	6.04199151908168e-5	6.15713393928414e-5	6.27329348582424e-5	6.35855542065423e-5	6.38698116810713e-5	6.34750618702125e-5	6.24755527798603e-5	6.10986666699677e-5	5.96507959123537e-5	5.84446585008681e-5	5.77460598327428e-5	5.77177736892137e-5	5.83565793148014e-5	5.95291607390979e-5	6.12606623557593e-5	6.40337022346743e-5	6.79635051781292e-5	7.03502149384885e-5	6.74686750217597e-5	6.7514219383702e-5	6.38527518463695e-5	6.72119922905714e-5	5.56562113166271e-5	4.57708613377637e-5	5.0743120180059e-5	4.62549878328769e-5	4.68973969025607e-5	4.24781666456098e-5	4.27297416954764e-5	4.50166259707949e-5	4.62050282190819e-5	4.64895011267003e-5	4.72054522777091e-5	4.90556529225635e-5	5.17696804806595e-5	5.45391747865389e-5	5.65786331816452e-5	5.74715512642949e-5	5.72339842289261e-5	5.61860803112813e-5
flux1:	0.697326737272393	5.58189640594466e-5	5.56682954427338e-5	5.52454804200802e-5	5.4637848307954e-5	5.40011121019889e-5	5.35231940350542e-5	5.33747507454374e-5	5.36574931046444e-5	5.43629650850946e-5	5.53557680823071e-5	5.63941663839199e-5	5.71921665488731e-5	5.7508483421728e-5	5.72281770312793e-5	5.6399412791671e-5	5.52104446924413e-5	5.39272796458969e-5	5.28295582994981e-5	5.21616019230362e-5	5.20807651520585e-5	5.25993185176744e-5	5.36117925034218e-5	5.51463883757192e-5	5.76315544163638e-5	6.11660074652382e-5	6.3325713098348e-5	6.07466420788339e-5	6.07982857256695e-5	5.74988255357333e-5	6.05531766838883e-5	5.01508658552613e-5	4.12476450509064e-5	4.57141548186072e-5	4.17279089457131e-5	4.23240774984177e-5	3.83232406445172e-5	3.85722353850482e-5	4.06874079946806e-5	4.18044629664153e-5	4.20730857866033e-5	4.26930562055886e-5	4.43115836420068e-5	4.67081468202512e-5	4.91744919040847e-5	5.10097155549715e-5	5.183045092139e-5	5.16346461023622e-5	5.06949607902847e-5
flux1:	0.697589186176146	5.03526211377988e-5	5.02799620707957e-5	4.99401714272631e-5	4.94035553766691e-5	4.88088157653342e-5	4.83301753816501e-5	4.81313113128476e-5	4.83168315905364e-5	4.88930269683607e-5	4.97503685888991e-5	5.06793404665071e-5	5.14237965064824e-5	5.17598106134155e-5	5.15704054120701e-5	5.08826599400982e-5	4.98522934945208e-5	4.87113171911826e-5	4.77107656250895e-5	4.70750833065696e-5	4.69548349068169e-5	4.73741557701153e-5	4.82517658258977e-5	4.96187390775537e-5	5.1853099506913e-5	5.50345759404427e-5	5.69882581580619e-5	5.46807903103974e-5	5.47321574230222e-5	5.17564628771327e-5	5.45256008887907e-5	4.51604115851763e-5	3.71462742399593e-5	4.11515185782096e-5	3.76162112370683e-5	3.81685106511246e-5	3.45552717807621e-5	3.48098422556732e-5	3.67718432808755e-5	3.78216596204118e-5	3.80729334742637e-5	3.86053454910507e-5	4.00143288069398e-5	4.2121461183649e-5	4.43077308024766e-5	4.5950189869065e-5	4.66984042792295e-5	4.65366673130822e-5	4.56961569269728e-5
flux1:	0.6978516350799	4.53944271572844e-5	4.5380103297249e-5	4.51070061072656e-5	4.46317851201933e-5	4.40782691645521e-5	4.36074531006892e-5	4.33747380973678e-5	4.34847674445422e-5	4.39545817093263e-5	4.46960114405458e-5	4.55275380339276e-5	4.62198599516474e-5	4.65655437732078e-5	4.64474371246013e-5	4.58759400753891e-5	4.49799806257942e-5	4.39628559154993e-5	4.30504166866146e-5	4.24483718502844e-5	4.22995256152833e-5	4.26371734858529e-5	4.34011127874453e-5	4.46246829409626e-5	4.6638955674503e-5	4.9504228440299e-5	5.12710326655826e-5	4.92065434235882e-5	4.92529535821334e-5	4.65669574558759e-5	4.90701932916526e-5	4.06382815511811e-5	3.34289864356035e-5	3.70147448861049e-5	3.38844885579222e-5	3.43954842345295e-5	3.11416355535046e-5	3.14066719758933e-5	3.32309999465564e-5	3.42180233909545e-5	3.44515606790024e-5	3.49046795589009e-5	3.61252025711953e-5	3.79701518605751e-5	3.98994499525593e-5	4.13613447239381e-5	4.2037744571411e-5	4.19033111224851e-5	4.11533064970155e-5
flux1:	0.698114083983653	4.08988539836745e-5	4.09267370941975e-5	4.07069359516141e-5	4.02852203423015e-5	3.97722590257071e-5	3.93161610506512e-5	3.90630221587319e-5	3.91153095828599e-5	3.94976934901303e-5	4.01397055567667e-5	4.08842017438277e-5	4.15259755951177e-5	4.18731777586795e-5	4.18100796431312e-5	4.13342980259338e-5	4.05528851725578e-5	3.96446737577498e-5	3.88129000367173e-5	3.82454259270158e-5	3.80767571171542e-5	3.8347349006988e-5	3.90152584595805e-5	4.01151334415626e-5	4.19345939158986e-5	4.45157340340392e-5	4.61129687060826e-5	4.42649756983224e-5	4.43033249552406e-5	4.18765771263542e-5	4.41326012936077e-5	3.65413005327469e-5	3.00606108216167e-5	3.32660140020329e-5	3.04997390994599e-5	3.09718228657938e-5	2.80513101273105e-5	2.83293168431663e-5	3.00286465652026e-5	3.0957334273547e-5	3.11737385821416e-5	3.15556798594117e-5	3.26075998514863e-5	3.42164885008322e-5	3.59116786388922e-5	3.7205828902179e-5	3.78121375216585e-5	3.76991621452711e-5	3.70314197323472e-5
flux1:	0.698376532887406	3.6824323986559e-5	3.68814406653418e-5	3.6704175796571e-5	3.63296398314762e-5	3.58566718446185e-5	3.54207577029877e-5	3.51579401880135e-5	3.51668822206402e-5	3.54774842142147e-5	3.60339855520396e-5	3.67004665420129e-5	3.72933131196596e-5	3.76353958738713e-5	3.76138287836145e-5	3.72168464157949e-5	3.65337186382036e-5	3.57221419699076e-5	3.4964685219413e-5	3.44321905541862e-5	3.42507278172306e-5	3.44663784193999e-5	3.50527701211531e-5	3.60447353569836e-5	3.7690194636505e-5	4.00153973155026e-5	4.14585800874692e-5	3.98028762142244e-5	3.9831463588412e-5	3.7636894677643e-5	3.96637089230805e-5	3.28302665195039e-5	2.70091601215157e-5	2.98708314879766e-5	2.7431674786868e-5	2.78669227048706e-5	2.52552442434191e-5	2.55470517910909e-5	2.71315044822846e-5	2.80059016368892e-5	2.82064693715278e-5	2.85251540207607e-5	2.94269661128635e-5	3.08244524792357e-5	3.23077963464705e-5	3.34474128829653e-5	3.39862589683793e-5	3.38897414776876e-5	3.32964027940744e-5
flux1:	0.698638981791159	3.31328721962075e-5	3.32090447117103e-5	3.30658838908039e-5	3.27335532074803e-5	3.23000766764338e-5	3.18885619137517e-5	3.16245392604882e-5	3.1601737511661e-5	3.18534520041105e-5	3.23361430318874e-5	3.2932356347887e-5	3.34778351482604e-5	3.3809418892025e-5	3.38183356042686e-5	3.34863252116457e-5	3.28881639198988e-5	3.21629654518532e-5	3.14741853886726e-5	3.09765465186915e-5	3.07878580121147e-5	3.09585441275121e-5	3.14751813354921e-5	3.23717265546352e-5	3.38604997300894e-5	3.5954789060358e-5	3.72577698312634e-5	3.57726617577247e-5	3.57909692388431e-5	3.38048314329996e-5	3.56198271688891e-5	2.94702266749138e-5	2.42461274690639e-5	2.67983226893912e-5	2.46528310062266e-5	2.50530366973362e-5	2.27266174655404e-5	2.30318873025333e-5	2.45093808098532e-5	2.53327405865435e-5	2.55190663061155e-5	2.57821238186249e-5	2.65508811001785e-5	2.77598812219076e-5	2.90526596808975e-5	3.0051048939422e-5	3.05258077925482e-5	3.04415087988004e-5	2.99150441017684e-5
flux1:	0.698901430694913	2.97897977983525e-5	2.98772895287592e-5	2.97617909919329e-5	2.94677902593246e-5	2.90732777817527e-5	2.86892694799697e-5	2.84306007201311e-5	2.83853387331773e-5	2.85887595094442e-5	2.90074444884072e-5	2.95399944035622e-5	3.00395691778671e-5	3.03563737573947e-5	3.03868641175213e-5	3.01086330488449e-5	2.95844980646319e-5	2.89369396108429e-5	2.83116577494365e-5	2.78482905076424e-5	2.76567508883376e-5	2.77906144938231e-5	2.82468803202085e-5	2.90578482276253e-5	3.04046340307171e-5	3.22904189331876e-5	3.34655795858309e-5	3.21320960534841e-5	3.2140533854577e-5	3.03423633708041e-5	3.196246922801e-5	2.64303582158309e-5	2.17464116478481e-5	2.40210930039157e-5	2.21384408469981e-5	2.25052518733087e-5	2.04409406614752e-5	2.07584746051399e-5	2.21351535080275e-5	2.29097135705446e-5	2.30832971851884e-5	2.32979354148749e-5	2.39492292758485e-5	2.49907449521642e-5	2.6112931727807e-5	2.69831873970059e-5	2.73978046311513e-5	2.73221809465284e-5	2.68553706014918e-5
flux1:	0.699163879598666	2.67633508580251e-5	2.68564993445008e-5	2.67638487101196e-5	2.6505126205292e-5	2.61489238439203e-5	2.57945388412607e-5	2.55461754080592e-5	2.54858159363109e-5	2.56496065476023e-5	2.6012457544417e-5	2.64869441753921e-5	2.69420111098028e-5	2.7240767600363e-5	2.72858169704866e-5	2.70524035726787e-5	2.65932603297708e-5	2.60157584780031e-5	2.54491439806726e-5	2.50191288527832e-5	2.48281545059333e-5	2.49317641104021e-5	2.53350405164275e-5	2.60682658885175e-5	2.72858739466499e-5	2.8983352696022e-5	3.00418588255184e-5	2.88438182083952e-5	2.88434529345131e-5	2.7215927136885e-5	2.86577395273713e-5	2.368347829473e-5	1.94878987009499e-5	2.15147206857687e-5	1.98661062724914e-5	2.0201187663515e-5	1.8375989678719e-5	1.87038932499568e-5	1.99846111133831e-5	2.07115878346685e-5	2.08735329600343e-5	2.10464048029161e-5	2.15944024746127e-5	2.24874779504203e-5	2.34575186825982e-5	2.42122479100301e-5	2.45710669080569e-5	2.4501235857698e-5	2.4087212796399e-5
flux1:	0.699426328502419	2.40244812670056e-5	2.41193170812737e-5	2.40459533318752e-5	2.38200069486501e-5	2.35012388861792e-5	2.31777099407329e-5	2.29432565947002e-5	2.28735673514799e-5	2.30047667372144e-5	2.33185638031354e-5	2.37397477412112e-5	2.41517125457383e-5	2.4430111294645e-5	2.44843757707299e-5	2.42886775454455e-5	2.38870085715927e-5	2.33728946983811e-5	2.28604472882117e-5	2.24626717251677e-5	2.22749151860239e-5	2.23535037175533e-5	2.27095654470864e-5	2.3371464155066e-5	2.44713530400061e-5	2.59987859579581e-5	2.69508510519689e-5	2.58747267824939e-5	2.58670150458636e-5	2.43956336652599e-5	2.56754615619208e-5	2.12053004267989e-5	1.74508124688407e-5	1.92570337906893e-5	1.78153495726925e-5	1.81205118910616e-5	1.65116051709793e-5	1.68473719701645e-5	1.80361783657358e-5	1.8715978691851e-5	1.88668419175662e-5	1.90039404225046e-5	1.946146913607e-5	2.02232718706483e-5	2.10579947654446e-5	2.17091134222341e-5	2.20167196877309e-5	2.19504441395237e-5	2.15827915685928e-5
flux1:	0.699688777406172	2.15466547826467e-5	2.16405189102994e-5	2.15837743654333e-5	2.13884058422954e-5	2.11059032312688e-5	2.08136816405988e-5	2.05956173640384e-5	2.05210374140257e-5	2.06253197619673e-5	2.08956825009546e-5	2.12676723470648e-5	2.16380519701868e-5	2.18946934046734e-5	2.19542675331614e-5	2.17906909972412e-5	2.14401802116665e-5	2.09835528573955e-5	2.05211357932572e-5	2.01544182471952e-5	1.99719183686241e-5	2.0029609781058e-5	2.03430208072673e-5	2.09390888629102e-5	2.1931710012622e-5	2.33055955384472e-5	2.41607152921183e-5	2.31952966524932e-5	2.31818478885834e-5	2.18544346789434e-5	2.29882242625527e-5	1.89736080916431e-5	1.56169931267168e-5	1.72273593469914e-5	1.59671515893038e-5	1.62444053745033e-5	1.48294176395167e-5	1.51700004045685e-5	1.62705782744982e-5	1.69031739773883e-5	1.70429835955692e-5	1.71495896543739e-5	1.75282508433221e-5	1.81742479097668e-5	1.88889028380059e-5	1.94475164089536e-5	1.97086049574795e-5	1.96442811408651e-5	1.93171581285443e-5
flux1:	0.699951226309926	1.93057214718436e-5	1.93969035719154e-5	1.93546858571993e-5	1.91878062397191e-5	1.8940072358084e-5	1.86789318075451e-5	1.84787972407368e-5	1.84026576754164e-5	1.84845621277389e-5	1.87161777072301e-5	1.90426262692351e-5	1.93731468644717e-5	1.96074696035896e-5	1.96696370508723e-5	1.95337691149232e-5	1.92290464448705e-5	1.88246790989278e-5	1.84085562272478e-5	1.80717261063982e-5	1.78960167760915e-5	1.79360455004466e-5	1.82105334663416e-5	1.87457264447103e-5	1.96406991384909e-5	2.08758949584718e-5	2.16430178088165e-5	2.07789169420533e-5	2.07613056368002e-5	1.95673863542142e-5	2.05705312055632e-5	1.69675208209962e-5	1.39692645668608e-5	1.54059182337749e-5	1.43035761966781e-5	1.45551029983209e-5	1.33125646706517e-5	1.36544816620875e-5	1.46704872292171e-5	1.5255859734064e-5	1.53842805534671e-5	1.54649737987974e-5	1.57752678787511e-5	1.63194537406014e-5	1.69278510728576e-5	1.74042192512232e-5	1.76234859457369e-5	1.75601146692392e-5	1.72683723756091e-5
flux1:	0.700213675213679	1.72798094081435e-5	1.73672319329164e-5	1.73377717766731e-5	1.71972724550683e-5	1.69824882177232e-5	1.67516310287511e-5	1.65701891409627e-5	1.64949008869347e-5	1.65580409641548e-5	1.67548841007138e-5	1.70391722939723e-5	1.73318379023101e-5	1.75440112585048e-5	1.76069833793787e-5	1.7495291919884e-5	1.72317267914403e-5	1.68749970352223e-5	1.65018394327886e-5	1.6193762052867e-5	1.60259476701392e-5	1.6050867534435e-5	1.62896475550763e-5	1.67686279634993e-5	1.75747925988303e-5	1.86846206164128e-5	1.93722367538736e-5	1.86013284169475e-5	1.85809681249505e-5	1.75111191073932e-5	1.83981960254638e-5	1.51669889380043e-5	1.24910133751707e-5	1.37734834197519e-5	1.28075487708796e-5	1.30356042663192e-5	1.19454577321917e-5	1.22849571972951e-5	1.32202324620923e-5	1.37587853418806e-5	1.38753736951697e-5	1.39341017810973e-5	1.41855449473057e-5	1.46406716643977e-5	1.51553756940501e-5	1.5558943316301e-5	1.57409977441762e-5	1.56781251080263e-5	1.54173787979863e-5
flux1:	0.700476124117432	1.54492133291096e-5	1.55321820411826e-5	1.55138608096409e-5	1.53975531759261e-5	1.52136191724671e-5	1.50117833278301e-5	1.48491595858386e-5	1.47763786956544e-5	1.48236351065551e-5	1.49891691280489e-5	1.52345561179023e-5	1.54916710321807e-5	1.56824526029033e-5	1.57451105558621e-5	1.56546857099433e-5	1.54282201591908e-5	1.5115035494772e-5	1.47818808975523e-5	1.45014322738961e-5	1.43422415262387e-5	1.43541157547128e-5	1.45601392749975e-5	1.49873991800533e-5	1.57128061903718e-5	1.67091697036468e-5	1.73253199299362e-5	1.66402118815737e-5	1.66182930862477e-5	1.56635648724629e-5	1.6448055919464e-5	1.35525847583671e-5	1.11660380959498e-5	1.23113407472163e-5	1.14628107458165e-5	1.16695923453456e-5	1.07136335322088e-5	1.10469118016288e-5	1.19055636756254e-5	1.23984144321411e-5	1.25028912658558e-5	1.25430794977107e-5	1.27442984518659e-5	1.3122065919961e-5	1.35545931787913e-5	1.38940605700297e-5	1.40433565539535e-5	1.39809799154522e-5	1.37476140388728e-5
flux1:	0.700738573021185	1.3796253795705e-5	1.3874285494381e-5	1.38655435334891e-5	1.37711591141873e-5	1.36157642319857e-5	1.34413279084325e-5	1.3297135220685e-5	1.32279124992066e-5	1.32616078804852e-5	1.33989539106011e-5	1.36086773217883e-5	1.38328167704646e-5	1.40033872624832e-5	1.40650481242727e-5	1.39933951100935e-5	1.38004097625457e-5	1.35271181581298e-5	1.32312851248593e-5	1.29772940579123e-5	1.28271241349614e-5	1.28276864751078e-5	1.3003801810991e-5	1.33836855043061e-5	1.40355744597295e-5	1.49291013023937e-5	1.5481324209315e-5	1.4874943100175e-5	1.48524266056897e-5	1.40039295462582e-5	1.46979938431282e-5	1.21055804759069e-5	9.97865603068287e-6	1.10015121575319e-5	1.02540258563667e-5	1.04415431266075e-5	9.60369708967987e-6	9.92714408784305e-6	1.07135082631967e-5	1.11626052342692e-5	1.12550775908853e-5	1.12797530788893e-5	1.14385505283484e-5	1.17497296479892e-5	1.21107095486405e-5	1.23941129800035e-5	1.2514892750035e-5	1.24533382000177e-5	1.22444392577376e-5
flux1:	0.701001021924939	1.23050946427327e-5	1.2377820819905e-5	1.23771351818214e-5	1.23023694852889e-5	1.21730728636719e-5	1.20241527285211e-5	1.18976049792112e-5	1.18325230733381e-5	1.1854574152901e-5	1.19666377632562e-5	1.2143957017281e-5	1.23378926456223e-5	1.24896870108878e-5	1.25499128678913e-5	1.24948025544118e-5	1.23320109144268e-5	1.20952967178432e-5	1.18342706530865e-5	1.16054522395532e-5	1.14644135420684e-5	1.14551923966437e-5	1.16042177850234e-5	1.19408805700288e-5	1.2525690404614e-5	1.3325900876181e-5	1.38211480425421e-5	1.32864939601212e-5	1.32641435119532e-5	1.25128443958374e-5	1.31271896462342e-5	1.08082360429351e-5	8.91399418934936e-6	9.8271405924557e-6	9.16697802840663e-6	9.33695950775407e-6	8.60333795069035e-6	8.91377205649298e-6	9.63229818285044e-6	1.00403523365921e-5	1.01214322553104e-5	1.01333358741315e-5	1.02567273817126e-5	1.05112087417501e-5	1.08104799026312e-5	1.10452573068961e-5	1.11415062492126e-5	1.10812921810833e-5	1.08945216653514e-5
flux1:	0.701263470828692	1.0961521275581e-5	1.10286551247015e-5	1.10345659869962e-5	1.0977144893258e-5	1.08714577431507e-5	1.07459977525918e-5	1.06360139900812e-5	1.05753118359002e-5	1.05873538850556e-5	1.06769041052949e-5	1.08250905083805e-5	1.09916864068935e-5	1.11262417888016e-5	1.11847042089256e-5	1.1144080860075e-5	1.1008448869058e-5	1.0805224387821e-5	1.05765409675904e-5	1.03714454416498e-5	1.02394127959285e-5	1.02218145644368e-5	1.03465381898078e-5	1.06438804241014e-5	1.11673116566398e-5	1.18827982934596e-5	1.23273505096863e-5	1.18574324199672e-5	1.18358663135489e-5	1.11725979879472e-5	1.17164767718572e-5	9.64417916931236e-6	7.95835472375532e-6	8.77290644197685e-6	8.18878380444907e-6	8.34264107947787e-6	7.70138352739577e-6	7.99623735694745e-6	8.65134119149345e-6	9.02160490326728e-6	9.09240378184196e-6	9.09406883677317e-6	9.18829836725699e-6	9.39507814127222e-6	9.64171382898026e-6	9.83474032897535e-6	9.91015055323471e-6	9.85185602711582e-6	9.68528892840133e-6
flux1:	0.701525919732445	9.75269554645151e-6	9.81404185656831e-6	9.82520270037747e-6	9.78295052169134e-6	9.69840683451564e-6	9.59425535252689e-6	9.49955495379552e-6	9.44323728829002e-6	9.44671726120719e-6	9.51641985840984e-6	9.63870627678345e-6	9.78080615242374e-6	9.89964342510761e-6	9.9560462864774e-6	9.9279848829185e-6	9.81667342347776e-6	9.64398134112271e-6	9.44513339113118e-6	9.26212790259839e-6	9.13879941890333e-6	9.11415269806831e-6	9.21728397531007e-6	9.47889438615251e-6	9.94602297785698e-6	1.05846229150919e-5	1.09840359259999e-5	1.05719607552956e-5	1.05517028929889e-5	9.96734496315477e-6	1.04486718108795e-5	8.59875122577789e-6	7.09953932160866e-6	7.825350981879e-6	7.30804595961152e-6	7.44689943139452e-6	6.88784765333951e-6	7.16527609728309e-6	7.76120277598864e-6	8.09715865536806e-6	8.15916656697435e-6	8.15295323210931e-6	8.22349910202175e-6	8.39062801991665e-6	8.59290325759966e-6	8.75049266750552e-6	8.80843493906299e-6	8.75259077469494e-6	8.60455112572128e-6
flux1:	0.701788368636199	8.66691125594725e-6	8.72239573302861e-6	8.7376235691749e-6	8.70851630360196e-6	8.64272573364303e-6	8.557700086679e-6	8.47688781130174e-6	8.42481661539759e-6	8.42105435966507e-6	8.4734678836602e-6	8.57297664224752e-6	8.69330251384416e-6	8.79785085569796e-6	8.85190486284709e-6	8.83460497009604e-6	8.74493299661363e-6	8.59987443837102e-6	8.42826179954511e-6	8.26555260635086e-6	8.15051287922546e-6	8.12008026682874e-6	8.20418064969471e-6	8.43331166048921e-6	8.84873677020136e-6	9.41767736463919e-6	9.77677518213988e-6	9.41593427518714e-6	9.39744988462336e-6	8.883208013788e-6	9.30876762179133e-6	7.65921572939841e-6	6.32703968575497e-6	6.97301752405968e-6	6.51489645656496e-6	6.63965156463483e-6	6.1539381856113e-6	6.41283635109013e-6	6.95356817247777e-6	7.2586045044511e-6	7.31349018659033e-6	7.30157660063405e-6	7.35316071141065e-6	7.48768839895339e-6	7.6530150746685e-6	7.78089437721642e-6	7.82439889941799e-6	7.77141440060316e-6	7.64033734427663e-6
flux1:	0.702050817539952	7.69337605373649e-6	7.74307268784769e-6	7.76138042624253e-6	7.74357474394102e-6	7.69425579554919e-6	7.62619456309498e-6	7.55783361182505e-6	7.50979885844173e-6	7.50001928237555e-6	7.53756694763881e-6	7.61723594032329e-6	7.71831407040658e-6	7.809879201351e-6	7.86131390588996e-6	7.85311441417649e-6	7.78253990384761e-6	7.66223821058079e-6	7.51516905597497e-6	7.37086057445172e-6	7.2636419588804e-6	7.22860975461972e-6	7.29602914175806e-6	7.49561275325725e-6	7.86361062060062e-6	8.36961432991765e-6	8.69253488611352e-6	8.37681863906907e-6	8.36052716198241e-6	7.90822713057054e-6	8.2839276304114e-6	6.81477124340411e-6	5.63204376652084e-6	6.2063741772329e-6	5.80090899306426e-6	5.91236050269249e-6	5.49200201559861e-6	5.73193892767473e-6	6.22116444357258e-6	6.49830845169698e-6	6.54769101643228e-6	6.53203238696958e-6	6.56864363195489e-6	6.67658861773889e-6	6.81145073556487e-6	6.91472216711677e-6	6.94646908252638e-6	6.89659961799441e-6	6.78094082926039e-6
flux1:	0.702313266443705	6.82204074966829e-6	6.86618194742176e-6	6.88678355895629e-6	6.87861981888802e-6	6.84361576257046e-6	6.79041996326034e-6	6.73309111300859e-6	6.68885976760494e-6	6.67420194338862e-6	6.69913407343717e-6	6.76165810888389e-6	6.84578032411726e-6	6.92554897702907e-6	6.97414428560304e-6	6.97354387623418e-6	6.91965911132017e-6	6.8212619892476e-6	6.69600169649974e-6	6.5681797372949e-6	6.46831453838212e-6	6.42977195804347e-6	6.48260953486508e-6	6.65530876814913e-6	6.97996364921495e-6	7.42930689016562e-6	7.71959205721729e-6	7.44356781941302e-6	7.42983334555879e-6	7.03215454981371e-6	7.3632754409042e-6	6.05636461846936e-6	5.00725742851321e-6	5.51753838903338e-6	5.15889517384084e-6	5.25783262815144e-6	4.89540451514521e-6	5.11649398036643e-6	5.5576371648254e-6	5.80939628056989e-6	5.85464161971987e-6	5.83691541287459e-6	5.86185375524399e-6	5.94822038817116e-6	6.05813894680439e-6	6.14124730995294e-6	6.16356758845249e-6	6.11692001164281e-6	6.01512073332269e-6
flux1:	0.702575715347458	6.04348748967855e-6	6.08244996560335e-6	6.10473814137533e-6	6.1047224239262e-6	6.08200525485013e-6	6.04167003695419e-6	5.99401560795461e-6	5.95335998509273e-6	5.93487113997509e-6	5.94923152678103e-6	5.99702978302182e-6	6.06624993550762e-6	6.13531759526219e-6	6.18093707711969e-6	6.18660854593542e-6	6.1471456463166e-6	6.06786049768143e-6	5.96171371954823e-6	5.84853507927452e-6	5.75559269115531e-6	5.71451122763534e-6	5.75460952501064e-6	5.90289055504656e-6	6.18818020319073e-6	6.58671045871457e-6	6.84742310955188e-6	6.60642995894794e-6	6.59553610580842e-6	6.24613347985987e-6	6.53752539537381e-6	5.3763495694013e-6	4.44658588910817e-6	4.89986894001021e-6	4.58262541531072e-6	4.66991529954317e-6	4.35835811146911e-6	4.56109766328899e-6	4.95739076206023e-6	5.18572191587749e-6	5.22780619320658e-6	5.20936322871527e-6	5.2253054029452e-6	5.29415568591587e-6	5.38370310254414e-6	5.45042409314032e-6	5.46531080109509e-6	5.42187687350151e-6	5.33237972988306e-6
flux1:	0.702838164251212	5.34887660792598e-6	5.38314435216874e-6	5.4066478416712e-6	5.41342227089534e-6	5.40109110359625e-6	5.37172961533486e-6	5.33248224054324e-6	5.29519098688376e-6	5.27381381685911e-6	5.2794195588891e-6	5.31463242708678e-6	5.37079051243953e-6	5.43019740496083e-6	5.47280964864636e-6	5.48360121168245e-6	5.45644356280289e-6	5.39359448618054e-6	5.30399985652516e-6	5.20377008347831e-6	5.11737591014659e-6	5.07459664706539e-6	5.10356733064615e-6	5.22977299580513e-6	5.47959800540982e-6	5.83272134469799e-6	6.06656789289974e-6	5.85670862053396e-6	5.84882856324968e-6	5.54232463746876e-6	5.79853444750364e-6	4.76806844016096e-6	3.9447484687146e-6	4.34751606785976e-6	4.06653022817188e-6	4.1431583857519e-6	3.87572705918915e-6	4.06083783018231e-6	4.41541233096166e-6	4.62180793392821e-6	4.66127122197562e-6	4.64310933109074e-6	4.65219182881295e-6	4.70676631918989e-6	4.77963685935646e-6	4.83309651889077e-6	4.84222552717991e-6	4.8019295457858e-6	4.72322980406836e-6
flux1:	0.703100613154965	4.72994119096422e-6	4.76005333947809e-6	4.78438559681594e-6	4.79669751268608e-6	4.79297714302484e-6	4.7728380469829e-6	4.74083564169563e-6	4.70671226661029e-6	4.68327300646854e-6	4.68171228574685e-6	4.70622372480375e-6	4.75098559539979e-6	4.80174738003458e-6	4.84142786218183e-6	4.85634997604347e-6	4.83954536690113e-6	4.79063695736436e-6	4.71525298418287e-6	4.62647817517498e-6	4.54631471398682e-6	4.50254754636596e-6	4.5218193171797e-6	4.62822595191784e-6	4.84638580991062e-6	5.15904143784463e-6	5.36847950541854e-6	5.186517881855e-6	5.18169074442496e-6	4.91355220436047e-6	5.13886726133483e-6	4.22544563961399e-6	3.4969086953061e-6	3.8550212150455e-6	3.60543735148766e-6	3.67250617928425e-6	3.442840059196e-6	3.61113515269382e-6	3.92710356188016e-6	4.11275770522532e-6	4.14974815512485e-6	4.13251823141061e-6	4.13642940031889e-6	4.17930018397934e-6	4.2384291190979e-6	4.28115678240382e-6	4.28591502429362e-6	4.24866133912507e-6	4.17937255245852e-6
flux1:	0.703363062058718	4.17901093378716e-6	4.20550585783506e-6	4.23031748127053e-6	4.24699647844698e-6	4.25023989381164e-6	4.23771963748757e-6	4.21190925308102e-6	4.18076389395068e-6	4.15596643186252e-6	4.14861354359701e-6	4.16408989311681e-6	4.19898928588733e-6	4.24211311422187e-6	4.27902583918577e-6	4.29722665179355e-6	4.28899856324361e-6	4.25177178877245e-6	4.18853658597901e-6	4.10994206573929e-6	4.03573587591825e-6	3.99157066481129e-6	4.00244520359006e-6	4.09129058957059e-6	4.28142097119617e-6	4.55805968184955e-6	4.74537622887054e-6	4.58856978749402e-6	4.58669210235728e-6	4.35303028111733e-6	4.55145469283393e-6	3.74266962170931e-6	3.09838991375108e-6	3.41703702771858e-6	3.19438694831737e-6	3.25307293109603e-6	3.05533885212284e-6	3.20763733424278e-6	3.48814360974649e-6	3.65414819991933e-6	3.6885367553921e-6	3.67258252027877e-6	3.67265397459983e-6	3.70588661895153e-6	3.75360009174464e-6	3.78760946673265e-6	3.78912813441714e-6	3.75483689844995e-6	3.69374966852899e-6
flux1:	0.703625510962471	3.68904414249432e-6	3.71241120001966e-6	3.73735625871331e-6	3.75730453674947e-6	3.76600060259046e-6	3.75965119264715e-6	3.73908527571114e-6	3.71072512650392e-6	3.68515371218347e-6	3.67319659303746e-6	3.68113050337632e-6	3.70760207784766e-6	3.74408431408779e-6	3.77844824923772e-6	3.79918367137592e-6	3.79793814607167e-6	3.7704068808091e-6	3.71756199004319e-6	3.64807868427591e-6	3.57957927830418e-6	3.53550580344658e-6	3.53920741862097e-6	3.61268601361246e-6	3.77817904102133e-6	4.02275885978144e-6	4.19011238527009e-6	4.05602306529313e-6	4.05685947737542e-6	3.85420684571714e-6	4.02939623712533e-6	3.31401175033803e-6	2.74451941243534e-6	3.02820309805914e-6	2.82854530189345e-6	2.88003092192383e-6	2.70908099225941e-6	2.84617196752857e-6	3.09439848305768e-6	3.24191846515263e-6	3.27345053368952e-6	3.25887532343959e-6	3.25616358452884e-6	3.2814648051612e-6	3.3196368506218e-6	3.34652398624069e-6	3.34571372507811e-6	3.31433806260175e-6	3.26045539308161e-6
flux1:	0.703887959866225	3.25364888636456e-6	3.27429651616015e-6	3.29901826972441e-6	3.32121530395887e-6	3.33400042066052e-6	3.33253316478343e-6	3.3163619469925e-6	3.29058459996066e-6	3.26471498139825e-6	3.24918822835404e-6	3.25093708289758e-6	3.27033345477647e-6	3.30114093078777e-6	3.33318983626107e-6	3.35579502175482e-6	3.36012173905378e-6	3.34058394112936e-6	3.2966614435253e-6	3.23538768060984e-6	3.17234517480175e-6	3.12877691060578e-6	3.12648490293957e-6	3.18671498030112e-6	3.33064556275551e-6	3.54665165907909e-6	3.69608070378939e-6	3.5824061792333e-6	3.58561837538304e-6	3.41073191683296e-6	3.56591873923919e-6	2.93379367548754e-6	2.43060989273273e-6	2.68317349984429e-6	2.5032132847312e-6	2.54861158077814e-6	2.40010175461488e-6	2.52275124334473e-6	2.74188208434846e-6	2.87227019298864e-6	2.90071628177889e-6	2.88746446653553e-6	2.88281640285269e-6	2.90164933176369e-6	2.93184291502259e-6	2.95288699182361e-6	2.95047228226832e-6	2.92199572168635e-6	2.87453640008953e-6
flux1:	0.704150408769978	2.86708030144507e-6	2.88532457321514e-6	2.9094607238334e-6	2.9329791704187e-6	2.94864996455814e-6	2.95093548713487e-6	2.93839877754513e-6	2.91499093402274e-6	2.88920761002109e-6	2.87102376628235e-6	2.8678351007899e-6	2.8814261529369e-6	2.90746708319215e-6	2.93741221782344e-6	2.96128012431117e-6	2.96994749876581e-6	2.95697109608101e-6	2.92075128694352e-6	2.86690212452573e-6	2.80904969408872e-6	2.766346109457e-6	2.75920451867802e-6	2.80817831108745e-6	2.93325557477477e-6	3.12374444153418e-6	3.25715155516363e-6	3.16161028895124e-6	3.16679864208243e-6	3.01652803598393e-6	3.15446680808107e-6	2.59647963405478e-6	2.15205479993779e-6	2.37675825480848e-6	2.21390530596651e-6	2.25419487863945e-6	2.12462707444966e-6	2.2336120989907e-6	2.42676324489605e-6	2.54159385636338e-6	2.56686596782966e-6	2.55480432039522e-6	2.5489037103977e-6	2.56256133836254e-6	2.58613588580338e-6	2.60238935233982e-6	2.59893982260454e-6	2.5733579230715e-6	2.53172831750749e-6
flux1:	0.704412857673731	2.5242090858605e-6	2.54028179651942e-6	2.56348467582091e-6	2.5875116243736e-6	2.60503504377802e-6	2.61009984969983e-6	2.60052052232247e-6	2.57926254050425e-6	2.55387858951799e-6	2.53385202828136e-6	2.52687292014952e-6	2.53583060405701e-6	2.55792341468301e-6	2.58592698597335e-6	2.61049724511408e-6	2.62244237815281e-6	2.61483123601549e-6	2.58528357028069e-6	2.53814080237433e-6	2.48518593026993e-6	2.44366902983368e-6	2.43277469282842e-6	2.47230572008193e-6	2.58086048141858e-6	2.74852215894894e-6	2.86764635858963e-6	2.78793296584355e-6	2.79468263391326e-6	2.66592094754589e-6	2.78887355481695e-6	2.29684456425787e-6	1.90449104555938e-6	2.1041198565748e-6	1.95646192609426e-6	1.99244568198174e-6	1.87911964931521e-6	1.9752704716702e-6	2.14540456451698e-6	2.24642783037954e-6	2.26864024641137e-6	2.2576258556301e-6	2.25102226162767e-6	2.26065942224735e-6	2.2788362537756e-6	2.29119434115633e-6	2.28715159923486e-6	2.26444512125179e-6	2.22818750015159e-6
flux1:	0.704675306577484	2.22046422195104e-6	2.23453541975843e-6	2.25649946727041e-6	2.28035616635151e-6	2.29887372406207e-6	2.30589364607307e-6	2.29867385913395e-6	2.27934885548551e-6	2.25462460898272e-6	2.23348503492897e-6	2.22375699719656e-6	2.22913229533126e-6	2.24798042872662e-6	2.27414429419739e-6	2.29890266118718e-6	2.31321766185879e-6	2.30996645390359e-6	2.2861883300607e-6	2.24506222262655e-6	2.19668801334483e-6	2.15665075158603e-6	2.1430258756491e-6	2.17470697866769e-6	2.26871655379015e-6	2.41594467996512e-6	2.52233573989968e-6	2.45614484662285e-6	2.46406755467557e-6	2.35378033585982e-6	2.46354870146272e-6	2.03015799932412e-6	1.68397332435478e-6	1.860961304349e-6	1.72715688188516e-6	1.75945082349708e-6	1.66033579283089e-6	1.74456874282568e-6	1.89441437442594e-6	1.98345056385209e-6	2.00291898193289e-6	1.99284446723064e-6	1.98596867830831e-6	1.99260144180003e-6	2.00648831189818e-6	2.01573326543472e-6	2.01143279234692e-6	1.99154095502363e-6	1.96027128037684e-6
flux1:	0.704937755481238	1.95175908581767e-6	1.96396640956926e-6	1.98445446322955e-6	2.00760847992623e-6	2.02643261035925e-6	2.03472358156983e-6	2.0293435260724e-6	2.01174857479922e-6	1.98790612274654e-6	1.96630172901449e-6	1.95474620012309e-6	1.95744628370098e-6	1.97362489453441e-6	1.99799497016263e-6	2.02248096112913e-6	2.0383974443001e-6	2.03864528826214e-6	2.01981153467741e-6	1.98402093733534e-6	1.93989609212225e-6	1.90160252158304e-6	1.88616111099915e-6	1.91134290024746e-6	1.99248572904539e-6	2.12144409727526e-6	2.21644918093312e-6	2.16155021719759e-6	2.17031456932743e-6	2.07562516806693e-6	2.17362572340369e-6	1.79232823341089e-6	1.48710914262141e-6	1.64365290423383e-6	1.52276627376318e-6	1.55181710885652e-6	1.46537178587448e-6	1.53870053315683e-6	1.67069330901652e-6	1.74949913489045e-6	1.76668699639885e-6	1.75749954556401e-6	1.75067151282371e-6	1.75515824278934e-6	1.76574249707205e-6	1.7725635497883e-6	1.76825206175835e-6	1.75105341532629e-6	1.72440274641444e-6
flux1:	0.705200204384991	1.71441319299608e-6	1.72489000397841e-6	1.7437512166884e-6	1.76581722547315e-6	1.78441937649022e-6	1.79342607413979e-6	1.78944409697095e-6	1.77340066157438e-6	1.75063250621345e-6	1.72912540482042e-6	1.71652676021805e-6	1.71729960145612e-6	1.73125673652605e-6	1.75383989681497e-6	1.77765848127222e-6	1.79453196034193e-6	1.79752338391666e-6	1.78285488786712e-6	1.75172699322523e-6	1.71152103810381e-6	1.67520003140085e-6	1.65871801751788e-6	1.67851175569381e-6	1.74823832087578e-6	1.86091434168487e-6	1.94568260344431e-6	1.90001826821185e-6	1.90936457257892e-6	1.82766298957936e-6	1.91502747512857e-6	1.5799682982105e-6	1.31111994837658e-6	1.44926695103061e-6	1.34058134339909e-6	1.36670542140183e-6	1.29168437849876e-6	1.3552050218077e-6	1.47146124654686e-6	1.54160294993562e-6	1.55703482936153e-6	1.54873144480299e-6	1.54216668774806e-6	1.54518641062303e-6	1.55331132422988e-6	1.55830615663498e-6	1.5541554616124e-6	1.53946121202069e-6	1.51703256246098e-6
flux1:	0.705462653288744	1.50508156761272e-6	1.51397735304915e-6	1.53115239562405e-6	1.55188071724181e-6	1.56987245051536e-6	1.57915542580424e-6	1.57620788685376e-6	1.5615689652904e-6	1.54004068419543e-6	1.51909881538704e-6	1.50609172831708e-6	1.50552297388394e-6	1.51759427399591e-6	1.53838207058021e-6	1.5612147743884e-6	1.57851027017752e-6	1.58356903656635e-6	1.57232318855454e-6	1.54520924961418e-6	1.50860867264396e-6	1.47444435742615e-6	1.4575413785603e-6	1.47284433352702e-6	1.53244874493422e-6	1.63068799672947e-6	1.70619326921068e-6	1.66797228950957e-6	1.67771162213723e-6	1.60675271948313e-6	1.68443489868769e-6	1.39036929281618e-6	1.15381615576303e-6	1.27551578794485e-6	1.17836256986246e-6	1.20179494119843e-6	1.13707878875112e-6	1.19193170498722e-6	1.29425729616716e-6	1.35701976786744e-6	1.37118677487125e-6	1.36379272187087e-6	1.3576118332057e-6	1.35965314802064e-6	1.36599306016973e-6	1.36965928068616e-6	1.36577793097367e-6	1.35333903328219e-6	1.33468671718072e-6
flux1:	0.705725102192497	1.32070062454901e-6	1.32818995891861e-6	1.34370269727147e-6	1.36295754441927e-6	1.38006716070578e-6	1.38928908637434e-6	1.38708834597146e-6	1.373740743846e-6	1.35358889903506e-6	1.33357897655076e-6	1.32064519698869e-6	1.319168778042e-6	1.3296018280789e-6	1.34859453955138e-6	1.37020599890172e-6	1.38748561394649e-6	1.39400308353134e-6	1.38548311618762e-6	1.36178300965351e-6	1.32850420079021e-6	1.29662665524038e-6	1.27976386981746e-6	1.29130035161968e-6	1.3419787666168e-6	1.42749954831176e-6	1.49457647247637e-6	1.46233631116227e-6	1.47233693895937e-6	1.41030065899151e-6	1.47916907026519e-6	1.22139103031776e-6	1.01349633004114e-6	1.12061285393336e-6	1.03424756154656e-6	1.05518932015127e-6	9.996666301311e-7	1.04698385258075e-6	1.13691315265314e-6	1.19326268030681e-6	1.206543502594e-6	1.20008340614852e-6	1.19432703621334e-6	1.19569560170946e-6	1.200742759176e-6	1.20346840112856e-6	1.19991236869249e-6	1.18943828874578e-6	1.17407090715042e-6
flux1:	0.705987551096251	1.15845463443433e-6	1.164734266842e-6	1.17867238903751e-6	1.19640386115949e-6	1.21245166023991e-6	1.22136329326642e-6	1.21969271478575e-6	1.20755409386247e-6	1.18888153688881e-6	1.17006678373664e-6	1.15754361872176e-6	1.15546426390116e-6	1.16444705231739e-6	1.18167238707895e-6	1.20190995639995e-6	1.21882255879165e-6	1.22625858588728e-6	1.21983475394664e-6	1.1990220122003e-6	1.1688181165903e-6	1.13929741213383e-6	1.1227915592234e-6	1.13116019423121e-6	1.17404705173833e-6	1.2484382900092e-6	1.30782426179812e-6	1.28044953329307e-6	1.29061610237924e-6	1.23611477890616e-6	1.297016853955e-6	1.07129895951938e-6	8.88798013032999e-7	9.83092740403181e-7	9.06635119162291e-7	9.25289363689408e-7	8.778034831128e-7	9.18653320987602e-7	9.97506649424048e-7	1.04811047017287e-6	1.06072504188914e-6	1.05519608476644e-6	1.04984530878157e-6	1.0506915617355e-6	1.05476224337253e-6	1.0568226006614e-6	1.05360584298893e-6	1.04479035902591e-6	1.03219312353022e-6
flux1:	0.706250000000004	1.01576167635752e-6	1.02103823467624e-6	1.03352760664915e-6	1.04974241178182e-6	1.06461757703619e-6	1.07304396070951e-6	1.07174958381512e-6	1.06076114379391e-6	1.0436321683973e-6	1.02617698493811e-6	1.0142767442449e-6	1.01180005428119e-6	1.01948781509993e-6	1.03501061720914e-6	1.05379658413038e-6	1.07006923810913e-6	1.07796092541603e-6	1.07309458034547e-6	1.05473443588036e-6	1.02739502298626e-6	1.00024058791382e-6	9.84290793157202e-7	9.90008447831198e-7	1.02618780104677e-6	1.09089680893342e-6	1.14327137436838e-6	1.11996589904413e-6	1.13021756369659e-6	1.0822498354958e-6	1.13604074909921e-6	9.38586054666192e-7	7.78536194940223e-7	8.61632061446134e-7	7.94071151691207e-7	8.10661998124767e-7	7.70019812499239e-7	8.05360171654771e-7	8.74306344977666e-7	9.19598750790063e-7	9.31601766188127e-7	9.26956310807748e-7	9.21956206945277e-7	9.22319054449076e-7	9.25580162911426e-7	9.27145146354057e-7	9.24250412385252e-7	9.16798667739014e-7	9.06466952141732e-7
[truncated: 13 more columns]
