# Supplementary material for: Spatial Resolution and Refractive Index Contrast of Resonant Photonic Crystal Surfaces for Biosensing
Source: IEEE Photonics J. Author manuscript; Available in PMC 2015 Sep 7. (PMC4561521; doi:10.1109/JPHOT.2015.2435699)
Supplement: fig6_data [file NIHMS64775-supplement-fig6_data.gz › Volumes/graham/MacBook_backup/PhD_folder_2015_06_02/paper_improvements/IEEE_J_Photonics/final_files/data_files/fig6/meep_data/2/t.out]

-----------
Initializing structure...
Working in 2D dimensions.
Computational cell is 150 x 10 x 0 with resolution 25
     block, center = (0,-2.56637,0)
          size (150,4.86726,1e+20)
          axes (1,0,0), (0,1,0), (0,0,1)
          dielectric constant epsilon diagonal = (2.0736,2.0736,2.0736)
     block, center = (0,2.43363,0)
          size (150,5.13274,1e+20)
          axes (1,0,0), (0,1,0), (0,0,1)
          dielectric constant epsilon diagonal = (1.77689,1.77689,1.77689)
     block, center = (-37.5,0.309735,0)
          size (75,0.884956,1e+20)
          axes (1,0,0), (0,1,0), (0,0,1)
          dielectric constant epsilon diagonal = (2.0164,2.0164,2.0164)
     block, center = (74.5,0,0)
          size (0.65,0.265487,1e+20)
          axes (1,0,0), (0,1,0), (0,0,1)
          dielectric constant epsilon diagonal = (4,4,4)
     block, center = (73.5,0,0)
          size (0.65,0.265487,1e+20)
          axes (1,0,0), (0,1,0), (0,0,1)
          dielectric constant epsilon diagonal = (4,4,4)
     block, center = (72.5,0,0)
          size (0.65,0.265487,1e+20)
          axes (1,0,0), (0,1,0), (0,0,1)
          dielectric constant epsilon diagonal = (4,4,4)
     block, center = (71.5,0,0)
          size (0.65,0.265487,1e+20)
          axes (1,0,0), (0,1,0), (0,0,1)
          dielectric constant epsilon diagonal = (4,4,4)
     block, center = (70.5,0,0)
          size (0.65,0.265487,1e+20)
          axes (1,0,0), (0,1,0), (0,0,1)
          dielectric constant epsilon diagonal = (4,4,4)
     block, center = (69.5,0,0)
          size (0.65,0.265487,1e+20)
          axes (1,0,0), (0,1,0), (0,0,1)
          dielectric constant epsilon diagonal = (4,4,4)
     block, center = (68.5,0,0)
          size (0.65,0.265487,1e+20)
          axes (1,0,0), (0,1,0), (0,0,1)
          dielectric constant epsilon diagonal = (4,4,4)
     block, center = (67.5,0,0)
          size (0.65,0.265487,1e+20)
          axes (1,0,0), (0,1,0), (0,0,1)
          dielectric constant epsilon diagonal = (4,4,4)
     block, center = (66.5,0,0)
          size (0.65,0.265487,1e+20)
          axes (1,0,0), (0,1,0), (0,0,1)
          dielectric constant epsilon diagonal = (4,4,4)
     block, center = (65.5,0,0)
          size (0.65,0.265487,1e+20)
          axes (1,0,0), (0,1,0), (0,0,1)
          dielectric constant epsilon diagonal = (4,4,4)
     block, center = (64.5,0,0)
          size (0.65,0.265487,1e+20)
          axes (1,0,0), (0,1,0), (0,0,1)
          dielectric constant epsilon diagonal = (4,4,4)
     block, center = (63.5,0,0)
          size (0.65,0.265487,1e+20)
          axes (1,0,0), (0,1,0), (0,0,1)
          dielectric constant epsilon diagonal = (4,4,4)
     block, center = (62.5,0,0)
          size (0.65,0.265487,1e+20)
          axes (1,0,0), (0,1,0), (0,0,1)
          dielectric constant epsilon diagonal = (4,4,4)
     block, center = (61.5,0,0)
          size (0.65,0.265487,1e+20)
          axes (1,0,0), (0,1,0), (0,0,1)
          dielectric constant epsilon diagonal = (4,4,4)
     block, center = (60.5,0,0)
          size (0.65,0.265487,1e+20)
          axes (1,0,0), (0,1,0), (0,0,1)
          dielectric constant epsilon diagonal = (4,4,4)
     block, center = (59.5,0,0)
          size (0.65,0.265487,1e+20)
          axes (1,0,0), (0,1,0), (0,0,1)
          dielectric constant epsilon diagonal = (4,4,4)
     block, center = (58.5,0,0)
          size (0.65,0.265487,1e+20)
          axes (1,0,0), (0,1,0), (0,0,1)
          dielectric constant epsilon diagonal = (4,4,4)
     block, center = (57.5,0,0)
          size (0.65,0.265487,1e+20)
          axes (1,0,0), (0,1,0), (0,0,1)
          dielectric constant epsilon diagonal = (4,4,4)
     block, center = (56.5,0,0)
          size (0.65,0.265487,1e+20)
          axes (1,0,0), (0,1,0), (0,0,1)
          dielectric constant epsilon diagonal = (4,4,4)
     block, center = (55.5,0,0)
          size (0.65,0.265487,1e+20)
          axes (1,0,0), (0,1,0), (0,0,1)
          dielectric constant epsilon diagonal = (4,4,4)
     block, center = (54.5,0,0)
          size (0.65,0.265487,1e+20)
          axes (1,0,0), (0,1,0), (0,0,1)
          dielectric constant epsilon diagonal = (4,4,4)
     block, center = (53.5,0,0)
          size (0.65,0.265487,1e+20)
          axes (1,0,0), (0,1,0), (0,0,1)
          dielectric constant epsilon diagonal = (4,4,4)
     block, center = (52.5,0,0)
          size (0.65,0.265487,1e+20)
          axes (1,0,0), (0,1,0), (0,0,1)
          dielectric constant epsilon diagonal = (4,4,4)
     block, center = (51.5,0,0)
          size (0.65,0.265487,1e+20)
          axes (1,0,0), (0,1,0), (0,0,1)
          dielectric constant epsilon diagonal = (4,4,4)
     block, center = (50.5,0,0)
          size (0.65,0.265487,1e+20)
          axes (1,0,0), (0,1,0), (0,0,1)
          dielectric constant epsilon diagonal = (4,4,4)
     block, center = (49.5,0,0)
          size (0.65,0.265487,1e+20)
          axes (1,0,0), (0,1,0), (0,0,1)
          dielectric constant epsilon diagonal = (4,4,4)
     block, center = (48.5,0,0)
          size (0.65,0.265487,1e+20)
          axes (1,0,0), (0,1,0), (0,0,1)
          dielectric constant epsilon diagonal = (4,4,4)
     block, center = (47.5,0,0)
          size (0.65,0.265487,1e+20)
          axes (1,0,0), (0,1,0), (0,0,1)
          dielectric constant epsilon diagonal = (4,4,4)
     block, center = (46.5,0,0)
          size (0.65,0.265487,1e+20)
          axes (1,0,0), (0,1,0), (0,0,1)
          dielectric constant epsilon diagonal = (4,4,4)
     block, center = (45.5,0,0)
          size (0.65,0.265487,1e+20)
          axes (1,0,0), (0,1,0), (0,0,1)
          dielectric constant epsilon diagonal = (4,4,4)
     block, center = (44.5,0,0)
          size (0.65,0.265487,1e+20)
          axes (1,0,0), (0,1,0), (0,0,1)
          dielectric constant epsilon diagonal = (4,4,4)
     block, center = (43.5,0,0)
          size (0.65,0.265487,1e+20)
          axes (1,0,0), (0,1,0), (0,0,1)
          dielectric constant epsilon diagonal = (4,4,4)
     block, center = (42.5,0,0)
          size (0.65,0.265487,1e+20)
          axes (1,0,0), (0,1,0), (0,0,1)
          dielectric constant epsilon diagonal = (4,4,4)
     block, center = (41.5,0,0)
          size (0.65,0.265487,1e+20)
          axes (1,0,0), (0,1,0), (0,0,1)
          dielectric constant epsilon diagonal = (4,4,4)
     block, center = (40.5,0,0)
          size (0.65,0.265487,1e+20)
          axes (1,0,0), (0,1,0), (0,0,1)
          dielectric constant epsilon diagonal = (4,4,4)
     block, center = (39.5,0,0)
          size (0.65,0.265487,1e+20)
          axes (1,0,0), (0,1,0), (0,0,1)
          dielectric constant epsilon diagonal = (4,4,4)
     block, center = (38.5,0,0)
          size (0.65,0.265487,1e+20)
          axes (1,0,0), (0,1,0), (0,0,1)
          dielectric constant epsilon diagonal = (4,4,4)
     block, center = (37.5,0,0)
          size (0.65,0.265487,1e+20)
          axes (1,0,0), (0,1,0), (0,0,1)
          dielectric constant epsilon diagonal = (4,4,4)
     block, center = (36.5,0,0)
          size (0.65,0.265487,1e+20)
          axes (1,0,0), (0,1,0), (0,0,1)
          dielectric constant epsilon diagonal = (4,4,4)
     block, center = (35.5,0,0)
          size (0.65,0.265487,1e+20)
          axes (1,0,0), (0,1,0), (0,0,1)
          dielectric constant epsilon diagonal = (4,4,4)
     block, center = (34.5,0,0)
          size (0.65,0.265487,1e+20)
          axes (1,0,0), (0,1,0), (0,0,1)
          dielectric constant epsilon diagonal = (4,4,4)
     block, center = (33.5,0,0)
          size (0.65,0.265487,1e+20)
          axes (1,0,0), (0,1,0), (0,0,1)
          dielectric constant epsilon diagonal = (4,4,4)
     block, center = (32.5,0,0)
          size (0.65,0.265487,1e+20)
          axes (1,0,0), (0,1,0), (0,0,1)
          dielectric constant epsilon diagonal = (4,4,4)
     block, center = (31.5,0,0)
          size (0.65,0.265487,1e+20)
          axes (1,0,0), (0,1,0), (0,0,1)
          dielectric constant epsilon diagonal = (4,4,4)
     block, center = (30.5,0,0)
          size (0.65,0.265487,1e+20)
          axes (1,0,0), (0,1,0), (0,0,1)
          dielectric constant epsilon diagonal = (4,4,4)
     block, center = (29.5,0,0)
          size (0.65,0.265487,1e+20)
          axes (1,0,0), (0,1,0), (0,0,1)
          dielectric constant epsilon diagonal = (4,4,4)
     block, center = (28.5,0,0)
          size (0.65,0.265487,1e+20)
          axes (1,0,0), (0,1,0), (0,0,1)
          dielectric constant epsilon diagonal = (4,4,4)
     block, center = (27.5,0,0)
          size (0.65,0.265487,1e+20)
          axes (1,0,0), (0,1,0), (0,0,1)
          dielectric constant epsilon diagonal = (4,4,4)
     block, center = (26.5,0,0)
          size (0.65,0.265487,1e+20)
          axes (1,0,0), (0,1,0), (0,0,1)
          dielectric constant epsilon diagonal = (4,4,4)
     block, center = (25.5,0,0)
          size (0.65,0.265487,1e+20)
          axes (1,0,0), (0,1,0), (0,0,1)
          dielectric constant epsilon diagonal = (4,4,4)
     block, center = (24.5,0,0)
          size (0.65,0.265487,1e+20)
          axes (1,0,0), (0,1,0), (0,0,1)
          dielectric constant epsilon diagonal = (4,4,4)
     block, center = (23.5,0,0)
          size (0.65,0.265487,1e+20)
          axes (1,0,0), (0,1,0), (0,0,1)
          dielectric constant epsilon diagonal = (4,4,4)
     block, center = (22.5,0,0)
          size (0.65,0.265487,1e+20)
          axes (1,0,0), (0,1,0), (0,0,1)
          dielectric constant epsilon diagonal = (4,4,4)
     block, center = (21.5,0,0)
          size (0.65,0.265487,1e+20)
          axes (1,0,0), (0,1,0), (0,0,1)
          dielectric constant epsilon diagonal = (4,4,4)
     block, center = (20.5,0,0)
          size (0.65,0.265487,1e+20)
          axes (1,0,0), (0,1,0), (0,0,1)
          dielectric constant epsilon diagonal = (4,4,4)
     block, center = (19.5,0,0)
          size (0.65,0.265487,1e+20)
          axes (1,0,0), (0,1,0), (0,0,1)
          dielectric constant epsilon diagonal = (4,4,4)
     block, center = (18.5,0,0)
          size (0.65,0.265487,1e+20)
          axes (1,0,0), (0,1,0), (0,0,1)
          dielectric constant epsilon diagonal = (4,4,4)
     block, center = (17.5,0,0)
          size (0.65,0.265487,1e+20)
          axes (1,0,0), (0,1,0), (0,0,1)
          dielectric constant epsilon diagonal = (4,4,4)
     block, center = (16.5,0,0)
          size (0.65,0.265487,1e+20)
          axes (1,0,0), (0,1,0), (0,0,1)
          dielectric constant epsilon diagonal = (4,4,4)
     block, center = (15.5,0,0)
          size (0.65,0.265487,1e+20)
          axes (1,0,0), (0,1,0), (0,0,1)
          dielectric constant epsilon diagonal = (4,4,4)
     block, center = (14.5,0,0)
          size (0.65,0.265487,1e+20)
          axes (1,0,0), (0,1,0), (0,0,1)
          dielectric constant epsilon diagonal = (4,4,4)
     block, center = (13.5,0,0)
          size (0.65,0.265487,1e+20)
          axes (1,0,0), (0,1,0), (0,0,1)
          dielectric constant epsilon diagonal = (4,4,4)
     block, center = (12.5,0,0)
          size (0.65,0.265487,1e+20)
          axes (1,0,0), (0,1,0), (0,0,1)
          dielectric constant epsilon diagonal = (4,4,4)
     block, center = (11.5,0,0)
          size (0.65,0.265487,1e+20)
          axes (1,0,0), (0,1,0), (0,0,1)
          dielectric constant epsilon diagonal = (4,4,4)
     block, center = (10.5,0,0)
          size (0.65,0.265487,1e+20)
          axes (1,0,0), (0,1,0), (0,0,1)
          dielectric constant epsilon diagonal = (4,4,4)
     block, center = (9.5,0,0)
          size (0.65,0.265487,1e+20)
          axes (1,0,0), (0,1,0), (0,0,1)
          dielectric constant epsilon diagonal = (4,4,4)
     block, center = (8.5,0,0)
          size (0.65,0.265487,1e+20)
          axes (1,0,0), (0,1,0), (0,0,1)
          dielectric constant epsilon diagonal = (4,4,4)
     block, center = (7.5,0,0)
          size (0.65,0.265487,1e+20)
          axes (1,0,0), (0,1,0), (0,0,1)
          dielectric constant epsilon diagonal = (4,4,4)
     block, center = (6.5,0,0)
          size (0.65,0.265487,1e+20)
          axes (1,0,0), (0,1,0), (0,0,1)
          dielectric constant epsilon diagonal = (4,4,4)
     block, center = (5.5,0,0)
          size (0.65,0.265487,1e+20)
          axes (1,0,0), (0,1,0), (0,0,1)
          dielectric constant epsilon diagonal = (4,4,4)
     block, center = (4.5,0,0)
          size (0.65,0.265487,1e+20)
          axes (1,0,0), (0,1,0), (0,0,1)
          dielectric constant epsilon diagonal = (4,4,4)
     block, center = (3.5,0,0)
          size (0.65,0.265487,1e+20)
          axes (1,0,0), (0,1,0), (0,0,1)
          dielectric constant epsilon diagonal = (4,4,4)
     block, center = (2.5,0,0)
          size (0.65,0.265487,1e+20)
          axes (1,0,0), (0,1,0), (0,0,1)
          dielectric constant epsilon diagonal = (4,4,4)
     block, center = (1.5,0,0)
          size (0.65,0.265487,1e+20)
          axes (1,0,0), (0,1,0), (0,0,1)
          dielectric constant epsilon diagonal = (4,4,4)
     block, center = (0.5,0,0)
          size (0.65,0.265487,1e+20)
          axes (1,0,0), (0,1,0), (0,0,1)
          dielectric constant epsilon diagonal = (4,4,4)
     block, center = (-0.5,0,0)
          size (0.65,0.265487,1e+20)
          axes (1,0,0), (0,1,0), (0,0,1)
          dielectric constant epsilon diagonal = (4,4,4)
     block, center = (-1.5,0,0)
          size (0.65,0.265487,1e+20)
          axes (1,0,0), (0,1,0), (0,0,1)
          dielectric constant epsilon diagonal = (4,4,4)
     block, center = (-2.5,0,0)
          size (0.65,0.265487,1e+20)
          axes (1,0,0), (0,1,0), (0,0,1)
          dielectric constant epsilon diagonal = (4,4,4)
     block, center = (-3.5,0,0)
          size (0.65,0.265487,1e+20)
          axes (1,0,0), (0,1,0), (0,0,1)
          dielectric constant epsilon diagonal = (4,4,4)
     block, center = (-4.5,0,0)
          size (0.65,0.265487,1e+20)
          axes (1,0,0), (0,1,0), (0,0,1)
          dielectric constant epsilon diagonal = (4,4,4)
     block, center = (-5.5,0,0)
          size (0.65,0.265487,1e+20)
          axes (1,0,0), (0,1,0), (0,0,1)
          dielectric constant epsilon diagonal = (4,4,4)
     block, center = (-6.5,0,0)
          size (0.65,0.265487,1e+20)
          axes (1,0,0), (0,1,0), (0,0,1)
          dielectric constant epsilon diagonal = (4,4,4)
     block, center = (-7.5,0,0)
          size (0.65,0.265487,1e+20)
          axes (1,0,0), (0,1,0), (0,0,1)
          dielectric constant epsilon diagonal = (4,4,4)
     block, center = (-8.5,0,0)
          size (0.65,0.265487,1e+20)
          axes (1,0,0), (0,1,0), (0,0,1)
          dielectric constant epsilon diagonal = (4,4,4)
     block, center = (-9.5,0,0)
          size (0.65,0.265487,1e+20)
          axes (1,0,0), (0,1,0), (0,0,1)
          dielectric constant epsilon diagonal = (4,4,4)
     block, center = (-10.5,0,0)
          size (0.65,0.265487,1e+20)
          axes (1,0,0), (0,1,0), (0,0,1)
          dielectric constant epsilon diagonal = (4,4,4)
     block, center = (-11.5,0,0)
          size (0.65,0.265487,1e+20)
          axes (1,0,0), (0,1,0), (0,0,1)
          dielectric constant epsilon diagonal = (4,4,4)
     block, center = (-12.5,0,0)
          size (0.65,0.265487,1e+20)
          axes (1,0,0), (0,1,0), (0,0,1)
          dielectric constant epsilon diagonal = (4,4,4)
     block, center = (-13.5,0,0)
          size (0.65,0.265487,1e+20)
          axes (1,0,0), (0,1,0), (0,0,1)
          dielectric constant epsilon diagonal = (4,4,4)
     block, center = (-14.5,0,0)
          size (0.65,0.265487,1e+20)
          axes (1,0,0), (0,1,0), (0,0,1)
          dielectric constant epsilon diagonal = (4,4,4)
     block, center = (-15.5,0,0)
          size (0.65,0.265487,1e+20)
          axes (1,0,0), (0,1,0), (0,0,1)
          dielectric constant epsilon diagonal = (4,4,4)
     block, center = (-16.5,0,0)
          size (0.65,0.265487,1e+20)
          axes (1,0,0), (0,1,0), (0,0,1)
          dielectric constant epsilon diagonal = (4,4,4)
     block, center = (-17.5,0,0)
          size (0.65,0.265487,1e+20)
          axes (1,0,0), (0,1,0), (0,0,1)
          dielectric constant epsilon diagonal = (4,4,4)
     block, center = (-18.5,0,0)
          size (0.65,0.265487,1e+20)
          axes (1,0,0), (0,1,0), (0,0,1)
          dielectric constant epsilon diagonal = (4,4,4)
     block, center = (-19.5,0,0)
          size (0.65,0.265487,1e+20)
          axes (1,0,0), (0,1,0), (0,0,1)
          dielectric constant epsilon diagonal = (4,4,4)
     block, center = (-20.5,0,0)
          size (0.65,0.265487,1e+20)
          axes (1,0,0), (0,1,0), (0,0,1)
          dielectric constant epsilon diagonal = (4,4,4)
     block, center = (-21.5,0,0)
          size (0.65,0.265487,1e+20)
          axes (1,0,0), (0,1,0), (0,0,1)
          dielectric constant epsilon diagonal = (4,4,4)
     block, center = (-22.5,0,0)
          size (0.65,0.265487,1e+20)
          axes (1,0,0), (0,1,0), (0,0,1)
          dielectric constant epsilon diagonal = (4,4,4)
     block, center = (-23.5,0,0)
          size (0.65,0.265487,1e+20)
          axes (1,0,0), (0,1,0), (0,0,1)
          dielectric constant epsilon diagonal = (4,4,4)
     block, center = (-24.5,0,0)
          size (0.65,0.265487,1e+20)
          axes (1,0,0), (0,1,0), (0,0,1)
          dielectric constant epsilon diagonal = (4,4,4)
     block, center = (-25.5,0,0)
          size (0.65,0.265487,1e+20)
          axes (1,0,0), (0,1,0), (0,0,1)
          dielectric constant epsilon diagonal = (4,4,4)
     block, center = (-26.5,0,0)
          size (0.65,0.265487,1e+20)
          axes (1,0,0), (0,1,0), (0,0,1)
          dielectric constant epsilon diagonal = (4,4,4)
     block, center = (-27.5,0,0)
          size (0.65,0.265487,1e+20)
          axes (1,0,0), (0,1,0), (0,0,1)
          dielectric constant epsilon diagonal = (4,4,4)
     block, center = (-28.5,0,0)
          size (0.65,0.265487,1e+20)
          axes (1,0,0), (0,1,0), (0,0,1)
          dielectric constant epsilon diagonal = (4,4,4)
     block, center = (-29.5,0,0)
          size (0.65,0.265487,1e+20)
          axes (1,0,0), (0,1,0), (0,0,1)
          dielectric constant epsilon diagonal = (4,4,4)
     block, center = (-30.5,0,0)
          size (0.65,0.265487,1e+20)
          axes (1,0,0), (0,1,0), (0,0,1)
          dielectric constant epsilon diagonal = (4,4,4)
     block, center = (-31.5,0,0)
          size (0.65,0.265487,1e+20)
          axes (1,0,0), (0,1,0), (0,0,1)
          dielectric constant epsilon diagonal = (4,4,4)
     block, center = (-32.5,0,0)
          size (0.65,0.265487,1e+20)
          axes (1,0,0), (0,1,0), (0,0,1)
          dielectric constant epsilon diagonal = (4,4,4)
     block, center = (-33.5,0,0)
          size (0.65,0.265487,1e+20)
          axes (1,0,0), (0,1,0), (0,0,1)
          dielectric constant epsilon diagonal = (4,4,4)
     block, center = (-34.5,0,0)
          size (0.65,0.265487,1e+20)
          axes (1,0,0), (0,1,0), (0,0,1)
          dielectric constant epsilon diagonal = (4,4,4)
     block, center = (-35.5,0,0)
          size (0.65,0.265487,1e+20)
          axes (1,0,0), (0,1,0), (0,0,1)
          dielectric constant epsilon diagonal = (4,4,4)
     block, center = (-36.5,0,0)
          size (0.65,0.265487,1e+20)
          axes (1,0,0), (0,1,0), (0,0,1)
          dielectric constant epsilon diagonal = (4,4,4)
     block, center = (-37.5,0,0)
          size (0.65,0.265487,1e+20)
          axes (1,0,0), (0,1,0), (0,0,1)
          dielectric constant epsilon diagonal = (4,4,4)
     block, center = (-38.5,0,0)
          size (0.65,0.265487,1e+20)
          axes (1,0,0), (0,1,0), (0,0,1)
          dielectric constant epsilon diagonal = (4,4,4)
     block, center = (-39.5,0,0)
          size (0.65,0.265487,1e+20)
          axes (1,0,0), (0,1,0), (0,0,1)
          dielectric constant epsilon diagonal = (4,4,4)
     block, center = (-40.5,0,0)
          size (0.65,0.265487,1e+20)
          axes (1,0,0), (0,1,0), (0,0,1)
          dielectric constant epsilon diagonal = (4,4,4)
     block, center = (-41.5,0,0)
          size (0.65,0.265487,1e+20)
          axes (1,0,0), (0,1,0), (0,0,1)
          dielectric constant epsilon diagonal = (4,4,4)
     block, center = (-42.5,0,0)
          size (0.65,0.265487,1e+20)
          axes (1,0,0), (0,1,0), (0,0,1)
          dielectric constant epsilon diagonal = (4,4,4)
     block, center = (-43.5,0,0)
          size (0.65,0.265487,1e+20)
          axes (1,0,0), (0,1,0), (0,0,1)
          dielectric constant epsilon diagonal = (4,4,4)
     block, center = (-44.5,0,0)
          size (0.65,0.265487,1e+20)
          axes (1,0,0), (0,1,0), (0,0,1)
          dielectric constant epsilon diagonal = (4,4,4)
     block, center = (-45.5,0,0)
          size (0.65,0.265487,1e+20)
          axes (1,0,0), (0,1,0), (0,0,1)
          dielectric constant epsilon diagonal = (4,4,4)
     block, center = (-46.5,0,0)
          size (0.65,0.265487,1e+20)
          axes (1,0,0), (0,1,0), (0,0,1)
          dielectric constant epsilon diagonal = (4,4,4)
     block, center = (-47.5,0,0)
          size (0.65,0.265487,1e+20)
          axes (1,0,0), (0,1,0), (0,0,1)
          dielectric constant epsilon diagonal = (4,4,4)
     block, center = (-48.5,0,0)
          size (0.65,0.265487,1e+20)
          axes (1,0,0), (0,1,0), (0,0,1)
          dielectric constant epsilon diagonal = (4,4,4)
     block, center = (-49.5,0,0)
          size (0.65,0.265487,1e+20)
          axes (1,0,0), (0,1,0), (0,0,1)
          dielectric constant epsilon diagonal = (4,4,4)
     block, center = (-50.5,0,0)
          size (0.65,0.265487,1e+20)
          axes (1,0,0), (0,1,0), (0,0,1)
          dielectric constant epsilon diagonal = (4,4,4)
     block, center = (-51.5,0,0)
          size (0.65,0.265487,1e+20)
          axes (1,0,0), (0,1,0), (0,0,1)
          dielectric constant epsilon diagonal = (4,4,4)
     block, center = (-52.5,0,0)
          size (0.65,0.265487,1e+20)
          axes (1,0,0), (0,1,0), (0,0,1)
          dielectric constant epsilon diagonal = (4,4,4)
     block, center = (-53.5,0,0)
          size (0.65,0.265487,1e+20)
          axes (1,0,0), (0,1,0), (0,0,1)
          dielectric constant epsilon diagonal = (4,4,4)
     block, center = (-54.5,0,0)
          size (0.65,0.265487,1e+20)
          axes (1,0,0), (0,1,0), (0,0,1)
          dielectric constant epsilon diagonal = (4,4,4)
     block, center = (-55.5,0,0)
          size (0.65,0.265487,1e+20)
          axes (1,0,0), (0,1,0), (0,0,1)
          dielectric constant epsilon diagonal = (4,4,4)
     block, center = (-56.5,0,0)
          size (0.65,0.265487,1e+20)
          axes (1,0,0), (0,1,0), (0,0,1)
          dielectric constant epsilon diagonal = (4,4,4)
     block, center = (-57.5,0,0)
          size (0.65,0.265487,1e+20)
          axes (1,0,0), (0,1,0), (0,0,1)
          dielectric constant epsilon diagonal = (4,4,4)
     block, center = (-58.5,0,0)
          size (0.65,0.265487,1e+20)
          axes (1,0,0), (0,1,0), (0,0,1)
          dielectric constant epsilon diagonal = (4,4,4)
     block, center = (-59.5,0,0)
          size (0.65,0.265487,1e+20)
          axes (1,0,0), (0,1,0), (0,0,1)
          dielectric constant epsilon diagonal = (4,4,4)
     block, center = (-60.5,0,0)
          size (0.65,0.265487,1e+20)
          axes (1,0,0), (0,1,0), (0,0,1)
          dielectric constant epsilon diagonal = (4,4,4)
     block, center = (-61.5,0,0)
          size (0.65,0.265487,1e+20)
          axes (1,0,0), (0,1,0), (0,0,1)
          dielectric constant epsilon diagonal = (4,4,4)
     block, center = (-62.5,0,0)
          size (0.65,0.265487,1e+20)
          axes (1,0,0), (0,1,0), (0,0,1)
          dielectric constant epsilon diagonal = (4,4,4)
     block, center = (-63.5,0,0)
          size (0.65,0.265487,1e+20)
          axes (1,0,0), (0,1,0), (0,0,1)
          dielectric constant epsilon diagonal = (4,4,4)
     block, center = (-64.5,0,0)
          size (0.65,0.265487,1e+20)
          axes (1,0,0), (0,1,0), (0,0,1)
          dielectric constant epsilon diagonal = (4,4,4)
     block, center = (-65.5,0,0)
          size (0.65,0.265487,1e+20)
          axes (1,0,0), (0,1,0), (0,0,1)
          dielectric constant epsilon diagonal = (4,4,4)
     block, center = (-66.5,0,0)
          size (0.65,0.265487,1e+20)
          axes (1,0,0), (0,1,0), (0,0,1)
          dielectric constant epsilon diagonal = (4,4,4)
     block, center = (-67.5,0,0)
          size (0.65,0.265487,1e+20)
          axes (1,0,0), (0,1,0), (0,0,1)
          dielectric constant epsilon diagonal = (4,4,4)
     block, center = (-68.5,0,0)
          size (0.65,0.265487,1e+20)
          axes (1,0,0), (0,1,0), (0,0,1)
          dielectric constant epsilon diagonal = (4,4,4)
     block, center = (-69.5,0,0)
          size (0.65,0.265487,1e+20)
          axes (1,0,0), (0,1,0), (0,0,1)
          dielectric constant epsilon diagonal = (4,4,4)
     block, center = (-70.5,0,0)
          size (0.65,0.265487,1e+20)
          axes (1,0,0), (0,1,0), (0,0,1)
          dielectric constant epsilon diagonal = (4,4,4)
     block, center = (-71.5,0,0)
          size (0.65,0.265487,1e+20)
          axes (1,0,0), (0,1,0), (0,0,1)
          dielectric constant epsilon diagonal = (4,4,4)
     block, center = (-72.5,0,0)
          size (0.65,0.265487,1e+20)
          axes (1,0,0), (0,1,0), (0,0,1)
          dielectric constant epsilon diagonal = (4,4,4)
     block, center = (-73.5,0,0)
          size (0.65,0.265487,1e+20)
          axes (1,0,0), (0,1,0), (0,0,1)
          dielectric constant epsilon diagonal = (4,4,4)
     block, center = (-74.5,0,0)
          size (0.65,0.265487,1e+20)
          axes (1,0,0), (0,1,0), (0,0,1)
          dielectric constant epsilon diagonal = (4,4,4)
time for set_epsilon = 10.3633 s
-----------
Meep: using output directory "t-out"
creating output file "t-out/eps-000000.00.h5"...
Meep progress: 2.14/377.433631896973 = 0.6% done in 4.0s, 701.9s to go
on time step 112 (time=2.24), 0.0358569 s/step
Meep progress: 4.76/377.433631896973 = 1.3% done in 8.0s, 627.6s to go
on time step 243 (time=4.86), 0.0306041 s/step
Meep progress: 7.36/377.433631896973 = 2.0% done in 12.0s, 605.3s to go
on time step 373 (time=7.46), 0.0309038 s/step
Meep progress: 9.96/377.433631896973 = 2.6% done in 16.0s, 592.0s to go
on time step 503 (time=10.06), 0.0308307 s/step
Meep progress: 12.5/377.433631896973 = 3.3% done in 20.1s, 585.9s to go
on time step 630 (time=12.6), 0.0317297 s/step
Meep progress: 15.12/377.433631896973 = 4.0% done in 24.1s, 577.0s to go
on time step 761 (time=15.22), 0.0306049 s/step
Meep progress: 17.4/377.433631896973 = 4.6% done in 28.1s, 581.3s to go
on time step 874 (time=17.48), 0.0354681 s/step
Meep progress: 19.5/377.433631896973 = 5.2% done in 32.1s, 589.4s to go
on time step 979 (time=19.58), 0.0383321 s/step
Meep progress: 21.68/377.433631896973 = 5.7% done in 36.1s, 592.8s to go
on time step 1088 (time=21.76), 0.0367279 s/step
Meep progress: 23.96/377.433631896973 = 6.3% done in 40.1s, 592.3s to go
on time step 1202 (time=24.04), 0.0351851 s/step
Meep progress: 26.26/377.433631896973 = 7.0% done in 44.2s, 590.6s to go
on time step 1317 (time=26.34), 0.0349758 s/step
Meep progress: 28.5/377.433631896973 = 7.6% done in 48.2s, 589.7s to go
on time step 1429 (time=28.58), 0.0359536 s/step
Meep progress: 30.54/377.433631896973 = 8.1% done in 52.2s, 592.8s to go
on time step 1531 (time=30.62), 0.0393597 s/step
Meep progress: 32.64/377.433631896973 = 8.6% done in 56.2s, 593.9s to go
on time step 1636 (time=32.72), 0.0383278 s/step
Meep progress: 34.74/377.433631896973 = 9.2% done in 60.3s, 594.4s to go
on time step 1740 (time=34.8), 0.0386219 s/step
Meep progress: 36.66/377.433631896973 = 9.7% done in 64.3s, 597.6s to go
on time step 1836 (time=36.72), 0.0419619 s/step
Meep progress: 38.76/377.433631896973 = 10.3% done in 68.3s, 596.8s to go
on time step 1942 (time=38.84), 0.0380342 s/step
Meep progress: 41.02/377.433631896973 = 10.9% done in 72.3s, 593.0s to go
on time step 2055 (time=41.1), 0.0354201 s/step
Meep progress: 43.26/377.433631896973 = 11.5% done in 76.3s, 589.5s to go
on time step 2168 (time=43.36), 0.0356373 s/step
Meep progress: 45.5/377.433631896973 = 12.1% done in 80.3s, 585.9s to go
on time step 2279 (time=45.58), 0.0364261 s/step
Meep progress: 47.46/377.433631896973 = 12.6% done in 84.3s, 586.2s to go
on time step 2380 (time=47.6), 0.0399117 s/step
Meep progress: 49.64/377.433631896973 = 13.2% done in 88.3s, 583.2s to go
on time step 2489 (time=49.78), 0.0369179 s/step
Meep progress: 51.88/377.433631896973 = 13.7% done in 92.3s, 579.4s to go
on time step 2602 (time=52.04), 0.0355695 s/step
Meep progress: 54.2/377.433631896973 = 14.4% done in 96.4s, 574.6s to go
on time step 2718 (time=54.36), 0.0347898 s/step
Meep progress: 56.42/377.433631896973 = 14.9% done in 100.4s, 571.2s to go
on time step 2828 (time=56.56), 0.0364668 s/step
Meep progress: 58.64/377.433631896973 = 15.5% done in 104.4s, 567.5s to go
on time step 2940 (time=58.8), 0.0359821 s/step
Meep progress: 60.8/377.433631896973 = 16.1% done in 108.4s, 564.6s to go
on time step 3048 (time=60.96), 0.0373368 s/step
Meep progress: 63.04/377.433631896973 = 16.7% done in 112.4s, 560.8s to go
on time step 3160 (time=63.2), 0.0359739 s/step
Meep progress: 65.04/377.433631896973 = 17.2% done in 116.5s, 559.4s to go
on time step 3260 (time=65.2), 0.0403458 s/step
Meep progress: 67.2/377.433631896973 = 17.8% done in 120.5s, 556.1s to go
on time step 3369 (time=67.38), 0.0368231 s/step
Meep progress: 69.48/377.433631896973 = 18.4% done in 124.5s, 551.6s to go
on time step 3483 (time=69.66), 0.0351133 s/step
Meep progress: 71.7/377.433631896973 = 19.0% done in 128.5s, 547.8s to go
on time step 3594 (time=71.88), 0.036085 s/step
Meep progress: 73.96/377.433631896973 = 19.6% done in 132.5s, 543.6s to go
on time step 3707 (time=74.14), 0.035554 s/step
Meep progress: 76.08/377.433631896973 = 20.2% done in 136.5s, 540.7s to go
on time step 3813 (time=76.26), 0.0379953 s/step
Meep progress: 78.28/377.433631896973 = 20.7% done in 140.5s, 536.9s to go
on time step 3924 (time=78.48), 0.0362075 s/step
Meep progress: 80.5/377.433631896973 = 21.3% done in 144.5s, 533.1s to go
on time step 4034 (time=80.68), 0.0364289 s/step
Meep progress: 82.7/377.433631896973 = 21.9% done in 148.5s, 529.4s to go
on time step 4145 (time=82.9), 0.0362282 s/step
Meep progress: 84.98/377.433631896973 = 22.5% done in 152.6s, 525.0s to go
on time step 4259 (time=85.18), 0.0352721 s/step
Meep progress: 87.3/377.433631896973 = 23.1% done in 156.6s, 520.4s to go
on time step 4375 (time=87.5), 0.0346763 s/step
Meep progress: 89.58/377.433631896973 = 23.7% done in 160.6s, 516.0s to go
on time step 4489 (time=89.78), 0.0351837 s/step
Meep progress: 91.9/377.433631896973 = 24.3% done in 164.6s, 511.5s to go
on time step 4605 (time=92.1), 0.0346507 s/step
Meep progress: 94.04/377.433631896973 = 24.9% done in 168.7s, 508.2s to go
on time step 4710 (time=94.2), 0.0382092 s/step
Meep progress: 96.22/377.433631896973 = 25.5% done in 172.7s, 504.7s to go
on time step 4820 (time=96.4), 0.0366572 s/step
Meep progress: 98.38/377.433631896973 = 26.1% done in 176.7s, 501.2s to go
on time step 4928 (time=98.56), 0.0371294 s/step
Meep progress: 100.5/377.433631896973 = 26.6% done in 180.7s, 498.0s to go
on time step 5034 (time=100.68), 0.0379881 s/step
Meep progress: 102.7/377.433631896973 = 27.2% done in 184.7s, 494.2s to go
on time step 5144 (time=102.88), 0.0364466 s/step
Meep progress: 104.78/377.433631896973 = 27.8% done in 188.7s, 491.1s to go
on time step 5248 (time=104.96), 0.0385216 s/step
Meep progress: 106.9/377.433631896973 = 28.3% done in 192.8s, 487.8s to go
on time step 5353 (time=107.06), 0.038098 s/step
Meep progress: 109.06/377.433631896973 = 28.9% done in 196.8s, 484.3s to go
on time step 5460 (time=109.2), 0.0374059 s/step
Meep progress: 111.26/377.433631896973 = 29.5% done in 200.8s, 480.4s to go
on time step 5571 (time=111.42), 0.0361922 s/step
Meep progress: 113.56/377.433631896973 = 30.1% done in 204.8s, 475.9s to go
on time step 5686 (time=113.72), 0.0348012 s/step
Meep progress: 115.76/377.433631896973 = 30.7% done in 208.8s, 472.1s to go
on time step 5795 (time=115.9), 0.0367828 s/step
Meep progress: 118.04/377.433631896973 = 31.3% done in 212.9s, 467.8s to go
on time step 5909 (time=118.18), 0.0353828 s/step
Meep progress: 120.16/377.433631896973 = 31.8% done in 216.9s, 464.4s to go
on time step 6014 (time=120.28), 0.0381807 s/step
Meep progress: 122.12/377.433631896973 = 32.4% done in 220.9s, 461.9s to go
on time step 6112 (time=122.24), 0.0411464 s/step
Meep progress: 124.12/377.433631896973 = 32.9% done in 224.9s, 459.1s to go
on time step 6212 (time=124.24), 0.0401704 s/step
Meep progress: 126.2/377.433631896973 = 33.4% done in 229.0s, 455.8s to go
on time step 6316 (time=126.32), 0.0386265 s/step
Meep progress: 128.36/377.433631896973 = 34.0% done in 233.0s, 452.1s to go
on time step 6424 (time=128.48), 0.0372023 s/step
Meep progress: 130.58/377.433631896973 = 34.6% done in 237.0s, 448.1s to go
on time step 6534 (time=130.68), 0.0364616 s/step
Meep progress: 132.56/377.433631896973 = 35.1% done in 241.0s, 445.3s to go
on time step 6633 (time=132.66), 0.0405387 s/step
Meep progress: 134.66/377.433631896973 = 35.7% done in 245.1s, 441.8s to go
on time step 6738 (time=134.76), 0.038271 s/step
Meep progress: 136.86/377.433631896973 = 36.3% done in 249.1s, 437.9s to go
on time step 6848 (time=136.96), 0.0364369 s/step
Meep progress: 139.04/377.433631896973 = 36.8% done in 253.1s, 434.0s to go
on time step 6956 (time=139.12), 0.0372261 s/step
Meep progress: 141.26/377.433631896973 = 37.4% done in 257.1s, 429.9s to go
on time step 7068 (time=141.36), 0.0359219 s/step
Meep progress: 143.58/377.433631896973 = 38.0% done in 261.2s, 425.4s to go
on time step 7184 (time=143.68), 0.0345999 s/step
Meep progress: 145.76/377.433631896973 = 38.6% done in 265.2s, 421.5s to go
on time step 7292 (time=145.84), 0.0371908 s/step
Meep progress: 147.88/377.433631896973 = 39.2% done in 269.2s, 417.9s to go
on time step 7399 (time=147.98), 0.0377014 s/step
Meep progress: 150.12/377.433631896973 = 39.8% done in 273.2s, 413.7s to go
on time step 7511 (time=150.22), 0.0358062 s/step
Meep progress: 152.3/377.433631896973 = 40.4% done in 277.2s, 409.8s to go
on time step 7620 (time=152.4), 0.0368032 s/step
Meep progress: 154.54/377.433631896973 = 40.9% done in 281.2s, 405.6s to go
on time step 7732 (time=154.64), 0.0359561 s/step
Meep progress: 156.78/377.433631896973 = 41.5% done in 285.3s, 401.5s to go
on time step 7844 (time=156.88), 0.0359046 s/step
Meep progress: 158.92/377.433631896973 = 42.1% done in 289.3s, 397.7s to go
on time step 7951 (time=159.02), 0.0377133 s/step
Meep progress: 161.12/377.433631896973 = 42.7% done in 293.3s, 393.8s to go
on time step 8062 (time=161.24), 0.0362634 s/step
Meep progress: 163.3/377.433631896973 = 43.3% done in 297.3s, 389.9s to go
on time step 8171 (time=163.42), 0.0368771 s/step
Meep progress: 165.48/377.433631896973 = 43.8% done in 301.4s, 386.0s to go
on time step 8279 (time=165.58), 0.037194 s/step
Meep progress: 167.6/377.433631896973 = 44.4% done in 305.4s, 382.3s to go
on time step 8385 (time=167.7), 0.0378593 s/step
Meep progress: 169.72/377.433631896973 = 45.0% done in 309.4s, 378.6s to go
on time step 8492 (time=169.84), 0.0376564 s/step
Meep progress: 171.92/377.433631896973 = 45.5% done in 313.4s, 374.6s to go
on time step 8602 (time=172.04), 0.0365045 s/step
Meep progress: 174.2/377.433631896973 = 46.2% done in 317.4s, 370.3s to go
on time step 8716 (time=174.32), 0.0352488 s/step
Meep progress: 176.42/377.433631896973 = 46.7% done in 321.4s, 366.2s to go
on time step 8827 (time=176.54), 0.0362452 s/step
Meep progress: 178.62/377.433631896973 = 47.3% done in 325.5s, 362.3s to go
on time step 8936 (time=178.72), 0.0367516 s/step
Meep progress: 180.72/377.433631896973 = 47.9% done in 329.5s, 358.6s to go
on time step 9042 (time=180.84), 0.0380399 s/step
Meep progress: 182.84/377.433631896973 = 48.4% done in 333.5s, 354.9s to go
on time step 9148 (time=182.96), 0.0380008 s/step
Meep progress: 185.0/377.433631896973 = 49.0% done in 337.5s, 351.1s to go
on time step 9256 (time=185.12), 0.0371175 s/step
Meep progress: 187.18/377.433631896973 = 49.6% done in 341.5s, 347.1s to go
on time step 9365 (time=187.3), 0.0367835 s/step
Meep progress: 189.32/377.433631896973 = 50.2% done in 345.5s, 343.3s to go
on time step 9472 (time=189.44), 0.0374243 s/step
Meep progress: 191.46/377.433631896973 = 50.7% done in 349.5s, 339.5s to go
on time step 9577 (time=191.54), 0.0381736 s/step
Meep progress: 193.46/377.433631896973 = 51.3% done in 353.6s, 336.2s to go
on time step 9678 (time=193.56), 0.0396807 s/step
Meep progress: 195.5/377.433631896973 = 51.8% done in 357.6s, 332.8s to go
on time step 9779 (time=195.58), 0.0398018 s/step
Meep progress: 197.62/377.433631896973 = 52.4% done in 361.6s, 329.0s to go
on time step 9885 (time=197.7), 0.0379124 s/step
Meep progress: 199.78/377.433631896973 = 52.9% done in 365.7s, 325.2s to go
on time step 9993 (time=199.86), 0.0371212 s/step
Meep progress: 201.98/377.433631896973 = 53.5% done in 369.7s, 321.1s to go
on time step 10103 (time=202.06), 0.0364839 s/step
Meep progress: 204.18/377.433631896973 = 54.1% done in 373.7s, 317.1s to go
on time step 10212 (time=204.24), 0.0369011 s/step
Meep progress: 206.26/377.433631896973 = 54.6% done in 377.7s, 313.5s to go
on time step 10317 (time=206.34), 0.0383266 s/step
Meep progress: 208.46/377.433631896973 = 55.2% done in 381.7s, 309.4s to go
on time step 10427 (time=208.54), 0.0365081 s/step
Meep progress: 210.54/377.433631896973 = 55.8% done in 385.8s, 305.8s to go
on time step 10530 (time=210.6), 0.038996 s/step
Meep progress: 212.78/377.433631896973 = 56.4% done in 389.8s, 301.6s to go
on time step 10642 (time=212.84), 0.0357584 s/step
Meep progress: 214.8/377.433631896973 = 56.9% done in 393.8s, 298.2s to go
on time step 10743 (time=214.86), 0.0400919 s/step
Meep progress: 217.0/377.433631896973 = 57.5% done in 397.8s, 294.1s to go
on time step 10854 (time=217.08), 0.0362266 s/step
Meep progress: 219.02/377.433631896973 = 58.0% done in 401.8s, 290.6s to go
on time step 10955 (time=219.1), 0.0399917 s/step
Meep progress: 221.12/377.433631896973 = 58.6% done in 405.9s, 286.9s to go
on time step 11060 (time=221.2), 0.0382255 s/step
Meep progress: 223.4/377.433631896973 = 59.2% done in 409.9s, 282.6s to go
on time step 11174 (time=223.48), 0.035274 s/step
Meep progress: 225.52/377.433631896973 = 59.8% done in 413.9s, 278.8s to go
on time step 11280 (time=225.6), 0.0378321 s/step
Meep progress: 227.6/377.433631896973 = 60.3% done in 417.9s, 275.1s to go
on time step 11384 (time=227.68), 0.0387075 s/step
Meep progress: 229.66/377.433631896973 = 60.8% done in 421.9s, 271.5s to go
on time step 11487 (time=229.74), 0.0389202 s/step
Meep progress: 231.84/377.433631896973 = 61.4% done in 426.0s, 267.5s to go
on time step 11596 (time=231.92), 0.0369762 s/step
Meep progress: 234.06/377.433631896973 = 62.0% done in 430.0s, 263.4s to go
on time step 11707 (time=234.14), 0.0362539 s/step
Meep progress: 236.2/377.433631896973 = 62.6% done in 434.0s, 259.5s to go
on time step 11814 (time=236.28), 0.0374065 s/step
Meep progress: 238.28/377.433631896973 = 63.1% done in 438.0s, 255.8s to go
on time step 11918 (time=238.36), 0.0387487 s/step
Meep progress: 240.4/377.433631896973 = 63.7% done in 442.1s, 252.0s to go
on time step 12023 (time=240.46), 0.0381748 s/step
Meep progress: 242.46/377.433631896973 = 64.2% done in 446.1s, 248.3s to go
on time step 12126 (time=242.52), 0.0389711 s/step
Meep progress: 244.56/377.433631896973 = 64.8% done in 450.1s, 244.5s to go
on time step 12231 (time=244.62), 0.0381047 s/step
Meep progress: 246.72/377.433631896973 = 65.4% done in 454.1s, 240.6s to go
on time step 12340 (time=246.8), 0.0370341 s/step
Meep progress: 248.98/377.433631896973 = 66.0% done in 458.1s, 236.3s to go
on time step 12453 (time=249.06), 0.0354418 s/step
Meep progress: 251.24/377.433631896973 = 66.6% done in 462.1s, 232.1s to go
on time step 12566 (time=251.32), 0.0356226 s/step
Meep progress: 253.38/377.433631896973 = 67.1% done in 466.1s, 228.2s to go
on time step 12673 (time=253.46), 0.0376366 s/step
Meep progress: 255.44/377.433631896973 = 67.7% done in 470.2s, 224.5s to go
on time step 12776 (time=255.52), 0.0392003 s/step
Meep progress: 257.7/377.433631896973 = 68.3% done in 474.2s, 220.3s to go
on time step 12889 (time=257.78), 0.0354597 s/step
Meep progress: 259.92/377.433631896973 = 68.9% done in 478.2s, 216.2s to go
on time step 13000 (time=260), 0.0361472 s/step
Meep progress: 262.14/377.433631896973 = 69.5% done in 482.2s, 212.1s to go
on time step 13110 (time=262.2), 0.0363657 s/step
Meep progress: 264.42/377.433631896973 = 70.1% done in 486.3s, 207.8s to go
on time step 13224 (time=264.48), 0.0352799 s/step
Meep progress: 266.62/377.433631896973 = 70.6% done in 490.3s, 203.8s to go
on time step 13334 (time=266.68), 0.0366539 s/step
Meep progress: 268.82/377.433631896973 = 71.2% done in 494.3s, 199.7s to go
on time step 13444 (time=268.88), 0.0364365 s/step
Meep progress: 270.82/377.433631896973 = 71.8% done in 498.3s, 196.2s to go
on time step 13544 (time=270.88), 0.0400938 s/step
Meep progress: 272.92/377.433631896973 = 72.3% done in 502.3s, 192.4s to go
on time step 13649 (time=272.98), 0.0383484 s/step
Meep progress: 275.04/377.433631896973 = 72.9% done in 506.3s, 188.5s to go
on time step 13755 (time=275.1), 0.0378688 s/step
Meep progress: 277.18/377.433631896973 = 73.4% done in 510.4s, 184.6s to go
on time step 13862 (time=277.24), 0.0376049 s/step
Meep progress: 279.28/377.433631896973 = 74.0% done in 514.4s, 180.8s to go
on time step 13967 (time=279.34), 0.0382247 s/step
Meep progress: 281.4/377.433631896973 = 74.6% done in 518.4s, 176.9s to go
on time step 14073 (time=281.46), 0.0380431 s/step
Meep progress: 283.58/377.433631896973 = 75.1% done in 522.4s, 172.9s to go
on time step 14182 (time=283.64), 0.0368632 s/step
Meep progress: 285.66/377.433631896973 = 75.7% done in 526.4s, 169.1s to go
on time step 14286 (time=285.72), 0.038548 s/step
Meep progress: 287.86/377.433631896973 = 76.3% done in 530.4s, 165.1s to go
on time step 14396 (time=287.92), 0.0363915 s/step
Meep progress: 290.12/377.433631896973 = 76.9% done in 534.5s, 160.9s to go
on time step 14509 (time=290.18), 0.0357074 s/step
Meep progress: 292.36/377.433631896973 = 77.5% done in 538.5s, 156.7s to go
on time step 14621 (time=292.42), 0.0359343 s/step
Meep progress: 294.58/377.433631896973 = 78.0% done in 542.5s, 152.6s to go
on time step 14732 (time=294.64), 0.0361031 s/step
Meep progress: 296.72/377.433631896973 = 78.6% done in 546.5s, 148.7s to go
on time step 14839 (time=296.78), 0.0374778 s/step
Meep progress: 298.9/377.433631896973 = 79.2% done in 550.5s, 144.6s to go
on time step 14948 (time=298.96), 0.0369432 s/step
Meep progress: 301.04/377.433631896973 = 79.8% done in 554.6s, 140.7s to go
on time step 15056 (time=301.12), 0.0374028 s/step
Meep progress: 303.14/377.433631896973 = 80.3% done in 558.6s, 136.9s to go
on time step 15161 (time=303.22), 0.0381341 s/step
Meep progress: 305.1/377.433631896973 = 80.8% done in 562.6s, 133.4s to go
on time step 15259 (time=305.18), 0.0411635 s/step
Meep progress: 307.06/377.433631896973 = 81.4% done in 566.6s, 129.9s to go
on time step 15357 (time=307.14), 0.0411431 s/step
Meep progress: 309.14/377.433631896973 = 81.9% done in 570.6s, 126.1s to go
on time step 15462 (time=309.24), 0.0382718 s/step
Meep progress: 311.32/377.433631896973 = 82.5% done in 574.6s, 122.0s to go
on time step 15571 (time=311.42), 0.0367092 s/step
Meep progress: 313.52/377.433631896973 = 83.1% done in 578.6s, 118.0s to go
on time step 15681 (time=313.62), 0.036553 s/step
Meep progress: 315.66/377.433631896973 = 83.6% done in 582.7s, 114.0s to go
on time step 15788 (time=315.76), 0.0376777 s/step
Meep progress: 317.98/377.433631896973 = 84.2% done in 586.7s, 109.7s to go
on time step 15904 (time=318.08), 0.0344936 s/step
Meep progress: 320.22/377.433631896973 = 84.8% done in 590.7s, 105.5s to go
on time step 16016 (time=320.32), 0.0359589 s/step
Meep progress: 322.42/377.433631896973 = 85.4% done in 594.7s, 101.5s to go
on time step 16126 (time=322.52), 0.0364745 s/step
Meep progress: 324.64/377.433631896973 = 86.0% done in 598.7s, 97.4s to go
on time step 16236 (time=324.72), 0.0364315 s/step
Meep progress: 326.84/377.433631896973 = 86.6% done in 602.8s, 93.3s to go
on time step 16346 (time=326.92), 0.0363885 s/step
Meep progress: 329.08/377.433631896973 = 87.2% done in 606.8s, 89.2s to go
on time step 16458 (time=329.16), 0.0360257 s/step
Meep progress: 331.3/377.433631896973 = 87.8% done in 610.8s, 85.1s to go
on time step 16569 (time=331.38), 0.0363216 s/step
Meep progress: 333.58/377.433631896973 = 88.4% done in 614.8s, 80.8s to go
on time step 16683 (time=333.66), 0.0351809 s/step
Meep progress: 335.76/377.433631896973 = 89.0% done in 618.9s, 76.8s to go
on time step 16792 (time=335.84), 0.0370097 s/step
Meep progress: 337.96/377.433631896973 = 89.5% done in 622.9s, 72.8s to go
on time step 16902 (time=338.04), 0.0364643 s/step
Meep progress: 340.0/377.433631896973 = 90.1% done in 626.9s, 69.0s to go
on time step 17004 (time=340.08), 0.0392849 s/step
Meep progress: 342.06/377.433631896973 = 90.6% done in 630.9s, 65.2s to go
on time step 17107 (time=342.14), 0.0391376 s/step
Meep progress: 344.22/377.433631896973 = 91.2% done in 634.9s, 61.3s to go
on time step 17216 (time=344.32), 0.0367977 s/step
Meep progress: 346.46/377.433631896973 = 91.8% done in 638.9s, 57.1s to go
on time step 17328 (time=346.56), 0.0357705 s/step
Meep progress: 348.64/377.433631896973 = 92.4% done in 642.9s, 53.1s to go
on time step 17436 (time=348.72), 0.0371789 s/step
Meep progress: 350.82/377.433631896973 = 92.9% done in 646.9s, 49.1s to go
on time step 17546 (time=350.92), 0.0367418 s/step
Meep progress: 352.68/377.433631896973 = 93.4% done in 651.0s, 45.7s to go
on time step 17638 (time=352.76), 0.0437033 s/step
Meep progress: 354.74/377.433631896973 = 94.0% done in 655.0s, 41.9s to go
on time step 17742 (time=354.84), 0.038649 s/step
Meep progress: 357.0/377.433631896973 = 94.6% done in 659.0s, 37.7s to go
on time step 17854 (time=357.08), 0.0358782 s/step
Meep progress: 359.16/377.433631896973 = 95.2% done in 663.0s, 33.7s to go
on time step 17963 (time=359.26), 0.036812 s/step
Meep progress: 361.42/377.433631896973 = 95.8% done in 667.1s, 29.6s to go
on time step 18075 (time=361.5), 0.0358649 s/step
Meep progress: 363.5/377.433631896973 = 96.3% done in 671.1s, 25.7s to go
on time step 18180 (time=363.6), 0.0383515 s/step
Meep progress: 365.56/377.433631896973 = 96.9% done in 675.1s, 21.9s to go
on time step 18282 (time=365.64), 0.0393548 s/step
Meep progress: 367.7/377.433631896973 = 97.4% done in 679.1s, 18.0s to go
on time step 18389 (time=367.78), 0.0375245 s/step
Meep progress: 369.96/377.433631896973 = 98.0% done in 683.2s, 13.8s to go
on time step 18502 (time=370.04), 0.0356722 s/step
Meep progress: 372.14/377.433631896973 = 98.6% done in 687.2s, 9.8s to go
on time step 18611 (time=372.22), 0.0368004 s/step
Meep progress: 374.3/377.433631896973 = 99.2% done in 691.2s, 5.8s to go
on time step 18719 (time=374.38), 0.037117 s/step
Meep progress: 376.44/377.433631896973 = 99.7% done in 695.2s, 1.8s to go
on time step 18826 (time=376.52), 0.0375315 s/step
run 0 finished at t = 377.44 (18872 timesteps)
flux1:, 0.627777777777778, 7.43043235295139e-7, 7.40760419663466e-7, 7.36911517135723e-7, 7.31540915962448e-7, 7.27095500338134e-7, 7.26197695985806e-7, 7.29019701928367e-7, 7.32930677062858e-7, 7.34997626019782e-7, 7.35000365599253e-7, 7.35966181744196e-7, 7.41238823607582e-7, 7.50571433078513e-7, 7.59649611189529e-7, 7.64402661472143e-7, 7.65968558955737e-7, 7.70314964192382e-7, 7.81068192655586e-7, 7.93079886191423e-7, 7.97311792381588e-7, 7.94758774997231e-7, 7.99474121423885e-7, 8.15778205698536e-7, 8.19315357935311e-7, 8.03378872331149e-7, 8.2252009615626e-7, 8.28965181778191e-7, 7.9811542590402e-7, 8.33861373440859e-7, 8.95233334689995e-7, 8.01975406744638e-7, 7.21125028424754e-7, 7.82322753290744e-7, 7.80043213453401e-7, 7.63793465555786e-7, 7.48225612467955e-7, 7.57184700351971e-7, 7.49825710594561e-7, 7.4544303399672e-7, 7.5058596798724e-7, 7.57675627235417e-7, 7.62967679308136e-7, 7.68048210501401e-7, 7.74589661568089e-7, 7.81937192730103e-7, 7.88170083124333e-7, 7.91840865168634e-7, 7.92521945226419e-7, 7.90397778696326e-7, 7.85862885819732e-7, 7.79442880074873e-7, 7.71779287789847e-7, 7.63474845661756e-7, 7.55000086612652e-7, 7.46914938385709e-7, 7.40150279751896e-7, 7.35865081905119e-7, 7.34860248896281e-7, 7.37056634913908e-7, 7.41591170326216e-7, 7.47547907175654e-7
flux1:, 0.628040226681531, 8.5492258634954e-7, 8.51606984114533e-7, 8.46420747145237e-7, 8.39426751463087e-7, 8.33369780777355e-7, 8.31151433176038e-7, 8.32892185433622e-7, 8.35632245362108e-7, 8.36240564303513e-7, 8.34749328186058e-7, 8.34704844780733e-7, 8.39655796045814e-7, 8.48910220982635e-7, 8.57484729103949e-7, 8.61260097133836e-7, 8.62208849122195e-7, 8.67136051779354e-7, 8.79258752423143e-7, 8.91881007854344e-7, 8.95323250072398e-7, 8.92436144481609e-7, 8.99449366012141e-7, 9.18578327542786e-7, 9.20579208684937e-7, 9.02243963049134e-7, 9.26815537582579e-7, 9.31836981662564e-7, 8.99305575671979e-7, 9.36841865734301e-7, 1.00794165573728e-6, 9.05658667407824e-7, 8.17536352118131e-7, 8.8834524635265e-7, 8.94448239830741e-7, 8.76904866270365e-7, 8.66093416016917e-7, 8.74220048907501e-7, 8.66968724353952e-7, 8.64676499845106e-7, 8.68579135623669e-7, 8.72574280203522e-7, 8.76136186812615e-7, 8.80708035528752e-7, 8.86421832826076e-7, 8.9247600972714e-7, 8.98008507243229e-7, 9.02204186785275e-7, 9.04282069537012e-7, 9.03825799781236e-7, 9.01083640847428e-7, 8.96790720601945e-7, 8.91628686104512e-7, 8.85857171885822e-7, 8.79529252629122e-7, 8.73092234485812e-7, 8.67659144103808e-7, 8.64517200104611e-7, 8.64268919866668e-7, 8.66425972718604e-7, 8.69893481415127e-7, 8.7394068209377e-7
flux1:, 0.628302675585284, 9.87059967007233e-7, 9.82666148430858e-7, 9.76043341711273e-7, 9.67203789299245e-7, 9.59149308255002e-7, 9.55071199848426e-7, 9.55095760680658e-7, 9.56008592368138e-7, 9.54527081048502e-7, 9.50913873182125e-7, 9.49142496485415e-7, 9.52879124658085e-7, 9.61018103176991e-7, 9.68087820452233e-7, 9.70111412796751e-7, 9.69877517301467e-7, 9.74751136742073e-7, 9.87295861824326e-7, 9.99455120912972e-7, 1.00146060941457e-6, 9.98221167274071e-7, 1.00745532542865e-6, 1.02856360641987e-6, 1.02830539402644e-6, 1.00829707988979e-6, 1.03858618699197e-6, 1.04146679646222e-6, 1.00865455593084e-6, 1.04754087312966e-6, 1.12897105098804e-6, 1.01760377178017e-6, 9.22529968279748e-7, 1.00630419034834e-6, 1.02523906021727e-6, 1.00613508242642e-6, 1.0031029443582e-6, 1.0122583423499e-6, 1.00436808547695e-6, 1.00504345090161e-6, 1.00846219048472e-6, 1.00820456450544e-6, 1.00801982592753e-6, 1.01046778794106e-6, 1.01406116632149e-6, 1.01726663831095e-6, 1.02022489570104e-6, 1.02323045201497e-6, 1.02559187672588e-6, 1.02637631320794e-6, 1.02553113662213e-6, 1.02386224034157e-6, 1.02206372102351e-6, 1.02005634941739e-6, 1.01741614759964e-6, 1.01434774144895e-6, 1.01199912043345e-6, 1.01165406588533e-6, 1.01359001932586e-6, 1.01678311393363e-6, 1.01981791559333e-6, 1.02214154702236e-6
flux1:, 0.628565124489038, 1.14209040361877e-6, 1.13669244034284e-6, 1.12859943348932e-6, 1.11767718993825e-6, 1.10718581363205e-6, 1.10069430865553e-6, 1.09843719688142e-6, 1.0969875316958e-6, 1.09286976206544e-6, 1.08648487705954e-6, 1.08215682740388e-6, 1.08368137187664e-6, 1.08966845255655e-6, 1.09433280413118e-6, 1.09390803378293e-6, 1.09185254082304e-6, 1.09582877079405e-6, 1.10768295476133e-6, 1.11834298254666e-6, 1.11841003146154e-6, 1.1147644359934e-6, 1.12586520867325e-6, 1.14801251726838e-6, 1.14513121530631e-6, 1.12429351851923e-6, 1.16027208685955e-6, 1.16088875841884e-6, 1.12902004507785e-6, 1.1696425547928e-6, 1.26219523822998e-6, 1.14116178674073e-6, 1.03899223279539e-6, 1.13961306490044e-6, 1.174875138843e-6, 1.15409497326612e-6, 1.16092532694221e-6, 1.17354354040254e-6, 1.16409240887634e-6, 1.16806361412825e-6, 1.17183833394894e-6, 1.16644550378846e-6, 1.16037895872745e-6, 1.15866237759367e-6, 1.15844345452094e-6, 1.15695275359359e-6, 1.15511921408186e-6, 1.15469328944388e-6, 1.15554728691159e-6, 1.15643910507389e-6, 1.15695698970674e-6, 1.15786963000502e-6, 1.15985679207977e-6, 1.16251548575119e-6, 1.16490794203002e-6, 1.16688283920174e-6, 1.1694817858817e-6, 1.17385794357757e-6, 1.17984136912899e-6, 1.1857337836662e-6, 1.18966491531653e-6, 1.19118367633774e-6
flux1:, 0.628827573392791, 1.32191463770408e-6, 1.3157327912881e-6, 1.30621527882748e-6, 1.29298788697713e-6, 1.27964020950368e-6, 1.27028598561973e-6, 1.26538527952617e-6, 1.26127042799487e-6, 1.25413199503531e-6, 1.24437553104131e-6, 1.23665954769668e-6, 1.23503868805623e-6, 1.23802825966625e-6, 1.23963225116536e-6, 1.2362123098915e-6, 1.2316723690966e-6, 1.23381083845368e-6, 1.24389188871034e-6, 1.25223056240119e-6, 1.25004211263907e-6, 1.24584562381687e-6, 1.25823747538664e-6, 1.28060468173958e-6, 1.27513829532129e-6, 1.25417884111471e-6, 1.29558750034008e-6, 1.29449156415775e-6, 1.26429524569808e-6, 1.30799635526046e-6, 1.41280638951561e-6, 1.28080062639922e-6, 1.17070683769206e-6, 1.2922140681629e-6, 1.3457940867872e-6, 1.32345810656355e-6, 1.34093038799449e-6, 1.35966254446984e-6, 1.34775559591713e-6, 1.35474679314799e-6, 1.35961869867134e-6, 1.34858234668625e-6, 1.3346857553035e-6, 1.32660141476686e-6, 1.32064275692792e-6, 1.3124826463925e-6, 1.30353212578897e-6, 1.29716913158828e-6, 1.29424569500655e-6, 1.29349024953458e-6, 1.29418019442292e-6, 1.29700775375115e-6, 1.30263952807974e-6, 1.31037793570276e-6, 1.31874927138863e-6, 1.32714909315962e-6, 1.33639411086426e-6, 1.34741646691779e-6, 1.35951657310248e-6, 1.37019428909959e-6, 1.37694810151154e-6, 1.37927084996735e-6
flux1:, 0.629090022296544, 1.52747604021968e-6, 1.52088221082725e-6, 1.51007666973733e-6, 1.49439033957337e-6, 1.4778954004832e-6, 1.46547130962054e-6, 1.45789262484126e-6, 1.45112843573582e-6, 1.44081339703638e-6, 1.42723005043422e-6, 1.41545068783477e-6, 1.41001752259791e-6, 1.4095379304888e-6, 1.40778311747417e-6, 1.40102521987405e-6, 1.39339285751758e-6, 1.39282610867503e-6, 1.40030180247978e-6, 1.40585099899524e-6, 1.40126291530381e-6, 1.3962386173365e-6, 1.4092455816715e-6, 1.43133511880954e-6, 1.42364185005328e-6, 1.40285904803652e-6, 1.44935426281804e-6, 1.44765653174003e-6, 1.41910047012194e-6, 1.46806647280546e-6, 1.58669759740729e-6, 1.44155098868274e-6, 1.32186551884541e-6, 1.46801721375763e-6, 1.54016318296424e-6, 1.51662648867253e-6, 1.54414078894461e-6, 1.5714216490616e-6, 1.55640727436547e-6, 1.56565974389759e-6, 1.57214553354242e-6, 1.55538807049309e-6, 1.53222766757145e-6, 1.51578845050147e-6, 1.50222177367582e-6, 1.48555320949406e-6, 1.46736505161721e-6, 1.45266155593554e-6, 1.44355948123138e-6, 1.43903795723592e-6, 1.43819408481519e-6, 1.44169014530042e-6, 1.45023457908694e-6, 1.4628895436717e-6, 1.4776337568046e-6, 1.49332324985813e-6, 1.51046067094579e-6, 1.52972648660751e-6, 1.54988323959167e-6, 1.56754543095464e-6, 1.57938115736706e-6, 1.58459071662397e-6
flux1:, 0.629352471200297, 1.75871058409018e-6, 1.75220855034366e-6, 1.74035307307517e-6, 1.72219867763027e-6, 1.70252258258076e-6, 1.68719369496557e-6, 1.67731538281702e-6, 1.66827768630278e-6, 1.65490654517333e-6, 1.63729638934027e-6, 1.62111599492144e-6, 1.61166734750464e-6, 1.60775789406238e-6, 1.60275670738641e-6, 1.59255580951367e-6, 1.58138454516349e-6, 1.57752038174877e-6, 1.58200978176816e-6, 1.58472498197247e-6, 1.5777089693985e-6, 1.57144280040797e-6, 1.5844573894982e-6, 1.60622631608742e-6, 1.59678395954381e-6, 1.57584582184977e-6, 1.62718128210886e-6, 1.62623869758059e-6, 1.59838649251451e-6, 1.65528349093085e-6, 1.7897161723295e-6, 1.62834085367466e-6, 1.49648966601087e-6, 1.67034509389898e-6, 1.75971249743501e-6, 1.73544140634798e-6, 1.77126181652655e-6, 1.80888536302132e-6, 1.79051575411937e-6, 1.80106554459903e-6, 1.80942969118771e-6, 1.78731125263786e-6, 1.75425094294352e-6, 1.72811717142239e-6, 1.70552786399281e-6, 1.67897881565556e-6, 1.64998844448717e-6, 1.62506165262949e-6, 1.60769906040947e-6, 1.59733560730051e-6, 1.59304414072939e-6, 1.59557485128091e-6, 1.60580091287721e-6, 1.62264046797273e-6, 1.64352859986345e-6, 1.66670104949784e-6, 1.69228107980037e-6, 1.72073166232427e-6, 1.75036507491791e-6, 1.7769058717221e-6, 1.79600616797289e-6, 1.80628322491028e-6
flux1:, 0.629614920104051, 2.014719845814e-6, 2.00890173796657e-6, 1.99634764365322e-6, 1.97594875767181e-6, 1.95343850418485e-6, 1.93583257765206e-6, 1.9244672171957e-6, 1.91387746450968e-6, 1.89787182111508e-6, 1.8764028497808e-6, 1.85599518083902e-6, 1.84294029541359e-6, 1.83620777223347e-6, 1.82847007247038e-6, 1.81497482776794e-6, 1.80010455269825e-6, 1.79282388985787e-6, 1.7945317594191e-6, 1.79477281462037e-6, 1.78533475802768e-6, 1.77732423183029e-6, 1.78999294643531e-6, 1.81187833246657e-6, 1.80100782640578e-6, 1.77885466825091e-6, 1.83505609062619e-6, 1.8360132270793e-6, 1.80705312414626e-6, 1.87447099465902e-6, 2.02698726437935e-6, 1.84540262172223e-6, 1.69792965582064e-6, 1.90156285515193e-6, 2.0057361266629e-6, 1.98105227090612e-6, 2.02281523904052e-6, 2.07161245483257e-6, 2.05007826438523e-6, 2.06111804041696e-6, 2.07145648027051e-6, 2.04472964327126e-6, 2.00210001816851e-6, 1.96597128186952e-6, 1.93382486783248e-6, 1.89684982694239e-6, 1.85638740697365e-6, 1.82027441106437e-6, 1.79336438107213e-6, 1.77562123674968e-6, 1.76619752278832e-6, 1.76607113864772e-6, 1.77646295593434e-6, 1.79630193126168e-6, 1.8225155165117e-6, 1.8526448609364e-6, 1.88637707133213e-6, 1.92403913254291e-6, 1.96367650457619e-6, 2.00022672994147e-6, 2.02820348881325e-6, 2.04534385560349e-6
flux1:, 0.629877369007804, 2.29418102309425e-6, 2.28966714412625e-6, 2.27689121613888e-6, 2.2547865595546e-6, 2.23025756961728e-6, 2.21148589200404e-6, 2.19982326279487e-6, 2.18867794273954e-6, 2.17075982872799e-6, 2.14606164138146e-6, 2.12223662673771e-6, 2.10665535550592e-6, 2.09822924671096e-6, 2.08858484860337e-6, 2.07220200844157e-6, 2.0538833038455e-6, 2.04368829171331e-6, 2.04343464446363e-6, 2.0418604762604e-6, 2.0299660993463e-6, 2.0197284452998e-6, 2.03211212177928e-6, 2.05493238412345e-6, 2.0425200145613e-6, 2.01744424852872e-6, 2.078933442574e-6, 2.08222485961877e-6, 2.04968605452697e-6, 2.12951643869483e-6, 2.30250965808058e-6, 2.09593928679493e-6, 1.92860996304832e-6, 2.16304919070771e-6, 2.27931732807506e-6, 2.25403619933624e-6, 2.2993899989347e-6, 2.35908706271278e-6, 2.33487737873515e-6, 2.34609082217143e-6, 2.35850268890423e-6, 2.3282177476173e-6, 2.27731394625905e-6, 2.23217766121285e-6, 2.19118232076339e-6, 2.14438043910653e-6, 2.09293544614744e-6, 2.04589472572968e-6, 2.00934976226104e-6, 1.98371583659563e-6, 1.96819855028572e-6, 1.96408743644541e-6, 1.97315844690946e-6, 1.99457314694831e-6, 2.0248452343204e-6, 2.060764849142e-6, 2.10151560258461e-6, 2.14737835554673e-6, 2.19638356193667e-6, 2.2429048414635e-6, 2.28031243021502e-6, 2.30522543757073e-6
flux1:, 0.630139817911557, 2.59596285451801e-6, 2.59333644262012e-6, 2.58095091767516e-6, 2.55804791909869e-6, 2.53280324974999e-6, 2.51439094877138e-6, 2.50386277331995e-6, 2.49331797974276e-6, 2.47448411854135e-6, 2.44769805124502e-6, 2.42193736651162e-6, 2.40551806284536e-6, 2.39690366238878e-6, 2.3863793556444e-6, 2.36777300158666e-6, 2.34676393543069e-6, 2.33483213065153e-6, 2.33395764211705e-6, 2.33136062212838e-6, 2.31690310577249e-6, 2.30413148125125e-6, 2.31679670056551e-6, 2.34154448909672e-6, 2.32685352744842e-6, 2.29677242499179e-6, 2.36440393760188e-6, 2.36935716937175e-6, 2.33048418125667e-6, 2.42340284862121e-6, 2.61917027982213e-6, 2.38218440391279e-6, 2.19013986945628e-6, 2.45558931566008e-6, 2.58177767010492e-6, 2.55480838587058e-6, 2.60199764669769e-6, 2.67129792244818e-6, 2.64487801735162e-6, 2.65662277909121e-6, 2.67141218094064e-6, 2.63878144805821e-6, 2.58166245901703e-6, 2.52980847385095e-6, 2.48210811679655e-6, 2.42742035265166e-6, 2.36677188952954e-6, 2.31041655886993e-6, 2.26558552801632e-6, 2.23294741509742e-6, 2.21154821329308e-6, 2.20292762723604e-6, 2.20958614662664e-6, 2.2311983325666e-6, 2.26404421735182e-6, 2.30414792416622e-6, 2.35009695144687e-6, 2.40217166763144e-6, 2.45865340000799e-6, 2.51368368942358e-6, 2.55964831227423e-6, 2.59194453276655e-6
flux1:, 0.63040226681531, 2.91987028219301e-6, 2.91962075064138e-6, 2.90837492894619e-6, 2.88594963410168e-6, 2.86170593200664e-6, 2.84542673209922e-6, 2.83751073963395e-6, 2.82874320465712e-6, 2.81021549411807e-6, 2.78297658005392e-6, 2.75734923196898e-6, 2.74219772127801e-6, 2.73504917133321e-6, 2.72472957559412e-6, 2.70481792609215e-6, 2.68242192183097e-6, 2.67053376749265e-6, 2.67068820787006e-6, 2.66781256215342e-6, 2.65064859399001e-6, 2.63538601496687e-6, 2.6493920870892e-6, 2.6769669760733e-6, 2.65862276854261e-6, 2.62151015918356e-6, 2.69650179077763e-6, 2.70118247571254e-6, 2.65339343437546e-6, 2.75862344757733e-6, 2.97921754083939e-6, 2.70589077143977e-6, 2.48381705473154e-6, 2.78015677151552e-6, 2.91528051028962e-6, 2.8842863182919e-6, 2.93249069376078e-6, 3.0093757759953e-6, 2.98072990293951e-6, 2.99396922168082e-6, 3.01179782319855e-6, 2.97803321277372e-6, 2.91713775165704e-6, 2.86188812247814e-6, 2.81099637532784e-6, 2.75170666672345e-6, 2.68487214188024e-6, 2.62208798401148e-6, 2.57175053970329e-6, 2.53454106892295e-6, 2.50893680141523e-6, 2.49644414235662e-6, 2.50034065833616e-6, 2.52112195895333e-6, 2.55512100101222e-6, 2.59765473506187e-6, 2.64659458826908e-6, 2.70216928924192e-6, 2.76311828702883e-6, 2.82375244468993e-6, 2.87582075366751e-6, 2.91359638748572e-6
flux1:, 0.630664715719064, 3.26740333220615e-6, 3.26989007655564e-6, 3.26065468675796e-6, 3.24027754206721e-6, 3.21898762125118e-6, 3.20661819329343e-6, 3.20261469361261e-6, 3.19668606725309e-6, 3.17983943589864e-6, 3.1541711955834e-6, 3.13111709343835e-6, 3.11945492417382e-6, 3.11531043930333e-6, 3.10621557246727e-6, 3.0861613233504e-6, 3.06417638946049e-6, 3.05450467052768e-6, 3.05735390111784e-6, 3.05475093783879e-6, 3.03481270326891e-6, 3.01759727435596e-6, 3.03436181920124e-6, 3.06531565699151e-6, 3.04151538289231e-6, 2.99590648941945e-6, 3.07967053369167e-6, 3.08107372541908e-6, 3.02239476038585e-6, 3.13788542640623e-6, 3.38509824278643e-6, 3.06915517820863e-6, 2.81143329434177e-6, 3.13892287041934e-6, 3.28345259549467e-6, 3.24468651406693e-6, 3.29397449406569e-6, 3.3761690200302e-6, 3.34431165618496e-6, 3.36025606844272e-6, 3.38216889369655e-6, 3.34831292113208e-6, 3.28595467573623e-6, 3.23111971731846e-6, 3.18154844801547e-6, 3.12203795075653e-6, 3.05301696079285e-6, 2.98765425407015e-6, 2.9357387697137e-6, 2.89778926704567e-6, 2.87115617395108e-6, 2.85677063059613e-6, 2.85854588686539e-6, 2.87808067290726e-6, 2.91215436160175e-6, 2.95554251009474e-6, 3.00526919302595e-6, 3.06132779712393e-6, 3.12298912978444e-6, 3.1851400388137e-6, 3.23941959051173e-6, 3.27931924388113e-6
flux1:, 0.630927164622817, 3.64239615825688e-6, 3.64784012972434e-6, 3.64156462293716e-6, 3.62494236572602e-6, 3.60852505376275e-6, 3.60155461800257e-6, 3.60237882584511e-6, 3.60012920508929e-6, 3.58639717447728e-6, 3.56451184342997e-6, 3.54650705707315e-6, 3.54030444503943e-6, 3.54033847040711e-6, 3.53334545406963e-6, 3.51452766612345e-6, 3.49508673295353e-6, 3.4898649957896e-6, 3.49677572936019e-6, 3.49474309523226e-6, 3.47220727890692e-6, 3.45413451005968e-6, 3.47518680939614e-6, 3.50956306118513e-6, 3.47850611474623e-6, 3.42394951258627e-6, 3.51785937934607e-6, 3.5124764867163e-6, 3.44183259180729e-6, 3.56490189820056e-6, 3.84043264389397e-6, 3.47536335099155e-6, 3.1761775081799e-6, 3.53622505225941e-6, 3.69184480397623e-6, 3.6402633701738e-6, 3.69112620681543e-6, 3.7766308551106e-6, 3.73923180230264e-6, 3.75874095881743e-6, 3.78601681765358e-6, 3.7527926646117e-6, 3.69063965050376e-6, 3.63978415479525e-6, 3.59638586795309e-6, 3.54163167979184e-6, 3.47495481318685e-6, 3.41132505650284e-6, 3.36236998090534e-6, 3.32844511998353e-6, 3.3051715209434e-6, 3.29213110307321e-6, 3.29348682685955e-6, 3.3121278484163e-6, 3.34575132647834e-6, 3.38888563337346e-6, 3.43759911622078e-6, 3.49133023309656e-6, 3.54976283507426e-6, 3.60869248068928e-6, 3.66030377706982e-6, 3.69789483185e-6
flux1:, 0.63118961352657, 4.05140711399179e-6, 4.05990990115885e-6, 4.05754479270056e-6, 4.04628492770844e-6, 4.03629596680112e-6, 4.0356429500951e-6, 4.04167757883402e-6, 4.04366691916868e-6, 4.03442469439774e-6, 4.01843826150525e-6, 4.00758391291577e-6, 4.0081941268858e-6, 4.01304182863616e-6, 4.00886424110419e-6, 3.99281360788825e-6, 3.9781130773381e-6, 3.97923005008688e-6, 3.99100401853425e-6, 3.98963588176839e-6, 3.96510306848592e-6, 3.94775597514629e-6, 3.97441617732963e-6, 4.01175183068903e-6, 3.97221954562592e-6, 3.90953477904276e-6, 4.01468496363756e-6, 3.9993764557452e-6, 3.91663626477869e-6, 4.0450056511923e-6, 4.35081637264085e-6, 3.92995722357893e-6, 3.58335565090666e-6, 3.97917397464197e-6, 4.14805235376878e-6, 4.07776916697706e-6, 4.13033545931197e-6, 4.21791398136177e-6, 4.17119536429062e-6, 4.19408589449091e-6, 4.22791719468856e-6, 4.19562757142929e-6, 4.13429490262738e-6, 4.08996533074314e-6, 4.05708493347715e-6, 4.0119495488865e-6, 3.95207823755435e-6, 3.8943266928381e-6, 3.85276136105275e-6, 3.82782094648253e-6, 3.81289252804207e-6, 3.80530336773833e-6, 3.80883625887092e-6, 3.82769510247096e-6, 3.86098228906094e-6, 3.90339807219515e-6, 3.95001541192135e-6, 3.99930137860381e-6, 4.05102428476901e-6, 4.10207006484923e-6, 4.14586310904582e-6, 4.17629090214021e-6
flux1:, 0.631452062430323, 4.50376236777663e-6, 4.51534423120781e-6, 4.51772607399495e-6, 4.51304977445269e-6, 4.51034818865466e-6, 4.51614299196027e-6, 4.52718662376454e-6, 4.53369004736201e-6, 4.53011591680779e-6, 4.52170699668925e-6, 4.51930863402234e-6, 4.52718015623598e-6, 4.53687680001484e-6, 4.53609580785358e-6, 4.52437390140671e-6, 4.51631099170602e-6, 4.52490327938803e-6, 4.54162902793827e-6, 4.54097235711194e-6, 4.5155893326062e-6, 4.50080677532436e-6, 4.53385426752637e-6, 4.5733785242302e-6, 4.52532871710321e-6, 4.45654686511917e-6, 4.57357632191145e-6, 4.54657780210781e-6, 4.45229658749762e-6, 4.58532194870902e-6, 4.92412981280197e-6, 4.44071801069202e-6, 4.04063940427973e-6, 4.47761084022969e-6, 4.66136673984833e-6, 4.56643964720392e-6, 4.61960503633521e-6, 4.70912133818448e-6, 4.64815680066024e-6, 4.67263891046064e-6, 4.71371235381069e-6, 4.68221788062253e-6, 4.62110064028042e-6, 4.58420645738268e-6, 4.56480715050999e-6, 4.53322172218931e-6, 4.48387845441451e-6, 4.43533208139153e-6, 4.40469870095238e-6, 4.39299573398837e-6, 4.39111605733793e-6, 4.39326313092546e-6, 4.40203659229391e-6, 4.42277067677681e-6, 4.45638786025003e-6, 4.49826469573326e-6, 4.54255208111858e-6, 4.58631371126906e-6, 4.62889961170337e-6, 4.66826273523821e-6, 4.69968344218711e-6, 4.71850934275615e-6
flux1:, 0.631714511334077, 5.01121083283338e-6, 5.02585223680918e-6, 5.03355756824622e-6, 5.03600551432463e-6, 5.04048267284096e-6, 5.05197078582531e-6, 5.06729899652256e-6, 5.07834704609574e-6, 5.08126624155861e-6, 5.08132679493114e-6, 5.08754642447646e-6, 5.10208303045349e-6, 5.1161359726047e-6, 5.11925751950045e-6, 5.11326681104293e-6, 5.11303209873094e-6, 5.12916125946259e-6, 5.15023111431859e-6, 5.15050711439039e-6, 5.12595842816202e-6, 5.11544550982054e-6, 5.15485464814262e-6, 5.19586807871317e-6, 5.14086890431164e-6, 5.06878889033652e-6, 5.19783378232771e-6, 5.1596439782974e-6, 5.05451937258323e-6, 5.19432319204476e-6, 5.57012331282332e-6, 5.01734095774172e-6, 4.55763299041446e-6, 5.04325058833132e-6, 5.24193432577886e-6, 5.11739644998526e-6, 5.16819565284507e-6, 5.26073598433963e-6, 5.18021141793484e-6, 5.20270734937993e-6, 5.25081955784412e-6, 5.21962327751082e-6, 5.15706131237906e-6, 5.12660518756313e-6, 5.12157623236463e-6, 5.10576627785989e-6, 5.06929725678319e-6, 5.03189782089163e-6, 5.01415984699807e-6, 5.01833379975415e-6, 5.03290853402463e-6, 5.04833888473463e-6, 5.06521197982268e-6, 5.08959979337692e-6, 5.1244880024185e-6, 5.16643971681362e-6, 5.20889548095182e-6, 5.2471795373338e-6, 5.27964326395714e-6, 5.30506826910589e-6, 5.32100732290993e-6, 5.32507648394978e-6
flux1:, 0.63197696023783, 5.58721854418455e-6, 5.60488645173392e-6, 5.6180718508469e-6, 5.62726097364843e-6, 5.63770008834871e-6, 5.65330201093345e-6, 5.67183338693462e-6, 5.6872748591293e-6, 5.6969961038832e-6, 5.70533604918005e-6, 5.71899954562164e-6, 5.7386155501448e-6, 5.75619447760212e-6, 5.76369241055449e-6, 5.76441834572845e-6, 5.77211271744265e-6, 5.79461012892423e-6, 5.81891467940044e-6, 5.82073348544911e-6, 5.79904291157985e-6, 5.79386911186752e-6, 5.83868963906309e-6, 5.88105140001207e-6, 5.82237646889036e-6, 5.7497557034699e-6, 5.89057552307128e-6, 5.84444507193474e-6, 5.72857987323696e-6, 5.88074787449448e-6, 6.299224413337e-6, 5.67024648909273e-6, 5.14470578570089e-6, 5.68804854782452e-6, 5.8995333160072e-6, 5.74249571168317e-6, 5.78605978654963e-6, 5.88383525823149e-6, 5.77922401737959e-6, 5.79478526923234e-6, 5.8486652829312e-6, 5.81711893336991e-6, 5.75092018897645e-6, 5.72422339169946e-6, 5.73207753133087e-6, 5.73200063307818e-6, 5.70887919903161e-6, 5.68279927346416e-6, 5.67787474569929e-6, 5.69821972465492e-6, 5.73038145790629e-6, 5.76088896487884e-6, 5.78767155979557e-6, 5.81700460189837e-6, 5.85392410522728e-6, 5.89658241905911e-6, 5.93804890630123e-6, 5.97178574884496e-6, 5.99463608285574e-6, 6.00580597814388e-6, 6.00523961753685e-6, 5.99339621629269e-6
flux1:, 0.632239409141583, 6.24600335564413e-6, 6.26664549976639e-6, 6.28490149781533e-6, 6.29939448879313e-6, 6.31351397585994e-6, 6.33104967585546e-6, 6.35158290717529e-6, 6.37114001612239e-6, 6.38730309318395e-6, 6.40247567188808e-6, 6.42110124934283e-6, 6.44348240419171e-6, 6.46368133439382e-6, 6.47598276269856e-6, 6.48369044228904e-6, 6.49804944162273e-6, 6.52459091180359e-6, 6.55086033592119e-6, 6.5553411216187e-6, 6.53845964613217e-6, 6.53853220576581e-6, 6.58697251256268e-6, 6.63157570303449e-6, 6.57382770824833e-6, 6.50232619911527e-6, 6.65460987687077e-6, 6.60638775895288e-6, 6.47852509798429e-6, 6.65206947513135e-6, 7.12074900741735e-6, 6.40879798524621e-6, 5.81125037329956e-6, 6.42206867055355e-6, 6.64222185183962e-6, 6.45281473898381e-6, 6.48317300753467e-6, 6.58926433377081e-6, 6.45824688032402e-6, 6.46167756847871e-6, 6.51918324979853e-6, 6.48681228460896e-6, 6.41507552756618e-6, 6.38854830238178e-6, 6.40566446627269e-6, 6.41881562022058e-6, 6.40738093453805e-6, 6.39088716638462e-6, 6.39650714996621e-6, 6.43057820350906e-6, 6.4784465070439e-6, 6.52312881997134e-6, 6.55967732784345e-6, 6.59403562190207e-6, 6.63298179945394e-6, 6.67642297786645e-6, 6.7174643111892e-6, 6.74788844485196e-6, 6.76276760989538e-6, 6.76127497708362e-6, 6.7455240345891e-6, 6.71899981119486e-6
flux1:, 0.632501858045337, 7.00147129102484e-6, 7.02496923949437e-6, 7.04722338715918e-6, 7.06456408606843e-6, 7.07926954383998e-6, 7.09632037349421e-6, 7.11778773949465e-6, 7.14107401370651e-6, 7.16253506587012e-6, 7.18184221959428e-6, 7.20192168284325e-6, 7.22445809014559e-6, 7.24655871191839e-6, 7.2639383270138e-6, 7.27787037686898e-6, 7.29617823850249e-6, 7.32361175198652e-6, 7.35083213522879e-6, 7.35954746893358e-6, 7.34875778590804e-6, 7.35238910545409e-6, 7.40212430192655e-6, 7.4512149712684e-6, 7.39943701163202e-6, 7.32852689184813e-6, 7.49233947431241e-6, 7.44954398931716e-6, 7.30648230587762e-6, 7.5128988094454e-6, 8.04093693658504e-6, 7.23932680617148e-6, 6.56374318486524e-6, 7.2513522556602e-6, 7.47521721871226e-6, 7.2571167744163e-6, 7.26892087666275e-6, 7.38698196692674e-6, 7.2308275529834e-6, 7.21845035392864e-6, 7.2772478386571e-6, 7.24416685085119e-6, 7.16625511741952e-6, 7.13663154335818e-6, 7.15809629495133e-6, 7.17978414200636e-6, 7.17627602968509e-6, 7.16585548092444e-6, 7.17778338984852e-6, 7.22044997382903e-6, 7.27880089179232e-6, 7.33337368386248e-6, 7.37677439588352e-6, 7.41428640456799e-6, 7.45385924429511e-6, 7.49696542719593e-6, 7.53710988182709e-6, 7.56491570731921e-6, 7.57383546594102e-6, 7.56266484211458e-6, 7.53515783101756e-6, 7.49750829619526e-6
flux1:, 0.63276430694909, 7.86625038676046e-6, 7.89233441702188e-6, 7.91684042347916e-6, 7.93378599931187e-6, 7.94561632692167e-6, 7.95996348731419e-6, 7.98163608207753e-6, 8.00811765179801e-6, 8.03290495279357e-6, 8.05262071833794e-6, 8.07013886745039e-6, 8.09045393769675e-6, 8.11411143002525e-6, 8.13648573495783e-6, 8.15462866344394e-6, 8.17288576273545e-6, 8.19778585033459e-6, 8.22558986283089e-6, 8.24028531267513e-6, 8.23551343790664e-6, 8.23921156322521e-6, 8.28789061301784e-6, 8.34509535288781e-6, 8.30345413223498e-6, 8.22956656322435e-6, 8.40585235271267e-6, 8.37600247381541e-6, 8.21239493980469e-6, 8.46383819576083e-6, 9.06140683732919e-6, 8.16353653995386e-6, 7.40414827919422e-6, 8.17642180043086e-6, 8.40040211070862e-6, 8.16072402760191e-6, 8.15171879576406e-6, 8.28578075188593e-6, 8.11033781751698e-6, 8.08213773553933e-6, 8.14086460246793e-6, 8.10822601985295e-6, 8.02567001788263e-6, 7.99148878361307e-6, 8.01245304660198e-6, 8.03656418188656e-6, 8.03546623764933e-6, 8.0261781490646e-6, 8.03874831077321e-6, 8.08272013329723e-6, 8.14318029564659e-6, 8.19971512369072e-6, 8.24371412606763e-6, 8.27992527704124e-6, 8.31675903543376e-6, 8.3566368767787e-6, 8.39363370452062e-6, 8.41801704043575e-6, 8.42229893735373e-6, 8.40485927839463e-6, 8.37038057383449e-6, 8.32692712080278e-6
flux1:, 0.633026755852843, 8.85101676082012e-6, 8.8791598110701e-6, 8.90360313460178e-6, 8.91655041835071e-6, 8.9222607122904e-6, 8.93231438328529e-6, 8.95389929305744e-6, 8.98279861925757e-6, 9.00817226186114e-6, 9.02398875621909e-6, 9.0351156121936e-6, 9.05158454859809e-6, 9.07686842083447e-6, 9.10351460501188e-6, 9.12251138087243e-6, 9.13588226274464e-6, 9.15525243687363e-6, 9.18417632612286e-6, 9.20627048003915e-6, 9.20544860878567e-6, 9.20404168428893e-6, 9.24991768156234e-6, 9.31989234496278e-6, 9.29015053715686e-6, 9.20633723869794e-6, 9.39736326632276e-6, 9.38580334247971e-6, 9.19449059503142e-6, 9.50132521825192e-6, 1.01786717140649e-5, 9.17790971877064e-6, 8.32925663562921e-6, 9.19204900407033e-6, 9.41679171512609e-6, 9.16522416134045e-6, 9.13901898041805e-6, 9.2935190275438e-6, 9.10945862326862e-6, 9.07115463366785e-6, 9.13092556249559e-6, 9.10131776428938e-6, 9.01839485945882e-6, 8.98139463799056e-6, 8.9987176269569e-6, 9.01888054036941e-6, 9.01352812681828e-6, 8.99949758092194e-6, 9.00635855183298e-6, 9.04311197944137e-6, 9.09490359438079e-6, 9.14210319198416e-6, 9.17692846882145e-6, 9.20440999986856e-6, 9.23278008929707e-6, 9.26437148128064e-6, 9.29363995552809e-6, 9.31143487867924e-6, 9.31055453875233e-6, 9.28941342111973e-6, 9.25293236323264e-6, 9.20977349550508e-6
flux1:, 0.633289204756596, 9.96426779403292e-6, 9.99358844250545e-6, 1.00153232660058e-5, 1.00208867663061e-5, 1.00180729678857e-5, 1.00231971180495e-5, 1.00447872920319e-5, 1.00749509297467e-5, 1.00975927244952e-5, 1.01052520579617e-5, 1.01070977538638e-5, 1.01192388950376e-5, 1.01464925541695e-5, 1.01757523098526e-5, 1.0191032891685e-5, 1.01945513729682e-5, 1.02065529548741e-5, 1.02380707159729e-5, 1.02680068283476e-5, 1.0266662148895e-5, 1.02538187528733e-5, 1.02963848710086e-5, 1.0384077842854e-5, 1.0364182010942e-5, 1.02605065922418e-5, 1.0470121016414e-5, 1.0477753353208e-5, 1.0250673380987e-5, 1.06188759622378e-5, 1.13852339722519e-5, 1.02746301674286e-5, 9.33145424108539e-6, 1.0288738609913e-5, 1.05221282950074e-5, 1.02693155991228e-5, 1.02377893319444e-5, 1.04178879666017e-5, 1.02399268581092e-5, 1.02044048059874e-5, 1.02703736351528e-5, 1.02480671384474e-5, 1.01718224610526e-5, 1.0137866563016e-5, 1.01517009160294e-5, 1.01626572877636e-5, 1.01460159731831e-5, 1.01209595041293e-5, 1.01158579224371e-5, 1.01368022451319e-5, 1.01679625244555e-5, 1.01920079604609e-5, 1.02046895949528e-5, 1.02130075417197e-5, 1.02247250945621e-5, 1.02407334235862e-5, 1.02551770304227e-5, 1.02603206592393e-5, 1.02509197428985e-5, 1.02264886395124e-5, 1.01917763639928e-5, 1.0154536261448e-5
flux1:, 0.63355165366035, 1.1212623390335e-5, 1.1241835018246e-5, 1.12582443998884e-5, 1.12539049007907e-5, 1.12415518865516e-5, 1.12422008907871e-5, 1.12640717156302e-5, 1.12938445385065e-5, 1.13101881669317e-5, 1.13062215064963e-5, 1.1297515246745e-5, 1.13061528493058e-5, 1.1335681342408e-5, 1.13647373496278e-5, 1.13709129742115e-5, 1.13603639208802e-5, 1.13649261101296e-5, 1.14012160026794e-5, 1.14377991164557e-5, 1.1429037475024e-5, 1.13981696624017e-5, 1.14386612113112e-5, 1.15482844470524e-5, 1.15314474025324e-5, 1.13961936529552e-5, 1.16297933279315e-5, 1.16512508950615e-5, 1.1380832206054e-5, 1.18098635399028e-5, 1.26724817807848e-5, 1.14442562397145e-5, 1.04011550065257e-5, 1.14560393584827e-5, 1.17155173466561e-5, 1.14708688511777e-5, 1.14554411787155e-5, 1.16675953182239e-5, 1.15125914714793e-5, 1.15001299005678e-5, 1.15827127291437e-5, 1.15736522340239e-5, 1.15132098751128e-5, 1.14923850249513e-5, 1.15073003409632e-5, 1.15062143445749e-5, 1.14716991312507e-5, 1.14293735238672e-5, 1.14068026402259e-5, 1.14044666623409e-5, 1.14033697997989e-5, 1.13892804327252e-5, 1.13645125073577e-5, 1.13406443623723e-5, 1.13253240634856e-5, 1.1316543918914e-5, 1.13068610606165e-5, 1.12903948004792e-5, 1.12657396154319e-5, 1.12352169862906e-5, 1.12035389039063e-5, 1.11761025722528e-5
flux1:, 0.633814102564103, 1.26016405178543e-5, 1.26290822889897e-5, 1.26380257912101e-5, 1.26227395750802e-5, 1.26015728669704e-5, 1.25991876827864e-5, 1.26214737999963e-5, 1.26486347949239e-5, 1.26553217089507e-5, 1.26377821448769e-5, 1.2619333024408e-5, 1.26264704533254e-5, 1.26581164787833e-5, 1.26829388517918e-5, 1.26744608080503e-5, 1.26473059733862e-5, 1.26464760780109e-5, 1.26899370107468e-5, 1.27298322133916e-5, 1.27048361353452e-5, 1.26502826789768e-5, 1.26919111304503e-5, 1.28258090741573e-5, 1.28004364888546e-5, 1.26220446203058e-5, 1.2886194879413e-5, 1.29089986771622e-5, 1.25898000373785e-5, 1.30715879710591e-5, 1.4035178435961e-5, 1.2679971228505e-5, 1.1530752314684e-5, 1.26873430138961e-5, 1.30007272471001e-5, 1.27699807464287e-5, 1.28010563085543e-5, 1.30537079970704e-5, 1.29377495813263e-5, 1.2974610732553e-5, 1.30899391840751e-5, 1.31014008661988e-5, 1.30665478552093e-5, 1.30722059024687e-5, 1.30974782110162e-5, 1.30848871988847e-5, 1.30270829053408e-5, 1.29615792340785e-5, 1.29171497653733e-5, 1.2886157487226e-5, 1.28431006256027e-5, 1.27764570024117e-5, 1.26979678141113e-5, 1.26272035780218e-5, 1.25729487284116e-5, 1.25290309486906e-5, 1.24845784830682e-5, 1.24353203529108e-5, 1.23854413394719e-5, 1.23423175113769e-5, 1.23115174786611e-5, 1.22950369726178e-5
flux1:, 0.634076551467856, 1.41370264658914e-5, 1.41607999165739e-5, 1.41610863461832e-5, 1.41357339428677e-5, 1.41082791111411e-5, 1.41049384947571e-5, 1.41272612480592e-5, 1.41490751184313e-5, 1.41434920254704e-5, 1.41125492657692e-5, 1.40873721911029e-5, 1.40957738578672e-5, 1.41284853062014e-5, 1.41440300809126e-5, 1.41160553023986e-5, 1.40722351392361e-5, 1.40701624335599e-5, 1.41227652473029e-5, 1.41603382819913e-5, 1.41094081178917e-5, 1.40277095553504e-5, 1.40755303545127e-5, 1.42332058161062e-5, 1.41838965309993e-5, 1.3953346828359e-5, 1.42550677640815e-5, 1.42601967586872e-5, 1.38904426001127e-5, 1.44099848162649e-5, 1.54768572625502e-5, 1.39827760113296e-5, 1.27195084893641e-5, 1.39853648296523e-5, 1.43895087167054e-5, 1.41724883851331e-5, 1.42866474309057e-5, 1.4590795932992e-5, 1.45256555060983e-5, 1.46408939723348e-5, 1.48101336374577e-5, 1.48500133207708e-5, 1.4849205878729e-5, 1.4895923550532e-5, 1.49447452041056e-5, 1.49248928342191e-5, 1.48400559224015e-5, 1.47459158174233e-5, 1.46763817538397e-5, 1.46140287581037e-5, 1.45226223860609e-5, 1.43914317752755e-5, 1.42437484939939e-5, 1.41110483864045e-5, 1.40055427804258e-5, 1.39161579110142e-5, 1.38263259222561e-5, 1.37322328195313e-5, 1.36448739865951e-5, 1.3579229587523e-5, 1.35434825167553e-5, 1.35359139934209e-5
flux1:, 0.634339000371609, 1.58260526165419e-5, 1.58442662781776e-5, 1.58360694449482e-5, 1.58036347783608e-5, 1.57739364361743e-5, 1.5771813794737e-5, 1.57929543141016e-5, 1.58063759797632e-5, 1.57872004396614e-5, 1.57454692184927e-5, 1.5718512178131e-5, 1.57310595802724e-5, 1.57625752075162e-5, 1.57632752328254e-5, 1.57126199531756e-5, 1.56550553418819e-5, 1.56575636997386e-5, 1.57201790435962e-5, 1.57478207248712e-5, 1.5661868566186e-5, 1.55528836728296e-5, 1.56132627264972e-5, 1.57908373077608e-5, 1.57004858378996e-5, 1.54136848078818e-5, 1.57594989408502e-5, 1.57235585106781e-5, 1.53061664253737e-5, 1.58439825320441e-5, 1.70150208936653e-5, 1.53665839607195e-5, 1.39784157410183e-5, 1.53671297963709e-5, 1.59041248794401e-5, 1.56931673634328e-5, 1.59281129878454e-5, 1.62974932585631e-5, 1.62870381522682e-5, 1.65077618784141e-5, 1.67551061383404e-5, 1.68308717474694e-5, 1.68689794939167e-5, 1.69696662572784e-5, 1.70572420357161e-5, 1.70376397722764e-5, 1.69239101094414e-5, 1.67961077505344e-5, 1.66990812516791e-5, 1.66054155232698e-5, 1.64635513709014e-5, 1.62600001752765e-5, 1.60304227417224e-5, 1.58221332257501e-5, 1.56540684786919e-5, 1.55103607634286e-5, 1.53663127438222e-5, 1.52164121080751e-5, 1.50787673609108e-5, 1.49784605466004e-5, 1.49288623847425e-5, 1.49252067143987e-5
flux1:, 0.634601449275363, 1.76789213363466e-5, 1.76900183105945e-5, 1.76751467849653e-5, 1.76405538965429e-5, 1.76135709190122e-5, 1.76142982958637e-5, 1.76320157211776e-5, 1.76340525132076e-5, 1.76017110778457e-5, 1.75542145013977e-5, 1.75316963207102e-5, 1.75506436612953e-5, 1.75774178221976e-5, 1.75579431123139e-5, 1.74839558618427e-5, 1.74186000479743e-5, 1.7432383601124e-5, 1.75042583084445e-5, 1.75132497864296e-5, 1.73855308703679e-5, 1.72531250042726e-5, 1.73328489373697e-5, 1.75231896371419e-5, 1.73759700750572e-5, 1.70356007953945e-5, 1.74305097525365e-5, 1.73293516521293e-5, 1.6872081125695e-5, 1.74083545057101e-5, 1.86848160689276e-5, 1.68619451168699e-5, 1.53338340174694e-5, 1.68671325796223e-5, 1.75782808335769e-5, 1.73577402184351e-5, 1.77455459856568e-5, 1.81961620848015e-5, 1.82334442063787e-5, 1.85791763620096e-5, 1.8928592200055e-5, 1.90460139912669e-5, 1.91222448134091e-5, 1.92848808698362e-5, 1.94256366754008e-5, 1.94158581535051e-5, 1.92731771885236e-5, 1.91070712583889e-5, 1.89805647911035e-5, 1.88579988007514e-5, 1.86682506744118e-5, 1.83900959626409e-5, 1.8070644877998e-5, 1.77764072353258e-5, 1.75371143846633e-5, 1.73332770791693e-5, 1.7129818986137e-5, 1.69164522349015e-5, 1.67174923266275e-5, 1.65701496959402e-5, 1.64961517109019e-5, 1.64894337073108e-5
flux1:, 0.634863898179116, 1.97098362816992e-5, 1.97129516949881e-5, 1.96948935812324e-5, 1.96644848748236e-5, 1.96452483544012e-5, 1.96493235651246e-5, 1.96603982046731e-5, 1.96485925210583e-5, 1.96055279400199e-5, 1.95592500103299e-5, 1.95476975526314e-5, 1.95739909524656e-5, 1.95914403606115e-5, 1.95476316013668e-5, 1.94527922868419e-5, 1.93881446721268e-5, 1.94197025361222e-5, 1.94982488405191e-5, 1.94801077792535e-5, 1.93078718977854e-5, 1.91599439808948e-5, 1.92651013934754e-5, 1.94587339756496e-5, 1.92434965746159e-5, 1.8859807405091e-5, 1.93064120895546e-5, 1.91196971420123e-5, 1.86341746127235e-5, 1.91539996197915e-5, 2.05399104282766e-5, 1.85171606038209e-5, 1.68287310491921e-5, 1.8537478236345e-5, 1.94558392660409e-5, 1.92029206586203e-5, 1.97626440156404e-5, 2.03115111901435e-5, 2.03772584255715e-5, 2.08544022850637e-5, 2.13255176304297e-5, 2.1487367450437e-5, 2.15938672218852e-5, 2.18185421604852e-5, 2.20229292579093e-5, 2.203282556999e-5, 2.18626309316209e-5, 2.16540273292785e-5, 2.1496039529407e-5, 2.13486461524212e-5, 2.11180753152067e-5, 2.0769479089166e-5, 2.03585621025437e-5, 1.99731937113217e-5, 1.965829757771e-5, 1.93930595081559e-5, 1.91303431603993e-5, 1.885135751914e-5, 1.85843915612387e-5, 1.83799269681402e-5, 1.82714337968777e-5, 1.82542915740011e-5
flux1:, 0.635126347082869, 2.19375744479542e-5, 2.19328480988573e-5, 2.19165400302973e-5, 2.18972482944681e-5, 2.18899292631514e-5, 2.18963103561111e-5, 2.18968489215499e-5, 2.18698013423813e-5, 2.18204570203566e-5, 2.17835083156427e-5, 2.17886528281809e-5, 2.18214826281408e-5, 2.18245722067391e-5, 2.17543841141373e-5, 2.16444482431701e-5, 2.15905313278726e-5, 2.16450247984021e-5, 2.17260376972608e-5, 2.16741582737959e-5, 2.14598528647999e-5, 2.13075619754672e-5, 2.1442389354638e-5, 2.16291580398186e-5, 2.13425815208819e-5, 2.09327218379025e-5, 2.14307069534189e-5, 2.11465905683575e-5, 2.06461722285711e-5, 2.11449555435408e-5, 2.26496807829448e-5, 2.03958956413364e-5, 1.85206634430026e-5, 2.04442711170346e-5, 2.15870994368433e-5, 2.12740325233512e-5, 2.2005141703645e-5, 2.26682653081658e-5, 2.27313386767739e-5, 2.3328945887423e-5, 2.39327620479012e-5, 2.4137730209579e-5, 2.42593020180136e-5, 2.45362934438177e-5, 2.48078618944275e-5, 2.48455549293337e-5, 2.46503830836877e-5, 2.43958468020353e-5, 2.42042354274402e-5, 2.40369760762155e-5, 2.37764373643534e-5, 2.33681329197415e-5, 2.28716913335147e-5, 2.23967886435231e-5, 2.20076705914531e-5, 2.16854714793575e-5, 2.137022709268e-5, 2.10307042179428e-5, 2.06957098535013e-5, 2.04289349633793e-5, 2.02787113144218e-5, 2.02453116278451e-5
flux1:, 0.635388795986622, 2.43854497852375e-5, 2.43742106860281e-5, 2.43655239968386e-5, 2.43638576061261e-5, 2.43709283578391e-5, 2.43769361513879e-5, 2.43629176388171e-5, 2.43207379351833e-5, 2.42712011971946e-5, 2.4251696705964e-5, 2.42774346825104e-5, 2.43141576140181e-5, 2.42982606274866e-5, 2.42025092952402e-5, 2.40860707954667e-5, 2.40529756903985e-5, 2.4133228205305e-5, 2.42115616519498e-5, 2.41228528984341e-5, 2.38745319303279e-5, 2.37307263505609e-5, 2.38966464925043e-5, 2.40678982237397e-5, 2.37166667382311e-5, 2.33024255423112e-5, 2.38485878335834e-5, 2.34675289145488e-5, 2.29642157685345e-5, 2.34520679564899e-5, 2.50925045054626e-5, 2.25710375569282e-5, 2.04762264774575e-5, 2.26602520834992e-5, 2.40229459283401e-5, 2.36202350214598e-5, 2.44984230131294e-5, 2.52882555590673e-5, 2.53083289380736e-5, 2.59963382741946e-5, 2.67316519797491e-5, 2.697374930628e-5, 2.70889794898293e-5, 2.73985220282076e-5, 2.77320047401422e-5, 2.78021276270723e-5, 2.75852890725215e-5, 2.72827954220885e-5, 2.70556398780182e-5, 2.68738099814242e-5, 2.6596958281303e-5, 2.61457416522072e-5, 2.55776874846476e-5, 2.50226990818868e-5, 2.45675451452988e-5, 2.41991969644821e-5, 2.38452329286156e-5, 2.34583693884768e-5, 2.30635966329445e-5, 2.27363967319803e-5, 2.25423066990403e-5, 2.24901906055781e-5
flux1:, 0.635651244890376, 2.70806766696552e-5, 2.70654252766607e-5, 2.70704151426092e-5, 2.70914275647488e-5, 2.71131025336309e-5, 2.71146983489288e-5, 2.70826765268966e-5, 2.70272380628824e-5, 2.69845365424576e-5, 2.69893507688754e-5, 2.70369828845086e-5, 2.70734830447651e-5, 2.70353705961917e-5, 2.69180763126998e-5, 2.6805515399109e-5, 2.6801720767265e-5, 2.69075760381113e-5, 2.69782037046885e-5, 2.68543706166153e-5, 2.6585067823148e-5, 2.64620862313535e-5, 2.66571574875492e-5, 2.68080668126e-5, 2.64094175687881e-5, 2.60135438730813e-5, 2.66024565422256e-5, 2.61391657588362e-5, 2.56400354774522e-5, 2.61440053035244e-5, 2.79458194159867e-5, 2.51153754980458e-5, 2.2762474792831e-5, 2.52545651155851e-5, 2.68077418324728e-5, 2.62879725114398e-5, 2.72647239907821e-5, 2.81875466618637e-5, 2.81198517644179e-5, 2.88506648670527e-5, 2.97021259810676e-5, 2.99708055664875e-5, 3.00546350719406e-5, 3.03687758379378e-5, 3.07498317145498e-5, 3.08525040644557e-5, 3.06179873940208e-5, 3.02679128204324e-5, 3.00044588331137e-5, 2.98135956917363e-5, 2.95358477673039e-5, 2.90634881411516e-5, 2.84453226768287e-5, 2.78278751031466e-5, 2.73221063360581e-5, 2.69247885446488e-5, 2.65525904235877e-5, 2.61394503998887e-5, 2.57018731886073e-5, 2.5324431072794e-5, 2.50910007635006e-5, 2.50224271776683e-5
flux1:, 0.635913693794129, 3.00532637826808e-5, 3.00374058274678e-5, 3.00614215499135e-5, 3.01078597147789e-5, 3.0141964616972e-5, 3.01343949239422e-5, 3.00822212707841e-5, 3.00171101982629e-5, 2.99882206414402e-5, 3.00218279838454e-5, 3.00897545828018e-5, 3.01212207265261e-5, 3.00599773283506e-5, 2.99281401862229e-5, 2.98300413926674e-5, 2.98607842957643e-5, 2.9988987743349e-5, 3.00482710711254e-5, 2.9896394061914e-5, 2.96223967819143e-5, 2.95295710751319e-5, 2.97485090717714e-5, 2.98800577237345e-5, 2.94602817497655e-5, 2.91019045350206e-5, 2.97271910545193e-5, 2.92099730863077e-5, 2.87137832076326e-5, 2.9277066796919e-5, 3.12745089288412e-5, 2.80905379413372e-5, 2.54366255480131e-5, 2.82813811236071e-5, 2.99723213423985e-5, 2.93138241406846e-5, 3.03205479657423e-5, 3.13743660455922e-5, 3.11758974342865e-5, 3.18896099923744e-5, 3.28281818071182e-5, 3.31093250695577e-5, 3.31368040280252e-5, 3.34233503230899e-5, 3.38303549338473e-5, 3.39612859929183e-5, 3.37139941363307e-5, 3.33203310593709e-5, 3.30224476826727e-5, 3.28288283616666e-5, 3.25665249869514e-5, 3.2098265807151e-5, 3.1457867517886e-5, 3.08031955933945e-5, 3.02691272743194e-5, 2.98656390484001e-5, 2.95010307813045e-5, 2.90890630978938e-5, 2.86334182251571e-5, 2.82240895742399e-5, 2.79629570514652e-5, 2.78853672093379e-5
flux1:, 0.636176142697882, 3.33346697013178e-5, 3.33219997255048e-5, 3.33687952575063e-5, 3.34406079792264e-5, 3.34829527101972e-5, 3.34616696705508e-5, 3.33890730115349e-5, 3.33191690385432e-5, 3.33098636732895e-5, 3.33734802008085e-5, 3.34574563458365e-5, 3.34794562531107e-5, 3.33970991327453e-5, 3.32598375243394e-5, 3.31850861593457e-5, 3.32510921674763e-5, 3.33957708909011e-5, 3.34426807542372e-5, 3.32748412778424e-5, 3.30130249651925e-5, 3.29543312610798e-5, 3.31891674122235e-5, 3.33092843303776e-5, 3.29001316098514e-5, 3.25900788109007e-5, 3.32461397622605e-5, 3.27133273073853e-5, 3.22080223342857e-5, 3.28857998016816e-5, 3.51198691864961e-5, 3.15363135330023e-5, 2.85360138489443e-5, 3.17697129674187e-5, 3.3528699353939e-5, 3.27183171135659e-5, 3.36750243799837e-5, 3.48485985112284e-5, 3.44847834384812e-5, 3.5117674820465e-5, 3.61039022210223e-5, 3.63816735522721e-5, 3.63323419519126e-5, 3.65604461501673e-5, 3.69683227280512e-5, 3.71202313258437e-5, 3.68665620088894e-5, 3.64381258928423e-5, 3.61120231298719e-5, 3.59237049863843e-5, 3.5693640505559e-5, 3.52565023614744e-5, 3.46261742977502e-5, 3.39656065118223e-5, 3.34312600993167e-5, 3.30485427796848e-5, 3.27205196444628e-5, 3.23409421552966e-5, 3.18973350854499e-5, 3.14809992338095e-5, 3.12099931352047e-5, 3.11353652729671e-5
flux1:, 0.636438591601635, 3.69565085953261e-5, 3.69504943391819e-5, 3.70214973642221e-5, 3.71158331504515e-5, 3.7161066448329e-5, 3.71227610974351e-5, 3.70316272489541e-5, 3.69623223806823e-5, 3.69760310126599e-5, 3.70672411796337e-5, 3.71611901716041e-5, 3.71708422446534e-5, 3.70724529722407e-5, 3.69395617069024e-5, 3.68934286514617e-5, 3.69902804416009e-5, 3.71439822194036e-5, 3.71809923860167e-5, 3.70128581429794e-5, 3.67774693394771e-5, 3.6749816156546e-5, 3.69911353012751e-5, 3.71146046913178e-5, 3.67479845237308e-5, 3.64849537855455e-5, 3.71688774111968e-5, 3.6662634356477e-5, 3.61244208708587e-5, 3.69766538642057e-5, 3.9491724050448e-5, 3.54628074993329e-5, 3.20705954004386e-5, 3.57169366597495e-5, 3.74680591021661e-5, 3.65023641288296e-5, 3.73299014459451e-5, 3.86034279721433e-5, 3.80540261879661e-5, 3.85491589264902e-5, 3.95391303984396e-5, 3.97985334488105e-5, 3.96606464243795e-5, 3.98071339062159e-5, 4.01927544054305e-5, 4.03580106040921e-5, 4.01066806193108e-5, 3.96579912592963e-5, 3.93157889477846e-5, 3.91439500937599e-5, 3.8963305674849e-5, 3.85843963195155e-5, 3.79983556451838e-5, 3.73669236645719e-5, 3.68640138541855e-5, 3.65310496515197e-5, 3.62690289880782e-5, 3.59533954315592e-5, 3.55537254146811e-5, 3.51587212649314e-5, 3.489956507597e-5, 3.48426438926953e-5
flux1:, 0.636701040505389, 4.09495938390068e-5, 4.09525640749332e-5, 4.10464522997055e-5, 4.11581918331975e-5, 4.12010123227919e-5, 4.11445528985059e-5, 4.10387926185781e-5, 4.09749361478586e-5, 4.10118288610327e-5, 4.11248089748905e-5, 4.12220795490084e-5, 4.12190773909766e-5, 4.11123354607924e-5, 4.09924574808497e-5, 4.09750367832251e-5, 4.10933732055706e-5, 4.12485070524454e-5, 4.128191069245e-5, 4.1130406643769e-5, 4.0929863979569e-5, 4.09224539803433e-5, 4.11610299063639e-5, 4.13079804860492e-5, 4.10097716603345e-5, 4.07782775064802e-5, 4.14915948767013e-5, 4.10499731037776e-5, 4.04444055659035e-5, 4.15266411382311e-5, 4.43660319464587e-5, 3.98477106780077e-5, 3.60201498246972e-5, 4.00881741535432e-5, 4.17631584510778e-5, 4.06477156143895e-5, 4.12816503643975e-5, 4.26293524531952e-5, 4.18923344192902e-5, 4.22104873072718e-5, 4.31637884909001e-5, 4.33935850249246e-5, 4.31673068422627e-5, 4.32225370683367e-5, 4.35707869379365e-5, 4.37448698525805e-5, 4.35077741601965e-5, 4.30592655526156e-5, 4.27199162391984e-5, 4.25800862612337e-5, 4.24666493893891e-5, 4.21716392058857e-5, 4.16632019087614e-5, 4.10965670754655e-5, 4.0657795852472e-5, 4.04030721480098e-5, 4.02339091024709e-5, 4.00103449153556e-5, 3.968405521758e-5, 3.93381102018238e-5, 3.91130368460709e-5, 3.90886667329433e-5
flux1:, 0.636963489409142, 4.53435466286236e-5, 4.53559230931824e-5, 4.54686158693099e-5, 4.55913820871768e-5, 4.562789267319e-5, 4.5554957538365e-5, 4.54399288020675e-5, 4.5384664069642e-5, 4.54411497190249e-5, 4.55674987867917e-5, 4.56623507507125e-5, 4.5649602155046e-5, 4.55437295296368e-5, 4.54424534795211e-5, 4.54478051903328e-5, 4.55744063438465e-5, 4.57248302794726e-5, 4.57643252562971e-5, 4.56447355922083e-5, 4.54791069252265e-5, 4.54741581223686e-5, 4.57027064707592e-5, 4.589577300874e-5, 4.56798704518471e-5, 4.54506628461977e-5, 4.62006019102245e-5, 4.58492403401107e-5, 4.51344122756067e-5, 4.64882271851049e-5, 4.96895375143023e-5, 4.46402372360693e-5, 4.03376841874238e-5, 4.48227852025106e-5, 4.63755434489227e-5, 4.5122179569903e-5, 4.55257900847167e-5, 4.69203190983586e-5, 4.60127112184681e-5, 4.61415227626758e-5, 4.7029941089819e-5, 4.72254567270525e-5, 4.69242224973384e-5, 4.68961701647604e-5, 4.72054642702545e-5, 4.73905613594847e-5, 4.71833815207104e-5, 4.67606452473704e-5, 4.64497317315332e-5, 4.63624134347759e-5, 4.63348293194414e-5, 4.6146676166896e-5, 4.57454289195456e-5, 4.5276430709518e-5, 4.49323277384089e-5, 4.47811193479226e-5, 4.47262817317127e-5, 4.46159688975104e-5, 4.43858074417239e-5, 4.41116160840239e-5, 4.39394387452733e-5, 4.39594526345171e-5
flux1:, 0.637225938312895, 5.01670861225263e-5, 5.01868143270543e-5, 5.03119204880621e-5, 5.04394078217558e-5, 5.0468349023739e-5, 5.03835870544464e-5, 5.02651345702914e-5, 5.02188470854771e-5, 5.02876326933418e-5, 5.04177073366648e-5, 5.0506745357574e-5, 5.04904467345308e-5, 5.0394707603154e-5, 5.03129729801859e-5, 5.03292372375908e-5, 5.04488868900077e-5, 5.05913349497701e-5, 5.06488653871979e-5, 5.05718880536583e-5, 5.04316636854745e-5, 5.04065455746963e-5, 5.06212619768523e-5, 5.08818084885402e-5, 5.07456491695226e-5, 5.04788887586781e-5, 5.12788463718588e-5, 5.10239769510961e-5, 5.01554957219909e-5, 5.18005328913312e-5, 5.53917493997916e-5, 4.97720967516079e-5, 4.49594364012685e-5, 4.9847877669234e-5, 5.12669879853037e-5, 4.98894406430835e-5, 5.00630711842301e-5, 5.14812087194993e-5, 5.04363738661182e-5, 5.03956235465226e-5, 5.12110021285704e-5, 5.1376277645534e-5, 5.10257744038687e-5, 5.09411819132711e-5, 5.12271315036492e-5, 5.14350452613224e-5, 5.12773023346422e-5, 5.0909202462515e-5, 5.06572711361847e-5, 5.06474794818922e-5, 5.07252003780339e-5, 5.06631268318165e-5, 5.03923810233659e-5, 5.00475951782039e-5, 4.98232341883117e-5, 4.97949909726706e-5, 4.9868270288604e-5, 4.98827528843721e-5, 4.97612898748062e-5, 4.9572539599806e-5, 4.94649002822365e-5, 4.95351659867652e-5
flux1:, 0.637488387216649, 5.54489785909977e-5, 5.54712957308796e-5, 5.56009749950278e-5, 5.57283601151471e-5, 5.5751957530844e-5, 5.56625941472964e-5, 5.5545865358002e-5, 5.55054767201265e-5, 5.55762464520246e-5, 5.57007910118695e-5, 5.57840531250218e-5, 5.57731258582951e-5, 5.56951477861453e-5, 5.5628336901956e-5, 5.56389316107371e-5, 5.57367861678671e-5, 5.58718312525428e-5, 5.59598351261796e-5, 5.59291987203705e-5, 5.57958055793477e-5, 5.57263727981433e-5, 5.592793553494e-5, 5.6271984385241e-5, 5.61946632341976e-5, 5.58456127489992e-5, 5.67146935738348e-5, 5.65390762914024e-5, 5.54760950632797e-5, 5.740558401233e-5, 6.14029868087564e-5, 5.51744032228988e-5, 4.98205120735911e-5, 5.50972125079817e-5, 5.64135725002527e-5, 5.49222691556999e-5, 5.49066734405305e-5, 5.63354538718997e-5, 5.5196923317365e-5, 5.50383720014902e-5, 5.57979328175844e-5, 5.5946711639231e-5, 5.55813316889928e-5, 5.54832190428184e-5, 5.57793332768276e-5, 5.60328652747805e-5, 5.59471656183452e-5, 5.56628643103774e-5, 5.5502208327993e-5, 5.55976080669302e-5, 5.58002148654672e-5, 5.58788762476947e-5, 5.57536670229173e-5, 5.55503988786507e-5, 5.54623778225115e-5, 5.55685080149573e-5, 5.57745653192078e-5, 5.59143318850291e-5, 5.59019003217647e-5, 5.580053458673e-5, 5.57590949836642e-5, 5.58773575832576e-5
flux1:, 0.637750836120402, 6.12194840076028e-5, 6.12371140663706e-5, 6.13632245851263e-5, 6.14883825210247e-5, 6.15125991925712e-5, 6.14275188529091e-5, 6.13157893298162e-5, 6.12745975850815e-5, 6.13352595622247e-5, 6.1447046939637e-5, 6.15285000601505e-5, 6.15334473676107e-5, 6.1477708777512e-5, 6.14157201201086e-5, 6.14015364993075e-5, 6.14656026631514e-5, 6.15979185329267e-5, 6.17272791887853e-5, 6.17385000036174e-5, 6.15867084664386e-5, 6.14513507732509e-5, 6.16451452725366e-5, 6.2079805896973e-5, 6.20235081754709e-5, 6.15499549760482e-5, 6.25115996459349e-5, 6.23746158013157e-5, 6.10858914512976e-5, 6.32670711957898e-5, 6.76757380935858e-5, 6.07979761664557e-5, 5.48738235418293e-5, 6.05324659514727e-5, 6.18199904988956e-5, 6.02169665336692e-5, 6.00891806406448e-5, 6.15313116680384e-5, 6.03439843041033e-5, 6.01450862748425e-5, 6.08928068830166e-5, 6.10479891856294e-5, 6.0705093880513e-5, 6.06465614291811e-5, 6.10013208350123e-5, 6.13334946155172e-5, 6.13438438884547e-5, 6.11690135394775e-5, 6.11291468437652e-5, 6.13567410164131e-5, 6.17024201292463e-5, 6.19311724068368e-5, 6.19570034886022e-5, 6.19011241182669e-5, 6.19552098932023e-5, 6.21975203131338e-5, 6.25314400759507e-5, 6.27860326653021e-5, 6.28705389796955e-5, 6.28458781906811e-5, 6.28611051044358e-5, 6.30161677776226e-5
flux1:, 0.638013285024155, 6.75120290496889e-5, 6.75158214891363e-5, 6.76311572142779e-5, 6.7755420770931e-5, 6.77895100880804e-5, 6.77179638361322e-5, 6.76117363952795e-5, 6.75599212995569e-5, 6.75982553511286e-5, 6.7693426302059e-5, 6.77807205991503e-5, 6.78120950750772e-5, 6.77789360373976e-5, 6.77073738207923e-5, 6.7649677203478e-5, 6.76729380065859e-5, 6.78107437597857e-5, 6.79888421380497e-5, 6.80295378335053e-5, 6.783154865216e-5, 6.76152772794425e-5, 6.78107340907372e-5, 6.83319230101829e-5, 6.82468137479211e-5, 6.76169887645965e-5, 6.86968980339044e-5, 6.85393297004096e-5, 6.70081468021416e-5, 6.93881745120002e-5, 7.42054559474527e-5, 6.66333833362267e-5, 6.01089418050479e-5, 6.61628493993294e-5, 6.75312383654114e-5, 6.58062725193126e-5, 6.5667901539695e-5, 6.71453201853269e-5, 6.59454557701341e-5, 6.57974041010675e-5, 6.66006302166545e-5, 6.67920605741174e-5, 6.6504871267792e-5, 6.65398836456158e-5, 6.70101857282851e-5, 6.74610341946458e-5, 6.75902789627622e-5, 6.75430024644487e-5, 6.76454047940759e-5, 6.80270673071745e-5, 6.85302230579168e-5, 6.89124155989165e-5, 6.90848676230734e-5, 6.91698231521578e-5, 6.93596212199536e-5, 6.9729617413487e-5, 7.01774930572426e-5, 7.05271317911583e-5, 7.06858604541947e-5, 7.07158894834733e-5, 7.07678278998995e-5, 7.09403924416408e-5
flux1:, 0.638275733927908, 7.43647800186233e-5, 7.43447215505633e-5, 7.44441057546312e-5, 7.45723744917039e-5, 7.46277652975041e-5, 7.45779492292128e-5, 7.44745680020956e-5, 7.44003604132911e-5, 7.44058029031056e-5, 7.44846212767818e-5, 7.4588091985425e-5, 7.46548656811207e-5, 7.46403132378559e-5, 7.45427177461865e-5, 7.44262874797781e-5, 7.44080380417643e-5, 7.45617610825579e-5, 7.47910473685652e-5, 7.48429520717805e-5, 7.45735844539719e-5, 7.427139012081e-5, 7.4480495556384e-5, 7.50725681000965e-5, 7.49045929498814e-5, 7.4104102612472e-5, 7.53278211991928e-5, 7.5080949584007e-5, 7.33078453826257e-5, 7.58247146426954e-5, 8.10464776405303e-5, 7.27266042078706e-5, 6.55669989513438e-5, 7.20588531205137e-5, 7.36389534120962e-5, 7.17678474980536e-5, 7.17271836631199e-5, 7.32817862635686e-5, 7.20876038571313e-5, 7.20793655874331e-5, 7.30206910077185e-5, 7.32814462203789e-5, 7.30717507351927e-5, 7.32442992800202e-5, 7.3886032610703e-5, 7.44971564178837e-5, 7.47638219437494e-5, 7.48508463741479e-5, 7.51038360085543e-5, 7.56513239550985e-5, 7.6319556226683e-5, 7.68518330937194e-5, 7.71570599892952e-5, 7.7364252928781e-5, 7.76711665566429e-5, 7.81503347438249e-5, 7.869076344587e-5, 7.91092087485258e-5, 7.93123746900112e-5, 7.93671044159719e-5, 7.94281665537514e-5, 7.9593344642412e-5
flux1:, 0.638538182831662, 8.18218014238564e-5, 8.17682471088416e-5, 8.18492534380911e-5, 8.19893715522392e-5, 8.20780577980944e-5, 8.20558615070644e-5, 8.19498032824234e-5, 8.1841182675864e-5, 8.18064278739989e-5, 8.18732558488007e-5, 8.20043091846536e-5, 8.21124845566849e-5, 8.21090457385156e-5, 8.19698677283543e-5, 8.17858101841889e-5, 8.17318745619362e-5, 8.19122242976919e-5, 8.21896597846384e-5, 8.22321492784742e-5, 8.1874260224921e-5, 8.14930377051113e-5, 8.17282451600258e-5, 8.23658366944027e-5, 8.2066236537365e-5, 8.11025516916264e-5, 8.24931695477607e-5, 8.20909054420056e-5, 8.00934530424073e-5, 8.26903645355766e-5, 8.83191930176276e-5, 7.9186547347345e-5, 7.1348073750342e-5, 7.83565223543012e-5, 8.02803692462535e-5, 7.82259371844681e-5, 7.83767438888616e-5, 8.00677609627799e-5, 7.88725079136782e-5, 7.90734976122569e-5, 8.02388944900422e-5, 8.06005490664458e-5, 8.0472587537458e-5, 8.08061372504978e-5, 8.16633387018809e-5, 8.24709501229284e-5, 8.28859340862153e-5, 8.30999992732377e-5, 8.34947326334813e-5, 8.42050779297709e-5, 8.50360018765192e-5, 8.57076815591232e-5, 8.61237272728978e-5, 8.64242970994937e-5, 8.68188966476938e-5, 8.73799928400537e-5, 8.79862404381579e-5, 8.84443956054027e-5, 8.86598540359891e-5, 8.87062492870341e-5, 8.87456452317293e-5, 8.88768109696173e-5
flux1:, 0.638800631735415, 8.99335654319987e-5, 8.98384738283334e-5, 8.99015968174118e-5, 9.00630572699081e-5, 9.01957800756854e-5, 9.02039972425336e-5, 9.00878787985605e-5, 8.99345390325985e-5, 8.98566366033381e-5, 8.99190650735622e-5, 9.00882144793304e-5, 9.02399907986816e-5, 9.02383786549735e-5, 9.0046215076255e-5, 8.97938870639633e-5, 8.97155724931417e-5, 8.99313449945172e-5, 9.02489133215261e-5, 9.02635140190719e-5, 8.98126339670697e-5, 8.93711753555577e-5, 8.96430807220362e-5, 9.0295034550774e-5, 8.98299006315291e-5, 8.87332737538379e-5, 9.0309708629214e-5, 8.97017176261025e-5, 8.75111302311637e-5, 9.01518846765238e-5, 9.6205904011282e-5, 8.61818613658871e-5, 7.7608590708322e-5, 8.52501660894564e-5, 8.76290837403763e-5, 8.53449009008354e-5, 8.57456811485376e-5, 8.76437688047206e-5, 8.64128056830798e-5, 8.68574030346826e-5, 8.83224500441059e-5, 8.88100566875769e-5, 8.87468723131536e-5, 8.92361766200281e-5, 9.03307099154781e-5, 9.13583043960132e-5, 9.19220137658092e-5, 9.22408971233988e-5, 9.27494502104302e-5, 9.36017417587187e-5, 9.45803084090325e-5, 9.53730005310086e-5, 9.58717870568583e-5, 9.62296276197296e-5, 9.6674372322491e-5, 9.72836408084403e-5, 9.79261693996424e-5, 9.83957990424216e-5, 9.85940760904571e-5, 9.86016991726606e-5, 9.85907758370681e-5, 9.86641294509928e-5
flux1:, 0.639063080639168, 9.8756709002204e-5, 9.86146417824003e-5, 9.8662828832862e-5, 9.88549973416455e-5, 9.90395708422279e-5, 9.90777930163892e-5, 9.89439872478887e-5, 9.87392263562927e-5, 9.86199179661526e-5, 9.86871406889166e-5, 9.89020427703621e-5, 9.90957581846817e-5, 9.90873147850591e-5, 9.88378165546952e-5, 9.85254136569896e-5, 9.84372881729727e-5, 9.86932937925841e-5, 9.90395711694773e-5, 9.90146655322191e-5, 9.84818829161377e-5, 9.80087691049031e-5, 9.8323985463849e-5, 9.89588064948852e-5, 9.8316822948053e-5, 9.71370943328936e-5, 9.89133297967905e-5, 9.80767099186248e-5, 9.57316300800301e-5, 9.84141565721978e-5, 1.04934847223172e-4, 9.39263795534843e-5, 8.45480224504155e-5, 9.29735198276477e-5, 9.58783863352983e-5, 9.33147802444612e-5, 9.39726435505361e-5, 9.61514243904135e-5, 9.48242085600654e-5, 9.55012835624978e-5, 9.73179240968674e-5, 9.79455954185929e-5, 9.79087929805597e-5, 9.85159303779596e-5, 9.98397640001852e-5, 1.01091805896859e-4, 1.01792349643639e-4, 1.02180049080438e-4, 1.02756286819957e-4, 1.0371076430175e-4, 1.04807801781569e-4, 1.05695481117148e-4, 1.06245256090026e-4, 1.06620927036397e-4, 1.07073992560753e-4, 1.07694135348131e-4, 1.08343174932788e-4, 1.08800107991499e-4, 1.0895882408317e-4, 1.08905148766827e-4, 1.08822667986114e-4, 1.08821687102043e-4
flux1:, 0.639325529542921, 1.08353092411792e-4, 1.08161760981465e-4, 1.08199332733477e-4, 1.08429491511838e-4, 1.08669617796554e-4, 1.08734906847041e-4, 1.08577521907689e-4, 1.08319689562729e-4, 1.08164848486381e-4, 1.08245516040996e-4, 1.08509372459095e-4, 1.08740292181111e-4, 1.08719700700772e-4, 1.08417567778114e-4, 1.08061151006227e-4, 1.07977962803855e-4, 1.08273466333128e-4, 1.08636014077848e-4, 1.08570832208728e-4, 1.07983209851941e-4, 1.07512821657374e-4, 1.07872477604627e-4, 1.08464387890425e-4, 1.07661091723659e-4, 1.06460599269752e-4, 1.08446078967871e-4, 1.07393207860821e-4, 1.04931625953245e-4, 1.0769685699986e-4, 1.14754227062477e-4, 1.02654800550575e-4, 9.23863023221455e-5, 1.01771748789502e-4, 1.05219475960596e-4, 1.02330730468122e-4, 1.0319344623671e-4, 1.05719820395194e-4, 1.04216772714813e-4, 1.05066688838268e-4, 1.0725310174185e-4, 1.08021072456277e-4, 1.07954364208269e-4, 1.08610219588598e-4, 1.10122109498488e-4, 1.11580103836631e-4, 1.12393056284674e-4, 1.12803199753117e-4, 1.13386709738649e-4, 1.1438678766882e-4, 1.15559387336008e-4, 1.16509154481864e-4, 1.17077147603495e-4, 1.17432194474436e-4, 1.17851986620232e-4, 1.18445616739964e-4, 1.19073504401048e-4, 1.19499807494004e-4, 1.19606656280642e-4, 1.1948101292871e-4, 1.19317345385532e-4, 1.19236263122907e-4
flux1:, 0.639587978446675, 1.18788361758297e-4, 1.18548572209887e-4, 1.18579676997395e-4, 1.18851240414292e-4, 1.19146079392952e-4, 1.19234356760537e-4, 1.1905123212953e-4, 1.18744420058931e-4, 1.1856261749397e-4, 1.18662519300327e-4, 1.18973154629139e-4, 1.19234999562424e-4, 1.19202775880204e-4, 1.18862381001158e-4, 1.18483400567095e-4, 1.18416646204756e-4, 1.18744629071258e-4, 1.19112777351863e-4, 1.19019819988696e-4, 1.18418046748413e-4, 1.17985299170179e-4, 1.1838448882866e-4, 1.18918958131567e-4, 1.17996388943466e-4, 1.16839973128133e-4, 1.19041126033181e-4, 1.17821848921967e-4, 1.15272532125466e-4, 1.1820652102714e-4, 1.25900354562822e-4, 1.12592381844791e-4, 1.01335410347932e-4, 1.11868804664501e-4, 1.15818184988142e-4, 1.12569595430078e-4, 1.13528105397755e-4, 1.16453033346896e-4, 1.14686305544979e-4, 1.15606609376608e-4, 1.18142413478332e-4, 1.19036281579178e-4, 1.18872510197135e-4, 1.19483980909619e-4, 1.21111691283865e-4, 1.22733712021647e-4, 1.23623743051825e-4, 1.24004919524132e-4, 1.24527742716587e-4, 1.25505104083131e-4, 1.26699220807317e-4, 1.27672919813752e-4, 1.28227944480083e-4, 1.28529062615287e-4, 1.28878869275598e-4, 1.29412113302056e-4, 1.29995204428337e-4, 1.30380029946559e-4, 1.30433739611293e-4, 1.30239070320277e-4, 1.29998433923034e-4, 1.29844020960734e-4
flux1:, 0.639850427350428, 1.30130326366928e-4, 1.29845279922716e-4, 1.29872127127812e-4, 1.30183365640517e-4, 1.30527984719084e-4, 1.30635918099246e-4, 1.30430254827776e-4, 1.30084037518966e-4, 1.2988442963718e-4, 1.30004405036443e-4, 1.30354209290085e-4, 1.30641153648019e-4, 1.30605405126697e-4, 1.30249820259836e-4, 1.29871494420734e-4, 1.29826246898057e-4, 1.30173655724205e-4, 1.30541130318631e-4, 1.30446407372339e-4, 1.2987990683308e-4, 1.29514602884633e-4, 1.29942948693386e-4, 1.30420588048399e-4, 1.29442019415812e-4, 1.28385756036063e-4, 1.30808393287192e-4, 1.29505697540587e-4, 1.26880702349244e-4, 1.30109056381302e-4, 1.38565606668418e-4, 1.23924030420906e-4, 1.11570140840975e-4, 1.23436054685871e-4, 1.27794502840003e-4, 1.2416784435181e-4, 1.25069607880078e-4, 1.2842113865629e-4, 1.26307458647762e-4, 1.27166846470566e-4, 1.29995012009738e-4, 1.30987518992792e-4, 1.30658159555964e-4, 1.3112027804492e-4, 1.32768501568696e-4, 1.34492690310804e-4, 1.35417048470642e-4, 1.357193727423e-4, 1.3611470420111e-4, 1.36997026162831e-4, 1.38152280825606e-4, 1.39109017836484e-4, 1.39623767551733e-4, 1.39846245585755e-4, 1.40098420221091e-4, 1.40544297547627e-4, 1.41064351883422e-4, 1.41403441015561e-4, 1.41412535558365e-4, 1.41164536569088e-4, 1.40864747571568e-4, 1.40655970377102e-4
flux1:, 0.640112876254181, 1.42447505201476e-4, 1.42121535722876e-4, 1.42142711165826e-4, 1.4248623531389e-4, 1.42872887484315e-4, 1.42999932098179e-4, 1.42781215105965e-4, 1.42409421552081e-4, 1.42199298695409e-4, 1.42333757570694e-4, 1.42710517975149e-4, 1.4301926613684e-4, 1.42996310667649e-4, 1.42654809850721e-4, 1.42297969084682e-4, 1.42270568895136e-4, 1.42619531243984e-4, 1.42986367208179e-4, 1.42927223557198e-4, 1.42447457736003e-4, 1.42169294787553e-4, 1.42612576999123e-4, 1.43050531097229e-4, 1.42090924516712e-4, 1.41171579327102e-4, 1.43823710022717e-4, 1.42543256874551e-4, 1.39832986325216e-4, 1.43508153034786e-4, 1.52872499585369e-4, 1.36768811765586e-4, 1.23203709405985e-4, 1.36568412209237e-4, 1.41209058407232e-4, 1.37205248555196e-4, 1.37876663039723e-4, 1.41656699254995e-4, 1.39129942240826e-4, 1.39788427392058e-4, 1.42824063801647e-4, 1.43879328702111e-4, 1.43324925505476e-4, 1.43536069025612e-4, 1.4509911155778e-4, 1.46850939049599e-4, 1.47764424432119e-4, 1.47946354648116e-4, 1.48157925609075e-4, 1.48878235638391e-4, 1.49934467660419e-4, 1.50833900059341e-4, 1.51286726616907e-4, 1.51416691468713e-4, 1.51555788005794e-4, 1.51896993509512e-4, 1.52342030924372e-4, 1.52636127016664e-4, 1.52615746824905e-4, 1.52339481344714e-4, 1.52009154081465e-4, 1.51774680453355e-4
flux1:, 0.640375325157934, 1.5580816332279e-4, 1.55445112471071e-4, 1.55454282238029e-4, 1.55817399091181e-4, 1.56237402022991e-4, 1.56387593511222e-4, 1.56171579447848e-4, 1.55790269471937e-4, 1.55572701611914e-4, 1.55709041224644e-4, 1.56097513120984e-4, 1.56429023953131e-4, 1.56442661872062e-4, 1.56147082664645e-4, 1.55826238808639e-4, 1.55803325215344e-4, 1.56133127582958e-4, 1.56506424744963e-4, 1.56527190817362e-4, 1.56180302392967e-4, 1.55995503877655e-4, 1.56438103814018e-4, 1.56868524668004e-4, 1.56002237104099e-4, 1.55229422995621e-4, 1.58123927205017e-4, 1.56979047946317e-4, 1.54150901189e-4, 1.58434308785123e-4, 1.68859483054834e-4, 1.51165334262001e-4, 1.36273384699546e-4, 1.51273241350505e-4, 1.56059721278902e-4, 1.51697945753888e-4, 1.51972151007896e-4, 1.5615783247879e-4, 1.53178879312224e-4, 1.5351071337744e-4, 1.56655563609277e-4, 1.57735212060803e-4, 1.569149226835e-4, 1.56792543053409e-4, 1.58169833221683e-4, 1.59872164237578e-4, 1.60732906978164e-4, 1.60767196296192e-4, 1.6075778948786e-4, 1.61264019227755e-4, 1.62168726510311e-4, 1.62974803783879e-4, 1.6335082225279e-4, 1.63385970584818e-4, 1.63410365471466e-4, 1.63641122818416e-4, 1.64005810079878e-4, 1.6425845373748e-4, 1.64225897003706e-4, 1.63950474905305e-4, 1.63624110518523e-4, 1.63398057447118e-4
flux1:, 0.640637774061688, 1.7028005554969e-4, 1.69881574861013e-4, 1.69866828316294e-4, 1.70232714828235e-4, 1.7067856557073e-4, 1.70861682295158e-4, 1.70669398242096e-4, 1.70294389993595e-4, 1.70066417463905e-4, 1.70185469808139e-4, 1.70569387139735e-4, 1.70929861916679e-4, 1.71009350924715e-4, 1.70789949422548e-4, 1.70510356861124e-4, 1.70469490603319e-4, 1.70758963738084e-4, 1.71152252834988e-4, 1.71298408205908e-4, 1.71118545996361e-4, 1.71018832610753e-4, 1.71446572531019e-4, 1.71912322140485e-4, 1.71200239407275e-4, 1.70552844951383e-4, 1.73709444738972e-4, 1.72804198981467e-4, 1.69805211424386e-4, 1.74847419217589e-4, 1.86482142231168e-4, 1.67071712189404e-4, 1.50739734447616e-4, 1.67475173264864e-4, 1.72289747499131e-4, 1.67602988082517e-4, 1.67348051133726e-4, 1.71897802562581e-4, 1.6845965126829e-4, 1.68374786116808e-4, 1.71535050857365e-4, 1.72605271223856e-4, 1.71503745618295e-4, 1.70997773138378e-4, 1.72109562700724e-4, 1.73693937705654e-4, 1.74469074147573e-4, 1.74346798124281e-4, 1.74104363579373e-4, 1.74367474030923e-4, 1.75082990159401e-4, 1.75767669258448e-4, 1.76059108630859e-4, 1.76007827702697e-4, 1.75929558800878e-4, 1.76056294424679e-4, 1.76341953829628e-4, 1.76557241192526e-4, 1.76527164428635e-4, 1.76279498742501e-4, 1.75991340464821e-4, 1.7580801913826e-4
flux1:, 0.640900222965441, 1.85930940874854e-4, 1.85495047824411e-4, 1.85439023968253e-4, 1.85788498883855e-4, 1.86255790573921e-4, 1.86487605685337e-4, 1.86343499158721e-4, 1.85987909567892e-4, 1.85739656247072e-4, 1.85817116514697e-4, 1.86181249987609e-4, 1.86582132245774e-4, 1.86759179249172e-4, 1.86640752474977e-4, 1.86397082023349e-4, 1.86308923955932e-4, 1.86538798444641e-4, 1.86970063360309e-4, 1.87281939744497e-4, 1.87286551770528e-4, 1.87250748440211e-4, 1.87653624743932e-4, 1.88201926450995e-4, 1.87680435815305e-4, 1.87108143276685e-4, 1.90554231548905e-4, 1.89967644819356e-4, 1.867307521958e-4, 1.9265334862025e-4, 2.0563064579982e-4, 1.84381140100054e-4, 1.66500599894558e-4, 1.8503701177999e-4, 1.89806726074121e-4, 1.84834352590232e-4, 1.83976459157181e-4, 1.88839841880831e-4, 1.84966780089131e-4, 1.8442669971065e-4, 1.87531002523038e-4, 1.8856930486568e-4, 1.87199532394945e-4, 1.86300879494878e-4, 1.87101284413047e-4, 1.88518470830875e-4, 1.89188738969027e-4, 1.8892060313801e-4, 1.88460753570913e-4, 1.88479913231544e-4, 1.88989083508508e-4, 1.89535455895484e-4, 1.89741257590121e-4, 1.896202784138e-4, 1.89463077094564e-4, 1.89503785194954e-4, 1.89718108435179e-4, 1.89898973975527e-4, 1.89879278142313e-4, 1.89678150262629e-4, 1.89455957321632e-4, 1.89344586197026e-4
flux1:, 0.641162671869194, 2.02829760502046e-4, 2.02349951169635e-4, 2.02230753848853e-4, 2.0254430629494e-4, 2.03033033081897e-4, 2.03334544125703e-4, 2.0326410321519e-4, 2.02936391817335e-4, 2.02651327786755e-4, 2.02659934340002e-4, 2.02991790855662e-4, 2.03448718333564e-4, 2.03754015324773e-4, 2.03753052182509e-4, 2.03530017721777e-4, 2.0336173499225e-4, 2.03516534711423e-4, 2.040052189566e-4, 2.04512414538897e-4, 2.04700465671034e-4, 2.04698539221502e-4, 2.05072858128646e-4, 2.05748073865906e-4, 2.05422054411244e-4, 2.048518108628e-4, 2.08621913286227e-4, 2.08396422036719e-4, 2.04849253646056e-4, 2.11732087961973e-4, 2.26161038075154e-4, 2.02951021245945e-4, 1.83418015252316e-4, 2.03793684489649e-4, 2.08509397518161e-4, 2.03288109735609e-4, 2.0182510185864e-4, 2.06954820501369e-4, 2.02695596210877e-4, 2.01720242457016e-4, 2.04734327467844e-4, 2.05734742731618e-4, 2.04136194392274e-4, 2.02878588199536e-4, 2.03363463979031e-4, 2.04591333662899e-4, 2.05153722257771e-4, 2.04768284301488e-4, 2.0413251913205e-4, 2.03936232326057e-4, 2.04245501916901e-4, 2.04649788509911e-4, 2.04774540253252e-4, 2.04605489417123e-4, 2.04401244939604e-4, 2.04383560989808e-4, 2.04540077305307e-4, 2.04687516730315e-4, 2.04676820590378e-4, 2.04528461710787e-4, 2.04388400679173e-4, 2.04368777682331e-4
flux1:, 0.641425120772948, 2.21048221825929e-4, 2.20513356871416e-4, 2.20306119987808e-4, 2.20565795867097e-4, 2.21080740077369e-4, 2.21476463844483e-4, 2.21503748539861e-4, 2.21206684960191e-4, 2.20863062459369e-4, 2.2077515770181e-4, 2.21065982952048e-4, 2.21596843986327e-4, 2.22056788261871e-4, 2.22180238709715e-4, 2.21955151548955e-4, 2.21674482718348e-4, 2.21743616527603e-4, 2.2230716936676e-4, 2.23024755877751e-4, 2.23378284446296e-4, 2.23377120327126e-4, 2.2372665668803e-4, 2.24563606061034e-4, 2.24404925322018e-4, 2.23751258953182e-4, 2.27885174197337e-4, 2.28021592109583e-4, 2.24096160451794e-4, 2.31972597624918e-4, 2.47935003632587e-4, 2.22640712068248e-4, 2.01353555467723e-4, 2.2359337768109e-4, 2.28317673162175e-4, 2.22872466653652e-4, 2.20874779379376e-4, 2.2623869520039e-4, 2.21654820715261e-4, 2.2031895113983e-4, 2.23254164773525e-4, 2.24229826735669e-4, 2.22462078861094e-4, 2.20916655722427e-4, 2.21124671172628e-4, 2.22171856634464e-4, 2.22639733004401e-4, 2.22178698775959e-4, 2.21428439142464e-4, 2.21071186203502e-4, 2.21210397781298e-4, 2.21482403161984e-4, 2.21534774441605e-4, 2.21340160181306e-4, 2.21124291782121e-4, 2.21082449404861e-4, 2.21199753414143e-4, 2.21313163491042e-4, 2.21300448117734e-4, 2.211965692052e-4, 2.21140221847083e-4, 2.21220159314108e-4
flux1:, 0.641687569676701, 2.40662433948484e-4, 2.40057481000467e-4, 2.3973632346911e-4, 2.39927094314678e-4, 2.4047716635485e-4, 2.40992777747559e-4, 2.41138339922162e-4, 2.40869154704936e-4, 2.40442422941967e-4, 2.40232451857679e-4, 2.40477336481734e-4, 2.41099770273887e-4, 2.41733992063204e-4, 2.41979940435248e-4, 2.41726787688755e-4, 2.41306061842177e-4, 2.41283937572299e-4, 2.41934574472484e-4, 2.42861857123637e-4, 2.43350628456057e-4, 2.43320484208502e-4, 2.43656474398264e-4, 2.44675668285991e-4, 2.44627647958092e-4, 2.43804934073826e-4, 2.48344866724375e-4, 2.48804964143531e-4, 2.44446391253356e-4, 2.53307785427309e-4, 2.7086069185292e-4, 2.4335090527591e-4, 2.20205622750119e-4, 2.44338208300603e-4, 2.49200282181345e-4, 2.43537169474946e-4, 2.41135628429803e-4, 2.46726545471732e-4, 2.41877887623979e-4, 2.402972399063e-4, 2.43210934612957e-4, 2.44193413125519e-4, 2.42326296944274e-4, 2.40589770657238e-4, 2.40596294719635e-4, 2.41500811213351e-4, 2.41901378369452e-4, 2.41412654568402e-4, 2.40619932459132e-4, 2.40174680333337e-4, 2.40193436271753e-4, 2.40355290910667e-4, 2.40346198992968e-4, 2.40145452055632e-4, 2.3995183329459e-4, 2.39922825917829e-4, 2.40023537184993e-4, 2.40102071635534e-4, 2.40068632515055e-4, 2.39987358714042e-4, 2.400014330342e-4, 2.40176397567364e-4
flux1:, 0.641950018580454, 2.61754219966387e-4, 2.61061778765794e-4, 2.60601815611837e-4, 2.60712155889814e-4, 2.6130876721515e-4, 2.6196850132997e-4, 2.62248108781751e-4, 2.61999864487282e-4, 2.61465679030267e-4, 2.61112194316156e-4, 2.61309264929709e-4, 2.62038065056668e-4, 2.62858234839024e-4, 2.63218384591069e-4, 2.62912713741674e-4, 2.62332118204595e-4, 2.6221730488896e-4, 2.62959637010803e-4, 2.64081731661711e-4, 2.64670108736681e-4, 2.64590509798291e-4, 2.64930521147838e-4, 2.66136351649175e-4, 2.66123502018588e-4, 2.65057852209719e-4, 2.70045063389555e-4, 2.70761354863267e-4, 2.65933920594061e-4, 2.75742696042643e-4, 2.94926576571208e-4, 2.65056969537727e-4, 2.39941443293776e-4, 2.66016483063039e-4, 2.71194659225795e-4, 2.6529657636189e-4, 2.6265914885182e-4, 2.68500508391874e-4, 2.63430935378934e-4, 2.61740626267182e-4, 2.64728147009678e-4, 2.65763477652777e-4, 2.63865481901231e-4, 2.62043974883658e-4, 2.61948783739702e-4, 2.6277174760273e-4, 2.6314116767762e-4, 2.62670774317946e-4, 2.61907056752163e-4, 2.61454774855968e-4, 2.61415848665322e-4, 2.61499168560766e-4, 2.61439942142181e-4, 2.61246116388248e-4, 2.61102266606688e-4, 2.61121648327892e-4, 2.61231067824269e-4, 2.61275655470384e-4, 2.61199014501333e-4, 2.61108597375952e-4, 2.61167385362087e-4, 2.61422322853585e-4
flux1:, 0.642212467484207, 2.84411793380884e-4, 2.83614180856747e-4, 2.82993247504475e-4, 2.8301480588216e-4, 2.8366955436552e-4, 2.84493848022134e-4, 2.84918275575241e-4, 2.84682253663061e-4, 2.84019574804882e-4, 2.83506414132908e-4, 2.83655276424617e-4, 2.84500181299807e-4, 2.85510311131286e-4, 2.85973811795672e-4, 2.85597522948483e-4, 2.84847054915896e-4, 2.84640717752228e-4, 2.85470744376878e-4, 2.86762664080529e-4, 2.87417332642535e-4, 2.8728124768829e-4, 2.87647192188385e-4, 2.89029558954803e-4, 2.88970819284657e-4, 2.87609297967067e-4, 2.93080904116066e-4, 2.93971771700526e-4, 2.88661070033729e-4, 2.99370047274491e-4, 3.20221365207632e-4, 2.87829429958981e-4, 2.6061727702327e-4, 2.8871993127213e-4, 2.94414988950032e-4, 2.88241706423151e-4, 2.85543602734601e-4, 2.91689991504926e-4, 2.86415915676072e-4, 2.84745141558369e-4, 2.87924719767366e-4, 2.8906669563924e-4, 2.87193710797874e-4, 2.85385243296418e-4, 2.85296306703852e-4, 2.86111849099393e-4, 2.86488824060358e-4, 2.86073000256414e-4, 2.8539801006817e-4, 2.85015922318562e-4, 2.84986780186097e-4, 2.85028679488664e-4, 2.84929493268829e-4, 2.84747115851102e-4, 2.84670329399414e-4, 2.84768148409352e-4, 2.84912604173318e-4, 2.84928105895104e-4, 2.84787118639642e-4, 2.84651732723048e-4, 2.84721797598259e-4, 2.85034660021962e-4
flux1:, 0.642474916387961, 3.08729618464503e-4, 3.07811180083713e-4, 3.0701098480477e-4, 3.06937419919623e-4, 3.07659511613328e-4, 3.08663318244158e-4, 3.09239254604914e-4, 3.09007943613962e-4, 3.08201693118526e-4, 3.07518157538567e-4, 3.07617910391386e-4, 3.08582185006272e-4, 3.09780324822351e-4, 3.10338178615262e-4, 3.09883322705894e-4, 3.08963117687227e-4, 3.08667103615734e-4, 3.09572789534783e-4, 3.11005204125669e-4, 3.1170217206531e-4, 3.11517616152739e-4, 3.11933347887501e-4, 3.13472517967745e-4, 3.13295506640449e-4, 3.11610882870081e-4, 3.17597407808623e-4, 3.18584562733907e-4, 3.12795315910416e-4, 3.24369598887541e-4, 3.46935536818643e-4, 3.11837117158051e-4, 2.82382475239113e-4, 3.12642084114755e-4, 3.19046535340519e-4, 3.12538589622921e-4, 3.09931581656147e-4, 3.16463985072494e-4, 3.10968125276642e-4, 3.0941609147371e-4, 3.12909433855875e-4, 3.14211266951895e-4, 3.12397714103431e-4, 3.10676675226564e-4, 3.10693122734385e-4, 3.11576391388773e-4, 3.1199532069337e-4, 3.11654145099671e-4, 3.11106575066499e-4, 3.10857163046022e-4, 3.10901055443462e-4, 3.10939694221988e-4, 3.10808518128871e-4, 3.10632883533954e-4, 3.10627812972391e-4, 3.10825161524141e-4, 3.11030093498819e-4, 3.11027028266674e-4, 3.1080716371221e-4, 3.1059366462006e-4, 3.10639783472667e-4, 3.10985911466482e-4
flux1:, 0.642737365291714, 3.34807449174429e-4, 3.33756714525891e-4, 3.32763248508761e-4, 3.32588471262228e-4, 3.33382359800541e-4, 3.34574435338175e-4, 3.35306321660591e-4, 3.35076459501654e-4, 3.34119285453564e-4, 3.33259346484345e-4, 3.33306571459165e-4, 3.34386616696974e-4, 3.35767544557768e-4, 3.36416686922235e-4, 3.35887550326257e-4, 3.34806604925689e-4, 3.34421631981676e-4, 3.35384964998673e-4, 3.36930429480751e-4, 3.37659826648321e-4, 3.37448535570086e-4, 3.37937552403712e-4, 3.39611388009218e-4, 3.39264929381432e-4, 3.37255058828695e-4, 3.4377919058643e-4, 3.44803945686841e-4, 3.38553899347405e-4, 3.50991045510469e-4, 3.75343710776097e-4, 3.37331910740854e-4, 3.05466172783084e-4, 3.38057691136545e-4, 3.45327085068504e-4, 3.38412917634224e-4, 3.36000028372791e-4, 3.43016833300676e-4, 3.37248507529247e-4, 3.35866379557158e-4, 3.3977868318861e-4, 3.41284491485376e-4, 3.39538422712296e-4, 3.3794500597176e-4, 3.38142609334307e-4, 3.39158193514427e-4, 3.39643157986145e-4, 3.39376744674109e-4, 3.38968430642566e-4, 3.38891101031391e-4, 3.39059312028346e-4, 3.39129789927869e-4, 3.38972032032891e-4, 3.38789992429981e-4, 3.38847961873534e-4, 3.39154545036008e-4, 3.39442452992516e-4, 3.39437811868435e-4, 3.39135541339937e-4, 3.3881986677339e-4, 3.38811003307306e-4, 3.39167340827474e-4
flux1:, 0.642999814195467, 3.62748720031645e-4, 3.61560046694896e-4, 3.6036322958904e-4, 3.60079415099074e-4, 3.60943095175307e-4, 3.62326348890731e-4, 3.63218763466798e-4, 3.62993862649394e-4, 3.61886734828508e-4, 3.60847491573181e-4, 3.60834622869762e-4, 3.620206276041e-4, 3.63578909583929e-4, 3.64325102280351e-4, 3.63738194168353e-4, 3.62511826322914e-4, 3.62036210189793e-4, 3.63036322624389e-4, 3.64674649778057e-4, 3.65442275642191e-4, 3.65235676922151e-4, 3.65819418824935e-4, 3.67611607840187e-4, 3.67074129698552e-4, 3.64756156145456e-4, 3.71832908836141e-4, 3.7286793283354e-4, 3.66179055951377e-4, 3.7952353743272e-4, 4.05770998361274e-4, 3.64617775689502e-4, 3.3014894581174e-4, 3.65286962689036e-4, 3.73518976302176e-4, 3.66123788923255e-4, 3.63944500349254e-4, 3.71550143664722e-4, 3.65432090907378e-4, 3.64214623868729e-4, 3.68617953089134e-4, 3.70355604572481e-4, 3.68658578020776e-4, 3.6719519962945e-4, 3.67617261551018e-4, 3.6881035688556e-4, 3.69371071362448e-4, 3.69158937481255e-4, 3.68873413366568e-4, 3.68980258775775e-4, 3.6930691460054e-4, 3.69438293934515e-4, 3.69257222276951e-4, 3.69049281770837e-4, 3.69149322446483e-4, 3.69562302050588e-4, 3.69950749109737e-4, 3.6996761965682e-4, 3.69593039802287e-4, 3.69165018722619e-4, 3.69079114892636e-4, 3.69427284186755e-4
flux1:, 0.64326226309922, 3.9265860526806e-4, 3.91333052349939e-4, 3.89925743255981e-4, 3.89521519930577e-4, 3.9044577217644e-4, 3.92018548078267e-4, 3.93078626201484e-4, 3.92870504659122e-4, 3.91622094835474e-4, 3.90401851796629e-4, 3.90316248019148e-4, 3.91593673844682e-4, 3.93326377406479e-4, 3.9418528222494e-4, 3.93567264135723e-4, 3.92213911853764e-4, 3.91643151514657e-4, 3.92659863678884e-4, 3.94381479573859e-4, 3.95206704069075e-4, 3.95039959111135e-4, 3.95737062617534e-4, 3.97644762976487e-4, 3.96926996500819e-4, 3.94327637211717e-4, 4.01965822668052e-4, 4.0301995532152e-4, 3.95908723757837e-4, 4.10257821402315e-4, 4.38549926814723e-4, 3.94010138145449e-4, 3.56724955705665e-4, 3.94651673560062e-4, 4.03877201462112e-4, 3.9593166076701e-4, 3.93960659968238e-4, 4.02254329435487e-4, 3.95694719114752e-4, 3.9458328895154e-4, 3.99506642094464e-4, 4.01483261089847e-4, 3.99794837298469e-4, 3.98430149892955e-4, 3.9908562852395e-4, 4.00477760812178e-4, 4.01108304375557e-4, 4.00911925204037e-4, 4.00707450308528e-4, 4.00983751328424e-4, 4.01484112257855e-4, 4.01698164131575e-4, 4.01496081003361e-4, 4.01239397835437e-4, 4.01350720896225e-4, 4.01854901919016e-4, 4.02354806376506e-4, 4.02420800858692e-4, 4.0199799318059e-4, 4.01463677823793e-4, 4.01290333836541e-4, 4.01617874818909e-4
flux1:, 0.643524712002974, 4.24642136552663e-4, 4.23187459429739e-4, 4.21564087800266e-4, 4.21023268754091e-4, 4.2199194923891e-4, 4.2374990063754e-4, 4.24989259495387e-4, 4.24818295074195e-4, 4.2344334075177e-4, 4.22039750676763e-4, 4.21863639896645e-4, 4.23215149788821e-4, 4.25123559269921e-4, 4.26119731553988e-4, 4.25503750745981e-4, 4.24041844069293e-4, 4.23369208090038e-4, 4.24386263915211e-4, 4.26192806332286e-4, 4.27103190413464e-4, 4.27008480985388e-4, 4.2783513861718e-4, 4.29874555911075e-4, 4.29016153085659e-4, 4.26160157511138e-4, 4.34364795891888e-4, 4.35479944812001e-4, 4.27948672277725e-4, 4.4344870499656e-4, 4.73976677325684e-4, 4.25793823207621e-4, 3.85462225927149e-4, 4.26432026814122e-4, 4.36620005226035e-4, 4.28066946235542e-4, 4.26226603624132e-4, 4.35293401864639e-4, 4.28200605604957e-4, 4.27097027460903e-4, 4.32525103737246e-4, 4.34726052545107e-4, 4.32991825897307e-4, 4.31671377979507e-4, 4.3254060428418e-4, 4.34130839574243e-4, 4.34811468160739e-4, 4.34579452050016e-4, 4.34395745342015e-4, 4.34804934839575e-4, 4.35477411938229e-4, 4.35789354334874e-4, 4.35569382440463e-4, 4.35241157608576e-4, 4.35326560476526e-4, 4.35895785280499e-4, 4.36510227266039e-4, 4.36654982164899e-4, 4.36220095413174e-4, 4.35601271429068e-4, 4.35341872384333e-4, 4.35641392995566e-4
flux1:, 0.643787160906727, 4.58802756454786e-4, 4.57232586998007e-4, 4.553877289709e-4, 4.54688831590709e-4, 4.55680074914675e-4, 4.57618163274007e-4, 4.5905389629875e-4, 4.58947980671203e-4, 4.57465035589693e-4, 4.5587373370598e-4, 4.55585020514751e-4, 4.5699237269518e-4, 4.59082267760229e-4, 4.60246244935372e-4, 4.59667462632834e-4, 4.58113081309104e-4, 4.57331125113589e-4, 4.58338463566603e-4, 4.6024047846442e-4, 4.61264183729361e-4, 4.61264575015833e-4, 4.62235904188629e-4, 4.6444474660668e-4, 4.63505710872311e-4, 4.60404974301106e-4, 4.69180078994061e-4, 4.70420896211973e-4, 4.62451844232484e-4, 4.79285658697577e-4, 5.12275720183624e-4, 4.60188257683869e-4, 4.1656925423715e-4, 4.60833196845567e-4, 4.71908003126e-4, 4.62705697326265e-4, 4.60889541424012e-4, 4.707960043318e-4, 4.63093116860253e-4, 4.61881383468318e-4, 4.67762292277271e-4, 4.70153774736496e-4, 4.68315141950314e-4, 4.66976342753653e-4, 4.68023104308736e-4, 4.6979455946223e-4, 4.70496326196836e-4, 4.70171173607721e-4, 4.69938386988963e-4, 4.70430314606781e-4, 4.71261700058244e-4, 4.71682796819433e-4, 4.71451037412075e-4, 4.71031742219118e-4, 4.71051325217913e-4, 4.7165076216114e-4, 4.723744720682e-4, 4.726266979968e-4, 4.72224221497514e-4, 4.7155536443646e-4, 4.71220801275709e-4, 4.71487297135506e-4
flux1:, 0.64404960981048, 4.95241585308969e-4, 4.93574021262131e-4, 4.91501249965456e-4, 4.90617879654048e-4, 4.91605890898907e-4, 4.93720011819942e-4, 4.95374507758167e-4, 4.95366941009168e-4, 4.93796036294164e-4, 4.92010085772366e-4, 4.91583833646956e-4, 4.93029282808407e-4, 4.95309657376938e-4, 4.96673724364311e-4, 4.96164992558685e-4, 4.94530844812459e-4, 4.93633592362863e-4, 4.94628220088035e-4, 4.96640453819373e-4, 4.97798000221986e-4, 4.97903091870953e-4, 4.9903519176312e-4, 5.01471601513428e-4, 5.0052052974514e-4, 4.97166209171539e-4, 5.06517313763414e-4, 5.07955903533666e-4, 4.99509296178382e-4, 5.17877791620068e-4, 5.5358031529672e-4, 4.97327253844902e-4, 4.50174965119825e-4, 4.97968572427192e-4, 5.09836156701546e-4, 4.99957443762654e-4, 4.98059502590869e-4, 5.08854418518338e-4, 5.00490559408367e-4, 4.99061956165393e-4, 5.05322260597113e-4, 5.07856987143346e-4, 5.05860518309054e-4, 5.04448651341064e-4, 5.05636057191774e-4, 5.07566419215342e-4, 5.08257787505359e-4, 5.07782940558855e-4, 5.0743100278238e-4, 5.07951685148461e-4, 5.08924418455191e-4, 5.09465912550161e-4, 5.0923366745043e-4, 5.08709638103895e-4, 5.0862421008834e-4, 5.09213100901938e-4, 5.1003269059698e-4, 5.10417349137381e-4, 5.10095415387537e-4, 5.09418909239454e-4, 5.09025598311092e-4, 5.0925266418995e-4
flux1:, 0.644312058714234, 5.34057513554288e-4, 5.32313452791024e-4, 5.30004726050905e-4, 5.28906718473928e-4, 5.29863711040893e-4, 5.32151534458676e-4, 5.34051123811859e-4, 5.34177906043386e-4, 5.32538654208307e-4, 5.30548949462055e-4, 5.29959222539702e-4, 5.31426099613934e-4, 5.3390655151578e-4, 5.35500051248437e-4, 5.35088647135475e-4, 5.33384607712421e-4, 5.32369990565622e-4, 5.33355344170779e-4, 5.35490677613937e-4, 5.36787771642093e-4, 5.36991967077685e-4, 5.38304182716443e-4, 5.41042488484451e-4, 5.40144301248758e-4, 5.36503639612711e-4, 5.46439510815079e-4, 5.48138507362045e-4, 5.39154724155491e-4, 5.59256454972656e-4, 5.97933058288457e-4, 5.37257673486805e-4, 4.86326256266202e-4, 5.37863252160317e-4, 5.50440279523689e-4, 5.39867758837103e-4, 5.3781131985824e-4, 5.49531621916783e-4, 5.40487729518295e-4, 5.38764061015527e-4, 5.45328012795283e-4, 5.47952766114887e-4, 5.4575716026886e-4, 5.44238954897398e-4, 5.455456605161e-4, 5.47619559936112e-4, 5.48273804196754e-4, 5.47599699135117e-4, 5.47066152173651e-4, 5.47566916321745e-4, 5.48666773350316e-4, 5.49344320634532e-4, 5.49130045167588e-4, 5.48495131333551e-4, 5.48268804617837e-4, 5.48803194662378e-4, 5.4969806107199e-4, 5.50234204013185e-4, 5.50039932487354e-4, 5.4940072242701e-4, 5.48966022494853e-4, 5.49141985032693e-4
flux1:, 0.644574507617987, 5.75348035559903e-4, 5.73549631070342e-4, 5.70995361324211e-4, 5.69650425255956e-4, 5.70548247463094e-4, 5.7300903980064e-4, 5.75181721473553e-4, 5.75478813588942e-4, 5.73789379189414e-4, 5.71585949988282e-4, 5.70807643591815e-4, 5.72279994506683e-4, 5.74967326086541e-4, 5.76812482292523e-4, 5.76518562360744e-4, 5.74753652665227e-4, 5.73625745699963e-4, 5.7460978474215e-4, 5.76873184853472e-4, 5.78296133300105e-4, 5.78579793265523e-4, 5.8009664816462e-4, 5.83220955149021e-4, 5.82426890245478e-4, 5.7844543947809e-4, 5.88978624980738e-4, 5.90976352192724e-4, 5.81381658511139e-4, 6.03394952996445e-4, 6.45306361701092e-4, 5.79957236659645e-4, 5.25003643277945e-4, 5.80477017765953e-4, 5.937166629775e-4, 5.8243500713225e-4, 5.80194424085443e-4, 5.92874779780191e-4, 5.83162784836853e-4, 5.81112858041967e-4, 5.8792180402005e-4, 5.90585380251427e-4, 5.88164537676314e-4, 5.86536321873832e-4, 5.87969574963712e-4, 5.90190230066566e-4, 5.90792262303669e-4, 5.8988036537034e-4, 5.8911520195495e-4, 5.89559293328561e-4, 5.90781781799266e-4, 5.91619402295417e-4, 5.91450080146765e-4, 5.90706241089064e-4, 5.90307931002726e-4, 5.90742958369555e-4, 5.91686662600033e-4, 5.92386298840137e-4, 5.92362129441744e-4, 5.91803062276667e-4, 5.91341324805525e-4, 5.91446398291871e-4
flux1:, 0.64483695652174, 6.19210557866504e-4, 6.1738012802556e-4, 6.1456993329738e-4, 6.12945448266927e-4, 6.13756536556328e-4, 6.16389970887786e-4, 6.18862668712762e-4, 6.19363782857791e-4, 6.17640939532207e-4, 6.15214908088625e-4, 6.1422522855426e-4, 6.15686634694373e-4, 6.18581400200247e-4, 6.20690504354851e-4, 6.20527540649586e-4, 6.18712896733531e-4, 6.17483534426873e-4, 6.18476108431223e-4, 6.20860003676584e-4, 6.22374687454938e-4, 6.22707806008179e-4, 6.24460120795874e-4, 6.28057202268961e-4, 6.27399332054217e-4, 6.23008093260045e-4, 6.34154243298551e-4, 6.36455233086053e-4, 6.26169633831133e-4, 6.50241087783989e-4, 6.95638389558608e-4, 6.25367550281951e-4, 5.66151558345905e-4, 6.2574175547172e-4, 6.39650564504711e-4, 6.27637659235469e-4, 6.25248320161876e-4, 6.38932177698875e-4, 6.28587865410749e-4, 6.26233848307191e-4, 6.33261774593903e-4, 6.35921730253223e-4, 6.33263343543604e-4, 6.31551964771785e-4, 6.33154573833087e-4, 6.35552232007417e-4, 6.36103606170457e-4, 6.34927886279474e-4, 6.33894601537622e-4, 6.34259907200699e-4, 6.35613913265834e-4, 6.36646525156698e-4, 6.36558226231055e-4, 6.35715178003059e-4, 6.35118984968782e-4, 6.35410440580164e-4, 6.36372277126612e-4, 6.3724037471562e-4, 6.3742205330392e-4, 6.36980943397047e-4, 6.36501273267366e-4, 6.36506652647511e-4
flux1:, 0.645099405425493, 6.65743786410911e-4, 6.63903400460907e-4, 6.60827394089556e-4, 6.58892013567288e-4, 6.59589493880787e-4, 6.62393696743692e-4, 6.65189593224889e-4, 6.6592493381828e-4, 6.64185170518526e-4, 6.61530976642186e-4, 6.60310340204334e-4, 6.61742262603626e-4, 6.64836032005809e-4, 6.67210537899842e-4, 6.67187532904379e-4, 6.6533966272736e-4, 6.64029152783484e-4, 6.65039367443365e-4, 6.67521572406738e-4, 6.69076193877012e-4, 6.69423680893792e-4, 6.71448553456527e-4, 6.75601626975937e-4, 6.75093137742118e-4, 6.70219065973482e-4, 6.81995277517994e-4, 6.84568263958403e-4, 6.73513608115782e-4, 6.99755371378119e-4, 7.48876486455456e-4, 6.73435019181544e-4, 6.09716585495874e-4, 6.7360505993814e-4, 6.88247327430849e-4, 6.75466214839408e-4, 6.73020379368247e-4, 6.87769849809339e-4, 6.76841074165104e-4, 6.74253576885547e-4, 6.81515625122978e-4, 6.84142550792435e-4, 6.81242620098526e-4, 6.79498891915158e-4, 6.81348496019225e-4, 6.83983834522224e-4, 6.84505045125175e-4, 6.83050912490781e-4, 6.81723853985415e-4, 6.82001268478786e-4, 6.83509078782476e-4, 6.84782924455949e-4, 6.84820412129947e-4, 6.83894597231011e-4, 6.83079302921107e-4, 6.83184368629643e-4, 6.84130815278825e-4, 6.8516626511738e-4, 6.85582702587472e-4, 6.85291695189186e-4, 6.84798074349566e-4, 6.84667465843788e-4
flux1:, 0.645361854329247, 7.15048754309009e-4, 7.13220549446921e-4, 7.09870920776784e-4, 7.07595713038733e-4, 7.0815270249928e-4, 7.1112197673498e-4, 7.14258445273463e-4, 7.15254582733239e-4, 7.13515967932363e-4, 7.10633423764635e-4, 7.09165705774438e-4, 7.10545839679524e-4, 7.13819809084437e-4, 7.16451442510419e-4, 7.16576289810313e-4, 7.14719825405148e-4, 7.13356668542163e-4, 7.14390994003819e-4, 7.16935772351198e-4, 7.18466774290896e-4, 7.18794072085959e-4, 7.21133620494776e-4, 7.25918351739951e-4, 7.25559514978459e-4, 7.20137106209708e-4, 7.32559798670882e-4, 7.35343670097356e-4, 7.23450097700298e-4, 7.51946380566119e-4, 8.05018366457153e-4, 7.24150453591448e-4, 6.55685068962292e-4, 7.24070288974491e-4, 7.39559260315264e-4, 7.2595269797532e-4, 7.23582053477602e-4, 7.39484210060017e-4, 7.28017110663476e-4, 7.25300333598548e-4, 7.32852696968114e-4, 7.35431308620488e-4, 7.32285904818443e-4, 7.30571975076437e-4, 7.32772637177338e-4, 7.35734321203305e-4, 7.36264054810785e-4, 7.34525348569269e-4, 7.32884298177864e-4, 7.33072247904112e-4, 7.34765853171366e-4, 7.36336523198854e-4, 7.36551900504607e-4, 7.35565142020222e-4, 7.34513240680931e-4, 7.34390526477486e-4, 7.35286319194486e-4, 7.36483454606228e-4, 7.37158190721388e-4, 7.37045385455089e-4, 7.3653921427346e-4, 7.36232751597282e-4
flux1:, 0.645624303233, 7.67229106534265e-4, 7.65436216232118e-4, 7.61808807497433e-4, 7.59167812933509e-4, 7.59556197320928e-4, 7.62678953276774e-4, 7.66166463270693e-4, 7.6744723645163e-4, 7.65731554729553e-4, 7.62627332389896e-4, 7.6089957446456e-4, 7.62200735548183e-4, 7.65626029863254e-4, 7.68499554237929e-4, 7.68782617690974e-4, 7.66951844867347e-4, 7.65571578432653e-4, 7.6663328998318e-4, 7.69195470911015e-4, 7.70635338177148e-4, 7.70913024135965e-4, 7.73612037879219e-4, 7.79095566091891e-4, 7.78884027701318e-4, 7.72865483974898e-4, 7.85948464658638e-4, 7.88864906678163e-4, 7.76074128600314e-4, 8.06895255808018e-4, 8.64141700157981e-4, 7.77578361739222e-4, 7.04111565662945e-4, 7.7722401515778e-4, 7.93702270590623e-4, 7.79191149597383e-4, 7.7703992678589e-4, 7.94207855044957e-4, 7.82234119504415e-4, 7.79504622486171e-4, 7.8743616639947e-4, 7.89963234385986e-4, 7.86559464204191e-4, 7.84932845542567e-4, 7.876006469168e-4, 7.90997459307215e-4, 7.91589064072187e-4, 7.89564082883776e-4, 7.87587643261633e-4, 7.8768417054841e-4, 7.89598575835932e-4, 7.91526807594326e-4, 7.91977312143878e-4, 7.90955509634148e-4, 7.89652279002347e-4, 7.89261468181368e-4, 7.90070170938943e-4, 7.91420315240055e-4, 7.92373898260692e-4, 7.92466586112739e-4, 7.91951062601587e-4, 7.91430988291871e-4
flux1:, 0.645886752136753, 8.22390401181837e-4, 8.2065822373993e-4, 8.16753829522496e-4, 8.13724089688855e-4, 8.13913214432628e-4, 8.17170612359838e-4, 8.21012744734035e-4, 8.22600819092637e-4, 8.20935404722539e-4, 8.17623688660844e-4, 8.15625521690119e-4, 8.1681549974361e-4, 8.20355146327258e-4, 8.23452034073743e-4, 8.23908928687251e-4, 8.22147613021458e-4, 8.20791075973995e-4, 8.21881327819207e-4, 8.24412730660085e-4, 8.25697984649559e-4, 8.25904238665974e-4, 8.29007093385711e-4, 8.35250137034745e-4, 8.35193147002944e-4, 8.28554957096885e-4, 8.4230833673587e-4, 8.4527842939495e-4, 8.31543078260382e-4, 8.64763686508789e-4, 9.2641523222779e-4, 8.33869126507585e-4, 7.55131567435811e-4, 8.33244541831212e-4, 8.5085846346585e-4, 8.35344477318177e-4, 8.3353912579203e-4, 8.52107202058036e-4, 8.39635121995801e-4, 8.36999186890591e-4, 8.45417010253883e-4, 8.47896876270971e-4, 8.44205203853731e-4, 8.42702956170219e-4, 8.45948570044622e-4, 8.49897660661117e-4, 8.5061364112368e-4, 8.48301388437153e-4, 8.45961032297145e-4, 8.45955425746329e-4, 8.48120371850807e-4, 8.50466247888601e-4, 8.51211402703884e-4, 8.50183530598622e-4, 8.48616604583734e-4, 8.47918134648971e-4, 8.48602247040816e-4, 8.50094784790433e-4, 8.51347132935514e-4, 8.51675537352096e-4, 8.51160772152486e-4, 8.50397809111591e-4
flux1:, 0.646149201040506, 8.80638389651832e-4, 8.78995835797548e-4, 8.74821034958777e-4, 8.71382312260468e-4, 8.7133808491008e-4, 8.74703742557263e-4, 8.78898178925494e-4, 8.80816697884296e-4, 8.79235427627911e-4, 8.75737650793486e-4, 8.73460781360068e-4, 8.74503409653352e-4, 8.78115595603477e-4, 8.81417631529149e-4, 8.82070329887013e-4, 8.80429703474441e-4, 8.79141131809013e-4, 8.80261603725365e-4, 8.82718530197597e-4, 8.83796207490807e-4, 8.83916506637967e-4, 8.87463827428214e-4, 8.9452517480869e-4, 8.94650909220629e-4, 8.87395513989333e-4, 9.01825983726321e-4, 9.04787162260752e-4, 8.90066382265766e-4, 9.2578339350199e-4, 9.92088662111122e-4, 8.93251058602992e-4, 8.08955396219361e-4, 8.92389346867312e-4, 9.11264014349454e-4, 8.94636027827587e-4, 8.93258275383141e-4, 9.13372434503682e-4, 9.0038358117177e-4, 8.97918433721295e-4, 9.06930966133561e-4, 9.09369967289983e-4, 9.05339769718589e-4, 9.03966303699364e-4, 9.0787817807729e-4, 9.12491781063057e-4, 9.13397485805343e-4, 9.10795206600675e-4, 9.0805171140696e-4, 9.07917820697543e-4, 9.10349710115363e-4, 9.13166212671606e-4, 9.14264599172952e-4, 9.13262104909476e-4, 9.11421850526483e-4, 9.10377077918714e-4, 9.1089790400937e-4, 9.12520540314422e-4, 9.14092346234273e-4, 9.14692558823441e-4, 9.14200041279193e-4, 9.13179147080221e-4
flux1:, 0.64641164994426, 9.42076456541203e-4, 9.405568066093e-4, 9.36124262664584e-4, 9.32258779919955e-4, 9.31943622562626e-4, 9.35384504948208e-4, 9.39924604449871e-4, 9.42198307336455e-4, 9.40741374350465e-4, 9.37085162503389e-4, 9.34523278527e-4, 9.35380719367027e-4, 9.39022664745476e-4, 9.42514506714792e-4, 9.43390238859846e-4, 9.41925392560453e-4, 9.40750773388545e-4, 9.41907481140539e-4, 9.4425782115411e-4, 9.45089101482262e-4, 9.45113139604778e-4, 9.49138720751473e-4, 9.57080812954201e-4, 9.57446117004587e-4, 9.49598464773671e-4, 9.64711176422364e-4, 9.6763092809011e-4, 9.5188327095857e-4, 9.90229309521684e-4, 0.00106146332807748, 9.56003865980951e-4, 8.65844417810556e-4, 9.54964066052798e-4, 9.75184920249392e-4, 9.57327667271447e-4, 9.56397064352635e-4, 9.78201949840134e-4, 9.64653951513656e-4, 9.62397194808678e-4, 9.72098991090704e-4, 9.74500386808898e-4, 9.70059925635802e-4, 9.68781103427688e-4, 9.73412733828789e-4, 9.7878598705171e-4, 9.79943756726376e-4, 9.77046496298782e-4, 9.73849956138253e-4, 9.73543007072678e-4, 9.76238836390914e-4, 9.79565857148694e-4, 9.81071789892733e-4, 9.80128299098484e-4, 9.78009057653704e-4, 9.76581266085528e-4, 9.76898910624831e-4, 9.78637058888531e-4, 9.80549541881292e-4, 9.81464462628383e-4, 9.81029525685321e-4, 9.79753770969571e-4
flux1:, 0.646674098848013, 0.00100680258590776, 0.00100544366428128, 0.00100077196938828, 9.96464527652152e-4, 9.9583844887024e-4, 9.99316784861726e-4, 0.00100419319750558, 0.00100684845735359, 0.00100556079703489, 0.00100177842337059, 9.98927799698003e-4, 9.99563795851879e-4, 0.00100319544704835, 0.00100686539581124, 0.00100799328395639, 0.00100675854034617, 0.00100574457613451, 0.00100695218095523, 0.00100918079867731, 0.00100974113322546, 0.001009657608162, 0.00101418600989672, 0.00102308002483097, 0.00102377269747375, 0.00101537267670509, 0.00103117463631195, 0.00103405810165288, 0.0010172334572632, 0.00105838241931747, 0.0011348501614513, 0.00102241935416977, 9.26074772415906e-4, 0.00102127985550683, 0.00104288598814711, 0.0010236892191099, 0.00102315914481138, 0.00104678475409183, 0.00103261919745047, 0.00103056888294658, 0.00104103088684595, 0.00104339180033137, 0.0010384528309204, 0.00103719764711659, 0.00104256149584762, 0.00104876370094653, 0.0010502285615844, 0.00104703095698036, 0.00104332475228225, 0.00104278274656462, 0.00104571746773554, 0.00104957729397704, 0.00105153764626706, 0.00105068871343908, 0.00104829069482833, 0.00104644712335475, 0.00104652104520313, 0.00104835659988317, 0.00105062935048501, 0.00105190686395258, 0.00105157814681982, 0.00105006978540706
flux1:, 0.646936547751766, 0.00107490633120895, 0.00107374985261183, 0.00106886311037167, 0.00106410188240457, 0.00106312469687996, 0.00106660052237329, 0.00107180224756242, 0.001074865692044, 0.00107379421499897, 0.00106992097808989, 0.00106678192141375, 0.00106716556710689, 0.00107075237071515, 0.00107459100677179, 0.00107599687364364, 0.00107504092204172, 0.00107423480182966, 0.00107552065185597, 0.00107763214901302, 0.00107790808332651, 0.00107769850219341, 0.00108274356935362, 0.00109267248996847, 0.00109380746289202, 0.00108490015362002, 0.0011014047176024, 0.00110429481673432, 0.00108632737417192, 0.00113049067524232, 0.00121252439349374, 0.00109275818353006, 9.89896746575914e-4, 0.00109160869810898, 0.0011145999876333, 0.00109396610984506, 0.00109373415946459, 0.0011192847316886, 0.00110443797058483, 0.00110256322471391, 0.00111383100340332, 0.00111614245591196, 0.00111060868619673, 0.00110927813110155, 0.00111534725429602, 0.00112241810116482, 0.00112423566347346, 0.00112073560195944, 0.00111646379579303, 0.00111561359726655, 0.00111874164135301, 0.00112313665688845, 0.0011255880230281, 0.00112487056201753, 0.00112220194327296, 0.00111991676600232, 0.00111970727756414, 0.00112161730385567, 0.00112426450011549, 0.00112595275329187, 0.0011257882603949, 0.00112408659458315
flux1:, 0.647198996655519, 0.00114646627439385, 0.00114555640157696, 0.00114048381681866, 0.0011352619751468, 0.00113389644010902, 0.00113733020870964, 0.00114284460590644, 0.00114634028060078, 0.00114553032467184, 0.00114160328135781, 0.00113818237829688, 0.00113829186798618, 0.00114180611506189, 0.00114580295490812, 0.00114750315272534, 0.00114686476192283, 0.00114631473885808, 0.00114772195004546, 0.00114974054467663, 0.00114972423617671, 0.00114935714101915, 0.00115492146614185, 0.00116598005230177, 0.00116769020821762, 0.00115831639618996, 0.00117554822129875, 0.0011785187032122, 0.00115932274445319, 0.00120673695351996, 0.00129468737213644, 0.00116721253353701, 0.00105749901175988, 0.00116614678437339, 0.00119050389901959, 0.00116835252990004, 0.00116828291285955, 0.00119583031757948, 0.00118024424633668, 0.00117850385594761, 0.00119060443588753, 0.00119285485929884, 0.00118663263723179, 0.00118511375657981, 0.00119183047107695, 0.00119978160006077, 0.00120198825580782, 0.0011981915333986, 0.00119330835443795, 0.00119207554520921, 0.00119533639237539, 0.0012002493047802, 0.00120321560596398, 0.00120266662473442, 0.00119974525596433, 0.001197003190332, 0.00119647414301112, 0.00119843017466958, 0.00120145595088304, 0.00120359630274239, 0.00120365637542105, 0.00120181264779826
flux1:, 0.647461445559273, 0.00122154836012731, 0.0012209296944534, 0.00121570544695105, 0.00121002360099173, 0.00120823902324694, 0.00121159369249221, 0.00121740516950261, 0.00122135051969614, 0.00122084210396942, 0.00121689951022652, 0.00121321247208031, 0.0012130383120132, 0.00121645889317344, 0.00122059768655494, 0.00122259301785123, 0.00122229799543772, 0.00122205457419161, 0.00122364369151715, 0.00122561065210728, 0.00122529366006014, 0.00122472061024485, 0.00123079574672443, 0.0012430870319209, 0.00124551063823994, 0.0012356999640353, 0.00125369966061178, 0.00125684316399556, 0.0012363128779474, 0.00128722149094525, 0.00138144432969338, 0.00124588328138042, 0.00112898593765583, 0.00124499433090826, 0.00127070759682288, 0.00124697619465008, 0.00124692901004321, 0.0012765118877095, 0.00126014169923127, 0.00125850612372889, 0.00127146201115671, 0.00127364382340079, 0.00126665296637372, 0.0012648350021082, 0.00127212435744101, 0.00128094540876089, 0.00128357033106673, 0.00127949513303613, 0.00127397468269728, 0.00127229544501832, 0.00127562229993372, 0.00128101872783974, 0.00128450929453075, 0.00128416365151256, 0.00128101775186781, 0.00127781776124162, 0.00127694042288547, 0.00127890905216044, 0.00128230314472478, 0.0012849219691974, 0.0012852601622571, 0.00128333028453869
flux1:, 0.647723894463026, 0.00130020530264825, 0.00129992066676933, 0.0012945842878667, 0.00128845351692859, 0.00128622926430679, 0.00128947137035897, 0.00129555876703285, 0.00129995998111215, 0.00129978449020284, 0.00129586614362976, 0.00129194091385032, 0.00129148822323855, 0.001294799024802, 0.0012990526487817, 0.00130132343678013, 0.00130138320857333, 0.00130150059594664, 0.00130334971093259, 0.00130531938027726, 0.00130468751508649, 0.00130384178940128, 0.00131040885967281, 0.00132403760055472, 0.00132730511580611, 0.00131707359571828, 0.00133590139102749, 0.00133931581148788, 0.00131732941953053, 0.00137196295215278, 0.00147280333868012, 0.00132877703566776, 0.0012043732475848, 0.00132815646603147, 0.00135525746085307, 0.001329898140461, 0.00132975881950606, 0.00136138742844248, 0.00134420404878575, 0.00134267543248297, 0.00135652265182369, 0.00135864074926282, 0.00135082343446199, 0.00134861252274749, 0.00135639730306062, 0.0013660645897289, 0.00136913258150664, 0.00136481255922347, 0.00135865676332434, 0.00135648959150063, 0.00135981960604264, 0.00136565243628176, 0.00136966054849803, 0.0013695476281083, 0.00136621497161599, 0.00136257340823043, 0.00136133126369017, 0.00136327652138942, 0.00136701141206206, 0.00137011230955253, 0.00137076564412832, 0.00136880197309758
flux1:, 0.647986343366779, 0.00138247702457938, 0.0013825654575459, 0.00137716281642648, 0.00137060793853814, 0.00136793629582753, 0.00137103575193114, 0.00137736873858189, 0.00138221615169508, 0.00138239398632959, 0.00137854245813295, 0.00137442219102947, 0.00137371194147029, 0.00137689944908344, 0.00138122547368863, 0.00138372858959175, 0.00138414039578682, 0.00138467779639911, 0.00138688135242109, 0.00138891713745211, 0.0013879479394473, 0.00138674632191123, 0.00139377659894941, 0.00140884083003766, 0.00141306398450108, 0.00140241658340523, 0.00142215450478424, 0.00142593139592663, 0.00140235890826643, 0.00146091795604177, 0.00156869580107809, 0.00141582379893051, 0.00128360306883802, 0.00141556494638331, 0.00144415394155733, 0.00141712750214146, 0.00141682969940937, 0.00145049514008587, 0.0014324812642646, 0.00143110639498216, 0.00144591233893075, 0.0014479928661274, 0.00143931897496592, 0.00143664828834491, 0.00144486200130454, 0.00145534737814885, 0.00145888138282847, 0.00145436633133136, 0.00144760947284048, 0.00144494454499837, 0.00144822875661669, 0.00145444340370514, 0.00145894525382478, 0.00145908469031543, 0.0014556100161469, 0.00145156255173695, 0.00144995649951771, 0.00145184418942164, 0.00145587477932848, 0.0014594327941057, 0.00146041303032582, 0.00145845653081013
flux1:, 0.648248792270532, 0.001468391850941, 0.00146888720487787, 0.00146347206929783, 0.00145653471430245, 0.00145342265721414, 0.00145635130261708, 0.00146288635494807, 0.00146815061930331, 0.0014686901384369, 0.0014649526755428, 0.00146069821759058, 0.00145976750668219, 0.00146281838434006, 0.00146715625771671, 0.00146982448157184, 0.00147057281499051, 0.00147159517672416, 0.00147426198206396, 0.00147643368785468, 0.00147509750600449, 0.00147344483094218, 0.00148089991482879, 0.00149748223205816, 0.00150274775082175, 0.00149168545349796, 0.00151243784267133, 0.00151665612586243, 0.00149136922814084, 0.00155401452952452, 0.00166901375920029, 0.00150691121068448, 0.00136657490520947, 0.00150711558831492, 0.00153737881922247, 0.00150864769005366, 0.00150818449128616, 0.00154387001099808, 0.00152501017918968, 0.00152388291082335, 0.00153975972124781, 0.00154185733704759, 0.00153232547741124, 0.00152915883537651, 0.00153775371888461, 0.00154903124403437, 0.00155305339432957, 0.00154840699405699, 0.00154111584228011, 0.00153798037754213, 0.00154119166074252, 0.00154773128989921, 0.00155268535329648, 0.00155308216604828, 0.00154951285335036, 0.00154511467217623, 0.00154316790646841, 0.0015449716448489, 0.00154923805490441, 0.00155319718909393, 0.00155448458576433, 0.00155255855373814
flux1:, 0.648511241174286, 0.0015579680009409, 0.00155889840938553, 0.00155353440504388, 0.00154627548082444, 0.00154274517289848, 0.00154547439343924, 0.00155215103321227, 0.00155778061794752, 0.00155867841491984, 0.00155510912945996, 0.00155080072948841, 0.00154970239661032, 0.00155260182554457, 0.00155687228117157, 0.00155961586183258, 0.00156067449533843, 0.0015622524202611, 0.00156550353911301, 0.00156788708034954, 0.00156615187311547, 0.00156394738672092, 0.00157177874238701, 0.00158993904420867, 0.00159630828923002, 0.00158483799501816, 0.00160673049527847, 0.00161145751071179, 0.00158433960656299, 0.00165119158374157, 0.00177365528161837, 0.00160192737560471, 0.0014531852803232, 0.00160271254871394, 0.00163492555976728, 0.00160444764262073, 0.00160386878174958, 0.00164156044499053, 0.00162182704316275, 0.00162107911969383, 0.00163818924181231, 0.0016403913482385, 0.00163002576937919, 0.00162635434115393, 0.00163530270575089, 0.00164735130410188, 0.00165188173079564, 0.00164717640394982, 0.00163944584282198, 0.00163590462052962, 0.00163904244741218, 0.00164585236887781, 0.00165119921900715, 0.00165183890777903, 0.00164821926854819, 0.00164354322881937, 0.00164130503159415, 0.00164301333989826, 0.00164744683677821, 0.00165172155992142, 0.00165326210387455, 0.00165136820288375
flux1:, 0.648773690078039, 0.00165121483768574, 0.00165260314298693, 0.00164736582660275, 0.00163986707419552, 0.00163595516738657, 0.0016384531382321, 0.00164519111079977, 0.00165111143141415, 0.00165235369567158, 0.00164901557533352, 0.00164475369205955, 0.0016435557087485, 0.00164628709608656, 0.0016503939004823, 0.00165310370919828, 0.00165443754093929, 0.00165664625103492, 0.00166061341687134, 0.00166329332501756, 0.00166113240556774, 0.00165827659920571, 0.0016664244341228, 0.00168619556011738, 0.00169370997056643, 0.00168185479380613, 0.00170503223403724, 0.00171033241768268, 0.00168128683985515, 0.00175243493945169, 0.00188256713881514, 0.00170080215701802, 0.00154336667297991, 0.00170230887462356, 0.00173682534806031, 0.0017045505315802, 0.00170394671784317, 0.00174364096625679, 0.00172297907071134, 0.00172276100000963, 0.00174131327279146, 0.00174374025829618, 0.00173258479024376, 0.00172841819840035, 0.00173770712498274, 0.00175050852874828, 0.00175556170896132, 0.00175087122590253, 0.00174281617774237, 0.00173896740490004, 0.00174205895989399, 0.00174908972775512, 0.00175475239895726, 0.00175559664323636, 0.00175196144253311, 0.00174709420309769, 0.00174464194581353, 0.00174626544432391, 0.00175079686712396, 0.00175527757433765, 0.00175698398182265, 0.00175510077794011
flux1:, 0.649036138981792, 0.00174813337423132, 0.00174999839379017, 0.00174497710014805, 0.00173734160056567, 0.00173309767542986, 0.00173532688595084, 0.00174202478469442, 0.00174813893921942, 0.00174970342236882, 0.00174666970903628, 0.0017425749389272, 0.00174136001237848, 0.00174390635376103, 0.00174774000445409, 0.00175029135869807, 0.00175185737588682, 0.00175477481950758, 0.00175959981875715, 0.00176267422191391, 0.00176007543148013, 0.00175647591448117, 0.00176486760750795, 0.00178625469733914, 0.00179494553318614, 0.0017827529097843, 0.00180737667771374, 0.00181332630228635, 0.00178228115900209, 0.00185780107294177, 0.00199577446238589, 0.00180353705119024, 0.00163711642250237, 0.00180593350034255, 0.00184316229303416, 0.00180903277513214, 0.00180851141675207, 0.00185021788862348, 0.00182853225168838, 0.00182898824471123, 0.0018492250166752, 0.00185202635810542, 0.00184013713216807, 0.00183549163398792, 0.00184511276118739, 0.00185864527399151, 0.00186422434313891, 0.00185961526724294, 0.00185136040486862, 0.00184732805204012, 0.00185042606855712, 0.00185763524018642, 0.00186352030333417, 0.00186450389395861, 0.00186087185233353, 0.00185590825445062, 0.00185334711368305, 0.00185492473707503, 0.00185949428843575, 0.00186405592831494, 0.00186581200416083, 0.00186389561049234
flux1:, 0.649298587885546, 0.00184871568951046, 0.00185107401292969, 0.00184637314594397, 0.00183872482806392, 0.00183420948282138, 0.00183612516581906, 0.00184266074517889, 0.00184885152569987, 0.00185070950988255, 0.0018480641019285, 0.00184427638060734, 0.00184314209506605, 0.00184548887588079, 0.00184893144801823, 0.00185118759541233, 0.00185293450596412, 0.00185663886607527, 0.0018624740207581, 0.00186606108354937, 0.00186303547923997, 0.00185861071172584, 0.00186715920299524, 0.00189014279742292, 0.00190004266749807, 0.00188758809699521, 0.00191383360927761, 0.00192053851887592, 0.00188744745850189, 0.00196742250356605, 0.00211339001374115, 0.00191021634049835, 0.00173450854859908, 0.00191369796807312, 0.00195407376259638, 0.00191802838757213, 0.00191768719376896, 0.00196142643056681, 0.00193857352792026, 0.00193981597928054, 0.00196199377770403, 0.00196534066693581, 0.0019527795561533, 0.00194766669934126, 0.00195760415112717, 0.00197183395877265, 0.00197792399531422, 0.00197344727654085, 0.00196511635880863, 0.00196104072686001, 0.00196421911439631, 0.00197157204175798, 0.00197757159441306, 0.00197860110077189, 0.00197496914119072, 0.00197000537256064, 0.00196746556017943, 0.00196906879493342, 0.00197363577723851, 0.00197814831845655, 0.0019798156739282, 0.00197780168010459
flux1:, 0.649561036789299, 0.00195294314918933, 0.00195581103153789, 0.0019515505396603, 0.00194403289950012, 0.0019393160465288, 0.00194086595574008, 0.00194709805986135, 0.00195323068503263, 0.0019553483711935, 0.00195318508206419, 0.00194986238893757, 0.00194892200457643, 0.00195106114763926, 0.00195399127358975, 0.00195580569394063, 0.00195767214439366, 0.00196223912425877, 0.0019692486389478, 0.0019734929807673, 0.00197008116934067, 0.00196476141437898, 0.00197336408467769, 0.00199790619478181, 0.00200905942577048, 0.00199644462486456, 0.00202449936024909, 0.00203211181973593, 0.00199695098290301, 0.00208149298727709, 0.00223560042240509, 0.00202099658194477, 0.00183568540709605, 0.00202578088892653, 0.00206973526548209, 0.00203171707954355, 0.00203162268326143, 0.00207741972068962, 0.00205320672970456, 0.00205529591250931, 0.0020796636658807, 0.00208373949021506, 0.00207056990315802, 0.00206498894171186, 0.00207520903976458, 0.00209008158854538, 0.00209664326911189, 0.00209232724124253, 0.00208403382115692, 0.00208006230370592, 0.0020834110457725, 0.00209088137259746, 0.00209687614058281, 0.0020978306097081, 0.00209416948395194, 0.00208929568910007, 0.00208692732644792, 0.00208866174060629, 0.00209321282570551, 0.0020975519820613, 0.00209897779575877, 0.00209678347302423
flux1:, 0.649823485693052, 0.00206078360297324, 0.00206417848125367, 0.00206049337118897, 0.00205326771013764, 0.00204842755112387, 0.00204955325230799, 0.00205532499762822, 0.00206124992615625, 0.00206358881565527, 0.00206200952792459, 0.0020593263310236, 0.00205871011500821, 0.00206064422086574, 0.00206294122429714, 0.00206415829333361, 0.00206606999511131, 0.0020715702859308, 0.00207993190800864, 0.00208500938882369, 0.00208128412361871, 0.00207500967942121, 0.00208354825726366, 0.00210960002769073, 0.00212206921332043, 0.00210941470309995, 0.00213947700075989, 0.00214820787252713, 0.00211097022082948, 0.00220023543575117, 0.00236263219489416, 0.00213607661431116, 0.00194083087266856, 0.0021423934456693, 0.00219033295008497, 0.00215029834010498, 0.00215047602339964, 0.00219835201448451, 0.00217254310814285, 0.00217547662816372, 0.00220225599455842, 0.00220724635294363, 0.00219353229250288, 0.00218746872115229, 0.00219791484094886, 0.00221334902265984, 0.00222031414295376, 0.00221615986534632, 0.00220800063366217, 0.00220428035927563, 0.00220790118607306, 0.00221547183607867, 0.00222133552947785, 0.00222206926881461, 0.00221832097028441, 0.00221361398623151, 0.00221158004676219, 0.00221358378570819, 0.00221813869990063, 0.0022221954380143, 0.00222321996665882, 0.00222074585601751
flux1:, 0.650085934596805, 0.00217218797943759, 0.00217612919844511, 0.00217316807240617, 0.00216641157385704, 0.00216153452175529, 0.00216217404842285, 0.00216731670246719, 0.00217287195867475, 0.00217538805778702, 0.00217450000128789, 0.00217264561955259, 0.0021725023616654, 0.00217424840691105, 0.00217579489451266, 0.00217624896485231, 0.00217811539288605, 0.00218461266553679, 0.0021945189186406, 0.00220063843150812, 0.00219670290809509, 0.00218942038039665, 0.00219776231132882, 0.00222527164232952, 0.00223913864297732, 0.00222657204622347, 0.00225885054766006, 0.00226897398865209, 0.00222966283018524, 0.00232385962269439, 0.00249470515528454, 0.00225565495089545, 0.00205013117739988, 0.0022637338164388, 0.0023160297738921, 0.00227395708214952, 0.00227439512814298, 0.00232435979008121, 0.00229668855847213, 0.00230040291352364, 0.00232977476315151, 0.00233585866314511, 0.00232166699671762, 0.00231509802822134, 0.00232569284214112, 0.0023415802961683, 0.00234885043087647, 0.00234482982080557, 0.0023368810847355, 0.00233355443080719, 0.00233755839875259, 0.00234522372512216, 0.00235082869108, 0.00235117595644119, 0.00234725305395944, 0.00234276984944582, 0.00234123779732256, 0.00234367716546241, 0.00234829117692682, 0.00235197895392391, 0.00235244184821153, 0.0023495722329322
flux1:, 0.650348383500559, 0.00228708686321798, 0.00229159534038361, 0.00228951806290111, 0.00228342195359613, 0.00227860350056651, 0.00227869494976687, 0.00228303189015638, 0.00228804454292032, 0.00229068651605713, 0.0022905990289055, 0.00228977598101603, 0.00229027420395709, 0.00229186598540851, 0.00229254865918854, 0.0022920621285174, 0.00229377365263437, 0.00230132327724764, 0.00231298151605729, 0.0023203830026447, 0.00231636524999434, 0.00230802315441568, 0.00231602467048065, 0.00234494230482929, 0.00236030333130554, 0.00234794562103582, 0.00238265892923972, 0.00239450844674201, 0.0023531321648919, 0.00245251926528108, 0.00263198408296199, 0.00237988453542692, 0.00216373257206183, 0.00238994116433669, 0.00244693299140981, 0.00240282851231139, 0.00240349723936124, 0.00245554488458524, 0.00242573040615548, 0.00243011423859555, 0.00246221388881854, 0.00246955735365919, 0.00245496226653128, 0.00244786829409229, 0.00245852394758209, 0.00247473479851972, 0.00248218387474134, 0.00247824052051358, 0.00247055746670622, 0.00246776050519228, 0.00247226793652395, 0.00248003738098759, 0.00248526146054669, 0.00248504270124629, 0.00248082947707751, 0.00247660169063623, 0.00247573451788595, 0.0024787971563482, 0.00248356034622192, 0.00248681965370672, 0.00248656471314441, 0.00248316705118286
flux1:, 0.650610832404312, 0.00240538767487338, 0.00241048442991463, 0.00240945911661548, 0.00240422702322679, 0.00239957328587577, 0.00239905875842962, 0.00240240898821769, 0.00240669572247852, 0.00240940238625482, 0.00241022356041246, 0.00241064584320669, 0.00241197419385482, 0.00241346310488217, 0.00241317208440367, 0.0024115534104312, 0.00241297971935418, 0.00242162823435116, 0.00243525894136842, 0.00244420761891323, 0.00244025225922343, 0.00243079747231105, 0.00243830835091304, 0.00246859144132319, 0.00248554733028497, 0.00247349971508848, 0.00251087563420557, 0.00252483226561648, 0.00248140194791476, 0.00258627834368781, 0.0027745398844558, 0.00250883560190326, 0.00228170586300186, 0.00252106009905075, 0.0025830704112568, 0.00253697017966299, 0.00253785215164055, 0.00259196334707069, 0.00255972673107729, 0.00256464269740342, 0.00259956444203209, 0.00260831706517722, 0.00259340492511731, 0.00258578440669417, 0.00259641928609803, 0.00261281429847782, 0.00262029518887153, 0.00261634724953584, 0.00260896491451026, 0.00260682790968563, 0.00261197032344527, 0.00261987347409479, 0.00262460782026628, 0.0026236370545606, 0.0026189921575111, 0.00261502191611479, 0.0026149692231151, 0.00261885564372703, 0.00262388948074335, 0.0026266899424417, 0.00262556859665442, 0.00262149259629673
flux1:, 0.650873281308065, 0.0025269729653589, 0.00253267664667235, 0.00253287620510542, 0.0025287226568857, 0.00252435213139264, 0.00252318139617583, 0.00252536231059371, 0.0025287293432199, 0.00253142706596311, 0.00253326062674619, 0.00253515175680071, 0.00253751816868868, 0.00253897229738322, 0.00253759970440247, 0.00253464249066532, 0.00253563296508554, 0.00254541813357838, 0.00256125119695082, 0.00257202877059019, 0.00256828800089214, 0.00255766444439846, 0.00256453419693668, 0.00259614712309932, 0.00261479114228382, 0.00260312508919044, 0.00264339874646634, 0.00265987388085482, 0.00261440480774132, 0.0027250944376643, 0.00292232949133673, 0.00264247556973899, 0.00240402636172928, 0.00265702416906834, 0.00272438090279161, 0.00267634756623878, 0.00267747267098434, 0.00273362232347336, 0.00269870060167646, 0.00270401085149776, 0.002741820151447, 0.00275211433653524, 0.00273698687334963, 0.00272887103518942, 0.00273943015173909, 0.00275587790480121, 0.00276323245517945, 0.0027591767537624, 0.00275211120598419, 0.00275075957253205, 0.00275668247517275, 0.00276477492025833, 0.00276893239248838, 0.00276702530410649, 0.0027617855715083, 0.00275804258478795, 0.00275893218559404, 0.0027638464831929, 0.00276929857662785, 0.00277163938588996, 0.00276951374018142, 0.00276459124065613
flux1:, 0.651135730211818, 0.00265170010115245, 0.00265802381218079, 0.00265962225176926, 0.00265677114170589, 0.00265281612366751, 0.00265094951359038, 0.00265177890455866, 0.00265402174605957, 0.00265662235381668, 0.00265956499009594, 0.00266315557933381, 0.00266678500612528, 0.00266828695526781, 0.00266572579579422, 0.00266120996372937, 0.00266159629079842, 0.00267254743936594, 0.00269081654077768, 0.00270371078647151, 0.00270033657509319, 0.00268848704378237, 0.00269457207666479, 0.00272748509348958, 0.00274789130346498, 0.00273664342651596, 0.00278005368684274, 0.00279947020690054, 0.00275198716866439, 0.00286882287411908, 0.0030751992825912, 0.00278067091413252, 0.00253057419023121, 0.0027976625069298, 0.00287072133200441, 0.00282083645809523, 0.0028223141890545, 0.00288048536642165, 0.00284264041361953, 0.00284822994051811, 0.00288897987235383, 0.00290093178652049, 0.00288570567677753, 0.00287716922070481, 0.00288764424478452, 0.00290404082714416, 0.0029111121704954, 0.00290682854214862, 0.00290007677693522, 0.00289963060774567, 0.00290649549978667, 0.00291486446614482, 0.00291838810381682, 0.00291537054485599, 0.00290935571057921, 0.00290577552441136, 0.00290770584296512, 0.00291384628155093, 0.00291988427733735, 0.00292179402576069, 0.00291854059917476, 0.00291258762807678
flux1:, 0.651398179115572, 0.00277940229912108, 0.00278635012815139, 0.00278951880296969, 0.00278820154275368, 0.00278480873222461, 0.00278221902947915, 0.00278151660484537, 0.00278242029180392, 0.00278481997224965, 0.00278895915472238, 0.00279448379345337, 0.00279961457963581, 0.00280125872410797, 0.00279740312939326, 0.00279109882711455, 0.00279069970505033, 0.00280283797104255, 0.00282377358210544, 0.00283906797486444, 0.00283620712607002, 0.00282307845927105, 0.00282824964240932, 0.00286243661099825, 0.00288465178390021, 0.00287382414975493, 0.00292060799394231, 0.00294338370670414, 0.00289392910767291, 0.00301724051945287, 0.00323291120726561, 0.00292321070216555, 0.00266115504294348, 0.00294272825716131, 0.00302188824454921, 0.00297024140319803, 0.00297228311484862, 0.00303248453161729, 0.00299150604893826, 0.00299729883312262, 0.00304104645676833, 0.00305475728212523, 0.00303955889674316, 0.00303072357693537, 0.00304116845322749, 0.0030574566061791, 0.00306410230284572, 0.00305945747223373, 0.00305299494189, 0.003053565416864, 0.00306154924827312, 0.00307031778820864, 0.00307318879877664, 0.00306890551529856, 0.00306192367666493, 0.00305840696149845, 0.00306144028282838, 0.00306899018491099, 0.00307579558300709, 0.00307733245057267, 0.00307284767038843, 0.00306566991127828
flux1:, 0.651660628019325, 0.00290989064002167, 0.0029174543064742, 0.00292235818014381, 0.00292281129260363, 0.00292014130035075, 0.0029168146785059, 0.00291440358872619, 0.00291374397502661, 0.0029158234398486, 0.00292123558379552, 0.00292892887495566, 0.00293580809001683, 0.00293769812850237, 0.00293244577233716, 0.00292412012832604, 0.00292274748854442, 0.00293608562399882, 0.00295990737138699, 0.00297787233045728, 0.00297566532706209, 0.00296121634096806, 0.00296536642000523, 0.00300080323148784, 0.00302484458379525, 0.00301440968765272, 0.00306479458575504, 0.00309133125702458, 0.00303997418397863, 0.00317008329426262, 0.00339518526776703, 0.00306984622315978, 0.0027955365624425, 0.0030919421711968, 0.00317764910741397, 0.00312432575297071, 0.00312725181014471, 0.00318953596636337, 0.00314523914016317, 0.0031512038991366, 0.00319802234031782, 0.00321357834742675, 0.00319853342319479, 0.00318956278842158, 0.00320010168150944, 0.00321628641409736, 0.00322239095876968, 0.00321724163313914, 0.00321101708412967, 0.00321269874254594, 0.00322198936181869, 0.00323131787268234, 0.00323356255614551, 0.00322788606986872, 0.00321973997973135, 0.00321615282152928, 0.00322030933497098, 0.00322942838331802, 0.00323719065151922, 0.00323844351882487, 0.00323265160894484, 0.00322405402602592
flux1:, 0.651923076923078, 0.00304295642125878, 0.00305111237214673, 0.0030579063219677, 0.00306036831017276, 0.00305859405955684, 0.0030545304418096, 0.00305023939020796, 0.00304778589260956, 0.00304941176161247, 0.00305616045408579, 0.00306625216688112, 0.00307513042064713, 0.00307737800688607, 0.00307063505295601, 0.00306006128696005, 0.00305752716107735, 0.00307206865069021, 0.00309897790421726, 0.00311986475599754, 0.00311844831782339, 0.00310265924237323, 0.00310570963452027, 0.00314237488953018, 0.00316823459569501, 0.00315814315680213, 0.00321233785143415, 0.00324301771668403, 0.00318986178688614, 0.00332708808900702, 0.00356174795158148, 0.00322033713841237, 0.00293349163142163, 0.00324504102226506, 0.00333777561611012, 0.00328284601431378, 0.00328707612565368, 0.00335155481681608, 0.0033037746830737, 0.00330991973108733, 0.00335990295580175, 0.0033773732680797, 0.00336259237600019, 0.00335367782727698, 0.0033645037055014, 0.00338066214175451, 0.00338614768045648, 0.00338034304617688, 0.00337427123409565, 0.00337713008835588, 0.00338791692478352, 0.00339800105891584, 0.00339969612829401, 0.00339253576328402, 0.00338303017649931, 0.00337920550010056, 0.00338445805994677, 0.00339527384765953, 0.00340418470752195, 0.00340527511624214, 0.00339813831359535, 0.00338793893048069
flux1:, 0.652185525826831, 0.00317837306906223, 0.0031870802133823, 0.00319590534208414, 0.00320061283543511, 0.00319991714586041, 0.00319513053603087, 0.00318879697323136, 0.00318431686092094, 0.00318534393909834, 0.00319347789489253, 0.00320618735808961, 0.00321731369185544, 0.00322003865967169, 0.00321172701510905, 0.00319869490790481, 0.00319481796032282, 0.00321055538514707, 0.00324072883072242, 0.00326476686704064, 0.00326427919662854, 0.0032471609581019, 0.00324906764855224, 0.00328694670542589, 0.00331460262618172, 0.00330479171370256, 0.00336297615334375, 0.00339816589298216, 0.00334335385063688, 0.00348802856372238, 0.00373237458018854, 0.00337449281994517, 0.00307483806665244, 0.00340181919777277, 0.00350207104197956, 0.00344558218873642, 0.00345161101068159, 0.00351846539951708, 0.00346705084667157, 0.00347341038818452, 0.003526669598475, 0.00354610119286157, 0.00353166284013705, 0.00352300300156883, 0.00353436710365711, 0.0035506515275421, 0.00355548614840548, 0.00354887041500686, 0.0035428240971287, 0.00354688265866908, 0.00355934280963743, 0.00357040731050735, 0.00357168314879943, 0.00356299415452327, 0.00355194452634599, 0.00354768495817191, 0.00355395459926388, 0.00356655412765566, 0.0035768014409426, 0.00357788563739531, 0.00356941585065872, 0.00355746281844256
flux1:, 0.652447974730585, 0.0033158968586278, 0.00332509495300624, 0.00333607486522411, 0.00334325822951574, 0.00334383109646647, 0.00333835048692905, 0.00332982516691723, 0.00332308913606503, 0.00332336304039388, 0.00333291349446842, 0.00334844349652028, 0.00336206088917255, 0.00336539317741219, 0.00335545927212673, 0.00333978569151579, 0.00333439655294079, 0.00335130933387069, 0.0033848940428909, 0.0034122902559614, 0.0034128772184979, 0.00339447887546069, 0.00339523733699667, 0.0034343300917061, 0.00346376074087817, 0.00345415972908995, 0.00351647508872136, 0.0035565353837834, 0.00350024905359265, 0.00365273565118674, 0.0039069148128041, 0.00353219850230251, 0.00321946489244222, 0.00356215331507503, 0.00367038498647041, 0.00361235672070012, 0.0036207201329896, 0.0036902036843503, 0.00363501418472322, 0.00364163064004335, 0.00369828347392175, 0.00371969381340365, 0.00370562760773129, 0.0036974044176993, 0.00370959870837898, 0.00372623315827743, 0.00373043672305191, 0.00372285264361625, 0.00371665579976387, 0.00372187702404417, 0.00373615788706402, 0.00374844647667311, 0.00374948798082145, 0.00373928056642052, 0.00372652333066436, 0.00372160593605168, 0.00372875838977096, 0.00374317926873732, 0.00375493969845273, 0.00375620943818995, 0.00374647972572114, 0.0037326700268313
flux1:, 0.652710423634338, 0.00345526589320833, 0.00346487443394499, 0.00347811146429797, 0.00348799022654723, 0.00349002641723462, 0.00348389775576961, 0.00347305060774396, 0.00346383907339012, 0.00346319858428637, 0.00347417596574887, 0.00349270653971382, 0.00350904839470947, 0.00351313132986028, 0.00350155523787352, 0.00348309339388395, 0.00347603824296219, 0.0034940900858569, 0.00353120025147619, 0.0035621406565956, 0.00356396083994184, 0.00354437382823915, 0.00354402307045109, 0.00358435495727479, 0.00361555578338943, 0.00360608826039776, 0.00367262801567686, 0.00371792539735157, 0.00366038058381689, 0.00382109717116288, 0.00408529444023063, 0.0036934193483556, 0.00336733844255796, 0.00372600365848032, 0.0038426119158786, 0.00378303741589709, 0.00379427690094481, 0.0038667109686951, 0.00380761848637356, 0.00381452660201244, 0.00387468232615812, 0.00389805084024068, 0.00388432322666137, 0.00387667879673588, 0.00389001486622924, 0.00390728686765572, 0.0039109348815377, 0.00390222920450821, 0.00389565356316603, 0.0039019262770838, 0.00391812665610762, 0.00393188868130055, 0.00393293346834748, 0.00392128135051023, 0.0039066857877288, 0.00390086914016674, 0.00390871284134841, 0.00392493419743483, 0.00393836385179722, 0.003940044387481, 0.00392919816659841, 0.00391349576119076
flux1:, 0.652972872538091, 0.00359619713546801, 0.00360611451119114, 0.00362168595429196, 0.00363446448956615, 0.00363816201859993, 0.00363145144511111, 0.00361817836483263, 0.00360628770853892, 0.00360456629643548, 0.00361695623381507, 0.00363863875729397, 0.00365792648840514, 0.00366292070169663, 0.00364972426746793, 0.00362837063267009, 0.00361951291065973, 0.00363864940862058, 0.00367936457698269, 0.00371401565986276, 0.00371724246387722, 0.00369660095746243, 0.0036952269296801, 0.00373686184212988, 0.00376985964671775, 0.00376044051824795, 0.00383124339659463, 0.00388216051553121, 0.00382359752682633, 0.003993035971643, 0.00426749222829307, 0.00385818072669123, 0.00351848628252759, 0.00389339172908467, 0.00401867376585927, 0.00395752358239517, 0.00397215638994157, 0.00404791975555798, 0.00398481697709488, 0.00399203520610462, 0.00405578035010176, 0.00408104056834789, 0.00406754520187963, 0.00406056321355788, 0.0040753515950593, 0.00409360141347361, 0.00409682775229674, 0.00408685930126693, 0.00407962590011983, 0.00408675431391087, 0.00410490636637212, 0.00412038137257606, 0.00412171525043024, 0.00410876307697915, 0.00409224444578354, 0.00408527836503263, 0.00409356464632368, 0.00411149813833023, 0.00412672075327664, 0.00412906457396309, 0.00411732041678602, 0.0040997714734487
flux1:, 0.653235321441844, 0.00373838169822158, 0.00374848434120078, 0.00376643881487971, 0.00378230274243666, 0.00378786258361087, 0.00378066078608806, 0.00376489065455776, 0.00375013863634866, 0.00374716483433448, 0.00376092377033775, 0.00378587579567381, 0.00380831736809848, 0.00381440440249243, 0.00379965716979064, 0.00377535548948354, 0.00376457609414667, 0.00378472299411921, 0.00382908736368016, 0.00386759620937152, 0.00387241578037113, 0.00385089327687737, 0.00384863187236376, 0.0038916851887471, 0.00392654800669764, 0.00391707637920161, 0.00399212173141292, 0.00404906255139366, 0.00398973396826189, 0.00416847124954821, 0.00445349658376063, 0.0040265286809222, 0.00367296223388242, 0.00406435892539772, 0.00419849079411149, 0.00413571876484673, 0.00415421993920563, 0.00423373477336219, 0.00416654914980443, 0.00417408213701729, 0.00424147120781073, 0.00426850555792184, 0.00425505950618355, 0.00424875379216651, 0.00426528724397155, 0.00428489720239407, 0.0042878965441894, 0.00427654712177178, 0.00426833387148683, 0.00427603327825898, 0.00429608765768403, 0.0043134893116478, 0.00431543903952947, 0.00430140784571281, 0.00428294105583692, 0.00427457908572934, 0.00428300534777158, 0.00430248713267352, 0.00431957995213127, 0.00432285539534141, 0.0043105056630491, 0.00429124877055723
flux1:, 0.653497770345598, 0.0038814789976751, 0.00389162034773628, 0.00391197449840107, 0.00393108813253665, 0.00393871520417925, 0.00393114237386717, 0.00391284344114069, 0.00389507312967624, 0.00389066974133396, 0.00390572063737732, 0.00393402179131308, 0.00395981086394857, 0.00396719551849147, 0.00395101765035103, 0.00392376006587511, 0.00391095674597425, 0.00393201934604114, 0.00398004160562396, 0.00402253368083905, 0.00402913848198638, 0.00400694148504406, 0.00400398131765675, 0.00404863109954932, 0.00408547200975543, 0.00407582167974666, 0.00415502746355401, 0.00421841514641583, 0.00415857302462895, 0.00434727189990887, 0.00464325176419698, 0.00419847936910953, 0.00383080034389682, 0.00423891594742515, 0.00438194777884865, 0.00431749678772057, 0.00434029605819676, 0.00442401332700328, 0.00435272479618639, 0.00436057814545976, 0.00443163311041972, 0.00446027215245416, 0.00444661803795564, 0.00444092930085927, 0.00445947233815964, 0.00448085824489134, 0.00448388877704722, 0.00447107644939136, 0.00446153165511577, 0.00446943148827142, 0.00449124758351973, 0.00451074837377777, 0.00451367185390279, 0.00449886160145346, 0.00447849433842239, 0.00446850865514871, 0.00447672522387559, 0.00449751008856349, 0.00451648833489426, 0.00452096305994207, 0.00450836542020762, 0.00448763530521789
flux1:, 0.653760219249351, 0.00402511065936733, 0.00403511990727532, 0.00405785572031752, 0.00408036073717181, 0.00409026584192871, 0.0040824764182711, 0.00406166118989309, 0.00404074305588642, 0.00403472553181908, 0.00405095427249707, 0.00408264344623417, 0.00411195865106611, 0.00412086931760876, 0.00410343124999378, 0.00407325712316139, 0.00405834399337172, 0.00408020801273017, 0.00413186126354329, 0.0041784355352142, 0.00418701439385198, 0.00416437460544245, 0.00416095957203283, 0.00420745431558013, 0.00424642915792704, 0.00423643937169384, 0.00431966259314583, 0.00438992968996223, 0.00432981444315035, 0.0045292128623873, 0.00483660601881544, 0.00437396898807782, 0.00399196836294725, 0.00441699481635849, 0.00456886388849087, 0.00450266957447635, 0.00453016230479847, 0.00461854944029802, 0.00454320850913964, 0.00455141397039191, 0.0046261343121064, 0.0046561615350448, 0.00464197468370003, 0.00463677445536071, 0.00465755963752534, 0.00468116533962896, 0.00468455180120815, 0.00467024548094234, 0.00465900622692119, 0.0046666604820527, 0.00469000286446236, 0.00471172078729179, 0.00471599494254814, 0.00470078323051821, 0.00467864718424897, 0.0046668451945956, 0.00467446631154018, 0.00469622537571764, 0.00471702689650163, 0.00472294721458133, 0.00471050912657185, 0.00468863327477925
flux1:, 0.654022668153104, 0.00416885517310953, 0.00417853594585307, 0.00420359893923834, 0.00422961419515829, 0.00424201628496353, 0.00423420254368924, 0.00421093048225634, 0.00418676267273806, 0.00417893728034662, 0.00419619041438389, 0.00423126433092891, 0.00426426824103482, 0.0042749548607861, 0.00425647401700286, 0.00422346743878877, 0.00420637550672505, 0.00422890958838817, 0.0042841311245851, 0.00433485302993818, 0.00434557937335976, 0.00432274599779885, 0.00431917743797043, 0.00436783942264301, 0.00440913990507102, 0.00439860927363272, 0.00448564846880752, 0.00456322102368727, 0.00450305376825931, 0.00471394492868846, 0.00503327374957279, 0.00455281568129283, 0.00415633148412818, 0.00459841484107261, 0.00475897376343383, 0.00469096491861084, 0.00472353270988946, 0.00481706546343026, 0.00473780786594292, 0.00474645438642866, 0.00482483714642256, 0.00485599953912002, 0.00484089844505666, 0.0048359978373073, 0.00485922746521484, 0.00488552224906599, 0.00488965875116532, 0.00487389250284852, 0.00486060595026957, 0.00486750983854247, 0.00489205108314368, 0.00491603914082214, 0.00492204584788843, 0.00490688208884704, 0.00488320086015942, 0.00486944234659431, 0.00487606130769962, 0.00489838463167544, 0.00492085679203751, 0.00492842478047875, 0.00491658210973746, 0.00489397062426915
flux1:, 0.654285117056858, 0.00431224418329477, 0.00432137352569885, 0.00434867207473403, 0.00437829429641561, 0.00439342224576443, 0.00438581583730092, 0.00436019350770578, 0.00433270068910647, 0.00432286326921304, 0.0043409476368211, 0.00437936075988539, 0.00441619823093264, 0.00442892794497486, 0.00440966331289441, 0.00437395041028366, 0.0043546297564988, 0.00437768956045165, 0.00443638060322909, 0.00449127413209118, 0.00450429459909842, 0.00448152814865347, 0.00447816621722046, 0.00452939035431789, 0.00457323517369709, 0.00456192116753761, 0.00465252038041026, 0.00473779920668742, 0.00467777847562142, 0.00490098542615352, 0.00523282055241675, 0.0047347021301194, 0.0043236346898623, 0.0047828705448506, 0.00495192471738183, 0.00488202009298688, 0.00492005412914025, 0.00501921315369912, 0.00493626768687357, 0.00494553207729269, 0.00502759898030128, 0.00505962260711804, 0.00504318072777297, 0.00503834065241957, 0.00506419107348007, 0.00509366841006777, 0.00509901991860287, 0.00508190517731095, 0.00506625034781887, 0.00507186117862472, 0.00509719033694324, 0.00512342923513588, 0.00513153980231754, 0.00511693451313005, 0.00509202690693779, 0.00507624028296379, 0.00508144820908723, 0.0051038532837539, 0.00512774431339886, 0.00513709529209324, 0.00512628711435501, 0.00510341695444877
flux1:, 0.654547565960611, 0.00445476098765846, 0.00446308913541135, 0.00449249510413747, 0.00452580001565561, 0.00454389306999271, 0.00453676385574825, 0.00450894253297735, 0.00447807397542932, 0.00446601008452505, 0.00448469469582917, 0.0045263603550729, 0.00456715613905135, 0.004582207119402, 0.00456245274702471, 0.00452419973824244, 0.00450262357385055, 0.00452605723606099, 0.00458808303903663, 0.00464712365695283, 0.00466254923257438, 0.00464011766337225, 0.00463738138933537, 0.00469163031677911, 0.00473825740916554, 0.00472588281495595, 0.00481973655856633, 0.00491307985941683, 0.00485338252083804, 0.00508973230486068, 0.00543467458571419, 0.00491918259525521, 0.00449350759514422, 0.00496994426785463, 0.00514729109907219, 0.00507539342611075, 0.00511931287503267, 0.00522458408568673, 0.00513827138592491, 0.00514844207755063, 0.00523426911592058, 0.00526687809621756, 0.00524863521555921, 0.00524357477305702, 0.00527219980196393, 0.00530537510532281, 0.00531247612640512, 0.00529421010548252, 0.00527591771861493, 0.00527967758963419, 0.00530531295178756, 0.00533370699261703, 0.00534426579628314, 0.00533077511195754, 0.00530505286493451, 0.00528724898220225, 0.00529065616081592, 0.00531260265584738, 0.00533755939651934, 0.00534874256537653, 0.00533938475457756, 0.00531678002452514
flux1:, 0.654810014864364, 0.00459584136171871, 0.00460309285179869, 0.00463444360290711, 0.00467148699547522, 0.00469279322567041, 0.00468644513902236, 0.00465661627816194, 0.00462234398793343, 0.00460783106131434, 0.00462685134180438, 0.00467164390435492, 0.00471649967127401, 0.0047341538983255, 0.00471423233853899, 0.00467364487166643, 0.00464981521466577, 0.00467346981980219, 0.00473866079755657, 0.00480177100374766, 0.00481967227224272, 0.00479784950463773, 0.00479621496249706, 0.00485401176127239, 0.00490367451620076, 0.00488994085331239, 0.00498669971420042, 0.00508841116369056, 0.00502919637625263, 0.00527949859026879, 0.00563816140814483, 0.0051057122862929, 0.0046654902401731, 0.00515914015208345, 0.00534460267914194, 0.00527059164262159, 0.00532085059771514, 0.00543272712080823, 0.00534344881680323, 0.00535493741288308, 0.00544468158334844, 0.00547761837676044, 0.0054570904483882, 0.00545149109667689, 0.00548302132443664, 0.00552042618843474, 0.00552987517719433, 0.00551074413363356, 0.00548961252118078, 0.00549097049400631, 0.00551637501385549, 0.00554675093032867, 0.00556005894724099, 0.00554826495829871, 0.0055222244412799, 0.0055025064698845, 0.00550376475093964, 0.00552467514787038, 0.0055502485080201, 0.00556321328045564, 0.00555567355467204, 0.00553388367409598
flux1:, 0.655072463768117, 0.00473487632581319, 0.00474075293121909, 0.00477385466861871, 0.00481467296765188, 0.00483944537261935, 0.00483420946953198, 0.00480259872739623, 0.00476491638978906, 0.00474772826212501, 0.00476679251705321, 0.0048145504344498, 0.00486354153539185, 0.00488407736883059, 0.00486433381471901, 0.00482165756394236, 0.00479561184000398, 0.00481934050491415, 0.00488749511258812, 0.00495454406277786, 0.00497495123881982, 0.00495401732009453, 0.00495401340445383, 0.00501593357758181, 0.00506890286008127, 0.00505350935169916, 0.00515278616174836, 0.00526311154290221, 0.00520452589095577, 0.00546955926529953, 0.00584255375883667, 0.00529369151963877, 0.00483907318261931, 0.00534993095383765, 0.00554338045266221, 0.00546710690555244, 0.00552418621221877, 0.00564316907690995, 0.00555138855584358, 0.00556472633013872, 0.00565864472097571, 0.00569168956104178, 0.00566837688401455, 0.00566188157473094, 0.00569641750932557, 0.00573858839229846, 0.00575103674852243, 0.00573141339416135, 0.00570731930741513, 0.00570575131154267, 0.00573034921241984, 0.00576245762712022, 0.00577875671051373, 0.00576924466965389, 0.00574345266914204, 0.00572202084547894, 0.00572084528989795, 0.00574013026209643, 0.00576578878263178, 0.00578037865361502, 0.0057749553807434, 0.00575453277004993
flux1:, 0.655334912671871, 0.00487121604194529, 0.004875401851529, 0.00491003413599613, 0.00495464416238302, 0.00498313445119562, 0.00497935971809364, 0.00494622035442945, 0.00490514363819323, 0.00488505738826959, 0.00490385510897834, 0.00495438470073726, 0.00500755711259615, 0.00503124237200833, 0.00501203975006949, 0.00496756168110605, 0.00493937927320375, 0.00496304846882138, 0.00503393844858584, 0.00510474635813041, 0.00512765366278398, 0.00510789521236204, 0.00511009668114098, 0.00517676088096759, 0.00523333323970058, 0.00521599884081252, 0.00531737562421442, 0.0054365093745306, 0.00537869112403711, 0.00565919961514912, 0.00604712410980917, 0.00548251350763855, 0.00501374172158671, 0.00554180590655245, 0.00574317132869319, 0.00566445505283804, 0.0057288392366761, 0.00585543407090204, 0.00576165160712581, 0.00577747119955171, 0.00587592920777557, 0.00590891690491421, 0.00588231144190674, 0.00587451975588911, 0.0059121185412079, 0.00595957898766585, 0.00597571415830526, 0.00595604922319828, 0.00592895328310828, 0.00592397885477627, 0.00594717241454005, 0.0059806917267812, 0.00600015055612799, 0.00599348432817223, 0.00596855855260556, 0.00594570900923995, 0.00594189692836659, 0.00595898368937092, 0.00598413462762523, 0.00600008943271926, 0.00599699578443066, 0.00597847423912303
flux1:, 0.655597361575624, 0.00500417377468422, 0.00500634249172347, 0.00504226367638488, 0.00509066149756832, 0.00512311196239983, 0.00512115473018564, 0.00508676117875158, 0.00504232962589869, 0.0050191343511098, 0.00503734583392573, 0.00509042571567756, 0.00514779359703477, 0.00517487956538563, 0.0051565943230128, 0.00511064362056941, 0.00508045133429733, 0.00510394817227245, 0.00517732649998898, 0.00525167364395331, 0.00527704660718783, 0.0052587559063223, 0.00526377361480247, 0.00533584207596223, 0.00539635292845839, 0.00537683838560275, 0.0054798745145439, 0.00560797546825415, 0.00555105622296141, 0.00584775366538319, 0.00625118711772909, 0.00567160370897012, 0.00518901302810025, 0.00573430748298242, 0.00594357329898828, 0.00586220609905938, 0.00593434956323618, 0.00606905742537276, 0.00597378329678552, 0.00599278886728081, 0.0060962566070152, 0.00612908965345618, 0.00609868301463337, 0.0060891449740326, 0.00612980243362773, 0.0061830394115891, 0.00620356246812698, 0.00618437109151173, 0.00615431848168484, 0.0061455143717937, 0.00616670055043046, 0.00620124330574541, 0.00622394597694077, 0.00622064327109897, 0.0061972286602802, 0.00617334604737147, 0.00616679174434289, 0.00618115318401248, 0.00620516962197288, 0.006222135982797, 0.00622149015367038, 0.00620536451632597
flux1:, 0.655859810479377, 0.00513302884554896, 0.00513285309421989, 0.00516980636375906, 0.00522196533486847, 0.0052585995116688, 0.00525881242711604, 0.00522345462893108, 0.00517573498763052, 0.0051492418378816, 0.00516654853396785, 0.00522193463991645, 0.00528347880297433, 0.00531419517519338, 0.00529721305371833, 0.00525016054120829, 0.0052181361356742, 0.00524137548429678, 0.00531698695778772, 0.00539462621514076, 0.00542240985304697, 0.00540588108368733, 0.00541434962721359, 0.00549251850079524, 0.00555735776047724, 0.00553548483406747, 0.00563972693045832, 0.0057769406581072, 0.0057210434956155, 0.00603462369692202, 0.00645412154233003, 0.00586044071411958, 0.00536445664456229, 0.00592704750146579, 0.00614424483236811, 0.00605999979794911, 0.00614028952127424, 0.00628359143517939, 0.00618732069790622, 0.00621025201069991, 0.00631929041017975, 0.00635194818086652, 0.00631724206605974, 0.00630545431904323, 0.00634908577444194, 0.00640852222324083, 0.00643412115058455, 0.00641596526349056, 0.00638308283350695, 0.00637009426462235, 0.00638868148563088, 0.00642380356615498, 0.00644974176592291, 0.0064502506793295, 0.00642899286199932, 0.00640453695855885, 0.00639524085130115, 0.00640642317942177, 0.00642867502149332, 0.0064462238497696, 0.00644804523957561, 0.00643475248871536
flux1:, 0.65612225938313, 0.00525702777088839, 0.00525418993030258, 0.00529190960014362, 0.00534777785556428, 0.00538879079883687, 0.00539151221290097, 0.00535549099820422, 0.00530458153555131, 0.00527463420096534, 0.00529072926394601, 0.00534816043426004, 0.00541382783378279, 0.00544837826083999, 0.00543308910874606, 0.00538534413370769, 0.00535171745004537, 0.00537464888480073, 0.00545224288274059, 0.00553291413959021, 0.00556303983134364, 0.00554856151346654, 0.00556112477904677, 0.00564612376587132, 0.00571575063157425, 0.00569141640353514, 0.00579641046844318, 0.00594289434306218, 0.00588812857875282, 0.00621927638606943, 0.00665536621821445, 0.00604855316998229, 0.00553969286274416, 0.00611969798289539, 0.00634489592755222, 0.00625754253245293, 0.00634626591631483, 0.0064986023428261, 0.00640179415587034, 0.00642939095648002, 0.00654463105053502, 0.00657717568775218, 0.00653769631017361, 0.00652310449492055, 0.00656952878346868, 0.00663549565230671, 0.00666681629656865, 0.00665028438408302, 0.00661477549302205, 0.00659732621310432, 0.00661275204611885, 0.00664796523226239, 0.00667703484871008, 0.00668171308858887, 0.00666323041646605, 0.00663871734048643, 0.00662678863869051, 0.00663443545730586, 0.00665432190414068, 0.00667197122532166, 0.00667618190224427, 0.00666608351789374
flux1:, 0.656384708286884, 0.00537538325421023, 0.00536958713490537, 0.00540780487262634, 0.00546730260678814, 0.00551285155526679, 0.00551839593304407, 0.00548201940154104, 0.00542805452907536, 0.00539453940262328, 0.00540913802781753, 0.00546834212308423, 0.00553804623518099, 0.00557660386396031, 0.005563394587398, 0.00551539876938502, 0.00548045047966963, 0.00550306517913986, 0.00558240978069593, 0.00566585426292406, 0.00569824357509952, 0.00568608708137445, 0.00570338242857498, 0.00579597248202925, 0.00587092612958437, 0.00584411154546784, 0.00594941758138548, 0.00610536434130066, 0.00605181814350813, 0.00640121680200363, 0.00685439106180044, 0.00623549317914434, 0.00571436892905767, 0.0063119583049459, 0.00654526259525731, 0.00645458618845783, 0.00655191210151096, 0.00671366007266355, 0.00661672306696097, 0.00664969548425582, 0.00677181551476935, 0.00680439561244578, 0.00675971285793492, 0.00674172309109754, 0.00679065419242746, 0.00686336581760611, 0.00690098284786013, 0.00688666842072165, 0.00684880659089444, 0.00682670876355507, 0.0068384593379965, 0.00687324783552342, 0.00690525069401522, 0.00691434858485112, 0.00689920409737849, 0.00687518301104126, 0.00686083564619283, 0.00686470681175806, 0.00688168799599143, 0.00689892914487533, 0.0069053596802202, 0.0068987252049139
flux1:, 0.656647157190637, 0.00548727130412271, 0.00547825387844506, 0.00551670454337009, 0.0055797214019869, 0.0056299174051282, 0.00563856701376872, 0.00560214757661096, 0.00554530207637564, 0.00550815748371302, 0.00552100679925354, 0.00558170726707567, 0.0056553290403108, 0.0056980313933112, 0.00568727646361896, 0.00563949430885666, 0.00560355278907887, 0.00562589052644376, 0.00570678699154918, 0.00579275979547639, 0.00582732437081415, 0.00581772932415723, 0.005840371237296, 0.00594134081170276, 0.00602224450475917, 0.00599301765409895, 0.00609822670234531, 0.0062638829065163, 0.00621161580316391, 0.00657994692001178, 0.00705065031191709, 0.00642079250177687, 0.00588811853886603, 0.00650350603059871, 0.00674507048287333, 0.00665089391631696, 0.00675687248800025, 0.00692832408486027, 0.0068316076115561, 0.00687061633926893, 0.00700032122324837, 0.00703317456034405, 0.0069829255309774, 0.0069609263030986, 0.00701197594698695, 0.00709151241956706, 0.00713590268616938, 0.00712438250283516, 0.00708450436404268, 0.00705766877811984, 0.00706530043356999, 0.00709914177744949, 0.00713379296293975, 0.00714744105109804, 0.00713611555390077, 0.00711314191347272, 0.00709668389603478, 0.00709666810179727, 0.0071102939778363, 0.00712661939852022, 0.00713501830256831, 0.00713201039016316
flux1:, 0.65690960609439, 0.00559182733158157, 0.0055793697430447, 0.00561779659336089, 0.00568418939547141, 0.00573909016757986, 0.0057510879476238, 0.00571493952716981, 0.00565543178234518, 0.00561465593500981, 0.00562554436406486, 0.00568746712632258, 0.0057648560874193, 0.00581179878663207, 0.0058038482570547, 0.00575675529262568, 0.00572019247630895, 0.00574234881409392, 0.00582464541970395, 0.00591292509602315, 0.00594956283042562, 0.00594272099904142, 0.00597128505948571, 0.0060814434976727, 0.00616900098339442, 0.0061375167686676, 0.00624226987812447, 0.00641794709499159, 0.00636698476488684, 0.00675491914656129, 0.00724352971454384, 0.00660391229590194, 0.00606051431964929, 0.00669394288413408, 0.00694399594208633, 0.00684620075836184, 0.00696078365403621, 0.00714212968387183, 0.00704591927394831, 0.00709156646299631, 0.00722957300697951, 0.00726302929014456, 0.00720694469128086, 0.00718033835535548, 0.00723303114091547, 0.00731933038738142, 0.0073708507151872, 0.00736266338482274, 0.00732116064943079, 0.00728960686914308, 0.00729276986928053, 0.00732516020086229, 0.00736210114659052, 0.00738030295099143, 0.00737317020010785, 0.00735177664517138, 0.00733359338493028, 0.00732971396666519, 0.0073396491220708, 0.0073545804603207, 0.00736462686357447, 0.00736528869825296
flux1:, 0.657172054998143, 0.00568814250266716, 0.00567207970196108, 0.00571023878385568, 0.00577982964688147, 0.00583943360154737, 0.00585497686449383, 0.00581941173682524, 0.00575750561159649, 0.00571316322327542, 0.00572192934459032, 0.00578480981217531, 0.00586578492764737, 0.00591701411121676, 0.005912179713175, 0.00586624932719895, 0.00582947653221137, 0.00585161020481511, 0.00593521460357382, 0.00602560947379808, 0.0060641982790735, 0.00606023808478103, 0.00609524601084843, 0.00621541317015896, 0.00631039781908255, 0.00627689631894259, 0.00638090457070418, 0.00656698304207059, 0.0065173165785887, 0.00692549664805166, 0.00743230104645473, 0.00678419896017804, 0.00623102491767327, 0.00688274869725994, 0.00714163343471547, 0.00704017826808211, 0.0071632569401717, 0.0073545790078801, 0.00725909340956692, 0.00731192224567895, 0.00745895148536511, 0.00749343543030284, 0.00743136626483691, 0.00739960725118451, 0.0074534075654709, 0.00754626840315114, 0.00760513923338379, 0.00760076443357343, 0.00755807397423816, 0.00752193911369332, 0.00752040236246345, 0.00755088548031469, 0.00758970268466138, 0.00761233295134479, 0.00760963779734487, 0.00759030376235626, 0.00757083611322156, 0.00756325004616129, 0.00756929367894254, 0.00758240940608827, 0.00759372914839541, 0.00759797575124152
flux1:, 0.657434503901897, 0.00577526177220876, 0.00575549032913674, 0.00579315393286451, 0.00586572872729815, 0.0059299699073055, 0.00594920439537848, 0.00591452930431719, 0.00585053461592779, 0.00580276234853267, 0.00580930330987107, 0.00587289328038016, 0.00595724331208506, 0.00601274704028392, 0.00601128748554617, 0.00596697794892114, 0.00593044255119967, 0.00595278283584537, 0.00603767239621472, 0.00613002413237232, 0.00617041535860179, 0.00616938918785164, 0.00621129550809022, 0.0063422874960913, 0.00644552610046792, 0.00641033193611898, 0.00651339634725133, 0.00671032275236733, 0.00666191386293101, 0.00709093068887285, 0.00761609579007733, 0.00696085742067928, 0.00639898740698129, 0.0070692544031264, 0.00733747662012148, 0.00723241118177833, 0.00736386693697811, 0.00756513975381592, 0.00747052673295182, 0.00753102532882148, 0.00768780106674782, 0.0077238353465047, 0.00765577681914769, 0.00761841217197326, 0.00767276005892206, 0.00777185581920453, 0.00783815136035384, 0.00783798965028242, 0.00779458036443082, 0.00775412441417074, 0.00774779922142255, 0.00777599812590272, 0.00781624702229892, 0.00784305573439035, 0.00784489604261681, 0.00782801716695518, 0.00780773506395312, 0.00779672540657522, 0.00779882613787574, 0.00780978839204092, 0.00782197409584795, 0.00782958951250663
flux1:, 0.65769695280565, 0.00585218484472587, 0.00582866872116971, 0.00586562786001155, 0.0059409348271276, 0.00600967835165824, 0.0060326922724831, 0.00599920370261871, 0.00593347550486125, 0.0058824865211277, 0.00588676599813621, 0.00595084016377967, 0.00603832347845671, 0.00609802286909297, 0.00610012984322461, 0.00605787296135856, 0.00602205643900373, 0.00604491010537062, 0.00613114002319361, 0.00622532568416123, 0.00626733956094348, 0.00626921569406857, 0.00631839639992179, 0.00646100814129297, 0.00657336225456436, 0.0065368866207134, 0.00663891659699933, 0.0068471989432767, 0.00679999146935229, 0.00725036108046443, 0.0077939052825758, 0.00713294920287144, 0.00656360223102555, 0.00725264072392857, 0.0075309171382923, 0.00742239118092411, 0.00756214869608611, 0.00777325273638913, 0.00767958148134471, 0.00774818557493809, 0.00791543616733685, 0.00795364300351821, 0.00787975255411557, 0.0078364597158527, 0.00789081129305457, 0.00799571209711798, 0.00806935693705526, 0.00807371012688939, 0.00803006530878686, 0.00798567059079357, 0.00797463085854341, 0.0080002798694243, 0.00804151303619935, 0.00807213538567416, 0.00807844861788755, 0.00806430708050363, 0.00804367967578792, 0.00802964181735304, 0.0080279071849897, 0.00803648769315837, 0.00804912351723256, 0.00805976601157194
flux1:, 0.657959401709403, 0.00591787082488687, 0.00589064511440752, 0.00592671105092972, 0.00600445941201885, 0.00607749714349629, 0.00610431503340195, 0.00607229383513039, 0.00600523091413818, 0.00595131877660847, 0.00595337433248917, 0.0060177361271951, 0.00610808017309614, 0.00617182133689865, 0.00617760774311083, 0.00613780024733838, 0.00610321761681104, 0.00612697485090696, 0.00621468410152626, 0.00631061812492018, 0.00635404330045904, 0.00635870353866776, 0.0064154468524359, 0.00657043292901304, 0.00669278088313374, 0.00665552677033114, 0.00675655580079726, 0.00697675904141446, 0.00693069600019049, 0.00740284020728833, 0.00796460834346273, 0.00729941680974244, 0.00672395260614936, 0.00743196314637723, 0.0077212608032843, 0.00760952853952659, 0.00775760420798006, 0.00797834711267656, 0.00788559642436438, 0.00796268574420256, 0.00814114497391295, 0.00818224465727036, 0.008102851646506, 0.00805346876463582, 0.008107336154669, 0.008217536902426, 0.00829830852430693, 0.00830736079983314, 0.00826395524331772, 0.00821611775907404, 0.00820061367876817, 0.00822358872717806, 0.00826538730131986, 0.00829935979358087, 0.00830991527478217, 0.00829865231138577, 0.00827811555609983, 0.00826153758987773, 0.00825623797930747, 0.00826234274854761, 0.00827503422662991, 0.00828825127230028
flux1:, 0.658221850613157, 0.00597124663034798, 0.00594041943196046, 0.00597542433901385, 0.0060552828195443, 0.00613232919009484, 0.00616290580281355, 0.00613261163471571, 0.00606465465716835, 0.00600819663824078, 0.00600814616170387, 0.00607263270796546, 0.00616553359290752, 0.00623308157419164, 0.00624257335526178, 0.00620557157354855, 0.00617277170458651, 0.0061979102651353, 0.00628732561977243, 0.00638496313894075, 0.00642956161307514, 0.00643680475484596, 0.00650130399113505, 0.00666935961195325, 0.00680258183711252, 0.00676515163578729, 0.00686534911438795, 0.00709809469849643, 0.00705313903284131, 0.00754737529899479, 0.0081270207728383, 0.00745912969833515, 0.00687904454265443, 0.00760619757882257, 0.00790775670223779, 0.00779317802558667, 0.00794971625246659, 0.00817986007981471, 0.00808790322148466, 0.00817378818245952, 0.00836419097377507, 0.00840899552834058, 0.00832460116780053, 0.00826914647499425, 0.0083221326273907, 0.00843708342204725, 0.00852461985027958, 0.00853842030135408, 0.00849569224983369, 0.00844500342535032, 0.00842546598977357, 0.00844581046701542, 0.00848781733275311, 0.00852460010421279, 0.00853899813221711, 0.00853059019444533, 0.00851051291762271, 0.00849195038602221, 0.00848351687294815, 0.00848720883376846, 0.00849961748708626, 0.0085148715317296
flux1:, 0.65848429951691, 0.00601121850526139, 0.00597697117480986, 0.00601076807306807, 0.0060923634426175, 0.00617305171490531, 0.00620726648736427, 0.00617893270845082, 0.00611056234833258, 0.006052021947576, 0.00605006867425504, 0.00611455464525316, 0.0062096773845861, 0.00628071321568086, 0.00629384559818058, 0.00625996327953504, 0.00622952913517115, 0.00625661595362899, 0.006348054277581, 0.00644739660143284, 0.00649291424893281, 0.00650246466217503, 0.00657481308413938, 0.00675655705124311, 0.00690152617954796, 0.00686462965468063, 0.0069643080378013, 0.00721027933273892, 0.00716643594200397, 0.00768297908286134, 0.00827995582617988, 0.00761094203080983, 0.00702785878158546, 0.00777429624810271, 0.00808963159261972, 0.00797267190928457, 0.00813796574329553, 0.00837725657078369, 0.00828584528123502, 0.00838074348112071, 0.00858381331160426, 0.00863321391762523, 0.00854448133993868, 0.00848316005462751, 0.0085349851527574, 0.00865412126184372, 0.00874793315416562, 0.0087663809058875, 0.00872470007655586, 0.00867181858280098, 0.00864885291778425, 0.00866679655385314, 0.00870874962802444, 0.00874775485090396, 0.0087654338426644, 0.00875967407969331, 0.00874032382169956, 0.00872036907587393, 0.00870938431944865, 0.00871090239674835, 0.00872278377490726, 0.00873948854197078
flux1:, 0.658746748420663, 0.006036685377779, 0.00599927138430556, 0.00603173353980816, 0.00611464948595518, 0.006198529066136, 0.00623618198360007, 0.00621001164352856, 0.00614174677499018, 0.00608167494885894, 0.00607811045238989, 0.00614251073280144, 0.0062394907489773, 0.00631361241772856, 0.00633023080005564, 0.00629973936552013, 0.00627228697586139, 0.00630197647093242, 0.00639584536420663, 0.00649694765797248, 0.00654312938423081, 0.00655464924425025, 0.00663483682795371, 0.0068307979663053, 0.00698837371560032, 0.00695283358065921, 0.00705245048089372, 0.00731240417724942, 0.00726974072110751, 0.00780871680092848, 0.0084222821160638, 0.00775374962927586, 0.00716940319410326, 0.00793524110870552, 0.00826612077349979, 0.00814735119454275, 0.00832184765411922, 0.00857004425359206, 0.00847879557912374, 0.00858280069389302, 0.00879922759188791, 0.00885417519901803, 0.00876191082311759, 0.00869511008489137, 0.00874562811278443, 0.00886839751634092, 0.00896788434174914, 0.00899071799020017, 0.00895035199144314, 0.0088959667102579, 0.00887033331159599, 0.00888630194883333, 0.00892806569522292, 0.00896869158748108, 0.00898894430823141, 0.0089854312136306, 0.00896694137721364, 0.00894618795936121, 0.00893336906989255, 0.0089331414517747, 0.00894438410552413, 0.00896194978377493
flux1:, 0.659009197324416, 0.00604655251574244, 0.00600629503886115, 0.00603731502869297, 0.00612109188259848, 0.00620762755833618, 0.00624843734883641, 0.00622460077853173, 0.00615699652022338, 0.00609603089498571, 0.00609123540601579, 0.00615550650392534, 0.00625395284704876, 0.006330680523983, 0.0063505456112785, 0.00632367570829646, 0.00629985071236591, 0.00633287925351259, 0.00642967583989416, 0.00653265618007919, 0.00657926381708044, 0.00659236728116532, 0.00668027938819409, 0.00689088720286686, 0.00706191457892198, 0.00702866677811001, 0.00712882198326406, 0.00740360364866841, 0.00736226807221091, 0.00792373835898768, 0.00855296603202849, 0.00788653386680637, 0.00730275422372086, 0.00808808286530878, 0.00843648758540052, 0.0083165866728432, 0.00850088079666616, 0.00875778004713578, 0.00866617001866266, 0.00877921837466243, 0.00900962887965959, 0.00907110851274451, 0.00897623681125584, 0.00890451092317238, 0.00895371693546758, 0.00907960474918539, 0.00918407511071314, 0.00921086846937805, 0.00917195076234478, 0.00911673730618055, 0.00908932153799119, 0.00910393630034467, 0.00914552949124655, 0.00918719894623445, 0.00920919847856009, 0.00920733356092861, 0.00918967380058386, 0.00916867664357219, 0.00915484901271969, 0.00915349791607315, 0.00916415979354074, 0.00918204409020496
flux1:, 0.65927164622817, 0.0060397440563113, 0.00599703232856385, 0.00602652098700229, 0.00611065694201294, 0.00619923100708755, 0.006242836498724, 0.00622147072658255, 0.0061551158354747, 0.00609397706514342, 0.00608841655832773, 0.00615255678048578, 0.0062520573266053, 0.00633084270240441, 0.00635363901571277, 0.0063305821518276, 0.00631105302973104, 0.00634822922880988, 0.00644853662868655, 0.00655358489475088, 0.00660041544909189, 0.00661468317003489, 0.00671010125675824, 0.00693568073982539, 0.00712098902463171, 0.00709107539836356, 0.00719250312354822, 0.00748306348257934, 0.00744329707593541, 0.00802728792046833, 0.00867108956559236, 0.0080083835143229, 0.00742707876641398, 0.00823195745281571, 0.00860002663935313, 0.00847978399212213, 0.00867460809466375, 0.00894006619373538, 0.00884743384536767, 0.00896927551002534, 0.0092141983182054, 0.00928319867799621, 0.00918673291473458, 0.00911078221788447, 0.00915881242576704, 0.00928736266054857, 0.00939605916783588, 0.00942622531886016, 0.00938872825414122, 0.0093333024717245, 0.00930507391975778, 0.00931913905703263, 0.00936075678011941, 0.00940295902703637, 0.00942579449927994, 0.0094247906291999, 0.00940774272546841, 0.00938697555805175, 0.00937303708264626, 0.00937137227695415, 0.00938171041265234, 0.00939947136397641
flux1:, 0.659534095131923, 0.00601521352989168, 0.00597049779969008, 0.00599838323967609, 0.00608233770865399, 0.00617225581639646, 0.00621822099785327, 0.00619943086988566, 0.00613494378671525, 0.00607442827499542, 0.00606864795034511, 0.00613269639659364, 0.00623282501511791, 0.00631306416608115, 0.00633841081864336, 0.00631932006036254, 0.00630476766515592, 0.00634695846235131, 0.00645143928574164, 0.00655882397470897, 0.00660572588942485, 0.00662071877844804, 0.00672332339463058, 0.00696409312943918, 0.00716449270238115, 0.00713904484141345, 0.00724260172399756, 0.00755000939442114, 0.0075121552487878, 0.00811868871875683, 0.00877584045995178, 0.00811849103423654, 0.00754163279265791, 0.00836607755923549, 0.00875605007579692, 0.00863637101210676, 0.00884258623772851, 0.00911653624126305, 0.0090221001272687, 0.00915228140338327, 0.00941211405162145, 0.00948959490441603, 0.00939260631863624, 0.00931325316026404, 0.0093603807408947, 0.00949121664183199, 0.00960334585569275, 0.00963615111744105, 0.00959986740790588, 0.00954473982475976, 0.00951670409219614, 0.00953118358678718, 0.00957321158633392, 0.00961554467343565, 0.00963826592946715, 0.00963716754630678, 0.00962030920356191, 0.00960012126870593, 0.00958699723085819, 0.00958599609403529, 0.00959648541302394, 0.00961383125826884
flux1:, 0.659796544035676, 0.00597195237540144, 0.00592573728462308, 0.00595196415234772, 0.00603516377797469, 0.00612566504632345, 0.00617348793535995, 0.00615734848086905, 0.00609537128114333, 0.0060363397129657, 0.0060309537601896, 0.00609498821691584, 0.00619531363740617, 0.00627636255177835, 0.00630382522675506, 0.00628881440768958, 0.00627991798219385, 0.00632803077497825, 0.00643741691406038, 0.006547488017875, 0.00659437367708607, 0.00660964556299866, 0.00671902196520234, 0.00697509414754811, 0.00719136851549758, 0.00717158304805364, 0.0072782324604453, 0.0076036789742264, 0.00756818666104459, 0.00819730691345896, 0.0088664784006973, 0.00821612612688726, 0.00764573881501181, 0.00848970310617726, 0.00890386058198045, 0.00878577028500009, 0.0090043661720851, 0.0092868335355232, 0.00918972103704706, 0.00932758372818884, 0.00960256618169909, 0.00968942652233066, 0.00959301386674876, 0.00951117836186084, 0.00955780774441843, 0.00969065211832271, 0.00980541987772482, 0.00984000857027052, 0.00980454386005285, 0.00975007893127431, 0.00972322506582504, 0.00973920882068428, 0.00978222847795699, 0.00982443984260211, 0.00984610929831559, 0.00984382493536111, 0.00982652390326718, 0.00980709880660131, 0.00979568880143105, 0.00979646174134478, 0.00980779940471976, 0.00982463084531123
flux1:, 0.660058992939429, 0.0059089974723333, 0.00586183363935245, 0.00588636270866507, 0.00596821028901756, 0.00605848171650436, 0.00610760665303799, 0.00609416598919508, 0.00603535561535973, 0.0059787171035038, 0.00597439493027649, 0.00603852874713293, 0.00613862465029739, 0.00621981645513053, 0.00624891979949266, 0.00623806126453778, 0.00623548166183792, 0.00629044295796616, 0.0064055210757025, 0.00651870763147775, 0.0065655612636526, 0.00658067085349803, 0.00669631754062955, 0.00696769836915405, 0.00720058977724243, 0.00718769675235924, 0.00729848994683988, 0.00764328390346259, 0.0076107118413257, 0.00826250348526992, 0.008942286859747, 0.00830059494414659, 0.00773874956992988, 0.00860209996188791, 0.00904271846501387, 0.00892736343672317, 0.00915946816876712, 0.00945058647049893, 0.00934987419818457, 0.00949457426671886, 0.00978477452784158, 0.00988182448696235, 0.00978708496766714, 0.00970376184159506, 0.00975042319091178, 0.00988511962174137, 0.0100017715058855, 0.0100372014177638, 0.0100019795052055, 0.00994836294332474, 0.009923609834286, 0.00994227083934078, 0.00998705344368306, 0.0100290755038023, 0.0100488245334768, 0.0100441711976406, 0.0100255917819071, 0.0100069118268358, 0.0099980313778784, 0.0100017729338731, 0.0100148658505177, 0.0100313066284131
flux1:, 0.660321441843183, 0.00582543966309358, 0.00577791334873001, 0.00580072150501001, 0.00588060776859199, 0.00596980250482545, 0.00601963504848477, 0.00600891701631146, 0.00595393344125391, 0.0059006255201081, 0.00589807489405392, 0.00596245291464323, 0.0060619086555915, 0.00614257167421115, 0.00617281174561404, 0.00616613321095145, 0.00617049440827398, 0.00623322563060872, 0.00635481802000616, 0.00647161971203979, 0.00651850088739998, 0.00653302400161968, 0.00665436434927126, 0.00694095345186456, 0.00719114186276828, 0.00718636897157823, 0.00730242342222214, 0.00766797231705646, 0.00763898944245121, 0.00831358618752978, 0.00900252375241728, 0.00837119690711172, 0.00782000871800406, 0.00870249923150242, 0.00917181190480404, 0.00906045655965996, 0.00930735665127235, 0.00960738540111966, 0.00950214732738922, 0.00965269221630495, 0.00995800722232603, 0.0100659461830854, 0.00997394795686307, 0.00989018410262698, 0.00993752811000184, 0.0100740628949483, 0.0101919287442304, 0.0102272161302171, 0.0101914971094674, 0.0101387135502134, 0.0101168583730629, 0.0101394026401868, 0.0101868920752502, 0.0102288697296431, 0.0102459561980435, 0.0102377141234847, 0.0102168375040658, 0.010198657090866, 0.0101929777355254, 0.0102009053482034, 0.0102168400944695, 0.0102332529135703
flux1:, 0.660583890746936, 0.00572043587627049, 0.00567315677534788, 0.00569423738391655, 0.00577155520695272, 0.00585881375892881, 0.00590873707931094, 0.00590074287571321, 0.00585023422335561, 0.00580119933300464, 0.00580114708342899, 0.00586594067147868, 0.0059643720220988, 0.00604384801093399, 0.00607470484661507, 0.00607218633393674, 0.00608405645804657, 0.00615544757320028, 0.00628438844329397, 0.0064053615101372, 0.00645240530751054, 0.00646594857344436, 0.00659234550157655, 0.00689393358397256, 0.00716201030348187, 0.00716654618343788, 0.00728902130767225, 0.00767680154621126, 0.00765218953257876, 0.00834977371113161, 0.00904638439690286, 0.00842719163619821, 0.00788882012810762, 0.00879006949009243, 0.00929023913851394, 0.00918425588387564, 0.00944742021342086, 0.00975676564302594, 0.00964612459351858, 0.00980142529196845, 0.0101215978347908, 0.0102410003475188, 0.0101527560632638, 0.0100696270234467, 0.0101184183748656, 0.0102569416614361, 0.0103754821329755, 0.0104096540782078, 0.0103725644208001, 0.0103203865333413, 0.0103020577720326, 0.010329669048586, 0.0103809525995331, 0.0104232598012029, 0.0104371229232676, 0.0104240982341526, 0.0103997570890226, 0.0103815885554748, 0.0103795809925382, 0.0103928650169516, 0.0104128611804432, 0.0104298473599731
flux1:, 0.660846339650689, 0.00559322761659526, 0.00554681502879822, 0.00556617863723796, 0.00564033900736726, 0.00572481214844885, 0.00577420371091951, 0.00576891201324919, 0.005723497064466, 0.00567965648594821, 0.00568282750093949, 0.00574822866073885, 0.00584528801310058, 0.00592295018731695, 0.00595390087580539, 0.00595547278475734, 0.00597534573258728, 0.00605622732181831, 0.00619333496637753, 0.00631907342877265, 0.00636648883676397, 0.00637870579996387, 0.00650947908014301, 0.00682574365419237, 0.00711218208330694, 0.00712714178473617, 0.00725721207175405, 0.00766872945942976, 0.00764938592826832, 0.00837018144240924, 0.00907298730042572, 0.00846778598572268, 0.00794443521312444, 0.00886391128863793, 0.00939700883571556, 0.00929786092469319, 0.00957896125465912, 0.0098981994968459, 0.00978137748838643, 0.00994030910534857, 0.010274958858386, 0.0104062688959834, 0.010322709516058, 0.0102412923176724, 0.010292398833993, 0.0104332421571981, 0.0105520944186119, 0.0105842456464403, 0.010544818265658, 0.0104928073453616, 0.0104784242624023, 0.0105122056294235, 0.0105684732763767, 0.0106117164330713, 0.0106220250736359, 0.0106031170676516, 0.0105740439003172, 0.0105551585315484, 0.0105570437245891, 0.0105767334900251, 0.0106020831000315, 0.0106204657522249
flux1:, 0.661108788554442, 0.00544316819535403, 0.0053982360388531, 0.00541591132774279, 0.00548636017503711, 0.0055672322165945, 0.0056154797014323, 0.00561284512384042, 0.00557309398666203, 0.00553532035732851, 0.00554241558349092, 0.00560863011896444, 0.00570401568443005, 0.00577928635145766, 0.00580981908381445, 0.00581536227166112, 0.00584364065664011, 0.00593475492221613, 0.00608080055476025, 0.00621191424431387, 0.00625998233145698, 0.00627059231491867, 0.00640503775363936, 0.00673553743672007, 0.00704066405745032, 0.0070670589845622, 0.00720588448224207, 0.00764262866090601, 0.00762957079941155, 0.00837383318847862, 0.0090813877762184, 0.00849214619919342, 0.00798606334987935, 0.00892307791728117, 0.00949106091103869, 0.00940027851068786, 0.00970119765050085, 0.0100310981167575, 0.00990746173737857, 0.0100689254047691, 0.0104175899722245, 0.010561123084305, 0.0104830714707318, 0.0104044113555972, 0.0104587851967159, 0.0106024717609662, 0.0107214908236913, 0.0107508416095374, 0.0107080633774675, 0.0106555806782473, 0.0106453205073974, 0.0106862350090457, 0.0107487282692011, 0.0107937350665173, 0.0108004258980438, 0.0107746951020071, 0.0107395825189794, 0.0107190284064222, 0.0107247412465641, 0.0107516926314618, 0.0107836896081396, 0.0108044813574428
flux1:, 0.661371237458196, 0.00526976020040169, 0.00522690148964042, 0.00524293635879468, 0.00530917132364378, 0.00538568252115821, 0.00543219823293035, 0.00543214833503861, 0.0053985622922784, 0.00536765182732476, 0.0053793258470321, 0.00544656544052899, 0.00554002906426277, 0.00561239676873618, 0.00564202619081807, 0.00565137448287185, 0.00568835416267773, 0.00579032520778251, 0.00594599943001712, 0.00608309035607587, 0.00613216319830784, 0.00614097233712298, 0.00627838171688812, 0.00662255001404862, 0.00694651862141819, 0.00698523209920149, 0.00713392624924704, 0.00759732287871151, 0.00759168987813143, 0.0083596972492577, 0.00907061769340003, 0.0084994340038948, 0.00801290474339189, 0.00896662007006859, 0.00957130546271887, 0.00949045650076559, 0.00981327635247802, 0.0101548218234736, 0.0100239201963872, 0.0101868997105368, 0.0105490803843741, 0.0107050325880295, 0.0106331770349506, 0.0105582466645882, 0.0106168943849414, 0.0107641382738103, 0.0108834302808557, 0.0109093820954678, 0.0108622461515893, 0.0108084738303554, 0.0108022475724504, 0.0108510600743956, 0.0109210121445618, 0.010968805379205, 0.0109721079447482, 0.0109388408554687, 0.0108964109746577, 0.0108730480830005, 0.0108822173573805, 0.0109170273582816, 0.0109568916471215, 0.0109812488061303
flux1:, 0.661633686361949, 0.00507270353309279, 0.00503247500587655, 0.00504693765510974, 0.00510852393678741, 0.00517999109241781, 0.00522422454181774, 0.00522665595063248, 0.00519964757932044, 0.00517629296930615, 0.00519313153013431, 0.00526160455472293, 0.00535295780393885, 0.00542199381143085, 0.00545027762566467, 0.00546322259851199, 0.00550907856991168, 0.00562238215341175, 0.00578826003022343, 0.00593189827145523, 0.00598239869845765, 0.0059893216033459, 0.00612900197952821, 0.00648614154752441, 0.00682891295277402, 0.00688068131159673, 0.00704027628240601, 0.007531640193625, 0.00753469220172511, 0.00832673971355143, 0.00903974344486969, 0.00848885958547555, 0.00802419959150012, 0.00899364628159488, 0.00963667352957726, 0.00956733172027173, 0.00991429639224794, 0.0102686956916224, 0.0101302901914886, 0.0102938987057136, 0.0106691055518962, 0.0108375674673125, 0.0107724363302616, 0.0107020877965384, 0.0107660274154361, 0.0109177185550082, 0.0110376626322422, 0.0110598484312309, 0.0110074088598959, 0.0109513794118505, 0.0109488169818185, 0.0110060395616517, 0.011084609149685, 0.0111363661865221, 0.0111368127692234, 0.0110955792824672, 0.0110446585974418, 0.0110172099756732, 0.0110291570925005, 0.0110721102571821, 0.011120911477099, 0.0111500771162753
flux1:, 0.661896135265702, 0.00485195313485774, 0.00481486066004695, 0.00482784048471682, 0.00488442507803676, 0.00495025978900225, 0.00499170856010545, 0.0049964829974973, 0.00497635758210514, 0.0049611222780444, 0.00498361993136107, 0.00505352074731258, 0.00514263890391266, 0.00520801262694517, 0.0052345688938492, 0.00525086620446128, 0.00530563930882582, 0.00543057220170082, 0.00560707775843962, 0.00575777740983197, 0.00581019855764899, 0.00581527823820173, 0.00595656902259788, 0.00632584713900177, 0.00668717528199396, 0.0067525732989972, 0.0069239832281371, 0.00744447447768171, 0.00745758550052685, 0.00827398420987848, 0.00898793003375011, 0.00845974028761768, 0.00801928343360827, 0.00900338721806473, 0.00968617089563796, 0.00962988372091881, 0.0100033370382481, 0.0103720263584467, 0.0102261127397627, 0.0103896275114375, 0.0107774194463783, 0.010958394265188, 0.0109003338233653, 0.0108352458721231, 0.0109054512226313, 0.0110626242979423, 0.0111838803209443, 0.0112022069163629, 0.0111436338202195, 0.0110842671658613, 0.0110847127398367, 0.0111505560793253, 0.0112387578581767, 0.0112957572747354, 0.0112941764316141, 0.0112448763361729, 0.0111844717987536, 0.0111515885295106, 0.0111653459180113, 0.0112163764351446, 0.0112749615413524, 0.0113102000892044
flux1:, 0.662158584169456, 0.00460778456489235, 0.00457426979294407, 0.00458587785714109, 0.00463720168152797, 0.00469692606658576, 0.00473514541872075, 0.00474208650714135, 0.00472902557593249, 0.0047223198856096, 0.00475085770991409, 0.00482235414893463, 0.00490917764818817, 0.00497067030351356, 0.00499519439632435, 0.00501457051778305, 0.00507815427618939, 0.00521480336336786, 0.00540217405831364, 0.00556036898614279, 0.00561527169391446, 0.00561869489118467, 0.00576098112785513, 0.00614142651314231, 0.00652085044310499, 0.00660027937456298, 0.00678426225513948, 0.00733484533622822, 0.0073594878010182, 0.00820056645233499, 0.00891449806807319, 0.00841155258795314, 0.00799763710927414, 0.00899525103036003, 0.0097189258324151, 0.00967718509674291, 0.010079486236472, 0.0104641162203085, 0.0103109408045656, 0.0104738267682946, 0.0108738440976176, 0.011067268369267, 0.0110164267837664, 0.0109570515751124, 0.0110343865837432, 0.0111981739726934, 0.0113216746724606, 0.0113363552255297, 0.0112709886819546, 0.0112071364327969, 0.0112096550681154, 0.0112839885106549, 0.0113826235531429, 0.0114461813283356, 0.0114436748882269, 0.0113865703833388, 0.0113159422317074, 0.0112762786087845, 0.0112906271696621, 0.0113492990837411, 0.0114182279054395, 0.0114607539283793
flux1:, 0.662421033073209, 0.00434086508200792, 0.00431129354580884, 0.00432166231877246, 0.00436756991462348, 0.00442082993327282, 0.00445544175319494, 0.00446433339401366, 0.00445838095267834, 0.00446044012971437, 0.00449526341489739, 0.00456848213910301, 0.00465301487512008, 0.00471053034219333, 0.00473281013938796, 0.00475496821012483, 0.00482709523267684, 0.00497530661986389, 0.00517355806326791, 0.00533957653437886, 0.00539758204085223, 0.00539968709100813, 0.00554240744705527, 0.00593290785605236, 0.00632974771443242, 0.00642342411382845, 0.00662054338411727, 0.00720194823235497, 0.00723966768049147, 0.00810577400228475, 0.00881896269061057, 0.00834396673099427, 0.00795892116590614, 0.00896885921991499, 0.00973422352002672, 0.0097084404563342, 0.0101418650974321, 0.0105442724449296, 0.0103843442615665, 0.010546269334864, 0.010958258296678, 0.0111640250563091, 0.0111203455269597, 0.0110668605539222, 0.0111520082694193, 0.0113235790638349, 0.0114505061149658, 0.0114620813390977, 0.0113894830075579, 0.0113199796703628, 0.0113233764546937, 0.0114056995406687, 0.0115152893773124, 0.0115866875787909, 0.0115845917468274, 0.0115203236408432, 0.0114390505755903, 0.0113913452339995, 0.0114048688653627, 0.0114703755550694, 0.0115498673272929, 0.011600771136122
flux1:, 0.662683481976962, 0.00405232790171981, 0.00402697848661877, 0.00403626043966285, 0.00407670700490665, 0.00412328359951001, 0.00415398528321475, 0.00416457219210337, 0.00416562397803818, 0.00417648834981395, 0.0042176841294062, 0.00429269358149222, 0.00437499739404016, 0.00442856901301167, 0.00444849676727353, 0.00447312039913001, 0.00455334815768509, 0.00471269674119171, 0.00492158772487872, 0.00509562457416932, 0.00515739990922246, 0.00515867469369407, 0.00530132292402102, 0.00570062222127669, 0.00611397648817484, 0.00622192049939387, 0.00643250766188569, 0.00704518995023745, 0.00709756940460778, 0.00798906618900008, 0.00870104849182472, 0.00825685789423075, 0.00790298848293679, 0.00892405726231034, 0.00973152345283209, 0.00972300939082107, 0.0101896458931145, 0.0106118102074135, 0.0104459104523448, 0.0106067564467662, 0.0110305870677073, 0.0112485712926979, 0.0112117971435203, 0.0111640682853755, 0.0112574609538017, 0.0114379499049105, 0.0115696948143408, 0.0115790418759633, 0.0114990429988606, 0.0114227637926797, 0.0114256167467196, 0.011515045051685, 0.0116357731262698, 0.0117161844581717, 0.0117160163754421, 0.0116456023657995, 0.0115536350075172, 0.0114967933354706, 0.011507947534642, 0.0115791304502826, 0.0116690238115686, 0.0117291966798227
flux1:, 0.662945930880715, 0.00374384774116812, 0.00372290318555752, 0.00373126776774772, 0.00376632331429321, 0.00380614153487729, 0.00383271515563879, 0.00384470585154397, 0.00385250174510132, 0.0038719989295619, 0.00391947337534694, 0.0039962641256615, 0.00407644874345445, 0.00412624072139906, 0.00414382015711652, 0.00417057443585735, 0.00425827066510157, 0.00442803086735848, 0.00464702871033921, 0.0048291137135155, 0.00489534767129316, 0.00489641601011205, 0.00503853497088035, 0.00544522791559266, 0.00587396894628111, 0.00599599162203935, 0.00622011137398717, 0.00686420922003467, 0.00693282393271214, 0.00785007495101218, 0.00856068099309936, 0.00815029379937859, 0.00782987433911079, 0.00886090037972732, 0.00971046051007488, 0.00972041305246231, 0.0102220633525444, 0.0106660517493706, 0.0104952407749743, 0.0106551133577286, 0.0110907929219952, 0.0113208794967182, 0.0112905729436651, 0.0112481339264962, 0.0113498908920908, 0.0115403223303674, 0.0116784339089748, 0.0116867622271823, 0.011599506406421, 0.011515430860868, 0.0115161384308649, 0.0116114063116691, 0.0117430705810156, 0.0118334824094423, 0.01183687410058, 0.0117616882756309, 0.0116593873532869, 0.0115925604562904, 0.0115997513421724, 0.0116751371485537, 0.0117748656377046, 0.0118449277832546
flux1:, 0.663208379784469, 0.00341771635301413, 0.00340125427857627, 0.00340888274934125, 0.00343873309003987, 0.00347186913827674, 0.00349419090988925, 0.0035072631552909, 0.00352138279909711, 0.00354911220185902, 0.00360256812307922, 0.00368103057795026, 0.00375923836575563, 0.00380554059121909, 0.00382088812924408, 0.00384941757380574, 0.00394374605206177, 0.00412286466906267, 0.00435111101291993, 0.00454107256381228, 0.00461244108970982, 0.00461403693419821, 0.00475520456853123, 0.00516772739508795, 0.00561049270564029, 0.00574618287067118, 0.00598360223935915, 0.00665888696119805, 0.00674525125969749, 0.00768859299321891, 0.00839796168934996, 0.00802450474216154, 0.00773976877398221, 0.00877962081891105, 0.00967083445017873, 0.00970032817709926, 0.0102384213816039, 0.0107063246947355, 0.0105319453000693, 0.0106911847668328, 0.0111388691584755, 0.0113809833235555, 0.0113565582404809, 0.011318610135487, 0.0114284897475195, 0.0116297020003125, 0.0117758228573316, 0.0117846560737633, 0.0116906345915084, 0.0115979141803582, 0.0115947573433746, 0.0116942396707153, 0.0118362198956912, 0.0119373615249375, 0.0119459836811809, 0.0118677171190927, 0.0117558734734606, 0.011678529156879, 0.0116801989231327, 0.0117580536331407, 0.011866638496012, 0.0119468735562128
flux1:, 0.663470828688222, 0.00307691708770091, 0.00306490104187003, 0.0030719786716355, 0.00309692285043575, 0.00312360868091233, 0.00314165834431113, 0.00315546678917633, 0.00317532849217852, 0.00321064852033104, 0.00326956350564143, 0.00334946317293487, 0.00342584824095984, 0.00346906363539643, 0.00348240314320208, 0.00351232692821491, 0.00361223476518408, 0.00379930706831351, 0.00403558456385079, 0.00423300853951697, 0.00431012956775691, 0.00431305934776007, 0.00445286640963536, 0.00486948155825104, 0.00532465929594079, 0.00547337127500963, 0.00572353410864938, 0.00642935396803013, 0.00653486259369279, 0.00750455965002384, 0.00821313826984617, 0.0078798465720896, 0.0076329804745807, 0.00868058728932091, 0.00961259533216822, 0.00966257546602848, 0.0102380990592549, 0.0107319640431715, 0.0105556384998056, 0.0107148306459313, 0.0111748347730802, 0.0114289744204905, 0.0114097417644733, 0.0113751738973319, 0.0114925440762195, 0.011705119626889, 0.0118609144686288, 0.011872057892606, 0.0117721346540814, 0.0116701615255639, 0.0116613793176581, 0.0117631334041375, 0.0119143762920502, 0.0120266533617667, 0.0120421319196386, 0.0119627350195648, 0.011842569221068, 0.0117545508138472, 0.0117492654980797, 0.0118276638042526, 0.0119437258093731, 0.0120340262055637
flux1:, 0.663733277591975, 0.00272519718957324, 0.00271746733689453, 0.00272417262332099, 0.0027446163416314, 0.00276524118822071, 0.00277911063567115, 0.00279329627374756, 0.00281815939303643, 0.00286017811485569, 0.00292378417886955, 0.00300473498838374, 0.00307943657685332, 0.00312006059529518, 0.00313171160448922, 0.00316261676214625, 0.00326682449663408, 0.0034600748473785, 0.0037027756118929, 0.00390696028997746, 0.00399033929280336, 0.00399543359740103, 0.00413345319382219, 0.00455222719199131, 0.0050179355080918, 0.00517877944618206, 0.00544078733408091, 0.00617600501977515, 0.00630187160049027, 0.00729805613798591, 0.00800658328561287, 0.00771676904544797, 0.00750990344991245, 0.00856426877469062, 0.00953583307032218, 0.00960711039320485, 0.0102205603985951, 0.0107423221108693, 0.0105659395296954, 0.0107259233242019, 0.0111987300656077, 0.0114649983168826, 0.0114502212936765, 0.0114176525122175, 0.0115414825215166, 0.0117656882719167, 0.0119327668847493, 0.0119482598592417, 0.0118436825008968, 0.0117321551196777, 0.0117160309075484, 0.0118178586434581, 0.0119768834058834, 0.0121003233278424, 0.0121241523653941, 0.0120457603804361, 0.0119189005514735, 0.0118204698334964, 0.0118070052386566, 0.0118839128892983, 0.0120057046599513, 0.0121055327832474
flux1:, 0.663995726495728, 0.00236713520209411, 0.00236339861916454, 0.00236988942540738, 0.00238633406603697, 0.00240144212213376, 0.00241134241113751, 0.00242554343720642, 0.00245451459645537, 0.00250208485439314, 0.00256935076370356, 0.00265078730254453, 0.0027238978344613, 0.00276249030213922, 0.00277285012040361, 0.00280428363477303, 0.00291127938869948, 0.00310854765032533, 0.00335564486608919, 0.00356555374856633, 0.00365552228317015, 0.00366357859685137, 0.00379932791693094, 0.00421810232845055, 0.00469216366907484, 0.00486400007199605, 0.00513660039770939, 0.00589952694013014, 0.00604672208570491, 0.00706932006338941, 0.00777879272242345, 0.0075358006928404, 0.00737099691635996, 0.00843121335878109, 0.00944077778553902, 0.00953402340916082, 0.0101853716919578, 0.0107367893787427, 0.0105624799778493, 0.0107243467765415, 0.0112106119031726, 0.0114892473766219, 0.0114782021955457, 0.0114460393100543, 0.0115749130461249, 0.0118106538291673, 0.0119904916106831, 0.0120125446340095, 0.0119049381975122, 0.0117839186869613, 0.011758872937282, 0.0118584016926023, 0.0120233277550768, 0.0121575400743024, 0.0121909951658863, 0.0121158393574778, 0.0119842766823908, 0.0118761376689365, 0.0118535591944169, 0.0119269257481883, 0.0120523856305017, 0.0121607559287127
flux1:, 0.664258175399482, 0.00200819842540883, 0.00200801939698646, 0.00201441629912676, 0.00202744335841175, 0.00203772690923131, 0.00204399285928818, 0.00205785661367736, 0.00208990028179465, 0.00214162047577538, 0.00221123820317091, 0.00229238813558772, 0.00236391690231163, 0.00240106697192148, 0.00241058747628794, 0.00244204814854854, 0.00255008682813851, 0.00274882180881729, 0.00299784629401021, 0.00321206151541367, 0.00330871173766718, 0.00332043020657081, 0.00345332509604209, 0.00386968148353632, 0.00434959386208406, 0.0045310334069992, 0.00481261483366521, 0.00560094429614863, 0.00577013537537083, 0.00681878447267218, 0.00753041104387794, 0.007337557163631, 0.00721678529402617, 0.00828204838894782, 0.00932781418593125, 0.00944355342442227, 0.010132228391212, 0.0107148269976059, 0.0105449206736838, 0.0107099989436634, 0.0112105478383764, 0.0115019491294098, 0.011493986513036, 0.0114604952530267, 0.0115926444427331, 0.0118394316950021, 0.0120332906081582, 0.0120642077830952, 0.0119555477861654, 0.0118255052179838, 0.0117901891183016, 0.0118849683789685, 0.0120535659062418, 0.0121977212791672, 0.0122417780732492, 0.0121720859792728, 0.0120381084221592, 0.0119214093242185, 0.0118891413185498, 0.0119569998361997, 0.0120838273588056, 0.0121993139251508
flux1:, 0.664520624303235, 0.00165478203864793, 0.00165757325524785, 0.00166394086475728, 0.00167419199326612, 0.00168047960786084, 0.0016835714235043, 0.00169676729543199, 0.00173072136698115, 0.00178494323308511, 0.00185532020842833, 0.00193517858734061, 0.00200501265265338, 0.00204129823818714, 0.00205045836088271, 0.00208138911750761, 0.00218849729065923, 0.00238575836399242, 0.00263378230661403, 0.00285046184589056, 0.00295358026639279, 0.00296949451639471, 0.00309879789078489, 0.00351001871355836, 0.00399292664680906, 0.00418233541176319, 0.0044709307224814, 0.00528168105230732, 0.00547317519750492, 0.00654714043027258, 0.00726228242861251, 0.00712277392811178, 0.00704787986122133, 0.00811750230809796, 0.00919750872348586, 0.00933611412861511, 0.0100609908157694, 0.0106760090659977, 0.0105129773003546, 0.0106827975765518, 0.0111986088170696, 0.011503349236774, 0.011497951797978, 0.0114613350158149, 0.011594689428535, 0.0118516259442294, 0.0120604789146499, 0.0121025674020852, 0.0119951302227829, 0.0118569642438594, 0.011810347535673, 0.0118979566716689, 0.0120677192621873, 0.0122205502922477, 0.0122758135902984, 0.0122137030457225, 0.0120798090087167, 0.0119561203980291, 0.0119140004855136, 0.011974569675509, 0.0121003211395686, 0.0122210941436902
flux1:, 0.664783073206988, 0.00131421781096235, 0.00131923385081697, 0.00132556140744293, 0.00133371480734596, 0.00133695472427536, 0.00133745650857972, 0.0013496898977464, 0.00138428695780931, 0.00143913166621467, 0.00150839065537936, 0.00158569827599023, 0.00165356281176675, 0.00168950637683377, 0.00169878143162174, 0.00172856248973267, 0.00183254922540302, 0.00202501719231089, 0.00226864745170367, 0.00248548958751909, 0.00259449334968514, 0.00261489837110369, 0.00273966388597533, 0.00314269203932856, 0.00362535996285976, 0.00382086924872368, 0.00411416517184393, 0.00494363082745284, 0.00515732231544272, 0.00625541554827889, 0.00697552076865334, 0.00689235770402751, 0.00686501774118556, 0.00793844230443744, 0.00905064384290309, 0.00921232821505929, 0.00997172514726681, 0.0106200703235328, 0.0104664525851089, 0.0106426895911751, 0.0111748608981197, 0.0114936896288314, 0.0114905207638352, 0.0114489988424345, 0.0115812501079331, 0.0118470312113046, 0.0120714933018012, 0.0121269628557085, 0.0120232530429538, 0.0118782931470701, 0.0118197391416492, 0.011897900328011, 0.012066137725849, 0.0122259640840969, 0.012292612942689, 0.0122399855994568, 0.0121087806362979, 0.011980048791422, 0.0119283625895608, 0.0119801457406764, 0.0121023464773383, 0.0122262387201579
flux1:, 0.665045522110741, 9.94737112304552e-4, 0.00100107197191442, 0.00100725501724547, 0.00101399958572208, 0.00101523909518796, 0.00101385463514365, 0.00102488229274828, 0.00105877720411959, 0.0011121610042604, 0.00117814955636154, 0.0012513779211779, 0.00131679878163405, 0.00135282183766949, 0.00136265097190122, 0.00139059411262004, 0.00148906786576761, 0.00167306608430425, 0.00190844952039105, 0.00212266791035285, 0.00223654672267682, 0.00226142594350781, 0.00238043888554291, 0.00277183909722133, 0.00325062979572522, 0.00345014893199418, 0.00374550240809451, 0.00458922379907152, 0.00482454682851743, 0.00594505562764265, 0.00667158524562487, 0.00664744561217149, 0.00666910894519261, 0.00774591709900839, 0.00888825037947966, 0.00907306107147854, 0.00986474383971635, 0.0105469531465912, 0.0104052711868769, 0.0105896633305162, 0.0111393570610363, 0.0114731836735793, 0.011472124594977, 0.0114240138735025, 0.0115526896690053, 0.011825620966708, 0.0120658910863586, 0.0121367482729165, 0.0120394045323124, 0.0118893819375622, 0.0118187030148959, 0.011885392314297, 0.0120493393709588, 0.0122141183904723, 0.0122918725719591, 0.0122503135670825, 0.0121243947552113, 0.0119928704270968, 0.0119323623511345, 0.0119742363007663, 0.0120905038686609, 0.012215106028804
flux1:, 0.665307971014495, 7.05371196226596e-4, 7.11961845445169e-4, 7.17787212888292e-4, 7.23796460045463e-4, 7.24158786700029e-4, 7.21705512875448e-4, 7.31352756711905e-4, 7.63157086613011e-4, 8.12827562937428e-4, 8.73139019074791e-4, 9.40484838805038e-4, 0.00100275670184825, 0.00103913582333786, 0.00104988911416808, 0.00107523337101463, 0.00116562501607092, 0.0013371518462554, 0.00155999504262846, 0.00176830755915747, 0.00188557428480058, 0.00191452830398471, 0.00202624632860496, 0.0024021718443775, 0.00287303190467723, 0.00307426206219525, 0.00336872236671121, 0.00422147590877802, 0.0044773639917464, 0.00561799386487892, 0.00635234535620476, 0.00638945816817719, 0.00646127939209396, 0.00754119192640123, 0.00871162792639731, 0.00891944388290437, 0.00974063832673114, 0.0104568470917446, 0.0103295124309586, 0.0105237625748011, 0.0110921306198335, 0.0114419913026324, 0.0114431640367493, 0.0113869502158981, 0.0115094961798964, 0.0117875281409166, 0.012043345431369, 0.0121312885503884, 0.0120429724606443, 0.0118899637772113, 0.0118074517361075, 0.0118610008479317, 0.0120179373707338, 0.0121853396394819, 0.0122734519576188, 0.0122441428784712, 0.0121259769178727, 0.011994121353411, 0.0119259779901212, 0.0119572647037462, 0.0120654351207757, 0.0121882151892864
flux1:, 0.665570419918248, 4.55772437667404e-4, 4.61410372111585e-4, 4.66546992210788e-4, 4.72455289068267e-4, 4.73116090318182e-4, 4.70518546216711e-4, 4.78698940263395e-4, 5.07022567811364e-4, 5.50606359154755e-4, 6.02614396503156e-4, 6.62006789846556e-4, 7.20170600001016e-4, 7.56998201067946e-4, 7.6894530616226e-4, 7.90854711997752e-4, 8.70447078712259e-4, 0.00102522074355343, 0.00123082626303235, 0.0014294603836447, 0.00154811330678391, 0.00158029338967967, 0.00168279046027695, 0.00203895841086051, 0.00249741213551182, 0.00269785932670548, 0.00298819553133204, 0.00384400650674657, 0.00411886016235477, 0.00527669260344076, 0.00602011985209108, 0.00612013250314073, 0.00624289786851275, 0.00732576365230127, 0.00852234415519696, 0.00875287684492913, 0.00960029708581142, 0.0103502148556622, 0.0102394359736204, 0.0104451007312135, 0.0110331918674147, 0.0114001975643785, 0.0114039729387673, 0.0113383774948977, 0.0114522448775021, 0.0117330245847772, 0.0120036437695047, 0.0121099655358074, 0.0120332392037217, 0.011879583609023, 0.0117860109592623, 0.0118251922460396, 0.011972566962266, 0.0121400744370907, 0.0122373521133434, 0.0122210043194221, 0.0121128066810321, 0.0119831786194824, 0.0119089825758871, 0.0119294959621407, 0.0120277433877347, 0.0121461827699654
flux1:, 0.665832868822001, 2.55944099778942e-4, 2.59296628621831e-4, 2.63294689613765e-4, 2.69678713252982e-4, 2.71844715531258e-4, 2.70129142747999e-4, 2.76867234148649e-4, 3.00367267796993e-4, 3.35429852639648e-4, 3.76338407728453e-4, 4.25462017416445e-4, 4.78295699486376e-4, 5.15449219213265e-4, 5.28732038129132e-4, 5.46296657028118e-4, 6.12261330365439e-4, 7.45778315746244e-4, 9.29099270566015e-4, 0.00111381646433542, 0.00123131644458545, 0.00126536671569533, 0.00135628429929133, 0.0016879629136853, 0.00212911570241384, 0.00232610180731596, 0.0026088352008517, 0.00346101394619327, 0.00375267896991911, 0.0049241462888536, 0.00567767808711524, 0.00584152562595546, 0.00601557779741129, 0.00710134783208147, 0.00832220744491529, 0.0085750062129665, 0.00944490374656841, 0.0102278002797584, 0.0101354963301183, 0.0103538734579102, 0.0109625292989556, 0.0113477979709642, 0.0113547886401175, 0.0112788269632511, 0.0113815643756011, 0.0116625046181404, 0.0119466942902216, 0.0120721997535065, 0.0120094002947623, 0.0118575944603073, 0.0117541849575514, 0.011778273118966, 0.0119138239535843, 0.0120788459556717, 0.01218370205423, 0.0121805165996737, 0.0120841398723384, 0.0119592692240503, 0.0118809234363199, 0.0118909850256689, 0.0119779245285796, 0.0120896607831186
flux1:, 0.666095317725754, 1.15873553104605e-4, 1.15516105119461e-4, 1.17816888881066e-4, 1.25185149199571e-4, 1.30077568460858e-4, 1.30369276090053e-4, 1.35826886307354e-4, 1.53263778178614e-4, 1.77381615929529e-4, 2.04291729981676e-4, 2.40628762827493e-4, 2.86655165833685e-4, 3.23778611441382e-4, 3.38391023247119e-4, 3.50633188812975e-4, 4.00075749668644e-4, 5.07683754542313e-4, 6.63397968489503e-4, 8.29539142681845e-4, 9.4280514553697e-4, 9.76818255598974e-4, 0.0010533283642284, 0.00135533884980601, 0.00177389086826624, 0.00196456252458376, 0.00223600375984744, 0.00307720426424962, 0.00338296332688817, 0.00456384031914403, 0.00532819880894609, 0.00555598329441739, 0.00578114976468151, 0.00686983544305425, 0.00811321203690357, 0.008387673580166, 0.00927591270138601, 0.0100906165511037, 0.0100183437816201, 0.0102503680725676, 0.010880116150042, 0.0112846932564231, 0.0112957325586377, 0.0112087626812325, 0.0112981101133963, 0.0115764753154318, 0.0118725422168731, 0.0120174890302691, 0.0119706087088396, 0.0118231859325773, 0.0117115551261658, 0.0117203602822629, 0.0118422226728158, 0.0120022230537965, 0.0121127565501581, 0.0121224153663976, 0.0120392551391914, 0.0119215109247207, 0.0118411360212079, 0.0118415551774518, 0.0119163186327833, 0.0120192832375179
flux1:, 0.666357766629508, 4.50743523385769e-5, 3.95344403622304e-5, 3.94926609759769e-5, 4.82856754385162e-5, 5.71308700404821e-5, 6.06558954511393e-5, 6.51622660212242e-5, 7.54627223394036e-5, 8.63076197786356e-5, 9.63022025230348e-5, 1.17195844289539e-4, 1.54711532614429e-4, 1.91213413376255e-4, 2.06991658331509e-4, 2.12879934568499e-4, 2.4289504618548e-4, 3.19881136689582e-4, 4.42485478422947e-4, 5.8503907379061e-4, 6.90465726917239e-4, 7.21957351932692e-4, 7.80742235428411e-4, 0.00104747772650287, 0.00143774873359487, 0.00161908502160159, 0.00187537584594229, 0.00269767482090103, 0.00301425529838189, 0.0041996675367968, 0.00497518899530266, 0.00526607679582094, 0.0055416068093805, 0.00663322361285237, 0.00789746020705184, 0.00819284105232476, 0.0090950030326377, 0.00993991551267105, 0.00988881114888847, 0.0101349684448926, 0.0107859221579742, 0.0112106949150197, 0.0112268028188376, 0.0111285632572071, 0.0112025457358912, 0.0114755529573054, 0.0117813937126626, 0.0119454606424856, 0.011916041556018, 0.0117754431818653, 0.0116575122214232, 0.0116513811025655, 0.0117581763009011, 0.0119108033785285, 0.0120249036967457, 0.0120465944111041, 0.0119775204203644, 0.0118689819960132, 0.0117887921737881, 0.011780809478792, 0.0118430863537292, 0.0119356255460364
flux1:, 0.666620215533261, 5.20552094712222e-5, 3.98679086455708e-5, 3.67876281708744e-5, 4.73906580949454e-5, 6.14199482911327e-5, 6.95121418137151e-5, 7.35979341716128e-5, 7.59238519490938e-5, 7.13588304810264e-5, 6.16054747550681e-5, 6.43461543554896e-5, 9.14738949667009e-5, 1.26545295478703e-4, 1.43172744214286e-4, 1.41646374332209e-4, 1.49383968517492e-4, 1.91077886929697e-4, 2.75002405318997e-4, 3.88696024958969e-4, 4.82196638619982e-4, 5.08104201360873e-4, 5.45357255767677e-4, 7.70820742172982e-4, 0.0011267871314059, 0.00129560789248218, 0.00153276730270434, 0.00232776123467951, 0.00265136181024113, 0.00383581064870737, 0.00462237219795963, 0.00497451607571396, 0.00529903008119084, 0.00639353035268904, 0.00767707045396385, 0.00799250069137293, 0.0089040148219911, 0.0097771414414334, 0.00974788787101641, 0.0100081546050599, 0.0106799295821495, 0.0111255413882253, 0.0111478790549548, 0.0110385136573677, 0.0110955306652035, 0.0113604621385131, 0.0116736417287497, 0.0118559293006835, 0.0118449806325628, 0.0117134287070614, 0.0115913168895954, 0.0115711011626986, 0.011661997473977, 0.0118052073078451, 0.0119206765678404, 0.0119531505435594, 0.0118984693481237, 0.0118008106777848, 0.01172297628985, 0.0117081723404433, 0.0117582100533878, 0.0118391778199214
flux1:, 0.666882664437014, 1.43747120841401e-4, 1.23521037185914e-4, 1.16705256564596e-4, 1.29474569310633e-4, 1.49934369754056e-4, 1.64048474601318e-4, 1.68483207554088e-4, 1.62305369636213e-4, 1.40490482996838e-4, 1.08361233508988e-4, 9.029577513184e-5, 1.05062301803863e-4, 1.37718041619819e-4, 1.54747727879571e-4, 1.44754025199803e-4, 1.27497175886241e-4, 1.29388658522647e-4, 1.69128908960702e-4, 2.4854429544754e-4, 3.25621958175665e-4, 3.42332222347286e-4, 3.53783885816422e-4, 5.31646434389262e-4, 8.46991685367111e-4, 9.99968804079975e-4, 0.00121394331379867, 0.00197286085818066, 0.002299198502287, 0.00347660350989295, 0.00427356050407013, 0.00468405178400602, 0.0050555062981759, 0.00615270674337428, 0.00745408343312227, 0.00778857967754383, 0.00870487439689486, 0.00960387432567865, 0.00959668436945448, 0.00987049691011758, 0.0105621517783299, 0.0110289233052557, 0.0110587379957331, 0.0109388051116455, 0.010977710524365, 0.0112320321773184, 0.0115498858977838, 0.0117489504932438, 0.011756894661438, 0.0116362748116737, 0.0115121781347207, 0.011479171425723, 0.0115539130934881, 0.0116860765240039, 0.0118007606282169, 0.0118424208081903, 0.0118018739898914, 0.0117162705109342, 0.011642777738339, 0.0116229533613042, 0.0116615157226536, 0.0117303303472848
flux1:, 0.667145113340768, 3.24931750811257e-4, 2.95423527546725e-4, 2.84236402127236e-4, 2.99538844664337e-4, 3.27711258801187e-4, 3.49441842292279e-4, 3.55273805814747e-4, 3.40448396771501e-4, 2.9995385868656e-4, 2.43159246626158e-4, 2.01821066708653e-4, 2.0225990690399e-4, 2.31404311426799e-4, 2.48301542370584e-4, 2.28847682850543e-4, 1.8410153660313e-4, 1.41969032432681e-4, 1.32233451354996e-4, 1.71943103414862e-4, 2.2779087853007e-4, 2.31199455671244e-4, 2.12170503683897e-4, 3.35850321140646e-4, 6.04029964695503e-4, 7.37703891005461e-4, 9.24421313754954e-4, 0.00163824846472007, 0.00196262594658343, 0.00312638607083704, 0.00393252569678339, 0.00439738002350364, 0.00481304962711384, 0.00591256041563948, 0.00723037772472289, 0.00758285341777176, 0.00849951631875698, 0.00942176831413459, 0.00943639053856531, 0.00972264518232752, 0.0104326521556826, 0.0109205150228776, 0.0109590773445469, 0.0108295404536424, 0.0108497067066708, 0.0110911852453094, 0.0114109383176992, 0.0116248581626022, 0.0116515098847697, 0.0115432726306293, 0.0114193367912158, 0.0113751844633563, 0.0114340853061849, 0.0115540700272619, 0.011665988403733, 0.0117150006805383, 0.0116877996855085, 0.0116148660423486, 0.0115473852399092, 0.0115244225255125, 0.0115527090094072, 0.0116093679633447
flux1:, 0.667407562244521, 5.97722588760789e-4, 5.57917055317261e-4, 5.41856427817841e-4, 5.60120771305465e-4, 5.97353661628342e-4, 6.28458916605148e-4, 6.37055917196844e-4, 6.13901064917663e-4, 5.5382371307799e-4, 4.70556485710602e-4, 4.03812751919544e-4, 3.88089628578578e-4, 4.12606382886711e-4, 4.28811953077279e-4, 3.99030967682206e-4, 3.24620424725381e-4, 2.34666901983679e-4, 1.70534345508528e-4, 1.65256110790926e-4, 1.94885039748443e-4, 1.80488447975962e-4, 1.25971250293156e-4, 1.88733158596363e-4, 4.03054892071507e-4, 5.13858093636391e-4, 6.69283867565965e-4, 0.00132889943804243, 0.00164629174226587, 0.00278936665463659, 0.00360288332122611, 0.00411706169857683, 0.00457353893162144, 0.005674701450434, 0.00700760545377587, 0.00737687715881579, 0.00828980973218968, 0.00923249060661508, 0.00926823228354927, 0.00956531366891804, 0.0102915612356918, 0.0108000090434264, 0.0108485449555527, 0.0107107424019592, 0.0107121023002326, 0.0109389121311805, 0.01125780892297, 0.0114842775971767, 0.0115288572344156, 0.0114339444876746, 0.0113121412379006, 0.0112587292154799, 0.0113026309405581, 0.0114098516961779, 0.0115173152277183, 0.0115717347110392, 0.0115566302468167, 0.0114963948665842, 0.0114361691335024, 0.0114118851829714, 0.0114314178660439, 0.0114764698254324
flux1:, 0.667670011148274, 9.61153569326851e-4, 9.10345715925255e-4, 8.89122366801691e-4, 9.10899498227082e-4, 9.58643844802316e-4, 0.00100107235256309, 0.00101416083141003, 9.83529363217961e-4, 9.03607000859629e-4, 7.92688954075207e-4, 6.98898197985132e-4, 6.65453914531108e-4, 6.84316904069106e-4, 6.99329050217328e-4, 6.58557663526088e-4, 5.52729591602159e-4, 4.11719389063567e-4, 2.88800173565635e-4, 2.33563933916428e-4, 2.31954721844313e-4, 1.94972706344292e-4, 9.97388437675798e-5, 9.48125437159817e-5, 2.48531247842745e-4, 3.32819309471948e-4, 4.53013987660561e-4, 0.00104933287916457, 0.0013544890687638, 0.00246950159786903, 0.00328799877169242, 0.00384546393713265, 0.00433867725753294, 0.00544051667887064, 0.00678715378474526, 0.00717194296140155, 0.00807749520091674, 0.0090376648318134, 0.00909342941093935, 0.00939926291353153, 0.0101390897827948, 0.0106671497901111, 0.0107267703693811, 0.0105823631532523, 0.0105654234896571, 0.0107762344247897, 0.0110916677444806, 0.011328108430321, 0.0113892882669595, 0.0113080897957614, 0.0111901053069648, 0.0111294359717598, 0.0111596340452468, 0.0112540666686863, 0.0113557741635837, 0.0114136761872349, 0.0114090569386173, 0.0113609762985613, 0.0113087404233238, 0.0112847468857939, 0.0112972352556029, 0.0113317121552802
flux1:, 0.667932460052027, 0.00141092655749209, 0.00134880065556581, 0.00132241942265456, 0.00134844710891087, 0.00140829826751994, 0.00146421583353862, 0.00148391499397518, 0.00144725851047139, 0.00134797519491877, 0.0012089985855757, 0.00108716990374827, 0.00103487293805445, 0.00104727215273774, 0.00106074267935671, 0.00100860631765071, 8.70130257390122e-4, 6.75519464962012e-4, 4.90111691237367e-4, 3.80430080294944e-4, 3.42701402469816e-4, 2.78224182655129e-4, 1.36954595249177e-4, 5.76687416851405e-5, 1.44094925089699e-4, 1.98184898111166e-4, 2.7936108773484e-4, 8.03482521929476e-4, 0.00109103801451794, 0.00217039722575912, 0.00299091848162218, 0.0035847252686938, 0.00410997498986763, 0.00521117203755506, 0.00657013331759283, 0.0069690640231393, 0.00786413576056821, 0.00883882130386583, 0.00891315710743481, 0.00922527966941359, 0.00997553652063523, 0.0105217636401266, 0.010593396275144, 0.0104442948721943, 0.0104101179106003, 0.0106041554559909, 0.0109137859222627, 0.0111574778960673, 0.0112334575401152, 0.0111657998969454, 0.011052942831896, 0.010987007082421, 0.0110051498012054, 0.011087307967404, 0.0111824133990331, 0.0112420186155807, 0.0112460313234222, 0.0112090431512383, 0.0111649804113674, 0.0111425615275591, 0.0111497575476252, 0.011175073314734
flux1:, 0.668194908955781, 0.0019393589879938, 0.00186605942814685, 0.00183489623710385, 0.00186616296258688, 0.00193990130254408, 0.00201171399964995, 0.00204056066775567, 0.00199997903198125, 0.00188265314767845, 0.00171610660577268, 0.00156604961112146, 0.00149434822288853, 0.0014998220878637, 0.00151165947697072, 0.00144815768586568, 0.00127641763751888, 0.00102646958661683, 7.75701506479204e-4, 6.07734876189431e-4, 5.29318721925928e-4, 4.32471159451892e-4, 2.39903003553918e-4, 7.98307392732007e-5, 9.24495598418475e-5, 1.12664187489162e-4, 1.51241025942927e-4, 5.9459835506356e-4, 8.59191538245588e-4, 0.00189523399401057, 0.00271432339987459, 0.00333674056541456, 0.00388875267224295, 0.00498763665047888, 0.00635738955174339, 0.00676898341290713, 0.00765108320615177, 0.00863735492072777, 0.00872851204857494, 0.00904415586730225, 0.00980128966726971, 0.0103637829150012, 0.0104481081901732, 0.0102963818108459, 0.0102465335563761, 0.0104236056601257, 0.010725461821777, 0.0109736698653422, 0.0110622749402376, 0.0110074429748861, 0.0109005784131807, 0.0108312332478204, 0.0108392019173754, 0.010910078786331, 0.0109982242318459, 0.011058007757433, 0.0110686887611061, 0.0110412997530925, 0.0110050404167493, 0.0109850604032798, 0.0109886169423099, 0.0110064424612752
flux1:, 0.668457357859534, 0.0025355566523299, 0.00245174451597469, 0.00241661249901857, 0.0024544138813203, 0.00254403930388215, 0.0026344079705295, 0.00267536712146943, 0.00263363673265167, 0.00250048295451791, 0.00230785093577737, 0.00213030437175838, 0.00203936625530631, 0.00203792959382961, 0.00204839984956291, 0.00197398394373545, 0.00176905325046044, 0.00146293063349292, 0.00114487963525403, 9.1558464917424e-4, 7.92397542146109e-4, 6.58510398480365e-4, 4.09593313726856e-4, 1.6270369815166e-4, 9.53004406834598e-5, 7.8016286395153e-5, 7.0669558007941e-5, 4.25177579405297e-4, 6.61564366952172e-4, 0.00164670871693263, 0.00246049766671893, 0.00310315761137895, 0.0036761553573418, 0.0047707180777723, 0.00614952993164555, 0.00657220038625348, 0.00743945822210098, 0.008434490268269, 0.00854048318922021, 0.00885666745718965, 0.0096168222796879, 0.0101932625044024, 0.0102906613572925, 0.010138435488093, 0.0100749031134724, 0.0102353903184643, 0.0105279419823522, 0.0107780395186375, 0.0108768364131139, 0.0108336252128033, 0.0107331385565811, 0.0106619989837111, 0.0106617786032841, 0.0107227586028676, 0.0108040710147309, 0.0108628472340873, 0.0108782546550245, 0.0108586550550048, 0.0108293162952437, 0.0108121637460383, 0.0108135086796379, 0.0108256343159126
flux1:, 0.668719806763287, 0.0031858157700289, 0.00309270489424008, 0.00305490228197801, 0.00310088291677312, 0.00320863703389486, 0.00332047780067447, 0.00337693318168048, 0.00333750716986653, 0.0031916634426439, 0.00297548833374144, 0.00277221504926691, 0.00266304181513121, 0.00265529748039305, 0.0026651123850143, 0.00258074675265986, 0.00234343855272829, 0.00198126465279181, 0.00159504433207863, 0.00130229596066783, 0.00113089468125421, 9.55672504392792e-4, 6.45726258643099e-4, 3.06535191149452e-4, 1.53322182573055e-4, 9.50196031411758e-5, 3.87258552519847e-5, 2.96920907975134e-4, 5.00081280249054e-4, 0.00142698903508672, 0.00223130379305011, 0.00288537556793909, 0.0034731685399659, 0.00456109666675247, 0.00594695730466071, 0.00637900540358416, 0.00723014136395506, 0.00823125297945943, 0.00834992674951694, 0.00866355376500948, 0.00942268206713746, 0.0100103887505987, 0.010120904360008, 0.00997025436704864, 0.00989533863430554, 0.0100401482328402, 0.0103223481124571, 0.0105719258887182, 0.0106783446070368, 0.0106451376879857, 0.0105509303664006, 0.0104792831105371, 0.0104728335356587, 0.0105255820082556, 0.0106006352643232, 0.0106576123728578, 0.0106759483224895, 0.0106621432909351, 0.0106384061314026, 0.0106239791264785, 0.0106242152706662, 0.0106324127904344
flux1:, 0.66898225566704, 0.00387423548469227, 0.00377360194828863, 0.00373493443368963, 0.00379110783938085, 0.00391947726267965, 0.00405594237463596, 0.00413166162983546, 0.00409863557123348, 0.00394414719652703, 0.003708044399714, 0.00348188142785601, 0.00335638576307144, 0.00334360813551695, 0.00335399081618898, 0.00326119011640112, 0.00299307740161759, 0.00257596093048752, 0.00212176976259277, 0.00176444826149522, 0.00154216004564898, 0.00132183594187266, 9.46701547536374e-4, 5.10415505490825e-4, 2.66155124974967e-4, 1.63468455991469e-4, 5.55419507410269e-5, 2.10709673896544e-4, 3.7594136249803e-4, 0.00123767497348361, 0.00202815701620742, 0.00268453690174788, 0.00328062661413788, 0.0043593484640518, 0.00574990119056266, 0.00618951512558739, 0.00702377139492534, 0.00802844661757009, 0.00815754492645726, 0.00846549792050825, 0.00921947682637894, 0.00981548098512186, 0.00993879915127087, 0.00979164874608356, 0.00970784015740541, 0.0098383286281715, 0.010109620588386, 0.0103565744647426, 0.0104680315668373, 0.0104428995143163, 0.0103544159016696, 0.0102831604028797, 0.0102722975508959, 0.0103186376010618, 0.010388384306413, 0.0104431856379718, 0.0104628991258494, 0.0104528455428046, 0.0104330609460337, 0.0104207923039179, 0.0104206301992768, 0.0104265252080619
flux1:, 0.669244704570794, 0.00458349967616363, 0.00447765935732173, 0.00444043028445412, 0.0045091700459563, 0.00466086444977498, 0.00482529788786982, 0.00492436721418976, 0.00490240526924346, 0.00474416019663214, 0.00449277894183408, 0.00424763381539792, 0.00410866919320424, 0.00409284939314682, 0.00410556872970313, 0.00400640524191736, 0.00370980711432647, 0.00323982808377142, 0.00271895631537649, 0.0022969939026057, 0.00202201390991768, 0.0017534834207533, 0.00130966077917044, 7.72307071707554e-4, 4.32425848457443e-4, 2.8219295970523e-4, 1.20314933975683e-4, 1.66600590984173e-4, 2.89596647156498e-4, 0.00107976524907773, 0.00185199538926185, 0.00250150815091894, 0.00309920812034074, 0.004165950267246, 0.00555844082852299, 0.00600370083996955, 0.00682074806558999, 0.00782663514658102, 0.00796386837091557, 0.00826310896108067, 0.00900785693363941, 0.00960898660053387, 0.00974443709709146, 0.00960247030064182, 0.00951231951279245, 0.00963019066777506, 0.00989048606777923, 0.0101330796654157, 0.0102470938368855, 0.0102279064477185, 0.0101441891155337, 0.0100738089190714, 0.0100601042848246, 0.0101018907720494, 0.0101675706946973, 0.0102202229946211, 0.0102400864065886, 0.0102318237312545, 0.0102141374612969, 0.01020305562814, 0.0102027825375813, 0.0102077468174805
flux1:, 0.669507153474547, 0.00529576840537837, 0.00518751864134862, 0.00515448176975241, 0.00523847814194361, 0.00541637767202495, 0.00561224101247157, 0.00573896577280205, 0.00573318433476546, 0.005576796753083, 0.00531572291688829, 0.00505651099518429, 0.00490784721677611, 0.00489169296545514, 0.00490906127934688, 0.00480613965800169, 0.00448407361428109, 0.00396423118108083, 0.00337902639345157, 0.00289341244978777, 0.00256486518544562, 0.00224579436414135, 0.00173056113165204, 0.00108909940327769, 6.49789130367968e-4, 4.49100411717871e-4, 2.31340810840321e-4, 1.63837628420959e-4, 2.40746373684481e-4, 9.53629977500235e-4, 0.001703247428633, 0.00233685019762108, 0.00292941693466594, 0.00398126605753093, 0.0053725178162886, 0.00582140733437423, 0.00662123782619206, 0.007626132101976, 0.00776924326760386, 0.00805690638756528, 0.00878849641098121, 0.00939147075582788, 0.00953805036819214, 0.00940264421625034, 0.00930863763453863, 0.00941582603480946, 0.00966545252071637, 0.00990235285221873, 0.0100166466866282, 0.0100011910669536, 0.00992095949943239, 0.00985152455839587, 0.00983622930219281, 0.00987522952194113, 0.00993826310603453, 0.00998915480003235, 0.0100083096170141, 0.0100000746283212, 0.00998255934520006, 0.00997137728014227, 0.00997086209977911, 0.00997593275537222
flux1:, 0.6697696023783, 0.00599360692840378, 0.00588613039312658, 0.00586040218040219, 0.00596258038451473, 0.00616964869654396, 0.00640041438628343, 0.00655918431152376, 0.00657499324318245, 0.00642663636873824, 0.00616223795584609, 0.00589476014405938, 0.00574100251247434, 0.00572788978116122, 0.00575272207204552, 0.0056491223025353, 0.00530522584123188, 0.0047393527084379, 0.00409314856787603, 0.0035458966708083, 0.00316386237013198, 0.0027927684145723, 0.00220427681229042, 0.00145668808102366, 9.14991214372065e-4, 6.61238774616959e-4, 3.86071255279835e-4, 2.00883288854245e-4, 2.28350790760576e-4, 8.5899534783879e-4, 0.00158180429245651, 0.00219078408369309, 0.00277155374143456, 0.00380551984828583, 0.00519194028879417, 0.00564236322125034, 0.0064251827086272, 0.0074269984901881, 0.00757382464815141, 0.00784730818126222, 0.00856207401815728, 0.00916360182131809, 0.00932001774680892, 0.00919220055153851, 0.00909665091896238, 0.00919520093712182, 0.00943483014738481, 0.00966511661367318, 0.00977769959041121, 0.00976379662432145, 0.00968554300700221, 0.00961674093995023, 0.00960073836357834, 0.00963852768005751, 0.00970040369567269, 0.00975021857367267, 0.00976818905256831, 0.0097585065083982, 0.00973928975403601, 0.00972651218750396, 0.00972524275345193, 0.00973107223314538
flux1:, 0.670032051282053, 0.00666087574972059, 0.00655760741367603, 0.00654253870501722, 0.00666593793530264, 0.00690509969724059, 0.007174111477533, 0.0073692320220868, 0.00741213713980023, 0.00727833036495166, 0.00701755111262106, 0.00674831646939939, 0.0065947715308336, 0.0065886499280632, 0.00662418712303058, 0.00652338002188605, 0.00616180803626361, 0.00555445922849909, 0.0048514756173798, 0.00424555984105013, 0.00381107080814788, 0.00338737665253162, 0.00272472700907112, 0.00187007834859185, 0.00122395641946185, 9.14884562878296e-4, 5.81196011445771e-4, 2.75473528482884e-4, 2.50670031489601e-4, 7.94948419906969e-4, 0.00148700698823049, 0.00206316240679283, 0.00262568629318396, 0.00363876447671621, 0.00501638396041462, 0.00546618711992193, 0.00623231416592466, 0.0072290518667955, 0.00737757805444407, 0.00763462349056904, 0.00832925566829561, 0.00892613357496444, 0.00909086383150456, 0.0089713007439932, 0.00887626017057798, 0.00896821052446727, 0.00919877232463486, 0.00942192139014969, 0.00953115064933034, 0.00951676276512229, 0.00943885753003429, 0.00937004973285842, 0.00935383737091195, 0.00939171613572073, 0.00945388222728504, 0.00950351560110789, 0.00952019207801048, 0.00950793621854806, 0.00948531439754555, 0.00946935314506849, 0.00946649998250532, 0.00947333817089454
flux1:, 0.670294500185807, 0.00728350927664366, 0.00718797057225555, 0.00718698113456109, 0.00733459677509565, 0.00760858176717297, 0.00791888522788053, 0.00815438009305151, 0.00822975439769489, 0.00811711425399712, 0.00786722553285336, 0.00760322830218879, 0.00745572421245028, 0.00746098281830945, 0.00751078543616344, 0.00741652802167509, 0.00704183480415378, 0.00639816094659432, 0.0056433863373718, 0.00498265726000645, 0.00449767204235874, 0.00402173856935889, 0.00328503013497022, 0.0023235149013894, 0.00157189993855286, 0.00120565767406357, 8.12753672061703e-4, 3.84700765535195e-4, 3.05333291897123e-4, 7.5997050990971e-4, 0.00141765989440073, 0.00195345784700137, 0.00249162901409419, 0.00348085794993305, 0.00484539714221893, 0.00529239606251567, 0.00604217453053919, 0.00703188873974296, 0.00718029162085234, 0.00741905125373073, 0.00809067928258599, 0.00867988507539681, 0.00885125084863481, 0.00874025526853172, 0.00864745494471713, 0.00873473678440302, 0.00895732779229964, 0.00917317709086393, 0.00927779430623458, 0.00926111847114926, 0.00918191800939215, 0.00911221490739116, 0.00909591501832046, 0.00913485081488295, 0.0091986146453745, 0.00924907985706998, 0.0092646758432277, 0.00924910082144821, 0.00922163166029844, 0.00920091919976277, 0.00919541827779804, 0.00920312524674839
flux1:, 0.67055694908956, 0.00785012275401765, 0.00776573056904545, 0.00778211378387845, 0.0079567092705396, 0.00826786903738433, 0.00862201897276001, 0.00890141244715105, 0.0090142472820387, 0.00892921549312926, 0.00869754073935266, 0.00844600568429408, 0.00831067968694857, 0.00833198406575524, 0.00839980576602464, 0.00831602576136784, 0.00793304161211028, 0.00725865782685234, 0.00645772591335891, 0.00574681806675103, 0.00521418257401498, 0.00468732316898099, 0.00387768387985699, 0.00281063883308932, 0.00195346860958649, 0.00152866404396616, 0.00107627159614133, 5.25127489976235e-4, 3.8944108321507e-4, 7.520052928931e-4, 0.00137207947579238, 0.0018607788745835, 0.0023689418717192, 0.00333145810864935, 0.00467841660578666, 0.00512042253914059, 0.00585414864977467, 0.00683492136868318, 0.00698159996335579, 0.00720068585300948, 0.00784694301696558, 0.00842571913270154, 0.00860196285116625, 0.00849952943004244, 0.0084103468096628, 0.00849470088696247, 0.00871049430161595, 0.00891919081559328, 0.00901833512277862, 0.00899787639918932, 0.00891582572513794, 0.0088441744815431, 0.00882756966160319, 0.00886816654697847, 0.00893461362150426, 0.00898694679475626, 0.0090019358872471, 0.00898267623135384, 0.00894924510469728, 0.00892233812613458, 0.00891298466112591, 0.00892107052887662
flux1:, 0.670819397993313, 0.00835240567436873, 0.00828226716240515, 0.00831897600822701, 0.0085228747811153, 0.00887298175846971, 0.00927283673017471, 0.00959892789265194, 0.00975357827611526, 0.00970214304737881, 0.00949577185394402, 0.00926388483596289, 0.00914695345273674, 0.00918906726688871, 0.00927871947859929, 0.00920939879032747, 0.008823110990309, 0.00812397197012834, 0.00728304392152395, 0.00652728567490224, 0.00595068965188336, 0.00537517151273013, 0.00449476875139189, 0.00332467028884918, 0.00236290843807574, 0.00187866356719411, 0.00136693201283501, 6.92929096020242e-4, 4.99698998193682e-4, 7.68563062493919e-4, 0.00134818181656914, 0.00178391838495891, 0.00225695519939329, 0.00319004276692249, 0.00451479895287727, 0.00494964473504647, 0.0056675071307174, 0.00663742833966993, 0.00678102001503316, 0.00697953045183431, 0.00759859761359975, 0.00816452039646076, 0.00834388293361833, 0.00824973595317177, 0.00816518706346396, 0.00824810264274981, 0.00845826499802662, 0.00866020231137358, 0.00875340075395285, 0.00872802341912232, 0.00864174751123195, 0.00856702520977775, 0.00854961432974154, 0.00859210855600678, 0.00866204089564005, 0.00871721114729016, 0.00873225084747187, 0.00870929560165307, 0.00866915410308167, 0.00863482086136793, 0.00862036652053877, 0.0086280533096538
flux1:, 0.671081846897066, 0.00878528230884397, 0.00873198930373889, 0.00879141804658777, 0.00902628964294261, 0.00941633230916369, 0.00986285011950165, 0.0102374936460316, 0.0104374340556273, 0.0104248622755497, 0.0102503725955851, 0.0100450147006017, 0.0099525435795653, 0.010020149192096, 0.0101353681553432, 0.0100844343244154, 0.00969988063323408, 0.00898217039788395, 0.00810783166852086, 0.00731316581427085, 0.00669710057493595, 0.00607613563469389, 0.00512816962658983, 0.00385861151902634, 0.00279425321958665, 0.00225025614996564, 0.00167975658730417, 8.8405945340803e-4, 6.32576056270068e-4, 8.06856465427905e-4, 0.00134360554803516, 0.00172143478847116, 0.00215482199633363, 0.00305595695063509, 0.00435386848950478, 0.00477943120411283, 0.00548146069451643, 0.00643861630550812, 0.00657799734426274, 0.00675551796881731, 0.00734614342762253, 0.00789717424320538, 0.00807796505426098, 0.00799161508825424, 0.00791236730954993, 0.00799504279239162, 0.00820066154005941, 0.00839641107442634, 0.00848354929564418, 0.00845250430689037, 0.00836088322088258, 0.00828198885673244, 0.0082630576011036, 0.00830733747193665, 0.00838123533416404, 0.00844006646875942, 0.00845591628125794, 0.00842956229428552, 0.00838234010721568, 0.00833962775752603, 0.00831887453016796, 0.00832517395860716
flux1:, 0.67134429580082, 0.00914684346835953, 0.00911228207570626, 0.00919606036052836, 0.00946271737048806, 0.00989270771772885, 0.0103857578415152, 0.0108096677152665, 0.011057275256434, 0.011087873217833, 0.0109510796773981, 0.0107785826220339, 0.0107162723621028, 0.0108138039318342, 0.0109581300636143, 0.0109293625931979, 0.0105515427284619, 0.00982158430563902, 0.00892076106122399, 0.0080936801040833, 0.00744339962084127, 0.0067811255239075, 0.00576980600214456, 0.00440546054140822, 0.003241523716702, 0.00263807408013245, 0.00200979697320106, 0.00109442755261376, 7.84475443249863e-4, 8.63956794700799e-4, 0.00135585945323534, 0.00167175832041237, 0.00206159332202188, 0.00292848266460826, 0.00419497835675357, 0.00460919727851879, 0.00529522282688015, 0.00623768840568641, 0.0063719598485337, 0.00652853877402832, 0.00709003242048441, 0.00762454779030261, 0.00780520291927241, 0.00772600494968934, 0.00765240439439665, 0.0077357275412416, 0.00793775165365231, 0.00812799237705777, 0.00820926924424042, 0.00817219855548528, 0.0080744230293945, 0.00799036245308736, 0.00796906240443843, 0.00801470855957154, 0.00809271555804701, 0.00815582375241496, 0.00817326451047695, 0.00814405533764187, 0.00808974853961212, 0.00803802885867369, 0.00800991412533279, 0.00801371486444868
flux1:, 0.671606744704573, 0.00943807514951751, 0.00942326648519679, 0.00953208334137775, 0.00983030719368596, 0.0102991181596156, 0.0108373281127351, 0.0113099206150495, 0.0116063015978131, 0.0116832201208677, 0.0115889642110405, 0.0114549023175839, 0.0114279040808907, 0.0115594041003908, 0.0117360809102321, 0.0117330364305103, 0.0113668436340174, 0.0106310299476336, 0.0097109254810039, 0.00885842059309343, 0.00817990369825294, 0.00748135258273692, 0.00641185805383022, 0.00495842158761958, 0.00369892268522851, 0.00303696529317206, 0.00235231534698901, 0.00132006957329818, 9.51901587840638e-4, 9.36955009691066e-4, 0.00138247815003888, 0.00163330956102463, 0.00197630708039391, 0.00280692118890089, 0.00403757783573207, 0.00443846688954525, 0.0051080757526425, 0.00603391352031498, 0.00616237437600278, 0.00629847328860263, 0.00683067506918426, 0.00734747439310926, 0.00752659893861794, 0.00745380631949592, 0.0073859138781355, 0.00747045826601979, 0.00766965260327047, 0.00785510308461968, 0.00793097354630097, 0.00788789329500347, 0.0077834992516238, 0.0076934583533396, 0.00766888872448401, 0.00771523026664614, 0.00779716066021826, 0.00786491099678651, 0.00788467137909241, 0.00785332845092931, 0.00779226871199503, 0.00773126244500211, 0.00769493114712751, 0.00769508914925412
flux1:, 0.671869193608326, 0.00966242682857943, 0.00966741363894842, 0.00980088797811773, 0.0101293009650743, 0.0106345510168664, 0.0112152028232411, 0.0117344935958388, 0.0120793670562339, 0.012204463645271, 0.0121564578034078, 0.0120654878210472, 0.0120782585370483, 0.0122472649887476, 0.0124591613250857, 0.0124851182974907, 0.0121352896601581, 0.0114000329023976, 0.0104680797218334, 0.00959759747215808, 0.00889750499172855, 0.00816855553623524, 0.00704697328275991, 0.00551109603473772, 0.00416100876879538, 0.00344215063616439, 0.00270293765591992, 0.00155729903269534, 0.00113160605405894, 0.00102310925131661, 0.00142116618989932, 0.00160461370179047, 0.00189807697667424, 0.0026906744772314, 0.00388127622051368, 0.00426693104481874, 0.00491943327444447, 0.00582668997633777, 0.00594880108184723, 0.00606522688983169, 0.00656845171502271, 0.00706674281782887, 0.00724313635817233, 0.00717594686974888, 0.00711357790131256, 0.00719961190698062, 0.00739652508143377, 0.00757788106849687, 0.00764899179932918, 0.00760025756069193, 0.007489139485664, 0.00739254221141898, 0.0073638288621176, 0.00741001030738424, 0.00749537597178841, 0.00756785905687561, 0.00759055391407127, 0.00755790612975056, 0.00749071583491428, 0.00742049722312835, 0.00737535833807528, 0.0073707842733251
flux1:, 0.67213164251208, 0.00982527308014713, 0.00984906406158749, 0.0100056754484118, 0.0103616738659082, 0.0108996734922362, 0.0115186637238806, 0.012081230454404, 0.012472878270486, 0.0126466444858773, 0.0126473772224406, 0.0126031322300834, 0.0126593342943503, 0.0128688012430818, 0.0131183570667859, 0.0131762777346604, 0.0128473590146432, 0.0121190524028766, 0.0111828718340064, 0.0103022691019707, 0.00958788708729412, 0.0088351939930909, 0.00766843824844029, 0.00605763746274451, 0.00462283271098571, 0.00384933954943877, 0.00305776393951735, 0.00180281892860663, 0.00132069624415232, 0.00111996142429683, 0.00146991147333399, 0.00158439379924879, 0.00182616754107877, 0.00257931158202346, 0.00372589304259322, 0.00409449356784236, 0.00472889358004852, 0.00561559775210489, 0.00573094035384767, 0.00582876402491672, 0.00630372740103644, 0.00678309189149049, 0.0069557572538669, 0.0068933495487373, 0.00683611372242481, 0.00692361872606228, 0.00711856366020188, 0.00729644366946628, 0.00736356597374174, 0.00730982404642076, 0.00719222854348002, 0.00708877764927422, 0.00705514480117419, 0.00710019876765613, 0.00718825244430909, 0.00726528086599339, 0.00729136445281033, 0.00725828136978848, 0.00718581961880614, 0.00710680344692834, 0.00705256910709154, 0.00704230765871142
flux1:, 0.672394091415833, 0.00993332612083748, 0.00997390533587089, 0.0101509942934708, 0.0105307531499244, 0.0110965236670275, 0.0117483960997573, 0.0123494137242045, 0.0127847020430984, 0.0130062590881659, 0.0130569629472719, 0.0130620011764859, 0.0131644464875664, 0.0134166967014702, 0.0137058894725655, 0.0137983945390668, 0.0134947132506696, 0.0127796969101277, 0.0118470557922034, 0.0109645415174164, 0.0102437010241165, 0.00947459625149578, 0.00827030208919615, 0.00659285722118561, 0.00508002274976022, 0.00425479279499129, 0.00341342463985387, 0.00205378404534073, 0.00151669535771637, 0.00122540943983757, 0.00152705311151611, 0.00157162926937761, 0.00176004308180652, 0.00247260831257741, 0.00357148590877124, 0.00392129604092747, 0.00453627589874019, 0.00540043456432509, 0.00550866796329725, 0.00558913833234341, 0.00603686879260128, 0.00649721084265542, 0.00666534820275917, 0.00660690880978277, 0.00655424832387686, 0.00664294371229891, 0.00683598995221816, 0.00701089072344613, 0.00707485479129837, 0.00701698381826919, 0.00689348563718882, 0.00678318529973802, 0.00674401626958257, 0.00678693703494002, 0.00687672784676537, 0.00695785095785964, 0.00698758663693364, 0.00695491917009196, 0.00687822307525834, 0.00679113692212338, 0.00672784346108728, 0.00671114013319515
flux1:, 0.672656540319586, 0.00999405402507436, 0.0100484572922468, 0.0102422985577644, 0.0106408523626133, 0.0112282215360995, 0.0119062756696229, 0.0125396253378852, 0.0130140965395844, 0.0132812567054349, 0.0133819355997362, 0.0134377399782403, 0.0135883736745555, 0.0138850784287113, 0.0142154050513401, 0.014344755453242, 0.0140703953343008, 0.0133749174861349, 0.0124536713343087, 0.0115777243814959, 0.0108586897593435, 0.0100810515713013, 0.00884744312408781, 0.00711227223627467, 0.00552881210436481, 0.00465532743815064, 0.00376707870376558, 0.00230780823925663, 0.00171754877242801, 0.00133772828048956, 0.00159129600561197, 0.00156557162703526, 0.00169938286176872, 0.00237055305246375, 0.00341835050248598, 0.00374771694571078, 0.00434163677839744, 0.00518123323711625, 0.0052820555772199, 0.00534651590972238, 0.00576826143073269, 0.00620974485206294, 0.00637273428656807, 0.00631747669627036, 0.00626870259690445, 0.00635807616660569, 0.00654905313031747, 0.00672131622748709, 0.00678295023808095, 0.00672199741754666, 0.00659346089642856, 0.00647662134723537, 0.0064315055727593, 0.00647131905348987, 0.00656175595067546, 0.00664629044222628, 0.00667973701900311, 0.0066482682372214, 0.00656849316776299, 0.00647433759900404, 0.0064023485982492, 0.00637870073009844
flux1:, 0.672918989223339, 0.0100151508337609, 0.0100796049409043, 0.0102855505301137, 0.0106969478294614, 0.0112987199720947, 0.0119951921136332, 0.0126536391136611, 0.013161668055445, 0.0134710547024761, 0.0136205626372881, 0.013727582811029, 0.0139274987802424, 0.0142696778348418, 0.0146421462219069, 0.0148102264934034, 0.0145689971502336, 0.0138991629307707, 0.0129971768843874, 0.0121364323097717, 0.0114277535679941, 0.0106498425885755, 0.00939557621093882, 0.00761209396886333, 0.00596600919649988, 0.00504826717473808, 0.0041163573745545, 0.00256291942859664, 0.0019215798385758, 0.00145554095317094, 0.00166167310088083, 0.00156571681646008, 0.00164406077047392, 0.00227331781057038, 0.00326699173679614, 0.00357434413808512, 0.0041452644334325, 0.00495826009010151, 0.00505137564421038, 0.0051011896221062, 0.0054983254221536, 0.00592130466276369, 0.00607868086381758, 0.0060258589083967, 0.00598018620421329, 0.00606952940543556, 0.00625803992659771, 0.00642783024456493, 0.00648790707068055, 0.0064250228602932, 0.00629255205746024, 0.00616977727459352, 0.00611854186432693, 0.006154368147322, 0.00624428686238729, 0.00633135983550857, 0.00636837348745335, 0.00633878086573333, 0.0062571424731248, 0.00615714184130642, 0.00607713395161674, 0.00604632376359302
flux1:, 0.673181438127093, 0.0100040923261812, 0.0100742070879483, 0.0102868895252823, 0.0107044119108693, 0.0113126031401949, 0.0120189101993503, 0.0126943402483414, 0.0132293436340396, 0.0135765583257704, 0.0137727182054141, 0.013930444212169, 0.0141799227365828, 0.0145679568267107, 0.0149830815553432, 0.015191380526597, 0.0149867779408237, 0.0143484808397463, 0.0134735235331236, 0.012636624466033, 0.0119469544049228, 0.0111772200117576, 0.00991120568156449, 0.00808916523559376, 0.00638891931456849, 0.0054313489009021, 0.00445926543528839, 0.00281747274332581, 0.00212740559429491, 0.00157774814548349, 0.00173746481202071, 0.00157174093876138, 0.00159409405435019, 0.00218119987135309, 0.00311806974976703, 0.0034019241781005, 0.00394765259501352, 0.00473199634011363, 0.00481709160996792, 0.00485358341140103, 0.00522752778953381, 0.00563247859526807, 0.00578390150751387, 0.0057328192716399, 0.00568940185199774, 0.00577784974862663, 0.00596329335294372, 0.00613058978778792, 0.00618978326076116, 0.00612615793506817, 0.00599103881878709, 0.00586319901573107, 0.00580592399585207, 0.00583702925663342, 0.00592525848601533, 0.00601385923720354, 0.00605410906278834, 0.00602693851779257, 0.0059446586618591, 0.00584020510799114, 0.00575313808891434, 0.00571524676673816
flux1:, 0.673443887030846, 0.00996779692327739, 0.0100387951968379, 0.0102523756263575, 0.0106688057750636, 0.0112749288776667, 0.0119819592648711, 0.0126656577127569, 0.0132203416226445, 0.0136001642510093, 0.0138399136403614, 0.0140469694978638, 0.0143455273754728, 0.0147791763507712, 0.0152369743723989, 0.0154865610061597, 0.0153217172916153, 0.014720551912155, 0.01388016244667, 0.0130755808051955, 0.0124134633775242, 0.0116603281415268, 0.0103915353519986, 0.00854085862804356, 0.00679523334909863, 0.00580260271014992, 0.00479405784607676, 0.00307003840565639, 0.00233382872796426, 0.0017034315416679, 0.00181809186766777, 0.0015834122911574, 0.00154957101073492, 0.00209454457101043, 0.00297232848490531, 0.00323129578479312, 0.003749458041964, 0.00450310632682393, 0.00457983610372928, 0.00460424678495026, 0.00495639010917599, 0.00534384508971892, 0.00548906984291194, 0.00543908984376677, 0.00539705589783459, 0.00548363165453636, 0.00566523686709815, 0.00582983490232747, 0.00588868681974274, 0.00582549161871283, 0.0056891296204482, 0.00555732084670666, 0.00549433820152546, 0.00552017365938858, 0.00560559653730094, 0.00569463304363113, 0.00573762759388198, 0.00571327884462413, 0.00563153699638041, 0.00552413024768762, 0.00543120333513066, 0.00538660634539666
flux1:, 0.673706335934599, 0.00991239709233442, 0.00997936451104635, 0.0101878063543187, 0.0105957250672359, 0.0111911037333172, 0.0118895355198225, 0.0125724906349065, 0.0131391189166461, 0.0135457253867235, 0.0138252758631531, 0.0140795220491227, 0.0144259670050043, 0.0149043887022562, 0.0154043732439778, 0.0156958678275369, 0.0155734916367839, 0.0150146505972689, 0.0142159841792773, 0.013451819452526, 0.0128254612049762, 0.0120970949972903, 0.0108343521135967, 0.00896495520113433, 0.00718290369092975, 0.00616022608373254, 0.00511911304166546, 0.0033192842688364, 0.00253972517507468, 0.00183174917488425, 0.00190300153508283, 0.00160049623569753, 0.00151057091616016, 0.00201366277147059, 0.00283051724909277, 0.00306331708814568, 0.00355144802651033, 0.00427239749255911, 0.00434038090551823, 0.00435384084169344, 0.00468549071424683, 0.00505598401239775, 0.00519483284333569, 0.00514538343645211, 0.005103871326404, 0.00518753452879558, 0.00536439912720987, 0.00552592456666166, 0.00558482292218541, 0.00552315792047012, 0.00538701401421839, 0.00525250765650581, 0.00518438515770234, 0.00520461163160037, 0.00528621911421976, 0.00537457523728168, 0.00541969700017617, 0.0053984192486614, 0.00531831057362858, 0.00520949620958616, 0.00511209357259386, 0.00506143854031125
flux1:, 0.673968784838352, 0.00984311446972984, 0.00990124929340027, 0.0100985961976099, 0.0104906860166608, 0.0110667757049273, 0.0117474000303094, 0.0124206100371249, 0.0129912756047398, 0.0134184579136561, 0.0137334558521456, 0.0140320916948692, 0.0144245754429839, 0.0149463429635001, 0.0154875161051127, 0.0158210592888201, 0.0157433710356829, 0.0152315326224519, 0.0144811951986897, 0.0137649654555707, 0.0131820059113802, 0.0124861040022339, 0.0112379020362341, 0.00935952401440082, 0.00755002853173419, 0.00650247322261368, 0.00543282397643433, 0.00356387292916962, 0.00274394650760084, 0.00196184133849273, 0.00199156725092993, 0.00162266990408668, 0.00147709026804844, 0.00193875702959368, 0.00269331644709758, 0.00289879699832415, 0.00335444480951215, 0.0040407773655766, 0.00409960301305245, 0.00410311815640308, 0.00441546154584673, 0.00476948540256908, 0.00490182344994575, 0.00485240561223949, 0.00481059925179819, 0.00489029659097215, 0.00506143414698541, 0.00521936669793303, 0.00527853501302462, 0.00521938530145397, 0.00508491359464957, 0.00494909894953201, 0.00487661062040664, 0.0048911082333698, 0.00496804175249084, 0.0050546314656075, 0.00510117613325989, 0.00508307271475984, 0.00500557378894288, 0.00489688274732022, 0.00479651137673888, 0.004740680879771
flux1:, 0.674231233742106, 0.00976422292222376, 0.00980906720909941, 0.00998970448414316, 0.0103590375903293, 0.0109077302917423, 0.0115617581679432, 0.0122165222402608, 0.0127834043693958, 0.0132247795715492, 0.0135704585398263, 0.0139101184262516, 0.0143461857772886, 0.0149093034935606, 0.0154901499237252, 0.0158653737898434, 0.0158340418838, 0.0153732578609248, 0.0146771433686212, 0.0140155855806912, 0.0134828843002438, 0.0128264647451752, 0.0116007773187459, 0.00972282162619939, 0.00789476340698848, 0.00682757719501608, 0.00573352433285432, 0.00380238998139478, 0.00294525285254855, 0.00209276254916481, 0.00208301823198895, 0.00164946116093197, 0.00144898763623862, 0.00186986832196789, 0.00256127759561894, 0.00273843987167554, 0.00315927436904984, 0.00380921236256404, 0.00385845096517505, 0.00385289944413486, 0.00414698055697445, 0.00448495500903596, 0.00461067106621018, 0.00456086409932203, 0.0045180261170238, 0.00459274216613983, 0.00475713257898764, 0.00491083748615721, 0.00497033463249712, 0.0049145359492098, 0.00478312557003914, 0.0046474489319815, 0.00457153475224996, 0.00458039833701611, 0.00465197997834108, 0.00473579544058278, 0.00478301287471583, 0.00476805333295132, 0.00469399623588469, 0.00458688836607003, 0.00448511217083367, 0.00442517464867534
flux1:, 0.674493682645859, 0.00967907851046148, 0.00970671466617869, 0.00986559616211508, 0.0102058868678746, 0.0107197795392607, 0.0113391126572692, 0.0119672885379359, 0.0125228818007309, 0.0129720791022821, 0.013343397063088, 0.0137202375377522, 0.0141968718580744, 0.0147987926461589, 0.0154172783901927, 0.0158332845408715, 0.0158493697742435, 0.0154429640632932, 0.0148061091131174, 0.0142050062476319, 0.0137284636567111, 0.0131176982551223, 0.0119218289329237, 0.0100532260357538, 0.00821527331808271, 0.00713371643381784, 0.00601946081272331, 0.00403331397666282, 0.0031422861551955, 0.00222344955041317, 0.00217640948135493, 0.00168022123786625, 0.00142595553402799, 0.00180685105482559, 0.00243478502837556, 0.00258281004371957, 0.00296672514471994, 0.00357869221357236, 0.00361791485501482, 0.00360405008836582, 0.00388076126535899, 0.00420301673021395, 0.00432200935441315, 0.00427147477201974, 0.00422697532509506, 0.00429578054504703, 0.00445242171694028, 0.00460118721570693, 0.00466091672194749, 0.00460913127772206, 0.00448205509650953, 0.00434795893026312, 0.00426967699132573, 0.00427319870367777, 0.00433894815720419, 0.00441909917165315, 0.00446623326173464, 0.00445427121160327, 0.00438432650206896, 0.00428014085465096, 0.00417851494299042, 0.00411566751500694
flux1:, 0.674756131549612, 0.00959019376464559, 0.00959739500718651, 0.00973022202595122, 0.0100360288738685, 0.0105086399376734, 0.0110860904833013, 0.0116803054701644, 0.0122176096743311, 0.0126684283444822, 0.0130601860834294, 0.0134699638019535, 0.0139836313762228, 0.0146212788570214, 0.0152748591010762, 0.0157302085519375, 0.0157941234976274, 0.0154446120331189, 0.0148710817277098, 0.0143351317754567, 0.0139195577366507, 0.0133596479379461, 0.0122001140962235, 0.0103492127063372, 0.00850973118928437, 0.00741902922977068, 0.00628881429151208, 0.00425503111155711, 0.00333358631290478, 0.00235272849824038, 0.00227063502867256, 0.00171413409977659, 0.00140752260010907, 0.00174937888716045, 0.00231404300084159, 0.00243231930185498, 0.00277752070738287, 0.00335020246740331, 0.00337900237374024, 0.00335745933069657, 0.00361754147481761, 0.00392431276027558, 0.00403648161254243, 0.00398496454795277, 0.00393830371558619, 0.00400039663349161, 0.00414835411822654, 0.00429143216479246, 0.00435115967978712, 0.00430386254570884, 0.00418223493155385, 0.00405110062559814, 0.00397157532602005, 0.00397021678886456, 0.0040298553256443, 0.00410559856857315, 0.00415192360994122, 0.0041427187230663, 0.00407738748315901, 0.00397730168870213, 0.00387731071887162, 0.00381281801282007
flux1:, 0.675018580453365, 0.00949933528477034, 0.00948366404635111, 0.00958700874018949, 0.0098538773230018, 0.0102798017101501, 0.0108092519309498, 0.0113630591047697, 0.0118757240221098, 0.0123222585026053, 0.0127291986693146, 0.013167341340756, 0.0137140384162574, 0.0143838381953034, 0.0150694776896481, 0.0155621962246906, 0.0156736850683233, 0.0153827250863831, 0.0148755404262071, 0.014408277948617, 0.0140573169526811, 0.0135524216730822, 0.0124348808501392, 0.0106093724646356, 0.00877636015538141, 0.0076816716471205, 0.0065397642965204, 0.00446589001023536, 0.0035176453799791, 0.00247935759135118, 0.0023644797207573, 0.00175025918035595, 0.00139308408103215, 0.00169697867914912, 0.00219908790875419, 0.00228723668320356, 0.00259230788892586, 0.00312470611635092, 0.00314272199160869, 0.00311402425095733, 0.00335807324993055, 0.0036495027047474, 0.00375474463719247, 0.00370207245601217, 0.00365289466818401, 0.00370763546174847, 0.00384608693516007, 0.00398273452902748, 0.00404211184628856, 0.00399958786495978, 0.00388433321001824, 0.00375743059711802, 0.00367780056400379, 0.00367215745920592, 0.00372560011479187, 0.00379635742838356, 0.00384120918828596, 0.0038344516542417, 0.00377406637378882, 0.00367906689160146, 0.00358207096581907, 0.00351720404945736
flux1:, 0.675281029357119, 0.0094076275503351, 0.00936748155286899, 0.0094388535007251, 0.0096633977462042, 0.0100383976368752, 0.0105148962002854, 0.0110228733286454, 0.0115052965933481, 0.011942028700343, 0.0123589172119647, 0.0128205908500498, 0.0133958972150587, 0.0140938202755763, 0.014808028364749, 0.0153356291995806, 0.0154937711218736, 0.0152621448102449, 0.0148232573070148, 0.0144270319872784, 0.014143147573273, 0.0136963646114953, 0.0126255852786136, 0.0108324636920552, 0.0090135097261954, 0.00791990717636724, 0.00677058422083662, 0.00466428550326189, 0.00369298895103158, 0.00260209571410431, 0.00245669876128484, 0.00178759880720006, 0.00138195411123324, 0.00164908560476549, 0.00208982174912016, 0.00214771676804689, 0.00241165958071433, 0.00290313410291342, 0.00291007321710843, 0.00287463973234425, 0.00310311590867483, 0.00337926305848099, 0.00347747224701577, 0.00342355053121728, 0.00337165035379876, 0.00341858381685431, 0.00354685560909766, 0.00367637407870161, 0.00373496790502118, 0.00369731861999823, 0.00358915174001555, 0.00346759800659127, 0.00338896720951162, 0.00337972953977683, 0.00342706743663913, 0.00349243335181045, 0.00353523358702664, 0.00353056945951302, 0.00347530305163117, 0.00338616729533381, 0.0032933581660031, 0.00322933736207834
flux1:, 0.675543478260872, 0.00931565093783392, 0.00925026185408551, 0.00928812226106914, 0.00946804815509127, 0.00978908293440167, 0.0102088811574096, 0.0106666750130272, 0.0111140558231208, 0.0115359169021675, 0.0119576099968039, 0.0124377859455932, 0.0130369279265531, 0.0137585477029809, 0.0144974281334117, 0.015056951611268, 0.0152601880721646, 0.0150878214724976, 0.0147181350000276, 0.0143941450801789, 0.0141786596490566, 0.0137920570206294, 0.0127719314725452, 0.0110174856097326, 0.00921975052251332, 0.00813221162000239, 0.0069797500726603, 0.00484875610230603, 0.00385826993593586, 0.00271978404403357, 0.00254611045098156, 0.00182517828535208, 0.00137343034180197, 0.00160510980710054, 0.00198606032281449, 0.00201384039162084, 0.002236089467702, 0.00268638347710584, 0.00268204293165221, 0.00264019455640741, 0.00285343313770193, 0.00311428820588208, 0.00320535950802809, 0.0031501660299338, 0.00309548562598088, 0.00313435255417275, 0.0032519462100092, 0.00337371609277547, 0.00343103957540842, 0.00339819915038681, 0.00329761790445586, 0.00318234771627554, 0.0031057427167312, 0.00309365394563445, 0.00313512919092363, 0.00319486860266806, 0.00323514238822435, 0.00323219832350957, 0.00318208006937127, 0.00309937052070265, 0.00301173995078865, 0.00294968473914285
flux1:, 0.675805927164625, 0.00922352730885726, 0.00913292089275349, 0.00913665336936374, 0.00927073409643494, 0.0095359382643745, 0.00989647433186384, 0.010300797604136, 0.0107091523252971, 0.0111115603798696, 0.0115330612636334, 0.012026585711853, 0.0126445097717263, 0.0133850724035927, 0.0141443861033009, 0.014732454113055, 0.0149786376471731, 0.0148646516352908, 0.014564086130816, 0.0143124585833482, 0.0141656391387212, 0.0138403279525329, 0.0128739211352942, 0.0111637565361044, 0.00939396986954027, 0.00831737490011403, 0.00716604405480009, 0.00501807848776862, 0.00401235874621236, 0.00283142646102911, 0.00263168662755562, 0.00186212561654146, 0.00136686042667076, 0.00156450420334848, 0.00188758830959149, 0.00188566066431751, 0.00206607464707304, 0.00247532131281108, 0.00245960615526419, 0.00241157276178334, 0.00260979444547806, 0.00285529355507782, 0.00293912821889742, 0.00288270581086652, 0.00282532531108086, 0.00285606253432735, 0.00296267032482773, 0.00307617991892346, 0.00313172485344516, 0.00310348341268729, 0.00301077303279568, 0.0029025207478055, 0.00282885625550255, 0.00281467421457439, 0.00285065002663401, 0.00290468751322826, 0.00294207328607247, 0.00294047932602262, 0.0028954161131813, 0.0028194856283222, 0.00273780670387961, 0.00267869514053045
flux1:, 0.676068376068379, 0.00913099133762321, 0.00901592022163521, 0.0089857698368397, 0.00907378450337322, 0.00928240575079268, 0.00958224850995121, 0.00993083960019829, 0.0102969877274847, 0.0106758657585313, 0.0110923746483933, 0.0115940419927394, 0.0122254981034543, 0.0129800033894989, 0.0137552407893576, 0.0143681220065982, 0.0146545818713824, 0.0145973686093994, 0.014364955865633, 0.0141848606164305, 0.0141060369604507, 0.0138422740717982, 0.0129318991721457, 0.0112709811431894, 0.00953545132866398, 0.00847458282256167, 0.00732863594917712, 0.00517134378347531, 0.00415441540202538, 0.00293625590190858, 0.00271262700160819, 0.00189773909792784, 0.00136170068075843, 0.00152682403666034, 0.0017942132781928, 0.0017632473565763, 0.00190208148327518, 0.00227079214210136, 0.00224372926315224, 0.0021896585639727, 0.00237298020424864, 0.0026030206696143, 0.00267953351204385, 0.0026219827862955, 0.00256210544409838, 0.00258483582942803, 0.00268034518140128, 0.00278521143477327, 0.0028384790914884, 0.00281451142643436, 0.00272975919965739, 0.002629053023816, 0.00255910700864006, 0.00254356889631087, 0.0025744975472519, 0.00262290016734293, 0.00265715284072879, 0.00265656208746132, 0.0026163629986537, 0.00254736970813821, 0.00247219086201999, 0.00241683005759494
flux1:, 0.676330824972132, 0.00903744944634125, 0.0088993102842589, 0.0088363033216052, 0.00887895251313216, 0.00903126358837448, 0.00927002910396376, 0.00956158661544468, 0.00988311662958153, 0.0102348986904439, 0.0106418593084175, 0.0111464891418108, 0.0117861212396906, 0.0125494102850856, 0.0133358687552519, 0.0139695499199479, 0.0142931684895981, 0.0142904844714389, 0.0141244835845747, 0.0140142667042464, 0.0140019667378508, 0.0137992737344458, 0.0129465836290517, 0.0113392937378448, 0.0096439249016343, 0.00860346590069601, 0.00746712965038764, 0.00530800419672334, 0.00428393275064932, 0.00303377702071039, 0.00278840730822412, 0.00193153405046407, 0.00135755947419062, 0.00149177107487098, 0.00170581173177762, 0.00164672383368521, 0.00174459013781774, 0.00207362655996148, 0.00203537359528244, 0.00197534257007914, 0.00214378866255988, 0.00235824347083687, 0.00242737068011672, 0.0023688433657387, 0.00230677763841485, 0.00232179221032065, 0.00240627999295705, 0.00250226106486833, 0.00255278972567641, 0.00253268696468545, 0.00245580517949826, 0.00236297217296165, 0.00229737083131601, 0.00228116391553935, 0.00230755477463051, 0.00235051028963044, 0.00238149812932332, 0.00238160240039638, 0.00234600457765148, 0.00228393418055752, 0.00221558476816629, 0.00216459305619577
flux1:, 0.676593273875885, 0.00894203054531556, 0.00878277594107604, 0.00868863162004878, 0.00868744209603648, 0.00878463946379438, 0.00896289322664867, 0.00919699685616531, 0.00947222131937049, 0.00979385221353166, 0.0101869966879455, 0.0106895127424668, 0.0113319522395626, 0.012098796998684, 0.0128916587602751, 0.0135419171245982, 0.0138992104798469, 0.0139482764814114, 0.0138462958710028, 0.0138036166153457, 0.0138557037637816, 0.0137129889950873, 0.0129190723731634, 0.0113692697053853, 0.00971958030577284, 0.00870410824810668, 0.00758156831424651, 0.00542788389140991, 0.0044007450373575, 0.00312377985238533, 0.0028587960279716, 0.00196326389660028, 0.00135422099715215, 0.00145921834224083, 0.00162236208209355, 0.00153629244718398, 0.00159411384367099, 0.00188464871211103, 0.00183549750841439, 0.00176952678571552, 0.00192304268916375, 0.00212177391726957, 0.00218348072478859, 0.00212417403693962, 0.0020603146147694, 0.00206804937712506, 0.00214176775505291, 0.00222876726653059, 0.00227615487348642, 0.00225945658058097, 0.00219021114213424, 0.00210539122323113, 0.00204460324573537, 0.00202834213438985, 0.00205073163762574, 0.00208852402359263, 0.0021162201922421, 0.00211676102625599, 0.0020854547996272, 0.00203014771935467, 0.00196875328111689, 0.00192255385350226
flux1:, 0.676855722779638, 0.00884363372095526, 0.00866568680572153, 0.00854272955866146, 0.00849995779222482, 0.00854405776125139, 0.0086632135168698, 0.00884024151207662, 0.00906814944460682, 0.00935708276696108, 0.00973247570172887, 0.0102279840590397, 0.0108679418151035, 0.0116331317903694, 0.01242753821877, 0.013090010977804, 0.0134772077056425, 0.0135748066383527, 0.0135339208913776, 0.0135558796131358, 0.0136696797683543, 0.0135853519480473, 0.012850824023334, 0.0113619033825032, 0.00976304223918015, 0.00877701615323942, 0.00767239829188369, 0.00553115370459049, 0.00450500151944815, 0.00320632376055564, 0.00292383939027068, 0.0019929149010761, 0.00135164824289843, 0.00142921429388736, 0.00154396158693712, 0.00143224620257315, 0.00145120997975854, 0.00170468055123015, 0.00164505514574852, 0.00157312600894089, 0.00171159374564965, 0.00189446516399745, 0.00194875278629922, 0.00188890483997155, 0.00182371422059995, 0.00182472428928289, 0.00188808032993885, 0.0019661439440691, 0.00201006471978915, 0.00199628902406289, 0.00193433094181534, 0.00185749756030233, 0.00180183650090892, 0.00178604717170101, 0.00180497202240243, 0.00183795591546723, 0.0018624257026931, 0.00186320039317721, 0.00183585191535, 0.00178703273804784, 0.00173253764271685, 0.00169136270248661
flux1:, 0.677118171683392, 0.00874097775841715, 0.00854715392288373, 0.00839823125352163, 0.00831677189791213, 0.00831051143709797, 0.00837273451594539, 0.0084937852483113, 0.0086739976988585, 0.00892819529105863, 0.00928227669245869, 0.00976614014999322, 0.0103984925677194, 0.0111569147607135, 0.0119480341592758, 0.0126182819325983, 0.0130313955503654, 0.0131739611786099, 0.0131908139120825, 0.0132740616441268, 0.0134464708310013, 0.0134185358213979, 0.0127436157799172, 0.0113185565651301, 0.00977531271019776, 0.00882305208139808, 0.00774039814017258, 0.00561827452219458, 0.00459710974597429, 0.00328169500154083, 0.00298381861084401, 0.00202067738902307, 0.0013499668314026, 0.0014019678842726, 0.00147082640176289, 0.00133496628892117, 0.0013164811478209, 0.00153454101540277, 0.0014649905036465, 0.00138706360657927, 0.00151032072590124, 0.00167721015193185, 0.00172412162329527, 0.00166400757146624, 0.00159799918780434, 0.00159293251568616, 0.00164646389796643, 0.0017157693812271, 0.00175598385651625, 0.00174465362183463, 0.00168955070890513, 0.00162053571655191, 0.00157016888668356, 0.00155527915593742, 0.00157125357123101, 0.00159982900631775, 0.00162121379968008, 0.00162207645619417, 0.00159834648801356, 0.00155565332204778, 0.00150784832140853, 0.00147175224695684
flux1:, 0.677380620587145, 0.0086326562208657, 0.00842609302550153, 0.00825450023143109, 0.00813780167709866, 0.00808454724653685, 0.00809266663441974, 0.00815948863591205, 0.00829222077617309, 0.0085101548953996, 0.00883978084545821, 0.00930768650986313, 0.00992755237927092, 0.0106742619780145, 0.0114573493984143, 0.0121309123890793, 0.0125658047420741, 0.0127494970332602, 0.0128203848879264, 0.0129612100387953, 0.0131887785353613, 0.0132149146999075, 0.0125994849785737, 0.0112408865220919, 0.0097576902466273, 0.00884334453453382, 0.00778658358495612, 0.00568991802853517, 0.00467765683501477, 0.00335034421398416, 0.00303918627655108, 0.00204689869614651, 0.00134943325892037, 0.00137781774000374, 0.00140327571652346, 0.00124490646006429, 0.00119056560496788, 0.00137503866657216, 0.0012962257517933, 0.00121226031123017, 0.00132012182441127, 0.00147093389260938, 0.00151055867280717, 0.00145048707824817, 0.00138421039466478, 0.00137378281141601, 0.00141813185125402, 0.00147897412301519, 0.00151533263946989, 0.00150599631846754, 0.00145726288916737, 0.00139578331579436, 0.0013507455344934, 0.00133708133557305, 0.00135057876285553, 0.0013751672856145, 0.00139366633762402, 0.00139452429265583, 0.0013740822866251, 0.001337094103834, 0.00129564641571406, 0.00126452606708803
flux1:, 0.677643069490898, 0.00851720007253275, 0.0083012933636692, 0.00811070316780632, 0.00796268886311967, 0.0078663529573277, 0.00782378277046301, 0.00783871431572967, 0.00792474474878095, 0.00810540258104918, 0.00840788208124905, 0.00885589993229971, 0.0094587060587169, 0.010188986962162, 0.0109594361643507, 0.0116318831787612, 0.0120843182587517, 0.0123050842461807, 0.0124260212704747, 0.0126204135281891, 0.01289940662488, 0.0129770179970232, 0.0124206636738347, 0.0111307650230203, 0.00971167843471871, 0.00883918680981338, 0.00781210178347263, 0.00574687570177575, 0.0047473191733378, 0.00341281180186933, 0.00309049027060495, 0.0020720243256819, 0.0013503921856892, 0.00135718956479816, 0.00134170233203457, 0.00116256622804859, 0.00107411745935681, 0.00122695686362051, 0.00113964323176702, 0.00104961548481995, 0.00114189842083101, 0.00127657834974632, 0.00130905586030505, 0.00124936483957618, 0.00118339236915919, 0.00116836501514122, 0.00120425287584921, 0.00125702573583669, 0.00128946610387232, 0.00128171268956153, 0.00123883571730412, 0.0011845205986202, 0.00114473128096718, 0.00113251801439487, 0.00114395748342726, 0.0011649804893093, 0.00118083152903934, 0.00118163771281064, 0.00116417088047356, 0.00113243144789391, 0.00109691526481319, 0.00107053538947672
flux1:, 0.677905518394651, 0.00839314785587219, 0.00817149009700193, 0.0079658830449456, 0.00779087477201821, 0.00765583709269315, 0.00756650517159541, 0.00753242164124837, 0.00757306728429347, 0.0077159560668499, 0.00798908233238731, 0.00841371344816624, 0.00899524861938273, 0.00970466440196373, 0.0104580532878577, 0.0111250250770607, 0.0115907146005523, 0.0118443365007372, 0.0120111018379394, 0.0122547972820521, 0.012581236572099, 0.0127074864739784, 0.0122095160045224, 0.010990200195146, 0.00963889652742166, 0.00881193803541828, 0.00781812843860973, 0.00578996727415102, 0.0048067713795918, 0.00346964956118011, 0.0031382937498036, 0.00209653390588433, 0.00135322756870716, 0.00134054612450676, 0.00128653295654145, 0.00108845541742011, 9.6777794732996e-4, 0.00109103126197339, 9.96061143531516e-4, 8.99981181157209e-4, 9.76530970005414e-4, 0.00109507967109246, 0.00112060213294515, 0.00106165501544403, 9.96570961049957e-4, 9.777306050064e-4, 0.00100593309329291, 0.00105110932835476, 0.00107964983269493, 0.00107311810433996, 0.00103557908275255, 9.87995074208539e-4, 9.53277452540547e-4, 9.42645714367539e-4, 9.52382857671687e-4, 9.70242859855738e-4, 9.83702601634581e-4, 9.84444778473789e-4, 9.69662343889002e-4, 9.42699943629545e-4, 9.12625668108812e-4, 8.90647360669707e-4
flux1:, 0.678167967298405, 0.00825912149922397, 0.0080354375650321, 0.00781902822076111, 0.00762166639835687, 0.00745269502888641, 0.0073209744376885, 0.00724123965053858, 0.00723833282959537, 0.00734348291771709, 0.00758555751147096, 0.00798377162008546, 0.00854022977333937, 0.00922466678460917, 0.00995679838859149, 0.0106140475650968, 0.0110886910300866, 0.0113708255034526, 0.0115789998895753, 0.0118675139121176, 0.0122372054884673, 0.0124090357145981, 0.0119684865916175, 0.0108212711669136, 0.00954100302121542, 0.00876293814221661, 0.00780577951877559, 0.00581995866053028, 0.00485660433686815, 0.00352134626311081, 0.00318309879247385, 0.00212087787252517, 0.00135831206483158, 0.00132833394295484, 0.00123818203604207, 0.00102305295452588, 8.72139869574712e-4, 9.67920319861931e-4, 8.66203635107458e-4, 7.64130219711377e-4, 8.24847920683094e-4, 9.27338459370076e-4, 9.46153520601855e-4, 8.88334067260447e-4, 8.24724260949016e-4, 8.02866552393757e-4, 8.24192412276167e-4, 8.62303844435363e-4, 8.87033128879739e-4, 8.81416059504189e-4, 8.48708554472833e-4, 8.07383673673258e-4, 7.7748531308967e-4, 7.68480429830908e-4, 7.76803155585345e-4, 7.91868593231143e-4, 8.03194207175556e-4, 8.03882188496605e-4, 7.91515473510533e-4, 7.68858162840997e-4, 7.43699125233665e-4, 7.25709430053822e-4
flux1:, 0.678430416202158, 0.00811390416966041, 0.00789198038429511, 0.00766913494229708, 0.00745429135093677, 0.00725645913095523, 0.00708709764075187, 0.00696551431859044, 0.00692137778074581, 0.00698934056767891, 0.00719918902790297, 0.00756845182780337, 0.00809646611284266, 0.00875217090399472, 0.00945911217722357, 0.0101025421725654, 0.0105818647889917, 0.0108880783676666, 0.011133076160807, 0.0114617318314422, 0.0118702888085932, 0.0120844308303007, 0.0117000652334543, 0.0106260820032921, 0.00941963970970697, 0.008693445192659, 0.00777604609638364, 0.00583749704566257, 0.00489726002765296, 0.00356826361131795, 0.0032252798759381, 0.00214541972878434, 0.0013659584778763, 0.00132093045978846, 0.00119700316685287, 9.66762958354705e-4, 7.87707876144662e-4, 8.58170486191881e-4, 7.50666804060234e-4, 6.42720274107278e-4, 6.87589612538266e-4, 7.74184651429833e-4, 7.86598265764039e-4, 7.30305784772638e-4, 6.6874873924506e-4, 6.44664198436826e-4, 6.59936382034874e-4, 6.91555162688801e-4, 7.12620647913758e-4, 7.07666292159792e-4, 6.79309752743417e-4, 6.43755098710205e-4, 6.1836918433938e-4, 6.10964096931261e-4, 6.18092873176868e-4, 6.30687005664214e-4, 6.40119614287602e-4, 6.40771713555068e-4, 6.3057103429952e-4, 6.11757660701146e-4, 5.90973519339243e-4, 5.76514497754042e-4
flux1:, 0.678692865105911, 0.00795651536891443, 0.00774011920661446, 0.00751526192275499, 0.00728794182794294, 0.007066534210813, 0.00686457733790019, 0.00670533191686599, 0.00662274738358311, 0.0066545850557972, 0.00683156299843525, 0.00716985411788701, 0.00766652378947684, 0.00829013691299316, 0.00896825711907069, 0.00959396228925265, 0.0100737540966937, 0.0103995598319924, 0.0106766630828389, 0.011040622103924, 0.0114834885342634, 0.0117364733459853, 0.0114067694109764, 0.0104067372041639, 0.00927639956952313, 0.00860459945576815, 0.00772975685515432, 0.00584306795783385, 0.00492898827985688, 0.00361058739445553, 0.00326503172389637, 0.00217038760188193, 0.00137637636207421, 0.00131859505966882, 0.00116324215678067, 9.19871343103329e-4, 7.14857750415252e-4, 7.62178725805372e-4, 6.49882919793574e-4, 5.36256607448107e-4, 5.65369806088052e-4, 6.36339282580116e-4, 6.42719115319244e-4, 5.88363992886174e-4, 5.29423087628239e-4, 5.03885561554424e-4, 5.1392562265596e-4, 5.39647742902652e-4, 5.57244123316768e-4, 5.52754471417882e-4, 5.28305191887532e-4, 4.98034801048016e-4, 4.76821857944697e-4, 4.70932931515972e-4, 4.77025574836117e-4, 4.87419915757059e-4, 4.95171133365955e-4, 4.95801185564884e-4, 4.87530741019204e-4, 4.72118263679075e-4, 4.55174675176961e-4, 4.43770550772228e-4
flux1:, 0.678955314009665, 0.00778627781943981, 0.00757906804820192, 0.00735657645989828, 0.00712180955110538, 0.00688222225030793, 0.00665292690135873, 0.00646052491353709, 0.00634269150073285, 0.00633995612371884, 0.00648394512141601, 0.00678976762036137, 0.00725267934714743, 0.00784126687923614, 0.00848727655683325, 0.00909158472747246, 0.00956774345369999, 0.00990864286914101, 0.0102130425223835, 0.0106073442079377, 0.0110798259901301, 0.0113679983575351, 0.0110911424043957, 0.0101653369033969, 0.00911281774282351, 0.00849741453684685, 0.00766756885155052, 0.00583697625524723, 0.00495182780714427, 0.00364829702716571, 0.00330233456391176, 0.00219583783640961, 0.00138963636932715, 0.00132142715134745, 0.00113699563915297, 8.82506247643756e-4, 6.53798122321868e-4, 6.80155845052369e-4, 5.64085862283854e-4, 4.45056488975796e-4, 4.58637908685942e-4, 5.14375867912858e-4, 5.15155189904228e-4, 4.63155352574886e-4, 4.07372349444382e-4, 3.81129701190003e-4, 3.86745233935348e-4, 4.07176849493942e-4, 4.21535903041697e-4, 4.17365059303622e-4, 3.96425217634378e-4, 3.70974291797839e-4, 3.53584008992775e-4, 3.4908925824266e-4, 3.54249967480836e-4, 3.62662547032165e-4, 3.68904947446252e-4, 3.69511159676588e-4, 3.6294315347265e-4, 3.50511021600846e-4, 3.36895475905285e-4, 3.28076786484317e-4
flux1:, 0.679217762913418, 0.00760287067412748, 0.00740830032932387, 0.00719239205803327, 0.00695511440231666, 0.00670274164086415, 0.00645147953582417, 0.0062306695031049, 0.00608114965034008, 0.00604584993008021, 0.00615724275624535, 0.00642962476944407, 0.00685686916144079, 0.00740795224957923, 0.00801894259795213, 0.00859846024919409, 0.00906703921342795, 0.00941857196122405, 0.00974541905432999, 0.0101650303072539, 0.0106623365001329, 0.0109818777648192, 0.0107557618791191, 0.00990398663561844, 0.00893038154516868, 0.00837279237558728, 0.00758998373608538, 0.00581935039392598, 0.00496561143924126, 0.00368115515400792, 0.00333693855878221, 0.00222163259381706, 0.00140564454852332, 0.00132933429718835, 0.00111817879031536, 8.54605609730104e-4, 6.0453809173241e-4, 6.1209454712034e-4, 4.93281206975585e-4, 3.69218453905596e-4, 3.67645041456385e-4, 4.0868429825907e-4, 4.04365938385328e-4, 3.55144563491619e-4, 3.03034696972293e-4, 2.76801569237559e-4, 2.78776480840294e-4, 2.94523279582583e-4, 3.05905765841437e-4, 3.01958434377429e-4, 2.84183900667061e-4, 2.63125496136974e-4, 2.49218173264382e-4, 2.45977184396716e-4, 2.50269304511366e-4, 2.56867782568809e-4, 2.6172993919135e-4, 2.62286657950785e-4, 2.57195817432198e-4, 2.47348223272825e-4, 2.36582155977618e-4, 2.29906150977818e-4
flux1:, 0.679480211817171, 0.00740636422594563, 0.00722758115393752, 0.00702219761643251, 0.0067871294025443, 0.00652724607577524, 0.00625939845449787, 0.00601508432846052, 0.00583773656915979, 0.00577229169387926, 0.00585196678072998, 0.00609045540321441, 0.00648063857269872, 0.00699222017201744, 0.00756570161064643, 0.00811736074476616, 0.0085746216244309, 0.00893242320704995, 0.00927689040460279, 0.00971676699482606, 0.0102340625150727, 0.0105810241129555, 0.0104032521316839, 0.00962481463818796, 0.00873055329712923, 0.0082315564396753, 0.00749738421717347, 0.005790167345805, 0.00496999338404976, 0.00370871760304906, 0.00336836807684241, 0.00224743278325755, 0.0014241284681412, 0.00134201311865893, 0.001106505114215, 8.35894994516644e-4, 5.66864006353608e-4, 5.57746137769157e-4, 4.37224441709432e-4, 3.08599391958118e-4, 2.92416857906434e-4, 3.19440031028928e-4, 3.1059957650937e-4, 2.64584011373948e-4, 2.16632789841432e-4, 1.91085319603332e-4, 1.90172647235834e-4, 2.01832149347259e-4, 2.10522046255992e-4, 2.06752774680157e-4, 1.91859966779478e-4, 1.74819932137808e-4, 1.64086804782267e-4, 1.619613449709e-4, 1.65423008909849e-4, 1.70332295621193e-4, 1.73898680539138e-4, 1.74351856560367e-4, 1.70511313082008e-4, 1.62878092809706e-4, 1.54525522599482e-4, 1.4959232966652e-4
flux1:, 0.679742660720924, 0.00719723255198335, 0.00703698394000366, 0.00684567807986386, 0.00661720383283533, 0.00635484692783412, 0.00607569418196542, 0.00581283846689403, 0.00561173816186386, 0.0055189192635119, 0.00556820449404204, 0.00577285150691911, 0.00612510055500266, 0.00659568754838777, 0.00712962530596733, 0.00765073001983738, 0.00809319884985017, 0.00845306477639812, 0.00881041623189603, 0.00926557328450374, 0.00979804170339445, 0.0101683895175154, 0.0100362930033247, 0.00932998930726145, 0.00851479900744234, 0.00807449613705349, 0.00739008421381618, 0.00574929414480676, 0.00496449480623593, 0.00373036266677227, 0.00339594541212027, 0.00227270697330835, 0.00144463657969607, 0.00135894515817955, 0.00110148039830949, 8.25878260393574e-4, 5.40328073630063e-4, 5.16609251849979e-4, 3.9541040125768e-4, 2.62801967974576e-4, 2.32735519381494e-4, 2.46580993752957e-4, 2.33868145294601e-4, 1.91489574200538e-4, 1.48151178751427e-4, 1.23923496272573e-4, 1.20840417632594e-4, 1.28996816795126e-4, 1.35297642115085e-4, 1.31710703300244e-4, 1.1948228241061e-4, 1.06151876360432e-4, 9.83332910702656e-5, 9.72072975809843e-5, 9.98687299766336e-5, 1.03182342017152e-4, 1.05497919999482e-4, 1.05764643002979e-4, 1.02943839475843e-4, 9.71806649991289e-5, 9.0853671693052e-5, 8.73180043854913e-5
flux1:, 0.680005109624678, 0.00697634229225985, 0.00683689031761087, 0.00666272620360725, 0.00644478506353829, 0.00618464091420841, 0.00589925237651403, 0.00562277385699774, 0.0054021246434654, 0.0052849855026675, 0.00530561178244324, 0.00547695049399034, 0.00579091119725548, 0.0062195295038767, 0.00671237356148475, 0.00720064362162143, 0.00762516721972519, 0.00798312035925288, 0.00834878611774857, 0.00881437396483163, 0.00935728734741582, 0.00974695523987086, 0.00965761966361797, 0.00902173048392783, 0.00828461640111035, 0.00790241529160079, 0.00726838581268287, 0.00569654119275266, 0.00494856291808417, 0.0037453373954885, 0.00341883242115109, 0.00229675607533833, 0.00146655152822636, 0.00137940894126126, 0.00110241181234513, 8.23842742587474e-4, 5.24250590764835e-4, 4.87932905598906e-4, 3.67076142930692e-4, 2.31174119433404e-4, 1.88132522033791e-4, 1.89794067889124e-4, 1.73930950643288e-4, 1.35623975543405e-4, 9.73208200517456e-5, 7.50030385096075e-5, 7.04276587339162e-5, 7.56486040716448e-5, 7.98811631480942e-5, 7.65304652166907e-5, 6.68192368527106e-5, 5.69645591094203e-5, 5.18647581222626e-5, 5.16621779606065e-5, 5.35631302296136e-5, 5.53570831520182e-5, 5.6435942518178e-5, 5.64079457071255e-5, 5.43728758799426e-5, 5.01611949512789e-5, 4.55225722434776e-5, 4.31009587902065e-5
flux1:, 0.680267558528431, 0.00674491786110096, 0.00662797324719408, 0.00647344496850057, 0.00626943842616854, 0.00601574265026116, 0.00572887259352274, 0.00544354380155108, 0.0052075837656414, 0.00506938331158492, 0.00506342877985215, 0.00520244125046865, 0.0054782660695725, 0.00586446625381461, 0.00631517287959302, 0.00676878126594746, 0.00717258054683222, 0.00752493744833054, 0.00789458761855875, 0.00836596823576288, 0.00891475986370727, 0.00931970942201436, 0.00927000967191083, 0.00870231030841467, 0.00804155715755716, 0.00771617824592497, 0.00713263659618303, 0.00563172203901825, 0.00492163809210723, 0.00375281729970202, 0.00343608725038452, 0.00231875247531551, 0.00148911708742051, 0.00140250814353133, 0.00110843177777649, 8.28879383775734e-4, 5.17736405722888e-4, 4.70734722342982e-4, 3.51218242161732e-4, 2.12821403731557e-4, 1.57893231942911e-4, 1.48512345913034e-4, 1.30287693109852e-4, 9.64887774540913e-5, 6.3611494115569e-5, 4.37487212134007e-5, 3.83181409480744e-5, 4.11527339334594e-5, 4.36533878757415e-5, 4.06414900241661e-5, 3.33716135365941e-5, 2.68388393126965e-5, 2.43360636024929e-5, 2.50349507483636e-5, 2.62405535436894e-5, 2.65882436105071e-5, 2.64251402226172e-5, 2.59756947908026e-5, 2.44913962245051e-5, 2.15383680085826e-5, 1.83017738892329e-5, 1.67754573334459e-5
flux1:, 0.680530007432184, 0.00650448558336638, 0.00641116452327775, 0.00627814034124215, 0.0060908635797575, 0.00584731984590329, 0.00556331570938666, 0.00527366576586126, 0.00502657308710253, 0.00487069293615193, 0.00484051918129905, 0.00494859346781305, 0.00518691836438225, 0.00553076967392575, 0.00593881213488215, 0.00635641360688364, 0.00673713004305273, 0.00708056170917399, 0.00745017548964106, 0.0079229946319824, 0.00847333005429693, 0.0088896128428685, 0.00887625641197879, 0.00837404190555859, 0.00778724006893202, 0.00751674845495, 0.00698328185852266, 0.0055547142489718, 0.0048832231663882, 0.00375197464403851, 0.00344673194923507, 0.00233779097239109, 0.00151147710942169, 0.00142721414699102, 0.00111853481184799, 8.39916764778759e-4, 5.19704889059073e-4, 4.63833532615455e-4, 3.46624017074721e-4, 2.06631876696704e-4, 1.41073098551672e-4, 1.21923616279595e-4, 1.02182082725636e-4, 7.33258205238256e-5, 4.62327563390614e-5, 2.93244970403427e-5, 2.36335930042928e-5, 2.46108356560671e-5, 2.57293211165327e-5, 2.32045538051044e-5, 1.83691347946267e-5, 1.50846193868371e-5, 1.5135399838814e-5, 1.67768244548915e-5, 1.73901555193915e-5, 1.63764954260477e-5, 1.49598275092985e-5, 1.39530277536391e-5, 1.27878945260378e-5, 1.08263629971426e-5, 8.75426767428347e-6, 7.96806780538648e-6
flux1:, 0.680792456335937, 0.00625680126999528, 0.00618760910649133, 0.00607730456465286, 0.00590890550920611, 0.00567862777653689, 0.00540135580700748, 0.00511158403662726, 0.0048573870233381, 0.00468724770873938, 0.00463542991851288, 0.0047143076778045, 0.00491621704435283, 0.0052182886444053, 0.00558365538504185, 0.00596440359038673, 0.00632013538817977, 0.00665171837540206, 0.00701764360193797, 0.00748789432936175, 0.00803573640967598, 0.00845955483289796, 0.00847913060067624, 0.00803925660015969, 0.0075233537191713, 0.00730521599368771, 0.00682090741303102, 0.00546551613573505, 0.00483294910703382, 0.00374204953116324, 0.00344982548378104, 0.0023529475347894, 0.00153272350722597, 0.00145241960693679, 0.00113162422989989, 8.55766490273382e-4, 5.28931363086922e-4, 4.65893960131249e-4, 3.51914705460051e-4, 2.11312089217748e-4, 1.3652465607309e-4, 1.08989781269897e-4, 8.86161649366984e-5, 6.51285977202358e-5, 4.4143918923857e-5, 3.06431552817581e-5, 2.52434648789556e-5, 2.48704448464715e-5, 2.49663933515628e-5, 2.31172426599823e-5, 2.07716026457476e-5, 2.07362304894271e-5, 2.33731193697982e-5, 2.60638155202447e-5, 2.62337217466959e-5, 2.39668204376493e-5, 2.1291370802453e-5, 1.95925163833828e-5, 1.85237160887561e-5, 1.73120923963515e-5, 1.62118034570791e-5, 1.60693499105761e-5
flux1:, 0.681054905239691, 0.00600376732885357, 0.00595860990250522, 0.005871590923344, 0.00572355859749378, 0.00550903942819404, 0.00524183146757688, 0.00495573630230342, 0.00469823236465326, 0.00451721201627059, 0.00444646555146671, 0.00449818126628261, 0.0046651613885073, 0.0049264906569676, 0.00524967016518149, 0.0055932215694361, 0.00592254686518747, 0.00623980148769259, 0.00659880145536118, 0.0070628757619623, 0.00760454007647248, 0.00803230325228368, 0.00808133361070783, 0.00770027225807813, 0.00725164888611539, 0.00708281196020332, 0.00664626992467074, 0.00536429454577041, 0.00477063154199869, 0.00372241742283452, 0.00344453574824867, 0.00236334076564956, 0.00155194908277004, 0.00147699824679027, 0.0011465645724135, 8.7517610591033e-4, 5.44096783635028e-4, 4.75479316138249e-4, 3.65597340378164e-4, 2.25431815774097e-4, 1.42933654106664e-4, 1.08476197071119e-4, 8.83749667102533e-5, 7.06636379989437e-5, 5.60733637313265e-5, 4.63846446218071e-5, 4.17827724694744e-5, 4.05420011565168e-5, 3.99795692167251e-5, 3.90258462555761e-5, 3.92761947921136e-5, 4.25538493695362e-5, 4.78764089608075e-5, 5.17846529750143e-5, 5.17078256590479e-5, 4.83267643016883e-5, 4.44045882713308e-5, 4.18902536794402e-5, 4.07093676085021e-5, 4.00311791145872e-5, 3.97492186515468e-5, 4.02050712407299e-5
flux1:, 0.681317354143444, 0.00574734642274408, 0.00572556749323246, 0.00566178180867707, 0.00553496302218538, 0.00533806831383096, 0.00508369163547997, 0.00480461796351304, 0.00454730525400223, 0.00435866430079064, 0.00427177064269314, 0.00429858469903007, 0.00443246736620566, 0.0046545162742296, 0.00493646886315078, 0.00524297270852769, 0.00554495811035282, 0.00584587173483924, 0.00619515736273593, 0.00664988383475988, 0.00718208173183615, 0.00761045341167967, 0.00768544750738356, 0.00735935644224601, 0.00697392199211617, 0.00685090914272461, 0.00646031287674587, 0.00525141959983983, 0.00469631342940807, 0.00369264681960534, 0.00343020388321642, 0.00236819035735678, 0.00156830024129723, 0.00149986524278249, 0.00116223508188988, 8.96884889818438e-4, 5.63841669287633e-4, 4.91108329985284e-4, 3.86121197257844e-4, 2.47474392599854e-4, 1.58862038267499e-4, 1.18989283798308e-4, 1.0006042473996e-4, 8.85014433264258e-5, 8.05471347349715e-5, 7.5023204246173e-5, 7.16782842604736e-5, 7.00238042113515e-5, 6.91641821039719e-5, 6.93449828917364e-5, 7.23327775781824e-5, 7.90334246418136e-5, 8.7192958339272e-5, 9.25378572922245e-5, 9.2454786972538e-5, 8.81325194555201e-5, 8.30006301560897e-5, 7.95670990646592e-5, 7.80850820345989e-5, 7.77479078130737e-5, 7.81630344102333e-5, 7.92123070704446e-5
flux1:, 0.681579803047197, 0.00548947879576568, 0.00548991975387176, 0.00544875269679229, 0.00534339380407102, 0.00516538214552866, 0.00492603231229612, 0.00465683881881342, 0.00440286315149346, 0.00420967817245275, 0.00410941346498635, 0.00411374212874368, 0.00421664106225276, 0.00440124269428984, 0.00464336037357076, 0.00491343485345556, 0.0051876287943579, 0.00547066350135152, 0.00580791019906939, 0.00625057679969229, 0.00677044448392008, 0.00719638088948866, 0.00729388687872163, 0.00701868830718532, 0.00669199153675788, 0.00661100946743858, 0.0062641673800523, 0.00512748333821399, 0.00461029029532042, 0.00365254163818185, 0.00340639473972605, 0.00236686691237473, 0.0015810244988561, 0.00152003245789515, 0.00117757959110826, 9.19677629562825e-4, 5.86819944637839e-4, 5.11311050205347e-4, 4.11934344675241e-4, 2.7588913284121e-4, 1.82795073399949e-4, 1.39020223810581e-4, 1.22132917860438e-4, 1.17055877862956e-4, 1.15926215034227e-4, 1.14863033081202e-4, 1.13182989435033e-4, 1.11535118377727e-4, 1.10727073588378e-4, 1.12286048293484e-4, 1.18168912049733e-4, 1.28427413766663e-4, 1.39606594510544e-4, 1.46641674666951e-4, 1.46826819899806e-4, 1.41767854023648e-4, 1.35491829037084e-4, 1.31060856443854e-4, 1.29111540686244e-4, 1.28945098827828e-4, 1.29960311805964e-4, 1.31626511620319e-4
flux1:, 0.68184225195095, 0.00523200966490615, 0.00525308614991176, 0.00523343515178261, 0.00514924389477619, 0.0049908069839233, 0.00476812193246586, 0.00451116834664921, 0.00426328674953563, 0.00406839594107556, 0.0039574653512596, 0.00394181119458644, 0.00401605468962798, 0.0041653527057222, 0.00436940908676418, 0.00460410483595389, 0.00485051630755365, 0.00511460136624152, 0.00543795103619948, 0.00586631309704315, 0.00637142611242072, 0.00679220245728674, 0.00690885684378362, 0.00668032266521265, 0.0064076696264366, 0.00636471965404856, 0.006059138080731, 0.00499330060370781, 0.00451311603936687, 0.00360216437730505, 0.00337292872011422, 0.00235892840206688, 0.00158950828357281, 0.00153665349673221, 0.00119164880298087, 9.42431913776797e-4, 6.11748555110653e-4, 5.34679659361115e-4, 4.41536060448983e-4, 3.09142248093002e-4, 2.13189696564447e-4, 1.66992187118766e-4, 1.52958151329794e-4, 1.54630209082524e-4, 1.60451188860886e-4, 1.64081595022381e-4, 1.64418229499794e-4, 1.63157085582185e-4, 1.62726056647478e-4, 1.65894956891547e-4, 1.74825522205455e-4, 1.88777826216161e-4, 2.03166941860101e-4, 2.1215955358545e-4, 2.12906741276088e-4, 2.07339942413055e-4, 2.00013176969628e-4, 1.94534483720206e-4, 1.91976112432151e-4, 1.91829388718025e-4, 1.93363319859307e-4, 1.95685197798846e-4
flux1:, 0.682104700854704, 0.0049766316137018, 0.00501642078302909, 0.00501678202709985, 0.00495300346772074, 0.00481432281954783, 0.00460941497024615, 0.00436656768468746, 0.00412712870074058, 0.00393309062195383, 0.00381407143507266, 0.0037809578414767, 0.00382902129672459, 0.00394540552132254, 0.00411349823038539, 0.00431425099213577, 0.00453331517083441, 0.00477782569692916, 0.00508587507059328, 0.0054981492967308, 0.00598652267461439, 0.00639974799567169, 0.0065323203197128, 0.00634615870479605, 0.00612273062806383, 0.00611371721978117, 0.00584667544695468, 0.00484989214683133, 0.00440558915204902, 0.00354183829292223, 0.00332989234467228, 0.00234414013983067, 0.00159330179319976, 0.0015490549790737, 0.00120363204358093, 9.64155463149525e-4, 6.37449384085837e-4, 5.59910856419291e-4, 4.7352161448525e-4, 3.45763036409269e-4, 2.48521218862563e-4, 2.01308327527843e-4, 1.90856703367663e-4, 1.99467347601926e-4, 2.1229222227528e-4, 2.20778884587926e-4, 2.23422135032022e-4, 2.22880360092006e-4, 2.23116899421458e-4, 2.28098685053541e-4, 2.4020306435927e-4, 2.57961750290148e-4, 2.75733656553918e-4, 2.86942160676572e-4, 2.88546790336178e-4, 2.82714285624774e-4, 2.74453251767417e-4, 2.67903683830617e-4, 2.64618313543602e-4, 2.64355804894943e-4, 2.66333983965357e-4, 2.69352258865586e-4
flux1:, 0.682367149758457, 0.00472484494047968, 0.00478117702945113, 0.00479973761239738, 0.00475523789739329, 0.00463605249179598, 0.00444955476782743, 0.00422220818150387, 0.00399314794083194, 0.0038022143124746, 0.00367751006726784, 0.00362942307040122, 0.0036538648876441, 0.00373990620902506, 0.00387439454775272, 0.00404296943224121, 0.00423550241241666, 0.00446022619600391, 0.00475200315107077, 0.00514684893285167, 0.00561692400828773, 0.00602054468141523, 0.00616597605923789, 0.00601791473702268, 0.00583887878632152, 0.00585970952880943, 0.00562833670807362, 0.00469845170019776, 0.00428872112548452, 0.00347212922349852, 0.00327762743925841, 0.00232247722284584, 0.00159212940018444, 0.00155675232415068, 0.00121287696854444, 9.84011418769181e-4, 6.62881043036721e-4, 5.85837693243249e-4, 5.06617026955041e-4, 3.84382741881048e-4, 2.87325759553695e-4, 2.40397808664724e-4, 2.34153316046907e-4, 2.4980134579662e-4, 2.69601612568518e-4, 2.83030203803992e-4, 2.88202212437788e-4, 2.88657543668499e-4, 2.89806081919985e-4, 2.96759001832737e-4, 3.12116690237826e-4, 3.33747953154799e-4, 3.5503394693736e-4, 3.68684853178041e-4, 3.7142482079711e-4, 3.65568468697824e-4, 3.56504903506428e-4, 3.4888471436128e-4, 3.44775711673045e-4, 3.44273068996975e-4, 3.46619626989189e-4, 3.50364474450838e-4
flux1:, 0.68262959866221, 0.00447793669700358, 0.00454848506744183, 0.00458321462052071, 0.00455656672424211, 0.00445624626962054, 0.00428836752205486, 0.00407747775804173, 0.00386032998537843, 0.00367443242484766, 0.00354623953485759, 0.00348557947347082, 0.00348898320357531, 0.00354737063665127, 0.0036508112478844, 0.00378924131966337, 0.00395638660204409, 0.00416148141906475, 0.00443641112785963, 0.00481290076625747, 0.00526352025428521, 0.00565581317888975, 0.00581124748056327, 0.00569710936867454, 0.00555771648222457, 0.00560438899544439, 0.00540573862554643, 0.00454030042459677, 0.00416369062565332, 0.00339381004805402, 0.00321670140572686, 0.00229411060112679, 0.00158588598989998, 0.00155945036323587, 0.00121889716539477, 0.00100133104989414, 6.87159341549231e-4, 6.1145008801339e-4, 5.39702689151599e-4, 4.23764353754541e-4, 3.28236266818764e-4, 2.82757355848394e-4, 2.81223047890609e-4, 3.03907006039774e-4, 3.30565711267736e-4, 3.48939398987989e-4, 3.56789241847079e-4, 3.58457743828751e-4, 3.60706699945058e-4, 3.69730707559373e-4, 3.88357600046996e-4, 4.13861595628391e-4, 4.38730281996408e-4, 4.54997449052796e-4, 4.59114791404903e-4, 4.53461944447798e-4, 4.43733291565747e-4, 4.35060440833885e-4, 4.30048649770653e-4, 4.29188202028213e-4, 4.3181862850553e-4, 4.36298806134893e-4
flux1:, 0.682892047565963, 0.00423697702751141, 0.00431934196226513, 0.00436807878683646, 0.00435764528263786, 0.0042752643009881, 0.00412584974090705, 0.00393197711593205, 0.00372789465558104, 0.00354864439758713, 0.0034189316959932, 0.00334797612095151, 0.0033329008408752, 0.00336638303956874, 0.00344146615122083, 0.00355198818085305, 0.00369515774191687, 0.00388110156329318, 0.0041389643858722, 0.00449654406217421, 0.00492691744120272, 0.00530647434280779, 0.00546928116892297, 0.00538504883696216, 0.00528071473020939, 0.00534938779252826, 0.00518050598920068, 0.00437683343143942, 0.00403178837321124, 0.003307812647621, 0.00314786319467486, 0.00225937988286266, 0.00157462134273303, 0.00155703090101223, 0.00122136888712735, 0.00101561477684877, 7.09566484060385e-4, 6.35904463908908e-4, 5.71825976148546e-4, 4.62822571470989e-4, 3.70010609713315e-4, 3.26986276075243e-4, 3.30531725597051e-4, 3.60144589774275e-4, 3.93452943670664e-4, 4.16689232308282e-4, 4.27289244147788e-4, 4.30320075534921e-4, 4.33794268597146e-4, 4.44920915410395e-4, 4.66756797022455e-4, 4.96052899480671e-4, 5.24493754634487e-4, 5.43481453559247e-4, 5.49166537717586e-4, 5.43916830993551e-4, 5.33656435818463e-4, 5.23960066822686e-4, 5.17979473040773e-4, 5.16646253943856e-4, 5.19461829235115e-4, 5.24656225625398e-4
flux1:, 0.683154496469717, 0.00400282968200646, 0.0040946125229911, 0.00415514067650536, 0.00415914979240351, 0.00409355861114505, 0.00396215134657496, 0.00378550807244681, 0.00359529320897186, 0.00342399215134341, 0.0032944927630713, 0.00321537087841077, 0.00318431077019157, 0.00319564359074859, 0.0032451320792466, 0.00333012219267951, 0.00345093492607491, 0.00361847139906388, 0.00385935446213946, 0.00419779798558394, 0.00460745957323602, 0.00497316419923169, 0.0051409532805581, 0.00508281995709984, 0.00500918749132225, 0.00509623544136085, 0.00495422013027138, 0.00420946381797145, 0.00389435843832022, 0.00321517337232674, 0.00307199098898044, 0.0022187573504745, 0.00155851593163072, 0.00154953063213892, 0.0012201190898945, 0.00102652350744636, 7.2955010677915e-4, 6.58523907254516e-4, 6.02204003976952e-4, 5.00634088145788e-4, 4.1155095004111e-4, 3.71813506195802e-4, 3.80668714966271e-4, 4.16997119816328e-4, 4.56654987741388e-4, 4.84585716685447e-4, 4.97930273977237e-4, 5.0240280954332e-4, 5.07158956899816e-4, 5.20345572886013e-4, 5.45246978850516e-4, 5.78164975670402e-4, 6.1007777020506e-4, 6.31808915328189e-4, 6.39188600770138e-4, 6.34503255952053e-4, 6.23831744510965e-4, 6.1314606357708e-4, 6.06139881819951e-4, 6.04218825221463e-4, 6.07103285116766e-4, 6.12955525164802e-4
flux1:, 0.68341694537347, 0.00377617245460781, 0.00387503808719504, 0.00394515328974272, 0.00396176580404594, 0.0039116555993167, 0.00379755613124579, 0.0036380561175969, 0.00346219691398548, 0.00329985778990217, 0.00317207180675919, 0.00308674964153398, 0.00304210277391942, 0.00303400380016928, 0.00306067689580589, 0.00312258859308849, 0.00322280872419602, 0.0033728902021025, 0.00359713466795373, 0.00391649224599906, 0.0043052545759355, 0.00465625475749726, 0.00482688193770094, 0.0047912881783371, 0.00474427134618992, 0.00484632241272732, 0.00472837171550103, 0.00403956967536697, 0.00375274167017564, 0.00311697822544307, 0.00299003801562723, 0.00217280823303761, 0.00153785211225117, 0.0015371134145272, 0.00121510742670894, 0.00103386292045801, 7.46714031323768e-4, 6.78790809452985e-4, 6.3021836776079e-4, 5.36439126534708e-4, 4.51914344360168e-4, 4.16115975519593e-4, 4.30370809439e-4, 4.73098572430597e-4, 5.18718910531881e-4, 5.51093836089258e-4, 5.67101237408108e-4, 5.73025194907889e-4, 5.79051029516001e-4, 5.9417960306969e-4, 6.21918422725076e-4, 6.58196073962057e-4, 6.93386700727728e-4, 7.17796948154836e-4, 7.26927603286701e-4, 7.22922300360411e-4, 7.11941278204878e-4, 7.00300903628263e-4, 6.92218942884368e-4, 6.89593840118742e-4, 6.92412689504074e-4, 6.98829205422084e-4
flux1:, 0.683679394277223, 0.00355752289920391, 0.00366124987111486, 0.00373881340368786, 0.0037661791580499, 0.00373013927499893, 0.00363246068134273, 0.00348976887515825, 0.00332847889125706, 0.0031758520375213, 0.00305105776317512, 0.00296133240650391, 0.00290537792972337, 0.00288048826458219, 0.00288709126463278, 0.00292839790169553, 0.0030098756884945, 0.00314360598111473, 0.00335175212900357, 0.00365229660862322, 0.00402020181202117, 0.00435587844245711, 0.00452744396328272, 0.00451110048140143, 0.00448691192851835, 0.00460087232048791, 0.00450432157913523, 0.00386844882587864, 0.00360822625374994, 0.00301431326891611, 0.0029029823133888, 0.00212215201219836, 0.00151298458309747, 0.00152004078176947, 0.00120640486417065, 0.00103756346595897, 7.60803008014682e-4, 6.96334138203912e-4, 6.55403996273459e-4, 5.69635718877345e-4, 4.90315206480094e-4, 4.58928322145004e-4, 4.7853690613908e-4, 5.27252244208911e-4, 5.78369081018003e-4, 6.14863024671567e-4, 6.33380765384615e-4, 6.4069971301534e-4, 6.47916949576314e-4, 6.64797716169098e-4, 6.95065404746835e-4, 7.3435221365956e-4, 7.72534850981147e-4, 7.99472644954913e-4, 8.10338297742055e-4, 8.07080117117958e-4, 7.95868869718557e-4, 7.83306382432656e-4, 7.74104308688041e-4, 7.70658929380312e-4, 7.73261604263977e-4, 7.80113303459411e-4
flux1:, 0.683941843180977, 0.00334726498562492, 0.00345378358501649, 0.00353676439382815, 0.00357306822228948, 0.00354963497389398, 0.00346735237556771, 0.00334093170783734, 0.00319419074426446, 0.00305179482600275, 0.00293106594623666, 0.00283856663714349, 0.00277344907718081, 0.00273430223582873, 0.00272350313590836, 0.00274664651340638, 0.00281126320637775, 0.00292984213097569, 0.00312257451527556, 0.0034047476874748, 0.00375201952872153, 0.00407195446796888, 0.00424279478872465, 0.00424269311086934, 0.00423785819225455, 0.00436092445668506, 0.00428327238676555, 0.00369728472377508, 0.00346200904242673, 0.00290822430762319, 0.0028117848683903, 0.00206742855269716, 0.00148431328305182, 0.00149864386564715, 0.0011941712246082, 0.00103765856045983, 7.71683760162724e-4, 7.10913337055985e-4, 6.77434204689052e-4, 5.99768518686944e-4, 5.26120809951292e-4, 4.99444694095671e-4, 5.24233983308058e-4, 5.78439595294913e-4, 6.34518812936097e-4, 6.74741927395174e-4, 6.95555259819168e-4, 7.04153535538851e-4, 7.12424588943018e-4, 7.30803970101444e-4, 7.63220795896748e-4, 8.05087342387264e-4, 8.45892352618882e-4, 8.75124448140391e-4, 8.87639783950384e-4, 8.85148156487387e-4, 8.73763504683418e-4, 8.60309482648356e-4, 8.49950242853568e-4, 8.45571732101647e-4, 8.47796534121387e-4, 8.54923886219359e-4
flux1:, 0.68420429208473, 0.00314567324844858, 0.00325309258969755, 0.00333959853887422, 0.00338309616806342, 0.00337079310280631, 0.00330278676502414, 0.00319194138964995, 0.00305953527343016, 0.00292768943492615, 0.00281191538651246, 0.00271810907206876, 0.00264582817930024, 0.00259482560589223, 0.00256917913187466, 0.00257652535355, 0.00262614402340958, 0.00273081573596387, 0.00290891078091019, 0.00317327235500883, 0.00350027134930864, 0.00380421610709734, 0.00397289087922799, 0.00398630426786543, 0.00399766504730093, 0.00412732737408597, 0.00406625261868142, 0.00352712523859291, 0.00331516958909702, 0.00279968802647068, 0.00271735861089926, 0.00200927140069089, 0.00145226078405309, 0.00147329882392397, 0.00117863335852047, 0.00103426288035887, 7.79324390884684e-4, 7.22400490647335e-4, 6.96103713488594e-4, 6.26513976925922e-4, 5.58841377686905e-4, 5.37013916245947e-4, 5.6669559323291e-4, 6.25820753276092e-4, 6.86272744418839e-4, 7.29783109119353e-4, 7.52626378114016e-4, 7.62339081097217e-4, 7.71477120553668e-4, 7.91049351474771e-4, 8.25177779539223e-4, 8.69129603783233e-4, 9.12116171652105e-4, 9.43337739691384e-4, 9.57355204856743e-4, 9.55606317533732e-4, 9.44085276791671e-4, 9.29770617224605e-4, 9.18227874998691e-4, 9.128121975414e-4, 9.14493622796744e-4, 9.2171468091075e-4
flux1:, 0.684466740988483, 0.0029529322305786, 0.0030595578043804, 0.00314785743554102, 0.00319690239314393, 0.00319427258642997, 0.00313936460231544, 0.00304327864707153, 0.00292483649196298, 0.0028036917074667, 0.00269359874844045, 0.00259979788369797, 0.00252220252367137, 0.00246159508193479, 0.00242351422009774, 0.00241731750368932, 0.00245374097111852, 0.00254574790838026, 0.002710026267142, 0.00295720794446041, 0.00326439159188128, 0.00355223837293944, 0.00371751439124655, 0.00374199179898223, 0.00376670418779472, 0.00390074309363256, 0.00385411289507225, 0.00335887422081826, 0.00316865698379589, 0.00268959480207032, 0.00262054874188409, 0.00194828900921051, 0.00141725499868739, 0.00144440670331213, 0.00116006499180124, 0.00102755197993571, 7.83773784497966e-4, 7.30761947755116e-4, 7.11310953230469e-4, 6.49663553435182e-4, 5.88116468075812e-4, 5.71129652876708e-4, 6.05314551361098e-4, 6.68728477768261e-4, 7.32921756572293e-4, 7.79239318773135e-4, 8.03809232774804e-4, 8.14434600850534e-4, 8.24216236193336e-4, 8.44637794673703e-4, 8.79998904006297e-4, 9.25493711750664e-4, 9.70165989918426e-4, 0.00100301415194378, 0.00101833412761201, 0.00101726788738613, 0.00100563238348694, 9.90492299804768e-4, 9.77755340076693e-4, 9.71214203314999e-4, 9.72191999657734e-4, 9.7931260173509e-4
flux1:, 0.684729189892236, 0.00276915037867484, 0.00287349365953958, 0.00296202996934043, 0.00301509277569315, 0.00302072404219318, 0.00297770895446873, 0.00289548042951716, 0.00279050823505022, 0.00268007609107679, 0.00257624705492955, 0.00248361783951228, 0.00240240264251656, 0.00233427736843089, 0.00228601216034508, 0.00226838683396708, 0.00229332355175291, 0.00237386756990199, 0.00252515334837527, 0.00275582002508238, 0.00304370965113686, 0.00331546597850912, 0.00347629990696566, 0.00350965559403676, 0.00354518215000309, 0.00368166045587831, 0.00364753326396877, 0.00319329413310856, 0.00302328799933052, 0.00257874173986843, 0.00252212311038615, 0.00188505325120386, 0.00137971692353123, 0.00141237766736867, 0.00113876872098004, 0.00101774384769027, 7.85142144595645e-4, 7.36040184382897e-4, 7.23040519324345e-4, 6.69106337963265e-4, 6.13699329349663e-4, 6.01417316179317e-4, 6.39631688764949e-4, 7.06657656734608e-4, 7.73932651643439e-4, 8.22553498197676e-4, 8.48523289455205e-4, 8.59836504194029e-4, 8.70016172659155e-4, 8.90921976127333e-4, 9.27013716835869e-4, 9.73480601227139e-4, 0.00101930604696213, 0.00105337559036915, 0.00106975848344485, 0.00106928697781036, 0.00105754964331574, 0.00104162844059003, 0.00102770770014063, 0.00101997611334118, 0.00102010517154854, 0.00102693037043539
flux1:, 0.68499163879599, 0.00259436876220821, 0.00269515040311707, 0.00278254811102456, 0.00283822907652351, 0.00285077315086956, 0.00281844310246609, 0.00274911292694382, 0.00265702280414673, 0.00255720050123439, 0.00246009185599079, 0.0023696616766528, 0.00228636549938488, 0.00221263691185132, 0.00215626000977624, 0.00212916052649675, 0.00214419886922608, 0.00221441079208778, 0.00235349928564797, 0.00256831880390293, 0.00283747384714881, 0.0030932415404388, 0.00324876296524599, 0.0032890639140634, 0.00333316390646953, 0.00347041530225888, 0.00344703895212056, 0.00303101686846176, 0.00287975388870892, 0.0024678333624578, 0.00242277018247532, 0.00182009361313078, 0.00134005238307198, 0.00137761886329952, 0.00111506024881173, 0.00100508258558017, 7.83583363494836e-4, 7.38336395558547e-4, 7.31346278270047e-4, 6.84812102521484e-4, 6.35440689425442e-4, 6.27619371987953e-4, 6.69322445971232e-4, 7.39252324458853e-4, 8.08934815869513e-4, 8.59344879465226e-4, 8.86378253355454e-4, 8.98145556780101e-4, 9.08470531387105e-4, 9.29490798762948e-4, 9.65806897439844e-4, 0.00101266630784079, 0.00105909493790513, 0.00109395500932766, 0.00111113414961904, 0.00111115055975183, 0.00109932059845353, 0.0010826762270553, 0.00106760845631971, 0.00105865192514522, 0.00105781197896704, 0.00106415765120401
flux1:, 0.685254087699743, 0.00242856587279315, 0.0025247138336054, 0.00260978145863185, 0.00266681832919756, 0.00268500506624889, 0.00266217016534817, 0.00260474649357241, 0.0025248812069162, 0.0024354721617615, 0.00234542768735959, 0.00225809114714062, 0.00217409675728114, 0.00209650206498892, 0.00203390033862764, 0.0019991088061909, 0.00200569981685657, 0.00206661810128326, 0.0021942530354966, 0.00239387513876069, 0.00264487503846254, 0.00288483385111975, 0.00303432978988952, 0.00307988233304627, 0.00313059976502978, 0.00326721468594891, 0.00325302140546205, 0.0028725593254333, 0.00273863261129797, 0.00235748692518138, 0.00232310167163571, 0.00175389505048697, 0.00129864642630031, 0.00134052496091929, 0.00108925479498422, 9.89824196543195e-4, 7.79279580124551e-4, 7.37794157528475e-4, 7.36335411532822e-4, 6.96815468438317e-4, 6.53273129985723e-4, 6.4958041787434e-4, 6.94182773832235e-4, 7.66291818972625e-4, 8.37705731813067e-4, 8.89393260878855e-4, 9.17157132975313e-4, 9.29149120399105e-4, 9.39374012212734e-4, 9.60150687919646e-4, 9.96199078409433e-4, 0.00104288237930878, 0.001089365801416, 0.00112457652021365, 0.00114227091511322, 0.0011426580040057, 0.00113074625007583, 0.00111345372049912, 0.00109730580591445, 0.00108712615249055, 0.00108523025653166, 0.00109093385369419
flux1:, 0.685516536603496, 0.00227166021161789, 0.00236230393652986, 0.00244403179932856, 0.00250130333961123, 0.00252395089245845, 0.00250945547482406, 0.00246293365556724, 0.0023945865365486, 0.00231531653195742, 0.00223257757593174, 0.0021491010368004, 0.00206563574092625, 0.00198573333636361, 0.00191860468680154, 0.00187772514697997, 0.00187717338314611, 0.00192973200098344, 0.00204659247340685, 0.00223163679986872, 0.00246506998925114, 0.00268946574983133, 0.00283236721954098, 0.00288170353330844, 0.0029373531007192, 0.00307216223548337, 0.00306576130147968, 0.00271834039943089, 0.00260040330935721, 0.00224823954095836, 0.00222365711592845, 0.00168689761769769, 0.00125585914309743, 0.00130147052992136, 0.00106165564851985, 9.72224470578712e-4, 7.72428078512864e-4, 7.34584482160106e-4, 7.38153618276544e-4, 7.05201596766893e-4, 6.67196823905911e-4, 6.67233022221103e-4, 7.14115358881184e-4, 7.87677146612506e-4, 8.60156600623351e-4, 9.12622994898154e-4, 9.40798239418255e-4, 9.52801314520854e-4, 9.62700999933984e-4, 9.82902705102667e-4, 0.00101822247666577, 0.00106419009604923, 0.00111019935433438, 0.00114532748742817, 0.00116325371473043, 0.00116389127365173, 0.00115191384213025, 0.00113406682704754, 0.00111693749592303, 0.00110557644146554, 0.00110257732135143, 0.00110750685251182
flux1:, 0.685778985507249, 0.00212351238257274, 0.00220797391575798, 0.00228552897799384, 0.00234205540068988, 0.002368077189558, 0.00236081260345065, 0.00232419121206255, 0.00226662181586631, 0.00219715112967406, 0.00212186392192015, 0.00204288889734232, 0.00196102605364669, 0.00188019673746075, 0.00181005121034941, 0.00176450971721365, 0.00175797145180139, 0.00180299643745758, 0.00190969293092803, 0.00208074510905345, 0.00229720408616315, 0.00250634079123456, 0.00264221150238615, 0.0026940759675031, 0.00275322655347399, 0.00288528211658723, 0.00288545058326242, 0.00256869668424732, 0.00246546041772465, 0.00214055500601861, 0.00212490842243949, 0.00161949652505421, 0.00121202209512463, 0.00126080379868912, 0.00103254496671192, 9.52529086891592e-4, 7.63230588806743e-4, 7.28892636765887e-4, 7.36971742251502e-4, 7.10093621630059e-4, 6.7726705506391e-4, 6.80584893343505e-4, 7.29116708871739e-4, 8.03418030546275e-4, 8.76318647194535e-4, 9.29087520570433e-4, 9.57377258311326e-4, 9.69202480362521e-4, 9.78582549865718e-4, 9.97917158706531e-4, 0.00103209316114028, 0.00107685050291212, 0.00112189196869792, 0.0011565250186065, 0.00117440778121863, 0.00117517870944819, 0.00116315896890597, 0.00114486926492305, 0.00112688821778469, 0.00111442814558308, 0.00111032175755479, 0.00111438231013658
flux1:, 0.686041434411003, 0.00198392805588884, 0.00206171079443163, 0.00213442906645196, 0.00218937003437133, 0.00221777915784515, 0.0022166936185218, 0.00218898707819156, 0.00214143320516265, 0.00208136550673725, 0.00201358635922152, 0.00193963233225884, 0.0018602938111977, 0.00177974424189366, 0.00170790853648504, 0.00165895797440304, 0.00164744566627219, 0.0016856591663588, 0.00178273726185682, 0.00194035155847027, 0.00214043264361921, 0.00233466765636149, 0.00246319444840494, 0.00251652946204786, 0.00257798475404508, 0.0027065396776048, 0.00271221133399333, 0.00242389516906197, 0.00233412568458558, 0.00203482919480488, 0.00202726339580828, 0.00155204201505043, 0.0011674351199263, 0.00121884178511028, 0.00100217706719991, 9.30966191867851e-4, 7.51885031196245e-4, 7.20907154025572e-4, 7.32974173040227e-4, 7.11641937945807e-4, 6.83583637515944e-4, 6.89707567926166e-4, 7.39265214540988e-4, 8.13620618675375e-4, 8.86330073180531e-4, 9.38954603666237e-4, 9.67089885164291e-4, 9.7857876668034e-4, 9.87282849382516e-4, 0.00100550698430164, 0.00103818140501154, 0.00108129188134261, 0.00112492060821603, 0.00115867885885604, 0.00117625993933532, 0.00117705489555522, 0.00116502382130464, 0.00114641872043384, 0.00112774312719605, 0.00111430481226108, 0.00110913077526995, 0.00111226816414574
flux1:, 0.686303883314756, 0.00185266259085227, 0.00192343823111401, 0.00199081533004467, 0.00204346609085392, 0.00207337767638126, 0.00207748366017693, 0.00205773202076429, 0.00201941889299937, 0.00196830790135155, 0.00190800727178708, 0.00183947458635564, 0.00176343427837452, 0.00168420219958972, 0.00161182673457689, 0.00156055528058648, 0.00154494696997483, 0.0015769771397061, 0.00166492700489613, 0.00180963359561534, 0.00199393982043874, 0.00217368116639293, 0.00229466550145844, 0.0023485961929522, 0.00241137230995108, 0.00253585768793789, 0.00254611030428464, 0.00228414232325664, 0.00220665738595628, 0.00193139387382902, 0.00193106824327102, 0.00148483916175907, 0.00112236378037813, 0.00117586713918062, 9.7077451352999e-4, 9.07741771144764e-4, 7.3857973457253e-4, 7.10811444315855e-4, 7.26349424843935e-4, 7.10015402990149e-4, 6.86282136054183e-4, 6.94726522842208e-4, 7.44710015834989e-4, 8.1847550925031e-4, 8.90423221495103e-4, 9.42491958747255e-4, 9.70234994497833e-4, 9.81262170546516e-4, 9.89175812039892e-4, 0.00100610080243798, 0.00103698123392529, 0.00107807595837219, 0.00111990609441702, 0.00115245231946119, 0.00116949783181235, 0.00117021858806589, 0.00115821381411159, 0.00113943177105029, 0.00112024045487982, 0.00110597794104077, 0.0010998168655733, 0.00110201830848986
flux1:, 0.686566332218509, 0.00172942746994826, 0.00179302160407077, 0.00185470192514967, 0.00190448799375946, 0.00193511985099151, 0.0019434994329391, 0.00193077590000861, 0.0019009233575285, 0.00185827830263388, 0.00180534467723063, 0.00174251808694861, 0.0016704065354326, 0.00159336740178382, 0.00152143520897124, 0.00146877737270094, 0.00144982950502396, 0.00147622429323573, 0.00155549373394243, 0.00168780855274513, 0.00185695415761808, 0.00202265888558359, 0.00213600861132681, 0.00218982605430898, 0.00225312656377404, 0.00237312792964478, 0.00238716891903999, 0.00214958994894583, 0.00208325691443317, 0.00183051954484931, 0.0018366097661673, 0.00141814819071313, 0.00107703804478461, 0.00113212717062751, 9.38527205974319e-4, 8.83038047242369e-4, 7.23490119361888e-4, 6.98778308462481e-4, 7.17283261009597e-4, 7.05394481192318e-4, 6.85526669517401e-4, 6.95812452091126e-4, 7.45660376818399e-4, 8.1824566150573e-4, 8.88911386697323e-4, 9.40052709482761e-4, 9.67198020911026e-4, 9.77671054944155e-4, 9.84722177222611e-4, 0.0010002163194779, 0.00102908006714226, 0.00106786394165971, 0.00110757595400849, 0.00113862262010798, 0.00115492855455796, 0.00115549028517418, 0.00114355432543353, 0.00112473954282917, 0.00110522549104052, 0.00109031865138428, 0.0010832867321555, 0.00108457874323564
flux1:, 0.686828781122262, 0.00161389815145546, 0.00167027490400374, 0.00172603977188765, 0.00177251045480781, 0.00180318228903336, 0.00181499077279952, 0.00180840756743795, 0.00178623612269402, 0.00175152695524768, 0.00170577134311947, 0.00164882465186218, 0.00158113484353519, 0.00150700954789984, 0.00143634640220891, 0.00138309565967421, 0.00136145781689438, 0.00138270060673528, 0.0014537094687584, 0.00157414473560334, 0.00172875994648182, 0.00188093262572879, 0.00198665330090785, 0.00203979615164041, 0.00210298538416574, 0.00221821863146659, 0.00223536943735474, 0.00202033886675984, 0.00196407354978377, 0.00173241832417327, 0.00174411826487161, 0.00135218608507254, 0.00103165281807884, 0.0010878354115755, 9.0559445512548e-4, 8.57014894199849e-4, 7.06777733351074e-4, 6.84967430318489e-4, 7.05954585273453e-4, 6.97966321266857e-4, 6.81504039641347e-4, 6.93173410367319e-4, 7.42375304535776e-4, 8.13253877387737e-4, 8.82174841885087e-4, 9.32060212179092e-4, 9.58434200767517e-4, 9.68291067814597e-4, 9.74447374979953e-4, 9.88434641128842e-4, 0.00101512927513224, 0.00105138340737609, 0.00108872803229845, 0.0011180419339362, 0.00113343803746914, 0.00113377078916123, 0.00112194893067175, 0.00110324558696425, 0.00108360762093957, 0.00106825319689929, 0.00106049471186155, 0.00106093864824565
flux1:, 0.687091230026016, 0.00150572260090897, 0.00155496864984335, 0.00160472373867066, 0.00164754469992979, 0.00167767606463598, 0.00169214420361395, 0.00169085727771155, 0.0016755937468395, 0.00164825683184301, 0.00160941841426063, 0.00155842045610818, 0.00149551475640827, 0.0014248782513791, 0.00135616359062493, 0.0013029857542032, 0.00127921587947061, 0.00129574110698669, 0.00135889508050512, 0.00146796894957213, 0.00160870400807203, 0.00174789463255269, 0.00184607994086426, 0.00189811485404309, 0.00196069083872151, 0.00207097873163403, 0.002090658483134, 0.00189644178829292, 0.00184920849170196, 0.00163724785973723, 0.00165377207662331, 0.00128713007788943, 9.86370709204012e-4, 0.0010431757252844, 8.7210968224138e-4, 8.29813913287011e-4, 6.88591374328238e-4, 6.69525638432122e-4, 6.92534074190899e-4, 6.87921683780419e-4, 6.74418946119402e-4, 6.87047580847231e-4, 7.35153290352497e-4, 8.03869803971817e-4, 8.70645983123e-4, 9.18992065432587e-4, 9.44451520360294e-4, 9.53656481702019e-4, 9.58920450681101e-4, 9.71376089125831e-4, 9.95816506034445e-4, 0.00102939710600318, 0.00106419609774155, 0.00109160045528904, 0.00110595250702894, 0.00110600204489949, 0.00109434034173475, 0.00107588715070759, 0.00105632163230435, 0.00104072367360997, 0.00103240220299758, 0.00103208806673283
flux1:, 0.687353678929769, 0.00140452966120298, 0.00144683795358801, 0.00149060020326719, 0.00152954520466064, 0.00155865232032096, 0.00157508737735558, 0.00157830040747785, 0.00156918363918359, 0.00154862838753897, 0.00151638158319305, 0.00147130360963709, 0.00141342180137936, 0.00134671249442257, 0.0012804908161674, 0.00122793743900579, 0.00120251636367561, 0.00121472358648767, 0.00127042592801343, 0.00136867016315329, 0.00149619793161123, 0.00162299875581967, 0.0017138198480727, 0.00176442140671712, 0.00182598994300146, 0.00193124016753518, 0.00195294934641416, 0.0017779066208516, 0.00173871915894665, 0.00154511694539523, 0.0015657042208074, 0.00122312321252763, 9.41326997157814e-4, 9.98308522156972e-4, 8.38187038842891e-4, 8.0156444395924e-4, 6.69069853242972e-4, 6.52589422333669e-4, 6.77185224877794e-4, 6.75453532098569e-4, 6.64490092253001e-4, 6.7769653531975e-4, 7.24322244456156e-4, 7.90496720485344e-4, 8.54793903449018e-4, 9.0136354573926e-4, 9.25793549082129e-4, 9.34332187102581e-4, 9.38734462832241e-4, 9.49678180710613e-4, 9.71840687578958e-4, 0.00100267480463612, 0.00103481871858825, 0.00106019286729179, 0.00107340341664158, 0.00107313155742478, 0.00106167520831415, 0.00104360084972087, 0.00102429420513725, 0.00100865481616441, 9.99944045142374e-4, 9.9898322063284e-4
flux1:, 0.687616127833522, 0.00130993655045527, 0.0013455899969965, 0.00138347421025901, 0.00141841612155816, 0.00144610765900426, 0.00146389349533109, 0.00147086143823184, 0.0014671484151452, 0.00145276500186625, 0.00142672794216163, 0.00138745233888052, 0.00133472070996679, 0.00127225058135716, 0.00120894311278707, 0.0011574643984954, 0.00113080879090613, 0.00113907415929024, 0.00118773441319098, 0.00127569949148573, 0.00139071628842391, 0.00150575738265711, 0.00158945130751358, 0.00163838245050684, 0.00169863375402966, 0.00179881932585288, 0.00182212429751957, 0.0016647010354948, 0.00163262441599133, 0.00145609295170307, 0.00148001100843001, 0.00116028162729124, 8.96636279274699e-4, 9.53378219112992e-4, 8.03928961174636e-4, 7.72390490380696e-4, 6.48345790796313e-4, 6.34288938412667e-4, 6.60067202831004e-4, 6.60756974170443e-4, 6.51947027689796e-4, 6.65398973546313e-4, 7.10229868589561e-4, 7.73558641242786e-4, 8.35109075209811e-4, 8.79711112626284e-4, 9.03022685447403e-4, 9.10896807951995e-4, 9.14488885998224e-4, 9.23976466995321e-4, 9.43890603778504e-4, 9.7196925813485e-4, 0.00100141266125545, 0.0010246895605299, 0.00103669721622297, 0.0010360816794951, 0.00102487389967747, 0.00100729364008874, 9.88416275395422e-4, 9.7292742868034e-4, 9.64002329516948e-4, 9.62519927936424e-4
flux1:, 0.687878576737275, 0.00122155506869811, 0.00125091048109156, 0.00128311576391024, 0.00131401693127562, 0.00133998884868219, 0.00135858517072332, 0.00136861750142908, 0.00136958983053132, 0.00136075786357646, 0.00134050205430984, 0.00130683220928388, 0.0012592736303371, 0.00120123906221818, 0.00114115557451973, 0.00109111243891726, 0.00106358564969678, 0.00106827026165995, 0.00111030963461366, 0.00118856712296549, 0.00129179171887881, 0.00139573526354066, 0.00147259290239385, 0.00151968688110143, 0.00157837590991744, 0.0016735185094247, 0.00169803774790025, 0.00155675855385156, 0.00153091090853697, 0.0013702106259974, 0.00139676187459737, 0.00109870274772884, 8.52399890339768e-4, 9.0852080488265e-4, 7.69433550492862e-4, 7.4241741021438e-4, 6.26549744542582e-4, 6.14752600610612e-4, 6.41338662836803e-4, 6.44030123141498e-4, 6.3702759741381e-4, 6.50445016459803e-4, 6.93234815085961e-4, 7.53488408984989e-4, 8.12089037136237e-4, 8.54576897803426e-4, 8.76704595618175e-4, 8.83927568893295e-4, 8.86774592273702e-4, 8.94888862607031e-4, 9.12627809929876e-4, 9.37997223485674e-4, 9.64751862261164e-4, 9.85913757355615e-4, 9.96691156762006e-4, 9.95724914474494e-4, 9.84806257411038e-4, 9.67819842741456e-4, 9.49521758041647e-4, 9.34358700314105e-4, 9.25387728173373e-4, 9.23515128632411e-4
flux1:, 0.688141025641029, 0.00113899645192631, 0.0011624689729127, 0.00118926518044753, 0.00121616726022058, 0.00124019678852208, 0.00125913761941926, 0.00127160121209641, 0.00127657178887311, 0.00127266956639916, 0.00125773036303015, 0.00122940144878755, 0.00118694637079791, 0.00113343967685676, 0.00107679035692564, 0.00102846545500239, 0.00100038608736789, 0.00100184120619936, 0.00103769473658043, 0.00110683712334674, 0.00119900801802074, 0.00129254152868059, 0.00136289559162463, 0.00140804032648094, 0.00146497138560605, 0.00155512788495327, 0.00158052056396572, 0.00145398583664857, 0.00143354021573381, 0.0012874813801943, 0.00131600928408818, 0.00103847328675393, 8.08712981674672e-4, 8.63870335167195e-4, 7.34800739288382e-4, 7.11777285145235e-4, 6.03813965650512e-4, 5.94111355775504e-4, 6.21161632800696e-4, 6.25475362186388e-4, 6.19975864106444e-4, 6.33131160693918e-4, 6.73698983078282e-4, 7.30717432661122e-4, 7.86225991167411e-4, 8.26495152955573e-4, 8.47394697742075e-4, 8.53987563643309e-4, 8.56161901120354e-4, 8.63003902507961e-4, 8.78674359811794e-4, 9.01426077210763e-4, 9.25552632863967e-4, 9.44625292788707e-4, 9.54175941199268e-4, 9.52866039936265e-4, 9.42274020879228e-4, 9.25964716923031e-4, 9.08372854672694e-4, 8.93689355289679e-4, 8.84828072845743e-4, 8.82696119186833e-4
flux1:, 0.688403474544782, 0.001061875134411, 0.00107992340089566, 0.00110163776835025, 0.00112465117095218, 0.00114659005858236, 0.00116548144828256, 0.0011798029266665, 0.00118812238612756, 0.00118853623724392, 0.00117842368461131, 0.00115511408788616, 0.00111761236134686, 0.00106863396954273, 0.00101554127389405, 9.69148950222548e-4, 9.40797291550054e-4, 9.3936680138306e-4, 9.69482812493281e-4, 0.00103012118123637, 0.00111199238987079, 0.00119582116406906, 0.00126003481238354, 0.00130316019194863, 0.00135817583795654, 0.0014434279767275, 0.00146938533305449, 0.00135627042951683, 0.00134045618080707, 0.00120790199009651, 0.00123779744555882, 9.79675935007207e-4, 7.65670200481073e-4, 8.19563396756638e-4, 7.00136460773511e-4, 6.80612167146271e-4, 5.80275194733218e-4, 5.72501893722107e-4, 5.99704618260691e-4, 6.05300479455826e-4, 6.01040350927588e-4, 6.13755975504594e-4, 6.51981206165142e-4, 7.0566754503114e-4, 7.57997010261086e-4, 7.95981460621689e-4, 8.15627412267301e-4, 8.21615928858407e-4, 8.23191972089386e-4, 8.2887304430011e-4, 8.42605400451263e-4, 8.62866096421355e-4, 8.84465201069438e-4, 9.01511221877941e-4, 9.09865459513841e-4, 9.0823132733295e-4, 8.98000165069811e-4, 8.82434686464497e-4, 8.65651824611094e-4, 8.51577253531462e-4, 8.42963566562946e-4, 8.4069672583841e-4
flux1:, 0.688665923448535, 9.89811887315216e-4, 0.00100292415790594, 0.00101992832179956, 0.00103922145521365, 0.00105898860418446, 0.00107750555687205, 0.0010931728577191, 0.00110423533831451, 0.00110836849356163, 0.00110257806998697, 0.00108392118784572, 0.0010511545532116, 0.00100662572703898, 9.57136134252754e-4, 9.12831368850988e-4, 8.8445404710307e-4, 8.80474776674386e-4, 9.05312284356448e-4, 9.58072295888211e-4, 0.00103040790827261, 0.00110524701457853, 0.00116370356351658, 0.00120477180960231, 0.00125774555067717, 0.00133819245878042, 0.00136443201018606, 0.00126348802974608, 0.00125159163671568, 0.00113146171044732, 0.00116216876890087, 9.22393872840638e-4, 7.23369198556011e-4, 7.75740999901873e-4, 6.65554432763911e-4, 6.49074816304251e-4, 5.56076108813962e-4, 5.50068306799417e-4, 5.77144293098249e-4, 5.83719196480685e-4, 5.80472428472488e-4, 5.9261655098543e-4, 6.28432417443977e-4, 6.7874516445799e-4, 7.27857193076555e-4, 7.63525152614561e-4, 7.81908586053759e-4, 7.87321143292758e-4, 7.88371503253939e-4, 7.93006748290419e-4, 8.04946211750782e-4, 8.22867901324724e-4, 8.42071067079056e-4, 8.57182753397031e-4, 8.64393166273385e-4, 8.62464482589669e-4, 8.52624805697842e-4, 8.37853823839819e-4, 8.21958681339913e-4, 8.08596698064387e-4, 8.00347677135867e-4, 7.98059317323704e-4
flux1:, 0.688928372352288, 9.22436850578377e-4, 9.31118313945896e-4, 9.43815952035167e-4, 9.59604493083449e-4, 9.77178139393514e-4, 9.95060727521207e-4, 0.00101162360202593, 0.00102487135533828, 0.00103215183381444, 0.00103017467960311, 0.00101577079139437, 9.87465819923267e-4, 9.47241721763649e-4, 9.0133728078556e-4, 8.59223777596254e-4, 8.31037133082975e-4, 8.24837777365068e-4, 8.44862549952868e-4, 8.90379182274469e-4, 9.53946954055183e-4, 0.00102051305967302, 0.00107360702252217, 0.00111260582932835, 0.00116343773722504, 0.00123919083093509, 0.00126545321028089, 0.00117550840434718, 0.00116687381442381, 0.00105814712702893, 0.00108916744878817, 8.66712681478223e-4, 6.8191165195083e-4, 7.32547882399577e-4, 6.31175613434348e-4, 6.17327024597173e-4, 5.31365288287682e-4, 5.26962037893952e-4, 5.5366544759319e-4, 5.60950744795146e-4, 5.58524660330978e-4, 5.70005614583233e-4, 6.03392182923379e-4, 6.50337614218993e-4, 6.96235663704746e-4, 7.29584917702967e-4, 7.46711080277436e-4, 7.51577311555527e-4, 7.52170356003674e-4, 7.55873691648943e-4, 7.66172825462143e-4, 7.81924039877787e-4, 7.98885065091709e-4, 8.12177376065461e-4, 8.18313997986436e-4, 8.1612827828659e-4, 8.06706719445507e-4, 7.92765671407722e-4, 7.7781384623225e-4, 7.65242360129341e-4, 7.57452472374643e-4, 7.5524129333807e-4
flux1:, 0.689190821256042, 8.59392866425943e-4, 8.64154318740028e-4, 8.7296964327129e-4, 8.8550608546622e-4, 9.00915693117758e-4, 9.17964346481033e-4, 9.35033573978644e-4, 9.49960047551743e-4, 9.59847161059948e-4, 9.61179445349596e-4, 9.50607360506082e-4, 9.26448547027567e-4, 8.90331368485628e-4, 8.47940919675136e-4, 8.08078517772784e-4, 7.80271204223184e-4, 7.72170533594527e-4, 7.87850413168194e-4, 8.26761839560557e-4, 8.82326056203409e-4, 9.41329335190533e-4, 9.89458849487095e-4, 0.00102639667986355, 0.00107501085686001, 0.00114619055979309, 0.0011722384660964, 0.00109219937309112, 0.00108622796820296, 9.87944525349479e-4, 0.0010188401312383, 8.127197569224e-4, 6.41401976205759e-4, 6.90129711516776e-4, 5.9712578991368e-4, 5.85536051764743e-4, 5.06295832466547e-4, 5.03340273491941e-4, 5.2945920627391e-4, 5.37218331042953e-4, 5.35448939948093e-4, 5.46209151439835e-4, 5.77186323026007e-4, 6.20811160880302e-4, 6.63533908148057e-4, 6.94587124465284e-4, 7.10473087703314e-4, 7.14822939558504e-4, 7.15021431813898e-4, 7.17902189676385e-4, 7.26715045101075e-4, 7.40473331975536e-4, 7.55360606488087e-4, 7.66964574940539e-4, 7.72110219209974e-4, 7.69710322556963e-4, 7.60729020369539e-4, 7.47639031223349e-4, 7.33664430938809e-4, 7.21936464143441e-4, 7.14676959054129e-4, 7.12624524329117e-4
flux1:, 0.689453270159795, 8.00339296545348e-4, 8.01687329287692e-4, 8.07054648532146e-4, 8.16618369504494e-4, 8.299364158208e-4, 8.4600641986989e-4, 8.63251615935526e-4, 8.79402797908068e-4, 8.91392033217617e-4, 8.95543204775272e-4, 8.88371380354065e-4, 8.68014022813601e-4, 8.35765848947293e-4, 7.96775779318137e-4, 7.59187358551279e-4, 7.31922620820911e-4, 7.22227525286756e-4, 7.34027465890302e-4, 7.66968372294813e-4, 8.15282217768854e-4, 8.67418522599125e-4, 9.10979007242516e-4, 9.45881757128561e-4, 9.9222464277677e-4, 0.00105895839953115, 0.00108457700695028, 0.00101342868010377, 0.00100957909627867, 9.20840031893802e-4, 9.5123417094763e-4, 7.60501804016987e-4, 6.01944354311379e-4, 6.4862903442236e-4, 5.63532037936836e-4, 5.53869993296384e-4, 4.81022963493523e-4, 4.79363188722582e-4, 5.04719837304846e-4, 5.12746537806524e-4, 5.11494302892963e-4, 5.2150431874229e-4, 5.50125236139372e-4, 5.90510147095593e-4, 6.30125655929689e-4, 6.5892604049308e-4, 6.7359841192241e-4, 6.77461446564198e-4, 6.77321946701358e-4, 6.79482770490072e-4, 6.86960574339581e-4, 6.98906459337856e-4, 7.11896415378402e-4, 7.21953330746168e-4, 7.2619933779227e-4, 7.23631125303472e-4, 7.15107237183246e-4, 7.02876083836918e-4, 6.89892610097323e-4, 6.7903774381323e-4, 6.72356926576052e-4, 6.70526197090673e-4
flux1:, 0.689715719063548, 7.44956226867348e-4, 7.43384999104402e-4, 7.45739512424052e-4, 7.52627569700977e-4, 7.63961398807663e-4, 7.78956701125666e-4, 7.96102748009383e-4, 8.13076759220641e-4, 8.26702978142844e-4, 8.33202742022999e-4, 8.28999568497376e-4, 8.12082031118844e-4, 7.83437080957165e-4, 7.47701467719609e-4, 7.12379476500895e-4, 6.85797421318524e-4, 6.74801141886412e-4, 6.8317825544607e-4, 7.10772841813896e-4, 7.5257051723429e-4, 7.98513952214708e-4, 8.37892723613299e-4, 8.70800970446452e-4, 9.14839693213578e-4, 9.77260824652938e-4, 0.00100225894926709, 9.3906400269512e-4, 9.36851982333531e-4, 8.56818161452481e-4, 8.86394382827063e-4, 7.10141297936536e-4, 5.63638958411788e-4, 6.08180975770723e-4, 5.30518890143273e-4, 5.22492999933299e-4, 4.55701081782965e-4, 4.55190591584318e-4, 4.79640694662567e-4, 4.87757897832722e-4, 4.86904378621113e-4, 4.96157449602909e-4, 5.22502521660601e-4, 5.59756551568078e-4, 5.96357413643119e-4, 6.22964969092422e-4, 6.36457772605174e-4, 6.39862545145665e-4, 6.3943522485786e-4, 6.40970907648684e-4, 6.47259070932226e-4, 6.57571415707037e-4, 6.68843191152216e-4, 6.77499696035617e-4, 6.80942293371228e-4, 6.78252641202797e-4, 6.70198018469412e-4, 6.58821168802993e-4, 6.46824543203955e-4, 6.36850728815474e-4, 6.30774898814103e-4, 6.2920965755944e-4
flux1:, 0.689978167967302, 6.92948708006145e-4, 6.8893329392378e-4, 6.88703209876783e-4, 6.9322201577173e-4, 7.02705927566315e-4, 7.16572423473023e-4, 7.3339470735224e-4, 7.50839823690683e-4, 7.65678888671369e-4, 7.74082842364207e-4, 7.72425820251943e-4, 7.58580781074417e-4, 7.33256681437962e-4, 7.00606679041488e-4, 6.67519342807772e-4, 6.41739356858553e-4, 6.29720056860463e-4, 6.35118822741151e-4, 6.5797371471424e-4, 6.93962586294833e-4, 7.34358603470214e-4, 7.69930152347114e-4, 8.00896368204607e-4, 8.42616676017438e-4, 9.00863739044572e-4, 9.25075133519321e-4, 8.68971682468579e-4, 8.67970049786904e-4, 7.95859600422512e-4, 8.24359347312262e-4, 6.61712881957625e-4, 5.26578289868853e-4, 5.68909590511414e-4, 4.98204963360466e-4, 4.91561163315007e-4, 4.30480753621636e-4, 4.30978527933621e-4, 4.54409928546736e-4, 4.62469018367033e-4, 4.61914540651162e-4, 4.70421998046416e-4, 4.94593573272701e-4, 5.28849411844019e-4, 5.62548850498269e-4, 5.87037376240562e-4, 5.99390228046917e-4, 6.02363676879366e-4, 6.01692267505976e-4, 6.0268914364529e-4, 6.07925250186343e-4, 6.1677778947132e-4, 6.26509014108797e-4, 6.33913124136526e-4, 6.36650483109586e-4, 6.33885786923417e-4, 6.26306961099556e-4, 6.15768789035413e-4, 6.0473852144232e-4, 5.95634154065906e-4, 5.90169060167952e-4, 5.88894127767144e-4
flux1:, 0.690240616871055, 6.44050509627254e-4, 6.38041722674913e-4, 6.35641699175411e-4, 6.380996541584e-4, 6.45887379913638e-4, 6.58605913870355e-4, 6.74924691737158e-4, 6.92536143196237e-4, 7.08205210108228e-4, 7.18099154030998e-4, 7.18582733320231e-4, 7.07447067590582e-4, 6.85154868806382e-4, 6.55407202859561e-4, 6.2450439132123e-4, 5.99627701718208e-4, 5.86847367865853e-4, 5.89695080811487e-4, 6.08392395384898e-4, 6.39245494253433e-4, 6.74704641513597e-4, 7.06826337423873e-4, 7.35911722315783e-4, 7.75315379055653e-4, 8.29531808417935e-4, 8.52816107852521e-4, 8.03014939111434e-4, 8.02853651456709e-4, 7.37939041297642e-4, 7.65158227349196e-4, 6.15280520361129e-4, 4.90844390941877e-4, 5.30925488388356e-4, 4.66700555792993e-4, 4.61219611522528e-4, 4.05506029749059e-4, 4.06876309789091e-4, 4.29206561576463e-4, 4.3708669598856e-4, 4.3674890444935e-4, 4.44536369644715e-4, 4.66653954869046e-4, 4.98063761729913e-4, 5.28992491003219e-4, 5.51447320218503e-4, 5.62704013523227e-4, 5.65270898986149e-4, 5.64392612122394e-4, 5.64928182061626e-4, 5.69240595835363e-4, 5.76799355941704e-4, 5.85162862843071e-4, 5.91460803148034e-4, 5.93590763415552e-4, 5.90795976628271e-4, 5.83694554822774e-4, 5.73969844168497e-4, 5.63871416261826e-4, 5.55607666279985e-4, 5.50740407187583e-4, 5.49762568373931e-4
flux1:, 0.690503065774808, 5.9802682284513e-4, 5.90447336104977e-4, 5.86273152627414e-4, 5.86974245425634e-4, 5.93231941218861e-4, 6.04811307182707e-4, 6.20485621341099e-4, 6.38001618894627e-4, 6.54158423227181e-4, 6.65161427571567e-4, 6.67403356749334e-4, 6.58626400287516e-4, 6.39079122009951e-4, 6.12043567142696e-4, 5.8326222257348e-4, 5.59374467534718e-4, 5.46078028530713e-4, 5.46780535562485e-4, 5.61871380442154e-4, 5.88220611063714e-4, 6.19313089146308e-4, 6.48321212369417e-4, 6.75592116705639e-4, 7.12693949808408e-4, 7.63027851215317e-4, 7.85270888543799e-4, 7.41052315051324e-4, 7.41418396533432e-4, 6.83023683136214e-4, 7.08808742859053e-4, 5.70895898417548e-4, 4.56507352610009e-4, 4.94324938770049e-4, 4.36106400898329e-4, 4.31600995906641e-4, 3.8091234121861e-4, 3.8302425288011e-4, 4.04197379864173e-4, 4.11804442648873e-4, 4.11617388360081e-4, 4.18721688775875e-4, 4.38917544694844e-4, 4.67649007515301e-4, 4.95952518375957e-4, 5.16468858451626e-4, 5.26676424752261e-4, 5.28858922040609e-4, 5.2780431890039e-4, 5.27946908591555e-4, 5.31453699567838e-4, 5.3787499693737e-4, 5.45036213574294e-4, 5.50369890683896e-4, 5.51988229577425e-4, 5.4920637580331e-4, 5.42579856704066e-4, 5.33635663915854e-4, 5.24423014639598e-4, 5.16956467300529e-4, 5.12657820868495e-4, 5.1196739814401e-4
flux1:, 0.690765514678561, 5.5467543402274e-4, 5.45916957281359e-4, 5.40341258869111e-4, 5.39579584279728e-4, 5.4447945247927e-4, 5.54949693801546e-4, 5.69871287522505e-4, 5.87068760830205e-4, 6.03410252403703e-4, 6.15176613159567e-4, 6.18822738392544e-4, 6.12072795938064e-4, 5.94992385844355e-4, 5.70478123090228e-4, 5.43747095713956e-4, 5.20920697851883e-4, 5.07335214514091e-4, 5.06273010761593e-4, 5.18271727939613e-4, 5.40702148590099e-4, 5.67953363081868e-4, 5.94159523385915e-4, 6.19683707520727e-4, 6.54508678168586e-4, 7.01112698988132e-4, 7.22226101564548e-4, 6.82936920268393e-4, 6.83573967848359e-4, 6.3107269585792e-4, 6.55316522264503e-4, 5.28598152897585e-4, 4.23625149495242e-4, 4.5919024908758e-4, 4.06513438636281e-4, 4.02825188488445e-4, 3.56825038242916e-4, 3.59552204177736e-4, 3.79534872029464e-4, 3.86799749792307e-4, 3.86713079445677e-4, 3.9317964681356e-4, 4.11594595349713e-4, 4.37826929372959e-4, 4.6366284850858e-4, 4.82344501058154e-4, 4.91552748653508e-4, 4.93370328423073e-4, 4.92163232248662e-4, 4.91971636852034e-4, 4.94779643107166e-4, 5.00208425111892e-4, 5.06323213537255e-4, 5.10828118370754e-4, 5.12027185441591e-4, 5.09299199205954e-4, 5.0314212211601e-4, 4.94939984795356e-4, 4.8655834134972e-4, 4.79833994456587e-4, 4.76061179378869e-4, 4.7563419334712e-4
flux1:, 0.691027963582315, 5.13826092757826e-4, 5.04247342429247e-4, 4.97616257982786e-4, 4.95671370133836e-4, 4.99385999069277e-4, 5.08792292117857e-4, 5.2287995090179e-4, 5.39570438829137e-4, 5.55831096495879e-4, 5.68051346279195e-4, 5.72778901697328e-4, 5.6774799517449e-4, 5.52870678699555e-4, 5.30691451994979e-4, 5.05935563998219e-4, 4.84231683143365e-4, 4.70565489409034e-4, 4.68090282294697e-4, 4.77469748847594e-4, 4.96515253469923e-4, 5.20402562431272e-4, 5.44090706455195e-4, 5.67933869332155e-4, 6.00514586523589e-4, 6.43545813068365e-4, 6.63465946901094e-4, 6.28516759484352e-4, 6.2922365694011e-4, 5.82037604645789e-4, 6.0467562760215e-4, 4.88414635670209e-4, 3.92244476747315e-4, 4.25590891461611e-4, 3.78003214333998e-4, 3.74999733484136e-4, 3.33358474745757e-4, 3.36578756279815e-4, 3.55356218848415e-4, 3.62232273304979e-4, 3.62210126554255e-4, 3.68090632982511e-4, 3.84869970699267e-4, 4.08789686581127e-4, 4.32324916737068e-4, 4.49283117361238e-4, 4.57544572956036e-4, 4.59014281539947e-4, 4.57671898570883e-4, 4.57195094704676e-4, 4.59399079249919e-4, 4.63967477219745e-4, 4.69180258191903e-4, 4.72983623055485e-4, 4.73851149245806e-4, 4.71215847377367e-4, 4.65521100287671e-4, 4.58019478452676e-4, 4.50408491969395e-4, 4.44363110999182e-4, 4.41062963745405e-4, 4.40863805914358e-4
flux1:, 0.691290412486068, 4.75338059671897e-4, 4.65263274468166e-4, 4.57893714795646e-4, 4.55026728669265e-4, 4.57724221858384e-4, 4.66121578211801e-4, 4.79316234007393e-4, 4.95342268358947e-4, 5.11292360378709e-4, 5.23693513429092e-4, 5.29213035374208e-4, 5.25620005610994e-4, 5.12700089069489e-4, 4.9267811173008e-4, 4.69821285209511e-4, 4.49291168441339e-4, 4.35732907416838e-4, 4.32164792681658e-4, 4.3935305091303e-4, 4.55493702502926e-4, 4.76444545551033e-4, 4.97868840457432e-4, 5.20091904526231e-4, 5.50466926514289e-4, 5.90086755421887e-4, 6.08773177401013e-4, 5.77636107017936e-4, 5.78264606831151e-4, 5.35863273879498e-4, 5.56869737035511e-4, 4.50362154503317e-4, 3.62402031227951e-4, 3.93584704126431e-4, 3.50648394921042e-4, 3.48220467300737e-4, 3.10615433640681e-4, 3.14210922227312e-4, 3.31783142348847e-4, 3.38242960231399e-4, 3.38262321153206e-4, 3.43612357760475e-4, 3.58901861546535e-4, 3.80698288167173e-4, 4.02105769519119e-4, 4.174579089415e-4, 4.24828022495321e-4, 4.25965209692845e-4, 4.24498633222252e-4, 4.23775732417644e-4, 4.25457720086924e-4, 4.29283806171346e-4, 4.33725897700719e-4, 4.36944996565095e-4, 4.37562921930831e-4, 4.35056902094718e-4, 4.2981696293965e-4, 4.22973711573874e-4, 4.16070756160564e-4, 4.1063650181543e-4, 4.07748998372687e-4, 4.07733513366986e-4
flux1:, 0.691552861389821, 4.3909608802314e-4, 4.288138993477e-4, 4.20991382273521e-4, 4.17441757144899e-4, 4.19281705166182e-4, 4.26730651415921e-4, 4.38991458611902e-4, 4.54223641031668e-4, 4.69667604409974e-4, 4.82012809729758e-4, 4.88068876872408e-4, 4.85661042541115e-4, 4.74473297097748e-4, 4.56441899449747e-4, 4.35409235574368e-4, 4.16094865621132e-4, 4.02812444421749e-4, 3.98437846230559e-4, 4.03816248234863e-4, 4.17477395740021e-4, 4.35868938616126e-4, 4.55252825349039e-4, 4.75910388199709e-4, 5.04123485881706e-4, 5.40497406049711e-4, 5.57931012002431e-4, 5.30137625147035e-4, 5.30588562397643e-4, 4.92489022407432e-4, 5.11873336987585e-4, 4.14448056556123e-4, 3.34125619875254e-4, 3.63218544059835e-4, 3.24512921217819e-4, 3.22571759871491e-4, 2.88686656519372e-4, 2.92544002170888e-4, 3.08922303080096e-4, 3.14953992632972e-4, 3.15002435756315e-4, 3.19879136547006e-4, 3.33821244680575e-4, 3.53681952890291e-4, 3.73137046401181e-4, 3.87005104389518e-4, 3.93542534797245e-4, 3.94361987402076e-4, 3.92777206614597e-4, 3.91837845511123e-4, 3.9306680768766e-4, 3.9625365153427e-4, 4.0004185239263e-4, 4.02782420834467e-4, 4.03225654340902e-4, 4.00882957586448e-4, 3.96090838958361e-4, 3.89865457276369e-4, 3.83608863397414e-4, 3.78717013556788e-4, 3.76178995096674e-4, 3.76297831654669e-4
flux1:, 0.691815310293574, 4.05005311932984e-4, 3.94767863379016e-4, 3.86744783589784e-4, 3.82727759913009e-4, 3.83858088404391e-4, 3.90421390971695e-4, 4.01722835854817e-4, 4.16057654925897e-4, 4.30832665473233e-4, 4.42920419148293e-4, 4.49291456463472e-4, 4.47845085639965e-4, 4.38185882820521e-4, 4.21990942128734e-4, 4.02709721841657e-4, 3.84643771422608e-4, 3.71783329809664e-4, 3.66853831003076e-4, 3.70756759553629e-4, 3.82309928276852e-4, 3.9847026918095e-4, 4.16006900015861e-4, 4.35147081053489e-4, 4.61247430290627e-4, 4.9454464549206e-4, 5.10725673476285e-4, 4.85864757873246e-4, 4.86082826396909e-4, 4.51849409075717e-4, 4.69652344795733e-4, 3.80670629144472e-4, 3.07434594627124e-4, 3.34527990626142e-4, 2.99651475403538e-4, 2.9812601574424e-4, 2.6765028696749e-4, 2.71661411257661e-4, 2.86865904781627e-4, 2.92469322478682e-4, 2.92542289692586e-4, 2.97001919923543e-4, 3.09732247783545e-4, 3.27838641502687e-4, 3.45515288106532e-4, 3.58023911115884e-4, 3.63790699944238e-4, 3.64308045873771e-4, 3.62607481566515e-4, 3.61472798758974e-4, 3.62304873338085e-4, 3.64940056712862e-4, 3.68175585236374e-4, 3.70530422500512e-4, 3.70865534895096e-4, 3.68716986226529e-4, 3.64366699917424e-4, 3.58722100374026e-4, 3.53054043345045e-4, 3.48638556123792e-4, 3.4638745005208e-4, 3.4658950317306e-4
flux1:, 0.692077759197328, 3.7298564246008e-4, 3.63007950969371e-4, 3.5500229444697e-4, 3.50706997959495e-4, 3.51261702366716e-4, 3.57002110191124e-4, 3.67332074386056e-4, 3.80690370555874e-4, 3.94665081411933e-4, 4.06328112431314e-4, 4.12825496819378e-4, 4.12145357788996e-4, 4.03832750313883e-4, 3.89333001983942e-4, 3.71732679617585e-4, 3.54937886697334e-4, 3.42622920676217e-4, 3.37355050315651e-4, 3.40071138640273e-4, 3.49836539054481e-4, 3.64047409200604e-4, 3.79901537078328e-4, 3.97567207656187e-4, 4.21610285716543e-4, 4.52003116006983e-4, 4.6694910159282e-4, 4.44663900387254e-4, 4.44631119172578e-4, 4.13874372612664e-4, 4.30163818156886e-4, 3.49018548655482e-4, 2.82339364190094e-4, 3.07536030340184e-4, 2.76108186051452e-4, 2.74942350592946e-4, 2.47571140291511e-4, 2.51634335975332e-4, 2.65692221226095e-4, 2.70875530196813e-4, 2.70973423609201e-4, 2.75069056086246e-4, 2.86713442959952e-4, 3.03236839708853e-4, 3.19303759502278e-4, 3.3057801911776e-4, 3.3563948361175e-4, 3.35872657425976e-4, 3.34057126048774e-4, 3.32741374846635e-4, 3.332207630167e-4, 3.35376516617634e-4, 3.38144455969908e-4, 3.40192336387089e-4, 3.40476272193835e-4, 3.38548509579005e-4, 3.34634953902604e-4, 3.29538545141427e-4, 3.24407312076704e-4, 3.20407940833849e-4, 3.18385222928434e-4, 3.18620962850554e-4
flux1:, 0.692340208101081, 3.42966292273102e-4, 3.334259346352e-4, 3.25620511915285e-4, 3.21208771837814e-4, 3.21306522243854e-4, 3.2628541559918e-4, 3.35644000453609e-4, 3.47969881595328e-4, 3.61043234884388e-4, 3.72147134203181e-4, 3.7861380719985e-4, 3.78532042210211e-4, 3.71404991643001e-4, 3.5847138168566e-4, 3.42482745108698e-4, 3.26970912445444e-4, 3.15301707074813e-4, 3.09877672821117e-4, 3.116523149015e-4, 3.1990268834761e-4, 3.3240345584218e-4, 3.46714658487275e-4, 3.62945802790489e-4, 3.84994632151675e-4, 4.12657657236994e-4, 4.26401366805324e-4, 4.06385937841104e-4, 4.06114127887872e-4, 3.78488642166406e-4, 3.93354735524317e-4, 3.19469436216875e-4, 2.5884004534902e-4, 2.82250999633919e-4, 2.53914753272446e-4, 2.53064653110082e-4, 2.28499841730069e-4, 2.3252121137556e-4, 2.45465876329878e-4, 2.50242760279303e-4, 2.50368205155435e-4, 2.54147674403616e-4, 2.64819948434325e-4, 2.79918453341274e-4, 2.94535695406674e-4, 3.04698655133083e-4, 3.09122885256869e-4, 3.09093409078367e-4, 3.07164304768571e-4, 3.0567702147355e-4, 3.05837604555163e-4, 3.07571681224851e-4, 3.09941075181309e-4, 3.11746124994152e-4, 3.12025083260144e-4, 3.10339380017527e-4, 3.06857661589488e-4, 3.02281634786229e-4, 2.97643051195507e-4, 2.94007737854048e-4, 2.92161871348229e-4, 2.92386346744668e-4
flux1:, 0.692602657004834, 3.14880965674254e-4, 3.05918239203458e-4, 2.98460560378712e-4, 2.94066501508942e-4, 2.93810069396923e-4, 2.98086839134355e-4, 3.06485687260113e-4, 3.17745640446416e-4, 3.29845613210729e-4, 3.40287230938147e-4, 3.4659597002072e-4, 3.4697049063837e-4, 3.40887441441558e-4, 3.29401737024846e-4, 3.1495549382228e-4, 3.00726370884643e-4, 2.89779877505854e-4, 2.84349147731735e-4, 2.85387991256268e-4, 2.92353421357455e-4, 3.03346094433805e-4, 3.16233033563241e-4, 3.3106979763184e-4, 3.51196133083902e-4, 3.7630507890732e-4, 3.88892391932519e-4, 3.70886928944719e-4, 3.70409671985444e-4, 3.45610584354055e-4, 3.5916015881068e-4, 2.91987887977898e-4, 2.36924606143561e-4, 2.58664335207514e-4, 2.33088387227049e-4, 2.32519478518834e-4, 2.10471993258311e-4, 2.14367128159003e-4, 2.26237850140482e-4, 2.30625558289512e-4, 2.30781169041821e-4, 2.34285507733706e-4, 2.44086103594929e-4, 2.57902497739855e-4, 2.71218628648685e-4, 2.80388904674746e-4, 2.84245821715165e-4, 2.8397966563774e-4, 2.81941074364162e-4, 2.80289595088654e-4, 2.80157188540588e-4, 2.81514493640643e-4, 2.8353918402471e-4, 2.85150866269735e-4, 2.85459528085481e-4, 2.84030586096957e-4, 2.80974895811843e-4, 2.7689572398011e-4, 2.72713624198671e-4, 2.6939996414291e-4, 2.67688583558979e-4, 2.67863901121681e-4
flux1:, 0.692865105908588, 2.88664089091799e-4, 2.80382820541867e-4, 2.73385745649709e-4, 2.69116200907768e-4, 2.68592626027166e-4, 2.72224571145732e-4, 2.7968639993096e-4, 2.89868338886456e-4, 3.00950473655655e-4, 3.10656072118916e-4, 3.16707510902224e-4, 3.17420060964483e-4, 3.12257053910396e-4, 3.02109972657248e-4, 2.89135076263376e-4, 2.76175395037363e-4, 2.66005644855834e-4, 2.60687217638525e-4, 2.61160279667583e-4, 2.67033556528746e-4, 2.76688398313352e-4, 2.88253671326125e-4, 3.01739556274014e-4, 3.20024651084128e-4, 3.42755063192567e-4, 3.54242750805455e-4, 3.3802792706324e-4, 3.3739256073766e-4, 3.15150850549275e-4, 3.27501328722424e-4, 2.66523557914824e-4, 2.16567045998042e-4, 2.36748811875349e-4, 2.13630063717476e-4, 2.13314340859252e-4, 1.93507603630942e-4, 1.97203356280521e-4, 2.08045312564504e-4, 2.12063533032275e-4, 2.1225041592224e-4, 2.15512939143167e-4, 2.24528420245015e-4, 2.37189158109892e-4, 2.49339296201125e-4, 2.57628815311703e-4, 2.60988828058437e-4, 2.60516670326086e-4, 2.58377109461523e-4, 2.56569135580424e-4, 2.56164173777524e-4, 2.57179058864158e-4, 2.58899269180206e-4, 2.60353066662582e-4, 2.60714334833096e-4, 2.59549261667187e-4, 2.56911509938507e-4, 2.53308790452731e-4, 2.49554544188786e-4, 2.46530222880489e-4, 2.44921400983051e-4, 2.45018521853477e-4
flux1:, 0.693127554812341, 2.64248256591075e-4, 2.56717412648732e-4, 2.50260679962715e-4, 2.46196430990242e-4, 2.45477814136893e-4, 2.48520339011713e-4, 2.55078426502087e-4, 2.64190453806891e-4, 2.74236044054248e-4, 2.83159172074185e-4, 2.88879605862855e-4, 2.89833591085096e-4, 2.85482100272969e-4, 2.76571241257444e-4, 2.64993284055558e-4, 2.53276192630807e-4, 2.43915282737584e-4, 2.38800439371929e-4, 2.38846485790357e-4, 2.43788618428734e-4, 2.52249945011021e-4, 2.62585012115042e-4, 2.7476967043278e-4, 2.91304366671216e-4, 3.11830149995068e-4, 3.22283509634578e-4, 3.07674128115143e-4, 3.06934334117334e-4, 2.87011283385931e-4, 2.98284333610592e-4, 2.43009930009528e-4, 1.97726207573899e-4, 2.16457905407154e-4, 1.95523586608502e-4, 1.95436949831079e-4, 1.77611027531055e-4, 1.81047192755266e-4, 1.90911473234131e-4, 1.94581869483703e-4, 1.94798947908259e-4, 1.9784506995322e-4, 2.06148512057133e-4, 2.17763783470794e-4, 2.28868569068395e-4, 2.36380705085309e-4, 2.39313070016673e-4, 2.38669869052873e-4, 2.36443385662098e-4, 2.34489260937404e-4, 2.33829614438974e-4, 2.34528630861193e-4, 2.35973199529784e-4, 2.37292005302185e-4, 2.3771737075632e-4, 2.36815045877517e-4, 2.34583508188137e-4, 2.31438376265948e-4, 2.28089611762036e-4, 2.25331840241176e-4, 2.23804374469591e-4, 2.23804125993872e-4
flux1:, 0.693390003716094, 2.41562867345656e-4, 2.3481905664251e-4, 2.2895172369255e-4, 2.25149519122742e-4, 2.24294300016045e-4, 2.26801213515788e-4, 2.32498639676005e-4, 2.40567375798016e-4, 2.49581220795737e-4, 2.57700271281633e-4, 2.63039249647246e-4, 2.64157401037718e-4, 2.60522068164048e-4, 2.5274992210393e-4, 2.42489891476974e-4, 2.31974967557918e-4, 2.23434599095877e-4, 2.18589934171372e-4, 2.18320812740975e-4, 2.22466337450533e-4, 2.29858080893503e-4, 2.39047758433251e-4, 2.49988951797875e-4, 2.64872987749624e-4, 2.83364913513652e-4, 2.92855262071719e-4, 2.79693666070297e-4, 2.78903130752756e-4, 2.61084512871673e-4, 2.71399915370218e-4, 2.21364312599728e-4, 1.80345713138297e-4, 1.97726715828719e-4, 1.78735815124687e-4, 1.788557825982e-4, 1.62771604411596e-4, 1.65902303604978e-4, 1.74845662657672e-4, 1.78191798229118e-4, 1.7843588882087e-4, 1.81283654227766e-4, 1.8893575938897e-4, 1.99600448199856e-4, 2.0976591490116e-4, 2.16594133037885e-4, 2.19165175829688e-4, 2.18389075882992e-4, 2.16095530294147e-4, 2.14009920743357e-4, 2.13113508639637e-4, 2.13518337661347e-4, 2.14707410186666e-4, 2.15903542934848e-4, 2.1639411411241e-4, 2.15745100377275e-4, 2.13903322913426e-4, 2.11196719909499e-4, 2.08235488220405e-4, 2.05729588290137e-4, 2.04272351942884e-4, 2.04165623816624e-4
flux1:, 0.693652452619847, 2.20533773255478e-4, 2.14584635587256e-4, 2.09328376605038e-4, 2.0582361190251e-4, 2.04878174772547e-4, 2.06901935666463e-4, 2.11790466763248e-4, 2.18858888192463e-4, 2.26866591265444e-4, 2.34182021071068e-4, 2.3910971948031e-4, 2.40331644410573e-4, 2.37328069573325e-4, 2.30600350321756e-4, 2.21573973231069e-4, 2.12207915692613e-4, 2.04481416517843e-4, 1.99951962067768e-4, 1.994566609759e-4, 2.02918476680169e-4, 2.09349152982122e-4, 2.17475250524184e-4, 2.2723969708254e-4, 2.40580275370941e-4, 2.57204557357409e-4, 2.6580664363238e-4, 2.53956419277876e-4, 2.53163906628892e-4, 2.37254531826149e-4, 2.46724754208071e-4, 2.01489349587493e-4, 1.64355293603739e-4, 1.8047457626832e-4, 1.63218198710989e-4, 1.63522131190477e-4, 1.48965079223022e-4, 1.51759646037373e-4, 1.59843825719424e-4, 1.62891168670224e-4, 1.63157606490816e-4, 1.65818815492562e-4, 1.72869560156655e-4, 1.82664847803087e-4, 1.91983053315868e-4, 1.9821012369814e-4, 2.00481503546178e-4, 1.99612202340225e-4, 1.97276691386859e-4, 1.9507944674718e-4, 1.93966329247132e-4, 1.94096572061835e-4, 1.95044493901149e-4, 1.96122170624563e-4, 1.96670311888673e-4, 1.96257389112944e-4, 1.94783557693043e-4, 1.92494643738724e-4, 1.8990532992106e-4, 1.87642717964015e-4, 1.86253223060187e-4, 1.86040390942691e-4
flux1:, 0.693914901523601, 2.01083658079835e-4, 1.95912029333232e-4, 1.91265136293855e-4, 1.88075018875608e-4, 1.87075465065011e-4, 1.88667272871814e-4, 1.92805866900424e-4, 1.98930686251754e-4, 2.05975534812857e-4, 2.12506759603158e-4, 2.17011137180137e-4, 2.18290815060388e-4, 2.15843542588403e-4, 2.10068019484995e-4, 2.02185822722516e-4, 1.93903827195641e-4, 1.86968558543057e-4, 1.82780866425664e-4, 1.82129166208192e-4, 1.85002726118135e-4, 1.90569545261018e-4, 1.9771337119482e-4, 2.0637641147106e-4, 2.18286193639699e-4, 2.33203218621735e-4, 2.40992672152387e-4, 2.30333144320877e-4, 2.29579145538289e-4, 2.15398327013325e-4, 2.24124266203096e-4, 1.83276031415237e-4, 1.4967348846309e-4, 1.646091289221e-4, 1.48909514942128e-4, 1.49373481883119e-4, 1.36155751618061e-4, 1.38598950046597e-4, 1.4588952728067e-4, 1.48665269571498e-4, 1.48948806052928e-4, 1.51430536191089e-4, 1.57921124731922e-4, 1.66916453763602e-4, 1.75466659769217e-4, 1.81164432362908e-4, 1.83191626057068e-4, 1.82268416641716e-4, 1.79919927713347e-4, 1.77636032782797e-4, 1.76329748848173e-4, 1.76205280234428e-4, 1.76923404450183e-4, 1.77881441118881e-4, 1.78472881596504e-4, 1.78272185240479e-4, 1.77139079731781e-4, 1.75244036921008e-4, 1.73011333336683e-4, 1.70987208204571e-4, 1.69669605177172e-4, 1.69359292799404e-4
flux1:, 0.694177350427354, 1.83132841697786e-4, 1.78701483127164e-4, 1.74643334631668e-4, 1.71770315566011e-4, 1.707442536602e-4, 1.71953941900348e-4, 1.75406933324463e-4, 1.80655630826868e-4, 1.86795155929935e-4, 1.92577176997377e-4, 1.96660960759624e-4, 1.97964253151174e-4, 1.9600506170674e-4, 1.91090990345758e-4, 1.84259092947396e-4, 1.76986831121138e-4, 1.70806860572623e-4, 1.66971961350357e-4, 1.66217638197012e-4, 1.68584424103083e-4, 1.73376399542569e-4, 1.79620038458462e-4, 1.87264241087854e-4, 1.97859007207844e-4, 2.112222735184e-4, 2.18273244265889e-4, 2.08695139982802e-4, 2.08010082607771e-4, 1.95388411696973e-4, 2.03456629960655e-4, 1.66607878769396e-4, 1.36211409904819e-4, 1.5003135304411e-4, 1.35739483317736e-4, 1.36337829268627e-4, 1.24299169022187e-4, 1.26390635618029e-4, 1.32955464641506e-4, 1.35487996055294e-4, 1.35783686097881e-4, 1.38089971411883e-4, 1.44054868641657e-4, 1.52309998609079e-4, 1.60160166364403e-4, 1.65389842617665e-4, 1.67220995033681e-4, 1.66280740423275e-4, 1.63950246455513e-4, 1.61608915303652e-4, 1.60136950276159e-4, 1.59779609096496e-4, 1.60278749909893e-4, 1.61113233492391e-4, 1.61729444161107e-4, 1.61712102143684e-4, 1.60887659980431e-4, 1.59359050830122e-4, 1.57466266714316e-4, 1.55677314629229e-4, 1.54440097671962e-4, 1.54047442035167e-4
flux1:, 0.694439799331107, 1.66600236329708e-4, 1.62856842817475e-4, 1.5935255169129e-4, 1.5678778920309e-4, 1.55756017806861e-4, 1.56631758729494e-4, 1.59466839891606e-4, 1.63914508189193e-4, 1.69216867460488e-4, 1.74296733145989e-4, 1.77974309884682e-4, 1.79276568806717e-4, 1.77743137119489e-4, 1.73601296044619e-4, 1.67722844777538e-4, 1.61378898157703e-4, 1.55907817275098e-4, 1.52424021687285e-4, 1.51607628729217e-4, 1.53537916847455e-4, 1.5763795663813e-4, 1.63064398561373e-4, 1.69777375541821e-4, 1.79173604144519e-4, 1.91128886509988e-4, 1.97512037146891e-4, 1.8891449726412e-4, 1.8831833859913e-4, 1.77095913890579e-4, 1.8457750633506e-4, 1.51365735445893e-4, 1.23877050065278e-4, 1.36640845636088e-4, 1.23632777330719e-4, 1.24338359542883e-4, 1.13345081703249e-4, 1.15097966649597e-4, 1.21005379910935e-4, 1.23323390421905e-4, 1.23627240248853e-4, 1.25760672937186e-4, 1.3122952142658e-4, 1.38796466258474e-4, 1.4600485540207e-4, 1.50817655211543e-4, 1.52492893843679e-4, 1.51568195188082e-4, 1.49286479864673e-4, 1.46919577336059e-4, 1.45312981830845e-4, 1.44747475802975e-4, 1.45039796819537e-4, 1.45746483261403e-4, 1.46367088290268e-4, 1.46501178809907e-4, 1.45949594195424e-4, 1.44756337931963e-4, 1.43184238818456e-4, 1.41626629008341e-4, 1.40480320619465e-4, 1.40024938179976e-4
flux1:, 0.69470224823486, 1.51404256450128e-4, 1.48286423392925e-4, 1.45291359813659e-4, 1.43017993291372e-4, 1.41995986173135e-4, 1.42583855750772e-4, 1.44870003992958e-4, 1.48596192056203e-4, 1.53136547212286e-4, 1.57569789457466e-4, 1.60864122856062e-4, 1.62147987751783e-4, 1.60982963075311e-4, 1.5752621894162e-4, 1.52503292985038e-4, 1.47001847857445e-4, 1.42185617944918e-4, 1.39041158386987e-4, 1.38192449976141e-4, 1.39747437172261e-4, 1.43233510489714e-4, 1.47925857181578e-4, 1.53797641560295e-4, 1.6211023246899e-4, 1.72794959425441e-4, 1.78575945904388e-4, 1.708648508451e-4, 1.70367766642888e-4, 1.60393765916915e-4, 1.67344783777202e-4, 1.37432494596958e-4, 1.12579512344254e-4, 1.24340620366381e-4, 1.12512907519926e-4, 1.13297887523267e-4, 1.03240335350306e-4, 1.04679211168525e-4, 1.09996190575577e-4, 1.12127503896487e-4, 1.12436749739146e-4, 1.14399812440188e-4, 1.193990931223e-4, 1.26323807259015e-4, 1.3294051763665e-4, 1.37378626139881e-4, 1.38929878712803e-4, 1.3804765755652e-4, 1.35843186155692e-4, 1.33483254668967e-4, 1.31775562054146e-4, 1.31029582721099e-4, 1.31129795188759e-4, 1.31706034260082e-4, 1.32311026759368e-4, 1.32563641113911e-4, 1.32246848342128e-4, 1.31354774639829e-4, 1.30081042673149e-4, 1.28748912200783e-4, 1.27703968856001e-4, 1.27207830811356e-4
flux1:, 0.694964697138614, 1.37463576088361e-4, 1.3490341403537e-4, 1.32367328099724e-4, 1.30363381656959e-4, 1.29362524517459e-4, 1.2970600001761e-4, 1.31511503228192e-4, 1.34597241088276e-4, 1.38454307369504e-4, 1.42301515951534e-4, 1.45241228117476e-4, 1.46494695871087e-4, 1.45645146194635e-4, 1.42789402440933e-4, 1.3852516077015e-4, 1.33778755113369e-4, 1.29558474334942e-4, 1.26733994081326e-4, 1.25874065710998e-4, 1.27107459410118e-4, 1.3005301626608e-4, 1.34093081914216e-4, 1.39213432719897e-4, 1.46553729622164e-4, 1.560965391692e-4, 1.61335060817868e-4, 1.54422445411872e-4, 1.54026266781822e-4, 1.45159536046199e-4, 1.51622695516982e-4, 1.24697114118762e-4, 1.02232582243628e-4, 1.13040805087989e-4, 1.02305503669323e-4, 1.03142504637934e-4, 9.39313962038824e-5, 9.50895936152213e-5, 9.98801239009725e-5, 1.01850456853506e-4, 1.02163458850639e-4, 1.03959466713846e-4, 1.08513822198053e-4, 1.14837582668549e-4, 1.20905945820402e-4, 1.25003630036017e-4, 1.26454925759974e-4, 1.25635568048933e-4, 1.23532690578741e-4, 1.21210900324967e-4, 1.19436582956442e-4, 1.18540237481581e-4, 1.18466083083566e-4, 1.18912142995768e-4, 1.19483712786613e-4, 1.19822904214175e-4, 1.19702246574571e-4, 1.19075100974235e-4, 1.18074402547772e-4, 1.16958933670962e-4, 1.16024055064347e-4, 1.15509467430041e-4
flux1:, 0.695227146042367, 1.24697712597737e-4, 1.22625849800333e-4, 1.20496379701796e-4, 1.18737173953212e-4, 1.1776574077575e-4, 1.17905209804067e-4, 1.19295922920667e-4, 1.21821081803812e-4, 1.25074012182157e-4, 1.28397710325567e-4, 1.31014467113997e-4, 1.32229299096149e-4, 1.3164648832601e-4, 1.29311831704242e-4, 1.2571266160818e-4, 1.21634785339873e-4, 1.17949281684532e-4, 1.15420170753749e-4, 1.14563370626919e-4, 1.1552255696711e-4, 1.17996426895789e-4, 1.21463080272214e-4, 1.25919028825564e-4, 1.32393220580898e-4, 1.40913653714195e-4, 1.45663082992602e-4, 1.39467285973059e-4, 1.3916733522792e-4, 1.31277536888418e-4, 1.37284802619088e-4, 1.130574377177e-4, 9.27572053015327e-5, 1.02660850351503e-4, 9.29406658713753e-5, 9.38040678376205e-5, 8.53662788848447e-5, 8.62828816805469e-5, 9.06066541633826e-5, 9.24385316188085e-5, 9.27543690609808e-5, 9.43879829971765e-5, 9.85211808110554e-5, 1.04281677433085e-4, 1.09839468104236e-4, 1.13624271987691e-4, 1.14992457062009e-4, 1.14249575943628e-4, 1.12267274368357e-4, 1.10011597643196e-4, 1.08204346843913e-4, 1.07189097125429e-4, 1.06961183980267e-4, 1.07280932898395e-4, 1.07804776268882e-4, 1.08201206471635e-4, 1.08239081714688e-4, 1.07839802226777e-4, 1.07084361036769e-4, 1.06173457475331e-4, 1.05354406526876e-4, 1.04842258929986e-4
flux1:, 0.69548959494612, 1.13027477185306e-4, 1.11376272535042e-4, 1.09601709802922e-4, 1.08061728592148e-4, 1.07125618039634e-4, 1.07097969648537e-4, 1.08135897966132e-4, 1.10176997765216e-4, 1.12902733020161e-4, 1.15764697250245e-4, 1.18091014249001e-4, 1.19261512228893e-4, 1.1890090610417e-4, 1.17012756069554e-4, 1.13990202443427e-4, 1.10497584779231e-4, 1.07285750885969e-4, 1.05024306460196e-4, 1.04179944825658e-4, 1.04906843234914e-4, 1.06972848766589e-4, 1.09940414561071e-4, 1.13814272782915e-4, 1.19522182173307e-4, 1.27130481815954e-4, 1.31438011183711e-4, 1.25884157438022e-4, 1.25671177728394e-4, 1.1864000990771e-4, 1.24215578030777e-4, 1.02421585423042e-4, 8.40826688144062e-5, 9.31301537783694e-5, 8.43542455651784e-5, 8.52213891774069e-5, 7.74957594334435e-5, 7.82125315533263e-5, 8.21240940034862e-5, 8.38361229247743e-5, 8.41540436852806e-5, 8.56313924863711e-5, 8.93669514108827e-5, 9.45991370477557e-5, 9.96796218864765e-5, 1.03173571988433e-4, 1.04469334459493e-4, 1.03810117616051e-4, 1.01961405263759e-4, 9.97952484939983e-5, 9.79863557819989e-5, 9.6883700027552e-5, 9.65248346037841e-5, 9.67258182087251e-5, 9.71918747982084e-5, 9.76200258827151e-5, 9.77813232193708e-5, 9.75733895293929e-5, 9.70339041770177e-5, 9.63123900365978e-5, 9.56113530812494e-5, 9.51197545391212e-5
flux1:, 0.695752043849873, 1.02375360972565e-4, 1.01081248254461e-4, 9.96125243348916e-5, 9.82667481785079e-5, 9.73700228742153e-5, 9.72083722139011e-5, 9.79506328885969e-5, 9.95791592112258e-5, 1.01850331148503e-4, 1.04309458448739e-4, 1.06377003136135e-4, 1.07499147902868e-4, 1.07320542095494e-4, 1.05810629115521e-4, 1.03282934568965e-4, 1.00297399262858e-4, 9.75001974380063e-5, 9.54775634442364e-5, 9.46514149877793e-5, 9.51831104611023e-5, 9.68996076242624e-5, 9.94365698876142e-5, 1.02804509891423e-4, 1.07838729749688e-4, 1.1463572991188e-4, 1.18542913805059e-4, 1.13563362989498e-4, 1.1342531117424e-4, 1.07147378493037e-4, 1.12310601904058e-4, 9.27079518582627e-5, 7.61465352614517e-5, 8.43872920141454e-5, 7.64881149562327e-5, 7.73402207746078e-5, 7.02738805571723e-5, 7.08324014707052e-5, 7.43807671064197e-5, 7.59873964834594e-5, 7.63062933792498e-5, 7.76347988779198e-5, 8.0996331025576e-5, 8.57330958629871e-5, 9.03659591123863e-5, 9.35867346522735e-5, 9.48158155846461e-5, 9.4241846470697e-5, 9.25338164985011e-5, 9.04752433961368e-5, 8.86923069921784e-5, 8.75324404791731e-5, 8.70666419312039e-5, 8.71596633182246e-5, 8.75623001127793e-5, 8.80011892914882e-5, 8.82543832482562e-5, 8.82030569062442e-5, 8.78497786605738e-5, 8.72999869344398e-5, 8.67154349675652e-5, 8.62588019910469e-5
flux1:, 0.696014492753627, 9.26659220033527e-5, 9.16709041774167e-5, 9.04628475320965e-5, 8.92876176179975e-5, 8.84328995217025e-5, 8.81664726925436e-5, 8.86646418971259e-5, 8.99458859712415e-5, 9.18293114755844e-5, 9.39400844393508e-5, 9.57784977058364e-5, 9.68494078351286e-5, 9.68170707205177e-5, 9.56241149292309e-5, 9.35172691228745e-5, 9.09670919177677e-5, 8.85291724138736e-5, 8.67169969961876e-5, 8.59125701711253e-5, 8.62817938791074e-5, 8.77013038569791e-5, 8.9869454562516e-5, 9.28006639455188e-5, 9.72459791444044e-5, 1.03323089205808e-4, 1.06866624054683e-4, 1.02401120656833e-4, 1.02324679658608e-4, 9.67077378527122e-5, 1.01475625473908e-4, 8.38440917783765e-5, 6.88935931467955e-5, 7.63782735062203e-5, 6.92896453085773e-5, 7.01123213351829e-5, 6.36578668277482e-5, 6.40971151168829e-5, 6.73257698434211e-5, 6.88375583084307e-5, 6.9155618908975e-5, 7.03436469360635e-5, 7.33549808553341e-5, 7.7627703662016e-5, 8.18398882695876e-5, 8.48019245321499e-5, 8.59663915159804e-5, 8.54747838100144e-5, 8.39092057838676e-5, 8.19707737984876e-5, 8.02368696744155e-5, 7.90475246244981e-5, 7.84989180057875e-5, 7.84972696440403e-5, 7.88349948741449e-5, 7.92683994628504e-5, 7.95862306329181e-5, 7.96595487062071e-5, 7.94633455992044e-5, 7.9065937303145e-5, 7.85928983493801e-5, 7.8181507323368e-5
flux1:, 0.69627694165738, 8.38262119462271e-5, 8.30786061639193e-5, 8.2090583534365e-5, 8.10640927782874e-5, 8.02528666840396e-5, 7.99070470796918e-5, 8.02068633639398e-5, 8.11992559142027e-5, 8.27550105837767e-5, 8.45665547629813e-5, 8.62027615974476e-5, 8.72204020476397e-5, 8.73031420917551e-5, 8.63731635734027e-5, 8.46214335907331e-5, 8.24421887477156e-5, 8.03130831689524e-5, 7.86848313650966e-5, 7.79043727136593e-5, 7.81398823069256e-5, 7.93089173689953e-5, 8.11629899714217e-5, 8.37193273618776e-5, 8.76523646372639e-5, 9.30916695490328e-5, 9.6304249274055e-5, 9.22996470996505e-5, 9.22713961953994e-5, 8.72358708784265e-5, 9.16249289320501e-5, 7.57649320243646e-5, 6.22742319591861e-5, 6.90543411393753e-5, 6.27107120704758e-5, 6.34940036177887e-5, 5.76076437436304e-5, 5.79621999277546e-5, 6.09093964201744e-5, 6.23337034721798e-5, 6.26483192314655e-5, 6.37047786259775e-5, 6.63899275309825e-5, 7.02289324067402e-5, 7.40454159889269e-5, 7.67609172210944e-5, 7.78603898790857e-5, 7.74450560788581e-5, 7.60193515601463e-5, 7.42084832714565e-5, 7.25418432182265e-5, 7.13474439397351e-5, 7.07392077130647e-5, 7.06577212176387e-5, 7.09325534504746e-5, 7.13488129923172e-5, 7.17085517652637e-5, 7.18779957728066e-5, 7.18112663147104e-5, 7.1546125176693e-5, 7.11767489750074e-5, 7.08167170349223e-5
flux1:, 0.696539390561133, 7.57862440336808e-5, 7.52408335289286e-5, 7.44369256963298e-5, 7.35394445330355e-5, 7.27723114282996e-5, 7.23688272572957e-5, 7.25101957420998e-5, 7.32650743244145e-5, 7.45460917987582e-5, 7.6101767651748e-5, 7.75597019219573e-5, 7.85227580056605e-5, 7.86938556548071e-5, 7.79801104806008e-5, 7.65260902419764e-5, 7.46610183867663e-5, 7.27958936168166e-5, 7.13277682000715e-5, 7.05729803758711e-5, 7.06998762809068e-5, 7.1659001086281e-5, 7.32467417102172e-5, 7.54827721400464e-5, 7.89718396117869e-5, 8.38463432852878e-5, 8.67574503291019e-5, 8.31670245331335e-5, 8.31742712651253e-5, 7.8652123434824e-5, 8.26794596315287e-5, 6.84108013163415e-5, 5.62426896964515e-5, 6.23698501632658e-5, 5.67065653514428e-5, 5.74445824812273e-5, 5.20851845636587e-5, 5.23841349101841e-5, 5.50833425685951e-5, 5.64252781412222e-5, 5.67332224659014e-5, 5.76672098752586e-5, 6.00502391254861e-5, 6.34851595745542e-5, 6.69296582305994e-5, 6.94094973329314e-5, 7.04422384291314e-5, 7.00951258048016e-5, 6.88035241344104e-5, 6.71232628676512e-5, 6.55374127416866e-5, 6.43586065687656e-5, 6.3712105850534e-5, 6.35661753659559e-5, 6.37828115143722e-5, 6.41743142273359e-5, 6.45576594826531e-5, 6.47984830170161e-5, 6.4835835167058e-5, 6.46829099661227e-5, 6.4407199112428e-5, 6.41008203794643e-5
flux1:, 0.696801839464887, 6.84794692157566e-5, 6.80972422458576e-5, 6.74461121269676e-5, 6.66600485984033e-5, 6.59369550483699e-5, 6.5494172794539e-5, 6.55114011359824e-5, 6.60731307634451e-5, 6.71252417908325e-5, 6.84626739899431e-5, 6.97633131196301e-5, 7.06711466441931e-5, 7.09081268966565e-5, 7.03707179402597e-5, 6.91649842877736e-5, 6.75649479097276e-5, 6.59249333119669e-5, 6.45963872022685e-5, 6.38688626865678e-5, 6.39088664023486e-5, 6.46929827346785e-5, 6.60555531055434e-5, 6.8018833201039e-5, 7.11239363330043e-5, 7.54979702155887e-5, 7.81345056600662e-5, 7.49169771920128e-5, 7.49482964906902e-5, 7.08814384145024e-5, 7.45651889556284e-5, 6.1725714624284e-5, 5.07555656696264e-5, 5.62806376247002e-5, 5.12348536803642e-5, 5.19250774648495e-5, 4.70538919110782e-5, 4.73204207932182e-5, 4.98008115648152e-5, 5.10642397548678e-5, 5.13620533606791e-5, 5.2182602458232e-5, 5.42874370645994e-5, 5.73474701288656e-5, 6.04430399157754e-5, 6.26975207785573e-5, 6.36613358159455e-5, 6.33734994072575e-5, 6.22081839908149e-5, 6.06581486321582e-5, 5.91623937462446e-5, 5.80159462324202e-5, 5.73501273207079e-5, 5.71548320416705e-5, 5.73197532075239e-5, 5.76822318250812e-5, 5.80749344460423e-5, 5.83661853484372e-5, 5.84848516240123e-5, 5.84248592097638e-5, 5.82314520358636e-5, 5.7977792018738e-5
flux1:, 0.69706428836864, 6.18432057943843e-5, 6.1590855776884e-5, 6.10654491819493e-5, 6.03753210018711e-5, 5.96957741250434e-5, 5.92290557007852e-5, 5.91512502551933e-5, 5.95576089547009e-5, 6.04199151908168e-5, 6.15713393928414e-5, 6.27329348582424e-5, 6.35855542065423e-5, 6.38698116810713e-5, 6.34750618702125e-5, 6.24755527798603e-5, 6.10986666699677e-5, 5.96507959123537e-5, 5.84446585008681e-5, 5.77460598327428e-5, 5.77177736892137e-5, 5.83565793148014e-5, 5.95291607390979e-5, 6.12606623557593e-5, 6.40337022346743e-5, 6.79635051781292e-5, 7.03502149384885e-5, 6.74686750217597e-5, 6.7514219383702e-5, 6.38527518463695e-5, 6.72119922905714e-5, 5.56562113166271e-5, 4.57708613377637e-5, 5.0743120180059e-5, 4.62549878328769e-5, 4.68973969025607e-5, 4.24781666456098e-5, 4.27297416954764e-5, 4.50166259707949e-5, 4.62050282190819e-5, 4.64895011267003e-5, 4.72054522777091e-5, 4.90556529225635e-5, 5.17696804806595e-5, 5.45391747865389e-5, 5.65786331816452e-5, 5.74715512642949e-5, 5.72339842289261e-5, 5.61860803112813e-5, 5.47634391702295e-5, 5.33635498091231e-5, 5.22625366833622e-5, 5.15936021669923e-5, 5.13630112049139e-5, 5.14836418839214e-5, 5.18154002669562e-5, 5.22067178487795e-5, 5.25310263805263e-5, 5.27110334304584e-5, 5.27259798942543e-5, 5.26028938497376e-5, 5.23985350440183e-5
flux1:, 0.697326737272393, 5.58189640594466e-5, 5.56682954427338e-5, 5.52454804200802e-5, 5.4637848307954e-5, 5.40011121019889e-5, 5.35231940350542e-5, 5.33747507454374e-5, 5.36574931046444e-5, 5.43629650850946e-5, 5.53557680823071e-5, 5.63941663839199e-5, 5.71921665488731e-5, 5.7508483421728e-5, 5.72281770312793e-5, 5.6399412791671e-5, 5.52104446924413e-5, 5.39272796458969e-5, 5.28295582994981e-5, 5.21616019230362e-5, 5.20807651520585e-5, 5.25993185176744e-5, 5.36117925034218e-5, 5.51463883757192e-5, 5.76315544163638e-5, 6.11660074652382e-5, 6.3325713098348e-5, 6.07466420788339e-5, 6.07982857256695e-5, 5.74988255357333e-5, 6.05531766838883e-5, 5.01508658552613e-5, 4.12476450509064e-5, 4.57141548186072e-5, 4.17279089457131e-5, 4.23240774984177e-5, 3.83232406445172e-5, 3.85722353850482e-5, 4.06874079946806e-5, 4.18044629664153e-5, 4.20730857866033e-5, 4.26930562055886e-5, 4.43115836420068e-5, 4.67081468202512e-5, 4.91744919040847e-5, 5.10097155549715e-5, 5.183045092139e-5, 5.16346461023622e-5, 5.06949607902847e-5, 4.93952815384488e-5, 4.80942312139027e-5, 4.70484273525486e-5, 4.63897642365832e-5, 4.6136461681499e-5, 4.62204629332472e-5, 4.65216341432829e-5, 4.69037196156333e-5, 4.72469396130546e-5, 4.74710830240077e-5, 4.75445996170776e-5, 4.74798732066504e-5, 4.73197085716157e-5
flux1:, 0.697589186176146, 5.03526211377988e-5, 5.02799620707957e-5, 4.99401714272631e-5, 4.94035553766691e-5, 4.88088157653342e-5, 4.83301753816501e-5, 4.81313113128476e-5, 4.83168315905364e-5, 4.88930269683607e-5, 4.97503685888991e-5, 5.06793404665071e-5, 5.14237965064824e-5, 5.17598106134155e-5, 5.15704054120701e-5, 5.08826599400982e-5, 4.98522934945208e-5, 4.87113171911826e-5, 4.77107656250895e-5, 4.70750833065696e-5, 4.69548349068169e-5, 4.73741557701153e-5, 4.82517658258977e-5, 4.96187390775537e-5, 5.1853099506913e-5, 5.50345759404427e-5, 5.69882581580619e-5, 5.46807903103974e-5, 5.47321574230222e-5, 5.17564628771327e-5, 5.45256008887907e-5, 4.51604115851763e-5, 3.71462742399593e-5, 4.11515185782096e-5, 3.76162112370683e-5, 3.81685106511246e-5, 3.45552717807621e-5, 3.48098422556732e-5, 3.67718432808755e-5, 3.78216596204118e-5, 3.80729334742637e-5, 3.86053454910507e-5, 4.00143288069398e-5, 4.2121461183649e-5, 4.43077308024766e-5, 4.5950189869065e-5, 4.66984042792295e-5, 4.65366673130822e-5, 4.56961569269728e-5, 4.45140466786735e-5, 4.33126834171988e-5, 4.23290422587599e-5, 4.16913444291321e-5, 4.14261720216329e-5, 4.14809105541821e-5, 4.17528161610427e-5, 4.21201239437322e-5, 4.24709107742716e-5, 4.2724600510146e-5, 4.28421188385269e-5, 4.28243193190255e-5, 4.27023050243716e-5
flux1:, 0.6978516350799, 4.53944271572844e-5, 4.5380103297249e-5, 4.51070061072656e-5, 4.46317851201933e-5, 4.40782691645521e-5, 4.36074531006892e-5, 4.33747380973678e-5, 4.34847674445422e-5, 4.39545817093263e-5, 4.46960114405458e-5, 4.55275380339276e-5, 4.62198599516474e-5, 4.65655437732078e-5, 4.64474371246013e-5, 4.58759400753891e-5, 4.49799806257942e-5, 4.39628559154993e-5, 4.30504166866146e-5, 4.24483718502844e-5, 4.22995256152833e-5, 4.26371734858529e-5, 4.34011127874453e-5, 4.46246829409626e-5, 4.6638955674503e-5, 4.9504228440299e-5, 5.12710326655826e-5, 4.92065434235882e-5, 4.92529535821334e-5, 4.65669574558759e-5, 4.90701932916526e-5, 4.06382815511811e-5, 3.34289864356035e-5, 3.70147448861049e-5, 3.38844885579222e-5, 3.43954842345295e-5, 3.11416355535046e-5, 3.14066719758933e-5, 3.32309999465564e-5, 3.42180233909545e-5, 3.44515606790024e-5, 3.49046795589009e-5, 3.61252025711953e-5, 3.79701518605751e-5, 3.98994499525593e-5, 4.13613447239381e-5, 4.2037744571411e-5, 4.19033111224851e-5, 4.11533064970155e-5, 4.00828182452328e-5, 3.8980394443847e-5, 3.80635262524645e-5, 3.74550394959719e-5, 3.71870244446e-5, 3.72192241833608e-5, 3.74638707576187e-5, 3.78126362531689e-5, 3.81620282672162e-5, 3.84330683274698e-5, 3.85818737925272e-5, 3.86004624752326e-5, 3.85102636817363e-5
flux1:, 0.698114083983653, 4.08988539836745e-5, 4.09267370941975e-5, 4.07069359516141e-5, 4.02852203423015e-5, 3.97722590257071e-5, 3.93161610506512e-5, 3.90630221587319e-5, 3.91153095828599e-5, 3.94976934901303e-5, 4.01397055567667e-5, 4.08842017438277e-5, 4.15259755951177e-5, 4.18731777586795e-5, 4.18100796431312e-5, 4.13342980259338e-5, 4.05528851725578e-5, 3.96446737577498e-5, 3.88129000367173e-5, 3.82454259270158e-5, 3.80767571171542e-5, 3.8347349006988e-5, 3.90152584595805e-5, 4.01151334415626e-5, 4.19345939158986e-5, 4.45157340340392e-5, 4.61129687060826e-5, 4.42649756983224e-5, 4.43033249552406e-5, 4.18765771263542e-5, 4.41326012936077e-5, 3.65413005327469e-5, 3.00606108216167e-5, 3.32660140020329e-5, 3.04997390994599e-5, 3.09718228657938e-5, 2.80513101273105e-5, 2.83293168431663e-5, 3.00286465652026e-5, 3.0957334273547e-5, 3.11737385821416e-5, 3.15556798594117e-5, 3.26075998514863e-5, 3.42164885008322e-5, 3.59116786388922e-5, 3.7205828902179e-5, 3.78121375216585e-5, 3.76991621452711e-5, 3.70314197323472e-5, 3.60662549996027e-5, 3.50607916867851e-5, 3.421337842462e-5, 3.36401995073352e-5, 3.33766183131888e-5, 3.33921739800545e-5, 3.36118923833414e-5, 3.39397111292586e-5, 3.42807568273165e-5, 3.45591089414457e-5, 3.47283133508714e-5, 3.47738780908704e-5, 3.47093676572194e-5
flux1:, 0.698376532887406, 3.6824323986559e-5, 3.68814406653418e-5, 3.6704175796571e-5, 3.63296398314762e-5, 3.58566718446185e-5, 3.54207577029877e-5, 3.51579401880135e-5, 3.51668822206402e-5, 3.54774842142147e-5, 3.60339855520396e-5, 3.67004665420129e-5, 3.72933131196596e-5, 3.76353958738713e-5, 3.76138287836145e-5, 3.72168464157949e-5, 3.65337186382036e-5, 3.57221419699076e-5, 3.4964685219413e-5, 3.44321905541862e-5, 3.42507278172306e-5, 3.44663784193999e-5, 3.50527701211531e-5, 3.60447353569836e-5, 3.7690194636505e-5, 4.00153973155026e-5, 4.14585800874692e-5, 3.98028762142244e-5, 3.9831463588412e-5, 3.7636894677643e-5, 3.96637089230805e-5, 3.28302665195039e-5, 2.70091601215157e-5, 2.98708314879766e-5, 2.7431674786868e-5, 2.78669227048706e-5, 2.52552442434191e-5, 2.55470517910909e-5, 2.71315044822846e-5, 2.80059016368892e-5, 2.82064693715278e-5, 2.85251540207607e-5, 2.94269661128635e-5, 3.08244524792357e-5, 3.23077963464705e-5, 3.34474128829653e-5, 3.39862589683793e-5, 3.38897414776876e-5, 3.32964027940744e-5, 3.2429975765847e-5, 3.151848089373e-5, 3.07416000999075e-5, 3.02079765896625e-5, 2.99545019804912e-5, 2.99584180383861e-5, 3.01556286825868e-5, 3.04611362294739e-5, 3.0788584263927e-5, 3.10661457719865e-5, 3.12466129317207e-5, 3.13109877356623e-5, 3.12665837749996e-5
flux1:, 0.698638981791159, 3.31328721962075e-5, 3.32090447117103e-5, 3.30658838908039e-5, 3.27335532074803e-5, 3.23000766764338e-5, 3.18885619137517e-5, 3.16245392604882e-5, 3.1601737511661e-5, 3.18534520041105e-5, 3.23361430318874e-5, 3.2932356347887e-5, 3.34778351482604e-5, 3.3809418892025e-5, 3.38183356042686e-5, 3.34863252116457e-5, 3.28881639198988e-5, 3.21629654518532e-5, 3.14741853886726e-5, 3.09765465186915e-5, 3.07878580121147e-5, 3.09585441275121e-5, 3.14751813354921e-5, 3.23717265546352e-5, 3.38604997300894e-5, 3.5954789060358e-5, 3.72577698312634e-5, 3.57726617577247e-5, 3.57909692388431e-5, 3.38048314329996e-5, 3.56198271688891e-5, 2.94702266749138e-5, 2.42461274690639e-5, 2.67983226893912e-5, 2.46528310062266e-5, 2.50530366973362e-5, 2.27266174655404e-5, 2.30318873025333e-5, 2.45093808098532e-5, 2.53327405865435e-5, 2.55190663061155e-5, 2.57821238186249e-5, 2.65508811001785e-5, 2.77598812219076e-5, 2.90526596808975e-5, 3.0051048939422e-5, 3.05258077925482e-5, 3.04415087988004e-5, 2.99150441017684e-5, 2.91404853830231e-5, 2.83190747738488e-5, 2.76124362080212e-5, 2.71210348477307e-5, 2.68819194555067e-5, 2.6878332496736e-5, 2.70554071553613e-5, 2.73380434592873e-5, 2.7648092260987e-5, 2.79184987567226e-5, 2.81027452071442e-5, 2.81790408465564e-5, 2.81498916774819e-5
flux1:, 0.698901430694913, 2.97897977983525e-5, 2.98772895287592e-5, 2.97617909919329e-5, 2.94677902593246e-5, 2.90732777817527e-5, 2.86892694799697e-5, 2.84306007201311e-5, 2.83853387331773e-5, 2.85887595094442e-5, 2.90074444884072e-5, 2.95399944035622e-5, 3.00395691778671e-5, 3.03563737573947e-5, 3.03868641175213e-5, 3.01086330488449e-5, 2.95844980646319e-5, 2.89369396108429e-5, 2.83116577494365e-5, 2.78482905076424e-5, 2.76567508883376e-5, 2.77906144938231e-5, 2.82468803202085e-5, 2.90578482276253e-5, 3.04046340307171e-5, 3.22904189331876e-5, 3.34655795858309e-5, 3.21320960534841e-5, 3.2140533854577e-5, 3.03423633708041e-5, 3.196246922801e-5, 2.64303582158309e-5, 2.17464116478481e-5, 2.40210930039157e-5, 2.21384408469981e-5, 2.25052518733087e-5, 2.04409406614752e-5, 2.07584746051399e-5, 2.21351535080275e-5, 2.29097135705446e-5, 2.30832971851884e-5, 2.32979354148749e-5, 2.39492292758485e-5, 2.49907449521642e-5, 2.6112931727807e-5, 2.69831873970059e-5, 2.73978046311513e-5, 2.73221809465284e-5, 2.68553706014918e-5, 2.61655403844774e-5, 2.54295205008907e-5, 2.47916411258915e-5, 2.43437737046036e-5, 2.41220369547955e-5, 2.41142832344149e-5, 2.42734708764927e-5, 2.45333049643697e-5, 2.48233963848709e-5, 2.50818448204849e-5, 2.52639260856209e-5, 2.53464949979636e-5, 2.53285368471162e-5
[truncated: 36,635 more chars]
