# Supplementary material for: Spatial Resolution and Refractive Index Contrast of Resonant Photonic Crystal Surfaces for Biosensing
Source: IEEE Photonics J. Author manuscript; Available in PMC 2015 Sep 7. (PMC4561521; doi:10.1109/JPHOT.2015.2435699)
Supplement: fig6_data [file NIHMS64775-supplement-fig6_data.gz › Volumes/graham/MacBook_backup/PhD_folder_2015_06_02/paper_improvements/IEEE_J_Photonics/final_files/data_files/fig6/meep_data/19/ref.dat]

flux1:	0.627777777777778	1.03070801457719e-6	1.03069756079275e-6	1.03070149800656e-6	1.03071641783784e-6	1.03072041953355e-6	1.03070489315592e-6	1.03069165647098e-6	1.0307030993482e-6	1.03072461515848e-6	1.03072158579429e-6	1.03069467081204e-6	1.03068628945843e-6	1.03071474870384e-6	1.03073579267005e-6	1.03070926813702e-6	1.03067576349422e-6	1.03069886014779e-6	1.03074402512707e-6	1.03072166659445e-6	1.03066574988057e-6	1.03069844300037e-6	1.03075974456257e-6	1.03069047866397e-6	1.03066257756568e-6	1.03078170052241e-6	1.03064756070788e-6	1.03074628949562e-6	1.03064943978464e-6	1.03084704181324e-6	1.03066911587689e-6	1.0305898307011e-6	1.03066911587688e-6	1.03084704181324e-6	1.03064943978465e-6	1.0307462894956e-6	1.03064756070788e-6	1.03078170052241e-6	1.03066257756568e-6	1.03069047866398e-6	1.03075974456257e-6	1.03069844300036e-6	1.03066574988057e-6	1.03072166659446e-6	1.03074402512707e-6	1.03069886014778e-6	1.03067576349423e-6	1.03070926813703e-6	1.03073579267005e-6
flux1:	0.628040226681531	1.17661772429151e-6	1.17660565943899e-6	1.17661219756467e-6	1.17663040797476e-6	1.17663354857419e-6	1.1766139410574e-6	1.17659929959533e-6	1.17661443723953e-6	1.1766395430887e-6	1.17663433718228e-6	1.1766022825031e-6	1.1765937682265e-6	1.1766279518274e-6	1.17665172547528e-6	1.17661984922746e-6	1.17658121626791e-6	1.17660871972216e-6	1.17666090798531e-6	1.17663486955621e-6	1.1765706655842e-6	1.17660790345032e-6	1.17667751707912e-6	1.17659909047258e-6	1.17656852256862e-6	1.17670311676515e-6	1.17654874336437e-6	1.17666269792384e-6	1.17655268315177e-6	1.17677871029229e-6	1.17657440167863e-6	1.17648309363825e-6	1.17657440167862e-6	1.17677871029229e-6	1.17655268315177e-6	1.17666269792384e-6	1.17654874336437e-6	1.17670311676514e-6	1.17656852256862e-6	1.17659909047258e-6	1.17667751707911e-6	1.17660790345033e-6	1.17657066558419e-6	1.17663486955622e-6	1.1766609079853e-6	1.17660871972215e-6	1.17658121626791e-6	1.17661984922747e-6	1.17665172547528e-6
flux1:	0.628302675585284	1.34199430374479e-6	1.34198047983703e-6	1.34199019682078e-6	1.34201218968469e-6	1.34201415296203e-6	1.34198976660527e-6	1.34197365469937e-6	1.34199318844853e-6	1.34202234370824e-6	1.34201446124115e-6	1.34197650686873e-6	1.34196800813246e-6	1.34200881566613e-6	1.34203558235125e-6	1.34199748541549e-6	1.34195308128337e-6	1.34198571620958e-6	1.34204585284201e-6	1.34201554746753e-6	1.34194197830437e-6	1.34198441343515e-6	1.34206335714851e-6	1.34197456847974e-6	1.34194114733421e-6	1.34209313914046e-6	1.34191571682368e-6	1.3420470705757e-6	1.34192213004564e-6	1.34218043427007e-6	1.34194612832444e-6	1.34184112766101e-6	1.34194612832443e-6	1.34218043427007e-6	1.34192213004564e-6	1.3420470705757e-6	1.34191571682367e-6	1.34209313914046e-6	1.34194114733422e-6	1.34197456847974e-6	1.3420633571485e-6	1.34198441343516e-6	1.34194197830436e-6	1.34201554746753e-6	1.34204585284201e-6	1.34198571620958e-6	1.34195308128336e-6	1.34199748541549e-6	1.34203558235125e-6
flux1:	0.628565124489038	1.5292610260234e-6	1.52924529312266e-6	1.52925882774744e-6	1.52928513236064e-6	1.5292855609344e-6	1.52925563572099e-6	1.52923799546812e-6	1.52926269633496e-6	1.52929639012153e-6	1.52928527282666e-6	1.52924059681742e-6	1.52923229412061e-6	1.52928070791519e-6	1.52931073296855e-6	1.52926545518371e-6	1.52921460027151e-6	1.52925318316773e-6	1.52932226070991e-6	1.52928700652485e-6	1.52920290349966e-6	1.52925130640905e-6	1.52934069217684e-6	1.52924015207732e-6	1.52920368547125e-6	1.5293752602015e-6	1.5291716371619e-6	1.52932283117743e-6	1.5291809418723e-6	1.52947586086238e-6	1.52920752108684e-6	1.52908696712584e-6	1.52920752108683e-6	1.52947586086237e-6	1.5291809418723e-6	1.52932283117742e-6	1.52917163716189e-6	1.5293752602015e-6	1.52920368547125e-6	1.52924015207733e-6	1.52934069217684e-6	1.52925130640906e-6	1.52920290349964e-6	1.52928700652487e-6	1.52932226070992e-6	1.52925318316772e-6	1.52921460027151e-6	1.52926545518371e-6	1.52931073296855e-6
flux1:	0.628827573392791	1.74111851949426e-6	1.74110072308729e-6	1.74111877089987e-6	1.74114995402171e-6	1.74114845328267e-6	1.74111216931883e-6	1.74109294848625e-6	1.74112365350971e-6	1.74116240403438e-6	1.74114743823176e-6	1.74109515963461e-6	1.7410872654432e-6	1.74114434728325e-6	1.74117789438933e-6	1.74112438510399e-6	1.74106636955488e-6	1.74111181371353e-6	1.7411908853577e-6	1.74114989267883e-6	1.74105400005578e-6	1.74110928192506e-6	1.7412103168131e-6	1.74109641383084e-6	1.74105670566595e-6	1.74125034741063e-6	1.74101700345496e-6	1.741190771776e-6	1.74102960493916e-6	1.74136601859269e-6	1.74105914980624e-6	1.7409209760861e-6	1.74105914980624e-6	1.74136601859269e-6	1.74102960493917e-6	1.741190771776e-6	1.74101700345495e-6	1.74125034741063e-6	1.74105670566594e-6	1.74109641383084e-6	1.74121031681309e-6	1.74110928192507e-6	1.74105400005577e-6	1.74114989267884e-6	1.74119088535769e-6	1.74111181371351e-6	1.74106636955488e-6	1.74112438510399e-6	1.74117789438933e-6
flux1:	0.629090022296544	1.98057327833321e-6	1.9805532546258e-6	1.98057656188421e-6	1.98061322857718e-6	1.98060937304505e-6	1.98056585375569e-6	1.98054500180818e-6	1.98058260846859e-6	1.98062696296046e-6	1.98060748464223e-6	1.98054666737403e-6	1.98053942450174e-6	1.98060631035054e-6	1.98064363803641e-6	1.98058075886753e-6	1.98051485054477e-6	1.98056816999443e-6	1.98065834028292e-6	1.98061069775519e-6	1.98050167892748e-6	1.98056491732034e-6	1.9806789030167e-6	1.98054976453864e-6	1.9805066176797e-6	1.98072515470544e-6	1.98045816672012e-6	1.98065756334732e-6	1.9804744348875e-6	1.9808578278905e-6	1.98050743715305e-6	1.98034935593195e-6	1.98050743715304e-6	1.98085782789049e-6	1.9804744348875e-6	1.98065756334732e-6	1.98045816672011e-6	1.98072515470544e-6	1.98050661767969e-6	1.98054976453864e-6	1.98067890301668e-6	1.98056491732034e-6	1.98050167892748e-6	1.9806106977552e-6	1.98065834028293e-6	1.98056816999444e-6	1.98051485054477e-6	1.98058075886754e-6	1.9806436380364e-6
flux1:	0.629352471200297	2.25096869411081e-6	2.2509462628796e-6	2.25097561865453e-6	2.2510184143343e-6	2.25101175656864e-6	2.25096007234401e-6	2.25093753429429e-6	2.25098299309277e-6	2.25103352862046e-6	2.25100883088978e-6	2.25093848832209e-6	2.25093216653644e-6	2.25101005933152e-6	2.25105141778908e-6	2.25097794753389e-6	2.25090340134124e-6	2.25096571361193e-6	2.2510681266072e-6	2.25101278659262e-6	2.25088923294144e-6	2.25096170061466e-6	2.25109003114647e-6	2.25094347907622e-6	2.25089669936496e-6	2.25114335540872e-6	2.25083835979486e-6	2.25106678756483e-6	2.25085860189483e-6	2.25129513294738e-6	2.25089568788837e-6	2.25071517386252e-6	2.25089568788836e-6	2.25129513294739e-6	2.25085860189483e-6	2.25106678756482e-6	2.25083835979486e-6	2.25114335540872e-6	2.25089669936496e-6	2.25094347907622e-6	2.25109003114647e-6	2.25096170061466e-6	2.25088923294141e-6	2.25101278659262e-6	2.25106812660719e-6	2.25096571361193e-6	2.25090340134124e-6	2.25097794753391e-6	2.25105141778908e-6
flux1:	0.629614920104051	2.55601878187533e-6	2.55599373660755e-6	2.5560299633319e-6	2.5560795774505e-6	2.55606965948937e-6	2.55600883138039e-6	2.5559845392538e-6	2.55603884470117e-6	2.55609617022187e-6	2.55606551305203e-6	2.5559846130003e-6	2.55597950371066e-6	2.556069664419e-6	2.55611529288202e-6	2.55602993454929e-6	2.55594600291225e-6	2.55601853054881e-6	2.55613435556086e-6	2.55607011886326e-6	2.55593056131498e-6	2.55601375811101e-6	2.55615791562234e-6	2.55599141668032e-6	2.555940818368e-6	2.55621927005054e-6	2.55587142162343e-6	2.55613266329326e-6	2.55589585029769e-6	2.55639242862123e-6	2.55593781267179e-6	2.55573208565528e-6	2.55593781267177e-6	2.55639242862123e-6	2.5558958502977e-6	2.55613266329325e-6	2.55587142162342e-6	2.55621927005055e-6	2.55594081836801e-6	2.55599141668032e-6	2.55615791562234e-6	2.55601375811101e-6	2.55593056131496e-6	2.55607011886327e-6	2.55613435556087e-6	2.55601853054882e-6	2.55594600291224e-6	2.5560299345493e-6	2.55611529288202e-6
flux1:	0.629877369007804	2.89984478031361e-6	2.89981687551464e-6	2.89986081845136e-6	2.89991799019921e-6	2.89990435730937e-6	2.89983336028517e-6	2.89980722212385e-6	2.89987140254631e-6	2.89993616248005e-6	2.89989878458672e-6	2.89980625431401e-6	2.89980266332025e-6	2.89990640058989e-6	2.89995652546122e-6	2.89985791522876e-6	2.89976385947295e-6	2.89984793033008e-6	2.89997834542513e-6	2.89990384542354e-6	2.89974676859526e-6	2.89984245633234e-6	2.90000400488232e-6	2.89981461552077e-6	2.89976002837336e-6	2.90007446882564e-6	2.89967839556532e-6	2.89997664753727e-6	2.89970709247595e-6	2.90027146226789e-6	2.89975492612421e-6	2.89952093234035e-6	2.8997549261242e-6	2.9002714622679e-6	2.89970709247596e-6	2.89997664753727e-6	2.89967839556532e-6	2.90007446882564e-6	2.89976002837336e-6	2.89981461552077e-6	2.90000400488231e-6	2.89984245633234e-6	2.89974676859524e-6	2.89990384542356e-6	2.89997834542514e-6	2.89984793033008e-6	2.89976385947295e-6	2.89985791522877e-6	2.89995652546121e-6
flux1:	0.630139817911557	3.28701481120096e-6	3.28698374695165e-6	3.28703626323236e-6	3.28710178956166e-6	3.28708400585406e-6	3.28700177107729e-6	3.286973657591e-6	3.28704876433196e-6	3.2871216438902e-6	3.28707677629748e-6	3.28697150708362e-6	3.2869697455271e-6	3.28708840443422e-6	3.28714323830364e-6	3.28702995601542e-6	3.28692505831151e-6	3.28702210480836e-6	3.28716827847578e-6	3.28708196469914e-6	3.28690582335017e-6	3.28701606355438e-6	3.28719664101155e-6	3.28698094708419e-6	3.28692222540723e-6	3.28727743404285e-6	3.28682718696265e-6	3.28716709622466e-6	3.28686006251037e-6	3.28750089604757e-6	3.28691500449415e-6	3.28664939601183e-6	3.28691500449414e-6	3.28750089604757e-6	3.28686006251037e-6	3.28716709622466e-6	3.28682718696265e-6	3.28727743404286e-6	3.28692222540723e-6	3.28698094708418e-6	3.28719664101155e-6	3.28701606355438e-6	3.28690582335017e-6	3.28708196469915e-6	3.28716827847577e-6	3.28702210480836e-6	3.28692505831153e-6	3.28702995601543e-6	3.28714323830364e-6
flux1:	0.63040226681531	3.72258678837557e-6	3.72255219248499e-6	3.72261414054551e-6	3.72268888667282e-6	3.72266655187961e-6	3.72257196742879e-6	3.72254169663589e-6	3.72262879340485e-6	3.72271052578244e-6	3.72265740642513e-6	3.72253825721175e-6	3.72253863107903e-6	3.72267358164069e-6	3.72273332323933e-6	3.72260390383234e-6	3.72248747932477e-6	3.72259903701843e-6	3.72276210854101e-6	3.72266222964878e-6	3.72246546695221e-6	3.72259266120738e-6	3.72279396946269e-6	3.72254802095462e-6	3.72248505476478e-6	3.72288647294122e-6	3.72237547021682e-6	3.72276217523645e-6	3.72241222018298e-6	3.72313922030745e-6	3.72247579330203e-6	3.72217490501782e-6	3.72247579330202e-6	3.72313922030746e-6	3.72241222018298e-6	3.72276217523645e-6	3.72237547021683e-6	3.72288647294122e-6	3.72248505476479e-6	3.72254802095462e-6	3.72279396946269e-6	3.72259266120738e-6	3.72246546695218e-6	3.72266222964879e-6	3.72276210854102e-6	3.72259903701842e-6	3.72248747932476e-6	3.72260390383234e-6	3.72273332323932e-6
flux1:	0.630664715719064	4.21215477075014e-6	4.21211617916637e-6	4.21218840955663e-6	4.2122733218929e-6	4.21224608832051e-6	4.21213799781329e-6	4.21210531830017e-6	4.21220547158084e-6	4.21229684695012e-6	4.21223473538628e-6	4.21210053500416e-6	4.21210333378733e-6	4.21225596007707e-6	4.2123207950803e-6	4.212173740082e-6	4.2120451487861e-6	4.21217285484252e-6	4.21235391408814e-6	4.21223850012522e-6	4.21201956704522e-6	4.21216649967628e-6	4.21239029357396e-6	4.2121095348779e-6	4.21204226341102e-6	4.21249607550557e-6	4.2119170398749e-6	4.21235621637533e-6	4.21195710018473e-6	4.21278111293202e-6	4.21203115960284e-6	4.21169098302601e-6	4.21203115960283e-6	4.21278111293202e-6	4.21195710018475e-6	4.21235621637533e-6	4.2119170398749e-6	4.21249607550557e-6	4.21204226341102e-6	4.21210953487791e-6	4.21239029357395e-6	4.21216649967629e-6	4.21201956704521e-6	4.21223850012523e-6	4.21235391408815e-6	4.21217285484251e-6	4.21204514878611e-6	4.21217374008201e-6	4.21232079508029e-6
flux1:	0.630927164622817	4.76189895728286e-6	4.76185579379037e-6	4.76193914244814e-6	4.76203526362294e-6	4.76200285200901e-6	4.7618800506626e-6	4.76184462442089e-6	4.76195889598545e-6	4.76206077199926e-6	4.76198896302948e-6	4.76183851055278e-6	4.76184399596319e-6	4.76201568682359e-6	4.7620857892337e-6	4.76191957720243e-6	4.761778235252e-6	4.7619238276473e-6	4.76212389517129e-6	4.76199073883708e-6	4.76174811364771e-6	4.76191799640735e-6	4.76216607199602e-6	4.76184526840918e-6	4.76177369609904e-6	4.76228691528621e-6	4.76163180360408e-6	4.7621297163573e-6	4.76167430480325e-6	4.76260744295661e-6	4.76176108689255e-6	4.76137723983219e-6	4.76176108689256e-6	4.76260744295662e-6	4.76167430480326e-6	4.76212971635729e-6	4.76163180360407e-6	4.76228691528622e-6	4.76177369609902e-6	4.76184526840919e-6	4.762166071996e-6	4.76191799640736e-6	4.76174811364768e-6	4.76199073883708e-6	4.7621238951713e-6	4.76192382764729e-6	4.76177823525199e-6	4.76191957720242e-6	4.76208578923368e-6
flux1:	0.63118961352657	5.37863952421558e-6	5.37859108084656e-6	5.37868636597516e-6	5.37879485127403e-6	5.37875706399648e-6	5.37861829181584e-6	5.37857967798404e-6	5.37870912065388e-6	5.37882243387622e-6	5.37874026858333e-6	5.3785723314478e-6	5.37858072741023e-6	5.37877286988544e-6	5.37884840349804e-6	5.37866149800314e-6	5.37850688786271e-6	5.37867220643314e-6	5.37889221494085e-6	5.37873885144905e-6	5.37847105816878e-6	5.37866757657115e-6	5.37894175950586e-6	5.37857492081079e-6	5.37849913579779e-6	5.37907969356068e-6	5.37833961726627e-6	5.37890317926674e-6	5.37838334072478e-6	5.37943911909392e-6	5.37848551302502e-6	5.37805320411942e-6	5.37848551302501e-6	5.37943911909393e-6	5.37838334072481e-6	5.37890317926673e-6	5.37833961726627e-6	5.37907969356069e-6	5.37849913579781e-6	5.37857492081077e-6	5.37894175950584e-6	5.37866757657117e-6	5.37847105816874e-6	5.37873885144906e-6	5.37889221494085e-6	5.37867220643313e-6	5.37850688786274e-6	5.37866149800315e-6	5.37884840349802e-6
flux1:	0.631452062430323	6.06989450610111e-6	6.0698399261056e-6	6.06994794977e-6	6.07007008388707e-6	6.07002681372731e-6	6.06987074574326e-6	6.06982838696768e-6	6.06997404479832e-6	6.07009982213399e-6	6.07000669459514e-6	6.06982000426848e-6	6.06983148977569e-6	6.07004546647955e-6	6.07012658566257e-6	6.06991743913141e-6	6.06974911846459e-6	6.06993610922983e-6	6.07017688758568e-6	6.07000057249504e-6	6.06970619674914e-6	6.06993355769373e-6	6.07023569286427e-6	6.06981599503622e-6	6.06973619017109e-6	6.07039302831951e-6	6.06955816346473e-6	6.07019500408304e-6	6.06960150175056e-6	6.07079498498537e-6	6.06972221266275e-6	6.06923619952631e-6	6.06972221266274e-6	6.07079498498536e-6	6.06960150175057e-6	6.07019500408304e-6	6.06955816346473e-6	6.07039302831951e-6	6.06973619017109e-6	6.06981599503625e-6	6.07023569286427e-6	6.06993355769373e-6	6.06970619674912e-6	6.07000057249501e-6	6.0701768875857e-6	6.06993610922983e-6	6.06974911846459e-6	6.06991743913145e-6	6.07012658566255e-6
flux1:	0.631714511334077	6.84394192204782e-6	6.8438801876732e-6	6.84400174310591e-6	6.84413895564799e-6	6.84409018811698e-6	6.84391542191163e-6	6.84386863543446e-6	6.84403154946399e-6	6.84417091826482e-6	6.84406627595578e-6	6.84385952116978e-6	6.84387422793907e-6	6.84411141961224e-6	6.84419826831412e-6	6.84396531982103e-6	6.84378292883129e-6	6.84399365333627e-6	6.84425591440607e-6	6.8440535985778e-6	6.84373129914797e-6	6.84399427951021e-6	6.84432622322416e-6	6.84384592946652e-6	6.84376242566131e-6	6.84450558937307e-6	6.84356507476516e-6	6.8442836187239e-6	6.84360599905303e-6	6.84495396280479e-6	6.84374892561126e-6	6.84320346521929e-6	6.84374892561126e-6	6.84495396280482e-6	6.84360599905304e-6	6.84428361872388e-6	6.84356507476517e-6	6.84450558937306e-6	6.84376242566131e-6	6.84384592946653e-6	6.84432622322416e-6	6.84399427951022e-6	6.84373129914796e-6	6.84405359857781e-6	6.84425591440606e-6	6.84399365333627e-6	6.84378292883129e-6	6.84396531982104e-6	6.8441982683141e-6
flux1:	0.63197696023783	7.70988634683785e-6	7.70981627453711e-6	7.7099521599119e-6	7.71010603758781e-6	7.71005184471065e-6	7.70985688586425e-6	7.70980486181654e-6	7.70998608239262e-6	7.7101402774857e-6	7.71002361322855e-6	7.70979543106788e-6	7.70981344829657e-6	7.71007524277728e-6	7.71016795032982e-6	7.70990961519603e-6	7.70971288243563e-6	7.70994953416884e-6	7.71023386783541e-6	7.71000216841833e-6	7.70965068251869e-6	7.70995467845291e-6	7.71031829475175e-6	7.7097686771859e-6	7.70968194883706e-6	7.71052267900536e-6	7.70946450094902e-6	7.71027406019929e-6	7.70950053871855e-6	7.71102164496248e-6	7.70966993052218e-6	7.70905872031135e-6	7.70966993052215e-6	7.71102164496251e-6	7.70950053871856e-6	7.71027406019927e-6	7.70946450094905e-6	7.71052267900537e-6	7.70968194883707e-6	7.7097686771859e-6	7.71031829475175e-6	7.70995467845291e-6	7.70965068251868e-6	7.71000216841835e-6	7.71023386783541e-6	7.70994953416884e-6	7.70971288243562e-6	7.70990961519605e-6	7.71016795032978e-6
flux1:	0.632239409141583	8.67773012349326e-6	8.67765036947712e-6	8.67780140855441e-6	8.67797370147163e-6	8.6779142249178e-6	8.67769747148485e-6	8.67763928118383e-6	8.67783988765872e-6	8.67801025309419e-6	8.6778810863064e-6	8.67763005180362e-6	8.67765144064033e-6	8.67793924936399e-6	8.67803792128068e-6	8.67775257020249e-6	8.67754131707807e-6	8.67780624731954e-6	8.67811312000036e-6	8.67784828608004e-6	8.677466426221e-6	8.67781750303184e-6	8.67821466595004e-6	8.67758592936477e-6	8.67749663143393e-6	8.67844745440188e-6	8.67725831649032e-6	8.67816919728708e-6	8.67728654310313e-6	8.67900153042746e-6	8.67748726026139e-6	8.67680336830267e-6	8.67748726026137e-6	8.67900153042749e-6	8.67728654310313e-6	8.67816919728705e-6	8.67725831649031e-6	8.67844745440192e-6	8.67749663143392e-6	8.67758592936479e-6	8.67821466595003e-6	8.67781750303185e-6	8.67746642622095e-6	8.67784828608006e-6	8.67811312000036e-6	8.67780624731955e-6	8.67754131707808e-6	8.67775257020251e-6	8.67803792128065e-6
flux1:	0.632501858045337	9.75844940827553e-6	9.75835848750699e-6	9.75852555707746e-6	9.75871817608133e-6	9.75865359765097e-6	9.75841332530384e-6	9.75834794259429e-6	9.75856907084458e-6	9.75875705371898e-6	9.75861489873492e-6	9.75833951403298e-6	9.75836433464501e-6	9.7586796175898e-6	9.75878431918759e-6	9.75847024454512e-6	9.75824438903434e-6	9.7585401447335e-6	9.75886990664551e-6	9.75856777791949e-6	9.75815441811172e-6	9.75855936070609e-6	9.75899196447879e-6	9.7582731735617e-6	9.7581821697563e-6	9.75925698237593e-6	9.7579221587822e-6	9.758945786445e-6	9.75793920677734e-6	9.75987109643661e-6	9.75817674953682e-6	9.757412532052e-6	9.75817674953677e-6	9.75987109643661e-6	9.75793920677736e-6	9.75894578644497e-6	9.7579221587822e-6	9.75925698237595e-6	9.7581821697563e-6	9.7582731735617e-6	9.75899196447879e-6	9.75855936070609e-6	9.75815441811171e-6	9.75856777791948e-6	9.75886990664552e-6	9.75854014473351e-6	9.75824438903433e-6	9.75847024454512e-6	9.75878431918755e-6
flux1:	0.63276430694909	1.09640752320273e-5	1.09639715537947e-5	1.096415561725e-5	1.09643706188137e-5	1.09643011165598e-5	1.09640354666119e-5	1.09639618054159e-5	1.09642046832033e-5	1.09644118165101e-5	1.09642561358838e-5	1.09639548204842e-5	1.09639831747745e-5	1.0964327474471e-5	1.09644382047974e-5	1.09640935718321e-5	1.09638531322572e-5	1.09641825087229e-5	1.09645354099688e-5	1.09641913665474e-5	1.09637454155777e-5	1.0964211779706e-5	1.09646817590727e-5	1.09638607704867e-5	1.0963769161846e-5	1.09649833097248e-5	1.09634864804924e-5	1.09646355444824e-5	1.09634885705714e-5	1.09656628890925e-5	1.09637690981877e-5	1.09629161026358e-5	1.09637690981877e-5	1.09656628890925e-5	1.09634885705714e-5	1.09646355444824e-5	1.09634864804924e-5	1.09649833097248e-5	1.0963769161846e-5	1.09638607704867e-5	1.09646817590727e-5	1.0964211779706e-5	1.09637454155776e-5	1.09641913665474e-5	1.09645354099688e-5	1.09641825087229e-5	1.09638531322572e-5	1.09640935718321e-5	1.09644382047974e-5
flux1:	0.633026755852843	1.2307779751933e-5	1.2307661674987e-5	1.23078638206502e-5	1.23081033755065e-5	1.23080290642112e-5	1.23077360373067e-5	1.23076530085236e-5	1.2307918998167e-5	1.23081468692964e-5	1.23079770102752e-5	1.23076480943699e-5	1.23076801874524e-5	1.23080551722803e-5	1.23081718255242e-5	1.23077946062369e-5	1.23075397063082e-5	1.23079058175778e-5	1.23082820338604e-5	1.2307890935065e-5	1.230741129466e-5	1.23079474593967e-5	1.23084568222106e-5	1.23075202227355e-5	1.23074293758021e-5	1.23087997226229e-5	1.2307122789551e-5	1.23084114115752e-5	1.23071057872083e-5	1.23095508063303e-5	1.23074361236057e-5	1.2306484975577e-5	1.23074361236057e-5	1.23095508063303e-5	1.23071057872083e-5	1.23084114115752e-5	1.2307122789551e-5	1.23087997226229e-5	1.23074293758021e-5	1.23075202227355e-5	1.23084568222106e-5	1.23079474593967e-5	1.230741129466e-5	1.2307890935065e-5	1.23082820338604e-5	1.23079058175778e-5	1.23075397063082e-5	1.23077946062369e-5	1.23081718255242e-5
flux1:	0.633289204756596	1.38039678556205e-5	1.3803833765497e-5	1.38040552475681e-5	1.38043215891081e-5	1.38042424444367e-5	1.3803919903241e-5	1.38038264939324e-5	1.38041171411305e-5	1.38043673424213e-5	1.38041824552183e-5	1.38038241785825e-5	1.38038604020289e-5	1.38042679185291e-5	1.38043902298727e-5	1.38039781177994e-5	1.38037089945277e-5	1.38041153642438e-5	1.38045150326537e-5	1.38040711424997e-5	1.3803556648412e-5	1.38041718705986e-5	1.38047227449172e-5	1.38036557966297e-5	1.38035673702946e-5	1.3805112356227e-5	1.38032352380974e-5	1.380467916595e-5	1.38031947396507e-5	1.38059417343803e-5	1.38035823635144e-5	1.38025226357443e-5	1.38035823635144e-5	1.38059417343803e-5	1.38031947396507e-5	1.380467916595e-5	1.38032352380974e-5	1.3805112356227e-5	1.38035673702946e-5	1.38036557966296e-5	1.38047227449172e-5	1.38041718705986e-5	1.3803556648412e-5	1.38040711424997e-5	1.38045150326537e-5	1.38041153642438e-5	1.38037089945277e-5	1.38039781177994e-5	1.38043902298727e-5
flux1:	0.63355165366035	1.54683742645104e-5	1.54682226750521e-5	1.54684649542215e-5	1.54687603027231e-5	1.54686760691538e-5	1.54683217538464e-5	1.54682171312243e-5	1.54685342181693e-5	1.54688082758526e-5	1.54686072129503e-5	1.54682177323128e-5	1.54682587719084e-5	1.54687009052624e-5	1.54688283780226e-5	1.54683786825053e-5	1.5468095698967e-5	1.54685463744015e-5	1.54689696392574e-5	1.54684665362106e-5	1.54679158806226e-5	1.54686203522953e-5	1.54692150499668e-5	1.54680016430813e-5	1.54679176131397e-5	1.54696573006336e-5	1.54675577067254e-5	1.54691745364818e-5	1.54674891580863e-5	1.54705726836629e-5	1.54679421752743e-5	1.54667622372429e-5	1.54679421752743e-5	1.54705726836629e-5	1.54674891580864e-5	1.54691745364817e-5	1.54675577067254e-5	1.54696573006336e-5	1.54679176131396e-5	1.54680016430813e-5	1.54692150499668e-5	1.54686203522954e-5	1.54679158806226e-5	1.54684665362106e-5	1.54689696392575e-5	1.54685463744015e-5	1.5468095698967e-5	1.54683786825053e-5	1.54688283780226e-5
flux1:	0.633814102564103	1.73181662653728e-5	1.73179959456081e-5	1.73182607255935e-5	1.73185871846269e-5	1.73184972681809e-5	1.73181088288807e-5	1.73179924709764e-5	1.73183380711736e-5	1.73186373491814e-5	1.73184185456572e-5	1.73179959538306e-5	1.73180429240982e-5	1.73185220652803e-5	1.73186538762264e-5	1.73181633954264e-5	1.73178670607191e-5	1.73183667522203e-5	1.73188138203833e-5	1.73182442889781e-5	1.73176559231434e-5	1.73184608332789e-5	1.73191019317354e-5	1.73177245452659e-5	1.73176472257302e-5	1.73196033313949e-5	1.73172565124954e-5	1.73190659414523e-5	1.73171553633587e-5	1.73206135519486e-5	1.73176824599232e-5	1.73163693067414e-5	1.73176824599232e-5	1.73206135519486e-5	1.73171553633587e-5	1.73190659414523e-5	1.73172565124954e-5	1.73196033313949e-5	1.73176472257302e-5	1.73177245452659e-5	1.73191019317354e-5	1.73184608332789e-5	1.73176559231433e-5	1.73182442889781e-5	1.73188138203833e-5	1.73183667522203e-5	1.73178670607191e-5	1.73181633954264e-5	1.73186538762264e-5
flux1:	0.634076551467856	1.93720521778456e-5	1.93718623042754e-5	1.93721515598304e-5	1.93725109817623e-5	1.93724143295961e-5	1.93719893800025e-5	1.9371861234003e-5	1.93722377654935e-5	1.93725633409743e-5	1.93723246767554e-5	1.9371867037051e-5	1.93719216440981e-5	1.93724405615231e-5	1.93725754414826e-5	1.93720403141732e-5	1.93717313131984e-5	1.93722855607703e-5	1.9372756765214e-5	1.93721126672556e-5	1.93714846839917e-5	1.93724022862078e-5	1.93730927297033e-5	1.93715323995312e-5	1.93714644598385e-5	1.93736603716967e-5	1.93710388481153e-5	1.9373062960531e-5	1.93709007433121e-5	1.93747756213082e-5	1.93715111180132e-5	1.93700501776238e-5	1.93715111180132e-5	1.93747756213082e-5	1.93709007433122e-5	1.9373062960531e-5	1.93710388481152e-5	1.93736603716967e-5	1.93714644598385e-5	1.93715323995312e-5	1.93730927297033e-5	1.93724022862078e-5	1.93714846839917e-5	1.93721126672556e-5	1.9372756765214e-5	1.93722855607703e-5	1.93717313131983e-5	1.93720403141732e-5	1.93725754414826e-5
flux1:	0.634339000371609	2.16503956410628e-5	2.16501859740764e-5	2.16505019654593e-5	2.16508957838621e-5	2.16507907539085e-5	2.16503269503327e-5	2.16501876184514e-5	2.16505978914947e-5	2.16509503995133e-5	2.16506890455e-5	2.16501944450278e-5	2.16502591783385e-5	2.16508210911377e-5	2.16509571784404e-5	2.16503727155657e-5	2.16500519514723e-5	2.16506673194222e-5	2.16511631891378e-5	2.16504353125036e-5	2.16497653090152e-5	2.16508089971409e-5	2.1651552218017e-5	2.16497885112708e-5	2.16497329887033e-5	2.16521937688589e-5	2.16492670353008e-5	2.16515306224913e-5	2.16490880438467e-5	2.16534258707201e-5	2.16497913198242e-5	2.16481662379732e-5	2.16497913198242e-5	2.16534258707201e-5	2.16490880438467e-5	2.16515306224913e-5	2.16492670353008e-5	2.1652193768859e-5	2.16497329887033e-5	2.16497885112708e-5	2.1651552218017e-5	2.1650808997141e-5	2.16497653090152e-5	2.16504353125036e-5	2.16511631891378e-5	2.16506673194222e-5	2.16500519514723e-5	2.16503727155657e-5	2.16509571784404e-5
flux1:	0.634601449275363	2.41753357742657e-5	2.41751068558902e-5	2.41754521244511e-5	2.4175881152445e-5	2.41757653774105e-5	2.41752605269771e-5	2.41751114783835e-5	2.41755587331304e-5	2.41759381789649e-5	2.41756504300808e-5	2.4175117055398e-5	2.41751954080238e-5	2.41758040574334e-5	2.41759387224277e-5	2.41752992204978e-5	2.41749678726973e-5	2.41756521722809e-5	2.41761735058573e-5	2.41753513893852e-5	2.4174636311932e-5	2.41758207055853e-5	2.41766207653014e-5	2.41746317591793e-5	2.41745920661125e-5	2.41773444398009e-5	2.41740786473329e-5	2.4176609563034e-5	2.41738555281863e-5	2.4178707157953e-5	2.41746616444519e-5	2.4172854047404e-5	2.41746616444519e-5	2.4178707157953e-5	2.41738555281863e-5	2.41766095630339e-5	2.41740786473329e-5	2.41773444398009e-5	2.41745920661125e-5	2.41746317591793e-5	2.41766207653014e-5	2.41758207055854e-5	2.4174636311932e-5	2.41753513893852e-5	2.41761735058573e-5	2.4175652172281e-5	2.41749678726973e-5	2.41752992204978e-5	2.41759387224277e-5
flux1:	0.634863898179116	2.69709132341771e-5	2.6970666602733e-5	2.69710439422566e-5	2.69715081373512e-5	2.6971378388452e-5	2.69708305895032e-5	2.6970674395308e-5	2.69711623246766e-5	2.69715678633561e-5	2.69712489627388e-5	2.69706752009105e-5	2.69707719161357e-5	2.69714316309183e-5	2.69715612707385e-5	2.69708598103251e-5	2.69705194108858e-5	2.69712819496637e-5	2.69718298891406e-5	2.6970901622772e-5	2.69701375958805e-5	2.69714786383398e-5	2.69723403869524e-5	2.69701026492715e-5	2.69700825752854e-5	2.69731549083652e-5	2.69695125241031e-5	2.69723420752063e-5	2.69692430258514e-5	2.69746642923617e-5	2.69701621104647e-5	2.69681513460552e-5	2.69701621104646e-5	2.69746642923617e-5	2.69692430258514e-5	2.69723420752063e-5	2.6969512524103e-5	2.69731549083653e-5	2.69700825752855e-5	2.69701026492715e-5	2.69723403869524e-5	2.69714786383398e-5	2.69701375958804e-5	2.6970901622772e-5	2.69718298891406e-5	2.69712819496637e-5	2.69705194108858e-5	2.69708598103251e-5	2.69715612707384e-5
flux1:	0.635126347082869	3.00632021557724e-5	3.00629405713373e-5	3.00633529701465e-5	3.00638511679883e-5	3.00637032247184e-5	3.00631110413295e-5	3.00629516279759e-5	3.0063484380869e-5	3.0063914065137e-5	3.00635580248115e-5	3.0062942592252e-5	3.00630639332419e-5	3.00637796846417e-5	3.0063899488624e-5	3.00631277224736e-5	3.00627802534044e-5	3.00636321085929e-5	3.00642082094779e-5	3.00631602097182e-5	3.00623423539425e-5	3.00638574246418e-5	3.00647866761826e-5	3.00622752440385e-5	3.0062278953487e-5	3.00657012216799e-5	3.00616406672208e-5	3.00648040390297e-5	3.00613238568404e-5	3.00673759842875e-5	3.00623660850371e-5	3.00601289433494e-5	3.00623660850371e-5	3.00673759842876e-5	3.00613238568404e-5	3.00648040390297e-5	3.00616406672207e-5	3.00657012216799e-5	3.0062278953487e-5	3.00622752440385e-5	3.00647866761826e-5	3.00638574246419e-5	3.00623423539424e-5	3.00631602097183e-5	3.00642082094779e-5	3.00636321085929e-5	3.00627802534044e-5	3.00631277224736e-5	3.0063899488624e-5
flux1:	0.635388795986622	3.34804479227828e-5	3.34801755957785e-5	3.3480626145401e-5	3.34811557669152e-5	3.34809842998228e-5	3.34803469708251e-5	3.34801898855255e-5	3.34807720457925e-5	3.3481222545488e-5	3.3480821969883e-5	3.34801640703329e-5	3.34803181075722e-5	3.34810955490842e-5	3.34811992367109e-5	3.34803471732597e-5	3.3479995186659e-5	3.34809494981543e-5	3.34815557908693e-5	3.34803725527417e-5	3.34794947963873e-5	3.34812028402714e-5	3.34822065600506e-5	3.34793949120617e-5	3.34794269383853e-5	3.34832306929407e-5	3.34787059629505e-5	3.34822426770006e-5	3.34783425764923e-5	3.34850926167584e-5	3.34795180186055e-5	3.3477028434338e-5	3.34795180186055e-5	3.34850926167584e-5	3.34783425764923e-5	3.34822426770005e-5	3.34787059629504e-5	3.34832306929407e-5	3.34794269383853e-5	3.34793949120617e-5	3.34822065600506e-5	3.34812028402714e-5	3.34794947963873e-5	3.34803725527417e-5	3.34815557908693e-5	3.34809494981544e-5	3.34799951866589e-5	3.34803471732598e-5	3.34811992367109e-5
flux1:	0.635651244890376	3.72532106696051e-5	3.72529334834203e-5	3.72534252509328e-5	3.72539819895908e-5	3.72537804633724e-5	3.72530981443731e-5	3.72529508245724e-5	3.72535873617513e-5	3.72540536596444e-5	3.72535995791588e-5	3.7252899090793e-5	3.72530960003506e-5	3.72539414876121e-5	3.72540210225865e-5	3.72530768118768e-5	3.72527235741324e-5	3.72537958511451e-5	3.72544348886714e-5	3.72530987166675e-5	3.72521536083244e-5	3.72540752840576e-5	3.7255161782361e-5	3.72520217990772e-5	3.72520870379925e-5	3.72563053739123e-5	3.72512656366103e-5	3.72552200378801e-5	3.72508584421808e-5	3.72583797409165e-5	3.72521769079287e-5	3.72494056473384e-5	3.72521769079287e-5	3.72583797409166e-5	3.72508584421808e-5	3.725522003788e-5	3.72512656366102e-5	3.72563053739123e-5	3.72520870379924e-5	3.72520217990772e-5	3.7255161782361e-5	3.72540752840577e-5	3.72521536083243e-5	3.72530987166674e-5	3.72544348886714e-5	3.72537958511451e-5	3.72527235741324e-5	3.72530768118769e-5	3.72540210225864e-5
flux1:	0.635913693794129	4.1414514367249e-5	4.14142400847468e-5	4.14147759477142e-5	4.1415353445952e-5	4.14151140500859e-5	4.14143880847325e-5	4.14142601220566e-5	4.14149563109904e-5	4.14154313823038e-5	4.14149131047005e-5	4.14141707946803e-5	4.14144231585721e-5	4.14153437450203e-5	4.14153890310089e-5	4.14143387610852e-5	4.14139884212574e-5	4.14151968546749e-5	4.14158717408524e-5	4.14143624629037e-5	4.14133409930577e-5	4.14154988416586e-5	4.14166779666315e-5	4.14131798728739e-5	4.14132835775279e-5	4.14179511119844e-5	4.14123402935596e-5	4.14167620625768e-5	4.14118944543971e-5	4.14202671480214e-5	4.14133653419308e-5	4.14102796780854e-5	4.14133653419309e-5	4.14202671480214e-5	4.14118944543971e-5	4.14167620625768e-5	4.14123402935596e-5	4.14179511119844e-5	4.14132835775278e-5	4.14131798728739e-5	4.14166779666315e-5	4.14154988416586e-5	4.14133409930577e-5	4.14143624629037e-5	4.14158717408524e-5	4.14151968546749e-5	4.14139884212574e-5	4.14143387610853e-5	4.14153890310089e-5
flux1:	0.636176142697882	4.60000012923939e-5	4.59997397355519e-5	4.60003221807917e-5	4.60009117068247e-5	4.60006253203581e-5	4.59998585345581e-5	4.59997619224674e-5	4.60005232303836e-5	4.60009977154987e-5	4.60004027031232e-5	4.59996204659232e-5	4.59999435641897e-5	4.60009469688004e-5	4.60009455344437e-5	4.59997730471972e-5	4.59994308283907e-5	4.60007965991693e-5	4.60015109920111e-5	4.5999805662176e-5	4.59986971035022e-5	4.60011157383636e-5	4.60023990591564e-5	4.59985113413524e-5	4.59986591236197e-5	4.60038119936725e-5	4.59975683488547e-5	4.60025130328474e-5	4.59970917717111e-5	4.60064033178642e-5	4.59987239316786e-5	4.5995287312598e-5	4.59987239316787e-5	4.60064033178642e-5	4.59970917717111e-5	4.60025130328473e-5	4.59975683488547e-5	4.60038119936726e-5	4.59986591236197e-5	4.59985113413524e-5	4.60023990591564e-5	4.60011157383637e-5	4.59986971035021e-5	4.59998056621761e-5	4.60015109920111e-5	4.60007965991693e-5	4.59994308283907e-5	4.59997730471972e-5	4.60009455344436e-5
flux1:	0.636438591601635	5.10480916205002e-5	5.10478548124261e-5	5.10484857025869e-5	5.10490758408464e-5	5.10487320367788e-5	5.10479290468727e-5	5.10478784003773e-5	5.10487103419602e-5	5.10491722240156e-5	5.10484860046234e-5	5.10476671182225e-5	5.10480792009018e-5	5.10491737453728e-5	5.10491104282915e-5	5.10477971643109e-5	5.10474695752818e-5	5.10490171474358e-5	5.10497752320032e-5	5.10478478293471e-5	5.1046639606446e-5	5.10493459248953e-5	5.10507468944519e-5	5.10464361855162e-5	5.10466340287642e-5	5.10523099188623e-5	5.10453655899616e-5	5.10508951458391e-5	5.10448692415352e-5	5.1055214985858e-5	5.10466708682423e-5	5.1042842583303e-5	5.10466708682423e-5	5.10552149858581e-5	5.10448692415351e-5	5.10508951458391e-5	5.10453655899616e-5	5.10523099188623e-5	5.10466340287642e-5	5.10464361855161e-5	5.10507468944519e-5	5.10493459248953e-5	5.1046639606446e-5	5.1047847829347e-5	5.10497752320032e-5	5.10490171474359e-5	5.10474695752819e-5	5.10477971643109e-5	5.10491104282914e-5
flux1:	0.636701040505389	5.66001478214304e-5	5.65999500807024e-5	5.66006303957586e-5	5.66012067657495e-5	5.66007938586707e-5	5.65999613817986e-5	5.65999741172605e-5	5.6600882080578e-5	5.66013163816766e-5	5.6600522499951e-5	5.65996718915906e-5	5.66001944176569e-5	5.66013889318178e-5	5.66012455734275e-5	5.65997704556381e-5	5.65994655181129e-5	5.66012229033289e-5	5.66020293292032e-5	5.65998504621464e-5	5.65985280624019e-5	5.66015514779617e-5	5.66030855632348e-5	5.65983164872525e-5	5.65985707771112e-5	5.66048089880703e-5	5.65970895547651e-5	5.66032728954203e-5	5.65965877266739e-5	5.66080715091596e-5	5.659856629013e-5	5.6594301140821e-5	5.65985662901299e-5	5.66080715091596e-5	5.65965877266738e-5	5.66032728954202e-5	5.65970895547651e-5	5.66048089880702e-5	5.65985707771112e-5	5.65983164872525e-5	5.66030855632348e-5	5.66015514779617e-5	5.65985280624018e-5	5.65998504621463e-5	5.6602029329203e-5	5.6601222903329e-5	5.6599465518113e-5	5.65997704556382e-5	5.66012455734274e-5
flux1:	0.636963489409142	6.27006434686635e-5	6.27005014474456e-5	6.27012310115353e-5	6.27017760309172e-5	6.27012811691835e-5	6.27004283214271e-5	6.27005247847658e-5	6.27015138335802e-5	6.2701902345006e-5	6.27009823605953e-5	6.27001068713446e-5	6.2700764701042e-5	6.27020683970437e-5	6.27018235618995e-5	6.27001629275684e-5	6.26998904128315e-5	6.27018893924956e-5	6.27027491717034e-5	6.27002857988768e-5	6.2698832736677e-5	6.27022054300212e-5	6.27038901960185e-5	6.2698625164991e-5	6.26989427458412e-5	6.27057843179174e-5	6.26972083398839e-5	6.27041218741538e-5	6.26967188408276e-5	6.27094536453287e-5	6.26988810749331e-5	6.26941290566306e-5	6.2698881074933e-5	6.27094536453286e-5	6.26967188408277e-5	6.27041218741537e-5	6.26972083398838e-5	6.27057843179175e-5	6.26989427458413e-5	6.2698625164991e-5	6.27038901960185e-5	6.27022054300212e-5	6.2698832736677e-5	6.27002857988768e-5	6.27027491717034e-5	6.27018893924955e-5	6.26998904128315e-5	6.27001629275685e-5	6.27018235618994e-5
flux1:	0.637225938312895	6.93973360022543e-5	6.9397268661967e-5	6.93980458693647e-5	6.93985385773042e-5	6.93979478780965e-5	6.93970864436454e-5	6.93972899762751e-5	6.93983646371573e-5	6.93986857001476e-5	6.93976192362526e-5	6.93967278712576e-5	6.93975493981661e-5	6.93989717161094e-5	6.93986004511091e-5	6.93967280410715e-5	6.93964997074133e-5	6.93987759970274e-5	6.93996943594436e-5	6.9396909539672e-5	6.93953073863849e-5	6.93990645716842e-5	6.94009197046606e-5	6.93951186598973e-5	6.9395506925924e-5	6.94029948291833e-5	6.93934733833209e-5	6.94012015389994e-5	6.93930176357507e-5	6.9407126286545e-5	6.93953695990311e-5	6.93900756008534e-5	6.93953695990311e-5	6.94071262865451e-5	6.93930176357507e-5	6.94012015389994e-5	6.93934733833209e-5	6.94029948291833e-5	6.9395506925924e-5	6.93951186598974e-5	6.94009197046606e-5	6.93990645716843e-5	6.93953073863848e-5	6.93969095396718e-5	6.93996943594435e-5	6.93987759970273e-5	6.93964997074134e-5	6.93967280410715e-5	6.93986004511091e-5
flux1:	0.637488387216649	7.67414429094241e-5	7.67414714309221e-5	7.67422929881028e-5	7.67427089442856e-5	7.67420076665074e-5	7.67411523192657e-5	7.67414892528942e-5	7.67426532985241e-5	7.67428816526375e-5	7.67416464968305e-5	7.6740750645996e-5	7.67417678557698e-5	7.67433182857627e-5	7.67427919356884e-5	7.67406789483955e-5	7.6740508769077e-5	7.67431021097615e-5	7.67440843145024e-5	7.67409369998626e-5	7.67391654915981e-5	7.6743345693554e-5	7.67453929480126e-5	7.67390130394717e-5	7.67394800700751e-5	7.67476594753712e-5	7.67370956888807e-5	7.67457314075527e-5	7.67366987068832e-5	7.67523146164585e-5	7.67392459328602e-5	7.6733349462826e-5	7.67392459328601e-5	7.67523146164585e-5	7.67366987068832e-5	7.67457314075527e-5	7.67370956888807e-5	7.67476594753712e-5	7.67394800700751e-5	7.67390130394718e-5	7.67453929480127e-5	7.6743345693554e-5	7.67391654915981e-5	7.67409369998626e-5	7.67440843145024e-5	7.67431021097615e-5	7.67405087690771e-5	7.67406789483955e-5	7.67427919356884e-5
flux1:	0.637750836120402	8.47878207073769e-5	8.47879683364878e-5	8.47888290399552e-5	8.4789140312983e-5	8.47883130592628e-5	8.47874815172122e-5	8.47879810912337e-5	8.4789237334118e-5	8.47893440498931e-5	8.47879163060219e-5	8.47870299181842e-5	8.47882783622471e-5	8.4789966250354e-5	8.47892523467715e-5	8.4786867562937e-5	8.47867719325759e-5	8.47897260947298e-5	8.47907771978642e-5	8.47872220846789e-5	8.47852593189247e-5	8.47899046543682e-5	8.47921677084047e-5	8.47851629063864e-5	8.47857176564989e-5	8.47946362999464e-5	8.47829248798558e-5	8.47925700720712e-5	8.47826151051961e-5	8.479988307758e-5	8.47853628595955e-5	8.47787978021904e-5	8.47853628595954e-5	8.47998830775801e-5	8.47826151051961e-5	8.47925700720711e-5	8.47829248798557e-5	8.47946362999464e-5	8.47857176564988e-5	8.47851629063863e-5	8.47921677084048e-5	8.47899046543684e-5	8.47852593189247e-5	8.47872220846789e-5	8.47907771978641e-5	8.47897260947298e-5	8.4786771932576e-5	8.47868675629369e-5	8.47892523467713e-5
flux1:	0.638013285024155	9.35951460293182e-5	9.35954378631384e-5	9.35963304346808e-5	9.35965056907941e-5	9.35955366260507e-5	9.35947497185504e-5	9.35954439171393e-5	9.35967940305106e-5	9.35967465418132e-5	9.35951008286253e-5	9.3594240521191e-5	9.35957591958331e-5	9.35975935438662e-5	9.35966557841797e-5	9.35939657654303e-5	9.35939636712652e-5	9.35973263565876e-5	9.35984509375306e-5	9.35944383905322e-5	9.35922611211992e-5	9.35974175777809e-5	9.35999217818119e-5	9.3592242416945e-5	9.35928949732064e-5	9.36026036259577e-5	9.3589630384897e-5	9.36003963344576e-5	9.35894393594328e-5	9.3608516453437e-5	9.35923930208501e-5	9.3585087433646e-5	9.359239302085e-5	9.36085164534371e-5	9.35894393594329e-5	9.36003963344576e-5	9.3589630384897e-5	9.36026036259579e-5	9.35928949732064e-5	9.35922424169449e-5	9.35999217818118e-5	9.35974175777809e-5	9.35922611211992e-5	9.35944383905322e-5	9.35984509375307e-5	9.35973263565877e-5	9.35939636712652e-5	9.35939657654303e-5	9.35966557841795e-5
flux1:	0.638275733927908	1.03226098027606e-4	1.03226560751867e-4	1.03227475753863e-4	1.03227480453067e-4	1.03226353523457e-4	1.03225635152637e-4	1.03226558462732e-4	1.03228002847351e-4	1.03227765096436e-4	1.03225874785101e-4	1.03225059870875e-4	1.03226890995179e-4	1.03228880266592e-4	1.03227678598943e-4	1.03224647960987e-4	1.03224761104513e-4	1.03228583734544e-4	1.03229785585716e-4	1.03225261650346e-4	1.03222845688534e-4	1.03228563391787e-4	1.03231335396986e-4	1.03222927626391e-4	1.03223689540134e-4	1.03234242593512e-4	1.03219883970602e-4	1.03231891677551e-4	1.03219845825695e-4	1.03240902282341e-4	1.03223011404933e-4	1.03214887360096e-4	1.03223011404933e-4	1.03240902282341e-4	1.03219845825695e-4	1.0323189167755e-4	1.03219883970602e-4	1.03234242593512e-4	1.03223689540134e-4	1.03222927626391e-4	1.03231335396986e-4	1.03228563391787e-4	1.03222845688534e-4	1.03225261650346e-4	1.03229785585716e-4	1.03228583734544e-4	1.03224761104513e-4	1.03224647960987e-4	1.03227678598943e-4
flux1:	0.638538182831662	1.13747541217899e-4	1.13748202810753e-4	1.1374912866384e-4	1.13748925365576e-4	1.13747624498419e-4	1.13747001478141e-4	1.13748190574118e-4	1.13749728290841e-4	1.13749260995693e-4	1.13747098474881e-4	1.13746350888537e-4	1.13748539578346e-4	1.13750691524461e-4	1.1374918235203e-4	1.13745774109563e-4	1.13746026963695e-4	1.13750364345864e-4	1.13751646132485e-4	1.13746552649212e-4	1.13743873374127e-4	1.13750206833246e-4	1.13753274088064e-4	1.13744079287907e-4	1.1374496399542e-4	1.13756420168904e-4	1.13740542743641e-4	1.13753923196982e-4	1.13740693490866e-4	1.13763913728952e-4	1.13744078301867e-4	1.13735051777144e-4	1.13744078301867e-4	1.13763913728952e-4	1.13740693490866e-4	1.13753923196982e-4	1.13740542743641e-4	1.13756420168904e-4	1.1374496399542e-4	1.13744079287907e-4	1.13753274088064e-4	1.13750206833246e-4	1.13743873374127e-4	1.13746552649212e-4	1.13751646132485e-4	1.13750364345864e-4	1.13746026963695e-4	1.13745774109563e-4	1.1374918235203e-4
flux1:	0.638800631735415	1.25230707795088e-4	1.2523159721747e-4	1.25232520341023e-4	1.25232069115698e-4	1.25230578378541e-4	1.25230080138085e-4	1.25231573503874e-4	1.25233202291926e-4	1.25232463340853e-4	1.25230000294699e-4	1.25229344403269e-4	1.25231938242895e-4	1.25234259765096e-4	1.2523239628015e-4	1.25228572257095e-4	1.25228992044457e-4	1.25233901910371e-4	1.25235264809465e-4	1.25229539642047e-4	1.25226572623005e-4	1.25233580945065e-4	1.25236971051216e-4	1.25226925138547e-4	1.25227948477948e-4	1.25240371654207e-4	1.25222831650156e-4	1.2523772602354e-4	1.25223208262663e-4	1.25248791945912e-4	1.25226821754639e-4	1.25216802576777e-4	1.25226821754639e-4	1.25248791945912e-4	1.25223208262663e-4	1.2523772602354e-4	1.25222831650156e-4	1.25240371654207e-4	1.25227948477948e-4	1.25226925138547e-4	1.25236971051216e-4	1.25233580945065e-4	1.25226572623005e-4	1.25229539642047e-4	1.25235264809465e-4	1.25233901910371e-4	1.25228992044457e-4	1.25228572257095e-4	1.2523239628015e-4
flux1:	0.639063080639168	1.37751378356675e-4	1.3775252525354e-4	1.37753430345838e-4	1.37752689282032e-4	1.37750992977643e-4	1.37750651122458e-4	1.37752488626852e-4	1.37754205026531e-4	1.37753149999373e-4	1.37750357680717e-4	1.37749819965663e-4	1.37752868484103e-4	1.37755365548288e-4	1.37753098201999e-4	1.3774881949693e-4	1.37749436076295e-4	1.3775497849156e-4	1.37756421821246e-4	1.37749999207919e-4	1.37746720934287e-4	1.37754467996511e-4	1.3775820791967e-4	1.37747240609378e-4	1.37748421441706e-4	1.37761881628754e-4	1.3774252440286e-4	1.37759084169324e-4	1.37743163683114e-4	1.37771326861562e-4	1.37747018439168e-4	1.37735910280656e-4	1.37747018439168e-4	1.37771326861562e-4	1.37743163683114e-4	1.37759084169324e-4	1.3774252440286e-4	1.37761881628754e-4	1.37748421441706e-4	1.37747240609378e-4	1.3775820791967e-4	1.37754467996511e-4	1.37746720934287e-4	1.37749999207919e-4	1.37756421821246e-4	1.3775497849156e-4	1.37749436076295e-4	1.3774881949693e-4	1.37753098201999e-4
flux1:	0.639325529542921	1.5139005987196e-4	1.51391494311784e-4	1.51392364781363e-4	1.51391290571637e-4	1.51389373245813e-4	1.5138922097419e-4	1.51391443419883e-4	1.51393243015661e-4	1.51391825824474e-4	1.51388675303621e-4	1.51388283906612e-4	1.51391837970481e-4	1.51394515589716e-4	1.51391792698315e-4	1.51387020191218e-4	1.5138786584154e-4	1.51394102491806e-4	1.51395623343582e-4	1.51388434376195e-4	1.51384823087606e-4	1.51393377657754e-4	1.51397492793045e-4	1.51385526798885e-4	1.51386887738488e-4	1.51401462154181e-4	1.51380121666548e-4	1.51398508632099e-4	1.51381058903966e-4	1.51412035231189e-4	1.51385171806079e-4	1.51372872233568e-4	1.51385171806079e-4	1.51412035231189e-4	1.51381058903967e-4	1.51398508632099e-4	1.51380121666548e-4	1.51401462154181e-4	1.51386887738488e-4	1.51385526798885e-4	1.51397492793045e-4	1.51393377657754e-4	1.51384823087606e-4	1.51388434376195e-4	1.51395623343581e-4	1.51394102491806e-4	1.5138786584154e-4	1.51387020191218e-4	1.51391792698315e-4
flux1:	0.639587978446675	1.66232159636828e-4	1.66233911918324e-4	1.6623473047079e-4	1.66233279052223e-4	1.66231125393045e-4	1.66231196775409e-4	1.66233845446359e-4	1.66235723242034e-4	1.6623389687695e-4	1.66230359244962e-4	1.6623014337542e-4	1.66234254516391e-4	1.66237116816225e-4	1.6623388529764e-4	1.66228580180732e-4	1.66229689275861e-4	1.66236682639753e-4	1.66238275527554e-4	1.66230248758683e-4	1.66226285362992e-4	1.66235721159126e-4	1.66240234257096e-4	1.66227184448914e-4	1.66228752704994e-4	1.66244526973543e-4	1.66221025231741e-4	1.6624141149197e-4	1.66222292662756e-4	1.66256334689187e-4	1.66226686216639e-4	1.66213086786582e-4	1.66226686216639e-4	1.66256334689187e-4	1.66222292662756e-4	1.6624141149197e-4	1.66221025231741e-4	1.66244526973543e-4	1.66228752704994e-4	1.66227184448914e-4	1.66240234257096e-4	1.66235721159126e-4	1.66226285362992e-4	1.66230248758683e-4	1.66238275527554e-4	1.66236682639753e-4	1.66229689275861e-4	1.66228580180732e-4	1.6623388529764e-4
flux1:	0.639850427350428	1.82368153854847e-4	1.82370254409473e-4	1.82371003785152e-4	1.82369131004385e-4	1.82366725615293e-4	1.82367054751605e-4	1.82370170986465e-4	1.8237212191793e-4	1.82369839276381e-4	1.82365885782011e-4	1.82365874991729e-4	1.82370594691647e-4	1.82373645069745e-4	1.82369851297522e-4	1.82363975609977e-4	1.82365384181915e-4	1.82373196608022e-4	1.82374853148188e-4	1.82365915320281e-4	1.82361584381763e-4	1.82371980064545e-4	1.82376910029784e-4	1.82362682562178e-4	1.82364490889311e-4	1.82381560333402e-4	1.82355706804813e-4	1.8237827463377e-4	1.8235733189802e-4	1.8239471243893e-4	1.82362035703969e-4	1.82347022097789e-4	1.82362035703969e-4	1.8239471243893e-4	1.8235733189802e-4	1.8237827463377e-4	1.82355706804813e-4	1.82381560333402e-4	1.82364490889311e-4	1.82362682562178e-4	1.82376910029784e-4	1.82371980064545e-4	1.82361584381763e-4	1.82365915320281e-4	1.82374853148188e-4	1.82373196608022e-4	1.82365384181915e-4	1.82363975609977e-4	1.82369851297522e-4
flux1:	0.640112876254181	1.99893749385684e-4	1.99896228801866e-4	1.99896892649318e-4	1.99894554916596e-4	1.99891881951464e-4	1.998925020317e-4	1.99896126852681e-4	1.99898146436161e-4	1.99895361206162e-4	1.998909633072e-4	1.99891186645691e-4	1.99896565607443e-4	1.99899806994938e-4	1.99895397748359e-4	1.99888914892667e-4	1.99890660087201e-4	1.99899352798934e-4	1.99901061434729e-4	1.99891138318514e-4	1.99886429093877e-4	1.99897868187354e-4	1.99903228768891e-4	1.99887720199386e-4	1.99889807950126e-4	1.99908278955754e-4	1.99879869941174e-4	1.9990481162742e-4	1.99881873541237e-4	1.99922887116039e-4	1.9988692588901e-4	1.9987037807669e-4	1.99886925889011e-4	1.99922887116039e-4	1.99881873541237e-4	1.9990481162742e-4	1.99879869941174e-4	1.99908278955754e-4	1.99889807950126e-4	1.99887720199386e-4	1.99903228768891e-4	1.99897868187353e-4	1.99886429093877e-4	1.99891138318515e-4	1.99901061434729e-4	1.99899352798934e-4	1.99890660087201e-4	1.99888914892667e-4	1.99895397748359e-4
flux1:	0.640375325157934	2.1891003710323e-4	2.18912926292988e-4	2.18913490152033e-4	2.18910645044983e-4	2.1890768770132e-4	2.18908630003588e-4	2.18912803830056e-4	2.18914888934434e-4	2.18911556495622e-4	2.18906685808713e-4	2.18907170882229e-4	2.18913258318447e-4	2.18916693544769e-4	2.1891161702576e-4	2.18904492242376e-4	2.18906611677969e-4	2.18916243736728e-4	2.1891798951953e-4	2.18907006841354e-4	2.18901914336541e-4	2.18914485076939e-4	2.18920283477014e-4	2.18903379894308e-4	2.18905794161592e-4	2.18925785586027e-4	2.18894603547896e-4	2.18922121198684e-4	2.18896997923429e-4	2.18941962260704e-4	2.18902447480444e-4	2.1888423989784e-4	2.18902447480445e-4	2.18941962260704e-4	2.18896997923429e-4	2.18922121198683e-4	2.18894603547895e-4	2.18925785586027e-4	2.18905794161592e-4	2.18903379894308e-4	2.18920283477013e-4	2.1891448507694e-4	2.18901914336541e-4	2.18907006841354e-4	2.1891798951953e-4	2.18916243736729e-4	2.18906611677969e-4	2.18904492242376e-4	2.1891161702576e-4
flux1:	0.640637774061688	2.39523635207986e-4	2.39526965728759e-4	2.39527418084785e-4	2.39524024860999e-4	2.39520764737333e-4	2.39522057607549e-4	2.39526820081355e-4	2.39528969802704e-4	2.39525048102738e-4	2.39519676240977e-4	2.39520448207913e-4	2.3952729118236e-4	2.39530923438187e-4	2.39525130317437e-4	2.39517331094583e-4	2.39519862143358e-4	2.39530489406599e-4	2.39532253843297e-4	2.39520138273072e-4	2.39514664289813e-4	2.39528459406322e-4	2.39534694841605e-4	2.39516271026362e-4	2.39519067857532e-4	2.3954071244425e-4	2.39506525283374e-4	2.39536830624255e-4	2.39509312135747e-4	2.39558569735947e-4	2.39515219688852e-4	2.39495221410479e-4	2.39515219688852e-4	2.39558569735946e-4	2.39509312135747e-4	2.39536830624255e-4	2.39506525283374e-4	2.3954071244425e-4	2.39519067857532e-4	2.39516271026362e-4	2.39534694841606e-4	2.39528459406323e-4	2.39514664289814e-4	2.39520138273072e-4	2.39532253843297e-4	2.39530489406599e-4	2.39519862143359e-4	2.39517331094583e-4	2.39525130317437e-4
flux1:	0.640900222965441	2.61846820743248e-4	2.61850625277163e-4	2.61850958636767e-4	2.61846978615165e-4	2.61843394950408e-4	2.6184506281563e-4	2.6185045276069e-4	2.61852669365761e-4	2.61848119725125e-4	2.61842218019756e-4	2.61843298565035e-4	2.61850941422703e-4	2.61854774807333e-4	2.61848219254268e-4	2.61839715651392e-4	2.61842694669666e-4	2.61854368785886e-4	2.61856129758269e-4	2.61842809921545e-4	2.61836964059437e-4	2.6185208049606e-4	2.61858742752846e-4	2.61838661394641e-4	2.61841907052648e-4	2.61865352810778e-4	2.61827913086484e-4	2.61861227289927e-4	2.61831081587917e-4	2.61885001333076e-4	2.61837521789942e-4	2.61815596675516e-4	2.61837521789942e-4	2.61885001333076e-4	2.61831081587917e-4	2.61861227289927e-4	2.61827913086484e-4	2.61865352810778e-4	2.61841907052647e-4	2.6183866139464e-4	2.61858742752846e-4	2.6185208049606e-4	2.61836964059437e-4	2.61842809921545e-4	2.61856129758269e-4	2.61854368785886e-4	2.61842694669666e-4	2.61839715651392e-4	2.61848219254268e-4
flux1:	0.641162671869194	2.85997647472027e-4	2.86001960451838e-4	2.86002172379146e-4	2.85997569153904e-4	2.85993637979537e-4	2.85995700453739e-4	2.86001755985254e-4	2.86004045879003e-4	2.85998833674604e-4	2.85992372786e-4	2.85993779126474e-4	2.86002263047652e-4	2.86006303177736e-4	2.85998943822213e-4	2.85989708688891e-4	2.85993170233653e-4	2.86005937720535e-4	2.86007669477581e-4	2.85993076947297e-4	2.85986877525139e-4	2.86003416118501e-4	2.86010484150114e-4	2.85988595144502e-4	2.8599236738551e-4	2.86017778885768e-4	2.85976822975944e-4	2.86013376558595e-4	2.85980347915843e-4	2.86039326712866e-4	2.85987410979464e-4	2.85963417769356e-4	2.85987410979464e-4	2.86039326712866e-4	2.85980347915843e-4	2.86013376558595e-4	2.85976822975943e-4	2.86017778885768e-4	2.8599236738551e-4	2.85988595144502e-4	2.86010484150114e-4	2.86003416118501e-4	2.85986877525139e-4	2.85993076947297e-4	2.86007669477581e-4	2.86005937720535e-4	2.85993170233653e-4	2.85989708688891e-4	2.85998943822213e-4
flux1:	0.641425120772948	3.1210004818374e-4	3.12104906539722e-4	3.12105000583758e-4	3.12099740041616e-4	3.12095433291356e-4	3.12097904436669e-4	3.12104663225964e-4	3.12107037886755e-4	3.12101133064494e-4	3.12094082497995e-4	3.12095826479277e-4	3.12105189189957e-4	3.12109443836472e-4	3.12101244604721e-4	3.12091253681697e-4	3.12095229758302e-4	3.12109131212935e-4	3.12110804431041e-4	3.12094874647198e-4	3.12088349506619e-4	3.12106414640717e-4	3.12113855261361e-4	3.12089995110281e-4	3.12094384440611e-4	3.12121943975095e-4	3.12077191174666e-4	3.12117224008319e-4	3.12081031302347e-4	3.12145495743691e-4	3.12088824575915e-4	3.12062616908054e-4	3.12088824575914e-4	3.12145495743692e-4	3.12081031302348e-4	3.12117224008319e-4	3.12077191174666e-4	3.12121943975095e-4	3.12094384440611e-4	3.12089995110281e-4	3.12113855261361e-4	3.12106414640717e-4	3.12088349506619e-4	3.12094874647198e-4	3.12110804431041e-4	3.12109131212935e-4	3.12095229758302e-4	3.12091253681696e-4	3.1210124460472e-4
flux1:	0.641687569676701	3.4028391941647e-4	3.40289363402226e-4	3.40289349839503e-4	3.40283399961522e-4	3.40278684596904e-4	3.40281572404656e-4	3.40289072093842e-4	3.40291548909584e-4	3.40284926278757e-4	3.40277253832497e-4	3.40279341184352e-4	3.40289616850065e-4	3.40294096560167e-4	3.40285027324119e-4	3.40274259219761e-4	3.40278778614404e-4	3.40293848105303e-4	3.4029543000468e-4	3.40278103063929e-4	3.40271290219228e-4	3.40290989484484e-4	3.40298756218253e-4	3.40272747555211e-4	3.40277858424844e-4	3.40307766974831e-4	3.40258918533769e-4	3.40302680019634e-4	3.4026301519288e-4	3.40333423215807e-4	3.40271664546254e-4	3.40243090865015e-4	3.40271664546254e-4	3.40333423215806e-4	3.4026301519288e-4	3.40302680019634e-4	3.40258918533769e-4	3.40307766974831e-4	3.40277858424844e-4	3.40272747555211e-4	3.40298756218253e-4	3.40290989484484e-4	3.40271290219228e-4	3.40278103063929e-4	3.4029543000468e-4	3.40293848105303e-4	3.40278778614404e-4	3.40274259219761e-4	3.40285027324119e-4
flux1:	0.641950018580454	3.70685186504697e-4	3.70691260543089e-4	3.70691156856825e-4	3.70684487299083e-4	3.70679324522376e-4	3.70682630675998e-4	3.70690909423054e-4	3.70693512353001e-4	3.7068615162104e-4	3.70677822805156e-4	3.70680252626998e-4	3.70691471949559e-4	3.7069619060004e-4	3.70686227578257e-4	3.70674663621775e-4	3.70679751379488e-4	3.70696016068686e-4	3.70697470566728e-4	3.70678691819238e-4	3.70671639920025e-4	3.70693083810068e-4	3.70701115956661e-4	3.70672767215194e-4	3.70678719100073e-4	3.70711197054359e-4	3.70657935159416e-4	3.70705684618485e-4	3.70662211313912e-4	3.70739053837015e-4	3.70671862257449e-4	3.70640765584041e-4	3.70671862257449e-4	3.70739053837016e-4	3.70662211313912e-4	3.70705684618485e-4	3.70657935159416e-4	3.70711197054359e-4	3.70678719100073e-4	3.70672767215195e-4	3.70701115956661e-4	3.70693083810069e-4	3.70671639920025e-4	3.70678691819238e-4	3.70697470566728e-4	3.70696016068686e-4	3.70679751379488e-4	3.70674663621775e-4	3.70686227578257e-4
flux1:	0.642212467484207	4.03445846793091e-4	4.03452600267322e-4	4.03452431286336e-4	4.0344501275016e-4	4.03439357387065e-4	4.03443077362737e-4	4.03452174482695e-4	4.03454934463626e-4	4.03446819978728e-4	4.03437797457664e-4	4.03440562007074e-4	4.03452752533773e-4	4.03457727753922e-4	4.03446853604285e-4	4.0343447758643e-4	4.03440154700851e-4	4.03457634740434e-4	4.03458922615205e-4	4.03438643003521e-4	4.03431411581231e-4	4.0345471326652e-4	4.03462935245853e-4	4.03432040485717e-4	4.03438968807257e-4	4.03474256374057e-4	4.03416243081784e-4	4.03468250415681e-4	4.03420602834606e-4	4.03504405348281e-4	4.03431421291831e-4	4.03397638825583e-4	4.03431421291831e-4	4.03504405348281e-4	4.03420602834606e-4	4.03468250415681e-4	4.03416243081784e-4	4.03474256374057e-4	4.03438968807257e-4	4.03432040485717e-4	4.03462935245854e-4	4.0345471326652e-4	4.03431411581231e-4	4.03438643003521e-4	4.03458922615205e-4	4.03457634740434e-4	4.03440154700851e-4	4.03434477586431e-4	4.03446853604284e-4
flux1:	0.642474916387961	4.3871398879825e-4	4.38721476698755e-4	4.38721274325568e-4	4.38713077746174e-4	4.38706877888942e-4	4.38711001439459e-4	4.38720958091816e-4	4.38723913104912e-4	4.38715033286211e-4	4.38705276407401e-4	4.38708361262561e-4	4.3872154790537e-4	4.38726801299782e-4	4.38715004849186e-4	4.38701802671434e-4	4.38708086055852e-4	4.38726794796772e-4	4.38727873826036e-4	4.38706049900663e-4	4.38698709376408e-4	4.38723984598465e-4	4.38732305634545e-4	4.38698644534822e-4	4.38706701362876e-4	4.38745058620945e-4	4.38681934753298e-4	4.3873848142953e-4	4.38686263456403e-4	4.38777587542306e-4	4.38698436110949e-4	4.38661798632172e-4	4.3869843611095e-4	4.38777587542306e-4	4.38686263456403e-4	4.3873848142953e-4	4.38681934753297e-4	4.38745058620945e-4	4.38706701362875e-4	4.38698644534821e-4	4.38732305634544e-4	4.38723984598465e-4	4.38698709376407e-4	4.38706049900663e-4	4.38727873826036e-4	4.38726794796772e-4	4.38708086055851e-4	4.38701802671434e-4	4.38715004849186e-4
flux1:	0.642737365291714	4.76643785051016e-4	4.76652068377581e-4	4.76651870847011e-4	4.76642866448953e-4	4.76636063454801e-4	4.76640575507467e-4	4.76651435364802e-4	4.76654630081194e-4	4.7664497653129e-4	4.7663444101349e-4	4.76637825674322e-4	4.76652031423062e-4	4.76657588520101e-4	4.76644864085025e-4	4.76630823348961e-4	4.76637726158445e-4	4.76657670700306e-4	4.76658495734549e-4	4.76635089283807e-4	4.76627720723232e-4	4.76655087856604e-4	4.76663402056318e-4	4.76626740078667e-4	4.76636094563775e-4	4.76677801103642e-4	4.7660918512122e-4	4.76670565534086e-4	4.76613350168864e-4	4.76712794922505e-4	4.76627084309474e-4	4.76587415357094e-4	4.76627084309474e-4	4.76712794922505e-4	4.76613350168864e-4	4.76670565534086e-4	4.7660918512122e-4	4.76677801103643e-4	4.76636094563776e-4	4.76626740078667e-4	4.76663402056318e-4	4.76655087856604e-4	4.76627720723232e-4	4.76635089283807e-4	4.76658495734549e-4	4.76657670700306e-4	4.76637726158445e-4	4.76630823348961e-4	4.76644864085024e-4
flux1:	0.642999814195467	5.17395456316506e-4	5.17404602128144e-4	5.17404452754876e-4	5.1739460904234e-4	5.17387137981411e-4	5.17392019962182e-4	5.17403829781212e-4	5.17407314710653e-4	5.17396881022891e-4	5.17385518885008e-4	5.17389177867499e-4	5.1740442466621e-4	5.17410314516077e-4	5.17396660779908e-4	5.17381770359127e-4	5.17389302730668e-4	5.17410484829326e-4	5.17411007751195e-4	5.17385984989156e-4	5.17378679599787e-4	5.17408259930382e-4	5.17416446805258e-4	5.17376535523503e-4	5.17387374006342e-4	5.1743272812029e-4	5.17358214992072e-4	5.17424738244957e-4	5.17362067377708e-4	5.17470270708189e-4	5.17377590171871e-4	5.17334704973102e-4	5.17377590171871e-4	5.17470270708188e-4	5.17362067377708e-4	5.17424738244957e-4	5.17358214992072e-4	5.1743272812029e-4	5.17387374006343e-4	5.17376535523503e-4	5.17416446805258e-4	5.17408259930382e-4	5.17378679599786e-4	5.17385984989156e-4	5.17411007751195e-4	5.17410484829325e-4	5.17389302730668e-4	5.17381770359127e-4	5.17396660779908e-4
flux1:	0.64326226309922	5.61135204866612e-4	5.61145285870514e-4	5.61145231266434e-4	5.6113451403491e-4	5.61126304675723e-4	5.61131536249743e-4	5.61144346254732e-4	5.61148176333608e-4	5.61136956625925e-4	5.61124716441285e-4	5.61128620904736e-4	5.61144930645384e-4	5.61151184993858e-4	5.6113660342231e-4	5.61120853068976e-4	5.61129023339651e-4	5.61151440675439e-4	5.6115161019375e-4	5.61124940459762e-4	5.61117798837524e-4	5.61149717105323e-4	5.61157642573416e-4	5.61114220158423e-4	5.61126745908842e-4	5.61176063298744e-4	5.61095223390579e-4	5.6116721553739e-4	5.61098600091487e-4	5.61216239873185e-4	5.61116157228826e-4	5.61069861363743e-4	5.61116157228826e-4	5.61216239873185e-4	5.61098600091486e-4	5.6116721553739e-4	5.61095223390579e-4	5.61176063298744e-4	5.61126745908842e-4	5.61114220158423e-4	5.61157642573416e-4	5.61149717105323e-4	5.61117798837524e-4	5.61124940459762e-4	5.6115161019375e-4	5.61151440675439e-4	5.61129023339651e-4	5.61120853068976e-4	5.61136603422309e-4
flux1:	0.643524712002974	6.08035114473307e-4	6.0804620804969e-4	6.08046295818655e-4	6.08034667290463e-4	6.08025645698132e-4	6.08031206892141e-4	6.08045070873148e-4	6.08049303445063e-4	6.08037290672534e-4	6.08024118233416e-4	6.08028238161401e-4	6.08045633734532e-4	6.08052285704813e-4	6.08036778499283e-4	6.08020158545716e-4	6.08028974998091e-4	6.0805262279136e-4	6.08052384015672e-4	6.08024037952421e-4	6.08017169096227e-4	6.08051554347016e-4	6.08059072238228e-4	6.08011864079356e-4	6.08026296624795e-4	6.08079908610005e-4	6.07992286617148e-4	6.08070093389366e-4	6.07995013849408e-4	6.08122808902301e-4	6.0801486751057e-4	6.07964955301619e-4	6.08014867510569e-4	6.08122808902301e-4	6.07995013849408e-4	6.08070093389365e-4	6.07992286617148e-4	6.08079908610005e-4	6.08026296624795e-4	6.08011864079356e-4	6.08059072238228e-4	6.08051554347016e-4	6.08017169096227e-4	6.08024037952421e-4	6.08052384015672e-4	6.08052622791361e-4	6.08028974998091e-4	6.08020158545716e-4	6.08036778499283e-4
flux1:	0.643787160906727	6.58273014803447e-4	6.5828520137615e-4	6.58285477324254e-4	6.58272895522169e-4	6.58262986325569e-4	6.58268859971486e-4	6.58283834997149e-4	6.58288527161816e-4	6.58275711280146e-4	6.58261550752257e-4	6.58265857685105e-4	6.58284364013886e-4	6.58291446240202e-4	6.58275013850024e-4	6.5825751507174e-4	6.58266988240481e-4	6.58291861183651e-4	6.58291154926073e-4	6.58261102120136e-4	6.58254622246073e-4	6.58291609030669e-4	6.58298563101815e-4	6.58247282538968e-4	6.58263856552423e-4	6.58322107775364e-4	6.58227221726517e-4	6.58311211758407e-4	6.58229119086888e-4	6.5836782996512e-4	6.58251545212237e-4	6.58197797837395e-4	6.58251545212237e-4	6.58367829965119e-4	6.58229119086889e-4	6.58311211758407e-4	6.58227221726517e-4	6.58322107775364e-4	6.58263856552423e-4	6.58247282538968e-4	6.58298563101815e-4	6.58291609030669e-4	6.58254622246073e-4	6.58261102120136e-4	6.58291154926073e-4	6.58291861183651e-4	6.58266988240481e-4	6.58257515071741e-4	6.58275013850024e-4
flux1:	0.64404960981048	7.12032307925689e-4	7.12045668609318e-4	7.12046173541357e-4	7.12032592020868e-4	7.12021721379226e-4	7.12027895791883e-4	7.12044041439741e-4	7.1204924677306e-4	7.12035612843968e-4	7.12020408479767e-4	7.12024878770287e-4	7.12044523743757e-4	7.12052065916568e-4	7.12034704154069e-4	7.12016317863574e-4	7.12026463417889e-4	7.12052557875025e-4	7.12051319629786e-4	7.12019525719044e-4	7.12013556918289e-4	7.12053286868342e-4	7.12059513314788e-4	7.12003862448203e-4	7.12022826179246e-4	7.1208607182395e-4	7.11983412185639e-4	7.12073980733147e-4	7.11984297665996e-4	7.12134727238549e-4	7.12009582521014e-4	7.11951765859353e-4	7.12009582521014e-4	7.12134727238549e-4	7.11984297665996e-4	7.12073980733147e-4	7.11983412185639e-4	7.1208607182395e-4	7.12022826179247e-4	7.12003862448203e-4	7.12059513314787e-4	7.12053286868342e-4	7.12013556918289e-4	7.12019525719044e-4	7.12051319629786e-4	7.12052557875024e-4	7.12026463417889e-4	7.12016317863574e-4	7.12034704154069e-4
flux1:	0.644312058714234	7.69501754692837e-4	7.69516368176228e-4	7.69517134382141e-4	7.69502502442185e-4	7.69490601709862e-4	7.6949707348707e-4	7.69514450504198e-4	7.69520215183853e-4	7.69505741529224e-4	7.69489439992207e-4	7.69494058527837e-4	7.69514873741967e-4	7.69522899545866e-4	7.69504596372028e-4	7.69485314811948e-4	7.69496157005152e-4	7.69523473411819e-4	7.69521631970625e-4	7.69488055246292e-4	7.69482724042826e-4	7.69525347839543e-4	7.6953067826839e-4	7.69470348807706e-4	7.69491962056352e-4	7.69560564614499e-4	7.69449593524609e-4	7.69547166654033e-4	7.6944928934999e-4	7.69612283162625e-4	7.6947772541039e-4	7.69415587640163e-4	7.6947772541039e-4	7.69612283162625e-4	7.69449289349991e-4	7.69547166654033e-4	7.69449593524609e-4	7.69560564614499e-4	7.69491962056353e-4	7.69470348807705e-4	7.6953067826839e-4	7.69525347839543e-4	7.69482724042826e-4	7.69488055246292e-4	7.69521631970625e-4	7.69523473411819e-4	7.69496157005152e-4	7.69485314811948e-4	7.69504596372028e-4
flux1:	0.644574507617987	8.30875218836665e-4	8.30891157498716e-4	8.308922050653e-4	8.30876468548639e-4	8.30863478600207e-4	8.30870255411648e-4	8.30888923735519e-4	8.30895282140639e-4	8.30879938664093e-4	8.3086249199346e-4	8.30867256298279e-4	8.30889277510831e-4	8.30897800962044e-4	8.30878533034384e-4	8.30858350133349e-4	8.30869925784041e-4	8.30898471163145e-4	8.30895946835639e-4	8.30860534392412e-4	8.30855970267048e-4	8.30901650003336e-4	8.30905914809886e-4	8.30840588919612e-4	8.30865120571795e-4	8.30939446211162e-4	8.3081959686925e-4	8.30924636069996e-4	8.30817936072741e-4	8.30994382486931e-4	8.30849817281581e-4	8.30783086263053e-4	8.30849817281581e-4	8.30994382486931e-4	8.30817936072741e-4	8.30924636069996e-4	8.3081959686925e-4	8.30939446211162e-4	8.30865120571795e-4	8.30840588919612e-4	8.30905914809886e-4	8.30901650003336e-4	8.30855970267048e-4	8.30860534392412e-4	8.30895946835639e-4	8.30898471163146e-4	8.30869925784041e-4	8.30858350133349e-4	8.30878533034384e-4
flux1:	0.64483695652174	8.96351366711752e-4	8.96368692008392e-4	8.96370025119442e-4	8.96353127896406e-4	8.96339004033545e-4	8.96346107248369e-4	8.96366123342293e-4	8.96373093231567e-4	8.96356840032418e-4	8.9633820924894e-4	8.96343133849552e-4	8.96366401057247e-4	8.9637542227782e-4	8.96355151374408e-4	8.96334063919332e-4	8.96346426859271e-4	8.96376217353263e-4	8.96372919777222e-4	8.96335603292334e-4	8.96331937247981e-4	8.96380849165533e-4	8.96383881230534e-4	8.96313232326779e-4	8.9634095749137e-4	8.96421372102463e-4	8.96292048341648e-4	8.96405055494007e-4	8.96288881949494e-4	8.96479712061511e-4	8.96324498430067e-4	8.9625287891824e-4	8.96324498430068e-4	8.9647971206151e-4	8.96288881949494e-4	8.96405055494007e-4	8.96292048341648e-4	8.96421372102463e-4	8.9634095749137e-4	8.96313232326779e-4	8.96383881230534e-4	8.96380849165532e-4	8.9633193724798e-4	8.96335603292335e-4	8.96372919777222e-4	8.96376217353263e-4	8.96346426859271e-4	8.96334063919331e-4	8.96355151374408e-4
flux1:	0.645099405425493	9.66133320747547e-4	9.66152077955852e-4	9.66153681365715e-4	9.66135567568522e-4	9.66120284887966e-4	9.66127751880906e-4	9.66149165369988e-4	9.66156742778087e-4	9.66139529182465e-4	9.66119688502783e-4	9.66124809414373e-4	9.66149366469521e-4	9.66158866968368e-4	9.66137536421778e-4	9.66115545685264e-4	9.66128771577855e-4	9.66159834885462e-4	9.66155660430437e-4	9.66116351680242e-4	9.66113714928946e-4	9.6616605249015e-4	9.66167691091493e-4	9.66091384544567e-4	9.66122581354841e-4	9.66209446371866e-4	9.66070022432715e-4	9.66191545037173e-4	9.66065227092451e-4	9.66271414444298e-4	9.66104859433936e-4	9.66028030179181e-4	9.66104859433936e-4	9.66271414444298e-4	9.66065227092451e-4	9.66191545037173e-4	9.66070022432715e-4	9.66209446371866e-4	9.66122581354841e-4	9.66091384544567e-4	9.66167691091492e-4	9.6616605249015e-4	9.66113714928946e-4	9.66116351680242e-4	9.66155660430438e-4	9.66159834885462e-4	9.66128771577855e-4	9.66115545685263e-4	9.66137536421778e-4
flux1:	0.645361854329247	0.00104042826481832	0.00104044847727366	0.00104045031315279	0.00104043093019228	0.00104041448925204	0.00104042237522612	0.00104044522485759	0.00104045337888304	0.00104043514300907	0.00104041408459795	0.00104041946376257	0.00104044535746132	0.00104045529502772	0.00104043282631829	0.00104040994016016	0.00104042413156197	0.00104045650915933	0.0010404513379499	0.00104040992419972	0.00104040844705432	0.00104046442428528	0.00104046451909493	0.00104038221279485	0.00104041715896106	0.00104051082707267	0.00104036064759353	0.00104049128414368	0.00104035413343817	0.00104057669354094	0.00104039804670425	0.00104031565751165	0.00104039804670425	0.00104057669354094	0.00104035413343817	0.00104049128414368	0.00104036064759353	0.00104051082707267	0.00104041715896106	0.00104038221279485	0.00104046451909493	0.00104046442428528	0.00104040844705432	0.00104040992419972	0.00104045133794991	0.00104045650915933	0.00104042413156197	0.00104040994016016	0.00104043282631829
flux1:	0.645624303233	0.00111944699991626	0.00111946866292756	0.00111947066828226	0.00111944997063571	0.00111943240321729	0.00111944078238891	0.00111946509138381	0.00111947375907032	0.0011194544280283	0.00111943216717822	0.00111943789666838	0.00111946517526397	0.00111947547861482	0.00111945176828321	0.00111942800372079	0.0011194432952278	0.00111947704425036	0.00111947073686066	0.00111942707628897	0.00111942688734043	0.00111948674235627	0.0011194851573728	0.00111939650211988	0.00111943547134365	0.0011195362822259	0.00111937466245659	0.00111951506781392	0.0011193663809606	0.00111960637066019	0.00111941481860371	0.00111932648743369	0.00111941481860371	0.00111960637066019	0.0011193663809606	0.00111951506781392	0.00111937466245659	0.0011195362822259	0.00111943547134365	0.00111939650211988	0.0011194851573728	0.00111948674235627	0.00111942688734043	0.00111942707628897	0.00111947073686066	0.00111947704425036	0.0011194432952278	0.00111942800372079	0.00111945176828321
flux1:	0.645886752136753	0.00120340344871723	0.00120342652339196	0.00120342860825216	0.00120340656196074	0.00120338793669155	0.00120339690270164	0.00120342267361119	0.00120343175514661	0.00120341124595098	0.00120338782653735	0.00120339403232581	0.001203422743448	0.00120343330680469	0.00120340822384744	0.00120338361006077	0.00120340017335342	0.00120343536801681	0.0012034277619153	0.00120338167925512	0.00120338290491079	0.00120344690350947	0.00120344352075955	0.00120334816045004	0.00120339141883421	0.0012034996950521	0.00120332592128889	0.0012034768118959	0.00120331587283863	0.00120357438956305	0.00120336905073257	0.00120327436093591	0.00120336905073257	0.00120357438956305	0.00120331587283863	0.0012034768118959	0.00120332592128889	0.0012034996950521	0.00120339141883421	0.00120334816045004	0.00120344352075955	0.00120344690350947	0.00120338290491079	0.00120338167925512	0.0012034277619153	0.00120343536801681	0.00120340017335342	0.00120338361006077	0.00120340822384744
flux1:	0.646149201040506	0.00129251410785793	0.00129253851510745	0.00129254056165526	0.001292517149416	0.00129249757699009	0.00129250724243365	0.00129253445166127	0.00129254380613221	0.00129252202736968	0.00129249752739028	0.00129250437248314	0.00129253456047787	0.00129254523827998	0.00129251862218868	0.00129249320389531	0.0012925112524724	0.00129254798491899	0.00129253889077082	0.00129249017336839	0.00129249293781586	0.00129256137700184	0.00129255609983172	0.00129245367141944	0.00129250147402772	0.00129261751726146	0.00129243084749143	0.00129259300624089	0.00129241908836592	0.00129269726930218	0.00129247718919554	0.00129237568698422	0.00129247718919554	0.00129269726930218	0.00129241908836592	0.00129259300624089	0.00129243084749143	0.00129261751726146	0.00129250147402772	0.00129245367141944	0.00129255609983172	0.00129256137700184	0.00129249293781586	0.00129249017336838	0.00129253889077082	0.00129254798491899	0.0012925112524724	0.00129249320389531	0.00129251862218868
flux1:	0.64641164994426	0.00138699744700022	0.00138702306202618	0.00138702492480385	0.00138700015148479	0.0013869797892053	0.00138699028421014	0.00138701887640641	0.00138702831834949	0.00138700517260811	0.00138697970957952	0.00138698739631545	0.00138701909905613	0.00138702970104548	0.00138700136063812	0.00138697520173927	0.00138699499511313	0.00138703337558522	0.00138702257354736	0.00138697096804927	0.00138697539369585	0.00138704860497296	0.00138704136074432	0.00138693149397196	0.0013869840817106	0.00138710816946793	0.00138690783419966	0.00138708211476283	0.00138689448263864	0.00138719350389503	0.00138695765090589	0.00138684884316735	0.00138695765090589	0.00138719350389503	0.00138689448263864	0.00138708211476283	0.00138690783419966	0.00138710816946793	0.0013869840817106	0.00138693149397196	0.00138704136074432	0.00138704860497296	0.00138697539369585	0.00138697096804927	0.00138702257354736	0.00138703337558522	0.00138699499511313	0.00138697520173927	0.00138700136063812
flux1:	0.646674098848013	0.00148707325403982	0.00148709990161811	0.00148710140890699	0.0014870753072601	0.00148705436262464	0.00148706583245851	0.00148709571503782	0.00148710501201969	0.00148708039903869	0.00148705413499264	0.00148706290632724	0.0014870961515893	0.00148710643851655	0.00148707615168999	0.00148704933905586	0.00148707118617137	0.00148711134243287	0.00148709857860352	0.00148704378848708	0.00148704999690536	0.00148712834915917	0.0014871190911637	0.00148700140807343	0.00148705900507995	0.00148719138805457	0.00148697659130145	0.00148716392170902	0.00148696183232856	0.00148728290814469	0.00148703017024781	0.00148691352281274	0.00148703017024781	0.00148728290814469	0.00148696183232856	0.00148716392170902	0.00148697659130145	0.00148719138805457	0.00148705900507995	0.00148700140807343	0.0014871190911637	0.00148712834915917	0.00148704999690536	0.00148704378848708	0.00148709857860352	0.00148711134243287	0.00148707118617137	0.00148704933905585	0.00148707615168999
flux1:	0.646936547751766	0.00159296192612369	0.00159298937700376	0.00159299033340736	0.00159296296970489	0.00159294170276764	0.0015929543045079	0.00159298534257038	0.00159299421400713	0.00159296803445752	0.00159294118025902	0.00159295131988015	0.0015929861214116	0.00159299580162763	0.00159296331613138	0.00159293596336191	0.00159296022500058	0.00159300230095603	0.00159298728416215	0.00159292896831895	0.0015929370817067	0.00159302098348258	0.00159300969189738	0.00159288380614685	0.00159294661787807	0.0015930875181079	0.00159285743847886	0.0015930588237452	0.00159284152715007	0.00159318590922139	0.00159291509171039	0.00159279002818372	0.00159291509171039	0.00159318590922139	0.00159284152715007	0.0015930588237452	0.00159285743847886	0.0015930875181079	0.00159294661787807	0.00159288380614685	0.00159300969189738	0.00159302098348258	0.0015929370817067	0.00159292896831895	0.00159298728416215	0.00159300230095603	0.00159296022500058	0.00159293596336191	0.00159296331613138
flux1:	0.647198996655519	0.00170488370646929	0.00170491167518858	0.00170491186538543	0.00170488334466481	0.00170486206893794	0.00170487596729874	0.00170490797926482	0.00170491609665584	0.00170488825641147	0.00170486107511059	0.00170487290626822	0.00170490925972829	0.00170491798692127	0.00170488302221659	0.00170485527318568	0.00170488236312529	0.00170492651661727	0.00170490891574172	0.00170484668831048	0.00170485683144663	0.0017049467324219	0.00170493341414313	0.00170479893017118	0.00170486714238371	0.00170501675234819	0.00170477054419103	0.00170498706777657	0.00170475380695313	0.00170512278393899	0.00170483260842052	0.00170469850968025	0.00170483260842052	0.00170512278393899	0.00170475380695313	0.00170498706777657	0.00170477054419103	0.00170501675234819	0.00170486714238371	0.00170479893017118	0.00170493341414313	0.0017049467324219	0.00170485683144662	0.00170484668831048	0.00170490891574172	0.00170492651661727	0.00170488236312529	0.00170485527318568	0.00170488302221659
flux1:	0.647461445559273	0.00182305786732811	0.00182308601170533	0.00182308520526357	0.00182305567583853	0.00182303475754001	0.00182305012001397	0.00182308287428985	0.00182308986299358	0.00182306027770275	0.00182303308663486	0.00182304696961579	0.00182308484859031	0.00182309222091585	0.00182305447114097	0.00182302650310912	0.00182305688783007	0.00182310328763232	0.00182308272969286	0.0018230161613135	0.00182302846396472	0.00182312485541291	0.00182310954262927	0.00182296605473339	0.0018230398335419	0.0018231983163174	0.00182293511085091	0.00182316793477001	0.0018229179447235	0.00182331284200688	0.00182300194683978	0.00182285815129953	0.00182300194683978	0.00182331284200688	0.0018229179447235	0.00182316793477001	0.00182293511085091	0.0018231983163174	0.0018230398335419	0.00182296605473339	0.00182310954262927	0.00182312485541291	0.00182302846396472	0.0018230161613135	0.00182308272969286	0.00182310328763232	0.00182305688783007	0.00182302650310912	0.00182305447114097
flux1:	0.647723894463026	0.00194770183980719	0.00194772976232221	0.00194772771939198	0.00194769737627598	0.00194767723179099	0.00194769422332355	0.00194772743631091	0.00194773287892979	0.00194770147865239	0.00194767465001941	0.00194769097825347	0.00194773033058418	0.00194773589140947	0.00194769502942338	0.00194766705548896	0.00194770125224997	0.00194775007431305	0.00194772614350753	0.00194765476413526	0.00194766936383876	0.00194777277789219	0.00194775552529151	0.0019476026166964	0.00194768210987925	0.00194784960044405	0.00194756850680877	0.00194781887021117	0.00194755137614549	0.00194797355590877	0.00194764049825345	0.0019474863029707	0.00194764049825345	0.00194797355590877	0.00194755137614549	0.00194781887021117	0.00194756850680877	0.00194784960044405	0.00194768210987925	0.0019476026166964	0.00194775552529152	0.00194777277789219	0.00194766936383876	0.00194765476413526	0.00194772614350753	0.00194775007431305	0.00194770125224997	0.00194766705548896	0.00194769502942338
flux1:	0.647986343366779	0.00207903029164657	0.00207905754284034	0.00207905402046679	0.00207902310736172	0.00207900419885908	0.00207902297632851	0.00207905631206937	0.00207905975344185	0.00207902648708012	0.00207900044677854	0.00207901964162417	0.00207906038631032	0.00207906362675296	0.00207901930917818	0.00207899157983195	0.00207903015298149	0.00207908157602785	0.00207905381395293	0.00207897711732736	0.00207899416244782	0.00207910516998249	0.00207908605052503	0.00207892329253634	0.00207900863223332	0.00207918523997977	0.00207888534613333	0.00207915456221728	0.00207886877677498	0.00207931963844826	0.0020789628980586	0.00207879756075326	0.0020789628980586	0.00207931963844826	0.00207886877677498	0.00207915456221727	0.00207888534613333	0.00207918523997977	0.00207900863223332	0.00207892329253634	0.00207908605052503	0.00207910516998249	0.00207899416244782	0.00207897711732736	0.00207905381395293	0.00207908157602785	0.00207903015298149	0.00207899157983195	0.00207901930917818
flux1:	0.648248792270532	0.00221725415445264	0.0022172802383908	0.00221727499712417	0.00221724380665584	0.00221722663588588	0.00221724734270756	0.00221728041441426	0.002217281368135	0.00221724620735942	0.00221722143187025	0.00221724393619325	0.00221728596113242	0.00221728632452092	0.00221723819765289	0.00221721100120652	0.00221725455665019	0.00221730875725517	0.00221727666448764	0.00221719411430051	0.00221721376723331	0.00221733297422774	0.00221731207346624	0.00221713902481601	0.00221723033172843	0.00221741614420051	0.00221709651758334	0.0022173859687369	0.00221708108828549	0.00221756206941306	0.00221718005426267	0.00221700279628773	0.00221718005426267	0.00221756206941306	0.00221708108828549	0.0022173859687369	0.00221709651758334	0.00221741614420051	0.00221723033172843	0.00221713902481601	0.00221731207346624	0.00221733297422774	0.00221721376723331	0.00221719411430051	0.00221727666448765	0.00221730875725517	0.00221725455665019	0.00221721100120652	0.00221723819765289
flux1:	0.648511241174286	0.00236257960229915	0.00236260398403993	0.00236259679446578	0.00236256566639765	0.00236255076679078	0.00236257352799596	0.0023626059016565	0.00236260385796578	0.00236256680032573	0.00236254381154594	0.00236257008227102	0.00236261324310169	0.00236261013141921	0.00236255783781888	0.00236253149949612	0.00236258067730444	0.00236263782463599	0.00236260086383616	0.00236251190158183	0.00236253434195286	0.00236266238421038	0.00236263979318976	0.00236245599968779	0.002362553388848	0.00236274847667812	0.00236240816457905	0.00236271929569326	0.00236239449567953	0.00236290707323466	0.0023624981270202	0.00236230813730044	0.0023624981270202	0.00236290707323466	0.00236239449567953	0.00236271929569326	0.00236240816457906	0.00236274847667812	0.00236255338884801	0.00236245599968779	0.00236263979318976	0.00236266238421038	0.00236253434195286	0.00236251190158183	0.00236260086383616	0.00236263782463599	0.00236258067730444	0.00236253149949612	0.00236255783781888
flux1:	0.648773690078039	0.00251520698403246	0.00251522909893002	0.00251521974770611	0.00251518906493501	0.00251517699221553	0.00251520191036913	0.00251523311054091	0.00251522754534468	0.00251518861625775	0.00251516797423125	0.00251519847410904	0.0025152425943974	0.00251523537669412	0.00251517856223339	0.00251515344174527	0.00251520890695713	0.00251526915737823	0.00251522675803388	0.00251513081246189	0.00251515624015772	0.00251529377632969	0.00251526958315582	0.00251507457776433	0.00251517816589011	0.00251538258886163	0.00251502061842065	0.00251535492837243	0.00251500935780561	0.00251555504996499	0.0025151174614735	0.00251491390139846	0.0025151174614735	0.00251555504996499	0.00251500935780561	0.00251535492837243	0.00251502061842065	0.00251538258886163	0.00251517816589011	0.00251507457776433	0.00251526958315582	0.00251529377632969	0.00251515624015772	0.00251513081246189	0.00251522675803388	0.00251526915737823	0.00251520890695713	0.00251515344174527	0.00251517856223339
flux1:	0.649036138981792	0.00267532971204697	0.0026753489766086	0.00267533727158098	0.00267530745381081	0.00267529877543418	0.00267532592774966	0.00267535544556138	0.00267534583026907	0.00267530508360591	0.00267528737720204	0.00267532256609032	0.00267536743906831	0.00267535546174345	0.00267529378283438	0.00267527027030464	0.00267533270205916	0.00267539619382024	0.00267534775869727	0.00267524425671784	0.00267527289457054	0.0026754205974747	0.0026753948777008	0.00267518818114657	0.00267529809553652	0.00267551190964877	0.00267512728744738	0.00267548631881132	0.00267511909397619	0.00267569946234308	0.00267523147660871	0.0026750134858339	0.00267523147660871	0.00267569946234308	0.00267511909397619	0.00267548631881132	0.00267512728744738	0.00267551190964877	0.00267529809553652	0.00267518818114657	0.0026753948777008	0.0026754205974747	0.00267527289457053	0.00267524425671784	0.00267534775869727	0.00267539619382024	0.00267533270205916	0.00267527027030464	0.00267529378283438
flux1:	0.649298587885546	0.00284313311073431	0.00284314893464357	0.00284313470862498	0.00284310620372474	0.00284310148753135	0.00284313092451179	0.00284315822778819	0.00284314403959053	0.00284310155661505	0.0028430873923003	0.00284312771830402	0.00284317311031275	0.00284315570907868	0.00284308883978828	0.00284306734995458	0.00284313742916254	0.00284320427742591	0.00284314919072866	0.00284303756955326	0.0028430696655025	0.00284322821179557	0.0028432010178338	0.0028429821398626	0.00284309852872394	0.00284332179408734	0.00284291350529405	0.00284329883240725	0.00284290902995007	0.00284352568218956	0.00284302551329938	0.00284279221637555	0.00284302551329938	0.00284352568218956	0.00284290902995007	0.00284329883240725	0.00284291350529405	0.00284332179408734	0.00284309852872394	0.0028429821398626	0.00284320101783379	0.00284322821179557	0.00284306966550249	0.00284303756955326	0.00284314919072866	0.00284320427742591	0.00284313742916254	0.00284306734995458	0.00284308883978828
flux1:	0.649561036789299	0.0030187932282487	0.00301880502707102	0.00301878813990371	0.00301876141307881	0.00301876121562897	0.00301879296151082	0.00301881750682133	0.00301879823898072	0.00301875412546707	0.00301874411441808	0.00301879000526399	0.00301883566098927	0.00301881217423989	0.00301873981297691	0.00301872077766383	0.00301879917350862	0.00301886946594892	0.00301880710312227	0.0030186868233538	0.00301872265191685	0.00301889271025145	0.00301886406007377	0.00301863250143539	0.00301875554546638	0.00301898833480746	0.00301855534186827	0.00301896855744112	0.00301855520701134	0.00301920979983352	0.00301867564517446	0.00301842615889009	0.00301867564517446	0.00301920979983352	0.00301855520701134	0.00301896855744112	0.00301855534186827	0.00301898833480747	0.00301875554546638	0.00301863250143539	0.00301886406007377	0.00301889271025145	0.00301872265191685	0.0030186868233538	0.00301880710312227	0.00301886946594892	0.00301879917350862	0.00301872077766383	0.00301873981297691
flux1:	0.649823485693052	0.00320247561567546	0.00320248282368666	0.00320246316227898	0.00320243868331579	0.00320244353842261	0.00320247759362161	0.00320249883993814	0.00320247401163245	0.00320242839306198	0.00320242313696861	0.00320247499200488	0.00320252064150914	0.00320249042472847	0.00320241230018743	0.00320239615912833	0.00320248351475915	0.00320255730797504	0.00320248704700157	0.0032023576063274	0.00320239746922501	0.00320257968709562	0.00320254955253988	0.00320230480776863	0.00320243473274732	0.00320267714025999	0.00320221838114975	0.00320266108168398	0.00320222315835264	0.00320291740074986	0.00320234745642145	0.00320208089770939	0.00320234745642145	0.00320291740074986	0.00320222315835264	0.00320266108168398	0.00320221838114975	0.00320267714025999	0.00320243473274732	0.00320230480776863	0.00320254955253988	0.00320257968709562	0.00320239746922501	0.0032023576063274	0.00320248704700157	0.00320255730797504	0.00320248351475915	0.00320239615912833	0.00320241230018743
flux1:	0.650085934596805	0.00339433407812825	0.00339433616065588	0.00339431363677762	0.0033942918657521	0.00339430227375605	0.00339433861941744	0.0033943560429535	0.00339432520820558	0.0033942782230435	0.00339427829904621	0.00339433648225161	0.00339438184971337	0.00339434429048095	0.00339426016654521	0.00339424735671781	0.00339434427456334	0.00339442159151178	0.00339434282547587	0.0033942037725633	0.00339424799837715	0.00339444298793545	0.00339441128297676	0.00339415284400207	0.00339428993406347	0.00339454208430537	0.0033940564703858	0.0033945302407276	0.00339406665743699	0.00339480231405133	0.00339419479110431	0.00339391028533122	0.00339419479110431	0.00339480231405132	0.00339406665743699	0.0033945302407276	0.0033940564703858	0.00339454208430537	0.00339428993406347	0.00339415284400207	0.00339441128297676	0.00339444298793545	0.00339424799837715	0.0033942037725633	0.00339434282547587	0.00339442159151178	0.00339434427456334	0.00339424735671781	0.00339426016654522
flux1:	0.650348383500559	0.00359450940274328	0.00359450586739176	0.00359448041313263	0.00359446178509877	0.0035944782034269	0.00359451680806452	0.00359452991776532	0.00359449267300701	0.00359444446416875	0.00359445040945738	0.00359451524381805	0.00359456005778859	0.00359451459087246	0.00359442427021103	0.00359441521394336	0.00359452224112668	0.00359460306975503	0.00359451522036327	0.00359436616851459	0.00359441511128926	0.00359462343448313	0.00359459000386465	0.0035943173644504	0.00359446197566841	0.00359472403217186	0.00359421044573408	0.00359471684315189	0.00359422644347842	0.00359500533794617	0.00359435847904811	0.00359405516847611	0.00359435847904811	0.00359500533794617	0.00359422644347842	0.00359471684315189	0.00359421044573408	0.00359472403217186	0.00359446197566841	0.0035943173644504	0.00359459000386465	0.00359462343448313	0.00359441511128926	0.00359436616851459	0.00359451522036327	0.00359460306975503	0.00359452224112668	0.00359441521394336	0.00359442427021103
flux1:	0.650610832404312	0.00380312806897076	0.00380311847511757	0.00380309003605495	0.00380307494533807	0.00380309778085776	0.00380313860893712	0.00380314696200365	0.00380310295186594	0.00380305365660135	0.00380306595326903	0.00380313771683158	0.0038031817217141	0.00380312784369172	0.00380303116983576	0.00380302626203086	0.00380314387640292	0.00380322816960433	0.00380313070127243	0.00380297134136939	0.0038030253781179	0.00380324753157631	0.00380321214021578	0.00380292480118551	0.00380307737501744	0.00380334954826473	0.00380280683986815	0.00380334737809811	0.00380282892963084	0.00380365294772301	0.00380296504380114	0.00380264209598683	0.00380296504380114	0.00380365294772301	0.00380282892963084	0.00380334737809811	0.00380280683986814	0.00380334954826473	0.00380307737501744	0.0038029248011855	0.00380321214021578	0.00380324753157631	0.0038030253781179	0.00380297134136939	0.00380313070127243	0.00380322816960433	0.00380314387640292	0.00380302626203086	0.00380303116983576
flux1:	0.650873281308065	0.00402030094699707	0.00402028491300267	0.00402025343927866	0.00402024222408574	0.00402027182769824	0.00402031484987943	0.00402031806664669	0.00402026698763811	0.00402021672618187	0.0040202357869714	0.0040203147108109	0.00402035767916441	0.0040202949619839	0.00402019181973565	0.00402019141464927	0.00402032001197695	0.00402040768893315	0.00402030012297767	0.00402013023523365	0.00402018976235935	0.00402042616250485	0.00402038848610048	0.00402008596126104	0.00402024703736391	0.00402052959176932	0.00401995657752226	0.0040205327112675	0.00401998489991556	0.00402085599226908	0.00402012539864118	0.00401978201451857	0.00402012539864118	0.00402085599226908	0.00401998489991556	0.00402053271126749	0.00401995657752226	0.00402052959176932	0.00402024703736391	0.00402008596126104	0.00402038848610048	0.00402042616250485	0.00402018976235935	0.00402013023523365	0.00402030012297767	0.00402040768893315	0.00402032001197695	0.00402019141464927	0.00402019181973565
flux1:	0.651135730211818	0.00424612199054803	0.00424609919821563	0.00424606463388482	0.00424605756200061	0.00424609422582172	0.00424613943044098	0.00424613720789576	0.00424607880972629	0.00424602767317959	0.00424605382877683	0.00424614009702847	0.00424618184220263	0.00424610994509186	0.00424600025920036	0.00424600465728344	0.00424614454012363	0.00424623548902857	0.00424611741744154	0.00424593688148748	0.00424600231019389	0.00424625327911121	0.00424621289636257	0.00424589471899221	0.00424606494688475	0.00424635820643016	0.00424575366539011	0.00424636677578942	0.00424578820133295	0.0042467083855472	0.00424593353702488	0.00424556895840795	0.00424593353702488	0.0042467083855472	0.00424578820133295	0.00424636677578942	0.00424575366539011	0.00424635820643016	0.00424606494688475	0.00424589471899221	0.00424621289636257	0.00424625327911121	0.00424600231019389	0.00424593688148748	0.00424611741744154	0.00424623548902857	0.00424614454012363	0.00424600465728344	0.00424600025920036
flux1:	0.651398179115572	0.00448066693073176	0.00448063712668385	0.00448059939785011	0.00448059665420811	0.00448064061155807	0.00448068801679482	0.00448068014001788	0.00448061422444393	0.00448056226245771	0.00448059575097328	0.00448068950296974	0.00448072989149559	0.00448064857064847	0.00448053230277922	0.00448054173815831	0.00448069310692364	0.00448078718900354	0.00448065828724277	0.00448046709009992	0.00448053884092257	0.00448080459354257	0.00448076098037756	0.00448042671009793	0.00448060685912289	0.00448091121131308	0.00448027388321291	0.0044809252648083	0.00448031443799741	0.00448128579985678	0.00448046522429559	0.00448007874053303	0.00448046522429559	0.00448128579985678	0.00448031443799741	0.0044809252648083	0.00448027388321291	0.00448091121131308	0.00448060685912289	0.00448042671009793	0.00448076098037757	0.00448080459354257	0.00448053884092257	0.00448046709009992	0.00448065828724276	0.00448078718900355	0.00448069310692364	0.00448054173815831	0.00448053230277922
flux1:	0.651660628019325	0.00472399197797591	0.00472395497177688	0.00472391397418192	0.00472391565107769	0.0047239670793506	0.00472401674541404	0.00472400309626748	0.00472392951346906	0.00472387672238609	0.00472391768162157	0.00472401901606008	0.00472405797915697	0.00472396709467746	0.00472384423880266	0.0047238588680145	0.00472402181468521	0.00472411886934953	0.00472397890755176	0.00472377714909243	0.00472385564574878	0.00472413627891923	0.00472408880507586	0.00472373803488407	0.00472392900192491	0.00472424489976085	0.00472357348329191	0.0047242643330199	0.00472361967450409	0.00472464436808069	0.00472377669785904	0.00472336765138039	0.00472377669785904	0.00472464436808069	0.00472361967450409	0.0047242643330199	0.00472357348329191	0.00472424489976085	0.00472392900192492	0.00472373803488407	0.00472408880507586	0.00472413627891922	0.00472385564574878	0.00472377714909243	0.00472397890755176	0.00472411886934953	0.00472402181468521	0.00472385886801449	0.00472384423880266
flux1:	0.651923076923078	0.00497613253948258	0.00497608819852535	0.00497604378537178	0.00497604987602068	0.00497610890233609	0.00497616094291496	0.0049761415053705	0.00497606014801872	0.00497600646019453	0.00497605492321005	0.00497616390414783	0.0049762014476697	0.00497610096733078	0.00497597154376993	0.00497599143638574	0.00497616594124769	0.00497626579212515	0.00497611464414598	0.0049759025397103	0.00497598820252303	0.00497628368652846	0.00497623161478245	0.00497586397798049	0.00497606679240551	0.00497639475412133	0.00497568790602086	0.00497641931472851	0.00497573915606639	0.00497681940245829	0.00497590338339342	0.00497547117390216	0.00497590338339342	0.00497681940245829	0.00497573915606639	0.00497641931472851	0.00497568790602086	0.00497639475412133	0.0049760667924055	0.00497586397798049	0.00497623161478245	0.00497628368652846	0.00497598820252303	0.0049759025397103	0.00497611464414598	0.00497626579212515	0.00497616594124769	0.00497599143638574	0.00497597154376993
flux1:	0.652185525826831	0.00523710195997774	0.00523705020135546	0.00523700217223385	0.0052370125682645	0.00523707927762565	0.00523713386978917	0.0052371087314052	0.00523701952673017	0.00523696480178314	0.00523702069617393	0.00523713736052582	0.00523717357265856	0.00523706357213979	0.00523692762057948	0.00523695275234614	0.00523713868403914	0.00523724114557711	0.00523707879528314	0.00523685667520624	0.00523694991440833	0.00523726008746878	0.00523720257572324	0.00523681775245077	0.00523703357779999	0.00523737418416811	0.005236630519368	0.00523740346631032	0.00523668605326387	0.00523782413773542	0.00523685863499178	0.00523640272208713	0.00523685863499178	0.00523782413773542	0.00523668605326387	0.00523740346631032	0.005236630519368	0.00523737418416811	0.00523703357779999	0.00523681775245077	0.00523720257572324	0.00523726008746878	0.00523694991440833	0.00523685667520624	0.00523707879528314	0.00523724114557712	0.00523713868403914	0.00523695275234614	0.00523692762057947
flux1:	0.652447974730585	0.00550689029384737	0.00550683107364015	0.0055067791654732	0.00550679365879514	0.0055068681043012	0.00550692549602162	0.00550689484522599	0.00550679774554143	0.0055067417642771	0.00550680491542582	0.00550692928151969	0.00550696433756662	0.00550684499696089	0.00550670256887433	0.00550673281796232	0.00550692993700668	0.00550703482124669	0.00550686136553367	0.00550662967143909	0.00550673088071161	0.00550705544693314	0.00550699155330052	0.0055065892763567	0.00550681940834895	0.00550717329743033	0.00550639139052188	0.00550720674123263	0.00550645023949474	0.00550764850680592	0.00550663250741775	0.00550615241146346	0.00550663250741775	0.00550764850680592	0.00550645023949474	0.00550720674123263	0.00550639139052187	0.00550717329743033	0.00550681940834895	0.0055065892763567	0.00550699155330052	0.00550705544693314	0.00550673088071161	0.00550662967143909	0.00550686136553367	0.00550703482124669	0.00550692993700668	0.00550673281796232	0.00550670256887433
flux1:	0.652710423634338	0.00578546311704067	0.00578539641764822	0.00578534029855968	0.00578535858785212	0.00578544080234592	0.00578550131684202	0.0057854654358546	0.0057853604081301	0.00578530286983978	0.00578537300824858	0.00578550508488989	0.00578553924853949	0.0057854108450684	0.00578526199603132	0.00578529714291061	0.00578550510874885	0.00578561223183809	0.00578542787992526	0.00578518715775536	0.00578529670837904	0.0057856352395483	0.00578556393045521	0.00578514399008561	0.00578538985061001	0.00578575770990645	0.00578493609816466	0.00578579460600618	0.00578499710944626	0.00578625795718917	0.00578519056890472	0.00578468587000885	0.00578519056890472	0.00578625795718917	0.00578499710944626	0.00578579460600618	0.00578493609816466	0.00578575770990645	0.00578538985061001	0.00578514399008561	0.00578556393045521	0.0057856352395483	0.00578529670837904	0.00578518715775536	0.00578542787992526	0.00578561223183809	0.00578550510874885	0.00578529714291061	0.00578526199603132
flux1:	0.652972872538091	0.00607276038735968	0.00607268620368943	0.0060726254706445	0.00607264717249204	0.00607273718088106	0.00607280121705691	0.00607276047048946	0.00607264748567203	0.00607258800941819	0.00607266478204208	0.00607280457745655	0.00607283819802227	0.00607270109506042	0.00607254587751725	0.00607258560888272	0.00607280399033151	0.00607291317829706	0.0060727182469492	0.0060724691368262	0.00607258737284144	0.00607293931435286	0.00607285947559372	0.00607242172292349	0.00607268484978445	0.00607306740583915	0.00607220459402487	0.00607310690562006	0.00607226644705805	0.00607359231686008	0.00607247276311905	0.00607194309814341	0.00607247276311905	0.00607359231686008	0.00607226644705806	0.00607310690562006	0.00607220459402487	0.00607306740583916	0.00607268484978444	0.00607242172292349	0.00607285947559372	0.00607293931435286	0.00607258737284144	0.0060724691368262	0.00607271824694921	0.00607291317829706	0.00607280399033151	0.00607258560888272	0.00607254587751725
flux1:	0.653235321441844	0.00636869536194886	0.00636861368741459	0.00636854786836157	0.00636857253282112	0.00636867036419873	0.00636873839257765	0.00636869321196355	0.00636857223483117	0.00636851036520392	0.00636859335051574	0.00636874088048489	0.00636877438573543	0.00636862901841272	0.00636846747547812	0.0063685113925175	0.00636873968137789	0.00636885077467776	0.00636864567913452	0.00636838890227342	0.00636851613703809	0.00636888081811628	0.00636879126867195	0.00636833561748776	0.00636861764979715	0.00636901565538157	0.00636811012250363	0.0063690567871313	0.00636817135157409	0.00636956471807769	0.00636839232905256	0.00636783738663266	0.00636839232905256	0.00636956471807769	0.00636817135157409	0.0063690567871313	0.00636811012250363	0.00636901565538157	0.00636861764979715	0.00636833561748776	0.00636879126867195	0.00636888081811627	0.00636851613703809	0.00636838890227342	0.00636864567913452	0.00636885077467776	0.0063687396813779	0.0063685113925175	0.00636846747547812
flux1:	0.653497770345598	0.00667315358093241	0.00667306439431679	0.00667299295538719	0.00667302008552016	0.00667312578414674	0.00667319833787066	0.00667314920259807	0.00667302018296943	0.00667295540063143	0.00667304412695585	0.00667319942143931	0.00667323330579991	0.00667308016361765	0.00667291232450132	0.00667295995564305	0.0066731975830725	0.0066733104394507	0.00667309567999112	0.00667283202301033	0.00667296853752074	0.00667334518575792	0.00667324469408649	0.00667277112070561	0.00667307377995602	0.00667348799907447	0.00667253820724425	0.00667352969014644	0.0066725972303377	0.00667406058792726	0.0066728347876908	0.00667225430131425	0.00667283478769081	0.00667406058792727	0.0066725972303377	0.00667352969014644	0.00667253820724425	0.00667348799907447	0.00667307377995602	0.00667277112070561	0.00667324469408648	0.00667334518575792	0.00667296853752074	0.00667283202301033	0.00667309567999112	0.0066733104394507	0.00667319758307251	0.00667295995564305	0.00667291232450132
flux1:	0.653760219249351	0.00698599192622453	0.00698589518049984	0.00698581753860118	0.00698584661326141	0.00698596024744731	0.00698603790812462	0.00698598532345819	0.00698584818958115	0.00698577992671731	0.00698587389318787	0.00698603700074428	0.00698607180883744	0.00698591141589294	0.00698573729350511	0.00698578811160757	0.00698603446672056	0.00698614896193203	0.00698592510616817	0.00698565540326333	0.00698580144655541	0.00698618920662722	0.00698607650903096	0.00698558505004971	0.00698591011705216	0.00698634130808697	0.00698534571353714	0.00698638241294266	0.00698540086699674	0.00698693671430991	0.00698565700433223	0.00698505074359521	0.00698565700433223	0.00698693671430991	0.00698540086699674	0.00698638241294266	0.00698534571353715	0.00698634130808697	0.00698591011705216	0.00698558505004972	0.00698607650903096	0.00698618920662721	0.00698580144655541	0.00698565540326333	0.00698592510616817	0.00698614896193202	0.00698603446672056	0.00698578811160757	0.00698573729350511
flux1:	0.654022668153104	0.00730703776453506	0.00730693337871291	0.00730684891958328	0.00730687941852624	0.00730700108649862	0.00730708446492918	0.00730702893799817	0.00730688359288774	0.00730681125344946	0.00730690995277807	0.00730708094215539	0.00730711724785826	0.00730695014141256	0.00730676973264471	0.00730682317639567	0.00730707762643843	0.00730719365247673	0.00730696131364787	0.00730668642719893	0.00730684221908089	0.00730724017533715	0.00730711399591539	0.00730660474369787	0.00730695403172599	0.00730740292912899	0.00730635999539719	0.00730744226291773	0.00730640957372818	0.00730802039606224	0.00730668633538526	0.00730605409561927	0.00730668633538526	0.00730802039606223	0.00730640957372818	0.00730744226291774	0.00730635999539719	0.00730740292912899	0.007306954031726	0.00730660474369787	0.00730711399591539	0.00730724017533716	0.00730684221908089	0.00730668642719893	0.00730696131364787	0.00730719365247673	0.00730707762643843	0.00730682317639567	0.00730676973264471
flux1:	0.654285117056858	0.00763608818352254	0.00763597603851107	0.00763588414000821	0.00763591557019779	0.00763604540213121	0.00763613511420716	0.00763607712899697	0.00763592345039322	0.0076358464347826	0.0076359493768965	0.00763612833526189	0.00763616671667804	0.0076359934249167	0.00763580671399365	0.00763586221308954	0.00763612412443625	0.00763624158498989	0.00763600139671033	0.00763572219698031	0.00763588793325813	0.0076362951357191	0.00763615420733707	0.00763562730318812	0.00763600262782797	0.00763646992283921	0.00763537813603635	0.0076365062999433	0.00763542043598353	0.00763710868578514	0.00763571986836623	0.00763506145889932	0.00763571986836623	0.00763710868578514	0.00763542043598353	0.0076365062999433	0.00763537813603634	0.00763646992283921	0.00763600262782797	0.00763562730318812	0.00763615420733707	0.0076362951357191	0.00763588793325813	0.00763572219698031	0.00763600139671033	0.00763624158498989	0.00763612412443625	0.00763586221308954	0.00763580671399365
flux1:	0.654547565960611	0.00797290932988515	0.0079727892691693	0.00797268932925532	0.00797272125110263	0.00797285940665142	0.00797295604501031	0.00797289603751176	0.00797273388197843	0.00797265161556888	0.00797275835107208	0.00797294537849238	0.0079729863894582	0.00797280740937598	0.0079726143745474	0.00797267137802283	0.00797294013716891	0.00797305894014927	0.0079728115282437	0.00797252887289059	0.00797270473314424	0.00797312022626657	0.00797296331190919	0.00797241893697076	0.00797282208332878	0.00797330840426342	0.00797216629026077	0.00797334068100824	0.00797219965807748	0.00797396773378087	0.00797252376363629	0.00797183899501983	0.00797252376363629	0.00797396773378087	0.00797219965807748	0.00797334068100824	0.00797216629026077	0.00797330840426342	0.00797282208332878	0.00797241893697076	0.00797296331190918	0.00797312022626657	0.00797270473314424	0.0079725288728906	0.0079728115282437	0.00797305894014927	0.00797294013716891	0.00797267137802283	0.0079726143745474
flux1:	0.654810014864364	0.00831723585794214	0.00831710769367453	0.00831699916224568	0.00831703121443288	0.008317177875314	0.00831728197759728	0.00831722031233148	0.00831704952382123	0.00831696148846776	0.00831707163083479	0.00831726683079335	0.008317310969753	0.0083171267461362	0.00831692736981842	0.00831698537670656	0.00831726041039789	0.00831738045752074	0.00831712640974817	0.00831684112391013	0.00831702728175564	0.00831745013518107	0.00831727604902071	0.00831671441303516	0.00831714710109848	0.00831765299378686	0.00831645913706544	0.00831768011429407	0.00831648201770759	0.00831833224126399	0.00831683270616893	0.00831612137676332	0.00831683270616893	0.00831833224126399	0.00831648201770759	0.00831768011429407	0.00831645913706544	0.00831765299378686	0.00831714710109848	0.00831671441303516	0.00831727604902071	0.00831745013518107	0.00831702728175564	0.00831684112391012	0.00831712640974817	0.00831738045752074	0.00831726041039789	0.00831698537670656	0.00831692736981842
flux1:	0.655072463768117	0.00866877049691876	0.00866863402172418	0.00866851643514208	0.00866854835667122	0.00866870371410565	0.00866881572892991	0.00866875267806961	0.00866857310105133	0.00866847886852181	0.0086685921139305	0.00866879557987203	0.00866884325714948	0.00866865416362702	0.00866844844592648	0.00866850703726185	0.00866878783089817	0.00866890900445457	0.00866864883907401	0.00866836169679212	0.00866855833243636	0.00866898767280025	0.00866879530029274	0.00866821662848484	0.00866868047755217	0.00866920638654236	0.00866795945035888	0.0086692274305012	0.0086679704371858	0.00866990503069766	0.00866834947530979	0.00866761135767329	0.00866834947530979	0.00866990503069767	0.00866797043718581	0.0086692274305012	0.00866795945035888	0.00866920638654236	0.00866868047755217	0.00866821662848484	0.00866879530029274	0.00866898767280025	0.00866855833243635	0.00866836169679212	0.00866864883907401	0.00866890900445457	0.00866878783089817	0.00866850703726185	0.00866844844592648
flux1:	0.655334912671871	0.00902718374472312	0.0090270387491882	0.00902691176611353	0.00902694341428354	0.00902710765139732	0.0090272279033672	0.00902716362961493	0.00902697512659783	0.00902687439266571	0.00902699053643477	0.00902720233455479	0.00902725383921453	0.00902706016230037	0.00902684813765693	0.00902690700869024	0.00902719312217936	0.00902731526929545	0.00902704940354855	0.00902676111126764	0.00902696842602471	0.00902740346879219	0.00902719178512709	0.00902659630356688	0.00902709279676892	0.00902763904790474	0.00902633779534137	0.00902765327885838	0.00902633567879055	0.00902835674072931	0.00902674464008961	0.00902597946765561	0.00902674464008961	0.00902835674072931	0.00902633567879055	0.00902765327885838	0.00902633779534137	0.00902763904790474	0.00902709279676893	0.00902659630356688	0.00902719178512709	0.00902740346879219	0.00902696842602471	0.00902676111126764	0.00902704940354855	0.00902731526929545	0.00902719312217936	0.00902690700869024	0.00902684813765693
flux1:	0.655597361575624	0.00939211369549115	0.00939195999095369	0.00939182342788217	0.0093918547910357	0.00939202806063785	0.00939215671589779	0.00939209126015393	0.00939189373317013	0.00939178635096618	0.00939190529967303	0.00939212544840514	0.00939218091601516	0.00939198284296882	0.00939176459945706	0.00939182359084798	0.00939211467116608	0.00939223758601768	0.0093919663056943	0.00939167748852114	0.00939189572082736	0.00939233580104515	0.0093921038873146	0.00939149180722907	0.00939202225722802	0.00939258904219601	0.00939123235758298	0.00939259595479869	0.00939121617121847	0.00939332565275704	0.00939165638718292	0.00939086384173598	0.00939165638718292	0.00939332565275704	0.00939121617121847	0.0093925959547987	0.00939123235758298	0.00939258904219601	0.00939202225722803	0.00939149180722908	0.0093921038873146	0.00939233580104515	0.00939189572082737	0.00939167748852114	0.00939196630569431	0.00939223758601769	0.00939211467116609	0.00939182359084797	0.00939176459945706
flux1:	0.655859810479377	0.00976316600756465	0.00976300345344908	0.00976285731821987	0.0097628885223159	0.00976307092078919	0.00976320795471977	0.00976314122938341	0.00976293464471333	0.00976282065584584	0.00976294243436832	0.00976317088125677	0.00976323026393988	0.00976302787512974	0.00976280357576005	0.00976286270245532	0.00976315849228527	0.00976328189689344	0.0097630053281937	0.00976271651950162	0.00976294596183723	0.00976339056264843	0.00976313761916573	0.00976250912076223	0.00976307463775718	0.0097636620011549	0.00976224891128754	0.00976366136575668	0.0097622179736046	0.00976441765563601	0.00976269048805055	0.00976187018852248	0.00976269048805055	0.00976441765563601	0.00976221797360461	0.00976366136575668	0.00976224891128754	0.0097636620011549	0.00976307463775718	0.00976250912076223	0.00976313761916573	0.00976339056264843	0.00976294596183724	0.00976271651950162	0.0097630053281937	0.00976328189689344	0.00976315849228527	0.00976286270245532	0.00976280357576005
flux1:	0.65612225938313	0.0101399140178837	0.010139742552475	0.010139587073975	0.0101396183823223	0.0101398099206702	0.0101399550893663	0.0101398868778647	0.0101396712930298	0.01013955095496	0.0101396757078987	0.0101399123047647	0.0101399753449371	0.0101397686112099	0.0101395385163898	0.0101395979928854	0.0101398983348561	0.0101400218592349	0.0101397399441469	0.0101394515789949	0.0101396925950086	0.0101401413727759	0.0101398667290658	0.010139221945513	0.0101398234086775	0.0101404312380905	0.0101389609326102	0.01014042314096	0.0101389148830179	0.010141206354456	0.0101394204111908	0.0101385719042893	0.0101394204111908	0.010141206354456	0.0101389148830179	0.01014042314096	0.0101389609326102	0.0101404312380905	0.0101398234086775	0.010139221945513	0.0101398667290658	0.0101401413727759	0.0101396925950086	0.0101394515789949	0.0101397399441469	0.0101400218592349	0.0101398983348561	0.0101395979928854	0.0101395385163898
flux1:	0.656384708286884	0.0105218990080001	0.0105217186812291	0.0105215543335637	0.0105215861393878	0.0105217867127528	0.0105219395298733	0.010521869492722	0.0105216450845348	0.0105215188927446	0.010521646879938	0.0105218913574402	0.0105219575665895	0.0105217463519315	0.0105215108420908	0.0105215711028247	0.0105218759390556	0.0105219991016079	0.0105217115779726	0.0105214239906602	0.0105216770317017	0.0105221298366278	0.0105218329577242	0.0105211719599983	0.0105218099934343	0.0105224380129256	0.0105209098632007	0.0105224228904287	0.0105208486906993	0.0105232333286609	0.01052138758473	0.0105205103378883	0.0105213875847301	0.0105232333286609	0.0105208486906993	0.0105224228904287	0.0105209098632007	0.0105224380129256	0.0105218099934343	0.0105211719599983	0.0105218329577242	0.0105221298366278	0.0105216770317017	0.0105214239906602	0.0105217115779726	0.0105219991016079	0.0105218759390556	0.0105215711028247	0.0105215108420908
flux1:	0.656647157190637	0.010908630626089	0.0109084416326395	0.0109082691521836	0.0109083019640725	0.0109085113212665	0.0109086710417111	0.0109085987290776	0.0109083658213566	0.0109082345249662	0.010908366111093	0.0109086180539369	0.0109086866976785	0.0109084707672133	0.0109082303644748	0.0109082920782002	0.0109086014450571	0.0109087236342051	0.0109084300215468	0.0109081434474588	0.0109084090676591	0.0109088659588812	0.0109085464477017	0.010907869231043	0.0109085441852535	0.0109091919525653	0.0109076055283978	0.0109091706176915	0.0109075295916214	0.010910008544076	0.0109081018138374	0.0109071952109272	0.0109081018138374	0.010910008544076	0.0109075295916214	0.0109091706176915	0.0109076055283978	0.0109091919525653	0.0109085441852535	0.010907869231043	0.0109085464477017	0.0109088659588812	0.0109084090676591	0.0109081434474588	0.0109084300215468	0.0109087236342051	0.0109086014450571	0.0109082920782002	0.0109082303644748
flux1:	0.65690960609439	0.0112995874684269	0.0112993901792915	0.011299210573272	0.0112992449939455	0.0112994627086843	0.0112996283203384	0.0112995531907386	0.0112993122801632	0.0112991768898545	0.011299312528418	0.0112995713525708	0.0112996414430439	0.0112994204761553	0.0112991758638549	0.0112992399410041	0.0112995539591897	0.0112996744172828	0.011299374009335	0.0112990885910519	0.0112993674600591	0.0112998287143282	0.0112994863100415	0.0112987927827771	0.0112995047225347	0.0113001716301862	0.0112985267136816	0.0113001452899428	0.0112984367511827	0.0113010109226193	0.0112990418566234	0.011298105196812	0.0112990418566234	0.0113010109226193	0.0112984367511827	0.0113001452899428	0.0112985267136816	0.0113001716301862	0.0112995047225347	0.0112987927827771	0.0112994863100415	0.0112998287143282	0.0112993674600591	0.0112990885910519	0.011299374009335	0.0112996744172827	0.0112995539591897	0.0112992399410041	0.011299175863855
flux1:	0.657172054998143	0.0116942178228623	0.011694012813381	0.0116938273589711	0.0116938640582094	0.011694089503821	0.0116942597283141	0.011694181172724	0.0116939329512508	0.0116937947386127	0.0116939349509026	0.0116941998842102	0.0116942701806414	0.0116940437887515	0.0116937958275864	0.0116938634198457	0.0116941822801691	0.0116943000907193	0.0116939919553888	0.0116937077528506	0.011694000665335	0.0116944667785632	0.0116941013510195	0.0116933913264881	0.0116941400258148	0.01169482530615	0.0116931219021271	0.0116947955685432	0.0116930190320387	0.0116956890726436	0.0116936561613169	0.0116926886613696	0.0116936561613169	0.0116956890726436	0.0116930190320387	0.0116947955685432	0.0116931219021271	0.01169482530615	0.0116941400258148	0.0116933913264881	0.0116941013510195	0.0116944667785632	0.011694000665335	0.0116937077528506	0.0116939919553888	0.0116943000907193	0.0116941822801691	0.0116938634198457	0.0116937958275864
flux1:	0.657434503901897	0.0120919405758047	0.0120917286482383	0.0120915388815466	0.0120915785644868	0.0120918108938407	0.0120919841969057	0.0120919015672446	0.012091646939529	0.0120915074272641	0.0120916527771736	0.0120919228447531	0.0120919918627262	0.0120917596110103	0.0120915093506249	0.0120915818422022	0.0120919057875838	0.0120920198668441	0.0120917028541181	0.0120914198584464	0.0120917277395328	0.0120921994207082	0.0120918109611603	0.01209108415342	0.0120918690981947	0.0120925718323001	0.0120908101746837	0.0120925407018772	0.0120906958831966	0.0120934621819557	0.0120913637665828	0.0120903645668161	0.0120913637665828	0.0120934621819557	0.0120906958831966	0.0120925407018772	0.0120908101746837	0.0120925718323	0.0120918690981947	0.01209108415342	0.0120918109611603	0.0120921994207082	0.0120917277395328	0.0120914198584464	0.0120917028541181	0.0120920198668441	0.0120919057875838	0.0120915818422022	0.0120915093506249
flux1:	0.65769695280565	0.0124921462832496	0.0124919284820662	0.0124917361768644	0.0124917795491979	0.0124920176814883	0.0124921922930961	0.0124921049337528	0.0124918450281224	0.012491705970923	0.0124918570367561	0.0124921310524355	0.0124921970820785	0.0124919585141768	0.0124917071990886	0.0124917861894462	0.0124921154939112	0.0124922245877231	0.012491897345759	0.0124916154961723	0.0124919394020432	0.0124924175592528	0.0124920061677473	0.0124912621916619	0.0124920825901453	0.0124928017204223	0.0124909822741516	0.0124927715816551	0.0124908583925794	0.0124937210746241	0.0124915553658792	0.0124905235398652	0.0124915553658792	0.0124937210746241	0.0124908583925794	0.0124927715816551	0.0124909822741516	0.0124928017204223	0.0124920825901453	0.0124912621916619	0.0124920061677473	0.0124924175592528	0.0124919394020432	0.0124916154961723	0.0124918973457589	0.0124922245877231	0.0124921154939112	0.0124917861894462	0.0124917071990886
flux1:	0.657959401709403	0.0128941984053102	0.0128939760236091	0.0128937831601386	0.012893830891995	0.0128940735077972	0.0128942474517965	0.0128941547326365	0.0128938909043579	0.0128937542606546	0.0128939116052646	0.0128941881701756	0.0128942493031173	0.0128940039677155	0.0128937530366335	0.0128938403147853	0.0128941752603677	0.0128942779470641	0.0128939389464109	0.012893658149511	0.0128939992625534	0.0128944849811243	0.0128940508510815	0.0128932892272619	0.012894144028576	0.012894878374623	0.0128930018327256	0.0128948519627733	0.0128928705032941	0.0128958294316939	0.0128935945357395	0.0128925291037403	0.0128935945357395	0.0128958294316939	0.0128928705032941	0.0128948519627733	0.0128930018327256	0.012894878374623	0.012894144028576	0.0128932892272619	0.0128940508510815	0.0128944849811243	0.0128939992625534	0.0128936581495109	0.0128939389464109	0.0128942779470641	0.0128941752603677	0.0128938403147853	0.0128937530366335
flux1:	0.658221850613157	0.0132974347026894	0.0132972092785321	0.0132970180032381	0.0132970706937126	0.0132973162394215	0.0132974873719594	0.0132973887210967	0.0132971225469452	0.0132969904421438	0.0132971545828909	0.0132974320920801	0.0132974862566612	0.0132972337346728	0.0132969848124742	0.0132970823232762	0.0132974231758873	0.0132975178758523	0.0132971654414444	0.0132968855920302	0.0132972452100632	0.0132977397231135	0.0132972831237369	0.013296503288665	0.0132973912090008	0.0132981394863359	0.0132962067619561	0.0132981198458344	0.0132960703928263	0.0132991251749025	0.0132968191268243	0.0132957190728184	0.0132968191268243	0.0132991251749025	0.0132960703928263	0.0132981198458344	0.0132962067619561	0.0132981394863359	0.0132973912090008	0.013296503288665	0.0132972831237369	0.0132977397231135	0.0132972452100632	0.0132968855920302	0.0132971654414444	0.0132975178758523	0.0132974231758873	0.0132970823232762	0.0132969848124742
flux1:	0.65848429951691	0.0137011687924792	0.0137009420943432	0.0137007546718715	0.0137008128162174	0.01370105951859	0.0137012255741448	0.0137011205086883	0.0137008537721712	0.0137007284543966	0.0137008998344913	0.0137011764921169	0.0137012214959724	0.0137009614269753	0.0137007163088646	0.013700826112067	0.0137011730974633	0.0137012580897223	0.0137008904399792	0.0137006114424536	0.0137009909617733	0.0137014956137507	0.0137010168710036	0.0137002181924911	0.0137011377485473	0.0137018985895994	0.0136999108029248	0.013701889020386	0.0136997720133338	0.013702922011431	0.0137005428155239	0.0136994071075547	0.0137005428155239	0.013702922011431	0.0136997720133338	0.013701889020386	0.0136999108029248	0.0137018985895993	0.0137011377485473	0.0137002181924911	0.0137010168710036	0.0137014956137507	0.0137009909617733	0.0137006114424536	0.0137008904399792	0.0137012580897223	0.0137011730974633	0.013700826112067	0.0137007163088646
flux1:	0.658746748420663	0.0141046918596508	0.0141044658607388	0.0141042846199744	0.0141043485814353	0.0141045944725033	0.0141047531159554	0.0141046412689642	0.0141043759359517	0.0141042597256881	0.0141044386884822	0.0141047125318127	0.0141047461105995	0.014104478217163	0.0141042388448445	0.0141043630679878	0.0141047163490142	0.0141047897949599	0.0141044050870297	0.0141041268764117	0.0141045277686205	0.0141050439726852	0.0141045434496407	0.0141037252475797	0.014104674796466	0.0141054467731753	0.014103405233376	0.0141054507658789	0.0141032667901425	0.0141065111366474	0.0141040568128135	0.014102884426273	0.0141040568128135	0.0141065111366474	0.0141032667901425	0.0141054507658789	0.014103405233376	0.0141054467731753	0.014104674796466	0.0141037252475797	0.0141045434496407	0.0141050439726852	0.0141045277686205	0.0141041268764117	0.0141044050870297	0.0141047897949599	0.0141047163490142	0.0141043630679878	0.0141042388448445
flux1:	0.659009197324416	0.0145072745195814	0.0145070513612843	0.0145068786375797	0.0145069486256791	0.0145071915777949	0.0145073404606147	0.0145072216026162	0.0145069597875716	0.0145068550229164	0.0145070417906223	0.0145073107226694	0.0145073305934047	0.0145070547019938	0.0145068231320238	0.0145069639185533	0.014507323574807	0.0145073835488804	0.0145069799287915	0.0145067024903421	0.0145071262731755	0.0145076554635454	0.0145071335409492	0.0145062951131019	0.014507272897691	0.0145080545449956	0.01450596072747	0.0145080757062546	0.0145058254744447	0.0145091630906968	0.0145066317259746	0.0145054216693152	0.0145066317259745	0.0145091630906968	0.0145058254744447	0.0145080757062546	0.01450596072747	0.0145080545449956	0.014507272897691	0.0145062951131019	0.0145071335409492	0.0145076554635454	0.0145071262731755	0.014506702490342	0.0145069799287915	0.0145073835488804	0.014507323574807	0.0145069639185533	0.0145068231320238
flux1:	0.65927164622817	0.0149081688259781	0.0149079507713735	0.0149077888473843	0.014907864904216	0.014908102674478	0.0149082394928456	0.0149081135464886	0.0149078574699518	0.0149077664494596	0.0149079611076059	0.0149082229378158	0.0149082268550439	0.0149079429123109	0.0149077212771486	0.0149078807313627	0.014908246742351	0.0149082912691897	0.0149078669254355	0.0149075903119453	0.0149080385145712	0.0149085820951752	0.0149080391530627	0.0149071798054187	0.014908184003903	0.0149089738433531	0.0149068293627523	0.0149090158129816	0.0149067001450878	0.0149101297636834	0.0149075195677061	0.0149062709099708	0.0149075195677061	0.0149101297636834	0.0149067001450878	0.0149090158129816	0.0149068293627523	0.0149089738433531	0.014908184003903	0.0149071798054187	0.0149080391530627	0.0149085820951752	0.0149080385145712	0.0149075903119453	0.0149078669254355	0.0149082912691897	0.014908246742351	0.0149078807313627	0.0149077212771486
flux1:	0.659534095131923	0.015306610417599	0.015306399796445	0.0153062508441455	0.0153063328398313	0.0153065631226191	0.0153066856751232	0.015306552721845	0.0153063046602826	0.0153062295855471	0.0153064320742396	0.0153066845662644	0.0153066703790836	0.0153063784625434	0.0153061689251745	0.0153063490558107	0.0153067212885371	0.0153067483857949	0.0153063016046929	0.0153060259505626	0.0153065000740849	0.0153070593650666	0.0153064957662326	0.0153056148472514	0.0153066436254643	0.0153074401881983	0.0153052467678786	0.0153075065502725	0.0153051263532382	0.0153086465430952	0.0153059559060822	0.0153046678055517	0.0153059559060822	0.0153086465430952	0.0153051263532382	0.0153075065502725	0.0153052467678786	0.0153074401881983	0.0153066436254643	0.0153056148472514	0.0153064957662326	0.0153070593650666	0.0153065000740849	0.0153060259505626	0.0153063016046929	0.0153067483857949	0.0153067212885371	0.0153063490558107	0.0153061689251745
flux1:	0.659796544035676	0.0157018207962419	0.0157016199434419	0.0157014859699166	0.0157015736079426	0.015701794093813	0.0157019003363232	0.0157017606142946	0.0157015228438592	0.0157014657640676	0.015701675876806	0.0157019168019872	0.0157018825098696	0.015701582832203	0.01570138753555	0.0157015901999307	0.0157019684016586	0.0157019761274102	0.015701505348438	0.0157012308798143	0.015701732353965	0.0157023085377158	0.0157017246137673	0.0157008215516154	0.0157018731165294	0.0157026749648683	0.0157004344035799	0.0157027691551228	0.0157003254025826	0.0157039345960174	0.0157011621477457	0.0156998338809322	0.0157011621477457	0.0157039345960174	0.0157003254025826	0.0157027691551228	0.0157004344035799	0.0157026749648683	0.0157018731165294	0.0157008215516154	0.0157017246137673	0.0157023085377158	0.015701732353965	0.0157012308798143	0.015701505348438	0.0157019761274102	0.0157019684016586	0.0157015901999307	0.01570138753555
flux1:	0.660058992939429	0.0160930097275701	0.0160928209175387	0.016092703717027	0.0160927965496419	0.0160930049884235	0.0160930930837955	0.0160929469768486	0.0160927217129756	0.0160926844736407	0.0160929018640777	0.0160931290589323	0.0160930728642525	0.0160927657707778	0.0160925867834206	0.0160928136341225	0.0160931974308353	0.0160931839342075	0.0160926878034569	0.0160924148438518	0.0160929449810819	0.0160935390495708	0.0160929350901817	0.0160920094318913	0.0160930820846017	0.016093887831569	0.0160916019683381	0.0160940130437479	0.0160915067566472	0.0160952032776137	0.0160923479457063	0.0160909789358742	0.0160923479457063	0.0160952032776137	0.0160915067566472	0.0160940130437479	0.0160916019683381	0.016093887831569	0.0160930820846017	0.0160920094318913	0.0160929350901817	0.0160935390495708	0.0160929449810819	0.0160924148438518	0.0160926878034569	0.0160931839342075	0.0160931974308353	0.0160928136341225	0.0160925867834206
flux1:	0.660321441843183	0.0164793777554777	0.0164792031351688	0.0164791042495901	0.0164792017028893	0.016479395968488	0.0164794643289478	0.0164793123466756	0.01647910168175	0.0164790858797023	0.0164793100763226	0.0164795215020307	0.0164794418573016	0.0164791278164889	0.0164789670764758	0.0164792195124521	0.0164796084132649	0.0164795719867082	0.0164790494065996	0.0164787783776236	0.0164793383259952	0.0164799510311861	0.0164793272770348	0.0164783787283577	0.0164794709148166	0.0164802792409717	0.0164779499192445	0.0164804383349477	0.0164778705637377	0.0164816526563072	0.0164787137221105	0.0164773035664807	0.0164787137221105	0.0164816526563072	0.0164778705637377	0.0164804383349477	0.0164779499192445	0.0164802792409717	0.0164794709148167	0.0164783787283577	0.0164793272770348	0.0164799510311861	0.0164793383259951	0.0164787783776236	0.0164790494065996	0.0164795719867082	0.0164796084132649	0.0164792195124521	0.0164789670764758
flux1:	0.660583890746936	0.0168601188198648	0.0168599603434341	0.0168598810332348	0.01685998244099	0.0168601605951991	0.0168602079155528	0.0168600506652619	0.0168598565068084	0.0168598634532951	0.016860093881572	0.0168602876832567	0.0168601833312374	0.0168598629184938	0.0168597221772246	0.0168600013011883	0.0168603947086764	0.0168603338401148	0.0168597840135911	0.0168595154306512	0.016860106127086	0.0168607379361897	0.0168600945759033	0.0168591230405106	0.0168602333982915	0.0168610430653654	0.0168586720975744	0.0168612384799319	0.0168586102889828	0.0168624761450958	0.0168594532954129	0.0168580017902107	0.0168594532954129	0.0168624761450958	0.0168586102889827	0.0168612384799319	0.0168586720975743	0.0168610430653654	0.0168602333982915	0.0168591230405106	0.0168600945759033	0.0168607379361897	0.016860106127086	0.0168595154306512	0.016859784013591	0.0168603338401148	0.0168603947086764	0.0168600013011883	0.0168597221772246
flux1:	0.660846339650689	0.0172344229668869	0.0172342823350076	0.0172342235616835	0.0172343282064324	0.0172344885589589	0.0172345138391821	0.0172343519908608	0.0172341760028155	0.0172342066962296	0.0172344427073924	0.0172346172708628	0.0172344872759636	0.0172341611512763	0.0172340419195559	0.0172343485032365	0.0172347457293507	0.0172346591523327	0.0172340816198994	0.0172338160829542	0.0172344382084909	0.0172350892656922	0.0172344264369357	0.0172334320535438	0.0172345594529905	0.0172353693139426	0.0172329584476978	0.0172356029871669	0.0172329154419675	0.0172368632274766	0.0172337566004703	0.017232263763009	0.0172337566004703	0.0172368632274766	0.0172329154419675	0.0172356029871669	0.0172329584476978	0.0172353693139425	0.0172345594529905	0.0172334320535438	0.0172344264369357	0.0172350892656922	0.0172344382084909	0.0172338160829542	0.0172340816198994	0.0172346591523327	0.0172347457293507	0.0172343485032366	0.0172340419195559
flux1:	0.661108788554442	0.0176014791399747	0.0176013577467251	0.0176013201677847	0.0176014273272188	0.0176015684891848	0.0176015710454328	0.0176014052913366	0.0176012488409515	0.0176013039503036	0.0176015448554604	0.0176016988590683	0.017601542628809	0.0176012115091765	0.0176011150075782	0.0176014494661926	0.0176018497531383	0.0176017364930714	0.0176011311612667	0.0176008693409679	0.0176015232797176	0.0176021933758464	0.017601511170511	0.0176004943464868	0.0176016379247397	0.017602446929989	0.0175999978171094	0.0176027202299101	0.0175999743875279	0.0176040022655694	0.0176008124892565	0.0175992785763065	0.0176008124892565	0.0176040022655694	0.0175999743875279	0.0176027202299101	0.0175999978171094	0.017602446929989	0.0176016379247397	0.0176004943464868	0.017601511170511	0.0176021933758464	0.0176015232797176	0.0176008693409679	0.0176011311612668	0.0176017364930714	0.0176018497531383	0.0176014494661926	0.0176011150075782
flux1:	0.661371237458196	0.0179604780391786	0.0179603769291507	0.0179603609056519	0.0179604699019414	0.0179605908303141	0.0179605702939492	0.0179604013047775	0.0179602654175734	0.0179603452773502	0.0179605903853635	0.0179607228447123	0.0179605401403901	0.0179602047682814	0.0179601318839007	0.0179604942608483	0.0179608968060332	0.0179607562206178	0.017960123380773	0.0179598660005583	0.017960551804022	0.0179612403554047	0.017960538828655	0.017959500268683	0.0179606594552684	0.0179614666550105	0.0179589808245701	0.0179617803232501	0.0179589772264087	0.0179630833771959	0.0179598115991168	0.0179582371208952	0.0179598115991168	0.0179630833771959	0.0179589772264087	0.0179617803232501	0.0179589808245701	0.0179614666550105	0.0179606594552684	0.017959500268683	0.017960538828655	0.0179612403554047	0.017960551804022	0.0179598660005583	0.017960123380773	0.0179607562206178	0.0179608968060332	0.0179604942608483	0.0179601318839007
flux1:	0.661633686361949	0.018310615035704	0.0183105348735627	0.0183105404896873	0.0183106507391065	0.0183107507698389	0.0183107070746556	0.0183105354545775	0.0183104207795068	0.0183105253960446	0.0183107740532819	0.0183108843567198	0.018310675292886	0.0183103364022312	0.0183102876537653	0.0183106776161741	0.0183110816000897	0.0183109134121837	0.0183102537486622	0.0183100015635759	0.0183107189218924	0.0183114249593386	0.0183107041420987	0.0183096448705757	0.0183108194034906	0.0183116239461618	0.0183091027826469	0.0183119780567123	0.0183091187317169	0.018313301367938	0.0183099492747997	0.0183083350040261	0.0183099492747997	0.018313301367938	0.0183091187317169	0.0183119780567123	0.0183091027826469	0.0183116239461618	0.0183108194034906	0.0183096448705757	0.0183107041420987	0.0183114249593386	0.0183107189218924	0.0183100015635759	0.0183102537486622	0.0183109134121837	0.0183110816000897	0.0183106776161741	0.0183102876537653
flux1:	0.661896135265702	0.0186510931278341	0.0186510341820059	0.0186510612754892	0.0186511723355589	0.0186512512036792	0.0186511845620961	0.0186510108050549	0.0186509175916668	0.0186510466606426	0.0186512982905329	0.0186513862236619	0.0186511512564775	0.0186508095378845	0.0186507850507341	0.0186512018960696	0.0186516065117804	0.0186514108331203	0.0186507254205915	0.0186504791937905	0.0186512274153247	0.0186519495838773	0.0186512094981637	0.0186501308741289	0.0186513208056445	0.0186521219327502	0.0186495666602974	0.0186525158678038	0.0186496013264073	0.0186538587035293	0.0186504285298835	0.0186487755054784	0.0186504285298835	0.0186538587035293	0.0186496013264073	0.0186525158678038	0.0186495666602974	0.0186521219327502	0.0186513208056445	0.0186501308741289	0.0186512094981637	0.0186519495838773	0.0186512274153247	0.0186504791937905	0.0186507254205915	0.0186514108331203	0.0186516065117804	0.0186512018960696	0.0186507850507341
flux1:	0.662158584169456	0.018981125923833	0.0189810880653401	0.0189811362669723	0.0189812478783433	0.0189813057237875	0.0189812165933386	0.0189810410431156	0.018980969132046	0.0189811220661665	0.0189813762064077	0.0189814419642259	0.0189811818692387	0.018980837936251	0.018980837429018	0.0189812801025372	0.01898168458532	0.0189814619297885	0.0189807522194834	0.0189805126975289	0.0189812906979833	0.0189820272677053	0.018981267944075	0.0189801716676708	0.0189813773594044	0.0189821743970749	0.0189795860705935	0.0189826068412809	0.0189796380864369	0.0189839685073725	0.0189804630326898	0.0189787725578417	0.0189804630326899	0.0189839685073725	0.0189796380864369	0.0189826068412809	0.0189795860705935	0.0189821743970749	0.0189813773594044	0.0189801716676708	0.018981267944075	0.0189820272677053	0.0189812906979833	0.0189805126975288	0.0189807522194834	0.0189814619297885	0.01898168458532	0.0189812801025372	0.018980837429018
flux1:	0.662421033073209	0.0192999406368712	0.0192999233535921	0.0192999921334968	0.0193001042539537	0.0193001416125756	0.0193000306545328	0.019299853470967	0.0192998022985316	0.0192999782640226	0.0193002345992984	0.0193002787850614	0.0192999946254071	0.0192996489836473	0.0192996717670097	0.0193001388894105	0.0193005425450163	0.0193002938304833	0.0192995616257781	0.019299329513906	0.0193001358158601	0.0193008847035569	0.0193001061998233	0.019298994309526	0.0193002164166813	0.0193010087644432	0.0192983882682225	0.0193014777184385	0.0192984557537497	0.0193028575675162	0.0192992801013505	0.0192975537358399	0.0192992801013505	0.0193028575675162	0.0192984557537497	0.0193014777184385	0.0192983882682225	0.0193010087644432	0.0193002164166813	0.019298994309526	0.0193001061998233	0.0193008847035569	0.0193001358158601	0.019299329513906	0.0192995616257781	0.0193002938304833	0.0193005425450163	0.0193001388894105	0.0192996717670097
flux1:	0.662683481976962	0.0196067810765194	0.0196067835023899	0.019606872220388	0.0196069850486665	0.0196070028285436	0.0196068708609156	0.0196066919944687	0.0196066606115296	0.0196068585716051	0.0196071169598057	0.0196071405702151	0.0196068336566585	0.0196064866776375	0.0196065316661314	0.0196070215703468	0.0196074238003676	0.0196071503385143	0.019606397760581	0.019606173699185	0.0196070064426326	0.0196077652440325	0.0196069676643285	0.0196058425244649	0.0196070819695017	0.0196078690868653	0.0196052171410322	0.0196083719003304	0.0196052977428601	0.0196097693370611	0.0196061236923486	0.0196043632391865	0.0196061236923486	0.0196097693370611	0.0196052977428601	0.0196083719003304	0.0196052171410322	0.0196078690868653	0.0196070819695017	0.0196058425244649	0.0196069676643285	0.0196077652440325	0.0196070064426326	0.019606173699185	0.019606397760581	0.0196071503385143	0.0196074238003676	0.0196070215703468	0.0196065316661314
flux1:	0.662945930880715	0.0199009106209599	0.0199009315788612	0.0199010395359783	0.0199011535235359	0.0199011529673863	0.0199010009148416	0.0199008200913524	0.0199008071960063	0.0199010259591668	0.0199012864493419	0.0199012908462317	0.0199009626908172	0.0199006145920388	0.0199006803287836	0.0199011911045044	0.0199015914274063	0.0199012949013717	0.019900524346002	0.0199003088895393	0.0199011658536315	0.0199019318851814	0.0199011153984125	0.0198999796767924	0.0199012376131477	0.0199020190046927	0.0198993361796262	0.019902552428568	0.019899427124559	0.0199039669117267	0.0199002573666238	0.0198984648532373	0.0199002573666238	0.0199039669117267	0.019899427124559	0.019902552428568	0.0198993361796262	0.0199020190046927	0.0199012376131477	0.0198999796767924	0.0199011153984125	0.0199019318851814	0.0199011658536315	0.0199003088895393	0.019900524346002	0.0199012949013717	0.0199015914274063	0.0199011911045044	0.0199006803287836
flux1:	0.663208379784469	0.0201816151537323	0.0201816532101047	0.0201817796981884	0.0201818955476396	0.0201818781828368	0.0201817070262664	0.0201815237432951	0.0201815277263046	0.0201817659970799	0.0201820288376998	0.0201820157069532	0.0201816679723116	0.0201813188050565	0.0201814034989551	0.0201819330431567	0.0201823311096984	0.020182013539835	0.0201812276268707	0.0201810212263272	0.0201818998621353	0.0201826702112261	0.0201818350679686	0.0201806917037948	0.0201819694706225	0.0201827446703187	0.020180031408854	0.0201833049271844	0.0201801295701198	0.0201847359681766	0.0201809672171967	0.0201791448715583	0.0201809672171967	0.0201847359681766	0.0201801295701198	0.0201833049271844	0.020180031408854	0.0201827446703187	0.0201819694706225	0.0201806917037948	0.0201818350679686	0.0201826702112261	0.0201818998621353	0.0201810212263272	0.0201812276268707	0.020182013539835	0.0201823311096984	0.0201819330431567	0.0201814034989551
flux1:	0.663470828688222	0.020448205948628	0.0204482594772241	0.0204484038237201	0.0204485224733031	0.0204484900515916	0.0204483007800511	0.0204481143156718	0.0204481333169736	0.020448389746618	0.0204486553831392	0.0204486266821257	0.0204482611286645	0.0204479107745175	0.0204480123489535	0.0204485584204712	0.0204489540224484	0.0204486177209315	0.0204478192380065	0.0204476222279208	0.0204485197016321	0.0204492912837741	0.0204484378307238	0.020447289993283	0.0204485890624975	0.0204493576180181	0.020446614264994	0.020449940489031	0.0204467162393813	0.0204513876466941	0.0204475647422435	0.0204457149645068	0.0204475647422435	0.0204513876466941	0.0204467162393813	0.020449940489031	0.020446614264994	0.0204493576180181	0.0204485890624975	0.020447289993283	0.0204484378307239	0.0204492912837741	0.0204485197016321	0.0204476222279208	0.0204478192380065	0.0204486177209315	0.0204489540224484	0.0204485584204711	0.0204480123489535
flux1:	0.663733277591975	0.0207000224862426	0.0207000897379421	0.020700251343125	0.0207003739372889	0.0207003283668144	0.0207001219344676	0.0206999313687613	0.0206999633428666	0.0207002365775246	0.020700505638757	0.0207004635340824	0.0207000819673605	0.0206997301441597	0.0206998462957364	0.0207004065717828	0.0207007996433247	0.0207004471587968	0.020699639001305	0.0206994515921626	0.0207003648377323	0.0207011344589433	0.0207002631501223	0.0206991141890974	0.0207004361062844	0.0207011975640608	0.0206984244024898	0.0207017984902624	0.0206985265961959	0.0207032613619075	0.0206993896476317	0.0206975149779741	0.0206993896476317	0.0207032613619075	0.0206985265961959	0.0207017984902624	0.0206984244024898	0.0207011975640608	0.0207004361062844	0.0206991141890974	0.0207002631501223	0.0207011344589433	0.0207003648377323	0.0206994515921626	0.020699639001305	0.0207004471587968	0.0207007996433247	0.0207004065717828	0.0206998462957364
flux1:	0.663995726495728	0.0209364351857303	0.0209365143610039	0.0209366927253702	0.0209368205723025	0.0209367638449723	0.0209365411353873	0.0209363453842461	0.0209363881719205	0.0209366768959233	0.0209369501692312	0.0209368969670354	0.0209365011875965	0.0209361474650434	0.0209362757304778	0.0209368478629385	0.020937238473915	0.0209368725277557	0.0209360576370876	0.0209358799136661	0.0209368056935758	0.0209375701160636	0.0209366815201227	0.0209355349086894	0.0209368812296745	0.0209376351213977	0.0209348324142752	0.0209382493166883	0.0209349311349846	0.0209397275254982	0.0209358125631225	0.0209339156466249	0.0209358125631225	0.0209397275254982	0.0209349311349846	0.0209382493166883	0.0209348324142752	0.0209376351213977	0.0209368812296745	0.0209355349086894	0.0209366815201227	0.0209375701160636	0.0209368056935758	0.0209358799136661	0.0209360576370876	0.0209368725277557	0.020937238473915	0.0209368478629385	0.0209362757304778
flux1:	0.664258175399482	0.0211568480354749	0.0211569373559297	0.0211571320960059	0.0211572666136419	0.0211572007310692	0.0211569625308247	0.021156760391039	0.0211568117943382	0.0211571147665514	0.0211573931624822	0.0211573312338646	0.0211569229916589	0.0211565668163694	0.0211567046452927	0.0211572863146691	0.0211576746561319	0.0211572980723	0.021156479374443	0.021156311300421	0.0211572462728639	0.0211580022819633	0.0211570970850912	0.021155956357251	0.0211573285822854	0.021158074413484	0.0211552424500227	0.0211586969861197	0.0211553340025086	0.0211601901651708	0.021156237656742	0.021154321206232	0.021156237656742	0.0211601901651708	0.0211553340025086	0.0211586969861197	0.0211552424500227	0.021158074413484	0.0211573285822854	0.021155956357251	0.0211570970850912	0.0211580022819633	0.0211572462728639	0.0211563113004211	0.021156479374443	0.0211572980723	0.021157674656132	0.0211572863146691	0.0211567046452927
flux1:	0.664520624303235	0.0213607011067174	0.0213607988821941	0.0213610097336716	0.0213611523863758	0.0213610792877545	0.0213608262708014	0.0213606164747862	0.0213606743323491	0.0213609904138657	0.0213612749213436	0.0213612066257382	0.0213607875810214	0.0213604283103247	0.021360573141462	0.0213611621064661	0.0213615484684299	0.0213611640991123	0.0213603444456731	0.0213601858745269	0.0213611266650585	0.0213618711353404	0.021360950139486	0.0213598188233375	0.021361218330959	0.0213619555721869	0.0213590947170565	0.0213625816513068	0.0213591754994731	0.0213640894246394	0.0213601051322413	0.0213581718900988	0.0213601051322413	0.0213640894246394	0.0213591754994731	0.0213625816513068	0.0213590947170565	0.0213619555721869	0.021361218330959	0.0213598188233375	0.021360950139486	0.0213618711353404	0.0213611266650585	0.0213601858745269	0.0213603444456731	0.0213611640991123	0.0213615484684299	0.0213611621064661	0.021360573141462
flux1:	0.664783073206988	0.0215474729346531	0.0215475776225744	0.0215478044304142	0.0215479566590851	0.0215478781542486	0.0215476108778787	0.0215473921558546	0.0215474544153242	0.0215477825872529	0.0215480742209895	0.0215480018304282	0.0215475735226938	0.0215472104660324	0.0215473598040614	0.0215479539450774	0.0215483386873292	0.0215479493368392	0.0215471314504346	0.0215469821423419	0.0215479254178252	0.0215486553763275	0.0215477194926541	0.0215466010414991	0.0215480290241621	0.0215487571051992	0.0215458678492015	0.0215493819686571	0.0215459344471938	0.021550903929963	0.021546893595079	0.0215449462950415	0.021546893595079	0.021550903929963	0.0215459344471938	0.0215493819686571	0.0215458678492015	0.0215487571051992	0.0215480290241621	0.0215466010414991	0.0215477194926541	0.0215486553763275	0.0215479254178252	0.0215469821423419	0.0215471314504346	0.0215479493368392	0.0215483386873292	0.0215479539450774	0.0215473598040614
flux1:	0.665045522110741	0.0217166827521468	0.021716793006229	0.0217170357021437	0.021717198850915	0.0217171165615883	0.0217168354742095	0.0217166066212	0.0217166714057615	0.0217170107763961	0.0217173105186095	0.0217172361458011	0.0217167999718896	0.0217164324382633	0.0217165839285818	0.0217171812835097	0.0217175648004976	0.0217171731499797	0.0217163595757436	0.021716219219923	0.0217171617624547	0.0217178744470933	0.0217169246848061	0.0217158224081243	0.0217172798116452	0.0217179981189786	0.0217150811294727	0.0217186173186381	0.0217151304052942	0.0217201530082603	0.021716122272987	0.0217141636030016	0.021716122272987	0.0217201530082603	0.0217151304052942	0.0217186173186381	0.0217150811294727	0.0217179981189786	0.0217172798116452	0.0217158224081243	0.0217169246848061	0.0217178744470933	0.0217171617624547	0.021716219219923	0.0217163595757436	0.0217171731499797	0.0217175648004976	0.0217171812835097	0.0217165839285818
flux1:	0.665307971014495	0.0218678925620043	0.0218680072680176	0.0218682658364924	0.021868441079474	0.021868356391314	0.0218680618515668	0.0218678217962463	0.0218678874625331	0.0218682372637536	0.0218685460026477	0.0218684715356579	0.0218680287377281	0.0218676560872675	0.0218678075859497	0.0218684063773023	0.0218687890584767	0.0218683975939928	0.0218675906586896	0.0218674589003208	0.0218683976787742	0.0218690905901701	0.0218681280410791	0.0218670450374662	0.0218685325062214	0.0218692403839178	0.0218662965532688	0.0218698498645807	0.0218663257272449	0.0218713987456328	0.0218673530779126	0.0218653856450506	0.0218673530779126	0.0218713987456328	0.0218663257272449	0.0218698498645807	0.0218662965532688	0.0218692403839178	0.0218685325062214	0.0218670450374662	0.0218681280410791	0.0218690905901701	0.0218683976787742	0.0218674589003208	0.0218675906586896	0.0218683975939928	0.0218687890584767	0.0218684063773023	0.0218678075859497
flux1:	0.665570419918248	0.0220007090346825	0.022000827331647	0.0220011017663629	0.0220012900379565	0.0220012040654395	0.0220008963715324	0.0220006442437719	0.0220007094287863	0.0220010690021237	0.0220013874698247	0.0220013145158763	0.0220008661794214	0.0220004878769079	0.0220006375132902	0.0220012361658227	0.0220016183530755	0.0220012292995669	0.0220004310794766	0.0220003075501023	0.0220012397869505	0.0220019107321537	0.0220009365515406	0.0219998756456996	0.0220013934753323	0.0220020902292581	0.0219991207195814	0.0220026864375363	0.0219991274415046	0.0220042478720246	0.0220001924969536	0.0219982187953461	0.0220001924969536	0.0220042478720246	0.0219991274415046	0.0220026864375363	0.0219991207195814	0.0220020902292581	0.0220013934753323	0.0219998756456996	0.0220009365515406	0.0220019107321537	0.0220012397869505	0.0220003075501023	0.0220004310794766	0.0220012292995669	0.0220016183530756	0.0220012361658228	0.0220006375132902
flux1:	0.665832868822001	0.0221147852193995	0.0221149065053987	0.0221151967585285	0.0221153986907616	0.0221153122563233	0.0221149916838721	0.0221147268777958	0.0221147905329993	0.0221151593063595	0.0221154880191263	0.0221154178596574	0.0221149649212505	0.0221145805892184	0.0221147268188249	0.022115323967411	0.0221157059114617	0.0221153211748933	0.0221145334732733	0.0221144178233785	0.0221153410545844	0.0221159881814718	0.0221150035660143	0.0221139672518092	0.0221155153509568	0.0221162002561454	0.0221132065386954	0.0221167802358549	0.022113188947054	0.02211835346174	0.0221142933008318	0.0221123156834935	0.0221142933008318	0.02211835346174	0.022113188947054	0.0221167802358549	0.0221132065386954	0.0221162002561454	0.0221155153509568	0.0221139672518092	0.0221150035660143	0.0221159881814718	0.0221153410545844	0.0221144178233785	0.0221145334732733	0.0221153211748933	0.0221157059114617	0.022115323967411	0.0221147268188249
flux1:	0.666095317725754	0.0222098220578183	0.0222099459804549	0.022210251907775	0.0222104677778278	0.0222103814059413	0.0222100482520839	0.0222097704815731	0.0222098318928973	0.022210209349449	0.0222105485529673	0.022210482111611	0.022210025375573	0.0222096348445618	0.022209776490446	0.022210370978357	0.0222107527960551	0.022210373915779	0.0222095982503146	0.0222094901826314	0.022210402308592	0.0222110241300567	0.0222100302937212	0.0222090206851404	0.0222105985474051	0.0222112708582268	0.0222082547459032	0.0222118323292674	0.0222082115132419	0.022213416439415	0.0222093560594619	0.0222073767147511	0.0222093560594619	0.022213416439415	0.0222082115132419	0.0222118323292674	0.0222082547459032	0.0222112708582268	0.0222105985474051	0.0222090206851404	0.0222100302937212	0.0222110241300567	0.022210402308592	0.0222094901826314	0.0222095982503146	0.022210373915779	0.0222107527960551	0.022210370978357	0.022209776490446
flux1:	0.666357766629508	0.0222855696908044	0.0222856961231613	0.0222860174282402	0.0222862471188973	0.0222861610450165	0.0222858156761797	0.022285525020042	0.022285583813233	0.0222859694543977	0.022286319076821	0.0222862569014154	0.0222857970641574	0.022285400417719	0.0222855366987483	0.022286127566923	0.0222865092014732	0.0222861373144879	0.0222853749147405	0.0222852742167402	0.0222861735425573	0.0222867689499722	0.0222857670989002	0.0222847858905603	0.0222863925776043	0.0222870515402667	0.0222840152118963	0.0222875929584389	0.02228394557505	0.0222891868823901	0.0222851304552726	0.0222831513885889	0.0222851304552726	0.0222891868823901	0.02228394557505	0.022287592958439	0.0222840152118963	0.0222870515402667	0.0222863925776043	0.0222847858905603	0.0222857670989002	0.0222867689499722	0.0222861735425573	0.0222852742167402	0.0222853749147405	0.0222861373144879	0.0222865092014732	0.022286127566923	0.0222855366987483
flux1:	0.666620215533261	0.0223418285501688	0.0223419575539338	0.0223422937347931	0.0223425367099635	0.0223424509035095	0.0223420938039525	0.0223417907383946	0.0223418468697778	0.0223422401745995	0.022342599789723	0.0223425420488624	0.0223420797292752	0.0223416773414946	0.0223418078866156	0.0223423943549027	0.0223427755409644	0.0223424113593213	0.0223416631737905	0.0223415697478046	0.0223424550114993	0.0223430232773284	0.02234201458481	0.0223410630233407	0.0223426971596266	0.0223433420264231	0.0223402880417125	0.0223438626222215	0.0223401918161422	0.0223454651116536	0.0223414163861068	0.0223394394072681	0.0223414163861068	0.0223454651116536	0.0223401918161422	0.0223438626222215	0.0223402880417125	0.0223433420264231	0.0223426971596266	0.0223410630233407	0.02234201458481	0.0223430232773284	0.0223424550114993	0.0223415697478047	0.0223416631737905	0.0223424113593213	0.0223427755409644	0.0223423943549026	0.0223418078866156
flux1:	0.666882664437014	0.0223784502288007	0.0223785820069099	0.022378932308499	0.0223791876052458	0.0223791018051093	0.0223787336232626	0.0223784190398488	0.0223784727732862	0.0223788731566684	0.022379241959229	0.0223791884532471	0.02237872422721	0.0223783167907594	0.0223784416388308	0.0223790230805367	0.0223794033160019	0.0223790471181336	0.0223783138301751	0.0223782277196424	0.0223790981073399	0.0223796388771401	0.0223786244597984	0.0223777033271105	0.0223793631064252	0.0223799931510711	0.0223769244554008	0.0223804929461402	0.022376802033369	0.0223821025647969	0.0223780648507772	0.0223760915673377	0.0223780648507772	0.0223821025647969	0.022376802033369	0.0223804929461402	0.0223769244554008	0.0223799931510711	0.0223793631064252	0.0223777033271105	0.0223786244597984	0.0223796388771401	0.0223790981073399	0.0223782277196424	0.0223783138301751	0.0223790471181336	0.0223794033160019	0.0223790230805367	0.0223784416388308
flux1:	0.667145113340768	0.0223953381241262	0.0223954729658499	0.022395836341435	0.0223961025791655	0.0223960163395756	0.0223956379292597	0.0223953131371822	0.0223953650086166	0.0223957717810041	0.0223961485756047	0.022396098761266	0.0223956331981556	0.022395221741256	0.0223953413266065	0.0223959172379525	0.0223962957639775	0.0223959474002137	0.0223952294517249	0.0223951508621794	0.0223960060097308	0.0223965192841637	0.0223955001804393	0.0223946097895024	0.0223962929930193	0.0223969075263614	0.0223938274449104	0.0223973873270071	0.0223936797777419	0.0223990024457489	0.0223949786116477	0.0223930104282332	0.0223949786116477	0.0223990024457489	0.0223936797777419	0.0223973873270071	0.0223938274449104	0.0223969075263614	0.0223962929930193	0.0223946097895024	0.0223955001804393	0.0223965192841637	0.0223960060097308	0.0223951508621794	0.0223952294517249	0.0223959474002137	0.0223962957639775	0.0223959172379525	0.0223953413266065
flux1:	0.667407562244521	0.0223924478513978	0.0223925860731887	0.0223929611573363	0.0223932365639847	0.022393149308093	0.0223927617619188	0.0223924284741064	0.0223924792456527	0.0223928915766837	0.022393274781265	0.0223932278088692	0.022392761507854	0.0223923473989578	0.022392462523383	0.0223930324896787	0.022393408280236	0.0223930671922521	0.02239236481376	0.0223922941273631	0.02239313410834	0.0223936202161394	0.022392597368091	0.0223917375714404	0.0223934415967059	0.022394039982076	0.0223909522030942	0.0223945013499465	0.0223907807682737	0.0223961201474159	0.0223921126299693	0.022390150753521	0.0223921126299693	0.0223961201474159	0.0223907807682737	0.0223945013499465	0.0223909522030942	0.022394039982076	0.0223934415967059	0.0223917375714404	0.022392597368091	0.0223936202161394	0.02239313410834	0.0223922941273631	0.02239236481376	0.0223930671922521	0.022393408280236	0.0223930324896787	0.022392462523383
flux1:	0.667670011148274	0.0223697874248785	0.0223699293105186	0.0223703144057825	0.0223705968599923	0.0223705079381612	0.0223701126107842	0.0223697729141138	0.0223698235201112	0.0223702404085786	0.0223706280727389	0.0223705828338319	0.0223701164577658	0.0223697013972736	0.0223698131897117	0.0223703768501574	0.0223707486120029	0.0223704138654385	0.0223697271110097	0.0223696648936745	0.0223704901941422	0.02237094975728	0.0223699239965897	0.0223690942073665	0.0223708161072497	0.0223713977747456	0.0223683063221456	0.0223718429755234	0.0223681130764626	0.0223734634447402	0.0223694742710913	0.0223675197217214	0.0223694742710913	0.0223734634447402	0.0223681130764626	0.0223718429755234	0.0223683063221456	0.0223713977747456	0.0223708161072497	0.0223690942073665	0.0223699239965897	0.02237094975728	0.0223704901941422	0.0223696648936745	0.0223697271110097	0.0223704138654385	0.0223707486120029	0.0223703768501574	0.0223698131897117
flux1:	0.667932460052027	0.0223274172065409	0.0223275629501314	0.0223279560288534	0.0223282431164013	0.0223281518659894	0.0223277503853847	0.0223274066959841	0.0223274581837542	0.0223278784359132	0.0223282682737295	0.0223282234571917	0.0223277577620533	0.0223273437609176	0.022327453626511	0.0223280106395599	0.022328376823094	0.022328047152098	0.0223273759373529	0.0223273229377992	0.0223281344187354	0.0223285683112599	0.0223275403501687	0.0223267395750834	0.0223284761054218	0.0223290405644459	0.0223259497602285	0.022329472496088	0.0223257370806072	0.0223310924570915	0.0223271232780848	0.0223251769050823	0.0223271232780848	0.0223310924570915	0.0223257370806072	0.022329472496088	0.0223259497602285	0.0223290405644459	0.0223284761054218	0.0223267395750834	0.0223275403501687	0.0223285683112599	0.0223281344187354	0.0223273229377992	0.0223273759373529	0.022328047152098	0.022328376823094	0.0223280106395599	0.022327453626511
flux1:	0.668194908955781	0.0222654496234058	0.0222655992785581	0.0222659980004157	0.0222662870824342	0.0222661928858455	0.0222657871513765	0.0222654421566888	0.02226549562494	0.0222659178427736	0.0222663072791439	0.0222662614331145	0.0222657972911783	0.0222653866368007	0.022265496197445	0.0222660462085741	0.0222664050296247	0.0222660788916593	0.0222654230331092	0.0222653801735189	0.0222661790221649	0.0222665883243689	0.0222655587520611	0.0222647856352756	0.0222665333096917	0.0222670801591557	0.0222639945765197	0.0222675022618712	0.0222637651905263	0.0222691193803147	0.0222651715137626	0.0222632340161264	0.0222651715137626	0.0222691193803147	0.0222637651905263	0.0222675022618712	0.0222639945765198	0.0222670801591558	0.0222665333096917	0.0222647856352756	0.0222655587520611	0.0222665883243689	0.0222661790221649	0.0222653801735189	0.0222654230331092	0.0222660788916593	0.0222664050296247	0.0222660462085741	0.022265496197445
flux1:	0.668457357859534	0.022184048656108	0.0221842020943171	0.0221846038394258	0.0221848921294297	0.022184794467343	0.0221843866340665	0.0221840432239478	0.0221840997618068	0.022184522342363	0.0221849085712929	0.0221848601681921	0.0221843985834489	0.0221839937938221	0.0221841048225989	0.022184647436178	0.0221849969082773	0.022184672547153	0.0221840318010983	0.0221840001593861	0.022184787831204	0.022185173780877	0.0221841430656088	0.0221833959421734	0.0221851510923305	0.0221856800280409	0.0221826044363326	0.0221860961787625	0.0221823613446426	0.0221877079901587	0.0221837824725183	0.0221818544232634	0.0221837824725183	0.0221877079901587	0.0221823613446426	0.0221860961787626	0.0221826044363326	0.0221856800280408	0.0221851510923305	0.0221833959421734	0.0221841430656088	0.022185173780877	0.022184787831204	0.0221840001593861	0.0221840318010983	0.022184672547153	0.0221849969082773	0.022184647436178	0.0221841048225989
flux1:	0.668719806763287	0.0220834291026666	0.0220835859833049	0.0220839878998672	0.0220842725461867	0.0220841710431915	0.022083763492548	0.0220834246821635	0.022083485311713	0.0220839064580601	0.0220842865107916	0.0220842340126405	0.0220837761273912	0.0220833798949428	0.0220834942470306	0.0220840290037279	0.0220843669800076	0.0220840424948438	0.0220834165941645	0.0220833973782397	0.0220841755314576	0.0220845394740215	0.0220835079710398	0.0220827849282036	0.0220845437676384	0.0220850545864967	0.0220819938894321	0.0220854689810923	0.0220817402827411	0.0220870729201959	0.0220831705648523	0.0220812524382261	0.0220831705648523	0.0220870729201959	0.0220817402827412	0.0220854689810923	0.0220819938894321	0.0220850545864967	0.0220845437676384	0.0220827849282036	0.0220835079710398	0.0220845394740215	0.0220841755314576	0.0220833973782397	0.0220834165941645	0.0220840424948438	0.0220843669800076	0.0220840290037279	0.0220834942470306
flux1:	0.66898225566704	0.0219638556227525	0.0219640153764478	0.0219644144411697	0.0219646926111691	0.021964587071489	0.0219641823692358	0.0219638512168787	0.0219639168418324	0.0219643345855829	0.0219647054060297	0.0219646473273293	0.0219641944193345	0.0219638095463785	0.0219639290891141	0.0219644554499713	0.0219647796733862	0.0219644530910103	0.0219638417783463	0.0219638362930815	0.0219646067180567	0.0219649500573455	0.021963918022393	0.0219632169668529	0.0219649756564446	0.0219654682572477	0.0219624274260603	0.0219658852840802	0.0219621665990453	0.0219674787187072	0.0219636001788704	0.0219616923795412	0.0219636001788704	0.0219674787187072	0.0219621665990453	0.0219658852840802	0.0219624274260603	0.0219654682572477	0.0219649756564446	0.0219632169668529	0.021963918022393	0.0219649500573455	0.0219646067180567	0.0219638362930815	0.0219638417783463	0.0219644530910104	0.0219647796733862	0.0219644554499713	0.0219639290891141
flux1:	0.669244704570794	0.0218256415689749	0.0218258033953656	0.0218261964841877	0.0218264654466069	0.0218263558781645	0.0218259567210682	0.0218256362442346	0.0218257076070075	0.0218261198417644	0.021826478366407	0.021826413332026	0.0218259668020846	0.0218255961301559	0.021825722674888	0.0218262400128339	0.0218265481730562	0.0218262175212694	0.0218256205773119	0.0218256301852632	0.0218263947310454	0.0218267188823883	0.0218256864903465	0.0218250052193129	0.0218267599324489	0.0218272343132186	0.021824218316563	0.0218276584219199	0.0218239535815238	0.0218292386903244	0.0218253845244345	0.0218234874176615	0.0218253845244345	0.0218292386903244	0.0218239535815238	0.0218276584219199	0.0218242183165631	0.0218272343132186	0.0218267599324489	0.0218250052193129	0.0218256864903465	0.0218267188823883	0.0218263947310454	0.0218256301852632	0.0218256205773119	0.0218262175212694	0.0218265481730562	0.0218262400128339	0.021825722674888
flux1:	0.669507153474547	0.0216691476128581	0.0216693104928997	0.0216696944590394	0.0216699516609414	0.0216698382866748	0.021669447440074	0.0216691405331739	0.0216692181821301	0.0216696227066454	0.021669965945841	0.0216698927416665	0.0216694540919927	0.0216691004276076	0.0216692356658405	0.0216697432650205	0.021670033060049	0.0216696964392033	0.0216691137050995	0.0216691397822971	0.0216699002828485	0.0216702066299598	0.0216691739979478	0.0216685102717882	0.0216702572573508	0.0216707135092812	0.021667727241829	0.021671149078722	0.0216674618445863	0.0216727135295113	0.0216688842669937	0.0216669982087812	0.0216688842669937	0.0216727135295113	0.0216674618445863	0.021671149078722	0.021667727241829	0.0216707135092812	0.0216702572573508	0.0216685102717882	0.0216691739979478	0.0216702066299598	0.0216699002828485	0.0216691397822971	0.0216691137050995	0.0216696964392033	0.0216700330600489	0.0216697432650205	0.0216692356658405
flux1:	0.6697696023783	0.0214947801742299	0.0214949428964062	0.0214953146523187	0.0214955577874475	0.0214954410434968	0.0214950612723216	0.0214947706292963	0.0214948548973972	0.0214952494667246	0.0214955745843463	0.0214954921988458	0.0214950630030861	0.0214947290426379	0.0214948744887184	0.0214953715516132	0.0214956407519229	0.0214952964023697	0.021494727795549	0.0214947716839149	0.0214955298864205	0.0214958197433768	0.0214947869574243	0.0214941385716146	0.0214958742130399	0.0214963125113003	0.0214933607230131	0.0214967637207218	0.021493097763491	0.0214983097541792	0.0214945059594216	0.0214926313256728	0.0214945059594216	0.0214983097541792	0.021493097763491	0.0214967637207218	0.0214933607230131	0.0214963125113003	0.0214958742130399	0.0214941385716146	0.0214947869574243	0.0214958197433768	0.0214955298864205	0.0214947716839149	0.021494727795549	0.0214952964023697	0.0214956407519229	0.0214953715516133	0.0214948744887184
flux1:	0.670032051282053	0.0213029896637203	0.0213031508627378	0.0213035074623937	0.021303734528221	0.021303615049314	0.0213032490455045	0.0213029770903554	0.021303068085827	0.0213034504683296	0.0213037548567328	0.021303662512048	0.0213032443782166	0.0213029326347564	0.0213030895770251	0.0213035752389329	0.0213038217518566	0.0213034681150397	0.0213029136381078	0.0213029765962191	0.0213037340938095	0.0213040086731488	0.0213029758173897	0.021302340671547	0.0213040615403885	0.0213044821321587	0.021301569360205	0.0213049528392944	0.0213013117199066	0.0213064779489047	0.0213027002814148	0.0213008374951559	0.0213027002814148	0.0213064779489047	0.0213013117199066	0.0213049528392944	0.0213015693602049	0.0213044821321587	0.0213040615403885	0.021302340671547	0.0213029758173897	0.0213040086731488	0.0213037340938095	0.0213029765962191	0.0213029136381078	0.0213034681150397	0.0213038217518566	0.0213035752389329	0.0213030895770251
flux1:	0.670294500185807	0.0210942685489535	0.0210944267548079	0.0210947654726621	0.0210949748140081	0.0210948534070625	0.0210945037165234	0.0210942525443522	0.0210943501533684	0.0210947181911341	0.0210949995386657	0.0210948967103837	0.0210944912383578	0.021094203972944	0.0210943734348621	0.0210948467849519	0.0210950687169565	0.0210947044882057	0.0210941642308856	0.0210942473849058	0.021095005555926	0.0210952659436109	0.0210942331308205	0.0210936092927094	0.0210953121953757	0.021095715385614	0.0210928458908076	0.0210962090153535	0.0210925961691083	0.0210977108282988	0.0210939600971628	0.0210921096529873	0.0210939600971628	0.0210977108282988	0.0210925961691083	0.0210962090153535	0.0210928458908076	0.021095715385614	0.0210953121953757	0.0210936092927094	0.0210942331308205	0.0210952659436109	0.021095005555926	0.0210942473849058	0.0210941642308856	0.0210947044882057	0.0210950687169565	0.0210948467849519	0.0210943734348621
flux1:	0.67055694908956	0.0208691492558301	0.0208693029505767	0.0208696213537678	0.0208698116915771	0.020869689299151	0.0208693582514255	0.0208691295820714	0.0208692334828429	0.0208695851528612	0.0208698415014778	0.020869727926768	0.0208693366622713	0.0208690758223789	0.0208692585346915	0.0208697186425049	0.0208699143570819	0.020869538528532	0.0208690126629612	0.0208691169595808	0.0208698769152679	0.0208701240529535	0.0208690914551776	0.0208684772177781	0.0208701592343783	0.0208705453699234	0.0208677230794177	0.0208710648166926	0.0208674835402519	0.0208725411320965	0.0208688183430752	0.0208669808280629	0.0208688183430752	0.0208725411320965	0.0208674835402519	0.0208710648166926	0.0208677230794177	0.0208705453699233	0.0208701592343783	0.0208684772177781	0.0208690914551777	0.0208701240529535	0.0208698769152679	0.0208691169595808	0.0208690126629612	0.020869538528532	0.0208699143570819	0.0208697186425049	0.0208692585346914
flux1:	0.670819397993313	0.0206282019170323	0.0206283495961835	0.0206286456068503	0.0206288160514579	0.0206286937071994	0.020628383350924	0.0206281784966744	0.0206282881837771	0.0206286216571766	0.0206288514481722	0.0206287271225237	0.0206283515097126	0.0206281186769107	0.0206283150614126	0.0206287610074327	0.0206289291764824	0.0206285410689432	0.0206280298389337	0.0206281560021157	0.0206289185442192	0.0206291532189651	0.0206281210969579	0.0206275150269407	0.0206291735414716	0.0206295429941511	0.0206267714519184	0.0206300905406991	0.0206265439820575	0.0206315393644549	0.0206278457583192	0.0206260218688154	0.0206278457583192	0.0206315393644549	0.0206265439820575	0.0206300905406991	0.0206267714519184	0.020629542994151	0.0206291735414716	0.0206275150269407	0.0206281210969579	0.0206291532189651	0.0206289185442192	0.0206281560021157	0.0206280298389337	0.0206285410689432	0.0206289291764824	0.0206287610074328	0.0206283150614126
flux1:	0.671081846897066	0.0203720319805596	0.0203721722158086	0.0203724441609058	0.0203725942098912	0.0203724729885294	0.0203721850354628	0.0203720048836565	0.0203721197009467	0.0203724333976634	0.0203726355040401	0.0203725006673451	0.0203721420021974	0.0203719383509177	0.0203721485158988	0.0203725794246025	0.0203727190714325	0.0203723183544893	0.0203718220596216	0.020371970552817	0.0203727361423177	0.0203729589835778	0.0203719277138038	0.0203713286900653	0.020372961411486	0.0203733145609501	0.020370596887323	0.0203738918156723	0.0203703829670281	0.0203753113907871	0.0203716484718052	0.0203698390255904	0.0203716484718052	0.0203753113907871	0.0203703829670281	0.0203738918156723	0.020370596887323	0.0203733145609501	0.020372961411486	0.0203713286900653	0.0203719277138038	0.0203729589835778	0.0203727361423177	0.020371970552817	0.0203718220596216	0.0203723183544893	0.0203727190714325	0.0203725794246025	0.0203721485158987
flux1:	0.67134429580082	0.0201012776917016	0.0201014091916294	0.0201016558382496	0.0201017853597212	0.0201016663243881	0.0201014021043997	0.0201012471150578	0.0201013662951395	0.0201016589315848	0.0201018326761766	0.0201016877893648	0.0201013471760468	0.0201011734448164	0.0201013971917791	0.0201018122654832	0.0201019227978611	0.0201015094979363	0.0201010284735701	0.0201011994688812	0.0201019682065513	0.0201021796900055	0.0201011497880318	0.0201005570292978	0.0201021620033521	0.0201024992203632	0.0200998380816238	0.0201031070746672	0.0200996387680368	0.0201044959061907	0.0201008654600121	0.0200990714035497	0.0201008654600121	0.0201044959061907	0.0200996387680368	0.0201031070746672	0.0200998380816238	0.0201024992203632	0.0201021620033521	0.0201005570292978	0.0201011497880318	0.0201021796900055	0.0201019682065513	0.0201011994688812	0.0201010284735701	0.0201015094979363	0.0201019227978611	0.0201018122654832	0.0201013971917791
flux1:	0.671606744704573	0.0198166074624056	0.0198167291279714	0.0198169497029027	0.0198170589057196	0.019816943055485	0.0198167034843722	0.0198165737023251	0.0198166964102595	0.0198169670378761	0.0198171121969394	0.0198169579107591	0.0198166362230144	0.0198164926990238	0.0198167295398254	0.0198171280916001	0.0198172093236792	0.0198167838202458	0.0198163184146838	0.0198165117701968	0.0198172833893151	0.0198174838468572	0.0198164559861007	0.0198158690669845	0.0198174446789402	0.0198177663098269	0.0198151638985097	0.0198184049163917	0.0198149798217262	0.0198197617901656	0.0198161658907041	0.0198143883013179	0.0198161658907041	0.0198197617901656	0.0198149798217262	0.0198184049163917	0.0198151638985097	0.0198177663098269	0.0198174446789402	0.0198158690669845	0.0198164559861007	0.0198174838468572	0.0198172833893151	0.0198165117701967	0.0198163184146838	0.0198167838202458	0.0198172093236792	0.0198171280916001	0.0198167295398254
flux1:	0.671869193608326	0.0195187171424715	0.0195188281144085	0.019519022307418	0.0195191117004355	0.0195189999208713	0.0195187854822673	0.0195186805626219	0.019518805941435	0.0195190539744426	0.0195191707670328	0.0195190078848611	0.0195187057342436	0.0195185922515877	0.0195188414347672	0.0195192229187498	0.0195192750811108	0.0195188380916748	0.0195183886418098	0.0195186038880181	0.0195193777591279	0.0195195673941218	0.0195185424190804	0.0195179612743768	0.0195195062431366	0.0195198125960747	0.0195172706223102	0.0195204813681797	0.0195171019936818	0.0195218053628401	0.019518246368115	0.0195164864511146	0.019518246368115	0.0195218053628401	0.0195171019936818	0.0195204813681797	0.0195172706223102	0.0195198125960747	0.0195195062431366	0.0195179612743768	0.0195185424190804	0.0195195673941218	0.0195193777591279	0.0195186038880181	0.0195183886418098	0.0195188380916749	0.0195192750811108	0.0195192229187498	0.0195188414347672
flux1:	0.67213164251208	0.0192083272074322	0.0192084269031381	0.0192085948542528	0.0192086651971177	0.0192085582164953	0.0192083689584771	0.0192082882037253	0.0192084154192483	0.019208640650374	0.0192087297143969	0.0192085591511601	0.0192082768636164	0.0192081928150157	0.0192084533597494	0.0192088173973195	0.0192088411348232	0.0192083936896847	0.0192079604964806	0.0192081968323874	0.019208971979567	0.0192091508863255	0.0192081298196378	0.019207554737025	0.0192090681013243	0.0192093594350267	0.0192068791289099	0.0192100570664644	0.0192067257607501	0.0192113475583472	0.0192078280955923	0.0192060871765201	0.0192078280955923	0.0192113475583472	0.0192067257607501	0.0192100570664644	0.0192068791289099	0.0192093594350267	0.0192090681013243	0.019207554737025	0.0192081298196378	0.0192091508863255	0.019208971979567	0.0192081968323874	0.0192079604964806	0.0192083936896847	0.0192088411348232	0.0192088173973195	0.0192084533597494
flux1:	0.672394091415833	0.0188861798783216	0.0188862680164276	0.0188864102882235	0.0188864625365481	0.0188863608899238	0.018886196436254	0.0188861388428764	0.0188862671255739	0.0188864697291065	0.0188865320854458	0.0188863548248133	0.0188860924267435	0.0188860367880367	0.018886307523927	0.0188866539244147	0.0188866502820127	0.0188861936901491	0.0188857769952727	0.0188860332943961	0.0188868084221406	0.0188869766084738	0.0188859606513809	0.0188853922530824	0.018886873350708	0.0188871498660022	0.0188847319906354	0.0188878743704635	0.0188845933261846	0.0188891310312863	0.0188856539719702	0.0188839334842986	0.0188856539719702	0.0188891310312863	0.0188845933261846	0.0188878743704635	0.0188847319906354	0.0188871498660022	0.018886873350708	0.0188853922530824	0.0188859606513809	0.0188869766084738	0.0188868084221406	0.0188860332943961	0.0188857769952727	0.0188861936901491	0.0188866502820127	0.0188866539244147	0.018886307523927
flux1:	0.672656540319586	0.0185530361888184	0.018553112800299	0.0185532303368836	0.0185532655847613	0.0185531695877427	0.0185530291630262	0.0185529934751193	0.0185531221567935	0.0185533026788668	0.0185533396854283	0.0185531567374176	0.0185529139519123	0.0185528853181405	0.0185531649288976	0.0185534937037574	0.0185534641008568	0.0185529999085384	0.0185525998733563	0.0185528746994994	0.0185536482289688	0.0185538056406015	0.0185527961666422	0.0185522353809457	0.0185536838220896	0.0185539456567391	0.01855159053128	0.0185546944249787	0.0185514656835067	0.018555917212409	0.0185524856381098	0.0185507871068476	0.0185524856381098	0.018555917212409	0.0185514656835067	0.0185546944249787	0.01855159053128	0.0185539456567391	0.0185536838220897	0.0185522353809457	0.0185527961666422	0.0185538056406015	0.0185536482289688	0.0185528746994994	0.0185525998733562	0.0185529999085384	0.0185534641008568	0.0185534937037574	0.0185531649288976
flux1:	0.672918989223339	0.0182096730154519	0.0182097384408635	0.0182098325157992	0.0182098519386105	0.0182097616720542	0.0182096441394824	0.0182096289067469	0.0182097574503369	0.0182099167869088	0.0182099300847544	0.0182097424457617	0.0182095186992565	0.0182095153307492	0.0182098023997694	0.0182101137694687	0.0182100599638551	0.0182095899077974	0.0182092065957972	0.0182094982280882	0.0182102683412082	0.0182104148868618	0.0182094134288871	0.0182088614527293	0.0182102770887162	0.0182105243157064	0.0182082318474628	0.0182112941882964	0.0182081196450728	0.0182124833297389	0.0182091004900826	0.0182074255118672	0.0182091004900826	0.0182124833297389	0.0182081196450728	0.0182112941882964	0.0182082318474628	0.0182105243157064	0.0182102770887162	0.0182088614527293	0.0182094134288871	0.0182104148868618	0.0182102683412082	0.0182094982280882	0.0182092065957972	0.0182095899077974	0.0182100599638551	0.0182101137694687	0.0182098023997694
flux1:	0.673181438127093	0.0178568800866667	0.0178569349598322	0.0178570071156866	0.0178570119159648	0.0178569272222571	0.0178568311320877	0.0178568347694569	0.017856962790573	0.0178571021540973	0.0178570936080745	0.0178569022251199	0.0178566966642491	0.0178567165407913	0.0178570095966723	0.0178573039898841	0.0178572280325702	0.0178567539895395	0.0178563873530384	0.0178566938194107	0.0178574585090934	0.0178575940850853	0.0178566023159346	0.0178560605700159	0.0178574434587233	0.0178576760880865	0.0178554458124496	0.0178584634411456	0.0178553448513228	0.0178596194112986	0.017856288675385	0.0178546388957288	0.017856288675385	0.0178596194112986	0.0178553448513228	0.0178584634411456	0.0178554458124496	0.0178576760880865	0.0178574434587233	0.0178560605700159	0.0178566023159346	0.0178575940850853	0.0178574585090934	0.0178566938194107	0.0178563873530384	0.0178567539895395	0.0178572280325702	0.0178573039898841	0.0178570095966724
flux1:	0.673443887030846	0.0174954569865695	0.0174955022057191	0.0174955541882059	0.017495545547025	0.0174954660379827	0.0174953896844804	0.0174954105307446	0.0174955378100476	0.0174956586863083	0.0174956303226905	0.0174954360633726	0.0174952475813564	0.0174952884622734	0.0174955860224299	0.0174958640674762	0.0174957682501503	0.0174952921849666	0.0174949420567342	0.0174952611747202	0.017496018299337	0.0174961428126459	0.0174951625200684	0.0174946325981599	0.0174959829674773	0.0174962009515805	0.0174940320783849	0.0174970017925515	0.0174939407765823	0.0174981252854731	0.0174948500883752	0.017493227176808	0.0174948500883752	0.0174981252854731	0.0174939407765823	0.0174970017925515	0.0174940320783849	0.0174962009515805	0.0174959829674773	0.0174946325981599	0.0174951625200684	0.0174961428126459	0.017496018299337	0.0174952611747202	0.0174949420567342	0.0174952921849666	0.0174957682501502	0.0174958640674762	0.0174955860224299
flux1:	0.673706335934599	0.0171262101690872	0.0171262468570877	0.0171262805468872	0.0171262595828064	0.0171261846586312	0.0171261261428959	0.0171261625158833	0.0171262890019228	0.0171263930988907	0.0171263470425419	0.0171261506718352	0.0171259779433307	0.0171260374311849	0.0171263380419224	0.0171266005507689	0.0171264873477419	0.0171260112615789	0.017125677351748	0.0171260067752084	0.0171267541153769	0.0171268675042615	0.0171259005608789	0.0171253841751231	0.0171267023857683	0.0171269056278504	0.0171247970925964	0.0171277156981845	0.0171247137470655	0.0171288075947777	0.0171255913808128	0.0171239970046955	0.0171255913808128	0.0171288075947777	0.0171247137470655	0.0171277156981845	0.0171247970925964	0.0171269056278504	0.0171267023857683	0.0171253841751231	0.0171259005608789	0.0171268675042615	0.0171267541153768	0.0171260067752084	0.017125677351748	0.0171260112615789	0.0171264873477419	0.0171266005507688	0.0171263380419224
flux1:	0.673968784838352	0.0167499499980832	0.0167499794538999	0.0167499967992097	0.0167499645362928	0.0167498934144634	0.0167498507104015	0.016749900956584	0.0167500267592172	0.0167501159500905	0.0167500543635488	0.016749856528179	0.016749698051175	0.0167497736567243	0.0167500759283936	0.0167503238738276	0.0167501958805269	0.016749721761283	0.0167494036596571	0.0167497409298762	0.0167504762456327	0.0167505784970588	0.0167496268263525	0.0167491257504222	0.0167504122593696	0.0167506006249769	0.0167485511432531	0.0167514155064827	0.0167484739864108	0.0167524768384419	0.0167493230029552	0.0167477588007662	0.0167493230029552	0.0167524768384419	0.0167484739864108	0.0167514155064827	0.0167485511432531	0.0167506006249769	0.0167504122593696	0.0167491257504223	0.0167496268263525	0.0167505784970588	0.0167504762456327	0.0167497409298762	0.0167494036596571	0.016749721761283	0.0167501958805269	0.0167503238738276	0.0167500759283936
flux1:	0.674231233742106	0.0163674878286577	0.016367511472578	0.0163675144252507	0.016367471771113	0.0163674035236139	0.0163673745442835	0.0163674370810765	0.0163675624560701	0.0163676387188475	0.0163675637455053	0.0163673649662229	0.0163672191092781	0.0163673083154027	0.016367610951562	0.0163678454384841	0.0163677053086067	0.0163672350849396	0.0163669322685435	0.0163672748679901	0.0163679959544943	0.0163680871178174	0.0163671526572629	0.0163666686692491	0.0163679239949115	0.0163680973257654	0.0163661054491725	0.0163689125473886	0.0163660327036526	0.0163699444587441	0.0163668562901421	0.0163653238450217	0.0163668562901421	0.0163699444587441	0.0163660327036526	0.0163689125473886	0.0163661054491725	0.0163680973257654	0.0163679239949115	0.0163666686692491	0.0163671526572629	0.0163680871178174	0.0163679959544943	0.0163672748679901	0.0163669322685435	0.0163672350849396	0.0163677053086067	0.0163678454384841	0.016367610951562
flux1:	0.674493682645859	0.0159796331444374	0.0159796524598224	0.0159796429176217	0.0159795906518603	0.0159795242487716	0.0159795069104296	0.0159795802599184	0.0159797055857719	0.0159797709417848	0.0159796846550424	0.0159794853266968	0.0159793503796291	0.0159794507020791	0.0159797525219319	0.0159799747539391	0.0159798251373568	0.0159793606377307	0.0159790724832072	0.015979417890198	0.0159801226302571	0.015980202826811	0.0159792874893842	0.015978822316218	0.0159800470063808	0.0159802051361144	0.0159782693080091	0.0159810162780276	0.0159781992380218	0.015982019985484	0.0159790006091886	0.0159775014234916	0.0159790006091886	0.015982019985484	0.0159781992380218	0.0159810162780276	0.0159782693080091	0.0159802051361144	0.0159800470063808	0.015978822316218	0.0159792874893842	0.015980202826811	0.0159801226302571	0.015979417890198	0.0159790724832072	0.0159793606377307	0.0159798251373568	0.0159799747539391	0.0159797525219319
flux1:	0.674756131549612	0.0155871907651061	0.0155872072395173	0.0155871869965847	0.0155871257693685	0.0155870601265711	0.0155870524079782	0.0155871352213024	0.0155872609696975	0.015587317423492	0.0155872217833852	0.0155870221823171	0.0155868964083434	0.0155870054513912	0.0155873054051193	0.015587516647749	0.0155873601311554	0.0155869030489731	0.0155866288492087	0.0155869745917179	0.0155876610036156	0.015587730432062	0.0155868360673912	0.0155863913324828	0.0155875859358174	0.0155877287069455	0.0155858473163965	0.0155885314990408	0.0155857782743534	0.015589508252317	0.0155865605781947	0.015585096049747	0.0155865605781947	0.015589508252317	0.0155857782743534	0.0155885314990408	0.0155858473163965	0.0155877287069455	0.0155875859358174	0.0155863913324828	0.0155868360673912	0.015587730432062	0.0155876610036156	0.0155869745917179	0.0155866288492087	0.0155869030489731	0.0155873601311554	0.015587516647749	0.0155873054051193
flux1:	0.675018580453365	0.0151909581377657	0.0151909732062431	0.0151909439133388	0.0151908742533985	0.0151908082820099	0.0151908082768839	0.0151908993490204	0.0151910260505798	0.0151910755333963	0.0151909723517837	0.0151907726497049	0.0151906543370145	0.015190769842393	0.0151910670193536	0.0151912685614796	0.0151911076135968	0.0151906594791813	0.0151903984633627	0.0151907421702914	0.0151914084496461	0.0151914673871421	0.0151905957435809	0.0151901729191843	0.0151913379609789	0.0151914652424213	0.0151896366748912	0.0151922556545923	0.0151895671421814	0.0151932066979454	0.0151903333726084	0.0151889047732832	0.0151903333726084	0.0151932066979454	0.0151895671421814	0.0151922556545923	0.0151896366748912	0.0151914652424213	0.0151913379609789	0.0151901729191843	0.0151905957435809	0.0151914673871421	0.0151914084496461	0.0151907421702915	0.0151903984633627	0.0151906594791813	0.0151911076135968	0.0151912685614796	0.0151910670193536
flux1:	0.675281029357119	0.0147917227249279	0.01479173771798	0.0147917008534933	0.014791623184275	0.0147915558394189	0.0147915618003387	0.0147916600755165	0.0147917882827439	0.014791832601602	0.0147917235165511	0.014791523799792	0.0147914113106196	0.0147915311984749	0.0147918248285578	0.0147920179434869	0.0147918548664065	0.0147914170262824	0.0147911683824442	0.014791507830798	0.0147921523854521	0.0147922011848747	0.0147913538737249	0.0147909542393149	0.0147920902018622	0.0147922019063207	0.0147904245897581	0.0147929762282945	0.0147903532108264	0.0147939027643437	0.0147911061295173	0.0147897145866536	0.0147911061295173	0.0147939027643437	0.0147903532108264	0.0147929762282945	0.0147904245897581	0.0147922019063207	0.0147920902018622	0.0147909542393149	0.0147913538737249	0.0147922011848747	0.014792152385452	0.014791507830798	0.0147911683824442	0.0147914170262823	0.0147918548664065	0.0147920179434869	0.0147918248285578
flux1:	0.675543478260872	0.0143902595010582	0.0143902755995852	0.0143902324517055	0.0143901471140827	0.0143900774407078	0.0143900878132509	0.0143901923816834	0.0143903226310323	0.0143903634251077	0.0143902498846768	0.0143900501774637	0.0143899419928786	0.0143900643938531	0.0143903538425906	0.0143905397503854	0.0143903766383375	0.0143899502419425	0.0143897131409757	0.014390046297584	0.0143906677748222	0.0143907068584542	0.014389885321475	0.0143895099291699	0.0143906172370482	0.0143907133375503	0.0143889857827779	0.0143914682464542	0.0143889113919245	0.0143923714033181	0.0143896534612428	0.0143882999423235	0.0143896534612428	0.0143923714033181	0.0143889113919245	0.0143914682464542	0.0143889857827779	0.0143907133375503	0.0143906172370482	0.0143895099291699	0.014389885321475	0.0143907068584542	0.0143906677748222	0.014390046297584	0.0143897131409757	0.0143899502419425	0.0143903766383375	0.0143905397503854	0.0143903538425906
flux1:	0.675805927164625	0.0139873285686055	0.0139873467675316	0.0139872984273978	0.0139872057070628	0.0139871328807464	0.0139871463271535	0.013987256414158	0.0139873891891613	0.0139874278947607	0.0139873111499432	0.0139871114402292	0.0139870061990943	0.0139871294770527	0.013987414235318	0.0139875940677956	0.0139874327743021	0.0139870187679672	0.0139867923880186	0.0139871174446634	0.0139877147503609	0.0139877446005728	0.0139869500817811	0.0139865997295654	0.0139876787398539	0.013987759284815	0.0139860801193338	0.0139884918991317	0.0139860017599316	0.0139893727017573	0.0139867350883433	0.013985420389233	0.0139867350883433	0.0139893727017573	0.0139860017599316	0.0139884918991317	0.0139860801193338	0.013987759284815	0.0139876787398539	0.0139865997295654	0.0139869500817811	0.0139877446005728	0.0139877147503609	0.0139871174446634	0.0139867923880186	0.0139870187679672	0.0139874327743021	0.0139875940677956	0.013987414235318
flux1:	0.676068376068379	0.0135836729033884	0.013583693985267	0.0135836413503734	0.013583541507878	0.0135834648688749	0.01358348028105	0.0135835952299368	0.0135837309272098	0.0135837687522212	0.0135836498584358	0.013583450124745	0.0135833466555892	0.0135834694208953	0.0135837490902223	0.0135839238599278	0.0135837659739571	0.0135833651017131	0.0135831486519147	0.0135834640530003	0.0135840363626073	0.0135840575101744	0.013583291032774	0.0135829662459843	0.013584017243273	0.0135840823694904	0.0135824503640691	0.01358479028854	0.0135823673001603	0.0135856496349444	0.0135830936011337	0.0135818183380605	0.0135830936011337	0.0135856496349444	0.0135823673001603	0.01358479028854	0.0135824503640691	0.0135840823694904	0.013584017243273	0.0135829662459843	0.013583291032774	0.0135840575101744	0.0135840363626073	0.0135834640530003	0.0135831486519147	0.0135833651017131	0.0135837659739571	0.0135839238599278	0.0135837490902223
flux1:	0.676330824972132	0.0131800162380726	0.0131800407573692	0.0131799845440419	0.0131798778454273	0.0131797969246166	0.0131798134267683	0.0131799326770972	0.0131800715768218	0.0131801094850774	0.0131799893112505	0.0131797895490208	0.013179686893902	0.0131798080075337	0.0131800822822171	0.013180252856475	0.0131800996878554	0.0131797124983991	0.0131795052409224	0.0131798097031076	0.01318035646466	0.0131803694754178	0.0131796318245006	0.0131793328457461	0.0131803560416345	0.0131804059847131	0.0131788200723963	0.0131810873132953	0.0131787317928803	0.0131819259562571	0.0131794523577877	0.0131782169631324	0.0131794523577877	0.0131819259562571	0.0131787317928803	0.0131810873132953	0.0131788200723963	0.0131804059847131	0.0131803560416345	0.0131793328457461	0.0131796318245006	0.0131803694754178	0.01318035646466	0.0131798097031076	0.0131795052409224	0.0131797124983991	0.0131800996878554	0.013180252856475	0.0131800822822171
flux1:	0.676593273875885	0.0127770610912933	0.0127770893694856	0.0127770301328685	0.0127769168789074	0.0127768314147381	0.0127768483564193	0.0127769714193437	0.0127771136615646	0.0127771523671121	0.0127770316111348	0.0127768318571379	0.0127767292869378	0.0127768478560628	0.0127771165032662	0.0127772835841751	0.0127771361581769	0.0127767630171345	0.0127765642866691	0.0127768568101828	0.012777377739792	0.0127773832003636	0.0127766749118149	0.0127764016992191	0.0127773972358618	0.0127774323376743	0.0127758916250997	0.0127780856959805	0.0127757978409488	0.012778904230529	0.012776513526035	0.0127753182478777	0.0127765135260349	0.012778904230529	0.0127757978409488	0.0127780856959805	0.0127758916250997	0.0127774323376743	0.0127773972358618	0.0127764016992191	0.0127766749118149	0.0127773832003636	0.012777377739792	0.0127768568101828	0.0127765642866691	0.0127767630171345	0.0127771361581769	0.0127772835841751	0.0127771165032662
flux1:	0.676855722779638	0.0123754869487571	0.0123755190798491	0.0123754572395751	0.0123753377918362	0.0123752477378422	0.0123752646785335	0.0123753911109743	0.0123755366787083	0.0123755766495663	0.0123754558587207	0.012375256212301	0.0123751532332609	0.0123752685991916	0.0123755314382939	0.0123756955492594	0.0123755546099328	0.0123751957164233	0.0123750049363152	0.012375284807971	0.0123757798784721	0.0123757783817968	0.0123750997376149	0.0123748519710032	0.0123758199281455	0.0123758406410459	0.0123743444122147	0.0123764651604017	0.0123742450473493	0.0123772640172512	0.0123749562743929	0.0123738011796573	0.0123749562743928	0.0123772640172512	0.0123742450473493	0.0123764651604017	0.0123743444122147	0.0123758406410459	0.0123758199281455	0.0123748519710032	0.0123750997376149	0.0123757783817968	0.0123757798784721	0.012375284807971	0.0123750049363152	0.0123751957164233	0.0123755546099328	0.0123756955492594	0.0123755314382939
flux1:	0.677118171683392	0.0119759486014226	0.0119759844669751	0.0119759203365442	0.0119757951387664	0.0119757006616953	0.0119757173483823	0.0119758467277059	0.0119759954374941	0.0119760369080954	0.0119759165029344	0.0119757171430261	0.0119756134946974	0.0119757252143733	0.0119759820967275	0.0119761435758436	0.011976009597409	0.0119756650038233	0.0119754816982772	0.0119757484864875	0.0119762179101135	0.0119762100414657	0.0119755610714835	0.0119753381659009	0.0119762785707705	0.0119762854584049	0.0119748331712827	0.0119768807638082	0.0119747283478945	0.0119776602086901	0.0119754351177868	0.0119743200987288	0.0119754351177868	0.0119776602086901	0.0119747283478945	0.0119768807638082	0.0119748331712827	0.0119762854584049	0.0119762785707705	0.0119753381659009	0.0119755610714835	0.0119762100414657	0.0119762179101135	0.0119757484864875	0.0119754816982772	0.0119756650038233	0.011976009597409	0.0119761435758436	0.0119759820967275
flux1:	0.677380620587145	0.0115790746446294	0.0115791139369911	0.0115790477548419	0.0115789173484503	0.0115788188174931	0.0115788351569069	0.0115789670576268	0.0115791185577808	0.0115791615489875	0.011579041849124	0.0115788430462667	0.0115787386913865	0.0115788465137012	0.0115790973038684	0.0115792563041729	0.0115791295095118	0.0115787991433912	0.0115786229453285	0.0115788764876778	0.0115793206937681	0.0115793070178901	0.0115786875076709	0.0115784886334166	0.0115794014727818	0.0115793952074675	0.0115779864840031	0.0115799613882419	0.011577876503236	0.0115807215268977	0.0115785784213445	0.0115775032050467	0.0115785784213445	0.0115807215268977	0.011577876503236	0.0115799613882419	0.0115779864840031	0.0115793952074675	0.0115794014727818	0.0115784886334166	0.0115786875076709	0.0115793070178902	0.0115793206937681	0.0115788764876778	0.0115786229453285	0.0115787991433912	0.0115791295095118	0.0115792563041729	0.0115790973038684
flux1:	0.677643069490898	0.011185466140826	0.0111855083929252	0.0111854403532628	0.0111853053862484	0.0111852033542582	0.0111852193815635	0.0111853533553634	0.0111855071317762	0.0111855514771039	0.0111854327274155	0.0111852348502716	0.0111851299573722	0.0111852337957618	0.0111854783551309	0.0111856348514799	0.0111855152365833	0.0111851989234989	0.0111850295778624	0.0111852699620249	0.0111856895708711	0.0111856706207521	0.0111850801252338	0.0111849042334313	0.011185789467122	0.0111857708238918	0.0111844054342194	0.0111863083940605	0.0111842907531947	0.0111870491824872	0.0111849870650769	0.0111839512255434	0.0111849870650769	0.0111870491824872	0.0111842907531947	0.0111863083940605	0.0111844054342194	0.0111857708238918	0.011185789467122	0.0111849042334313	0.0111850801252338	0.0111856706207521	0.0111856895708711	0.0111852699620249	0.0111850295778624	0.0111851989234989	0.0111855152365833	0.0111856348514799	0.0111854783551309
flux1:	0.677905518394651	0.0107956954473735	0.0107957400672085	0.0107956703488244	0.0107955315776204	0.0107954267555409	0.0107954426012825	0.0107955781613794	0.0107957335504191	0.0107957789269353	0.010795661322806	0.0107954648389816	0.0107953597587949	0.010795459661533	0.0107956978350476	0.0107958516371021	0.0107957390001938	0.0107954364865911	0.0107952738490889	0.0107955013880622	0.0107958971820405	0.0107958734497614	0.0107953113120471	0.0107951571646546	0.0107960147398474	0.0107959845873746	0.010794662429107	0.0107964944375799	0.0107945436353212	0.0107972156969664	0.0107952332711173	0.0107942362435111	0.0107952332711173	0.0107972156969664	0.0107945436353212	0.0107964944375799	0.010794662429107	0.0107959845873746	0.0107960147398474	0.0107951571646546	0.0107953113120471	0.0107958734497614	0.0107958971820405	0.0107955013880622	0.0107952738490889	0.0107954364865911	0.0107957390001938	0.0107958516371021	0.0107956978350476
flux1:	0.678167967298405	0.010410305209755	0.010410351517614	0.0104102803091915	0.0104101385935894	0.0104100318195679	0.0104100476766166	0.0104101842871701	0.0104103404948618	0.0104103864571342	0.0104102701675314	0.0104100756387922	0.0104099708756972	0.0104100669953121	0.0104102986018129	0.0104104493724052	0.0104103433463803	0.0104100543214587	0.010409898352932	0.0104101135556996	0.0104104864488396	0.0104104583787835	0.0104099237533273	0.0104097899564152	0.0104106198220213	0.0104105791107464	0.0104093001843757	0.0104110624536871	0.010409177968497	0.0104117638893509	0.0104098595941555	0.0104089006906889	0.0104098595941555	0.0104117638893509	0.010409177968497	0.0104110624536871	0.0104093001843757	0.0104105791107464	0.0104106198220213	0.0104097899564152	0.0104099237533273	0.0104104583787835	0.0104104864488396	0.0104101135556996	0.010409898352932	0.0104100543214587	0.0104103433463803	0.0104104493724052	0.0104102986018129
flux1:	0.678430416202158	0.0100298075194526	0.0100298547858931	0.0100297823066133	0.0100296385981437	0.0100295308029721	0.0100295468950621	0.0100296839660056	0.0100298400924461	0.0100298861079048	0.0100297712953093	0.0100295793675575	0.0100294755474482	0.0100295681105807	0.0100297929370526	0.0100299402150208	0.0100298403018177	0.0100295644176481	0.0100294151744252	0.0100296187132528	0.0100299697203487	0.010029937704947	0.0100294295842705	0.0100293146233665	0.0100301167439185	0.0100300664917934	0.0100288308732757	0.01003052480322	0.0100287060013308	0.0100312060267562	0.0100293780747228	0.0100284565016925	0.0100293780747228	0.0100312060267562	0.0100287060013308	0.01003052480322	0.0100288308732757	0.0100300664917934	0.0100301167439185	0.0100293146233665	0.0100294295842705	0.010029937704947	0.0100299697203487	0.0100296187132528	0.0100294151744252	0.0100295644176481	0.0100298403018177	0.0100299402150208	0.0100297929370526
flux1:	0.678692865105911	0.00965468323473479	0.00965473071745644	0.00965465723208166	0.00965451255662559	0.00965440472722739	0.0096544212804589	0.00965455816779869	0.0096547132355556	0.00965475871969874	0.00965464555615869	0.00965445694477571	0.00965435478078612	0.00965444405966713	0.00965466185945445	0.0096548050858959	0.00965471069145867	0.00965444758070171	0.00965430520145633	0.00965449787706961	0.00965482808335892	0.00965479246141497	0.00965430970540939	0.00965421198172375	0.0096549863502343	0.00965492762657051	0.00965373543819935	0.00965536258388229	0.00965360872407857	0.00965602313766754	0.00965426955401849	0.00965338442947982	0.00965426955401849	0.00965602313766755	0.00965360872407857	0.00965536258388229	0.00965373543819935	0.00965492762657051	0.0096549863502343	0.00965421198172376	0.0096543097054094	0.00965479246141497	0.00965482808335893	0.00965449787706961	0.00965430520145633	0.00965444758070171	0.00965471069145867	0.0096548050858959	0.00965466185945445
flux1:	0.678955314009665	0.00928538146166062	0.00928542843960065	0.0092853542675909	0.00928520970326591	0.00928510284593377	0.00928512006434657	0.00928525607566754	0.0092854090607877	0.00928545341078982	0.00928534208963567	0.00928515756099682	0.0092850578185161	0.00928514410505918	0.00928535459990632	0.00928549314671587	0.00928540361528495	0.00928515290604701	0.00928501759580169	0.00928520030168944	0.00928551083401272	0.00928547189152264	0.0092850132583511	0.00928493112474867	0.00928567777410437	0.00928561168206619	0.00928446306272624	0.00928602510248593	0.00928433534183617	0.00928666448564252	0.00928498314806292	0.00928413351965274	0.00928498314806292	0.00928666448564251	0.00928433534183618	0.00928602510248592	0.00928446306272624	0.00928561168206619	0.00928567777410437	0.00928493112474866	0.00928501325835109	0.00928547189152264	0.00928551083401272	0.00928520030168944	0.00928501759580169	0.00928515290604701	0.00928540361528495	0.00928549314671588	0.00928535459990632
flux1:	0.679217762913418	0.00892231919173769	0.00892236499498311	0.00892229051357999	0.00892214716515073	0.00892204227014461	0.00892206031616305	0.00892219472080223	0.00892234458500373	0.00892238721047484	0.00892227795350318	0.00892209830361812	0.00892200176596418	0.00892208534925811	0.00892228823483937	0.0089224214343658	0.0089223360809668	0.00892209740850639	0.00892196942051813	0.00892214310755274	0.00892243510776979	0.00892239308104842	0.00892195725865627	0.00892188905433125	0.00892260806688441	0.00892253572519943	0.00892143080104135	0.0089229295053744	0.00892130290582653	0.00892354720029563	0.00892193587808898	0.0089211207405377	0.00892193587808898	0.00892354720029562	0.00892130290582653	0.0089229295053744	0.00892143080104134	0.00892253572519943	0.00892260806688441	0.00892188905433124	0.00892195725865627	0.00892239308104843	0.00892243510776979	0.00892214310755274	0.00892196942051813	0.00892209740850639	0.0089223360809668	0.00892242143436579	0.00892228823483937
flux1:	0.679480211817171	0.00856588109189007	0.00856592512632489	0.00856585076788597	0.00856570973907742	0.00856560774802254	0.00856562672825417	0.00856575877137676	0.00856590449401721	0.00856594484388889	0.00856583790407796	0.00856566393540916	0.00856557137140971	0.00856565251916873	0.00856584747361408	0.0085659746482824	0.00856589278844352	0.00856566580361879	0.00856554541993761	0.00856571106241567	0.00856598566369893	0.00856594074452539	0.00856552638179727	0.00856547046472421	0.00856616197984891	0.0085660845043169	0.00856502336081456	0.00856646056301709	0.00856489609873703	0.00856705606157943	0.00856551245327648	0.0085647307651926	0.00856551245327648	0.00856705606157943	0.00856489609873703	0.00856646056301709	0.00856502336081456	0.0085660845043169	0.00856616197984891	0.00856547046472421	0.00856552638179727	0.00856594074452539	0.00856598566369893	0.00856571106241567	0.00856554541993762	0.0085656658036188	0.00856589278844353	0.0085659746482824	0.00856584747361407
flux1:	0.679742660720924	0.00821641944167891	0.00821646120763728	0.00821638745181482	0.00821624981695229	0.00821615159424831	0.00821617155080018	0.00821630047043992	0.00821644107893781	0.00821647866371273	0.00821637432376635	0.00821620682131627	0.0082161189558828	0.00821619790018095	0.00821638459497689	0.00821650508578815	0.00821642606170603	0.00821621043621568	0.00821609794772983	0.00821625651181007	0.00821651481827153	0.00821646716069163	0.00821607289735713	0.0082160276737331	0.00821669189321427	0.00821661037858413	0.00821559303482696	0.00821697060394621	0.00821546716925653	0.0082175434325883	0.00821606520117053	0.00821531590073407	0.00821606520117053	0.0082175434325883	0.00821546716925653	0.00821697060394622	0.00821559303482696	0.00821661037858413	0.00821669189321427	0.0082160276737331	0.00821607289735713	0.00821646716069163	0.00821651481827152	0.00821625651181007	0.00821609794772982	0.00821621043621568	0.00821642606170603	0.00821650508578815	0.00821638459497689
flux1:	0.680005109624678	0.00787425421209262	0.00787429331665439	0.00787422067826293	0.00787408745463057	0.00787399376381141	0.00787401467098928	0.00787413971700474	0.00787427431453282	0.00787430872340673	0.00787420729061995	0.00787404699836524	0.00787396448694686	0.00787404141433649	0.00787421952689608	0.00787433271982025	0.00787425592239651	0.00787405135101399	0.00787394703778003	0.00787409945314361	0.00787434252308562	0.00787429225145334	0.00787391674593381	0.00787388069598408	0.007874517887208	0.00787443338995891	0.00787345977590313	0.00787477959247393	0.00787333601022986	0.00787532933539916	0.00787391414043076	0.00787319615969186	0.00787391414043076	0.00787532933539916	0.00787333601022986	0.00787477959247393	0.00787345977590313	0.00787443338995891	0.007874517887208	0.00787388069598408	0.00787391674593381	0.00787429225145335	0.00787434252308562	0.00787409945314361	0.00787394703778004	0.007874051351014	0.00787425592239651	0.00787433271982024	0.00787421952689608
flux1:	0.680267558528431	0.00753967327965775	0.0075397094425789	0.00753963845618182	0.00753951057838788	0.0075394220640744	0.00753944383006269	0.00753956428391261	0.00753969207337075	0.00753972298600936	0.00753962478410566	0.00753947238279172	0.00753939579037321	0.00753947083628062	0.00753964006342971	0.00753974541284452	0.00753967029922602	0.00753947649934937	0.00753938061195845	0.00753952774734443	0.00753975658026244	0.00753970379807171	0.00753934575257466	0.00753931745226134	0.00753992794926487	0.00753984147177867	0.00753891140903544	0.00754017534394605	0.00753879037417743	0.00754070166380652	0.00753934718991419	0.00753865946745919	0.00753934718991419	0.00754070166380652	0.00753879037417743	0.00754017534394605	0.00753891140903545	0.00753984147177867	0.00753992794926487	0.00753931745226134	0.00753934575257466	0.00753970379807171	0.00753975658026243	0.00753952774734443	0.00753938061195845	0.00753947649934937	0.00753967029922602	0.00753974541284452	0.00753964006342971
flux1:	0.680530007432184	0.00721293276914019	0.00721296582273704	0.00721289702509612	0.00721277532256768	0.00721269249834664	0.00721271497124554	0.00721283016549975	0.00721295046899886	0.00721297766201135	0.00721288302071058	0.00721273910791193	0.00721266889298733	0.00721274214009257	0.0072129022117137	0.00721299926020853	0.00721292536666875	0.00721274207560466	0.00721265481825985	0.00721279746134573	0.00721301298865966	0.00721295778770714	0.00721261597000731	0.00721259410835011	0.00721317831086603	0.00721309078741113	0.00721220397399505	0.00721341387070041	0.00721208621934368	0.0072139165262338	0.00721262050752618	0.00721196199934063	0.00721262050752618	0.0072139165262338	0.00721208621934368	0.00721341387070041	0.00721220397399505	0.00721309078741113	0.00721317831086603	0.00721259410835011	0.00721261597000731	0.00721295778770714	0.00721301298865966	0.00721279746134573	0.00721265481825985	0.00721274207560466	0.00721292536666875	0.00721299926020853	0.0072129022117137
flux1:	0.680792456335937	0.00689425751768543	0.00689428740127438	0.00689422131284648	0.00689410649136374	0.00689402973362642	0.00689405271105074	0.00689416204762361	0.0068942743209555	0.00689429766934233	0.00689420691248003	0.00689407198568732	0.00689400848940495	0.0068940799695614	0.00689423066166826	0.00689431905571261	0.00689424600590673	0.00689407297637547	0.00689399449225513	0.00689413333416416	0.00689433641352048	0.00689427888295172	0.00689395214444196	0.00689393553632536	0.00689449390702594	0.00689440619189589	0.00689356219119955	0.00689471985137488	0.00689344817892357	0.00689519871159379	0.00689395895176537	0.00689332864019192	0.00689395895176537	0.00689519871159379	0.00689344817892357	0.00689471985137488	0.00689356219119955	0.00689440619189589	0.00689449390702594	0.00689393553632536	0.00689395214444196	0.00689427888295172	0.00689433641352047	0.00689413333416416	0.00689399449225513	0.00689407297637547	0.00689424600590673	0.00689431905571261	0.00689423066166826
flux1:	0.681054905239691	0.00658384165288169	0.00658386840260391	0.00658380550924031	0.0065836981371726	0.00658362768466897	0.00658365092599984	0.00658375389221097	0.00658385773403216	0.00658387720808603	0.0065837906411173	0.00658366508444066	0.00658360852489187	0.00658367822402296	0.00658381937060343	0.00658389887177101	0.00658382638057218	0.00658366337495693	0.00658359373431971	0.0065837293588548	0.00658392077172493	0.00658386100654814	0.00658354829629239	0.00658353589079069	0.00658406895098316	0.00658398180904665	0.00658318004315007	0.00658428721576296	0.00658307014567563	0.00658474227042876	0.00658355665844352	0.00658295355919751	0.00658355665844352	0.00658474227042876	0.00658307014567563	0.00658428721576296	0.00658318004315007	0.00658398180904665	0.00658406895098315	0.00658353589079069	0.00658354829629239	0.00658386100654814	0.00658392077172493	0.0065837293588548	0.00658359373431971	0.00658366337495692	0.00658382638057218	0.00658389887177101	0.00658381937060343
flux1:	0.681317354143444	0.00628184927693786	0.0062818730119609	0.00628181374787347	0.00628171424751469	0.00628165020613417	0.00628167344645902	0.00628176962818352	0.00628186478388765	0.00628188044218643	0.0062817983398778	0.00628168241476779	0.00628163288618621	0.00628170075151796	0.00628183225457661	0.00628190274620645	0.00628183061948112	0.00628167740335479	0.00628161659471176	0.00628174947224172	0.0062819299244512	0.00628186803315025	0.00628156840782018	0.00628155929221325	0.00628206761627558	0.00628198171610378	0.00628122146337999	0.00628227983705435	0.00628111596377445	0.00628271120330205	0.00628157772469263	0.00628100089196037	0.00628157772469263	0.00628271120330205	0.00628111596377445	0.00628227983705435	0.00628122146337999	0.00628198171610378	0.00628206761627558	0.00628155929221325	0.00628156840782018	0.00628186803315025	0.0062819299244512	0.00628174947224172	0.00628161659471176	0.00628167740335478	0.00628183061948112	0.00628190274620645	0.00628183225457662
flux1:	0.681579803047197	0.00598841524891799	0.00598843615510186	0.00598838088801662	0.00598828953215058	0.00598823188424165	0.00598825484901745	0.00598834394037291	0.00598843030085787	0.00598844228010435	0.00598836487514494	0.00598825871533742	0.00598821619179789	0.00598828214074434	0.00598840397809025	0.00598846546744801	0.00598839359824985	0.00598824993369472	0.00598819785823735	0.00598832834400628	0.00598849846875924	0.00598843457969936	0.00598814720942003	0.00598814060919667	0.00598862481806215	0.00598854072770701	0.00598782112454813	0.00598883232300419	0.00598772021946744	0.00598924024811594	0.00598815699206258	0.00598760552176189	0.00598815699206259	0.00598924024811594	0.00598772021946744	0.00598883232300419	0.00598782112454812	0.00598854072770701	0.00598862481806215	0.00598814060919667	0.00598814720942003	0.00598843457969937	0.00598849846875924	0.00598832834400628	0.00598819785823735	0.00598824993369472	0.00598839359824985	0.00598846546744801	0.00598840397809025
flux1:	0.68184225195095	0.00570364605678808	0.00570366436893207	0.00570361338816662	0.00570353030173611	0.00570347891912852	0.00570350133865465	0.00570358314787395	0.00570366074361227	0.00570366924614344	0.0057035967193058	0.0057035003300051	0.00570346467306543	0.00570352860308009	0.00570364083353444	0.0057036934497044	0.00570362181145664	0.00570348745065081	0.00570344391998721	0.00570357225648249	0.00570373261940337	0.0057036668857944	0.00570339105605696	0.00570338633130453	0.00570384708530875	0.00570376527071607	0.00570308531708448	0.00570405089736435	0.00570298912189267	0.00570443575781187	0.00570340092027814	0.00570287395160913	0.00570340092027814	0.00570443575781187	0.00570298912189268	0.00570405089736434	0.00570308531708448	0.00570376527071608	0.00570384708530876	0.00570338633130453	0.00570339105605696	0.00570366688579441	0.00570373261940337	0.00570357225648249	0.00570344391998721	0.00570348745065081	0.00570362181145664	0.0057036934497044	0.00570364083353444
flux1:	0.682104700854704	0.00542762077088272	0.00542763675463492	0.0054275902626258	0.00542751542914938	0.0054274700889478	0.00542749171183082	0.00542756616317448	0.00542763515416626	0.00542764043397755	0.00542757290632941	0.00542748616746381	0.00542745713708473	0.00542751893581993	0.0054276217016548	0.00542766568953748	0.0054275943268313	0.00542746900631589	0.00542743374343747	0.00542756006634252	0.00542771117203691	0.00542764377529586	0.00542737888521256	0.00542737552387163	0.00542781351526686	0.0054277343412243	0.00542709290963205	0.00542801436276402	0.00542700146527196	0.00542837665975157	0.00542738854304724	0.00542688525850096	0.00542738854304724	0.00542837665975157	0.00542700146527196	0.00542801436276402	0.00542709290963205	0.00542773434122431	0.00542781351526686	0.00542737552387163	0.00542737888521255	0.00542764377529586	0.00542771117203691	0.00542756006634252	0.00542743374343747	0.00542746900631589	0.0054275943268313	0.00542766568953748	0.0054276217016548
flux1:	0.682367149758457	0.00516039207031526	0.00516040600473683	0.00516036411231883	0.00516029738450197	0.00516025778668088	0.00516027839160235	0.00516034552336462	0.0051604061856807	0.00516040853379032	0.00516034606131605	0.00516026873453948	0.00516024600254679	0.00516030555772057	0.00516039908427687	0.00516043479518699	0.00516036381284969	0.00516024724881493	0.00516021989209705	0.00516034423927186	0.00516048653891171	0.00516041769034594	0.00516016324762289	0.00516016085613989	0.00516057680156168	0.00516050053500537	0.00515989638244518	0.00516077513616009	0.00515980966362656	0.00516111548799636	0.00516017249721231	0.00515969212123531	0.00516017249721231	0.00516111548799636	0.00515980966362656	0.00516077513616009	0.00515989638244518	0.00516050053500537	0.00516057680156168	0.00516016085613989	0.00516016324762289	0.00516041769034594	0.00516048653891171	0.00516034423927186	0.00516021989209705	0.00516024724881493	0.0051603638128497	0.00516043479518699	0.00516039908427687
flux1:	0.68262959866221	0.00490198733380434	0.0049019994954456	0.00490196222096307	0.00490190333479667	0.00490186912063758	0.00490188852589308	0.00490194848473727	0.00490200119444676	0.00490200092436712	0.0049019434952071	0.00490187523418509	0.00490185839950627	0.00490191560795843	0.00490200020052095	0.00490202807997003	0.00490195763105288	0.00490184951589684	0.00490182962583314	0.0049019519487113	0.00490208584817161	0.00490201578898168	0.00490177140206295	0.00490176969400606	0.00490216432714763	0.00490209114258624	0.00490152292487932	0.0049023603479702	0.00490144084915602	0.00490267947967648	0.00490178011648901	0.00490132191302389	0.00490178011648901	0.00490267947967648	0.00490144084915602	0.0049023603479702	0.00490152292487931	0.00490209114258624	0.00490216432714763	0.00490176969400606	0.00490177140206295	0.00490201578898168	0.00490208584817161	0.0049019519487113	0.00490182962583314	0.00490184951589684	0.00490195763105288	0.00490202807997003	0.00490200020052095
flux1:	0.682892047565963	0.00465240978639967	0.00465242043557603	0.00465238770769589	0.00465233629922811	0.00465230706969877	0.00465232514014447	0.00465237817216199	0.00465242338748159	0.004652420821475	0.00465236835584092	0.00465230871925471	0.00465229732416608	0.00465235209968215	0.00465242813780861	0.00465244871111697	0.00465237898442205	0.00465227898474514	0.00465226605303066	0.0046523862297938	0.00465251209790885	0.00465244109758283	0.00465220646547702	0.00465220524868891	0.00465257931340017	0.00465250930016288	0.00465197558815307	0.00465277299606376	0.00465189802548105	0.00465307172668642	0.00465221458106091	0.0046517778501947	0.00465221458106091	0.00465307172668642	0.00465189802548105	0.00465277299606376	0.00465197558815307	0.00465250930016288	0.00465257931340017	0.00465220524868891	0.00465220646547702	0.00465244109758283	0.00465251209790885	0.0046523862297938	0.00465226605303066	0.00465227898474514	0.00465237898442206	0.00465244871111697	0.00465242813780861
flux1:	0.683154496469717	0.00441163969363381	0.0044116490633992	0.00441162072730936	0.00441157635121942	0.00441155168449171	0.00441156833570938	0.0044116147747236	0.00441165301722644	0.00441164847390894	0.00441160082659286	0.0044115492932229	0.00441154283987936	0.00441159511947115	0.00441166304907344	0.00441167690548401	0.00441160811319654	0.00441151586930532	0.00441150932981936	0.00441162717971022	0.00441174535626934	0.00441167370950567	0.00441144860983981	0.00441144777268841	0.00441180201667596	0.00441173518765058	0.00441123448466182	0.00441199314589795	0.00441116126706138	0.00441227237403406	0.00441145611436961	0.00441104018832588	0.00441145611436961	0.00441227237403406	0.00441116126706138	0.00441199314589796	0.00441123448466182	0.00441173518765058	0.00441180201667596	0.00441144777268841	0.00441144860983981	0.00441167370950567	0.00441174535626934	0.00441162717971022	0.00441150932981936	0.00441151586930532	0.00441160811319654	0.00441167690548401	0.00441166304907344
flux1:	0.68341694537347	0.00417963559473106	0.00417964388284751	0.00417961970937035	0.00417958185846175	0.00417956132589291	0.00417957652555154	0.00417961677928047	0.00417964861496474	0.00417964239869283	0.00417959936396165	0.00417955534917286	0.00417955331575704	0.00417960306420144	0.0041796633877583	0.00417967116372551	0.00417960352964624	0.004179518656554	0.00417951789775245	0.00417963319590953	0.0041797439990762	0.00417967202142663	0.00417945629728548	0.00417945579454417	0.00417979096380189	0.00417972726530495	0.00417925802528424	0.00417997916826328	0.00417918895627408	0.00418023985632999	0.00417946321858009	0.00417906745728609	0.00417946321858009	0.00418023985632999	0.00417918895627408	0.00417997916826328	0.00417925802528424	0.00417972726530495	0.00417979096380189	0.00417945579454417	0.00417945629728548	0.00417967202142664	0.0041797439990762	0.00417963319590954	0.00417951789775245	0.004179518656554	0.00417960352964624	0.00417967116372551	0.0041796633877583
flux1:	0.683679394277223	0.0039563355666441	0.00395634293065073	0.00395632262768454	0.00395629075244965	0.00395627393249992	0.00395628769904623	0.00395632223379282	0.00395634825474071	0.00395634064707819	0.00395630196564013	0.00395626483858492	0.00395626669449897	0.00395631390704729	0.00395636717238738	0.00395636953468648	0.00395630328347477	0.00395622537330883	0.00395622975151521	0.00395634224375693	0.00395644597666278	0.0039563739991309	0.00395616754523126	0.00395616738407289	0.00395648421812851	0.00395642354053749	0.00395598418633229	0.00395666900632075	0.00395591904985138	0.00395691216410069	0.00395617394038176	0.00395579772683042	0.00395617394038176	0.00395691216410069	0.00395591904985138	0.00395666900632075	0.00395598418633229	0.00395642354053749	0.00395648421812851	0.00395616738407289	0.00395616754523126	0.0039563739991309	0.00395644597666278	0.00395634224375693	0.00395622975151521	0.00395622537330883	0.00395630328347477	0.00395636953468648	0.00395636717238738
flux1:	0.683941843180977	0.00374165851088394	0.0037416650661866	0.00374164829181252	0.00374162181929262	0.003741608309012	0.00374162070795386	0.00374165003251247	0.00374167083977198	0.00374166209319745	0.00374162746084569	0.00374159656172489	0.00374160178135068	0.00374164648462614	0.00374169327275426	0.0037416909020064	0.00374162624975193	0.00374155487541079	0.00374156372849778	0.00374167314554436	0.00374177010188136	0.0037416984647416	0.00374150121346453	0.0037415014399965	0.00374180066801477	0.00374174285679505	0.00374133179805466	0.00374198146388293	0.00374127036664305	0.00374220813186294	0.00374150715902383	0.00374114989463301	0.00374150715902383	0.00374220813186294	0.00374127036664305	0.00374198146388293	0.00374133179805466	0.00374174285679505	0.00374180066801477	0.0037415014399965	0.00374150121346453	0.00374169846474159	0.00374177010188136	0.00374167314554436	0.00374156372849778	0.00374155487541079	0.00374162624975193	0.0037416909020064	0.00374169327275426
flux1:	0.68420429208473	0.00353550545533985	0.00353551127608386	0.00353549765264183	0.00353547600391073	0.00353546542778836	0.00353547656594179	0.00353550121539271	0.00353551740359914	0.00353550773748414	0.00353547681496762	0.00353545147173971	0.00353545954640589	0.00353550179759866	0.00353554271005053	0.00353553628518899	0.00353547343153493	0.00353540815138519	0.00353542081235952	0.00353552688305509	0.00353561735155801	0.00353554639767798	0.00353535830543928	0.00353535899213911	0.00353564132988244	0.00353558619665585	0.00353520184690125	0.00353581750719328	0.00353514388896719	0.00353602874018253	0.00353536388875908	0.00353502498890721	0.00353536388875908	0.00353602874018253	0.00353514388896719	0.00353581750719328	0.00353520184690125	0.00353558619665585	0.00353564132988244	0.00353535899213911	0.00353535830543928	0.00353554639767798	0.00353561735155801	0.00353552688305509	0.00353542081235952	0.00353540815138519	0.00353547343153493	0.00353553628518899	0.00353554271005053
flux1:	0.684466740988483	0.00333776086356873	0.0033377659859279	0.00333775511437059	0.00333773772009634	0.00333772973622053	0.0033377397543665	0.00333776027438489	0.00333777241851018	0.00333776201728053	0.00333773444092338	0.00333771398492517	0.0033377244328356	0.00333776431738253	0.00333779996358264	0.00333779014770192	0.00333772926964788	0.0033376696330124	0.00333768544305464	0.0033377879062346	0.00333787217401282	0.00333780224196516	0.00333762327634793	0.003337624510687	0.00333789065829813	0.00333783799162621	0.00333747878409728	0.00333806157280403	0.00333742407015345	0.00333825842427262	0.00333762858819172	0.00333730747808381	0.00333762858819172	0.00333825842427262	0.00333742407015345	0.00333806157280403	0.00333747878409728	0.00333783799162621	0.00333789065829814	0.003337624510687	0.00333762327634793	0.00333780224196516	0.00333787217401282	0.0033377879062346	0.00333768544305464	0.0033376696330124	0.00333772926964788	0.00333779014770192	0.00333779996358264
flux1:	0.684729189892236	0.00314829394435348	0.00314829837177285	0.0031482898456483	0.00314827615932912	0.00314827046294533	0.00314827952738836	0.00314829645962109	0.00314830510410619	0.00314829411739897	0.00314826950998773	0.00314825329001862	0.00314826566401099	0.00314830329200747	0.00314833427707382	0.00314832170500926	0.00314826295243455	0.0031482085055997	0.00314822682616402	0.00314832544090053	0.00314840379563623	0.00314833521287836	0.00314816534088611	0.00314816721535442	0.00314841785589614	0.00314836743148557	0.00314803183344659	0.00314858287452505	0.00314798014125175	0.00314876638204817	0.00314817046938108	0.00314786658036939	0.00314817046938108	0.00314876638204817	0.00314798014125175	0.00314858287452505	0.00314803183344659	0.00314836743148557	0.00314841785589614	0.00314816721535442	0.00314816534088611	0.00314833521287836	0.00314840379563623	0.00314832544090053	0.00314822682616402	0.0031482085055997	0.00314826295243455	0.00314832170500926	0.00314833427707382
flux1:	0.68499163879599	0.00296695995468624	0.00296696366455626	0.00296695708304161	0.0029669465916586	0.00296694291633241	0.00296695120986768	0.00296696507883922	0.00296697072923433	0.00296695927378385	0.00296693725526243	0.00296692464978512	0.00296693854289543	0.00296697404452795	0.00296700095792023	0.00296698622580755	0.00296692971867531	0.00296688001113752	0.0029669002347801	0.00296699478882678	0.00296706751990848	0.00296700059628897	0.00296683977400465	0.00296684237767601	0.00296707817633935	0.00296702976641981	0.0029667162916796	0.00296723670281123	0.00296666741027051	0.00296740787493997	0.00296684479993573	0.00296655756639024	0.00296684479993573	0.00296740787493997	0.00296666741027051	0.00296723670281123	0.0029667162916796	0.00296702976641981	0.00296707817633935	0.00296684237767601	0.00296683977400465	0.00296700059628897	0.00296706751990848	0.00296699478882678	0.0029669002347801	0.00296688001113752	0.00296692971867531	0.00296698622580756	0.00296700095792023
flux1:	0.685254087699743	0.00279360148972908	0.00279360444094497	0.00279359942044928	0.00279359165242307	0.00279358976911004	0.00279359748189215	0.0027936087837952	0.00279361190091023	0.00279360006383917	0.00279358026139366	0.00279357068861027	0.0027935857375147	0.00279361925782555	0.0027936426631722	0.00279362632013781	0.00279357214727241	0.00279352673794983	0.00279354829762678	0.0027936386139692	0.00279370601267003	0.00279364103449216	0.00279348919835265	0.00279349261005941	0.00279371421393555	0.00279366759560716	0.00279337481508697	0.00279386571037969	0.0027933285477285	0.00279402551518982	0.00279349419175058	0.00279322304854413	0.00279349419175058	0.00279402551518982	0.0027933285477285	0.00279386571037969	0.00279337481508697	0.00279366759560716	0.00279371421393555	0.00279349261005941	0.00279348919835265	0.00279364103449216	0.00279370601267003	0.0027936386139692	0.00279354829762678	0.00279352673794983	0.00279357214727241	0.00279362632013781	0.0027936426631722
flux1:	0.685516536603496	0.0026280497537266	0.00262805189459554	0.00262804807856089	0.00262804260903402	0.00262804232342694	0.00262804964419534	0.00262805883780861	0.00262805983426764	0.00262804767742611	0.00262802973459955	0.00262802266026841	0.00262803854675588	0.00262807024005574	0.00262809066642487	0.00262807320846278	0.00262802142773818	0.00262797989089192	0.00262800226754294	0.00262808820904151	0.00262815056788296	0.00262808779271943	0.00262794485253874	0.00262794913566108	0.00262815717396199	0.00262811213636069	0.00262783868661727	0.00262830117828099	0.00262779485273502	0.00262845053377891	0.00262794987047138	0.0026276942511153	0.00262794987047138	0.0026284505337789	0.00262779485273502	0.002628301178281	0.00262783868661726	0.00262811213636068	0.00262815717396199	0.00262794913566108	0.00262794485253874	0.00262808779271943	0.00262815056788296	0.00262808820904151	0.00262800226754294	0.00262797989089192	0.00262802142773818	0.00262807320846278	0.00262809066642487
flux1:	0.685778985507249	0.0024701258062968	0.00247012708229363	0.00247012414894487	0.00247012060253077	0.00247012175109526	0.00247012885915252	0.00247013635901474	0.00247013559801665	0.00247012316300009	0.00247010674754862	0.0024701016905088	0.00247011814120188	0.00247014816543435	0.00247016610023721	0.00247014796624189	0.00247009860597731	0.00247006053661586	0.0024700832649264	0.00247016473710912	0.00247022234857129	0.00247016200098312	0.00247002783478386	0.0024700330336015	0.00247022811821147	0.00247018446839164	0.00246992905807394	0.00247036425710074	0.00246988749426249	0.00247050402359361	0.00247003292022685	0.00246979225566618	0.00247003292022686	0.00247050402359361	0.00246988749426249	0.00247036425710074	0.00246992905807394	0.00247018446839164	0.00247022811821147	0.0024700330336015	0.00247002783478386	0.00247016200098312	0.00247022234857129	0.00247016473710912	0.00247008326492639	0.00247006053661586	0.00247009860597731	0.00247014796624189	0.00247016610023721
flux1:	0.686041434411003	0.00231964177899367	0.0023196421399285	0.00231963980784254	0.00231963785908089	0.0023196403042051	0.00231964736247063	0.00231965353433079	0.00231965133034659	0.00231963864383268	0.00231962345411218	0.00231961998957591	0.00231963677416519	0.00231966528550138	0.00231968116913969	0.00231966273898687	0.00231961580031996	0.0023195808188978	0.00231960349120569	0.00231968044332984	0.00231973359807934	0.00231967586634719	0.00231955031699138	0.00231955645449756	0.00231973918074009	0.0023196967482249	0.00231945816250653	0.00231986717842116	0.00231941872272806	0.0023199981528891	0.00231955549863121	0.00231932921668361	0.00231955549863121	0.0023199981528891	0.00231941872272807	0.00231986717842116	0.00231945816250653	0.0023196967482249	0.00231973918074009	0.00231955645449756	0.00231955031699138	0.00231967586634719	0.00231973359807934	0.00231968044332984	0.00231960349120569	0.0023195808188978	0.00231961580031996	0.00231966273898687	0.00231968116913969
flux1:	0.686303883314756	0.00217640205752337	0.00217640146376413	0.0021763994952467	0.00217639886708084	0.00217640249175481	0.00217640964113285	0.00217641479959797	0.00217641142068489	0.00217639849975575	0.00217638426950996	0.00217638203026388	0.00217639895855021	0.00217642610645416	0.00217644032874617	0.00217642192325033	0.00217637738324484	0.00217634513950907	0.00217636740789075	0.00217643983244153	0.00217648881724906	0.00217643385117978	0.00217631672472856	0.00217632380176779	0.00217649474928001	0.00217645338927729	0.00217623049236364	0.00217661443213868	0.00217619304746545	0.00217673734458186	0.00217632201753682	0.00217610954293837	0.00217632201753682	0.00217673734458186	0.00217619304746545	0.00217661443213868	0.00217623049236365	0.00217645338927729	0.00217649474928001	0.00217632380176779	0.00217631672472856	0.00217643385117978	0.00217648881724906	0.00217643983244153	0.00217636740789075	0.00217634513950907	0.00217637738324484	0.00217642192325033	0.00217644032874617
flux1:	0.686566332218509	0.00204020442548712	0.00204020285297193	0.00204020105533445	0.00204020151597799	0.00204020621838723	0.0020402135736004	0.00204021798181681	0.00204021365319977	0.0020402005103568	0.00204018701185782	0.0020401856875805	0.00204020260563147	0.00204022852859162	0.00204024142694188	0.00204022330946836	0.00204018112471351	0.00204015130059884	0.00204017287723019	0.0020402408080618	0.00204028590357425	0.0020402338134009	0.00204012487908027	0.0020401328746424	0.00204029260826091	0.00204025220358639	0.0020400439394423	0.00204040390569334	0.00204000837612898	0.00204051941736925	0.00204013028549265	0.00203993104049553	0.00204013028549265	0.00204051941736925	0.00204000837612898	0.00204040390569334	0.0020400439394423	0.00204025220358639	0.00204029260826091	0.0020401328746424	0.00204012487908027	0.0020402338134009	0.00204028590357425	0.0020402408080618	0.00204017287723019	0.00204015130059884	0.00204018112471351	0.00204022330946836	0.00204024142694188
flux1:	0.686828781122262	0.00191084116602448	0.00191083860989516	0.00191083683481404	0.00191083819340053	0.00191084388177078	0.00191085152872345	0.00191085539985878	0.00191085030842087	0.00191083695605089	0.00191082400161802	0.0019108233365713	0.00191084012229508	0.00191086494436631	0.00191087680358068	0.00191085918305554	0.00191081929352516	0.00191079160504422	0.0019108122609832	0.00191087577033259	0.00191091724884985	0.00191086810520167	0.00191076709680835	0.00191077596929297	0.00191092503986967	0.00191088550165751	0.00191069089313912	0.00191102798173	0.00191065711253564	0.00191113668514594	0.00191077260834399	0.0019105860137978	0.00191077260834399	0.00191113668514594	0.00191065711253564	0.00191102798173	0.00191069089313912	0.00191088550165751	0.00191092503986967	0.00191077596929297	0.00191076709680835	0.00191086810520167	0.00191091724884985	0.00191087577033259	0.0019108122609832	0.00191079160504422	0.00191081929352516	0.00191085918305554	0.00191087680358069
flux1:	0.687091230026016	0.00178810011822282	0.00178809659500621	0.00178809473621786	0.00178809683763152	0.00178810342560146	0.00178811142025549	0.00178811492049818	0.00178810921983074	0.00178809567394017	0.00178808311592996	0.00178808290531571	0.00178809946373796	0.00178812329198607	0.00178813434558108	0.00178811738062012	0.00178807971358001	0.00178805391170161	0.00178807347428036	0.00178813266889668	0.00178817079228417	0.00178812462716541	0.00178803124571468	0.00178804093497028	0.00178817988005377	0.00178814114736603	0.00178795929396774	0.00178827459116392	0.00178792720990475	0.00178837701164904	0.00178803684488034	0.00178786232171808	0.00178803684488034	0.00178837701164904	0.00178792720990475	0.00178827459116392	0.00178795929396774	0.00178814114736603	0.00178817988005377	0.00178804093497027	0.00178803124571469	0.00178812462716541	0.00178817079228417	0.00178813266889668	0.00178807347428036	0.00178805391170161	0.00178807971358001	0.00178811738062012	0.00178813434558108
flux1:	0.687353678929769	0.00167176568565031	0.00167176123400331	0.00167175922363837	0.00167176194290731	0.00167176934563815	0.00167177771431152	0.00167178096707251	0.00167177478276031	0.00167176106585497	0.00167174879527164	0.00167174888056244	0.00167176513906424	0.00167178806195264	0.00167179849476595	0.00167178229863759	0.00167174677241717	0.00167172264296684	0.00167174099201088	0.00167179600864587	0.0016718310264899	0.0016717878351742	0.00167170175257003	0.00167171218251118	0.00167184152684699	0.00167180356531888	0.00167163363976412	0.00167192821907389	0.00167160317690723	0.00167202481772384	0.00167170741490738	0.00167154438595144	0.00167170741490737	0.00167202481772384	0.00167160317690723	0.00167192821907389	0.00167163363976412	0.00167180356531888	0.00167184152684699	0.00167171218251118	0.00167170175257003	0.0016717878351742	0.0016718310264899	0.00167179600864587	0.00167174099201088	0.00167172264296684	0.00167174677241717	0.00167178229863759	0.00167179849476595
flux1:	0.687616127833522	0.00156161979484378	0.00156161447495648	0.00156161227884622	0.00156161551544553	0.00156162364660596	0.00156163238754392	0.00156163547853174	0.00156162891338604	0.00156161505643461	0.00156160300035359	0.00156160326390862	0.00156161916764618	0.00156164125435585	0.00156165120623577	0.0015616358523769	0.00156160237985349	0.0015615797425075	0.00156159680561849	0.00156164780611472	0.00156167995420241	0.00156163969792388	0.00156156056141957	0.00156157164303241	0.00156169189885327	0.00156165469852857	0.00156149594244102	0.00156177086128097	0.0015614670343727	0.00156186203904671	0.00156156625757183	0.00156141414957252	0.00156156625757183	0.00156186203904671	0.0015614670343727	0.00156177086128097	0.00156149594244102	0.00156165469852857	0.00156169189885327	0.00156157164303241	0.00156156056141957	0.00156163969792388	0.00156167995420241	0.00156164780611471	0.00156159680561849	0.0015615797425075	0.00156160237985349	0.0015616358523769	0.00156165120623577
flux1:	0.687878576737275	0.00145744280204461	0.00145743669386011	0.00145743430615734	0.00145743797852246	0.00145744674821802	0.00145745583424015	0.00145745881708364	0.00145745195608198	0.00145743799955752	0.00145742611758619	0.00145742647685136	0.00145744198453688	0.00145746328516748	0.00145747285550083	0.00145745838332105	0.00145742687500049	0.00145740558147517	0.00145742132862124	0.00145746849481954	0.00145749799399852	0.00145746060330119	0.00145738804051742	0.00145739967507586	0.00145751134217048	0.00145747491469253	0.00145732663358383	0.00145758292989682	0.00145729922093096	0.00145766903257741	0.00145739373821168	0.00145725198403164	0.00145739373821168	0.00145766903257741	0.00145729922093096	0.00145758292989682	0.00145732663358383	0.00145747491469253	0.00145751134217048	0.00145739967507586	0.00145738804051742	0.00145746060330119	0.00145749799399852	0.00145746849481954	0.00145742132862124	0.00145740558147517	0.00145742687500049	0.00145745838332105	0.00145747285550083
flux1:	0.688141025641029	0.00135901434691377	0.00135900754737212	0.00135900498481946	0.0013590090253139	0.00135901833896503	0.00135902772095982	0.00135903062307083	0.00135902353781446	0.0013590095318591	0.00135899781187545	0.00135899821344473	0.00135901329362215	0.00135903384018551	0.00135904309301772	0.00135902951375146	0.00135899988036499	0.00135897981192659	0.00135899424958242	0.00135903777824672	0.00135906483369416	0.00135903021228959	0.00135896383656283	0.00135897591889629	0.00135907948446047	0.00135904385978773	0.00135890541758976	0.0013591441065318	0.00135887944627237	0.00135922543042788	0.00135896950242618	0.00135883754328762	0.00135896950242618	0.00135922543042788	0.00135887944627237	0.0013591441065318	0.00135890541758976	0.00135904385978773	0.00135907948446047	0.00135897591889629	0.00135896383656283	0.00135903021228959	0.00135906483369416	0.00135903777824672	0.00135899424958242	0.00135897981192659	0.00135899988036499	0.00135902951375146	0.00135904309301772
flux1:	0.688403474544782	0.0012661141523761	0.00126610677192094	0.00126610406807483	0.00126610841859469	0.00126611817671168	0.00126612778773319	0.00126613061613146	0.00126612336868552	0.00126610937248485	0.00126609782590065	0.00126609823968264	0.0012661128675874	0.00126613267567634	0.00126614164518179	0.00126612894757935	0.00126610110215134	0.00126608216658777	0.00126609533165555	0.00126613542958635	0.00126616023049264	0.00126612825946979	0.00126606767531848	0.00126608009699297	0.00126617603528079	0.00126614125809394	0.00126601207144847	0.00126623414224631	0.00126598749110779	0.00126631094023671	0.00126607327646787	0.00126595056418565	0.00126607327646787	0.00126631094023671	0.00126598749110779	0.00126623414224631	0.00126601207144847	0.00126614125809394	0.00126617603528079	0.00126608009699297	0.00126606767531848	0.00126612825946979	0.00126616023049264	0.00126613542958635	0.00126609533165555	0.00126608216658776	0.00126610110215134	0.00126612894757935	0.00126614164518179
flux1:	0.688665923448535	0.00117852277013572	0.00117851492873716	0.00117851212841786	0.00117851673675339	0.00117852683550937	0.00117853659522823	0.00117853934209005	0.00117853198812471	0.00117851806861191	0.00117850672539908	0.00117850713909504	0.00117852129414364	0.00117854036513913	0.00117854906121388	0.00117853721689755	0.00117851107627135	0.00117849320447577	0.00117850515820002	0.00117854203767681	0.00117856475732818	0.00117853529956074	0.00117848010807634	0.00117849276037438	0.00117858153217807	0.00117854765813771	0.0011784271906367	0.00117863360370144	0.00117840395328255	0.00117870609151773	0.00117848561344278	0.00117837161257444	0.00117848561344278	0.00117870609151773	0.00117840395328255	0.00117863360370144	0.0011784271906367	0.00117854765813771	0.00117858153217807	0.00117849276037438	0.00117848010807634	0.00117853529956074	0.00117856475732818	0.00117854203767681	0.00117850515820002	0.00117849320447577	0.00117851107627135	0.00117853721689755	0.00117854906121388
flux1:	0.688928372352288	0.0010960222717679	0.00109601409471416	0.00109601124890584	0.00109601606592001	0.00109602639838851	0.00109603621765902	0.0010960388653969	0.00109603145659744	0.00109601768662912	0.0010960065903322	0.00109600700438886	0.00109602066830493	0.00109603899197312	0.00109604740574331	0.00109603637409321	0.00109601185993072	0.00109599500224853	0.00109600582431334	0.00109603969897479	0.00109606049520095	0.00109603339980379	0.00109598320379865	0.00109599598040847	0.00109607803240406	0.00109604512440536	0.00109593288095109	0.00109612456531555	0.00109591093985253	0.00109619292780806	0.00109598858516604	0.00109588277501912	0.00109598858516604	0.00109619292780806	0.00109591093985252	0.00109612456531555	0.00109593288095109	0.00109604512440536	0.00109607803240406	0.00109599598040847	0.00109598320379865	0.00109603339980379	0.00109606049520095	0.00109603969897479	0.00109600582431334	0.00109599500224853	0.00109601185993072	0.00109603637409321	0.00109604740574331
flux1:	0.689190821256042	0.00101839688563199	0.00101838849932748	0.00101838566070007	0.0010183906383295	0.00101840109622952	0.00101841088155574	0.00101841340728455	0.00101840599304296	0.0010183924492014	0.00101838165213359	0.00101838207529048	0.00101839523083997	0.00101841278816774	0.00101842089723492	0.00101841062970676	0.00101838766900151	0.00101837179148719	0.0010183815744563	0.00101841265569499	0.00101843167163398	0.00101840677833209	0.00101836118710361	0.0010183739864525	0.00101844975045384	0.00101841787500866	0.00101831339643615	0.00101849124756592	0.00101829270526388	0.00101855564477833	0.0010183664198592	0.00101826829630685	0.0010183664198592	0.00101855564477833	0.00101829270526388	0.00101849124756592	0.00101831339643615	0.00101841787500866	0.00101844975045384	0.0010183739864525	0.00101836118710361	0.00101840677833209	0.00101843167163398	0.00101841265569499	0.0010183815744563	0.00101837179148719	0.00101838766900151	0.00101841062970676	0.00101842089723492
flux1:	0.689453270159795	9.45433580156626e-4	9.45425108138219e-4	9.45422327308398e-4	9.45427417344821e-4	9.45437893125588e-4	9.45447550838169e-4	9.45449930132588e-4	9.45442558569961e-4	9.45429318749397e-4	9.45418877538905e-4	9.45419323046639e-4	9.45431953327538e-4	9.45448719449521e-4	9.45456492725059e-4	9.45446936539815e-4	9.45425461701401e-4	9.45410542421362e-4	9.45419386650119e-4	9.45447880568461e-4	9.45465245690747e-4	9.45442388979398e-4	9.45401022579617e-4	9.45413749769783e-4	9.45483641936649e-4	9.45452865794094e-4	9.45355723870785e-4	9.45520601881589e-4	9.45336236086779e-4	9.45581174777811e-4	9.45406086187512e-4	9.4531516325425e-4	9.45406086187512e-4	9.45581174777811e-4	9.4533623608678e-4	9.45520601881589e-4	9.45355723870786e-4	9.45452865794094e-4	9.4548364193665e-4	9.45413749769784e-4	9.45401022579618e-4	9.45442388979397e-4	9.45465245690747e-4	9.45447880568461e-4	9.45419386650119e-4	9.45410542421362e-4	9.45425461701401e-4	9.45446936539815e-4	9.45456492725059e-4
flux1:	0.689715719063548	8.76922594330133e-4	8.76914153678429e-4	8.76911476274318e-4	8.76916629846947e-4	8.76927018943618e-4	8.76936458934358e-4	8.76938668829085e-4	8.7693138722721e-4	8.76918528156139e-4	8.76908499775038e-4	8.76908982320523e-4	8.76921070531431e-4	8.76937017612147e-4	8.7694441962735e-4	8.76935520806441e-4	8.76915469387713e-4	8.76901494890025e-4	8.76909504006246e-4	8.76935608952172e-4	8.76951440279968e-4	8.76930453273305e-4	8.76892946202915e-4	8.76905514530257e-4	8.76969934575982e-4	8.769403216721e-4	8.76850114561157e-4	8.770028428589e-4	8.76831783040353e-4	8.77059718575285e-4	8.76897824423761e-4	8.76813635613885e-4	8.7689782442376e-4	8.77059718575285e-4	8.76831783040353e-4	8.77002842858899e-4	8.76850114561158e-4	8.769403216721e-4	8.76969934575982e-4	8.76905514530256e-4	8.76892946202916e-4	8.76930453273306e-4	8.76951440279967e-4	8.76935608952172e-4	8.76909504006246e-4	8.76901494890026e-4	8.76915469387713e-4	8.76935520806441e-4	8.7694441962735e-4
flux1:	0.689978167967302	8.12657916478745e-4	8.12649614761193e-4	8.12647079305608e-4	8.12652246956761e-4	8.12662450057944e-4	8.12671588957704e-4	8.12673610184603e-4	8.12666464925787e-4	8.12654059764084e-4	8.12644498135068e-4	8.12645031473354e-4	8.12656561071873e-4	8.12671661022993e-4	8.12678655635225e-4	8.12670361385449e-4	8.1265167553142e-4	8.12638637584697e-4	8.12645914603416e-4	8.12669819279865e-4	8.12684222735611e-4	8.12664940621603e-4	8.12630944896453e-4	8.12643276951708e-4	8.12702607394171e-4	8.12674216199365e-4	8.12590564445957e-4	8.12731928790759e-4	8.1257334130614e-4	8.12785225316804e-4	8.12635625784438e-4	8.12557725136594e-4	8.12635625784438e-4	8.12785225316803e-4	8.12573341306139e-4	8.12731928790759e-4	8.12590564445957e-4	8.12674216199365e-4	8.12702607394172e-4	8.12643276951707e-4	8.12630944896454e-4	8.12664940621604e-4	8.12684222735611e-4	8.12669819279865e-4	8.12645914603415e-4	8.12638637584697e-4	8.1265167553142e-4	8.1267036138545e-4	8.12678655635225e-4
flux1:	0.690240616871055	7.52437712641314e-4	7.5242964548091e-4	7.52427282064904e-4	7.52432414293608e-4	7.52442339478533e-4	7.5245110320366e-4	7.52452921696973e-4	7.52445957822895e-4	7.52434073954135e-4	7.52425027194357e-4	7.52425622455801e-4	7.52436577610339e-4	7.52450804542757e-4	7.52457357991741e-4	7.52449618469829e-4	7.52432244169826e-4	7.52420136852789e-4	7.52426780959504e-4	7.52448663081003e-4	7.52461734899999e-4	7.52443997940815e-4	7.52413185506656e-4	7.52425213874941e-4	7.52479819370326e-4	7.5245270068169e-4	7.52375243755676e-4	7.52505991738522e-4	7.52359080365924e-4	7.52555821958881e-4	7.52417661220884e-4	7.52345624081931e-4	7.52417661220883e-4	7.52555821958881e-4	7.52359080365924e-4	7.52505991738522e-4	7.52375243755676e-4	7.5245270068169e-4	7.52479819370326e-4	7.5242521387494e-4	7.52413185506656e-4	7.52443997940815e-4	7.52461734899998e-4	7.52448663081003e-4	7.52426780959504e-4	7.52420136852789e-4	7.52432244169826e-4	7.52449618469829e-4	7.52457357991741e-4
flux1:	0.690503065774808	6.96064706045294e-4	6.96056955365878e-4	6.96054785048296e-4	6.96059833188546e-4	6.96069397814895e-4	6.96077723445897e-4	6.96079331176688e-4	6.96072591681478e-4	6.96061288797877e-4	6.96052797124417e-4	6.9605346174085e-4	6.96063827978703e-4	6.96077160311663e-4	6.9608324361088e-4	6.96076013118064e-4	6.96059899340954e-4	6.96048716542083e-4	6.96054820551206e-4	6.96074846004199e-4	6.96086674150716e-4	6.96070330189284e-4	6.96042394685259e-4	6.96054062273289e-4	6.96104289066589e-4	6.96078484271434e-4	6.960068776765e-4	6.96127718586072e-4	6.95991724810779e-4	6.96174193645598e-4	6.96046661155187e-4	6.9598008467563e-4	6.96046661155187e-4	6.96174193645598e-4	6.95991724810779e-4	6.96127718586072e-4	6.960068776765e-4	6.96078484271435e-4	6.96104289066589e-4	6.96054062273289e-4	6.96042394685259e-4	6.96070330189284e-4	6.96086674150716e-4	6.96074846004199e-4	6.96054820551206e-4	6.96048716542083e-4	6.96059899340953e-4	6.96076013118064e-4	6.9608324361088e-4
flux1:	0.690765514678561	6.43346509361893e-4	6.43339142320564e-4	6.43337177161852e-4	6.43342094463125e-4	6.43351226713357e-4	6.43359063705186e-4	6.43360458928925e-4	6.43353983898719e-4	6.43343312450983e-4	6.43335406741224e-4	6.43336143916237e-4	6.43345908875127e-4	6.43358331048081e-4	6.43363921724014e-4	6.43357159396272e-4	6.43342257182882e-4	6.4333199054754e-4	6.43337639018108e-4	6.43355961469369e-4	6.43366627002216e-4	6.43351533456246e-4	6.43326191349497e-4	6.4333745138002e-4	6.43383626899389e-4	6.43359166716832e-4	6.43293079655606e-4	6.43404684704122e-4	6.43278887756568e-4	6.43447916684226e-4	6.43330247834682e-4	6.43268751195837e-4	6.43330247834682e-4	6.43447916684226e-4	6.43278887756568e-4	6.43404684704122e-4	6.43293079655606e-4	6.43359166716833e-4	6.4338362689939e-4	6.4333745138002e-4	6.43326191349497e-4	6.43351533456246e-4	6.43366627002215e-4	6.43355961469369e-4	6.43337639018108e-4	6.4333199054754e-4	6.43342257182882e-4	6.43357159396272e-4	6.43363921724015e-4
flux1:	0.691027963582315	5.94095911564577e-4	5.94088980145836e-4	5.94087223765651e-4	5.94091966551591e-4	5.94100606574575e-4	5.94107917328937e-4	5.94109104345291e-4	5.94102930047866e-4	5.94092930106386e-4	5.94085631079469e-4	5.94086439715587e-4	5.94095593914571e-4	5.94107097670907e-4	5.94112180886345e-4	5.94105850955949e-4	5.94092112534248e-4	5.94082749875464e-4	5.94088017845607e-4	5.94104778734872e-4	5.94114357076626e-4	5.94100382420622e-4	5.94077373552582e-4	5.94088189272435e-4	5.94130621887141e-4	5.94107525577295e-4	5.94046639144599e-4	5.94149642015057e-4	5.94033358663028e-4	5.94189745933567e-4	5.94081222135333e-4	5.94024446524988e-4	5.94081222135333e-4	5.94189745933567e-4	5.94033358663028e-4	5.94149642015057e-4	5.94046639144598e-4	5.94107525577295e-4	5.9413062188714e-4	5.94088189272435e-4	5.94077373552582e-4	5.94100382420622e-4	5.94114357076626e-4	5.94104778734872e-4	5.94088017845607e-4	5.94082749875464e-4	5.94092112534248e-4	5.94105850955949e-4	5.94112180886346e-4
flux1:	0.691290412486068	5.48131121340864e-4	5.48124662556864e-4	5.48123111094831e-4	5.48127639890388e-4	5.48135740503937e-4	5.48142500359865e-4	5.48143488891633e-4	5.48137646906593e-4	5.48128347455033e-4	5.48121665418696e-4	5.48122540407987e-4	5.48131077965603e-4	5.48141663199423e-4	5.48146232316081e-4	5.48140304025175e-4	5.48127682002962e-4	5.48119206172636e-4	5.48124158457685e-4	5.48139487306347e-4	5.48148049380181e-4	5.48135074132875e-4	5.4811416173217e-4	5.48124505884617e-4	5.48163484838487e-4	5.48141759853862e-4	5.48085765716313e-4	5.48180763389081e-4	5.48073347493594e-4	5.48217858556459e-4	5.48117806778577e-4	5.48065415137275e-4	5.48117806778577e-4	5.48217858556459e-4	5.48073347493594e-4	5.48180763389081e-4	5.48085765716313e-4	5.48141759853863e-4	5.48163484838487e-4	5.48124505884617e-4	5.4811416173217e-4	5.48135074132875e-4	5.48148049380181e-4	5.48139487306348e-4	5.48124158457686e-4	5.48119206172635e-4	5.48127682002962e-4	5.48140304025175e-4	5.48146232316081e-4
flux1:	0.691552861389821	5.05275969109151e-4	5.05270005727061e-4	5.0526864908381e-4	5.0527292961978e-4	5.0528045656698e-4	5.0528665328549e-4	5.05287457585036e-4	5.05281974048555e-4	5.05273392707599e-4	5.05267327798089e-4	5.052682605819e-4	5.05276179823556e-4	5.05285855000732e-4	5.05289911650399e-4	5.05284358898044e-4	5.05272805575859e-4	5.05265193776021e-4	5.05269884763088e-4	5.05283899730046e-4	5.05291512937985e-4	5.05279430187109e-4	5.05260400414623e-4	5.05270254527878e-4	5.05306050052725e-4	5.05285692094138e-4	5.05234291603862e-4	5.05321845418216e-4	5.05222687267908e-4	5.05356056199883e-4	5.05263848034975e-4	5.05215524598978e-4	5.05263848034975e-4	5.05356056199883e-4	5.05222687267908e-4	5.05321845418216e-4	5.05234291603862e-4	5.05285692094138e-4	5.05306050052724e-4	5.05270254527878e-4	5.05260400414623e-4	5.05279430187108e-4	5.05291512937986e-4	5.05283899730046e-4	5.05269884763088e-4	5.0526519377602e-4	5.0527280557586e-4	5.05284358898043e-4	5.05289911650399e-4
flux1:	0.691815310293574	4.65360069775075e-4	4.65354611476293e-4	4.65353434716614e-4	4.65357438741744e-4	4.65364370518377e-4	4.65370003350351e-4	4.65370641137437e-4	4.6536553615752e-4	4.65357679316018e-4	4.6535222214771e-4	4.65353201455018e-4	4.65360505366931e-4	4.65369287548751e-4	4.65372841291514e-4	4.65367642092512e-4	4.65357108926874e-4	4.65350332426412e-4	4.65354806290321e-4	4.65367614908179e-4	4.65374343934844e-4	4.65363059442828e-4	4.65345720541158e-4	4.6535507408416e-4	4.65387937690368e-4	4.65368931120301e-4	4.6532183480342e-4	4.65402471709049e-4	4.65310997152714e-4	4.65433927756839e-4	4.65348978075596e-4	4.65304427745195e-4	4.65348978075596e-4	4.6543392775684e-4	4.65310997152714e-4	4.65402471709049e-4	4.65321834803421e-4	4.65368931120301e-4	4.65387937690368e-4	4.65355074084159e-4	4.65345720541158e-4	4.65363059442828e-4	4.65374343934844e-4	4.65367614908179e-4	4.65354806290321e-4	4.65350332426412e-4	4.65357108926874e-4	4.65367642092512e-4	4.65372841291515e-4
flux1:	0.692077759197328	4.28218948423809e-4	4.28213993290774e-4	4.28212978101e-4	4.28216683954166e-4	4.28223011244972e-4	4.28228089678657e-4	4.28228581004539e-4	4.28223868283964e-4	4.2821673159779e-4	4.28211864233454e-4	4.28212876914971e-4	4.28219573417291e-4	4.28227487928822e-4	4.28230555581554e-4	4.28225691409292e-4	4.28216128643913e-4	4.28210152854997e-4	4.28214444116571e-4	4.28226144146117e-4	4.28232051581465e-4	4.28221483524261e-4	4.28205664647155e-4	4.28214514100774e-4	4.28244679036003e-4	4.28226997595682e-4	4.28183924952259e-4	4.28258138906737e-4	4.28173808307215e-4	4.2828697493183e-4	4.28208740196823e-4	4.2816768776015e-4	4.28208740196823e-4	4.28286974931829e-4	4.28173808307215e-4	4.28258138906737e-4	4.28183924952259e-4	4.28226997595683e-4	4.28244679036003e-4	4.28214514100774e-4	4.28205664647155e-4	4.28221483524261e-4	4.28232051581465e-4	4.28226144146117e-4	4.28214444116571e-4	4.28210152854997e-4	4.28216128643913e-4	4.28225691409291e-4	4.28230555581554e-4
flux1:	0.692340208101081	3.9369413118993e-4	3.93689667413755e-4	3.93688793520223e-4	3.93692186436989e-4	3.93697911214538e-4	3.93702453500497e-4	3.93702819620689e-4	3.93698506306695e-4	3.93692075512698e-4	3.93687772664386e-4	3.93688804549924e-4	3.93694906576455e-4	3.93701986372047e-4	3.9370459109086e-4	3.93700046167895e-4	3.93691402638991e-4	3.93686187499447e-4	3.93690321846845e-4	3.93701002194186e-4	3.93706148977595e-4	3.93696227374563e-4	3.93681777172002e-4	3.93690125059554e-4	3.93717806920846e-4	3.93701414693551e-4	3.93662094244649e-4	3.9373034771515e-4	3.93652654750452e-4	3.93756702880544e-4	3.93684679190224e-4	3.93646868432928e-4	3.93684679190224e-4	3.93756702880544e-4	3.93652654750452e-4	3.9373034771515e-4	3.93662094244649e-4	3.93701414693551e-4	3.93717806920846e-4	3.93690125059554e-4	3.93681777172002e-4	3.93696227374563e-4	3.93706148977595e-4	3.93701002194186e-4	3.93690321846845e-4	3.93686187499448e-4	3.93691402638991e-4	3.93700046167895e-4	3.9370459109086e-4
flux1:	0.692602657004834	3.61633203573729e-4	3.61629211279496e-4	3.61628457752363e-4	3.61631529900513e-4	3.61636664251591e-4	3.61640695799508e-4	3.61640958122687e-4	3.61637044885815e-4	3.61631296869458e-4	3.61627527243335e-4	3.61628563962304e-4	3.61634089347549e-4	3.61640374132521e-4	3.61642544329834e-4	3.61638304920057e-4	3.61630528031377e-4	3.61626028634543e-4	3.61630023931107e-4	3.61639765579638e-4	3.61644211275133e-4	3.61634877170896e-4	3.61621662202869e-4	3.61629516118249e-4	3.61654913598684e-4	3.61639766160366e-4	3.61603935679249e-4	3.61666661210144e-4	3.61595131549272e-4	3.6169067822299e-4	3.61624399155511e-4	3.6158959188594e-4	3.6162439915551e-4	3.61690678222989e-4	3.61595131549273e-4	3.61666661210144e-4	3.61603935679249e-4	3.61639766160366e-4	3.61654913598684e-4	3.61629516118249e-4	3.6162166220287e-4	3.61634877170896e-4	3.61644211275132e-4	3.61639765579639e-4	3.61630023931107e-4	3.61626028634543e-4	3.61630528031376e-4	3.61638304920057e-4	3.61642544329834e-4
flux1:	0.692865105908588	3.31889838483844e-4	3.31886291578757e-4	3.31885637964367e-4	3.31888388220681e-4	3.3189295297154e-4	3.31896504705627e-4	3.3189668387025e-4	3.31893165200284e-4	3.3188806925083e-4	3.3188479695601e-4	3.31885824674161e-4	3.31890795859904e-4	3.31896331030714e-4	3.31898099201516e-4	3.31894152946876e-4	3.31887188801411e-4	3.31883356213055e-4	3.31887223620584e-4	3.31896100538477e-4	3.31899903457111e-4	3.31891107916594e-4	3.31879010963728e-4	3.31886382629458e-4	3.31909678377088e-4	3.3189572407637e-4	3.31863130944454e-4	3.31920732756424e-4	3.31854922638018e-4	3.31942556739766e-4	3.31881591062834e-4	3.31849566080871e-4	3.31881591062834e-4	3.31942556739766e-4	3.31854922638018e-4	3.31920732756423e-4	3.31863130944454e-4	3.3189572407637e-4	3.31909678377088e-4	3.31886382629458e-4	3.31879010963728e-4	3.31891107916594e-4	3.31899903457111e-4	3.31896100538477e-4	3.31887223620584e-4	3.31883356213055e-4	3.31887188801411e-4	3.31894152946876e-4	3.31898099201516e-4
flux1:	0.693127554812341	3.04323796283079e-4	3.04320664244927e-4	3.04320091489069e-4	3.04322524984094e-4	3.04326548197763e-4	3.04329654946805e-4	3.04329770060769e-4	3.04326634755971e-4	3.04322153942086e-4	3.04319339893031e-4	3.04320345931937e-4	3.04324789514803e-4	3.04329624980076e-4	3.04331026503713e-4	3.04327361837552e-4	3.04321155505932e-4	3.04317937708726e-4	3.04321682862261e-4	3.04329762854893e-4	3.04332980044981e-4	3.04324683020969e-4	3.04313601353641e-4	3.04320505734564e-4	3.04341867299384e-4	3.04329048611851e-4	3.0429945024509e-4	3.04352305835981e-4	3.04291800577642e-4	3.04372083056009e-4	3.04316032364067e-4	3.04286584399489e-4	3.04316032364067e-4	3.04372083056009e-4	3.04291800577642e-4	3.04352305835981e-4	3.0429945024509e-4	3.04329048611851e-4	3.04341867299384e-4	3.04320505734563e-4	3.04313601353641e-4	3.04324683020969e-4	3.04332980044981e-4	3.04329762854893e-4	3.04321682862261e-4	3.04317937708726e-4	3.04321155505931e-4	3.04327361837552e-4	3.04331026503713e-4
flux1:	0.693390003716094	2.78800899096481e-4	2.78798148634542e-4	2.78797639777095e-4	2.78799767245563e-4	2.78803282662328e-4	2.78805981647466e-4	2.78806049710808e-4	2.78803281527819e-4	2.78799374128841e-4	2.78796977382032e-4	2.78797950700765e-4	2.78801896849024e-4	2.78806085791074e-4	2.78807157765086e-4	2.78803763423548e-4	2.78798259324064e-4	2.7879560223314e-4	2.78799226412144e-4	2.78806571897474e-4	2.78809259026517e-4	2.78801428155285e-4	2.78791271814913e-4	2.78797726306872e-4	2.78817307150612e-4	2.78805562056757e-4	2.78778726354573e-4	2.78827188076997e-4	2.78771600542068e-4	2.78845064596315e-4	2.7879356093005e-4	2.78766499573606e-4	2.7879356093005e-4	2.78845064596315e-4	2.78771600542069e-4	2.78827188076996e-4	2.78778726354573e-4	2.78805562056757e-4	2.78817307150613e-4	2.78797726306872e-4	2.78791271814914e-4	2.78801428155285e-4	2.78809259026518e-4	2.78806571897475e-4	2.78799226412144e-4	2.7879560223314e-4	2.78798259324064e-4	2.78803763423549e-4	2.78807157765086e-4
flux1:	0.693652452619847	2.55192981610566e-4	2.55190578147308e-4	2.55190118785147e-4	2.55191955766889e-4	2.55195001253572e-4	2.55197330722869e-4	2.55197366239512e-4	2.55194944665507e-4	2.55191565598749e-4	2.55189544576659e-4	2.55190476106712e-4	2.55193957879043e-4	2.55197555510656e-4	2.55198335662421e-4	2.55195200305637e-4	2.55190342667858e-4	2.55188191165941e-4	2.55191692416158e-4	2.55198361108985e-4	2.55200572262859e-4	2.55193181638102e-4	2.55183871775825e-4	2.55189895482476e-4	2.5520783602614e-4	2.55197099367893e-4	2.5517280514387e-4	2.55217201739331e-4	2.5516617078622e-4	2.55233322059533e-4	2.55186025555654e-4	2.5516117420299e-4	2.55186025555654e-4	2.55233322059532e-4	2.5516617078622e-4	2.55217201739331e-4	2.5517280514387e-4	2.55197099367892e-4	2.55207836026141e-4	2.55189895482476e-4	2.55183871775825e-4	2.55193181638102e-4	2.55200572262859e-4	2.55198361108986e-4	2.55191692416158e-4	2.55188191165941e-4	2.55190342667858e-4	2.55195200305637e-4	2.55198335662421e-4
flux1:	0.693914901523601	2.33377820550074e-4	2.33375729488425e-4	2.33375308017403e-4	2.33376873957186e-4	2.33379490022759e-4	2.33381488067216e-4	2.33381502839799e-4	2.33379403945651e-4	2.33376506137362e-4	2.33374819705256e-4	2.33375702540027e-4	2.33378755140977e-4	2.33381817505487e-4	2.33382343216504e-4	2.33379455162687e-4	2.33375188545261e-4	2.3337348749222e-4	2.33376861662286e-4	2.33382907160534e-4	2.33384694585846e-4	2.33377723554794e-4	2.33369190863777e-4	2.33374803969045e-4	2.3339123265408e-4	2.33381437431415e-4	2.33359474792544e-4	2.33400112866557e-4	2.33353301803371e-4	2.33414618614851e-4	2.33371215226479e-4	2.33348410051814e-4	2.33371215226479e-4	2.33414618614851e-4	2.33353301803371e-4	2.33400112866557e-4	2.33359474792544e-4	2.33381437431415e-4	2.3339123265408e-4	2.33374803969045e-4	2.33369190863777e-4	2.33377723554794e-4	2.33384694585846e-4	2.33382907160534e-4	2.33376861662286e-4	2.3337348749222e-4	2.33375188545261e-4	2.33379455162688e-4	2.33382343216504e-4
flux1:	0.694177350427354	2.1323904496583e-4	2.1323723272258e-4	2.13236840380451e-4	2.13238157675525e-4	2.13240386100695e-4	2.13242089672524e-4	2.13242092764724e-4	2.13240290097671e-4	2.13237825754069e-4	2.13236434127308e-4	2.13237263575769e-4	2.13239923582657e-4	2.13242506437472e-4	2.13242813904364e-4	2.1324016097282e-4	2.1323643080644e-4	2.13235125985369e-4	2.1323836765185e-4	2.13243839924135e-4	2.13245253738826e-4	2.13238685757297e-4	2.13230869026152e-4	2.13236092264809e-4	2.13251126605652e-4	2.1324220518162e-4	2.1322237583046e-4	2.13259541257449e-4	2.13216636322076e-4	2.13272569962959e-4	2.13232769283207e-4	2.13211858256394e-4	2.13232769283207e-4	2.13272569962959e-4	2.13216636322076e-4	2.13259541257449e-4	2.1322237583046e-4	2.1324220518162e-4	2.13251126605652e-4	2.13236092264809e-4	2.13230869026152e-4	2.13238685757296e-4	2.13245253738826e-4	2.13243839924134e-4	2.1323836765185e-4	2.13235125985369e-4	2.1323643080644e-4	2.1324016097282e-4	2.13242813904364e-4
flux1:	0.694439799331107	1.94666029404161e-4	1.94664464204536e-4	1.94664094944693e-4	1.94665187986298e-4	1.94667070603696e-4	1.94668514744928e-4	1.94668512588472e-4	1.94666978064967e-4	1.94664899809395e-4	1.94663765280167e-4	1.94664538800703e-4	1.94666843394837e-4	1.94669001210009e-4	1.94669124756337e-4	1.9466669420967e-4	1.94663447337991e-4	1.9466248630774e-4	1.94665589571334e-4	1.94670535350084e-4	1.9467162324546e-4	1.9466544482118e-4	1.94658289627532e-4	1.94663143852212e-4	1.94676891460349e-4	1.94668776650039e-4	1.94650894091554e-4	1.94684853342244e-4	1.94645562225055e-4	1.94696537338064e-4	1.94660070551787e-4	1.94640912509174e-4	1.94660070551787e-4	1.94696537338064e-4	1.94645562225055e-4	1.94684853342244e-4	1.94650894091554e-4	1.94668776650039e-4	1.94676891460349e-4	1.94663143852212e-4	1.94658289627532e-4	1.9466544482118e-4	1.9467162324546e-4	1.94670535350084e-4	1.94665589571334e-4	1.94662486307739e-4	1.94663447337991e-4	1.94666694209669e-4	1.94669124756338e-4
flux1:	0.69470224823486	1.77553771957054e-4	1.77552424397874e-4	1.77552074628773e-4	1.77552968879078e-4	1.77554546529384e-4	1.77555763807782e-4	1.77555760426657e-4	1.7755446518998e-4	1.77552727042144e-4	1.77551814524526e-4	1.77552531559362e-4	1.77554517791106e-4	1.77556302885739e-4	1.77556274429722e-4	1.77554053001504e-4	1.77551238195584e-4	1.77550571027598e-4	1.77553530171495e-4	1.77557993259754e-4	1.775588002145e-4	1.7755299996057e-4	1.77546457516047e-4	1.77550963355549e-4	1.77563522918121e-4	1.77556148944077e-4	1.77540038585756e-4	1.77571039973227e-4	1.7753509039648e-4	1.77581505450893e-4	1.77548123432255e-4	1.77530587208729e-4	1.77548123432255e-4	1.77581505450893e-4	1.7753509039648e-4	1.77571039973227e-4	1.77540038585756e-4	1.77556148944077e-4	1.77563522918122e-4	1.77550963355549e-4	1.77546457516048e-4	1.77552999960569e-4	1.77558800214501e-4	1.77557993259754e-4	1.77553530171495e-4	1.77550571027598e-4	1.77551238195584e-4	1.77554053001504e-4	1.77556274429722e-4
flux1:	0.694964697138614	1.61802759112649e-4	1.61801602511565e-4	1.61801270738865e-4	1.61801991878318e-4	1.61803303556634e-4	1.61804323696665e-4	1.61804321018684e-4	1.61803236231293e-4	1.61801794414243e-4	1.61801071814858e-4	1.61801733547961e-4	1.61803437660733e-4	1.6180489949151e-4	1.61804748167029e-4	1.61802722158539e-4	1.61800290584193e-4	1.61799870469193e-4	1.61802680477817e-4	1.61806701980523e-4	1.61807270004018e-4	1.618018378172e-4	1.61795863968228e-4	1.61800041569435e-4	1.61811503768579e-4	1.61804807071818e-4	1.61790306211966e-4	1.61818581055436e-4	1.61785719420366e-4	1.61827947289392e-4	1.61797418856242e-4	1.61781382483042e-4	1.61797418856242e-4	1.61827947289392e-4	1.61785719420366e-4	1.61818581055435e-4	1.61790306211966e-4	1.61804807071818e-4	1.61811503768579e-4	1.61800041569435e-4	1.61795863968228e-4	1.618018378172e-4	1.61807270004018e-4	1.61806701980523e-4	1.61802680477816e-4	1.61799870469193e-4	1.61800290584193e-4	1.61802722158539e-4	1.61804748167029e-4
flux1:	0.695227146042367	1.4731881924034e-4	1.47317829796191e-4	1.47317516204293e-4	1.47318089376819e-4	1.47319171573416e-4	1.4732002126298e-4	1.47320019488515e-4	1.47319117035403e-4	1.47317930604904e-4	1.4731736903313e-4	1.47317978095297e-4	1.47319434928439e-4	1.47320619536496e-4	1.47320371458484e-4	1.47318526886908e-4	1.47316432508552e-4	1.47316216225822e-4	1.47318873168231e-4	1.47322491660428e-4	1.4732285957908e-4	1.47317785950903e-4	1.47312340333711e-4	1.47316209177648e-4	1.4732665754008e-4	1.47320577442043e-4	1.47307535146522e-4	1.47333298854304e-4	1.47303288963851e-4	1.47341677605563e-4	1.47313787935519e-4	1.47299137905893e-4	1.47313787935519e-4	1.47341677605563e-4	1.47303288963851e-4	1.47333298854304e-4	1.47307535146522e-4	1.47320577442043e-4	1.47326657540081e-4	1.47316209177648e-4	1.47312340333711e-4	1.47317785950904e-4	1.4732285957908e-4	1.47322491660429e-4	1.47318873168231e-4	1.47316216225822e-4	1.47316432508552e-4	1.47318526886908e-4	1.47320371458484e-4
flux1:	0.69548959494612	1.34012966453465e-4	1.34012123247756e-4	1.34011829254991e-4	1.34012278430419e-4	1.34013164661018e-4	1.34013867509666e-4	1.34013865508909e-4	1.34013118594875e-4	1.34012149893836e-4	1.34011723730384e-4	1.34012283874575e-4	1.34013526359481e-4	1.34014475974766e-4	1.34014154135248e-4	1.3401247691567e-4	1.3401067682481e-4	1.34010625073276e-4	1.34013126360356e-4	1.34016378005458e-4	1.34016581302041e-4	1.34011856764709e-4	1.34006902108059e-4	1.34010480889584e-4	1.34019992559241e-4	1.34014471775387e-4	1.34002748647733e-4	1.34026201722646e-4	1.33998823584886e-4	1.34033696823262e-4	1.34008246031168e-4	1.33994876633805e-4	1.34008246031168e-4	1.34033696823262e-4	1.33998823584886e-4	1.34026201722646e-4	1.34002748647732e-4	1.34014471775387e-4	1.34019992559241e-4	1.34010480889584e-4	1.34006902108059e-4	1.34011856764709e-4	1.34016581302041e-4	1.34016378005458e-4	1.34013126360356e-4	1.34010625073276e-4	1.3401067682481e-4	1.3401247691567e-4	1.34014154135248e-4
flux1:	0.695752043849873	1.21801236497344e-4	1.21800521369431e-4	1.21800249187117e-4	1.21800596652208e-4	1.21801317165538e-4	1.21801893786994e-4	1.21801889499923e-4	1.21801273130473e-4	1.21800488077829e-4	1.218001749237e-4	1.21800690691816e-4	1.2180174945016e-4	1.21802502246282e-4	1.21802126523929e-4	1.21800602668412e-4	1.2179905732944e-4	1.21799134925313e-4	1.21801479453516e-4	1.21804398084596e-4	1.21804468796899e-4	1.21800083500776e-4	1.21795585066089e-4	1.21798891626294e-4	1.21807538055976e-4	1.2180252306648e-4	1.21791990919959e-4	1.2181331989181e-4	1.21788368606577e-4	1.21820027005215e-4	1.21796828877251e-4	1.21784641595577e-4	1.21796828877251e-4	1.21820027005215e-4	1.21788368606577e-4	1.2181331989181e-4	1.21791990919959e-4	1.2180252306648e-4	1.21807538055976e-4	1.21798891626294e-4	1.21795585066089e-4	1.21800083500776e-4	1.21804468796899e-4	1.21804398084596e-4	1.21801479453516e-4	1.21799134925313e-4	1.2179905732944e-4	1.21800602668412e-4	1.21802126523929e-4
flux1:	0.696014492753627	1.10604516211572e-4	1.1060391354049e-4	1.10603665760954e-4	1.10603931742864e-4	1.1060451338747e-4	1.10604981578254e-4	1.1060497239536e-4	1.10604463737276e-4	1.10603831966068e-4	1.10603612495494e-4	1.10604088895078e-4	1.10604991942675e-4	1.10605581930347e-4	1.106051691944e-4	1.10603785013132e-4	1.10602458423423e-4	1.10602634373756e-4	1.10604822570577e-4	1.10607439746873e-4	1.10607406428422e-4	1.10603349843599e-4	1.10599274989312e-4	1.10602326289891e-4	1.10610173850792e-4	1.10605615137573e-4	1.10596156580561e-4	1.106155348712e-4	1.10592819600011e-4	1.10621541418009e-4	1.10600422294139e-4	1.10589325268147e-4	1.10600422294139e-4	1.10621541418009e-4	1.10592819600011e-4	1.106155348712e-4	1.10596156580561e-4	1.10605615137573e-4	1.10610173850792e-4	1.10602326289891e-4	1.10599274989312e-4	1.10603349843599e-4	1.10607406428422e-4	1.10607439746873e-4	1.10604822570577e-4	1.10602634373756e-4	1.10602458423423e-4	1.10603785013132e-4	1.106051691944e-4
flux1:	0.69627694165738	1.00348368015244e-4	1.00347864439731e-4	1.00347643672607e-4	1.0034784609189e-4	1.00348312320152e-4	1.00348687306608e-4	1.00348670412964e-4	1.00348249036358e-4	1.00347743899669e-4	1.003476016408e-4	1.00348043846819e-4	1.00348816401863e-4	1.00349273445307e-4	1.0034883773389e-4	1.00347580025671e-4	1.00346439790918e-4	1.00346687255886e-4	1.00348721043682e-4	1.00351066093207e-4	1.00350953835705e-4	1.00347214566762e-4	1.00343532421917e-4	1.00346344551308e-4	1.00353455061901e-4	1.00349307224208e-4	1.00340815172196e-4	1.0035840389914e-4	1.00337746916596e-4	1.00363789133667e-4	1.0034458692745e-4	1.00334494473622e-4	1.0034458692745e-4	1.00363789133667e-4	1.00337746916596e-4	1.0035840389914e-4	1.00340815172196e-4	1.00349307224208e-4	1.00353455061901e-4	1.00346344551308e-4	1.00343532421917e-4	1.00347214566762e-4	1.00350953835705e-4	1.00351066093207e-4	1.00348721043682e-4	1.00346687255886e-4	1.00346439790918e-4	1.00347580025671e-4	1.0034883773389e-4
flux1:	0.696539390561133	9.09628507611973e-5	9.09624348665408e-5	9.09622434367057e-5	9.09623977813863e-5	9.09627687663152e-5	9.0963063494285e-5	9.09630361642323e-5	9.09626841727919e-5	9.09622826386845e-5	9.09622037048026e-5	9.09626167980463e-5	9.09632811882916e-5	9.09636311265061e-5	9.09631838796206e-5	9.09620401015049e-5	9.0961057430628e-5	9.09613535898673e-5	9.09632362850097e-5	9.09653363425258e-5	9.09651668568856e-5	9.09617325575238e-5	9.0958413788619e-5	9.09610019906926e-5	9.09674331686172e-5	9.09636549315199e-5	9.09560320601813e-5	9.09719807849235e-5	9.09532166080974e-5	9.09768160044814e-5	9.09593793473745e-5	9.09502115314744e-5	9.09593793473744e-5	9.09768160044813e-5	9.09532166080974e-5	9.09719807849235e-5	9.09560320601813e-5	9.096365493152e-5	9.09674331686174e-5	9.09610019906926e-5	9.09584137886191e-5	9.09617325575236e-5	9.09651668568858e-5	9.09653363425258e-5	9.09632362850097e-5	9.09613535898673e-5	9.09610574306278e-5	9.0962040101505e-5	9.09631838796207e-5
flux1:	0.696801839464887	8.23823382039595e-5	8.23820002003917e-5	8.23818399151606e-5	8.23819592229435e-5	8.23822520625404e-5	8.23824775067234e-5	8.23824373412219e-5	8.2382139401275e-5	8.23818218589986e-5	8.23817946511274e-5	8.23821834010691e-5	8.23827590611859e-5	8.23830239145882e-5	8.23825742431715e-5	8.23815326518391e-5	8.23806822785914e-5	8.23810081183809e-5	8.23827442823806e-5	8.23846243301471e-5	8.23844160807653e-5	8.23812734534487e-5	8.23782901083948e-5	8.23806688255813e-5	8.23864746679734e-5	8.23830287994209e-5	8.23761869535904e-5	8.23906343805914e-5	8.23736089716588e-5	8.23949832475082e-5	8.23791707436363e-5	8.23708530007293e-5	8.23791707436362e-5	8.23949832475082e-5	8.23736089716589e-5	8.23906343805913e-5	8.23761869535904e-5	8.23830287994209e-5	8.23864746679736e-5	8.23806688255812e-5	8.23782901083949e-5	8.23812734534486e-5	8.23844160807653e-5	8.23846243301471e-5	8.23827442823805e-5	8.23810081183808e-5	8.23806822785914e-5	8.2381532651839e-5	8.23825742431715e-5
flux1:	0.69706428836864	7.45453362241963e-5	7.45450676369839e-5	7.45449396249099e-5	7.45450345575649e-5	7.45452635420048e-5	7.45454290156069e-5	7.45453741186338e-5	7.45451174005205e-5	7.45448674002907e-5	7.4544882299451e-5	7.45452509958788e-5	7.4545754543684e-5	7.45459527863443e-5	7.4545507760543e-5	7.45445575206463e-5	7.45438175611575e-5	7.45441575997938e-5	7.45457528579711e-5	7.45474357748198e-5	7.454720416003e-5	7.45443390250113e-5	7.45416644384972e-5	7.45438473625571e-5	7.45490784615771e-5	7.45459316142481e-5	7.45397911874393e-5	7.45528658194399e-5	7.45374358559209e-5	7.4556784774675e-5	7.45424643515964e-5	7.45349271474335e-5	7.45424643515963e-5	7.45567847746749e-5	7.45374358559209e-5	7.45528658194398e-5	7.45397911874392e-5	7.4545931614248e-5	7.45490784615771e-5	7.45438473625571e-5	7.45416644384971e-5	7.45443390250111e-5	7.45472041600301e-5	7.45474357748198e-5	7.45457528579711e-5	7.45441575997938e-5	7.45438175611574e-5	7.45445575206463e-5	7.45455077605431e-5
flux1:	0.697326737272393	6.7394299852658e-5	6.73940932392015e-5	6.73939978583085e-5	6.73940768503964e-5	6.7394253768931e-5	6.73943672180861e-5	6.73942963124016e-5	6.73940703594612e-5	6.73938743070529e-5	6.73939233714196e-5	6.73942757059501e-5	6.73947210845272e-5	6.73948679627514e-5	6.73944329048031e-5	6.73935641620456e-5	6.73929159189939e-5	6.73932578874947e-5	6.73947187292722e-5	6.73962253516705e-5	6.73959829221241e-5	6.73933803402425e-5	6.73909890857817e-5	6.7392989210753e-5	6.73976930119739e-5	6.73948155060917e-5	6.73893048044596e-5	6.74011255592433e-5	6.73871577656235e-5	6.74046643062733e-5	6.73917126473668e-5	6.73848911753478e-5	6.73917126473668e-5	6.74046643062732e-5	6.73871577656235e-5	6.74011255592431e-5	6.73893048044595e-5	6.73948155060916e-5	6.73976930119738e-5	6.73929892107531e-5	6.73909890857818e-5	6.73933803402425e-5	6.73959829221241e-5	6.73962253516705e-5	6.73947187292721e-5	6.73932578874947e-5	6.73929159189939e-5	6.73935641620455e-5	6.73944329048032e-5
flux1:	0.697589186176146	6.08754510388835e-5	6.08752997433486e-5	6.08752365529725e-5	6.08753060164385e-5	6.08754404833567e-5	6.0875508754788e-5	6.08754212406126e-5	6.08752177819337e-5	6.08750646075572e-5	6.08751412865384e-5	6.08754802823481e-5	6.08758789542185e-5	6.08759868335347e-5	6.08755656031495e-5	6.08747695220944e-5	6.08741972469813e-5	6.08745317413572e-5	6.0875865314346e-5	6.08772145114381e-5	6.08769712175174e-5	6.087461565172e-5	6.08724835270402e-5	6.08743132002119e-5	6.08785342120213e-5	6.08758997746513e-5	6.08709543781649e-5	6.08816311712889e-5	6.08690017055521e-5	6.08848332095615e-5	6.08731352542595e-5	6.08669691624221e-5	6.08731352542596e-5	6.08848332095615e-5	6.08690017055521e-5	6.08816311712889e-5	6.08709543781649e-5	6.08758997746513e-5	6.08785342120214e-5	6.08743132002119e-5	6.08724835270403e-5	6.08746156517199e-5	6.08769712175174e-5	6.08772145114381e-5	6.0875865314346e-5	6.08745317413571e-5	6.08741972469812e-5	6.08747695220945e-5	6.08755656031495e-5
flux1:	0.6978516350799	5.49385980148082e-5	5.49384959663365e-5	5.49384637540327e-5	5.49385283205695e-5	5.49386281025812e-5	5.49386571768122e-5	5.49385531394959e-5	5.493836586253e-5	5.49382466810683e-5	5.49383455551239e-5	5.49386735410104e-5	5.49390347203595e-5	5.49391134448036e-5	5.49387087075556e-5	5.49379774760436e-5	5.49374681012434e-5	5.49377882211659e-5	5.49390021291874e-5	5.49402108922616e-5	5.49399743514166e-5	5.49378498530601e-5	5.49359538871234e-5	5.49376248551277e-5	5.49414048174107e-5	5.49389902927067e-5	5.4934552424848e-5	5.49441867222054e-5	5.49327806107926e-5	5.49470899107003e-5	5.49365384097679e-5	5.49309715526494e-5	5.49365384097679e-5	5.49470899107001e-5	5.49327806107926e-5	5.49441867222054e-5	5.49345524248479e-5	5.49389902927066e-5	5.49414048174108e-5	5.49376248551277e-5	5.49359538871236e-5	5.493784985306e-5	5.49399743514165e-5	5.49402108922616e-5	5.49390021291875e-5	5.49377882211659e-5	5.49374681012434e-5	5.49379774760436e-5	5.49387087075557e-5
flux1:	0.698114083983653	4.95369570119008e-5	4.9536898568497e-5	4.95368954217157e-5	4.95369582060177e-5	4.95370295367743e-5	4.95370247227178e-5	4.95369048972523e-5	4.95367291956e-5	4.95366369725613e-5	4.95367535245185e-5	4.95370721477139e-5	4.95374030572001e-5	4.95374603070082e-5	4.95370737788222e-5	4.95364005823497e-5	4.95359434342881e-5	4.95362444211959e-5	4.95373465342341e-5	4.95384300798293e-5	4.95382058549581e-5	4.95362962623765e-5	4.95346147341142e-5	4.95361381823386e-5	4.9539516202523e-5	4.95373012459518e-5	4.95333191616412e-5	4.95420045050372e-5	4.95317151199873e-5	4.95446416382368e-5	4.95351367525332e-5	4.95301169632606e-5	4.95351367525332e-5	4.95446416382368e-5	4.95317151199873e-5	4.95420045050371e-5	4.95333191616411e-5	4.95373012459517e-5	4.9539516202523e-5	4.95361381823385e-5	4.95346147341143e-5	4.95362962623765e-5	4.95382058549581e-5	4.95384300798293e-5	4.95373465342341e-5	4.95362444211959e-5	4.95359434342879e-5	4.95364005823497e-5	4.95370737788223e-5
flux1:	0.698376532887406	4.46269770024834e-5	4.46269568393674e-5	4.46269802507164e-5	4.46270431196205e-5	4.46270909905218e-5	4.4627057080338e-5	4.46269227816321e-5	4.46267554919346e-5	4.46266847265487e-5	4.46268151474279e-5	4.46271254184771e-5	4.4627431558151e-5	4.46274731944046e-5	4.46271058576309e-5	4.46264848281291e-5	4.46260713321745e-5	4.46263502178401e-5	4.46273484998463e-5	4.46283203846954e-5	4.46281122652495e-5	4.46264014037895e-5	4.46249138644657e-5	4.46263004489453e-5	4.46293131130137e-5	4.46272798809737e-5	4.46237072806749e-5	4.46315297889574e-5	4.46222583613786e-5	4.46339291696397e-5	4.46253781022401e-5	4.46208569807764e-5	4.46253781022401e-5	4.46339291696397e-5	4.46222583613786e-5	4.46315297889573e-5	4.46237072806749e-5	4.46272798809736e-5	4.46293131130138e-5	4.46263004489453e-5	4.46249138644658e-5	4.46264014037895e-5	4.46281122652495e-5	4.46283203846954e-5	4.46273484998463e-5	4.46263502178401e-5	4.46260713321745e-5	4.46264848281292e-5	4.46271058576309e-5
flux1:	0.698638981791159	4.01681680522028e-5	4.01681810908424e-5	4.01682280856808e-5	4.01682919204967e-5	4.01683203402702e-5	4.01682617258973e-5	4.01681147541247e-5	4.01679538941749e-5	4.01679003281676e-5	4.01680413581471e-5	4.01683437205883e-5	4.01686291378539e-5	4.01686595251285e-5	4.0168311813875e-5	4.01677379579849e-5	4.01673613445631e-5	4.01676166189923e-5	4.01685189775139e-5	4.01693912228359e-5	4.01692015011515e-5	4.01676733756924e-5	4.0166360668617e-5	4.01676205403577e-5	4.01703020057719e-5	4.01684348502226e-5	4.01652303264468e-5	4.01722691741405e-5	4.0163924338705e-5	4.01744551697424e-5	4.0166771822814e-5	4.01627045369052e-5	4.0166771822814e-5	4.01744551697424e-5	4.0163924338705e-5	4.01722691741405e-5	4.01652303264467e-5	4.01684348502225e-5	4.01703020057719e-5	4.01676205403577e-5	4.0166360668617e-5	4.01676733756923e-5	4.01692015011515e-5	4.01693912228359e-5	4.01685189775139e-5	4.01676166189923e-5	4.01673613445631e-5	4.01677379579849e-5	4.0168311813875e-5
flux1:	0.698901430694913	3.61229337911415e-5	3.61229751633485e-5	3.6123042439026e-5	3.61231073809231e-5	3.6123119599541e-5	3.61230403542371e-5	3.61228828843924e-5	3.61227274025069e-5	3.61226877603108e-5	3.61228365635412e-5	3.61231309809947e-5	3.61233985322241e-5	3.61234208327326e-5	3.61230927869744e-5	3.61225618992248e-5	3.61222169193279e-5	3.61224482247373e-5	3.61232623845928e-5	3.61240456067762e-5	3.61238753431679e-5	3.61225143160236e-5	3.61213585890244e-5	3.61225014113075e-5	3.61248834879691e-5	3.61231686638996e-5	3.61202951846291e-5	3.61266230594942e-5	3.61191204252675e-5	3.61286166312379e-5	3.61217212806026e-5	3.61180663765853e-5	3.61217212806026e-5	3.61286166312379e-5	3.61191204252675e-5	3.61266230594941e-5	3.61202951846291e-5	3.61231686638995e-5	3.61248834879691e-5	3.61225014113075e-5	3.61213585890245e-5	3.61225143160234e-5	3.61238753431678e-5	3.61240456067762e-5	3.61232623845928e-5	3.61224482247373e-5	3.61222169193278e-5	3.61225618992248e-5	3.61230927869744e-5
flux1:	0.699163879598666	3.24564084363671e-5	3.24564734767192e-5	3.24565575438764e-5	3.24566232148116e-5	3.24566219100119e-5	3.24565258396003e-5	3.24563603037498e-5	3.24562098472379e-5	3.24561816108863e-5	3.24563356813725e-5	3.24566217349582e-5	3.24568733311724e-5	3.24568897661889e-5	3.24565811556927e-5	3.24560897219596e-5	3.24557723787578e-5	3.24559802343229e-5	3.24567136360359e-5	3.2457417180574e-5	3.24572664518614e-5	3.24560574007877e-5	3.24550421083802e-5	3.24560770680444e-5	3.24581892925089e-5	3.24566146842735e-5	3.24540391162556e-5	3.24597226567579e-5	3.2452984400353e-5	3.24615418531535e-5	3.24553608349722e-5	3.24520800561955e-5	3.24553608349722e-5	3.24615418531535e-5	3.24529844003531e-5	3.24597226567579e-5	3.24540391162556e-5	3.24566146842735e-5	3.24581892925089e-5	3.24560770680443e-5	3.24550421083802e-5	3.24560574007878e-5	3.24572664518614e-5	3.2457417180574e-5	3.24567136360359e-5	3.2455980234323e-5	3.24557723787577e-5	3.24560897219595e-5	3.24565811556927e-5
flux1:	0.699426328502419	2.91362987284958e-5	2.91363829878731e-5	2.91364803056723e-5	2.91365459998962e-5	2.91365334268292e-5	2.91364240961417e-5	2.91362530658612e-5	2.91361077742303e-5	2.91360889939913e-5	2.91362460887402e-5	2.91365230783421e-5	2.91367599092347e-5	2.91367719856305e-5	2.9136482405894e-5	2.9136027502218e-5	2.91357348039624e-5	2.91359203641426e-5	2.91365800866101e-5	2.91372121621541e-5	2.91370802894986e-5	2.91360087422404e-5	2.91351186357711e-5	2.91360544497379e-5	2.91379241569431e-5	2.91364790278241e-5	2.91341717012592e-5	2.91392719145855e-5	2.91332263923089e-5	2.91409323232648e-5	2.91353977286676e-5	2.91324558398443e-5	2.91353977286676e-5	2.91409323232649e-5	2.91332263923088e-5	2.91392719145855e-5	2.91341717012592e-5	2.91364790278241e-5	2.91379241569431e-5	2.9136054449738e-5	2.91351186357712e-5	2.91360087422405e-5	2.91370802894986e-5	2.91372121621541e-5	2.91365800866101e-5	2.91359203641427e-5	2.91357348039624e-5	2.91360275022181e-5	2.91364824058941e-5
flux1:	0.699688777406172	2.61327310795923e-5	2.61328303526958e-5	2.6132937451527e-5	2.61330022950383e-5	2.61329804013299e-5	2.61328611416622e-5	2.61326872169118e-5	2.6132547543368e-5	2.61325366833712e-5	2.61326947783884e-5	2.61329618221389e-5	2.6133184554506e-5	2.61331932560058e-5	2.6132922199227e-5	2.61325013905657e-5	2.61322311284593e-5	2.61323959760407e-5	2.61329886819424e-5	2.61335564915304e-5	2.61334422446462e-5	2.61324944880162e-5	2.6131715593188e-5	2.6132560511625e-5	2.61342129074525e-5	2.61328876752502e-5	2.61308219901585e-5	2.61353946511465e-5	2.61299760274855e-5	2.61369098051506e-5	2.61319591799125e-5	2.61293237962064e-5	2.61319591799125e-5	2.61369098051505e-5	2.61299760274855e-5	2.61353946511465e-5	2.61308219901585e-5	2.61328876752502e-5	2.61342129074525e-5	2.6132560511625e-5	2.6131715593188e-5	2.61324944880162e-5	2.61334422446462e-5	2.61335564915304e-5	2.61329886819424e-5	2.61323959760407e-5	2.61322311284592e-5	2.61325013905657e-5	2.61329221992269e-5
flux1:	0.699951226309926	2.3418104168972e-5	2.34182145292087e-5	2.34183281161705e-5	2.34183911935366e-5	2.3418361703351e-5	2.34182356066426e-5	2.34180613159679e-5	2.34179278788852e-5	2.34179236955747e-5	2.34180809600478e-5	2.34183370874001e-5	2.34185460357178e-5	2.34185519799284e-5	2.34182988845275e-5	2.34179101273553e-5	2.34176606806544e-5	2.34178066542257e-5	2.34183385559725e-5	2.34188484228231e-5	2.3418750198772e-5	2.34179133616086e-5	2.34172329436929e-5	2.34179947512266e-5	2.34194529882994e-5	2.34182390283915e-5	2.34163911018921e-5	2.34204871330662e-5	2.34156350234889e-5	2.34218688696598e-5	2.3417444917126e-5	2.34150863372317e-5	2.3417444917126e-5	2.34218688696598e-5	2.34156350234889e-5	2.34204871330661e-5	2.34163911018921e-5	2.34182390283915e-5	2.34194529882995e-5	2.34179947512265e-5	2.3417232943693e-5	2.34179133616085e-5	2.3418750198772e-5	2.3418848422823e-5	2.34183385559725e-5	2.34178066542257e-5	2.34176606806543e-5	2.34179101273553e-5	2.34182988845275e-5
flux1:	0.700213675213679	2.09669471676637e-5	2.09670650036252e-5	2.09671820478007e-5	2.09672424974622e-5	2.09672069689652e-5	2.09670768740028e-5	2.09669045895437e-5	2.09667780539519e-5	2.09667795041741e-5	2.09669342882486e-5	2.09671785230758e-5	2.09673737914511e-5	2.09673773548521e-5	2.09671416372891e-5	2.09667831892095e-5	2.09665533585213e-5	2.096668241294e-5	2.09671592565066e-5	2.09676167421816e-5	2.09675327180084e-5	2.09667948285057e-5	2.0966201346246e-5	2.09668873625473e-5	2.09681726208256e-5	2.09670620969495e-5	2.09654104498413e-5	2.09690762826361e-5	2.09647354092537e-5	2.09703350544302e-5	2.0966385340844e-5	2.09642763836694e-5	2.0966385340844e-5	2.09703350544301e-5	2.09647354092537e-5	2.09690762826361e-5	2.09654104498413e-5	2.09670620969495e-5	2.09681726208256e-5	2.09668873625473e-5	2.0966201346246e-5	2.09667948285056e-5	2.09675327180084e-5	2.09676167421816e-5	2.09671592565066e-5	2.096668241294e-5	2.09665533585213e-5	2.09667831892095e-5	2.09671416372891e-5
flux1:	0.700476124117432	1.87557837209338e-5	1.87559057697443e-5	1.87560235658885e-5	1.87560806463875e-5	1.87560405074253e-5	1.87559089827026e-5	1.87557408521513e-5	1.87556218399512e-5	1.8755628014825e-5	1.87557788466846e-5	1.87560102779223e-5	1.87561918739069e-5	1.87561932878105e-5	1.87559743604287e-5	1.87556446991795e-5	1.87554335677964e-5	1.87555476653103e-5	1.87559747290476e-5	1.87563847422738e-5	1.87563130016634e-5	1.87556630204832e-5	1.8755146070188e-5	1.87557631510989e-5	1.87568947240858e-5	1.87558804461293e-5	1.87544057265067e-5	1.87576836437155e-5	1.8753803502859e-5	1.87588287833085e-5	1.87553054454586e-5	1.87534212903322e-5	1.87553054454585e-5	1.87588287833085e-5	1.8753803502859e-5	1.87576836437155e-5	1.87544057265067e-5	1.87558804461293e-5	1.87568947240859e-5	1.87557631510989e-5	1.8755146070188e-5	1.87556630204832e-5	1.87563130016634e-5	1.87563847422738e-5	1.87559747290476e-5	1.87555476653103e-5	1.87554335677963e-5	1.87556446991795e-5	1.87559743604287e-5
flux1:	0.700738573021185	1.67630017714496e-5	1.67631251454197e-5	1.67632413560689e-5	1.67632944865844e-5	1.67632510534494e-5	1.67631203805087e-5	1.67629582769174e-5	1.67628473035039e-5	1.676285738389e-5	1.67630029723404e-5	1.67632208107074e-5	1.67633887324949e-5	1.67633881535087e-5	1.67631854319419e-5	1.67628831853922e-5	1.67626900075604e-5	1.67627910366044e-5	1.6763173142073e-5	1.6763540037008e-5	1.67634786719371e-5	1.67629065032173e-5	1.67624567548577e-5	1.67630112950211e-5	1.67640066817408e-5	1.67630819890462e-5	1.67617667302106e-5	1.67646951897064e-5	1.67612297309e-5	1.67657351302196e-5	1.67625945859284e-5	1.67609126164763e-5	1.67625945859284e-5	1.67657351302196e-5	1.67612297309001e-5	1.67646951897064e-5	1.67617667302106e-5	1.67630819890462e-5	1.67640066817409e-5	1.67630112950211e-5	1.67624567548578e-5	1.67629065032172e-5	1.67634786719371e-5	1.6763540037008e-5	1.6763173142073e-5	1.67627910366044e-5	1.67626900075603e-5	1.67628831853921e-5	1.67631854319419e-5
flux1:	0.701001021924939	1.49687292632315e-5	1.49688514674111e-5	1.49689641445816e-5	1.49690129237437e-5	1.4968967407671e-5	1.49688395678657e-5	1.49686850571374e-5	1.49685824913811e-5	1.49685957207046e-5	1.4968734960063e-5	1.49689385803245e-5	1.49690928796301e-5	1.49690904384249e-5	1.49689033417674e-5	1.49686272297761e-5	1.49684513440499e-5	1.49685410623366e-5	1.49688825942899e-5	1.49692102575151e-5	1.49691574465004e-5	1.49686539293645e-5	1.49682630566476e-5	1.49687609943773e-5	1.49696359967556e-5	1.49687946648674e-5	1.49676230744907e-5	1.4970237014311e-5	1.49671443304642e-5	1.49711794690792e-5	1.49683821314924e-5	1.49668817835008e-5	1.49683821314924e-5	1.49711794690792e-5	1.49671443304643e-5	1.49702370143109e-5	1.49676230744907e-5	1.49687946648674e-5	1.49696359967556e-5	1.49687609943772e-5	1.49682630566477e-5	1.49686539293645e-5	1.49691574465004e-5	1.49692102575151e-5	1.49688825942898e-5	1.49685410623366e-5	1.49684513440498e-5	1.4968627229776e-5	1.49689033417674e-5
flux1:	0.701263470828692	1.33547157283347e-5	1.33548346676663e-5	1.33549422561984e-5	1.33549864634199e-5	1.33549399690119e-5	1.33548166357445e-5	1.33546709607537e-5	1.33545770048436e-5	1.33545926751976e-5	1.33547246499473e-5	1.33549136189794e-5	1.33550544424422e-5	1.33550502746794e-5	1.33548782211912e-5	1.33546270095382e-5	1.33544677748217e-5	1.33545477731441e-5	1.33548527059944e-5	1.33551446319799e-5	1.33550986970106e-5	1.33546555804879e-5	1.33543161869117e-5	1.33547630117951e-5	1.33555318366538e-5	1.3354768005037e-5	1.33537257823735e-5	1.33560569073354e-5	1.33532989362465e-5	1.33569090126526e-5	1.33544190095867e-5	1.33530816232737e-5	1.33544190095867e-5	1.33569090126525e-5	1.33532989362465e-5	1.33560569073353e-5	1.33537257823735e-5	1.3354768005037e-5	1.33555318366538e-5	1.33547630117951e-5	1.33543161869117e-5	1.33546555804879e-5	1.33550986970106e-5	1.33551446319799e-5	1.33548527059944e-5	1.33545477731441e-5	1.33544677748217e-5	1.33546270095382e-5	1.33548782211912e-5
flux1:	0.701525919732445	1.19042197238336e-5	1.19043336995821e-5	1.19044350248062e-5	1.19044746083588e-5	1.1904428127552e-5	1.19043106651904e-5	1.19041747448175e-5	1.19040894302706e-5	1.19041068780641e-5	1.19042308654022e-5	1.19044049569689e-5	1.19045325692444e-5	1.19045268323785e-5	1.19043692330185e-5	1.19041416990614e-5	1.19039984505725e-5	1.19040701337169e-5	1.1904342062107e-5	1.1904601417301e-5	1.19045608618766e-5	1.19041707662737e-5	1.1903876309093e-5	1.19042770725946e-5	1.19049524371651e-5	1.19042605551871e-5	1.19033347330962e-5	1.19054117832032e-5	1.19029540206509e-5	1.19061802084202e-5	1.1903965108184e-5	1.19027737853661e-5	1.1903965108184e-5	1.19061802084202e-5	1.19029540206509e-5	1.19054117832031e-5	1.19033347330962e-5	1.1904260555187e-5	1.19049524371651e-5	1.19042770725946e-5	1.1903876309093e-5	1.19041707662737e-5	1.19045608618766e-5	1.1904601417301e-5	1.1904342062107e-5	1.19040701337169e-5	1.19039984505725e-5	1.19041416990613e-5	1.19043692330185e-5
flux1:	0.701788368636199	1.06019020564535e-5	1.06020097524093e-5	1.06021039951743e-5	1.06021390510091e-5	1.06020934555266e-5	1.0601982925461e-5	1.06018573663454e-5	1.06017805625102e-5	1.06017991703815e-5	1.06019146394254e-5	1.06020738370728e-5	1.06021886288995e-5	1.06021815083101e-5	1.06020377598978e-5	1.06018326691488e-5	1.06017046913458e-5	1.06017692726405e-5	1.06020114440771e-5	1.06022411201283e-5	1.06022046510156e-5	1.06018610187734e-5	1.06016057326499e-5	1.06019650617676e-5	1.06025583014336e-5	1.06019330898085e-5	1.06011118984232e-5	1.06029608994232e-5	1.06007721242408e-5	1.06036519288809e-5	1.06016824740445e-5	1.06006219406922e-5	1.06016824740445e-5	1.06036519288808e-5	1.06007721242408e-5	1.06029608994232e-5	1.06011118984232e-5	1.06019330898085e-5	1.06025583014336e-5	1.06019650617676e-5	1.060160573265e-5	1.06018610187734e-5	1.06022046510156e-5	1.06022411201283e-5	1.06020114440771e-5	1.06017692726405e-5	1.06017046913458e-5	1.06018326691487e-5	1.06020377598978e-5
flux1:	0.702050817539952	9.43372470530289e-6	9.43382516488884e-6	9.43391182712838e-6	9.43394257204253e-6	9.43389860658213e-6	9.43379578024346e-6	9.43368089879816e-6	9.43361233036803e-6	9.43363153260989e-6	9.43373813960355e-6	9.43388262941701e-6	9.43398511391018e-6	9.43397682144273e-6	9.43384630076362e-6	9.43366239324427e-6	9.43354890671055e-6	9.43360741297283e-6	9.433822760844e-6	9.43402541773926e-6	9.4339919531323e-6	9.43368899207283e-6	9.43346781397559e-6	9.43378992781964e-6	9.43431110469405e-6	9.43374752961888e-6	9.43302027864737e-6	9.43466477520601e-6	9.43271678678274e-6	9.43528436649441e-6	9.43353421703094e-6	9.43259069169018e-6	9.43353421703095e-6	9.43528436649441e-6	9.43271678678273e-6	9.43466477520598e-6	9.43302027864736e-6	9.43374752961888e-6	9.43431110469408e-6	9.43378992781962e-6	9.43346781397563e-6	9.4336889920728e-6	9.4339919531323e-6	9.43402541773928e-6	9.43382276084397e-6	9.43360741297279e-6	9.43354890671052e-6	9.4336623932443e-6	9.43384630076362e-6
flux1:	0.702313266443705	8.3868553298925e-6	8.38694792575915e-6	8.38702678970486e-6	8.38705353194925e-6	8.38701180968467e-6	8.38691718784973e-6	8.38681303997721e-6	8.38675231035777e-6	8.38677159965282e-6	8.38686917900688e-6	8.38699933417183e-6	8.38709013441599e-6	8.38708090198483e-6	8.38696296171464e-6	8.38679894671156e-6	8.38669910607245e-6	8.38675239003773e-6	8.38694356569828e-6	8.38712166581079e-6	8.3870903325401e-6	8.38682295419011e-6	8.38663145086148e-6	8.3869201798763e-6	8.3873781908041e-6	8.38687144813756e-6	8.38622842500288e-6	8.38768969705319e-6	8.38595706570508e-6	8.38824351994022e-6	8.38668900704923e-6	8.38585007555482e-6	8.38668900704923e-6	8.38824351994021e-6	8.38595706570508e-6	8.38768969705318e-6	8.38622842500285e-6	8.38687144813753e-6	8.38737819080411e-6	8.38692017987631e-6	8.38663145086151e-6	8.3868229541901e-6	8.3870903325401e-6	8.38712166581079e-6	8.38694356569828e-6	8.38675239003772e-6	8.38669910607245e-6	8.38679894671154e-6	8.38696296171463e-6
flux1:	0.702575715347458	7.44957723053009e-6	7.44966162848774e-6	7.44973271242031e-6	7.44975582227445e-6	7.44971682362919e-6	7.44963066097458e-6	7.4495370769803e-6	7.44948369476115e-6	7.44950262857261e-6	7.44959117997318e-6	7.44970753914876e-6	7.44978736988377e-6	7.44977744033595e-6	7.44967140726371e-6	7.44952596497575e-6	7.44943886510561e-6	7.4494876227967e-6	7.44965702575549e-6	7.44981285992917e-6	7.4497829822408e-6	7.4495467376332e-6	7.44938103667787e-6	7.44963984410937e-6	7.45004252673862e-6	7.44958803377932e-6	7.44902041506074e-6	7.45031767797931e-6	7.44877750858272e-6	7.4508111380813e-6	7.44943102983142e-6	7.44868552666246e-6	7.44943102983143e-6	7.45081113808129e-6	7.44877750858273e-6	7.45031767797928e-6	7.44902041506072e-6	7.44958803377932e-6	7.45004252673865e-6	7.44963984410933e-6	7.4493810366779e-6	7.44954673763321e-6	7.44978298224081e-6	7.44981285992916e-6	7.44965702575547e-6	7.44948762279671e-6	7.44943886510558e-6	7.44952596497574e-6	7.44967140726372e-6
flux1:	0.702838164251212	6.61120461110977e-6	6.61128073035095e-6	6.61134424344166e-6	6.61136412569398e-6	6.61132820081255e-6	6.61125053445169e-6	6.61116715682157e-6	6.61112056307231e-6	6.61113876854107e-6	6.61121844066212e-6	6.61132168212902e-6	6.61139132798109e-6	6.61138094495835e-6	6.6112861206614e-6	6.61115790919566e-6	6.61108259722683e-6	6.61112738811673e-6	6.6112771936783e-6	6.61141290055206e-6	6.61138398277686e-6	6.61117499780636e-6	6.61103172319283e-6	6.61126372832482e-6	6.61161796400269e-6	6.61121135667538e-6	6.61071113060133e-6	6.61186171993448e-6	6.61049342913202e-6	6.6122999708457e-6	6.61107525055681e-6	6.61041314710265e-6	6.61107525055681e-6	6.61229997084568e-6	6.61049342913202e-6	6.61186171993444e-6	6.61071113060133e-6	6.61121135667536e-6	6.6116179640027e-6	6.61126372832481e-6	6.61103172319285e-6	6.61117499780637e-6	6.61138398277686e-6	6.61141290055206e-6	6.61127719367828e-6	6.61112738811674e-6	6.61108259722683e-6	6.61115790919566e-6	6.61128612066142e-6
flux1:	0.703100613154965	5.86200298009905e-6	5.86207095163027e-6	5.86212725001294e-6	5.86214431971677e-6	5.86211169461602e-6	5.86204237524987e-6	5.86196869722128e-6	5.86192829180692e-6	5.86194546846225e-6	5.8620165400187e-6	5.86210745343324e-6	5.86216774575145e-6	5.86215714385593e-6	5.86207280771759e-6	5.86196047392802e-6	5.8618959648819e-6	5.86193723311052e-6	5.86206941710224e-6	5.862186996882e-6	5.8621587020747e-6	5.8619736141342e-6	5.86184982664838e-6	5.86205782928938e-6	5.86236964168735e-6	5.86200677523539e-6	5.86156667327395e-6	5.86258621479843e-6	5.86137132197802e-6	5.86297416197288e-6	5.86188782002623e-6	5.86130011993574e-6	5.86188782002625e-6	5.86297416197287e-6	5.86137132197802e-6	5.8625862147984e-6	5.86156667327395e-6	5.86200677523538e-6	5.86236964168737e-6	5.86205782928937e-6	5.8618498266484e-6	5.8619736141342e-6	5.8621587020747e-6	5.862186996882e-6	5.86206941710222e-6	5.86193723311051e-6	5.8618959648819e-6	5.86196047392802e-6	5.86207280771762e-6
flux1:	0.703363062058718	5.19311451390218e-6	5.19317463895398e-6	5.19322418471552e-6	5.19323884706921e-6	5.1932096331169e-6	5.19314835742665e-6	5.19308376060204e-6	5.19304892618776e-6	5.19306484615963e-6	5.19312770515463e-6	5.19320716253804e-6	5.19325895649745e-6	5.19324835266794e-6	5.19317376693833e-6	5.19307595970341e-6	5.19302125390015e-6	5.19305934918861e-6	5.19317570963944e-6	5.1932770334921e-6	5.19324915983934e-6	5.19308505711568e-6	5.19297820007381e-6	5.19316470575824e-6	5.19343935431579e-6	5.19311630590182e-6	5.19272974178734e-6	5.19363230773269e-6	5.19255423985618e-6	5.1939746069584e-6	5.19301144647831e-6	5.19249008816741e-6	5.19301144647831e-6	5.19397460695839e-6	5.19255423985617e-6	5.19363230773266e-6	5.19272974178732e-6	5.19311630590181e-6	5.19343935431581e-6	5.19316470575824e-6	5.19297820007384e-6	5.19308505711568e-6	5.19324915983934e-6	5.1932770334921e-6	5.19317570963943e-6	5.1930593491886e-6	5.19302125390013e-6	5.19307595970342e-6	5.19317376693834e-6
flux1:	0.703625510962471	4.5964881976194e-6	4.59654090757375e-6	4.59658423189505e-6	4.5965968666394e-6	4.5965710727704e-6	4.59651741576803e-6	4.59646120537284e-6	4.59643132822106e-6	4.59644583395193e-6	4.59650095600629e-6	4.59656988335601e-6	4.59661403659187e-6	4.59660362325276e-6	4.59653803972302e-6	4.59645342441041e-6	4.5964075251567e-6	4.5964427224257e-6	4.59654489824761e-6	4.59663171440918e-6	4.59660417091386e-6	4.59645853538263e-6	4.5963663857104e-6	4.59653363109425e-6	4.59677569856229e-6	4.59648877048388e-6	4.59614978529871e-6	4.59694803758527e-6	4.59599194781218e-6	4.59724909042354e-6	4.5963955470358e-6	4.59593331333776e-6	4.5963955470358e-6	4.59724909042354e-6	4.59599194781217e-6	4.59694803758524e-6	4.59614978529868e-6	4.59648877048388e-6	4.5967756985623e-6	4.59653363109425e-6	4.59636638571042e-6	4.59645853538263e-6	4.59660417091387e-6	4.59663171440918e-6	4.59654489824761e-6	4.5964427224257e-6	4.59640752515669e-6	4.59645342441042e-6	4.59653803972303e-6
flux1:	0.703887959866225	4.0648145512383e-6	4.06486037032974e-6	4.06489804157114e-6	4.06490899192125e-6	4.06488653885994e-6	4.06483998506225e-6	4.06479142180691e-6	4.06476590886033e-6	4.06477890854481e-6	4.06482683516583e-6	4.06488618580676e-6	4.06492353947597e-6	4.06491347972992e-6	4.06485614752381e-6	4.06478342056788e-6	4.06474535096106e-6	4.06477786797665e-6	4.06486735484099e-6	4.06494129242217e-6	4.06491407507842e-6	4.06478472992607e-6	4.06470535453874e-6	4.06485533250585e-6	4.06506880607266e-6	4.06481452859058e-6	4.06451774078075e-6	4.06522306213657e-6	4.06437566205665e-6	4.06548701024119e-6	4.0647309858893e-6	4.06432142074208e-6	4.0647309858893e-6	4.06548701024119e-6	4.06437566205665e-6	4.06522306213655e-6	4.06451774078074e-6	4.06481452859057e-6	4.06506880607268e-6	4.06485533250584e-6	4.06470535453876e-6	4.06478472992606e-6	4.06491407507842e-6	4.06494129242216e-6	4.06486735484098e-6	4.06477786797666e-6	4.06474535096104e-6	4.06478342056788e-6	4.06485614752381e-6
flux1:	0.704150408769978	3.59146474440724e-6	3.59150425614322e-6	3.5915368532753e-6	3.59154641911047e-6	3.59152715481087e-6	3.59148712729616e-6	3.59144545514659e-6	3.59142374721783e-6	3.59143520835764e-6	3.59147652592497e-6	3.59152725644372e-6	3.59155861927546e-6	3.59154904418211e-6	3.59149921814741e-6	3.59143712086701e-6	3.59140593886753e-6	3.59143595151443e-6	3.59151411520935e-6	3.59157668655162e-6	3.59154985594269e-6	3.59143491786324e-6	3.59136663514724e-6	3.59150111919475e-6	3.59168946487177e-6	3.59146459791894e-6	3.59120515735397e-6	3.59182777117008e-6	3.59107717633515e-6	3.59205849096856e-6	3.59138920156501e-6	3.5910265335548e-6	3.591389201565e-6	3.59205849096856e-6	3.59107717633516e-6	3.59182777117006e-6	3.59120515735395e-6	3.59146459791893e-6	3.59168946487179e-6	3.59150111919475e-6	3.59136663514725e-6	3.59143491786323e-6	3.59154985594268e-6	3.59157668655162e-6	3.59151411520933e-6	3.59143595151443e-6	3.59140593886752e-6	3.59143712086701e-6	3.59149921814741e-6
flux1:	0.704412857673731	3.17043389985912e-6	3.17046771779429e-6	3.170495809234e-6	3.17050424406115e-6	3.17048795958667e-6	3.17045384621068e-6	3.17041831568727e-6	3.17039989684053e-6	3.1704098383946e-6	3.17044515852318e-6	3.17048820786326e-6	3.17051434347536e-6	3.17050535128434e-6	3.17046230048903e-6	3.17040963147368e-6	3.17038444268399e-6	3.17041209769202e-6	3.1704801853044e-6	3.17053278759872e-6	3.17050644858821e-6	3.17040428516036e-6	3.1703456312529e-6	3.17046619879177e-6	3.17063242891765e-6	3.17043396219875e-6	3.17020750758914e-6	3.17075658735416e-6	3.17009217568569e-6	3.17095768617495e-6	3.17036552268992e-6	3.17004459520231e-6	3.17036552268992e-6	3.17095768617494e-6	3.17009217568568e-6	3.17075658735416e-6	3.17020750758913e-6	3.17043396219874e-6	3.17063242891765e-6	3.17046619879176e-6	3.17034563125292e-6	3.17040428516036e-6	3.17050644858819e-6	3.17053278759873e-6	3.17048018530438e-6	3.17041209769202e-6	3.17038444268399e-6	3.17040963147369e-6	3.17046230048903e-6
flux1:	0.704675306577484	2.79628838415488e-6	2.79631712735837e-6	2.79634125499682e-6	2.79634876606996e-6	2.7963352111993e-6	2.79630638747096e-6	2.79627627437122e-6	2.79626067778071e-6	2.7962691614253e-6	2.79629910322811e-6	2.79633537527896e-6	2.79635699279853e-6	2.79634864988641e-6	2.79631166577626e-6	2.79626729136609e-6	2.79624725920199e-6	2.79627268433205e-6	2.79633183361942e-6	2.79637575035525e-6	2.79635003430761e-6	2.79625922645586e-6	2.79620892594887e-6	2.79631698022617e-6	2.79646371411189e-6	2.79628886531268e-6	2.79609148447003e-6	2.79657525359615e-6	2.7959875361471e-6	2.79675006797441e-6	2.79622647041716e-6	2.79594267809219e-6	2.79622647041716e-6	2.79675006797439e-6	2.79598753614711e-6	2.79657525359612e-6	2.79609148447001e-6	2.79628886531268e-6	2.79646371411191e-6	2.79631698022616e-6	2.79620892594889e-6	2.79625922645585e-6	2.7963500343076e-6	2.79637575035524e-6	2.7963318336194e-6	2.79627268433205e-6	2.79624725920199e-6	2.7962672913661e-6	2.79631166577627e-6
flux1:	0.704937755481238	2.46411688452595e-6	2.464141157817e-6	2.46416182581483e-6	2.46416857673006e-6	2.46415747467912e-6	2.4641333230123e-6	2.46410794267882e-6	2.464094753386e-6	2.46410187439146e-6	2.46412704901503e-6	2.4641573988117e-6	2.46417514665542e-6	2.46416748984454e-6	2.46413589369088e-6	2.4640987562585e-6	2.46408310940517e-6	2.46410642123381e-6	2.46415766854879e-6	2.46419407122174e-6	2.46416912098367e-6	2.46408843036651e-6	2.46404537101851e-6	2.4641421614441e-6	2.46427167932403e-6	2.46411789032298e-6	2.46394608288937e-6	2.46437190570498e-6	2.46385240917286e-6	2.46452350229372e-6	2.46406084592629e-6	2.46381007707355e-6	2.46406084592629e-6	2.46452350229372e-6	2.46385240917286e-6	2.46437190570495e-6	2.46394608288935e-6	2.46411789032299e-6	2.46427167932405e-6	2.46414216144409e-6	2.46404537101852e-6	2.4640884303665e-6	2.46416912098366e-6	2.46419407122174e-6	2.46415766854877e-6	2.4641064212338e-6	2.46408310940516e-6	2.46409875625851e-6	2.46413589369088e-6
flux1:	0.705200204384991	2.16948507199521e-6	2.16950545080039e-6	2.16952311858434e-6	2.16952923366332e-6	2.1695202944387e-6	2.1695002196921e-6	2.16947893712629e-6	2.16946779220008e-6	2.16947367038434e-6	2.16949466804549e-6	2.1695198915159e-6	2.16953435404819e-6	2.16952739395304e-6	2.16950054330297e-6	2.16946966720666e-6	2.16945770441841e-6	2.16947901395483e-6	2.16952330105996e-6	2.16955325143551e-6	2.16952920914151e-6	2.1694575501863e-6	2.16942076120513e-6	2.16950740193891e-6	2.1696216925093e-6	2.16948662362617e-6	2.16933726601223e-6	2.16971173065201e-6	2.16925289097675e-6	2.16984290991349e-6	2.16943440294994e-6	2.16921298754857e-6	2.16943440294994e-6	2.16984290991349e-6	2.16925289097675e-6	2.16971173065198e-6	2.16933726601223e-6	2.16948662362617e-6	2.16962169250932e-6	2.16950740193891e-6	2.16942076120513e-6	2.16945755018628e-6	2.16952920914151e-6	2.1695532514355e-6	2.16952330105995e-6	2.16947901395482e-6	2.16945770441841e-6	2.16946966720665e-6	2.16950054330296e-6
flux1:	0.705462653288744	1.90839365356756e-6	1.90841067307547e-6	1.90842575188511e-6	1.90843132169827e-6	1.90842425373458e-6	1.90840769512142e-6	1.90838993136952e-6	1.90838051800828e-6	1.90838528916056e-6	1.90840266877494e-6	1.90842349582672e-6	1.90843519252452e-6	1.90842891757144e-6	1.90840621150235e-6	1.90838070671654e-6	1.90837179914447e-6	1.90839121556977e-6	1.90842939564301e-6	1.90845384875846e-6	1.9084308463853e-6	1.90836726260375e-6	1.90833589606545e-6	1.90841338278918e-6	1.90851418471015e-6	1.9083957071326e-6	1.90826601949047e-6	1.90859501336656e-6	1.90819007970111e-6	1.9087083160135e-6	1.90834790800051e-6	1.90815257089089e-6	1.90834790800051e-6	1.9087083160135e-6	1.90819007970111e-6	1.90859501336654e-6	1.90826601949045e-6	1.9083957071326e-6	1.90851418471015e-6	1.90841338278916e-6	1.90833589606546e-6	1.90836726260375e-6	1.9084308463853e-6	1.90845384875847e-6	1.908429395643e-6	1.90839121556977e-6	1.90837179914445e-6	1.90838070671656e-6	1.90840621150235e-6
flux1:	0.705725102192497	1.67723961985183e-6	1.67725376801443e-6	1.67726662031626e-6	1.67727170776862e-6	1.6772662276364e-6	1.67725266722301e-6	1.67723790254318e-6	1.67722995465203e-6	1.67723376273683e-6	1.67724804410958e-6	1.67726513474221e-6	1.6772745214454e-6	1.67726890223604e-6	1.67724978530031e-6	1.67722884884061e-6	1.67722244016036e-6	1.67724007300846e-6	1.67727291609251e-6	1.67729272407891e-6	1.67727087657068e-6	1.67721452073274e-6	1.67718783571644e-6	1.6772570605764e-6	1.67734589838066e-6	1.6772420849883e-6	1.67712960010989e-6	1.67741837859895e-6	1.6770613269125e-6	1.67751609459837e-6	1.67719839464005e-6	1.67702621350526e-6	1.67719839464004e-6	1.67751609459836e-6	1.6770613269125e-6	1.67741837859894e-6	1.67712960010989e-6	1.67724208498831e-6	1.67734589838067e-6	1.67725706057641e-6	1.67718783571645e-6	1.67721452073273e-6	1.67727087657069e-6	1.6772927240789e-6	1.67727291609251e-6	1.67724007300847e-6	1.67722244016035e-6	1.67722884884062e-6	1.67724978530032e-6
flux1:	0.705987551096251	1.47278049895801e-6	1.47279221280477e-6	1.47280315390283e-6	1.47280780039564e-6	1.47280364049348e-6	1.47279260860855e-6	1.47278038296745e-6	1.47277367671033e-6	1.47277666707453e-6	1.47278832552336e-6	1.47280226857974e-6	1.47280974038881e-6	1.47280473411786e-6	1.47278869894387e-6	1.47277161428699e-6	1.47276721895493e-6	1.47278317905612e-6	1.47281137715555e-6	1.47282729387876e-6	1.47280669459076e-6	1.47275681230685e-6	1.47273416135332e-6	1.47279592611216e-6	1.47287414101033e-6	1.47278325586646e-6	1.4726857899421e-6	1.47293903887216e-6	1.47262449443431e-6	1.47302321871161e-6	1.47274342269102e-6	1.47259179042609e-6	1.47274342269102e-6	1.47302321871161e-6	1.47262449443431e-6	1.47293903887215e-6	1.47268578994209e-6	1.47278325586645e-6	1.47287414101033e-6	1.47279592611217e-6	1.47273416135332e-6	1.47275681230684e-6	1.47280669459075e-6	1.47282729387877e-6	1.47281137715553e-6	1.47278317905612e-6	1.47276721895492e-6	1.472771614287e-6	1.47278869894388e-6
flux1:	0.706250000000004	1.29210143270273e-6	1.29211109739411e-6	1.29212039861001e-6	1.2921246298949e-6	1.29212154414772e-6	1.29211262209536e-6	1.29210253354721e-6	1.29209688231797e-6	1.29209919603731e-6	1.29210865923992e-6	1.29211997337195e-6	1.29212586876521e-6	1.29212142345392e-6	1.29210801203644e-6	1.2920941467946e-6	1.29209134678611e-6	1.2921057462811e-6	1.29212991826031e-6	1.29214260471795e-6	1.29212332287851e-6	1.29207923913486e-6	1.29206005667036e-6	1.2921150841499e-6	1.29218386024687e-6	1.29210434705531e-6	1.29201997225653e-6	1.29224186473048e-6	1.29196503272722e-6	1.29231433257025e-6	1.29206815852947e-6	1.29193474960476e-6	1.29206815852947e-6	1.29231433257025e-6	1.29196503272722e-6	1.29224186473047e-6	1.29201997225652e-6	1.2921043470553e-6	1.29218386024688e-6	1.2921150841499e-6	1.29206005667037e-6	1.29207923913485e-6	1.2921233228785e-6	1.29214260471796e-6	1.2921299182603e-6	1.29210574628109e-6	1.2920913467861e-6	1.2920941467946e-6	1.29210801203644e-6
[truncated: 13 more columns]
